# Supplementary material for: Noncanonical roles of chemokine regions in CCR9 activation revealed by structural modeling and mutational mapping
Source: Nat Commun. 2025 Aug 18;16:7695. doi: 10.1038/s41467-025-62321-9 (PMC12361432; doi:10.1038/s41467-025-62321-9)
Supplement: Supplementary file 3 — Supplementary Data 1 [file 41467_2025_62321_MOESM3_ESM.zip › SuppData1_3D_models/Fig4_CCR9_CCL25/Fig4HIJ_CCR9_CCL25_rnk9.pdb]

HEADER                                                        CCR9_CCL25_RNK9
EXPDTA    THEORETICAL MODEL
REMARK   3                                                              
REMARK   3 REFINEMENT OR HYDROGEN PLACEMENT:                            
REMARK   3   PROGRAM 1                  ICM 3.9                     
REMARK   3   AUTHORS 1      R.ABAGYAN, M.TOTROV                         
SEQRES   1 S  369  MET THR PRO THR ASP PHE THR SER PRO ILE PRO ASN MET 
SEQRES   2 S  369  ALA ASP ASP TYR GLY SER GLU SER THR SER SER MET GLU 
SEQRES   3 S  369  ASP TYR VAL ASN PHE ASN PHE THR ASP PHE TYR CYS GLU 
SEQRES   4 S  369  LYS ASN ASN VAL ARG GLN PHE ALA SER HIS PHE LEU PRO 
SEQRES   5 S  369  PRO LEU TYR TRP LEU VAL PHE ILE VAL GLY ALA LEU GLY 
SEQRES   6 S  369  ASN SER LEU VAL ILE LEU VAL TYR TRP TYR CYS THR ARG 
SEQRES   7 S  369  VAL LYS THR MET THR ASP MET PHE LEU LEU ASN LEU ALA 
SEQRES   8 S  369  ILE ALA ASP LEU LEU PHE LEU VAL THR LEU PRO PHE TRP 
SEQRES   9 S  369  ALA ILE ALA ALA ALA ASP GLN TRP LYS PHE GLN THR PHE 
SEQRES  10 S  369  MET CYS LYS VAL VAL ASN SER MET TYR LYS MET ASN PHE 
SEQRES  11 S  369  TYR SER CYS VAL LEU LEU ILE MET CYS ILE SER VAL ASP 
SEQRES  12 S  369  ARG TYR ILE ALA ILE ALA GLN ALA MET ARG ALA HIS THR 
SEQRES  13 S  369  TRP ARG GLU LYS ARG LEU LEU TYR SER LYS MET VAL CYS 
SEQRES  14 S  369  PHE THR ILE TRP VAL LEU ALA ALA ALA LEU CYS ILE PRO 
SEQRES  15 S  369  GLU ILE LEU TYR SER GLN ILE LYS GLU GLU SER GLY ILE 
SEQRES  16 S  369  ALA ILE CYS THR MET VAL TYR PRO SER ASP GLU SER THR 
SEQRES  17 S  369  LYS LEU LYS SER ALA VAL LEU THR LEU LYS VAL ILE LEU 
SEQRES  18 S  369  GLY PHE PHE LEU PRO PHE VAL VAL MET ALA CYS CYS TYR 
SEQRES  19 S  369  THR ILE ILE ILE HIS THR LEU ILE GLN ALA LYS LYS SER 
SEQRES  20 S  369  SER LYS HIS LYS ALA LEU LYS VAL THR ILE THR VAL LEU 
SEQRES  21 S  369  THR VAL PHE VAL LEU SER GLN PHE PRO TYR ASN CYS ILE 
SEQRES  22 S  369  LEU LEU VAL GLN THR ILE ASP ALA TYR ALA MET PHE ILE 
SEQRES  23 S  369  SER ASN CYS ALA VAL SER THR ASN ILE ASP ILE CYS PHE 
SEQRES  24 S  369  GLN VAL THR GLN THR ILE ALA PHE PHE HIS SER CYS LEU 
SEQRES  25 S  369  ASN PRO VAL LEU TYR VAL PHE VAL GLY GLU ARG PHE ARG 
SEQRES  26 S  369  ARG ASP LEU VAL LYS THR LEU LYS ASN LEU GLY CYS ILE 
SEQRES  27 S  369  SER GLN ALA GLN TRP VAL SER PHE THR ARG ARG GLU GLY 
SEQRES  28 S  369  SER LEU LYS LEU SER SER MET LEU LEU GLU THR THR SER 
SEQRES  29 S  369  GLY ALA LEU SER LEU                                 
SEQRES   1 T  127  PCA GLY VAL PHE GLU ASP CYS CYS LEU ALA TYR HIS TYR 
SEQRES   2 T  127  PRO ILE GLY TRP ALA VAL LEU ARG ARG ALA TRP THR TYR 
SEQRES   3 T  127  ARG ILE GLN GLU VAL SER GLY SER CYS ASN LEU PRO ALA 
SEQRES   4 T  127  ALA ILE PHE TYR LEU PRO LYS ARG HIS ARG LYS VAL CYS 
SEQRES   5 T  127  GLY ASN PRO LYS SER ARG GLU VAL GLN ARG ALA MET LYS 
SEQRES   6 T  127  LEU LEU ASP ALA ARG ASN LYS VAL PHE ALA LYS LEU HIS 
SEQRES   7 T  127  HIS ASN THR GLN THR PHE GLN ALA GLY PRO HIS ALA VAL 
SEQRES   8 T  127  LYS LYS LEU SER SER GLY ASN SER LYS LEU SER SER SER 
SEQRES   9 T  127  LYS PHE SER ASN PRO ILE SER SER SER LYS ARG ASN VAL 
SEQRES  10 T  127  SER LEU LEU ILE SER ALA ASN SER GLY LEU             
HELIX    1  HA MET S   13  TYR S   17  1
HELIX    2  HB SER S   19  SER S   19  5
HELIX    3  HC GLU S   20  SER S   23  1
HELIX    4  HD MET S   25  ASN S   30  1
HELIX    5  HE ASN S   41  SER S   48  1
HELIX    6  HF PHE S   50  TYR S   75  1
HELIX    7  HG MET S   82  LEU S   98  1
HELIX    8  HH VAL S   99  THR S  100  1
HELIX    9  HI LEU S  101  ALA S  109  1
HELIX   10  HJ THR S  116  SER S  141  1
HELIX   11  HK ASP S  143  ALA S  149  1
HELIX   12  HL ALA S  151  THR S  156  1
HELIX   13  HM ARG S  158  ALA S  178  1
HELIX   14  HN LEU S  179  CYS S  180  1
HELIX   15  HO ILE S  181  TYR S  186  1
HELIX   16  HP VAL S  201  VAL S  201  9
HELIX   17  HQ SER S  207  VAL S  219  1
HELIX   18  HR ILE S  220  PHE S  224  1
HELIX   19  HS LEU S  225  GLN S  243  1
HELIX   20  HT SER S  247  SER S  248  1
HELIX   21  HU LYS S  249  SER S  266  1
HELIX   22  HV PHE S  268  THR S  278  1
HELIX   23  HW ASP S  280  ALA S  283  1
HELIX   24  HX CYS S  289  ASN S  294  1
HELIX   25  HY ASP S  296  PHE S  307  1
HELIX    0  H@ PHE S  308  PHE S  308  5
HELIX    1  HA HIS S  309  VAL S  320  1
HELIX    2  HB GLU S  322  ASN S  334  1
HELIX    3  HC GLN S  340  ALA S  366  1
HELIX    4  HD LEU S  367  SER S  368  1
HELIX    5  HE TRP T   17  LEU T   20  1
HELIX    6  HF ARG T   21  ARG T   22  1
HELIX    7  HG SER T   32  SER T   32  9
HELIX    8  HH LYS T   46  HIS T   48  1
HELIX    9  HI ARG T   58  GLN T   85  1
SHEET    1  SA 1 TYR S  37  CYS S  38  0
SHEET    2  SB 1 SER S 187  GLU S 192  0
SHEET    3  SC 1 ILE S 195  MET S 200  0
SHEET    4  SD 1 CYS T   7  CYS T   8  0
SHEET    5  SE 1 THR T  25  GLN T  29  0
SHEET    6  SF 1 ALA T  39  LEU T  44  0
SHEET    7  SG 1 ARG T  49  GLY T  53  0
SSBOND   1 CYS S  198    CYS S  119 
SSBOND   2 CYS S  289    CYS S   38 
SSBOND   3 CYS T    7    CYS T   35 
SSBOND   4 CYS T    8    CYS T   52 
ATOM      1  N   MET S   1    -135.105 -63.915 572.397  1.00  9.72           N
ATOM      2  CA  MET S   1    -134.740 -64.815 573.477  1.00  9.72           C
ATOM      3  C   MET S   1    -135.573 -66.098 573.427  1.00  9.72           C
ATOM      4  O   MET S   1    -136.764 -66.082 573.733  1.00  9.72           O
ATOM      5  HA  MET S   1    -133.688 -65.051 573.320  1.00  9.72           H
ATOM      6  CB  MET S   1    -134.960 -64.116 574.820  1.00  9.72           C
ATOM      7 1HB  MET S   1    -135.963 -63.690 574.853  1.00  9.72           H
ATOM      8 2HB  MET S   1    -134.898 -64.845 575.628  1.00  9.72           H
ATOM      9  CG  MET S   1    -133.923 -63.013 575.041  1.00  9.72           C
ATOM     10 1HG  MET S   1    -132.943 -63.455 575.222  1.00  9.72           H
ATOM     11 2HG  MET S   1    -133.836 -62.400 574.144  1.00  9.72           H
ATOM     12  SD  MET S   1    -134.398 -61.997 576.429  1.00  9.72           S
ATOM     13  CE  MET S   1    -132.934 -60.989 576.591  1.00  9.72           C
ATOM     14 1HE  MET S   1    -132.073 -61.628 576.785  1.00  9.72           H
ATOM     15 2HE  MET S   1    -132.773 -60.431 575.669  1.00  9.72           H
ATOM     16 3HE  MET S   1    -133.062 -60.292 577.419  1.00  9.72           H
ATOM     17  HN  MET S   1    -135.805 -64.264 571.774  1.00  9.72           H
ATOM     18  N   THR S   2    -134.913 -67.179 573.038  1.00  9.72           N
ATOM     19  CA  THR S   2    -135.527 -68.494 573.100  1.00  9.72           C
ATOM     20  C   THR S   2    -135.636 -68.964 574.552  1.00  9.72           C
ATOM     21  O   THR S   2    -134.728 -68.739 575.351  1.00  9.72           O
ATOM     22  HA  THR S   2    -136.543 -68.417 572.712  1.00  9.72           H
ATOM     23  HB  THR S   2    -134.905 -70.480 572.476  1.00  9.72           H
ATOM     24  CB  THR S   2    -134.712 -69.439 572.215  1.00  9.72           C
ATOM     25  OG1 THR S   2    -133.367 -69.002 572.387  1.00  9.72           O
ATOM     26  HG1 THR S   2    -133.036 -69.261 573.294  1.00  9.72           H
ATOM     27  CG2 THR S   2    -134.986 -69.228 570.725  1.00  9.72           C
ATOM     28 1HG2 THR S   2    -134.728 -68.205 570.450  1.00  9.72           H
ATOM     29 2HG2 THR S   2    -136.042 -69.404 570.521  1.00  9.72           H
ATOM     30 3HG2 THR S   2    -134.382 -69.924 570.142  1.00  9.72           H
ATOM     31  HN  THR S   2    -133.977 -67.166 572.686  1.00  9.72           H
ATOM     32  N   PRO S   3    -136.745 -69.621 574.920  1.00  9.72           N
ATOM     33  CA  PRO S   3    -136.827 -70.296 576.217  1.00  9.72           C
ATOM     34  C   PRO S   3    -135.914 -71.509 576.294  1.00  9.72           C
ATOM     35  O   PRO S   3    -135.961 -72.381 575.428  1.00  9.72           O
ATOM     36  HA  PRO S   3    -136.483 -69.632 577.010  1.00  9.72           H
ATOM     37  CB  PRO S   3    -138.301 -70.687 576.330  1.00  9.72           C
ATOM     38 1HB  PRO S   3    -138.429 -71.617 576.883  1.00  9.72           H
ATOM     39 2HB  PRO S   3    -138.880 -69.925 576.852  1.00  9.72           H
ATOM     40  CG  PRO S   3    -138.742 -70.831 574.901  1.00  9.72           C
ATOM     41 1HG  PRO S   3    -138.512 -71.825 574.516  1.00  9.72           H
ATOM     42 2HG  PRO S   3    -139.818 -70.693 574.804  1.00  9.72           H
ATOM     43  CD  PRO S   3    -137.991 -69.773 574.147  1.00  9.72           C
ATOM     44 1HD  PRO S   3    -137.791 -70.077 573.119  1.00  9.72           H
ATOM     45 2HD  PRO S   3    -138.551 -68.839 574.100  1.00  9.72           H
ATOM     46  N   THR S   4    -135.101 -71.533 577.340  1.00  9.72           N
ATOM     47  CA  THR S   4    -134.169 -72.630 577.539  1.00  9.72           C
ATOM     48  C   THR S   4    -134.908 -73.873 578.039  1.00  9.72           C
ATOM     49  O   THR S   4    -135.214 -73.983 579.225  1.00  9.72           O
ATOM     50  HA  THR S   4    -133.729 -72.886 576.575  1.00  9.72           H
ATOM     51  HB  THR S   4    -133.330 -72.375 579.526  1.00  9.72           H
ATOM     52  CB  THR S   4    -133.072 -72.151 578.491  1.00  9.72           C
ATOM     53  OG1 THR S   4    -132.920 -70.769 578.180  1.00  9.72           O
ATOM     54  HG1 THR S   4    -132.403 -70.310 578.903  1.00  9.72           H
ATOM     55  CG2 THR S   4    -131.706 -72.759 578.164  1.00  9.72           C
ATOM     56 1HG2 THR S   4    -131.417 -72.478 577.151  1.00  9.72           H
ATOM     57 2HG2 THR S   4    -131.765 -73.845 578.238  1.00  9.72           H
ATOM     58 3HG2 THR S   4    -130.964 -72.386 578.870  1.00  9.72           H
ATOM     59  HN  THR S   4    -135.072 -70.821 578.042  1.00  9.72           H
ATOM     60  N   ASP S   5    -135.174 -74.778 577.108  1.00  9.72           N
ATOM     61  CA  ASP S   5    -135.807 -76.040 577.452  1.00  9.72           C
ATOM     62  C   ASP S   5    -134.914 -76.804 578.431  1.00  9.72           C
ATOM     63  O   ASP S   5    -133.926 -77.416 578.028  1.00  9.72           O
ATOM     64  HA  ASP S   5    -136.768 -75.769 577.888  1.00  9.72           H
ATOM     65  CB  ASP S   5    -136.003 -76.913 576.211  1.00  9.72           C
ATOM     66 1HB  ASP S   5    -135.154 -76.791 575.538  1.00  9.72           H
ATOM     67 2HB  ASP S   5    -136.031 -77.963 576.501  1.00  9.72           H
ATOM     68  CG  ASP S   5    -137.297 -76.546 575.481  1.00  9.72           C
ATOM     69  OD1 ASP S   5    -138.287 -76.264 576.189  1.00  9.72           O
ATOM     70  OD2 ASP S   5    -137.265 -76.556 574.231  1.00  9.72           O
ATOM     71  HN  ASP S   5    -134.965 -74.660 576.138  1.00  9.72           H
ATOM     72  N   PHE S   6    -135.294 -76.744 579.699  1.00  9.72           N
ATOM     73  CA  PHE S   6    -134.672 -77.585 580.707  1.00  9.72           C
ATOM     74  C   PHE S   6    -135.139 -79.036 580.576  1.00  9.72           C
ATOM     75  O   PHE S   6    -135.683 -79.604 581.522  1.00  9.72           O
ATOM     76  HA  PHE S   6    -133.594 -77.536 580.549  1.00  9.72           H
ATOM     77  CB  PHE S   6    -135.105 -77.043 582.071  1.00  9.72           C
ATOM     78 1HB  PHE S   6    -136.184 -76.891 582.064  1.00  9.72           H
ATOM     79 2HB  PHE S   6    -134.893 -77.794 582.833  1.00  9.72           H
ATOM     80  CG  PHE S   6    -134.423 -75.731 582.465  1.00  9.72           C
ATOM     81  HD1 PHE S   6    -132.719 -76.706 583.284  1.00  9.72           H
ATOM     82  CD1 PHE S   6    -133.207 -75.754 583.075  1.00  9.72           C
ATOM     83  HD2 PHE S   6    -136.005 -74.526 581.716  1.00  9.72           H
ATOM     84  CD2 PHE S   6    -135.031 -74.543 582.205  1.00  9.72           C
ATOM     85  CE1 PHE S   6    -132.574 -74.536 583.441  1.00  9.72           C
ATOM     86  HE1 PHE S   6    -131.600 -74.554 583.930  1.00  9.72           H
ATOM     87  CE2 PHE S   6    -134.398 -73.326 582.571  1.00  9.72           C
ATOM     88  HE2 PHE S   6    -134.886 -72.374 582.363  1.00  9.72           H
ATOM     89  CZ  PHE S   6    -133.183 -73.348 583.181  1.00  9.72           C
ATOM     90  HZ  PHE S   6    -132.697 -72.414 583.462  1.00  9.72           H
ATOM     91  HN  PHE S   6    -136.011 -76.136 580.040  1.00  9.72           H
ATOM     92  N   THR S   7    -134.910 -79.593 579.396  1.00  9.72           N
ATOM     93  CA  THR S   7    -134.981 -81.034 579.223  1.00  9.72           C
ATOM     94  C   THR S   7    -133.905 -81.726 580.062  1.00  9.72           C
ATOM     95  O   THR S   7    -132.903 -82.196 579.526  1.00  9.72           O
ATOM     96  HA  THR S   7    -135.947 -81.378 579.595  1.00  9.72           H
ATOM     97  HB  THR S   7    -133.862 -81.149 577.364  1.00  9.72           H
ATOM     98  CB  THR S   7    -134.873 -81.336 577.727  1.00  9.72           C
ATOM     99  OG1 THR S   7    -135.896 -80.538 577.137  1.00  9.72           O
ATOM    100  HG1 THR S   7    -135.712 -80.413 576.162  1.00  9.72           H
ATOM    101  CG2 THR S   7    -135.280 -82.772 577.388  1.00  9.72           C
ATOM    102 1HG2 THR S   7    -136.314 -82.937 577.690  1.00  9.72           H
ATOM    103 2HG2 THR S   7    -134.630 -83.468 577.919  1.00  9.72           H
ATOM    104 3HG2 THR S   7    -135.184 -82.933 576.315  1.00  9.72           H
ATOM    105  HN  THR S   7    -134.681 -79.079 578.570  1.00  9.72           H
ATOM    106  N   SER S   8    -134.150 -81.766 581.363  1.00  9.72           N
ATOM    107  CA  SER S   8    -133.209 -82.384 582.283  1.00  9.72           C
ATOM    108  C   SER S   8    -132.889 -83.808 581.825  1.00  9.72           C
ATOM    109  O   SER S   8    -133.780 -84.653 581.744  1.00  9.72           O
ATOM    110  HA  SER S   8    -132.316 -81.760 582.244  1.00  9.72           H
ATOM    111  CB  SER S   8    -133.761 -82.396 583.710  1.00  9.72           C
ATOM    112 1HB  SER S   8    -133.031 -82.853 584.377  1.00  9.72           H
ATOM    113 2HB  SER S   8    -133.907 -81.371 584.051  1.00  9.72           H
ATOM    114  HG  SER S   8    -134.905 -84.002 583.366  1.00  9.72           H
ATOM    115  OG  SER S   8    -134.994 -83.105 583.799  1.00  9.72           O
ATOM    116  HN  SER S   8    -134.971 -81.388 581.790  1.00  9.72           H
ATOM    117  N   PRO S   9    -131.617 -84.100 581.520  1.00  9.72           N
ATOM    118  CA  PRO S   9    -131.225 -85.460 581.144  1.00  9.72           C
ATOM    119  C   PRO S   9    -131.313 -86.430 582.311  1.00  9.72           C
ATOM    120  O   PRO S   9    -130.304 -86.739 582.943  1.00  9.72           O
ATOM    121  HA  PRO S   9    -131.910 -85.856 580.394  1.00  9.72           H
ATOM    122  CB  PRO S   9    -129.787 -85.298 580.647  1.00  9.72           C
ATOM    123 1HB  PRO S   9    -129.186 -86.182 580.863  1.00  9.72           H
ATOM    124 2HB  PRO S   9    -129.749 -85.144 579.569  1.00  9.72           H
ATOM    125  CG  PRO S   9    -129.286 -84.095 581.395  1.00  9.72           C
ATOM    126 1HG  PRO S   9    -128.910 -84.372 582.380  1.00  9.72           H
ATOM    127 2HG  PRO S   9    -128.464 -83.615 580.864  1.00  9.72           H
ATOM    128  CD  PRO S   9    -130.468 -83.177 581.505  1.00  9.72           C
ATOM    129 1HD  PRO S   9    -130.425 -82.575 582.413  1.00  9.72           H
ATOM    130 2HD  PRO S   9    -130.519 -82.485 580.665  1.00  9.72           H
ATOM    131  N   ILE S  10    -132.529 -86.887 582.568  1.00  9.72           N
ATOM    132  CA  ILE S  10    -132.722 -88.145 583.270  1.00  9.72           C
ATOM    133  C   ILE S  10    -131.965 -89.254 582.538  1.00  9.72           C
ATOM    134  O   ILE S  10    -132.332 -89.632 581.426  1.00  9.72           O
ATOM    135  HA  ILE S  10    -132.293 -88.033 584.266  1.00  9.72           H
ATOM    136  HB  ILE S  10    -134.672 -88.493 582.463  1.00  9.72           H
ATOM    137  CB  ILE S  10    -134.214 -88.434 583.450  1.00  9.72           C
ATOM    138  CG1 ILE S  10    -134.906 -87.296 584.203  1.00  9.72           C
ATOM    139 1HG1 ILE S  10    -134.514 -87.235 585.218  1.00  9.72           H
ATOM    140 2HG1 ILE S  10    -134.683 -86.346 583.718  1.00  9.72           H
ATOM    141  CG2 ILE S  10    -134.432 -89.787 584.131  1.00  9.72           C
ATOM    142 1HG2 ILE S  10    -133.994 -90.576 583.519  1.00  9.72           H
ATOM    143 2HG2 ILE S  10    -133.956 -89.782 585.111  1.00  9.72           H
ATOM    144 3HG2 ILE S  10    -135.501 -89.968 584.246  1.00  9.72           H
ATOM    145  CD1 ILE S  10    -136.421 -87.510 584.248  1.00  9.72           C
ATOM    146 1HD1 ILE S  10    -136.813 -87.546 583.231  1.00  9.72           H
ATOM    147 2HD1 ILE S  10    -136.640 -88.449 584.755  1.00  9.72           H
ATOM    148 3HD1 ILE S  10    -136.888 -86.686 584.788  1.00  9.72           H
ATOM    149  HN  ILE S  10    -133.371 -86.416 582.307  1.00  9.72           H
ATOM    150  N   PRO S  11    -130.899 -89.794 583.145  1.00  9.72           N
ATOM    151  CA  PRO S  11    -130.095 -90.825 582.482  1.00  9.72           C
ATOM    152  C   PRO S  11    -130.941 -91.987 581.987  1.00  9.72           C
ATOM    153  O   PRO S  11    -131.867 -92.420 582.671  1.00  9.72           O
ATOM    154  HA  PRO S  11    -129.624 -90.415 581.589  1.00  9.72           H
ATOM    155  CB  PRO S  11    -129.105 -91.263 583.563  1.00  9.72           C
ATOM    156 1HB  PRO S  11    -129.483 -92.111 584.133  1.00  9.72           H
ATOM    157 2HB  PRO S  11    -128.151 -91.569 583.133  1.00  9.72           H
ATOM    158  CG  PRO S  11    -128.959 -90.020 584.432  1.00  9.72           C
ATOM    159 1HG  PRO S  11    -128.576 -90.262 585.424  1.00  9.72           H
ATOM    160 2HG  PRO S  11    -128.259 -89.304 584.000  1.00  9.72           H
ATOM    161  CD  PRO S  11    -130.376 -89.473 584.485  1.00  9.72           C
ATOM    162 1HD  PRO S  11    -130.965 -89.950 585.269  1.00  9.72           H
ATOM    163 2HD  PRO S  11    -130.390 -88.402 584.686  1.00  9.72           H
ATOM    164  N   ASN S  12    -130.597 -92.464 580.800  1.00  9.72           N
ATOM    165  CA  ASN S  12    -131.181 -93.694 580.291  1.00  9.72           C
ATOM    166  C   ASN S  12    -130.644 -94.880 581.095  1.00  9.72           C
ATOM    167  O   ASN S  12    -129.838 -95.661 580.592  1.00  9.72           O
ATOM    168  HA  ASN S  12    -132.258 -93.568 580.402  1.00  9.72           H
ATOM    169  CB  ASN S  12    -130.810 -93.912 578.822  1.00  9.72           C
ATOM    170 1HB  ASN S  12    -129.847 -93.447 578.614  1.00  9.72           H
ATOM    171 2HB  ASN S  12    -130.700 -94.978 578.626  1.00  9.72           H
ATOM    172  CG  ASN S  12    -131.877 -93.325 577.895  1.00  9.72           C
ATOM    173  OD1 ASN S  12    -132.667 -92.477 578.274  1.00  9.72           O
ATOM    174  ND2 ASN S  12    -131.854 -93.822 576.662  1.00  9.72           N
ATOM    175 1HD2 ASN S  12    -131.179 -94.517 576.415  1.00  9.72           H
ATOM    176 2HD2 ASN S  12    -132.513 -93.502 575.981  1.00  9.72           H
ATOM    177  HN  ASN S  12    -129.934 -92.027 580.192  1.00  9.72           H
ATOM    178  N   MET S  13    -131.113 -94.977 582.330  1.00  9.72           N
ATOM    179  CA  MET S  13    -131.024 -96.225 583.068  1.00  9.72           C
ATOM    180  C   MET S  13    -131.860 -97.318 582.400  1.00  9.72           C
ATOM    181  O   MET S  13    -131.681 -98.501 582.683  1.00  9.72           O
ATOM    182  HA  MET S  13    -129.970 -96.502 583.050  1.00  9.72           H
ATOM    183  CB  MET S  13    -131.517 -96.008 584.500  1.00  9.72           C
ATOM    184 1HB  MET S  13    -131.289 -94.990 584.817  1.00  9.72           H
ATOM    185 2HB  MET S  13    -132.601 -96.116 584.535  1.00  9.72           H
ATOM    186  CG  MET S  13    -130.868 -97.005 585.461  1.00  9.72           C
ATOM    187 1HG  MET S  13    -131.158 -98.021 585.195  1.00  9.72           H
ATOM    188 2HG  MET S  13    -129.782 -96.951 585.376  1.00  9.72           H
ATOM    189  SD  MET S  13    -131.364 -96.649 587.139  1.00  9.72           S
ATOM    190  CE  MET S  13    -130.039 -97.445 588.030  1.00  9.72           C
ATOM    191 1HE  MET S  13    -130.025 -98.508 587.789  1.00  9.72           H
ATOM    192 2HE  MET S  13    -129.088 -96.995 587.745  1.00  9.72           H
ATOM    193 3HE  MET S  13    -130.194 -97.318 589.102  1.00  9.72           H
ATOM    194  HN  MET S  13    -131.546 -94.223 582.825  1.00  9.72           H
ATOM    195  N   ALA S  14    -132.755 -96.882 581.526  1.00  9.72           N
ATOM    196  CA  ALA S  14    -133.583 -97.812 580.776  1.00  9.72           C
ATOM    197  C   ALA S  14    -132.720 -98.979 580.292  1.00  9.72           C
ATOM    198  O   ALA S  14    -133.089-100.140 580.461  1.00  9.72           O
ATOM    199  HA  ALA S  14    -134.349 -98.193 581.450  1.00  9.72           H
ATOM    200  CB  ALA S  14    -134.264 -97.073 579.622  1.00  9.72           C
ATOM    201 1HB  ALA S  14    -134.887 -96.272 580.022  1.00  9.72           H
ATOM    202 2HB  ALA S  14    -133.506 -96.649 578.964  1.00  9.72           H
ATOM    203 3HB  ALA S  14    -134.884 -97.770 579.060  1.00  9.72           H
ATOM    204  HN  ALA S  14    -132.919 -95.916 581.328  1.00  9.72           H
ATOM    205  N   ASP S  15    -131.588 -98.630 579.698  1.00  9.72           N
ATOM    206  CA  ASP S  15    -130.909 -99.538 578.789  1.00  9.72           C
ATOM    207  C   ASP S  15    -130.481-100.793 579.554  1.00  9.72           C
ATOM    208  O   ASP S  15    -130.493-101.893 579.004  1.00  9.72           O
ATOM    209  HA  ASP S  15    -131.634 -99.754 578.005  1.00  9.72           H
ATOM    210  CB  ASP S  15    -129.653 -98.892 578.202  1.00  9.72           C
ATOM    211 1HB  ASP S  15    -128.923 -98.721 578.993  1.00  9.72           H
ATOM    212 2HB  ASP S  15    -129.192 -99.571 577.484  1.00  9.72           H
ATOM    213  CG  ASP S  15    -129.988 -97.566 577.515  1.00  9.72           C
ATOM    214  OD1 ASP S  15    -131.183 -97.198 577.545  1.00  9.72           O
ATOM    215  OD2 ASP S  15    -129.043 -96.951 576.975  1.00  9.72           O
ATOM    216  HN  ASP S  15    -131.136 -97.748 579.830  1.00  9.72           H
ATOM    217  N   ASP S  16    -130.114-100.585 580.810  1.00  9.72           N
ATOM    218  CA  ASP S  16    -129.598-101.670 581.627  1.00  9.72           C
ATOM    219  C   ASP S  16    -130.767-102.485 582.183  1.00  9.72           C
ATOM    220  O   ASP S  16    -130.562-103.512 582.828  1.00  9.72           O
ATOM    221  HA  ASP S  16    -128.963-102.254 580.961  1.00  9.72           H
ATOM    222  CB  ASP S  16    -128.791-101.132 582.811  1.00  9.72           C
ATOM    223 1HB  ASP S  16    -128.386-100.151 582.563  1.00  9.72           H
ATOM    224 2HB  ASP S  16    -129.446-100.999 583.671  1.00  9.72           H
ATOM    225  CG  ASP S  16    -127.650-102.084 583.174  1.00  9.72           C
ATOM    226  OD1 ASP S  16    -127.179-102.784 582.251  1.00  9.72           O
ATOM    227  OD2 ASP S  16    -127.273-102.090 584.366  1.00  9.72           O
ATOM    228  HN  ASP S  16    -130.165 -99.698 581.268  1.00  9.72           H
ATOM    229  N   TYR S  17    -131.969-101.996 581.914  1.00  9.72           N
ATOM    230  CA  TYR S  17    -133.170-102.765 582.192  1.00  9.72           C
ATOM    231  C   TYR S  17    -133.506-103.698 581.027  1.00  9.72           C
ATOM    232  O   TYR S  17    -134.667-104.050 580.825  1.00  9.72           O
ATOM    233  HA  TYR S  17    -132.987-103.363 583.085  1.00  9.72           H
ATOM    234  CB  TYR S  17    -134.297-101.743 582.354  1.00  9.72           C
ATOM    235 1HB  TYR S  17    -134.319-101.099 581.475  1.00  9.72           H
ATOM    236 2HB  TYR S  17    -135.250-102.271 582.387  1.00  9.72           H
ATOM    237  CG  TYR S  17    -134.171-100.870 583.605  1.00  9.72           C
ATOM    238  HD1 TYR S  17    -134.798-102.431 584.934  1.00  9.72           H
ATOM    239  CD1 TYR S  17    -134.471-101.395 584.845  1.00  9.72           C
ATOM    240  HD2 TYR S  17    -133.519 -99.145 582.512  1.00  9.72           H
ATOM    241  CD2 TYR S  17    -133.757 -99.559 583.492  1.00  9.72           C
ATOM    242  CE1 TYR S  17    -134.352-100.574 586.022  1.00  9.72           C
ATOM    243  HE1 TYR S  17    -134.586-100.975 587.008  1.00  9.72           H
ATOM    244  HE2 TYR S  17    -133.312 -97.700 584.593  1.00  9.72           H
ATOM    245  CE2 TYR S  17    -133.638 -98.738 584.668  1.00  9.72           C
ATOM    246  CZ  TYR S  17    -133.941 -99.285 585.876  1.00  9.72           C
ATOM    247  OH  TYR S  17    -133.829 -98.510 586.987  1.00  9.72           O
ATOM    248  HH  TYR S  17    -133.523 -97.592 586.734  1.00  9.72           H
ATOM    249  HN  TYR S  17    -132.128-101.094 581.513  1.00  9.72           H
ATOM    250  N   GLY S  18    -132.470-104.070 580.291  1.00  9.72           N
ATOM    251  CA  GLY S  18    -132.593-105.135 579.310  1.00  9.72           C
ATOM    252  C   GLY S  18    -132.864-106.479 579.990  1.00  9.72           C
ATOM    253  O   GLY S  18    -133.874-106.640 580.674  1.00  9.72           O
ATOM    254 1HA  GLY S  18    -133.402-104.905 578.617  1.00  9.72           H
ATOM    255 2HA  GLY S  18    -131.678-105.200 578.721  1.00  9.72           H
ATOM    256  HN  GLY S  18    -131.561-103.659 580.356  1.00  9.72           H
ATOM    257  N   SER S  19    -131.944-107.409 579.779  1.00  9.72           N
ATOM    258  CA  SER S  19    -132.107-108.755 580.303  1.00  9.72           C
ATOM    259  C   SER S  19    -132.063-108.730 581.832  1.00  9.72           C
ATOM    260  O   SER S  19    -132.733-109.525 582.488  1.00  9.72           O
ATOM    261  HA  SER S  19    -133.085-109.084 579.953  1.00  9.72           H
ATOM    262  CB  SER S  19    -131.028-109.692 579.756  1.00  9.72           C
ATOM    263 1HB  SER S  19    -131.007-110.606 580.350  1.00  9.72           H
ATOM    264 2HB  SER S  19    -131.282-109.981 578.736  1.00  9.72           H
ATOM    265  HG  SER S  19    -129.060-109.720 579.396  1.00  9.72           H
ATOM    266  OG  SER S  19    -129.738-109.088 579.770  1.00  9.72           O
ATOM    267  HN  SER S  19    -131.102-107.256 579.262  1.00  9.72           H
ATOM    268  N   GLU S  20    -131.268-107.808 582.355  1.00  9.72           N
ATOM    269  CA  GLU S  20    -131.070-107.717 583.791  1.00  9.72           C
ATOM    270  C   GLU S  20    -132.371-107.301 584.480  1.00  9.72           C
ATOM    271  O   GLU S  20    -132.510-107.448 585.694  1.00  9.72           O
ATOM    272  HA  GLU S  20    -130.789-108.721 584.109  1.00  9.72           H
ATOM    273  CB  GLU S  20    -129.936-106.748 584.129  1.00  9.72           C
ATOM    274 1HB  GLU S  20    -129.135-106.850 583.396  1.00  9.72           H
ATOM    275 2HB  GLU S  20    -130.329-105.733 584.199  1.00  9.72           H
ATOM    276  CG  GLU S  20    -129.327-107.070 585.495  1.00  9.72           C
ATOM    277 1HG  GLU S  20    -130.121-107.300 586.206  1.00  9.72           H
ATOM    278 2HG  GLU S  20    -128.702-107.960 585.417  1.00  9.72           H
ATOM    279  CD  GLU S  20    -128.493-105.897 586.014  1.00  9.72           C
ATOM    280  OE1 GLU S  20    -129.081-105.056 586.729  1.00  9.72           O
ATOM    281  OE2 GLU S  20    -127.288-105.868 585.685  1.00  9.72           O
ATOM    282  HN  GLU S  20    -130.764-107.133 581.815  1.00  9.72           H
ATOM    283  N   SER S  21    -133.292-106.789 583.677  1.00  9.72           N
ATOM    284  CA  SER S  21    -134.575-106.346 584.195  1.00  9.72           C
ATOM    285  C   SER S  21    -135.372-107.545 584.712  1.00  9.72           C
ATOM    286  O   SER S  21    -136.037-107.455 585.743  1.00  9.72           O
ATOM    287  HA  SER S  21    -134.337-105.664 585.011  1.00  9.72           H
ATOM    288  CB  SER S  21    -135.374-105.600 583.124  1.00  9.72           C
ATOM    289 1HB  SER S  21    -136.205-105.074 583.593  1.00  9.72           H
ATOM    290 2HB  SER S  21    -134.740-104.845 582.659  1.00  9.72           H
ATOM    291  HG  SER S  21    -135.189-106.611 581.406  1.00  9.72           H
ATOM    292  OG  SER S  21    -135.875-106.481 582.122  1.00  9.72           O
ATOM    293  HN  SER S  21    -133.172-106.675 582.690  1.00  9.72           H
ATOM    294  N   THR S  22    -135.279-108.641 583.973  1.00  9.72           N
ATOM    295  CA  THR S  22    -136.050-109.829 584.296  1.00  9.72           C
ATOM    296  C   THR S  22    -135.517-110.478 585.576  1.00  9.72           C
ATOM    297  O   THR S  22    -136.280-110.749 586.502  1.00  9.72           O
ATOM    298  HA  THR S  22    -137.078-109.529 584.495  1.00  9.72           H
ATOM    299  HB  THR S  22    -135.014-111.168 582.935  1.00  9.72           H
ATOM    300  CB  THR S  22    -136.014-110.761 583.083  1.00  9.72           C
ATOM    301  OG1 THR S  22    -136.516-109.960 582.016  1.00  9.72           O
ATOM    302  HG1 THR S  22    -136.257-110.360 581.137  1.00  9.72           H
ATOM    303  CG2 THR S  22    -137.021-111.907 583.195  1.00  9.72           C
ATOM    304 1HG2 THR S  22    -138.029-111.499 583.276  1.00  9.72           H
ATOM    305 2HG2 THR S  22    -136.798-112.502 584.081  1.00  9.72           H
ATOM    306 3HG2 THR S  22    -136.954-112.537 582.308  1.00  9.72           H
ATOM    307  HN  THR S  22    -134.692-108.724 583.168  1.00  9.72           H
ATOM    308  N   SER S  23    -134.212-110.708 585.586  1.00  9.72           N
ATOM    309  CA  SER S  23    -133.582-111.391 586.703  1.00  9.72           C
ATOM    310  C   SER S  23    -133.691-110.537 587.968  1.00  9.72           C
ATOM    311  O   SER S  23    -133.988-111.053 589.045  1.00  9.72           O
ATOM    312  HA  SER S  23    -134.135-112.323 586.821  1.00  9.72           H
ATOM    313  CB  SER S  23    -132.115-111.704 586.399  1.00  9.72           C
ATOM    314 1HB  SER S  23    -131.646-112.137 587.283  1.00  9.72           H
ATOM    315 2HB  SER S  23    -132.060-112.455 585.610  1.00  9.72           H
ATOM    316  HG  SER S  23    -130.432-110.774 585.844  1.00  9.72           H
ATOM    317  OG  SER S  23    -131.393-110.543 586.000  1.00  9.72           O
ATOM    318  HN  SER S  23    -133.591-110.437 584.851  1.00  9.72           H
ATOM    319  N   SER S  24    -133.446-109.247 587.795  1.00  9.72           N
ATOM    320  CA  SER S  24    -133.478-108.323 588.916  1.00  9.72           C
ATOM    321  C   SER S  24    -134.923-108.095 589.366  1.00  9.72           C
ATOM    322  O   SER S  24    -135.165-107.450 590.384  1.00  9.72           O
ATOM    323  HA  SER S  24    -132.904-108.807 589.706  1.00  9.72           H
ATOM    324  CB  SER S  24    -132.820-106.991 588.551  1.00  9.72           C
ATOM    325 1HB  SER S  24    -132.635-106.417 589.459  1.00  9.72           H
ATOM    326 2HB  SER S  24    -131.850-107.180 588.090  1.00  9.72           H
ATOM    327  HG  SER S  24    -133.204-106.196 586.755  1.00  9.72           H
ATOM    328  OG  SER S  24    -133.626-106.223 587.661  1.00  9.72           O
ATOM    329  HN  SER S  24    -133.229-108.832 586.912  1.00  9.72           H
ATOM    330  N   MET S  25    -135.845-108.638 588.584  1.00  9.72           N
ATOM    331  CA  MET S  25    -137.236-108.699 588.998  1.00  9.72           C
ATOM    332  C   MET S  25    -137.529-110.000 589.747  1.00  9.72           C
ATOM    333  O   MET S  25    -138.225-109.994 590.761  1.00  9.72           O
ATOM    334  HA  MET S  25    -137.381-107.848 589.664  1.00  9.72           H
ATOM    335  CB  MET S  25    -138.140-108.603 587.767  1.00  9.72           C
ATOM    336 1HB  MET S  25    -137.882-107.716 587.190  1.00  9.72           H
ATOM    337 2HB  MET S  25    -137.972-109.464 587.121  1.00  9.72           H
ATOM    338  CG  MET S  25    -139.614-108.543 588.173  1.00  9.72           C
ATOM    339 1HG  MET S  25    -140.247-108.646 587.292  1.00  9.72           H
ATOM    340 2HG  MET S  25    -139.852-109.375 588.836  1.00  9.72           H
ATOM    341  SD  MET S  25    -139.959-106.995 588.993  1.00  9.72           S
ATOM    342  CE  MET S  25    -141.743-107.039 589.000  1.00  9.72           C
ATOM    343 1HE  MET S  25    -142.110-107.089 587.975  1.00  9.72           H
ATOM    344 2HE  MET S  25    -142.083-107.917 589.551  1.00  9.72           H
ATOM    345 3HE  MET S  25    -142.127-106.139 589.480  1.00  9.72           H
ATOM    346  HN  MET S  25    -135.654-109.030 587.684  1.00  9.72           H
ATOM    347  N   GLU S  26    -136.982-111.085 589.219  1.00  9.72           N
ATOM    348  CA  GLU S  26    -137.155-112.388 589.839  1.00  9.72           C
ATOM    349  C   GLU S  26    -136.496-112.411 591.219  1.00  9.72           C
ATOM    350  O   GLU S  26    -137.099-112.861 592.192  1.00  9.72           O
ATOM    351  HA  GLU S  26    -138.232-112.519 589.941  1.00  9.72           H
ATOM    352  CB  GLU S  26    -136.597-113.498 588.946  1.00  9.72           C
ATOM    353 1HB  GLU S  26    -137.080-113.462 587.970  1.00  9.72           H
ATOM    354 2HB  GLU S  26    -135.512-113.417 588.894  1.00  9.72           H
ATOM    355  CG  GLU S  26    -136.898-114.878 589.535  1.00  9.72           C
ATOM    356 1HG  GLU S  26    -136.263-115.054 590.403  1.00  9.72           H
ATOM    357 2HG  GLU S  26    -137.931-114.912 589.883  1.00  9.72           H
ATOM    358  CD  GLU S  26    -136.669-115.979 588.497  1.00  9.72           C
ATOM    359  OE1 GLU S  26    -137.219-117.081 588.708  1.00  9.72           O
ATOM    360  OE2 GLU S  26    -135.948-115.693 587.517  1.00  9.72           O
ATOM    361  HN  GLU S  26    -136.431-111.084 588.385  1.00  9.72           H
ATOM    362  N   ASP S  27    -135.266-111.919 591.261  1.00  9.72           N
ATOM    363  CA  ASP S  27    -134.544-111.814 592.517  1.00  9.72           C
ATOM    364  C   ASP S  27    -135.438-111.139 593.559  1.00  9.72           C
ATOM    365  O   ASP S  27    -135.502-111.579 594.706  1.00  9.72           O
ATOM    366  HA  ASP S  27    -134.289-112.839 592.788  1.00  9.72           H
ATOM    367  CB  ASP S  27    -133.280-110.966 592.357  1.00  9.72           C
ATOM    368 1HB  ASP S  27    -133.475-110.144 591.669  1.00  9.72           H
ATOM    369 2HB  ASP S  27    -133.012-110.523 593.316  1.00  9.72           H
ATOM    370  CG  ASP S  27    -132.116-111.811 591.835  1.00  9.72           C
ATOM    371  OD1 ASP S  27    -132.250-113.052 591.882  1.00  9.72           O
ATOM    372  OD2 ASP S  27    -131.118-111.195 591.401  1.00  9.72           O
ATOM    373  HN  ASP S  27    -134.765-111.597 590.457  1.00  9.72           H
ATOM    374  N   TYR S  28    -136.105-110.080 593.123  1.00  9.72           N
ATOM    375  CA  TYR S  28    -136.875-109.252 594.036  1.00  9.72           C
ATOM    376  C   TYR S  28    -138.148-109.971 594.486  1.00  9.72           C
ATOM    377  O   TYR S  28    -138.628-109.753 595.598  1.00  9.72           O
ATOM    378  HA  TYR S  28    -136.254-109.047 594.908  1.00  9.72           H
ATOM    379  CB  TYR S  28    -137.262-108.001 593.245  1.00  9.72           C
ATOM    380 1HB  TYR S  28    -136.355-107.464 592.967  1.00  9.72           H
ATOM    381 2HB  TYR S  28    -137.749-108.305 592.319  1.00  9.72           H
ATOM    382  CG  TYR S  28    -138.189-107.048 594.003  1.00  9.72           C
ATOM    383  HD1 TYR S  28    -139.953-107.727 592.992  1.00  9.72           H
ATOM    384  CD1 TYR S  28    -139.543-107.049 593.740  1.00  9.72           C
ATOM    385  HD2 TYR S  28    -136.600-106.189 595.158  1.00  9.72           H
ATOM    386  CD2 TYR S  28    -137.670-106.189 594.950  1.00  9.72           C
ATOM    387  CE1 TYR S  28    -140.416-106.152 594.453  1.00  9.72           C
ATOM    388  HE1 TYR S  28    -141.487-106.142 594.255  1.00  9.72           H
ATOM    389  HE2 TYR S  28    -138.146-104.608 596.414  1.00  9.72           H
ATOM    390  CE2 TYR S  28    -138.542-105.292 595.664  1.00  9.72           C
ATOM    391  CZ  TYR S  28    -139.872-105.318 595.380  1.00  9.72           C
ATOM    392  OH  TYR S  28    -140.696-104.471 596.054  1.00  9.72           O
ATOM    393  HH  TYR S  28    -140.173-103.952 596.730  1.00  9.72           H
ATOM    394  HN  TYR S  28    -136.125-109.787 592.167  1.00  9.72           H
ATOM    395  N   VAL S  29    -138.659-110.813 593.600  1.00  9.72           N
ATOM    396  CA  VAL S  29    -139.879-111.550 593.885  1.00  9.72           C
ATOM    397  C   VAL S  29    -139.564-112.694 594.852  1.00  9.72           C
ATOM    398  O   VAL S  29    -140.355-112.992 595.745  1.00  9.72           O
ATOM    399  HA  VAL S  29    -140.573-110.863 594.369  1.00  9.72           H
ATOM    400  HB  VAL S  29    -139.749-112.535 591.996  1.00  9.72           H
ATOM    401  CB  VAL S  29    -140.518-112.029 592.580  1.00  9.72           C
ATOM    402  CG1 VAL S  29    -141.637-113.035 592.855  1.00  9.72           C
ATOM    403 1HG1 VAL S  29    -141.229-113.898 593.382  1.00  9.72           H
ATOM    404 2HG1 VAL S  29    -142.406-112.565 593.468  1.00  9.72           H
ATOM    405 3HG1 VAL S  29    -142.074-113.359 591.910  1.00  9.72           H
ATOM    406  CG2 VAL S  29    -141.032-110.848 591.756  1.00  9.72           C
ATOM    407 1HG2 VAL S  29    -141.780-110.302 592.331  1.00  9.72           H
ATOM    408 2HG2 VAL S  29    -140.202-110.183 591.515  1.00  9.72           H
ATOM    409 3HG2 VAL S  29    -141.482-111.216 590.834  1.00  9.72           H
ATOM    410  HN  VAL S  29    -138.256-110.994 592.703  1.00  9.72           H
ATOM    411  N   ASN S  30    -138.406-113.303 594.641  1.00  9.72           N
ATOM    412  CA  ASN S  30    -138.045-114.501 595.380  1.00  9.72           C
ATOM    413  C   ASN S  30    -137.449-114.101 596.731  1.00  9.72           C
ATOM    414  O   ASN S  30    -137.313-114.934 597.625  1.00  9.72           O
ATOM    415  HA  ASN S  30    -138.972-115.064 595.484  1.00  9.72           H
ATOM    416  CB  ASN S  30    -136.996-115.319 594.624  1.00  9.72           C
ATOM    417 1HB  ASN S  30    -136.160-114.677 594.345  1.00  9.72           H
ATOM    418 2HB  ASN S  30    -136.598-116.097 595.275  1.00  9.72           H
ATOM    419  CG  ASN S  30    -137.597-115.956 593.369  1.00  9.72           C
ATOM    420  OD1 ASN S  30    -138.797-116.145 593.251  1.00  9.72           O
ATOM    421  ND2 ASN S  30    -136.700-116.275 592.442  1.00  9.72           N
ATOM    422 1HD2 ASN S  30    -135.729-116.094 592.601  1.00  9.72           H
ATOM    423 2HD2 ASN S  30    -136.995-116.698 591.584  1.00  9.72           H
ATOM    424  HN  ASN S  30    -137.723-112.992 593.980  1.00  9.72           H
ATOM    425  N   PHE S  31    -137.109-112.824 596.837  1.00  9.72           N
ATOM    426  CA  PHE S  31    -136.539-112.302 598.067  1.00  9.72           C
ATOM    427  C   PHE S  31    -137.514-112.462 599.235  1.00  9.72           C
ATOM    428  O   PHE S  31    -138.652-111.999 599.166  1.00  9.72           O
ATOM    429  HA  PHE S  31    -135.633-112.872 598.272  1.00  9.72           H
ATOM    430  CB  PHE S  31    -136.274-110.812 597.840  1.00  9.72           C
ATOM    431 1HB  PHE S  31    -135.642-110.696 596.960  1.00  9.72           H
ATOM    432 2HB  PHE S  31    -137.219-110.315 597.621  1.00  9.72           H
ATOM    433  CG  PHE S  31    -135.608-110.110 599.025  1.00  9.72           C
ATOM    434  HD1 PHE S  31    -137.454-109.450 599.846  1.00  9.72           H
ATOM    435  CD1 PHE S  31    -136.369-109.466 599.949  1.00  9.72           C
ATOM    436  HD2 PHE S  31    -133.644-110.647 598.413  1.00  9.72           H
ATOM    437  CD2 PHE S  31    -134.254-110.131 599.154  1.00  9.72           C
ATOM    438  CE1 PHE S  31    -135.751-108.815 601.049  1.00  9.72           C
ATOM    439  HE1 PHE S  31    -136.361-108.299 601.790  1.00  9.72           H
ATOM    440  CE2 PHE S  31    -133.636-109.480 600.254  1.00  9.72           C
ATOM    441  HE2 PHE S  31    -132.551-109.496 600.357  1.00  9.72           H
ATOM    442  CZ  PHE S  31    -134.397-108.835 601.178  1.00  9.72           C
ATOM    443  HZ  PHE S  31    -133.922-108.336 602.023  1.00  9.72           H
ATOM    444  HN  PHE S  31    -137.218-112.154 596.103  1.00  9.72           H
ATOM    445  N   ASN S  32    -137.033-113.119 600.280  1.00  9.72           N
ATOM    446  CA  ASN S  32    -137.855-113.364 601.453  1.00  9.72           C
ATOM    447  C   ASN S  32    -137.874-112.110 602.329  1.00  9.72           C
ATOM    448  O   ASN S  32    -136.936-111.862 603.085  1.00  9.72           O
ATOM    449  HA  ASN S  32    -138.842-113.616 601.063  1.00  9.72           H
ATOM    450  CB  ASN S  32    -137.293-114.516 602.288  1.00  9.72           C
ATOM    451 1HB  ASN S  32    -137.047-115.356 601.638  1.00  9.72           H
ATOM    452 2HB  ASN S  32    -136.366-114.203 602.769  1.00  9.72           H
ATOM    453  CG  ASN S  32    -138.298-114.964 603.351  1.00  9.72           C
ATOM    454  OD1 ASN S  32    -139.406-114.463 603.445  1.00  9.72           O
ATOM    455  ND2 ASN S  32    -137.850-115.933 604.145  1.00  9.72           N
ATOM    456 1HD2 ASN S  32    -136.929-116.301 604.014  1.00  9.72           H
ATOM    457 2HD2 ASN S  32    -138.434-116.294 604.871  1.00  9.72           H
ATOM    458  HN  ASN S  32    -136.102-113.479 600.334  1.00  9.72           H
ATOM    459  N   PHE S  33    -138.953-111.352 602.197  1.00  9.72           N
ATOM    460  CA  PHE S  33    -139.180-110.215 603.073  1.00  9.72           C
ATOM    461  C   PHE S  33    -139.742-110.666 604.423  1.00  9.72           C
ATOM    462  O   PHE S  33    -140.879-110.343 604.765  1.00  9.72           O
ATOM    463  HA  PHE S  33    -138.216-109.728 603.227  1.00  9.72           H
ATOM    464  CB  PHE S  33    -140.205-109.315 602.381  1.00  9.72           C
ATOM    465 1HB  PHE S  33    -141.104-109.896 602.177  1.00  9.72           H
ATOM    466 2HB  PHE S  33    -140.491-108.515 603.065  1.00  9.72           H
ATOM    467  CG  PHE S  33    -139.708-108.695 601.074  1.00  9.72           C
ATOM    468  HD1 PHE S  33    -138.893-106.984 602.037  1.00  9.72           H
ATOM    469  CD1 PHE S  33    -139.059-107.500 601.092  1.00  9.72           C
ATOM    470  HD2 PHE S  33    -140.435-110.297 599.880  1.00  9.72           H
ATOM    471  CD2 PHE S  33    -139.915-109.339 599.894  1.00  9.72           C
ATOM    472  CE1 PHE S  33    -138.597-106.925 599.878  1.00  9.72           C
ATOM    473  HE1 PHE S  33    -138.077-105.967 599.892  1.00  9.72           H
ATOM    474  CE2 PHE S  33    -139.453-108.764 598.681  1.00  9.72           C
ATOM    475  HE2 PHE S  33    -139.619-109.280 597.735  1.00  9.72           H
ATOM    476  CZ  PHE S  33    -138.804-107.569 598.698  1.00  9.72           C
ATOM    477  HZ  PHE S  33    -138.450-107.127 597.767  1.00  9.72           H
ATOM    478  HN  PHE S  33    -139.663-111.504 601.510  1.00  9.72           H
ATOM    479  N   THR S  34    -138.920-111.405 605.153  1.00  9.72           N
ATOM    480  CA  THR S  34    -139.203-111.679 606.552  1.00  9.72           C
ATOM    481  C   THR S  34    -139.352-110.371 607.332  1.00  9.72           C
ATOM    482  O   THR S  34    -138.509-109.482 607.228  1.00  9.72           O
ATOM    483  HA  THR S  34    -140.160-112.199 606.613  1.00  9.72           H
ATOM    484  HB  THR S  34    -137.160-112.033 607.198  1.00  9.72           H
ATOM    485  CB  THR S  34    -138.094-112.585 607.090  1.00  9.72           C
ATOM    486  OG1 THR S  34    -138.062-113.676 606.174  1.00  9.72           O
ATOM    487  HG1 THR S  34    -138.978-114.063 606.071  1.00  9.72           H
ATOM    488  CG2 THR S  34    -138.463-113.231 608.427  1.00  9.72           C
ATOM    489 1HG2 THR S  34    -139.360-113.837 608.302  1.00  9.72           H
ATOM    490 2HG2 THR S  34    -138.650-112.453 609.167  1.00  9.72           H
ATOM    491 3HG2 THR S  34    -137.641-113.863 608.764  1.00  9.72           H
ATOM    492  HN  THR S  34    -138.076-111.813 604.805  1.00  9.72           H
ATOM    493  N   ASP S  35    -140.432-110.295 608.096  1.00  9.72           N
ATOM    494  CA  ASP S  35    -140.721-109.097 608.866  1.00  9.72           C
ATOM    495  C   ASP S  35    -139.829-109.067 610.109  1.00  9.72           C
ATOM    496  O   ASP S  35    -140.317-109.196 611.231  1.00  9.72           O
ATOM    497  HA  ASP S  35    -140.521-108.267 608.189  1.00  9.72           H
ATOM    498  CB  ASP S  35    -142.179-109.079 609.330  1.00  9.72           C
ATOM    499 1HB  ASP S  35    -142.421-110.023 609.819  1.00  9.72           H
ATOM    500 2HB  ASP S  35    -142.319-108.291 610.070  1.00  9.72           H
ATOM    501  CG  ASP S  35    -143.127-108.852 608.151  1.00  9.72           C
ATOM    502  OD1 ASP S  35    -142.886-107.875 607.409  1.00  9.72           O
ATOM    503  OD2 ASP S  35    -144.071-109.660 608.018  1.00  9.72           O
ATOM    504  HN  ASP S  35    -141.101-111.032 608.194  1.00  9.72           H
ATOM    505  N   PHE S  36    -138.538-108.896 609.867  1.00  9.72           N
ATOM    506  CA  PHE S  36    -137.590-108.715 610.954  1.00  9.72           C
ATOM    507  C   PHE S  36    -137.738-107.329 611.584  1.00  9.72           C
ATOM    508  O   PHE S  36    -137.246-107.088 612.686  1.00  9.72           O
ATOM    509  HA  PHE S  36    -137.807-109.477 611.702  1.00  9.72           H
ATOM    510  CB  PHE S  36    -136.189-108.842 610.352  1.00  9.72           C
ATOM    511 1HB  PHE S  36    -136.098-108.145 609.519  1.00  9.72           H
ATOM    512 2HB  PHE S  36    -135.455-108.543 611.100  1.00  9.72           H
ATOM    513  CG  PHE S  36    -135.849-110.250 609.860  1.00  9.72           C
ATOM    514  HD1 PHE S  36    -136.756-111.200 611.531  1.00  9.72           H
ATOM    515  CD1 PHE S  36    -136.218-111.335 610.593  1.00  9.72           C
ATOM    516  HD2 PHE S  36    -134.882-109.548 608.101  1.00  9.72           H
ATOM    517  CD2 PHE S  36    -135.178-110.417 608.689  1.00  9.72           C
ATOM    518  CE1 PHE S  36    -135.902-112.641 610.136  1.00  9.72           C
ATOM    519  HE1 PHE S  36    -136.198-113.510 610.724  1.00  9.72           H
ATOM    520  CE2 PHE S  36    -134.862-111.724 608.232  1.00  9.72           C
ATOM    521  HE2 PHE S  36    -134.324-111.858 607.293  1.00  9.72           H
ATOM    522  CZ  PHE S  36    -135.231-112.809 608.965  1.00  9.72           C
ATOM    523  HZ  PHE S  36    -134.988-113.812 608.614  1.00  9.72           H
ATOM    524  HN  PHE S  36    -138.137-108.880 608.951  1.00  9.72           H
ATOM    525  N   TYR S  37    -138.416-106.452 610.858  1.00  9.72           N
ATOM    526  CA  TYR S  37    -138.787-105.157 611.402  1.00  9.72           C
ATOM    527  C   TYR S  37    -140.089-105.249 612.200  1.00  9.72           C
ATOM    528  O   TYR S  37    -141.149-105.515 611.637  1.00  9.72           O
ATOM    529  HA  TYR S  37    -137.986-104.829 612.064  1.00  9.72           H
ATOM    530  CB  TYR S  37    -139.006-104.241 610.196  1.00  9.72           C
ATOM    531 1HB  TYR S  37    -138.120-104.275 609.561  1.00  9.72           H
ATOM    532 2HB  TYR S  37    -139.837-104.626 609.606  1.00  9.72           H
ATOM    533  CG  TYR S  37    -139.295-102.784 610.566  1.00  9.72           C
ATOM    534  HD1 TYR S  37    -141.422-103.045 610.530  1.00  9.72           H
ATOM    535  CD1 TYR S  37    -140.599-102.350 610.693  1.00  9.72           C
ATOM    536  HD2 TYR S  37    -137.222-102.247 610.672  1.00  9.72           H
ATOM    537  CD2 TYR S  37    -138.251-101.905 610.773  1.00  9.72           C
ATOM    538  CE1 TYR S  37    -140.871-100.980 611.041  1.00  9.72           C
ATOM    539  HE1 TYR S  37    -141.896-100.624 611.145  1.00  9.72           H
ATOM    540  HE2 TYR S  37    -137.709 -99.829 611.286  1.00  9.72           H
ATOM    541  CE2 TYR S  37    -138.524-100.534 611.120  1.00  9.72           C
ATOM    542  CZ  TYR S  37    -139.820-100.139 611.238  1.00  9.72           C
ATOM    543  OH  TYR S  37    -140.077 -98.845 611.566  1.00  9.72           O
ATOM    544  HH  TYR S  37    -139.222 -98.367 611.766  1.00  9.72           H
ATOM    545  HN  TYR S  37    -138.712-106.616 609.917  1.00  9.72           H
ATOM    546  N   CYS S  38    -139.966-105.025 613.500  1.00  9.72           N
ATOM    547  CA  CYS S  38    -141.092-105.202 614.400  1.00  9.72           C
ATOM    548  C   CYS S  38    -141.608-103.819 614.802  1.00  9.72           C
ATOM    549  O   CYS S  38    -140.906-103.060 615.469  1.00  9.72           O
ATOM    550  HA  CYS S  38    -141.852-105.752 613.846  1.00  9.72           H
ATOM    551  CB  CYS S  38    -140.716-106.047 615.619  1.00  9.72           C
ATOM    552 1HB  CYS S  38    -140.250-106.978 615.296  1.00  9.72           H
ATOM    553 2HB  CYS S  38    -139.982-105.517 616.226  1.00  9.72           H
ATOM    554  SG  CYS S  38    -142.207-106.408 616.616  1.00  9.72           S
ATOM    555  HN  CYS S  38    -139.117-104.728 613.939  1.00  9.72           H
ATOM    556  N   GLU S  39    -142.831-103.532 614.380  1.00  9.72           N
ATOM    557  CA  GLU S  39    -143.510-102.324 614.817  1.00  9.72           C
ATOM    558  C   GLU S  39    -144.107-102.526 616.211  1.00  9.72           C
ATOM    559  O   GLU S  39    -144.916-103.428 616.419  1.00  9.72           O
ATOM    560  HA  GLU S  39    -142.738-101.555 614.853  1.00  9.72           H
ATOM    561  CB  GLU S  39    -144.587-101.907 613.814  1.00  9.72           C
ATOM    562 1HB  GLU S  39    -145.190-102.774 613.542  1.00  9.72           H
ATOM    563 2HB  GLU S  39    -145.174-101.086 614.226  1.00  9.72           H
ATOM    564  CG  GLU S  39    -143.959-101.383 612.521  1.00  9.72           C
ATOM    565 1HG  GLU S  39    -143.263-100.577 612.752  1.00  9.72           H
ATOM    566 2HG  GLU S  39    -143.383-102.176 612.045  1.00  9.72           H
ATOM    567  CD  GLU S  39    -145.033-100.876 611.557  1.00  9.72           C
ATOM    568  OE1 GLU S  39    -144.686-100.681 610.372  1.00  9.72           O
ATOM    569  OE2 GLU S  39    -146.178-100.694 612.026  1.00  9.72           O
ATOM    570  HN  GLU S  39    -143.354-104.108 613.752  1.00  9.72           H
ATOM    571  N   LYS S  40    -143.684-101.670 617.131  1.00  9.72           N
ATOM    572  CA  LYS S  40    -144.031-101.845 618.531  1.00  9.72           C
ATOM    573  C   LYS S  40    -145.317-101.073 618.834  1.00  9.72           C
ATOM    574  O   LYS S  40    -145.599-100.758 619.989  1.00  9.72           O
ATOM    575  HA  LYS S  40    -144.220-102.906 618.691  1.00  9.72           H
ATOM    576  CB  LYS S  40    -142.854-101.454 619.427  1.00  9.72           C
ATOM    577 1HB  LYS S  40    -142.589-100.411 619.253  1.00  9.72           H
ATOM    578 2HB  LYS S  40    -143.146-101.538 620.474  1.00  9.72           H
ATOM    579  CG  LYS S  40    -141.640-102.346 619.157  1.00  9.72           C
ATOM    580 1HG  LYS S  40    -141.361-102.278 618.106  1.00  9.72           H
ATOM    581 2HG  LYS S  40    -140.788-101.991 619.736  1.00  9.72           H
ATOM    582  CD  LYS S  40    -141.938-103.802 619.519  1.00  9.72           C
ATOM    583 1HD  LYS S  40    -142.309-103.858 620.542  1.00  9.72           H
ATOM    584 2HD  LYS S  40    -142.727-104.187 618.873  1.00  9.72           H
ATOM    585  CE  LYS S  40    -140.686-104.670 619.376  1.00  9.72           C
ATOM    586 1HE  LYS S  40    -140.497-104.875 618.322  1.00  9.72           H
ATOM    587 2HE  LYS S  40    -139.818-104.132 619.757  1.00  9.72           H
ATOM    588  NZ  LYS S  40    -140.850-105.943 620.113  1.00  9.72           N
ATOM    589 1HZ  LYS S  40    -140.032-106.524 619.970  1.00  9.72           H
ATOM    590 2HZ  LYS S  40    -140.958-105.749 621.103  1.00  9.72           H
ATOM    591 3HZ  LYS S  40    -141.674-106.427 619.772  1.00  9.72           H
ATOM    592  HN  LYS S  40    -143.116-100.872 616.932  1.00  9.72           H
ATOM    593  N   ASN S  41    -146.062-100.789 617.775  1.00  9.72           N
ATOM    594  CA  ASN S  41    -147.277-100.003 617.904  1.00  9.72           C
ATOM    595  C   ASN S  41    -148.173-100.629 618.975  1.00  9.72           C
ATOM    596  O   ASN S  41    -148.718 -99.924 619.822  1.00  9.72           O
ATOM    597  HA  ASN S  41    -146.942 -99.001 618.174  1.00  9.72           H
ATOM    598  CB  ASN S  41    -148.058 -99.976 616.589  1.00  9.72           C
ATOM    599 1HB  ASN S  41    -148.123-100.985 616.181  1.00  9.72           H
ATOM    600 2HB  ASN S  41    -149.079 -99.641 616.775  1.00  9.72           H
ATOM    601  CG  ASN S  41    -147.389 -99.050 615.572  1.00  9.72           C
ATOM    602  OD1 ASN S  41    -146.827 -98.020 615.907  1.00  9.72           O
ATOM    603  ND2 ASN S  41    -147.479 -99.473 614.314  1.00  9.72           N
ATOM    604 1HD2 ASN S  41    -147.954-100.328 614.107  1.00  9.72           H
ATOM    605 2HD2 ASN S  41    -147.072 -98.935 613.575  1.00  9.72           H
ATOM    606  HN  ASN S  41    -145.848-101.086 616.845  1.00  9.72           H
ATOM    607  N   ASN S  42    -148.298-101.946 618.900  1.00  9.72           N
ATOM    608  CA  ASN S  42    -149.169-102.667 619.811  1.00  9.72           C
ATOM    609  C   ASN S  42    -148.665-102.486 621.244  1.00  9.72           C
ATOM    610  O   ASN S  42    -149.459-102.328 622.171  1.00  9.72           O
ATOM    611  HA  ASN S  42    -150.160-102.238 619.661  1.00  9.72           H
ATOM    612  CB  ASN S  42    -149.175-104.165 619.498  1.00  9.72           C
ATOM    613 1HB  ASN S  42    -148.157-104.552 619.538  1.00  9.72           H
ATOM    614 2HB  ASN S  42    -149.747-104.697 620.258  1.00  9.72           H
ATOM    615  CG  ASN S  42    -149.776-104.434 618.117  1.00  9.72           C
ATOM    616  OD1 ASN S  42    -150.354-103.567 617.483  1.00  9.72           O
ATOM    617  ND2 ASN S  42    -149.607-105.682 617.688  1.00  9.72           N
ATOM    618 1HD2 ASN S  42    -149.123-106.346 618.258  1.00  9.72           H
ATOM    619 2HD2 ASN S  42    -149.965-105.956 616.796  1.00  9.72           H
ATOM    620  HN  ASN S  42    -147.817-102.516 618.235  1.00  9.72           H
ATOM    621  N   VAL S  43    -147.348-102.513 621.382  1.00  9.72           N
ATOM    622  CA  VAL S  43    -146.729-102.394 622.692  1.00  9.72           C
ATOM    623  C   VAL S  43    -146.988-100.992 623.247  1.00  9.72           C
ATOM    624  O   VAL S  43    -147.235-100.829 624.441  1.00  9.72           O
ATOM    625  HA  VAL S  43    -147.204-103.124 623.347  1.00  9.72           H
ATOM    626  HB  VAL S  43    -144.770-102.008 621.940  1.00  9.72           H
ATOM    627  CB  VAL S  43    -145.241-102.735 622.601  1.00  9.72           C
ATOM    628  CG1 VAL S  43    -144.569-102.628 623.971  1.00  9.72           C
ATOM    629 1HG1 VAL S  43    -144.672-101.611 624.348  1.00  9.72           H
ATOM    630 2HG1 VAL S  43    -145.045-103.322 624.664  1.00  9.72           H
ATOM    631 3HG1 VAL S  43    -143.512-102.876 623.878  1.00  9.72           H
ATOM    632  CG2 VAL S  43    -145.033-104.124 621.995  1.00  9.72           C
ATOM    633 1HG2 VAL S  43    -145.525-104.870 622.619  1.00  9.72           H
ATOM    634 2HG2 VAL S  43    -145.460-104.151 620.992  1.00  9.72           H
ATOM    635 3HG2 VAL S  43    -143.966-104.342 621.942  1.00  9.72           H
ATOM    636  HN  VAL S  43    -146.708-102.615 620.620  1.00  9.72           H
ATOM    637  N   ARG S  44    -146.924-100.015 622.354  1.00  9.72           N
ATOM    638  CA  ARG S  44    -147.116 -98.629 622.746  1.00  9.72           C
ATOM    639  C   ARG S  44    -148.578 -98.382 623.124  1.00  9.72           C
ATOM    640  O   ARG S  44    -148.863 -97.634 624.058  1.00  9.72           O
ATOM    641  HA  ARG S  44    -146.459 -98.488 623.604  1.00  9.72           H
ATOM    642  CB  ARG S  44    -146.722 -97.677 621.614  1.00  9.72           C
ATOM    643 1HB  ARG S  44    -147.246 -97.956 620.700  1.00  9.72           H
ATOM    644 2HB  ARG S  44    -147.033 -96.663 621.863  1.00  9.72           H
ATOM    645  CG  ARG S  44    -145.212 -97.709 621.372  1.00  9.72           C
ATOM    646 1HG  ARG S  44    -144.686 -97.645 622.325  1.00  9.72           H
ATOM    647 2HG  ARG S  44    -144.932 -98.659 620.917  1.00  9.72           H
ATOM    648  CD  ARG S  44    -144.777 -96.555 620.466  1.00  9.72           C
ATOM    649 1HD  ARG S  44    -145.253 -95.629 620.789  1.00  9.72           H
ATOM    650 2HD  ARG S  44    -143.701 -96.405 620.545  1.00  9.72           H
ATOM    651  NE  ARG S  44    -145.144 -96.848 619.063  1.00  9.72           N
ATOM    652  HE  ARG S  44    -146.097 -97.080 618.866  1.00  9.72           H
ATOM    653  CZ  ARG S  44    -144.280 -96.822 618.039  1.00  9.72           C
ATOM    654  NH1 ARG S  44    -142.992 -96.517 618.244  1.00  9.72           N
ATOM    655 1HH1 ARG S  44    -142.669 -96.307 619.167  1.00  9.72           H
ATOM    656 2HH1 ARG S  44    -142.353 -96.499 617.475  1.00  9.72           H
ATOM    657  NH2 ARG S  44    -144.724 -97.105 616.807  1.00  9.72           N
ATOM    658 1HH2 ARG S  44    -144.092 -97.089 616.032  1.00  9.72           H
ATOM    659 2HH2 ARG S  44    -145.687 -97.331 616.662  1.00  9.72           H
ATOM    660  HN  ARG S  44    -146.744-100.158 621.381  1.00  9.72           H
ATOM    661  N   GLN S  45    -149.465 -99.026 622.380  1.00  9.72           N
ATOM    662  CA  GLN S  45    -150.891 -98.840 622.588  1.00  9.72           C
ATOM    663  C   GLN S  45    -151.306 -99.392 623.953  1.00  9.72           C
ATOM    664  O   GLN S  45    -152.118 -98.786 624.651  1.00  9.72           O
ATOM    665  HA  GLN S  45    -151.050 -97.762 622.561  1.00  9.72           H
ATOM    666  CB  GLN S  45    -151.699 -99.493 621.464  1.00  9.72           C
ATOM    667 1HB  GLN S  45    -151.331 -99.146 620.498  1.00  9.72           H
ATOM    668 2HB  GLN S  45    -151.556-100.574 621.490  1.00  9.72           H
ATOM    669  CG  GLN S  45    -153.187 -99.166 621.597  1.00  9.72           C
ATOM    670 1HG  GLN S  45    -153.551 -99.500 622.569  1.00  9.72           H
ATOM    671 2HG  GLN S  45    -153.331 -98.087 621.556  1.00  9.72           H
ATOM    672  CD  GLN S  45    -153.997 -99.836 620.485  1.00  9.72           C
ATOM    673  OE1 GLN S  45    -153.506-100.665 619.737  1.00  9.72           O
ATOM    674  NE2 GLN S  45    -155.263 -99.432 620.419  1.00  9.72           N
ATOM    675 1HE2 GLN S  45    -155.603 -98.748 621.064  1.00  9.72           H
ATOM    676 2HE2 GLN S  45    -155.873 -99.813 619.724  1.00  9.72           H
ATOM    677  HN  GLN S  45    -149.224 -99.664 621.649  1.00  9.72           H
ATOM    678  N   PHE S  46    -150.730-100.536 624.293  1.00  9.72           N
ATOM    679  CA  PHE S  46    -150.970-101.137 625.594  1.00  9.72           C
ATOM    680  C   PHE S  46    -150.454-100.237 626.718  1.00  9.72           C
ATOM    681  O   PHE S  46    -151.157 -99.997 627.698  1.00  9.72           O
ATOM    682  HA  PHE S  46    -152.048-101.263 625.697  1.00  9.72           H
ATOM    683  CB  PHE S  46    -150.204-102.461 625.623  1.00  9.72           C
ATOM    684 1HB  PHE S  46    -150.614-103.124 624.862  1.00  9.72           H
ATOM    685 2HB  PHE S  46    -149.164-102.273 625.355  1.00  9.72           H
ATOM    686  CG  PHE S  46    -150.245-103.174 626.976  1.00  9.72           C
ATOM    687  HD1 PHE S  46    -148.270-102.585 627.499  1.00  9.72           H
ATOM    688  CD1 PHE S  46    -149.165-103.129 627.802  1.00  9.72           C
ATOM    689  HD2 PHE S  46    -152.227-103.888 626.692  1.00  9.72           H
ATOM    690  CD2 PHE S  46    -151.361-103.852 627.354  1.00  9.72           C
ATOM    691  CE1 PHE S  46    -149.203-103.791 629.057  1.00  9.72           C
ATOM    692  HE1 PHE S  46    -148.337-103.755 629.719  1.00  9.72           H
ATOM    693  CE2 PHE S  46    -151.400-104.514 628.609  1.00  9.72           C
ATOM    694  HE2 PHE S  46    -152.294-105.058 628.912  1.00  9.72           H
ATOM    695  CZ  PHE S  46    -150.320-104.469 629.435  1.00  9.72           C
ATOM    696  HZ  PHE S  46    -150.349-104.977 630.399  1.00  9.72           H
ATOM    697  HN  PHE S  46    -150.109-101.048 623.699  1.00  9.72           H
ATOM    698  N   ALA S  47    -149.230 -99.764 626.539  1.00  9.72           N
ATOM    699  CA  ALA S  47    -148.575 -98.973 627.567  1.00  9.72           C
ATOM    700  C   ALA S  47    -149.447 -97.761 627.905  1.00  9.72           C
ATOM    701  O   ALA S  47    -149.604 -97.412 629.074  1.00  9.72           O
ATOM    702  HA  ALA S  47    -148.477 -99.598 628.455  1.00  9.72           H
ATOM    703  CB  ALA S  47    -147.178 -98.571 627.091  1.00  9.72           C
ATOM    704 1HB  ALA S  47    -146.590 -99.467 626.893  1.00  9.72           H
ATOM    705 2HB  ALA S  47    -147.261 -97.982 626.177  1.00  9.72           H
ATOM    706 3HB  ALA S  47    -146.687 -97.978 627.862  1.00  9.72           H
ATOM    707  HN  ALA S  47    -148.688 -99.912 625.711  1.00  9.72           H
ATOM    708  N   SER S  48    -149.990 -97.154 626.861  1.00  9.72           N
ATOM    709  CA  SER S  48    -150.633 -95.858 626.999  1.00  9.72           C
ATOM    710  C   SER S  48    -151.880 -95.984 627.877  1.00  9.72           C
ATOM    711  O   SER S  48    -152.315 -95.008 628.487  1.00  9.72           O
ATOM    712  HA  SER S  48    -149.891 -95.218 627.477  1.00  9.72           H
ATOM    713  CB  SER S  48    -151.002 -95.278 625.633  1.00  9.72           C
ATOM    714 1HB  SER S  48    -151.354 -94.253 625.757  1.00  9.72           H
ATOM    715 2HB  SER S  48    -150.112 -95.235 625.005  1.00  9.72           H
ATOM    716  HG  SER S  48    -152.215 -95.651 624.085  1.00  9.72           H
ATOM    717  OG  SER S  48    -152.007 -96.048 624.979  1.00  9.72           O
ATOM    718  HN  SER S  48    -149.997 -97.532 625.935  1.00  9.72           H
ATOM    719  N   HIS S  49    -152.420 -97.193 627.913  1.00  9.72           N
ATOM    720  CA  HIS S  49    -153.629 -97.450 628.676  1.00  9.72           C
ATOM    721  C   HIS S  49    -153.259 -97.996 630.057  1.00  9.72           C
ATOM    722  O   HIS S  49    -153.881 -97.639 631.057  1.00  9.72           O
ATOM    723  HA  HIS S  49    -154.132 -96.491 628.797  1.00  9.72           H
ATOM    724  CB  HIS S  49    -154.572 -98.377 627.905  1.00  9.72           C
ATOM    725 1HB  HIS S  49    -154.036 -99.291 627.650  1.00  9.72           H
ATOM    726 2HB  HIS S  49    -155.398 -98.662 628.557  1.00  9.72           H
ATOM    727  CG  HIS S  49    -155.132 -97.769 626.642  1.00  9.72           C
ATOM    728  HD1 HIS S  49    -153.496 -98.068 625.312  1.00  9.72           H
ATOM    729  ND1 HIS S  49    -154.422 -97.720 625.455  1.00  9.72           N
ATOM    730  CD2 HIS S  49    -156.341 -97.188 626.392  1.00  9.72           C
ATOM    731  HD2 HIS S  49    -157.148 -97.061 627.114  1.00  9.72           H
ATOM    732  CE1 HIS S  49    -155.179 -97.132 624.539  1.00  9.72           C
ATOM    733  HE1 HIS S  49    -154.900 -96.945 623.502  1.00  9.72           H
ATOM    734  NE2 HIS S  49    -156.367 -96.803 625.122  1.00  9.72           N
ATOM    735  HN  HIS S  49    -152.046 -97.987 627.434  1.00  9.72           H
ATOM    736  N   PHE S  50    -152.248 -98.852 630.068  1.00  9.72           N
ATOM    737  CA  PHE S  50    -151.977 -99.675 631.234  1.00  9.72           C
ATOM    738  C   PHE S  50    -151.160 -98.903 632.272  1.00  9.72           C
ATOM    739  O   PHE S  50    -151.466 -98.944 633.463  1.00  9.72           O
ATOM    740  HA  PHE S  50    -152.939 -99.953 631.665  1.00  9.72           H
ATOM    741  CB  PHE S  50    -151.163-100.878 630.753  1.00  9.72           C
ATOM    742 1HB  PHE S  50    -151.732-101.408 629.990  1.00  9.72           H
ATOM    743 2HB  PHE S  50    -150.250-100.519 630.278  1.00  9.72           H
ATOM    744  CG  PHE S  50    -150.789-101.861 631.865  1.00  9.72           C
ATOM    745  HD1 PHE S  50    -148.742-101.286 631.871  1.00  9.72           H
ATOM    746  CD1 PHE S  50    -149.505-101.931 632.308  1.00  9.72           C
ATOM    747  HD2 PHE S  50    -152.770-102.609 632.054  1.00  9.72           H
ATOM    748  CD2 PHE S  50    -151.741-102.665 632.409  1.00  9.72           C
ATOM    749  CE1 PHE S  50    -149.159-102.843 633.339  1.00  9.72           C
ATOM    750  HE1 PHE S  50    -148.130-102.899 633.694  1.00  9.72           H
ATOM    751  CE2 PHE S  50    -151.394-103.577 633.441  1.00  9.72           C
ATOM    752  HE2 PHE S  50    -152.157-104.222 633.878  1.00  9.72           H
ATOM    753  CZ  PHE S  50    -150.111-103.647 633.884  1.00  9.72           C
ATOM    754  HZ  PHE S  50    -149.845-104.347 634.676  1.00  9.72           H
ATOM    755  HN  PHE S  50    -151.622 -98.988 629.300  1.00  9.72           H
ATOM    756  N   LEU S  51    -150.138 -98.217 631.782  1.00  9.72           N
ATOM    757  CA  LEU S  51    -149.079 -97.730 632.651  1.00  9.72           C
ATOM    758  C   LEU S  51    -149.593 -96.532 633.451  1.00  9.72           C
ATOM    759  O   LEU S  51    -149.475 -96.502 634.675  1.00  9.72           O
ATOM    760  HA  LEU S  51    -148.833 -98.531 633.348  1.00  9.72           H
ATOM    761  CB  LEU S  51    -147.816 -97.432 631.840  1.00  9.72           C
ATOM    762 1HB  LEU S  51    -148.059 -96.680 631.090  1.00  9.72           H
ATOM    763 2HB  LEU S  51    -147.077 -96.989 632.507  1.00  9.72           H
ATOM    764  HG  LEU S  51    -147.892 -99.027 630.418  1.00  9.72           H
ATOM    765  CG  LEU S  51    -147.174 -98.628 631.134  1.00  9.72           C
ATOM    766  CD1 LEU S  51    -145.938 -98.198 630.342  1.00  9.72           C
ATOM    767 1HD1 LEU S  51    -146.225 -97.461 629.592  1.00  9.72           H
ATOM    768 2HD1 LEU S  51    -145.206 -97.759 631.021  1.00  9.72           H
ATOM    769 3HD1 LEU S  51    -145.501 -99.067 629.850  1.00  9.72           H
ATOM    770  CD2 LEU S  51    -146.858 -99.747 632.128  1.00  9.72           C
ATOM    771 1HD2 LEU S  51    -146.167 -99.376 632.885  1.00  9.72           H
ATOM    772 2HD2 LEU S  51    -147.779-100.077 632.608  1.00  9.72           H
ATOM    773 3HD2 LEU S  51    -146.403-100.584 631.600  1.00  9.72           H
ATOM    774  HN  LEU S  51    -150.026 -97.995 630.814  1.00  9.72           H
ATOM    775  N   PRO S  52    -150.171 -95.527 632.779  1.00  9.72           N
ATOM    776  CA  PRO S  52    -150.439 -94.241 633.427  1.00  9.72           C
ATOM    777  C   PRO S  52    -151.225 -94.400 634.719  1.00  9.72           C
ATOM    778  O   PRO S  52    -150.832 -93.871 635.758  1.00  9.72           O
ATOM    779  HA  PRO S  52    -149.503 -93.767 633.720  1.00  9.72           H
ATOM    780  CB  PRO S  52    -151.229 -93.462 632.374  1.00  9.72           C
ATOM    781 1HB  PRO S  52    -152.304 -93.599 632.496  1.00  9.72           H
ATOM    782 2HB  PRO S  52    -151.036 -92.391 632.438  1.00  9.72           H
ATOM    783  CG  PRO S  52    -150.733 -94.046 631.057  1.00  9.72           C
ATOM    784 1HG  PRO S  52    -151.433 -93.859 630.242  1.00  9.72           H
ATOM    785 2HG  PRO S  52    -149.783 -93.608 630.752  1.00  9.72           H
ATOM    786  CD  PRO S  52    -150.605 -95.528 631.370  1.00  9.72           C
ATOM    787 1HD  PRO S  52    -151.552 -96.052 631.243  1.00  9.72           H
ATOM    788 2HD  PRO S  52    -149.883 -96.018 630.717  1.00  9.72           H
ATOM    789  N   PRO S  53    -152.349 -95.128 634.686  1.00  9.72           N
ATOM    790  CA  PRO S  53    -153.170 -95.305 635.887  1.00  9.72           C
ATOM    791  C   PRO S  53    -152.361 -95.818 637.067  1.00  9.72           C
ATOM    792  O   PRO S  53    -152.522 -95.341 638.189  1.00  9.72           O
ATOM    793  HA  PRO S  53    -153.569 -94.344 636.212  1.00  9.72           H
ATOM    794  CB  PRO S  53    -154.239 -96.308 635.451  1.00  9.72           C
ATOM    795 1HB  PRO S  53    -153.938 -97.334 635.666  1.00  9.72           H
ATOM    796 2HB  PRO S  53    -155.183 -96.139 635.969  1.00  9.72           H
ATOM    797  CG  PRO S  53    -154.366 -96.061 633.953  1.00  9.72           C
ATOM    798 1HG  PRO S  53    -154.814 -96.911 633.439  1.00  9.72           H
ATOM    799 2HG  PRO S  53    -155.002 -95.202 633.737  1.00  9.72           H
ATOM    800  CD  PRO S  53    -152.927 -95.828 633.524  1.00  9.72           C
ATOM    801 1HD  PRO S  53    -152.408 -96.765 633.322  1.00  9.72           H
ATOM    802 2HD  PRO S  53    -152.867 -95.232 632.613  1.00  9.72           H
ATOM    803  N   LEU S  54    -151.505 -96.788 636.779  1.00  9.72           N
ATOM    804  CA  LEU S  54    -150.787 -97.489 637.831  1.00  9.72           C
ATOM    805  C   LEU S  54    -149.690 -96.578 638.387  1.00  9.72           C
ATOM    806  O   LEU S  54    -149.463 -96.542 639.596  1.00  9.72           O
ATOM    807  HA  LEU S  54    -151.499 -97.699 638.628  1.00  9.72           H
ATOM    808  CB  LEU S  54    -150.269 -98.835 637.320  1.00  9.72           C
ATOM    809 1HB  LEU S  54    -149.625 -98.651 636.460  1.00  9.72           H
ATOM    810 2HB  LEU S  54    -149.645 -99.279 638.096  1.00  9.72           H
ATOM    811  HG  LEU S  54    -151.955 -99.409 636.137  1.00  9.72           H
ATOM    812  CG  LEU S  54    -151.335 -99.854 636.915  1.00  9.72           C
ATOM    813  CD1 LEU S  54    -150.695-101.110 636.321  1.00  9.72           C
ATOM    814 1HD1 LEU S  54    -150.117-100.840 635.437  1.00  9.72           H
ATOM    815 2HD1 LEU S  54    -150.037-101.567 637.060  1.00  9.72           H
ATOM    816 3HD1 LEU S  54    -151.476-101.818 636.042  1.00  9.72           H
ATOM    817  CD2 LEU S  54    -152.255-100.182 638.093  1.00  9.72           C
ATOM    818 1HD2 LEU S  54    -151.666-100.599 638.910  1.00  9.72           H
ATOM    819 2HD2 LEU S  54    -152.752 -99.272 638.431  1.00  9.72           H
ATOM    820 3HD2 LEU S  54    -153.004-100.909 637.778  1.00  9.72           H
ATOM    821  HN  LEU S  54    -151.299 -97.095 635.850  1.00  9.72           H
ATOM    822  N   TYR S  55    -149.039 -95.866 637.480  1.00  9.72           N
ATOM    823  CA  TYR S  55    -147.957 -94.975 637.862  1.00  9.72           C
ATOM    824  C   TYR S  55    -148.470 -93.837 638.747  1.00  9.72           C
ATOM    825  O   TYR S  55    -147.780 -93.402 639.667  1.00  9.72           O
ATOM    826  HA  TYR S  55    -147.224 -95.558 638.421  1.00  9.72           H
ATOM    827  CB  TYR S  55    -147.414 -94.387 636.559  1.00  9.72           C
ATOM    828 1HB  TYR S  55    -148.253 -94.083 635.932  1.00  9.72           H
ATOM    829 2HB  TYR S  55    -146.844 -93.486 636.788  1.00  9.72           H
ATOM    830  CG  TYR S  55    -146.526 -95.347 635.765  1.00  9.72           C
ATOM    831  HD1 TYR S  55    -146.723 -96.937 637.189  1.00  9.72           H
ATOM    832  CD1 TYR S  55    -146.282 -96.618 636.245  1.00  9.72           C
ATOM    833  HD2 TYR S  55    -146.160 -93.938 634.190  1.00  9.72           H
ATOM    834  CD2 TYR S  55    -145.968 -94.942 634.569  1.00  9.72           C
ATOM    835  CE1 TYR S  55    -145.446 -97.521 635.498  1.00  9.72           C
ATOM    836  HE1 TYR S  55    -145.245 -98.528 635.865  1.00  9.72           H
ATOM    837  HE2 TYR S  55    -144.685 -95.538 632.877  1.00  9.72           H
ATOM    838  CE2 TYR S  55    -145.132 -95.845 633.822  1.00  9.72           C
ATOM    839  CZ  TYR S  55    -144.912 -97.091 634.323  1.00  9.72           C
ATOM    840  OH  TYR S  55    -144.122 -97.944 633.618  1.00  9.72           O
ATOM    841  HH  TYR S  55    -143.993 -98.793 634.130  1.00  9.72           H
ATOM    842  HN  TYR S  55    -149.240 -95.890 636.500  1.00  9.72           H
ATOM    843  N   TRP S  56    -149.677 -93.388 638.437  1.00  9.72           N
ATOM    844  CA  TRP S  56    -150.326 -92.368 639.244  1.00  9.72           C
ATOM    845  C   TRP S  56    -150.670 -92.987 640.600  1.00  9.72           C
ATOM    846  O   TRP S  56    -150.501 -92.349 641.638  1.00  9.72           O
ATOM    847  HA  TRP S  56    -149.620 -91.549 639.376  1.00  9.72           H
ATOM    848  CB  TRP S  56    -151.546 -91.793 638.522  1.00  9.72           C
ATOM    849 1HB  TRP S  56    -152.040 -92.592 637.970  1.00  9.72           H
ATOM    850 2HB  TRP S  56    -152.258 -91.432 639.265  1.00  9.72           H
ATOM    851  CG  TRP S  56    -151.218 -90.653 637.556  1.00  9.72           C
ATOM    852  HD1 TRP S  56    -151.776 -91.455 635.640  1.00  9.72           H
ATOM    853  CD1 TRP S  56    -151.376 -90.628 636.225  1.00  9.72           C
ATOM    854  CD2 TRP S  56    -150.666 -89.365 637.902  1.00  9.72           C
ATOM    855  NE1 TRP S  56    -150.967 -89.423 635.690  1.00  9.72           N
ATOM    856  HE1 TRP S  56    -150.988 -89.167 634.724  1.00  9.72           H
ATOM    857  CE2 TRP S  56    -150.522 -88.631 636.742  1.00  9.72           C
ATOM    858  HE3 TRP S  56    -150.405 -89.397 640.082  1.00  9.72           H
ATOM    859  CE3 TRP S  56    -150.301 -88.838 639.153  1.00  9.72           C
ATOM    860  CZ2 TRP S  56    -150.010 -87.328 636.718  1.00  9.72           C
ATOM    861  HZ2 TRP S  56    -149.907 -86.768 635.788  1.00  9.72           H
ATOM    862  CZ3 TRP S  56    -149.791 -87.534 639.112  1.00  9.72           C
ATOM    863  HZ3 TRP S  56    -149.492 -87.078 640.055  1.00  9.72           H
ATOM    864  CH2 TRP S  56    -149.640 -86.782 637.953  1.00  9.72           C
ATOM    865  HH2 TRP S  56    -149.234 -85.772 638.005  1.00  9.72           H
ATOM    866  HN  TRP S  56    -150.208 -93.707 637.652  1.00  9.72           H
ATOM    867  N   LEU S  57    -151.146 -94.222 640.547  1.00  9.72           N
ATOM    868  CA  LEU S  57    -151.516 -94.934 641.759  1.00  9.72           C
ATOM    869  C   LEU S  57    -150.279 -95.104 642.643  1.00  9.72           C
ATOM    870  O   LEU S  57    -150.307 -94.772 643.827  1.00  9.72           O
ATOM    871  HA  LEU S  57    -152.239 -94.317 642.292  1.00  9.72           H
ATOM    872  CB  LEU S  57    -152.212 -96.252 641.415  1.00  9.72           C
ATOM    873 1HB  LEU S  57    -153.110 -96.027 640.839  1.00  9.72           H
ATOM    874 2HB  LEU S  57    -151.553 -96.829 640.765  1.00  9.72           H
ATOM    875  HG  LEU S  57    -151.723 -97.300 643.213  1.00  9.72           H
ATOM    876  CG  LEU S  57    -152.609 -97.131 642.602  1.00  9.72           C
ATOM    877  CD1 LEU S  57    -153.640 -96.426 643.486  1.00  9.72           C
ATOM    878 1HD1 LEU S  57    -153.217 -95.496 643.866  1.00  9.72           H
ATOM    879 2HD1 LEU S  57    -154.532 -96.206 642.900  1.00  9.72           H
ATOM    880 3HD1 LEU S  57    -153.904 -97.072 644.323  1.00  9.72           H
ATOM    881  CD2 LEU S  57    -153.101 -98.501 642.130  1.00  9.72           C
ATOM    882 1HD2 LEU S  57    -153.969 -98.373 641.485  1.00  9.72           H
ATOM    883 2HD2 LEU S  57    -152.307 -99.001 641.576  1.00  9.72           H
ATOM    884 3HD2 LEU S  57    -153.377 -99.106 642.995  1.00  9.72           H
ATOM    885  HN  LEU S  57    -151.280 -94.734 639.699  1.00  9.72           H
ATOM    886  N   VAL S  58    -149.222 -95.622 642.034  1.00  9.72           N
ATOM    887  CA  VAL S  58    -148.001 -95.908 642.768  1.00  9.72           C
ATOM    888  C   VAL S  58    -147.433 -94.604 643.332  1.00  9.72           C
ATOM    889  O   VAL S  58    -146.983 -94.563 644.476  1.00  9.72           O
ATOM    890  HA  VAL S  58    -148.262 -96.565 643.597  1.00  9.72           H
ATOM    891  HB  VAL S  58    -146.880 -96.064 640.958  1.00  9.72           H
ATOM    892  CB  VAL S  58    -147.012 -96.651 641.868  1.00  9.72           C
ATOM    893  CG1 VAL S  58    -145.646 -96.781 642.545  1.00  9.72           C
ATOM    894 1HG1 VAL S  58    -145.249 -95.788 642.756  1.00  9.72           H
ATOM    895 2HG1 VAL S  58    -145.754 -97.335 643.477  1.00  9.72           H
ATOM    896 3HG1 VAL S  58    -144.962 -97.313 641.883  1.00  9.72           H
ATOM    897  CG2 VAL S  58    -147.558 -98.022 641.467  1.00  9.72           C
ATOM    898 1HG2 VAL S  58    -147.733 -98.620 642.362  1.00  9.72           H
ATOM    899 2HG2 VAL S  58    -148.496 -97.896 640.926  1.00  9.72           H
ATOM    900 3HG2 VAL S  58    -146.835 -98.529 640.828  1.00  9.72           H
ATOM    901  HN  VAL S  58    -149.192 -95.844 641.060  1.00  9.72           H
ATOM    902  N   PHE S  59    -147.473 -93.571 642.504  1.00  9.72           N
ATOM    903  CA  PHE S  59    -146.987 -92.264 642.913  1.00  9.72           C
ATOM    904  C   PHE S  59    -147.673 -91.802 644.200  1.00  9.72           C
ATOM    905  O   PHE S  59    -147.006 -91.492 645.186  1.00  9.72           O
ATOM    906  HA  PHE S  59    -145.915 -92.359 643.088  1.00  9.72           H
ATOM    907  CB  PHE S  59    -147.329 -91.287 641.787  1.00  9.72           C
ATOM    908 1HB  PHE S  59    -146.777 -91.572 640.891  1.00  9.72           H
ATOM    909 2HB  PHE S  59    -148.389 -91.377 641.550  1.00  9.72           H
ATOM    910  CG  PHE S  59    -147.018 -89.825 642.115  1.00  9.72           C
ATOM    911  HD1 PHE S  59    -149.053 -89.223 641.990  1.00  9.72           H
ATOM    912  CD1 PHE S  59    -148.025 -88.913 642.176  1.00  9.72           C
ATOM    913  HD2 PHE S  59    -144.928 -90.170 642.298  1.00  9.72           H
ATOM    914  CD2 PHE S  59    -145.735 -89.438 642.347  1.00  9.72           C
ATOM    915  CE1 PHE S  59    -147.736 -87.556 642.481  1.00  9.72           C
ATOM    916  HE1 PHE S  59    -148.543 -86.825 642.529  1.00  9.72           H
ATOM    917  CE2 PHE S  59    -145.446 -88.082 642.652  1.00  9.72           C
ATOM    918  HE2 PHE S  59    -144.418 -87.772 642.838  1.00  9.72           H
ATOM    919  CZ  PHE S  59    -146.453 -87.169 642.713  1.00  9.72           C
ATOM    920  HZ  PHE S  59    -146.231 -86.128 642.947  1.00  9.72           H
ATOM    921  HN  PHE S  59    -147.829 -93.616 641.570  1.00  9.72           H
ATOM    922  N   ILE S  60    -148.997 -91.771 644.148  1.00  9.72           N
ATOM    923  CA  ILE S  60    -149.773 -91.173 645.221  1.00  9.72           C
ATOM    924  C   ILE S  60    -149.520 -91.944 646.518  1.00  9.72           C
ATOM    925  O   ILE S  60    -149.190 -91.350 647.543  1.00  9.72           O
ATOM    926  HA  ILE S  60    -149.418 -90.151 645.352  1.00  9.72           H
ATOM    927  HB  ILE S  60    -151.560 -92.069 644.460  1.00  9.72           H
ATOM    928  CB  ILE S  60    -151.251 -91.092 644.832  1.00  9.72           C
ATOM    929  CG1 ILE S  60    -151.465 -90.088 643.698  1.00  9.72           C
ATOM    930 1HG1 ILE S  60    -151.356 -89.073 644.081  1.00  9.72           H
ATOM    931 2HG1 ILE S  60    -150.698 -90.225 642.936  1.00  9.72           H
ATOM    932  CG2 ILE S  60    -152.122 -90.777 646.050  1.00  9.72           C
ATOM    933 1HG2 ILE S  60    -152.000 -91.561 646.797  1.00  9.72           H
ATOM    934 2HG2 ILE S  60    -151.819 -89.820 646.475  1.00  9.72           H
ATOM    935 3HG2 ILE S  60    -153.167 -90.725 645.745  1.00  9.72           H
ATOM    936  CD1 ILE S  60    -152.851 -90.255 643.072  1.00  9.72           C
ATOM    937 1HD1 ILE S  60    -152.947 -91.263 642.668  1.00  9.72           H
ATOM    938 2HD1 ILE S  60    -153.615 -90.093 643.832  1.00  9.72           H
ATOM    939 3HD1 ILE S  60    -152.977 -89.529 642.269  1.00  9.72           H
ATOM    940  HN  ILE S  60    -149.536 -92.144 643.393  1.00  9.72           H
ATOM    941  N   VAL S  61    -149.685 -93.256 646.432  1.00  9.72           N
ATOM    942  CA  VAL S  61    -149.641 -94.095 647.617  1.00  9.72           C
ATOM    943  C   VAL S  61    -148.222 -94.091 648.188  1.00  9.72           C
ATOM    944  O   VAL S  61    -148.037 -94.010 649.401  1.00  9.72           O
ATOM    945  HA  VAL S  61    -150.317 -93.660 648.353  1.00  9.72           H
ATOM    946  HB  VAL S  61    -149.531 -95.893 646.472  1.00  9.72           H
ATOM    947  CB  VAL S  61    -150.147 -95.500 647.281  1.00  9.72           C
ATOM    948  CG1 VAL S  61    -149.999 -96.437 648.482  1.00  9.72           C
ATOM    949 1HG1 VAL S  61    -148.948 -96.502 648.765  1.00  9.72           H
ATOM    950 2HG1 VAL S  61    -150.578 -96.048 649.320  1.00  9.72           H
ATOM    951 3HG1 VAL S  61    -150.365 -97.429 648.216  1.00  9.72           H
ATOM    952  CG2 VAL S  61    -151.596 -95.460 646.793  1.00  9.72           C
ATOM    953 1HG2 VAL S  61    -152.230 -95.037 647.572  1.00  9.72           H
ATOM    954 2HG2 VAL S  61    -151.660 -94.842 645.897  1.00  9.72           H
ATOM    955 3HG2 VAL S  61    -151.930 -96.471 646.562  1.00  9.72           H
ATOM    956  HN  VAL S  61    -149.845 -93.744 645.574  1.00  9.72           H
ATOM    957  N   GLY S  62    -147.255 -94.180 647.286  1.00  9.72           N
ATOM    958  CA  GLY S  62    -145.861 -94.259 647.688  1.00  9.72           C
ATOM    959  C   GLY S  62    -145.402 -92.951 648.335  1.00  9.72           C
ATOM    960  O   GLY S  62    -144.681 -92.966 649.331  1.00  9.72           O
ATOM    961 1HA  GLY S  62    -145.728 -95.082 648.390  1.00  9.72           H
ATOM    962 2HA  GLY S  62    -145.240 -94.477 646.820  1.00  9.72           H
ATOM    963  HN  GLY S  62    -147.412 -94.198 646.298  1.00  9.72           H
ATOM    964  N   ALA S  63    -145.839 -91.849 647.742  1.00  9.72           N
ATOM    965  CA  ALA S  63    -145.400 -90.537 648.184  1.00  9.72           C
ATOM    966  C   ALA S  63    -145.916 -90.282 649.602  1.00  9.72           C
ATOM    967  O   ALA S  63    -145.169 -89.819 650.464  1.00  9.72           O
ATOM    968  HA  ALA S  63    -144.310 -90.538 648.198  1.00  9.72           H
ATOM    969  CB  ALA S  63    -145.879 -89.476 647.190  1.00  9.72           C
ATOM    970 1HB  ALA S  63    -145.462 -89.687 646.206  1.00  9.72           H
ATOM    971 2HB  ALA S  63    -146.968 -89.496 647.135  1.00  9.72           H
ATOM    972 3HB  ALA S  63    -145.550 -88.492 647.522  1.00  9.72           H
ATOM    973  HN  ALA S  63    -146.481 -91.844 646.975  1.00  9.72           H
ATOM    974  N   LEU S  64    -147.188 -90.595 649.800  1.00  9.72           N
ATOM    975  CA  LEU S  64    -147.807 -90.420 651.103  1.00  9.72           C
ATOM    976  C   LEU S  64    -147.093 -91.305 652.126  1.00  9.72           C
ATOM    977  O   LEU S  64    -146.778 -90.858 653.227  1.00  9.72           O
ATOM    978  HA  LEU S  64    -147.670 -89.378 651.393  1.00  9.72           H
ATOM    979  CB  LEU S  64    -149.314 -90.672 651.018  1.00  9.72           C
ATOM    980 1HB  LEU S  64    -149.474 -91.646 650.557  1.00  9.72           H
ATOM    981 2HB  LEU S  64    -149.711 -90.729 652.031  1.00  9.72           H
ATOM    982  HG  LEU S  64    -149.664 -89.501 649.262  1.00  9.72           H
ATOM    983  CG  LEU S  64    -150.125 -89.632 650.241  1.00  9.72           C
ATOM    984  CD1 LEU S  64    -151.556 -90.118 650.005  1.00  9.72           C
ATOM    985 1HD1 LEU S  64    -151.535 -91.045 649.431  1.00  9.72           H
ATOM    986 2HD1 LEU S  64    -152.043 -90.295 650.964  1.00  9.72           H
ATOM    987 3HD1 LEU S  64    -152.111 -89.360 649.451  1.00  9.72           H
ATOM    988  CD2 LEU S  64    -150.089 -88.273 650.943  1.00  9.72           C
ATOM    989 1HD2 LEU S  64    -150.512 -88.370 651.943  1.00  9.72           H
ATOM    990 2HD2 LEU S  64    -149.058 -87.928 651.016  1.00  9.72           H
ATOM    991 3HD2 LEU S  64    -150.674 -87.553 650.370  1.00  9.72           H
ATOM    992  HN  LEU S  64    -147.791 -90.961 649.091  1.00  9.72           H
ATOM    993  N   GLY S  65    -146.857 -92.546 651.724  1.00  9.72           N
ATOM    994  CA  GLY S  65    -146.313 -93.537 652.637  1.00  9.72           C
ATOM    995  C   GLY S  65    -144.935 -93.111 653.150  1.00  9.72           C
ATOM    996  O   GLY S  65    -144.704 -93.071 654.357  1.00  9.72           O
ATOM    997 1HA  GLY S  65    -146.992 -93.674 653.479  1.00  9.72           H
ATOM    998 2HA  GLY S  65    -146.235 -94.499 652.131  1.00  9.72           H
ATOM    999  HN  GLY S  65    -147.032 -92.877 650.797  1.00  9.72           H
ATOM   1000  N   ASN S  66    -144.057 -92.804 652.207  1.00  9.72           N
ATOM   1001  CA  ASN S  66    -142.659 -92.576 652.531  1.00  9.72           C
ATOM   1002  C   ASN S  66    -142.512 -91.209 653.202  1.00  9.72           C
ATOM   1003  O   ASN S  66    -141.659 -91.027 654.069  1.00  9.72           O
ATOM   1004  HA  ASN S  66    -142.381 -93.397 653.193  1.00  9.72           H
ATOM   1005  CB  ASN S  66    -141.793 -92.580 651.270  1.00  9.72           C
ATOM   1006 1HB  ASN S  66    -142.256 -91.958 650.504  1.00  9.72           H
ATOM   1007 2HB  ASN S  66    -140.820 -92.141 651.492  1.00  9.72           H
ATOM   1008  CG  ASN S  66    -141.608 -94.002 650.737  1.00  9.72           C
ATOM   1009  OD1 ASN S  66    -140.901 -94.819 651.304  1.00  9.72           O
ATOM   1010  ND2 ASN S  66    -142.280 -94.252 649.617  1.00  9.72           N
ATOM   1011 1HD2 ASN S  66    -142.843 -93.537 649.202  1.00  9.72           H
ATOM   1012 2HD2 ASN S  66    -142.223 -95.154 649.190  1.00  9.72           H
ATOM   1013  HN  ASN S  66    -144.286 -92.711 651.238  1.00  9.72           H
ATOM   1014  N   SER S  67    -143.356 -90.282 652.774  1.00  9.72           N
ATOM   1015  CA  SER S  67    -143.380 -88.958 653.372  1.00  9.72           C
ATOM   1016  C   SER S  67    -143.713 -89.062 654.862  1.00  9.72           C
ATOM   1017  O   SER S  67    -143.161 -88.326 655.678  1.00  9.72           O
ATOM   1018  HA  SER S  67    -142.375 -88.560 653.231  1.00  9.72           H
ATOM   1019  CB  SER S  67    -144.390 -88.052 652.665  1.00  9.72           C
ATOM   1020 1HB  SER S  67    -145.387 -88.484 652.752  1.00  9.72           H
ATOM   1021 2HB  SER S  67    -144.418 -87.082 653.162  1.00  9.72           H
ATOM   1022  HG  SER S  67    -144.741 -88.343 650.716  1.00  9.72           H
ATOM   1023  OG  SER S  67    -144.071 -87.870 651.288  1.00  9.72           O
ATOM   1024  HN  SER S  67    -144.014 -90.423 652.034  1.00  9.72           H
ATOM   1025  N   LEU S  68    -144.614 -89.983 655.171  1.00  9.72           N
ATOM   1026  CA  LEU S  68    -145.033 -90.188 656.547  1.00  9.72           C
ATOM   1027  C   LEU S  68    -143.856 -90.733 657.358  1.00  9.72           C
ATOM   1028  O   LEU S  68    -143.668 -90.359 658.514  1.00  9.72           O
ATOM   1029  HA  LEU S  68    -145.311 -89.215 656.952  1.00  9.72           H
ATOM   1030  CB  LEU S  68    -146.280 -91.073 656.601  1.00  9.72           C
ATOM   1031 1HB  LEU S  68    -147.070 -90.591 656.026  1.00  9.72           H
ATOM   1032 2HB  LEU S  68    -146.054 -92.016 656.104  1.00  9.72           H
ATOM   1033  HG  LEU S  68    -146.019 -91.830 658.585  1.00  9.72           H
ATOM   1034  CG  LEU S  68    -146.822 -91.383 657.998  1.00  9.72           C
ATOM   1035  CD1 LEU S  68    -147.248 -90.102 658.717  1.00  9.72           C
ATOM   1036 1HD1 LEU S  68    -146.390 -89.437 658.815  1.00  9.72           H
ATOM   1037 2HD1 LEU S  68    -148.029 -89.605 658.142  1.00  9.72           H
ATOM   1038 3HD1 LEU S  68    -147.629 -90.351 659.708  1.00  9.72           H
ATOM   1039  CD2 LEU S  68    -147.956 -92.408 657.931  1.00  9.72           C
ATOM   1040 1HD2 LEU S  68    -148.768 -92.011 657.321  1.00  9.72           H
ATOM   1041 2HD2 LEU S  68    -147.586 -93.331 657.487  1.00  9.72           H
ATOM   1042 3HD2 LEU S  68    -148.323 -92.610 658.937  1.00  9.72           H
ATOM   1043  HN  LEU S  68    -145.055 -90.581 654.501  1.00  9.72           H
ATOM   1044  N   VAL S  69    -143.094 -91.609 656.719  1.00  9.72           N
ATOM   1045  CA  VAL S  69    -141.955 -92.229 657.375  1.00  9.72           C
ATOM   1046  C   VAL S  69    -140.983 -91.140 657.836  1.00  9.72           C
ATOM   1047  O   VAL S  69    -140.571 -91.122 658.994  1.00  9.72           O
ATOM   1048  HA  VAL S  69    -142.328 -92.759 658.251  1.00  9.72           H
ATOM   1049  HB  VAL S  69    -141.093 -92.755 655.495  1.00  9.72           H
ATOM   1050  CB  VAL S  69    -141.306 -93.252 656.441  1.00  9.72           C
ATOM   1051  CG1 VAL S  69    -139.981 -93.757 657.016  1.00  9.72           C
ATOM   1052 1HG1 VAL S  69    -139.297 -92.917 657.143  1.00  9.72           H
ATOM   1053 2HG1 VAL S  69    -140.160 -94.229 657.982  1.00  9.72           H
ATOM   1054 3HG1 VAL S  69    -139.542 -94.483 656.332  1.00  9.72           H
ATOM   1055  CG2 VAL S  69    -142.259 -94.416 656.157  1.00  9.72           C
ATOM   1056 1HG2 VAL S  69    -142.517 -94.911 657.093  1.00  9.72           H
ATOM   1057 2HG2 VAL S  69    -143.165 -94.037 655.684  1.00  9.72           H
ATOM   1058 3HG2 VAL S  69    -141.773 -95.129 655.491  1.00  9.72           H
ATOM   1059  HN  VAL S  69    -143.244 -91.896 655.773  1.00  9.72           H
ATOM   1060  N   ILE S  70    -140.646 -90.260 656.905  1.00  9.72           N
ATOM   1061  CA  ILE S  70    -139.680 -89.210 657.182  1.00  9.72           C
ATOM   1062  C   ILE S  70    -140.209 -88.322 658.310  1.00  9.72           C
ATOM   1063  O   ILE S  70    -139.453 -87.917 659.192  1.00  9.72           O
ATOM   1064  HA  ILE S  70    -138.764 -89.692 657.523  1.00  9.72           H
ATOM   1065  HB  ILE S  70    -140.271 -88.091 655.458  1.00  9.72           H
ATOM   1066  CB  ILE S  70    -139.341 -88.443 655.903  1.00  9.72           C
ATOM   1067  CG1 ILE S  70    -138.667 -89.358 654.878  1.00  9.72           C
ATOM   1068 1HG1 ILE S  70    -137.727 -89.733 655.282  1.00  9.72           H
ATOM   1069 2HG1 ILE S  70    -139.300 -90.224 654.687  1.00  9.72           H
ATOM   1070  CG2 ILE S  70    -138.493 -87.208 656.213  1.00  9.72           C
ATOM   1071 1HG2 ILE S  70    -139.045 -86.546 656.881  1.00  9.72           H
ATOM   1072 2HG2 ILE S  70    -137.564 -87.516 656.693  1.00  9.72           H
ATOM   1073 3HG2 ILE S  70    -138.266 -86.681 655.286  1.00  9.72           H
ATOM   1074  CD1 ILE S  70    -138.404 -88.613 653.568  1.00  9.72           C
ATOM   1075 1HD1 ILE S  70    -139.348 -88.260 653.154  1.00  9.72           H
ATOM   1076 2HD1 ILE S  70    -137.750 -87.761 653.759  1.00  9.72           H
ATOM   1077 3HD1 ILE S  70    -137.925 -89.286 652.857  1.00  9.72           H
ATOM   1078  HN  ILE S  70    -141.020 -90.255 655.978  1.00  9.72           H
ATOM   1079  N   LEU S  71    -141.503 -88.044 658.245  1.00  9.72           N
ATOM   1080  CA  LEU S  71    -142.117 -87.113 659.176  1.00  9.72           C
ATOM   1081  C   LEU S  71    -141.995 -87.665 660.598  1.00  9.72           C
ATOM   1082  O   LEU S  71    -141.692 -86.924 661.531  1.00  9.72           O
ATOM   1083  HA  LEU S  71    -141.558 -86.178 659.119  1.00  9.72           H
ATOM   1084  CB  LEU S  71    -143.556 -86.806 658.757  1.00  9.72           C
ATOM   1085 1HB  LEU S  71    -143.576 -86.666 657.676  1.00  9.72           H
ATOM   1086 2HB  LEU S  71    -144.171 -87.678 658.977  1.00  9.72           H
ATOM   1087  HG  LEU S  71    -143.447 -84.797 659.484  1.00  9.72           H
ATOM   1088  CG  LEU S  71    -144.199 -85.583 659.414  1.00  9.72           C
ATOM   1089  CD1 LEU S  71    -145.343 -85.038 658.556  1.00  9.72           C
ATOM   1090 1HD1 LEU S  71    -144.958 -84.748 657.579  1.00  9.72           H
ATOM   1091 2HD1 LEU S  71    -146.104 -85.809 658.432  1.00  9.72           H
ATOM   1092 3HD1 LEU S  71    -145.783 -84.170 659.046  1.00  9.72           H
ATOM   1093  CD2 LEU S  71    -144.654 -85.902 660.839  1.00  9.72           C
ATOM   1094 1HD2 LEU S  71    -145.384 -86.711 660.816  1.00  9.72           H
ATOM   1095 2HD2 LEU S  71    -143.793 -86.207 661.435  1.00  9.72           H
ATOM   1096 3HD2 LEU S  71    -145.108 -85.016 661.283  1.00  9.72           H
ATOM   1097  HN  LEU S  71    -142.127 -88.442 657.573  1.00  9.72           H
ATOM   1098  N   VAL S  72    -142.236 -88.962 660.717  1.00  9.72           N
ATOM   1099  CA  VAL S  72    -142.229 -89.608 662.019  1.00  9.72           C
ATOM   1100  C   VAL S  72    -140.833 -89.493 662.633  1.00  9.72           C
ATOM   1101  O   VAL S  72    -140.692 -89.138 663.802  1.00  9.72           O
ATOM   1102  HA  VAL S  72    -142.937 -89.075 662.654  1.00  9.72           H
ATOM   1103  HB  VAL S  72    -142.106 -91.538 661.117  1.00  9.72           H
ATOM   1104  CB  VAL S  72    -142.707 -91.056 661.887  1.00  9.72           C
ATOM   1105  CG1 VAL S  72    -142.499 -91.822 663.195  1.00  9.72           C
ATOM   1106 1HG1 VAL S  72    -141.439 -91.826 663.449  1.00  9.72           H
ATOM   1107 2HG1 VAL S  72    -143.063 -91.339 663.993  1.00  9.72           H
ATOM   1108 3HG1 VAL S  72    -142.847 -92.848 663.073  1.00  9.72           H
ATOM   1109  CG2 VAL S  72    -144.171 -91.112 661.445  1.00  9.72           C
ATOM   1110 1HG2 VAL S  72    -144.793 -90.604 662.183  1.00  9.72           H
ATOM   1111 2HG2 VAL S  72    -144.278 -90.619 660.479  1.00  9.72           H
ATOM   1112 3HG2 VAL S  72    -144.485 -92.152 661.360  1.00  9.72           H
ATOM   1113  HN  VAL S  72    -142.434 -89.568 659.946  1.00  9.72           H
ATOM   1114  N   TYR S  73    -139.835 -89.800 661.817  1.00  9.72           N
ATOM   1115  CA  TYR S  73    -138.457 -89.781 662.279  1.00  9.72           C
ATOM   1116  C   TYR S  73    -137.997 -88.353 662.575  1.00  9.72           C
ATOM   1117  O   TYR S  73    -137.109 -88.141 663.399  1.00  9.72           O
ATOM   1118  HA  TYR S  73    -138.402 -90.370 663.194  1.00  9.72           H
ATOM   1119  CB  TYR S  73    -137.620 -90.346 661.130  1.00  9.72           C
ATOM   1120 1HB  TYR S  73    -138.068 -90.043 660.183  1.00  9.72           H
ATOM   1121 2HB  TYR S  73    -136.624 -89.904 661.167  1.00  9.72           H
ATOM   1122  CG  TYR S  73    -137.485 -91.870 661.148  1.00  9.72           C
ATOM   1123  HD1 TYR S  73    -136.418 -91.899 663.007  1.00  9.72           H
ATOM   1124  CD1 TYR S  73    -136.835 -92.493 662.194  1.00  9.72           C
ATOM   1125  HD2 TYR S  73    -138.528 -92.130 659.293  1.00  9.72           H
ATOM   1126  CD2 TYR S  73    -138.014 -92.622 660.119  1.00  9.72           C
ATOM   1127  CE1 TYR S  73    -136.709 -93.927 662.212  1.00  9.72           C
ATOM   1128  HE1 TYR S  73    -136.198 -94.432 663.032  1.00  9.72           H
ATOM   1129  HE2 TYR S  73    -138.301 -94.662 659.330  1.00  9.72           H
ATOM   1130  CE2 TYR S  73    -137.888 -94.056 660.136  1.00  9.72           C
ATOM   1131  CZ  TYR S  73    -137.242 -94.638 661.182  1.00  9.72           C
ATOM   1132  OH  TYR S  73    -137.122 -95.993 661.198  1.00  9.72           O
ATOM   1133  HH  TYR S  73    -136.666 -96.286 662.039  1.00  9.72           H
ATOM   1134  HN  TYR S  73    -139.956 -90.056 660.858  1.00  9.72           H
ATOM   1135  N   TRP S  74    -138.623 -87.409 661.887  1.00  9.72           N
ATOM   1136  CA  TRP S  74    -138.258 -86.010 662.033  1.00  9.72           C
ATOM   1137  C   TRP S  74    -138.721 -85.542 663.415  1.00  9.72           C
ATOM   1138  O   TRP S  74    -137.934 -84.991 664.183  1.00  9.72           O
ATOM   1139  HA  TRP S  74    -137.173 -85.939 661.960  1.00  9.72           H
ATOM   1140  CB  TRP S  74    -138.837 -85.170 660.893  1.00  9.72           C
ATOM   1141 1HB  TRP S  74    -138.639 -85.675 659.947  1.00  9.72           H
ATOM   1142 2HB  TRP S  74    -139.920 -85.120 661.006  1.00  9.72           H
ATOM   1143  CG  TRP S  74    -138.280 -83.747 660.822  1.00  9.72           C
ATOM   1144  HD1 TRP S  74    -139.762 -82.585 661.860  1.00  9.72           H
ATOM   1145  CD1 TRP S  74    -138.817 -82.625 661.319  1.00  9.72           C
ATOM   1146  CD2 TRP S  74    -137.046 -83.338 660.196  1.00  9.72           C
ATOM   1147  NE1 TRP S  74    -138.023 -81.526 661.059  1.00  9.72           N
ATOM   1148  HE1 TRP S  74    -138.213 -80.582 661.329  1.00  9.72           H
ATOM   1149  CE2 TRP S  74    -136.912 -81.974 660.354  1.00  9.72           C
ATOM   1150  HE3 TRP S  74    -136.157 -85.173 659.378  1.00  9.72           H
ATOM   1151  CE3 TRP S  74    -136.075 -84.095 659.517  1.00  9.72           C
ATOM   1152  CZ2 TRP S  74    -135.821 -81.248 659.862  1.00  9.72           C
ATOM   1153  HZ2 TRP S  74    -135.738 -80.170 660.001  1.00  9.72           H
ATOM   1154  CZ3 TRP S  74    -134.990 -83.355 659.031  1.00  9.72           C
ATOM   1155  HZ3 TRP S  74    -134.208 -83.894 658.496  1.00  9.72           H
ATOM   1156  CH2 TRP S  74    -134.841 -81.981 659.183  1.00  9.72           C
ATOM   1157  HH2 TRP S  74    -133.965 -81.477 658.774  1.00  9.72           H
ATOM   1158  HN  TRP S  74    -139.365 -87.587 661.241  1.00  9.72           H
ATOM   1159  N   TYR S  75    -139.996 -85.779 663.688  1.00  9.72           N
ATOM   1160  CA  TYR S  75    -140.669 -85.089 664.775  1.00  9.72           C
ATOM   1161  C   TYR S  75    -140.668 -85.937 666.048  1.00  9.72           C
ATOM   1162  O   TYR S  75    -140.759 -85.404 667.153  1.00  9.72           O
ATOM   1163  HA  TYR S  75    -140.133 -84.159 664.966  1.00  9.72           H
ATOM   1164  CB  TYR S  75    -142.113 -84.884 664.314  1.00  9.72           C
ATOM   1165 1HB  TYR S  75    -142.465 -85.799 663.836  1.00  9.72           H
ATOM   1166 2HB  TYR S  75    -142.743 -84.719 665.188  1.00  9.72           H
ATOM   1167  CG  TYR S  75    -142.297 -83.717 663.342  1.00  9.72           C
ATOM   1168  HD1 TYR S  75    -142.297 -82.236 664.893  1.00  9.72           H
ATOM   1169  CD1 TYR S  75    -142.370 -82.425 663.822  1.00  9.72           C
ATOM   1170  HD2 TYR S  75    -142.333 -84.976 661.607  1.00  9.72           H
ATOM   1171  CD2 TYR S  75    -142.390 -83.956 661.986  1.00  9.72           C
ATOM   1172  CE1 TYR S  75    -142.543 -81.326 662.908  1.00  9.72           C
ATOM   1173  HE1 TYR S  75    -142.603 -80.301 663.273  1.00  9.72           H
ATOM   1174  HE2 TYR S  75    -142.639 -83.031 659.998  1.00  9.72           H
ATOM   1175  CE2 TYR S  75    -142.564 -82.857 661.072  1.00  9.72           C
ATOM   1176  CZ  TYR S  75    -142.631 -81.596 661.578  1.00  9.72           C
ATOM   1177  OH  TYR S  75    -142.795 -80.558 660.714  1.00  9.72           O
ATOM   1178  HH  TYR S  75    -142.856 -80.900 659.776  1.00  9.72           H
ATOM   1179  HN  TYR S  75    -140.565 -86.429 663.183  1.00  9.72           H
ATOM   1180  N   CYS S  76    -140.564 -87.243 665.851  1.00  9.72           N
ATOM   1181  CA  CYS S  76    -140.810 -88.185 666.929  1.00  9.72           C
ATOM   1182  C   CYS S  76    -139.539 -89.009 667.147  1.00  9.72           C
ATOM   1183  O   CYS S  76    -139.098 -89.188 668.281  1.00  9.72           O
ATOM   1184  HA  CYS S  76    -141.044 -87.593 667.814  1.00  9.72           H
ATOM   1185  CB  CYS S  76    -142.023 -89.072 666.640  1.00  9.72           C
ATOM   1186 1HB  CYS S  76    -142.074 -89.295 665.574  1.00  9.72           H
ATOM   1187 2HB  CYS S  76    -141.919 -90.024 667.160  1.00  9.72           H
ATOM   1188  HG  CYS S  76    -143.492 -87.243 666.288  1.00  9.72           H
ATOM   1189  SG  CYS S  76    -143.556 -88.230 667.177  1.00  9.72           S
ATOM   1190  HN  CYS S  76    -140.316 -87.658 664.975  1.00  9.72           H
ATOM   1191  N   THR S  77    -138.986 -89.488 666.043  1.00  9.72           N
ATOM   1192  CA  THR S  77    -137.907 -90.459 666.106  1.00  9.72           C
ATOM   1193  C   THR S  77    -136.596 -89.830 665.632  1.00  9.72           C
ATOM   1194  O   THR S  77    -136.273 -89.879 664.446  1.00  9.72           O
ATOM   1195  HA  THR S  77    -137.765 -90.747 667.148  1.00  9.72           H
ATOM   1196  HB  THR S  77    -137.451 -92.217 664.914  1.00  9.72           H
ATOM   1197  CB  THR S  77    -138.324 -91.684 665.290  1.00  9.72           C
ATOM   1198  OG1 THR S  77    -139.198 -91.157 664.295  1.00  9.72           O
ATOM   1199  HG1 THR S  77    -139.308 -91.817 663.552  1.00  9.72           H
ATOM   1200  CG2 THR S  77    -139.206 -92.647 666.087  1.00  9.72           C
ATOM   1201 1HG2 THR S  77    -140.112 -92.131 666.405  1.00  9.72           H
ATOM   1202 2HG2 THR S  77    -138.661 -92.998 666.963  1.00  9.72           H
ATOM   1203 3HG2 THR S  77    -139.473 -93.498 665.461  1.00  9.72           H
ATOM   1204  HN  THR S  77    -139.264 -89.224 665.119  1.00  9.72           H
ATOM   1205  N   ARG S  78    -135.874 -89.255 666.583  1.00  9.72           N
ATOM   1206  CA  ARG S  78    -134.432 -89.135 666.459  1.00  9.72           C
ATOM   1207  C   ARG S  78    -133.819 -90.480 666.066  1.00  9.72           C
ATOM   1208  O   ARG S  78    -133.983 -91.472 666.775  1.00  9.72           O
ATOM   1209  HA  ARG S  78    -134.280 -88.391 665.676  1.00  9.72           H
ATOM   1210  CB  ARG S  78    -133.804 -88.660 667.771  1.00  9.72           C
ATOM   1211 1HB  ARG S  78    -134.203 -89.242 668.601  1.00  9.72           H
ATOM   1212 2HB  ARG S  78    -132.728 -88.834 667.747  1.00  9.72           H
ATOM   1213  CG  ARG S  78    -134.080 -87.173 668.004  1.00  9.72           C
ATOM   1214 1HG  ARG S  78    -133.925 -86.621 667.077  1.00  9.72           H
ATOM   1215 2HG  ARG S  78    -135.123 -87.033 668.288  1.00  9.72           H
ATOM   1216  CD  ARG S  78    -133.168 -86.611 669.097  1.00  9.72           C
ATOM   1217 1HD  ARG S  78    -133.240 -87.227 669.994  1.00  9.72           H
ATOM   1218 2HD  ARG S  78    -132.130 -86.645 668.769  1.00  9.72           H
ATOM   1219  NE  ARG S  78    -133.554 -85.217 669.411  1.00  9.72           N
ATOM   1220  HE  ARG S  78    -134.411 -84.870 669.028  1.00  9.72           H
ATOM   1221  CZ  ARG S  78    -132.827 -84.390 670.175  1.00  9.72           C
ATOM   1222  NH1 ARG S  78    -131.671 -84.802 670.713  1.00  9.72           N
ATOM   1223 1HH1 ARG S  78    -131.345 -85.732 670.545  1.00  9.72           H
ATOM   1224 2HH1 ARG S  78    -131.135 -84.178 671.282  1.00  9.72           H
ATOM   1225  NH2 ARG S  78    -133.274 -83.146 670.392  1.00  9.72           N
ATOM   1226 1HH2 ARG S  78    -132.744 -82.516 670.960  1.00  9.72           H
ATOM   1227 2HH2 ARG S  78    -134.138 -82.847 669.987  1.00  9.72           H
ATOM   1228  HN  ARG S  78    -136.259 -88.876 667.424  1.00  9.72           H
ATOM   1229  N   VAL S  79    -133.126 -90.471 664.937  1.00  9.72           N
ATOM   1230  CA  VAL S  79    -132.559 -91.696 664.396  1.00  9.72           C
ATOM   1231  C   VAL S  79    -131.599 -92.304 665.421  1.00  9.72           C
ATOM   1232  O   VAL S  79    -130.633 -91.661 665.829  1.00  9.72           O
ATOM   1233  HA  VAL S  79    -133.381 -92.392 664.229  1.00  9.72           H
ATOM   1234  HB  VAL S  79    -131.026 -90.782 663.228  1.00  9.72           H
ATOM   1235  CB  VAL S  79    -131.895 -91.414 663.047  1.00  9.72           C
ATOM   1236  CG1 VAL S  79    -131.406 -92.709 662.396  1.00  9.72           C
ATOM   1237 1HG1 VAL S  79    -130.680 -93.193 663.049  1.00  9.72           H
ATOM   1238 2HG1 VAL S  79    -132.253 -93.377 662.236  1.00  9.72           H
ATOM   1239 3HG1 VAL S  79    -130.938 -92.481 661.439  1.00  9.72           H
ATOM   1240  CG2 VAL S  79    -132.843 -90.656 662.117  1.00  9.72           C
ATOM   1241 1HG2 VAL S  79    -133.739 -91.252 661.947  1.00  9.72           H
ATOM   1242 2HG2 VAL S  79    -133.120 -89.706 662.575  1.00  9.72           H
ATOM   1243 3HG2 VAL S  79    -132.346 -90.469 661.165  1.00  9.72           H
ATOM   1244  HN  VAL S  79    -132.949 -89.649 664.395  1.00  9.72           H
ATOM   1245  N   LYS S  80    -131.898 -93.535 665.807  1.00  9.72           N
ATOM   1246  CA  LYS S  80    -131.445 -94.049 667.088  1.00  9.72           C
ATOM   1247  C   LYS S  80    -130.805 -95.424 666.884  1.00  9.72           C
ATOM   1248  O   LYS S  80    -130.307 -96.028 667.832  1.00  9.72           O
ATOM   1249  HA  LYS S  80    -130.682 -93.366 667.462  1.00  9.72           H
ATOM   1250  CB  LYS S  80    -132.591 -94.048 668.102  1.00  9.72           C
ATOM   1251 1HB  LYS S  80    -133.545 -93.982 667.578  1.00  9.72           H
ATOM   1252 2HB  LYS S  80    -132.595 -94.989 668.652  1.00  9.72           H
ATOM   1253  CG  LYS S  80    -132.457 -92.879 669.080  1.00  9.72           C
ATOM   1254 1HG  LYS S  80    -131.602 -93.045 669.735  1.00  9.72           H
ATOM   1255 2HG  LYS S  80    -132.262 -91.960 668.528  1.00  9.72           H
ATOM   1256  CD  LYS S  80    -133.726 -92.718 669.919  1.00  9.72           C
ATOM   1257 1HD  LYS S  80    -134.596 -92.676 669.264  1.00  9.72           H
ATOM   1258 2HD  LYS S  80    -133.853 -93.588 670.563  1.00  9.72           H
ATOM   1259  CE  LYS S  80    -133.662 -91.450 670.772  1.00  9.72           C
ATOM   1260 1HE  LYS S  80    -132.817 -91.509 671.459  1.00  9.72           H
ATOM   1261 2HE  LYS S  80    -133.493 -90.583 670.134  1.00  9.72           H
ATOM   1262  NZ  LYS S  80    -134.918 -91.275 671.535  1.00  9.72           N
ATOM   1263 1HZ  LYS S  80    -134.854 -90.437 672.103  1.00  9.72           H
ATOM   1264 2HZ  LYS S  80    -135.695 -91.188 670.890  1.00  9.72           H
ATOM   1265 3HZ  LYS S  80    -135.064 -92.079 672.135  1.00  9.72           H
ATOM   1266  HN  LYS S  80    -132.439 -94.176 665.262  1.00  9.72           H
ATOM   1267  N   THR S  81    -130.840 -95.878 665.640  1.00  9.72           N
ATOM   1268  CA  THR S  81    -130.261 -97.166 665.297  1.00  9.72           C
ATOM   1269  C   THR S  81    -129.685 -97.132 663.879  1.00  9.72           C
ATOM   1270  O   THR S  81    -130.012 -96.243 663.094  1.00  9.72           O
ATOM   1271  HA  THR S  81    -129.430 -97.361 665.975  1.00  9.72           H
ATOM   1272  HB  THR S  81    -130.911 -99.236 665.418  1.00  9.72           H
ATOM   1273  CB  THR S  81    -131.338 -98.236 665.489  1.00  9.72           C
ATOM   1274  OG1 THR S  81    -132.323 -97.917 664.510  1.00  9.72           O
ATOM   1275  HG1 THR S  81    -132.988 -97.274 664.891  1.00  9.72           H
ATOM   1276  CG2 THR S  81    -132.076 -98.090 666.822  1.00  9.72           C
ATOM   1277 1HG2 THR S  81    -132.561 -97.114 666.864  1.00  9.72           H
ATOM   1278 2HG2 THR S  81    -131.365 -98.178 667.643  1.00  9.72           H
ATOM   1279 3HG2 THR S  81    -132.829 -98.873 666.907  1.00  9.72           H
ATOM   1280  HN  THR S  81    -131.253 -95.384 664.875  1.00  9.72           H
ATOM   1281  N   MET S  82    -128.838 -98.110 663.595  1.00  9.72           N
ATOM   1282  CA  MET S  82    -128.303 -98.270 662.254  1.00  9.72           C
ATOM   1283  C   MET S  82    -129.418 -98.563 661.249  1.00  9.72           C
ATOM   1284  O   MET S  82    -129.414 -98.032 660.139  1.00  9.72           O
ATOM   1285  HA  MET S  82    -127.827 -97.319 662.013  1.00  9.72           H
ATOM   1286  CB  MET S  82    -127.291 -99.418 662.242  1.00  9.72           C
ATOM   1287 1HB  MET S  82    -126.489 -99.207 662.950  1.00  9.72           H
ATOM   1288 2HB  MET S  82    -127.774-100.337 662.572  1.00  9.72           H
ATOM   1289  CG  MET S  82    -126.704 -99.616 660.843  1.00  9.72           C
ATOM   1290 1HG  MET S  82    -127.367-100.244 660.247  1.00  9.72           H
ATOM   1291 2HG  MET S  82    -126.629 -98.657 660.331  1.00  9.72           H
ATOM   1292  SD  MET S  82    -125.091-100.372 660.959  1.00  9.72           S
ATOM   1293  CE  MET S  82    -124.651-100.430 659.230  1.00  9.72           C
ATOM   1294 1HE  MET S  82    -125.383-101.030 658.689  1.00  9.72           H
ATOM   1295 2HE  MET S  82    -124.638 -99.419 658.824  1.00  9.72           H
ATOM   1296 3HE  MET S  82    -123.663-100.878 659.121  1.00  9.72           H
ATOM   1297  HN  MET S  82    -128.519 -98.785 664.261  1.00  9.72           H
ATOM   1298  N   THR S  83    -130.348 -99.406 661.674  1.00  9.72           N
ATOM   1299  CA  THR S  83    -131.509 -99.714 660.857  1.00  9.72           C
ATOM   1300  C   THR S  83    -132.270 -98.434 660.507  1.00  9.72           C
ATOM   1301  O   THR S  83    -132.573 -98.186 659.341  1.00  9.72           O
ATOM   1302  HA  THR S  83    -131.163-100.147 659.918  1.00  9.72           H
ATOM   1303  HB  THR S  83    -133.118-100.246 662.216  1.00  9.72           H
ATOM   1304  CB  THR S  83    -132.359-100.740 661.610  1.00  9.72           C
ATOM   1305  OG1 THR S  83    -131.407-101.517 662.331  1.00  9.72           O
ATOM   1306  HG1 THR S  83    -130.698-101.853 661.709  1.00  9.72           H
ATOM   1307  CG2 THR S  83    -133.029-101.746 660.673  1.00  9.72           C
ATOM   1308 1HG2 THR S  83    -132.265-102.288 660.115  1.00  9.72           H
ATOM   1309 2HG2 THR S  83    -133.680-101.217 659.977  1.00  9.72           H
ATOM   1310 3HG2 THR S  83    -133.620-102.451 661.258  1.00  9.72           H
ATOM   1311  HN  THR S  83    -130.317 -99.874 662.557  1.00  9.72           H
ATOM   1312  N   ASP S  84    -132.557 -97.654 661.539  1.00  9.72           N
ATOM   1313  CA  ASP S  84    -133.339 -96.441 661.365  1.00  9.72           C
ATOM   1314  C   ASP S  84    -132.715 -95.592 660.256  1.00  9.72           C
ATOM   1315  O   ASP S  84    -133.428 -94.987 659.457  1.00  9.72           O
ATOM   1316  HA  ASP S  84    -134.344 -96.782 661.114  1.00  9.72           H
ATOM   1317  CB  ASP S  84    -133.354 -95.607 662.648  1.00  9.72           C
ATOM   1318 1HB  ASP S  84    -132.331 -95.404 662.965  1.00  9.72           H
ATOM   1319 2HB  ASP S  84    -133.825 -94.644 662.454  1.00  9.72           H
ATOM   1320  CG  ASP S  84    -134.106 -96.333 663.765  1.00  9.72           C
ATOM   1321  OD1 ASP S  84    -135.257 -96.743 663.501  1.00  9.72           O
ATOM   1322  OD2 ASP S  84    -133.512 -96.463 664.857  1.00  9.72           O
ATOM   1323  HN  ASP S  84    -132.267 -97.838 662.477  1.00  9.72           H
ATOM   1324  N   MET S  85    -131.390 -95.573 660.243  1.00  9.72           N
ATOM   1325  CA  MET S  85    -130.662 -94.758 659.285  1.00  9.72           C
ATOM   1326  C   MET S  85    -130.946 -95.212 657.852  1.00  9.72           C
ATOM   1327  O   MET S  85    -131.193 -94.387 656.973  1.00  9.72           O
ATOM   1328  HA  MET S  85    -131.026 -93.741 659.430  1.00  9.72           H
ATOM   1329  CB  MET S  85    -129.162 -94.859 659.565  1.00  9.72           C
ATOM   1330 1HB  MET S  85    -128.974 -94.691 660.626  1.00  9.72           H
ATOM   1331 2HB  MET S  85    -128.812 -95.865 659.335  1.00  9.72           H
ATOM   1332  CG  MET S  85    -128.380 -93.838 658.736  1.00  9.72           C
ATOM   1333 1HG  MET S  85    -127.309 -94.014 658.843  1.00  9.72           H
ATOM   1334 2HG  MET S  85    -128.618 -93.957 657.679  1.00  9.72           H
ATOM   1335  SD  MET S  85    -128.781 -92.182 659.269  1.00  9.72           S
ATOM   1336  CE  MET S  85    -128.068 -92.201 660.905  1.00  9.72           C
ATOM   1337 1HE  MET S  85    -128.540 -92.984 661.498  1.00  9.72           H
ATOM   1338 2HE  MET S  85    -126.998 -92.396 660.832  1.00  9.72           H
ATOM   1339 3HE  MET S  85    -128.230 -91.235 661.383  1.00  9.72           H
ATOM   1340  HN  MET S  85    -130.817 -96.101 660.870  1.00  9.72           H
ATOM   1341  N   PHE S  86    -130.900 -96.522 657.660  1.00  9.72           N
ATOM   1342  CA  PHE S  86    -131.140 -97.095 656.346  1.00  9.72           C
ATOM   1343  C   PHE S  86    -132.596 -96.900 655.920  1.00  9.72           C
ATOM   1344  O   PHE S  86    -132.877 -96.658 654.747  1.00  9.72           O
ATOM   1345  HA  PHE S  86    -130.485 -96.579 655.644  1.00  9.72           H
ATOM   1346  CB  PHE S  86    -130.848 -98.593 656.452  1.00  9.72           C
ATOM   1347 1HB  PHE S  86    -131.477 -99.022 657.232  1.00  9.72           H
ATOM   1348 2HB  PHE S  86    -131.130 -99.075 655.515  1.00  9.72           H
ATOM   1349  CG  PHE S  86    -129.386 -98.923 656.757  1.00  9.72           C
ATOM   1350  HD1 PHE S  86    -128.639 -97.291 655.617  1.00  9.72           H
ATOM   1351  CD1 PHE S  86    -128.393 -98.147 656.245  1.00  9.72           C
ATOM   1352  HD2 PHE S  86    -129.875-100.612 657.951  1.00  9.72           H
ATOM   1353  CD2 PHE S  86    -129.079 -99.991 657.541  1.00  9.72           C
ATOM   1354  CE1 PHE S  86    -127.035 -98.453 656.529  1.00  9.72           C
ATOM   1355  HE1 PHE S  86    -126.240 -97.832 656.118  1.00  9.72           H
ATOM   1356  CE2 PHE S  86    -127.721-100.297 657.825  1.00  9.72           C
ATOM   1357  HE2 PHE S  86    -127.475-101.153 658.453  1.00  9.72           H
ATOM   1358  CZ  PHE S  86    -126.728 -99.521 657.313  1.00  9.72           C
ATOM   1359  HZ  PHE S  86    -125.687 -99.756 657.531  1.00  9.72           H
ATOM   1360  HN  PHE S  86    -130.705 -97.187 658.381  1.00  9.72           H
ATOM   1361  N   LEU S  87    -133.485 -97.012 656.896  1.00  9.72           N
ATOM   1362  CA  LEU S  87    -134.908 -96.891 656.630  1.00  9.72           C
ATOM   1363  C   LEU S  87    -135.206 -95.487 656.099  1.00  9.72           C
ATOM   1364  O   LEU S  87    -135.994 -95.325 655.169  1.00  9.72           O
ATOM   1365  HA  LEU S  87    -135.158 -97.613 655.854  1.00  9.72           H
ATOM   1366  CB  LEU S  87    -135.720 -97.263 657.873  1.00  9.72           C
ATOM   1367 1HB  LEU S  87    -135.558 -96.496 658.631  1.00  9.72           H
ATOM   1368 2HB  LEU S  87    -136.778 -97.235 657.613  1.00  9.72           H
ATOM   1369  HG  LEU S  87    -134.536 -98.520 659.135  1.00  9.72           H
ATOM   1370  CG  LEU S  87    -135.410 -98.627 658.492  1.00  9.72           C
ATOM   1371  CD1 LEU S  87    -136.565 -99.103 659.376  1.00  9.72           C
ATOM   1372 1HD1 LEU S  87    -136.729 -98.383 660.179  1.00  9.72           H
ATOM   1373 2HD1 LEU S  87    -137.471 -99.189 658.775  1.00  9.72           H
ATOM   1374 3HD1 LEU S  87    -136.319-100.075 659.803  1.00  9.72           H
ATOM   1375  CD2 LEU S  87    -135.055 -99.651 657.413  1.00  9.72           C
ATOM   1376 1HD2 LEU S  87    -135.894 -99.761 656.726  1.00  9.72           H
ATOM   1377 2HD2 LEU S  87    -134.178 -99.310 656.863  1.00  9.72           H
ATOM   1378 3HD2 LEU S  87    -134.840-100.612 657.880  1.00  9.72           H
ATOM   1379  HN  LEU S  87    -133.247 -97.182 657.853  1.00  9.72           H
ATOM   1380  N   LEU S  88    -134.559 -94.507 656.714  1.00  9.72           N
ATOM   1381  CA  LEU S  88    -134.772 -93.119 656.340  1.00  9.72           C
ATOM   1382  C   LEU S  88    -134.260 -92.895 654.915  1.00  9.72           C
ATOM   1383  O   LEU S  88    -134.932 -92.262 654.103  1.00  9.72           O
ATOM   1384  HA  LEU S  88    -135.847 -92.939 656.352  1.00  9.72           H
ATOM   1385  CB  LEU S  88    -134.143 -92.183 657.374  1.00  9.72           C
ATOM   1386 1HB  LEU S  88    -134.598 -92.387 658.343  1.00  9.72           H
ATOM   1387 2HB  LEU S  88    -133.085 -92.428 657.461  1.00  9.72           H
ATOM   1388  HG  LEU S  88    -133.861 -90.492 656.095  1.00  9.72           H
ATOM   1389  CG  LEU S  88    -134.269 -90.686 657.087  1.00  9.72           C
ATOM   1390  CD1 LEU S  88    -135.737 -90.253 657.063  1.00  9.72           C
ATOM   1391 1HD1 LEU S  88    -136.265 -90.804 656.285  1.00  9.72           H
ATOM   1392 2HD1 LEU S  88    -136.193 -90.464 658.030  1.00  9.72           H
ATOM   1393 3HD1 LEU S  88    -135.798 -89.185 656.857  1.00  9.72           H
ATOM   1394  CD2 LEU S  88    -133.446 -89.865 658.082  1.00  9.72           C
ATOM   1395 1HD2 LEU S  88    -133.803 -90.058 659.094  1.00  9.72           H
ATOM   1396 2HD2 LEU S  88    -132.397 -90.149 658.006  1.00  9.72           H
ATOM   1397 3HD2 LEU S  88    -133.554 -88.805 657.855  1.00  9.72           H
ATOM   1398  HN  LEU S  88    -133.900 -94.649 657.453  1.00  9.72           H
ATOM   1399  N   ASN S  89    -133.074 -93.426 654.656  1.00  9.72           N
ATOM   1400  CA  ASN S  89    -132.435 -93.237 653.365  1.00  9.72           C
ATOM   1401  C   ASN S  89    -133.249 -93.955 652.288  1.00  9.72           C
ATOM   1402  O   ASN S  89    -133.298 -93.511 651.142  1.00  9.72           O
ATOM   1403  HA  ASN S  89    -132.406 -92.158 653.216  1.00  9.72           H
ATOM   1404  CB  ASN S  89    -131.022 -93.823 653.359  1.00  9.72           C
ATOM   1405 1HB  ASN S  89    -131.005 -94.748 653.936  1.00  9.72           H
ATOM   1406 2HB  ASN S  89    -130.735 -94.078 652.339  1.00  9.72           H
ATOM   1407  CG  ASN S  89    -130.014 -92.832 653.945  1.00  9.72           C
ATOM   1408  OD1 ASN S  89    -129.291 -92.151 653.237  1.00  9.72           O
ATOM   1409  ND2 ASN S  89    -130.008 -92.789 655.274  1.00  9.72           N
ATOM   1410 1HD2 ASN S  89    -130.628 -93.375 655.796  1.00  9.72           H
ATOM   1411 2HD2 ASN S  89    -129.384 -92.171 655.752  1.00  9.72           H
ATOM   1412  HN  ASN S  89    -132.553 -93.976 655.309  1.00  9.72           H
ATOM   1413  N   LEU S  90    -133.869 -95.054 652.693  1.00  9.72           N
ATOM   1414  CA  LEU S  90    -134.666 -95.847 651.773  1.00  9.72           C
ATOM   1415  C   LEU S  90    -135.892 -95.040 651.340  1.00  9.72           C
ATOM   1416  O   LEU S  90    -136.220 -94.990 650.156  1.00  9.72           O
ATOM   1417  HA  LEU S  90    -134.052 -96.041 650.893  1.00  9.72           H
ATOM   1418  CB  LEU S  90    -135.010 -97.203 652.393  1.00  9.72           C
ATOM   1419 1HB  LEU S  90    -134.176 -97.514 653.022  1.00  9.72           H
ATOM   1420 2HB  LEU S  90    -135.872 -97.072 653.048  1.00  9.72           H
ATOM   1421  HG  LEU S  90    -135.940 -97.927 650.609  1.00  9.72           H
ATOM   1422  CG  LEU S  90    -135.320 -98.332 651.408  1.00  9.72           C
ATOM   1423  CD1 LEU S  90    -134.038 -98.861 650.761  1.00  9.72           C
ATOM   1424 1HD1 LEU S  90    -133.542 -98.054 650.223  1.00  9.72           H
ATOM   1425 2HD1 LEU S  90    -133.373 -99.245 651.534  1.00  9.72           H
ATOM   1426 3HD1 LEU S  90    -134.287 -99.663 650.066  1.00  9.72           H
ATOM   1427  CD2 LEU S  90    -136.123 -99.445 652.084  1.00  9.72           C
ATOM   1428 1HD2 LEU S  90    -135.548 -99.854 652.915  1.00  9.72           H
ATOM   1429 2HD2 LEU S  90    -137.063 -99.039 652.457  1.00  9.72           H
ATOM   1430 3HD2 LEU S  90    -136.329-100.234 651.362  1.00  9.72           H
ATOM   1431  HN  LEU S  90    -133.833 -95.403 653.630  1.00  9.72           H
ATOM   1432  N   ALA S  91    -136.534 -94.427 652.324  1.00  9.72           N
ATOM   1433  CA  ALA S  91    -137.738 -93.656 652.065  1.00  9.72           C
ATOM   1434  C   ALA S  91    -137.393 -92.467 651.166  1.00  9.72           C
ATOM   1435  O   ALA S  91    -138.215 -92.035 650.360  1.00  9.72           O
ATOM   1436  HA  ALA S  91    -138.442 -94.304 651.542  1.00  9.72           H
ATOM   1437  CB  ALA S  91    -138.361 -93.221 653.393  1.00  9.72           C
ATOM   1438 1HB  ALA S  91    -138.615 -94.103 653.982  1.00  9.72           H
ATOM   1439 2HB  ALA S  91    -137.649 -92.608 653.945  1.00  9.72           H
ATOM   1440 3HB  ALA S  91    -139.264 -92.642 653.198  1.00  9.72           H
ATOM   1441  HN  ALA S  91    -136.246 -94.452 653.281  1.00  9.72           H
ATOM   1442  N   ILE S  92    -136.176 -91.972 651.335  1.00  9.72           N
ATOM   1443  CA  ILE S  92    -135.708 -90.849 650.539  1.00  9.72           C
ATOM   1444  C   ILE S  92    -135.536 -91.296 649.086  1.00  9.72           C
ATOM   1445  O   ILE S  92    -135.964 -90.602 648.165  1.00  9.72           O
ATOM   1446  HA  ILE S  92    -136.478 -90.079 650.576  1.00  9.72           H
ATOM   1447  HB  ILE S  92    -133.756 -91.066 651.387  1.00  9.72           H
ATOM   1448  CB  ILE S  92    -134.440 -90.251 651.152  1.00  9.72           C
ATOM   1449  CG1 ILE S  92    -134.753 -89.531 652.466  1.00  9.72           C
ATOM   1450 1HG1 ILE S  92    -135.274 -88.596 652.257  1.00  9.72           H
ATOM   1451 2HG1 ILE S  92    -135.424 -90.142 653.068  1.00  9.72           H
ATOM   1452  CG2 ILE S  92    -133.727 -89.337 650.153  1.00  9.72           C
ATOM   1453 1HG2 ILE S  92    -133.450 -89.910 649.269  1.00  9.72           H
ATOM   1454 2HG2 ILE S  92    -134.394 -88.524 649.865  1.00  9.72           H
ATOM   1455 3HG2 ILE S  92    -132.830 -88.924 650.615  1.00  9.72           H
ATOM   1456  CD1 ILE S  92    -133.472 -89.243 653.252  1.00  9.72           C
ATOM   1457 1HD1 ILE S  92    -132.967 -90.182 653.479  1.00  9.72           H
ATOM   1458 2HD1 ILE S  92    -132.814 -88.611 652.655  1.00  9.72           H
ATOM   1459 3HD1 ILE S  92    -133.724 -88.731 654.181  1.00  9.72           H
ATOM   1460  HN  ILE S  92    -135.516 -92.324 651.998  1.00  9.72           H
ATOM   1461  N   ALA S  93    -134.910 -92.452 648.926  1.00  9.72           N
ATOM   1462  CA  ALA S  93    -134.614 -92.965 647.599  1.00  9.72           C
ATOM   1463  C   ALA S  93    -135.925 -93.218 646.851  1.00  9.72           C
ATOM   1464  O   ALA S  93    -136.059 -92.850 645.685  1.00  9.72           O
ATOM   1465  HA  ALA S  93    -134.044 -92.203 647.068  1.00  9.72           H
ATOM   1466  CB  ALA S  93    -133.758 -94.228 647.718  1.00  9.72           C
ATOM   1467 1HB  ALA S  93    -132.827 -93.988 648.231  1.00  9.72           H
ATOM   1468 2HB  ALA S  93    -134.302 -94.983 648.287  1.00  9.72           H
ATOM   1469 3HB  ALA S  93    -133.537 -94.612 646.723  1.00  9.72           H
ATOM   1470  HN  ALA S  93    -134.607 -93.034 649.681  1.00  9.72           H
ATOM   1471  N   ASP S  94    -136.858 -93.845 647.552  1.00  9.72           N
ATOM   1472  CA  ASP S  94    -138.150 -94.159 646.966  1.00  9.72           C
ATOM   1473  C   ASP S  94    -138.792 -92.873 646.441  1.00  9.72           C
ATOM   1474  O   ASP S  94    -139.315 -92.846 645.328  1.00  9.72           O
ATOM   1475  HA  ASP S  94    -137.938 -94.874 646.171  1.00  9.72           H
ATOM   1476  CB  ASP S  94    -139.093 -94.768 648.006  1.00  9.72           C
ATOM   1477 1HB  ASP S  94    -138.926 -94.296 648.974  1.00  9.72           H
ATOM   1478 2HB  ASP S  94    -140.127 -94.565 647.727  1.00  9.72           H
ATOM   1479  CG  ASP S  94    -138.877 -96.278 648.124  1.00  9.72           C
ATOM   1480  OD1 ASP S  94    -138.630 -96.900 647.068  1.00  9.72           O
ATOM   1481  OD2 ASP S  94    -138.964 -96.776 649.267  1.00  9.72           O
ATOM   1482  HN  ASP S  94    -136.742 -94.137 648.501  1.00  9.72           H
ATOM   1483  N   LEU S  95    -138.732 -91.839 647.267  1.00  9.72           N
ATOM   1484  CA  LEU S  95    -139.367 -90.576 646.932  1.00  9.72           C
ATOM   1485  C   LEU S  95    -138.759 -90.031 645.638  1.00  9.72           C
ATOM   1486  O   LEU S  95    -139.477 -89.534 644.772  1.00  9.72           O
ATOM   1487  HA  LEU S  95    -140.424 -90.778 646.758  1.00  9.72           H
ATOM   1488  CB  LEU S  95    -139.280 -89.603 648.110  1.00  9.72           C
ATOM   1489 1HB  LEU S  95    -138.276 -89.662 648.530  1.00  9.72           H
ATOM   1490 2HB  LEU S  95    -139.407 -88.590 647.729  1.00  9.72           H
ATOM   1491  HG  LEU S  95    -140.144 -90.829 649.635  1.00  9.72           H
ATOM   1492  CG  LEU S  95    -140.289 -89.824 649.239  1.00  9.72           C
ATOM   1493  CD1 LEU S  95    -140.047 -88.846 650.390  1.00  9.72           C
ATOM   1494 1HD1 LEU S  95    -139.042 -88.992 650.786  1.00  9.72           H
ATOM   1495 2HD1 LEU S  95    -140.149 -87.824 650.025  1.00  9.72           H
ATOM   1496 3HD1 LEU S  95    -140.778 -89.025 651.178  1.00  9.72           H
ATOM   1497  CD2 LEU S  95    -141.724 -89.748 648.713  1.00  9.72           C
ATOM   1498 1HD2 LEU S  95    -141.899 -88.766 648.275  1.00  9.72           H
ATOM   1499 2HD2 LEU S  95    -141.875 -90.516 647.955  1.00  9.72           H
ATOM   1500 3HD2 LEU S  95    -142.421 -89.909 649.536  1.00  9.72           H
ATOM   1501  HN  LEU S  95    -138.261 -91.855 648.149  1.00  9.72           H
ATOM   1502  N   LEU S  96    -137.442 -90.142 645.549  1.00  9.72           N
ATOM   1503  CA  LEU S  96    -136.725 -89.630 644.393  1.00  9.72           C
ATOM   1504  C   LEU S  96    -137.247 -90.315 643.129  1.00  9.72           C
ATOM   1505  O   LEU S  96    -137.378 -89.681 642.084  1.00  9.72           O
ATOM   1506  HA  LEU S  96    -136.939 -88.564 644.322  1.00  9.72           H
ATOM   1507  CB  LEU S  96    -135.215 -89.776 644.592  1.00  9.72           C
ATOM   1508 1HB  LEU S  96    -135.005 -90.802 644.894  1.00  9.72           H
ATOM   1509 2HB  LEU S  96    -134.725 -89.620 643.631  1.00  9.72           H
ATOM   1510  HG  LEU S  96    -135.035 -89.026 646.587  1.00  9.72           H
ATOM   1511  CG  LEU S  96    -134.579 -88.833 645.616  1.00  9.72           C
ATOM   1512  CD1 LEU S  96    -133.080 -89.108 645.758  1.00  9.72           C
ATOM   1513 1HD1 LEU S  96    -132.929 -90.136 646.088  1.00  9.72           H
ATOM   1514 2HD1 LEU S  96    -132.591 -88.960 644.795  1.00  9.72           H
ATOM   1515 3HD1 LEU S  96    -132.654 -88.424 646.492  1.00  9.72           H
ATOM   1516  CD2 LEU S  96    -134.863 -87.371 645.266  1.00  9.72           C
ATOM   1517 1HD2 LEU S  96    -134.452 -87.147 644.282  1.00  9.72           H
ATOM   1518 2HD2 LEU S  96    -135.940 -87.203 645.257  1.00  9.72           H
ATOM   1519 3HD2 LEU S  96    -134.400 -86.723 646.010  1.00  9.72           H
ATOM   1520  HN  LEU S  96    -136.868 -90.572 646.246  1.00  9.72           H
ATOM   1521  N   PHE S  97    -137.532 -91.602 643.267  1.00  9.72           N
ATOM   1522  CA  PHE S  97    -138.037 -92.381 642.148  1.00  9.72           C
ATOM   1523  C   PHE S  97    -139.476 -91.987 641.810  1.00  9.72           C
ATOM   1524  O   PHE S  97    -139.811 -91.788 640.644  1.00  9.72           O
ATOM   1525  HA  PHE S  97    -137.394 -92.171 641.293  1.00  9.72           H
ATOM   1526  CB  PHE S  97    -138.010 -93.849 642.577  1.00  9.72           C
ATOM   1527 1HB  PHE S  97    -136.990 -94.223 642.491  1.00  9.72           H
ATOM   1528 2HB  PHE S  97    -138.286 -93.915 643.629  1.00  9.72           H
ATOM   1529  CG  PHE S  97    -138.939 -94.752 641.764  1.00  9.72           C
ATOM   1530  HD1 PHE S  97    -140.088 -95.325 643.458  1.00  9.72           H
ATOM   1531  CD1 PHE S  97    -139.944 -95.427 642.383  1.00  9.72           C
ATOM   1532  HD2 PHE S  97    -137.955 -94.338 639.925  1.00  9.72           H
ATOM   1533  CD2 PHE S  97    -138.760 -94.879 640.422  1.00  9.72           C
ATOM   1534  CE1 PHE S  97    -140.807 -96.265 641.628  1.00  9.72           C
ATOM   1535  HE1 PHE S  97    -141.612 -96.807 642.124  1.00  9.72           H
ATOM   1536  CE2 PHE S  97    -139.623 -95.717 639.667  1.00  9.72           C
ATOM   1537  HE2 PHE S  97    -139.479 -95.819 638.591  1.00  9.72           H
ATOM   1538  CZ  PHE S  97    -140.628 -96.393 640.286  1.00  9.72           C
ATOM   1539  HZ  PHE S  97    -141.290 -97.036 639.706  1.00  9.72           H
ATOM   1540  HN  PHE S  97    -137.424 -92.111 644.121  1.00  9.72           H
ATOM   1541  N   LEU S  98    -140.288 -91.885 642.853  1.00  9.72           N
ATOM   1542  CA  LEU S  98    -141.716 -91.688 642.672  1.00  9.72           C
ATOM   1543  C   LEU S  98    -141.953 -90.409 641.867  1.00  9.72           C
ATOM   1544  O   LEU S  98    -142.861 -90.352 641.039  1.00  9.72           O
ATOM   1545  HA  LEU S  98    -142.092 -92.534 642.096  1.00  9.72           H
ATOM   1546  CB  LEU S  98    -142.434 -91.706 644.023  1.00  9.72           C
ATOM   1547 1HB  LEU S  98    -141.928 -91.010 644.691  1.00  9.72           H
ATOM   1548 2HB  LEU S  98    -143.447 -91.330 643.879  1.00  9.72           H
ATOM   1549  HG  LEU S  98    -141.576 -93.589 644.565  1.00  9.72           H
ATOM   1550  CG  LEU S  98    -142.520 -93.066 644.719  1.00  9.72           C
ATOM   1551  CD1 LEU S  98    -142.702 -92.899 646.229  1.00  9.72           C
ATOM   1552 1HD1 LEU S  98    -141.855 -92.349 646.638  1.00  9.72           H
ATOM   1553 2HD1 LEU S  98    -143.622 -92.347 646.425  1.00  9.72           H
ATOM   1554 3HD1 LEU S  98    -142.760 -93.881 646.699  1.00  9.72           H
ATOM   1555  CD2 LEU S  98    -143.621 -93.930 644.101  1.00  9.72           C
ATOM   1556 1HD2 LEU S  98    -144.581 -93.424 644.204  1.00  9.72           H
ATOM   1557 2HD2 LEU S  98    -143.406 -94.091 643.044  1.00  9.72           H
ATOM   1558 3HD2 LEU S  98    -143.660 -94.891 644.614  1.00  9.72           H
ATOM   1559  HN  LEU S  98    -139.985 -91.934 643.804  1.00  9.72           H
ATOM   1560  N   VAL S  99    -141.120 -89.415 642.138  1.00  9.72           N
ATOM   1561  CA  VAL S  99    -141.238 -88.135 641.460  1.00  9.72           C
ATOM   1562  C   VAL S  99    -141.012 -88.334 639.960  1.00  9.72           C
ATOM   1563  O   VAL S  99    -141.377 -87.479 639.155  1.00  9.72           O
ATOM   1564  HA  VAL S  99    -142.254 -87.772 641.616  1.00  9.72           H
ATOM   1565  HB  VAL S  99    -139.280 -87.575 642.101  1.00  9.72           H
ATOM   1566  CB  VAL S  99    -140.272 -87.123 642.081  1.00  9.72           C
ATOM   1567  CG1 VAL S  99    -140.192 -85.851 641.235  1.00  9.72           C
ATOM   1568 1HG1 VAL S  99    -139.840 -86.102 640.234  1.00  9.72           H
ATOM   1569 2HG1 VAL S  99    -141.180 -85.396 641.169  1.00  9.72           H
ATOM   1570 3HG1 VAL S  99    -139.499 -85.149 641.699  1.00  9.72           H
ATOM   1571  CG2 VAL S  99    -140.670 -86.799 643.522  1.00  9.72           C
ATOM   1572 1HG2 VAL S  99    -141.674 -86.377 643.536  1.00  9.72           H
ATOM   1573 2HG2 VAL S  99    -140.651 -87.712 644.118  1.00  9.72           H
ATOM   1574 3HG2 VAL S  99    -139.967 -86.078 643.940  1.00  9.72           H
ATOM   1575  HN  VAL S  99    -140.378 -89.473 642.805  1.00  9.72           H
ATOM   1576  N   THR S 100    -140.411 -89.468 639.630  1.00  9.72           N
ATOM   1577  CA  THR S 100    -140.129 -89.789 638.241  1.00  9.72           C
ATOM   1578  C   THR S 100    -141.390 -90.311 637.548  1.00  9.72           C
ATOM   1579  O   THR S 100    -141.521 -90.206 636.330  1.00  9.72           O
ATOM   1580  HA  THR S 100    -139.839 -88.872 637.729  1.00  9.72           H
ATOM   1581  HB  THR S 100    -138.524 -90.835 637.217  1.00  9.72           H
ATOM   1582  CB  THR S 100    -138.965 -90.781 638.212  1.00  9.72           C
ATOM   1583  OG1 THR S 100    -139.530 -91.995 638.700  1.00  9.72           O
ATOM   1584  HG1 THR S 100    -139.482 -92.017 639.699  1.00  9.72           H
ATOM   1585  CG2 THR S 100    -137.878 -90.439 639.233  1.00  9.72           C
ATOM   1586 1HG2 THR S 100    -138.305 -90.452 640.236  1.00  9.72           H
ATOM   1587 2HG2 THR S 100    -137.480 -89.447 639.021  1.00  9.72           H
ATOM   1588 3HG2 THR S 100    -137.076 -91.174 639.171  1.00  9.72           H
ATOM   1589  HN  THR S 100    -140.119 -90.159 640.291  1.00  9.72           H
ATOM   1590  N   LEU S 101    -142.285 -90.862 638.354  1.00  9.72           N
ATOM   1591  CA  LEU S 101    -143.376 -91.663 637.826  1.00  9.72           C
ATOM   1592  C   LEU S 101    -144.307 -90.770 637.004  1.00  9.72           C
ATOM   1593  O   LEU S 101    -144.754 -91.158 635.926  1.00  9.72           O
ATOM   1594  HA  LEU S 101    -142.940 -92.411 637.163  1.00  9.72           H
ATOM   1595  CB  LEU S 101    -144.083 -92.416 638.954  1.00  9.72           C
ATOM   1596 1HB  LEU S 101    -144.317 -91.706 639.747  1.00  9.72           H
ATOM   1597 2HB  LEU S 101    -145.033 -92.792 638.573  1.00  9.72           H
ATOM   1598  HG  LEU S 101    -142.397 -93.196 640.014  1.00  9.72           H
ATOM   1599  CG  LEU S 101    -143.312 -93.586 639.567  1.00  9.72           C
ATOM   1600  CD1 LEU S 101    -144.116 -94.247 640.688  1.00  9.72           C
ATOM   1601 1HD1 LEU S 101    -144.319 -93.515 641.469  1.00  9.72           H
ATOM   1602 2HD1 LEU S 101    -145.058 -94.621 640.287  1.00  9.72           H
ATOM   1603 3HD1 LEU S 101    -143.545 -95.075 641.106  1.00  9.72           H
ATOM   1604  CD2 LEU S 101    -142.895 -94.591 638.491  1.00  9.72           C
ATOM   1605 1HD2 LEU S 101    -143.784 -94.981 637.994  1.00  9.72           H
ATOM   1606 2HD2 LEU S 101    -142.257 -94.097 637.759  1.00  9.72           H
ATOM   1607 3HD2 LEU S 101    -142.348 -95.413 638.954  1.00  9.72           H
ATOM   1608  HN  LEU S 101    -142.273 -90.768 639.350  1.00  9.72           H
ATOM   1609  N   PRO S 102    -144.615 -89.562 637.495  1.00  9.72           N
ATOM   1610  CA  PRO S 102    -145.521 -88.663 636.775  1.00  9.72           C
ATOM   1611  C   PRO S 102    -145.090 -88.443 635.334  1.00  9.72           C
ATOM   1612  O   PRO S 102    -145.924 -88.407 634.431  1.00  9.72           O
ATOM   1613  HA  PRO S 102    -146.515 -89.106 636.710  1.00  9.72           H
ATOM   1614  CB  PRO S 102    -145.468 -87.368 637.588  1.00  9.72           C
ATOM   1615 1HB  PRO S 102    -144.705 -86.688 637.210  1.00  9.72           H
ATOM   1616 2HB  PRO S 102    -146.417 -86.833 637.551  1.00  9.72           H
ATOM   1617  CG  PRO S 102    -145.146 -87.849 638.997  1.00  9.72           C
ATOM   1618 1HG  PRO S 102    -144.732 -87.050 639.613  1.00  9.72           H
ATOM   1619 2HG  PRO S 102    -146.036 -88.206 639.516  1.00  9.72           H
ATOM   1620  CD  PRO S 102    -144.140 -88.962 638.755  1.00  9.72           C
ATOM   1621 1HD  PRO S 102    -143.125 -88.576 638.657  1.00  9.72           H
ATOM   1622 2HD  PRO S 102    -144.127 -89.681 639.574  1.00  9.72           H
ATOM   1623  N   PHE S 103    -143.784 -88.299 635.156  1.00  9.72           N
ATOM   1624  CA  PHE S 103    -143.236 -88.011 633.841  1.00  9.72           C
ATOM   1625  C   PHE S 103    -143.430 -89.197 632.894  1.00  9.72           C
ATOM   1626  O   PHE S 103    -143.749 -89.014 631.721  1.00  9.72           O
ATOM   1627  HA  PHE S 103    -143.770 -87.146 633.450  1.00  9.72           H
ATOM   1628  CB  PHE S 103    -141.738 -87.762 634.027  1.00  9.72           C
ATOM   1629 1HB  PHE S 103    -141.296 -88.621 634.531  1.00  9.72           H
ATOM   1630 2HB  PHE S 103    -141.267 -87.691 633.046  1.00  9.72           H
ATOM   1631  CG  PHE S 103    -141.412 -86.498 634.825  1.00  9.72           C
ATOM   1632  HD1 PHE S 103    -141.424 -85.246 633.107  1.00  9.72           H
ATOM   1633  CD1 PHE S 103    -141.290 -85.303 634.187  1.00  9.72           C
ATOM   1634  HD2 PHE S 103    -141.342 -87.527 636.684  1.00  9.72           H
ATOM   1635  CD2 PHE S 103    -141.244 -86.569 636.173  1.00  9.72           C
ATOM   1636  CE1 PHE S 103    -140.987 -84.130 634.929  1.00  9.72           C
ATOM   1637  HE1 PHE S 103    -140.889 -83.173 634.417  1.00  9.72           H
ATOM   1638  CE2 PHE S 103    -140.942 -85.396 636.914  1.00  9.72           C
ATOM   1639  HE2 PHE S 103    -140.807 -85.454 637.994  1.00  9.72           H
ATOM   1640  CZ  PHE S 103    -140.820 -84.202 636.276  1.00  9.72           C
ATOM   1641  HZ  PHE S 103    -140.587 -83.301 636.845  1.00  9.72           H
ATOM   1642  HN  PHE S 103    -143.108 -88.377 635.888  1.00  9.72           H
ATOM   1643  N   TRP S 104    -143.228 -90.388 633.440  1.00  9.72           N
ATOM   1644  CA  TRP S 104    -143.347 -91.602 632.651  1.00  9.72           C
ATOM   1645  C   TRP S 104    -144.829 -91.820 632.339  1.00  9.72           C
ATOM   1646  O   TRP S 104    -145.172 -92.398 631.309  1.00  9.72           O
ATOM   1647  HA  TRP S 104    -142.789 -91.455 631.726  1.00  9.72           H
ATOM   1648  CB  TRP S 104    -142.707 -92.790 633.372  1.00  9.72           C
ATOM   1649 1HB  TRP S 104    -143.136 -92.869 634.371  1.00  9.72           H
ATOM   1650 2HB  TRP S 104    -142.965 -93.707 632.841  1.00  9.72           H
ATOM   1651  CG  TRP S 104    -141.184 -92.699 633.492  1.00  9.72           C
ATOM   1652  HD1 TRP S 104    -140.858 -92.687 635.618  1.00  9.72           H
ATOM   1653  CD1 TRP S 104    -140.446 -92.658 634.610  1.00  9.72           C
ATOM   1654  CD2 TRP S 104    -140.239 -92.638 632.404  1.00  9.72           C
ATOM   1655  NE1 TRP S 104    -139.099 -92.576 634.323  1.00  9.72           N
ATOM   1656  HE1 TRP S 104    -138.353 -92.533 634.988  1.00  9.72           H
ATOM   1657  CE2 TRP S 104    -138.968 -92.564 632.939  1.00  9.72           C
ATOM   1658  HE3 TRP S 104    -141.441 -92.705 630.567  1.00  9.72           H
ATOM   1659  CE3 TRP S 104    -140.449 -92.647 631.014  1.00  9.72           C
ATOM   1660  CZ2 TRP S 104    -137.810 -92.491 632.156  1.00  9.72           C
ATOM   1661  HZ2 TRP S 104    -136.818 -92.433 632.603  1.00  9.72           H
ATOM   1662  CZ3 TRP S 104    -139.281 -92.574 630.245  1.00  9.72           C
ATOM   1663  HZ3 TRP S 104    -139.387 -92.576 629.161  1.00  9.72           H
ATOM   1664  CH2 TRP S 104    -137.995 -92.498 630.768  1.00  9.72           C
ATOM   1665  HH2 TRP S 104    -137.135 -92.444 630.101  1.00  9.72           H
ATOM   1666  HN  TRP S 104    -142.987 -90.530 634.400  1.00  9.72           H
ATOM   1667  N   ALA S 105    -145.668 -91.345 633.248  1.00  9.72           N
ATOM   1668  CA  ALA S 105    -147.106 -91.452 633.067  1.00  9.72           C
ATOM   1669  C   ALA S 105    -147.522 -90.647 631.834  1.00  9.72           C
ATOM   1670  O   ALA S 105    -148.281 -91.134 630.998  1.00  9.72           O
ATOM   1671  HA  ALA S 105    -147.342 -92.503 632.901  1.00  9.72           H
ATOM   1672  CB  ALA S 105    -147.816 -90.981 634.338  1.00  9.72           C
ATOM   1673 1HB  ALA S 105    -147.509 -91.604 635.178  1.00  9.72           H
ATOM   1674 2HB  ALA S 105    -147.552 -89.943 634.539  1.00  9.72           H
ATOM   1675 3HB  ALA S 105    -148.895 -91.062 634.202  1.00  9.72           H
ATOM   1676  HN  ALA S 105    -145.380 -90.895 634.093  1.00  9.72           H
ATOM   1677  N   ILE S 106    -147.006 -89.429 631.761  1.00  9.72           N
ATOM   1678  CA  ILE S 106    -147.316 -88.551 630.645  1.00  9.72           C
ATOM   1679  C   ILE S 106    -146.729 -89.140 629.360  1.00  9.72           C
ATOM   1680  O   ILE S 106    -147.394 -89.167 628.326  1.00  9.72           O
ATOM   1681  HA  ILE S 106    -148.401 -88.519 630.546  1.00  9.72           H
ATOM   1682  HB  ILE S 106    -145.812 -87.170 631.282  1.00  9.72           H
ATOM   1683  CB  ILE S 106    -146.845 -87.125 630.938  1.00  9.72           C
ATOM   1684  CG1 ILE S 106    -147.669 -86.497 632.064  1.00  9.72           C
ATOM   1685 1HG1 ILE S 106    -148.653 -86.218 631.687  1.00  9.72           H
ATOM   1686 2HG1 ILE S 106    -147.826 -87.228 632.856  1.00  9.72           H
ATOM   1687  CG2 ILE S 106    -146.862 -86.270 629.669  1.00  9.72           C
ATOM   1688 1HG2 ILE S 106    -146.199 -86.711 628.925  1.00  9.72           H
ATOM   1689 2HG2 ILE S 106    -147.877 -86.229 629.273  1.00  9.72           H
ATOM   1690 3HG2 ILE S 106    -146.523 -85.262 629.906  1.00  9.72           H
ATOM   1691  CD1 ILE S 106    -146.966 -85.263 632.634  1.00  9.72           C
ATOM   1692 1HD1 ILE S 106    -145.993 -85.550 633.032  1.00  9.72           H
ATOM   1693 2HD1 ILE S 106    -146.832 -84.523 631.844  1.00  9.72           H
ATOM   1694 3HD1 ILE S 106    -147.573 -84.836 633.432  1.00  9.72           H
ATOM   1695  HN  ILE S 106    -146.389 -89.041 632.445  1.00  9.72           H
ATOM   1696  N   ALA S 107    -145.490 -89.598 629.469  1.00  9.72           N
ATOM   1697  CA  ALA S 107    -144.749 -90.036 628.298  1.00  9.72           C
ATOM   1698  C   ALA S 107    -145.399 -91.300 627.732  1.00  9.72           C
ATOM   1699  O   ALA S 107    -145.273 -91.587 626.543  1.00  9.72           O
ATOM   1700  HA  ALA S 107    -144.807 -89.243 627.553  1.00  9.72           H
ATOM   1701  CB  ALA S 107    -143.282 -90.252 628.675  1.00  9.72           C
ATOM   1702 1HB  ALA S 107    -142.860 -89.318 629.043  1.00  9.72           H
ATOM   1703 2HB  ALA S 107    -143.215 -91.013 629.452  1.00  9.72           H
ATOM   1704 3HB  ALA S 107    -142.726 -90.581 627.796  1.00  9.72           H
ATOM   1705  HN  ALA S 107    -144.995 -89.672 630.335  1.00  9.72           H
ATOM   1706  N   ALA S 108    -146.080 -92.021 628.611  1.00  9.72           N
ATOM   1707  CA  ALA S 108    -146.778 -93.230 628.206  1.00  9.72           C
ATOM   1708  C   ALA S 108    -148.112 -92.851 627.561  1.00  9.72           C
ATOM   1709  O   ALA S 108    -148.582 -93.534 626.652  1.00  9.72           O
ATOM   1710  HA  ALA S 108    -146.158 -93.739 627.468  1.00  9.72           H
ATOM   1711  CB  ALA S 108    -146.955 -94.147 629.418  1.00  9.72           C
ATOM   1712 1HB  ALA S 108    -145.977 -94.410 629.821  1.00  9.72           H
ATOM   1713 2HB  ALA S 108    -147.536 -93.630 630.182  1.00  9.72           H
ATOM   1714 3HB  ALA S 108    -147.479 -95.053 629.114  1.00  9.72           H
ATOM   1715  HN  ALA S 108    -146.158 -91.792 629.581  1.00  9.72           H
ATOM   1716  N   ALA S 109    -148.685 -91.764 628.056  1.00  9.72           N
ATOM   1717  CA  ALA S 109    -150.021 -91.368 627.643  1.00  9.72           C
ATOM   1718  C   ALA S 109    -149.965 -90.808 626.220  1.00  9.72           C
ATOM   1719  O   ALA S 109    -150.945 -90.886 625.480  1.00  9.72           O
ATOM   1720  HA  ALA S 109    -150.648 -92.259 627.650  1.00  9.72           H
ATOM   1721  CB  ALA S 109    -150.587 -90.359 628.645  1.00  9.72           C
ATOM   1722 1HB  ALA S 109    -150.632 -90.816 629.634  1.00  9.72           H
ATOM   1723 2HB  ALA S 109    -149.942 -89.481 628.680  1.00  9.72           H
ATOM   1724 3HB  ALA S 109    -151.588 -90.062 628.335  1.00  9.72           H
ATOM   1725  HN  ALA S 109    -148.253 -91.160 628.726  1.00  9.72           H
ATOM   1726  N   ASP S 110    -148.810 -90.256 625.881  1.00  9.72           N
ATOM   1727  CA  ASP S 110    -148.648 -89.587 624.601  1.00  9.72           C
ATOM   1728  C   ASP S 110    -147.204 -89.754 624.122  1.00  9.72           C
ATOM   1729  O   ASP S 110    -146.889 -90.704 623.407  1.00  9.72           O
ATOM   1730  HA  ASP S 110    -149.366 -90.066 623.935  1.00  9.72           H
ATOM   1731  CB  ASP S 110    -148.935 -88.089 624.721  1.00  9.72           C
ATOM   1732 1HB  ASP S 110    -149.930 -87.939 625.140  1.00  9.72           H
ATOM   1733 2HB  ASP S 110    -148.227 -87.634 625.413  1.00  9.72           H
ATOM   1734  CG  ASP S 110    -148.840 -87.401 623.358  1.00  9.72           C
ATOM   1735  OD1 ASP S 110    -148.145 -87.964 622.485  1.00  9.72           O
ATOM   1736  OD2 ASP S 110    -149.466 -86.328 623.219  1.00  9.72           O
ATOM   1737  HN  ASP S 110    -147.996 -90.260 626.461  1.00  9.72           H
ATOM   1738  N   GLN S 111    -146.365 -88.816 624.536  1.00  9.72           N
ATOM   1739  CA  GLN S 111    -144.964 -88.842 624.151  1.00  9.72           C
ATOM   1740  C   GLN S 111    -144.138 -87.964 625.092  1.00  9.72           C
ATOM   1741  O   GLN S 111    -144.691 -87.259 625.935  1.00  9.72           O
ATOM   1742  HA  GLN S 111    -144.656 -89.883 624.249  1.00  9.72           H
ATOM   1743  CB  GLN S 111    -144.788 -88.403 622.696  1.00  9.72           C
ATOM   1744 1HB  GLN S 111    -143.763 -88.592 622.376  1.00  9.72           H
ATOM   1745 2HB  GLN S 111    -145.437 -88.996 622.052  1.00  9.72           H
ATOM   1746  CG  GLN S 111    -145.114 -86.917 622.528  1.00  9.72           C
ATOM   1747 1HG  GLN S 111    -146.038 -86.682 623.056  1.00  9.72           H
ATOM   1748 2HG  GLN S 111    -144.326 -86.315 622.981  1.00  9.72           H
ATOM   1749  CD  GLN S 111    -145.257 -86.551 621.050  1.00  9.72           C
ATOM   1750  OE1 GLN S 111    -144.299 -86.219 620.370  1.00  9.72           O
ATOM   1751  NE2 GLN S 111    -146.503 -86.629 620.591  1.00  9.72           N
ATOM   1752 1HE2 GLN S 111    -147.244 -86.908 621.202  1.00  9.72           H
ATOM   1753 2HE2 GLN S 111    -146.699 -86.408 619.635  1.00  9.72           H
ATOM   1754  HN  GLN S 111    -146.627 -88.050 625.123  1.00  9.72           H
ATOM   1755  N   TRP S 112    -142.826 -88.034 624.918  1.00  9.72           N
ATOM   1756  CA  TRP S 112    -141.916 -87.304 625.782  1.00  9.72           C
ATOM   1757  C   TRP S 112    -141.912 -85.840 625.336  1.00  9.72           C
ATOM   1758  O   TRP S 112    -141.272 -85.491 624.346  1.00  9.72           O
ATOM   1759  HA  TRP S 112    -142.291 -87.381 626.803  1.00  9.72           H
ATOM   1760  CB  TRP S 112    -140.522 -87.936 625.771  1.00  9.72           C
ATOM   1761 1HB  TRP S 112    -140.615 -88.999 625.994  1.00  9.72           H
ATOM   1762 2HB  TRP S 112    -140.107 -87.857 624.766  1.00  9.72           H
ATOM   1763  CG  TRP S 112    -139.544 -87.304 626.762  1.00  9.72           C
ATOM   1764  HD1 TRP S 112    -138.564 -85.789 625.590  1.00  9.72           H
ATOM   1765  CD1 TRP S 112    -138.681 -86.302 626.545  1.00  9.72           C
ATOM   1766  CD2 TRP S 112    -139.362 -87.674 628.145  1.00  9.72           C
ATOM   1767  NE1 TRP S 112    -137.959 -86.001 627.682  1.00  9.72           N
ATOM   1768  HE1 TRP S 112    -137.257 -85.293 627.767  1.00  9.72           H
ATOM   1769  CE2 TRP S 112    -138.386 -86.862 628.686  1.00  9.72           C
ATOM   1770  HE3 TRP S 112    -140.774 -89.317 628.510  1.00  9.72           H
ATOM   1771  CE3 TRP S 112    -140.000 -88.663 628.914  1.00  9.72           C
ATOM   1772  CZ2 TRP S 112    -137.962 -86.955 630.017  1.00  9.72           C
ATOM   1773  HZ2 TRP S 112    -137.189 -86.301 630.420  1.00  9.72           H
ATOM   1774  CZ3 TRP S 112    -139.565 -88.744 630.242  1.00  9.72           C
ATOM   1775  HZ3 TRP S 112    -140.028 -89.494 630.882  1.00  9.72           H
ATOM   1776  CH2 TRP S 112    -138.584 -87.933 630.801  1.00  9.72           C
ATOM   1777  HH2 TRP S 112    -138.300 -88.059 631.846  1.00  9.72           H
ATOM   1778  HN  TRP S 112    -142.386 -88.577 624.202  1.00  9.72           H
ATOM   1779  N   LYS S 113    -142.634 -85.023 626.090  1.00  9.72           N
ATOM   1780  CA  LYS S 113    -142.850 -83.640 625.699  1.00  9.72           C
ATOM   1781  C   LYS S 113    -141.770 -82.762 626.334  1.00  9.72           C
ATOM   1782  O   LYS S 113    -141.799 -81.540 626.196  1.00  9.72           O
ATOM   1783  HA  LYS S 113    -142.746 -83.587 624.616  1.00  9.72           H
ATOM   1784  CB  LYS S 113    -144.276 -83.204 626.040  1.00  9.72           C
ATOM   1785 1HB  LYS S 113    -144.447 -83.307 627.111  1.00  9.72           H
ATOM   1786 2HB  LYS S 113    -144.406 -82.150 625.796  1.00  9.72           H
ATOM   1787  CG  LYS S 113    -145.303 -84.040 625.272  1.00  9.72           C
ATOM   1788 1HG  LYS S 113    -145.123 -83.949 624.201  1.00  9.72           H
ATOM   1789 2HG  LYS S 113    -145.183 -85.093 625.527  1.00  9.72           H
ATOM   1790  CD  LYS S 113    -146.729 -83.590 625.596  1.00  9.72           C
ATOM   1791 1HD  LYS S 113    -146.899 -83.656 626.671  1.00  9.72           H
ATOM   1792 2HD  LYS S 113    -146.856 -82.544 625.317  1.00  9.72           H
ATOM   1793  CE  LYS S 113    -147.756 -84.450 624.858  1.00  9.72           C
ATOM   1794 1HE  LYS S 113    -147.558 -84.423 623.786  1.00  9.72           H
ATOM   1795 2HE  LYS S 113    -147.664 -85.489 625.173  1.00  9.72           H
ATOM   1796  NZ  LYS S 113    -149.128 -83.964 625.127  1.00  9.72           N
ATOM   1797 1HZ  LYS S 113    -149.797 -84.558 624.650  1.00  9.72           H
ATOM   1798 2HZ  LYS S 113    -149.305 -83.988 626.125  1.00  9.72           H
ATOM   1799 3HZ  LYS S 113    -149.222 -83.012 624.790  1.00  9.72           H
ATOM   1800  HN  LYS S 113    -143.066 -85.292 626.950  1.00  9.72           H
ATOM   1801  N   PHE S 114    -140.843 -83.418 627.017  1.00  9.72           N
ATOM   1802  CA  PHE S 114    -139.863 -82.708 627.820  1.00  9.72           C
ATOM   1803  C   PHE S 114    -138.501 -82.678 627.123  1.00  9.72           C
ATOM   1804  O   PHE S 114    -138.240 -83.481 626.229  1.00  9.72           O
ATOM   1805  HA  PHE S 114    -140.226 -81.689 627.948  1.00  9.72           H
ATOM   1806  CB  PHE S 114    -139.730 -83.470 629.140  1.00  9.72           C
ATOM   1807 1HB  PHE S 114    -139.262 -84.435 628.946  1.00  9.72           H
ATOM   1808 2HB  PHE S 114    -139.061 -82.919 629.801  1.00  9.72           H
ATOM   1809  CG  PHE S 114    -141.059 -83.701 629.862  1.00  9.72           C
ATOM   1810  HD1 PHE S 114    -141.111 -81.739 630.680  1.00  9.72           H
ATOM   1811  CD1 PHE S 114    -141.613 -82.703 630.602  1.00  9.72           C
ATOM   1812  HD2 PHE S 114    -141.242 -85.704 629.171  1.00  9.72           H
ATOM   1813  CD2 PHE S 114    -141.686 -84.904 629.764  1.00  9.72           C
ATOM   1814  CE1 PHE S 114    -142.847 -82.918 631.272  1.00  9.72           C
ATOM   1815  HE1 PHE S 114    -143.291 -82.118 631.864  1.00  9.72           H
ATOM   1816  CE2 PHE S 114    -142.920 -85.118 630.434  1.00  9.72           C
ATOM   1817  HE2 PHE S 114    -143.422 -86.082 630.355  1.00  9.72           H
ATOM   1818  CZ  PHE S 114    -143.474 -84.120 631.173  1.00  9.72           C
ATOM   1819  HZ  PHE S 114    -144.421 -84.285 631.687  1.00  9.72           H
ATOM   1820  HN  PHE S 114    -140.757 -84.414 627.027  1.00  9.72           H
ATOM   1821  N   GLN S 115    -137.669 -81.744 627.559  1.00  9.72           N
ATOM   1822  CA  GLN S 115    -136.363 -81.562 626.950  1.00  9.72           C
ATOM   1823  C   GLN S 115    -135.444 -82.732 627.305  1.00  9.72           C
ATOM   1824  O   GLN S 115    -135.723 -83.486 628.236  1.00  9.72           O
ATOM   1825  HA  GLN S 115    -136.544 -81.546 625.875  1.00  9.72           H
ATOM   1826  CB  GLN S 115    -135.741 -80.229 627.373  1.00  9.72           C
ATOM   1827 1HB  GLN S 115    -135.748 -80.150 628.461  1.00  9.72           H
ATOM   1828 2HB  GLN S 115    -134.698 -80.193 627.058  1.00  9.72           H
ATOM   1829  CG  GLN S 115    -136.504 -79.051 626.766  1.00  9.72           C
ATOM   1830 1HG  GLN S 115    -136.536 -79.154 625.681  1.00  9.72           H
ATOM   1831 2HG  GLN S 115    -137.536 -79.061 627.117  1.00  9.72           H
ATOM   1832  CD  GLN S 115    -135.846 -77.720 627.138  1.00  9.72           C
ATOM   1833  OE1 GLN S 115    -134.935 -77.654 627.947  1.00  9.72           O
ATOM   1834  NE2 GLN S 115    -136.357 -76.668 626.506  1.00  9.72           N
ATOM   1835 1HE2 GLN S 115    -137.105 -76.792 625.853  1.00  9.72           H
ATOM   1836 2HE2 GLN S 115    -135.994 -75.754 626.682  1.00  9.72           H
ATOM   1837  HN  GLN S 115    -137.875 -81.119 628.313  1.00  9.72           H
ATOM   1838  N   THR S 116    -134.365 -82.848 626.543  1.00  9.72           N
ATOM   1839  CA  THR S 116    -133.448 -83.963 626.710  1.00  9.72           C
ATOM   1840  C   THR S 116    -132.876 -83.976 628.129  1.00  9.72           C
ATOM   1841  O   THR S 116    -132.619 -85.040 628.689  1.00  9.72           O
ATOM   1842  HA  THR S 116    -134.007 -84.890 626.582  1.00  9.72           H
ATOM   1843  HB  THR S 116    -131.670 -83.060 625.848  1.00  9.72           H
ATOM   1844  CB  THR S 116    -132.376 -83.859 625.623  1.00  9.72           C
ATOM   1845  OG1 THR S 116    -133.118 -83.704 624.417  1.00  9.72           O
ATOM   1846  HG1 THR S 116    -132.524 -83.354 623.692  1.00  9.72           H
ATOM   1847  CG2 THR S 116    -131.614 -85.171 625.426  1.00  9.72           C
ATOM   1848 1HG2 THR S 116    -132.312 -85.956 625.135  1.00  9.72           H
ATOM   1849 2HG2 THR S 116    -131.122 -85.450 626.357  1.00  9.72           H
ATOM   1850 3HG2 THR S 116    -130.865 -85.042 624.644  1.00  9.72           H
ATOM   1851  HN  THR S 116    -134.115 -82.199 625.825  1.00  9.72           H
ATOM   1852  N   PHE S 117    -132.693 -82.780 628.670  1.00  9.72           N
ATOM   1853  CA  PHE S 117    -132.184 -82.641 630.023  1.00  9.72           C
ATOM   1854  C   PHE S 117    -133.036 -83.435 631.015  1.00  9.72           C
ATOM   1855  O   PHE S 117    -132.506 -84.187 631.831  1.00  9.72           O
ATOM   1856  HA  PHE S 117    -131.166 -83.031 630.027  1.00  9.72           H
ATOM   1857  CB  PHE S 117    -132.260 -81.155 630.379  1.00  9.72           C
ATOM   1858 1HB  PHE S 117    -131.625 -80.594 629.694  1.00  9.72           H
ATOM   1859 2HB  PHE S 117    -133.282 -80.807 630.225  1.00  9.72           H
ATOM   1860  CG  PHE S 117    -131.841 -80.837 631.816  1.00  9.72           C
ATOM   1861  HD1 PHE S 117    -133.842 -80.591 632.490  1.00  9.72           H
ATOM   1862  CD1 PHE S 117    -132.785 -80.574 632.758  1.00  9.72           C
ATOM   1863  HD2 PHE S 117    -129.765 -81.027 631.395  1.00  9.72           H
ATOM   1864  CD2 PHE S 117    -130.523 -80.816 632.151  1.00  9.72           C
ATOM   1865  CE1 PHE S 117    -132.396 -80.279 634.091  1.00  9.72           C
ATOM   1866  HE1 PHE S 117    -133.153 -80.069 634.846  1.00  9.72           H
ATOM   1867  CE2 PHE S 117    -130.133 -80.521 633.484  1.00  9.72           C
ATOM   1868  HE2 PHE S 117    -129.077 -80.505 633.752  1.00  9.72           H
ATOM   1869  CZ  PHE S 117    -131.078 -80.259 634.426  1.00  9.72           C
ATOM   1870  HZ  PHE S 117    -130.779 -80.032 635.449  1.00  9.72           H
ATOM   1871  HN  PHE S 117    -132.887 -81.918 628.200  1.00  9.72           H
ATOM   1872  N   MET S 118    -134.343 -83.242 630.910  1.00  9.72           N
ATOM   1873  CA  MET S 118    -135.274 -83.931 631.788  1.00  9.72           C
ATOM   1874  C   MET S 118    -135.218 -85.444 631.567  1.00  9.72           C
ATOM   1875  O   MET S 118    -135.396 -86.219 632.505  1.00  9.72           O
ATOM   1876  HA  MET S 118    -134.952 -83.693 632.802  1.00  9.72           H
ATOM   1877  CB  MET S 118    -136.694 -83.428 631.521  1.00  9.72           C
ATOM   1878 1HB  MET S 118    -136.908 -83.481 630.454  1.00  9.72           H
ATOM   1879 2HB  MET S 118    -137.413 -84.076 632.023  1.00  9.72           H
ATOM   1880  CG  MET S 118    -136.867 -81.989 632.012  1.00  9.72           C
ATOM   1881 1HG  MET S 118    -136.230 -81.320 631.432  1.00  9.72           H
ATOM   1882 2HG  MET S 118    -137.896 -81.664 631.856  1.00  9.72           H
ATOM   1883  SD  MET S 118    -136.448 -81.879 633.743  1.00  9.72           S
ATOM   1884  CE  MET S 118    -137.712 -82.934 634.435  1.00  9.72           C
ATOM   1885 1HE  MET S 118    -138.695 -82.532 634.190  1.00  9.72           H
ATOM   1886 2HE  MET S 118    -137.616 -83.937 634.018  1.00  9.72           H
ATOM   1887 3HE  MET S 118    -137.596 -82.978 635.518  1.00  9.72           H
ATOM   1888  HN  MET S 118    -134.766 -82.629 630.243  1.00  9.72           H
ATOM   1889  N   CYS S 119    -134.970 -85.819 630.320  1.00  9.72           N
ATOM   1890  CA  CYS S 119    -134.853 -87.225 629.971  1.00  9.72           C
ATOM   1891  C   CYS S 119    -133.680 -87.818 630.752  1.00  9.72           C
ATOM   1892  O   CYS S 119    -133.813 -88.870 631.375  1.00  9.72           O
ATOM   1893  HA  CYS S 119    -135.791 -87.698 630.262  1.00  9.72           H
ATOM   1894  CB  CYS S 119    -134.693 -87.421 628.462  1.00  9.72           C
ATOM   1895 1HB  CYS S 119    -135.583 -87.066 627.944  1.00  9.72           H
ATOM   1896 2HB  CYS S 119    -133.854 -86.828 628.097  1.00  9.72           H
ATOM   1897  SG  CYS S 119    -134.416 -89.191 628.087  1.00  9.72           S
ATOM   1898  HN  CYS S 119    -134.849 -85.183 629.558  1.00  9.72           H
ATOM   1899  N   LYS S 120    -132.556 -87.118 630.693  1.00  9.72           N
ATOM   1900  CA  LYS S 120    -131.362 -87.559 631.393  1.00  9.72           C
ATOM   1901  C   LYS S 120    -131.669 -87.686 632.887  1.00  9.72           C
ATOM   1902  O   LYS S 120    -131.414 -88.727 633.490  1.00  9.72           O
ATOM   1903  HA  LYS S 120    -131.103 -88.545 631.009  1.00  9.72           H
ATOM   1904  CB  LYS S 120    -130.186 -86.630 631.084  1.00  9.72           C
ATOM   1905 1HB  LYS S 120    -130.505 -85.591 631.171  1.00  9.72           H
ATOM   1906 2HB  LYS S 120    -129.395 -86.782 631.819  1.00  9.72           H
ATOM   1907  CG  LYS S 120    -129.640 -86.886 629.678  1.00  9.72           C
ATOM   1908 1HG  LYS S 120    -129.176 -87.871 629.638  1.00  9.72           H
ATOM   1909 2HG  LYS S 120    -130.461 -86.890 628.961  1.00  9.72           H
ATOM   1910  CD  LYS S 120    -128.617 -85.818 629.285  1.00  9.72           C
ATOM   1911 1HD  LYS S 120    -129.093 -84.838 629.278  1.00  9.72           H
ATOM   1912 2HD  LYS S 120    -127.821 -85.780 630.029  1.00  9.72           H
ATOM   1913  CE  LYS S 120    -128.021 -86.112 627.907  1.00  9.72           C
ATOM   1914 1HE  LYS S 120    -128.798 -86.485 627.240  1.00  9.72           H
ATOM   1915 2HE  LYS S 120    -127.638 -85.191 627.466  1.00  9.72           H
ATOM   1916  NZ  LYS S 120    -126.931 -87.107 628.015  1.00  9.72           N
ATOM   1917 1HZ  LYS S 120    -126.529 -87.270 627.098  1.00  9.72           H
ATOM   1918 2HZ  LYS S 120    -126.214 -86.758 628.641  1.00  9.72           H
ATOM   1919 3HZ  LYS S 120    -127.303 -87.977 628.380  1.00  9.72           H
ATOM   1920  HN  LYS S 120    -132.455 -86.266 630.180  1.00  9.72           H
ATOM   1921  N   VAL S 121    -132.213 -86.612 633.440  1.00  9.72           N
ATOM   1922  CA  VAL S 121    -132.444 -86.544 634.873  1.00  9.72           C
ATOM   1923  C   VAL S 121    -133.367 -87.690 635.292  1.00  9.72           C
ATOM   1924  O   VAL S 121    -133.090 -88.391 636.264  1.00  9.72           O
ATOM   1925  HA  VAL S 121    -131.481 -86.671 635.368  1.00  9.72           H
ATOM   1926  HB  VAL S 121    -133.841 -84.954 634.599  1.00  9.72           H
ATOM   1927  CB  VAL S 121    -132.993 -85.167 635.250  1.00  9.72           C
ATOM   1928  CG1 VAL S 121    -133.494 -85.153 636.695  1.00  9.72           C
ATOM   1929 1HG1 VAL S 121    -134.289 -85.889 636.811  1.00  9.72           H
ATOM   1930 2HG1 VAL S 121    -132.671 -85.397 637.367  1.00  9.72           H
ATOM   1931 3HG1 VAL S 121    -133.878 -84.162 636.937  1.00  9.72           H
ATOM   1932  CG2 VAL S 121    -131.943 -84.077 635.023  1.00  9.72           C
ATOM   1933 1HG2 VAL S 121    -131.066 -84.284 635.637  1.00  9.72           H
ATOM   1934 2HG2 VAL S 121    -131.655 -84.063 633.972  1.00  9.72           H
ATOM   1935 3HG2 VAL S 121    -132.359 -83.108 635.298  1.00  9.72           H
ATOM   1936  HN  VAL S 121    -132.494 -85.801 632.928  1.00  9.72           H
ATOM   1937  N   VAL S 122    -134.445 -87.845 634.537  1.00  9.72           N
ATOM   1938  CA  VAL S 122    -135.523 -88.729 634.946  1.00  9.72           C
ATOM   1939  C   VAL S 122    -135.036 -90.179 634.895  1.00  9.72           C
ATOM   1940  O   VAL S 122    -135.327 -90.967 635.793  1.00  9.72           O
ATOM   1941  HA  VAL S 122    -135.779 -88.482 635.976  1.00  9.72           H
ATOM   1942  HB  VAL S 122    -136.461 -88.582 633.034  1.00  9.72           H
ATOM   1943  CB  VAL S 122    -136.759 -88.483 634.078  1.00  9.72           C
ATOM   1944  CG1 VAL S 122    -137.843 -89.526 634.358  1.00  9.72           C
ATOM   1945 1HG1 VAL S 122    -137.454 -90.521 634.139  1.00  9.72           H
ATOM   1946 2HG1 VAL S 122    -138.136 -89.473 635.407  1.00  9.72           H
ATOM   1947 3HG1 VAL S 122    -138.710 -89.328 633.728  1.00  9.72           H
ATOM   1948  CG2 VAL S 122    -137.297 -87.065 634.281  1.00  9.72           C
ATOM   1949 1HG2 VAL S 122    -137.572 -86.927 635.326  1.00  9.72           H
ATOM   1950 2HG2 VAL S 122    -136.529 -86.342 634.008  1.00  9.72           H
ATOM   1951 3HG2 VAL S 122    -138.176 -86.917 633.652  1.00  9.72           H
ATOM   1952  HN  VAL S 122    -134.588 -87.381 633.664  1.00  9.72           H
ATOM   1953  N   ASN S 123    -134.303 -90.486 633.835  1.00  9.72           N
ATOM   1954  CA  ASN S 123    -133.723 -91.810 633.684  1.00  9.72           C
ATOM   1955  C   ASN S 123    -132.728 -92.058 634.819  1.00  9.72           C
ATOM   1956  O   ASN S 123    -132.707 -93.139 635.406  1.00  9.72           O
ATOM   1957  HA  ASN S 123    -134.568 -92.498 633.713  1.00  9.72           H
ATOM   1958  CB  ASN S 123    -132.969 -91.933 632.358  1.00  9.72           C
ATOM   1959 1HB  ASN S 123    -132.559 -90.963 632.077  1.00  9.72           H
ATOM   1960 2HB  ASN S 123    -132.126 -92.613 632.477  1.00  9.72           H
ATOM   1961  CG  ASN S 123    -133.891 -92.443 631.249  1.00  9.72           C
ATOM   1962  OD1 ASN S 123    -133.607 -92.328 630.068  1.00  9.72           O
ATOM   1963  ND2 ASN S 123    -135.008 -93.013 631.692  1.00  9.72           N
ATOM   1964 1HD2 ASN S 123    -135.181 -93.076 632.675  1.00  9.72           H
ATOM   1965 2HD2 ASN S 123    -135.675 -93.378 631.043  1.00  9.72           H
ATOM   1966  HN  ASN S 123    -134.104 -89.850 633.089  1.00  9.72           H
ATOM   1967  N   SER S 124    -131.926 -91.039 635.094  1.00  9.72           N
ATOM   1968  CA  SER S 124    -130.838 -91.179 636.046  1.00  9.72           C
ATOM   1969  C   SER S 124    -131.399 -91.390 637.454  1.00  9.72           C
ATOM   1970  O   SER S 124    -130.917 -92.244 638.197  1.00  9.72           O
ATOM   1971  HA  SER S 124    -130.281 -92.058 635.721  1.00  9.72           H
ATOM   1972  CB  SER S 124    -129.921 -89.955 636.018  1.00  9.72           C
ATOM   1973 1HB  SER S 124    -130.479 -89.076 636.340  1.00  9.72           H
ATOM   1974 2HB  SER S 124    -129.107 -90.095 636.730  1.00  9.72           H
ATOM   1975  HG  SER S 124    -129.767 -88.886 634.333  1.00  9.72           H
ATOM   1976  OG  SER S 124    -129.380 -89.723 634.720  1.00  9.72           O
ATOM   1977  HN  SER S 124    -132.011 -90.133 634.679  1.00  9.72           H
ATOM   1978  N   MET S 125    -132.409 -90.597 637.779  1.00  9.72           N
ATOM   1979  CA  MET S 125    -133.033 -90.677 639.089  1.00  9.72           C
ATOM   1980  C   MET S 125    -133.621 -92.069 639.331  1.00  9.72           C
ATOM   1981  O   MET S 125    -133.558 -92.588 640.445  1.00  9.72           O
ATOM   1982  HA  MET S 125    -132.235 -90.483 639.806  1.00  9.72           H
ATOM   1983  CB  MET S 125    -134.142 -89.629 639.192  1.00  9.72           C
ATOM   1984 1HB  MET S 125    -134.744 -89.640 638.283  1.00  9.72           H
ATOM   1985 2HB  MET S 125    -134.808 -89.879 640.018  1.00  9.72           H
ATOM   1986  CG  MET S 125    -133.558 -88.231 639.406  1.00  9.72           C
ATOM   1987 1HG  MET S 125    -132.993 -88.203 640.338  1.00  9.72           H
ATOM   1988 2HG  MET S 125    -132.860 -87.993 638.603  1.00  9.72           H
ATOM   1989  SD  MET S 125    -134.869 -87.021 639.451  1.00  9.72           S
ATOM   1990  CE  MET S 125    -135.558 -87.371 641.060  1.00  9.72           C
ATOM   1991 1HE  MET S 125    -135.907 -88.403 641.090  1.00  9.72           H
ATOM   1992 2HE  MET S 125    -134.793 -87.223 641.822  1.00  9.72           H
ATOM   1993 3HE  MET S 125    -136.395 -86.699 641.251  1.00  9.72           H
ATOM   1994  HN  MET S 125    -132.801 -89.910 637.166  1.00  9.72           H
ATOM   1995  N   TYR S 126    -134.180 -92.633 638.271  1.00  9.72           N
ATOM   1996  CA  TYR S 126    -134.760 -93.963 638.349  1.00  9.72           C
ATOM   1997  C   TYR S 126    -133.696 -95.006 638.699  1.00  9.72           C
ATOM   1998  O   TYR S 126    -133.905 -95.840 639.579  1.00  9.72           O
ATOM   1999  HA  TYR S 126    -135.519 -93.953 639.131  1.00  9.72           H
ATOM   2000  CB  TYR S 126    -135.313 -94.265 636.955  1.00  9.72           C
ATOM   2001 1HB  TYR S 126    -136.196 -93.648 636.784  1.00  9.72           H
ATOM   2002 2HB  TYR S 126    -134.572 -93.974 636.210  1.00  9.72           H
ATOM   2003  CG  TYR S 126    -135.684 -95.733 636.737  1.00  9.72           C
ATOM   2004  HD1 TYR S 126    -134.391 -95.960 635.042  1.00  9.72           H
ATOM   2005  CD1 TYR S 126    -135.109 -96.444 635.703  1.00  9.72           C
ATOM   2006  HD2 TYR S 126    -137.049 -95.785 638.390  1.00  9.72           H
ATOM   2007  CD2 TYR S 126    -136.594 -96.346 637.574  1.00  9.72           C
ATOM   2008  CE1 TYR S 126    -135.459 -97.826 635.498  1.00  9.72           C
ATOM   2009  HE1 TYR S 126    -135.012 -98.399 634.686  1.00  9.72           H
ATOM   2010  HE2 TYR S 126    -137.661 -98.224 638.022  1.00  9.72           H
ATOM   2011  CE2 TYR S 126    -136.944 -97.728 637.369  1.00  9.72           C
ATOM   2012  CZ  TYR S 126    -136.359 -98.400 636.341  1.00  9.72           C
ATOM   2013  OH  TYR S 126    -136.688 -99.705 636.147  1.00  9.72           O
ATOM   2014  HH  TYR S 126    -137.039-100.099 636.997  1.00  9.72           H
ATOM   2015  HN  TYR S 126    -134.239 -92.199 637.372  1.00  9.72           H
ATOM   2016  N   LYS S 127    -132.579 -94.925 637.992  1.00  9.72           N
ATOM   2017  CA  LYS S 127    -131.501 -95.880 638.184  1.00  9.72           C
ATOM   2018  C   LYS S 127    -130.868 -95.659 639.559  1.00  9.72           C
ATOM   2019  O   LYS S 127    -130.431 -96.610 640.206  1.00  9.72           O
ATOM   2020  HA  LYS S 127    -131.940 -96.877 638.163  1.00  9.72           H
ATOM   2021  CB  LYS S 127    -130.502 -95.801 637.028  1.00  9.72           C
ATOM   2022 1HB  LYS S 127    -130.242 -94.759 636.838  1.00  9.72           H
ATOM   2023 2HB  LYS S 127    -129.581 -96.314 637.302  1.00  9.72           H
ATOM   2024  CG  LYS S 127    -131.083 -96.427 635.758  1.00  9.72           C
ATOM   2025 1HG  LYS S 127    -131.955 -95.859 635.434  1.00  9.72           H
ATOM   2026 2HG  LYS S 127    -130.350 -96.371 634.953  1.00  9.72           H
ATOM   2027  CD  LYS S 127    -131.477 -97.885 635.997  1.00  9.72           C
ATOM   2028 1HD  LYS S 127    -130.785 -98.341 636.706  1.00  9.72           H
ATOM   2029 2HD  LYS S 127    -132.469 -97.929 636.446  1.00  9.72           H
ATOM   2030  CE  LYS S 127    -131.469 -98.677 634.687  1.00  9.72           C
ATOM   2031 1HE  LYS S 127    -131.999 -99.620 634.822  1.00  9.72           H
ATOM   2032 2HE  LYS S 127    -132.001 -98.120 633.916  1.00  9.72           H
ATOM   2033  NZ  LYS S 127    -130.080 -98.940 634.249  1.00  9.72           N
ATOM   2034 1HZ  LYS S 127    -130.082 -99.658 633.533  1.00  9.72           H
ATOM   2035 2HZ  LYS S 127    -129.677 -98.089 633.874  1.00  9.72           H
ATOM   2036 3HZ  LYS S 127    -129.530 -99.255 635.041  1.00  9.72           H
ATOM   2037  HN  LYS S 127    -132.404 -94.224 637.301  1.00  9.72           H
ATOM   2038  N   MET S 128    -130.838 -94.398 639.966  1.00  9.72           N
ATOM   2039  CA  MET S 128    -130.261 -94.040 641.251  1.00  9.72           C
ATOM   2040  C   MET S 128    -130.971 -94.769 642.393  1.00  9.72           C
ATOM   2041  O   MET S 128    -130.322 -95.298 643.294  1.00  9.72           O
ATOM   2042  HA  MET S 128    -129.219 -94.354 641.202  1.00  9.72           H
ATOM   2043  CB  MET S 128    -130.378 -92.528 641.459  1.00  9.72           C
ATOM   2044 1HB  MET S 128    -130.020 -92.007 640.572  1.00  9.72           H
ATOM   2045 2HB  MET S 128    -131.426 -92.255 641.588  1.00  9.72           H
ATOM   2046  CG  MET S 128    -129.574 -92.080 642.681  1.00  9.72           C
ATOM   2047 1HG  MET S 128    -129.852 -91.062 642.955  1.00  9.72           H
ATOM   2048 2HG  MET S 128    -129.809 -92.715 643.535  1.00  9.72           H
ATOM   2049  SD  MET S 128    -127.827 -92.160 642.325  1.00  9.72           S
ATOM   2050  CE  MET S 128    -127.167 -91.577 643.878  1.00  9.72           C
ATOM   2051 1HE  MET S 128    -127.534 -90.569 644.073  1.00  9.72           H
ATOM   2052 2HE  MET S 128    -127.487 -92.242 644.680  1.00  9.72           H
ATOM   2053 3HE  MET S 128    -126.079 -91.564 643.828  1.00  9.72           H
ATOM   2054  HN  MET S 128    -131.199 -93.631 639.436  1.00  9.72           H
ATOM   2055  N   ASN S 129    -132.294 -94.774 642.319  1.00  9.72           N
ATOM   2056  CA  ASN S 129    -133.097 -95.466 643.312  1.00  9.72           C
ATOM   2057  C   ASN S 129    -132.823 -96.969 643.226  1.00  9.72           C
ATOM   2058  O   ASN S 129    -132.618 -97.626 644.246  1.00  9.72           O
ATOM   2059  HA  ASN S 129    -132.796 -95.042 644.270  1.00  9.72           H
ATOM   2060  CB  ASN S 129    -134.590 -95.243 643.066  1.00  9.72           C
ATOM   2061 1HB  ASN S 129    -134.798 -94.175 643.008  1.00  9.72           H
ATOM   2062 2HB  ASN S 129    -134.873 -95.675 642.106  1.00  9.72           H
ATOM   2063  CG  ASN S 129    -135.430 -95.872 644.180  1.00  9.72           C
ATOM   2064  OD1 ASN S 129    -135.118 -95.777 645.356  1.00  9.72           O
ATOM   2065  ND2 ASN S 129    -136.509 -96.517 643.746  1.00  9.72           N
ATOM   2066 1HD2 ASN S 129    -136.707 -96.557 642.767  1.00  9.72           H
ATOM   2067 2HD2 ASN S 129    -137.122 -96.962 644.399  1.00  9.72           H
ATOM   2068  HN  ASN S 129    -132.815 -94.317 641.598  1.00  9.72           H
ATOM   2069  N   PHE S 130    -132.827 -97.470 642.000  1.00  9.72           N
ATOM   2070  CA  PHE S 130    -132.740 -98.903 641.776  1.00  9.72           C
ATOM   2071  C   PHE S 130    -131.562 -99.507 642.544  1.00  9.72           C
ATOM   2072  O   PHE S 130    -131.727-100.486 643.270  1.00  9.72           O
ATOM   2073  HA  PHE S 130    -133.670 -99.344 642.136  1.00  9.72           H
ATOM   2074  CB  PHE S 130    -132.515 -99.109 640.277  1.00  9.72           C
ATOM   2075 1HB  PHE S 130    -133.335 -98.643 639.730  1.00  9.72           H
ATOM   2076 2HB  PHE S 130    -131.601 -98.593 639.982  1.00  9.72           H
ATOM   2077  CG  PHE S 130    -132.413-100.577 639.859  1.00  9.72           C
ATOM   2078  HD1 PHE S 130    -130.294-100.520 639.686  1.00  9.72           H
ATOM   2079  CD1 PHE S 130    -131.196-101.126 639.598  1.00  9.72           C
ATOM   2080  HD2 PHE S 130    -134.513-100.893 639.958  1.00  9.72           H
ATOM   2081  CD2 PHE S 130    -133.538-101.333 639.748  1.00  9.72           C
ATOM   2082  CE1 PHE S 130    -131.101-102.489 639.210  1.00  9.72           C
ATOM   2083  HE1 PHE S 130    -130.126-102.929 639.000  1.00  9.72           H
ATOM   2084  CE2 PHE S 130    -133.442-102.696 639.361  1.00  9.72           C
ATOM   2085  HE2 PHE S 130    -134.344-103.302 639.272  1.00  9.72           H
ATOM   2086  CZ  PHE S 130    -132.226-103.245 639.099  1.00  9.72           C
ATOM   2087  HZ  PHE S 130    -132.153-104.291 638.802  1.00  9.72           H
ATOM   2088  HN  PHE S 130    -132.889 -96.916 641.170  1.00  9.72           H
ATOM   2089  N   TYR S 131    -130.400 -98.898 642.356  1.00  9.72           N
ATOM   2090  CA  TYR S 131    -129.187 -99.391 642.986  1.00  9.72           C
ATOM   2091  C   TYR S 131    -129.188 -99.094 644.486  1.00  9.72           C
ATOM   2092  O   TYR S 131    -128.859 -99.960 645.295  1.00  9.72           O
ATOM   2093  HA  TYR S 131    -129.145-100.470 642.837  1.00  9.72           H
ATOM   2094  CB  TYR S 131    -128.033 -98.632 642.328  1.00  9.72           C
ATOM   2095 1HB  TYR S 131    -128.244 -97.563 642.369  1.00  9.72           H
ATOM   2096 2HB  TYR S 131    -127.125 -98.799 642.907  1.00  9.72           H
ATOM   2097  CG  TYR S 131    -127.774 -99.031 640.874  1.00  9.72           C
ATOM   2098  HD1 TYR S 131    -127.515-101.108 641.337  1.00  9.72           H
ATOM   2099  CD1 TYR S 131    -127.526-100.350 640.554  1.00  9.72           C
ATOM   2100  HD2 TYR S 131    -127.984 -97.029 640.135  1.00  9.72           H
ATOM   2101  CD2 TYR S 131    -127.788 -98.071 639.882  1.00  9.72           C
ATOM   2102  CE1 TYR S 131    -127.283-100.726 639.185  1.00  9.72           C
ATOM   2103  HE1 TYR S 131    -127.086-101.764 638.919  1.00  9.72           H
ATOM   2104  HE2 TYR S 131    -127.553 -97.699 637.720  1.00  9.72           H
ATOM   2105  CE2 TYR S 131    -127.544 -98.447 638.513  1.00  9.72           C
ATOM   2106  CZ  TYR S 131    -127.304 -99.756 638.233  1.00  9.72           C
ATOM   2107  OH  TYR S 131    -127.074-100.110 636.940  1.00  9.72           O
ATOM   2108  HH  TYR S 131    -126.951 -99.293 636.378  1.00  9.72           H
ATOM   2109  HN  TYR S 131    -130.281 -98.084 641.788  1.00  9.72           H
ATOM   2110  N   SER S 132    -129.562 -97.865 644.814  1.00  9.72           N
ATOM   2111  CA  SER S 132    -129.438 -97.384 646.179  1.00  9.72           C
ATOM   2112  C   SER S 132    -130.350 -98.194 647.104  1.00  9.72           C
ATOM   2113  O   SER S 132    -129.944 -98.581 648.198  1.00  9.72           O
ATOM   2114  HA  SER S 132    -128.392 -97.536 646.445  1.00  9.72           H
ATOM   2115  CB  SER S 132    -129.776 -95.895 646.271  1.00  9.72           C
ATOM   2116 1HB  SER S 132    -129.707 -95.571 647.310  1.00  9.72           H
ATOM   2117 2HB  SER S 132    -129.041 -95.320 645.709  1.00  9.72           H
ATOM   2118  HG  SER S 132    -131.016 -95.082 644.927  1.00  9.72           H
ATOM   2119  OG  SER S 132    -131.081 -95.612 645.773  1.00  9.72           O
ATOM   2120  HN  SER S 132    -129.942 -97.205 644.166  1.00  9.72           H
ATOM   2121  N   CYS S 133    -131.565 -98.426 646.629  1.00  9.72           N
ATOM   2122  CA  CYS S 133    -132.544 -99.164 647.408  1.00  9.72           C
ATOM   2123  C   CYS S 133    -131.999-100.572 647.655  1.00  9.72           C
ATOM   2124  O   CYS S 133    -131.986-101.047 648.789  1.00  9.72           O
ATOM   2125  HA  CYS S 133    -132.666 -98.626 648.348  1.00  9.72           H
ATOM   2126  CB  CYS S 133    -133.910 -99.193 646.719  1.00  9.72           C
ATOM   2127 1HB  CYS S 133    -133.786 -99.071 645.643  1.00  9.72           H
ATOM   2128 2HB  CYS S 133    -134.386-100.161 646.877  1.00  9.72           H
ATOM   2129  HG  CYS S 133    -134.483 -96.894 646.608  1.00  9.72           H
ATOM   2130  SG  CYS S 133    -134.974 -97.859 647.380  1.00  9.72           S
ATOM   2131  HN  CYS S 133    -131.883 -98.119 645.732  1.00  9.72           H
ATOM   2132  N   VAL S 134    -131.563-101.201 646.573  1.00  9.72           N
ATOM   2133  CA  VAL S 134    -131.160-102.596 646.630  1.00  9.72           C
ATOM   2134  C   VAL S 134    -129.989-102.745 647.603  1.00  9.72           C
ATOM   2135  O   VAL S 134    -129.936-103.701 648.374  1.00  9.72           O
ATOM   2136  HA  VAL S 134    -132.007-103.168 647.010  1.00  9.72           H
ATOM   2137  HB  VAL S 134    -130.193-102.371 644.741  1.00  9.72           H
ATOM   2138  CB  VAL S 134    -130.838-103.105 645.223  1.00  9.72           C
ATOM   2139  CG1 VAL S 134    -130.079-104.432 645.282  1.00  9.72           C
ATOM   2140 1HG1 VAL S 134    -129.145-104.293 645.825  1.00  9.72           H
ATOM   2141 2HG1 VAL S 134    -130.689-105.178 645.792  1.00  9.72           H
ATOM   2142 3HG1 VAL S 134    -129.863-104.772 644.269  1.00  9.72           H
ATOM   2143  CG2 VAL S 134    -132.110-103.237 644.383  1.00  9.72           C
ATOM   2144 1HG2 VAL S 134    -132.790-103.941 644.862  1.00  9.72           H
ATOM   2145 2HG2 VAL S 134    -132.594-102.264 644.300  1.00  9.72           H
ATOM   2146 3HG2 VAL S 134    -131.852-103.601 643.389  1.00  9.72           H
ATOM   2147  HN  VAL S 134    -131.483-100.775 645.672  1.00  9.72           H
ATOM   2148  N   LEU S 135    -129.079-101.784 647.534  1.00  9.72           N
ATOM   2149  CA  LEU S 135    -127.910-101.798 648.398  1.00  9.72           C
ATOM   2150  C   LEU S 135    -128.353-101.612 649.850  1.00  9.72           C
ATOM   2151  O   LEU S 135    -127.824-102.260 650.752  1.00  9.72           O
ATOM   2152  HA  LEU S 135    -127.444-102.778 648.301  1.00  9.72           H
ATOM   2153  CB  LEU S 135    -126.886-100.762 647.929  1.00  9.72           C
ATOM   2154 1HB  LEU S 135    -127.395 -99.805 647.810  1.00  9.72           H
ATOM   2155 2HB  LEU S 135    -126.145-100.631 648.718  1.00  9.72           H
ATOM   2156  HG  LEU S 135    -126.897-101.324 645.866  1.00  9.72           H
ATOM   2157  CG  LEU S 135    -126.153-101.085 646.626  1.00  9.72           C
ATOM   2158  CD1 LEU S 135    -125.368 -99.872 646.124  1.00  9.72           C
ATOM   2159 1HD1 LEU S 135    -126.053 -99.044 645.943  1.00  9.72           H
ATOM   2160 2HD1 LEU S 135    -124.634 -99.578 646.874  1.00  9.72           H
ATOM   2161 3HD1 LEU S 135    -124.856-100.129 645.196  1.00  9.72           H
ATOM   2162  CD2 LEU S 135    -125.262-102.317 646.789  1.00  9.72           C
ATOM   2163 1HD2 LEU S 135    -124.523-102.131 647.569  1.00  9.72           H
ATOM   2164 2HD2 LEU S 135    -125.875-103.175 647.067  1.00  9.72           H
ATOM   2165 3HD2 LEU S 135    -124.752-102.525 645.848  1.00  9.72           H
ATOM   2166  HN  LEU S 135    -129.130-101.009 646.904  1.00  9.72           H
ATOM   2167  N   LEU S 136    -129.319-100.724 650.032  1.00  9.72           N
ATOM   2168  CA  LEU S 136    -129.799-100.403 651.365  1.00  9.72           C
ATOM   2169  C   LEU S 136    -130.450-101.643 651.981  1.00  9.72           C
ATOM   2170  O   LEU S 136    -130.219-101.955 653.148  1.00  9.72           O
ATOM   2171  HA  LEU S 136    -128.933-100.132 651.968  1.00  9.72           H
ATOM   2172  CB  LEU S 136    -130.721 -99.182 651.323  1.00  9.72           C
ATOM   2173 1HB  LEU S 136    -131.399 -99.292 650.477  1.00  9.72           H
ATOM   2174 2HB  LEU S 136    -131.333 -99.182 652.225  1.00  9.72           H
ATOM   2175  HG  LEU S 136    -129.273 -97.886 650.428  1.00  9.72           H
ATOM   2176  CG  LEU S 136    -130.028 -97.822 651.212  1.00  9.72           C
ATOM   2177  CD1 LEU S 136    -131.019 -96.734 650.797  1.00  9.72           C
ATOM   2178 1HD1 LEU S 136    -131.451 -96.986 649.828  1.00  9.72           H
ATOM   2179 2HD1 LEU S 136    -131.813 -96.662 651.541  1.00  9.72           H
ATOM   2180 3HD1 LEU S 136    -130.501 -95.778 650.726  1.00  9.72           H
ATOM   2181  CD2 LEU S 136    -129.301 -97.470 652.512  1.00  9.72           C
ATOM   2182 1HD2 LEU S 136    -130.019 -97.430 653.331  1.00  9.72           H
ATOM   2183 2HD2 LEU S 136    -128.548 -98.229 652.724  1.00  9.72           H
ATOM   2184 3HD2 LEU S 136    -128.817 -96.499 652.405  1.00  9.72           H
ATOM   2185  HN  LEU S 136    -129.770-100.228 649.290  1.00  9.72           H
ATOM   2186  N   ILE S 137    -131.251-102.317 651.168  1.00  9.72           N
ATOM   2187  CA  ILE S 137    -131.977-103.487 651.633  1.00  9.72           C
ATOM   2188  C   ILE S 137    -130.979-104.579 652.022  1.00  9.72           C
ATOM   2189  O   ILE S 137    -131.191-105.301 652.994  1.00  9.72           O
ATOM   2190  HA  ILE S 137    -132.532-103.194 652.524  1.00  9.72           H
ATOM   2191  HB  ILE S 137    -132.493-104.015 649.626  1.00  9.72           H
ATOM   2192  CB  ILE S 137    -133.000-103.932 650.587  1.00  9.72           C
ATOM   2193  CG1 ILE S 137    -134.108-102.890 650.424  1.00  9.72           C
ATOM   2194 1HG1 ILE S 137    -134.804-102.960 651.260  1.00  9.72           H
ATOM   2195 2HG1 ILE S 137    -133.677-101.889 650.452  1.00  9.72           H
ATOM   2196  CG2 ILE S 137    -133.561-105.316 650.923  1.00  9.72           C
ATOM   2197 1HG2 ILE S 137    -132.747-106.041 650.947  1.00  9.72           H
ATOM   2198 2HG2 ILE S 137    -134.048-105.284 651.897  1.00  9.72           H
ATOM   2199 3HG2 ILE S 137    -134.286-105.609 650.164  1.00  9.72           H
ATOM   2200  CD1 ILE S 137    -134.861-103.090 649.108  1.00  9.72           C
ATOM   2201 1HD1 ILE S 137    -134.166-102.994 648.273  1.00  9.72           H
ATOM   2202 2HD1 ILE S 137    -135.311-104.083 649.094  1.00  9.72           H
ATOM   2203 3HD1 ILE S 137    -135.643-102.336 649.017  1.00  9.72           H
ATOM   2204  HN  ILE S 137    -131.407-102.076 650.210  1.00  9.72           H
ATOM   2205  N   MET S 138    -129.912-104.666 651.241  1.00  9.72           N
ATOM   2206  CA  MET S 138    -128.840-105.602 651.540  1.00  9.72           C
ATOM   2207  C   MET S 138    -128.189-105.278 652.886  1.00  9.72           C
ATOM   2208  O   MET S 138    -127.961-106.171 653.700  1.00  9.72           O
ATOM   2209  HA  MET S 138    -129.312-106.583 651.583  1.00  9.72           H
ATOM   2210  CB  MET S 138    -127.785-105.539 650.434  1.00  9.72           C
ATOM   2211 1HB  MET S 138    -128.264-105.660 649.462  1.00  9.72           H
ATOM   2212 2HB  MET S 138    -127.309-104.559 650.436  1.00  9.72           H
ATOM   2213  CG  MET S 138    -126.726-106.627 650.625  1.00  9.72           C
ATOM   2214 1HG  MET S 138    -126.241-106.507 651.594  1.00  9.72           H
ATOM   2215 2HG  MET S 138    -127.197-107.609 650.624  1.00  9.72           H
ATOM   2216  SD  MET S 138    -125.511-106.532 649.321  1.00  9.72           S
ATOM   2217  CE  MET S 138    -124.739-104.975 649.729  1.00  9.72           C
ATOM   2218 1HE  MET S 138    -125.484-104.181 649.698  1.00  9.72           H
ATOM   2219 2HE  MET S 138    -124.310-105.033 650.729  1.00  9.72           H
ATOM   2220 3HE  MET S 138    -123.950-104.761 649.008  1.00  9.72           H
ATOM   2221  HN  MET S 138    -129.773-104.113 650.420  1.00  9.72           H
ATOM   2222  N   CYS S 139    -127.909-103.997 653.079  1.00  9.72           N
ATOM   2223  CA  CYS S 139    -127.229-103.553 654.284  1.00  9.72           C
ATOM   2224  C   CYS S 139    -128.157-103.795 655.476  1.00  9.72           C
ATOM   2225  O   CYS S 139    -127.700-104.158 656.559  1.00  9.72           O
ATOM   2226  HA  CYS S 139    -126.323-104.153 654.371  1.00  9.72           H
ATOM   2227  CB  CYS S 139    -126.799-102.089 654.183  1.00  9.72           C
ATOM   2228 1HB  CYS S 139    -127.622-101.484 653.803  1.00  9.72           H
ATOM   2229 2HB  CYS S 139    -126.552-101.705 655.173  1.00  9.72           H
ATOM   2230  HG  CYS S 139    -126.025-102.087 651.941  1.00  9.72           H
ATOM   2231  SG  CYS S 139    -125.349-101.937 653.076  1.00  9.72           S
ATOM   2232  HN  CYS S 139    -128.139-103.271 652.431  1.00  9.72           H
ATOM   2233  N   ILE S 140    -129.443-103.584 655.237  1.00  9.72           N
ATOM   2234  CA  ILE S 140    -130.443-103.819 656.264  1.00  9.72           C
ATOM   2235  C   ILE S 140    -130.389-105.286 656.697  1.00  9.72           C
ATOM   2236  O   ILE S 140    -130.480-105.590 657.885  1.00  9.72           O
ATOM   2237  HA  ILE S 140    -130.185-103.197 657.121  1.00  9.72           H
ATOM   2238  HB  ILE S 140    -131.958-103.725 654.757  1.00  9.72           H
ATOM   2239  CB  ILE S 140    -131.824-103.372 655.779  1.00  9.72           C
ATOM   2240  CG1 ILE S 140    -131.925-101.845 655.746  1.00  9.72           C
ATOM   2241 1HG1 ILE S 140    -132.032-101.463 656.761  1.00  9.72           H
ATOM   2242 2HG1 ILE S 140    -131.004-101.425 655.343  1.00  9.72           H
ATOM   2243  CG2 ILE S 140    -132.933-104.002 656.624  1.00  9.72           C
ATOM   2244 1HG2 ILE S 140    -132.872-105.088 656.552  1.00  9.72           H
ATOM   2245 2HG2 ILE S 140    -132.813-103.700 657.665  1.00  9.72           H
ATOM   2246 3HG2 ILE S 140    -133.903-103.667 656.259  1.00  9.72           H
ATOM   2247  CD1 ILE S 140    -133.115-101.393 654.897  1.00  9.72           C
ATOM   2248 1HD1 ILE S 140    -132.992-101.757 653.877  1.00  9.72           H
ATOM   2249 2HD1 ILE S 140    -134.036-101.796 655.318  1.00  9.72           H
ATOM   2250 3HD1 ILE S 140    -133.164-100.304 654.891  1.00  9.72           H
ATOM   2251  HN  ILE S 140    -129.803-103.260 654.362  1.00  9.72           H
ATOM   2252  N   SER S 141    -130.241-106.156 655.709  1.00  9.72           N
ATOM   2253  CA  SER S 141    -130.275-107.587 655.960  1.00  9.72           C
ATOM   2254  C   SER S 141    -129.042-108.006 656.763  1.00  9.72           C
ATOM   2255  O   SER S 141    -129.134-108.850 657.654  1.00  9.72           O
ATOM   2256  HA  SER S 141    -131.184-107.756 656.538  1.00  9.72           H
ATOM   2257  CB  SER S 141    -130.350-108.375 654.651  1.00  9.72           C
ATOM   2258 1HB  SER S 141    -129.451-108.188 654.064  1.00  9.72           H
ATOM   2259 2HB  SER S 141    -130.371-109.442 654.871  1.00  9.72           H
ATOM   2260  HG  SER S 141    -131.274-107.287 653.248  1.00  9.72           H
ATOM   2261  OG  SER S 141    -131.498-108.026 653.883  1.00  9.72           O
ATOM   2262  HN  SER S 141    -130.100-105.898 654.753  1.00  9.72           H
ATOM   2263  N   VAL S 142    -127.916-107.399 656.418  1.00  9.72           N
ATOM   2264  CA  VAL S 142    -126.669-107.689 657.105  1.00  9.72           C
ATOM   2265  C   VAL S 142    -126.754-107.179 658.545  1.00  9.72           C
ATOM   2266  O   VAL S 142    -126.390-107.889 659.481  1.00  9.72           O
ATOM   2267  HA  VAL S 142    -126.547-108.772 657.123  1.00  9.72           H
ATOM   2268  HB  VAL S 142    -125.691-106.030 656.184  1.00  9.72           H
ATOM   2269  CB  VAL S 142    -125.493-107.092 656.328  1.00  9.72           C
ATOM   2270  CG1 VAL S 142    -124.190-107.225 657.119  1.00  9.72           C
ATOM   2271 1HG1 VAL S 142    -124.286-106.697 658.068  1.00  9.72           H
ATOM   2272 2HG1 VAL S 142    -123.985-108.279 657.308  1.00  9.72           H
ATOM   2273 3HG1 VAL S 142    -123.371-106.793 656.544  1.00  9.72           H
ATOM   2274  CG2 VAL S 142    -125.365-107.738 654.947  1.00  9.72           C
ATOM   2275 1HG2 VAL S 142    -125.201-108.810 655.061  1.00  9.72           H
ATOM   2276 2HG2 VAL S 142    -126.280-107.569 654.380  1.00  9.72           H
ATOM   2277 3HG2 VAL S 142    -124.521-107.296 654.416  1.00  9.72           H
ATOM   2278  HN  VAL S 142    -127.848-106.721 655.686  1.00  9.72           H
ATOM   2279  N   ASP S 143    -127.237-105.952 658.677  1.00  9.72           N
ATOM   2280  CA  ASP S 143    -127.349-105.329 659.985  1.00  9.72           C
ATOM   2281  C   ASP S 143    -128.243-106.190 660.880  1.00  9.72           C
ATOM   2282  O   ASP S 143    -127.983-106.329 662.074  1.00  9.72           O
ATOM   2283  HA  ASP S 143    -126.327-105.261 660.359  1.00  9.72           H
ATOM   2284  CB  ASP S 143    -127.981-103.940 659.881  1.00  9.72           C
ATOM   2285 1HB  ASP S 143    -127.409-103.327 659.185  1.00  9.72           H
ATOM   2286 2HB  ASP S 143    -128.990-104.025 659.475  1.00  9.72           H
ATOM   2287  CG  ASP S 143    -128.032-103.256 661.249  1.00  9.72           C
ATOM   2288  OD1 ASP S 143    -126.953-103.156 661.873  1.00  9.72           O
ATOM   2289  OD2 ASP S 143    -129.147-102.849 661.639  1.00  9.72           O
ATOM   2290  HN  ASP S 143    -127.547-105.388 657.912  1.00  9.72           H
ATOM   2291  N   ARG S 144    -129.279-106.745 660.268  1.00  9.72           N
ATOM   2292  CA  ARG S 144    -130.239-107.550 661.004  1.00  9.72           C
ATOM   2293  C   ARG S 144    -129.595-108.862 661.458  1.00  9.72           C
ATOM   2294  O   ARG S 144    -129.875-109.349 662.552  1.00  9.72           O
ATOM   2295  HA  ARG S 144    -130.521-106.935 661.859  1.00  9.72           H
ATOM   2296  CB  ARG S 144    -131.467-107.863 660.147  1.00  9.72           C
ATOM   2297 1HB  ARG S 144    -131.841-106.946 659.692  1.00  9.72           H
ATOM   2298 2HB  ARG S 144    -131.186-108.531 659.333  1.00  9.72           H
ATOM   2299  CG  ARG S 144    -132.572-108.509 660.986  1.00  9.72           C
ATOM   2300 1HG  ARG S 144    -132.251-109.497 661.317  1.00  9.72           H
ATOM   2301 2HG  ARG S 144    -132.748-107.914 661.882  1.00  9.72           H
ATOM   2302  CD  ARG S 144    -133.869-108.630 660.185  1.00  9.72           C
ATOM   2303 1HD  ARG S 144    -134.182-107.647 659.833  1.00  9.72           H
ATOM   2304 2HD  ARG S 144    -133.704-109.247 659.301  1.00  9.72           H
ATOM   2305  NE  ARG S 144    -134.930-109.227 661.027  1.00  9.72           N
ATOM   2306  HE  ARG S 144    -134.783-109.256 662.015  1.00  9.72           H
ATOM   2307  CZ  ARG S 144    -136.075-109.732 660.547  1.00  9.72           C
ATOM   2308  NH1 ARG S 144    -136.324-109.720 659.230  1.00  9.72           N
ATOM   2309 1HH1 ARG S 144    -135.654-109.333 658.598  1.00  9.72           H
ATOM   2310 2HH1 ARG S 144    -137.181-110.099 658.880  1.00  9.72           H
ATOM   2311  NH2 ARG S 144    -136.967-110.249 661.403  1.00  9.72           N
ATOM   2312 1HH2 ARG S 144    -137.826-110.629 661.062  1.00  9.72           H
ATOM   2313 2HH2 ARG S 144    -136.773-110.253 662.384  1.00  9.72           H
ATOM   2314  HN  ARG S 144    -129.467-106.652 659.290  1.00  9.72           H
ATOM   2315  N   TYR S 145    -128.744-109.396 660.594  1.00  9.72           N
ATOM   2316  CA  TYR S 145    -128.001-110.601 660.923  1.00  9.72           C
ATOM   2317  C   TYR S 145    -127.077-110.366 662.120  1.00  9.72           C
ATOM   2318  O   TYR S 145    -127.085-111.140 663.075  1.00  9.72           O
ATOM   2319  HA  TYR S 145    -128.720-111.380 661.176  1.00  9.72           H
ATOM   2320  CB  TYR S 145    -127.151-110.921 659.692  1.00  9.72           C
ATOM   2321 1HB  TYR S 145    -127.792-111.347 658.921  1.00  9.72           H
ATOM   2322 2HB  TYR S 145    -126.745-109.992 659.292  1.00  9.72           H
ATOM   2323  CG  TYR S 145    -125.997-111.888 659.967  1.00  9.72           C
ATOM   2324  HD1 TYR S 145    -124.484-110.455 659.463  1.00  9.72           H
ATOM   2325  CD1 TYR S 145    -124.693-111.472 659.795  1.00  9.72           C
ATOM   2326  HD2 TYR S 145    -127.292-113.503 660.523  1.00  9.72           H
ATOM   2327  CD2 TYR S 145    -126.262-113.175 660.388  1.00  9.72           C
ATOM   2328  CE1 TYR S 145    -123.607-112.382 660.054  1.00  9.72           C
ATOM   2329  HE1 TYR S 145    -122.572-112.067 659.922  1.00  9.72           H
ATOM   2330  HE2 TYR S 145    -125.371-115.105 660.979  1.00  9.72           H
ATOM   2331  CE2 TYR S 145    -125.176-114.085 660.646  1.00  9.72           C
ATOM   2332  CZ  TYR S 145    -123.902-113.644 660.467  1.00  9.72           C
ATOM   2333  OH  TYR S 145    -122.877-114.503 660.712  1.00  9.72           O
ATOM   2334  HH  TYR S 145    -122.004-114.061 660.505  1.00  9.72           H
ATOM   2335  HN  TYR S 145    -128.559-109.020 659.686  1.00  9.72           H
ATOM   2336  N   ILE S 146    -126.303-109.294 662.028  1.00  9.72           N
ATOM   2337  CA  ILE S 146    -125.323-108.989 663.056  1.00  9.72           C
ATOM   2338  C   ILE S 146    -126.042-108.746 664.384  1.00  9.72           C
ATOM   2339  O   ILE S 146    -125.565-109.164 665.438  1.00  9.72           O
ATOM   2340  HA  ILE S 146    -124.682-109.864 663.166  1.00  9.72           H
ATOM   2341  HB  ILE S 146    -125.072-107.009 662.287  1.00  9.72           H
ATOM   2342  CB  ILE S 146    -124.431-107.826 662.617  1.00  9.72           C
ATOM   2343  CG1 ILE S 146    -123.558-108.224 661.425  1.00  9.72           C
ATOM   2344 1HG1 ILE S 146    -122.778-108.910 661.755  1.00  9.72           H
ATOM   2345 2HG1 ILE S 146    -124.161-108.756 660.690  1.00  9.72           H
ATOM   2346  CG2 ILE S 146    -123.598-107.302 663.788  1.00  9.72           C
ATOM   2347 1HG2 ILE S 146    -124.262-106.954 664.580  1.00  9.72           H
ATOM   2348 2HG2 ILE S 146    -122.965-108.103 664.171  1.00  9.72           H
ATOM   2349 3HG2 ILE S 146    -122.973-106.476 663.449  1.00  9.72           H
ATOM   2350  CD1 ILE S 146    -122.921-106.993 660.777  1.00  9.72           C
ATOM   2351 1HD1 ILE S 146    -123.705-106.321 660.427  1.00  9.72           H
ATOM   2352 2HD1 ILE S 146    -122.300-106.477 661.509  1.00  9.72           H
ATOM   2353 3HD1 ILE S 146    -122.306-107.305 659.932  1.00  9.72           H
ATOM   2354  HN  ILE S 146    -126.338-108.642 661.271  1.00  9.72           H
ATOM   2355  N   ALA S 147    -127.178-108.070 664.290  1.00  9.72           N
ATOM   2356  CA  ALA S 147    -127.921-107.687 665.479  1.00  9.72           C
ATOM   2357  C   ALA S 147    -128.383-108.947 666.214  1.00  9.72           C
ATOM   2358  O   ALA S 147    -128.675-108.901 667.408  1.00  9.72           O
ATOM   2359  HA  ALA S 147    -127.246-107.126 666.126  1.00  9.72           H
ATOM   2360  CB  ALA S 147    -129.089-106.782 665.081  1.00  9.72           C
ATOM   2361 1HB  ALA S 147    -128.705-105.888 664.589  1.00  9.72           H
ATOM   2362 2HB  ALA S 147    -129.748-107.318 664.398  1.00  9.72           H
ATOM   2363 3HB  ALA S 147    -129.646-106.495 665.973  1.00  9.72           H
ATOM   2364  HN  ALA S 147    -127.590-107.786 663.425  1.00  9.72           H
ATOM   2365  N   ILE S 148    -128.437-110.042 665.470  1.00  9.72           N
ATOM   2366  CA  ILE S 148    -128.883-111.306 666.029  1.00  9.72           C
ATOM   2367  C   ILE S 148    -127.667-112.115 666.484  1.00  9.72           C
ATOM   2368  O   ILE S 148    -127.619-112.586 667.619  1.00  9.72           O
ATOM   2369  HA  ILE S 148    -129.493-111.079 666.904  1.00  9.72           H
ATOM   2370  HB  ILE S 148    -129.295-112.022 664.056  1.00  9.72           H
ATOM   2371  CB  ILE S 148    -129.778-112.047 665.033  1.00  9.72           C
ATOM   2372  CG1 ILE S 148    -131.131-111.348 664.887  1.00  9.72           C
ATOM   2373 1HG1 ILE S 148    -131.682-111.415 665.825  1.00  9.72           H
ATOM   2374 2HG1 ILE S 148    -130.977-110.289 664.682  1.00  9.72           H
ATOM   2375  CG2 ILE S 148    -129.931-113.518 665.424  1.00  9.72           C
ATOM   2376 1HG2 ILE S 148    -128.952-113.995 665.435  1.00  9.72           H
ATOM   2377 2HG2 ILE S 148    -130.380-113.586 666.415  1.00  9.72           H
ATOM   2378 3HG2 ILE S 148    -130.572-114.021 664.699  1.00  9.72           H
ATOM   2379  CD1 ILE S 148    -131.953-111.977 663.760  1.00  9.72           C
ATOM   2380 1HD1 ILE S 148    -131.410-111.887 662.820  1.00  9.72           H
ATOM   2381 2HD1 ILE S 148    -132.126-113.030 663.981  1.00  9.72           H
ATOM   2382 3HD1 ILE S 148    -132.910-111.462 663.678  1.00  9.72           H
ATOM   2383  HN  ILE S 148    -128.182-110.074 664.503  1.00  9.72           H
ATOM   2384  N   ALA S 149    -126.714-112.253 665.573  1.00  9.72           N
ATOM   2385  CA  ALA S 149    -125.604-113.166 665.784  1.00  9.72           C
ATOM   2386  C   ALA S 149    -124.702-112.619 666.893  1.00  9.72           C
ATOM   2387  O   ALA S 149    -124.063-113.385 667.613  1.00  9.72           O
ATOM   2388  HA  ALA S 149    -126.017-114.123 666.103  1.00  9.72           H
ATOM   2389  CB  ALA S 149    -124.851-113.368 664.467  1.00  9.72           C
ATOM   2390 1HB  ALA S 149    -125.529-113.786 663.722  1.00  9.72           H
ATOM   2391 2HB  ALA S 149    -124.471-112.409 664.115  1.00  9.72           H
ATOM   2392 3HB  ALA S 149    -124.019-114.054 664.626  1.00  9.72           H
ATOM   2393  HN  ALA S 149    -126.693-111.755 664.706  1.00  9.72           H
ATOM   2394  N   GLN S 150    -124.679-111.298 666.995  1.00  9.72           N
ATOM   2395  CA  GLN S 150    -123.776-110.635 667.920  1.00  9.72           C
ATOM   2396  C   GLN S 150    -124.551-109.666 668.815  1.00  9.72           C
ATOM   2397  O   GLN S 150    -124.048-108.598 669.162  1.00  9.72           O
ATOM   2398  HA  GLN S 150    -123.344-111.432 668.524  1.00  9.72           H
ATOM   2399  CB  GLN S 150    -122.656-109.911 667.168  1.00  9.72           C
ATOM   2400 1HB  GLN S 150    -123.080-109.116 666.555  1.00  9.72           H
ATOM   2401 2HB  GLN S 150    -121.981-109.438 667.882  1.00  9.72           H
ATOM   2402  CG  GLN S 150    -121.873-110.883 666.284  1.00  9.72           C
ATOM   2403 1HG  GLN S 150    -121.682-111.806 666.831  1.00  9.72           H
ATOM   2404 2HG  GLN S 150    -122.470-111.148 665.411  1.00  9.72           H
ATOM   2405  CD  GLN S 150    -120.547-110.267 665.833  1.00  9.72           C
ATOM   2406  OE1 GLN S 150    -120.066-109.291 666.386  1.00  9.72           O
ATOM   2407  NE2 GLN S 150    -119.985-110.888 664.800  1.00  9.72           N
ATOM   2408 1HE2 GLN S 150    -120.433-111.684 664.392  1.00  9.72           H
ATOM   2409 2HE2 GLN S 150    -119.115-110.560 664.432  1.00  9.72           H
ATOM   2410  HN  GLN S 150    -125.262-110.686 666.461  1.00  9.72           H
ATOM   2411  N   ALA S 151    -125.763-110.072 669.164  1.00  9.72           N
ATOM   2412  CA  ALA S 151    -126.703-109.165 669.800  1.00  9.72           C
ATOM   2413  C   ALA S 151    -125.980-108.370 670.889  1.00  9.72           C
ATOM   2414  O   ALA S 151    -126.163-107.159 671.003  1.00  9.72           O
ATOM   2415  HA  ALA S 151    -127.065-108.475 669.038  1.00  9.72           H
ATOM   2416  CB  ALA S 151    -127.889-109.961 670.348  1.00  9.72           C
ATOM   2417 1HB  ALA S 151    -128.385-110.483 669.531  1.00  9.72           H
ATOM   2418 2HB  ALA S 151    -127.532-110.686 671.080  1.00  9.72           H
ATOM   2419 3HB  ALA S 151    -128.593-109.279 670.825  1.00  9.72           H
ATOM   2420  HN  ALA S 151    -126.104-111.001 669.018  1.00  9.72           H
ATOM   2421  N   MET S 152    -125.174-109.083 671.661  1.00  9.72           N
ATOM   2422  CA  MET S 152    -124.471-108.471 672.776  1.00  9.72           C
ATOM   2423  C   MET S 152    -123.552-107.347 672.294  1.00  9.72           C
ATOM   2424  O   MET S 152    -123.686-106.203 672.725  1.00  9.72           O
ATOM   2425  HA  MET S 152    -125.246-108.063 673.424  1.00  9.72           H
ATOM   2426  CB  MET S 152    -123.641-109.533 673.501  1.00  9.72           C
ATOM   2427 1HB  MET S 152    -123.010-110.059 672.785  1.00  9.72           H
ATOM   2428 2HB  MET S 152    -122.977-109.053 674.220  1.00  9.72           H
ATOM   2429  CG  MET S 152    -124.545-110.535 674.224  1.00  9.72           C
ATOM   2430 1HG  MET S 152    -125.219-111.009 673.511  1.00  9.72           H
ATOM   2431 2HG  MET S 152    -123.941-111.326 674.668  1.00  9.72           H
ATOM   2432  SD  MET S 152    -125.486-109.703 675.492  1.00  9.72           S
ATOM   2433  CE  MET S 152    -124.241-109.564 676.763  1.00  9.72           C
ATOM   2434 1HE  MET S 152    -123.899-110.560 677.046  1.00  9.72           H
ATOM   2435 2HE  MET S 152    -123.399-108.985 676.385  1.00  9.72           H
ATOM   2436 3HE  MET S 152    -124.664-109.064 677.634  1.00  9.72           H
ATOM   2437  HN  MET S 152    -124.998-110.060 671.536  1.00  9.72           H
ATOM   2438  N   ARG S 153    -122.638-107.712 671.406  1.00  9.72           N
ATOM   2439  CA  ARG S 153    -121.680-106.755 670.881  1.00  9.72           C
ATOM   2440  C   ARG S 153    -122.407-105.611 670.171  1.00  9.72           C
ATOM   2441  O   ARG S 153    -122.000-104.455 670.272  1.00  9.72           O
ATOM   2442  HA  ARG S 153    -121.140-106.393 671.756  1.00  9.72           H
ATOM   2443  CB  ARG S 153    -120.714-107.423 669.900  1.00  9.72           C
ATOM   2444 1HB  ARG S 153    -121.279-107.958 669.136  1.00  9.72           H
ATOM   2445 2HB  ARG S 153    -120.127-106.661 669.387  1.00  9.72           H
ATOM   2446  CG  ARG S 153    -119.780-108.393 670.625  1.00  9.72           C
ATOM   2447 1HG  ARG S 153    -119.225-107.861 671.398  1.00  9.72           H
ATOM   2448 2HG  ARG S 153    -120.368-109.162 671.127  1.00  9.72           H
ATOM   2449  CD  ARG S 153    -118.803-109.048 669.647  1.00  9.72           C
ATOM   2450 1HD  ARG S 153    -119.347-109.675 668.941  1.00  9.72           H
ATOM   2451 2HD  ARG S 153    -118.291-108.282 669.064  1.00  9.72           H
ATOM   2452  NE  ARG S 153    -117.814-109.863 670.388  1.00  9.72           N
ATOM   2453  HE  ARG S 153    -117.898-109.910 671.384  1.00  9.72           H
ATOM   2454  CZ  ARG S 153    -116.814-110.541 669.809  1.00  9.72           C
ATOM   2455  NH1 ARG S 153    -116.654-110.513 668.479  1.00  9.72           N
ATOM   2456 1HH1 ARG S 153    -117.284-109.983 667.911  1.00  9.72           H
ATOM   2457 2HH1 ARG S 153    -115.905-111.022 668.054  1.00  9.72           H
ATOM   2458  NH2 ARG S 153    -115.976-111.247 670.580  1.00  9.72           N
ATOM   2459 1HH2 ARG S 153    -115.225-111.759 670.164  1.00  9.72           H
ATOM   2460 2HH2 ARG S 153    -116.102-111.263 671.572  1.00  9.72           H
ATOM   2461  HN  ARG S 153    -122.547-108.641 671.047  1.00  9.72           H
ATOM   2462  N   ALA S 154    -123.471-105.974 669.469  1.00  9.72           N
ATOM   2463  CA  ALA S 154    -124.186-105.015 668.645  1.00  9.72           C
ATOM   2464  C   ALA S 154    -124.838-103.962 669.543  1.00  9.72           C
ATOM   2465  O   ALA S 154    -125.105-102.845 669.104  1.00  9.72           O
ATOM   2466  HA  ALA S 154    -123.458-104.527 667.996  1.00  9.72           H
ATOM   2467  CB  ALA S 154    -125.207-105.751 667.774  1.00  9.72           C
ATOM   2468 1HB  ALA S 154    -124.690-106.466 667.134  1.00  9.72           H
ATOM   2469 2HB  ALA S 154    -125.914-106.280 668.413  1.00  9.72           H
ATOM   2470 3HB  ALA S 154    -125.743-105.031 667.156  1.00  9.72           H
ATOM   2471  HN  ALA S 154    -123.844-106.902 669.458  1.00  9.72           H
ATOM   2472  N   HIS S 155    -125.075-104.356 670.786  1.00  9.72           N
ATOM   2473  CA  HIS S 155    -125.632-103.440 671.768  1.00  9.72           C
ATOM   2474  C   HIS S 155    -124.557-102.443 672.207  1.00  9.72           C
ATOM   2475  O   HIS S 155    -124.773-101.233 672.163  1.00  9.72           O
ATOM   2476  HA  HIS S 155    -126.436-102.899 671.270  1.00  9.72           H
ATOM   2477  CB  HIS S 155    -126.243-104.208 672.941  1.00  9.72           C
ATOM   2478 1HB  HIS S 155    -126.887-104.996 672.551  1.00  9.72           H
ATOM   2479 2HB  HIS S 155    -125.443-104.697 673.499  1.00  9.72           H
ATOM   2480  CG  HIS S 155    -127.044-103.347 673.888  1.00  9.72           C
ATOM   2481  HD1 HIS S 155    -125.598-103.004 675.414  1.00  9.72           H
ATOM   2482  ND1 HIS S 155    -126.525-102.851 675.072  1.00  9.72           N
ATOM   2483  CD2 HIS S 155    -128.330-102.898 673.814  1.00  9.72           C
ATOM   2484  HD2 HIS S 155    -129.031-103.105 673.005  1.00  9.72           H
ATOM   2485  CE1 HIS S 155    -127.465-102.138 675.675  1.00  9.72           C
ATOM   2486  HE1 HIS S 155    -127.363-101.618 676.627  1.00  9.72           H
ATOM   2487  NE2 HIS S 155    -128.583-102.169 674.894  1.00  9.72           N
ATOM   2488  HN  HIS S 155    -124.894-105.279 671.124  1.00  9.72           H
ATOM   2489  N   THR S 156    -123.423-102.989 672.621  1.00  9.72           N
ATOM   2490  CA  THR S 156    -122.382-102.179 673.232  1.00  9.72           C
ATOM   2491  C   THR S 156    -121.874-101.129 672.242  1.00  9.72           C
ATOM   2492  O   THR S 156    -121.566-100.003 672.630  1.00  9.72           O
ATOM   2493  HA  THR S 156    -122.816-101.641 674.074  1.00  9.72           H
ATOM   2494  HB  THR S 156    -120.696-103.510 672.907  1.00  9.72           H
ATOM   2495  CB  THR S 156    -121.286-103.120 673.736  1.00  9.72           C
ATOM   2496  OG1 THR S 156    -121.990-104.094 674.502  1.00  9.72           O
ATOM   2497  HG1 THR S 156    -122.038-104.956 673.998  1.00  9.72           H
ATOM   2498  CG2 THR S 156    -120.359-102.448 674.750  1.00  9.72           C
ATOM   2499 1HG2 THR S 156    -120.940-102.117 675.611  1.00  9.72           H
ATOM   2500 2HG2 THR S 156    -119.875-101.588 674.286  1.00  9.72           H
ATOM   2501 3HG2 THR S 156    -119.599-103.159 675.076  1.00  9.72           H
ATOM   2502  HN  THR S 156    -123.210-103.963 672.544  1.00  9.72           H
ATOM   2503  N   TRP S 157    -121.801-101.535 670.983  1.00  9.72           N
ATOM   2504  CA  TRP S 157    -121.170-100.711 669.966  1.00  9.72           C
ATOM   2505  C   TRP S 157    -122.265 -99.909 669.261  1.00  9.72           C
ATOM   2506  O   TRP S 157    -122.131 -99.568 668.086  1.00  9.72           O
ATOM   2507  HA  TRP S 157    -120.477-100.035 670.468  1.00  9.72           H
ATOM   2508  CB  TRP S 157    -120.340-101.565 669.005  1.00  9.72           C
ATOM   2509 1HB  TRP S 157    -120.951-102.398 668.657  1.00  9.72           H
ATOM   2510 2HB  TRP S 157    -120.089-100.967 668.129  1.00  9.72           H
ATOM   2511  CG  TRP S 157    -119.051-102.116 669.616  1.00  9.72           C
ATOM   2512  HD1 TRP S 157    -119.466-102.115 671.727  1.00  9.72           H
ATOM   2513  CD1 TRP S 157    -118.774-102.323 670.911  1.00  9.72           C
ATOM   2514  CD2 TRP S 157    -117.866-102.525 668.900  1.00  9.72           C
ATOM   2515  NE1 TRP S 157    -117.503-102.833 671.081  1.00  9.72           N
ATOM   2516  HE1 TRP S 157    -117.072-103.068 671.952  1.00  9.72           H
ATOM   2517  CE2 TRP S 157    -116.934-102.960 669.820  1.00  9.72           C
ATOM   2518  HE3 TRP S 157    -118.311-102.189 666.776  1.00  9.72           H
ATOM   2519  CE3 TRP S 157    -117.592-102.527 667.521  1.00  9.72           C
ATOM   2520  CZ2 TRP S 157    -115.664-103.429 669.461  1.00  9.72           C
ATOM   2521  HZ2 TRP S 157    -114.945-103.767 670.207  1.00  9.72           H
ATOM   2522  CZ3 TRP S 157    -116.319-102.998 667.179  1.00  9.72           C
ATOM   2523  HZ3 TRP S 157    -116.054-103.021 666.122  1.00  9.72           H
ATOM   2524  CH2 TRP S 157    -115.369-103.440 668.093  1.00  9.72           C
ATOM   2525  HH2 TRP S 157    -114.398-103.793 667.745  1.00  9.72           H
ATOM   2526  HN  TRP S 157    -122.162-102.408 670.655  1.00  9.72           H
ATOM   2527  N   ARG S 158    -123.324 -99.631 670.007  1.00  9.72           N
ATOM   2528  CA  ARG S 158    -124.522 -99.056 669.420  1.00  9.72           C
ATOM   2529  C   ARG S 158    -124.180 -97.768 668.668  1.00  9.72           C
ATOM   2530  O   ARG S 158    -124.655 -97.551 667.554  1.00  9.72           O
ATOM   2531  HA  ARG S 158    -124.894 -99.821 668.739  1.00  9.72           H
ATOM   2532  CB  ARG S 158    -125.568 -98.747 670.494  1.00  9.72           C
ATOM   2533 1HB  ARG S 158    -125.809 -99.657 671.044  1.00  9.72           H
ATOM   2534 2HB  ARG S 158    -125.157 -98.039 671.214  1.00  9.72           H
ATOM   2535  CG  ARG S 158    -126.840 -98.170 669.871  1.00  9.72           C
ATOM   2536 1HG  ARG S 158    -126.607 -97.235 669.361  1.00  9.72           H
ATOM   2537 2HG  ARG S 158    -127.225 -98.857 669.117  1.00  9.72           H
ATOM   2538  CD  ARG S 158    -127.910 -97.923 670.937  1.00  9.72           C
ATOM   2539 1HD  ARG S 158    -128.125 -98.850 671.468  1.00  9.72           H
ATOM   2540 2HD  ARG S 158    -127.542 -97.210 671.675  1.00  9.72           H
ATOM   2541  NE  ARG S 158    -129.144 -97.404 670.305  1.00  9.72           N
ATOM   2542  HE  ARG S 158    -129.122 -97.210 669.324  1.00  9.72           H
ATOM   2543  CZ  ARG S 158    -130.288 -97.179 670.965  1.00  9.72           C
ATOM   2544  NH1 ARG S 158    -130.374 -97.422 672.280  1.00  9.72           N
ATOM   2545 1HH1 ARG S 158    -129.580 -97.774 672.776  1.00  9.72           H
ATOM   2546 2HH1 ARG S 158    -131.231 -97.251 672.765  1.00  9.72           H
ATOM   2547  NH2 ARG S 158    -131.345 -96.708 670.290  1.00  9.72           N
ATOM   2548 1HH2 ARG S 158    -132.206 -96.534 670.768  1.00  9.72           H
ATOM   2549 2HH2 ARG S 158    -131.273 -96.529 669.309  1.00  9.72           H
ATOM   2550  HN  ARG S 158    -123.371 -99.792 670.993  1.00  9.72           H
ATOM   2551  N   GLU S 159    -123.357 -96.949 669.306  1.00  9.72           N
ATOM   2552  CA  GLU S 159    -123.067 -95.624 668.784  1.00  9.72           C
ATOM   2553  C   GLU S 159    -122.148 -95.724 667.565  1.00  9.72           C
ATOM   2554  O   GLU S 159    -122.373 -95.056 666.557  1.00  9.72           O
ATOM   2555  HA  GLU S 159    -124.032 -95.212 668.487  1.00  9.72           H
ATOM   2556  CB  GLU S 159    -122.451 -94.732 669.863  1.00  9.72           C
ATOM   2557 1HB  GLU S 159    -121.580 -95.226 670.295  1.00  9.72           H
ATOM   2558 2HB  GLU S 159    -122.226 -93.751 669.445  1.00  9.72           H
ATOM   2559  CG  GLU S 159    -123.437 -94.497 671.009  1.00  9.72           C
ATOM   2560 1HG  GLU S 159    -124.391 -94.154 670.608  1.00  9.72           H
ATOM   2561 2HG  GLU S 159    -123.629 -95.437 671.527  1.00  9.72           H
ATOM   2562  CD  GLU S 159    -122.893 -93.465 671.998  1.00  9.72           C
ATOM   2563  OE1 GLU S 159    -123.729 -92.854 672.699  1.00  9.72           O
ATOM   2564  OE2 GLU S 159    -121.653 -93.310 672.032  1.00  9.72           O
ATOM   2565  HN  GLU S 159    -122.894 -97.176 670.162  1.00  9.72           H
ATOM   2566  N   LYS S 160    -121.131 -96.563 667.697  1.00  9.72           N
ATOM   2567  CA  LYS S 160    -120.209 -96.801 666.599  1.00  9.72           C
ATOM   2568  C   LYS S 160    -120.995 -97.260 665.369  1.00  9.72           C
ATOM   2569  O   LYS S 160    -120.741 -96.799 664.258  1.00  9.72           O
ATOM   2570  HA  LYS S 160    -119.727 -95.851 666.366  1.00  9.72           H
ATOM   2571  CB  LYS S 160    -119.109 -97.774 667.025  1.00  9.72           C
ATOM   2572 1HB  LYS S 160    -119.557 -98.697 667.394  1.00  9.72           H
ATOM   2573 2HB  LYS S 160    -118.499 -98.040 666.161  1.00  9.72           H
ATOM   2574  CG  LYS S 160    -118.224 -97.160 668.112  1.00  9.72           C
ATOM   2575 1HG  LYS S 160    -117.918 -96.158 667.813  1.00  9.72           H
ATOM   2576 2HG  LYS S 160    -118.794 -97.058 669.035  1.00  9.72           H
ATOM   2577  CD  LYS S 160    -116.986 -98.024 668.363  1.00  9.72           C
ATOM   2578 1HD  LYS S 160    -117.291 -99.012 668.706  1.00  9.72           H
ATOM   2579 2HD  LYS S 160    -116.441 -98.164 667.430  1.00  9.72           H
ATOM   2580  CE  LYS S 160    -116.069 -97.377 669.404  1.00  9.72           C
ATOM   2581 1HE  LYS S 160    -115.838 -96.354 669.108  1.00  9.72           H
ATOM   2582 2HE  LYS S 160    -116.581 -97.323 670.364  1.00  9.72           H
ATOM   2583  NZ  LYS S 160    -114.817 -98.154 669.545  1.00  9.72           N
ATOM   2584 1HZ  LYS S 160    -114.226 -97.718 670.245  1.00  9.72           H
ATOM   2585 2HZ  LYS S 160    -115.037 -99.101 669.830  1.00  9.72           H
ATOM   2586 3HZ  LYS S 160    -114.329 -98.173 668.656  1.00  9.72           H
ATOM   2587  HN  LYS S 160    -120.934 -97.075 668.533  1.00  9.72           H
ATOM   2588  N   ARG S 161    -121.934 -98.164 665.610  1.00  9.72           N
ATOM   2589  CA  ARG S 161    -122.767 -98.682 664.538  1.00  9.72           C
ATOM   2590  C   ARG S 161    -123.528 -97.541 663.859  1.00  9.72           C
ATOM   2591  O   ARG S 161    -123.730 -97.561 662.646  1.00  9.72           O
ATOM   2592  HA  ARG S 161    -122.069 -99.154 663.846  1.00  9.72           H
ATOM   2593  CB  ARG S 161    -123.768 -99.710 665.066  1.00  9.72           C
ATOM   2594 1HB  ARG S 161    -124.223 -99.341 665.986  1.00  9.72           H
ATOM   2595 2HB  ARG S 161    -124.573 -99.844 664.344  1.00  9.72           H
ATOM   2596  CG  ARG S 161    -123.086-101.054 665.332  1.00  9.72           C
ATOM   2597 1HG  ARG S 161    -122.727-101.475 664.393  1.00  9.72           H
ATOM   2598 2HG  ARG S 161    -122.214-100.903 665.969  1.00  9.72           H
ATOM   2599  CD  ARG S 161    -124.050-102.035 666.002  1.00  9.72           C
ATOM   2600 1HD  ARG S 161    -123.507-102.918 666.340  1.00  9.72           H
ATOM   2601 2HD  ARG S 161    -124.493-101.576 666.886  1.00  9.72           H
ATOM   2602  NE  ARG S 161    -125.113-102.430 665.051  1.00  9.72           N
ATOM   2603  HE  ARG S 161    -124.909-102.381 664.073  1.00  9.72           H
ATOM   2604  CZ  ARG S 161    -126.332-102.848 665.418  1.00  9.72           C
ATOM   2605  NH1 ARG S 161    -126.660-102.933 666.714  1.00  9.72           N
ATOM   2606 1HH1 ARG S 161    -125.993-102.683 667.416  1.00  9.72           H
ATOM   2607 2HH1 ARG S 161    -127.572-103.246 666.980  1.00  9.72           H
ATOM   2608  NH2 ARG S 161    -127.218-103.180 664.469  1.00  9.72           N
ATOM   2609 1HH2 ARG S 161    -128.131-103.494 664.726  1.00  9.72           H
ATOM   2610 2HH2 ARG S 161    -126.965-103.114 663.503  1.00  9.72           H
ATOM   2611  HN  ARG S 161    -122.128 -98.540 666.516  1.00  9.72           H
ATOM   2612  N   LEU S 162    -123.928 -96.574 664.671  1.00  9.72           N
ATOM   2613  CA  LEU S 162    -124.678 -95.436 664.167  1.00  9.72           C
ATOM   2614  C   LEU S 162    -123.774 -94.594 663.264  1.00  9.72           C
ATOM   2615  O   LEU S 162    -124.213 -94.103 662.225  1.00  9.72           O
ATOM   2616  HA  LEU S 162    -125.499 -95.826 663.566  1.00  9.72           H
ATOM   2617  CB  LEU S 162    -125.298 -94.648 665.323  1.00  9.72           C
ATOM   2618 1HB  LEU S 162    -125.843 -95.344 665.960  1.00  9.72           H
ATOM   2619 2HB  LEU S 162    -124.491 -94.230 665.925  1.00  9.72           H
ATOM   2620  HG  LEU S 162    -125.716 -92.851 664.240  1.00  9.72           H
ATOM   2621  CG  LEU S 162    -126.244 -93.512 664.929  1.00  9.72           C
ATOM   2622  CD1 LEU S 162    -127.469 -94.051 664.188  1.00  9.72           C
ATOM   2623 1HD1 LEU S 162    -127.149 -94.568 663.284  1.00  9.72           H
ATOM   2624 2HD1 LEU S 162    -128.007 -94.746 664.833  1.00  9.72           H
ATOM   2625 3HD1 LEU S 162    -128.125 -93.222 663.920  1.00  9.72           H
ATOM   2626  CD2 LEU S 162    -126.634 -92.675 666.149  1.00  9.72           C
ATOM   2627 1HD2 LEU S 162    -127.135 -93.310 666.880  1.00  9.72           H
ATOM   2628 2HD2 LEU S 162    -125.737 -92.244 666.595  1.00  9.72           H
ATOM   2629 3HD2 LEU S 162    -127.306 -91.875 665.841  1.00  9.72           H
ATOM   2630  HN  LEU S 162    -123.749 -96.559 665.655  1.00  9.72           H
ATOM   2631  N   LEU S 163    -122.528 -94.454 663.693  1.00  9.72           N
ATOM   2632  CA  LEU S 163    -121.555 -93.692 662.929  1.00  9.72           C
ATOM   2633  C   LEU S 163    -121.333 -94.369 661.575  1.00  9.72           C
ATOM   2634  O   LEU S 163    -121.444 -93.728 660.531  1.00  9.72           O
ATOM   2635  HA  LEU S 163    -121.978 -92.703 662.755  1.00  9.72           H
ATOM   2636  CB  LEU S 163    -120.271 -93.500 663.738  1.00  9.72           C
ATOM   2637 1HB  LEU S 163    -120.528 -93.019 664.681  1.00  9.72           H
ATOM   2638 2HB  LEU S 163    -119.868 -94.483 663.981  1.00  9.72           H
ATOM   2639  HG  LEU S 163    -118.906 -93.170 662.125  1.00  9.72           H
ATOM   2640  CG  LEU S 163    -119.169 -92.681 663.063  1.00  9.72           C
ATOM   2641  CD1 LEU S 163    -119.665 -91.275 662.717  1.00  9.72           C
ATOM   2642 1HD1 LEU S 163    -120.514 -91.347 662.037  1.00  9.72           H
ATOM   2643 2HD1 LEU S 163    -119.972 -90.764 663.629  1.00  9.72           H
ATOM   2644 3HD1 LEU S 163    -118.862 -90.715 662.238  1.00  9.72           H
ATOM   2645  CD2 LEU S 163    -117.905 -92.647 663.924  1.00  9.72           C
ATOM   2646 1HD2 LEU S 163    -118.135 -92.195 664.889  1.00  9.72           H
ATOM   2647 2HD2 LEU S 163    -117.541 -93.663 664.076  1.00  9.72           H
ATOM   2648 3HD2 LEU S 163    -117.138 -92.058 663.421  1.00  9.72           H
ATOM   2649  HN  LEU S 163    -122.182 -94.849 664.544  1.00  9.72           H
ATOM   2650  N   TYR S 164    -121.024 -95.656 661.636  1.00  9.72           N
ATOM   2651  CA  TYR S 164    -120.789 -96.428 660.427  1.00  9.72           C
ATOM   2652  C   TYR S 164    -122.008 -96.385 659.503  1.00  9.72           C
ATOM   2653  O   TYR S 164    -121.865 -96.393 658.282  1.00  9.72           O
ATOM   2654  HA  TYR S 164    -119.935 -95.991 659.910  1.00  9.72           H
ATOM   2655  CB  TYR S 164    -120.562 -97.870 660.885  1.00  9.72           C
ATOM   2656 1HB  TYR S 164    -121.349 -98.146 661.586  1.00  9.72           H
ATOM   2657 2HB  TYR S 164    -120.654 -98.532 660.024  1.00  9.72           H
ATOM   2658  CG  TYR S 164    -119.203 -98.105 661.548  1.00  9.72           C
ATOM   2659  HD1 TYR S 164    -118.096 -97.282 659.907  1.00  9.72           H
ATOM   2660  CD1 TYR S 164    -118.044 -97.739 660.895  1.00  9.72           C
ATOM   2661  HD2 TYR S 164    -120.053 -98.973 663.315  1.00  9.72           H
ATOM   2662  CD2 TYR S 164    -119.137 -98.684 662.800  1.00  9.72           C
ATOM   2663  CE1 TYR S 164    -116.765 -97.961 661.519  1.00  9.72           C
ATOM   2664  HE1 TYR S 164    -115.842 -97.676 661.015  1.00  9.72           H
ATOM   2665  HE2 TYR S 164    -117.792 -99.361 664.411  1.00  9.72           H
ATOM   2666  CE2 TYR S 164    -117.858 -98.905 663.424  1.00  9.72           C
ATOM   2667  CZ  TYR S 164    -116.736 -98.533 662.753  1.00  9.72           C
ATOM   2668  OH  TYR S 164    -115.528 -98.742 663.342  1.00  9.72           O
ATOM   2669  HH  TYR S 164    -114.794 -98.428 662.740  1.00  9.72           H
ATOM   2670  HN  TYR S 164    -120.935 -96.170 662.489  1.00  9.72           H
ATOM   2671  N   SER S 165    -123.178 -96.340 660.122  1.00  9.72           N
ATOM   2672  CA  SER S 165    -124.422 -96.317 659.371  1.00  9.72           C
ATOM   2673  C   SER S 165    -124.464 -95.083 658.466  1.00  9.72           C
ATOM   2674  O   SER S 165    -124.992 -95.140 657.357  1.00  9.72           O
ATOM   2675  HA  SER S 165    -124.416 -97.229 658.774  1.00  9.72           H
ATOM   2676  CB  SER S 165    -125.632 -96.329 660.307  1.00  9.72           C
ATOM   2677 1HB  SER S 165    -126.514 -96.654 659.755  1.00  9.72           H
ATOM   2678 2HB  SER S 165    -125.468 -97.057 661.102  1.00  9.72           H
ATOM   2679  HG  SER S 165    -125.113 -94.786 661.471  1.00  9.72           H
ATOM   2680  OG  SER S 165    -125.876 -95.048 660.881  1.00  9.72           O
ATOM   2681  HN  SER S 165    -123.285 -96.320 661.116  1.00  9.72           H
ATOM   2682  N   LYS S 166    -123.899 -93.997 658.974  1.00  9.72           N
ATOM   2683  CA  LYS S 166    -123.835 -92.762 658.212  1.00  9.72           C
ATOM   2684  C   LYS S 166    -122.909 -92.956 657.010  1.00  9.72           C
ATOM   2685  O   LYS S 166    -123.270 -92.620 655.883  1.00  9.72           O
ATOM   2686  HA  LYS S 166    -124.839 -92.552 657.844  1.00  9.72           H
ATOM   2687  CB  LYS S 166    -123.431 -91.595 659.117  1.00  9.72           C
ATOM   2688 1HB  LYS S 166    -122.515 -91.845 659.652  1.00  9.72           H
ATOM   2689 2HB  LYS S 166    -123.215 -90.717 658.509  1.00  9.72           H
ATOM   2690  CG  LYS S 166    -124.541 -91.269 660.118  1.00  9.72           C
ATOM   2691 1HG  LYS S 166    -125.465 -91.049 659.584  1.00  9.72           H
ATOM   2692 2HG  LYS S 166    -124.736 -92.138 660.747  1.00  9.72           H
ATOM   2693  CD  LYS S 166    -124.155 -90.075 660.994  1.00  9.72           C
ATOM   2694 1HD  LYS S 166    -123.276 -90.324 661.587  1.00  9.72           H
ATOM   2695 2HD  LYS S 166    -123.885 -89.228 660.363  1.00  9.72           H
ATOM   2696  CE  LYS S 166    -125.307 -89.680 661.920  1.00  9.72           C
ATOM   2697 1HE  LYS S 166    -126.215 -89.526 661.337  1.00  9.72           H
ATOM   2698 2HE  LYS S 166    -125.512 -90.489 662.621  1.00  9.72           H
ATOM   2699  NZ  LYS S 166    -124.973 -88.445 662.665  1.00  9.72           N
ATOM   2700 1HZ  LYS S 166    -125.734 -88.213 663.293  1.00  9.72           H
ATOM   2701 2HZ  LYS S 166    -124.125 -88.592 663.201  1.00  9.72           H
ATOM   2702 3HZ  LYS S 166    -124.832 -87.684 662.010  1.00  9.72           H
ATOM   2703  HN  LYS S 166    -123.491 -93.953 659.886  1.00  9.72           H
ATOM   2704  N   MET S 167    -121.733 -93.498 657.291  1.00  9.72           N
ATOM   2705  CA  MET S 167    -120.731 -93.689 656.256  1.00  9.72           C
ATOM   2706  C   MET S 167    -121.262 -94.587 655.137  1.00  9.72           C
ATOM   2707  O   MET S 167    -121.120 -94.265 653.958  1.00  9.72           O
ATOM   2708  HA  MET S 167    -120.520 -92.694 655.864  1.00  9.72           H
ATOM   2709  CB  MET S 167    -119.479 -94.323 656.868  1.00  9.72           C
ATOM   2710 1HB  MET S 167    -119.742 -95.266 657.346  1.00  9.72           H
ATOM   2711 2HB  MET S 167    -118.762 -94.553 656.080  1.00  9.72           H
ATOM   2712  CG  MET S 167    -118.836 -93.387 657.893  1.00  9.72           C
ATOM   2713 1HG  MET S 167    -118.315 -92.577 657.382  1.00  9.72           H
ATOM   2714 2HG  MET S 167    -119.607 -92.928 658.513  1.00  9.72           H
ATOM   2715  SD  MET S 167    -117.693 -94.297 658.918  1.00  9.72           S
ATOM   2716  CE  MET S 167    -116.538 -94.852 657.675  1.00  9.72           C
ATOM   2717 1HE  MET S 167    -117.060 -95.466 656.942  1.00  9.72           H
ATOM   2718 2HE  MET S 167    -116.096 -93.989 657.178  1.00  9.72           H
ATOM   2719 3HE  MET S 167    -115.751 -95.441 658.147  1.00  9.72           H
ATOM   2720  HN  MET S 167    -121.461 -93.803 658.204  1.00  9.72           H
ATOM   2721  N   VAL S 168    -121.865 -95.694 655.545  1.00  9.72           N
ATOM   2722  CA  VAL S 168    -122.354 -96.675 654.592  1.00  9.72           C
ATOM   2723  C   VAL S 168    -123.390 -96.019 653.677  1.00  9.72           C
ATOM   2724  O   VAL S 168    -123.392 -96.251 652.469  1.00  9.72           O
ATOM   2725  HA  VAL S 168    -121.506 -96.997 653.987  1.00  9.72           H
ATOM   2726  HB  VAL S 168    -123.603 -97.546 656.087  1.00  9.72           H
ATOM   2727  CB  VAL S 168    -122.899 -97.898 655.333  1.00  9.72           C
ATOM   2728  CG1 VAL S 168    -123.657 -98.824 654.379  1.00  9.72           C
ATOM   2729 1HG1 VAL S 168    -124.492 -98.283 653.934  1.00  9.72           H
ATOM   2730 2HG1 VAL S 168    -122.984 -99.163 653.591  1.00  9.72           H
ATOM   2731 3HG1 VAL S 168    -124.034 -99.684 654.931  1.00  9.72           H
ATOM   2732  CG2 VAL S 168    -121.777 -98.650 656.051  1.00  9.72           C
ATOM   2733 1HG2 VAL S 168    -121.039 -98.984 655.322  1.00  9.72           H
ATOM   2734 2HG2 VAL S 168    -121.300 -97.987 656.773  1.00  9.72           H
ATOM   2735 3HG2 VAL S 168    -122.192 -99.514 656.569  1.00  9.72           H
ATOM   2736  HN  VAL S 168    -122.019 -95.924 656.506  1.00  9.72           H
ATOM   2737  N   CYS S 169    -124.245 -95.212 654.288  1.00  9.72           N
ATOM   2738  CA  CYS S 169    -125.279 -94.515 653.543  1.00  9.72           C
ATOM   2739  C   CYS S 169    -124.604 -93.656 652.473  1.00  9.72           C
ATOM   2740  O   CYS S 169    -124.969 -93.718 651.300  1.00  9.72           O
ATOM   2741  HA  CYS S 169    -125.906 -95.281 653.086  1.00  9.72           H
ATOM   2742  CB  CYS S 169    -126.175 -93.682 654.462  1.00  9.72           C
ATOM   2743 1HB  CYS S 169    -125.563 -93.038 655.094  1.00  9.72           H
ATOM   2744 2HB  CYS S 169    -126.815 -93.030 653.867  1.00  9.72           H
ATOM   2745  HG  CYS S 169    -126.299 -94.947 656.466  1.00  9.72           H
ATOM   2746  SG  CYS S 169    -127.201 -94.784 655.502  1.00  9.72           S
ATOM   2747  HN  CYS S 169    -124.239 -95.032 655.272  1.00  9.72           H
ATOM   2748  N   PHE S 170    -123.631 -92.873 652.915  1.00  9.72           N
ATOM   2749  CA  PHE S 170    -122.942 -91.958 652.021  1.00  9.72           C
ATOM   2750  C   PHE S 170    -122.264 -92.715 650.877  1.00  9.72           C
ATOM   2751  O   PHE S 170    -122.345 -92.303 649.721  1.00  9.72           O
ATOM   2752  HA  PHE S 170    -123.692 -91.280 651.611  1.00  9.72           H
ATOM   2753  CB  PHE S 170    -121.872 -91.243 652.849  1.00  9.72           C
ATOM   2754 1HB  PHE S 170    -122.352 -90.746 653.692  1.00  9.72           H
ATOM   2755 2HB  PHE S 170    -121.191 -91.987 653.263  1.00  9.72           H
ATOM   2756  CG  PHE S 170    -121.061 -90.212 652.062  1.00  9.72           C
ATOM   2757  HD1 PHE S 170    -119.399 -91.513 651.809  1.00  9.72           H
ATOM   2758  CD1 PHE S 170    -119.818 -90.526 651.610  1.00  9.72           C
ATOM   2759  HD2 PHE S 170    -122.581 -88.729 652.176  1.00  9.72           H
ATOM   2760  CD2 PHE S 170    -121.584 -88.981 651.814  1.00  9.72           C
ATOM   2761  CE1 PHE S 170    -119.065 -89.569 650.879  1.00  9.72           C
ATOM   2762  HE1 PHE S 170    -118.068 -89.821 650.517  1.00  9.72           H
ATOM   2763  CE2 PHE S 170    -120.831 -88.024 651.083  1.00  9.72           C
ATOM   2764  HE2 PHE S 170    -121.250 -87.038 650.884  1.00  9.72           H
ATOM   2765  CZ  PHE S 170    -119.588 -88.339 650.631  1.00  9.72           C
ATOM   2766  HZ  PHE S 170    -119.010 -87.604 650.070  1.00  9.72           H
ATOM   2767  HN  PHE S 170    -123.313 -92.857 653.863  1.00  9.72           H
ATOM   2768  N   THR S 171    -121.610 -93.809 651.240  1.00  9.72           N
ATOM   2769  CA  THR S 171    -120.916 -94.626 650.259  1.00  9.72           C
ATOM   2770  C   THR S 171    -121.902 -95.169 649.223  1.00  9.72           C
ATOM   2771  O   THR S 171    -121.579 -95.258 648.040  1.00  9.72           O
ATOM   2772  HA  THR S 171    -120.207 -93.993 649.725  1.00  9.72           H
ATOM   2773  HB  THR S 171    -120.848 -96.395 651.518  1.00  9.72           H
ATOM   2774  CB  THR S 171    -120.157 -95.722 651.009  1.00  9.72           C
ATOM   2775  OG1 THR S 171    -119.260 -95.008 651.855  1.00  9.72           O
ATOM   2776  HG1 THR S 171    -119.685 -94.847 652.746  1.00  9.72           H
ATOM   2777  CG2 THR S 171    -119.239 -96.532 650.091  1.00  9.72           C
ATOM   2778 1HG2 THR S 171    -118.505 -95.868 649.635  1.00  9.72           H
ATOM   2779 2HG2 THR S 171    -119.833 -97.008 649.311  1.00  9.72           H
ATOM   2780 3HG2 THR S 171    -118.725 -97.296 650.674  1.00  9.72           H
ATOM   2781  HN  THR S 171    -121.551 -94.138 652.182  1.00  9.72           H
ATOM   2782  N   ILE S 172    -123.086 -95.518 649.706  1.00  9.72           N
ATOM   2783  CA  ILE S 172    -124.110 -96.081 648.843  1.00  9.72           C
ATOM   2784  C   ILE S 172    -124.549 -95.027 647.825  1.00  9.72           C
ATOM   2785  O   ILE S 172    -124.679 -95.321 646.638  1.00  9.72           O
ATOM   2786  HA  ILE S 172    -123.660 -96.915 648.304  1.00  9.72           H
ATOM   2787  HB  ILE S 172    -125.512 -95.924 650.450  1.00  9.72           H
ATOM   2788  CB  ILE S 172    -125.261 -96.649 649.676  1.00  9.72           C
ATOM   2789  CG1 ILE S 172    -124.841 -97.939 650.384  1.00  9.72           C
ATOM   2790 1HG1 ILE S 172    -124.725 -98.738 649.652  1.00  9.72           H
ATOM   2791 2HG1 ILE S 172    -123.870 -97.798 650.858  1.00  9.72           H
ATOM   2792  CG2 ILE S 172    -126.513 -96.846 648.819  1.00  9.72           C
ATOM   2793 1HG2 ILE S 172    -126.823 -95.888 648.402  1.00  9.72           H
ATOM   2794 2HG2 ILE S 172    -126.292 -97.541 648.009  1.00  9.72           H
ATOM   2795 3HG2 ILE S 172    -127.315 -97.250 649.436  1.00  9.72           H
ATOM   2796  CD1 ILE S 172    -125.874 -98.348 651.435  1.00  9.72           C
ATOM   2797 1HD1 ILE S 172    -125.969 -97.557 652.179  1.00  9.72           H
ATOM   2798 2HD1 ILE S 172    -126.838 -98.511 650.953  1.00  9.72           H
ATOM   2799 3HD1 ILE S 172    -125.551 -99.268 651.923  1.00  9.72           H
ATOM   2800  HN  ILE S 172    -123.349 -95.422 650.666  1.00  9.72           H
ATOM   2801  N   TRP S 173    -124.766 -93.820 648.327  1.00  9.72           N
ATOM   2802  CA  TRP S 173    -125.230 -92.731 647.484  1.00  9.72           C
ATOM   2803  C   TRP S 173    -124.162 -92.467 646.421  1.00  9.72           C
ATOM   2804  O   TRP S 173    -124.478 -92.324 645.241  1.00  9.72           O
ATOM   2805  HA  TRP S 173    -126.158 -93.050 647.009  1.00  9.72           H
ATOM   2806  CB  TRP S 173    -125.560 -91.493 648.320  1.00  9.72           C
ATOM   2807 1HB  TRP S 173    -124.779 -91.354 649.068  1.00  9.72           H
ATOM   2808 2HB  TRP S 173    -125.542 -90.615 647.674  1.00  9.72           H
ATOM   2809  CG  TRP S 173    -126.916 -91.562 649.026  1.00  9.72           C
ATOM   2810  HD1 TRP S 173    -126.384 -91.880 651.086  1.00  9.72           H
ATOM   2811  CD1 TRP S 173    -127.159 -91.748 650.330  1.00  9.72           C
ATOM   2812  CD2 TRP S 173    -128.214 -91.436 648.408  1.00  9.72           C
ATOM   2813  NE1 TRP S 173    -128.513 -91.752 650.597  1.00  9.72           N
ATOM   2814  HE1 TRP S 173    -128.939 -91.873 651.494  1.00  9.72           H
ATOM   2815  CE2 TRP S 173    -129.175 -91.556 649.391  1.00  9.72           C
ATOM   2816  HE3 TRP S 173    -127.825 -91.130 646.267  1.00  9.72           H
ATOM   2817  CE3 TRP S 173    -128.565 -91.228 647.062  1.00  9.72           C
ATOM   2818  CZ2 TRP S 173    -130.549 -91.482 649.133  1.00  9.72           C
ATOM   2819  HZ2 TRP S 173    -131.288 -91.580 649.928  1.00  9.72           H
ATOM   2820  CZ3 TRP S 173    -129.942 -91.156 646.821  1.00  9.72           C
ATOM   2821  HZ3 TRP S 173    -130.269 -90.996 645.794  1.00  9.72           H
ATOM   2822  CH2 TRP S 173    -130.922 -91.275 647.800  1.00  9.72           C
ATOM   2823  HH2 TRP S 173    -131.976 -91.208 647.530  1.00  9.72           H
ATOM   2824  HN  TRP S 173    -124.629 -93.581 649.288  1.00  9.72           H
ATOM   2825  N   VAL S 174    -122.919 -92.411 646.878  1.00  9.72           N
ATOM   2826  CA  VAL S 174    -121.808 -92.114 645.989  1.00  9.72           C
ATOM   2827  C   VAL S 174    -121.698 -93.213 644.931  1.00  9.72           C
ATOM   2828  O   VAL S 174    -121.475 -92.928 643.756  1.00  9.72           O
ATOM   2829  HA  VAL S 174    -122.029 -91.169 645.492  1.00  9.72           H
ATOM   2830  HB  VAL S 174    -120.397 -92.816 647.428  1.00  9.72           H
ATOM   2831  CB  VAL S 174    -120.524 -91.934 646.801  1.00  9.72           C
ATOM   2832  CG1 VAL S 174    -119.305 -91.832 645.882  1.00  9.72           C
ATOM   2833 1HG1 VAL S 174    -119.219 -92.743 645.289  1.00  9.72           H
ATOM   2834 2HG1 VAL S 174    -119.421 -90.976 645.217  1.00  9.72           H
ATOM   2835 3HG1 VAL S 174    -118.405 -91.704 646.484  1.00  9.72           H
ATOM   2836  CG2 VAL S 174    -120.622 -90.714 647.719  1.00  9.72           C
ATOM   2837 1HG2 VAL S 174    -120.784 -89.819 647.119  1.00  9.72           H
ATOM   2838 2HG2 VAL S 174    -121.455 -90.845 648.409  1.00  9.72           H
ATOM   2839 3HG2 VAL S 174    -119.695 -90.609 648.284  1.00  9.72           H
ATOM   2840  HN  VAL S 174    -122.667 -92.565 647.833  1.00  9.72           H
ATOM   2841  N   LEU S 175    -121.860 -94.447 645.387  1.00  9.72           N
ATOM   2842  CA  LEU S 175    -121.697 -95.595 644.511  1.00  9.72           C
ATOM   2843  C   LEU S 175    -122.816 -95.598 643.467  1.00  9.72           C
ATOM   2844  O   LEU S 175    -122.564 -95.813 642.283  1.00  9.72           O
ATOM   2845  HA  LEU S 175    -120.744 -95.480 643.995  1.00  9.72           H
ATOM   2846  CB  LEU S 175    -121.616 -96.885 645.329  1.00  9.72           C
ATOM   2847 1HB  LEU S 175    -120.753 -96.818 645.992  1.00  9.72           H
ATOM   2848 2HB  LEU S 175    -122.501 -96.946 645.963  1.00  9.72           H
ATOM   2849  HG  LEU S 175    -122.386 -98.262 643.885  1.00  9.72           H
ATOM   2850  CG  LEU S 175    -121.508 -98.183 644.526  1.00  9.72           C
ATOM   2851  CD1 LEU S 175    -120.281 -98.162 643.612  1.00  9.72           C
ATOM   2852 1HD1 LEU S 175    -120.361 -97.326 642.917  1.00  9.72           H
ATOM   2853 2HD1 LEU S 175    -119.381 -98.048 644.215  1.00  9.72           H
ATOM   2854 3HD1 LEU S 175    -120.229 -99.096 643.053  1.00  9.72           H
ATOM   2855  CD2 LEU S 175    -121.513 -99.402 645.451  1.00  9.72           C
ATOM   2856 1HD2 LEU S 175    -120.666 -99.343 646.134  1.00  9.72           H
ATOM   2857 2HD2 LEU S 175    -122.441 -99.421 646.022  1.00  9.72           H
ATOM   2858 3HD2 LEU S 175    -121.435-100.311 644.854  1.00  9.72           H
ATOM   2859  HN  LEU S 175    -122.098 -94.667 646.333  1.00  9.72           H
ATOM   2860  N   ALA S 176    -124.028 -95.356 643.945  1.00  9.72           N
ATOM   2861  CA  ALA S 176    -125.193 -95.376 643.076  1.00  9.72           C
ATOM   2862  C   ALA S 176    -125.042 -94.296 642.003  1.00  9.72           C
ATOM   2863  O   ALA S 176    -125.420 -94.504 640.851  1.00  9.72           O
ATOM   2864  HA  ALA S 176    -125.230 -96.353 642.594  1.00  9.72           H
ATOM   2865  CB  ALA S 176    -126.459 -95.192 643.915  1.00  9.72           C
ATOM   2866 1HB  ALA S 176    -126.534 -96.000 644.642  1.00  9.72           H
ATOM   2867 2HB  ALA S 176    -126.412 -94.236 644.438  1.00  9.72           H
ATOM   2868 3HB  ALA S 176    -127.332 -95.207 643.263  1.00  9.72           H
ATOM   2869  HN  ALA S 176    -124.220 -95.150 644.905  1.00  9.72           H
ATOM   2870  N   ALA S 177    -124.488 -93.167 642.420  1.00  9.72           N
ATOM   2871  CA  ALA S 177    -124.304 -92.045 641.514  1.00  9.72           C
ATOM   2872  C   ALA S 177    -123.417 -92.478 640.346  1.00  9.72           C
ATOM   2873  O   ALA S 177    -123.749 -92.237 639.186  1.00  9.72           O
ATOM   2874  HA  ALA S 177    -125.285 -91.765 641.130  1.00  9.72           H
ATOM   2875  CB  ALA S 177    -123.719 -90.859 642.283  1.00  9.72           C
ATOM   2876 1HB  ALA S 177    -124.401 -90.572 643.083  1.00  9.72           H
ATOM   2877 2HB  ALA S 177    -122.757 -91.142 642.710  1.00  9.72           H
ATOM   2878 3HB  ALA S 177    -123.581 -90.018 641.603  1.00  9.72           H
ATOM   2879  HN  ALA S 177    -124.168 -93.012 643.354  1.00  9.72           H
ATOM   2880  N   ALA S 178    -122.305 -93.111 640.692  1.00  9.72           N
ATOM   2881  CA  ALA S 178    -121.334 -93.519 639.691  1.00  9.72           C
ATOM   2882  C   ALA S 178    -121.975 -94.544 638.753  1.00  9.72           C
ATOM   2883  O   ALA S 178    -121.712 -94.540 637.551  1.00  9.72           O
ATOM   2884  HA  ALA S 178    -121.058 -92.635 639.116  1.00  9.72           H
ATOM   2885  CB  ALA S 178    -120.084 -94.065 640.385  1.00  9.72           C
ATOM   2886 1HB  ALA S 178    -119.651 -93.289 641.016  1.00  9.72           H
ATOM   2887 2HB  ALA S 178    -120.355 -94.924 640.999  1.00  9.72           H
ATOM   2888 3HB  ALA S 178    -119.356 -94.371 639.633  1.00  9.72           H
ATOM   2889  HN  ALA S 178    -122.064 -93.344 641.634  1.00  9.72           H
ATOM   2890  N   LEU S 179    -122.803 -95.397 639.338  1.00  9.72           N
ATOM   2891  CA  LEU S 179    -123.421 -96.476 638.585  1.00  9.72           C
ATOM   2892  C   LEU S 179    -124.490 -95.897 637.657  1.00  9.72           C
ATOM   2893  O   LEU S 179    -125.023 -96.602 636.801  1.00  9.72           O
ATOM   2894  HA  LEU S 179    -122.643 -96.933 637.973  1.00  9.72           H
ATOM   2895  CB  LEU S 179    -123.947 -97.556 639.531  1.00  9.72           C
ATOM   2896 1HB  LEU S 179    -124.578 -97.079 640.281  1.00  9.72           H
ATOM   2897 2HB  LEU S 179    -124.584 -98.232 638.961  1.00  9.72           H
ATOM   2898  HG  LEU S 179    -122.193 -97.707 640.746  1.00  9.72           H
ATOM   2899  CG  LEU S 179    -122.886 -98.389 640.254  1.00  9.72           C
ATOM   2900  CD1 LEU S 179    -123.519 -99.255 641.345  1.00  9.72           C
ATOM   2901 1HD1 LEU S 179    -124.017 -98.616 642.074  1.00  9.72           H
ATOM   2902 2HD1 LEU S 179    -124.248 -99.930 640.896  1.00  9.72           H
ATOM   2903 3HD1 LEU S 179    -122.744 -99.837 641.843  1.00  9.72           H
ATOM   2904  CD2 LEU S 179    -122.073 -99.222 639.261  1.00  9.72           C
ATOM   2905 1HD2 LEU S 179    -122.738 -99.896 638.721  1.00  9.72           H
ATOM   2906 2HD2 LEU S 179    -121.574 -98.559 638.554  1.00  9.72           H
ATOM   2907 3HD2 LEU S 179    -121.327 -99.805 639.801  1.00  9.72           H
ATOM   2908  HN  LEU S 179    -123.053 -95.359 640.305  1.00  9.72           H
ATOM   2909  N   CYS S 180    -124.773 -94.618 637.857  1.00  9.72           N
ATOM   2910  CA  CYS S 180    -125.801 -93.948 637.079  1.00  9.72           C
ATOM   2911  C   CYS S 180    -125.115 -93.063 636.036  1.00  9.72           C
ATOM   2912  O   CYS S 180    -125.779 -92.332 635.303  1.00  9.72           O
ATOM   2913  HA  CYS S 180    -126.388 -94.730 636.597  1.00  9.72           H
ATOM   2914  CB  CYS S 180    -126.753 -93.147 637.970  1.00  9.72           C
ATOM   2915 1HB  CYS S 180    -126.183 -92.495 638.631  1.00  9.72           H
ATOM   2916 2HB  CYS S 180    -127.385 -92.505 637.356  1.00  9.72           H
ATOM   2917  HG  CYS S 180    -126.860 -94.576 639.860  1.00  9.72           H
ATOM   2918  SG  CYS S 180    -127.792 -94.284 638.957  1.00  9.72           S
ATOM   2919  HN  CYS S 180    -124.315 -94.043 638.535  1.00  9.72           H
ATOM   2920  N   ILE S 181    -123.794 -93.159 636.003  1.00  9.72           N
ATOM   2921  CA  ILE S 181    -123.012 -92.392 635.049  1.00  9.72           C
ATOM   2922  C   ILE S 181    -123.473 -92.729 633.630  1.00  9.72           C
ATOM   2923  O   ILE S 181    -123.702 -91.833 632.818  1.00  9.72           O
ATOM   2924  HA  ILE S 181    -123.212 -91.337 635.235  1.00  9.72           H
ATOM   2925  HB  ILE S 181    -121.348 -93.685 635.414  1.00  9.72           H
ATOM   2926  CB  ILE S 181    -121.516 -92.617 635.278  1.00  9.72           C
ATOM   2927  CG1 ILE S 181    -121.046 -91.919 636.557  1.00  9.72           C
ATOM   2928 1HG1 ILE S 181    -121.138 -90.839 636.440  1.00  9.72           H
ATOM   2929 2HG1 ILE S 181    -121.689 -92.206 637.389  1.00  9.72           H
ATOM   2930  CG2 ILE S 181    -120.702 -92.184 634.057  1.00  9.72           C
ATOM   2931 1HG2 ILE S 181    -121.014 -92.764 633.189  1.00  9.72           H
ATOM   2932 2HG2 ILE S 181    -120.871 -91.124 633.865  1.00  9.72           H
ATOM   2933 3HG2 ILE S 181    -119.643 -92.354 634.247  1.00  9.72           H
ATOM   2934  CD1 ILE S 181    -119.595 -92.281 636.878  1.00  9.72           C
ATOM   2935 1HD1 ILE S 181    -119.512 -93.359 637.017  1.00  9.72           H
ATOM   2936 2HD1 ILE S 181    -118.952 -91.971 636.054  1.00  9.72           H
ATOM   2937 3HD1 ILE S 181    -119.287 -91.772 637.791  1.00  9.72           H
ATOM   2938  HN  ILE S 181    -123.260 -93.746 636.612  1.00  9.72           H
ATOM   2939  N   PRO S 182    -123.619 -94.021 633.305  1.00  9.72           N
ATOM   2940  CA  PRO S 182    -124.010 -94.420 631.951  1.00  9.72           C
ATOM   2941  C   PRO S 182    -125.275 -93.716 631.486  1.00  9.72           C
ATOM   2942  O   PRO S 182    -125.332 -93.211 630.366  1.00  9.72           O
ATOM   2943  HA  PRO S 182    -123.241 -94.126 631.237  1.00  9.72           H
ATOM   2944  CB  PRO S 182    -124.210 -95.933 632.063  1.00  9.72           C
ATOM   2945 1HB  PRO S 182    -125.245 -96.185 632.294  1.00  9.72           H
ATOM   2946 2HB  PRO S 182    -123.961 -96.440 631.131  1.00  9.72           H
ATOM   2947  CG  PRO S 182    -123.267 -96.331 633.191  1.00  9.72           C
ATOM   2948 1HG  PRO S 182    -123.541 -97.292 633.627  1.00  9.72           H
ATOM   2949 2HG  PRO S 182    -122.240 -96.435 632.843  1.00  9.72           H
ATOM   2950  CD  PRO S 182    -123.423 -95.190 634.183  1.00  9.72           C
ATOM   2951 1HD  PRO S 182    -124.275 -95.341 634.844  1.00  9.72           H
ATOM   2952 2HD  PRO S 182    -122.544 -95.084 634.819  1.00  9.72           H
ATOM   2953  N   GLU S 183    -126.265 -93.703 632.366  1.00  9.72           N
ATOM   2954  CA  GLU S 183    -127.571 -93.172 632.016  1.00  9.72           C
ATOM   2955  C   GLU S 183    -127.481 -91.667 631.760  1.00  9.72           C
ATOM   2956  O   GLU S 183    -128.191 -91.135 630.907  1.00  9.72           O
ATOM   2957  HA  GLU S 183    -127.856 -93.687 631.098  1.00  9.72           H
ATOM   2958  CB  GLU S 183    -128.600 -93.483 633.105  1.00  9.72           C
ATOM   2959 1HB  GLU S 183    -128.145 -93.354 634.087  1.00  9.72           H
ATOM   2960 2HB  GLU S 183    -129.488 -92.869 632.957  1.00  9.72           H
ATOM   2961  CG  GLU S 183    -129.063 -94.939 633.022  1.00  9.72           C
ATOM   2962 1HG  GLU S 183    -129.975 -95.068 633.606  1.00  9.72           H
ATOM   2963 2HG  GLU S 183    -129.308 -95.188 631.990  1.00  9.72           H
ATOM   2964  CD  GLU S 183    -127.981 -95.889 633.539  1.00  9.72           C
ATOM   2965  OE1 GLU S 183    -128.156 -97.111 633.339  1.00  9.72           O
ATOM   2966  OE2 GLU S 183    -127.004 -95.373 634.122  1.00  9.72           O
ATOM   2967  HN  GLU S 183    -126.185 -94.045 633.303  1.00  9.72           H
ATOM   2968  N   ILE S 184    -126.603 -91.022 632.514  1.00  9.72           N
ATOM   2969  CA  ILE S 184    -126.407 -89.589 632.376  1.00  9.72           C
ATOM   2970  C   ILE S 184    -125.902 -89.281 630.965  1.00  9.72           C
ATOM   2971  O   ILE S 184    -126.312 -88.294 630.356  1.00  9.72           O
ATOM   2972  HA  ILE S 184    -127.379 -89.112 632.506  1.00  9.72           H
ATOM   2973  HB  ILE S 184    -124.641 -89.738 633.573  1.00  9.72           H
ATOM   2974  CB  ILE S 184    -125.493 -89.063 633.484  1.00  9.72           C
ATOM   2975  CG1 ILE S 184    -126.213 -89.064 634.835  1.00  9.72           C
ATOM   2976 1HG1 ILE S 184    -126.981 -88.291 634.842  1.00  9.72           H
ATOM   2977 2HG1 ILE S 184    -126.719 -90.018 634.980  1.00  9.72           H
ATOM   2978  CG2 ILE S 184    -124.940 -87.681 633.130  1.00  9.72           C
ATOM   2979 1HG2 ILE S 184    -124.324 -87.315 633.952  1.00  9.72           H
ATOM   2980 2HG2 ILE S 184    -124.336 -87.753 632.226  1.00  9.72           H
ATOM   2981 3HG2 ILE S 184    -125.767 -86.992 632.961  1.00  9.72           H
ATOM   2982  CD1 ILE S 184    -125.228 -88.823 635.981  1.00  9.72           C
ATOM   2983 1HD1 ILE S 184    -125.696 -89.098 636.926  1.00  9.72           H
ATOM   2984 2HD1 ILE S 184    -124.336 -89.430 635.827  1.00  9.72           H
ATOM   2985 3HD1 ILE S 184    -124.951 -87.769 636.006  1.00  9.72           H
ATOM   2986  HN  ILE S 184    -126.032 -91.461 633.208  1.00  9.72           H
ATOM   2987  N   LEU S 185    -125.019 -90.145 630.485  1.00  9.72           N
ATOM   2988  CA  LEU S 185    -124.333 -89.894 629.229  1.00  9.72           C
ATOM   2989  C   LEU S 185    -125.299 -90.137 628.068  1.00  9.72           C
ATOM   2990  O   LEU S 185    -125.542 -89.242 627.260  1.00  9.72           O
ATOM   2991  HA  LEU S 185    -124.040 -88.844 629.221  1.00  9.72           H
ATOM   2992  CB  LEU S 185    -123.050 -90.723 629.145  1.00  9.72           C
ATOM   2993 1HB  LEU S 185    -123.305 -91.769 629.313  1.00  9.72           H
ATOM   2994 2HB  LEU S 185    -122.659 -90.649 628.130  1.00  9.72           H
ATOM   2995  HG  LEU S 185    -122.330 -90.403 631.133  1.00  9.72           H
ATOM   2996  CG  LEU S 185    -121.936 -90.335 630.119  1.00  9.72           C
ATOM   2997  CD1 LEU S 185    -120.761 -91.311 630.025  1.00  9.72           C
ATOM   2998 1HD1 LEU S 185    -121.104 -92.317 630.268  1.00  9.72           H
ATOM   2999 2HD1 LEU S 185    -120.359 -91.299 629.012  1.00  9.72           H
ATOM   3000 3HD1 LEU S 185    -119.983 -91.012 630.728  1.00  9.72           H
ATOM   3001  CD2 LEU S 185    -121.496 -88.886 629.901  1.00  9.72           C
ATOM   3002 1HD2 LEU S 185    -121.126 -88.768 628.883  1.00  9.72           H
ATOM   3003 2HD2 LEU S 185    -122.345 -88.221 630.059  1.00  9.72           H
ATOM   3004 3HD2 LEU S 185    -120.703 -88.637 630.607  1.00  9.72           H
ATOM   3005  HN  LEU S 185    -124.770 -91.000 630.939  1.00  9.72           H
ATOM   3006  N   TYR S 186    -125.825 -91.353 628.022  1.00  9.72           N
ATOM   3007  CA  TYR S 186    -126.354 -91.893 626.781  1.00  9.72           C
ATOM   3008  C   TYR S 186    -127.866 -91.681 626.692  1.00  9.72           C
ATOM   3009  O   TYR S 186    -128.484 -92.009 625.680  1.00  9.72           O
ATOM   3010  HA  TYR S 186    -125.872 -91.371 625.955  1.00  9.72           H
ATOM   3011  CB  TYR S 186    -126.063 -93.394 626.817  1.00  9.72           C
ATOM   3012 1HB  TYR S 186    -126.597 -93.838 627.657  1.00  9.72           H
ATOM   3013 2HB  TYR S 186    -126.458 -93.852 625.910  1.00  9.72           H
ATOM   3014  CG  TYR S 186    -124.576 -93.737 626.937  1.00  9.72           C
ATOM   3015  HD1 TYR S 186    -124.010 -92.520 625.266  1.00  9.72           H
ATOM   3016  CD1 TYR S 186    -123.669 -93.194 626.052  1.00  9.72           C
ATOM   3017  HD2 TYR S 186    -124.861 -95.020 628.632  1.00  9.72           H
ATOM   3018  CD2 TYR S 186    -124.144 -94.590 627.932  1.00  9.72           C
ATOM   3019  CE1 TYR S 186    -122.270 -93.516 626.165  1.00  9.72           C
ATOM   3020  HE1 TYR S 186    -121.542 -93.094 625.472  1.00  9.72           H
ATOM   3021  HE2 TYR S 186    -122.390 -95.586 628.827  1.00  9.72           H
ATOM   3022  CE2 TYR S 186    -122.745 -94.913 628.046  1.00  9.72           C
ATOM   3023  CZ  TYR S 186    -121.877 -94.360 627.157  1.00  9.72           C
ATOM   3024  OH  TYR S 186    -120.556 -94.665 627.264  1.00  9.72           O
ATOM   3025  HH  TYR S 186    -120.041 -94.212 626.537  1.00  9.72           H
ATOM   3026  HN  TYR S 186    -125.892 -91.963 628.811  1.00  9.72           H
ATOM   3027  N   SER S 187    -128.419 -91.133 627.764  1.00  9.72           N
ATOM   3028  CA  SER S 187    -129.809 -90.710 627.756  1.00  9.72           C
ATOM   3029  C   SER S 187    -129.994 -89.538 626.790  1.00  9.72           C
ATOM   3030  O   SER S 187    -129.376 -88.488 626.957  1.00  9.72           O
ATOM   3031  HA  SER S 187    -130.373 -91.578 627.415  1.00  9.72           H
ATOM   3032  CB  SER S 187    -130.275 -90.319 629.160  1.00  9.72           C
ATOM   3033 1HB  SER S 187    -129.615 -89.549 629.559  1.00  9.72           H
ATOM   3034 2HB  SER S 187    -131.273 -89.886 629.104  1.00  9.72           H
ATOM   3035  HG  SER S 187    -129.359 -91.762 630.202  1.00  9.72           H
ATOM   3036  OG  SER S 187    -130.291 -91.435 630.046  1.00  9.72           O
ATOM   3037  HN  SER S 187    -127.935 -90.976 628.625  1.00  9.72           H
ATOM   3038  N   GLN S 188    -130.848 -89.756 625.801  1.00  9.72           N
ATOM   3039  CA  GLN S 188    -131.267 -88.678 624.922  1.00  9.72           C
ATOM   3040  C   GLN S 188    -132.672 -88.950 624.380  1.00  9.72           C
ATOM   3041  O   GLN S 188    -133.233 -90.021 624.609  1.00  9.72           O
ATOM   3042  HA  GLN S 188    -131.278 -87.784 625.545  1.00  9.72           H
ATOM   3043  CB  GLN S 188    -130.268 -88.481 623.781  1.00  9.72           C
ATOM   3044 1HB  GLN S 188    -130.529 -87.587 623.214  1.00  9.72           H
ATOM   3045 2HB  GLN S 188    -129.270 -88.318 624.190  1.00  9.72           H
ATOM   3046  CG  GLN S 188    -130.251 -89.695 622.850  1.00  9.72           C
ATOM   3047 1HG  GLN S 188    -130.087 -90.602 623.433  1.00  9.72           H
ATOM   3048 2HG  GLN S 188    -131.222 -89.799 622.365  1.00  9.72           H
ATOM   3049  CD  GLN S 188    -129.157 -89.559 621.789  1.00  9.72           C
ATOM   3050  OE1 GLN S 188    -128.160 -88.880 621.972  1.00  9.72           O
ATOM   3051  NE2 GLN S 188    -129.399 -90.240 620.673  1.00  9.72           N
ATOM   3052 1HE2 GLN S 188    -130.237 -90.778 620.586  1.00  9.72           H
ATOM   3053 2HE2 GLN S 188    -128.742 -90.213 619.919  1.00  9.72           H
ATOM   3054  HN  GLN S 188    -131.251 -90.648 625.597  1.00  9.72           H
ATOM   3055  N   ILE S 189    -133.200 -87.963 623.671  1.00  9.72           N
ATOM   3056  CA  ILE S 189    -134.486 -88.119 623.012  1.00  9.72           C
ATOM   3057  C   ILE S 189    -134.271 -88.706 621.616  1.00  9.72           C
ATOM   3058  O   ILE S 189    -133.421 -88.233 620.864  1.00  9.72           O
ATOM   3059  HA  ILE S 189    -135.069 -88.828 623.599  1.00  9.72           H
ATOM   3060  HB  ILE S 189    -134.651 -86.053 622.484  1.00  9.72           H
ATOM   3061  CB  ILE S 189    -135.251 -86.794 623.012  1.00  9.72           C
ATOM   3062  CG1 ILE S 189    -135.456 -86.278 624.437  1.00  9.72           C
ATOM   3063 1HG1 ILE S 189    -136.100 -86.965 624.987  1.00  9.72           H
ATOM   3064 2HG1 ILE S 189    -134.499 -86.252 624.959  1.00  9.72           H
ATOM   3065  CG2 ILE S 189    -136.574 -86.926 622.254  1.00  9.72           C
ATOM   3066 1HG2 ILE S 189    -136.374 -87.215 621.222  1.00  9.72           H
ATOM   3067 2HG2 ILE S 189    -137.192 -87.686 622.731  1.00  9.72           H
ATOM   3068 3HG2 ILE S 189    -137.098 -85.970 622.269  1.00  9.72           H
ATOM   3069  CD1 ILE S 189    -136.079 -84.881 624.431  1.00  9.72           C
ATOM   3070 1HD1 ILE S 189    -135.420 -84.192 623.901  1.00  9.72           H
ATOM   3071 2HD1 ILE S 189    -137.046 -84.916 623.930  1.00  9.72           H
ATOM   3072 3HD1 ILE S 189    -136.213 -84.538 625.457  1.00  9.72           H
ATOM   3073  HN  ILE S 189    -132.765 -87.071 623.543  1.00  9.72           H
ATOM   3074  N   LYS S 190    -135.057 -89.728 621.311  1.00  9.72           N
ATOM   3075  CA  LYS S 190    -135.092 -90.269 619.963  1.00  9.72           C
ATOM   3076  C   LYS S 190    -136.448 -89.955 619.328  1.00  9.72           C
ATOM   3077  O   LYS S 190    -137.493 -90.235 619.914  1.00  9.72           O
ATOM   3078  HA  LYS S 190    -134.316 -89.765 619.388  1.00  9.72           H
ATOM   3079  CB  LYS S 190    -134.750 -91.760 619.976  1.00  9.72           C
ATOM   3080 1HB  LYS S 190    -133.879 -91.933 620.608  1.00  9.72           H
ATOM   3081 2HB  LYS S 190    -135.575 -92.324 620.411  1.00  9.72           H
ATOM   3082  CG  LYS S 190    -134.468 -92.270 618.561  1.00  9.72           C
ATOM   3083 1HG  LYS S 190    -135.235 -91.903 617.879  1.00  9.72           H
ATOM   3084 2HG  LYS S 190    -133.515 -91.873 618.211  1.00  9.72           H
ATOM   3085  CD  LYS S 190    -134.434 -93.799 618.525  1.00  9.72           C
ATOM   3086 1HD  LYS S 190    -133.856 -94.174 619.369  1.00  9.72           H
ATOM   3087 2HD  LYS S 190    -135.446 -94.191 618.633  1.00  9.72           H
ATOM   3088  CE  LYS S 190    -133.822 -94.304 617.217  1.00  9.72           C
ATOM   3089 1HE  LYS S 190    -134.266 -93.775 616.373  1.00  9.72           H
ATOM   3090 2HE  LYS S 190    -132.754 -94.088 617.201  1.00  9.72           H
ATOM   3091  NZ  LYS S 190    -134.043 -95.760 617.069  1.00  9.72           N
ATOM   3092 1HZ  LYS S 190    -133.273 -96.167 616.550  1.00  9.72           H
ATOM   3093 2HZ  LYS S 190    -134.097 -96.188 617.986  1.00  9.72           H
ATOM   3094 3HZ  LYS S 190    -134.910 -95.921 616.569  1.00  9.72           H
ATOM   3095  HN  LYS S 190    -135.661 -90.184 621.966  1.00  9.72           H
ATOM   3096  N   GLU S 191    -136.388 -89.377 618.137  1.00  9.72           N
ATOM   3097  CA  GLU S 191    -137.594 -89.117 617.369  1.00  9.72           C
ATOM   3098  C   GLU S 191    -137.768 -90.176 616.279  1.00  9.72           C
ATOM   3099  O   GLU S 191    -136.967 -90.253 615.350  1.00  9.72           O
ATOM   3100  HA  GLU S 191    -138.413 -89.185 618.085  1.00  9.72           H
ATOM   3101  CB  GLU S 191    -137.568 -87.710 616.768  1.00  9.72           C
ATOM   3102 1HB  GLU S 191    -136.603 -87.531 616.296  1.00  9.72           H
ATOM   3103 2HB  GLU S 191    -138.411 -87.587 616.088  1.00  9.72           H
ATOM   3104  CG  GLU S 191    -137.732 -86.646 617.855  1.00  9.72           C
ATOM   3105 1HG  GLU S 191    -138.667 -86.811 618.392  1.00  9.72           H
ATOM   3106 2HG  GLU S 191    -136.926 -86.737 618.583  1.00  9.72           H
ATOM   3107  CD  GLU S 191    -137.726 -85.240 617.252  1.00  9.72           C
ATOM   3108  OE1 GLU S 191    -137.685 -84.280 618.051  1.00  9.72           O
ATOM   3109  OE2 GLU S 191    -137.761 -85.158 616.005  1.00  9.72           O
ATOM   3110  HN  GLU S 191    -135.537 -89.090 617.697  1.00  9.72           H
ATOM   3111  N   GLU S 192    -138.821 -90.967 616.430  1.00  9.72           N
ATOM   3112  CA  GLU S 192    -139.151 -91.971 615.433  1.00  9.72           C
ATOM   3113  C   GLU S 192    -140.602 -91.809 614.976  1.00  9.72           C
ATOM   3114  O   GLU S 192    -141.509 -91.713 615.801  1.00  9.72           O
ATOM   3115  HA  GLU S 192    -138.477 -91.783 614.598  1.00  9.72           H
ATOM   3116  CB  GLU S 192    -138.900 -93.381 615.972  1.00  9.72           C
ATOM   3117 1HB  GLU S 192    -139.181 -93.427 617.024  1.00  9.72           H
ATOM   3118 2HB  GLU S 192    -139.426 -94.109 615.354  1.00  9.72           H
ATOM   3119  CG  GLU S 192    -137.416 -93.742 615.895  1.00  9.72           C
ATOM   3120 1HG  GLU S 192    -136.990 -93.350 614.971  1.00  9.72           H
ATOM   3121 2HG  GLU S 192    -136.880 -93.269 616.719  1.00  9.72           H
ATOM   3122  CD  GLU S 192    -137.216 -95.257 615.952  1.00  9.72           C
ATOM   3123  OE1 GLU S 192    -136.116 -95.700 615.555  1.00  9.72           O
ATOM   3124  OE2 GLU S 192    -138.167 -95.939 616.391  1.00  9.72           O
ATOM   3125  HN  GLU S 192    -139.441 -90.929 617.213  1.00  9.72           H
ATOM   3126  N   SER S 193    -140.776 -91.782 613.663  1.00  9.72           N
ATOM   3127  CA  SER S 193    -142.106 -91.851 613.082  1.00  9.72           C
ATOM   3128  C   SER S 193    -142.978 -90.722 613.637  1.00  9.72           C
ATOM   3129  O   SER S 193    -144.203 -90.827 613.648  1.00  9.72           O
ATOM   3130  HA  SER S 193    -141.960 -91.729 612.009  1.00  9.72           H
ATOM   3131  CB  SER S 193    -142.758 -93.208 613.357  1.00  9.72           C
ATOM   3132 1HB  SER S 193    -142.953 -93.306 614.425  1.00  9.72           H
ATOM   3133 2HB  SER S 193    -143.722 -93.256 612.851  1.00  9.72           H
ATOM   3134  HG  SER S 193    -142.333 -95.159 613.224  1.00  9.72           H
ATOM   3135  OG  SER S 193    -141.939 -94.291 612.923  1.00  9.72           O
ATOM   3136  HN  SER S 193    -140.029 -91.716 613.001  1.00  9.72           H
ATOM   3137  N   GLY S 194    -142.311 -89.667 614.082  1.00  9.72           N
ATOM   3138  CA  GLY S 194    -143.011 -88.496 614.583  1.00  9.72           C
ATOM   3139  C   GLY S 194    -143.302 -88.630 616.079  1.00  9.72           C
ATOM   3140  O   GLY S 194    -144.024 -87.815 616.650  1.00  9.72           O
ATOM   3141 1HA  GLY S 194    -142.410 -87.605 614.405  1.00  9.72           H
ATOM   3142 2HA  GLY S 194    -143.945 -88.365 614.038  1.00  9.72           H
ATOM   3143  HN  GLY S 194    -141.313 -89.604 614.104  1.00  9.72           H
ATOM   3144  N   ILE S 195    -142.725 -89.666 616.671  1.00  9.72           N
ATOM   3145  CA  ILE S 195    -142.894 -89.903 618.095  1.00  9.72           C
ATOM   3146  C   ILE S 195    -141.568 -89.638 618.812  1.00  9.72           C
ATOM   3147  O   ILE S 195    -140.547 -90.237 618.478  1.00  9.72           O
ATOM   3148  HA  ILE S 195    -143.632 -89.190 618.460  1.00  9.72           H
ATOM   3149  HB  ILE S 195    -142.760 -92.031 617.923  1.00  9.72           H
ATOM   3150  CB  ILE S 195    -143.457 -91.304 618.341  1.00  9.72           C
ATOM   3151  CG1 ILE S 195    -144.793 -91.493 617.620  1.00  9.72           C
ATOM   3152 1HG1 ILE S 195    -145.530 -90.802 618.027  1.00  9.72           H
ATOM   3153 2HG1 ILE S 195    -144.677 -91.251 616.564  1.00  9.72           H
ATOM   3154  CG2 ILE S 195    -143.568 -91.595 619.839  1.00  9.72           C
ATOM   3155 1HG2 ILE S 195    -142.580 -91.530 620.296  1.00  9.72           H
ATOM   3156 2HG2 ILE S 195    -144.232 -90.865 620.303  1.00  9.72           H
ATOM   3157 3HG2 ILE S 195    -143.971 -92.597 619.986  1.00  9.72           H
ATOM   3158  CD1 ILE S 195    -145.297 -92.930 617.767  1.00  9.72           C
ATOM   3159 1HD1 ILE S 195    -144.568 -93.617 617.337  1.00  9.72           H
ATOM   3160 2HD1 ILE S 195    -145.435 -93.161 618.824  1.00  9.72           H
ATOM   3161 3HD1 ILE S 195    -146.248 -93.037 617.245  1.00  9.72           H
ATOM   3162  HN  ILE S 195    -142.152 -90.334 616.196  1.00  9.72           H
ATOM   3163  N   ALA S 196    -141.628 -88.741 619.785  1.00  9.72           N
ATOM   3164  CA  ALA S 196    -140.470 -88.460 620.616  1.00  9.72           C
ATOM   3165  C   ALA S 196    -140.383 -89.503 621.732  1.00  9.72           C
ATOM   3166  O   ALA S 196    -141.331 -89.682 622.494  1.00  9.72           O
ATOM   3167  HA  ALA S 196    -139.583 -88.538 619.987  1.00  9.72           H
ATOM   3168  CB  ALA S 196    -140.565 -87.032 621.159  1.00  9.72           C
ATOM   3169 1HB  ALA S 196    -140.594 -86.328 620.327  1.00  9.72           H
ATOM   3170 2HB  ALA S 196    -141.472 -86.929 621.754  1.00  9.72           H
ATOM   3171 3HB  ALA S 196    -139.696 -86.822 621.782  1.00  9.72           H
ATOM   3172  HN  ALA S 196    -142.447 -88.212 620.008  1.00  9.72           H
ATOM   3173  N   ILE S 197    -139.236 -90.163 621.793  1.00  9.72           N
ATOM   3174  CA  ILE S 197    -139.023 -91.203 622.785  1.00  9.72           C
ATOM   3175  C   ILE S 197    -137.763 -90.882 623.592  1.00  9.72           C
ATOM   3176  O   ILE S 197    -136.684 -90.716 623.025  1.00  9.72           O
ATOM   3177  HA  ILE S 197    -139.878 -91.190 623.461  1.00  9.72           H
ATOM   3178  HB  ILE S 197    -138.144 -92.611 621.436  1.00  9.72           H
ATOM   3179  CB  ILE S 197    -138.992 -92.581 622.120  1.00  9.72           C
ATOM   3180  CG1 ILE S 197    -140.254 -92.815 621.286  1.00  9.72           C
ATOM   3181 1HG1 ILE S 197    -141.131 -92.788 621.932  1.00  9.72           H
ATOM   3182 2HG1 ILE S 197    -140.368 -92.010 620.560  1.00  9.72           H
ATOM   3183  CG2 ILE S 197    -138.777 -93.685 623.156  1.00  9.72           C
ATOM   3184 1HG2 ILE S 197    -137.828 -93.523 623.668  1.00  9.72           H
ATOM   3185 2HG2 ILE S 197    -139.589 -93.666 623.882  1.00  9.72           H
ATOM   3186 3HG2 ILE S 197    -138.759 -94.654 622.656  1.00  9.72           H
ATOM   3187  CD1 ILE S 197    -140.189 -94.160 620.560  1.00  9.72           C
ATOM   3188 1HD1 ILE S 197    -139.324 -94.174 619.897  1.00  9.72           H
ATOM   3189 2HD1 ILE S 197    -140.099 -94.963 621.291  1.00  9.72           H
ATOM   3190 3HD1 ILE S 197    -141.098 -94.301 619.975  1.00  9.72           H
ATOM   3191  HN  ILE S 197    -138.462 -89.998 621.181  1.00  9.72           H
ATOM   3192  N   CYS S 198    -137.942 -90.803 624.902  1.00  9.72           N
ATOM   3193  CA  CYS S 198    -136.810 -90.691 625.807  1.00  9.72           C
ATOM   3194  C   CYS S 198    -136.202 -92.083 625.990  1.00  9.72           C
ATOM   3195  O   CYS S 198    -136.824 -92.963 626.583  1.00  9.72           O
ATOM   3196  HA  CYS S 198    -136.097 -90.016 625.333  1.00  9.72           H
ATOM   3197  CB  CYS S 198    -137.214 -90.064 627.142  1.00  9.72           C
ATOM   3198 1HB  CYS S 198    -137.483 -89.018 626.996  1.00  9.72           H
ATOM   3199 2HB  CYS S 198    -138.096 -90.568 627.538  1.00  9.72           H
ATOM   3200  SG  CYS S 198    -135.833 -90.192 628.336  1.00  9.72           S
ATOM   3201  HN  CYS S 198    -138.838 -90.816 625.346  1.00  9.72           H
ATOM   3202  N   THR S 199    -134.993 -92.239 625.470  1.00  9.72           N
ATOM   3203  CA  THR S 199    -134.355 -93.544 625.437  1.00  9.72           C
ATOM   3204  C   THR S 199    -132.862 -93.416 625.744  1.00  9.72           C
ATOM   3205  O   THR S 199    -132.337 -92.307 625.840  1.00  9.72           O
ATOM   3206  HA  THR S 199    -134.791 -94.159 626.224  1.00  9.72           H
ATOM   3207  HB  THR S 199    -135.684 -94.025 623.788  1.00  9.72           H
ATOM   3208  CB  THR S 199    -134.644 -94.177 624.075  1.00  9.72           C
ATOM   3209  OG1 THR S 199    -134.241 -95.535 624.230  1.00  9.72           O
ATOM   3210  HG1 THR S 199    -134.787 -96.124 623.634  1.00  9.72           H
ATOM   3211  CG2 THR S 199    -133.727 -93.640 622.974  1.00  9.72           C
ATOM   3212 1HG2 THR S 199    -132.689 -93.852 623.230  1.00  9.72           H
ATOM   3213 2HG2 THR S 199    -133.865 -92.563 622.880  1.00  9.72           H
ATOM   3214 3HG2 THR S 199    -133.974 -94.122 622.028  1.00  9.72           H
ATOM   3215  HN  THR S 199    -134.453 -91.494 625.078  1.00  9.72           H
ATOM   3216  N   MET S 200    -132.219 -94.565 625.888  1.00  9.72           N
ATOM   3217  CA  MET S 200    -130.770 -94.629 625.798  1.00  9.72           C
ATOM   3218  C   MET S 200    -130.319 -94.813 624.347  1.00  9.72           C
ATOM   3219  O   MET S 200    -130.944 -95.552 623.588  1.00  9.72           O
ATOM   3220  HA  MET S 200    -130.410 -93.673 626.179  1.00  9.72           H
ATOM   3221  CB  MET S 200    -130.257 -95.795 626.644  1.00  9.72           C
ATOM   3222 1HB  MET S 200    -130.774 -96.711 626.360  1.00  9.72           H
ATOM   3223 2HB  MET S 200    -129.196 -95.953 626.447  1.00  9.72           H
ATOM   3224  CG  MET S 200    -130.468 -95.525 628.135  1.00  9.72           C
ATOM   3225 1HG  MET S 200    -131.440 -95.058 628.295  1.00  9.72           H
ATOM   3226 2HG  MET S 200    -130.472 -96.465 628.687  1.00  9.72           H
ATOM   3227  SD  MET S 200    -129.173 -94.462 628.753  1.00  9.72           S
ATOM   3228  CE  MET S 200    -127.897 -95.673 629.056  1.00  9.72           C
ATOM   3229 1HE  MET S 200    -128.254 -96.404 629.782  1.00  9.72           H
ATOM   3230 2HE  MET S 200    -127.648 -96.179 628.124  1.00  9.72           H
ATOM   3231 3HE  MET S 200    -127.010 -95.176 629.448  1.00  9.72           H
ATOM   3232  HN  MET S 200    -132.670 -95.440 626.064  1.00  9.72           H
ATOM   3233  N   VAL S 201    -129.238 -94.128 624.006  1.00  9.72           N
ATOM   3234  CA  VAL S 201    -128.598 -94.333 622.718  1.00  9.72           C
ATOM   3235  C   VAL S 201    -127.104 -94.585 622.930  1.00  9.72           C
ATOM   3236  O   VAL S 201    -126.410 -93.763 623.527  1.00  9.72           O
ATOM   3237  HA  VAL S 201    -129.043 -95.220 622.267  1.00  9.72           H
ATOM   3238  HB  VAL S 201    -128.434 -92.257 622.253  1.00  9.72           H
ATOM   3239  CB  VAL S 201    -128.878 -93.142 621.799  1.00  9.72           C
ATOM   3240  CG1 VAL S 201    -128.230 -93.343 620.428  1.00  9.72           C
ATOM   3241 1HG1 VAL S 201    -127.151 -93.446 620.547  1.00  9.72           H
ATOM   3242 2HG1 VAL S 201    -128.631 -94.245 619.965  1.00  9.72           H
ATOM   3243 3HG1 VAL S 201    -128.445 -92.483 619.794  1.00  9.72           H
ATOM   3244  CG2 VAL S 201    -130.382 -92.897 621.663  1.00  9.72           C
ATOM   3245 1HG2 VAL S 201    -130.858 -93.782 621.243  1.00  9.72           H
ATOM   3246 2HG2 VAL S 201    -130.806 -92.688 622.646  1.00  9.72           H
ATOM   3247 3HG2 VAL S 201    -130.553 -92.045 621.005  1.00  9.72           H
ATOM   3248  HN  VAL S 201    -128.801 -93.445 624.591  1.00  9.72           H
ATOM   3249  N   TYR S 202    -126.652 -95.726 622.430  1.00  9.72           N
ATOM   3250  CA  TYR S 202    -125.257 -96.106 622.574  1.00  9.72           C
ATOM   3251  C   TYR S 202    -124.451 -95.712 621.334  1.00  9.72           C
ATOM   3252  O   TYR S 202    -124.943 -95.813 620.211  1.00  9.72           O
ATOM   3253  HA  TYR S 202    -124.853 -95.583 623.441  1.00  9.72           H
ATOM   3254  CB  TYR S 202    -125.246 -97.630 622.711  1.00  9.72           C
ATOM   3255 1HB  TYR S 202    -125.752 -98.066 621.849  1.00  9.72           H
ATOM   3256 2HB  TYR S 202    -124.214 -97.980 622.686  1.00  9.72           H
ATOM   3257  CG  TYR S 202    -125.913 -98.144 623.989  1.00  9.72           C
ATOM   3258  HD1 TYR S 202    -124.139 -97.928 625.174  1.00  9.72           H
ATOM   3259  CD1 TYR S 202    -125.187 -98.228 625.160  1.00  9.72           C
ATOM   3260  HD2 TYR S 202    -127.813 -98.457 623.045  1.00  9.72           H
ATOM   3261  CD2 TYR S 202    -127.240 -98.523 623.970  1.00  9.72           C
ATOM   3262  CE1 TYR S 202    -125.815 -98.711 626.362  1.00  9.72           C
ATOM   3263  HE1 TYR S 202    -125.253 -98.783 627.294  1.00  9.72           H
ATOM   3264  HE2 TYR S 202    -128.914 -99.310 625.172  1.00  9.72           H
ATOM   3265  CE2 TYR S 202    -127.867 -99.007 625.173  1.00  9.72           C
ATOM   3266  CZ  TYR S 202    -127.123 -99.077 626.309  1.00  9.72           C
ATOM   3267  OH  TYR S 202    -127.716 -99.534 627.445  1.00  9.72           O
ATOM   3268  HH  TYR S 202    -127.067 -99.504 628.205  1.00  9.72           H
ATOM   3269  HN  TYR S 202    -127.220 -96.384 621.935  1.00  9.72           H
ATOM   3270  N   PRO S 203    -123.203 -95.259 621.513  1.00  9.72           N
ATOM   3271  CA  PRO S 203    -122.407 -94.772 620.383  1.00  9.72           C
ATOM   3272  C   PRO S 203    -122.014 -95.889 619.430  1.00  9.72           C
ATOM   3273  O   PRO S 203    -121.871 -97.039 619.842  1.00  9.72           O
ATOM   3274  HA  PRO S 203    -122.995 -94.079 619.781  1.00  9.72           H
ATOM   3275  CB  PRO S 203    -121.185 -94.136 621.048  1.00  9.72           C
ATOM   3276 1HB  PRO S 203    -120.293 -94.239 620.430  1.00  9.72           H
ATOM   3277 2HB  PRO S 203    -121.331 -93.069 621.219  1.00  9.72           H
ATOM   3278  CG  PRO S 203    -121.051 -94.889 622.340  1.00  9.72           C
ATOM   3279 1HG  PRO S 203    -120.489 -95.813 622.202  1.00  9.72           H
ATOM   3280 2HG  PRO S 203    -120.516 -94.300 623.086  1.00  9.72           H
ATOM   3281  CD  PRO S 203    -122.457 -95.172 622.781  1.00  9.72           C
ATOM   3282 1HD  PRO S 203    -122.520 -96.101 623.349  1.00  9.72           H
ATOM   3283 2HD  PRO S 203    -122.844 -94.380 623.422  1.00  9.72           H
ATOM   3284  N   SER S 204    -121.848 -95.518 618.169  1.00  9.72           N
ATOM   3285  CA  SER S 204    -121.776 -96.501 617.103  1.00  9.72           C
ATOM   3286  C   SER S 204    -120.773 -97.597 617.468  1.00  9.72           C
ATOM   3287  O   SER S 204    -120.991 -98.769 617.165  1.00  9.72           O
ATOM   3288  HA  SER S 204    -122.782 -96.914 617.023  1.00  9.72           H
ATOM   3289  CB  SER S 204    -121.387 -95.847 615.775  1.00  9.72           C
ATOM   3290 1HB  SER S 204    -121.158 -96.621 615.043  1.00  9.72           H
ATOM   3291 2HB  SER S 204    -122.235 -95.283 615.387  1.00  9.72           H
ATOM   3292  HG  SER S 204    -119.420 -95.514 615.926  1.00  9.72           H
ATOM   3293  OG  SER S 204    -120.265 -94.980 615.916  1.00  9.72           O
ATOM   3294  HN  SER S 204    -121.763 -94.566 617.873  1.00  9.72           H
ATOM   3295  N   ASP S 205    -119.695 -97.177 618.114  1.00  9.72           N
ATOM   3296  CA  ASP S 205    -118.544 -98.046 618.293  1.00  9.72           C
ATOM   3297  C   ASP S 205    -118.869 -99.103 619.350  1.00  9.72           C
ATOM   3298  O   ASP S 205    -118.989 -98.788 620.533  1.00  9.72           O
ATOM   3299  HA  ASP S 205    -118.358 -98.481 617.311  1.00  9.72           H
ATOM   3300  CB  ASP S 205    -117.327 -97.254 618.774  1.00  9.72           C
ATOM   3301 1HB  ASP S 205    -117.540 -96.806 619.745  1.00  9.72           H
ATOM   3302 2HB  ASP S 205    -116.482 -97.929 618.914  1.00  9.72           H
ATOM   3303  CG  ASP S 205    -116.952 -96.161 617.772  1.00  9.72           C
ATOM   3304  OD1 ASP S 205    -117.189 -96.391 616.566  1.00  9.72           O
ATOM   3305  OD2 ASP S 205    -116.438 -95.119 618.234  1.00  9.72           O
ATOM   3306  HN  ASP S 205    -119.601 -96.264 618.510  1.00  9.72           H
ATOM   3307  N   GLU S 206    -119.002-100.337 618.886  1.00  9.72           N
ATOM   3308  CA  GLU S 206    -119.246-101.453 619.784  1.00  9.72           C
ATOM   3309  C   GLU S 206    -120.431-101.145 620.702  1.00  9.72           C
ATOM   3310  O   GLU S 206    -120.536-101.701 621.794  1.00  9.72           O
ATOM   3311  HA  GLU S 206    -119.488-102.297 619.138  1.00  9.72           H
ATOM   3312  CB  GLU S 206    -117.994-101.786 620.598  1.00  9.72           C
ATOM   3313 1HB  GLU S 206    -117.728-100.937 621.227  1.00  9.72           H
ATOM   3314 2HB  GLU S 206    -118.157-102.705 621.161  1.00  9.72           H
ATOM   3315  CG  GLU S 206    -116.798-102.048 619.681  1.00  9.72           C
ATOM   3316 1HG  GLU S 206    -116.554-101.141 619.127  1.00  9.72           H
ATOM   3317 2HG  GLU S 206    -115.924-102.300 620.281  1.00  9.72           H
ATOM   3318  CD  GLU S 206    -117.096-103.185 618.702  1.00  9.72           C
ATOM   3319  OE1 GLU S 206    -117.498-102.863 617.563  1.00  9.72           O
ATOM   3320  OE2 GLU S 206    -116.916-104.351 619.114  1.00  9.72           O
ATOM   3321  HN  GLU S 206    -118.945-100.579 617.917  1.00  9.72           H
ATOM   3322  N   SER S 207    -121.294-100.260 620.224  1.00  9.72           N
ATOM   3323  CA  SER S 207    -122.531 -99.966 620.928  1.00  9.72           C
ATOM   3324  C   SER S 207    -123.071-101.236 621.590  1.00  9.72           C
ATOM   3325  O   SER S 207    -123.489-101.207 622.746  1.00  9.72           O
ATOM   3326  HA  SER S 207    -122.265 -99.225 621.682  1.00  9.72           H
ATOM   3327  CB  SER S 207    -123.577 -99.376 619.980  1.00  9.72           C
ATOM   3328 1HB  SER S 207    -124.569 -99.497 620.415  1.00  9.72           H
ATOM   3329 2HB  SER S 207    -123.405 -98.305 619.872  1.00  9.72           H
ATOM   3330  HG  SER S 207    -123.011 -99.433 618.062  1.00  9.72           H
ATOM   3331  OG  SER S 207    -123.543 -99.993 618.696  1.00  9.72           O
ATOM   3332  HN  SER S 207    -121.159 -99.749 619.375  1.00  9.72           H
ATOM   3333  N   THR S 208    -123.044-102.319 620.828  1.00  9.72           N
ATOM   3334  CA  THR S 208    -123.694-103.548 621.250  1.00  9.72           C
ATOM   3335  C   THR S 208    -122.994-104.125 622.482  1.00  9.72           C
ATOM   3336  O   THR S 208    -123.650-104.605 623.406  1.00  9.72           O
ATOM   3337  HA  THR S 208    -124.717-103.312 621.545  1.00  9.72           H
ATOM   3338  HB  THR S 208    -124.177-105.456 620.330  1.00  9.72           H
ATOM   3339  CB  THR S 208    -123.714-104.507 620.058  1.00  9.72           C
ATOM   3340  OG1 THR S 208    -122.351-104.581 619.649  1.00  9.72           O
ATOM   3341  HG1 THR S 208    -122.217-105.368 619.047  1.00  9.72           H
ATOM   3342  CG2 THR S 208    -124.436-103.917 618.845  1.00  9.72           C
ATOM   3343 1HG2 THR S 208    -125.332-103.392 619.175  1.00  9.72           H
ATOM   3344 2HG2 THR S 208    -124.715-104.720 618.162  1.00  9.72           H
ATOM   3345 3HG2 THR S 208    -123.774-103.219 618.332  1.00  9.72           H
ATOM   3346  HN  THR S 208    -122.590-102.366 619.938  1.00  9.72           H
ATOM   3347  N   LYS S 209    -121.671-104.059 622.457  1.00  9.72           N
ATOM   3348  CA  LYS S 209    -120.877-104.523 623.582  1.00  9.72           C
ATOM   3349  C   LYS S 209    -121.158-103.638 624.798  1.00  9.72           C
ATOM   3350  O   LYS S 209    -121.191-104.123 625.928  1.00  9.72           O
ATOM   3351  HA  LYS S 209    -121.199-105.539 623.812  1.00  9.72           H
ATOM   3352  CB  LYS S 209    -119.397-104.592 623.201  1.00  9.72           C
ATOM   3353 1HB  LYS S 209    -119.079-103.636 622.785  1.00  9.72           H
ATOM   3354 2HB  LYS S 209    -118.796-104.766 624.093  1.00  9.72           H
ATOM   3355  CG  LYS S 209    -119.144-105.706 622.183  1.00  9.72           C
ATOM   3356 1HG  LYS S 209    -119.458-106.663 622.601  1.00  9.72           H
ATOM   3357 2HG  LYS S 209    -119.749-105.534 621.293  1.00  9.72           H
ATOM   3358  CD  LYS S 209    -117.665-105.772 621.798  1.00  9.72           C
ATOM   3359 1HD  LYS S 209    -117.352-104.816 621.378  1.00  9.72           H
ATOM   3360 2HD  LYS S 209    -117.061-105.942 622.689  1.00  9.72           H
ATOM   3361  CE  LYS S 209    -117.412-106.889 620.783  1.00  9.72           C
ATOM   3362 1HE  LYS S 209    -117.373-107.851 621.294  1.00  9.72           H
ATOM   3363 2HE  LYS S 209    -118.238-106.938 620.074  1.00  9.72           H
ATOM   3364  NZ  LYS S 209    -116.143-106.653 620.059  1.00  9.72           N
ATOM   3365 1HZ  LYS S 209    -115.947-107.443 619.454  1.00  9.72           H
ATOM   3366 2HZ  LYS S 209    -116.224-105.811 619.501  1.00  9.72           H
ATOM   3367 3HZ  LYS S 209    -115.388-106.544 620.727  1.00  9.72           H
ATOM   3368  HN  LYS S 209    -121.144-103.697 621.688  1.00  9.72           H
ATOM   3369  N   LEU S 210    -121.354-102.356 624.526  1.00  9.72           N
ATOM   3370  CA  LEU S 210    -121.570-101.390 625.588  1.00  9.72           C
ATOM   3371  C   LEU S 210    -122.917-101.667 626.258  1.00  9.72           C
ATOM   3372  O   LEU S 210    -123.013-101.687 627.484  1.00  9.72           O
ATOM   3373  HA  LEU S 210    -120.781-101.534 626.327  1.00  9.72           H
ATOM   3374  CB  LEU S 210    -121.432 -99.963 625.052  1.00  9.72           C
ATOM   3375 1HB  LEU S 210    -120.480 -99.884 624.527  1.00  9.72           H
ATOM   3376 2HB  LEU S 210    -122.217 -99.797 624.314  1.00  9.72           H
ATOM   3377  HG  LEU S 210    -122.468 -98.907 626.595  1.00  9.72           H
ATOM   3378  CG  LEU S 210    -121.503 -98.845 626.093  1.00  9.72           C
ATOM   3379  CD1 LEU S 210    -120.424 -99.023 627.163  1.00  9.72           C
ATOM   3380 1HD1 LEU S 210    -120.566 -99.979 627.667  1.00  9.72           H
ATOM   3381 2HD1 LEU S 210    -119.440 -99.003 626.694  1.00  9.72           H
ATOM   3382 3HD1 LEU S 210    -120.497 -98.215 627.891  1.00  9.72           H
ATOM   3383  CD2 LEU S 210    -121.427 -97.470 625.427  1.00  9.72           C
ATOM   3384 1HD2 LEU S 210    -120.488 -97.381 624.882  1.00  9.72           H
ATOM   3385 2HD2 LEU S 210    -122.261 -97.356 624.734  1.00  9.72           H
ATOM   3386 3HD2 LEU S 210    -121.480 -96.693 626.190  1.00  9.72           H
ATOM   3387  HN  LEU S 210    -121.365-101.977 623.600  1.00  9.72           H
ATOM   3388  N   LYS S 211    -123.925-101.875 625.423  1.00  9.72           N
ATOM   3389  CA  LYS S 211    -125.267-102.132 625.919  1.00  9.72           C
ATOM   3390  C   LYS S 211    -125.244-103.365 626.825  1.00  9.72           C
ATOM   3391  O   LYS S 211    -125.707-103.311 627.963  1.00  9.72           O
ATOM   3392  HA  LYS S 211    -125.565-101.270 626.516  1.00  9.72           H
ATOM   3393  CB  LYS S 211    -126.255-102.242 624.756  1.00  9.72           C
ATOM   3394 1HB  LYS S 211    -126.245-101.319 624.176  1.00  9.72           H
ATOM   3395 2HB  LYS S 211    -125.946-103.042 624.085  1.00  9.72           H
ATOM   3396  CG  LYS S 211    -127.672-102.515 625.265  1.00  9.72           C
ATOM   3397 1HG  LYS S 211    -127.711-103.499 625.732  1.00  9.72           H
ATOM   3398 2HG  LYS S 211    -127.933-101.787 626.034  1.00  9.72           H
ATOM   3399  CD  LYS S 211    -128.688-102.444 624.124  1.00  9.72           C
ATOM   3400 1HD  LYS S 211    -128.608-101.481 623.619  1.00  9.72           H
ATOM   3401 2HD  LYS S 211    -128.462-103.212 623.383  1.00  9.72           H
ATOM   3402  CE  LYS S 211    -130.114-102.636 624.646  1.00  9.72           C
ATOM   3403 1HE  LYS S 211    -130.219-103.631 625.076  1.00  9.72           H
ATOM   3404 2HE  LYS S 211    -130.314-101.921 625.444  1.00  9.72           H
ATOM   3405  NZ  LYS S 211    -131.095-102.455 623.552  1.00  9.72           N
ATOM   3406 1HZ  LYS S 211    -132.033-102.457 623.937  1.00  9.72           H
ATOM   3407 2HZ  LYS S 211    -130.922-101.571 623.087  1.00  9.72           H
ATOM   3408 3HZ  LYS S 211    -131.000-103.212 622.885  1.00  9.72           H
ATOM   3409  HN  LYS S 211    -123.836-101.870 624.427  1.00  9.72           H
ATOM   3410  N   SER S 212    -124.699-104.446 626.286  1.00  9.72           N
ATOM   3411  CA  SER S 212    -124.724-105.722 626.980  1.00  9.72           C
ATOM   3412  C   SER S 212    -123.933-105.622 628.286  1.00  9.72           C
ATOM   3413  O   SER S 212    -124.296-106.242 629.284  1.00  9.72           O
ATOM   3414  HA  SER S 212    -125.777-105.918 627.185  1.00  9.72           H
ATOM   3415  CB  SER S 212    -124.159-106.839 626.100  1.00  9.72           C
ATOM   3416 1HB  SER S 212    -124.003-107.732 626.705  1.00  9.72           H
ATOM   3417 2HB  SER S 212    -124.887-107.098 625.331  1.00  9.72           H
ATOM   3418  HG  SER S 212    -123.092-106.198 624.533  1.00  9.72           H
ATOM   3419  OG  SER S 212    -122.931-106.463 625.484  1.00  9.72           O
ATOM   3420  HN  SER S 212    -124.249-104.459 625.393  1.00  9.72           H
ATOM   3421  N   ALA S 213    -122.866-104.838 628.236  1.00  9.72           N
ATOM   3422  CA  ALA S 213    -122.033-104.633 629.408  1.00  9.72           C
ATOM   3423  C   ALA S 213    -122.847-103.917 630.488  1.00  9.72           C
ATOM   3424  O   ALA S 213    -122.881-104.355 631.637  1.00  9.72           O
ATOM   3425  HA  ALA S 213    -121.735-105.613 629.780  1.00  9.72           H
ATOM   3426  CB  ALA S 213    -120.778-103.853 629.012  1.00  9.72           C
ATOM   3427 1HB  ALA S 213    -120.220-104.418 628.265  1.00  9.72           H
ATOM   3428 2HB  ALA S 213    -121.065-102.887 628.597  1.00  9.72           H
ATOM   3429 3HB  ALA S 213    -120.153-103.699 629.892  1.00  9.72           H
ATOM   3430  HN  ALA S 213    -122.570-104.349 627.415  1.00  9.72           H
ATOM   3431  N   VAL S 214    -123.483-102.828 630.081  1.00  9.72           N
ATOM   3432  CA  VAL S 214    -124.237-102.009 631.014  1.00  9.72           C
ATOM   3433  C   VAL S 214    -125.364-102.844 631.624  1.00  9.72           C
ATOM   3434  O   VAL S 214    -125.635-102.748 632.820  1.00  9.72           O
ATOM   3435  HA  VAL S 214    -123.556-101.704 631.809  1.00  9.72           H
ATOM   3436  HB  VAL S 214    -125.228-101.049 629.386  1.00  9.72           H
ATOM   3437  CB  VAL S 214    -124.741-100.746 630.312  1.00  9.72           C
ATOM   3438  CG1 VAL S 214    -125.777-100.018 631.171  1.00  9.72           C
ATOM   3439 1HG1 VAL S 214    -126.625-100.677 631.355  1.00  9.72           H
ATOM   3440 2HG1 VAL S 214    -125.325 -99.733 632.122  1.00  9.72           H
ATOM   3441 3HG1 VAL S 214    -126.118 -99.124 630.649  1.00  9.72           H
ATOM   3442  CG2 VAL S 214    -123.579 -99.818 629.951  1.00  9.72           C
ATOM   3443 1HG2 VAL S 214    -123.051 -99.527 630.859  1.00  9.72           H
ATOM   3444 2HG2 VAL S 214    -122.892-100.339 629.283  1.00  9.72           H
ATOM   3445 3HG2 VAL S 214    -123.965 -98.929 629.454  1.00  9.72           H
ATOM   3446  HN  VAL S 214    -123.488-102.505 629.134  1.00  9.72           H
ATOM   3447  N   LEU S 215    -125.991-103.644 630.774  1.00  9.72           N
ATOM   3448  CA  LEU S 215    -127.170-104.390 631.180  1.00  9.72           C
ATOM   3449  C   LEU S 215    -126.754-105.522 632.120  1.00  9.72           C
ATOM   3450  O   LEU S 215    -127.470-105.843 633.067  1.00  9.72           O
ATOM   3451  HA  LEU S 215    -127.817-103.705 631.729  1.00  9.72           H
ATOM   3452  CB  LEU S 215    -127.952-104.865 629.953  1.00  9.72           C
ATOM   3453 1HB  LEU S 215    -127.923-104.077 629.201  1.00  9.72           H
ATOM   3454 2HB  LEU S 215    -127.436-105.728 629.531  1.00  9.72           H
ATOM   3455  HG  LEU S 215    -129.434-106.125 630.842  1.00  9.72           H
ATOM   3456  CG  LEU S 215    -129.413-105.248 630.196  1.00  9.72           C
ATOM   3457  CD1 LEU S 215    -130.158-104.130 630.927  1.00  9.72           C
ATOM   3458 1HD1 LEU S 215    -129.681-103.944 631.890  1.00  9.72           H
ATOM   3459 2HD1 LEU S 215    -130.130-103.221 630.327  1.00  9.72           H
ATOM   3460 3HD1 LEU S 215    -131.195-104.428 631.087  1.00  9.72           H
ATOM   3461  CD2 LEU S 215    -130.103-105.635 628.886  1.00  9.72           C
ATOM   3462 1HD2 LEU S 215    -130.072-104.792 628.196  1.00  9.72           H
ATOM   3463 2HD2 LEU S 215    -129.588-106.487 628.442  1.00  9.72           H
ATOM   3464 3HD2 LEU S 215    -131.141-105.902 629.087  1.00  9.72           H
ATOM   3465  HN  LEU S 215    -125.707-103.786 629.826  1.00  9.72           H
ATOM   3466  N   THR S 216    -125.597-106.097 631.826  1.00  9.72           N
ATOM   3467  CA  THR S 216    -125.043-107.140 632.673  1.00  9.72           C
ATOM   3468  C   THR S 216    -124.764-106.597 634.076  1.00  9.72           C
ATOM   3469  O   THR S 216    -125.098-107.237 635.071  1.00  9.72           O
ATOM   3470  HA  THR S 216    -125.788-107.929 632.778  1.00  9.72           H
ATOM   3471  HB  THR S 216    -123.036-106.931 631.868  1.00  9.72           H
ATOM   3472  CB  THR S 216    -123.799-107.701 631.980  1.00  9.72           C
ATOM   3473  OG1 THR S 216    -124.298-108.255 630.766  1.00  9.72           O
ATOM   3474  HG1 THR S 216    -124.075-107.653 629.999  1.00  9.72           H
ATOM   3475  CG2 THR S 216    -123.208-108.902 632.722  1.00  9.72           C
ATOM   3476 1HG2 THR S 216    -123.950-109.698 632.775  1.00  9.72           H
ATOM   3477 2HG2 THR S 216    -122.923-108.602 633.730  1.00  9.72           H
ATOM   3478 3HG2 THR S 216    -122.327-109.260 632.188  1.00  9.72           H
ATOM   3479  HN  THR S 216    -125.042-105.862 631.028  1.00  9.72           H
ATOM   3480  N   LEU S 217    -124.155-105.420 634.110  1.00  9.72           N
ATOM   3481  CA  LEU S 217    -123.811-104.792 635.374  1.00  9.72           C
ATOM   3482  C   LEU S 217    -125.079-104.609 636.209  1.00  9.72           C
ATOM   3483  O   LEU S 217    -125.069-104.840 637.417  1.00  9.72           O
ATOM   3484  HA  LEU S 217    -123.142-105.470 635.904  1.00  9.72           H
ATOM   3485  CB  LEU S 217    -123.040-103.492 635.133  1.00  9.72           C
ATOM   3486 1HB  LEU S 217    -122.173-103.717 634.512  1.00  9.72           H
ATOM   3487 2HB  LEU S 217    -123.675-102.817 634.561  1.00  9.72           H
ATOM   3488  HG  LEU S 217    -123.411-102.625 637.053  1.00  9.72           H
ATOM   3489  CG  LEU S 217    -122.559-102.756 636.385  1.00  9.72           C
ATOM   3490  CD1 LEU S 217    -121.516-103.583 637.140  1.00  9.72           C
ATOM   3491 1HD1 LEU S 217    -121.955-104.535 637.441  1.00  9.72           H
ATOM   3492 2HD1 LEU S 217    -120.659-103.767 636.492  1.00  9.72           H
ATOM   3493 3HD1 LEU S 217    -121.191-103.037 638.026  1.00  9.72           H
ATOM   3494  CD2 LEU S 217    -122.040-101.360 636.036  1.00  9.72           C
ATOM   3495 1HD2 LEU S 217    -121.206-101.447 635.339  1.00  9.72           H
ATOM   3496 2HD2 LEU S 217    -122.840-100.780 635.575  1.00  9.72           H
ATOM   3497 3HD2 LEU S 217    -121.704-100.859 636.944  1.00  9.72           H
ATOM   3498  HN  LEU S 217    -123.898-104.900 633.295  1.00  9.72           H
ATOM   3499  N   LYS S 218    -126.141-104.196 635.533  1.00  9.72           N
ATOM   3500  CA  LYS S 218    -127.414-103.978 636.198  1.00  9.72           C
ATOM   3501  C   LYS S 218    -127.890-105.292 636.821  1.00  9.72           C
ATOM   3502  O   LYS S 218    -128.385-105.306 637.947  1.00  9.72           O
ATOM   3503  HA  LYS S 218    -127.245-103.258 636.999  1.00  9.72           H
ATOM   3504  CB  LYS S 218    -128.423-103.354 635.233  1.00  9.72           C
ATOM   3505 1HB  LYS S 218    -127.963-102.515 634.711  1.00  9.72           H
ATOM   3506 2HB  LYS S 218    -128.706-104.084 634.474  1.00  9.72           H
ATOM   3507  CG  LYS S 218    -129.671-102.876 635.978  1.00  9.72           C
ATOM   3508 1HG  LYS S 218    -129.905-103.570 636.785  1.00  9.72           H
ATOM   3509 2HG  LYS S 218    -129.476-101.907 636.438  1.00  9.72           H
ATOM   3510  CD  LYS S 218    -130.867-102.765 635.030  1.00  9.72           C
ATOM   3511 1HD  LYS S 218    -130.673-101.995 634.283  1.00  9.72           H
ATOM   3512 2HD  LYS S 218    -130.998-103.704 634.493  1.00  9.72           H
ATOM   3513  CE  LYS S 218    -132.146-102.427 635.798  1.00  9.72           C
ATOM   3514 1HE  LYS S 218    -132.223-103.058 636.684  1.00  9.72           H
ATOM   3515 2HE  LYS S 218    -132.107-101.395 636.145  1.00  9.72           H
ATOM   3516  NZ  LYS S 218    -133.334-102.623 634.938  1.00  9.72           N
ATOM   3517 1HZ  LYS S 218    -134.174-102.578 635.505  1.00  9.72           H
ATOM   3518 2HZ  LYS S 218    -133.364-101.895 634.232  1.00  9.72           H
ATOM   3519 3HZ  LYS S 218    -133.279-103.529 634.487  1.00  9.72           H
ATOM   3520  HN  LYS S 218    -126.140-104.011 634.550  1.00  9.72           H
ATOM   3521  N   VAL S 219    -127.724-106.365 636.061  1.00  9.72           N
ATOM   3522  CA  VAL S 219    -128.248-107.658 636.467  1.00  9.72           C
ATOM   3523  C   VAL S 219    -127.450-108.173 637.666  1.00  9.72           C
ATOM   3524  O   VAL S 219    -128.021-108.721 638.607  1.00  9.72           O
ATOM   3525  HA  VAL S 219    -129.284-107.512 636.771  1.00  9.72           H
ATOM   3526  HB  VAL S 219    -127.274-108.520 634.774  1.00  9.72           H
ATOM   3527  CB  VAL S 219    -128.235-108.623 635.280  1.00  9.72           C
ATOM   3528  CG1 VAL S 219    -128.363-110.073 635.751  1.00  9.72           C
ATOM   3529 1HG1 VAL S 219    -127.529-110.317 636.409  1.00  9.72           H
ATOM   3530 2HG1 VAL S 219    -129.301-110.197 636.292  1.00  9.72           H
ATOM   3531 3HG1 VAL S 219    -128.351-110.738 634.888  1.00  9.72           H
ATOM   3532  CG2 VAL S 219    -129.335-108.273 634.276  1.00  9.72           C
ATOM   3533 1HG2 VAL S 219    -130.307-108.335 634.765  1.00  9.72           H
ATOM   3534 2HG2 VAL S 219    -129.179-107.261 633.904  1.00  9.72           H
ATOM   3535 3HG2 VAL S 219    -129.303-108.975 633.442  1.00  9.72           H
ATOM   3536  HN  VAL S 219    -127.243-106.360 635.185  1.00  9.72           H
ATOM   3537  N   ILE S 220    -126.141-107.980 637.592  1.00  9.72           N
ATOM   3538  CA  ILE S 220    -125.252-108.478 638.628  1.00  9.72           C
ATOM   3539  C   ILE S 220    -125.565-107.770 639.947  1.00  9.72           C
ATOM   3540  O   ILE S 220    -125.825-108.420 640.958  1.00  9.72           O
ATOM   3541  HA  ILE S 220    -125.456-109.542 638.750  1.00  9.72           H
ATOM   3542  HB  ILE S 220    -123.644-107.339 637.796  1.00  9.72           H
ATOM   3543  CB  ILE S 220    -123.792-108.345 638.190  1.00  9.72           C
ATOM   3544  CG1 ILE S 220    -123.467-109.325 637.061  1.00  9.72           C
ATOM   3545 1HG1 ILE S 220    -123.536-110.348 637.431  1.00  9.72           H
ATOM   3546 2HG1 ILE S 220    -124.203-109.224 636.263  1.00  9.72           H
ATOM   3547  CG2 ILE S 220    -122.845-108.508 639.381  1.00  9.72           C
ATOM   3548 1HG2 ILE S 220    -123.059-107.738 640.123  1.00  9.72           H
ATOM   3549 2HG2 ILE S 220    -122.988-109.492 639.826  1.00  9.72           H
ATOM   3550 3HG2 ILE S 220    -121.814-108.409 639.041  1.00  9.72           H
ATOM   3551  CD1 ILE S 220    -122.065-109.072 636.503  1.00  9.72           C
ATOM   3552 1HD1 ILE S 220    -122.007-108.057 636.111  1.00  9.72           H
ATOM   3553 2HD1 ILE S 220    -121.329-109.198 637.297  1.00  9.72           H
ATOM   3554 3HD1 ILE S 220    -121.859-109.783 635.702  1.00  9.72           H
ATOM   3555  HN  ILE S 220    -125.689-107.494 636.844  1.00  9.72           H
ATOM   3556  N   LEU S 221    -125.529-106.446 639.895  1.00  9.72           N
ATOM   3557  CA  LEU S 221    -125.570-105.648 641.108  1.00  9.72           C
ATOM   3558  C   LEU S 221    -127.027-105.417 641.513  1.00  9.72           C
ATOM   3559  O   LEU S 221    -127.317-105.163 642.681  1.00  9.72           O
ATOM   3560  HA  LEU S 221    -125.079-106.222 641.894  1.00  9.72           H
ATOM   3561  CB  LEU S 221    -124.770-104.356 640.926  1.00  9.72           C
ATOM   3562 1HB  LEU S 221    -125.195-103.804 640.087  1.00  9.72           H
ATOM   3563 2HB  LEU S 221    -124.906-103.740 641.814  1.00  9.72           H
ATOM   3564  HG  LEU S 221    -123.136-105.093 639.760  1.00  9.72           H
ATOM   3565  CG  LEU S 221    -123.269-104.525 640.680  1.00  9.72           C
ATOM   3566  CD1 LEU S 221    -122.591-103.169 640.477  1.00  9.72           C
ATOM   3567 1HD1 LEU S 221    -123.032-102.668 639.615  1.00  9.72           H
ATOM   3568 2HD1 LEU S 221    -122.733-102.554 641.366  1.00  9.72           H
ATOM   3569 3HD1 LEU S 221    -121.525-103.318 640.304  1.00  9.72           H
ATOM   3570  CD2 LEU S 221    -122.617-105.329 641.807  1.00  9.72           C
ATOM   3571 1HD2 LEU S 221    -122.760-104.809 642.754  1.00  9.72           H
ATOM   3572 2HD2 LEU S 221    -123.075-106.316 641.861  1.00  9.72           H
ATOM   3573 3HD2 LEU S 221    -121.550-105.434 641.608  1.00  9.72           H
ATOM   3574  HN  LEU S 221    -125.474-105.922 639.045  1.00  9.72           H
ATOM   3575  N   GLY S 222    -127.905-105.513 640.526  1.00  9.72           N
ATOM   3576  CA  GLY S 222    -129.305-105.188 640.735  1.00  9.72           C
ATOM   3577  C   GLY S 222    -130.064-106.383 641.318  1.00  9.72           C
ATOM   3578  O   GLY S 222    -131.099-106.212 641.960  1.00  9.72           O
ATOM   3579 1HA  GLY S 222    -129.388-104.337 641.410  1.00  9.72           H
ATOM   3580 2HA  GLY S 222    -129.759-104.891 639.790  1.00  9.72           H
ATOM   3581  HN  GLY S 222    -127.673-105.806 639.598  1.00  9.72           H
ATOM   3582  N   PHE S 223    -129.520-107.566 641.072  1.00  9.72           N
ATOM   3583  CA  PHE S 223    -130.221-108.795 641.400  1.00  9.72           C
ATOM   3584  C   PHE S 223    -129.302-109.773 642.133  1.00  9.72           C
ATOM   3585  O   PHE S 223    -129.465-110.005 643.330  1.00  9.72           O
ATOM   3586  HA  PHE S 223    -131.056-108.528 642.048  1.00  9.72           H
ATOM   3587  CB  PHE S 223    -130.663-109.424 640.077  1.00  9.72           C
ATOM   3588 1HB  PHE S 223    -131.221-108.684 639.502  1.00  9.72           H
ATOM   3589 2HB  PHE S 223    -129.778-109.679 639.494  1.00  9.72           H
ATOM   3590  CG  PHE S 223    -131.527-110.676 640.240  1.00  9.72           C
ATOM   3591  HD1 PHE S 223    -130.151-111.924 639.206  1.00  9.72           H
ATOM   3592  CD1 PHE S 223    -131.104-111.864 639.731  1.00  9.72           C
ATOM   3593  HD2 PHE S 223    -133.054-109.649 641.304  1.00  9.72           H
ATOM   3594  CD2 PHE S 223    -132.716-110.601 640.896  1.00  9.72           C
ATOM   3595  CE1 PHE S 223    -131.906-113.027 639.883  1.00  9.72           C
ATOM   3596  HE1 PHE S 223    -131.567-113.979 639.474  1.00  9.72           H
ATOM   3597  CE2 PHE S 223    -133.517-111.764 641.048  1.00  9.72           C
ATOM   3598  HE2 PHE S 223    -134.470-111.704 641.573  1.00  9.72           H
ATOM   3599  CZ  PHE S 223    -133.095-112.952 640.538  1.00  9.72           C
ATOM   3600  HZ  PHE S 223    -133.710-113.844 640.655  1.00  9.72           H
ATOM   3601  HN  PHE S 223    -128.618-107.691 640.658  1.00  9.72           H
ATOM   3602  N   PHE S 224    -128.355-110.320 641.385  1.00  9.72           N
ATOM   3603  CA  PHE S 224    -127.677-111.534 641.805  1.00  9.72           C
ATOM   3604  C   PHE S 224    -126.984-111.336 643.155  1.00  9.72           C
ATOM   3605  O   PHE S 224    -127.244-112.074 644.104  1.00  9.72           O
ATOM   3606  HA  PHE S 224    -128.435-112.312 641.898  1.00  9.72           H
ATOM   3607  CB  PHE S 224    -126.620-111.847 640.744  1.00  9.72           C
ATOM   3608 1HB  PHE S 224    -126.220-110.910 640.357  1.00  9.72           H
ATOM   3609 2HB  PHE S 224    -125.792-112.376 641.215  1.00  9.72           H
ATOM   3610  CG  PHE S 224    -127.141-112.684 639.574  1.00  9.72           C
ATOM   3611  HD1 PHE S 224    -126.931-114.523 640.620  1.00  9.72           H
ATOM   3612  CD1 PHE S 224    -127.231-114.036 639.692  1.00  9.72           C
ATOM   3613  HD2 PHE S 224    -127.444-110.993 638.322  1.00  9.72           H
ATOM   3614  CD2 PHE S 224    -127.515-112.076 638.416  1.00  9.72           C
ATOM   3615  CE1 PHE S 224    -127.715-114.813 638.606  1.00  9.72           C
ATOM   3616  HE1 PHE S 224    -127.786-115.896 638.701  1.00  9.72           H
ATOM   3617  CE2 PHE S 224    -127.999-112.853 637.331  1.00  9.72           C
ATOM   3618  HE2 PHE S 224    -128.299-112.366 636.403  1.00  9.72           H
ATOM   3619  CZ  PHE S 224    -128.089-114.205 637.449  1.00  9.72           C
ATOM   3620  HZ  PHE S 224    -128.460-114.802 636.615  1.00  9.72           H
ATOM   3621  HN  PHE S 224    -128.050-109.948 640.508  1.00  9.72           H
ATOM   3622  N   LEU S 225    -126.115-110.337 643.197  1.00  9.72           N
ATOM   3623  CA  LEU S 225    -125.324-110.083 644.389  1.00  9.72           C
ATOM   3624  C   LEU S 225    -126.260-109.874 645.582  1.00  9.72           C
ATOM   3625  O   LEU S 225    -126.130-110.548 646.602  1.00  9.72           O
ATOM   3626  HA  LEU S 225    -124.720-110.971 644.576  1.00  9.72           H
ATOM   3627  CB  LEU S 225    -124.359-108.920 644.154  1.00  9.72           C
ATOM   3628 1HB  LEU S 225    -123.588-109.248 643.456  1.00  9.72           H
ATOM   3629 2HB  LEU S 225    -124.906-108.112 643.667  1.00  9.72           H
ATOM   3630  HG  LEU S 225    -124.438-108.145 646.145  1.00  9.72           H
ATOM   3631  CG  LEU S 225    -123.672-108.355 645.399  1.00  9.72           C
ATOM   3632  CD1 LEU S 225    -122.715-109.381 646.010  1.00  9.72           C
ATOM   3633 1HD1 LEU S 225    -123.272-110.274 646.293  1.00  9.72           H
ATOM   3634 2HD1 LEU S 225    -121.951-109.645 645.280  1.00  9.72           H
ATOM   3635 3HD1 LEU S 225    -122.241-108.954 646.894  1.00  9.72           H
ATOM   3636  CD2 LEU S 225    -122.970-107.032 645.086  1.00  9.72           C
ATOM   3637 1HD2 LEU S 225    -122.217-107.194 644.315  1.00  9.72           H
ATOM   3638 2HD2 LEU S 225    -123.703-106.307 644.732  1.00  9.72           H
ATOM   3639 3HD2 LEU S 225    -122.491-106.653 645.988  1.00  9.72           H
ATOM   3640  HN  LEU S 225    -125.948-109.709 642.437  1.00  9.72           H
ATOM   3641  N   PRO S 226    -127.215-108.941 645.475  1.00  9.72           N
ATOM   3642  CA  PRO S 226    -128.175-108.717 646.559  1.00  9.72           C
ATOM   3643  C   PRO S 226    -128.873-109.998 646.985  1.00  9.72           C
ATOM   3644  O   PRO S 226    -128.979-110.284 648.177  1.00  9.72           O
ATOM   3645  HA  PRO S 226    -127.657-108.364 647.451  1.00  9.72           H
ATOM   3646  CB  PRO S 226    -129.158-107.704 645.969  1.00  9.72           C
ATOM   3647 1HB  PRO S 226    -130.007-108.197 645.496  1.00  9.72           H
ATOM   3648 2HB  PRO S 226    -129.561-107.042 646.736  1.00  9.72           H
ATOM   3649  CG  PRO S 226    -128.314-106.941 644.955  1.00  9.72           C
ATOM   3650 1HG  PRO S 226    -128.931-106.437 644.212  1.00  9.72           H
ATOM   3651 2HG  PRO S 226    -127.711-106.167 645.430  1.00  9.72           H
ATOM   3652  CD  PRO S 226    -127.456-108.034 644.338  1.00  9.72           C
ATOM   3653 1HD  PRO S 226    -127.971-108.542 643.523  1.00  9.72           H
ATOM   3654 2HD  PRO S 226    -126.529-107.636 643.926  1.00  9.72           H
ATOM   3655  N   PHE S 227    -129.335-110.741 645.991  1.00  9.72           N
ATOM   3656  CA  PHE S 227    -130.143-111.920 646.251  1.00  9.72           C
ATOM   3657  C   PHE S 227    -129.366-112.946 647.078  1.00  9.72           C
ATOM   3658  O   PHE S 227    -129.894-113.500 648.041  1.00  9.72           O
ATOM   3659  HA  PHE S 227    -131.020-111.594 646.810  1.00  9.72           H
ATOM   3660  CB  PHE S 227    -130.489-112.534 644.892  1.00  9.72           C
ATOM   3661 1HB  PHE S 227    -131.031-111.797 644.300  1.00  9.72           H
ATOM   3662 2HB  PHE S 227    -129.564-112.754 644.359  1.00  9.72           H
ATOM   3663  CG  PHE S 227    -131.326-113.812 644.982  1.00  9.72           C
ATOM   3664  HD1 PHE S 227    -129.647-115.091 644.729  1.00  9.72           H
ATOM   3665  CD1 PHE S 227    -130.725-115.027 644.877  1.00  9.72           C
ATOM   3666  HD2 PHE S 227    -133.153-112.757 645.250  1.00  9.72           H
ATOM   3667  CD2 PHE S 227    -132.671-113.732 645.166  1.00  9.72           C
ATOM   3668  CE1 PHE S 227    -131.502-116.213 644.960  1.00  9.72           C
ATOM   3669  HE1 PHE S 227    -131.021-117.187 644.875  1.00  9.72           H
ATOM   3670  CE2 PHE S 227    -133.448-114.917 645.249  1.00  9.72           C
ATOM   3671  HE2 PHE S 227    -134.526-114.853 645.396  1.00  9.72           H
ATOM   3672  CZ  PHE S 227    -132.847-116.133 645.144  1.00  9.72           C
ATOM   3673  HZ  PHE S 227    -133.444-117.043 645.208  1.00  9.72           H
ATOM   3674  HN  PHE S 227    -129.165-110.550 645.024  1.00  9.72           H
ATOM   3675  N   VAL S 228    -128.125-113.169 646.671  1.00  9.72           N
ATOM   3676  CA  VAL S 228    -127.279-114.139 647.346  1.00  9.72           C
ATOM   3677  C   VAL S 228    -127.085-113.714 648.803  1.00  9.72           C
ATOM   3678  O   VAL S 228    -127.221-114.528 649.714  1.00  9.72           O
ATOM   3679  HA  VAL S 228    -127.798-115.098 647.327  1.00  9.72           H
ATOM   3680  HB  VAL S 228    -125.537-113.306 646.439  1.00  9.72           H
ATOM   3681  CB  VAL S 228    -125.960-114.299 646.589  1.00  9.72           C
ATOM   3682  CG1 VAL S 228    -124.956-115.119 647.403  1.00  9.72           C
ATOM   3683 1HG1 VAL S 228    -124.758-114.615 648.348  1.00  9.72           H
ATOM   3684 2HG1 VAL S 228    -125.369-116.109 647.598  1.00  9.72           H
ATOM   3685 3HG1 VAL S 228    -124.027-115.217 646.841  1.00  9.72           H
ATOM   3686  CG2 VAL S 228    -126.190-114.925 645.212  1.00  9.72           C
ATOM   3687 1HG2 VAL S 228    -126.646-115.908 645.331  1.00  9.72           H
ATOM   3688 2HG2 VAL S 228    -126.852-114.285 644.628  1.00  9.72           H
ATOM   3689 3HG2 VAL S 228    -125.236-115.027 644.695  1.00  9.72           H
ATOM   3690  HN  VAL S 228    -127.698-112.702 645.897  1.00  9.72           H
ATOM   3691  N   VAL S 229    -126.770-112.439 648.976  1.00  9.72           N
ATOM   3692  CA  VAL S 229    -126.442-111.922 650.294  1.00  9.72           C
ATOM   3693  C   VAL S 229    -127.664-112.050 651.206  1.00  9.72           C
ATOM   3694  O   VAL S 229    -127.542-112.468 652.357  1.00  9.72           O
ATOM   3695  HA  VAL S 229    -125.637-112.536 650.697  1.00  9.72           H
ATOM   3696  HB  VAL S 229    -126.680-109.903 649.644  1.00  9.72           H
ATOM   3697  CB  VAL S 229    -125.930-110.485 650.180  1.00  9.72           C
ATOM   3698  CG1 VAL S 229    -125.747-109.856 651.563  1.00  9.72           C
ATOM   3699 1HG1 VAL S 229    -126.703-109.846 652.086  1.00  9.72           H
ATOM   3700 2HG1 VAL S 229    -125.025-110.440 652.134  1.00  9.72           H
ATOM   3701 3HG1 VAL S 229    -125.382-108.835 651.452  1.00  9.72           H
ATOM   3702  CG2 VAL S 229    -124.630-110.428 649.375  1.00  9.72           C
ATOM   3703 1HG2 VAL S 229    -123.869-111.032 649.871  1.00  9.72           H
ATOM   3704 2HG2 VAL S 229    -124.805-110.818 648.372  1.00  9.72           H
ATOM   3705 3HG2 VAL S 229    -124.288-109.395 649.309  1.00  9.72           H
ATOM   3706  HN  VAL S 229    -126.737-111.765 648.238  1.00  9.72           H
ATOM   3707  N   MET S 230    -128.813-111.683 650.659  1.00  9.72           N
ATOM   3708  CA  MET S 230    -130.052-111.732 651.416  1.00  9.72           C
ATOM   3709  C   MET S 230    -130.407-113.171 651.795  1.00  9.72           C
ATOM   3710  O   MET S 230    -130.764-113.445 652.939  1.00  9.72           O
ATOM   3711  HA  MET S 230    -129.869-111.146 652.317  1.00  9.72           H
ATOM   3712  CB  MET S 230    -131.184-111.129 650.581  1.00  9.72           C
ATOM   3713 1HB  MET S 230    -131.102-111.471 649.549  1.00  9.72           H
ATOM   3714 2HB  MET S 230    -132.145-111.481 650.958  1.00  9.72           H
ATOM   3715  CG  MET S 230    -131.142-109.601 650.622  1.00  9.72           C
ATOM   3716 1HG  MET S 230    -131.127-109.257 651.657  1.00  9.72           H
ATOM   3717 2HG  MET S 230    -130.226-109.241 650.154  1.00  9.72           H
ATOM   3718  SD  MET S 230    -132.564-108.928 649.778  1.00  9.72           S
ATOM   3719  CE  MET S 230    -131.980-108.989 648.092  1.00  9.72           C
ATOM   3720 1HE  MET S 230    -131.080-108.382 647.997  1.00  9.72           H
ATOM   3721 2HE  MET S 230    -131.753-110.021 647.823  1.00  9.72           H
ATOM   3722 3HE  MET S 230    -132.751-108.602 647.426  1.00  9.72           H
ATOM   3723  HN  MET S 230    -128.905-111.358 649.718  1.00  9.72           H
ATOM   3724  N   ALA S 231    -130.296-114.052 650.811  1.00  9.72           N
ATOM   3725  CA  ALA S 231    -130.663-115.444 651.009  1.00  9.72           C
ATOM   3726  C   ALA S 231    -129.820-116.033 652.142  1.00  9.72           C
ATOM   3727  O   ALA S 231    -130.342-116.727 653.013  1.00  9.72           O
ATOM   3728  HA  ALA S 231    -131.714-115.473 651.297  1.00  9.72           H
ATOM   3729  CB  ALA S 231    -130.490-116.210 649.696  1.00  9.72           C
ATOM   3730 1HB  ALA S 231    -131.132-115.770 648.932  1.00  9.72           H
ATOM   3731 2HB  ALA S 231    -129.451-116.150 649.375  1.00  9.72           H
ATOM   3732 3HB  ALA S 231    -130.766-117.254 649.845  1.00  9.72           H
ATOM   3733  HN  ALA S 231    -129.963-113.829 649.895  1.00  9.72           H
ATOM   3734  N   CYS S 232    -128.530-115.735 652.094  1.00  9.72           N
ATOM   3735  CA  CYS S 232    -127.607-116.237 653.098  1.00  9.72           C
ATOM   3736  C   CYS S 232    -128.006-115.651 654.453  1.00  9.72           C
ATOM   3737  O   CYS S 232    -128.107-116.376 655.442  1.00  9.72           O
ATOM   3738  HA  CYS S 232    -127.708-117.322 653.100  1.00  9.72           H
ATOM   3739  CB  CYS S 232    -126.154-115.915 652.742  1.00  9.72           C
ATOM   3740 1HB  CYS S 232    -126.055-114.855 652.508  1.00  9.72           H
ATOM   3741 2HB  CYS S 232    -125.509-116.113 653.598  1.00  9.72           H
ATOM   3742  HG  CYS S 232    -126.126-116.120 650.379  1.00  9.72           H
ATOM   3743  SG  CYS S 232    -125.621-116.924 651.312  1.00  9.72           S
ATOM   3744  HN  CYS S 232    -128.115-115.162 651.387  1.00  9.72           H
ATOM   3745  N   CYS S 233    -128.224-114.344 654.456  1.00  9.72           N
ATOM   3746  CA  CYS S 233    -128.481-113.630 655.696  1.00  9.72           C
ATOM   3747  C   CYS S 233    -129.702-114.260 656.368  1.00  9.72           C
ATOM   3748  O   CYS S 233    -129.642-114.650 657.533  1.00  9.72           O
ATOM   3749  HA  CYS S 233    -127.592-113.750 656.316  1.00  9.72           H
ATOM   3750  CB  CYS S 233    -128.671-112.131 655.457  1.00  9.72           C
ATOM   3751 1HB  CYS S 233    -129.386-111.971 654.650  1.00  9.72           H
ATOM   3752 2HB  CYS S 233    -129.086-111.662 656.349  1.00  9.72           H
ATOM   3753  HG  CYS S 233    -127.019-111.812 653.784  1.00  9.72           H
ATOM   3754  SG  CYS S 233    -127.068-111.357 655.033  1.00  9.72           S
ATOM   3755  HN  CYS S 233    -128.226-113.775 653.633  1.00  9.72           H
ATOM   3756  N   TYR S 234    -130.782-114.340 655.605  1.00  9.72           N
ATOM   3757  CA  TYR S 234    -132.064-114.739 656.162  1.00  9.72           C
ATOM   3758  C   TYR S 234    -132.083-116.237 656.475  1.00  9.72           C
ATOM   3759  O   TYR S 234    -132.783-116.675 657.387  1.00  9.72           O
ATOM   3760  HA  TYR S 234    -132.218-114.181 657.085  1.00  9.72           H
ATOM   3761  CB  TYR S 234    -133.104-114.444 655.080  1.00  9.72           C
ATOM   3762 1HB  TYR S 234    -132.706-114.752 654.113  1.00  9.72           H
ATOM   3763 2HB  TYR S 234    -133.991-115.050 655.267  1.00  9.72           H
ATOM   3764  CG  TYR S 234    -133.517-112.973 654.999  1.00  9.72           C
ATOM   3765  HD1 TYR S 234    -134.342-112.946 656.978  1.00  9.72           H
ATOM   3766  CD1 TYR S 234    -134.143-112.372 656.073  1.00  9.72           C
ATOM   3767  HD2 TYR S 234    -132.770-112.721 653.005  1.00  9.72           H
ATOM   3768  CD2 TYR S 234    -133.264-112.247 653.853  1.00  9.72           C
ATOM   3769  CE1 TYR S 234    -134.532-110.988 655.997  1.00  9.72           C
ATOM   3770  HE1 TYR S 234    -135.026-110.501 656.838  1.00  9.72           H
ATOM   3771  HE2 TYR S 234    -133.460-110.277 652.879  1.00  9.72           H
ATOM   3772  CE2 TYR S 234    -133.653-110.862 653.778  1.00  9.72           C
ATOM   3773  CZ  TYR S 234    -134.268-110.301 654.853  1.00  9.72           C
ATOM   3774  OH  TYR S 234    -134.635-108.993 654.782  1.00  9.72           O
ATOM   3775  HH  TYR S 234    -134.101-108.526 654.077  1.00  9.72           H
ATOM   3776  HN  TYR S 234    -130.791-114.139 654.626  1.00  9.72           H
ATOM   3777  N   THR S 235    -131.306-116.981 655.702  1.00  9.72           N
ATOM   3778  CA  THR S 235    -131.151-118.405 655.945  1.00  9.72           C
ATOM   3779  C   THR S 235    -130.632-118.650 657.364  1.00  9.72           C
ATOM   3780  O   THR S 235    -131.180-119.473 658.095  1.00  9.72           O
ATOM   3781  HA  THR S 235    -132.133-118.874 655.878  1.00  9.72           H
ATOM   3782  HB  THR S 235    -129.248-118.520 654.903  1.00  9.72           H
ATOM   3783  CB  THR S 235    -130.238-118.974 654.858  1.00  9.72           C
ATOM   3784  OG1 THR S 235    -130.960-118.755 653.649  1.00  9.72           O
ATOM   3785  HG1 THR S 235    -130.530-118.023 653.121  1.00  9.72           H
ATOM   3786  CG2 THR S 235    -130.105-120.496 654.942  1.00  9.72           C
ATOM   3787 1HG2 THR S 235    -131.088-120.954 654.828  1.00  9.72           H
ATOM   3788 2HG2 THR S 235    -129.686-120.771 655.910  1.00  9.72           H
ATOM   3789 3HG2 THR S 235    -129.446-120.848 654.148  1.00  9.72           H
ATOM   3790  HN  THR S 235    -130.789-116.627 654.923  1.00  9.72           H
ATOM   3791  N   ILE S 236    -129.582-117.920 657.710  1.00  9.72           N
ATOM   3792  CA  ILE S 236    -128.968-118.066 659.019  1.00  9.72           C
ATOM   3793  C   ILE S 236    -129.922-117.528 660.087  1.00  9.72           C
ATOM   3794  O   ILE S 236    -130.088-118.140 661.141  1.00  9.72           O
ATOM   3795  HA  ILE S 236    -128.820-119.132 659.194  1.00  9.72           H
ATOM   3796  HB  ILE S 236    -127.709-116.352 658.796  1.00  9.72           H
ATOM   3797  CB  ILE S 236    -127.587-117.407 659.039  1.00  9.72           C
ATOM   3798  CG1 ILE S 236    -126.674-118.015 657.973  1.00  9.72           C
ATOM   3799 1HG1 ILE S 236    -126.334-118.998 658.298  1.00  9.72           H
ATOM   3800 2HG1 ILE S 236    -127.235-118.161 657.049  1.00  9.72           H
ATOM   3801  CG2 ILE S 236    -126.966-117.480 660.435  1.00  9.72           C
ATOM   3802 1HG2 ILE S 236    -127.610-116.964 661.147  1.00  9.72           H
ATOM   3803 2HG2 ILE S 236    -126.860-118.524 660.732  1.00  9.72           H
ATOM   3804 3HG2 ILE S 236    -125.985-117.005 660.421  1.00  9.72           H
ATOM   3805  CD1 ILE S 236    -125.467-117.114 657.706  1.00  9.72           C
ATOM   3806 1HD1 ILE S 236    -125.811-116.140 657.358  1.00  9.72           H
ATOM   3807 2HD1 ILE S 236    -124.896-116.990 658.626  1.00  9.72           H
ATOM   3808 3HD1 ILE S 236    -124.835-117.569 656.944  1.00  9.72           H
ATOM   3809  HN  ILE S 236    -129.152-117.241 657.115  1.00  9.72           H
ATOM   3810  N   ILE S 237    -130.524-116.389 659.778  1.00  9.72           N
ATOM   3811  CA  ILE S 237    -131.428-115.742 660.714  1.00  9.72           C
ATOM   3812  C   ILE S 237    -132.529-116.725 661.115  1.00  9.72           C
ATOM   3813  O   ILE S 237    -132.826-116.881 662.299  1.00  9.72           O
ATOM   3814  HA  ILE S 237    -130.851-115.488 661.603  1.00  9.72           H
ATOM   3815  HB  ILE S 237    -132.224-114.606 659.086  1.00  9.72           H
ATOM   3816  CB  ILE S 237    -131.957-114.431 660.128  1.00  9.72           C
ATOM   3817  CG1 ILE S 237    -130.877-113.348 660.143  1.00  9.72           C
ATOM   3818 1HG1 ILE S 237    -130.702-113.018 661.167  1.00  9.72           H
ATOM   3819 2HG1 ILE S 237    -129.937-113.761 659.777  1.00  9.72           H
ATOM   3820  CG2 ILE S 237    -133.229-113.982 660.851  1.00  9.72           C
ATOM   3821 1HG2 ILE S 237    -133.997-114.748 660.744  1.00  9.72           H
ATOM   3822 2HG2 ILE S 237    -133.012-113.830 661.908  1.00  9.72           H
ATOM   3823 3HG2 ILE S 237    -133.584-113.048 660.415  1.00  9.72           H
ATOM   3824  CD1 ILE S 237    -131.286-112.153 659.279  1.00  9.72           C
ATOM   3825 1HD1 ILE S 237    -131.437-112.483 658.251  1.00  9.72           H
ATOM   3826 2HD1 ILE S 237    -132.213-111.728 659.664  1.00  9.72           H
ATOM   3827 3HD1 ILE S 237    -130.501-111.398 659.308  1.00  9.72           H
ATOM   3828  HN  ILE S 237    -130.403-115.910 658.908  1.00  9.72           H
ATOM   3829  N   ILE S 238    -133.105-117.363 660.107  1.00  9.72           N
ATOM   3830  CA  ILE S 238    -134.222-118.265 660.332  1.00  9.72           C
ATOM   3831  C   ILE S 238    -133.762-119.431 661.210  1.00  9.72           C
ATOM   3832  O   ILE S 238    -134.462-119.824 662.141  1.00  9.72           O
ATOM   3833  HA  ILE S 238    -134.988-117.708 660.871  1.00  9.72           H
ATOM   3834  HB  ILE S 238    -134.022-118.943 658.313  1.00  9.72           H
ATOM   3835  CB  ILE S 238    -134.834-118.702 658.999  1.00  9.72           C
ATOM   3836  CG1 ILE S 238    -135.639-117.566 658.366  1.00  9.72           C
ATOM   3837 1HG1 ILE S 238    -136.585-117.447 658.895  1.00  9.72           H
ATOM   3838 2HG1 ILE S 238    -135.095-116.627 658.472  1.00  9.72           H
ATOM   3839  CG2 ILE S 238    -135.671-119.971 659.171  1.00  9.72           C
ATOM   3840 1HG2 ILE S 238    -135.039-120.776 659.546  1.00  9.72           H
ATOM   3841 2HG2 ILE S 238    -136.477-119.782 659.880  1.00  9.72           H
ATOM   3842 3HG2 ILE S 238    -136.095-120.260 658.209  1.00  9.72           H
ATOM   3843  CD1 ILE S 238    -135.906-117.842 656.885  1.00  9.72           C
ATOM   3844 1HD1 ILE S 238    -134.958-117.936 656.356  1.00  9.72           H
ATOM   3845 2HD1 ILE S 238    -136.472-118.769 656.785  1.00  9.72           H
ATOM   3846 3HD1 ILE S 238    -136.480-117.019 656.460  1.00  9.72           H
ATOM   3847  HN  ILE S 238    -132.821-117.272 659.152  1.00  9.72           H
ATOM   3848  N   HIS S 239    -132.588-119.950 660.881  1.00  9.72           N
ATOM   3849  CA  HIS S 239    -132.048-121.092 661.599  1.00  9.72           C
ATOM   3850  C   HIS S 239    -131.924-120.752 663.085  1.00  9.72           C
ATOM   3851  O   HIS S 239    -132.352-121.525 663.941  1.00  9.72           O
ATOM   3852  HA  HIS S 239    -132.765-121.904 661.480  1.00  9.72           H
ATOM   3853  CB  HIS S 239    -130.723-121.544 660.982  1.00  9.72           C
ATOM   3854 1HB  HIS S 239    -130.882-121.764 659.926  1.00  9.72           H
ATOM   3855 2HB  HIS S 239    -130.011-120.721 661.033  1.00  9.72           H
ATOM   3856  CG  HIS S 239    -130.118-122.757 661.648  1.00  9.72           C
ATOM   3857  HD1 HIS S 239    -128.319-121.916 662.416  1.00  9.72           H
ATOM   3858  ND1 HIS S 239    -128.904-122.720 662.311  1.00  9.72           N
ATOM   3859  CD2 HIS S 239    -130.572-124.040 661.747  1.00  9.72           C
ATOM   3860  HD2 HIS S 239    -131.506-124.418 661.332  1.00  9.72           H
ATOM   3861  CE1 HIS S 239    -128.648-123.932 662.783  1.00  9.72           C
ATOM   3862  HE1 HIS S 239    -127.766-124.225 663.352  1.00  9.72           H
ATOM   3863  NE2 HIS S 239    -129.683-124.748 662.431  1.00  9.72           N
ATOM   3864  HN  HIS S 239    -132.012-119.605 660.141  1.00  9.72           H
ATOM   3865  N   THR S 240    -131.337-119.593 663.348  1.00  9.72           N
ATOM   3866  CA  THR S 240    -131.112-119.161 664.717  1.00  9.72           C
ATOM   3867  C   THR S 240    -132.445-118.908 665.422  1.00  9.72           C
ATOM   3868  O   THR S 240    -132.586-119.187 666.611  1.00  9.72           O
ATOM   3869  HA  THR S 240    -130.614-119.968 665.254  1.00  9.72           H
ATOM   3870  HB  THR S 240    -130.716-117.078 664.243  1.00  9.72           H
ATOM   3871  CB  THR S 240    -130.200-117.933 664.681  1.00  9.72           C
ATOM   3872  OG1 THR S 240    -129.044-118.379 663.978  1.00  9.72           O
ATOM   3873  HG1 THR S 240    -129.130-118.163 663.006  1.00  9.72           H
ATOM   3874  CG2 THR S 240    -129.672-117.555 666.066  1.00  9.72           C
ATOM   3875 1HG2 THR S 240    -129.099-118.387 666.476  1.00  9.72           H
ATOM   3876 2HG2 THR S 240    -130.510-117.332 666.726  1.00  9.72           H
ATOM   3877 3HG2 THR S 240    -129.031-116.677 665.984  1.00  9.72           H
ATOM   3878  HN  THR S 240    -131.018-118.957 662.646  1.00  9.72           H
ATOM   3879  N   LEU S 241    -133.392-118.381 664.658  1.00  9.72           N
ATOM   3880  CA  LEU S 241    -134.692-118.038 665.208  1.00  9.72           C
ATOM   3881  C   LEU S 241    -135.410-119.318 665.643  1.00  9.72           C
ATOM   3882  O   LEU S 241    -136.145-119.316 666.629  1.00  9.72           O
ATOM   3883  HA  LEU S 241    -134.522-117.421 666.090  1.00  9.72           H
ATOM   3884  CB  LEU S 241    -135.489-117.194 664.211  1.00  9.72           C
ATOM   3885 1HB  LEU S 241    -135.359-117.622 663.217  1.00  9.72           H
ATOM   3886 2HB  LEU S 241    -136.548-117.279 664.458  1.00  9.72           H
ATOM   3887  HG  LEU S 241    -134.066-115.627 663.910  1.00  9.72           H
ATOM   3888  CG  LEU S 241    -135.126-115.709 664.149  1.00  9.72           C
ATOM   3889  CD1 LEU S 241    -135.898-115.002 663.033  1.00  9.72           C
ATOM   3890 1HD1 LEU S 241    -135.654-115.462 662.075  1.00  9.72           H
ATOM   3891 2HD1 LEU S 241    -136.968-115.093 663.218  1.00  9.72           H
ATOM   3892 3HD1 LEU S 241    -135.621-113.948 663.011  1.00  9.72           H
ATOM   3893  CD2 LEU S 241    -135.337-115.036 665.507  1.00  9.72           C
ATOM   3894 1HD2 LEU S 241    -136.383-115.128 665.800  1.00  9.72           H
ATOM   3895 2HD2 LEU S 241    -134.706-115.519 666.253  1.00  9.72           H
ATOM   3896 3HD2 LEU S 241    -135.071-113.981 665.434  1.00  9.72           H
ATOM   3897  HN  LEU S 241    -133.281-118.189 663.683  1.00  9.72           H
ATOM   3898  N   ILE S 242    -135.173-120.378 664.885  1.00  9.72           N
ATOM   3899  CA  ILE S 242    -135.791-121.660 665.177  1.00  9.72           C
ATOM   3900  C   ILE S 242    -135.230-122.204 666.493  1.00  9.72           C
ATOM   3901  O   ILE S 242    -135.979-122.700 667.333  1.00  9.72           O
ATOM   3902  HA  ILE S 242    -136.860-121.487 665.303  1.00  9.72           H
ATOM   3903  HB  ILE S 242    -134.594-122.554 663.647  1.00  9.72           H
ATOM   3904  CB  ILE S 242    -135.625-122.618 663.995  1.00  9.72           C
ATOM   3905  CG1 ILE S 242    -136.523-122.207 662.827  1.00  9.72           C
ATOM   3906 1HG1 ILE S 242    -137.564-122.409 663.076  1.00  9.72           H
ATOM   3907 2HG1 ILE S 242    -136.438-121.134 662.657  1.00  9.72           H
ATOM   3908  CG2 ILE S 242    -135.868-124.066 664.424  1.00  9.72           C
ATOM   3909 1HG2 ILE S 242    -135.152-124.340 665.200  1.00  9.72           H
ATOM   3910 2HG2 ILE S 242    -136.881-124.164 664.814  1.00  9.72           H
ATOM   3911 3HG2 ILE S 242    -135.743-124.725 663.565  1.00  9.72           H
ATOM   3912  CD1 ILE S 242    -136.142-122.963 661.552  1.00  9.72           C
ATOM   3913 1HD1 ILE S 242    -135.107-122.739 661.292  1.00  9.72           H
ATOM   3914 2HD1 ILE S 242    -136.252-124.034 661.718  1.00  9.72           H
ATOM   3915 3HD1 ILE S 242    -136.796-122.652 660.737  1.00  9.72           H
ATOM   3916  HN  ILE S 242    -134.572-120.371 664.085  1.00  9.72           H
ATOM   3917  N   GLN S 243    -133.917-122.092 666.630  1.00  9.72           N
ATOM   3918  CA  GLN S 243    -133.236-122.646 667.788  1.00  9.72           C
ATOM   3919  C   GLN S 243    -133.624-121.875 669.052  1.00  9.72           C
ATOM   3920  O   GLN S 243    -133.551-122.410 670.157  1.00  9.72           O
ATOM   3921  HA  GLN S 243    -133.583-123.676 667.862  1.00  9.72           H
ATOM   3922  CB  GLN S 243    -131.720-122.640 667.587  1.00  9.72           C
ATOM   3923 1HB  GLN S 243    -131.388-121.637 667.321  1.00  9.72           H
ATOM   3924 2HB  GLN S 243    -131.224-122.902 668.522  1.00  9.72           H
ATOM   3925  CG  GLN S 243    -131.308-123.626 666.491  1.00  9.72           C
ATOM   3926 1HG  GLN S 243    -131.696-124.618 666.725  1.00  9.72           H
ATOM   3927 2HG  GLN S 243    -131.752-123.326 665.542  1.00  9.72           H
ATOM   3928  CD  GLN S 243    -129.786-123.688 666.353  1.00  9.72           C
ATOM   3929  OE1 GLN S 243    -129.055-122.864 666.877  1.00  9.72           O
ATOM   3930  NE2 GLN S 243    -129.351-124.708 665.619  1.00  9.72           N
ATOM   3931 1HE2 GLN S 243    -130.004-125.349 665.216  1.00  9.72           H
ATOM   3932 2HE2 GLN S 243    -128.370-124.834 665.470  1.00  9.72           H
ATOM   3933  HN  GLN S 243    -133.323-121.633 665.970  1.00  9.72           H
ATOM   3934  N   ALA S 244    -134.029-120.630 668.846  1.00  9.72           N
ATOM   3935  CA  ALA S 244    -134.376-119.762 669.959  1.00  9.72           C
ATOM   3936  C   ALA S 244    -135.488-120.415 670.781  1.00  9.72           C
ATOM   3937  O   ALA S 244    -136.419-120.994 670.224  1.00  9.72           O
ATOM   3938  HA  ALA S 244    -133.489-119.654 670.584  1.00  9.72           H
ATOM   3939  CB  ALA S 244    -134.775-118.385 669.427  1.00  9.72           C
ATOM   3940 1HB  ALA S 244    -133.941-117.952 668.875  1.00  9.72           H
ATOM   3941 2HB  ALA S 244    -135.635-118.487 668.764  1.00  9.72           H
ATOM   3942 3HB  ALA S 244    -135.035-117.734 670.262  1.00  9.72           H
ATOM   3943  HN  ALA S 244    -134.121-120.214 667.941  1.00  9.72           H
ATOM   3944  N   LYS S 245    -135.355-120.300 672.095  1.00  9.72           N
ATOM   3945  CA  LYS S 245    -136.319-120.901 673.000  1.00  9.72           C
ATOM   3946  C   LYS S 245    -137.480-119.928 673.220  1.00  9.72           C
ATOM   3947  O   LYS S 245    -138.552-120.328 673.673  1.00  9.72           O
ATOM   3948  HA  LYS S 245    -136.707-121.797 672.517  1.00  9.72           H
ATOM   3949  CB  LYS S 245    -135.635-121.345 674.295  1.00  9.72           C
ATOM   3950 1HB  LYS S 245    -135.043-120.523 674.698  1.00  9.72           H
ATOM   3951 2HB  LYS S 245    -136.388-121.590 675.043  1.00  9.72           H
ATOM   3952  CG  LYS S 245    -134.735-122.558 674.051  1.00  9.72           C
ATOM   3953 1HG  LYS S 245    -135.268-123.296 673.451  1.00  9.72           H
ATOM   3954 2HG  LYS S 245    -133.858-122.256 673.479  1.00  9.72           H
ATOM   3955  CD  LYS S 245    -134.296-123.189 675.374  1.00  9.72           C
ATOM   3956 1HD  LYS S 245    -133.688-122.479 675.935  1.00  9.72           H
ATOM   3957 2HD  LYS S 245    -135.171-123.411 675.984  1.00  9.72           H
ATOM   3958  CE  LYS S 245    -133.498-124.472 675.131  1.00  9.72           C
ATOM   3959 1HE  LYS S 245    -134.050-125.129 674.459  1.00  9.72           H
ATOM   3960 2HE  LYS S 245    -132.555-124.233 674.640  1.00  9.72           H
ATOM   3961  NZ  LYS S 245    -133.236-125.169 676.410  1.00  9.72           N
ATOM   3962 1HZ  LYS S 245    -132.706-126.015 676.231  1.00  9.72           H
ATOM   3963 2HZ  LYS S 245    -132.705-124.561 677.023  1.00  9.72           H
ATOM   3964 3HZ  LYS S 245    -134.116-125.408 676.851  1.00  9.72           H
ATOM   3965  HN  LYS S 245    -134.606-119.809 672.540  1.00  9.72           H
ATOM   3966  N   LYS S 246    -137.227-118.671 672.889  1.00  9.72           N
ATOM   3967  CA  LYS S 246    -138.160-117.607 673.222  1.00  9.72           C
ATOM   3968  C   LYS S 246    -139.425-117.760 672.375  1.00  9.72           C
ATOM   3969  O   LYS S 246    -139.345-117.948 671.162  1.00  9.72           O
ATOM   3970  HA  LYS S 246    -138.430-117.727 674.271  1.00  9.72           H
ATOM   3971  CB  LYS S 246    -137.486-116.241 673.081  1.00  9.72           C
ATOM   3972 1HB  LYS S 246    -136.805-116.252 672.230  1.00  9.72           H
ATOM   3973 2HB  LYS S 246    -138.239-115.480 672.875  1.00  9.72           H
ATOM   3974  CG  LYS S 246    -136.717-115.874 674.352  1.00  9.72           C
ATOM   3975 1HG  LYS S 246    -137.281-116.196 675.228  1.00  9.72           H
ATOM   3976 2HG  LYS S 246    -135.766-116.406 674.372  1.00  9.72           H
ATOM   3977  CD  LYS S 246    -136.466-114.367 674.426  1.00  9.72           C
ATOM   3978 1HD  LYS S 246    -135.731-114.080 673.674  1.00  9.72           H
ATOM   3979 2HD  LYS S 246    -137.386-113.830 674.193  1.00  9.72           H
ATOM   3980  CE  LYS S 246    -135.970-113.961 675.815  1.00  9.72           C
ATOM   3981 1HE  LYS S 246    -135.636-114.844 676.360  1.00  9.72           H
ATOM   3982 2HE  LYS S 246    -135.108-113.300 675.720  1.00  9.72           H
ATOM   3983  NZ  LYS S 246    -137.044-113.280 676.571  1.00  9.72           N
ATOM   3984 1HZ  LYS S 246    -136.716-113.068 677.507  1.00  9.72           H
ATOM   3985 2HZ  LYS S 246    -137.297-112.419 676.098  1.00  9.72           H
ATOM   3986 3HZ  LYS S 246    -137.855-113.886 676.626  1.00  9.72           H
ATOM   3987  HN  LYS S 246    -136.405-118.375 672.403  1.00  9.72           H
ATOM   3988  N   SER S 247    -140.563-117.674 673.048  1.00  9.72           N
ATOM   3989  CA  SER S 247    -141.840-117.878 672.387  1.00  9.72           C
ATOM   3990  C   SER S 247    -142.023-116.848 671.270  1.00  9.72           C
ATOM   3991  O   SER S 247    -142.586-117.158 670.222  1.00  9.72           O
ATOM   3992  HA  SER S 247    -141.793-118.886 671.974  1.00  9.72           H
ATOM   3993  CB  SER S 247    -142.997-117.790 673.384  1.00  9.72           C
ATOM   3994 1HB  SER S 247    -143.942-117.920 672.856  1.00  9.72           H
ATOM   3995 2HB  SER S 247    -142.919-118.605 674.103  1.00  9.72           H
ATOM   3996  HG  SER S 247    -143.725-116.551 674.777  1.00  9.72           H
ATOM   3997  OG  SER S 247    -143.010-116.545 674.079  1.00  9.72           O
ATOM   3998  HN  SER S 247    -140.621-117.468 674.025  1.00  9.72           H
ATOM   3999  N   SER S 248    -141.535-115.645 671.533  1.00  9.72           N
ATOM   4000  CA  SER S 248    -141.757-114.532 670.625  1.00  9.72           C
ATOM   4001  C   SER S 248    -141.134-114.837 669.262  1.00  9.72           C
ATOM   4002  O   SER S 248    -141.355-114.107 668.297  1.00  9.72           O
ATOM   4003  HA  SER S 248    -142.840-114.442 670.539  1.00  9.72           H
ATOM   4004  CB  SER S 248    -141.182-113.234 671.194  1.00  9.72           C
ATOM   4005 1HB  SER S 248    -141.364-112.419 670.493  1.00  9.72           H
ATOM   4006 2HB  SER S 248    -141.701-112.981 672.118  1.00  9.72           H
ATOM   4007  HG  SER S 248    -139.441-112.475 671.825  1.00  9.72           H
ATOM   4008  OG  SER S 248    -139.784-113.336 671.449  1.00  9.72           O
ATOM   4009  HN  SER S 248    -140.998-115.425 672.348  1.00  9.72           H
ATOM   4010  N   LYS S 249    -140.367-115.917 669.226  1.00  9.72           N
ATOM   4011  CA  LYS S 249    -139.615-116.261 668.031  1.00  9.72           C
ATOM   4012  C   LYS S 249    -140.582-116.442 666.859  1.00  9.72           C
ATOM   4013  O   LYS S 249    -140.254-116.107 665.722  1.00  9.72           O
ATOM   4014  HA  LYS S 249    -138.955-115.422 667.807  1.00  9.72           H
ATOM   4015  CB  LYS S 249    -138.727-117.479 668.289  1.00  9.72           C
ATOM   4016 1HB  LYS S 249    -138.003-117.585 667.480  1.00  9.72           H
ATOM   4017 2HB  LYS S 249    -138.158-117.332 669.207  1.00  9.72           H
ATOM   4018  CG  LYS S 249    -139.565-118.755 668.401  1.00  9.72           C
ATOM   4019 1HG  LYS S 249    -140.420-118.576 669.053  1.00  9.72           H
ATOM   4020 2HG  LYS S 249    -139.961-119.021 667.421  1.00  9.72           H
ATOM   4021  CD  LYS S 249    -138.730-119.913 668.951  1.00  9.72           C
ATOM   4022 1HD  LYS S 249    -137.764-119.941 668.447  1.00  9.72           H
ATOM   4023 2HD  LYS S 249    -138.532-119.752 670.011  1.00  9.72           H
ATOM   4024  CE  LYS S 249    -139.451-121.249 668.758  1.00  9.72           C
ATOM   4025 1HE  LYS S 249    -140.292-121.318 669.448  1.00  9.72           H
ATOM   4026 2HE  LYS S 249    -139.861-121.305 667.749  1.00  9.72           H
ATOM   4027  NZ  LYS S 249    -138.521-122.377 668.985  1.00  9.72           N
ATOM   4028 1HZ  LYS S 249    -139.043-123.246 669.009  1.00  9.72           H
ATOM   4029 2HZ  LYS S 249    -137.841-122.412 668.233  1.00  9.72           H
ATOM   4030 3HZ  LYS S 249    -138.041-122.247 669.869  1.00  9.72           H
ATOM   4031  HN  LYS S 249    -140.255-116.549 669.992  1.00  9.72           H
ATOM   4032  N   HIS S 250    -141.754-116.971 667.177  1.00  9.72           N
ATOM   4033  CA  HIS S 250    -142.713-117.339 666.150  1.00  9.72           C
ATOM   4034  C   HIS S 250    -143.221-116.079 665.446  1.00  9.72           C
ATOM   4035  O   HIS S 250    -143.427-116.080 664.234  1.00  9.72           O
ATOM   4036  HA  HIS S 250    -142.177-117.956 665.428  1.00  9.72           H
ATOM   4037  CB  HIS S 250    -143.843-118.185 666.739  1.00  9.72           C
ATOM   4038 1HB  HIS S 250    -144.299-117.640 667.565  1.00  9.72           H
ATOM   4039 2HB  HIS S 250    -144.615-118.320 665.981  1.00  9.72           H
ATOM   4040  CG  HIS S 250    -143.401-119.542 667.233  1.00  9.72           C
ATOM   4041  HD1 HIS S 250    -143.631-120.693 665.456  1.00  9.72           H
ATOM   4042  ND1 HIS S 250    -143.372-120.663 666.421  1.00  9.72           N
ATOM   4043  CD2 HIS S 250    -142.969-119.946 668.462  1.00  9.72           C
ATOM   4044  HD2 HIS S 250    -142.870-119.311 669.343  1.00  9.72           H
ATOM   4045  CE1 HIS S 250    -142.942-121.689 667.140  1.00  9.72           C
ATOM   4046  HE1 HIS S 250    -142.810-122.711 666.784  1.00  9.72           H
ATOM   4047  NE2 HIS S 250    -142.693-121.243 668.405  1.00  9.72           N
ATOM   4048  HN  HIS S 250    -142.052-117.148 668.116  1.00  9.72           H
ATOM   4049  N   LYS S 251    -143.408-115.033 666.238  1.00  9.72           N
ATOM   4050  CA  LYS S 251    -143.878-113.765 665.705  1.00  9.72           C
ATOM   4051  C   LYS S 251    -142.838-113.210 664.730  1.00  9.72           C
ATOM   4052  O   LYS S 251    -143.183-112.753 663.642  1.00  9.72           O
ATOM   4053  HA  LYS S 251    -144.797-113.964 665.153  1.00  9.72           H
ATOM   4054  CB  LYS S 251    -144.231-112.804 666.841  1.00  9.72           C
ATOM   4055 1HB  LYS S 251    -144.938-113.281 667.520  1.00  9.72           H
ATOM   4056 2HB  LYS S 251    -143.337-112.576 667.421  1.00  9.72           H
ATOM   4057  CG  LYS S 251    -144.835-111.508 666.296  1.00  9.72           C
ATOM   4058 1HG  LYS S 251    -144.143-111.050 665.589  1.00  9.72           H
ATOM   4059 2HG  LYS S 251    -145.750-111.732 665.747  1.00  9.72           H
ATOM   4060  CD  LYS S 251    -145.140-110.526 667.429  1.00  9.72           C
ATOM   4061 1HD  LYS S 251    -145.820-110.990 668.143  1.00  9.72           H
ATOM   4062 2HD  LYS S 251    -144.223-110.291 667.968  1.00  9.72           H
ATOM   4063  CE  LYS S 251    -145.764-109.239 666.885  1.00  9.72           C
ATOM   4064 1HE  LYS S 251    -145.090-108.778 666.163  1.00  9.72           H
ATOM   4065 2HE  LYS S 251    -146.688-109.471 666.355  1.00  9.72           H
ATOM   4066  NZ  LYS S 251    -146.042-108.292 667.988  1.00  9.72           N
ATOM   4067 1HZ  LYS S 251    -146.637-107.544 667.649  1.00  9.72           H
ATOM   4068 2HZ  LYS S 251    -146.511-108.780 668.743  1.00  9.72           H
ATOM   4069 3HZ  LYS S 251    -145.169-107.903 668.327  1.00  9.72           H
ATOM   4070  HN  LYS S 251    -143.244-115.041 667.224  1.00  9.72           H
ATOM   4071  N   ALA S 252    -141.584-113.267 665.156  1.00  9.72           N
ATOM   4072  CA  ALA S 252    -140.499-112.710 664.367  1.00  9.72           C
ATOM   4073  C   ALA S 252    -140.352-113.513 663.072  1.00  9.72           C
ATOM   4074  O   ALA S 252    -140.103-112.944 662.010  1.00  9.72           O
ATOM   4075  HA  ALA S 252    -140.763-111.682 664.119  1.00  9.72           H
ATOM   4076  CB  ALA S 252    -139.214-112.703 665.197  1.00  9.72           C
ATOM   4077 1HB  ALA S 252    -139.362-112.096 666.090  1.00  9.72           H
ATOM   4078 2HB  ALA S 252    -138.965-113.723 665.489  1.00  9.72           H
ATOM   4079 3HB  ALA S 252    -138.401-112.286 664.604  1.00  9.72           H
ATOM   4080  HN  ALA S 252    -141.307-113.683 666.022  1.00  9.72           H
ATOM   4081  N   LEU S 253    -140.513-114.821 663.204  1.00  9.72           N
ATOM   4082  CA  LEU S 253    -140.313-115.717 662.077  1.00  9.72           C
ATOM   4083  C   LEU S 253    -141.329-115.386 660.982  1.00  9.72           C
ATOM   4084  O   LEU S 253    -140.956-115.156 659.833  1.00  9.72           O
ATOM   4085  HA  LEU S 253    -139.312-115.532 661.686  1.00  9.72           H
ATOM   4086  CB  LEU S 253    -140.357-117.175 662.537  1.00  9.72           C
ATOM   4087 1HB  LEU S 253    -139.639-117.302 663.347  1.00  9.72           H
ATOM   4088 2HB  LEU S 253    -141.345-117.374 662.953  1.00  9.72           H
ATOM   4089  HG  LEU S 253    -140.797-118.110 660.664  1.00  9.72           H
ATOM   4090  CG  LEU S 253    -140.066-118.226 661.464  1.00  9.72           C
ATOM   4091  CD1 LEU S 253    -138.682-118.010 660.847  1.00  9.72           C
ATOM   4092 1HD1 LEU S 253    -138.639-117.022 660.389  1.00  9.72           H
ATOM   4093 2HD1 LEU S 253    -137.922-118.084 661.625  1.00  9.72           H
ATOM   4094 3HD1 LEU S 253    -138.500-118.771 660.088  1.00  9.72           H
ATOM   4095  CD2 LEU S 253    -140.230-119.641 662.023  1.00  9.72           C
ATOM   4096 1HD2 LEU S 253    -139.537-119.786 662.852  1.00  9.72           H
ATOM   4097 2HD2 LEU S 253    -141.252-119.776 662.376  1.00  9.72           H
ATOM   4098 3HD2 LEU S 253    -140.016-120.368 661.240  1.00  9.72           H
ATOM   4099  HN  LEU S 253    -140.774-115.270 664.059  1.00  9.72           H
ATOM   4100  N   LYS S 254    -142.594-115.373 661.377  1.00  9.72           N
ATOM   4101  CA  LYS S 254    -143.670-115.119 660.434  1.00  9.72           C
ATOM   4102  C   LYS S 254    -143.384-113.819 659.680  1.00  9.72           C
ATOM   4103  O   LYS S 254    -143.464-113.778 658.453  1.00  9.72           O
ATOM   4104  HA  LYS S 254    -143.677-115.940 659.717  1.00  9.72           H
ATOM   4105  CB  LYS S 254    -145.023-115.131 661.149  1.00  9.72           C
ATOM   4106 1HB  LYS S 254    -145.177-116.098 661.628  1.00  9.72           H
ATOM   4107 2HB  LYS S 254    -145.027-114.380 661.939  1.00  9.72           H
ATOM   4108  CG  LYS S 254    -146.164-114.855 660.168  1.00  9.72           C
ATOM   4109 1HG  LYS S 254    -146.089-113.833 659.796  1.00  9.72           H
ATOM   4110 2HG  LYS S 254    -146.074-115.515 659.305  1.00  9.72           H
ATOM   4111  CD  LYS S 254    -147.524-115.062 660.836  1.00  9.72           C
ATOM   4112 1HD  LYS S 254    -147.592-116.078 661.224  1.00  9.72           H
ATOM   4113 2HD  LYS S 254    -147.621-114.388 661.688  1.00  9.72           H
ATOM   4114  CE  LYS S 254    -148.665-114.810 659.848  1.00  9.72           C
ATOM   4115 1HE  LYS S 254    -148.676-113.760 659.556  1.00  9.72           H
ATOM   4116 2HE  LYS S 254    -148.502-115.392 658.940  1.00  9.72           H
ATOM   4117  NZ  LYS S 254    -149.965-115.177 660.453  1.00  9.72           N
ATOM   4118 1HZ  LYS S 254    -150.709-115.003 659.786  1.00  9.72           H
ATOM   4119 2HZ  LYS S 254    -149.956-116.160 660.702  1.00  9.72           H
ATOM   4120 3HZ  LYS S 254    -150.120-114.619 661.285  1.00  9.72           H
ATOM   4121  HN  LYS S 254    -142.887-115.532 662.320  1.00  9.72           H
ATOM   4122  N   VAL S 255    -143.058-112.788 660.445  1.00  9.72           N
ATOM   4123  CA  VAL S 255    -142.809-111.477 659.869  1.00  9.72           C
ATOM   4124  C   VAL S 255    -141.699-111.587 658.822  1.00  9.72           C
ATOM   4125  O   VAL S 255    -141.804-111.015 657.738  1.00  9.72           O
ATOM   4126  HA  VAL S 255    -143.726-111.156 659.375  1.00  9.72           H
ATOM   4127  HB  VAL S 255    -141.807-110.951 661.678  1.00  9.72           H
ATOM   4128  CB  VAL S 255    -142.489-110.471 660.976  1.00  9.72           C
ATOM   4129  CG1 VAL S 255    -141.787-109.236 660.408  1.00  9.72           C
ATOM   4130 1HG1 VAL S 255    -140.855-109.536 659.928  1.00  9.72           H
ATOM   4131 2HG1 VAL S 255    -142.434-108.755 659.675  1.00  9.72           H
ATOM   4132 3HG1 VAL S 255    -141.570-108.537 661.216  1.00  9.72           H
ATOM   4133  CG2 VAL S 255    -143.754-110.078 661.742  1.00  9.72           C
ATOM   4134 1HG2 VAL S 255    -144.469-109.626 661.055  1.00  9.72           H
ATOM   4135 2HG2 VAL S 255    -144.195-110.967 662.194  1.00  9.72           H
ATOM   4136 3HG2 VAL S 255    -143.497-109.362 662.523  1.00  9.72           H
ATOM   4137  HN  VAL S 255    -142.962-112.837 661.439  1.00  9.72           H
ATOM   4138  N   THR S 256    -140.660-112.327 659.182  1.00  9.72           N
ATOM   4139  CA  THR S 256    -139.486-112.433 658.333  1.00  9.72           C
ATOM   4140  C   THR S 256    -139.852-113.078 656.995  1.00  9.72           C
ATOM   4141  O   THR S 256    -139.432-112.607 655.939  1.00  9.72           O
ATOM   4142  HA  THR S 256    -139.128-111.427 658.116  1.00  9.72           H
ATOM   4143  HB  THR S 256    -138.691-114.249 659.221  1.00  9.72           H
ATOM   4144  CB  THR S 256    -138.412-113.202 659.105  1.00  9.72           C
ATOM   4145  OG1 THR S 256    -138.263-112.468 660.317  1.00  9.72           O
ATOM   4146  HG1 THR S 256    -138.662-112.980 661.078  1.00  9.72           H
ATOM   4147  CG2 THR S 256    -137.036-113.111 658.443  1.00  9.72           C
ATOM   4148 1HG2 THR S 256    -136.728-112.067 658.389  1.00  9.72           H
ATOM   4149 2HG2 THR S 256    -137.089-113.527 657.436  1.00  9.72           H
ATOM   4150 3HG2 THR S 256    -136.312-113.674 659.031  1.00  9.72           H
ATOM   4151  HN  THR S 256    -140.613-112.847 660.035  1.00  9.72           H
ATOM   4152  N   ILE S 257    -140.631-114.146 657.083  1.00  9.72           N
ATOM   4153  CA  ILE S 257    -141.025-114.885 655.895  1.00  9.72           C
ATOM   4154  C   ILE S 257    -141.852-113.974 654.985  1.00  9.72           C
ATOM   4155  O   ILE S 257    -141.610-113.910 653.780  1.00  9.72           O
ATOM   4156  HA  ILE S 257    -140.113-115.165 655.367  1.00  9.72           H
ATOM   4157  HB  ILE S 257    -142.533-115.935 656.989  1.00  9.72           H
ATOM   4158  CB  ILE S 257    -141.740-116.181 656.283  1.00  9.72           C
ATOM   4159  CG1 ILE S 257    -140.785-117.143 656.991  1.00  9.72           C
ATOM   4160 1HG1 ILE S 257    -140.062-117.536 656.276  1.00  9.72           H
ATOM   4161 2HG1 ILE S 257    -140.220-116.606 657.753  1.00  9.72           H
ATOM   4162  CG2 ILE S 257    -142.405-116.825 655.065  1.00  9.72           C
ATOM   4163 1HG2 ILE S 257    -143.135-116.136 654.642  1.00  9.72           H
ATOM   4164 2HG2 ILE S 257    -141.646-117.055 654.316  1.00  9.72           H
ATOM   4165 3HG2 ILE S 257    -142.906-117.744 655.368  1.00  9.72           H
ATOM   4166  CD1 ILE S 257    -141.552-118.299 657.638  1.00  9.72           C
ATOM   4167 1HD1 ILE S 257    -142.256-117.904 658.369  1.00  9.72           H
ATOM   4168 2HD1 ILE S 257    -142.096-118.849 656.869  1.00  9.72           H
ATOM   4169 3HD1 ILE S 257    -140.849-118.968 658.134  1.00  9.72           H
ATOM   4170  HN  ILE S 257    -140.990-114.507 657.943  1.00  9.72           H
ATOM   4171  N   THR S 258    -142.810-113.293 655.595  1.00  9.72           N
ATOM   4172  CA  THR S 258    -143.714-112.437 654.846  1.00  9.72           C
ATOM   4173  C   THR S 258    -142.924-111.405 654.039  1.00  9.72           C
ATOM   4174  O   THR S 258    -143.198-111.191 652.859  1.00  9.72           O
ATOM   4175  HA  THR S 258    -144.257-113.054 654.130  1.00  9.72           H
ATOM   4176  HB  THR S 258    -144.187-111.150 656.531  1.00  9.72           H
ATOM   4177  CB  THR S 258    -144.701-111.812 655.833  1.00  9.72           C
ATOM   4178  OG1 THR S 258    -145.361-112.930 656.419  1.00  9.72           O
ATOM   4179  HG1 THR S 258    -144.871-113.226 657.239  1.00  9.72           H
ATOM   4180  CG2 THR S 258    -145.822-111.042 655.132  1.00  9.72           C
ATOM   4181 1HG2 THR S 258    -146.379-111.720 654.485  1.00  9.72           H
ATOM   4182 2HG2 THR S 258    -145.392-110.239 654.533  1.00  9.72           H
ATOM   4183 3HG2 THR S 258    -146.494-110.618 655.879  1.00  9.72           H
ATOM   4184  HN  THR S 258    -142.974-113.320 656.581  1.00  9.72           H
ATOM   4185  N   VAL S 259    -141.959-110.791 654.708  1.00  9.72           N
ATOM   4186  CA  VAL S 259    -141.135-109.777 654.072  1.00  9.72           C
ATOM   4187  C   VAL S 259    -140.430-110.387 652.858  1.00  9.72           C
ATOM   4188  O   VAL S 259    -140.462-109.820 651.767  1.00  9.72           O
ATOM   4189  HA  VAL S 259    -141.798-108.982 653.729  1.00  9.72           H
ATOM   4190  HB  VAL S 259    -139.660-110.001 655.597  1.00  9.72           H
ATOM   4191  CB  VAL S 259    -140.163-109.178 655.090  1.00  9.72           C
ATOM   4192  CG1 VAL S 259    -139.095-108.331 654.395  1.00  9.72           C
ATOM   4193 1HG1 VAL S 259    -138.533-108.954 653.699  1.00  9.72           H
ATOM   4194 2HG1 VAL S 259    -139.574-107.518 653.849  1.00  9.72           H
ATOM   4195 3HG1 VAL S 259    -138.417-107.917 655.142  1.00  9.72           H
ATOM   4196  CG2 VAL S 259    -140.910-108.361 656.146  1.00  9.72           C
ATOM   4197 1HG2 VAL S 259    -141.452-107.549 655.661  1.00  9.72           H
ATOM   4198 2HG2 VAL S 259    -141.614-109.005 656.672  1.00  9.72           H
ATOM   4199 3HG2 VAL S 259    -140.195-107.946 656.857  1.00  9.72           H
ATOM   4200  HN  VAL S 259    -141.737-110.975 655.665  1.00  9.72           H
ATOM   4201  N   LEU S 260    -139.810-111.534 653.090  1.00  9.72           N
ATOM   4202  CA  LEU S 260    -138.963-112.145 652.078  1.00  9.72           C
ATOM   4203  C   LEU S 260    -139.819-112.534 650.871  1.00  9.72           C
ATOM   4204  O   LEU S 260    -139.419-112.319 649.728  1.00  9.72           O
ATOM   4205  HA  LEU S 260    -138.240-111.393 651.761  1.00  9.72           H
ATOM   4206  CB  LEU S 260    -138.173-113.311 652.674  1.00  9.72           C
ATOM   4207 1HB  LEU S 260    -137.610-112.943 653.531  1.00  9.72           H
ATOM   4208 2HB  LEU S 260    -138.881-114.049 653.052  1.00  9.72           H
ATOM   4209  HG  LEU S 260    -137.766-114.382 650.868  1.00  9.72           H
ATOM   4210  CG  LEU S 260    -137.201-114.017 651.726  1.00  9.72           C
ATOM   4211  CD1 LEU S 260    -136.150-113.042 651.193  1.00  9.72           C
ATOM   4212 1HD1 LEU S 260    -136.644-112.235 650.651  1.00  9.72           H
ATOM   4213 2HD1 LEU S 260    -135.584-112.626 652.027  1.00  9.72           H
ATOM   4214 3HD1 LEU S 260    -135.472-113.569 650.522  1.00  9.72           H
ATOM   4215  CD2 LEU S 260    -136.565-115.234 652.399  1.00  9.72           C
ATOM   4216 1HD2 LEU S 260    -136.018-114.914 653.286  1.00  9.72           H
ATOM   4217 2HD2 LEU S 260    -137.345-115.939 652.688  1.00  9.72           H
ATOM   4218 3HD2 LEU S 260    -135.879-115.717 651.703  1.00  9.72           H
ATOM   4219  HN  LEU S 260    -139.878-112.044 653.947  1.00  9.72           H
ATOM   4220  N   THR S 261    -140.980-113.100 651.166  1.00  9.72           N
ATOM   4221  CA  THR S 261    -141.868-113.576 650.120  1.00  9.72           C
ATOM   4222  C   THR S 261    -142.346-112.409 649.254  1.00  9.72           C
ATOM   4223  O   THR S 261    -142.399-112.520 648.030  1.00  9.72           O
ATOM   4224  HA  THR S 261    -141.305-114.246 649.470  1.00  9.72           H
ATOM   4225  HB  THR S 261    -143.600-113.694 651.425  1.00  9.72           H
ATOM   4226  CB  THR S 261    -143.010-114.348 650.784  1.00  9.72           C
ATOM   4227  OG1 THR S 261    -142.360-115.432 651.442  1.00  9.72           O
ATOM   4228  HG1 THR S 261    -142.094-115.160 652.367  1.00  9.72           H
ATOM   4229  CG2 THR S 261    -143.927-115.028 649.765  1.00  9.72           C
ATOM   4230 1HG2 THR S 261    -143.348-115.732 649.168  1.00  9.72           H
ATOM   4231 2HG2 THR S 261    -144.367-114.274 649.112  1.00  9.72           H
ATOM   4232 3HG2 THR S 261    -144.720-115.561 650.289  1.00  9.72           H
ATOM   4233  HN  THR S 261    -141.315-113.234 652.099  1.00  9.72           H
ATOM   4234  N   VAL S 262    -142.682-111.316 649.924  1.00  9.72           N
ATOM   4235  CA  VAL S 262    -143.230-110.158 649.239  1.00  9.72           C
ATOM   4236  C   VAL S 262    -142.168-109.571 648.307  1.00  9.72           C
ATOM   4237  O   VAL S 262    -142.473-109.173 647.184  1.00  9.72           O
ATOM   4238  HA  VAL S 262    -144.074-110.499 648.638  1.00  9.72           H
ATOM   4239  HB  VAL S 262    -142.966-108.969 650.992  1.00  9.72           H
ATOM   4240  CB  VAL S 262    -143.754-109.146 650.260  1.00  9.72           C
ATOM   4241  CG1 VAL S 262    -144.081-107.810 649.589  1.00  9.72           C
ATOM   4242 1HG1 VAL S 262    -143.180-107.405 649.127  1.00  9.72           H
ATOM   4243 2HG1 VAL S 262    -144.844-107.963 648.826  1.00  9.72           H
ATOM   4244 3HG1 VAL S 262    -144.451-107.109 650.338  1.00  9.72           H
ATOM   4245  CG2 VAL S 262    -144.972-109.698 651.004  1.00  9.72           C
ATOM   4246 1HG2 VAL S 262    -145.766-109.917 650.290  1.00  9.72           H
ATOM   4247 2HG2 VAL S 262    -144.693-110.612 651.529  1.00  9.72           H
ATOM   4248 3HG2 VAL S 262    -145.324-108.958 651.723  1.00  9.72           H
ATOM   4249  HN  VAL S 262    -142.586-111.215 650.914  1.00  9.72           H
ATOM   4250  N   PHE S 263    -140.941-109.537 648.807  1.00  9.72           N
ATOM   4251  CA  PHE S 263    -139.831-109.014 648.031  1.00  9.72           C
ATOM   4252  C   PHE S 263    -139.588-109.861 646.780  1.00  9.72           C
ATOM   4253  O   PHE S 263    -139.523-109.333 645.671  1.00  9.72           O
ATOM   4254  HA  PHE S 263    -140.094-107.998 647.734  1.00  9.72           H
ATOM   4255  CB  PHE S 263    -138.590-109.078 648.924  1.00  9.72           C
ATOM   4256 1HB  PHE S 263    -138.792-108.535 649.848  1.00  9.72           H
ATOM   4257 2HB  PHE S 263    -138.407-110.117 649.199  1.00  9.72           H
ATOM   4258  CG  PHE S 263    -137.327-108.506 648.278  1.00  9.72           C
ATOM   4259  HD1 PHE S 263    -136.665-110.400 647.576  1.00  9.72           H
ATOM   4260  CD1 PHE S 263    -136.460-109.331 647.633  1.00  9.72           C
ATOM   4261  HD2 PHE S 263    -137.766-106.511 648.867  1.00  9.72           H
ATOM   4262  CD2 PHE S 263    -137.071-107.172 648.349  1.00  9.72           C
ATOM   4263  CE1 PHE S 263    -135.288-108.800 647.033  1.00  9.72           C
ATOM   4264  HE1 PHE S 263    -134.593-109.461 646.515  1.00  9.72           H
ATOM   4265  CE2 PHE S 263    -135.899-106.641 647.749  1.00  9.72           C
ATOM   4266  HE2 PHE S 263    -135.694-105.572 647.806  1.00  9.72           H
ATOM   4267  CZ  PHE S 263    -135.032-107.466 647.104  1.00  9.72           C
ATOM   4268  HZ  PHE S 263    -134.132-107.058 646.643  1.00  9.72           H
ATOM   4269  HN  PHE S 263    -140.702-109.858 649.724  1.00  9.72           H
ATOM   4270  N   VAL S 264    -139.462-111.162 647.001  1.00  9.72           N
ATOM   4271  CA  VAL S 264    -139.115-112.073 645.924  1.00  9.72           C
ATOM   4272  C   VAL S 264    -140.180-111.991 644.829  1.00  9.72           C
ATOM   4273  O   VAL S 264    -139.855-111.872 643.649  1.00  9.72           O
ATOM   4274  HA  VAL S 264    -138.161-111.746 645.511  1.00  9.72           H
ATOM   4275  HB  VAL S 264    -139.815-113.736 647.064  1.00  9.72           H
ATOM   4276  CB  VAL S 264    -138.932-113.489 646.475  1.00  9.72           C
ATOM   4277  CG1 VAL S 264    -138.822-114.509 645.341  1.00  9.72           C
ATOM   4278 1HG1 VAL S 264    -139.730-114.483 644.739  1.00  9.72           H
ATOM   4279 2HG1 VAL S 264    -137.964-114.264 644.714  1.00  9.72           H
ATOM   4280 3HG1 VAL S 264    -138.692-115.507 645.760  1.00  9.72           H
ATOM   4281  CG2 VAL S 264    -137.715-113.564 647.400  1.00  9.72           C
ATOM   4282 1HG2 VAL S 264    -136.819-113.286 646.845  1.00  9.72           H
ATOM   4283 2HG2 VAL S 264    -137.851-112.878 648.237  1.00  9.72           H
ATOM   4284 3HG2 VAL S 264    -137.608-114.581 647.778  1.00  9.72           H
ATOM   4285  HN  VAL S 264    -139.592-111.592 647.894  1.00  9.72           H
ATOM   4286  N   LEU S 265    -141.432-112.058 645.260  1.00  9.72           N
ATOM   4287  CA  LEU S 265    -142.539-112.169 644.326  1.00  9.72           C
ATOM   4288  C   LEU S 265    -142.645-110.878 643.512  1.00  9.72           C
ATOM   4289  O   LEU S 265    -143.140-110.888 642.386  1.00  9.72           O
ATOM   4290  HA  LEU S 265    -142.312-112.989 643.645  1.00  9.72           H
ATOM   4291  CB  LEU S 265    -143.828-112.538 645.064  1.00  9.72           C
ATOM   4292 1HB  LEU S 265    -143.958-111.845 645.895  1.00  9.72           H
ATOM   4293 2HB  LEU S 265    -144.668-112.384 644.386  1.00  9.72           H
ATOM   4294  HG  LEU S 265    -143.059-114.119 646.281  1.00  9.72           H
ATOM   4295  CG  LEU S 265    -143.903-113.965 645.609  1.00  9.72           C
ATOM   4296  CD1 LEU S 265    -145.178-114.172 646.430  1.00  9.72           C
ATOM   4297 1HD1 LEU S 265    -145.187-113.476 647.269  1.00  9.72           H
ATOM   4298 2HD1 LEU S 265    -146.049-113.992 645.800  1.00  9.72           H
ATOM   4299 3HD1 LEU S 265    -145.206-115.195 646.805  1.00  9.72           H
ATOM   4300  CD2 LEU S 265    -143.776-114.991 644.481  1.00  9.72           C
ATOM   4301 1HD2 LEU S 265    -144.585-114.846 643.765  1.00  9.72           H
ATOM   4302 2HD2 LEU S 265    -142.818-114.859 643.977  1.00  9.72           H
ATOM   4303 3HD2 LEU S 265    -143.833-115.997 644.896  1.00  9.72           H
ATOM   4304  HN  LEU S 265    -141.693-112.039 646.225  1.00  9.72           H
ATOM   4305  N   SER S 266    -142.171-109.796 644.113  1.00  9.72           N
ATOM   4306  CA  SER S 266    -142.276-108.488 643.490  1.00  9.72           C
ATOM   4307  C   SER S 266    -141.098-108.265 642.539  1.00  9.72           C
ATOM   4308  O   SER S 266    -141.271-107.725 641.448  1.00  9.72           O
ATOM   4309  HA  SER S 266    -143.215-108.505 642.938  1.00  9.72           H
ATOM   4310  CB  SER S 266    -142.324-107.379 644.544  1.00  9.72           C
ATOM   4311 1HB  SER S 266    -142.386-106.410 644.048  1.00  9.72           H
ATOM   4312 2HB  SER S 266    -143.227-107.488 645.144  1.00  9.72           H
ATOM   4313  HG  SER S 266    -141.393-107.903 646.236  1.00  9.72           H
ATOM   4314  OG  SER S 266    -141.182-107.403 645.396  1.00  9.72           O
ATOM   4315  HN  SER S 266    -141.724-109.804 645.007  1.00  9.72           H
ATOM   4316  N   GLN S 267    -139.927-108.693 642.988  1.00  9.72           N
ATOM   4317  CA  GLN S 267    -138.688-108.304 642.336  1.00  9.72           C
ATOM   4318  C   GLN S 267    -138.266-109.367 641.321  1.00  9.72           C
ATOM   4319  O   GLN S 267    -137.742-109.042 640.257  1.00  9.72           O
ATOM   4320  HA  GLN S 267    -138.913-107.370 641.821  1.00  9.72           H
ATOM   4321  CB  GLN S 267    -137.582-108.056 643.364  1.00  9.72           C
ATOM   4322 1HB  GLN S 267    -137.419-108.959 643.952  1.00  9.72           H
ATOM   4323 2HB  GLN S 267    -136.646-107.836 642.850  1.00  9.72           H
ATOM   4324  CG  GLN S 267    -137.946-106.895 644.292  1.00  9.72           C
ATOM   4325 1HG  GLN S 267    -138.807-107.169 644.902  1.00  9.72           H
ATOM   4326 2HG  GLN S 267    -137.120-106.699 644.975  1.00  9.72           H
ATOM   4327  CD  GLN S 267    -138.264-105.631 643.490  1.00  9.72           C
ATOM   4328  OE1 GLN S 267    -137.463-105.142 642.711  1.00  9.72           O
ATOM   4329  NE2 GLN S 267    -139.474-105.132 643.725  1.00  9.72           N
ATOM   4330 1HE2 GLN S 267    -140.083-105.582 644.378  1.00  9.72           H
ATOM   4331 2HE2 GLN S 267    -139.774-104.305 643.249  1.00  9.72           H
ATOM   4332  HN  GLN S 267    -139.817-109.294 643.780  1.00  9.72           H
ATOM   4333  N   PHE S 268    -138.509-110.618 641.686  1.00  9.72           N
ATOM   4334  CA  PHE S 268    -137.974-111.736 640.928  1.00  9.72           C
ATOM   4335  C   PHE S 268    -138.464-111.700 639.479  1.00  9.72           C
ATOM   4336  O   PHE S 268    -137.665-111.788 638.548  1.00  9.72           O
ATOM   4337  HA  PHE S 268    -136.888-111.649 640.945  1.00  9.72           H
ATOM   4338  CB  PHE S 268    -138.487-113.014 641.595  1.00  9.72           C
ATOM   4339 1HB  PHE S 268    -138.276-112.965 642.663  1.00  9.72           H
ATOM   4340 2HB  PHE S 268    -139.571-113.059 641.486  1.00  9.72           H
ATOM   4341  CG  PHE S 268    -137.878-114.299 641.028  1.00  9.72           C
ATOM   4342  HD1 PHE S 268    -139.546-114.695 639.770  1.00  9.72           H
ATOM   4343  CD1 PHE S 268    -138.563-115.027 640.106  1.00  9.72           C
ATOM   4344  HD2 PHE S 268    -136.104-114.129 642.187  1.00  9.72           H
ATOM   4345  CD2 PHE S 268    -136.653-114.713 641.447  1.00  9.72           C
ATOM   4346  CE1 PHE S 268    -137.999-116.219 639.580  1.00  9.72           C
ATOM   4347  HE1 PHE S 268    -138.547-116.802 638.841  1.00  9.72           H
ATOM   4348  CE2 PHE S 268    -136.088-115.905 640.922  1.00  9.72           C
ATOM   4349  HE2 PHE S 268    -135.105-116.237 641.258  1.00  9.72           H
ATOM   4350  CZ  PHE S 268    -136.773-116.633 639.999  1.00  9.72           C
ATOM   4351  HZ  PHE S 268    -136.339-117.548 639.596  1.00  9.72           H
ATOM   4352  HN  PHE S 268    -139.058-110.871 642.482  1.00  9.72           H
ATOM   4353  N   PRO S 269    -139.779-111.569 639.262  1.00  9.72           N
ATOM   4354  CA  PRO S 269    -140.332-111.641 637.907  1.00  9.72           C
ATOM   4355  C   PRO S 269    -139.643-110.679 636.952  1.00  9.72           C
ATOM   4356  O   PRO S 269    -139.313-111.047 635.825  1.00  9.72           O
ATOM   4357  HA  PRO S 269    -140.162-112.631 637.485  1.00  9.72           H
ATOM   4358  CB  PRO S 269    -141.809-111.290 638.098  1.00  9.72           C
ATOM   4359 1HB  PRO S 269    -141.987-110.222 637.973  1.00  9.72           H
ATOM   4360 2HB  PRO S 269    -142.440-111.805 637.375  1.00  9.72           H
ATOM   4361  CG  PRO S 269    -142.098-111.746 639.524  1.00  9.72           C
ATOM   4362 1HG  PRO S 269    -142.983-111.259 639.933  1.00  9.72           H
ATOM   4363 2HG  PRO S 269    -142.286-112.818 639.575  1.00  9.72           H
ATOM   4364  CD  PRO S 269    -140.833-111.352 640.269  1.00  9.72           C
ATOM   4365 1HD  PRO S 269    -140.865-110.313 640.598  1.00  9.72           H
ATOM   4366 2HD  PRO S 269    -140.683-111.960 641.161  1.00  9.72           H
ATOM   4367  N   TYR S 270    -139.442-109.461 637.432  1.00  9.72           N
ATOM   4368  CA  TYR S 270    -138.884-108.410 636.598  1.00  9.72           C
ATOM   4369  C   TYR S 270    -137.438-108.728 636.210  1.00  9.72           C
ATOM   4370  O   TYR S 270    -137.046-108.544 635.059  1.00  9.72           O
ATOM   4371  HA  TYR S 270    -139.488-108.342 635.693  1.00  9.72           H
ATOM   4372  CB  TYR S 270    -138.903-107.140 637.450  1.00  9.72           C
ATOM   4373 1HB  TYR S 270    -139.936-106.899 637.701  1.00  9.72           H
ATOM   4374 2HB  TYR S 270    -138.384-107.336 638.389  1.00  9.72           H
ATOM   4375  CG  TYR S 270    -138.261-105.927 636.774  1.00  9.72           C
ATOM   4376  HD1 TYR S 270    -136.950-105.520 638.421  1.00  9.72           H
ATOM   4377  CD1 TYR S 270    -137.273-105.217 637.425  1.00  9.72           C
ATOM   4378  HD2 TYR S 270    -139.450-106.105 634.999  1.00  9.72           H
ATOM   4379  CD2 TYR S 270    -138.670-105.544 635.513  1.00  9.72           C
ATOM   4380  CE1 TYR S 270    -136.669-104.075 636.789  1.00  9.72           C
ATOM   4381  HE1 TYR S 270    -135.888-103.505 637.292  1.00  9.72           H
ATOM   4382  HE2 TYR S 270    -138.379-104.088 633.881  1.00  9.72           H
ATOM   4383  CE2 TYR S 270    -138.065-104.402 634.876  1.00  9.72           C
ATOM   4384  CZ  TYR S 270    -137.095-103.724 635.546  1.00  9.72           C
ATOM   4385  OH  TYR S 270    -136.524-102.646 634.944  1.00  9.72           O
ATOM   4386  HH  TYR S 270    -136.866-102.555 634.009  1.00  9.72           H
ATOM   4387  HN  TYR S 270    -139.654-109.188 638.370  1.00  9.72           H
ATOM   4388  N   ASN S 271    -136.686-109.201 637.193  1.00  9.72           N
ATOM   4389  CA  ASN S 271    -135.269-109.455 636.995  1.00  9.72           C
ATOM   4390  C   ASN S 271    -135.096-110.675 636.089  1.00  9.72           C
ATOM   4391  O   ASN S 271    -134.073-110.816 635.420  1.00  9.72           O
ATOM   4392  HA  ASN S 271    -134.874-108.544 636.547  1.00  9.72           H
ATOM   4393  CB  ASN S 271    -134.572-109.752 638.325  1.00  9.72           C
ATOM   4394 1HB  ASN S 271    -135.169-110.457 638.903  1.00  9.72           H
ATOM   4395 2HB  ASN S 271    -133.610-110.228 638.136  1.00  9.72           H
ATOM   4396  CG  ASN S 271    -134.363-108.469 639.132  1.00  9.72           C
ATOM   4397  OD1 ASN S 271    -133.568-107.610 638.787  1.00  9.72           O
ATOM   4398  ND2 ASN S 271    -135.119-108.387 640.223  1.00  9.72           N
ATOM   4399 1HD2 ASN S 271    -135.752-109.127 640.449  1.00  9.72           H
ATOM   4400 2HD2 ASN S 271    -135.054-107.585 640.817  1.00  9.72           H
ATOM   4401  HN  ASN S 271    -137.029-109.409 638.109  1.00  9.72           H
ATOM   4402  N   CYS S 272    -136.112-111.526 636.095  1.00  9.72           N
ATOM   4403  CA  CYS S 272    -136.155-112.647 635.171  1.00  9.72           C
ATOM   4404  C   CYS S 272    -136.189-112.093 633.745  1.00  9.72           C
ATOM   4405  O   CYS S 272    -135.433-112.540 632.884  1.00  9.72           O
ATOM   4406  HA  CYS S 272    -135.247-113.227 635.339  1.00  9.72           H
ATOM   4407  CB  CYS S 272    -137.343-113.568 635.454  1.00  9.72           C
ATOM   4408 1HB  CYS S 272    -138.261-112.982 635.518  1.00  9.72           H
ATOM   4409 2HB  CYS S 272    -137.472-114.272 634.632  1.00  9.72           H
ATOM   4410  HG  CYS S 272    -137.355-113.456 637.823  1.00  9.72           H
ATOM   4411  SG  CYS S 272    -137.072-114.477 637.019  1.00  9.72           S
ATOM   4412  HN  CYS S 272    -136.894-111.459 636.715  1.00  9.72           H
ATOM   4413  N   ILE S 273    -137.073-111.128 633.540  1.00  9.72           N
ATOM   4414  CA  ILE S 273    -137.263-110.555 632.218  1.00  9.72           C
ATOM   4415  C   ILE S 273    -136.025-109.740 631.838  1.00  9.72           C
ATOM   4416  O   ILE S 273    -135.628-109.715 630.674  1.00  9.72           O
ATOM   4417  HA  ILE S 273    -137.362-111.381 631.515  1.00  9.72           H
ATOM   4418  HB  ILE S 273    -138.520-108.975 632.923  1.00  9.72           H
ATOM   4419  CB  ILE S 273    -138.566-109.755 632.163  1.00  9.72           C
ATOM   4420  CG1 ILE S 273    -139.768-110.641 632.497  1.00  9.72           C
ATOM   4421 1HG1 ILE S 273    -139.644-111.069 633.492  1.00  9.72           H
ATOM   4422 2HG1 ILE S 273    -140.674-110.036 632.521  1.00  9.72           H
ATOM   4423  CG2 ILE S 273    -138.725-109.059 630.810  1.00  9.72           C
ATOM   4424 1HG2 ILE S 273    -137.889-108.377 630.652  1.00  9.72           H
ATOM   4425 2HG2 ILE S 273    -138.740-109.806 630.017  1.00  9.72           H
ATOM   4426 3HG2 ILE S 273    -139.659-108.497 630.798  1.00  9.72           H
ATOM   4427  CD1 ILE S 273    -139.924-111.763 631.469  1.00  9.72           C
ATOM   4428 1HD1 ILE S 273    -140.072-111.331 630.479  1.00  9.72           H
ATOM   4429 2HD1 ILE S 273    -139.025-112.380 631.465  1.00  9.72           H
ATOM   4430 3HD1 ILE S 273    -140.786-112.378 631.730  1.00  9.72           H
ATOM   4431  HN  ILE S 273    -137.653-110.740 634.256  1.00  9.72           H
ATOM   4432  N   LEU S 274    -135.449-109.095 632.842  1.00  9.72           N
ATOM   4433  CA  LEU S 274    -134.222-108.342 632.642  1.00  9.72           C
ATOM   4434  C   LEU S 274    -133.136-109.278 632.110  1.00  9.72           C
ATOM   4435  O   LEU S 274    -132.392-108.917 631.199  1.00  9.72           O
ATOM   4436  HA  LEU S 274    -134.424-107.583 631.887  1.00  9.72           H
ATOM   4437  CB  LEU S 274    -133.828-107.610 633.926  1.00  9.72           C
ATOM   4438 1HB  LEU S 274    -133.975-108.287 634.767  1.00  9.72           H
ATOM   4439 2HB  LEU S 274    -132.762-107.386 633.881  1.00  9.72           H
ATOM   4440  HG  LEU S 274    -135.649-106.530 634.226  1.00  9.72           H
ATOM   4441  CG  LEU S 274    -134.582-106.310 634.216  1.00  9.72           C
ATOM   4442  CD1 LEU S 274    -134.219-105.763 635.598  1.00  9.72           C
ATOM   4443 1HD1 LEU S 274    -134.482-106.497 636.360  1.00  9.72           H
ATOM   4444 2HD1 LEU S 274    -133.149-105.563 635.640  1.00  9.72           H
ATOM   4445 3HD1 LEU S 274    -134.769-104.839 635.778  1.00  9.72           H
ATOM   4446  CD2 LEU S 274    -134.343-105.280 633.110  1.00  9.72           C
ATOM   4447 1HD2 LEU S 274    -133.278-105.059 633.044  1.00  9.72           H
ATOM   4448 2HD2 LEU S 274    -134.691-105.681 632.158  1.00  9.72           H
ATOM   4449 3HD2 LEU S 274    -134.890-104.366 633.341  1.00  9.72           H
ATOM   4450  HN  LEU S 274    -135.806-109.081 633.776  1.00  9.72           H
ATOM   4451  N   LEU S 275    -133.078-110.463 632.700  1.00  9.72           N
ATOM   4452  CA  LEU S 275    -132.061-111.434 632.334  1.00  9.72           C
ATOM   4453  C   LEU S 275    -132.226-111.807 630.859  1.00  9.72           C
ATOM   4454  O   LEU S 275    -131.245-111.888 630.122  1.00  9.72           O
ATOM   4455  HA  LEU S 275    -131.091-110.954 632.462  1.00  9.72           H
ATOM   4456  CB  LEU S 275    -132.101-112.635 633.280  1.00  9.72           C
ATOM   4457 1HB  LEU S 275    -131.963-112.275 634.299  1.00  9.72           H
ATOM   4458 2HB  LEU S 275    -133.095-113.079 633.230  1.00  9.72           H
ATOM   4459  HG  LEU S 275    -131.212-114.097 631.996  1.00  9.72           H
ATOM   4460  CG  LEU S 275    -131.069-113.733 633.014  1.00  9.72           C
ATOM   4461  CD1 LEU S 275    -129.645-113.180 633.100  1.00  9.72           C
ATOM   4462 1HD1 LEU S 275    -129.516-112.392 632.358  1.00  9.72           H
ATOM   4463 2HD1 LEU S 275    -129.473-112.773 634.097  1.00  9.72           H
ATOM   4464 3HD1 LEU S 275    -128.932-113.982 632.907  1.00  9.72           H
ATOM   4465  CD2 LEU S 275    -131.280-114.923 633.952  1.00  9.72           C
ATOM   4466 1HD2 LEU S 275    -131.180-114.592 634.986  1.00  9.72           H
ATOM   4467 2HD2 LEU S 275    -132.277-115.335 633.798  1.00  9.72           H
ATOM   4468 3HD2 LEU S 275    -130.534-115.689 633.742  1.00  9.72           H
ATOM   4469  HN  LEU S 275    -133.709-110.762 633.416  1.00  9.72           H
ATOM   4470  N   VAL S 276    -133.475-112.023 630.473  1.00  9.72           N
ATOM   4471  CA  VAL S 276    -133.783-112.367 629.095  1.00  9.72           C
ATOM   4472  C   VAL S 276    -133.288-111.250 628.173  1.00  9.72           C
ATOM   4473  O   VAL S 276    -132.642-111.517 627.160  1.00  9.72           O
ATOM   4474  HA  VAL S 276    -133.244-113.284 628.856  1.00  9.72           H
ATOM   4475  HB  VAL S 276    -135.821-111.789 629.352  1.00  9.72           H
ATOM   4476  CB  VAL S 276    -135.280-112.644 628.947  1.00  9.72           C
ATOM   4477  CG1 VAL S 276    -135.668-112.790 627.474  1.00  9.72           C
ATOM   4478 1HG1 VAL S 276    -135.429-111.869 626.942  1.00  9.72           H
ATOM   4479 2HG1 VAL S 276    -135.113-113.619 627.033  1.00  9.72           H
ATOM   4480 3HG1 VAL S 276    -136.737-112.987 627.398  1.00  9.72           H
ATOM   4481  CG2 VAL S 276    -135.690-113.882 629.747  1.00  9.72           C
ATOM   4482 1HG2 VAL S 276    -135.136-114.749 629.385  1.00  9.72           H
ATOM   4483 2HG2 VAL S 276    -135.466-113.723 630.802  1.00  9.72           H
ATOM   4484 3HG2 VAL S 276    -136.759-114.057 629.624  1.00  9.72           H
ATOM   4485  HN  VAL S 276    -134.266-111.968 631.081  1.00  9.72           H
ATOM   4486  N   GLN S 277    -133.609-110.024 628.556  1.00  9.72           N
ATOM   4487  CA  GLN S 277    -133.227-108.867 627.763  1.00  9.72           C
ATOM   4488  C   GLN S 277    -131.703-108.752 627.693  1.00  9.72           C
ATOM   4489  O   GLN S 277    -131.159-108.266 626.703  1.00  9.72           O
ATOM   4490  HA  GLN S 277    -133.631-109.053 626.768  1.00  9.72           H
ATOM   4491  CB  GLN S 277    -133.848-107.587 628.326  1.00  9.72           C
ATOM   4492 1HB  GLN S 277    -133.705-107.553 629.406  1.00  9.72           H
ATOM   4493 2HB  GLN S 277    -133.339-106.718 627.909  1.00  9.72           H
ATOM   4494  CG  GLN S 277    -135.342-107.514 628.001  1.00  9.72           C
ATOM   4495 1HG  GLN S 277    -135.486-107.565 626.922  1.00  9.72           H
ATOM   4496 2HG  GLN S 277    -135.854-108.374 628.433  1.00  9.72           H
ATOM   4497  CD  GLN S 277    -135.958-106.223 628.543  1.00  9.72           C
ATOM   4498  OE1 GLN S 277    -135.457-105.607 629.470  1.00  9.72           O
ATOM   4499  NE2 GLN S 277    -137.069-105.849 627.916  1.00  9.72           N
ATOM   4500 1HE2 GLN S 277    -137.428-106.400 627.163  1.00  9.72           H
ATOM   4501 2HE2 GLN S 277    -137.547-105.017 628.198  1.00  9.72           H
ATOM   4502  HN  GLN S 277    -134.120-109.814 629.390  1.00  9.72           H
ATOM   4503  N   THR S 278    -131.057-109.208 628.756  1.00  9.72           N
ATOM   4504  CA  THR S 278    -129.607-109.154 628.831  1.00  9.72           C
ATOM   4505  C   THR S 278    -128.984-110.134 627.834  1.00  9.72           C
ATOM   4506  O   THR S 278    -128.020-109.798 627.149  1.00  9.72           O
ATOM   4507  HA  THR S 278    -129.285-108.154 628.540  1.00  9.72           H
ATOM   4508  HB  THR S 278    -129.354-110.467 630.543  1.00  9.72           H
ATOM   4509  CB  THR S 278    -129.198-109.420 630.281  1.00  9.72           C
ATOM   4510  OG1 THR S 278    -129.956-108.478 631.034  1.00  9.72           O
ATOM   4511  HG1 THR S 278    -130.831-108.880 631.305  1.00  9.72           H
ATOM   4512  CG2 THR S 278    -127.744-109.036 630.559  1.00  9.72           C
ATOM   4513 1HG2 THR S 278    -127.604-107.973 630.361  1.00  9.72           H
ATOM   4514 2HG2 THR S 278    -127.085-109.616 629.913  1.00  9.72           H
ATOM   4515 3HG2 THR S 278    -127.506-109.245 631.602  1.00  9.72           H
ATOM   4516  HN  THR S 278    -131.507-109.608 629.554  1.00  9.72           H
ATOM   4517  N   ILE S 279    -129.562-111.325 627.785  1.00  9.72           N
ATOM   4518  CA  ILE S 279    -129.049-112.370 626.916  1.00  9.72           C
ATOM   4519  C   ILE S 279    -129.245-111.955 625.456  1.00  9.72           C
ATOM   4520  O   ILE S 279    -128.346-112.123 624.634  1.00  9.72           O
ATOM   4521  HA  ILE S 279    -127.980-112.460 627.109  1.00  9.72           H
ATOM   4522  HB  ILE S 279    -130.769-113.587 627.283  1.00  9.72           H
ATOM   4523  CB  ILE S 279    -129.687-113.717 627.263  1.00  9.72           C
ATOM   4524  CG1 ILE S 279    -129.261-114.182 628.657  1.00  9.72           C
ATOM   4525 1HG1 ILE S 279    -128.242-114.565 628.621  1.00  9.72           H
ATOM   4526 2HG1 ILE S 279    -129.260-113.335 629.342  1.00  9.72           H
ATOM   4527  CG2 ILE S 279    -129.377-114.763 626.190  1.00  9.72           C
ATOM   4528 1HG2 ILE S 279    -129.770-114.427 625.230  1.00  9.72           H
ATOM   4529 2HG2 ILE S 279    -128.298-114.897 626.114  1.00  9.72           H
ATOM   4530 3HG2 ILE S 279    -129.842-115.711 626.461  1.00  9.72           H
ATOM   4531  CD1 ILE S 279    -130.202-115.269 629.183  1.00  9.72           C
ATOM   4532 1HD1 ILE S 279    -131.216-114.874 629.240  1.00  9.72           H
ATOM   4533 2HD1 ILE S 279    -130.182-116.124 628.508  1.00  9.72           H
ATOM   4534 3HD1 ILE S 279    -129.876-115.581 630.175  1.00  9.72           H
ATOM   4535  HN  ILE S 279    -130.364-111.581 628.325  1.00  9.72           H
ATOM   4536  N   ASP S 280    -130.425-111.421 625.180  1.00  9.72           N
ATOM   4537  CA  ASP S 280    -130.774-111.039 623.822  1.00  9.72           C
ATOM   4538  C   ASP S 280    -129.922-109.841 623.398  1.00  9.72           C
ATOM   4539  O   ASP S 280    -129.561-109.715 622.229  1.00  9.72           O
ATOM   4540  HA  ASP S 280    -130.580-111.924 623.216  1.00  9.72           H
ATOM   4541  CB  ASP S 280    -132.245-110.630 623.725  1.00  9.72           C
ATOM   4542 1HB  ASP S 280    -132.867-111.377 624.218  1.00  9.72           H
ATOM   4543 2HB  ASP S 280    -132.400-109.688 624.253  1.00  9.72           H
ATOM   4544  CG  ASP S 280    -132.678-110.480 622.266  1.00  9.72           C
ATOM   4545  OD1 ASP S 280    -132.521-111.473 621.522  1.00  9.72           O
ATOM   4546  OD2 ASP S 280    -133.158-109.377 621.926  1.00  9.72           O
ATOM   4547  HN  ASP S 280    -131.135-111.248 625.863  1.00  9.72           H
ATOM   4548  N   ALA S 281    -129.624-108.993 624.371  1.00  9.72           N
ATOM   4549  CA  ALA S 281    -128.789-107.831 624.122  1.00  9.72           C
ATOM   4550  C   ALA S 281    -127.406-108.292 623.657  1.00  9.72           C
ATOM   4551  O   ALA S 281    -126.655-107.517 623.067  1.00  9.72           O
ATOM   4552  HA  ALA S 281    -129.256-107.251 623.326  1.00  9.72           H
ATOM   4553  CB  ALA S 281    -128.722-106.970 625.385  1.00  9.72           C
ATOM   4554 1HB  ALA S 281    -129.726-106.644 625.656  1.00  9.72           H
ATOM   4555 2HB  ALA S 281    -128.297-107.554 626.201  1.00  9.72           H
ATOM   4556 3HB  ALA S 281    -128.095-106.098 625.197  1.00  9.72           H
ATOM   4557  HN  ALA S 281    -129.943-109.090 625.314  1.00  9.72           H
ATOM   4558  N   TYR S 282    -127.112-109.553 623.940  1.00  9.72           N
ATOM   4559  CA  TYR S 282    -125.848-110.138 623.525  1.00  9.72           C
ATOM   4560  C   TYR S 282    -126.032-111.026 622.293  1.00  9.72           C
ATOM   4561  O   TYR S 282    -125.269-110.928 621.333  1.00  9.72           O
ATOM   4562  HA  TYR S 282    -125.166-109.324 623.279  1.00  9.72           H
ATOM   4563  CB  TYR S 282    -125.379-111.002 624.697  1.00  9.72           C
ATOM   4564 1HB  TYR S 282    -125.340-110.388 625.596  1.00  9.72           H
ATOM   4565 2HB  TYR S 282    -126.118-111.784 624.877  1.00  9.72           H
ATOM   4566  CG  TYR S 282    -124.012-111.654 624.482  1.00  9.72           C
ATOM   4567  HD1 TYR S 282    -124.841-113.546 623.908  1.00  9.72           H
ATOM   4568  CD1 TYR S 282    -123.931-112.970 624.076  1.00  9.72           C
ATOM   4569  HD2 TYR S 282    -122.923-109.885 625.015  1.00  9.72           H
ATOM   4570  CD2 TYR S 282    -122.859-110.925 624.694  1.00  9.72           C
ATOM   4571  CE1 TYR S 282    -122.643-113.583 623.873  1.00  9.72           C
ATOM   4572  HE1 TYR S 282    -122.565-114.622 623.553  1.00  9.72           H
ATOM   4573  HE2 TYR S 282    -120.654-110.974 624.655  1.00  9.72           H
ATOM   4574  CE2 TYR S 282    -121.572-111.538 624.491  1.00  9.72           C
ATOM   4575  CZ  TYR S 282    -121.528-112.837 624.091  1.00  9.72           C
ATOM   4576  OH  TYR S 282    -120.312-113.416 623.900  1.00  9.72           O
ATOM   4577  HH  TYR S 282    -120.428-114.364 623.603  1.00  9.72           H
ATOM   4578  HN  TYR S 282    -127.719-110.170 624.441  1.00  9.72           H
ATOM   4579  N   ALA S 283    -127.049-111.873 622.360  1.00  9.72           N
ATOM   4580  CA  ALA S 283    -127.160-112.984 621.430  1.00  9.72           C
ATOM   4581  C   ALA S 283    -128.128-112.607 620.306  1.00  9.72           C
ATOM   4582  O   ALA S 283    -128.102-113.208 619.234  1.00  9.72           O
ATOM   4583  HA  ALA S 283    -126.173-113.160 621.004  1.00  9.72           H
ATOM   4584  CB  ALA S 283    -127.603-114.239 622.185  1.00  9.72           C
ATOM   4585 1HB  ALA S 283    -126.868-114.480 622.952  1.00  9.72           H
ATOM   4586 2HB  ALA S 283    -128.571-114.059 622.653  1.00  9.72           H
ATOM   4587 3HB  ALA S 283    -127.687-115.072 621.487  1.00  9.72           H
ATOM   4588  HN  ALA S 283    -127.786-111.809 623.033  1.00  9.72           H
ATOM   4589  N   MET S 284    -128.958-111.614 620.591  1.00  9.72           N
ATOM   4590  CA  MET S 284    -129.910-111.129 619.606  1.00  9.72           C
ATOM   4591  C   MET S 284    -130.708-112.284 618.999  1.00  9.72           C
ATOM   4592  O   MET S 284    -130.851-112.371 617.780  1.00  9.72           O
ATOM   4593  HA  MET S 284    -130.579-110.462 620.149  1.00  9.72           H
ATOM   4594  CB  MET S 284    -129.162-110.386 618.497  1.00  9.72           C
ATOM   4595 1HB  MET S 284    -128.533-111.084 617.947  1.00  9.72           H
ATOM   4596 2HB  MET S 284    -129.877-109.972 617.786  1.00  9.72           H
ATOM   4597  CG  MET S 284    -128.301-109.261 619.075  1.00  9.72           C
ATOM   4598 1HG  MET S 284    -128.937-108.502 619.531  1.00  9.72           H
ATOM   4599 2HG  MET S 284    -127.657-109.652 619.863  1.00  9.72           H
ATOM   4600  SD  MET S 284    -127.308-108.528 617.785  1.00  9.72           S
ATOM   4601  CE  MET S 284    -126.121-107.636 618.777  1.00  9.72           C
ATOM   4602 1HE  MET S 284    -126.642-106.910 619.401  1.00  9.72           H
ATOM   4603 2HE  MET S 284    -125.578-108.337 619.411  1.00  9.72           H
ATOM   4604 3HE  MET S 284    -125.420-107.117 618.124  1.00  9.72           H
ATOM   4605  HN  MET S 284    -128.987-111.145 621.474  1.00  9.72           H
ATOM   4606  N   PHE S 285    -131.206-113.143 619.876  1.00  9.72           N
ATOM   4607  CA  PHE S 285    -131.834-114.378 619.440  1.00  9.72           C
ATOM   4608  C   PHE S 285    -133.326-114.169 619.169  1.00  9.72           C
ATOM   4609  O   PHE S 285    -133.960-114.986 618.504  1.00  9.72           O
ATOM   4610  HA  PHE S 285    -131.339-114.686 618.519  1.00  9.72           H
ATOM   4611  CB  PHE S 285    -131.672-115.389 620.578  1.00  9.72           C
ATOM   4612 1HB  PHE S 285    -131.866-116.389 620.192  1.00  9.72           H
ATOM   4613 2HB  PHE S 285    -130.637-115.373 620.919  1.00  9.72           H
ATOM   4614  CG  PHE S 285    -132.591-115.132 621.774  1.00  9.72           C
ATOM   4615  HD1 PHE S 285    -131.191-113.864 622.750  1.00  9.72           H
ATOM   4616  CD1 PHE S 285    -132.177-114.326 622.789  1.00  9.72           C
ATOM   4617  HD2 PHE S 285    -134.153-116.355 621.009  1.00  9.72           H
ATOM   4618  CD2 PHE S 285    -133.821-115.709 621.823  1.00  9.72           C
ATOM   4619  CE1 PHE S 285    -133.030-114.088 623.899  1.00  9.72           C
ATOM   4620  HE1 PHE S 285    -132.698-113.443 624.712  1.00  9.72           H
ATOM   4621  CE2 PHE S 285    -134.674-115.471 622.933  1.00  9.72           C
ATOM   4622  HE2 PHE S 285    -135.660-115.934 622.972  1.00  9.72           H
ATOM   4623  CZ  PHE S 285    -134.260-114.665 623.947  1.00  9.72           C
ATOM   4624  HZ  PHE S 285    -134.915-114.482 624.799  1.00  9.72           H
ATOM   4625  HN  PHE S 285    -131.185-113.006 620.867  1.00  9.72           H
ATOM   4626  N   ILE S 286    -133.842-113.069 619.698  1.00  9.72           N
ATOM   4627  CA  ILE S 286    -135.256-112.764 619.560  1.00  9.72           C
ATOM   4628  C   ILE S 286    -135.493-112.062 618.221  1.00  9.72           C
ATOM   4629  O   ILE S 286    -135.725-110.855 618.183  1.00  9.72           O
ATOM   4630  HA  ILE S 286    -135.795-113.712 619.552  1.00  9.72           H
ATOM   4631  HB  ILE S 286    -135.271-110.992 620.756  1.00  9.72           H
ATOM   4632  CB  ILE S 286    -135.753-111.969 620.768  1.00  9.72           C
ATOM   4633  CG1 ILE S 286    -135.354-112.654 622.077  1.00  9.72           C
ATOM   4634 1HG1 ILE S 286    -135.914-113.582 622.191  1.00  9.72           H
ATOM   4635 2HG1 ILE S 286    -134.298-112.921 622.045  1.00  9.72           H
ATOM   4636  CG2 ILE S 286    -137.262-111.730 620.683  1.00  9.72           C
ATOM   4637 1HG2 ILE S 286    -137.491-111.168 619.778  1.00  9.72           H
ATOM   4638 2HG2 ILE S 286    -137.781-112.688 620.657  1.00  9.72           H
ATOM   4639 3HG2 ILE S 286    -137.590-111.163 621.555  1.00  9.72           H
ATOM   4640  CD1 ILE S 286    -135.619-111.742 623.276  1.00  9.72           C
ATOM   4641 1HD1 ILE S 286    -135.039-110.825 623.170  1.00  9.72           H
ATOM   4642 2HD1 ILE S 286    -136.680-111.497 623.319  1.00  9.72           H
ATOM   4643 3HD1 ILE S 286    -135.327-112.253 624.193  1.00  9.72           H
ATOM   4644  HN  ILE S 286    -133.312-112.394 620.213  1.00  9.72           H
ATOM   4645  N   SER S 287    -135.425-112.848 617.157  1.00  9.72           N
ATOM   4646  CA  SER S 287    -135.623-112.314 615.819  1.00  9.72           C
ATOM   4647  C   SER S 287    -137.118-112.140 615.542  1.00  9.72           C
ATOM   4648  O   SER S 287    -137.502-111.396 614.640  1.00  9.72           O
ATOM   4649  HA  SER S 287    -135.118-111.349 615.816  1.00  9.72           H
ATOM   4650  CB  SER S 287    -134.990-113.224 614.765  1.00  9.72           C
ATOM   4651 1HB  SER S 287    -135.139-112.791 613.776  1.00  9.72           H
ATOM   4652 2HB  SER S 287    -133.914-113.277 614.930  1.00  9.72           H
ATOM   4653  HG  SER S 287    -135.090-115.113 614.110  1.00  9.72           H
ATOM   4654  OG  SER S 287    -135.540-114.538 614.794  1.00  9.72           O
ATOM   4655  HN  SER S 287    -135.240-113.829 617.197  1.00  9.72           H
ATOM   4656  N   ASN S 288    -137.920-112.837 616.333  1.00  9.72           N
ATOM   4657  CA  ASN S 288    -139.347-112.914 616.071  1.00  9.72           C
ATOM   4658  C   ASN S 288    -140.047-111.723 616.728  1.00  9.72           C
ATOM   4659  O   ASN S 288    -139.906-111.501 617.930  1.00  9.72           O
ATOM   4660  HA  ASN S 288    -139.440-112.905 614.985  1.00  9.72           H
ATOM   4661  CB  ASN S 288    -139.945-114.195 616.656  1.00  9.72           C
ATOM   4662 1HB  ASN S 288    -139.395-115.060 616.285  1.00  9.72           H
ATOM   4663 2HB  ASN S 288    -139.837-114.190 617.741  1.00  9.72           H
ATOM   4664  CG  ASN S 288    -141.424-114.328 616.287  1.00  9.72           C
ATOM   4665  OD1 ASN S 288    -142.286-113.644 616.814  1.00  9.72           O
ATOM   4666  ND2 ASN S 288    -141.669-115.243 615.353  1.00  9.72           N
ATOM   4667 1HD2 ASN S 288    -140.915-115.770 614.961  1.00  9.72           H
ATOM   4668 2HD2 ASN S 288    -142.606-115.404 615.044  1.00  9.72           H
ATOM   4669  HN  ASN S 288    -137.610-113.342 617.138  1.00  9.72           H
ATOM   4670  N   CYS S 289    -140.785-110.987 615.911  1.00  9.72           N
ATOM   4671  CA  CYS S 289    -141.374-109.736 616.357  1.00  9.72           C
ATOM   4672  C   CYS S 289    -142.454-110.055 617.393  1.00  9.72           C
ATOM   4673  O   CYS S 289    -142.643-109.305 618.349  1.00  9.72           O
ATOM   4674  HA  CYS S 289    -140.569-109.152 616.804  1.00  9.72           H
ATOM   4675  CB  CYS S 289    -141.930-108.923 615.186  1.00  9.72           C
ATOM   4676 1HB  CYS S 289    -141.136-108.710 614.470  1.00  9.72           H
ATOM   4677 2HB  CYS S 289    -142.688-109.502 614.657  1.00  9.72           H
ATOM   4678  SG  CYS S 289    -142.656-107.358 615.798  1.00  9.72           S
ATOM   4679  HN  CYS S 289    -140.982-111.232 614.962  1.00  9.72           H
ATOM   4680  N   ALA S 290    -143.134-111.170 617.168  1.00  9.72           N
ATOM   4681  CA  ALA S 290    -144.245-111.554 618.021  1.00  9.72           C
ATOM   4682  C   ALA S 290    -143.720-111.879 619.420  1.00  9.72           C
ATOM   4683  O   ALA S 290    -144.288-111.438 620.418  1.00  9.72           O
ATOM   4684  HA  ALA S 290    -144.923-110.703 618.085  1.00  9.72           H
ATOM   4685  CB  ALA S 290    -144.991-112.731 617.389  1.00  9.72           C
ATOM   4686 1HB  ALA S 290    -145.369-112.439 616.410  1.00  9.72           H
ATOM   4687 2HB  ALA S 290    -144.310-113.575 617.279  1.00  9.72           H
ATOM   4688 3HB  ALA S 290    -145.825-113.019 618.030  1.00  9.72           H
ATOM   4689  HN  ALA S 290    -142.936-111.804 616.420  1.00  9.72           H
ATOM   4690  N   VAL S 291    -142.642-112.649 619.449  1.00  9.72           N
ATOM   4691  CA  VAL S 291    -142.006-113.000 620.707  1.00  9.72           C
ATOM   4692  C   VAL S 291    -141.501-111.729 621.391  1.00  9.72           C
ATOM   4693  O   VAL S 291    -141.671-111.559 622.598  1.00  9.72           O
ATOM   4694  HA  VAL S 291    -142.764-113.462 621.340  1.00  9.72           H
ATOM   4695  HB  VAL S 291    -140.161-113.578 619.802  1.00  9.72           H
ATOM   4696  CB  VAL S 291    -140.900-114.029 620.465  1.00  9.72           C
ATOM   4697  CG1 VAL S 291    -140.195-114.395 621.773  1.00  9.72           C
ATOM   4698 1HG1 VAL S 291    -139.751-113.500 622.209  1.00  9.72           H
ATOM   4699 2HG1 VAL S 291    -140.919-114.818 622.470  1.00  9.72           H
ATOM   4700 3HG1 VAL S 291    -139.414-115.127 621.572  1.00  9.72           H
ATOM   4701  CG2 VAL S 291    -141.452-115.276 619.773  1.00  9.72           C
ATOM   4702 1HG2 VAL S 291    -142.220-115.730 620.400  1.00  9.72           H
ATOM   4703 2HG2 VAL S 291    -141.886-114.997 618.812  1.00  9.72           H
ATOM   4704 3HG2 VAL S 291    -140.645-115.991 619.613  1.00  9.72           H
ATOM   4705  HN  VAL S 291    -142.204-113.029 618.634  1.00  9.72           H
ATOM   4706  N   SER S 292    -140.889-110.868 620.591  1.00  9.72           N
ATOM   4707  CA  SER S 292    -140.330-109.631 621.111  1.00  9.72           C
ATOM   4708  C   SER S 292    -141.438-108.774 621.727  1.00  9.72           C
ATOM   4709  O   SER S 292    -141.260-108.203 622.802  1.00  9.72           O
ATOM   4710  HA  SER S 292    -139.613-109.936 621.873  1.00  9.72           H
ATOM   4711  CB  SER S 292    -139.605-108.851 620.012  1.00  9.72           C
ATOM   4712 1HB  SER S 292    -138.928-109.519 619.479  1.00  9.72           H
ATOM   4713 2HB  SER S 292    -140.331-108.487 619.286  1.00  9.72           H
ATOM   4714  HG  SER S 292    -138.065-108.082 621.034  1.00  9.72           H
ATOM   4715  OG  SER S 292    -138.867-107.751 620.538  1.00  9.72           O
ATOM   4716  HN  SER S 292    -140.773-111.004 619.608  1.00  9.72           H
ATOM   4717  N   THR S 293    -142.556-108.711 621.020  1.00  9.72           N
ATOM   4718  CA  THR S 293    -143.677-107.899 621.462  1.00  9.72           C
ATOM   4719  C   THR S 293    -144.166-108.368 622.835  1.00  9.72           C
ATOM   4720  O   THR S 293    -144.400-107.553 623.726  1.00  9.72           O
ATOM   4721  HA  THR S 293    -143.332-106.872 621.580  1.00  9.72           H
ATOM   4722  HB  THR S 293    -145.047-108.985 620.173  1.00  9.72           H
ATOM   4723  CB  THR S 293    -144.758-107.955 620.381  1.00  9.72           C
ATOM   4724  OG1 THR S 293    -144.190-107.243 619.285  1.00  9.72           O
ATOM   4725  HG1 THR S 293    -143.821-107.885 618.614  1.00  9.72           H
ATOM   4726  CG2 THR S 293    -145.999-107.141 620.751  1.00  9.72           C
ATOM   4727 1HG2 THR S 293    -145.720-106.097 620.893  1.00  9.72           H
ATOM   4728 2HG2 THR S 293    -146.428-107.532 621.674  1.00  9.72           H
ATOM   4729 3HG2 THR S 293    -146.735-107.215 619.950  1.00  9.72           H
ATOM   4730  HN  THR S 293    -142.703-109.201 620.160  1.00  9.72           H
ATOM   4731  N   ASN S 294    -144.305-109.680 622.961  1.00  9.72           N
ATOM   4732  CA  ASN S 294    -144.830-110.261 624.185  1.00  9.72           C
ATOM   4733  C   ASN S 294    -143.844-110.012 625.327  1.00  9.72           C
ATOM   4734  O   ASN S 294    -144.251-109.783 626.465  1.00  9.72           O
ATOM   4735  HA  ASN S 294    -145.789-109.769 624.347  1.00  9.72           H
ATOM   4736  CB  ASN S 294    -145.015-111.773 624.041  1.00  9.72           C
ATOM   4737 1HB  ASN S 294    -144.103-112.218 623.641  1.00  9.72           H
ATOM   4738 2HB  ASN S 294    -145.182-112.218 625.022  1.00  9.72           H
ATOM   4739  CG  ASN S 294    -146.193-112.097 623.120  1.00  9.72           C
ATOM   4740  OD1 ASN S 294    -147.030-111.260 622.823  1.00  9.72           O
ATOM   4741  ND2 ASN S 294    -146.211-113.354 622.686  1.00  9.72           N
ATOM   4742 1HD2 ASN S 294    -145.494-113.991 622.968  1.00  9.72           H
ATOM   4743 2HD2 ASN S 294    -146.943-113.663 622.078  1.00  9.72           H
ATOM   4744  HN  ASN S 294    -144.067-110.339 622.248  1.00  9.72           H
ATOM   4745  N   ILE S 295    -142.565-110.066 624.985  1.00  9.72           N
ATOM   4746  CA  ILE S 295    -141.517-109.912 625.979  1.00  9.72           C
ATOM   4747  C   ILE S 295    -141.533-108.478 626.513  1.00  9.72           C
ATOM   4748  O   ILE S 295    -141.322-108.253 627.704  1.00  9.72           O
ATOM   4749  HA  ILE S 295    -141.745-110.589 626.802  1.00  9.72           H
ATOM   4750  HB  ILE S 295    -140.090-109.952 624.386  1.00  9.72           H
ATOM   4751  CB  ILE S 295    -140.165-110.338 625.403  1.00  9.72           C
ATOM   4752  CG1 ILE S 295    -140.062-111.862 625.316  1.00  9.72           C
ATOM   4753 1HG1 ILE S 295    -140.012-112.284 626.320  1.00  9.72           H
ATOM   4754 2HG1 ILE S 295    -140.959-112.264 624.845  1.00  9.72           H
ATOM   4755  CG2 ILE S 295    -139.011-109.730 626.203  1.00  9.72           C
ATOM   4756 1HG2 ILE S 295    -139.079-108.642 626.169  1.00  9.72           H
ATOM   4757 2HG2 ILE S 295    -139.071-110.065 627.239  1.00  9.72           H
ATOM   4758 3HG2 ILE S 295    -138.062-110.049 625.773  1.00  9.72           H
ATOM   4759  CD1 ILE S 295    -138.827-112.283 624.518  1.00  9.72           C
ATOM   4760 1HD1 ILE S 295    -138.892-111.879 623.508  1.00  9.72           H
ATOM   4761 2HD1 ILE S 295    -137.931-111.900 625.005  1.00  9.72           H
ATOM   4762 3HD1 ILE S 295    -138.778-113.371 624.472  1.00  9.72           H
ATOM   4763  HN  ILE S 295    -142.242-110.211 624.049  1.00  9.72           H
ATOM   4764  N   ASP S 296    -141.785-107.545 625.606  1.00  9.72           N
ATOM   4765  CA  ASP S 296    -141.793-106.137 625.964  1.00  9.72           C
ATOM   4766  C   ASP S 296    -142.979-105.856 626.888  1.00  9.72           C
ATOM   4767  O   ASP S 296    -142.860-105.087 627.841  1.00  9.72           O
ATOM   4768  HA  ASP S 296    -140.834-105.960 626.451  1.00  9.72           H
ATOM   4769  CB  ASP S 296    -141.941-105.255 624.722  1.00  9.72           C
ATOM   4770 1HB  ASP S 296    -142.830-105.551 624.166  1.00  9.72           H
ATOM   4771 2HB  ASP S 296    -142.085-104.217 625.024  1.00  9.72           H
ATOM   4772  CG  ASP S 296    -140.709-105.364 623.822  1.00  9.72           C
ATOM   4773  OD1 ASP S 296    -139.650-105.760 624.354  1.00  9.72           O
ATOM   4774  OD2 ASP S 296    -140.854-105.047 622.621  1.00  9.72           O
ATOM   4775  HN  ASP S 296    -141.981-107.739 624.645  1.00  9.72           H
ATOM   4776  N   ILE S 297    -144.097-106.494 626.574  1.00  9.72           N
ATOM   4777  CA  ILE S 297    -145.291-106.358 627.391  1.00  9.72           C
ATOM   4778  C   ILE S 297    -145.032-106.967 628.770  1.00  9.72           C
ATOM   4779  O   ILE S 297    -145.391-106.379 629.789  1.00  9.72           O
ATOM   4780  HA  ILE S 297    -145.483-105.292 627.514  1.00  9.72           H
ATOM   4781  HB  ILE S 297    -146.223-107.937 626.290  1.00  9.72           H
ATOM   4782  CB  ILE S 297    -146.503-106.956 626.672  1.00  9.72           C
ATOM   4783  CG1 ILE S 297    -146.904-106.100 625.469  1.00  9.72           C
ATOM   4784 1HG1 ILE S 297    -147.317-105.152 625.815  1.00  9.72           H
ATOM   4785 2HG1 ILE S 297    -146.021-105.865 624.875  1.00  9.72           H
ATOM   4786  CG2 ILE S 297    -147.668-107.164 627.642  1.00  9.72           C
ATOM   4787 1HG2 ILE S 297    -147.362-107.844 628.436  1.00  9.72           H
ATOM   4788 2HG2 ILE S 297    -147.955-106.206 628.075  1.00  9.72           H
ATOM   4789 3HG2 ILE S 297    -148.515-107.589 627.105  1.00  9.72           H
ATOM   4790  CD1 ILE S 297    -147.933-106.824 624.600  1.00  9.72           C
ATOM   4791 1HD1 ILE S 297    -147.508-107.760 624.236  1.00  9.72           H
ATOM   4792 2HD1 ILE S 297    -148.824-107.035 625.191  1.00  9.72           H
ATOM   4793 3HD1 ILE S 297    -148.201-106.193 623.752  1.00  9.72           H
ATOM   4794  HN  ILE S 297    -144.194-107.094 625.780  1.00  9.72           H
ATOM   4795  N   CYS S 298    -144.412-108.138 628.758  1.00  9.72           N
ATOM   4796  CA  CYS S 298    -144.080-108.822 629.996  1.00  9.72           C
ATOM   4797  C   CYS S 298    -143.191-107.899 630.832  1.00  9.72           C
ATOM   4798  O   CYS S 298    -143.325-107.842 632.053  1.00  9.72           O
ATOM   4799  HA  CYS S 298    -145.023-109.019 630.507  1.00  9.72           H
ATOM   4800  CB  CYS S 298    -143.413-110.174 629.734  1.00  9.72           C
ATOM   4801 1HB  CYS S 298    -142.675-110.077 628.938  1.00  9.72           H
ATOM   4802 2HB  CYS S 298    -142.879-110.504 630.625  1.00  9.72           H
ATOM   4803  HG  CYS S 298    -144.833-110.989 628.018  1.00  9.72           H
ATOM   4804  SG  CYS S 298    -144.675-111.415 629.268  1.00  9.72           S
ATOM   4805  HN  CYS S 298    -144.137-108.616 627.924  1.00  9.72           H
ATOM   4806  N   PHE S 299    -142.303-107.201 630.141  1.00  9.72           N
ATOM   4807  CA  PHE S 299    -141.413-106.261 630.800  1.00  9.72           C
ATOM   4808  C   PHE S 299    -142.205-105.166 631.518  1.00  9.72           C
ATOM   4809  O   PHE S 299    -141.940-104.863 632.680  1.00  9.72           O
ATOM   4810  HA  PHE S 299    -140.831-106.824 631.531  1.00  9.72           H
ATOM   4811  CB  PHE S 299    -140.552-105.620 629.710  1.00  9.72           C
ATOM   4812 1HB  PHE S 299    -139.984-106.400 629.204  1.00  9.72           H
ATOM   4813 2HB  PHE S 299    -141.205-105.166 628.965  1.00  9.72           H
ATOM   4814  CG  PHE S 299    -139.580-104.558 630.229  1.00  9.72           C
ATOM   4815  HD1 PHE S 299    -140.984-102.975 630.016  1.00  9.72           H
ATOM   4816  CD1 PHE S 299    -139.975-103.259 630.316  1.00  9.72           C
ATOM   4817  HD2 PHE S 299    -138.005-105.953 630.534  1.00  9.72           H
ATOM   4818  CD2 PHE S 299    -138.322-104.912 630.603  1.00  9.72           C
ATOM   4819  CE1 PHE S 299    -139.073-102.273 630.797  1.00  9.72           C
ATOM   4820  HE1 PHE S 299    -139.390-101.233 630.866  1.00  9.72           H
ATOM   4821  CE2 PHE S 299    -137.420-103.926 631.085  1.00  9.72           C
ATOM   4822  HE2 PHE S 299    -136.411-104.211 631.385  1.00  9.72           H
ATOM   4823  CZ  PHE S 299    -137.815-102.628 631.171  1.00  9.72           C
ATOM   4824  HZ  PHE S 299    -137.122-101.871 631.541  1.00  9.72           H
ATOM   4825  HN  PHE S 299    -142.187-107.269 629.150  1.00  9.72           H
ATOM   4826  N   GLN S 300    -143.162-104.603 630.795  1.00  9.72           N
ATOM   4827  CA  GLN S 300    -143.949-103.502 631.324  1.00  9.72           C
ATOM   4828  C   GLN S 300    -144.682-103.936 632.595  1.00  9.72           C
ATOM   4829  O   GLN S 300    -144.694-103.209 633.587  1.00  9.72           O
ATOM   4830  HA  GLN S 300    -143.229-102.718 631.561  1.00  9.72           H
ATOM   4831  CB  GLN S 300    -144.933-102.978 630.275  1.00  9.72           C
ATOM   4832 1HB  GLN S 300    -145.449-103.815 629.806  1.00  9.72           H
ATOM   4833 2HB  GLN S 300    -145.693-102.365 630.759  1.00  9.72           H
ATOM   4834  CG  GLN S 300    -144.209-102.154 629.208  1.00  9.72           C
ATOM   4835 1HG  GLN S 300    -143.679-101.327 629.679  1.00  9.72           H
ATOM   4836 2HG  GLN S 300    -143.460-102.772 628.713  1.00  9.72           H
ATOM   4837  CD  GLN S 300    -145.196-101.612 628.172  1.00  9.72           C
ATOM   4838  OE1 GLN S 300    -146.400-101.603 628.369  1.00  9.72           O
ATOM   4839  NE2 GLN S 300    -144.620-101.161 627.061  1.00  9.72           N
ATOM   4840 1HE2 GLN S 300    -143.626-101.197 626.963  1.00  9.72           H
ATOM   4841 2HE2 GLN S 300    -145.182-100.785 626.324  1.00  9.72           H
ATOM   4842  HN  GLN S 300    -143.402-104.886 629.866  1.00  9.72           H
ATOM   4843  N   VAL S 301    -145.276-105.118 632.523  1.00  9.72           N
ATOM   4844  CA  VAL S 301    -146.098-105.610 633.615  1.00  9.72           C
ATOM   4845  C   VAL S 301    -145.222-105.827 634.850  1.00  9.72           C
ATOM   4846  O   VAL S 301    -145.526-105.318 635.928  1.00  9.72           O
ATOM   4847  HA  VAL S 301    -146.839-104.843 633.840  1.00  9.72           H
ATOM   4848  HB  VAL S 301    -146.106-107.589 632.815  1.00  9.72           H
ATOM   4849  CB  VAL S 301    -146.843-106.874 633.181  1.00  9.72           C
ATOM   4850  CG1 VAL S 301    -147.572-107.515 634.364  1.00  9.72           C
ATOM   4851 1HG1 VAL S 301    -146.849-107.782 635.134  1.00  9.72           H
ATOM   4852 2HG1 VAL S 301    -148.293-106.807 634.772  1.00  9.72           H
ATOM   4853 3HG1 VAL S 301    -148.093-108.411 634.027  1.00  9.72           H
ATOM   4854  CG2 VAL S 301    -147.813-106.573 632.036  1.00  9.72           C
ATOM   4855 1HG2 VAL S 301    -148.543-105.833 632.364  1.00  9.72           H
ATOM   4856 2HG2 VAL S 301    -147.259-106.183 631.183  1.00  9.72           H
ATOM   4857 3HG2 VAL S 301    -148.329-107.489 631.747  1.00  9.72           H
ATOM   4858  HN  VAL S 301    -145.201-105.734 631.739  1.00  9.72           H
ATOM   4859  N   THR S 302    -144.152-106.583 634.652  1.00  9.72           N
ATOM   4860  CA  THR S 302    -143.300-106.979 635.761  1.00  9.72           C
ATOM   4861  C   THR S 302    -142.600-105.756 636.358  1.00  9.72           C
ATOM   4862  O   THR S 302    -142.366-105.698 637.564  1.00  9.72           O
ATOM   4863  HA  THR S 302    -143.929-107.402 636.544  1.00  9.72           H
ATOM   4864  HB  THR S 302    -141.664-108.379 636.050  1.00  9.72           H
ATOM   4865  CB  THR S 302    -142.329-108.047 635.253  1.00  9.72           C
ATOM   4866  OG1 THR S 302    -141.692-107.434 634.135  1.00  9.72           O
ATOM   4867  HG1 THR S 302    -142.149-107.707 633.289  1.00  9.72           H
ATOM   4868  CG2 THR S 302    -143.050-109.256 634.654  1.00  9.72           C
ATOM   4869 1HG2 THR S 302    -143.664-108.933 633.813  1.00  9.72           H
ATOM   4870 2HG2 THR S 302    -143.685-109.713 635.413  1.00  9.72           H
ATOM   4871 3HG2 THR S 302    -142.315-109.983 634.309  1.00  9.72           H
ATOM   4872  HN  THR S 302    -143.866-106.923 633.757  1.00  9.72           H
ATOM   4873  N   GLN S 303    -142.286-104.809 635.486  1.00  9.72           N
ATOM   4874  CA  GLN S 303    -141.673-103.566 635.921  1.00  9.72           C
ATOM   4875  C   GLN S 303    -142.600-102.826 636.887  1.00  9.72           C
ATOM   4876  O   GLN S 303    -142.155-102.325 637.919  1.00  9.72           O
ATOM   4877  HA  GLN S 303    -140.758-103.859 636.436  1.00  9.72           H
ATOM   4878  CB  GLN S 303    -141.313-102.684 634.723  1.00  9.72           C
ATOM   4879 1HB  GLN S 303    -140.611-103.212 634.077  1.00  9.72           H
ATOM   4880 2HB  GLN S 303    -142.206-102.488 634.130  1.00  9.72           H
ATOM   4881  CG  GLN S 303    -140.696-101.361 635.182  1.00  9.72           C
ATOM   4882 1HG  GLN S 303    -141.476-100.711 635.578  1.00  9.72           H
ATOM   4883 2HG  GLN S 303    -139.993-101.546 635.993  1.00  9.72           H
ATOM   4884  CD  GLN S 303    -139.979-100.661 634.026  1.00  9.72           C
ATOM   4885  OE1 GLN S 303    -140.582-100.229 633.057  1.00  9.72           O
ATOM   4886  NE2 GLN S 303    -138.661-100.572 634.182  1.00  9.72           N
ATOM   4887 1HE2 GLN S 303    -138.228-100.947 635.002  1.00  9.72           H
ATOM   4888 2HE2 GLN S 303    -138.103-100.131 633.479  1.00  9.72           H
ATOM   4889  HN  GLN S 303    -142.443-104.882 634.501  1.00  9.72           H
ATOM   4890  N   THR S 304    -143.872-102.781 636.518  1.00  9.72           N
ATOM   4891  CA  THR S 304    -144.846-102.022 637.284  1.00  9.72           C
ATOM   4892  C   THR S 304    -145.079-102.675 638.648  1.00  9.72           C
ATOM   4893  O   THR S 304    -145.261-101.983 639.648  1.00  9.72           O
ATOM   4894  HA  THR S 304    -144.438-101.028 637.471  1.00  9.72           H
ATOM   4895  HB  THR S 304    -146.611-102.868 636.342  1.00  9.72           H
ATOM   4896  CB  THR S 304    -146.118-101.901 636.443  1.00  9.72           C
ATOM   4897  OG1 THR S 304    -145.675-101.308 635.225  1.00  9.72           O
ATOM   4898  HG1 THR S 304    -145.609-102.003 634.510  1.00  9.72           H
ATOM   4899  CG2 THR S 304    -147.105-100.883 637.016  1.00  9.72           C
ATOM   4900 1HG2 THR S 304    -146.634 -99.901 637.054  1.00  9.72           H
ATOM   4901 2HG2 THR S 304    -147.395-101.185 638.023  1.00  9.72           H
ATOM   4902 3HG2 THR S 304    -147.990-100.837 636.381  1.00  9.72           H
ATOM   4903  HN  THR S 304    -144.238-103.249 635.715  1.00  9.72           H
ATOM   4904  N   ILE S 305    -145.065-104.000 638.644  1.00  9.72           N
ATOM   4905  CA  ILE S 305    -145.199-104.753 639.879  1.00  9.72           C
ATOM   4906  C   ILE S 305    -144.050-104.389 640.821  1.00  9.72           C
ATOM   4907  O   ILE S 305    -144.257-104.219 642.021  1.00  9.72           O
ATOM   4908  HA  ILE S 305    -146.137-104.452 640.345  1.00  9.72           H
ATOM   4909  HB  ILE S 305    -144.506-106.518 638.888  1.00  9.72           H
ATOM   4910  CB  ILE S 305    -145.302-106.251 639.584  1.00  9.72           C
ATOM   4911  CG1 ILE S 305    -146.630-106.586 638.902  1.00  9.72           C
ATOM   4912 1HG1 ILE S 305    -147.442-106.512 639.625  1.00  9.72           H
ATOM   4913 2HG1 ILE S 305    -146.834-105.858 638.117  1.00  9.72           H
ATOM   4914  CG2 ILE S 305    -145.085-107.076 640.854  1.00  9.72           C
ATOM   4915 1HG2 ILE S 305    -144.095-106.867 641.259  1.00  9.72           H
ATOM   4916 2HG2 ILE S 305    -145.843-106.813 641.592  1.00  9.72           H
ATOM   4917 3HG2 ILE S 305    -145.163-108.137 640.616  1.00  9.72           H
ATOM   4918  CD1 ILE S 305    -146.600-107.994 638.304  1.00  9.72           C
ATOM   4919 1HD1 ILE S 305    -145.801-108.058 637.565  1.00  9.72           H
ATOM   4920 2HD1 ILE S 305    -146.420-108.721 639.096  1.00  9.72           H
ATOM   4921 3HD1 ILE S 305    -147.556-108.207 637.826  1.00  9.72           H
ATOM   4922  HN  ILE S 305    -144.964-104.556 637.818  1.00  9.72           H
ATOM   4923  N   ALA S 306    -142.863-104.281 640.241  1.00  9.72           N
ATOM   4924  CA  ALA S 306    -141.666-104.040 641.027  1.00  9.72           C
ATOM   4925  C   ALA S 306    -141.749-102.650 641.662  1.00  9.72           C
ATOM   4926  O   ALA S 306    -141.170-102.412 642.721  1.00  9.72           O
ATOM   4927  HA  ALA S 306    -141.630-104.790 641.818  1.00  9.72           H
ATOM   4928  CB  ALA S 306    -140.430-104.201 640.139  1.00  9.72           C
ATOM   4929 1HB  ALA S 306    -140.402-105.214 639.736  1.00  9.72           H
ATOM   4930 2HB  ALA S 306    -140.477-103.485 639.319  1.00  9.72           H
ATOM   4931 3HB  ALA S 306    -139.532-104.020 640.729  1.00  9.72           H
ATOM   4932  HN  ALA S 306    -142.714-104.356 639.255  1.00  9.72           H
ATOM   4933  N   PHE S 307    -142.474-101.769 640.989  1.00  9.72           N
ATOM   4934  CA  PHE S 307    -142.561-100.385 641.420  1.00  9.72           C
ATOM   4935  C   PHE S 307    -143.380-100.262 642.707  1.00  9.72           C
ATOM   4936  O   PHE S 307    -143.169 -99.341 643.495  1.00  9.72           O
ATOM   4937  HA  PHE S 307    -141.544-100.039 641.605  1.00  9.72           H
ATOM   4938  CB  PHE S 307    -143.267 -99.612 640.305  1.00  9.72           C
ATOM   4939 1HB  PHE S 307    -144.172-100.148 640.021  1.00  9.72           H
ATOM   4940 2HB  PHE S 307    -143.579 -98.641 640.691  1.00  9.72           H
ATOM   4941  CG  PHE S 307    -142.407 -99.395 639.058  1.00  9.72           C
ATOM   4942  HD1 PHE S 307    -140.709-100.364 639.894  1.00  9.72           H
ATOM   4943  CD1 PHE S 307    -141.125 -99.847 639.029  1.00  9.72           C
ATOM   4944  HD2 PHE S 307    -143.953 -98.388 638.001  1.00  9.72           H
ATOM   4945  CD2 PHE S 307    -142.925 -98.750 637.978  1.00  9.72           C
ATOM   4946  CE1 PHE S 307    -140.327 -99.646 637.872  1.00  9.72           C
ATOM   4947  HE1 PHE S 307    -139.299-100.008 637.848  1.00  9.72           H
ATOM   4948  CE2 PHE S 307    -142.127 -98.550 636.821  1.00  9.72           C
ATOM   4949  HE2 PHE S 307    -142.542 -98.033 635.955  1.00  9.72           H
ATOM   4950  CZ  PHE S 307    -140.845 -99.002 636.792  1.00  9.72           C
ATOM   4951  HZ  PHE S 307    -140.233 -98.847 635.903  1.00  9.72           H
ATOM   4952  HN  PHE S 307    -142.995-101.988 640.164  1.00  9.72           H
ATOM   4953  N   PHE S 308    -144.297-101.203 642.879  1.00  9.72           N
ATOM   4954  CA  PHE S 308    -145.137-101.221 644.065  1.00  9.72           C
ATOM   4955  C   PHE S 308    -144.303-101.465 645.324  1.00  9.72           C
ATOM   4956  O   PHE S 308    -144.779-101.256 646.438  1.00  9.72           O
ATOM   4957  HA  PHE S 308    -145.619-100.246 644.134  1.00  9.72           H
ATOM   4958  CB  PHE S 308    -146.128-102.373 643.892  1.00  9.72           C
ATOM   4959 1HB  PHE S 308    -145.618-103.210 643.417  1.00  9.72           H
ATOM   4960 2HB  PHE S 308    -146.449-102.713 644.877  1.00  9.72           H
ATOM   4961  CG  PHE S 308    -147.365-102.012 643.066  1.00  9.72           C
ATOM   4962  HD1 PHE S 308    -148.362-101.100 644.707  1.00  9.72           H
ATOM   4963  CD1 PHE S 308    -148.407-101.363 643.651  1.00  9.72           C
ATOM   4964  HD2 PHE S 308    -146.585-102.861 641.279  1.00  9.72           H
ATOM   4965  CD2 PHE S 308    -147.421-102.340 641.748  1.00  9.72           C
ATOM   4966  CE1 PHE S 308    -149.554-101.028 642.884  1.00  9.72           C
ATOM   4967  HE1 PHE S 308    -150.390-100.508 643.352  1.00  9.72           H
ATOM   4968  CE2 PHE S 308    -148.568-102.005 640.981  1.00  9.72           C
ATOM   4969  HE2 PHE S 308    -148.613-102.268 639.924  1.00  9.72           H
ATOM   4970  CZ  PHE S 308    -149.611-101.356 641.565  1.00  9.72           C
ATOM   4971  HZ  PHE S 308    -150.491-101.099 640.977  1.00  9.72           H
ATOM   4972  HN  PHE S 308    -144.469-101.941 642.227  1.00  9.72           H
ATOM   4973  N   HIS S 309    -143.072-101.904 645.104  1.00  9.72           N
ATOM   4974  CA  HIS S 309    -142.153-102.138 646.205  1.00  9.72           C
ATOM   4975  C   HIS S 309    -142.028-100.868 647.048  1.00  9.72           C
ATOM   4976  O   HIS S 309    -141.991-100.934 648.276  1.00  9.72           O
ATOM   4977  HA  HIS S 309    -142.591-102.928 646.816  1.00  9.72           H
ATOM   4978  CB  HIS S 309    -140.804-102.642 645.689  1.00  9.72           C
ATOM   4979 1HB  HIS S 309    -140.973-103.505 645.044  1.00  9.72           H
ATOM   4980 2HB  HIS S 309    -140.350-101.867 645.072  1.00  9.72           H
ATOM   4981  CG  HIS S 309    -139.835-103.029 646.780  1.00  9.72           C
ATOM   4982  HD1 HIS S 309    -139.229-101.104 647.458  1.00  9.72           H
ATOM   4983  ND1 HIS S 309    -139.154-102.097 647.544  1.00  9.72           N
ATOM   4984  CD2 HIS S 309    -139.440-104.256 647.228  1.00  9.72           C
ATOM   4985  HD2 HIS S 309    -139.784-105.216 646.843  1.00  9.72           H
ATOM   4986  CE1 HIS S 309    -138.387-102.744 648.408  1.00  9.72           C
ATOM   4987  HE1 HIS S 309    -137.729-102.288 649.148  1.00  9.72           H
ATOM   4988  NE2 HIS S 309    -138.565-104.082 648.210  1.00  9.72           N
ATOM   4989  HN  HIS S 309    -142.702-102.099 644.196  1.00  9.72           H
ATOM   4990  N   SER S 310    -141.966 -99.740 646.355  1.00  9.72           N
ATOM   4991  CA  SER S 310    -141.736 -98.467 647.017  1.00  9.72           C
ATOM   4992  C   SER S 310    -142.933 -98.114 647.903  1.00  9.72           C
ATOM   4993  O   SER S 310    -142.817 -97.292 648.811  1.00  9.72           O
ATOM   4994  HA  SER S 310    -140.842 -98.614 647.623  1.00  9.72           H
ATOM   4995  CB  SER S 310    -141.484 -97.354 645.998  1.00  9.72           C
ATOM   4996 1HB  SER S 310    -142.358 -97.245 645.356  1.00  9.72           H
ATOM   4997 2HB  SER S 310    -141.353 -96.406 646.521  1.00  9.72           H
ATOM   4998  HG  SER S 310    -139.523 -97.223 645.623  1.00  9.72           H
ATOM   4999  OG  SER S 310    -140.336 -97.615 645.195  1.00  9.72           O
[truncated: 233,845 more chars]
