# Supplementary material for: Noncanonical roles of chemokine regions in CCR9 activation revealed by structural modeling and mutational mapping
Source: Nat Commun. 2025 Aug 18;16:7695. doi: 10.1038/s41467-025-62321-9 (PMC12361432; doi:10.1038/s41467-025-62321-9)
Supplement: Supplementary file 3 — Supplementary Data 1 [file 41467_2025_62321_MOESM3_ESM.zip › SuppData1_3D_models/Fig7_CCR9_1P6.pdb]

HEADER                                                        FIG7_CCR9_CCL25X1P6
EXPDTA    THEORETICAL MODEL
SEQRES   1 A  369  MET THR PRO THR ASP PHE THR SER PRO ILE PRO ASN MET 
SEQRES   2 A  369  ALA ASP ASP TYR GLY SER GLU SER THR SER SER MET GLU 
SEQRES   3 A  369  ASP TYR VAL ASN PHE ASN PHE THR ASP PHE TYR CYS GLU 
SEQRES   4 A  369  LYS ASN ASN VAL ARG GLN PHE ALA SER HIS PHE LEU PRO 
SEQRES   5 A  369  PRO LEU TYR TRP LEU VAL PHE ILE VAL GLY ALA LEU GLY 
SEQRES   6 A  369  ASN SER LEU VAL ILE LEU VAL TYR TRP TYR CYS THR ARG 
SEQRES   7 A  369  VAL LYS THR MET THR ASP MET PHE LEU LEU ASN LEU ALA 
SEQRES   8 A  369  ILE ALA ASP LEU LEU PHE LEU VAL THR LEU PRO PHE TRP 
SEQRES   9 A  369  ALA ILE ALA ALA ALA ASP GLN TRP LYS PHE GLN THR PHE 
SEQRES  10 A  369  MET CYS LYS VAL VAL ASN SER MET TYR LYS MET ASN PHE 
SEQRES  11 A  369  TYR SER CYS VAL LEU LEU ILE MET CYS ILE SER VAL ASP 
SEQRES  12 A  369  ARG TYR ILE ALA ILE ALA GLN ALA MET ARG ALA HIS THR 
SEQRES  13 A  369  TRP ARG GLU LYS ARG LEU LEU TYR SER LYS MET VAL CYS 
SEQRES  14 A  369  PHE THR ILE TRP VAL LEU ALA ALA ALA LEU CYS ILE PRO 
SEQRES  15 A  369  GLU ILE LEU TYR SER GLN ILE LYS GLU GLU SER GLY ILE 
SEQRES  16 A  369  ALA ILE CYS THR MET VAL TYR PRO SER ASP GLU SER THR 
SEQRES  17 A  369  LYS LEU LYS SER ALA VAL LEU THR LEU LYS VAL ILE LEU 
SEQRES  18 A  369  GLY PHE PHE LEU PRO PHE VAL VAL MET ALA CYS CYS TYR 
SEQRES  19 A  369  THR ILE ILE ILE HIS THR LEU ILE GLN ALA LYS LYS SER 
SEQRES  20 A  369  SER LYS HIS LYS ALA LEU LYS VAL THR ILE THR VAL LEU 
SEQRES  21 A  369  THR VAL PHE VAL LEU SER GLN PHE PRO TYR ASN CYS ILE 
SEQRES  22 A  369  LEU LEU VAL GLN THR ILE ASP ALA TYR ALA MET PHE ILE 
SEQRES  23 A  369  SER ASN CYS ALA VAL SER THR ASN ILE ASP ILE CYS PHE 
SEQRES  24 A  369  GLN VAL THR GLN THR ILE ALA PHE PHE HIS SER CYS LEU 
SEQRES  25 A  369  ASN PRO VAL LEU TYR VAL PHE VAL GLY GLU ARG PHE ARG 
SEQRES  26 A  369  ARG ASP LEU VAL LYS THR LEU LYS ASN LEU GLY CYS ILE 
SEQRES  27 A  369  SER GLN ALA GLN TRP VAL SER PHE THR ARG ARG GLU GLY 
SEQRES  28 A  369  SER LEU LYS LEU SER SER MET LEU LEU GLU THR THR SER 
SEQRES  29 A  369  GLY ALA LEU SER LEU                                 
SEQRES   1 B  127  TYR GLN ALA SER GLU ASP CYS CYS LEU ALA TYR HIS TYR 
SEQRES   2 B  127  PRO ILE GLY TRP ALA VAL LEU ARG ARG ALA TRP THR TYR 
SEQRES   3 B  127  ARG ILE GLN GLU VAL SER GLY SER CYS ASN LEU PRO ALA 
SEQRES   4 B  127  ALA ILE PHE TYR LEU PRO LYS ARG HIS ARG LYS VAL CYS 
SEQRES   5 B  127  GLY ASN PRO LYS SER ARG GLU VAL GLN ARG ALA MET LYS 
SEQRES   6 B  127  LEU LEU ASP ALA ARG ASN LYS VAL PHE ALA LYS LEU HIS 
SEQRES   7 B  127  HIS ASN THR GLN THR PHE GLN ALA GLY PRO HIS ALA VAL 
SEQRES   8 B  127  LYS LYS LEU SER SER GLY ASN SER LYS LEU SER SER SER 
SEQRES   9 B  127  LYS PHE SER ASN PRO ILE SER SER SER LYS ARG ASN VAL 
SEQRES  10 B  127  SER LEU LEU ILE SER ALA ASN SER GLY LEU             
HELIX    1  HA MET A   13  ASN A   30  1
HELIX    2  HB ASN A   41  HIS A   49  1
HELIX    3  HC LEU A   51  TYR A   75  1
HELIX    4  HD MET A   82  ALA A  109  1
HELIX    5  HE THR A  116  SER A  141  1
HELIX    6  HF ASP A  143  ALA A  149  1
HELIX    7  HG ALA A  151  THR A  156  1
HELIX    8  HH ARG A  158  LEU A  179  1
HELIX    9  HI ILE A  181  TYR A  186  1
HELIX   10  HJ SER A  207  GLN A  243  1
HELIX   11  HK SER A  247  SER A  266  1
HELIX   12  HL PHE A  268  THR A  278  1
HELIX   13  HM ASP A  280  ALA A  283  1
HELIX   14  HN CYS A  289  ASN A  294  1
HELIX   15  HO ASP A  296  SER A  310  1
HELIX   16  HP LEU A  312  VAL A  320  1
HELIX   17  HQ GLU A  322  ASN A  334  1
HELIX   18  HR GLN A  340  SER A  368  1
HELIX   19  HS TRP B   17  ARG B   22  1
HELIX   20  HT LYS B   46  HIS B   48  1
HELIX   21  HU ARG B   58  HIS B   89  1
SHEET    1  SA 1 TYR A  37  CYS A  38  0
SHEET    2  SB 1 SER A 187  GLU A 192  0
SHEET    3  SC 1 ILE A 195  MET A 200  0
SHEET    4  SD 1 CYS B   7  CYS B   8  0
SHEET    5  SE 1 THR B  25  GLN B  29  0
SHEET    6  SF 1 ALA B  39  TYR B  43  0
SHEET    7  SG 1 LYS B  50  GLY B  53  0
SSBOND   1 CYS A   38    CYS A  289 
SSBOND   2 CYS A  119    CYS A  198 
SSBOND   3 CYS B   35    CYS B    7 
SSBOND   4 CYS B   52    CYS B    8 
ATOM      1  N   MET A   1    -111.254-105.906 540.371  1.00  0.00           N
ATOM      2  CA  MET A   1    -110.854-105.934 541.768  1.00  0.00           C
ATOM      3  C   MET A   1    -112.069-105.810 542.689  1.00  0.00           C
ATOM      4  O   MET A   1    -112.927-104.954 542.479  1.00  0.00           O
ATOM      5  HA  MET A   1    -110.374-106.902 541.916  1.00  0.00           H
ATOM      6  CB  MET A   1    -109.884-104.784 542.045  1.00  0.00           C
ATOM      7 1HB  MET A   1    -110.013-104.005 541.293  1.00  0.00           H
ATOM      8 2HB  MET A   1    -110.113-104.334 543.011  1.00  0.00           H
ATOM      9  CG  MET A   1    -108.434-105.274 542.035  1.00  0.00           C
ATOM     10 1HG  MET A   1    -108.252-105.911 542.901  1.00  0.00           H
ATOM     11 2HG  MET A   1    -108.253-105.882 541.149  1.00  0.00           H
ATOM     12  SD  MET A   1    -107.318-103.881 542.057  1.00  0.00           S
ATOM     13  CE  MET A   1    -105.780-104.722 542.391  1.00  0.00           C
ATOM     14 1HE  MET A   1    -105.852-105.247 543.344  1.00  0.00           H
ATOM     15 2HE  MET A   1    -105.577-105.440 541.596  1.00  0.00           H
ATOM     16 3HE  MET A   1    -104.970-103.994 542.438  1.00  0.00           H
ATOM     17  HN  MET A   1    -112.237-105.812 540.215  1.00  0.00           H
ATOM     18  N   THR A   2    -112.104-106.677 543.690  1.00  0.00           N
ATOM     19  CA  THR A   2    -113.343-106.959 544.394  1.00  0.00           C
ATOM     20  C   THR A   2    -113.646-105.851 545.405  1.00  0.00           C
ATOM     21  O   THR A   2    -112.836-105.572 546.287  1.00  0.00           O
ATOM     22  HA  THR A   2    -114.157-106.961 543.669  1.00  0.00           H
ATOM     23  CB  THR A   2    -113.222-108.345 545.030  1.00  0.00           C
ATOM     24  HB  THR A   2    -114.024-108.516 545.747  1.00  0.00           H
ATOM     25  OG1 THR A   2    -111.902-108.366 545.567  1.00  0.00           O
ATOM     26  HG1 THR A   2    -111.819-107.689 546.298  1.00  0.00           H
ATOM     27  CG2 THR A   2    -113.219-109.468 543.991  1.00  0.00           C
ATOM     28 1HG2 THR A   2    -112.376-109.334 543.313  1.00  0.00           H
ATOM     29 2HG2 THR A   2    -114.149-109.439 543.423  1.00  0.00           H
ATOM     30 3HG2 THR A   2    -113.131-110.430 544.495  1.00  0.00           H
ATOM     31  HN  THR A   2    -111.306-107.182 544.021  1.00  0.00           H
ATOM     32  N   PRO A   3    -114.813-105.202 545.296  1.00  0.00           N
ATOM     33  CA  PRO A   3    -115.211-104.194 546.282  1.00  0.00           C
ATOM     34  C   PRO A   3    -115.518-104.805 547.639  1.00  0.00           C
ATOM     35  O   PRO A   3    -116.346-105.709 547.744  1.00  0.00           O
ATOM     36  HA  PRO A   3    -114.390-103.499 546.462  1.00  0.00           H
ATOM     37  CB  PRO A   3    -116.448-103.545 545.658  1.00  0.00           C
ATOM     38 1HB  PRO A   3    -117.159-103.224 546.419  1.00  0.00           H
ATOM     39 2HB  PRO A   3    -116.187-102.662 545.074  1.00  0.00           H
ATOM     40  CG  PRO A   3    -117.020-104.630 544.792  1.00  0.00           C
ATOM     41 1HG  PRO A   3    -117.665-105.295 545.367  1.00  0.00           H
ATOM     42 2HG  PRO A   3    -117.628-104.214 543.988  1.00  0.00           H
ATOM     43  CD  PRO A   3    -115.833-105.368 544.245  1.00  0.00           C
ATOM     44 1HD  PRO A   3    -116.060-106.419 544.068  1.00  0.00           H
ATOM     45 2HD  PRO A   3    -115.503-104.948 543.294  1.00  0.00           H
ATOM     46  N   THR A   4    -114.837-104.290 548.652  1.00  0.00           N
ATOM     47  CA  THR A   4    -114.760-104.979 549.929  1.00  0.00           C
ATOM     48  C   THR A   4    -116.055-104.783 550.720  1.00  0.00           C
ATOM     49  O   THR A   4    -116.579-103.672 550.796  1.00  0.00           O
ATOM     50  HA  THR A   4    -114.661-106.047 549.738  1.00  0.00           H
ATOM     51  CB  THR A   4    -113.517-104.474 550.665  1.00  0.00           C
ATOM     52  HB  THR A   4    -113.647-104.548 551.745  1.00  0.00           H
ATOM     53  OG1 THR A   4    -113.325-103.156 550.158  1.00  0.00           O
ATOM     54  HG1 THR A   4    -114.101-102.577 550.409  1.00  0.00           H
ATOM     55  CG2 THR A   4    -112.248-105.221 550.251  1.00  0.00           C
ATOM     56 1HG2 THR A   4    -112.082-105.090 549.182  1.00  0.00           H
ATOM     57 2HG2 THR A   4    -112.362-106.282 550.474  1.00  0.00           H
ATOM     58 3HG2 THR A   4    -111.396-104.824 550.803  1.00  0.00           H
ATOM     59  HN  THR A   4    -114.344-103.421 548.611  1.00  0.00           H
ATOM     60  N   ASP A   5    -116.536-105.879 551.289  1.00  0.00           N
ATOM     61  CA  ASP A   5    -117.843-105.882 551.923  1.00  0.00           C
ATOM     62  C   ASP A   5    -117.745-105.191 553.285  1.00  0.00           C
ATOM     63  O   ASP A   5    -118.089-105.779 554.309  1.00  0.00           O
ATOM     64  HA  ASP A   5    -118.498-105.351 551.232  1.00  0.00           H
ATOM     65  CB  ASP A   5    -118.341-107.310 552.152  1.00  0.00           C
ATOM     66 1HB  ASP A   5    -117.598-107.872 552.717  1.00  0.00           H
ATOM     67 2HB  ASP A   5    -119.250-107.290 552.754  1.00  0.00           H
ATOM     68  CG  ASP A   5    -118.618-108.014 550.822  1.00  0.00           C
ATOM     69  OD1 ASP A   5    -119.210-107.352 549.943  1.00  0.00           O
ATOM     70  OD2 ASP A   5    -118.232-109.198 550.715  1.00  0.00           O
ATOM     71  HN  ASP A   5    -116.049-106.752 551.320  1.00  0.00           H
ATOM     72  N   PHE A   6    -117.275-103.953 553.252  1.00  0.00           N
ATOM     73  CA  PHE A   6    -117.173-103.158 554.465  1.00  0.00           C
ATOM     74  C   PHE A   6    -118.560-102.798 555.001  1.00  0.00           C
ATOM     75  O   PHE A   6    -118.792-101.665 555.420  1.00  0.00           O
ATOM     76  HA  PHE A   6    -116.646-103.762 555.204  1.00  0.00           H
ATOM     77  CB  PHE A   6    -116.432-101.872 554.096  1.00  0.00           C
ATOM     78 1HB  PHE A   6    -116.870-101.460 553.187  1.00  0.00           H
ATOM     79 2HB  PHE A   6    -116.585-101.137 554.886  1.00  0.00           H
ATOM     80  CG  PHE A   6    -114.929-102.061 553.881  1.00  0.00           C
ATOM     81  HD1 PHE A   6    -114.519-102.267 555.957  1.00  0.00           H
ATOM     82  CD1 PHE A   6    -114.107-102.250 554.948  1.00  0.00           C
ATOM     83  CD2 PHE A   6    -114.414-102.039 552.622  1.00  0.00           C
ATOM     84  HD2 PHE A   6    -115.073-101.887 551.767  1.00  0.00           H
ATOM     85  HE1 PHE A   6    -112.054-102.576 555.603  1.00  0.00           H
ATOM     86  CE1 PHE A   6    -112.712-102.425 554.747  1.00  0.00           C
ATOM     87  CE2 PHE A   6    -113.019-102.214 552.422  1.00  0.00           C
ATOM     88  HE2 PHE A   6    -112.607-102.196 551.413  1.00  0.00           H
ATOM     89  HZ  PHE A   6    -111.127-102.537 553.335  1.00  0.00           H
ATOM     90  CZ  PHE A   6    -112.198-102.403 553.489  1.00  0.00           C
ATOM     91  HN  PHE A   6    -116.966-103.493 552.419  1.00  0.00           H
ATOM     92  N   THR A   7    -119.446-103.782 554.971  1.00  0.00           N
ATOM     93  CA  THR A   7    -120.638-103.742 555.800  1.00  0.00           C
ATOM     94  C   THR A   7    -120.279-104.007 557.264  1.00  0.00           C
ATOM     95  O   THR A   7    -120.478-105.113 557.765  1.00  0.00           O
ATOM     96  HA  THR A   7    -121.058-102.737 555.751  1.00  0.00           H
ATOM     97  CB  THR A   7    -121.645-104.744 555.230  1.00  0.00           C
ATOM     98  HB  THR A   7    -122.325-105.096 556.006  1.00  0.00           H
ATOM     99  OG1 THR A   7    -120.832-105.745 554.624  1.00  0.00           O
ATOM    100  HG1 THR A   7    -120.384-106.295 555.328  1.00  0.00           H
ATOM    101  CG2 THR A   7    -122.453-104.165 554.068  1.00  0.00           C
ATOM    102 1HG2 THR A   7    -121.777-103.875 553.264  1.00  0.00           H
ATOM    103 2HG2 THR A   7    -123.007-103.291 554.410  1.00  0.00           H
ATOM    104 3HG2 THR A   7    -123.152-104.917 553.701  1.00  0.00           H
ATOM    105  HN  THR A   7    -119.359-104.595 554.395  1.00  0.00           H
ATOM    106  N   SER A   8    -119.757-102.974 557.908  1.00  0.00           N
ATOM    107  CA  SER A   8    -119.416-103.066 559.318  1.00  0.00           C
ATOM    108  C   SER A   8    -120.682-103.286 560.149  1.00  0.00           C
ATOM    109  O   SER A   8    -121.532-102.402 560.238  1.00  0.00           O
ATOM    110  HA  SER A   8    -118.751-103.925 559.398  1.00  0.00           H
ATOM    111  CB  SER A   8    -118.683-101.808 559.790  1.00  0.00           C
ATOM    112 1HB  SER A   8    -118.494-101.880 560.861  1.00  0.00           H
ATOM    113 2HB  SER A   8    -117.713-101.748 559.298  1.00  0.00           H
ATOM    114  OG  SER A   8    -119.427-100.623 559.519  1.00  0.00           O
ATOM    115  HG  SER A   8    -120.326-100.677 559.953  1.00  0.00           H
ATOM    116  HN  SER A   8    -119.568-102.088 557.484  1.00  0.00           H
ATOM    117  N   PRO A   9    -120.829-104.464 560.770  1.00  0.00           N
ATOM    118  CA  PRO A   9    -121.989-104.726 561.625  1.00  0.00           C
ATOM    119  C   PRO A   9    -122.176-103.656 562.688  1.00  0.00           C
ATOM    120  O   PRO A   9    -121.309-103.463 563.539  1.00  0.00           O
ATOM    121  HA  PRO A   9    -122.904-104.703 561.033  1.00  0.00           H
ATOM    122  CB  PRO A   9    -121.683-106.092 562.243  1.00  0.00           C
ATOM    123 1HB  PRO A   9    -121.167-105.994 563.198  1.00  0.00           H
ATOM    124 2HB  PRO A   9    -122.594-106.661 562.431  1.00  0.00           H
ATOM    125  CG  PRO A   9    -120.805-106.765 561.195  1.00  0.00           C
ATOM    126 1HG  PRO A   9    -120.221-107.582 561.619  1.00  0.00           H
ATOM    127 2HG  PRO A   9    -121.397-107.198 560.388  1.00  0.00           H
ATOM    128  CD  PRO A   9    -119.924-105.626 560.708  1.00  0.00           C
ATOM    129 1HD  PRO A   9    -119.052-105.488 561.347  1.00  0.00           H
ATOM    130 2HD  PRO A   9    -119.551-105.805 559.699  1.00  0.00           H
ATOM    131  N   ILE A  10    -123.315-102.982 562.610  1.00  0.00           N
ATOM    132  CA  ILE A  10    -123.747-102.116 563.693  1.00  0.00           C
ATOM    133  C   ILE A  10    -124.202-102.973 564.876  1.00  0.00           C
ATOM    134  O   ILE A  10    -125.267-103.587 564.828  1.00  0.00           O
ATOM    135  HA  ILE A  10    -122.884-101.527 564.005  1.00  0.00           H
ATOM    136  CB  ILE A  10    -124.811-101.133 563.201  1.00  0.00           C
ATOM    137  HB  ILE A  10    -125.671-101.706 562.853  1.00  0.00           H
ATOM    138  CG1 ILE A  10    -124.298-100.321 562.010  1.00  0.00           C
ATOM    139 1HG1 ILE A  10    -123.424 -99.743 562.309  1.00  0.00           H
ATOM    140 2HG1 ILE A  10    -123.979-100.995 561.216  1.00  0.00           H
ATOM    141  CG2 ILE A  10    -125.297-100.235 564.340  1.00  0.00           C
ATOM    142 1HG2 ILE A  10    -125.729-100.851 565.129  1.00  0.00           H
ATOM    143 2HG2 ILE A  10    -124.457 -99.668 564.741  1.00  0.00           H
ATOM    144 3HG2 ILE A  10    -126.053 -99.546 563.963  1.00  0.00           H
ATOM    145  CD1 ILE A  10    -125.382 -99.379 561.481  1.00  0.00           C
ATOM    146 1HD1 ILE A  10    -126.245 -99.962 561.161  1.00  0.00           H
ATOM    147 2HD1 ILE A  10    -125.682 -98.690 562.271  1.00  0.00           H
ATOM    148 3HD1 ILE A  10    -124.991 -98.814 560.635  1.00  0.00           H
ATOM    149  HN  ILE A  10    -123.935-103.021 561.827  1.00  0.00           H
ATOM    150  N   PRO A  11    -123.408-103.031 565.953  1.00  0.00           N
ATOM    151  CA  PRO A  11    -123.786-103.821 567.128  1.00  0.00           C
ATOM    152  C   PRO A  11    -125.174-103.470 567.637  1.00  0.00           C
ATOM    153  O   PRO A  11    -125.480-102.299 567.857  1.00  0.00           O
ATOM    154  HA  PRO A  11    -123.837-104.879 566.867  1.00  0.00           H
ATOM    155  CB  PRO A  11    -122.702-103.486 568.154  1.00  0.00           C
ATOM    156 1HB  PRO A  11    -122.995-102.648 568.787  1.00  0.00           H
ATOM    157 2HB  PRO A  11    -122.501-104.328 568.816  1.00  0.00           H
ATOM    158  CG  PRO A  11    -121.493-103.144 567.293  1.00  0.00           C
ATOM    159 1HG  PRO A  11    -120.758-102.554 567.841  1.00  0.00           H
ATOM    160 2HG  PRO A  11    -120.973-104.040 566.952  1.00  0.00           H
ATOM    161  CD  PRO A  11    -122.106-102.366 566.140  1.00  0.00           C
ATOM    162 1HD  PRO A  11    -122.227-101.310 566.384  1.00  0.00           H
ATOM    163 2HD  PRO A  11    -121.486-102.414 565.244  1.00  0.00           H
ATOM    164  N   ASN A  12    -125.985-104.503 567.813  1.00  0.00           N
ATOM    165  CA  ASN A  12    -127.274-104.341 568.462  1.00  0.00           C
ATOM    166  C   ASN A  12    -127.062-104.117 569.961  1.00  0.00           C
ATOM    167  O   ASN A  12    -127.031-105.072 570.736  1.00  0.00           O
ATOM    168  HA  ASN A  12    -127.735-103.482 567.974  1.00  0.00           H
ATOM    169  CB  ASN A  12    -128.140-105.590 568.289  1.00  0.00           C
ATOM    170 1HB  ASN A  12    -127.504-106.452 568.087  1.00  0.00           H
ATOM    171 2HB  ASN A  12    -128.674-105.798 569.215  1.00  0.00           H
ATOM    172  CG  ASN A  12    -129.140-105.410 567.145  1.00  0.00           C
ATOM    173  OD1 ASN A  12    -129.373-104.317 566.656  1.00  0.00           O
ATOM    174  ND2 ASN A  12    -129.718-106.541 566.749  1.00  0.00           N
ATOM    175 1HD2 ASN A  12    -129.482-107.405 567.193  1.00  0.00           H
ATOM    176 2HD2 ASN A  12    -130.388-106.526 566.006  1.00  0.00           H
ATOM    177  HN  ASN A  12    -125.773-105.436 567.521  1.00  0.00           H
ATOM    178  N   MET A  13    -126.920-102.851 570.323  1.00  0.00           N
ATOM    179  CA  MET A  13    -126.684-102.492 571.712  1.00  0.00           C
ATOM    180  C   MET A  13    -127.954-102.668 572.546  1.00  0.00           C
ATOM    181  O   MET A  13    -127.925-102.520 573.767  1.00  0.00           O
ATOM    182  HA  MET A  13    -125.912-103.175 572.064  1.00  0.00           H
ATOM    183  CB  MET A  13    -126.219-101.036 571.791  1.00  0.00           C
ATOM    184 1HB  MET A  13    -125.658-100.781 570.892  1.00  0.00           H
ATOM    185 2HB  MET A  13    -127.086-100.375 571.825  1.00  0.00           H
ATOM    186  CG  MET A  13    -125.347-100.806 573.026  1.00  0.00           C
ATOM    187 1HG  MET A  13    -125.928-100.984 573.931  1.00  0.00           H
ATOM    188 2HG  MET A  13    -124.520-101.516 573.035  1.00  0.00           H
ATOM    189  SD  MET A  13    -124.716 -99.136 573.026  1.00  0.00           S
ATOM    190  CE  MET A  13    -123.486 -99.269 574.312  1.00  0.00           C
ATOM    191 1HE  MET A  13    -123.967 -99.561 575.246  1.00  0.00           H
ATOM    192 2HE  MET A  13    -122.748-100.021 574.033  1.00  0.00           H
ATOM    193 3HE  MET A  13    -122.992 -98.307 574.443  1.00  0.00           H
ATOM    194  HN  MET A  13    -126.963-102.079 569.689  1.00  0.00           H
ATOM    195  N   ALA A  14    -129.040-102.983 571.855  1.00  0.00           N
ATOM    196  CA  ALA A  14    -130.356-102.944 572.469  1.00  0.00           C
ATOM    197  C   ALA A  14    -130.502-104.129 573.427  1.00  0.00           C
ATOM    198  O   ALA A  14    -131.186-104.028 574.444  1.00  0.00           O
ATOM    199  HA  ALA A  14    -130.430-102.017 573.038  1.00  0.00           H
ATOM    200  CB  ALA A  14    -131.429-102.941 571.379  1.00  0.00           C
ATOM    201 1HB  ALA A  14    -131.299-102.065 570.744  1.00  0.00           H
ATOM    202 2HB  ALA A  14    -131.336-103.844 570.775  1.00  0.00           H
ATOM    203 3HB  ALA A  14    -132.416-102.912 571.840  1.00  0.00           H
ATOM    204  HN  ALA A  14    -129.030-103.259 570.894  1.00  0.00           H
ATOM    205  N   ASP A  15    -129.847-105.223 573.068  1.00  0.00           N
ATOM    206  CA  ASP A  15    -130.182-106.517 573.638  1.00  0.00           C
ATOM    207  C   ASP A  15    -129.741-106.553 575.103  1.00  0.00           C
ATOM    208  O   ASP A  15    -130.315-107.282 575.910  1.00  0.00           O
ATOM    209  HA  ASP A  15    -131.263-106.608 573.526  1.00  0.00           H
ATOM    210  CB  ASP A  15    -129.464-107.648 572.900  1.00  0.00           C
ATOM    211 1HB  ASP A  15    -128.420-107.377 572.740  1.00  0.00           H
ATOM    212 2HB  ASP A  15    -129.468-108.548 573.514  1.00  0.00           H
ATOM    213  CG  ASP A  15    -130.133-107.937 571.555  1.00  0.00           C
ATOM    214  OD1 ASP A  15    -131.328-107.589 571.429  1.00  0.00           O
ATOM    215  OD2 ASP A  15    -129.436-108.498 570.683  1.00  0.00           O
ATOM    216  HN  ASP A  15    -129.102-105.236 572.401  1.00  0.00           H
ATOM    217  N   ASP A  16    -128.725-105.757 575.401  1.00  0.00           N
ATOM    218  CA  ASP A  16    -128.054-105.849 576.687  1.00  0.00           C
ATOM    219  C   ASP A  16    -129.022-105.423 577.793  1.00  0.00           C
ATOM    220  O   ASP A  16    -129.080-106.053 578.848  1.00  0.00           O
ATOM    221  HA  ASP A  16    -127.750-106.891 576.778  1.00  0.00           H
ATOM    222  CB  ASP A  16    -126.838-104.923 576.741  1.00  0.00           C
ATOM    223 1HB  ASP A  16    -126.300-104.967 575.795  1.00  0.00           H
ATOM    224 2HB  ASP A  16    -127.166-103.892 576.873  1.00  0.00           H
ATOM    225  CG  ASP A  16    -125.901-105.315 577.886  1.00  0.00           C
ATOM    226  OD1 ASP A  16    -126.056-106.452 578.382  1.00  0.00           O
ATOM    227  OD2 ASP A  16    -125.051-104.469 578.238  1.00  0.00           O
ATOM    228  HN  ASP A  16    -128.360-105.060 574.783  1.00  0.00           H
ATOM    229  N   TYR A  17    -129.758-104.357 577.514  1.00  0.00           N
ATOM    230  CA  TYR A  17    -130.628-103.765 578.516  1.00  0.00           C
ATOM    231  C   TYR A  17    -131.761-104.721 578.892  1.00  0.00           C
ATOM    232  O   TYR A  17    -132.266-104.680 580.014  1.00  0.00           O
ATOM    233  HA  TYR A  17    -130.028-103.558 579.402  1.00  0.00           H
ATOM    234  CB  TYR A  17    -131.225-102.514 577.869  1.00  0.00           C
ATOM    235 1HB  TYR A  17    -131.542-102.757 576.855  1.00  0.00           H
ATOM    236 2HB  TYR A  17    -132.119-102.223 578.421  1.00  0.00           H
ATOM    237  CG  TYR A  17    -130.267-101.322 577.816  1.00  0.00           C
ATOM    238  HD1 TYR A  17    -130.542-100.823 579.883  1.00  0.00           H
ATOM    239  CD1 TYR A  17    -130.039-100.569 578.950  1.00  0.00           C
ATOM    240  CD2 TYR A  17    -129.630-101.001 576.635  1.00  0.00           C
ATOM    241  HD2 TYR A  17    -129.810-101.595 575.739  1.00  0.00           H
ATOM    242  HE1 TYR A  17    -128.949 -98.844 579.789  1.00  0.00           H
ATOM    243  CE1 TYR A  17    -129.137 -99.448 578.901  1.00  0.00           C
ATOM    244  HE2 TYR A  17    -128.219 -99.614 575.659  1.00  0.00           H
ATOM    245  CE2 TYR A  17    -128.728 -99.879 576.585  1.00  0.00           C
ATOM    246  CZ  TYR A  17    -128.526 -99.158 577.721  1.00  0.00           C
ATOM    247  HH  TYR A  17    -127.275 -98.021 576.760  1.00  0.00           H
ATOM    248  OH  TYR A  17    -127.674 -98.099 577.674  1.00  0.00           O
ATOM    249  HN  TYR A  17    -129.766-103.901 576.624  1.00  0.00           H
ATOM    250  N   GLY A  18    -132.129-105.558 577.934  1.00  0.00           N
ATOM    251  CA  GLY A  18    -133.301-106.404 578.087  1.00  0.00           C
ATOM    252  C   GLY A  18    -133.087-107.442 579.191  1.00  0.00           C
ATOM    253  O   GLY A  18    -133.947-107.624 580.051  1.00  0.00           O
ATOM    254 1HA  GLY A  18    -134.169-105.789 578.325  1.00  0.00           H
ATOM    255 2HA  GLY A  18    -133.515-106.908 577.145  1.00  0.00           H
ATOM    256  HN  GLY A  18    -131.642-105.664 577.067  1.00  0.00           H
ATOM    257  N   SER A  19    -131.935-108.094 579.131  1.00  0.00           N
ATOM    258  CA  SER A  19    -131.679-109.240 579.987  1.00  0.00           C
ATOM    259  C   SER A  19    -131.556-108.789 581.443  1.00  0.00           C
ATOM    260  O   SER A  19    -132.166-109.379 582.333  1.00  0.00           O
ATOM    261  HA  SER A  19    -132.543-109.893 579.860  1.00  0.00           H
ATOM    262  CB  SER A  19    -130.413-109.980 579.551  1.00  0.00           C
ATOM    263 1HB  SER A  19    -130.450-110.161 578.477  1.00  0.00           H
ATOM    264 2HB  SER A  19    -129.543-109.351 579.738  1.00  0.00           H
ATOM    265  OG  SER A  19    -130.257-111.220 580.236  1.00  0.00           O
ATOM    266  HG  SER A  19    -129.418-111.674 579.935  1.00  0.00           H
ATOM    267  HN  SER A  19    -131.187-107.852 578.514  1.00  0.00           H
ATOM    268  N   GLU A  20    -130.762-107.746 581.641  1.00  0.00           N
ATOM    269  CA  GLU A  20    -130.452-107.286 582.984  1.00  0.00           C
ATOM    270  C   GLU A  20    -131.724-106.813 583.690  1.00  0.00           C
ATOM    271  O   GLU A  20    -131.839-106.924 584.910  1.00  0.00           O
ATOM    272  HA  GLU A  20    -130.043-108.155 583.500  1.00  0.00           H
ATOM    273  CB  GLU A  20    -129.398-106.178 582.954  1.00  0.00           C
ATOM    274 1HB  GLU A  20    -128.630-106.421 582.219  1.00  0.00           H
ATOM    275 2HB  GLU A  20    -129.879-105.217 582.772  1.00  0.00           H
ATOM    276  CG  GLU A  20    -128.691-106.057 584.305  1.00  0.00           C
ATOM    277 1HG  GLU A  20    -129.431-105.995 585.103  1.00  0.00           H
ATOM    278 2HG  GLU A  20    -128.096-106.952 584.490  1.00  0.00           H
ATOM    279  CD  GLU A  20    -127.788-104.822 584.343  1.00  0.00           C
ATOM    280  OE1 GLU A  20    -127.064-104.679 585.352  1.00  0.00           O
ATOM    281  OE2 GLU A  20    -127.842-104.049 583.362  1.00  0.00           O
ATOM    282  HN  GLU A  20    -130.336-107.220 580.905  1.00  0.00           H
ATOM    283  N   SER A  21    -132.648-106.297 582.894  1.00  0.00           N
ATOM    284  CA  SER A  21    -133.885-105.758 583.433  1.00  0.00           C
ATOM    285  C   SER A  21    -134.712-106.879 584.066  1.00  0.00           C
ATOM    286  O   SER A  21    -135.321-106.688 585.118  1.00  0.00           O
ATOM    287  HA  SER A  21    -133.580-105.034 584.189  1.00  0.00           H
ATOM    288  CB  SER A  21    -134.697-105.049 582.347  1.00  0.00           C
ATOM    289 1HB  SER A  21    -135.425-104.386 582.814  1.00  0.00           H
ATOM    290 2HB  SER A  21    -134.034-104.423 581.749  1.00  0.00           H
ATOM    291  OG  SER A  21    -135.372-105.971 581.497  1.00  0.00           O
ATOM    292  HG  SER A  21    -134.708-106.555 581.029  1.00  0.00           H
ATOM    293  HN  SER A  21    -132.562-106.243 581.899  1.00  0.00           H
ATOM    294  N   THR A  22    -134.707-108.024 583.399  1.00  0.00           N
ATOM    295  CA  THR A  22    -135.587-109.116 583.780  1.00  0.00           C
ATOM    296  C   THR A  22    -135.087-109.782 585.063  1.00  0.00           C
ATOM    297  O   THR A  22    -135.858-109.993 585.998  1.00  0.00           O
ATOM    298  HA  THR A  22    -136.572-108.703 583.997  1.00  0.00           H
ATOM    299  CB  THR A  22    -135.686-110.078 582.594  1.00  0.00           C
ATOM    300  HB  THR A  22    -134.786-110.687 582.511  1.00  0.00           H
ATOM    301  OG1 THR A  22    -135.961-109.231 581.482  1.00  0.00           O
ATOM    302  HG1 THR A  22    -135.106-108.945 581.050  1.00  0.00           H
ATOM    303  CG2 THR A  22    -136.912-110.989 582.681  1.00  0.00           C
ATOM    304 1HG2 THR A  22    -137.816-110.381 582.696  1.00  0.00           H
ATOM    305 2HG2 THR A  22    -136.859-111.584 583.593  1.00  0.00           H
ATOM    306 3HG2 THR A  22    -136.934-111.652 581.816  1.00  0.00           H
ATOM    307  HN  THR A  22    -134.116-108.211 582.614  1.00  0.00           H
ATOM    308  N   SER A  23    -133.799-110.094 585.067  1.00  0.00           N
ATOM    309  CA  SER A  23    -133.189-110.736 586.218  1.00  0.00           C
ATOM    310  C   SER A  23    -133.327-109.842 587.452  1.00  0.00           C
ATOM    311  O   SER A  23    -133.540-110.334 588.559  1.00  0.00           O
ATOM    312  HA  SER A  23    -133.740-111.666 586.356  1.00  0.00           H
ATOM    313  CB  SER A  23    -131.715-111.053 585.955  1.00  0.00           C
ATOM    314 1HB  SER A  23    -131.293-111.561 586.822  1.00  0.00           H
ATOM    315 2HB  SER A  23    -131.637-111.741 585.113  1.00  0.00           H
ATOM    316  OG  SER A  23    -130.958-109.878 585.679  1.00  0.00           O
ATOM    317  HG  SER A  23    -130.002-110.119 585.508  1.00  0.00           H
ATOM    318  HN  SER A  23    -133.178-109.915 584.304  1.00  0.00           H
ATOM    319  N   SER A  24    -133.200-108.544 587.219  1.00  0.00           N
ATOM    320  CA  SER A  24    -133.278-107.578 588.302  1.00  0.00           C
ATOM    321  C   SER A  24    -134.678-107.596 588.919  1.00  0.00           C
ATOM    322  O   SER A  24    -134.860-107.190 590.066  1.00  0.00           O
ATOM    323  HA  SER A  24    -132.535-107.901 589.031  1.00  0.00           H
ATOM    324  CB  SER A  24    -132.933-106.171 587.812  1.00  0.00           C
ATOM    325 1HB  SER A  24    -132.588-105.568 588.652  1.00  0.00           H
ATOM    326 2HB  SER A  24    -132.108-106.227 587.101  1.00  0.00           H
ATOM    327  OG  SER A  24    -134.047-105.532 587.195  1.00  0.00           O
ATOM    328  HG  SER A  24    -134.453-106.136 586.510  1.00  0.00           H
ATOM    329  HN  SER A  24    -133.047-108.150 586.313  1.00  0.00           H
ATOM    330  N   MET A  25    -135.632-108.071 588.131  1.00  0.00           N
ATOM    331  CA  MET A  25    -136.999-108.200 588.605  1.00  0.00           C
ATOM    332  C   MET A  25    -137.198-109.522 589.349  1.00  0.00           C
ATOM    333  O   MET A  25    -137.865-109.563 590.382  1.00  0.00           O
ATOM    334  HA  MET A  25    -137.153-107.365 589.288  1.00  0.00           H
ATOM    335  CB  MET A  25    -137.960-108.133 587.417  1.00  0.00           C
ATOM    336 1HB  MET A  25    -137.693-107.294 586.775  1.00  0.00           H
ATOM    337 2HB  MET A  25    -137.865-109.037 586.816  1.00  0.00           H
ATOM    338  CG  MET A  25    -139.407-107.979 587.890  1.00  0.00           C
ATOM    339 1HG  MET A  25    -140.087-108.076 587.044  1.00  0.00           H
ATOM    340 2HG  MET A  25    -139.656-108.776 588.592  1.00  0.00           H
ATOM    341  SD  MET A  25    -139.628-106.390 588.671  1.00  0.00           S
ATOM    342  CE  MET A  25    -141.391-106.425 588.953  1.00  0.00           C
ATOM    343 1HE  MET A  25    -141.909-106.526 587.999  1.00  0.00           H
ATOM    344 2HE  MET A  25    -141.639-107.272 589.593  1.00  0.00           H
ATOM    345 3HE  MET A  25    -141.700-105.499 589.438  1.00  0.00           H
ATOM    346  HN  MET A  25    -135.482-108.363 587.187  1.00  0.00           H
ATOM    347  N   GLU A  26    -136.608-110.571 588.795  1.00  0.00           N
ATOM    348  CA  GLU A  26    -136.758-111.901 589.362  1.00  0.00           C
ATOM    349  C   GLU A  26    -136.120-111.960 590.752  1.00  0.00           C
ATOM    350  O   GLU A  26    -136.702-112.514 591.683  1.00  0.00           O
ATOM    351  HA  GLU A  26    -137.833-112.062 589.442  1.00  0.00           H
ATOM    352  CB  GLU A  26    -136.158-112.962 588.438  1.00  0.00           C
ATOM    353 1HB  GLU A  26    -136.517-112.807 587.420  1.00  0.00           H
ATOM    354 2HB  GLU A  26    -135.071-112.947 588.518  1.00  0.00           H
ATOM    355  CG  GLU A  26    -136.602-114.366 588.853  1.00  0.00           C
ATOM    356 1HG  GLU A  26    -136.116-114.643 589.789  1.00  0.00           H
ATOM    357 2HG  GLU A  26    -137.676-114.371 589.039  1.00  0.00           H
ATOM    358  CD  GLU A  26    -136.261-115.392 587.771  1.00  0.00           C
ATOM    359  OE1 GLU A  26    -136.745-116.537 587.902  1.00  0.00           O
ATOM    360  OE2 GLU A  26    -135.525-115.008 586.837  1.00  0.00           O
ATOM    361  HN  GLU A  26    -136.037-110.523 587.976  1.00  0.00           H
ATOM    362  N   ASP A  27    -134.932-111.382 590.847  1.00  0.00           N
ATOM    363  CA  ASP A  27    -134.200-111.378 592.103  1.00  0.00           C
ATOM    364  C   ASP A  27    -135.063-110.734 593.189  1.00  0.00           C
ATOM    365  O   ASP A  27    -135.100-111.212 594.322  1.00  0.00           O
ATOM    366  HA  ASP A  27    -133.982-112.426 592.310  1.00  0.00           H
ATOM    367  CB  ASP A  27    -132.907-110.569 591.985  1.00  0.00           C
ATOM    368 1HB  ASP A  27    -133.092-109.663 591.407  1.00  0.00           H
ATOM    369 2HB  ASP A  27    -132.580-110.253 592.975  1.00  0.00           H
ATOM    370  CG  ASP A  27    -131.804-111.391 591.315  1.00  0.00           C
ATOM    371  OD1 ASP A  27    -132.010-112.618 591.186  1.00  0.00           O
ATOM    372  OD2 ASP A  27    -130.781-110.775 590.947  1.00  0.00           O
ATOM    373  HN  ASP A  27    -134.470-110.923 590.088  1.00  0.00           H
ATOM    374  N   TYR A  28    -135.736-109.659 592.806  1.00  0.00           N
ATOM    375  CA  TYR A  28    -136.551-108.911 593.748  1.00  0.00           C
ATOM    376  C   TYR A  28    -137.749-109.740 594.215  1.00  0.00           C
ATOM    377  O   TYR A  28    -138.140-109.671 595.380  1.00  0.00           O
ATOM    378  HA  TYR A  28    -135.930-108.666 594.610  1.00  0.00           H
ATOM    379  CB  TYR A  28    -137.060-107.686 592.985  1.00  0.00           C
ATOM    380 1HB  TYR A  28    -136.205-107.105 592.640  1.00  0.00           H
ATOM    381 2HB  TYR A  28    -137.598-108.021 592.098  1.00  0.00           H
ATOM    382  CG  TYR A  28    -137.977-106.778 593.808  1.00  0.00           C
ATOM    383  HD1 TYR A  28    -139.776-107.631 593.013  1.00  0.00           H
ATOM    384  CD1 TYR A  28    -139.347-106.893 593.691  1.00  0.00           C
ATOM    385  CD2 TYR A  28    -137.433-105.844 594.666  1.00  0.00           C
ATOM    386  HD2 TYR A  28    -136.351-105.753 594.758  1.00  0.00           H
ATOM    387  HE1 TYR A  28    -141.294-106.118 594.382  1.00  0.00           H
ATOM    388  CE1 TYR A  28    -140.210-106.038 594.465  1.00  0.00           C
ATOM    389  HE2 TYR A  28    -137.880-104.247 596.121  1.00  0.00           H
ATOM    390  CE2 TYR A  28    -138.296-104.989 595.439  1.00  0.00           C
ATOM    391  CZ  TYR A  28    -139.641-105.128 595.301  1.00  0.00           C
ATOM    392  HH  TYR A  28    -139.937-103.546 596.390  1.00  0.00           H
ATOM    393  OH  TYR A  28    -140.456-104.321 596.032  1.00  0.00           O
ATOM    394  HN  TYR A  28    -135.731-109.300 591.873  1.00  0.00           H
ATOM    395  N   VAL A  29    -138.299-110.505 593.284  1.00  0.00           N
ATOM    396  CA  VAL A  29    -139.519-111.249 593.549  1.00  0.00           C
ATOM    397  C   VAL A  29    -139.193-112.455 594.432  1.00  0.00           C
ATOM    398  O   VAL A  29    -140.001-112.850 595.272  1.00  0.00           O
ATOM    399  HA  VAL A  29    -140.195-110.589 594.093  1.00  0.00           H
ATOM    400  CB  VAL A  29    -140.193-111.637 592.232  1.00  0.00           C
ATOM    401  HB  VAL A  29    -139.482-112.227 591.653  1.00  0.00           H
ATOM    402  CG1 VAL A  29    -141.429-112.503 592.482  1.00  0.00           C
ATOM    403 1HG1 VAL A  29    -141.135-113.413 593.005  1.00  0.00           H
ATOM    404 2HG1 VAL A  29    -142.143-111.949 593.090  1.00  0.00           H
ATOM    405 3HG1 VAL A  29    -141.888-112.764 591.529  1.00  0.00           H
ATOM    406  CG2 VAL A  29    -140.550-110.395 591.412  1.00  0.00           C
ATOM    407 1HG2 VAL A  29    -141.234-109.768 591.983  1.00  0.00           H
ATOM    408 2HG2 VAL A  29    -139.643-109.833 591.189  1.00  0.00           H
ATOM    409 3HG2 VAL A  29    -141.027-110.699 590.481  1.00  0.00           H
ATOM    410  HN  VAL A  29    -137.926-110.621 592.363  1.00  0.00           H
ATOM    411  N   ASN A  30    -138.009-113.007 594.212  1.00  0.00           N
ATOM    412  CA  ASN A  30    -137.608-114.220 594.905  1.00  0.00           C
ATOM    413  C   ASN A  30    -137.050-113.855 596.281  1.00  0.00           C
ATOM    414  O   ASN A  30    -136.818-114.731 597.114  1.00  0.00           O
ATOM    415  HA  ASN A  30    -138.512-114.825 594.969  1.00  0.00           H
ATOM    416  CB  ASN A  30    -136.515-114.960 594.132  1.00  0.00           C
ATOM    417 1HB  ASN A  30    -135.813-114.241 593.710  1.00  0.00           H
ATOM    418 2HB  ASN A  30    -135.949-115.595 594.813  1.00  0.00           H
ATOM    419  CG  ASN A  30    -137.116-115.812 593.012  1.00  0.00           C
ATOM    420  OD1 ASN A  30    -138.254-116.246 593.070  1.00  0.00           O
ATOM    421  ND2 ASN A  30    -136.289-116.025 591.992  1.00  0.00           N
ATOM    422 1HD2 ASN A  30    -135.367-115.639 592.006  1.00  0.00           H
ATOM    423 2HD2 ASN A  30    -136.590-116.571 591.210  1.00  0.00           H
ATOM    424  HN  ASN A  30    -137.331-112.640 593.575  1.00  0.00           H
ATOM    425  N   PHE A  31    -136.848-112.560 596.479  1.00  0.00           N
ATOM    426  CA  PHE A  31    -136.290-112.071 597.728  1.00  0.00           C
ATOM    427  C   PHE A  31    -137.228-112.364 598.900  1.00  0.00           C
ATOM    428  O   PHE A  31    -138.406-112.010 598.860  1.00  0.00           O
ATOM    429  HA  PHE A  31    -135.344-112.591 597.884  1.00  0.00           H
ATOM    430  CB  PHE A  31    -136.129-110.557 597.584  1.00  0.00           C
ATOM    431 1HB  PHE A  31    -135.547-110.347 596.686  1.00  0.00           H
ATOM    432 2HB  PHE A  31    -137.112-110.110 597.437  1.00  0.00           H
ATOM    433  CG  PHE A  31    -135.453-109.886 598.781  1.00  0.00           C
ATOM    434  HD1 PHE A  31    -137.287-109.184 599.596  1.00  0.00           H
ATOM    435  CD1 PHE A  31    -136.203-109.231 599.707  1.00  0.00           C
ATOM    436  CD2 PHE A  31    -134.101-109.945 598.919  1.00  0.00           C
ATOM    437  HD2 PHE A  31    -133.499-110.469 598.177  1.00  0.00           H
ATOM    438  HE1 PHE A  31    -136.177-108.084 601.560  1.00  0.00           H
ATOM    439  CE1 PHE A  31    -135.576-108.609 600.818  1.00  0.00           C
ATOM    440  CE2 PHE A  31    -133.473-109.322 600.031  1.00  0.00           C
ATOM    441  HE2 PHE A  31    -132.390-109.369 600.141  1.00  0.00           H
ATOM    442  HZ  PHE A  31    -133.742-108.190 601.810  1.00  0.00           H
ATOM    443  CZ  PHE A  31    -134.224-108.667 600.957  1.00  0.00           C
ATOM    444  HN  PHE A  31    -137.060-111.852 595.805  1.00  0.00           H
ATOM    445  N   ASN A  32    -136.672-113.006 599.917  1.00  0.00           N
ATOM    446  CA  ASN A  32    -137.437-113.323 601.110  1.00  0.00           C
ATOM    447  C   ASN A  32    -137.515-112.084 602.005  1.00  0.00           C
ATOM    448  O   ASN A  32    -136.585-111.797 602.757  1.00  0.00           O
ATOM    449  HA  ASN A  32    -138.415-113.638 600.748  1.00  0.00           H
ATOM    450  CB  ASN A  32    -136.769-114.443 601.911  1.00  0.00           C
ATOM    451 1HB  ASN A  32    -136.551-115.284 601.254  1.00  0.00           H
ATOM    452 2HB  ASN A  32    -135.816-114.092 602.308  1.00  0.00           H
ATOM    453  CG  ASN A  32    -137.667-114.906 603.060  1.00  0.00           C
ATOM    454  OD1 ASN A  32    -138.698-114.321 603.351  1.00  0.00           O
ATOM    455  ND2 ASN A  32    -137.220-115.985 603.695  1.00  0.00           N
ATOM    456 1HD2 ASN A  32    -136.366-116.417 603.406  1.00  0.00           H
ATOM    457 2HD2 ASN A  32    -137.738-116.365 604.462  1.00  0.00           H
ATOM    458  HN  ASN A  32    -135.718-113.307 599.933  1.00  0.00           H
ATOM    459  N   PHE A  33    -138.634-111.383 601.894  1.00  0.00           N
ATOM    460  CA  PHE A  33    -138.893-110.244 602.758  1.00  0.00           C
ATOM    461  C   PHE A  33    -139.439-110.698 604.114  1.00  0.00           C
ATOM    462  O   PHE A  33    -140.507-110.257 604.536  1.00  0.00           O
ATOM    463  HA  PHE A  33    -137.944-109.728 602.906  1.00  0.00           H
ATOM    464  CB  PHE A  33    -139.946-109.382 602.060  1.00  0.00           C
ATOM    465 1HB  PHE A  33    -140.824-109.995 601.854  1.00  0.00           H
ATOM    466 2HB  PHE A  33    -140.262-108.591 602.739  1.00  0.00           H
ATOM    467  CG  PHE A  33    -139.466-108.751 600.752  1.00  0.00           C
ATOM    468  HD1 PHE A  33    -138.737-106.997 601.708  1.00  0.00           H
ATOM    469  CD1 PHE A  33    -138.871-107.528 600.765  1.00  0.00           C
ATOM    470  CD2 PHE A  33    -139.633-109.412 599.575  1.00  0.00           C
ATOM    471  HD2 PHE A  33    -140.109-110.393 599.564  1.00  0.00           H
ATOM    472  HE1 PHE A  33    -137.949-105.961 599.563  1.00  0.00           H
ATOM    473  CE1 PHE A  33    -138.425-106.941 599.552  1.00  0.00           C
ATOM    474  CE2 PHE A  33    -139.187-108.826 598.361  1.00  0.00           C
ATOM    475  HE2 PHE A  33    -139.321-109.356 597.419  1.00  0.00           H
ATOM    476  HZ  PHE A  33    -138.250-107.153 597.443  1.00  0.00           H
ATOM    477  CZ  PHE A  33    -138.592-107.603 598.375  1.00  0.00           C
ATOM    478  HN  PHE A  33    -139.355-111.582 601.230  1.00  0.00           H
ATOM    479  N   THR A  34    -138.682-111.573 604.758  1.00  0.00           N
ATOM    480  CA  THR A  34    -138.931-111.893 606.154  1.00  0.00           C
ATOM    481  C   THR A  34    -138.965-110.617 606.996  1.00  0.00           C
ATOM    482  O   THR A  34    -138.038-109.809 606.944  1.00  0.00           O
ATOM    483  HA  THR A  34    -139.916-112.354 606.231  1.00  0.00           H
ATOM    484  CB  THR A  34    -137.864-112.892 606.607  1.00  0.00           C
ATOM    485  HB  THR A  34    -136.865-112.469 606.501  1.00  0.00           H
ATOM    486  OG1 THR A  34    -138.124-114.056 605.827  1.00  0.00           O
ATOM    487  HG1 THR A  34    -138.900-113.893 605.218  1.00  0.00           H
ATOM    488  CG2 THR A  34    -138.071-113.356 608.050  1.00  0.00           C
ATOM    489 1HG2 THR A  34    -139.044-113.840 608.140  1.00  0.00           H
ATOM    490 2HG2 THR A  34    -138.031-112.495 608.718  1.00  0.00           H
ATOM    491 3HG2 THR A  34    -137.287-114.063 608.321  1.00  0.00           H
ATOM    492  HN  THR A  34    -137.912-112.059 604.344  1.00  0.00           H
ATOM    493  N   ASP A  35    -140.043-110.474 607.753  1.00  0.00           N
ATOM    494  CA  ASP A  35    -140.318-109.220 608.434  1.00  0.00           C
ATOM    495  C   ASP A  35    -139.489-109.149 609.718  1.00  0.00           C
ATOM    496  O   ASP A  35    -139.992-109.440 610.802  1.00  0.00           O
ATOM    497  HA  ASP A  35    -140.049-108.441 607.720  1.00  0.00           H
ATOM    498  CB  ASP A  35    -141.795-109.115 608.818  1.00  0.00           C
ATOM    499 1HB  ASP A  35    -142.409-109.586 608.050  1.00  0.00           H
ATOM    500 2HB  ASP A  35    -141.973-109.659 609.746  1.00  0.00           H
ATOM    501  CG  ASP A  35    -142.215-107.654 608.989  1.00  0.00           C
ATOM    502  OD1 ASP A  35    -141.376-106.782 608.674  1.00  0.00           O
ATOM    503  OD2 ASP A  35    -143.365-107.441 609.431  1.00  0.00           O
ATOM    504  HN  ASP A  35    -140.720-111.194 607.904  1.00  0.00           H
ATOM    505  N   PHE A  36    -138.233-108.761 609.553  1.00  0.00           N
ATOM    506  CA  PHE A  36    -137.341-108.610 610.690  1.00  0.00           C
ATOM    507  C   PHE A  36    -137.551-107.259 611.376  1.00  0.00           C
ATOM    508  O   PHE A  36    -137.024-107.022 612.462  1.00  0.00           O
ATOM    509  HA  PHE A  36    -137.573-109.412 611.391  1.00  0.00           H
ATOM    510  CB  PHE A  36    -135.912-108.678 610.149  1.00  0.00           C
ATOM    511 1HB  PHE A  36    -135.805-107.953 609.341  1.00  0.00           H
ATOM    512 2HB  PHE A  36    -135.221-108.379 610.937  1.00  0.00           H
ATOM    513  CG  PHE A  36    -135.506-110.060 609.632  1.00  0.00           C
ATOM    514  HD1 PHE A  36    -136.455-111.086 611.234  1.00  0.00           H
ATOM    515  CD1 PHE A  36    -135.872-111.176 610.317  1.00  0.00           C
ATOM    516  CD2 PHE A  36    -134.780-110.172 608.487  1.00  0.00           C
ATOM    517  HD2 PHE A  36    -134.487-109.277 607.938  1.00  0.00           H
ATOM    518  HE1 PHE A  36    -135.790-113.353 610.386  1.00  0.00           H
ATOM    519  CE1 PHE A  36    -135.496-112.458 609.837  1.00  0.00           C
ATOM    520  CE2 PHE A  36    -134.404-111.454 608.008  1.00  0.00           C
ATOM    521  HE2 PHE A  36    -133.822-111.544 607.091  1.00  0.00           H
ATOM    522  HZ  PHE A  36    -134.482-113.555 608.325  1.00  0.00           H
ATOM    523  CZ  PHE A  36    -134.770-112.570 608.693  1.00  0.00           C
ATOM    524  HN  PHE A  36    -137.825-108.551 608.665  1.00  0.00           H
ATOM    525  N   TYR A  37    -138.321-106.408 610.714  1.00  0.00           N
ATOM    526  CA  TYR A  37    -138.680-105.122 611.287  1.00  0.00           C
ATOM    527  C   TYR A  37    -139.967-105.228 612.108  1.00  0.00           C
ATOM    528  O   TYR A  37    -141.051-105.395 611.552  1.00  0.00           O
ATOM    529  HA  TYR A  37    -137.866-104.805 611.939  1.00  0.00           H
ATOM    530  CB  TYR A  37    -138.922-104.185 610.102  1.00  0.00           C
ATOM    531 1HB  TYR A  37    -138.045-104.201 609.454  1.00  0.00           H
ATOM    532 2HB  TYR A  37    -139.758-104.566 609.515  1.00  0.00           H
ATOM    533  CG  TYR A  37    -139.215-102.738 610.502  1.00  0.00           C
ATOM    534  HD1 TYR A  37    -141.342-102.996 610.428  1.00  0.00           H
ATOM    535  CD1 TYR A  37    -140.521-102.306 610.620  1.00  0.00           C
ATOM    536  CD2 TYR A  37    -138.175-101.865 610.746  1.00  0.00           C
ATOM    537  HD2 TYR A  37    -137.144-102.206 610.653  1.00  0.00           H
ATOM    538  HE1 TYR A  37    -141.823-100.590 611.094  1.00  0.00           H
ATOM    539  CE1 TYR A  37    -140.797-100.944 610.997  1.00  0.00           C
ATOM    540  HE2 TYR A  37    -137.639 -99.803 611.318  1.00  0.00           H
ATOM    541  CE2 TYR A  37    -138.451-100.503 611.123  1.00  0.00           C
ATOM    542  CZ  TYR A  37    -139.749-100.110 611.230  1.00  0.00           C
ATOM    543  HH  TYR A  37    -139.159 -98.355 611.826  1.00  0.00           H
ATOM    544  OH  TYR A  37    -140.010 -98.823 611.586  1.00  0.00           O
ATOM    545  HN  TYR A  37    -138.697-106.585 609.804  1.00  0.00           H
ATOM    546  N   CYS A  38    -139.804-105.126 613.419  1.00  0.00           N
ATOM    547  CA  CYS A  38    -140.922-105.310 614.329  1.00  0.00           C
ATOM    548  C   CYS A  38    -141.477-103.932 614.693  1.00  0.00           C
ATOM    549  O   CYS A  38    -140.789-103.128 615.320  1.00  0.00           O
ATOM    550  HA  CYS A  38    -141.667-105.899 613.794  1.00  0.00           H
ATOM    551  CB  CYS A  38    -140.516-106.108 615.570  1.00  0.00           C
ATOM    552 1HB  CYS A  38    -139.986-107.013 615.273  1.00  0.00           H
ATOM    553 2HB  CYS A  38    -139.830-105.523 616.181  1.00  0.00           H
ATOM    554  SG  CYS A  38    -142.002-106.546 616.545  1.00  0.00           S
ATOM    555  HN  CYS A  38    -138.929-104.923 613.860  1.00  0.00           H
ATOM    556  N   GLU A  39    -142.716-103.701 614.285  1.00  0.00           N
ATOM    557  CA  GLU A  39    -143.452-102.538 614.748  1.00  0.00           C
ATOM    558  C   GLU A  39    -144.026-102.793 616.143  1.00  0.00           C
ATOM    559  O   GLU A  39    -144.724-103.783 616.359  1.00  0.00           O
ATOM    560  HA  GLU A  39    -142.721-101.731 614.791  1.00  0.00           H
ATOM    561  CB  GLU A  39    -144.558-102.160 613.761  1.00  0.00           C
ATOM    562 1HB  GLU A  39    -145.124-103.050 613.485  1.00  0.00           H
ATOM    563 2HB  GLU A  39    -145.178-101.371 614.187  1.00  0.00           H
ATOM    564  CG  GLU A  39    -143.969-101.593 612.468  1.00  0.00           C
ATOM    565 1HG  GLU A  39    -143.333-100.738 612.698  1.00  0.00           H
ATOM    566 2HG  GLU A  39    -143.336-102.343 611.993  1.00  0.00           H
ATOM    567  CD  GLU A  39    -145.076-101.166 611.501  1.00  0.00           C
ATOM    568  OE1 GLU A  39    -144.720-100.768 610.371  1.00  0.00           O
ATOM    569  OE2 GLU A  39    -146.253-101.249 611.915  1.00  0.00           O
ATOM    570  HN  GLU A  39    -143.215-104.292 613.651  1.00  0.00           H
ATOM    571  N   LYS A  40    -143.711-101.884 617.054  1.00  0.00           N
ATOM    572  CA  LYS A  40    -144.018-102.094 618.458  1.00  0.00           C
ATOM    573  C   LYS A  40    -145.248-101.267 618.837  1.00  0.00           C
ATOM    574  O   LYS A  40    -145.416-100.893 619.997  1.00  0.00           O
ATOM    575  HA  LYS A  40    -144.259-103.149 618.586  1.00  0.00           H
ATOM    576  CB  LYS A  40    -142.790-101.802 619.324  1.00  0.00           C
ATOM    577 1HB  LYS A  40    -142.423-100.798 619.114  1.00  0.00           H
ATOM    578 2HB  LYS A  40    -143.070-101.825 620.377  1.00  0.00           H
ATOM    579  CG  LYS A  40    -141.680-102.822 619.063  1.00  0.00           C
ATOM    580 1HG  LYS A  40    -141.615-103.029 617.995  1.00  0.00           H
ATOM    581 2HG  LYS A  40    -140.720-102.405 619.366  1.00  0.00           H
ATOM    582  CD  LYS A  40    -141.940-104.123 619.825  1.00  0.00           C
ATOM    583 1HD  LYS A  40    -141.930-103.929 620.897  1.00  0.00           H
ATOM    584 2HD  LYS A  40    -142.933-104.500 619.579  1.00  0.00           H
ATOM    585  CE  LYS A  40    -140.888-105.179 619.481  1.00  0.00           C
ATOM    586 1HE  LYS A  40    -141.375-106.132 619.271  1.00  0.00           H
ATOM    587 2HE  LYS A  40    -140.354-104.889 618.577  1.00  0.00           H
ATOM    588  NZ  LYS A  40    -139.932-105.341 620.599  1.00  0.00           N
ATOM    589 1HZ  LYS A  40    -139.166-105.937 620.306  1.00  0.00           H
ATOM    590 2HZ  LYS A  40    -139.570-104.432 620.868  1.00  0.00           H
ATOM    591 3HZ  LYS A  40    -140.405-105.763 621.391  1.00  0.00           H
ATOM    592  HN  LYS A  40    -143.256-101.018 616.845  1.00  0.00           H
ATOM    593  N   ASN A  41    -146.076-101.006 617.837  1.00  0.00           N
ATOM    594  CA  ASN A  41    -147.220-100.129 618.022  1.00  0.00           C
ATOM    595  C   ASN A  41    -148.172-100.748 619.046  1.00  0.00           C
ATOM    596  O   ASN A  41    -148.727-100.045 619.889  1.00  0.00           O
ATOM    597  HA  ASN A  41    -146.802 -99.181 618.361  1.00  0.00           H
ATOM    598  CB  ASN A  41    -147.989 -99.943 616.712  1.00  0.00           C
ATOM    599 1HB  ASN A  41    -148.140-100.911 616.234  1.00  0.00           H
ATOM    600 2HB  ASN A  41    -148.977 -99.533 616.922  1.00  0.00           H
ATOM    601  CG  ASN A  41    -147.236 -99.011 615.761  1.00  0.00           C
ATOM    602  OD1 ASN A  41    -146.892 -97.888 616.094  1.00  0.00           O
ATOM    603  ND2 ASN A  41    -147.000 -99.536 614.562  1.00  0.00           N
ATOM    604 1HD2 ASN A  41    -147.310-100.464 614.353  1.00  0.00           H
ATOM    605 2HD2 ASN A  41    -146.513 -99.004 613.870  1.00  0.00           H
ATOM    606  HN  ASN A  41    -145.977-101.381 616.915  1.00  0.00           H
ATOM    607  N   ASN A  42    -148.333-102.059 618.939  1.00  0.00           N
ATOM    608  CA  ASN A  42    -149.234-102.777 619.825  1.00  0.00           C
ATOM    609  C   ASN A  42    -148.765-102.604 621.271  1.00  0.00           C
ATOM    610  O   ASN A  42    -149.582-102.453 622.178  1.00  0.00           O
ATOM    611  HA  ASN A  42    -150.217-102.340 619.651  1.00  0.00           H
ATOM    612  CB  ASN A  42    -149.243-104.274 619.507  1.00  0.00           C
ATOM    613 1HB  ASN A  42    -148.221-104.652 619.490  1.00  0.00           H
ATOM    614 2HB  ASN A  42    -149.769-104.813 620.294  1.00  0.00           H
ATOM    615  CG  ASN A  42    -149.914-104.544 618.159  1.00  0.00           C
ATOM    616  OD1 ASN A  42    -150.718-103.767 617.670  1.00  0.00           O
ATOM    617  ND2 ASN A  42    -149.541-105.685 617.587  1.00  0.00           N
ATOM    618 1HD2 ASN A  42    -148.876-106.278 618.042  1.00  0.00           H
ATOM    619 2HD2 ASN A  42    -149.924-105.950 616.703  1.00  0.00           H
ATOM    620  HN  ASN A  42    -147.863-102.627 618.264  1.00  0.00           H
ATOM    621  N   VAL A  43    -147.451-102.633 621.441  1.00  0.00           N
ATOM    622  CA  VAL A  43    -146.865-102.512 622.765  1.00  0.00           C
ATOM    623  C   VAL A  43    -147.199-101.136 623.343  1.00  0.00           C
ATOM    624  O   VAL A  43    -147.567-101.022 624.511  1.00  0.00           O
ATOM    625  HA  VAL A  43    -147.318-103.277 623.396  1.00  0.00           H
ATOM    626  CB  VAL A  43    -145.361-102.783 622.698  1.00  0.00           C
ATOM    627  HB  VAL A  43    -144.916-102.041 622.036  1.00  0.00           H
ATOM    628  CG1 VAL A  43    -144.714-102.631 624.076  1.00  0.00           C
ATOM    629 1HG1 VAL A  43    -144.923-101.636 624.468  1.00  0.00           H
ATOM    630 2HG1 VAL A  43    -145.122-103.381 624.754  1.00  0.00           H
ATOM    631 3HG1 VAL A  43    -143.637-102.769 623.989  1.00  0.00           H
ATOM    632  CG2 VAL A  43    -145.079-104.167 622.110  1.00  0.00           C
ATOM    633 1HG2 VAL A  43    -145.781-104.889 622.527  1.00  0.00           H
ATOM    634 2HG2 VAL A  43    -145.195-104.132 621.027  1.00  0.00           H
ATOM    635 3HG2 VAL A  43    -144.060-104.466 622.357  1.00  0.00           H
ATOM    636  HN  VAL A  43    -146.793-102.735 620.695  1.00  0.00           H
ATOM    637  N   ARG A  44    -147.059-100.125 622.498  1.00  0.00           N
ATOM    638  CA  ARG A  44    -147.267 -98.753 622.932  1.00  0.00           C
ATOM    639  C   ARG A  44    -148.738 -98.525 623.284  1.00  0.00           C
ATOM    640  O   ARG A  44    -149.048 -97.810 624.236  1.00  0.00           O
ATOM    641  HA  ARG A  44    -146.631 -98.639 623.809  1.00  0.00           H
ATOM    642  CB  ARG A  44    -146.851 -97.763 621.842  1.00  0.00           C
ATOM    643 1HB  ARG A  44    -147.407 -97.968 620.927  1.00  0.00           H
ATOM    644 2HB  ARG A  44    -147.108 -96.749 622.150  1.00  0.00           H
ATOM    645  CG  ARG A  44    -145.350 -97.852 621.563  1.00  0.00           C
ATOM    646 1HG  ARG A  44    -144.805 -97.925 622.505  1.00  0.00           H
ATOM    647 2HG  ARG A  44    -145.134 -98.760 621.000  1.00  0.00           H
ATOM    648  CD  ARG A  44    -144.864 -96.632 620.779  1.00  0.00           C
ATOM    649 1HD  ARG A  44    -145.414 -95.745 621.093  1.00  0.00           H
ATOM    650 2HD  ARG A  44    -143.811 -96.446 620.995  1.00  0.00           H
ATOM    651  HE  ARG A  44    -145.881 -96.498 618.902  1.00  0.00           H
ATOM    652  NE  ARG A  44    -145.050 -96.855 619.328  1.00  0.00           N
ATOM    653  CZ  ARG A  44    -144.174 -97.506 618.550  1.00  0.00           C
ATOM    654  NH1 ARG A  44    -143.044 -98.005 619.068  1.00  0.00           N
ATOM    655 1HH1 ARG A  44    -142.848 -97.894 620.042  1.00  0.00           H
ATOM    656 2HH1 ARG A  44    -142.396 -98.490 618.480  1.00  0.00           H
ATOM    657  NH2 ARG A  44    -144.447 -97.650 617.246  1.00  0.00           N
ATOM    658 1HH2 ARG A  44    -143.804 -98.133 616.651  1.00  0.00           H
ATOM    659 2HH2 ARG A  44    -145.292 -97.274 616.867  1.00  0.00           H
ATOM    660  HN  ARG A  44    -146.809-100.231 621.536  1.00  0.00           H
ATOM    661  N   GLN A  45    -149.605 -99.147 622.498  1.00  0.00           N
ATOM    662  CA  GLN A  45    -151.037 -98.989 622.692  1.00  0.00           C
ATOM    663  C   GLN A  45    -151.453 -99.551 624.053  1.00  0.00           C
ATOM    664  O   GLN A  45    -152.272 -98.954 624.750  1.00  0.00           O
ATOM    665  HA  GLN A  45    -151.216 -97.914 622.664  1.00  0.00           H
ATOM    666  CB  GLN A  45    -151.820 -99.657 621.560  1.00  0.00           C
ATOM    667 1HB  GLN A  45    -151.468 -99.282 620.599  1.00  0.00           H
ATOM    668 2HB  GLN A  45    -151.635-100.732 621.570  1.00  0.00           H
ATOM    669  CG  GLN A  45    -153.320 -99.391 621.699  1.00  0.00           C
ATOM    670 1HG  GLN A  45    -153.672 -99.770 622.658  1.00  0.00           H
ATOM    671 2HG  GLN A  45    -153.504 -98.317 621.693  1.00  0.00           H
ATOM    672  CD  GLN A  45    -154.102-100.055 620.564  1.00  0.00           C
ATOM    673  OE1 GLN A  45    -153.568-100.804 619.763  1.00  0.00           O
ATOM    674  NE2 GLN A  45    -155.394 -99.738 620.540  1.00  0.00           N
ATOM    675 1HE2 GLN A  45    -155.769 -99.116 621.228  1.00  0.00           H
ATOM    676 2HE2 GLN A  45    -155.989-100.122 619.835  1.00  0.00           H
ATOM    677  HN  GLN A  45    -149.344 -99.747 621.742  1.00  0.00           H
ATOM    678  N   PHE A  46    -150.870-100.692 624.390  1.00  0.00           N
ATOM    679  CA  PHE A  46    -151.114-101.303 625.685  1.00  0.00           C
ATOM    680  C   PHE A  46    -150.655-100.384 626.819  1.00  0.00           C
ATOM    681  O   PHE A  46    -151.409-100.123 627.756  1.00  0.00           O
ATOM    682  HA  PHE A  46    -152.188-101.469 625.768  1.00  0.00           H
ATOM    683  CB  PHE A  46    -150.298-102.596 625.731  1.00  0.00           C
ATOM    684 1HB  PHE A  46    -150.711-103.300 625.008  1.00  0.00           H
ATOM    685 2HB  PHE A  46    -149.277-102.381 625.418  1.00  0.00           H
ATOM    686  CG  PHE A  46    -150.265-103.263 627.107  1.00  0.00           C
ATOM    687  HD1 PHE A  46    -148.343-102.491 627.585  1.00  0.00           H
ATOM    688  CD1 PHE A  46    -149.185-103.098 627.917  1.00  0.00           C
ATOM    689  CD2 PHE A  46    -151.316-104.021 627.522  1.00  0.00           C
ATOM    690  HD2 PHE A  46    -152.181-104.153 626.873  1.00  0.00           H
ATOM    691  HE1 PHE A  46    -148.288-103.585 629.843  1.00  0.00           H
ATOM    692  CE1 PHE A  46    -149.154-103.717 629.195  1.00  0.00           C
ATOM    693  CE2 PHE A  46    -151.285-104.640 628.799  1.00  0.00           C
ATOM    694  HE2 PHE A  46    -152.127-105.247 629.131  1.00  0.00           H
ATOM    695  HZ  PHE A  46    -150.181-104.950 630.590  1.00  0.00           H
ATOM    696  CZ  PHE A  46    -150.204-104.475 629.609  1.00  0.00           C
ATOM    697  HN  PHE A  46    -150.243-101.196 623.796  1.00  0.00           H
ATOM    698  N   ALA A  47    -149.420 -99.919 626.698  1.00  0.00           N
ATOM    699  CA  ALA A  47    -148.819 -99.109 627.744  1.00  0.00           C
ATOM    700  C   ALA A  47    -149.703 -97.888 628.008  1.00  0.00           C
ATOM    701  O   ALA A  47    -149.927 -97.516 629.159  1.00  0.00           O
ATOM    702  HA  ALA A  47    -148.773 -99.715 628.649  1.00  0.00           H
ATOM    703  CB  ALA A  47    -147.396 -98.722 627.336  1.00  0.00           C
ATOM    704 1HB  ALA A  47    -146.802 -99.624 627.190  1.00  0.00           H
ATOM    705 2HB  ALA A  47    -147.427 -98.152 626.408  1.00  0.00           H
ATOM    706 3HB  ALA A  47    -146.946 -98.114 628.121  1.00  0.00           H
ATOM    707  HN  ALA A  47    -148.834-100.087 625.905  1.00  0.00           H
ATOM    708  N   SER A  48    -150.181 -97.297 626.922  1.00  0.00           N
ATOM    709  CA  SER A  48    -150.819 -95.994 626.998  1.00  0.00           C
ATOM    710  C   SER A  48    -152.102 -96.088 627.827  1.00  0.00           C
ATOM    711  O   SER A  48    -152.526 -95.105 628.434  1.00  0.00           O
ATOM    712  HA  SER A  48    -150.094 -95.345 627.488  1.00  0.00           H
ATOM    713  CB  SER A  48    -151.128 -95.450 625.602  1.00  0.00           C
ATOM    714 1HB  SER A  48    -151.435 -94.407 625.680  1.00  0.00           H
ATOM    715 2HB  SER A  48    -150.223 -95.471 624.996  1.00  0.00           H
ATOM    716  OG  SER A  48    -152.152 -96.198 624.952  1.00  0.00           O
ATOM    717  HG  SER A  48    -152.335 -95.813 624.047  1.00  0.00           H
ATOM    718  HN  SER A  48    -150.137 -97.694 626.005  1.00  0.00           H
ATOM    719  N   HIS A  49    -152.683 -97.278 627.827  1.00  0.00           N
ATOM    720  CA  HIS A  49    -153.952 -97.492 628.502  1.00  0.00           C
ATOM    721  C   HIS A  49    -153.699 -97.850 629.968  1.00  0.00           C
ATOM    722  O   HIS A  49    -154.346 -97.309 630.864  1.00  0.00           O
ATOM    723  HA  HIS A  49    -154.494 -96.547 628.456  1.00  0.00           H
ATOM    724  CB  HIS A  49    -154.787 -98.544 627.770  1.00  0.00           C
ATOM    725 1HB  HIS A  49    -154.149 -99.392 627.523  1.00  0.00           H
ATOM    726 2HB  HIS A  49    -155.561 -98.913 628.444  1.00  0.00           H
ATOM    727  CG  HIS A  49    -155.440 -98.039 626.506  1.00  0.00           C
ATOM    728  ND1 HIS A  49    -154.767 -97.943 625.300  1.00  0.00           N
ATOM    729  HD1 HIS A  49    -153.810 -98.189 625.144  1.00  0.00           H
ATOM    730  HD2 HIS A  49    -157.512 -97.547 627.010  1.00  0.00           H
ATOM    731  CD2 HIS A  49    -156.712 -97.604 626.271  1.00  0.00           C
ATOM    732  HE1 HIS A  49    -155.372 -97.281 623.341  1.00  0.00           H
ATOM    733  CE1 HIS A  49    -155.605 -97.469 624.390  1.00  0.00           C
ATOM    734  NE2 HIS A  49    -156.809 -97.259 624.994  1.00  0.00           N
ATOM    735  HN  HIS A  49    -152.303 -98.086 627.377  1.00  0.00           H
ATOM    736  N   PHE A  50    -152.757 -98.761 630.167  1.00  0.00           N
ATOM    737  CA  PHE A  50    -152.662 -99.475 631.429  1.00  0.00           C
ATOM    738  C   PHE A  50    -151.689 -98.779 632.382  1.00  0.00           C
ATOM    739  O   PHE A  50    -151.914 -98.748 633.591  1.00  0.00           O
ATOM    740  HA  PHE A  50    -153.658 -99.484 631.871  1.00  0.00           H
ATOM    741  CB  PHE A  50    -152.133-100.875 631.111  1.00  0.00           C
ATOM    742 1HB  PHE A  50    -151.327-100.791 630.381  1.00  0.00           H
ATOM    743 2HB  PHE A  50    -151.700-101.303 632.015  1.00  0.00           H
ATOM    744  CG  PHE A  50    -153.194-101.834 630.568  1.00  0.00           C
ATOM    745  HD1 PHE A  50    -153.959-102.294 632.498  1.00  0.00           H
ATOM    746  CD1 PHE A  50    -154.038-102.469 631.425  1.00  0.00           C
ATOM    747  CD2 PHE A  50    -153.293-102.052 629.230  1.00  0.00           C
ATOM    748  HD2 PHE A  50    -152.617-101.543 628.543  1.00  0.00           H
ATOM    749  HE1 PHE A  50    -155.700-103.868 631.608  1.00  0.00           H
ATOM    750  CE1 PHE A  50    -155.024-103.359 630.922  1.00  0.00           C
ATOM    751  CE2 PHE A  50    -154.279-102.942 628.726  1.00  0.00           C
ATOM    752  HE2 PHE A  50    -154.358-103.117 627.653  1.00  0.00           H
ATOM    753  HZ  PHE A  50    -155.879-104.260 629.196  1.00  0.00           H
ATOM    754  CZ  PHE A  50    -155.123-103.577 629.583  1.00  0.00           C
ATOM    755  HN  PHE A  50    -152.069 -99.011 629.487  1.00  0.00           H
ATOM    756  N   LEU A  51    -150.628 -98.237 631.801  1.00  0.00           N
ATOM    757  CA  LEU A  51    -149.480 -97.817 632.585  1.00  0.00           C
ATOM    758  C   LEU A  51    -149.838 -96.554 633.372  1.00  0.00           C
ATOM    759  O   LEU A  51    -149.613 -96.486 634.579  1.00  0.00           O
ATOM    760  HA  LEU A  51    -149.259 -98.614 633.295  1.00  0.00           H
ATOM    761  CB  LEU A  51    -148.250 -97.654 631.689  1.00  0.00           C
ATOM    762 1HB  LEU A  51    -148.558 -97.155 630.770  1.00  0.00           H
ATOM    763 2HB  LEU A  51    -147.545 -96.991 632.191  1.00  0.00           H
ATOM    764  HG  LEU A  51    -148.140 -99.499 630.614  1.00  0.00           H
ATOM    765  CG  LEU A  51    -147.517 -98.944 631.315  1.00  0.00           C
ATOM    766  CD1 LEU A  51    -146.197 -98.639 630.605  1.00  0.00           C
ATOM    767 1HD1 LEU A  51    -146.271 -97.676 630.100  1.00  0.00           H
ATOM    768 2HD1 LEU A  51    -145.390 -98.604 631.337  1.00  0.00           H
ATOM    769 3HD1 LEU A  51    -145.990 -99.419 629.873  1.00  0.00           H
ATOM    770  CD2 LEU A  51    -147.315 -99.835 632.543  1.00  0.00           C
ATOM    771 1HD2 LEU A  51    -147.051 -99.217 633.401  1.00  0.00           H
ATOM    772 2HD2 LEU A  51    -148.238-100.376 632.755  1.00  0.00           H
ATOM    773 3HD2 LEU A  51    -146.513-100.547 632.347  1.00  0.00           H
ATOM    774  HN  LEU A  51    -150.547 -98.084 630.817  1.00  0.00           H
ATOM    775  N   PRO A  52    -150.401 -95.537 632.706  1.00  0.00           N
ATOM    776  CA  PRO A  52    -150.568 -94.224 633.334  1.00  0.00           C
ATOM    777  C   PRO A  52    -151.286 -94.311 634.671  1.00  0.00           C
ATOM    778  O   PRO A  52    -150.794 -93.803 635.678  1.00  0.00           O
ATOM    779  HA  PRO A  52    -149.593 -93.792 633.562  1.00  0.00           H
ATOM    780  CB  PRO A  52    -151.376 -93.430 632.305  1.00  0.00           C
ATOM    781 1HB  PRO A  52    -152.447 -93.507 632.490  1.00  0.00           H
ATOM    782 2HB  PRO A  52    -151.125 -92.369 632.330  1.00  0.00           H
ATOM    783  CG  PRO A  52    -150.985 -94.070 630.979  1.00  0.00           C
ATOM    784 1HG  PRO A  52    -151.719 -93.866 630.199  1.00  0.00           H
ATOM    785 2HG  PRO A  52    -150.033 -93.689 630.610  1.00  0.00           H
ATOM    786  CD  PRO A  52    -150.914 -95.549 631.324  1.00  0.00           C
ATOM    787 1HD  PRO A  52    -151.892 -96.026 631.263  1.00  0.00           H
ATOM    788 2HD  PRO A  52    -150.256 -96.091 630.645  1.00  0.00           H
ATOM    789  N   PRO A  53    -152.462 -94.952 634.712  1.00  0.00           N
ATOM    790  CA  PRO A  53    -153.222 -95.053 635.961  1.00  0.00           C
ATOM    791  C   PRO A  53    -152.388 -95.613 637.101  1.00  0.00           C
ATOM    792  O   PRO A  53    -152.462 -95.124 638.227  1.00  0.00           O
ATOM    793  HA  PRO A  53    -153.530 -94.062 636.293  1.00  0.00           H
ATOM    794  CB  PRO A  53    -154.386 -95.978 635.602  1.00  0.00           C
ATOM    795 1HB  PRO A  53    -154.151 -97.021 635.815  1.00  0.00           H
ATOM    796 2HB  PRO A  53    -155.284 -95.733 636.169  1.00  0.00           H
ATOM    797  CG  PRO A  53    -154.581 -95.739 634.109  1.00  0.00           C
ATOM    798 1HG  PRO A  53    -155.120 -96.558 633.634  1.00  0.00           H
ATOM    799 2HG  PRO A  53    -155.162 -94.837 633.916  1.00  0.00           H
ATOM    800  CD  PRO A  53    -153.155 -95.619 633.596  1.00  0.00           C
ATOM    801 1HD  PRO A  53    -152.720 -96.595 633.380  1.00  0.00           H
ATOM    802 2HD  PRO A  53    -153.104 -95.040 632.674  1.00  0.00           H
ATOM    803  N   LEU A  54    -151.608 -96.634 636.775  1.00  0.00           N
ATOM    804  CA  LEU A  54    -150.837 -97.339 637.786  1.00  0.00           C
ATOM    805  C   LEU A  54    -149.759 -96.406 638.341  1.00  0.00           C
ATOM    806  O   LEU A  54    -149.551 -96.345 639.552  1.00  0.00           O
ATOM    807  HA  LEU A  54    -151.520 -97.598 638.595  1.00  0.00           H
ATOM    808  CB  LEU A  54    -150.286 -98.649 637.221  1.00  0.00           C
ATOM    809 1HB  LEU A  54    -149.679 -98.418 636.346  1.00  0.00           H
ATOM    810 2HB  LEU A  54    -149.620 -99.090 637.963  1.00  0.00           H
ATOM    811  HG  LEU A  54    -151.998 -99.251 636.091  1.00  0.00           H
ATOM    812  CG  LEU A  54    -151.326 -99.698 636.822  1.00  0.00           C
ATOM    813  CD1 LEU A  54    -150.661-100.901 636.150  1.00  0.00           C
ATOM    814 1HD1 LEU A  54    -150.135-100.572 635.254  1.00  0.00           H
ATOM    815 2HD1 LEU A  54    -149.952-101.357 636.841  1.00  0.00           H
ATOM    816 3HD1 LEU A  54    -151.423-101.632 635.877  1.00  0.00           H
ATOM    817  CD2 LEU A  54    -152.177-100.111 638.025  1.00  0.00           C
ATOM    818 1HD2 LEU A  54    -151.533-100.533 638.798  1.00  0.00           H
ATOM    819 2HD2 LEU A  54    -152.695 -99.238 638.421  1.00  0.00           H
ATOM    820 3HD2 LEU A  54    -152.907-100.858 637.714  1.00  0.00           H
ATOM    821  HN  LEU A  54    -151.498 -96.979 635.843  1.00  0.00           H
ATOM    822  N   TYR A  55    -149.102 -95.704 637.430  1.00  0.00           N
ATOM    823  CA  TYR A  55    -148.011 -94.822 637.808  1.00  0.00           C
ATOM    824  C   TYR A  55    -148.507 -93.691 638.711  1.00  0.00           C
ATOM    825  O   TYR A  55    -147.816 -93.289 639.645  1.00  0.00           O
ATOM    826  HA  TYR A  55    -147.274 -95.414 638.351  1.00  0.00           H
ATOM    827  CB  TYR A  55    -147.481 -94.223 636.504  1.00  0.00           C
ATOM    828 1HB  TYR A  55    -148.326 -93.895 635.898  1.00  0.00           H
ATOM    829 2HB  TYR A  55    -146.892 -93.337 636.736  1.00  0.00           H
ATOM    830  CG  TYR A  55    -146.625 -95.186 635.679  1.00  0.00           C
ATOM    831  HD1 TYR A  55    -147.008 -96.859 636.965  1.00  0.00           H
ATOM    832  CD1 TYR A  55    -146.498 -96.504 636.069  1.00  0.00           C
ATOM    833  CD2 TYR A  55    -145.979 -94.737 634.545  1.00  0.00           C
ATOM    834  HD2 TYR A  55    -146.079 -93.696 634.237  1.00  0.00           H
ATOM    835  HE1 TYR A  55    -145.583 -98.453 635.591  1.00  0.00           H
ATOM    836  CE1 TYR A  55    -145.692 -97.410 635.294  1.00  0.00           C
ATOM    837  HE2 TYR A  55    -144.657 -95.302 632.872  1.00  0.00           H
ATOM    838  CE2 TYR A  55    -145.172 -95.643 633.770  1.00  0.00           C
ATOM    839  CZ  TYR A  55    -145.069 -96.935 634.182  1.00  0.00           C
ATOM    840  HH  TYR A  55    -144.366 -98.714 633.831  1.00  0.00           H
ATOM    841  OH  TYR A  55    -144.307 -97.791 633.449  1.00  0.00           O
ATOM    842  HN  TYR A  55    -149.304 -95.730 636.451  1.00  0.00           H
ATOM    843  N   TRP A  56    -149.702 -93.210 638.399  1.00  0.00           N
ATOM    844  CA  TRP A  56    -150.329 -92.181 639.211  1.00  0.00           C
ATOM    845  C   TRP A  56    -150.621 -92.778 640.589  1.00  0.00           C
ATOM    846  O   TRP A  56    -150.379 -92.139 641.611  1.00  0.00           O
ATOM    847  HA  TRP A  56    -149.624 -91.355 639.305  1.00  0.00           H
ATOM    848  CB  TRP A  56    -151.577 -91.624 638.523  1.00  0.00           C
ATOM    849 1HB  TRP A  56    -152.071 -92.431 637.982  1.00  0.00           H
ATOM    850 2HB  TRP A  56    -152.275 -91.278 639.285  1.00  0.00           H
ATOM    851  CG  TRP A  56    -151.293 -90.477 637.552  1.00  0.00           C
ATOM    852  CD1 TRP A  56    -151.446 -90.466 636.221  1.00  0.00           C
ATOM    853  HD1 TRP A  56    -151.809 -91.313 635.638  1.00  0.00           H
ATOM    854  CD2 TRP A  56    -150.799 -89.165 637.892  1.00  0.00           C
ATOM    855  NE1 TRP A  56    -151.087 -89.248 635.680  1.00  0.00           N
ATOM    856  HE1 TRP A  56    -151.115 -88.999 634.712  1.00  0.00           H
ATOM    857  CE2 TRP A  56    -150.681 -88.431 636.729  1.00  0.00           C
ATOM    858  CE3 TRP A  56    -150.461 -88.615 639.142  1.00  0.00           C
ATOM    859  HE3 TRP A  56    -150.545 -89.174 640.074  1.00  0.00           H
ATOM    860  HZ2 TRP A  56    -150.141 -86.550 635.768  1.00  0.00           H
ATOM    861  CZ2 TRP A  56    -150.225 -87.108 636.700  1.00  0.00           C
ATOM    862  CZ3 TRP A  56    -150.008 -87.292 639.096  1.00  0.00           C
ATOM    863  HZ3 TRP A  56    -149.732 -86.817 640.038  1.00  0.00           H
ATOM    864  HH2 TRP A  56    -149.521 -85.513 637.981  1.00  0.00           H
ATOM    865  CH2 TRP A  56    -149.883 -86.540 637.933  1.00  0.00           C
ATOM    866  HN  TRP A  56    -150.238 -93.510 637.610  1.00  0.00           H
ATOM    867  N   LEU A  57    -151.138 -93.998 640.571  1.00  0.00           N
ATOM    868  CA  LEU A  57    -151.479 -94.684 641.806  1.00  0.00           C
ATOM    869  C   LEU A  57    -150.222 -94.833 642.666  1.00  0.00           C
ATOM    870  O   LEU A  57    -150.220 -94.460 643.838  1.00  0.00           O
ATOM    871  HA  LEU A  57    -152.192 -94.057 642.342  1.00  0.00           H
ATOM    872  CB  LEU A  57    -152.180 -96.011 641.506  1.00  0.00           C
ATOM    873 1HB  LEU A  57    -153.084 -95.800 640.936  1.00  0.00           H
ATOM    874 2HB  LEU A  57    -151.529 -96.606 640.865  1.00  0.00           H
ATOM    875  HG  LEU A  57    -151.685 -96.953 643.361  1.00  0.00           H
ATOM    876  CG  LEU A  57    -152.563 -96.857 642.722  1.00  0.00           C
ATOM    877  CD1 LEU A  57    -153.650 -96.168 643.549  1.00  0.00           C
ATOM    878 1HD1 LEU A  57    -153.285 -95.201 643.897  1.00  0.00           H
ATOM    879 2HD1 LEU A  57    -154.537 -96.020 642.933  1.00  0.00           H
ATOM    880 3HD1 LEU A  57    -153.903 -96.790 644.407  1.00  0.00           H
ATOM    881  CD2 LEU A  57    -152.972 -98.269 642.300  1.00  0.00           C
ATOM    882 1HD2 LEU A  57    -153.829 -98.214 641.629  1.00  0.00           H
ATOM    883 2HD2 LEU A  57    -152.139 -98.751 641.788  1.00  0.00           H
ATOM    884 3HD2 LEU A  57    -153.239 -98.849 643.184  1.00  0.00           H
ATOM    885  HN  LEU A  57    -151.323 -94.515 639.736  1.00  0.00           H
ATOM    886  N   VAL A  58    -149.184 -95.378 642.050  1.00  0.00           N
ATOM    887  CA  VAL A  58    -147.951 -95.657 642.766  1.00  0.00           C
ATOM    888  C   VAL A  58    -147.380 -94.350 643.319  1.00  0.00           C
ATOM    889  O   VAL A  58    -146.917 -94.303 644.458  1.00  0.00           O
ATOM    890  HA  VAL A  58    -148.196 -96.314 643.601  1.00  0.00           H
ATOM    891  CB  VAL A  58    -146.971 -96.398 641.853  1.00  0.00           C
ATOM    892  HB  VAL A  58    -146.837 -95.801 640.951  1.00  0.00           H
ATOM    893  CG1 VAL A  58    -145.605 -96.550 642.524  1.00  0.00           C
ATOM    894 1HG1 VAL A  58    -145.197 -95.564 642.746  1.00  0.00           H
ATOM    895 2HG1 VAL A  58    -145.715 -97.115 643.449  1.00  0.00           H
ATOM    896 3HG1 VAL A  58    -144.928 -97.080 641.853  1.00  0.00           H
ATOM    897  CG2 VAL A  58    -147.533 -97.759 641.436  1.00  0.00           C
ATOM    898 1HG2 VAL A  58    -147.710 -98.366 642.324  1.00  0.00           H
ATOM    899 2HG2 VAL A  58    -148.471 -97.617 640.900  1.00  0.00           H
ATOM    900 3HG2 VAL A  58    -146.817 -98.264 640.788  1.00  0.00           H
ATOM    901  HN  VAL A  58    -149.176 -95.628 641.081  1.00  0.00           H
ATOM    902  N   PHE A  59    -147.432 -93.320 642.487  1.00  0.00           N
ATOM    903  CA  PHE A  59    -146.940 -92.012 642.884  1.00  0.00           C
ATOM    904  C   PHE A  59    -147.619 -91.538 644.171  1.00  0.00           C
ATOM    905  O   PHE A  59    -146.946 -91.207 645.146  1.00  0.00           O
ATOM    906  HA  PHE A  59    -145.868 -92.107 643.055  1.00  0.00           H
ATOM    907  CB  PHE A  59    -147.286 -91.042 641.752  1.00  0.00           C
ATOM    908 1HB  PHE A  59    -146.709 -91.311 640.868  1.00  0.00           H
ATOM    909 2HB  PHE A  59    -148.338 -91.160 641.495  1.00  0.00           H
ATOM    910  CG  PHE A  59    -147.020 -89.573 642.089  1.00  0.00           C
ATOM    911  HD1 PHE A  59    -149.061 -89.015 641.876  1.00  0.00           H
ATOM    912  CD1 PHE A  59    -148.048 -88.682 642.104  1.00  0.00           C
ATOM    913  CD2 PHE A  59    -145.757 -89.158 642.374  1.00  0.00           C
ATOM    914  HD2 PHE A  59    -144.933 -89.872 642.362  1.00  0.00           H
ATOM    915  HE1 PHE A  59    -148.626 -86.605 642.428  1.00  0.00           H
ATOM    916  CE1 PHE A  59    -147.802 -87.319 642.416  1.00  0.00           C
ATOM    917  CE2 PHE A  59    -145.511 -87.795 642.687  1.00  0.00           C
ATOM    918  HE2 PHE A  59    -144.498 -87.462 642.915  1.00  0.00           H
ATOM    919  HZ  PHE A  59    -146.350 -85.858 642.941  1.00  0.00           H
ATOM    920  CZ  PHE A  59    -146.539 -86.904 642.701  1.00  0.00           C
ATOM    921  HN  PHE A  59    -147.800 -93.369 641.558  1.00  0.00           H
ATOM    922  N   ILE A  60    -148.943 -91.521 644.132  1.00  0.00           N
ATOM    923  CA  ILE A  60    -149.716 -90.929 645.210  1.00  0.00           C
ATOM    924  C   ILE A  60    -149.446 -91.695 646.507  1.00  0.00           C
ATOM    925  O   ILE A  60    -149.087 -91.099 647.521  1.00  0.00           O
ATOM    926  HA  ILE A  60    -149.367 -89.903 645.337  1.00  0.00           H
ATOM    927  CB  ILE A  60    -151.197 -90.860 644.833  1.00  0.00           C
ATOM    928  HB  ILE A  60    -151.504 -91.843 644.476  1.00  0.00           H
ATOM    929  CG1 ILE A  60    -151.426 -89.872 643.688  1.00  0.00           C
ATOM    930 1HG1 ILE A  60    -151.297 -88.852 644.051  1.00  0.00           H
ATOM    931 2HG1 ILE A  60    -150.678 -90.030 642.911  1.00  0.00           H
ATOM    932  CG2 ILE A  60    -152.059 -90.533 646.054  1.00  0.00           C
ATOM    933 1HG2 ILE A  60    -151.926 -91.306 646.810  1.00  0.00           H
ATOM    934 2HG2 ILE A  60    -151.758 -89.569 646.463  1.00  0.00           H
ATOM    935 3HG2 ILE A  60    -153.107 -90.490 645.758  1.00  0.00           H
ATOM    936  CD1 ILE A  60    -152.827 -90.035 643.095  1.00  0.00           C
ATOM    937 1HD1 ILE A  60    -152.944 -91.048 642.711  1.00  0.00           H
ATOM    938 2HD1 ILE A  60    -153.572 -89.852 643.869  1.00  0.00           H
ATOM    939 3HD1 ILE A  60    -152.963 -89.320 642.283  1.00  0.00           H
ATOM    940  HN  ILE A  60    -149.485 -91.903 643.383  1.00  0.00           H
ATOM    941  N   VAL A  61    -149.629 -93.005 646.431  1.00  0.00           N
ATOM    942  CA  VAL A  61    -149.550 -93.842 647.616  1.00  0.00           C
ATOM    943  C   VAL A  61    -148.117 -93.825 648.152  1.00  0.00           C
ATOM    944  O   VAL A  61    -147.903 -93.734 649.360  1.00  0.00           O
ATOM    945  HA  VAL A  61    -150.210 -93.410 648.368  1.00  0.00           H
ATOM    946  CB  VAL A  61    -150.052 -95.251 647.297  1.00  0.00           C
ATOM    947  HB  VAL A  61    -149.436 -95.652 646.492  1.00  0.00           H
ATOM    948  CG1 VAL A  61    -149.902 -96.174 648.508  1.00  0.00           C
ATOM    949 1HG1 VAL A  61    -148.851 -96.234 648.791  1.00  0.00           H
ATOM    950 2HG1 VAL A  61    -150.481 -95.777 649.341  1.00  0.00           H
ATOM    951 3HG1 VAL A  61    -150.266 -97.169 648.253  1.00  0.00           H
ATOM    952  CG2 VAL A  61    -151.502 -95.219 646.808  1.00  0.00           C
ATOM    953 1HG2 VAL A  61    -152.137 -94.789 647.583  1.00  0.00           H
ATOM    954 2HG2 VAL A  61    -151.567 -94.611 645.906  1.00  0.00           H
ATOM    955 3HG2 VAL A  61    -151.834 -96.233 646.588  1.00  0.00           H
ATOM    956  HN  VAL A  61    -149.828 -93.494 645.581  1.00  0.00           H
ATOM    957  N   GLY A  62    -147.172 -93.914 647.227  1.00  0.00           N
ATOM    958  CA  GLY A  62    -145.768 -93.975 647.595  1.00  0.00           C
ATOM    959  C   GLY A  62    -145.318 -92.673 648.261  1.00  0.00           C
ATOM    960  O   GLY A  62    -144.605 -92.699 649.263  1.00  0.00           O
ATOM    961 1HA  GLY A  62    -145.602 -94.812 648.275  1.00  0.00           H
ATOM    962 2HA  GLY A  62    -145.163 -94.161 646.708  1.00  0.00           H
ATOM    963  HN  GLY A  62    -147.353 -93.945 646.244  1.00  0.00           H
ATOM    964  N   ALA A  63    -145.754 -91.566 647.678  1.00  0.00           N
ATOM    965  CA  ALA A  63    -145.339 -90.257 648.152  1.00  0.00           C
ATOM    966  C   ALA A  63    -145.812 -90.068 649.595  1.00  0.00           C
ATOM    967  O   ALA A  63    -145.049 -89.620 650.449  1.00  0.00           O
ATOM    968  HA  ALA A  63    -144.249 -90.226 648.129  1.00  0.00           H
ATOM    969  CB  ALA A  63    -145.883 -89.178 647.214  1.00  0.00           C
ATOM    970 1HB  ALA A  63    -145.493 -89.340 646.209  1.00  0.00           H
ATOM    971 2HB  ALA A  63    -146.971 -89.229 647.195  1.00  0.00           H
ATOM    972 3HB  ALA A  63    -145.571 -88.196 647.570  1.00  0.00           H
ATOM    973  HN  ALA A  63    -146.378 -91.554 646.897  1.00  0.00           H
ATOM    974  N   LEU A  64    -147.069 -90.420 649.822  1.00  0.00           N
ATOM    975  CA  LEU A  64    -147.668 -90.248 651.135  1.00  0.00           C
ATOM    976  C   LEU A  64    -146.957 -91.158 652.138  1.00  0.00           C
ATOM    977  O   LEU A  64    -146.595 -90.721 653.230  1.00  0.00           O
ATOM    978  HA  LEU A  64    -147.509 -89.213 651.434  1.00  0.00           H
ATOM    979  CB  LEU A  64    -149.180 -90.472 651.067  1.00  0.00           C
ATOM    980 1HB  LEU A  64    -149.363 -91.460 650.645  1.00  0.00           H
ATOM    981 2HB  LEU A  64    -149.572 -90.482 652.084  1.00  0.00           H
ATOM    982  HG  LEU A  64    -149.512 -89.358 649.271  1.00  0.00           H
ATOM    983  CG  LEU A  64    -149.974 -89.447 650.255  1.00  0.00           C
ATOM    984  CD1 LEU A  64    -151.414 -89.916 650.037  1.00  0.00           C
ATOM    985 1HD1 LEU A  64    -151.410 -90.862 649.497  1.00  0.00           H
ATOM    986 2HD1 LEU A  64    -151.902 -90.051 651.002  1.00  0.00           H
ATOM    987 3HD1 LEU A  64    -151.956 -89.169 649.457  1.00  0.00           H
ATOM    988  CD2 LEU A  64    -149.914 -88.064 650.908  1.00  0.00           C
ATOM    989 1HD2 LEU A  64    -150.337 -88.118 651.911  1.00  0.00           H
ATOM    990 2HD2 LEU A  64    -148.877 -87.736 650.967  1.00  0.00           H
ATOM    991 3HD2 LEU A  64    -150.486 -87.355 650.310  1.00  0.00           H
ATOM    992  HN  LEU A  64    -147.673 -90.814 649.130  1.00  0.00           H
ATOM    993  N   GLY A  65    -146.777 -92.407 651.733  1.00  0.00           N
ATOM    994  CA  GLY A  65    -146.240 -93.415 652.631  1.00  0.00           C
ATOM    995  C   GLY A  65    -144.823 -93.052 653.078  1.00  0.00           C
ATOM    996  O   GLY A  65    -144.527 -93.048 654.272  1.00  0.00           O
ATOM    997 1HA  GLY A  65    -146.887 -93.512 653.503  1.00  0.00           H
ATOM    998 2HA  GLY A  65    -146.230 -94.384 652.131  1.00  0.00           H
ATOM    999  HN  GLY A  65    -146.991 -92.732 650.812  1.00  0.00           H
ATOM   1000  N   ASN A  66    -143.984 -92.755 652.096  1.00  0.00           N
ATOM   1001  CA  ASN A  66    -142.572 -92.536 652.359  1.00  0.00           C
ATOM   1002  C   ASN A  66    -142.395 -91.210 653.101  1.00  0.00           C
ATOM   1003  O   ASN A  66    -141.515 -91.082 653.950  1.00  0.00           O
ATOM   1004  HA  ASN A  66    -142.255 -93.392 652.954  1.00  0.00           H
ATOM   1005  CB  ASN A  66    -141.775 -92.458 651.055  1.00  0.00           C
ATOM   1006 1HB  ASN A  66    -142.289 -91.805 650.349  1.00  0.00           H
ATOM   1007 2HB  ASN A  66    -140.799 -92.013 651.247  1.00  0.00           H
ATOM   1008  CG  ASN A  66    -141.596 -93.846 650.437  1.00  0.00           C
ATOM   1009  OD1 ASN A  66    -140.937 -94.716 650.982  1.00  0.00           O
ATOM   1010  ND2 ASN A  66    -142.220 -94.005 649.273  1.00  0.00           N
ATOM   1011 1HD2 ASN A  66    -142.745 -93.250 648.881  1.00  0.00           H
ATOM   1012 2HD2 ASN A  66    -142.163 -94.879 648.791  1.00  0.00           H
ATOM   1013  HN  ASN A  66    -144.255 -92.665 651.138  1.00  0.00           H
ATOM   1014  N   SER A  67    -143.247 -90.256 652.753  1.00  0.00           N
ATOM   1015  CA  SER A  67    -143.251 -88.972 653.433  1.00  0.00           C
ATOM   1016  C   SER A  67    -143.546 -89.169 654.921  1.00  0.00           C
ATOM   1017  O   SER A  67    -142.970 -88.486 655.767  1.00  0.00           O
ATOM   1018  HA  SER A  67    -142.249 -88.567 653.292  1.00  0.00           H
ATOM   1019  CB  SER A  67    -144.276 -88.022 652.810  1.00  0.00           C
ATOM   1020 1HB  SER A  67    -145.270 -88.464 652.881  1.00  0.00           H
ATOM   1021 2HB  SER A  67    -144.300 -87.092 653.378  1.00  0.00           H
ATOM   1022  OG  SER A  67    -143.980 -87.737 651.446  1.00  0.00           O
ATOM   1023  HG  SER A  67    -144.670 -88.150 650.852  1.00  0.00           H
ATOM   1024  HN  SER A  67    -143.924 -90.350 652.023  1.00  0.00           H
ATOM   1025  N   LEU A  68    -144.442 -90.105 655.196  1.00  0.00           N
ATOM   1026  CA  LEU A  68    -144.817 -90.403 656.567  1.00  0.00           C
ATOM   1027  C   LEU A  68    -143.607 -90.973 657.310  1.00  0.00           C
ATOM   1028  O   LEU A  68    -143.365 -90.628 658.466  1.00  0.00           O
ATOM   1029  HA  LEU A  68    -145.101 -89.463 657.040  1.00  0.00           H
ATOM   1030  CB  LEU A  68    -146.044 -91.316 656.601  1.00  0.00           C
ATOM   1031 1HB  LEU A  68    -146.852 -90.827 656.056  1.00  0.00           H
ATOM   1032 2HB  LEU A  68    -145.806 -92.233 656.061  1.00  0.00           H
ATOM   1033  HG  LEU A  68    -145.735 -92.132 658.554  1.00  0.00           H
ATOM   1034  CG  LEU A  68    -146.560 -91.696 657.991  1.00  0.00           C
ATOM   1035  CD1 LEU A  68    -147.027 -90.458 658.759  1.00  0.00           C
ATOM   1036 1HD1 LEU A  68    -146.194 -89.765 658.873  1.00  0.00           H
ATOM   1037 2HD1 LEU A  68    -147.832 -89.970 658.208  1.00  0.00           H
ATOM   1038 3HD1 LEU A  68    -147.389 -90.756 659.743  1.00  0.00           H
ATOM   1039  CD2 LEU A  68    -147.656 -92.759 657.897  1.00  0.00           C
ATOM   1040 1HD2 LEU A  68    -148.488 -92.373 657.308  1.00  0.00           H
ATOM   1041 2HD2 LEU A  68    -147.255 -93.652 657.417  1.00  0.00           H
ATOM   1042 3HD2 LEU A  68    -148.005 -93.011 658.899  1.00  0.00           H
ATOM   1043  HN  LEU A  68    -144.908 -90.654 654.501  1.00  0.00           H
ATOM   1044  N   VAL A  69    -142.878 -91.834 656.616  1.00  0.00           N
ATOM   1045  CA  VAL A  69    -141.723 -92.487 657.209  1.00  0.00           C
ATOM   1046  C   VAL A  69    -140.731 -91.424 657.685  1.00  0.00           C
ATOM   1047  O   VAL A  69    -140.233 -91.492 658.808  1.00  0.00           O
ATOM   1048  HA  VAL A  69    -142.072 -93.052 658.073  1.00  0.00           H
ATOM   1049  CB  VAL A  69    -141.110 -93.473 656.213  1.00  0.00           C
ATOM   1050  HB  VAL A  69    -140.914 -92.935 655.286  1.00  0.00           H
ATOM   1051  CG1 VAL A  69    -139.778 -94.018 656.731  1.00  0.00           C
ATOM   1052 1HG1 VAL A  69    -139.081 -93.193 656.879  1.00  0.00           H
ATOM   1053 2HG1 VAL A  69    -139.939 -94.533 657.678  1.00  0.00           H
ATOM   1054 3HG1 VAL A  69    -139.364 -94.717 656.004  1.00  0.00           H
ATOM   1055  CG2 VAL A  69    -142.084 -94.612 655.900  1.00  0.00           C
ATOM   1056 1HG2 VAL A  69    -142.325 -95.147 656.819  1.00  0.00           H
ATOM   1057 2HG2 VAL A  69    -142.996 -94.201 655.468  1.00  0.00           H
ATOM   1058 3HG2 VAL A  69    -141.623 -95.298 655.190  1.00  0.00           H
ATOM   1059  HN  VAL A  69    -143.065 -92.088 655.667  1.00  0.00           H
ATOM   1060  N   ILE A  70    -140.472 -90.466 656.807  1.00  0.00           N
ATOM   1061  CA  ILE A  70    -139.507 -89.420 657.102  1.00  0.00           C
ATOM   1062  C   ILE A  70    -139.997 -88.604 658.299  1.00  0.00           C
ATOM   1063  O   ILE A  70    -139.218 -88.278 659.194  1.00  0.00           O
ATOM   1064  HA  ILE A  70    -138.571 -89.907 657.376  1.00  0.00           H
ATOM   1065  CB  ILE A  70    -139.231 -88.578 655.854  1.00  0.00           C
ATOM   1066  HB  ILE A  70    -140.185 -88.224 655.464  1.00  0.00           H
ATOM   1067  CG1 ILE A  70    -138.579 -89.421 654.757  1.00  0.00           C
ATOM   1068 1HG1 ILE A  70    -137.610 -89.784 655.100  1.00  0.00           H
ATOM   1069 2HG1 ILE A  70    -139.193 -90.298 654.553  1.00  0.00           H
ATOM   1070  CG2 ILE A  70    -138.398 -87.343 656.200  1.00  0.00           C
ATOM   1071 1HG2 ILE A  70    -138.938 -86.731 656.923  1.00  0.00           H
ATOM   1072 2HG2 ILE A  70    -137.445 -87.655 656.629  1.00  0.00           H
ATOM   1073 3HG2 ILE A  70    -138.216 -86.762 655.296  1.00  0.00           H
ATOM   1074  CD1 ILE A  70    -138.400 -88.608 653.474  1.00  0.00           C
ATOM   1075 1HD1 ILE A  70    -139.373 -88.267 653.121  1.00  0.00           H
ATOM   1076 2HD1 ILE A  70    -137.765 -87.745 653.676  1.00  0.00           H
ATOM   1077 3HD1 ILE A  70    -137.934 -89.231 652.711  1.00  0.00           H
ATOM   1078  HN  ILE A  70    -140.908 -90.397 655.909  1.00  0.00           H
ATOM   1079  N   LEU A  71    -141.285 -88.296 658.278  1.00  0.00           N
ATOM   1080  CA  LEU A  71    -141.873 -87.462 659.313  1.00  0.00           C
ATOM   1081  C   LEU A  71    -141.725 -88.157 660.667  1.00  0.00           C
ATOM   1082  O   LEU A  71    -141.320 -87.535 661.648  1.00  0.00           O
ATOM   1083  HA  LEU A  71    -141.309 -86.529 659.340  1.00  0.00           H
ATOM   1084  CB  LEU A  71    -143.318 -87.106 658.958  1.00  0.00           C
ATOM   1085 1HB  LEU A  71    -143.339 -86.734 657.934  1.00  0.00           H
ATOM   1086 2HB  LEU A  71    -143.911 -88.021 658.976  1.00  0.00           H
ATOM   1087  HG  LEU A  71    -143.248 -85.339 660.161  1.00  0.00           H
ATOM   1088  CG  LEU A  71    -143.996 -86.074 659.861  1.00  0.00           C
ATOM   1089  CD1 LEU A  71    -145.092 -85.320 659.105  1.00  0.00           C
ATOM   1090 1HD1 LEU A  71    -144.655 -84.803 658.251  1.00  0.00           H
ATOM   1091 2HD1 LEU A  71    -145.845 -86.027 658.756  1.00  0.00           H
ATOM   1092 3HD1 LEU A  71    -145.557 -84.592 659.770  1.00  0.00           H
ATOM   1093  CD2 LEU A  71    -144.526 -86.727 661.139  1.00  0.00           C
ATOM   1094 1HD2 LEU A  71    -145.254 -87.495 660.879  1.00  0.00           H
ATOM   1095 2HD2 LEU A  71    -143.699 -87.180 661.685  1.00  0.00           H
ATOM   1096 3HD2 LEU A  71    -145.003 -85.970 661.763  1.00  0.00           H
ATOM   1097  HN  LEU A  71    -141.923 -88.605 657.572  1.00  0.00           H
ATOM   1098  N   VAL A  72    -142.062 -89.439 660.678  1.00  0.00           N
ATOM   1099  CA  VAL A  72    -142.016 -90.214 661.906  1.00  0.00           C
ATOM   1100  C   VAL A  72    -140.590 -90.201 662.459  1.00  0.00           C
ATOM   1101  O   VAL A  72    -140.388 -90.040 663.662  1.00  0.00           O
ATOM   1102  HA  VAL A  72    -142.676 -89.730 662.626  1.00  0.00           H
ATOM   1103  CB  VAL A  72    -142.546 -91.627 661.653  1.00  0.00           C
ATOM   1104  HB  VAL A  72    -142.000 -92.043 660.807  1.00  0.00           H
ATOM   1105  CG1 VAL A  72    -142.298 -92.531 662.863  1.00  0.00           C
ATOM   1106 1HG1 VAL A  72    -141.227 -92.589 663.059  1.00  0.00           H
ATOM   1107 2HG1 VAL A  72    -142.805 -92.118 663.735  1.00  0.00           H
ATOM   1108 3HG1 VAL A  72    -142.684 -93.529 662.656  1.00  0.00           H
ATOM   1109  CG2 VAL A  72    -144.031 -91.598 661.286  1.00  0.00           C
ATOM   1110 1HG2 VAL A  72    -144.599 -91.153 662.103  1.00  0.00           H
ATOM   1111 2HG2 VAL A  72    -144.171 -91.005 660.382  1.00  0.00           H
ATOM   1112 3HG2 VAL A  72    -144.382 -92.615 661.112  1.00  0.00           H
ATOM   1113  HN  VAL A  72    -142.362 -89.945 659.870  1.00  0.00           H
ATOM   1114  N   TYR A  73    -139.637 -90.373 661.555  1.00  0.00           N
ATOM   1115  CA  TYR A  73    -138.236 -90.410 661.940  1.00  0.00           C
ATOM   1116  C   TYR A  73    -137.824 -89.109 662.632  1.00  0.00           C
ATOM   1117  O   TYR A  73    -137.084 -89.132 663.614  1.00  0.00           O
ATOM   1118  HA  TYR A  73    -138.100 -91.240 662.633  1.00  0.00           H
ATOM   1119  CB  TYR A  73    -137.444 -90.555 660.640  1.00  0.00           C
ATOM   1120 1HB  TYR A  73    -137.771 -91.459 660.126  1.00  0.00           H
ATOM   1121 2HB  TYR A  73    -137.680 -89.715 659.987  1.00  0.00           H
ATOM   1122  CG  TYR A  73    -135.928 -90.619 660.838  1.00  0.00           C
ATOM   1123  HD1 TYR A  73    -135.688 -88.489 660.799  1.00  0.00           H
ATOM   1124  CD1 TYR A  73    -135.191 -89.454 660.895  1.00  0.00           C
ATOM   1125  CD2 TYR A  73    -135.299 -91.841 660.960  1.00  0.00           C
ATOM   1126  HD2 TYR A  73    -135.882 -92.761 660.914  1.00  0.00           H
ATOM   1127  HE1 TYR A  73    -133.169 -88.602 661.129  1.00  0.00           H
ATOM   1128  CE1 TYR A  73    -133.764 -89.514 661.082  1.00  0.00           C
ATOM   1129  HE2 TYR A  73    -133.363 -92.859 661.244  1.00  0.00           H
ATOM   1130  CE2 TYR A  73    -133.873 -91.901 661.146  1.00  0.00           C
ATOM   1131  CZ  TYR A  73    -133.176 -90.734 661.198  1.00  0.00           C
ATOM   1132  HH  TYR A  73    -131.563 -91.702 661.691  1.00  0.00           H
ATOM   1133  OH  TYR A  73    -131.828 -90.791 661.375  1.00  0.00           O
ATOM   1134  HN  TYR A  73    -139.809 -90.485 660.576  1.00  0.00           H
ATOM   1135  N   TRP A  74    -138.321 -88.006 662.092  1.00  0.00           N
ATOM   1136  CA  TRP A  74    -137.863 -86.693 662.517  1.00  0.00           C
ATOM   1137  C   TRP A  74    -138.407 -86.435 663.923  1.00  0.00           C
ATOM   1138  O   TRP A  74    -137.657 -86.062 664.824  1.00  0.00           O
ATOM   1139  HA  TRP A  74    -136.773 -86.711 662.536  1.00  0.00           H
ATOM   1140  CB  TRP A  74    -138.274 -85.617 661.509  1.00  0.00           C
ATOM   1141 1HB  TRP A  74    -138.088 -85.988 660.501  1.00  0.00           H
ATOM   1142 2HB  TRP A  74    -139.347 -85.446 661.593  1.00  0.00           H
ATOM   1143  CG  TRP A  74    -137.544 -84.285 661.690  1.00  0.00           C
ATOM   1144  CD1 TRP A  74    -136.567 -83.990 662.559  1.00  0.00           C
ATOM   1145  HD1 TRP A  74    -136.153 -84.696 663.278  1.00  0.00           H
ATOM   1146  CD2 TRP A  74    -137.773 -83.071 660.943  1.00  0.00           C
ATOM   1147  NE1 TRP A  74    -136.152 -82.680 662.428  1.00  0.00           N
ATOM   1148  HE1 TRP A  74    -135.439 -82.229 662.964  1.00  0.00           H
ATOM   1149  CE2 TRP A  74    -136.909 -82.104 661.415  1.00  0.00           C
ATOM   1150  CE3 TRP A  74    -138.681 -82.800 659.905  1.00  0.00           C
ATOM   1151  HE3 TRP A  74    -139.373 -83.546 659.515  1.00  0.00           H
ATOM   1152  HZ2 TRP A  74    -136.175 -80.054 661.296  1.00  0.00           H
ATOM   1153  CZ2 TRP A  74    -136.867 -80.800 660.907  1.00  0.00           C
ATOM   1154  CZ3 TRP A  74    -138.627 -81.492 659.408  1.00  0.00           C
ATOM   1155  HZ3 TRP A  74    -139.310 -81.228 658.601  1.00  0.00           H
ATOM   1156  HH2 TRP A  74    -137.782 -79.510 659.431  1.00  0.00           H
ATOM   1157  CH2 TRP A  74    -137.763 -80.506 659.871  1.00  0.00           C
ATOM   1158  HN  TRP A  74    -139.022 -87.999 661.379  1.00  0.00           H
ATOM   1159  N   TYR A  75    -139.708 -86.642 664.067  1.00  0.00           N
ATOM   1160  CA  TYR A  75    -140.393 -86.272 665.294  1.00  0.00           C
ATOM   1161  C   TYR A  75    -140.184 -87.330 666.379  1.00  0.00           C
ATOM   1162  O   TYR A  75    -140.463 -87.085 667.552  1.00  0.00           O
ATOM   1163  HA  TYR A  75    -139.980 -85.324 665.637  1.00  0.00           H
ATOM   1164  CB  TYR A  75    -141.881 -86.207 664.942  1.00  0.00           C
ATOM   1165 1HB  TYR A  75    -142.123 -87.034 664.275  1.00  0.00           H
ATOM   1166 2HB  TYR A  75    -142.465 -86.349 665.851  1.00  0.00           H
ATOM   1167  CG  TYR A  75    -142.306 -84.895 664.280  1.00  0.00           C
ATOM   1168  HD1 TYR A  75    -142.452 -83.835 666.138  1.00  0.00           H
ATOM   1169  CD1 TYR A  75    -142.557 -83.780 665.054  1.00  0.00           C
ATOM   1170  CD2 TYR A  75    -142.439 -84.826 662.908  1.00  0.00           C
ATOM   1171  HD2 TYR A  75    -142.241 -85.706 662.296  1.00  0.00           H
ATOM   1172  HE1 TYR A  75    -143.159 -81.658 665.031  1.00  0.00           H
ATOM   1173  CE1 TYR A  75    -142.958 -82.546 664.431  1.00  0.00           C
ATOM   1174  HE2 TYR A  75    -142.949 -83.523 661.202  1.00  0.00           H
ATOM   1175  CE2 TYR A  75    -142.840 -83.591 662.284  1.00  0.00           C
ATOM   1176  CZ  TYR A  75    -143.079 -82.512 663.077  1.00  0.00           C
ATOM   1177  HH  TYR A  75    -143.594 -80.640 663.183  1.00  0.00           H
ATOM   1178  OH  TYR A  75    -143.458 -81.346 662.488  1.00  0.00           O
ATOM   1179  HN  TYR A  75    -140.289 -87.054 663.366  1.00  0.00           H
ATOM   1180  N   CYS A  76    -139.694 -88.484 665.950  1.00  0.00           N
ATOM   1181  CA  CYS A  76    -139.455 -89.584 666.868  1.00  0.00           C
ATOM   1182  C   CYS A  76    -138.330 -89.177 667.822  1.00  0.00           C
ATOM   1183  O   CYS A  76    -137.214 -88.896 667.388  1.00  0.00           O
ATOM   1184  HA  CYS A  76    -140.385 -89.744 667.413  1.00  0.00           H
ATOM   1185  CB  CYS A  76    -139.132 -90.881 666.125  1.00  0.00           C
ATOM   1186 1HB  CYS A  76    -139.990 -91.193 665.530  1.00  0.00           H
ATOM   1187 2HB  CYS A  76    -138.307 -90.717 665.432  1.00  0.00           H
ATOM   1188  SG  CYS A  76    -138.691 -92.194 667.321  1.00  0.00           S
ATOM   1189  HG  CYS A  76    -139.886 -92.262 667.900  1.00  0.00           H
ATOM   1190  HN  CYS A  76    -139.462 -88.672 664.995  1.00  0.00           H
ATOM   1191  N   THR A  77    -138.662 -89.158 669.105  1.00  0.00           N
ATOM   1192  CA  THR A  77    -137.745 -88.645 670.108  1.00  0.00           C
ATOM   1193  C   THR A  77    -136.783 -89.744 670.563  1.00  0.00           C
ATOM   1194  O   THR A  77    -135.878 -89.493 671.357  1.00  0.00           O
ATOM   1195  HA  THR A  77    -137.142 -87.860 669.653  1.00  0.00           H
ATOM   1196  CB  THR A  77    -138.576 -88.054 671.249  1.00  0.00           C
ATOM   1197  HB  THR A  77    -137.946 -87.486 671.934  1.00  0.00           H
ATOM   1198  OG1 THR A  77    -139.240 -89.180 671.815  1.00  0.00           O
ATOM   1199  HG1 THR A  77    -138.656 -89.613 672.502  1.00  0.00           H
ATOM   1200  CG2 THR A  77    -139.714 -87.164 670.745  1.00  0.00           C
ATOM   1201 1HG2 THR A  77    -140.381 -87.751 670.113  1.00  0.00           H
ATOM   1202 2HG2 THR A  77    -139.300 -86.337 670.168  1.00  0.00           H
ATOM   1203 3HG2 THR A  77    -140.271 -86.771 671.595  1.00  0.00           H
ATOM   1204  HN  THR A  77    -139.538 -89.485 669.460  1.00  0.00           H
ATOM   1205  N   ARG A  78    -137.011 -90.940 670.040  1.00  0.00           N
ATOM   1206  CA  ARG A  78    -136.231 -92.096 670.447  1.00  0.00           C
ATOM   1207  C   ARG A  78    -134.835 -92.040 669.823  1.00  0.00           C
ATOM   1208  O   ARG A  78    -134.642 -91.418 668.780  1.00  0.00           O
ATOM   1209  HA  ARG A  78    -136.178 -92.028 671.533  1.00  0.00           H
ATOM   1210  CB  ARG A  78    -136.917 -93.399 670.029  1.00  0.00           C
ATOM   1211 1HB  ARG A  78    -136.675 -94.186 670.743  1.00  0.00           H
ATOM   1212 2HB  ARG A  78    -137.999 -93.268 670.053  1.00  0.00           H
ATOM   1213  CG  ARG A  78    -136.480 -93.823 668.626  1.00  0.00           C
ATOM   1214 1HG  ARG A  78    -136.442 -92.950 667.974  1.00  0.00           H
ATOM   1215 2HG  ARG A  78    -135.472 -94.236 668.664  1.00  0.00           H
ATOM   1216  CD  ARG A  78    -137.441 -94.861 668.043  1.00  0.00           C
ATOM   1217 1HD  ARG A  78    -137.277 -95.828 668.519  1.00  0.00           H
ATOM   1218 2HD  ARG A  78    -138.471 -94.573 668.252  1.00  0.00           H
ATOM   1219  HE  ARG A  78    -136.835 -94.196 666.101  1.00  0.00           H
ATOM   1220  NE  ARG A  78    -137.236 -94.977 666.582  1.00  0.00           N
ATOM   1221  CZ  ARG A  78    -137.553 -96.061 665.862  1.00  0.00           C
ATOM   1222  NH1 ARG A  78    -138.092 -97.136 666.453  1.00  0.00           N
ATOM   1223 1HH1 ARG A  78    -138.261 -97.133 667.439  1.00  0.00           H
ATOM   1224 2HH1 ARG A  78    -138.326 -97.942 665.909  1.00  0.00           H
ATOM   1225  NH2 ARG A  78    -137.322 -96.056 664.542  1.00  0.00           N
ATOM   1226 1HH2 ARG A  78    -137.553 -96.857 663.990  1.00  0.00           H
ATOM   1227 2HH2 ARG A  78    -136.919 -95.250 664.108  1.00  0.00           H
ATOM   1228  HN  ARG A  78    -137.713 -91.125 669.352  1.00  0.00           H
ATOM   1229  N   VAL A  79    -133.897 -92.699 670.488  1.00  0.00           N
ATOM   1230  CA  VAL A  79    -132.564 -92.864 669.935  1.00  0.00           C
ATOM   1231  C   VAL A  79    -132.653 -93.654 668.628  1.00  0.00           C
ATOM   1232  O   VAL A  79    -133.230 -94.739 668.592  1.00  0.00           O
ATOM   1233  HA  VAL A  79    -132.172 -91.871 669.719  1.00  0.00           H
ATOM   1234  CB  VAL A  79    -131.647 -93.521 670.969  1.00  0.00           C
ATOM   1235  HB  VAL A  79    -132.015 -94.531 671.150  1.00  0.00           H
ATOM   1236  CG1 VAL A  79    -130.215 -93.630 670.441  1.00  0.00           C
ATOM   1237 1HG1 VAL A  79    -130.208 -94.234 669.533  1.00  0.00           H
ATOM   1238 2HG1 VAL A  79    -129.833 -92.634 670.218  1.00  0.00           H
ATOM   1239 3HG1 VAL A  79    -129.584 -94.101 671.195  1.00  0.00           H
ATOM   1240  CG2 VAL A  79    -131.685 -92.762 672.297  1.00  0.00           C
ATOM   1241 1HG2 VAL A  79    -131.354 -91.736 672.138  1.00  0.00           H
ATOM   1242 2HG2 VAL A  79    -132.704 -92.759 672.685  1.00  0.00           H
ATOM   1243 3HG2 VAL A  79    -131.024 -93.250 673.014  1.00  0.00           H
ATOM   1244  HN  VAL A  79    -134.037 -93.115 671.387  1.00  0.00           H
ATOM   1245  N   LYS A  80    -132.072 -93.078 667.585  1.00  0.00           N
ATOM   1246  CA  LYS A  80    -132.073 -93.717 666.280  1.00  0.00           C
ATOM   1247  C   LYS A  80    -131.243 -95.000 666.345  1.00  0.00           C
ATOM   1248  O   LYS A  80    -130.342 -95.120 667.173  1.00  0.00           O
ATOM   1249  HA  LYS A  80    -133.104 -93.983 666.048  1.00  0.00           H
ATOM   1250  CB  LYS A  80    -131.606 -92.736 665.203  1.00  0.00           C
ATOM   1251 1HB  LYS A  80    -130.527 -92.597 665.275  1.00  0.00           H
ATOM   1252 2HB  LYS A  80    -131.808 -93.151 664.216  1.00  0.00           H
ATOM   1253  CG  LYS A  80    -132.309 -91.385 665.349  1.00  0.00           C
ATOM   1254 1HG  LYS A  80    -132.069 -90.948 666.318  1.00  0.00           H
ATOM   1255 2HG  LYS A  80    -131.942 -90.696 664.589  1.00  0.00           H
ATOM   1256  CD  LYS A  80    -133.826 -91.540 665.214  1.00  0.00           C
ATOM   1257 1HD  LYS A  80    -134.071 -91.901 664.216  1.00  0.00           H
ATOM   1258 2HD  LYS A  80    -134.182 -92.289 665.921  1.00  0.00           H
ATOM   1259  CE  LYS A  80    -134.537 -90.209 665.471  1.00  0.00           C
ATOM   1260 1HE  LYS A  80    -134.210 -89.793 666.423  1.00  0.00           H
ATOM   1261 2HE  LYS A  80    -134.265 -89.490 664.698  1.00  0.00           H
ATOM   1262  NZ  LYS A  80    -136.004 -90.401 665.484  1.00  0.00           N
ATOM   1263 1HZ  LYS A  80    -136.455 -89.539 665.770  1.00  0.00           H
ATOM   1264 2HZ  LYS A  80    -136.321 -90.656 664.555  1.00  0.00           H
ATOM   1265 3HZ  LYS A  80    -136.243 -91.139 666.137  1.00  0.00           H
ATOM   1266  HN  LYS A  80    -131.608 -92.193 667.622  1.00  0.00           H
ATOM   1267  N   THR A  81    -131.578 -95.928 665.460  1.00  0.00           N
ATOM   1268  CA  THR A  81    -130.758 -97.113 665.273  1.00  0.00           C
ATOM   1269  C   THR A  81    -130.166 -97.135 663.862  1.00  0.00           C
ATOM   1270  O   THR A  81    -130.524 -96.310 663.023  1.00  0.00           O
ATOM   1271  HA  THR A  81    -129.921 -97.066 665.970  1.00  0.00           H
ATOM   1272  CB  THR A  81    -131.618 -98.338 665.590  1.00  0.00           C
ATOM   1273  HB  THR A  81    -131.009 -99.241 665.630  1.00  0.00           H
ATOM   1274  OG1 THR A  81    -132.628 -98.322 664.586  1.00  0.00           O
ATOM   1275  HG1 THR A  81    -133.003 -99.241 664.462  1.00  0.00           H
ATOM   1276  CG2 THR A  81    -132.392 -98.187 666.901  1.00  0.00           C
ATOM   1277 1HG2 THR A  81    -133.052 -97.321 666.835  1.00  0.00           H
ATOM   1278 2HG2 THR A  81    -131.691 -98.047 667.723  1.00  0.00           H
ATOM   1279 3HG2 THR A  81    -132.986 -99.083 667.078  1.00  0.00           H
ATOM   1280  HN  THR A  81    -132.390 -95.880 664.879  1.00  0.00           H
ATOM   1281  N   MET A  82    -129.271 -98.087 663.645  1.00  0.00           N
ATOM   1282  CA  MET A  82    -128.707 -98.296 662.322  1.00  0.00           C
ATOM   1283  C   MET A  82    -129.808 -98.535 661.287  1.00  0.00           C
ATOM   1284  O   MET A  82    -129.781 -97.957 660.202  1.00  0.00           O
ATOM   1285  HA  MET A  82    -128.169 -97.378 662.084  1.00  0.00           H
ATOM   1286  CB  MET A  82    -127.764 -99.501 662.353  1.00  0.00           C
ATOM   1287 1HB  MET A  82    -126.937 -99.302 663.034  1.00  0.00           H
ATOM   1288 2HB  MET A  82    -128.294-100.371 662.740  1.00  0.00           H
ATOM   1289  CG  MET A  82    -127.220 -99.807 660.956  1.00  0.00           C
ATOM   1290 1HG  MET A  82    -127.948-100.392 660.394  1.00  0.00           H
ATOM   1291 2HG  MET A  82    -127.063 -98.880 660.406  1.00  0.00           H
ATOM   1292  SD  MET A  82    -125.684-100.708 661.084  1.00  0.00           S
ATOM   1293  CE  MET A  82    -125.137-100.629 659.386  1.00  0.00           C
ATOM   1294 1HE  MET A  82    -125.878-101.105 658.744  1.00  0.00           H
ATOM   1295 2HE  MET A  82    -125.017 -99.587 659.091  1.00  0.00           H
ATOM   1296 3HE  MET A  82    -124.183-101.147 659.288  1.00  0.00           H
ATOM   1297  HN  MET A  82    -128.932 -98.708 664.351  1.00  0.00           H
ATOM   1298  N   THR A  83    -130.751 -99.388 661.660  1.00  0.00           N
ATOM   1299  CA  THR A  83    -131.882 -99.678 660.796  1.00  0.00           C
ATOM   1300  C   THR A  83    -132.611 -98.386 660.421  1.00  0.00           C
ATOM   1301  O   THR A  83    -132.938 -98.170 659.255  1.00  0.00           O
ATOM   1302  HA  THR A  83    -131.505-100.113 659.870  1.00  0.00           H
ATOM   1303  CB  THR A  83    -132.776-100.694 661.511  1.00  0.00           C
ATOM   1304  HB  THR A  83    -133.529-100.191 662.117  1.00  0.00           H
ATOM   1305  OG1 THR A  83    -131.860-101.518 662.228  1.00  0.00           O
ATOM   1306  HG1 THR A  83    -131.164-101.876 661.606  1.00  0.00           H
ATOM   1307  CG2 THR A  83    -133.461-101.656 660.540  1.00  0.00           C
ATOM   1308 1HG2 THR A  83    -132.706-102.209 659.981  1.00  0.00           H
ATOM   1309 2HG2 THR A  83    -134.084-101.091 659.847  1.00  0.00           H
ATOM   1310 3HG2 THR A  83    -134.083-102.356 661.099  1.00  0.00           H
ATOM   1311  HN  THR A  83    -130.750 -99.876 662.533  1.00  0.00           H
ATOM   1312  N   ASP A  84    -132.844 -97.561 661.431  1.00  0.00           N
ATOM   1313  CA  ASP A  84    -133.612 -96.342 661.240  1.00  0.00           C
ATOM   1314  C   ASP A  84    -132.916 -95.464 660.198  1.00  0.00           C
ATOM   1315  O   ASP A  84    -133.575 -94.780 659.417  1.00  0.00           O
ATOM   1316  HA  ASP A  84    -134.598 -96.673 660.914  1.00  0.00           H
ATOM   1317  CB  ASP A  84    -133.710 -95.543 662.541  1.00  0.00           C
ATOM   1318 1HB  ASP A  84    -132.714 -95.232 662.857  1.00  0.00           H
ATOM   1319 2HB  ASP A  84    -134.289 -94.635 662.372  1.00  0.00           H
ATOM   1320  CG  ASP A  84    -134.366 -96.374 663.646  1.00  0.00           C
ATOM   1321  OD1 ASP A  84    -135.214 -97.221 663.292  1.00  0.00           O
ATOM   1322  OD2 ASP A  84    -134.004 -96.143 664.820  1.00  0.00           O
ATOM   1323  HN  ASP A  84    -132.519 -97.714 662.364  1.00  0.00           H
ATOM   1324  N   MET A  85    -131.592 -95.513 660.219  1.00  0.00           N
ATOM   1325  CA  MET A  85    -130.799 -94.722 659.293  1.00  0.00           C
ATOM   1326  C   MET A  85    -131.023 -95.180 657.850  1.00  0.00           C
ATOM   1327  O   MET A  85    -131.200 -94.356 656.954  1.00  0.00           O
ATOM   1328  HA  MET A  85    -131.145 -93.695 659.413  1.00  0.00           H
ATOM   1329  CB  MET A  85    -129.316 -94.856 659.647  1.00  0.00           C
ATOM   1330 1HB  MET A  85    -129.168 -94.618 660.700  1.00  0.00           H
ATOM   1331 2HB  MET A  85    -128.996 -95.888 659.505  1.00  0.00           H
ATOM   1332  CG  MET A  85    -128.461 -93.927 658.783  1.00  0.00           C
ATOM   1333 1HG  MET A  85    -127.409 -94.040 659.045  1.00  0.00           H
ATOM   1334 2HG  MET A  85    -128.559 -94.200 657.733  1.00  0.00           H
ATOM   1335  SD  MET A  85    -128.968 -92.232 659.021  1.00  0.00           S
ATOM   1336  CE  MET A  85    -128.566 -92.027 660.748  1.00  0.00           C
ATOM   1337 1HE  MET A  85    -129.131 -92.746 661.341  1.00  0.00           H
ATOM   1338 2HE  MET A  85    -127.499 -92.195 660.894  1.00  0.00           H
ATOM   1339 3HE  MET A  85    -128.821 -91.016 661.063  1.00  0.00           H
ATOM   1340  HN  MET A  85    -131.063 -96.078 660.852  1.00  0.00           H
ATOM   1341  N   PHE A  86    -131.006 -96.492 657.670  1.00  0.00           N
ATOM   1342  CA  PHE A  86    -131.201 -97.069 656.351  1.00  0.00           C
ATOM   1343  C   PHE A  86    -132.628 -96.831 655.853  1.00  0.00           C
ATOM   1344  O   PHE A  86    -132.837 -96.533 654.678  1.00  0.00           O
ATOM   1345  HA  PHE A  86    -130.496 -96.581 655.677  1.00  0.00           H
ATOM   1346  CB  PHE A  86    -130.964 -98.575 656.482  1.00  0.00           C
ATOM   1347 1HB  PHE A  86    -131.608 -98.967 657.269  1.00  0.00           H
ATOM   1348 2HB  PHE A  86    -131.264 -99.062 655.553  1.00  0.00           H
ATOM   1349  CG  PHE A  86    -129.515 -98.952 656.794  1.00  0.00           C
ATOM   1350  HD1 PHE A  86    -128.708 -97.430 655.548  1.00  0.00           H
ATOM   1351  CD1 PHE A  86    -128.493 -98.257 656.226  1.00  0.00           C
ATOM   1352  CD2 PHE A  86    -129.247 -99.983 657.640  1.00  0.00           C
ATOM   1353  HD2 PHE A  86    -130.066-100.541 658.095  1.00  0.00           H
ATOM   1354  HE1 PHE A  86    -126.330 -98.050 656.060  1.00  0.00           H
ATOM   1355  CE1 PHE A  86    -127.148 -98.607 656.515  1.00  0.00           C
ATOM   1356  CE2 PHE A  86    -127.902-100.334 657.929  1.00  0.00           C
ATOM   1357  HE2 PHE A  86    -127.688-101.160 658.607  1.00  0.00           H
ATOM   1358  HZ  PHE A  86    -125.848 -99.907 657.583  1.00  0.00           H
ATOM   1359  CZ  PHE A  86    -126.881 -99.638 657.361  1.00  0.00           C
ATOM   1360  HN  PHE A  86    -130.864 -97.156 658.405  1.00  0.00           H
ATOM   1361  N   LEU A  87    -133.572 -96.971 656.772  1.00  0.00           N
ATOM   1362  CA  LEU A  87    -134.976 -96.809 656.432  1.00  0.00           C
ATOM   1363  C   LEU A  87    -135.214 -95.384 655.929  1.00  0.00           C
ATOM   1364  O   LEU A  87    -136.003 -95.171 655.010  1.00  0.00           O
ATOM   1365  HA  LEU A  87    -135.198 -97.503 655.622  1.00  0.00           H
ATOM   1366  CB  LEU A  87    -135.862 -97.199 657.618  1.00  0.00           C
ATOM   1367 1HB  LEU A  87    -135.518 -96.655 658.497  1.00  0.00           H
ATOM   1368 2HB  LEU A  87    -136.878 -96.863 657.412  1.00  0.00           H
ATOM   1369  HG  LEU A  87    -134.941 -98.973 658.379  1.00  0.00           H
ATOM   1370  CG  LEU A  87    -135.907 -98.690 657.960  1.00  0.00           C
ATOM   1371  CD1 LEU A  87    -136.965 -98.975 659.027  1.00  0.00           C
ATOM   1372 1HD1 LEU A  87    -136.729 -98.416 659.932  1.00  0.00           H
ATOM   1373 2HD1 LEU A  87    -137.945 -98.672 658.657  1.00  0.00           H
ATOM   1374 3HD1 LEU A  87    -136.976-100.042 659.251  1.00  0.00           H
ATOM   1375  CD2 LEU A  87    -136.118 -99.535 656.702  1.00  0.00           C
ATOM   1376 1HD2 LEU A  87    -137.061 -99.256 656.231  1.00  0.00           H
ATOM   1377 2HD2 LEU A  87    -135.298 -99.361 656.005  1.00  0.00           H
ATOM   1378 3HD2 LEU A  87    -136.146-100.590 656.973  1.00  0.00           H
ATOM   1379  HN  LEU A  87    -133.392 -97.190 657.730  1.00  0.00           H
ATOM   1380  N   LEU A  88    -134.517 -94.446 656.554  1.00  0.00           N
ATOM   1381  CA  LEU A  88    -134.624 -93.050 656.164  1.00  0.00           C
ATOM   1382  C   LEU A  88    -134.184 -92.898 654.706  1.00  0.00           C
ATOM   1383  O   LEU A  88    -134.911 -92.332 653.891  1.00  0.00           O
ATOM   1384  HA  LEU A  88    -135.674 -92.770 656.239  1.00  0.00           H
ATOM   1385  CB  LEU A  88    -133.847 -92.161 657.137  1.00  0.00           C
ATOM   1386 1HB  LEU A  88    -134.317 -92.232 658.117  1.00  0.00           H
ATOM   1387 2HB  LEU A  88    -132.838 -92.562 657.237  1.00  0.00           H
ATOM   1388  HG  LEU A  88    -133.375 -90.618 655.733  1.00  0.00           H
ATOM   1389  CG  LEU A  88    -133.743 -90.683 656.757  1.00  0.00           C
ATOM   1390  CD1 LEU A  88    -135.118 -90.011 656.787  1.00  0.00           C
ATOM   1391 1HD1 LEU A  88    -135.780 -90.508 656.079  1.00  0.00           H
ATOM   1392 2HD1 LEU A  88    -135.537 -90.086 657.791  1.00  0.00           H
ATOM   1393 3HD1 LEU A  88    -135.015 -88.961 656.514  1.00  0.00           H
ATOM   1394  CD2 LEU A  88    -132.732 -89.958 657.648  1.00  0.00           C
ATOM   1395 1HD2 LEU A  88    -133.047 -90.031 658.689  1.00  0.00           H
ATOM   1396 2HD2 LEU A  88    -131.751 -90.418 657.532  1.00  0.00           H
ATOM   1397 3HD2 LEU A  88    -132.678 -88.909 657.357  1.00  0.00           H
ATOM   1398  HN  LEU A  88    -133.891 -94.626 657.312  1.00  0.00           H
ATOM   1399  N   ASN A  89    -132.997 -93.413 654.422  1.00  0.00           N
ATOM   1400  CA  ASN A  89    -132.391 -93.221 653.116  1.00  0.00           C
ATOM   1401  C   ASN A  89    -133.216 -93.962 652.062  1.00  0.00           C
ATOM   1402  O   ASN A  89    -133.281 -93.539 650.909  1.00  0.00           O
ATOM   1403  HA  ASN A  89    -132.386 -92.142 652.958  1.00  0.00           H
ATOM   1404  CB  ASN A  89    -130.967 -93.780 653.081  1.00  0.00           C
ATOM   1405 1HB  ASN A  89    -130.932 -94.728 653.619  1.00  0.00           H
ATOM   1406 2HB  ASN A  89    -130.679 -93.987 652.051  1.00  0.00           H
ATOM   1407  CG  ASN A  89    -129.976 -92.796 653.706  1.00  0.00           C
ATOM   1408  OD1 ASN A  89    -129.340 -92.004 653.032  1.00  0.00           O
ATOM   1409  ND2 ASN A  89    -129.882 -92.891 655.030  1.00  0.00           N
ATOM   1410 1HD2 ASN A  89    -130.433 -93.564 655.524  1.00  0.00           H
ATOM   1411 2HD2 ASN A  89    -129.259 -92.290 655.531  1.00  0.00           H
ATOM   1412  HN  ASN A  89    -132.453 -93.952 655.065  1.00  0.00           H
ATOM   1413  N   LEU A  90    -133.826 -95.056 652.495  1.00  0.00           N
ATOM   1414  CA  LEU A  90    -134.644 -95.859 651.604  1.00  0.00           C
ATOM   1415  C   LEU A  90    -135.851 -95.037 651.146  1.00  0.00           C
ATOM   1416  O   LEU A  90    -136.170 -95.003 649.959  1.00  0.00           O
ATOM   1417  HA  LEU A  90    -134.038 -96.098 650.730  1.00  0.00           H
ATOM   1418  CB  LEU A  90    -135.020 -97.184 652.270  1.00  0.00           C
ATOM   1419 1HB  LEU A  90    -134.131 -97.592 652.751  1.00  0.00           H
ATOM   1420 2HB  LEU A  90    -135.744 -96.979 653.059  1.00  0.00           H
ATOM   1421  HG  LEU A  90    -136.309 -97.777 650.669  1.00  0.00           H
ATOM   1422  CG  LEU A  90    -135.604 -98.257 651.348  1.00  0.00           C
ATOM   1423  CD1 LEU A  90    -134.511 -98.894 650.488  1.00  0.00           C
ATOM   1424 1HD1 LEU A  90    -134.036 -98.127 649.875  1.00  0.00           H
ATOM   1425 2HD1 LEU A  90    -133.764 -99.357 651.133  1.00  0.00           H
ATOM   1426 3HD1 LEU A  90    -134.953 -99.653 649.842  1.00  0.00           H
ATOM   1427  CD2 LEU A  90    -136.386 -99.301 652.147  1.00  0.00           C
ATOM   1428 1HD2 LEU A  90    -135.722 -99.781 652.865  1.00  0.00           H
ATOM   1429 2HD2 LEU A  90    -137.204 -98.814 652.678  1.00  0.00           H
ATOM   1430 3HD2 LEU A  90    -136.790-100.051 651.467  1.00  0.00           H
ATOM   1431  HN  LEU A  90    -133.767 -95.394 653.435  1.00  0.00           H
ATOM   1432  N   ALA A  91    -136.489 -94.393 652.113  1.00  0.00           N
ATOM   1433  CA  ALA A  91    -137.681 -93.612 651.832  1.00  0.00           C
ATOM   1434  C   ALA A  91    -137.316 -92.447 650.910  1.00  0.00           C
ATOM   1435  O   ALA A  91    -138.094 -92.078 650.032  1.00  0.00           O
ATOM   1436  HA  ALA A  91    -138.390 -94.261 651.319  1.00  0.00           H
ATOM   1437  CB  ALA A  91    -138.305 -93.141 653.147  1.00  0.00           C
ATOM   1438 1HB  ALA A  91    -138.573 -94.006 653.753  1.00  0.00           H
ATOM   1439 2HB  ALA A  91    -137.587 -92.526 653.690  1.00  0.00           H
ATOM   1440 3HB  ALA A  91    -139.199 -92.554 652.936  1.00  0.00           H
ATOM   1441  HN  ALA A  91    -136.204 -94.400 653.072  1.00  0.00           H
ATOM   1442  N   ILE A  92    -136.131 -91.900 651.141  1.00  0.00           N
ATOM   1443  CA  ILE A  92    -135.654 -90.784 650.342  1.00  0.00           C
ATOM   1444  C   ILE A  92    -135.472 -91.241 648.893  1.00  0.00           C
ATOM   1445  O   ILE A  92    -135.916 -90.566 647.965  1.00  0.00           O
ATOM   1446  HA  ILE A  92    -136.422 -90.012 650.366  1.00  0.00           H
ATOM   1447  CB  ILE A  92    -134.389 -90.184 650.961  1.00  0.00           C
ATOM   1448  HB  ILE A  92    -133.695 -90.997 651.175  1.00  0.00           H
ATOM   1449  CG1 ILE A  92    -134.703 -89.496 652.291  1.00  0.00           C
ATOM   1450 1HG1 ILE A  92    -135.266 -88.581 652.107  1.00  0.00           H
ATOM   1451 2HG1 ILE A  92    -135.337 -90.143 652.898  1.00  0.00           H
ATOM   1452  CG2 ILE A  92    -133.692 -89.241 649.978  1.00  0.00           C
ATOM   1453 1HG2 ILE A  92    -133.414 -89.793 649.080  1.00  0.00           H
ATOM   1454 2HG2 ILE A  92    -134.369 -88.430 649.710  1.00  0.00           H
ATOM   1455 3HG2 ILE A  92    -132.797 -88.829 650.443  1.00  0.00           H
ATOM   1456  CD1 ILE A  92    -133.419 -89.168 653.055  1.00  0.00           C
ATOM   1457 1HD1 ILE A  92    -132.872 -90.088 653.258  1.00  0.00           H
ATOM   1458 2HD1 ILE A  92    -132.800 -88.501 652.454  1.00  0.00           H
ATOM   1459 3HD1 ILE A  92    -133.671 -88.679 653.996  1.00  0.00           H
ATOM   1460  HN  ILE A  92    -135.504 -92.206 651.857  1.00  0.00           H
ATOM   1461  N   ALA A  93    -134.818 -92.384 648.744  1.00  0.00           N
ATOM   1462  CA  ALA A  93    -134.504 -92.899 647.422  1.00  0.00           C
ATOM   1463  C   ALA A  93    -135.803 -93.127 646.646  1.00  0.00           C
ATOM   1464  O   ALA A  93    -135.891 -92.796 645.465  1.00  0.00           O
ATOM   1465  HA  ALA A  93    -133.909 -92.146 646.905  1.00  0.00           H
ATOM   1466  CB  ALA A  93    -133.674 -94.177 647.557  1.00  0.00           C
ATOM   1467 1HB  ALA A  93    -132.749 -93.955 648.089  1.00  0.00           H
ATOM   1468 2HB  ALA A  93    -134.242 -94.923 648.112  1.00  0.00           H
ATOM   1469 3HB  ALA A  93    -133.438 -94.563 646.565  1.00  0.00           H
ATOM   1470  HN  ALA A  93    -134.506 -92.952 649.505  1.00  0.00           H
ATOM   1471  N   ASP A  94    -136.780 -93.690 647.343  1.00  0.00           N
ATOM   1472  CA  ASP A  94    -138.062 -93.987 646.727  1.00  0.00           C
ATOM   1473  C   ASP A  94    -138.710 -92.685 646.253  1.00  0.00           C
ATOM   1474  O   ASP A  94    -139.204 -92.607 645.129  1.00  0.00           O
ATOM   1475  HA  ASP A  94    -137.834 -94.664 645.904  1.00  0.00           H
ATOM   1476  CB  ASP A  94    -139.012 -94.651 647.727  1.00  0.00           C
ATOM   1477 1HB  ASP A  94    -138.946 -94.143 648.689  1.00  0.00           H
ATOM   1478 2HB  ASP A  94    -140.040 -94.547 647.381  1.00  0.00           H
ATOM   1479  CG  ASP A  94    -138.675 -96.133 647.902  1.00  0.00           C
ATOM   1480  OD1 ASP A  94    -138.169 -96.720 646.922  1.00  0.00           O
ATOM   1481  OD2 ASP A  94    -138.930 -96.645 649.014  1.00  0.00           O
ATOM   1482  HN  ASP A  94    -136.706 -93.941 648.308  1.00  0.00           H
ATOM   1483  N   LEU A  95    -138.686 -91.695 647.133  1.00  0.00           N
ATOM   1484  CA  LEU A  95    -139.324 -90.421 646.843  1.00  0.00           C
ATOM   1485  C   LEU A  95    -138.696 -89.815 645.587  1.00  0.00           C
ATOM   1486  O   LEU A  95    -139.398 -89.260 644.744  1.00  0.00           O
ATOM   1487  HA  LEU A  95    -140.376 -90.621 646.641  1.00  0.00           H
ATOM   1488  CB  LEU A  95    -139.264 -89.502 648.065  1.00  0.00           C
ATOM   1489 1HB  LEU A  95    -138.266 -89.571 648.498  1.00  0.00           H
ATOM   1490 2HB  LEU A  95    -139.395 -88.474 647.728  1.00  0.00           H
ATOM   1491  HG  LEU A  95    -140.153 -90.811 649.504  1.00  0.00           H
ATOM   1492  CG  LEU A  95    -140.287 -89.784 649.167  1.00  0.00           C
ATOM   1493  CD1 LEU A  95    -140.054 -88.876 650.377  1.00  0.00           C
ATOM   1494 1HD1 LEU A  95    -139.055 -89.052 650.775  1.00  0.00           H
ATOM   1495 2HD1 LEU A  95    -140.145 -87.834 650.072  1.00  0.00           H
ATOM   1496 3HD1 LEU A  95    -140.795 -89.097 651.145  1.00  0.00           H
ATOM   1497  CD2 LEU A  95    -141.716 -89.667 648.631  1.00  0.00           C
ATOM   1498 1HD2 LEU A  95    -141.880 -88.660 648.250  1.00  0.00           H
ATOM   1499 2HD2 LEU A  95    -141.861 -90.388 647.826  1.00  0.00           H
ATOM   1500 3HD2 LEU A  95    -142.423 -89.872 649.434  1.00  0.00           H
ATOM   1501  HN  LEU A  95    -138.243 -91.752 648.027  1.00  0.00           H
ATOM   1502  N   LEU A  96    -137.380 -89.943 645.501  1.00  0.00           N
ATOM   1503  CA  LEU A  96    -136.637 -89.325 644.416  1.00  0.00           C
ATOM   1504  C   LEU A  96    -137.113 -89.906 643.083  1.00  0.00           C
ATOM   1505  O   LEU A  96    -137.124 -89.211 642.068  1.00  0.00           O
ATOM   1506  HA  LEU A  96    -136.865 -88.260 644.429  1.00  0.00           H
ATOM   1507  CB  LEU A  96    -135.131 -89.470 644.646  1.00  0.00           C
ATOM   1508 1HB  LEU A  96    -134.920 -90.510 644.894  1.00  0.00           H
ATOM   1509 2HB  LEU A  96    -134.618 -89.254 643.709  1.00  0.00           H
ATOM   1510  HG  LEU A  96    -134.984 -88.862 646.692  1.00  0.00           H
ATOM   1511  CG  LEU A  96    -134.532 -88.583 645.740  1.00  0.00           C
ATOM   1512  CD1 LEU A  96    -133.025 -88.814 645.869  1.00  0.00           C
ATOM   1513 1HD1 LEU A  96    -132.838 -89.857 646.124  1.00  0.00           H
ATOM   1514 2HD1 LEU A  96    -132.539 -88.578 644.922  1.00  0.00           H
ATOM   1515 3HD1 LEU A  96    -132.625 -88.171 646.653  1.00  0.00           H
ATOM   1516  CD2 LEU A  96    -134.868 -87.110 645.496  1.00  0.00           C
ATOM   1517 1HD2 LEU A  96    -134.462 -86.800 644.533  1.00  0.00           H
ATOM   1518 2HD2 LEU A  96    -135.950 -86.979 645.494  1.00  0.00           H
ATOM   1519 3HD2 LEU A  96    -134.430 -86.502 646.288  1.00  0.00           H
ATOM   1520  HN  LEU A  96    -136.824 -90.456 646.155  1.00  0.00           H
ATOM   1521  N   PHE A  97    -137.495 -91.174 643.128  1.00  0.00           N
ATOM   1522  CA  PHE A  97    -137.989 -91.850 641.941  1.00  0.00           C
ATOM   1523  C   PHE A  97    -139.456 -91.501 641.682  1.00  0.00           C
ATOM   1524  O   PHE A  97    -139.830 -91.176 640.556  1.00  0.00           O
ATOM   1525  HA  PHE A  97    -137.383 -91.512 641.101  1.00  0.00           H
ATOM   1526  CB  PHE A  97    -137.873 -93.353 642.202  1.00  0.00           C
ATOM   1527 1HB  PHE A  97    -136.819 -93.628 642.222  1.00  0.00           H
ATOM   1528 2HB  PHE A  97    -138.279 -93.573 643.189  1.00  0.00           H
ATOM   1529  CG  PHE A  97    -138.592 -94.222 641.167  1.00  0.00           C
ATOM   1530  HD1 PHE A  97    -139.615 -95.366 642.638  1.00  0.00           H
ATOM   1531  CD1 PHE A  97    -139.444 -95.200 641.574  1.00  0.00           C
ATOM   1532  CD2 PHE A  97    -138.378 -94.015 639.840  1.00  0.00           C
ATOM   1533  HD2 PHE A  97    -137.695 -93.231 639.513  1.00  0.00           H
ATOM   1534  HE1 PHE A  97    -140.794 -96.790 640.940  1.00  0.00           H
ATOM   1535  CE1 PHE A  97    -140.111 -96.006 640.613  1.00  0.00           C
ATOM   1536  CE2 PHE A  97    -139.045 -94.820 638.879  1.00  0.00           C
ATOM   1537  HE2 PHE A  97    -138.874 -94.655 637.816  1.00  0.00           H
ATOM   1538  HZ  PHE A  97    -140.409 -96.417 638.549  1.00  0.00           H
ATOM   1539  CZ  PHE A  97    -139.897 -95.799 639.286  1.00  0.00           C
ATOM   1540  HN  PHE A  97    -137.470 -91.736 643.955  1.00  0.00           H
ATOM   1541  N   LEU A  98    -140.246 -91.580 642.742  1.00  0.00           N
ATOM   1542  CA  LEU A  98    -141.689 -91.481 642.609  1.00  0.00           C
ATOM   1543  C   LEU A  98    -142.044 -90.170 641.904  1.00  0.00           C
ATOM   1544  O   LEU A  98    -142.973 -90.126 641.099  1.00  0.00           O
ATOM   1545  HA  LEU A  98    -142.017 -92.310 641.982  1.00  0.00           H
ATOM   1546  CB  LEU A  98    -142.366 -91.649 643.971  1.00  0.00           C
ATOM   1547 1HB  LEU A  98    -141.880 -90.980 644.681  1.00  0.00           H
ATOM   1548 2HB  LEU A  98    -143.402 -91.322 643.882  1.00  0.00           H
ATOM   1549  HG  LEU A  98    -141.353 -93.474 644.436  1.00  0.00           H
ATOM   1550  CG  LEU A  98    -142.355 -93.063 644.556  1.00  0.00           C
ATOM   1551  CD1 LEU A  98    -142.657 -93.038 646.055  1.00  0.00           C
ATOM   1552 1HD1 LEU A  98    -141.902 -92.442 646.568  1.00  0.00           H
ATOM   1553 2HD1 LEU A  98    -143.641 -92.600 646.221  1.00  0.00           H
ATOM   1554 3HD1 LEU A  98    -142.643 -94.056 646.445  1.00  0.00           H
ATOM   1555  CD2 LEU A  98    -143.313 -93.979 643.793  1.00  0.00           C
ATOM   1556 1HD2 LEU A  98    -144.326 -93.582 643.859  1.00  0.00           H
ATOM   1557 2HD2 LEU A  98    -143.011 -94.031 642.747  1.00  0.00           H
ATOM   1558 3HD2 LEU A  98    -143.286 -94.978 644.229  1.00  0.00           H
ATOM   1559  HN  LEU A  98    -139.916 -91.708 643.677  1.00  0.00           H
ATOM   1560  N   VAL A  99    -141.284 -89.135 642.231  1.00  0.00           N
ATOM   1561  CA  VAL A  99    -141.562 -87.808 641.709  1.00  0.00           C
ATOM   1562  C   VAL A  99    -141.393 -87.817 640.189  1.00  0.00           C
ATOM   1563  O   VAL A  99    -141.825 -86.888 639.507  1.00  0.00           O
ATOM   1564  HA  VAL A  99    -142.600 -87.573 641.945  1.00  0.00           H
ATOM   1565  CB  VAL A  99    -140.673 -86.775 642.404  1.00  0.00           C
ATOM   1566  HB  VAL A  99    -140.672 -86.997 643.472  1.00  0.00           H
ATOM   1567  CG1 VAL A  99    -139.230 -86.869 641.904  1.00  0.00           C
ATOM   1568 1HG1 VAL A  99    -138.838 -87.865 642.112  1.00  0.00           H
ATOM   1569 2HG1 VAL A  99    -139.205 -86.686 640.830  1.00  0.00           H
ATOM   1570 3HG1 VAL A  99    -138.619 -86.125 642.415  1.00  0.00           H
ATOM   1571  CG2 VAL A  99    -141.227 -85.361 642.219  1.00  0.00           C
ATOM   1572 1HG2 VAL A  99    -141.271 -85.125 641.156  1.00  0.00           H
ATOM   1573 2HG2 VAL A  99    -142.228 -85.304 642.646  1.00  0.00           H
ATOM   1574 3HG2 VAL A  99    -140.575 -84.647 642.723  1.00  0.00           H
ATOM   1575  HN  VAL A  99    -140.493 -89.193 642.840  1.00  0.00           H
ATOM   1576  N   THR A 100    -140.762 -88.875 639.702  1.00  0.00           N
ATOM   1577  CA  THR A 100    -140.513 -89.008 638.276  1.00  0.00           C
ATOM   1578  C   THR A 100    -141.679 -89.725 637.595  1.00  0.00           C
ATOM   1579  O   THR A 100    -141.825 -89.661 636.375  1.00  0.00           O
ATOM   1580  HA  THR A 100    -140.455 -88.009 637.844  1.00  0.00           H
ATOM   1581  CB  THR A 100    -139.171 -89.721 638.096  1.00  0.00           C
ATOM   1582  HB  THR A 100    -138.786 -89.575 637.087  1.00  0.00           H
ATOM   1583  OG1 THR A 100    -139.444 -91.071 638.460  1.00  0.00           O
ATOM   1584  HG1 THR A 100    -139.369 -91.180 639.451  1.00  0.00           H
ATOM   1585  CG2 THR A 100    -138.124 -89.265 639.113  1.00  0.00           C
ATOM   1586 1HG2 THR A 100    -138.481 -89.473 640.121  1.00  0.00           H
ATOM   1587 2HG2 THR A 100    -137.952 -88.194 639.002  1.00  0.00           H
ATOM   1588 3HG2 THR A 100    -137.191 -89.802 638.940  1.00  0.00           H
ATOM   1589  HN  THR A 100    -140.426 -89.632 640.262  1.00  0.00           H
ATOM   1590  N   LEU A 101    -142.481 -90.392 638.412  1.00  0.00           N
ATOM   1591  CA  LEU A 101    -143.534 -91.248 637.894  1.00  0.00           C
ATOM   1592  C   LEU A 101    -144.496 -90.411 637.049  1.00  0.00           C
ATOM   1593  O   LEU A 101    -144.969 -90.864 636.007  1.00  0.00           O
ATOM   1594  HA  LEU A 101    -143.064 -91.990 637.248  1.00  0.00           H
ATOM   1595  CB  LEU A 101    -144.218 -92.007 639.033  1.00  0.00           C
ATOM   1596 1HB  LEU A 101    -144.440 -91.300 639.832  1.00  0.00           H
ATOM   1597 2HB  LEU A 101    -145.172 -92.387 638.669  1.00  0.00           H
ATOM   1598  HG  LEU A 101    -142.547 -92.773 640.128  1.00  0.00           H
ATOM   1599  CG  LEU A 101    -143.429 -93.175 639.629  1.00  0.00           C
ATOM   1600  CD1 LEU A 101    -144.253 -93.908 640.689  1.00  0.00           C
ATOM   1601 1HD1 LEU A 101    -144.512 -93.217 641.491  1.00  0.00           H
ATOM   1602 2HD1 LEU A 101    -145.165 -94.297 640.236  1.00  0.00           H
ATOM   1603 3HD1 LEU A 101    -143.669 -94.734 641.096  1.00  0.00           H
ATOM   1604  CD2 LEU A 101    -142.936 -94.120 638.532  1.00  0.00           C
ATOM   1605 1HD2 LEU A 101    -143.790 -94.518 637.984  1.00  0.00           H
ATOM   1606 2HD2 LEU A 101    -142.287 -93.574 637.846  1.00  0.00           H
ATOM   1607 3HD2 LEU A 101    -142.378 -94.941 638.983  1.00  0.00           H
ATOM   1608  HN  LEU A 101    -142.419 -90.355 639.410  1.00  0.00           H
ATOM   1609  N   PRO A 102    -144.803 -89.179 637.479  1.00  0.00           N
ATOM   1610  CA  PRO A 102    -145.725 -88.325 636.726  1.00  0.00           C
ATOM   1611  C   PRO A 102    -145.319 -88.181 635.269  1.00  0.00           C
ATOM   1612  O   PRO A 102    -146.166 -88.220 634.378  1.00  0.00           O
ATOM   1613  HA  PRO A 102    -146.717 -88.775 636.703  1.00  0.00           H
ATOM   1614  CB  PRO A 102    -145.666 -86.988 637.467  1.00  0.00           C
ATOM   1615 1HB  PRO A 102    -144.912 -86.326 637.040  1.00  0.00           H
ATOM   1616 2HB  PRO A 102    -146.618 -86.459 637.417  1.00  0.00           H
ATOM   1617  CG  PRO A 102    -145.318 -87.390 638.895  1.00  0.00           C
ATOM   1618 1HG  PRO A 102    -144.898 -86.557 639.459  1.00  0.00           H
ATOM   1619 2HG  PRO A 102    -146.196 -87.722 639.447  1.00  0.00           H
ATOM   1620  CD  PRO A 102    -144.310 -88.510 638.696  1.00  0.00           C
ATOM   1621 1HD  PRO A 102    -143.299 -88.126 638.560  1.00  0.00           H
ATOM   1622 2HD  PRO A 102    -144.279 -89.184 639.553  1.00  0.00           H
ATOM   1623  N   PHE A 103    -144.021 -88.018 635.062  1.00  0.00           N
ATOM   1624  CA  PHE A 103    -143.495 -87.812 633.723  1.00  0.00           C
ATOM   1625  C   PHE A 103    -143.630 -89.083 632.881  1.00  0.00           C
ATOM   1626  O   PHE A 103    -143.926 -89.013 631.690  1.00  0.00           O
ATOM   1627  HA  PHE A 103    -144.078 -87.013 633.266  1.00  0.00           H
ATOM   1628  CB  PHE A 103    -142.012 -87.468 633.872  1.00  0.00           C
ATOM   1629 1HB  PHE A 103    -141.518 -88.267 634.425  1.00  0.00           H
ATOM   1630 2HB  PHE A 103    -141.556 -87.436 632.883  1.00  0.00           H
ATOM   1631  CG  PHE A 103    -141.750 -86.138 634.582  1.00  0.00           C
ATOM   1632  HD1 PHE A 103    -141.710 -85.024 632.772  1.00  0.00           H
ATOM   1633  CD1 PHE A 103    -141.624 -84.994 633.858  1.00  0.00           C
ATOM   1634  CD2 PHE A 103    -141.644 -86.100 635.938  1.00  0.00           C
ATOM   1635  HD2 PHE A 103    -141.745 -87.018 636.518  1.00  0.00           H
ATOM   1636  HE1 PHE A 103    -141.280 -82.843 633.937  1.00  0.00           H
ATOM   1637  CE1 PHE A 103    -141.381 -83.760 634.517  1.00  0.00           C
ATOM   1638  CE2 PHE A 103    -141.401 -84.866 636.597  1.00  0.00           C
ATOM   1639  HE2 PHE A 103    -141.315 -84.836 637.683  1.00  0.00           H
ATOM   1640  HZ  PHE A 103    -141.088 -82.775 636.378  1.00  0.00           H
ATOM   1641  CZ  PHE A 103    -141.275 -83.722 635.872  1.00  0.00           C
ATOM   1642  HN  PHE A 103    -143.334 -88.023 635.789  1.00  0.00           H
ATOM   1643  N   TRP A 104    -143.405 -90.214 633.534  1.00  0.00           N
ATOM   1644  CA  TRP A 104    -143.520 -91.499 632.866  1.00  0.00           C
ATOM   1645  C   TRP A 104    -144.962 -91.650 632.377  1.00  0.00           C
ATOM   1646  O   TRP A 104    -145.197 -92.114 631.262  1.00  0.00           O
ATOM   1647  HA  TRP A 104    -142.836 -91.496 632.017  1.00  0.00           H
ATOM   1648  CB  TRP A 104    -143.079 -92.638 633.788  1.00  0.00           C
ATOM   1649 1HB  TRP A 104    -143.473 -92.455 634.788  1.00  0.00           H
ATOM   1650 2HB  TRP A 104    -143.523 -93.569 633.436  1.00  0.00           H
ATOM   1651  CG  TRP A 104    -141.562 -92.814 633.878  1.00  0.00           C
ATOM   1652  CD1 TRP A 104    -140.786 -92.741 634.968  1.00  0.00           C
ATOM   1653  HD1 TRP A 104    -141.157 -92.537 635.972  1.00  0.00           H
ATOM   1654  CD2 TRP A 104    -140.664 -93.098 632.785  1.00  0.00           C
ATOM   1655  NE1 TRP A 104    -139.458 -92.956 634.659  1.00  0.00           N
ATOM   1656  HE1 TRP A 104    -138.693 -92.951 635.302  1.00  0.00           H
ATOM   1657  CE2 TRP A 104    -139.382 -93.180 633.289  1.00  0.00           C
ATOM   1658  CE3 TRP A 104    -140.925 -93.281 631.416  1.00  0.00           C
ATOM   1659  HE3 TRP A 104    -141.928 -93.221 630.993  1.00  0.00           H
ATOM   1660  HZ2 TRP A 104    -137.257 -93.506 632.916  1.00  0.00           H
ATOM   1661  CZ2 TRP A 104    -138.260 -93.446 632.494  1.00  0.00           C
ATOM   1662  CZ3 TRP A 104    -139.794 -93.545 630.634  1.00  0.00           C
ATOM   1663  HZ3 TRP A 104    -139.941 -93.694 629.565  1.00  0.00           H
ATOM   1664  HH2 TRP A 104    -137.668 -93.841 630.451  1.00  0.00           H
ATOM   1665  CH2 TRP A 104    -138.497 -93.631 631.126  1.00  0.00           C
ATOM   1666  HN  TRP A 104    -143.149 -90.261 634.500  1.00  0.00           H
ATOM   1667  N   ALA A 105    -145.889 -91.249 633.234  1.00  0.00           N
ATOM   1668  CA  ALA A 105    -147.302 -91.429 632.946  1.00  0.00           C
ATOM   1669  C   ALA A 105    -147.667 -90.635 631.691  1.00  0.00           C
ATOM   1670  O   ALA A 105    -148.340 -91.151 630.799  1.00  0.00           O
ATOM   1671  HA  ALA A 105    -147.470 -92.489 632.757  1.00  0.00           H
ATOM   1672  CB  ALA A 105    -148.128 -91.008 634.163  1.00  0.00           C
ATOM   1673 1HB  ALA A 105    -147.851 -91.622 635.020  1.00  0.00           H
ATOM   1674 2HB  ALA A 105    -147.934 -89.960 634.389  1.00  0.00           H
ATOM   1675 3HB  ALA A 105    -149.188 -91.143 633.947  1.00  0.00           H
ATOM   1676  HN  ALA A 105    -145.688 -90.810 634.110  1.00  0.00           H
ATOM   1677  N   ILE A 106    -147.208 -89.392 631.660  1.00  0.00           N
ATOM   1678  CA  ILE A 106    -147.502 -88.513 630.542  1.00  0.00           C
ATOM   1679  C   ILE A 106    -146.915 -89.110 629.261  1.00  0.00           C
ATOM   1680  O   ILE A 106    -147.575 -89.132 628.224  1.00  0.00           O
ATOM   1681  HA  ILE A 106    -148.586 -88.469 630.437  1.00  0.00           H
ATOM   1682  CB  ILE A 106    -147.017 -87.092 630.836  1.00  0.00           C
ATOM   1683  HB  ILE A 106    -145.993 -87.150 631.204  1.00  0.00           H
ATOM   1684  CG1 ILE A 106    -147.857 -86.443 631.938  1.00  0.00           C
ATOM   1685 1HG1 ILE A 106    -148.843 -86.192 631.548  1.00  0.00           H
ATOM   1686 2HG1 ILE A 106    -148.007 -87.153 632.751  1.00  0.00           H
ATOM   1687  CG2 ILE A 106    -146.992 -86.246 629.561  1.00  0.00           C
ATOM   1688 1HG2 ILE A 106    -146.318 -86.702 628.836  1.00  0.00           H
ATOM   1689 2HG2 ILE A 106    -147.996 -86.193 629.141  1.00  0.00           H
ATOM   1690 3HG2 ILE A 106    -146.644 -85.241 629.799  1.00  0.00           H
ATOM   1691  CD1 ILE A 106    -147.178 -85.181 632.474  1.00  0.00           C
ATOM   1692 1HD1 ILE A 106    -146.202 -85.440 632.885  1.00  0.00           H
ATOM   1693 2HD1 ILE A 106    -147.052 -84.464 631.662  1.00  0.00           H
ATOM   1694 3HD1 ILE A 106    -147.796 -84.740 633.255  1.00  0.00           H
ATOM   1695  HN  ILE A 106    -146.645 -88.986 632.381  1.00  0.00           H
ATOM   1696  N   ALA A 107    -145.681 -89.579 629.376  1.00  0.00           N
ATOM   1697  CA  ALA A 107    -144.957 -90.073 628.217  1.00  0.00           C
ATOM   1698  C   ALA A 107    -145.651 -91.328 627.684  1.00  0.00           C
ATOM   1699  O   ALA A 107    -145.642 -91.583 626.481  1.00  0.00           O
ATOM   1700  HA  ALA A 107    -144.989 -89.298 627.451  1.00  0.00           H
ATOM   1701  CB  ALA A 107    -143.498 -90.330 628.598  1.00  0.00           C
ATOM   1702 1HB  ALA A 107    -143.043 -89.401 628.942  1.00  0.00           H
ATOM   1703 2HB  ALA A 107    -143.456 -91.072 629.395  1.00  0.00           H
ATOM   1704 3HB  ALA A 107    -142.955 -90.700 627.728  1.00  0.00           H
ATOM   1705  HN  ALA A 107    -145.179 -89.626 630.240  1.00  0.00           H
ATOM   1706  N   ALA A 108    -146.235 -92.079 628.607  1.00  0.00           N
ATOM   1707  CA  ALA A 108    -146.923 -93.307 628.246  1.00  0.00           C
ATOM   1708  C   ALA A 108    -148.270 -92.963 627.608  1.00  0.00           C
ATOM   1709  O   ALA A 108    -148.730 -93.661 626.706  1.00  0.00           O
ATOM   1710  HA  ALA A 108    -146.307 -93.830 627.514  1.00  0.00           H
ATOM   1711  CB  ALA A 108    -147.073 -94.192 629.485  1.00  0.00           C
ATOM   1712 1HB  ALA A 108    -146.086 -94.431 629.882  1.00  0.00           H
ATOM   1713 2HB  ALA A 108    -147.650 -93.661 630.243  1.00  0.00           H
ATOM   1714 3HB  ALA A 108    -147.589 -95.113 629.214  1.00  0.00           H
ATOM   1715  HN  ALA A 108    -146.243 -91.862 629.583  1.00  0.00           H
ATOM   1716  N   ALA A 109    -148.865 -91.887 628.103  1.00  0.00           N
ATOM   1717  CA  ALA A 109    -150.212 -91.524 627.696  1.00  0.00           C
ATOM   1718  C   ALA A 109    -150.200 -91.104 626.225  1.00  0.00           C
ATOM   1719  O   ALA A 109    -151.160 -91.352 625.497  1.00  0.00           O
ATOM   1720  HA  ALA A 109    -150.842 -92.406 627.808  1.00  0.00           H
ATOM   1721  CB  ALA A 109    -150.742 -90.420 628.613  1.00  0.00           C
ATOM   1722 1HB  ALA A 109    -150.757 -90.779 629.642  1.00  0.00           H
ATOM   1723 2HB  ALA A 109    -150.093 -89.547 628.543  1.00  0.00           H
ATOM   1724 3HB  ALA A 109    -151.752 -90.147 628.308  1.00  0.00           H
ATOM   1725  HN  ALA A 109    -148.444 -91.271 628.768  1.00  0.00           H
ATOM   1726  N   ASP A 110    -149.103 -90.475 625.831  1.00  0.00           N
ATOM   1727  CA  ASP A 110    -149.008 -89.896 624.501  1.00  0.00           C
ATOM   1728  C   ASP A 110    -147.570 -90.026 623.995  1.00  0.00           C
ATOM   1729  O   ASP A 110    -147.241 -90.976 623.286  1.00  0.00           O
ATOM   1730  HA  ASP A 110    -149.717 -90.459 623.893  1.00  0.00           H
ATOM   1731  CB  ASP A 110    -149.370 -88.410 624.520  1.00  0.00           C
ATOM   1732 1HB  ASP A 110    -150.367 -88.280 624.943  1.00  0.00           H
ATOM   1733 2HB  ASP A 110    -148.678 -87.871 625.167  1.00  0.00           H
ATOM   1734  CG  ASP A 110    -149.327 -87.817 623.111  1.00  0.00           C
ATOM   1735  OD1 ASP A 110    -149.286 -88.624 622.157  1.00  0.00           O
ATOM   1736  OD2 ASP A 110    -149.336 -86.570 623.019  1.00  0.00           O
ATOM   1737  HN  ASP A 110    -148.290 -90.358 626.402  1.00  0.00           H
ATOM   1738  N   GLN A 111    -146.752 -89.057 624.378  1.00  0.00           N
ATOM   1739  CA  GLN A 111    -145.356 -89.053 623.975  1.00  0.00           C
ATOM   1740  C   GLN A 111    -144.538 -88.152 624.902  1.00  0.00           C
ATOM   1741  O   GLN A 111    -145.099 -87.430 625.725  1.00  0.00           O
ATOM   1742  HA  GLN A 111    -145.023 -90.086 624.074  1.00  0.00           H
ATOM   1743  CB  GLN A 111    -145.208 -88.617 622.516  1.00  0.00           C
ATOM   1744 1HB  GLN A 111    -144.159 -88.665 622.223  1.00  0.00           H
ATOM   1745 2HB  GLN A 111    -145.751 -89.306 621.869  1.00  0.00           H
ATOM   1746  CG  GLN A 111    -145.735 -87.195 622.313  1.00  0.00           C
ATOM   1747 1HG  GLN A 111    -146.763 -87.130 622.669  1.00  0.00           H
ATOM   1748 2HG  GLN A 111    -145.146 -86.496 622.908  1.00  0.00           H
ATOM   1749  CD  GLN A 111    -145.673 -86.793 620.838  1.00  0.00           C
ATOM   1750  OE1 GLN A 111    -144.643 -86.872 620.188  1.00  0.00           O
ATOM   1751  NE2 GLN A 111    -146.831 -86.358 620.347  1.00  0.00           N
ATOM   1752 1HE2 GLN A 111    -147.639 -86.318 620.934  1.00  0.00           H
ATOM   1753 2HE2 GLN A 111    -146.892 -86.072 619.391  1.00  0.00           H
ATOM   1754  HN  GLN A 111    -147.028 -88.286 624.952  1.00  0.00           H
ATOM   1755  N   TRP A 112    -143.225 -88.224 624.738  1.00  0.00           N
ATOM   1756  CA  TRP A 112    -142.325 -87.415 625.542  1.00  0.00           C
ATOM   1757  C   TRP A 112    -142.430 -85.967 625.057  1.00  0.00           C
ATOM   1758  O   TRP A 112    -142.069 -85.662 623.922  1.00  0.00           O
ATOM   1759  HA  TRP A 112    -142.651 -87.485 626.580  1.00  0.00           H
ATOM   1760  CB  TRP A 112    -140.898 -87.962 625.486  1.00  0.00           C
ATOM   1761 1HB  TRP A 112    -140.917 -89.025 625.727  1.00  0.00           H
ATOM   1762 2HB  TRP A 112    -140.526 -87.873 624.465  1.00  0.00           H
ATOM   1763  CG  TRP A 112    -139.923 -87.257 626.431  1.00  0.00           C
ATOM   1764  CD1 TRP A 112    -139.078 -86.256 626.149  1.00  0.00           C
ATOM   1765  HD1 TRP A 112    -138.976 -85.798 625.165  1.00  0.00           H
ATOM   1766  CD2 TRP A 112    -139.726 -87.542 627.832  1.00  0.00           C
ATOM   1767  NE1 TRP A 112    -138.354 -85.877 627.261  1.00  0.00           N
ATOM   1768  HE1 TRP A 112    -137.664 -85.154 627.300  1.00  0.00           H
ATOM   1769  CE2 TRP A 112    -138.760 -86.684 628.317  1.00  0.00           C
ATOM   1770  CE3 TRP A 112    -140.343 -88.494 628.662  1.00  0.00           C
ATOM   1771  HE3 TRP A 112    -141.108 -89.183 628.304  1.00  0.00           H
ATOM   1772  HZ2 TRP A 112    -137.561 -86.003 630.006  1.00  0.00           H
ATOM   1773  CZ2 TRP A 112    -138.326 -86.692 629.648  1.00  0.00           C
ATOM   1774  CZ3 TRP A 112    -139.898 -88.489 629.990  1.00  0.00           C
ATOM   1775  HZ3 TRP A 112    -140.345 -89.209 630.676  1.00  0.00           H
ATOM   1776  HH2 TRP A 112    -138.635 -87.691 631.542  1.00  0.00           H
ATOM   1777  CH2 TRP A 112    -138.927 -87.632 630.493  1.00  0.00           C
ATOM   1778  HN  TRP A 112    -142.777 -88.820 624.073  1.00  0.00           H
ATOM   1779  N   LYS A 113    -142.926 -85.115 625.942  1.00  0.00           N
ATOM   1780  CA  LYS A 113    -143.202 -83.735 625.579  1.00  0.00           C
ATOM   1781  C   LYS A 113    -142.156 -82.824 626.223  1.00  0.00           C
ATOM   1782  O   LYS A 113    -142.193 -81.607 626.044  1.00  0.00           O
ATOM   1783  HA  LYS A 113    -143.108 -83.657 624.496  1.00  0.00           H
ATOM   1784  CB  LYS A 113    -144.643 -83.365 625.936  1.00  0.00           C
ATOM   1785 1HB  LYS A 113    -144.829 -83.581 626.988  1.00  0.00           H
ATOM   1786 2HB  LYS A 113    -144.792 -82.294 625.799  1.00  0.00           H
ATOM   1787  CG  LYS A 113    -145.639 -84.139 625.069  1.00  0.00           C
ATOM   1788 1HG  LYS A 113    -145.486 -83.885 624.020  1.00  0.00           H
ATOM   1789 2HG  LYS A 113    -145.458 -85.209 625.168  1.00  0.00           H
ATOM   1790  CD  LYS A 113    -147.080 -83.820 625.472  1.00  0.00           C
ATOM   1791 1HD  LYS A 113    -147.229 -84.061 626.524  1.00  0.00           H
ATOM   1792 2HD  LYS A 113    -147.265 -82.752 625.360  1.00  0.00           H
ATOM   1793  CE  LYS A 113    -148.075 -84.608 624.617  1.00  0.00           C
ATOM   1794 1HE  LYS A 113    -147.952 -84.343 623.567  1.00  0.00           H
ATOM   1795 2HE  LYS A 113    -147.871 -85.676 624.702  1.00  0.00           H
ATOM   1796  NZ  LYS A 113    -149.463 -84.327 625.047  1.00  0.00           N
ATOM   1797 1HZ  LYS A 113    -150.104 -84.912 624.522  1.00  0.00           H
ATOM   1798 2HZ  LYS A 113    -149.558 -84.526 626.036  1.00  0.00           H
ATOM   1799 3HZ  LYS A 113    -149.679 -83.351 624.876  1.00  0.00           H
ATOM   1800  HN  LYS A 113    -143.138 -85.353 626.890  1.00  0.00           H
ATOM   1801  N   PHE A 114    -141.247 -83.447 626.959  1.00  0.00           N
ATOM   1802  CA  PHE A 114    -140.300 -82.700 627.769  1.00  0.00           C
ATOM   1803  C   PHE A 114    -138.936 -82.618 627.082  1.00  0.00           C
ATOM   1804  O   PHE A 114    -138.702 -83.286 626.076  1.00  0.00           O
ATOM   1805  HA  PHE A 114    -140.703 -81.695 627.894  1.00  0.00           H
ATOM   1806  CB  PHE A 114    -140.148 -83.456 629.090  1.00  0.00           C
ATOM   1807 1HB  PHE A 114    -139.613 -84.388 628.904  1.00  0.00           H
ATOM   1808 2HB  PHE A 114    -139.531 -82.865 629.767  1.00  0.00           H
ATOM   1809  CG  PHE A 114    -141.475 -83.776 629.782  1.00  0.00           C
ATOM   1810  HD1 PHE A 114    -141.724 -81.796 630.516  1.00  0.00           H
ATOM   1811  CD1 PHE A 114    -142.138 -82.803 630.462  1.00  0.00           C
ATOM   1812  CD2 PHE A 114    -141.991 -85.032 629.715  1.00  0.00           C
ATOM   1813  HD2 PHE A 114    -141.459 -85.812 629.170  1.00  0.00           H
ATOM   1814  HE1 PHE A 114    -143.901 -82.320 631.650  1.00  0.00           H
ATOM   1815  CE1 PHE A 114    -143.370 -83.099 631.104  1.00  0.00           C
ATOM   1816  CE2 PHE A 114    -143.223 -85.328 630.357  1.00  0.00           C
ATOM   1817  HE2 PHE A 114    -143.637 -86.335 630.303  1.00  0.00           H
ATOM   1818  HZ  PHE A 114    -144.832 -84.583 631.530  1.00  0.00           H
ATOM   1819  CZ  PHE A 114    -143.886 -84.355 631.037  1.00  0.00           C
ATOM   1820  HN  PHE A 114    -141.153 -84.441 627.007  1.00  0.00           H
ATOM   1821  N   GLN A 115    -138.070 -81.793 627.652  1.00  0.00           N
ATOM   1822  CA  GLN A 115    -136.747 -81.589 627.087  1.00  0.00           C
ATOM   1823  C   GLN A 115    -135.849 -82.789 627.394  1.00  0.00           C
ATOM   1824  O   GLN A 115    -136.168 -83.603 628.259  1.00  0.00           O
ATOM   1825  HA  GLN A 115    -136.901 -81.507 626.011  1.00  0.00           H
ATOM   1826  CB  GLN A 115    -136.124 -80.291 627.605  1.00  0.00           C
ATOM   1827 1HB  GLN A 115    -136.170 -80.270 628.694  1.00  0.00           H
ATOM   1828 2HB  GLN A 115    -135.070 -80.255 627.330  1.00  0.00           H
ATOM   1829  CG  GLN A 115    -136.848 -79.070 627.035  1.00  0.00           C
ATOM   1830 1HG  GLN A 115    -137.008 -79.204 625.965  1.00  0.00           H
ATOM   1831 2HG  GLN A 115    -137.831 -78.978 627.495  1.00  0.00           H
ATOM   1832  CD  GLN A 115    -136.043 -77.792 627.278  1.00  0.00           C
ATOM   1833  OE1 GLN A 115    -135.199 -77.717 628.157  1.00  0.00           O
ATOM   1834  NE2 GLN A 115    -136.349 -76.794 626.454  1.00  0.00           N
ATOM   1835 1HE2 GLN A 115    -137.051 -76.922 625.754  1.00  0.00           H
ATOM   1836 2HE2 GLN A 115    -135.876 -75.917 626.534  1.00  0.00           H
ATOM   1837  HN  GLN A 115    -138.260 -81.270 628.483  1.00  0.00           H
ATOM   1838  N   THR A 116    -134.742 -82.860 626.668  1.00  0.00           N
ATOM   1839  CA  THR A 116    -133.808 -83.961 626.834  1.00  0.00           C
ATOM   1840  C   THR A 116    -133.287 -84.006 628.272  1.00  0.00           C
ATOM   1841  O   THR A 116    -133.060 -85.083 628.820  1.00  0.00           O
ATOM   1842  HA  THR A 116    -134.342 -84.895 626.658  1.00  0.00           H
ATOM   1843  CB  THR A 116    -132.700 -83.802 625.791  1.00  0.00           C
ATOM   1844  HB  THR A 116    -132.074 -82.939 626.017  1.00  0.00           H
ATOM   1845  OG1 THR A 116    -133.398 -83.748 624.549  1.00  0.00           O
ATOM   1846  HG1 THR A 116    -132.809 -83.353 623.844  1.00  0.00           H
ATOM   1847  CG2 THR A 116    -131.824 -85.051 625.672  1.00  0.00           C
ATOM   1848 1HG2 THR A 116    -132.441 -85.901 625.380  1.00  0.00           H
ATOM   1849 2HG2 THR A 116    -131.353 -85.257 626.633  1.00  0.00           H
ATOM   1850 3HG2 THR A 116    -131.055 -84.884 624.918  1.00  0.00           H
ATOM   1851  HN  THR A 116    -134.482 -82.185 625.978  1.00  0.00           H
ATOM   1852  N   PHE A 117    -133.113 -82.822 628.842  1.00  0.00           N
ATOM   1853  CA  PHE A 117    -132.613 -82.713 630.202  1.00  0.00           C
ATOM   1854  C   PHE A 117    -133.473 -83.529 631.169  1.00  0.00           C
ATOM   1855  O   PHE A 117    -132.947 -84.277 631.992  1.00  0.00           O
ATOM   1856  HA  PHE A 117    -131.596 -83.103 630.204  1.00  0.00           H
ATOM   1857  CB  PHE A 117    -132.693 -81.235 630.590  1.00  0.00           C
ATOM   1858 1HB  PHE A 117    -132.061 -80.658 629.915  1.00  0.00           H
ATOM   1859 2HB  PHE A 117    -133.716 -80.887 630.445  1.00  0.00           H
ATOM   1860  CG  PHE A 117    -132.271 -80.947 632.032  1.00  0.00           C
ATOM   1861  HD1 PHE A 117    -134.242 -80.442 632.651  1.00  0.00           H
ATOM   1862  CD1 PHE A 117    -133.198 -80.553 632.946  1.00  0.00           C
ATOM   1863  CD2 PHE A 117    -130.969 -81.085 632.400  1.00  0.00           C
ATOM   1864  HD2 PHE A 117    -130.226 -81.401 631.668  1.00  0.00           H
ATOM   1865  HE1 PHE A 117    -133.550 -79.970 635.017  1.00  0.00           H
ATOM   1866  CE1 PHE A 117    -132.807 -80.286 634.284  1.00  0.00           C
ATOM   1867  CE2 PHE A 117    -130.578 -80.818 633.739  1.00  0.00           C
ATOM   1868  HE2 PHE A 117    -129.534 -80.928 634.034  1.00  0.00           H
ATOM   1869  HZ  PHE A 117    -131.204 -80.218 635.680  1.00  0.00           H
ATOM   1870  CZ  PHE A 117    -131.505 -80.424 634.653  1.00  0.00           C
ATOM   1871  HN  PHE A 117    -133.307 -81.951 628.391  1.00  0.00           H
ATOM   1872  N   MET A 118    -134.780 -83.358 631.038  1.00  0.00           N
ATOM   1873  CA  MET A 118    -135.718 -84.083 631.878  1.00  0.00           C
ATOM   1874  C   MET A 118    -135.620 -85.591 631.635  1.00  0.00           C
ATOM   1875  O   MET A 118    -135.792 -86.385 632.558  1.00  0.00           O
ATOM   1876  HA  MET A 118    -135.430 -83.855 632.904  1.00  0.00           H
ATOM   1877  CB  MET A 118    -137.142 -83.609 631.581  1.00  0.00           C
ATOM   1878 1HB  MET A 118    -137.289 -83.541 630.503  1.00  0.00           H
ATOM   1879 2HB  MET A 118    -137.858 -84.341 631.955  1.00  0.00           H
ATOM   1880  CG  MET A 118    -137.412 -82.248 632.226  1.00  0.00           C
ATOM   1881 1HG  MET A 118    -136.656 -81.530 631.908  1.00  0.00           H
ATOM   1882 2HG  MET A 118    -138.377 -81.864 631.893  1.00  0.00           H
ATOM   1883  SD  MET A 118    -137.399 -82.401 634.004  1.00  0.00           S
ATOM   1884  CE  MET A 118    -135.852 -81.590 634.373  1.00  0.00           C
ATOM   1885 1HE  MET A 118    -135.038 -82.118 633.877  1.00  0.00           H
ATOM   1886 2HE  MET A 118    -135.888 -80.560 634.017  1.00  0.00           H
ATOM   1887 3HE  MET A 118    -135.686 -81.597 635.450  1.00  0.00           H
ATOM   1888  HN  MET A 118    -135.199 -82.739 630.374  1.00  0.00           H
ATOM   1889  N   CYS A 119    -135.344 -85.939 630.387  1.00  0.00           N
ATOM   1890  CA  CYS A 119    -135.210 -87.337 630.012  1.00  0.00           C
ATOM   1891  C   CYS A 119    -134.036 -87.933 630.791  1.00  0.00           C
ATOM   1892  O   CYS A 119    -134.145 -89.027 631.343  1.00  0.00           O
ATOM   1893  HA  CYS A 119    -136.145 -87.825 630.287  1.00  0.00           H
ATOM   1894  CB  CYS A 119    -135.036 -87.503 628.501  1.00  0.00           C
ATOM   1895 1HB  CYS A 119    -135.930 -87.157 627.983  1.00  0.00           H
ATOM   1896 2HB  CYS A 119    -134.207 -86.888 628.152  1.00  0.00           H
ATOM   1897  SG  CYS A 119    -134.723 -89.261 628.097  1.00  0.00           S
ATOM   1898  HN  CYS A 119    -135.212 -85.287 629.640  1.00  0.00           H
ATOM   1899  N   LYS A 120    -132.941 -87.188 630.811  1.00  0.00           N
ATOM   1900  CA  LYS A 120    -131.754 -87.621 631.528  1.00  0.00           C
ATOM   1901  C   LYS A 120    -132.096 -87.805 633.007  1.00  0.00           C
ATOM   1902  O   LYS A 120    -131.777 -88.836 633.598  1.00  0.00           O
ATOM   1903  HA  LYS A 120    -131.459 -88.587 631.119  1.00  0.00           H
ATOM   1904  CB  LYS A 120    -130.595 -86.653 631.281  1.00  0.00           C
ATOM   1905 1HB  LYS A 120    -130.923 -85.631 631.474  1.00  0.00           H
ATOM   1906 2HB  LYS A 120    -129.785 -86.864 631.978  1.00  0.00           H
ATOM   1907  CG  LYS A 120    -130.082 -86.767 629.844  1.00  0.00           C
ATOM   1908 1HG  LYS A 120    -129.759 -87.789 629.650  1.00  0.00           H
ATOM   1909 2HG  LYS A 120    -130.892 -86.550 629.147  1.00  0.00           H
ATOM   1910  CD  LYS A 120    -128.919 -85.803 629.599  1.00  0.00           C
ATOM   1911 1HD  LYS A 120    -129.270 -84.775 629.686  1.00  0.00           H
ATOM   1912 2HD  LYS A 120    -128.156 -85.946 630.364  1.00  0.00           H
ATOM   1913  CE  LYS A 120    -128.308 -86.023 628.214  1.00  0.00           C
ATOM   1914 1HE  LYS A 120    -128.528 -87.033 627.868  1.00  0.00           H
ATOM   1915 2HE  LYS A 120    -128.758 -85.336 627.497  1.00  0.00           H
ATOM   1916  NZ  LYS A 120    -126.843 -85.816 628.255  1.00  0.00           N
ATOM   1917 1HZ  LYS A 120    -126.456 -85.953 627.328  1.00  0.00           H
ATOM   1918 2HZ  LYS A 120    -126.644 -84.872 628.569  1.00  0.00           H
ATOM   1919 3HZ  LYS A 120    -126.425 -86.480 628.897  1.00  0.00           H
ATOM   1920  HN  LYS A 120    -132.857 -86.305 630.349  1.00  0.00           H
ATOM   1921  N   VAL A 121    -132.741 -86.790 633.564  1.00  0.00           N
ATOM   1922  CA  VAL A 121    -133.041 -86.783 634.986  1.00  0.00           C
ATOM   1923  C   VAL A 121    -133.906 -87.998 635.326  1.00  0.00           C
ATOM   1924  O   VAL A 121    -133.602 -88.740 636.259  1.00  0.00           O
ATOM   1925  HA  VAL A 121    -132.095 -86.865 635.522  1.00  0.00           H
ATOM   1926  CB  VAL A 121    -133.693 -85.456 635.376  1.00  0.00           C
ATOM   1927  HB  VAL A 121    -134.528 -85.280 634.697  1.00  0.00           H
ATOM   1928  CG1 VAL A 121    -134.250 -85.516 636.800  1.00  0.00           C
ATOM   1929 1HG1 VAL A 121    -134.999 -86.306 636.863  1.00  0.00           H
ATOM   1930 2HG1 VAL A 121    -133.440 -85.726 637.498  1.00  0.00           H
ATOM   1931 3HG1 VAL A 121    -134.708 -84.560 637.052  1.00  0.00           H
ATOM   1932  CG2 VAL A 121    -132.709 -84.294 635.222  1.00  0.00           C
ATOM   1933 1HG2 VAL A 121    -131.845 -84.462 635.865  1.00  0.00           H
ATOM   1934 2HG2 VAL A 121    -132.381 -84.231 634.184  1.00  0.00           H
ATOM   1935 3HG2 VAL A 121    -133.198 -83.363 635.506  1.00  0.00           H
ATOM   1936  HN  VAL A 121    -133.056 -85.985 633.061  1.00  0.00           H
ATOM   1937  N   VAL A 122    -134.968 -88.163 634.551  1.00  0.00           N
ATOM   1938  CA  VAL A 122    -135.987 -89.147 634.878  1.00  0.00           C
ATOM   1939  C   VAL A 122    -135.365 -90.545 634.856  1.00  0.00           C
ATOM   1940  O   VAL A 122    -135.583 -91.339 635.769  1.00  0.00           O
ATOM   1941  HA  VAL A 122    -136.338 -88.935 635.887  1.00  0.00           H
ATOM   1942  CB  VAL A 122    -137.175 -89.006 633.924  1.00  0.00           C
ATOM   1943  HB  VAL A 122    -136.784 -88.954 632.907  1.00  0.00           H
ATOM   1944  CG1 VAL A 122    -138.095 -90.226 634.011  1.00  0.00           C
ATOM   1945 1HG1 VAL A 122    -137.536 -91.122 633.743  1.00  0.00           H
ATOM   1946 2HG1 VAL A 122    -138.473 -90.323 635.028  1.00  0.00           H
ATOM   1947 3HG1 VAL A 122    -138.931 -90.100 633.323  1.00  0.00           H
ATOM   1948  CG2 VAL A 122    -137.948 -87.715 634.198  1.00  0.00           C
ATOM   1949 1HG2 VAL A 122    -138.321 -87.725 635.222  1.00  0.00           H
ATOM   1950 2HG2 VAL A 122    -137.287 -86.859 634.061  1.00  0.00           H
ATOM   1951 3HG2 VAL A 122    -138.787 -87.640 633.506  1.00  0.00           H
ATOM   1952  HN  VAL A 122    -135.138 -87.641 633.716  1.00  0.00           H
ATOM   1953  N   ASN A 123    -134.603 -90.802 633.803  1.00  0.00           N
ATOM   1954  CA  ASN A 123    -133.975 -92.102 633.634  1.00  0.00           C
ATOM   1955  C   ASN A 123    -132.975 -92.333 634.768  1.00  0.00           C
ATOM   1956  O   ASN A 123    -132.916 -93.422 635.337  1.00  0.00           O
ATOM   1957  HA  ASN A 123    -134.795 -92.820 633.648  1.00  0.00           H
ATOM   1958  CB  ASN A 123    -133.213 -92.177 632.309  1.00  0.00           C
ATOM   1959 1HB  ASN A 123    -132.525 -91.335 632.233  1.00  0.00           H
ATOM   1960 2HB  ASN A 123    -132.610 -93.085 632.283  1.00  0.00           H
ATOM   1961  CG  ASN A 123    -134.177 -92.164 631.121  1.00  0.00           C
ATOM   1962  OD1 ASN A 123    -135.383 -92.055 631.267  1.00  0.00           O
ATOM   1963  ND2 ASN A 123    -133.579 -92.282 629.938  1.00  0.00           N
ATOM   1964 1HD2 ASN A 123    -132.584 -92.368 629.888  1.00  0.00           H
ATOM   1965 2HD2 ASN A 123    -134.124 -92.284 629.100  1.00  0.00           H
ATOM   1966  HN  ASN A 123    -134.412 -90.143 633.076  1.00  0.00           H
ATOM   1967  N   SER A 124    -132.214 -91.290 635.064  1.00  0.00           N
ATOM   1968  CA  SER A 124    -131.122 -91.406 636.016  1.00  0.00           C
ATOM   1969  C   SER A 124    -131.677 -91.640 637.423  1.00  0.00           C
ATOM   1970  O   SER A 124    -131.137 -92.444 638.181  1.00  0.00           O
ATOM   1971  HA  SER A 124    -130.542 -92.267 635.686  1.00  0.00           H
ATOM   1972  CB  SER A 124    -130.238 -90.158 635.996  1.00  0.00           C
ATOM   1973 1HB  SER A 124    -130.818 -89.297 636.329  1.00  0.00           H
ATOM   1974 2HB  SER A 124    -129.418 -90.282 636.703  1.00  0.00           H
ATOM   1975  OG  SER A 124    -129.710 -89.899 634.698  1.00  0.00           O
ATOM   1976  HG  SER A 124    -130.111 -89.062 634.326  1.00  0.00           H
ATOM   1977  HN  SER A 124    -132.332 -90.380 634.667  1.00  0.00           H
ATOM   1978  N   MET A 125    -132.749 -90.923 637.728  1.00  0.00           N
ATOM   1979  CA  MET A 125    -133.347 -90.997 639.051  1.00  0.00           C
ATOM   1980  C   MET A 125    -133.839 -92.415 639.351  1.00  0.00           C
ATOM   1981  O   MET A 125    -133.682 -92.907 640.467  1.00  0.00           O
ATOM   1982  HA  MET A 125    -132.553 -90.726 639.747  1.00  0.00           H
ATOM   1983  CB  MET A 125    -134.521 -90.020 639.136  1.00  0.00           C
ATOM   1984 1HB  MET A 125    -135.135 -90.105 638.239  1.00  0.00           H
ATOM   1985 2HB  MET A 125    -135.156 -90.282 639.982  1.00  0.00           H
ATOM   1986  CG  MET A 125    -134.026 -88.581 639.288  1.00  0.00           C
ATOM   1987 1HG  MET A 125    -133.366 -88.324 638.459  1.00  0.00           H
ATOM   1988 2HG  MET A 125    -134.869 -87.891 639.249  1.00  0.00           H
ATOM   1989  SD  MET A 125    -133.158 -88.394 640.837  1.00  0.00           S
ATOM   1990  CE  MET A 125    -131.652 -87.631 640.258  1.00  0.00           C
ATOM   1991 1HE  MET A 125    -131.157 -88.296 639.550  1.00  0.00           H
ATOM   1992 2HE  MET A 125    -131.888 -86.688 639.766  1.00  0.00           H
ATOM   1993 3HE  MET A 125    -130.991 -87.444 641.104  1.00  0.00           H
ATOM   1994  HN  MET A 125    -133.206 -90.302 637.092  1.00  0.00           H
ATOM   1995  N   TYR A 126    -134.425 -93.031 638.335  1.00  0.00           N
ATOM   1996  CA  TYR A 126    -134.913 -94.393 638.467  1.00  0.00           C
ATOM   1997  C   TYR A 126    -133.767 -95.360 638.768  1.00  0.00           C
ATOM   1998  O   TYR A 126    -133.879 -96.205 639.655  1.00  0.00           O
ATOM   1999  HA  TYR A 126    -135.625 -94.417 639.293  1.00  0.00           H
ATOM   2000  CB  TYR A 126    -135.527 -94.754 637.113  1.00  0.00           C
ATOM   2001 1HB  TYR A 126    -136.457 -94.199 636.987  1.00  0.00           H
ATOM   2002 2HB  TYR A 126    -134.852 -94.429 636.321  1.00  0.00           H
ATOM   2003  CG  TYR A 126    -135.815 -96.247 636.938  1.00  0.00           C
ATOM   2004  HD1 TYR A 126    -135.219 -96.269 634.879  1.00  0.00           H
ATOM   2005  CD1 TYR A 126    -135.596 -96.853 635.718  1.00  0.00           C
ATOM   2006  CD2 TYR A 126    -136.293 -96.987 638.001  1.00  0.00           C
ATOM   2007  HD2 TYR A 126    -136.465 -96.508 638.965  1.00  0.00           H
ATOM   2008  HE1 TYR A 126    -135.698 -98.749 634.595  1.00  0.00           H
ATOM   2009  CE1 TYR A 126    -135.866 -98.258 635.553  1.00  0.00           C
ATOM   2010  HE2 TYR A 126    -136.940 -98.987 638.667  1.00  0.00           H
ATOM   2011  CE2 TYR A 126    -136.563 -98.391 637.836  1.00  0.00           C
ATOM   2012  CZ  TYR A 126    -136.336 -98.958 636.621  1.00  0.00           C
ATOM   2013  HH  TYR A 126    -137.062-100.639 637.273  1.00  0.00           H
ATOM   2014  OH  TYR A 126    -136.592-100.284 636.465  1.00  0.00           O
ATOM   2015  HN  TYR A 126    -134.567 -92.616 637.436  1.00  0.00           H
ATOM   2016  N   LYS A 127    -132.690 -95.204 638.012  1.00  0.00           N
ATOM   2017  CA  LYS A 127    -131.559 -96.110 638.123  1.00  0.00           C
ATOM   2018  C   LYS A 127    -130.884 -95.912 639.482  1.00  0.00           C
ATOM   2019  O   LYS A 127    -130.408 -96.871 640.088  1.00  0.00           O
ATOM   2020  HA  LYS A 127    -131.949 -97.127 638.076  1.00  0.00           H
ATOM   2021  CB  LYS A 127    -130.612 -95.934 636.935  1.00  0.00           C
ATOM   2022 1HB  LYS A 127    -130.763 -94.951 636.487  1.00  0.00           H
ATOM   2023 2HB  LYS A 127    -129.579 -95.971 637.280  1.00  0.00           H
ATOM   2024  CG  LYS A 127    -130.843 -97.020 635.883  1.00  0.00           C
ATOM   2025 1HG  LYS A 127    -130.084 -96.946 635.105  1.00  0.00           H
ATOM   2026 2HG  LYS A 127    -130.735 -98.003 636.341  1.00  0.00           H
ATOM   2027  CD  LYS A 127    -132.234 -96.892 635.259  1.00  0.00           C
ATOM   2028 1HD  LYS A 127    -132.993 -97.153 635.997  1.00  0.00           H
ATOM   2029 2HD  LYS A 127    -132.414 -95.856 634.971  1.00  0.00           H
ATOM   2030  CE  LYS A 127    -132.372 -97.799 634.035  1.00  0.00           C
ATOM   2031 1HE  LYS A 127    -131.910 -98.766 634.237  1.00  0.00           H
ATOM   2032 2HE  LYS A 127    -133.426 -97.987 633.830  1.00  0.00           H
ATOM   2033  NZ  LYS A 127    -131.735 -97.176 632.854  1.00  0.00           N
ATOM   2034 1HZ  LYS A 127    -131.913 -97.745 632.033  1.00  0.00           H
ATOM   2035 2HZ  LYS A 127    -132.120 -96.249 632.712  1.00  0.00           H
ATOM   2036 3HZ  LYS A 127    -130.735 -97.107 633.006  1.00  0.00           H
ATOM   2037  HN  LYS A 127    -132.583 -94.476 637.335  1.00  0.00           H
ATOM   2038  N   MET A 128    -130.865 -94.662 639.921  1.00  0.00           N
ATOM   2039  CA  MET A 128    -130.338 -94.339 641.236  1.00  0.00           C
ATOM   2040  C   MET A 128    -131.132 -95.047 642.335  1.00  0.00           C
ATOM   2041  O   MET A 128    -130.551 -95.608 643.262  1.00  0.00           O
ATOM   2042  HA  MET A 128    -129.308 -94.696 641.235  1.00  0.00           H
ATOM   2043  CB  MET A 128    -130.401 -92.826 641.454  1.00  0.00           C
ATOM   2044 1HB  MET A 128    -129.934 -92.314 640.612  1.00  0.00           H
ATOM   2045 2HB  MET A 128    -131.442 -92.503 641.486  1.00  0.00           H
ATOM   2046  CG  MET A 128    -129.698 -92.429 642.753  1.00  0.00           C
ATOM   2047 1HG  MET A 128    -130.233 -92.843 643.607  1.00  0.00           H
ATOM   2048 2HG  MET A 128    -128.692 -92.848 642.774  1.00  0.00           H
ATOM   2049  SD  MET A 128    -129.620 -90.650 642.886  1.00  0.00           S
ATOM   2050  CE  MET A 128    -128.391 -90.300 641.640  1.00  0.00           C
ATOM   2051 1HE  MET A 128    -127.460 -90.804 641.896  1.00  0.00           H
ATOM   2052 2HE  MET A 128    -128.743 -90.656 640.672  1.00  0.00           H
ATOM   2053 3HE  MET A 128    -128.220 -89.224 641.591  1.00  0.00           H
ATOM   2054  HN  MET A 128    -131.202 -93.880 639.397  1.00  0.00           H
ATOM   2055  N   ASN A 129    -132.449 -94.997 642.195  1.00  0.00           N
ATOM   2056  CA  ASN A 129    -133.328 -95.678 643.131  1.00  0.00           C
ATOM   2057  C   ASN A 129    -133.067 -97.184 643.065  1.00  0.00           C
ATOM   2058  O   ASN A 129    -132.930 -97.839 644.097  1.00  0.00           O
ATOM   2059  HA  ASN A 129    -133.089 -95.255 644.107  1.00  0.00           H
ATOM   2060  CB  ASN A 129    -134.798 -95.437 642.781  1.00  0.00           C
ATOM   2061 1HB  ASN A 129    -135.048 -94.389 642.948  1.00  0.00           H
ATOM   2062 2HB  ASN A 129    -134.961 -95.639 641.722  1.00  0.00           H
ATOM   2063  CG  ASN A 129    -135.714 -96.327 643.623  1.00  0.00           C
ATOM   2064  OD1 ASN A 129    -135.990 -97.468 643.292  1.00  0.00           O
ATOM   2065  ND2 ASN A 129    -136.170 -95.742 644.728  1.00  0.00           N
ATOM   2066 1HD2 ASN A 129    -135.905 -94.802 644.941  1.00  0.00           H
ATOM   2067 2HD2 ASN A 129    -136.777 -96.243 645.344  1.00  0.00           H
ATOM   2068  HN  ASN A 129    -132.915 -94.504 641.460  1.00  0.00           H
ATOM   2069  N   PHE A 130    -133.005 -97.689 641.842  1.00  0.00           N
ATOM   2070  CA  PHE A 130    -132.877 -99.120 641.629  1.00  0.00           C
ATOM   2071  C   PHE A 130    -131.718 -99.695 642.445  1.00  0.00           C
ATOM   2072  O   PHE A 130    -131.896-100.654 643.193  1.00  0.00           O
ATOM   2073  HA  PHE A 130    -133.811 -99.580 641.953  1.00  0.00           H
ATOM   2074  CB  PHE A 130    -132.589 -99.327 640.140  1.00  0.00           C
ATOM   2075 1HB  PHE A 130    -133.424 -98.932 639.561  1.00  0.00           H
ATOM   2076 2HB  PHE A 130    -131.708 -98.746 639.867  1.00  0.00           H
ATOM   2077  CG  PHE A 130    -132.361-100.788 639.748  1.00  0.00           C
ATOM   2078  HD1 PHE A 130    -134.203-101.442 640.585  1.00  0.00           H
ATOM   2079  CD1 PHE A 130    -133.293-101.729 640.057  1.00  0.00           C
ATOM   2080  CD2 PHE A 130    -131.226-101.146 639.089  1.00  0.00           C
ATOM   2081  HD2 PHE A 130    -130.479-100.392 638.841  1.00  0.00           H
ATOM   2082  HE1 PHE A 130    -133.828-103.839 639.941  1.00  0.00           H
ATOM   2083  CE1 PHE A 130    -133.081-103.085 639.693  1.00  0.00           C
ATOM   2084  CE2 PHE A 130    -131.015-102.502 638.725  1.00  0.00           C
ATOM   2085  HE2 PHE A 130    -130.105-102.789 638.197  1.00  0.00           H
ATOM   2086  HZ  PHE A 130    -131.784-104.484 638.754  1.00  0.00           H
ATOM   2087  CZ  PHE A 130    -131.947-103.443 639.034  1.00  0.00           C
ATOM   2088  HN  PHE A 130    -133.041 -97.139 641.007  1.00  0.00           H
ATOM   2089  N   TYR A 131    -130.555 -99.083 642.273  1.00  0.00           N
ATOM   2090  CA  TYR A 131    -129.352 -99.564 642.931  1.00  0.00           C
ATOM   2091  C   TYR A 131    -129.409 -99.303 644.437  1.00  0.00           C
ATOM   2092  O   TYR A 131    -129.192-100.211 645.237  1.00  0.00           O
ATOM   2093  HA  TYR A 131    -129.281-100.638 642.759  1.00  0.00           H
ATOM   2094  CB  TYR A 131    -128.194 -98.765 642.330  1.00  0.00           C
ATOM   2095 1HB  TYR A 131    -128.447 -97.705 642.352  1.00  0.00           H
ATOM   2096 2HB  TYR A 131    -127.312 -98.895 642.957  1.00  0.00           H
ATOM   2097  CG  TYR A 131    -127.844 -99.160 640.894  1.00  0.00           C
ATOM   2098  HD1 TYR A 131    -127.438-101.203 641.401  1.00  0.00           H
ATOM   2099  CD1 TYR A 131    -127.478-100.459 640.605  1.00  0.00           C
ATOM   2100  CD2 TYR A 131    -127.895 -98.218 639.887  1.00  0.00           C
ATOM   2101  HD2 TYR A 131    -128.184 -97.192 640.115  1.00  0.00           H
ATOM   2102  HE1 TYR A 131    -126.858-101.854 639.012  1.00  0.00           H
ATOM   2103  CE1 TYR A 131    -127.149-100.831 639.254  1.00  0.00           C
ATOM   2104  HE2 TYR A 131    -127.601 -97.855 637.731  1.00  0.00           H
ATOM   2105  CE2 TYR A 131    -127.565 -98.590 638.535  1.00  0.00           C
ATOM   2106  CZ  TYR A 131    -127.209 -99.878 638.285  1.00  0.00           C
ATOM   2107  HH  TYR A 131    -126.748 -99.410 636.456  1.00  0.00           H
ATOM   2108  OH  TYR A 131    -126.898-100.230 637.009  1.00  0.00           O
ATOM   2109  HN  TYR A 131    -130.427 -98.276 641.697  1.00  0.00           H
ATOM   2110  N   SER A 132    -129.702 -98.056 644.778  1.00  0.00           N
ATOM   2111  CA  SER A 132    -129.583 -97.610 646.156  1.00  0.00           C
ATOM   2112  C   SER A 132    -130.526 -98.417 647.051  1.00  0.00           C
ATOM   2113  O   SER A 132    -130.164 -98.784 648.167  1.00  0.00           O
ATOM   2114  HA  SER A 132    -128.545 -97.793 646.430  1.00  0.00           H
ATOM   2115  CB  SER A 132    -129.886 -96.115 646.278  1.00  0.00           C
ATOM   2116 1HB  SER A 132    -129.810 -95.814 647.323  1.00  0.00           H
ATOM   2117 2HB  SER A 132    -129.135 -95.547 645.728  1.00  0.00           H
ATOM   2118  OG  SER A 132    -131.182 -95.790 645.784  1.00  0.00           O
ATOM   2119  HG  SER A 132    -131.104 -95.253 644.944  1.00  0.00           H
ATOM   2120  HN  SER A 132    -130.016 -97.359 644.133  1.00  0.00           H
ATOM   2121  N   CYS A 133    -131.717 -98.669 646.527  1.00  0.00           N
ATOM   2122  CA  CYS A 133    -132.751 -99.330 647.304  1.00  0.00           C
ATOM   2123  C   CYS A 133    -132.272-100.744 647.637  1.00  0.00           C
ATOM   2124  O   CYS A 133    -132.310-101.160 648.794  1.00  0.00           O
ATOM   2125  HA  CYS A 133    -132.884 -98.742 648.212  1.00  0.00           H
ATOM   2126  CB  CYS A 133    -134.092 -99.341 646.567  1.00  0.00           C
ATOM   2127 1HB  CYS A 133    -133.937 -99.588 645.517  1.00  0.00           H
ATOM   2128 2HB  CYS A 133    -134.739-100.112 646.984  1.00  0.00           H
ATOM   2129  SG  CYS A 133    -134.898 -97.704 646.711  1.00  0.00           S
ATOM   2130  HG  CYS A 133    -134.066 -97.067 645.891  1.00  0.00           H
ATOM   2131  HN  CYS A 133    -131.978 -98.430 645.592  1.00  0.00           H
ATOM   2132  N   VAL A 134    -131.831-101.445 646.603  1.00  0.00           N
ATOM   2133  CA  VAL A 134    -131.471-102.845 646.746  1.00  0.00           C
ATOM   2134  C   VAL A 134    -130.276-102.965 647.693  1.00  0.00           C
ATOM   2135  O   VAL A 134    -130.210-103.891 648.501  1.00  0.00           O
ATOM   2136  HA  VAL A 134    -132.323-103.360 647.189  1.00  0.00           H
ATOM   2137  CB  VAL A 134    -131.207-103.461 645.370  1.00  0.00           C
ATOM   2138  HB  VAL A 134    -130.380-102.918 644.913  1.00  0.00           H
ATOM   2139  CG1 VAL A 134    -130.793-104.928 645.496  1.00  0.00           C
ATOM   2140 1HG1 VAL A 134    -129.882-104.998 646.091  1.00  0.00           H
ATOM   2141 2HG1 VAL A 134    -131.590-105.490 645.984  1.00  0.00           H
ATOM   2142 3HG1 VAL A 134    -130.612-105.341 644.504  1.00  0.00           H
ATOM   2143  CG2 VAL A 134    -132.428-103.312 644.460  1.00  0.00           C
ATOM   2144 1HG2 VAL A 134    -133.282-103.818 644.911  1.00  0.00           H
ATOM   2145 2HG2 VAL A 134    -132.659-102.254 644.331  1.00  0.00           H
ATOM   2146 3HG2 VAL A 134    -132.214-103.758 643.489  1.00  0.00           H
ATOM   2147  HN  VAL A 134    -131.719-101.071 645.682  1.00  0.00           H
ATOM   2148  N   LEU A 135    -129.360-102.016 647.564  1.00  0.00           N
ATOM   2149  CA  LEU A 135    -128.165-102.011 648.390  1.00  0.00           C
ATOM   2150  C   LEU A 135    -128.560-101.766 649.848  1.00  0.00           C
ATOM   2151  O   LEU A 135    -128.010-102.387 650.756  1.00  0.00           O
ATOM   2152  HA  LEU A 135    -127.713-102.999 648.316  1.00  0.00           H
ATOM   2153  CB  LEU A 135    -127.146-101.004 647.852  1.00  0.00           C
ATOM   2154 1HB  LEU A 135    -127.648-100.046 647.718  1.00  0.00           H
ATOM   2155 2HB  LEU A 135    -126.376-100.857 648.609  1.00  0.00           H
ATOM   2156  HG  LEU A 135    -127.237-101.594 645.799  1.00  0.00           H
ATOM   2157  CG  LEU A 135    -126.463-101.380 646.536  1.00  0.00           C
ATOM   2158  CD1 LEU A 135    -125.634-100.213 645.996  1.00  0.00           C
ATOM   2159 1HD1 LEU A 135    -126.284 -99.357 645.820  1.00  0.00           H
ATOM   2160 2HD1 LEU A 135    -124.868 -99.945 646.723  1.00  0.00           H
ATOM   2161 3HD1 LEU A 135    -125.159-100.508 645.060  1.00  0.00           H
ATOM   2162  CD2 LEU A 135    -125.627-102.652 646.696  1.00  0.00           C
ATOM   2163 1HD2 LEU A 135    -124.861-102.490 647.453  1.00  0.00           H
ATOM   2164 2HD2 LEU A 135    -126.273-103.475 647.002  1.00  0.00           H
ATOM   2165 3HD2 LEU A 135    -125.153-102.896 645.745  1.00  0.00           H
ATOM   2166  HN  LEU A 135    -129.425-101.262 646.910  1.00  0.00           H
ATOM   2167  N   LEU A 136    -129.510-100.860 650.027  1.00  0.00           N
ATOM   2168  CA  LEU A 136    -129.969-100.509 651.360  1.00  0.00           C
ATOM   2169  C   LEU A 136    -130.627-101.730 652.006  1.00  0.00           C
ATOM   2170  O   LEU A 136    -130.383-102.026 653.175  1.00  0.00           O
ATOM   2171  HA  LEU A 136    -129.091-100.240 651.947  1.00  0.00           H
ATOM   2172  CB  LEU A 136    -130.874 -99.277 651.308  1.00  0.00           C
ATOM   2173 1HB  LEU A 136    -131.566 -99.394 650.474  1.00  0.00           H
ATOM   2174 2HB  LEU A 136    -131.475 -99.254 652.218  1.00  0.00           H
ATOM   2175  HG  LEU A 136    -129.425 -98.017 650.368  1.00  0.00           H
ATOM   2176  CG  LEU A 136    -130.165 -97.929 651.163  1.00  0.00           C
ATOM   2177  CD1 LEU A 136    -131.149 -96.835 650.746  1.00  0.00           C
ATOM   2178 1HD1 LEU A 136    -131.600 -97.097 649.789  1.00  0.00           H
ATOM   2179 2HD1 LEU A 136    -131.929 -96.740 651.501  1.00  0.00           H
ATOM   2180 3HD1 LEU A 136    -130.619 -95.887 650.650  1.00  0.00           H
ATOM   2181  CD2 LEU A 136    -129.412 -97.565 652.444  1.00  0.00           C
ATOM   2182 1HD2 LEU A 136    -130.116 -97.502 653.274  1.00  0.00           H
ATOM   2183 2HD2 LEU A 136    -128.667 -98.331 652.658  1.00  0.00           H
ATOM   2184 3HD2 LEU A 136    -128.918 -96.603 652.314  1.00  0.00           H
ATOM   2185  HN  LEU A 136    -129.963-100.371 649.282  1.00  0.00           H
ATOM   2186  N   ILE A 137    -131.450-102.406 651.217  1.00  0.00           N
ATOM   2187  CA  ILE A 137    -132.175-103.565 651.708  1.00  0.00           C
ATOM   2188  C   ILE A 137    -131.177-104.649 652.119  1.00  0.00           C
ATOM   2189  O   ILE A 137    -131.371-105.327 653.127  1.00  0.00           O
ATOM   2190  HA  ILE A 137    -132.729-103.252 652.594  1.00  0.00           H
ATOM   2191  CB  ILE A 137    -133.201-104.033 650.674  1.00  0.00           C
ATOM   2192  HB  ILE A 137    -132.696-104.134 649.714  1.00  0.00           H
ATOM   2193  CG1 ILE A 137    -134.311-102.996 650.495  1.00  0.00           C
ATOM   2194 1HG1 ILE A 137    -134.974-103.015 651.360  1.00  0.00           H
ATOM   2195 2HG1 ILE A 137    -133.877-101.998 650.448  1.00  0.00           H
ATOM   2196  CG2 ILE A 137    -133.757-105.411 651.039  1.00  0.00           C
ATOM   2197 1HG2 ILE A 137    -132.942-106.134 651.075  1.00  0.00           H
ATOM   2198 2HG2 ILE A 137    -134.241-105.361 652.014  1.00  0.00           H
ATOM   2199 3HG2 ILE A 137    -134.484-105.720 650.287  1.00  0.00           H
ATOM   2200  CD1 ILE A 137    -135.116-103.269 649.222  1.00  0.00           C
ATOM   2201 1HD1 ILE A 137    -134.454-103.225 648.358  1.00  0.00           H
ATOM   2202 2HD1 ILE A 137    -135.568-104.258 649.284  1.00  0.00           H
ATOM   2203 3HD1 ILE A 137    -135.898-102.517 649.119  1.00  0.00           H
ATOM   2204  HN  ILE A 137    -131.623-102.174 650.260  1.00  0.00           H
ATOM   2205  N   MET A 138    -130.130-104.779 651.318  1.00  0.00           N
ATOM   2206  CA  MET A 138    -129.065-105.720 651.624  1.00  0.00           C
ATOM   2207  C   MET A 138    -128.425-105.402 652.977  1.00  0.00           C
ATOM   2208  O   MET A 138    -128.209-106.298 653.791  1.00  0.00           O
ATOM   2209  HA  MET A 138    -129.541-106.700 651.660  1.00  0.00           H
ATOM   2210  CB  MET A 138    -127.999-105.659 650.528  1.00  0.00           C
ATOM   2211 1HB  MET A 138    -128.462-105.832 649.556  1.00  0.00           H
ATOM   2212 2HB  MET A 138    -127.559-104.662 650.499  1.00  0.00           H
ATOM   2213  CG  MET A 138    -126.904-106.699 650.770  1.00  0.00           C
ATOM   2214 1HG  MET A 138    -126.521-106.607 651.786  1.00  0.00           H
ATOM   2215 2HG  MET A 138    -127.318-107.704 650.675  1.00  0.00           H
ATOM   2216  SD  MET A 138    -125.578-106.474 649.597  1.00  0.00           S
ATOM   2217  CE  MET A 138    -124.896-104.935 650.191  1.00  0.00           C
ATOM   2218 1HE  MET A 138    -125.661-104.159 650.150  1.00  0.00           H
ATOM   2219 2HE  MET A 138    -124.560-105.060 651.220  1.00  0.00           H
ATOM   2220 3HE  MET A 138    -124.051-104.647 649.566  1.00  0.00           H
ATOM   2221  HN  MET A 138    -130.003-104.257 650.474  1.00  0.00           H
ATOM   2222  N   CYS A 139    -128.140-104.123 653.175  1.00  0.00           N
ATOM   2223  CA  CYS A 139    -127.475-103.685 654.390  1.00  0.00           C
ATOM   2224  C   CYS A 139    -128.406-103.957 655.573  1.00  0.00           C
ATOM   2225  O   CYS A 139    -127.957-104.383 656.636  1.00  0.00           O
ATOM   2226  HA  CYS A 139    -126.560-104.271 654.475  1.00  0.00           H
ATOM   2227  CB  CYS A 139    -127.068-102.212 654.311  1.00  0.00           C
ATOM   2228 1HB  CYS A 139    -127.919-101.607 653.998  1.00  0.00           H
ATOM   2229 2HB  CYS A 139    -126.769-101.856 655.297  1.00  0.00           H
ATOM   2230  SG  CYS A 139    -125.686-102.006 653.129  1.00  0.00           S
ATOM   2231  HG  CYS A 139    -126.431-102.083 652.030  1.00  0.00           H
ATOM   2232  HN  CYS A 139    -128.355-103.395 652.524  1.00  0.00           H
ATOM   2233  N   ILE A 140    -129.686-103.700 655.348  1.00  0.00           N
ATOM   2234  CA  ILE A 140    -130.687-103.927 656.377  1.00  0.00           C
ATOM   2235  C   ILE A 140    -130.667-105.402 656.784  1.00  0.00           C
ATOM   2236  O   ILE A 140    -130.786-105.725 657.965  1.00  0.00           O
ATOM   2237  HA  ILE A 140    -130.408-103.326 657.242  1.00  0.00           H
ATOM   2238  CB  ILE A 140    -132.059-103.438 655.908  1.00  0.00           C
ATOM   2239  HB  ILE A 140    -132.223-103.803 654.894  1.00  0.00           H
ATOM   2240  CG1 ILE A 140    -132.105-101.909 655.851  1.00  0.00           C
ATOM   2241 1HG1 ILE A 140    -132.172-101.506 656.862  1.00  0.00           H
ATOM   2242 2HG1 ILE A 140    -131.180-101.530 655.418  1.00  0.00           H
ATOM   2243  CG2 ILE A 140    -133.175-104.013 656.782  1.00  0.00           C
ATOM   2244 1HG2 ILE A 140    -133.155-105.101 656.727  1.00  0.00           H
ATOM   2245 2HG2 ILE A 140    -133.025-103.698 657.815  1.00  0.00           H
ATOM   2246 3HG2 ILE A 140    -134.139-103.648 656.427  1.00  0.00           H
ATOM   2247  CD1 ILE A 140    -133.298-101.427 655.023  1.00  0.00           C
ATOM   2248 1HD1 ILE A 140    -133.214-101.812 654.007  1.00  0.00           H
ATOM   2249 2HD1 ILE A 140    -134.222-101.789 655.474  1.00  0.00           H
ATOM   2250 3HD1 ILE A 140    -133.307-100.338 654.999  1.00  0.00           H
ATOM   2251  HN  ILE A 140    -130.042-103.343 654.484  1.00  0.00           H
ATOM   2252  N   SER A 141    -130.516-106.258 655.784  1.00  0.00           N
ATOM   2253  CA  SER A 141    -130.545-107.692 656.015  1.00  0.00           C
ATOM   2254  C   SER A 141    -129.336-108.112 656.852  1.00  0.00           C
ATOM   2255  O   SER A 141    -129.460-108.931 657.761  1.00  0.00           O
ATOM   2256  HA  SER A 141    -131.471-107.878 656.560  1.00  0.00           H
ATOM   2257  CB  SER A 141    -130.570-108.462 654.693  1.00  0.00           C
ATOM   2258 1HB  SER A 141    -129.654-108.258 654.138  1.00  0.00           H
ATOM   2259 2HB  SER A 141    -130.587-109.533 654.897  1.00  0.00           H
ATOM   2260  OG  SER A 141    -131.696-108.114 653.893  1.00  0.00           O
ATOM   2261  HG  SER A 141    -131.475-107.330 653.314  1.00  0.00           H
ATOM   2262  HN  SER A 141    -130.376-105.986 654.832  1.00  0.00           H
ATOM   2263  N   VAL A 142    -128.193-107.532 656.515  1.00  0.00           N
ATOM   2264  CA  VAL A 142    -126.965-107.824 657.234  1.00  0.00           C
ATOM   2265  C   VAL A 142    -127.108-107.365 658.687  1.00  0.00           C
ATOM   2266  O   VAL A 142    -126.748-108.094 659.610  1.00  0.00           O
ATOM   2267  HA  VAL A 142    -126.824-108.905 657.220  1.00  0.00           H
ATOM   2268  CB  VAL A 142    -125.774-107.182 656.519  1.00  0.00           C
ATOM   2269  HB  VAL A 142    -125.987-106.119 656.403  1.00  0.00           H
ATOM   2270  CG1 VAL A 142    -124.497-107.317 657.351  1.00  0.00           C
ATOM   2271 1HG1 VAL A 142    -124.636-106.822 658.313  1.00  0.00           H
ATOM   2272 2HG1 VAL A 142    -124.279-108.372 657.514  1.00  0.00           H
ATOM   2273 3HG1 VAL A 142    -123.667-106.852 656.820  1.00  0.00           H
ATOM   2274  CG2 VAL A 142    -125.585-107.779 655.124  1.00  0.00           C
ATOM   2275 1HG2 VAL A 142    -125.405-108.851 655.209  1.00  0.00           H
ATOM   2276 2HG2 VAL A 142    -126.483-107.608 654.530  1.00  0.00           H
ATOM   2277 3HG2 VAL A 142    -124.733-107.305 654.638  1.00  0.00           H
ATOM   2278  HN  VAL A 142    -128.099-106.874 655.767  1.00  0.00           H
ATOM   2279  N   ASP A 143    -127.635-106.160 658.844  1.00  0.00           N
ATOM   2280  CA  ASP A 143    -127.790-105.577 660.166  1.00  0.00           C
ATOM   2281  C   ASP A 143    -128.675-106.488 661.019  1.00  0.00           C
ATOM   2282  O   ASP A 143    -128.412-106.681 662.205  1.00  0.00           O
ATOM   2283  HA  ASP A 143    -126.778-105.491 660.562  1.00  0.00           H
ATOM   2284  CB  ASP A 143    -128.460-104.204 660.088  1.00  0.00           C
ATOM   2285 1HB  ASP A 143    -127.914-103.568 659.391  1.00  0.00           H
ATOM   2286 2HB  ASP A 143    -129.472-104.311 659.697  1.00  0.00           H
ATOM   2287  CG  ASP A 143    -128.507-103.538 661.465  1.00  0.00           C
ATOM   2288  OD1 ASP A 143    -127.418-103.390 662.061  1.00  0.00           O
ATOM   2289  OD2 ASP A 143    -129.630-103.191 661.889  1.00  0.00           O
ATOM   2290  HN  ASP A 143    -127.952-105.585 658.089  1.00  0.00           H
ATOM   2291  N   ARG A 144    -129.707-107.022 660.382  1.00  0.00           N
ATOM   2292  CA  ARG A 144    -130.651-107.882 661.076  1.00  0.00           C
ATOM   2293  C   ARG A 144    -129.970-109.185 661.499  1.00  0.00           C
ATOM   2294  O   ARG A 144    -130.226-109.699 662.587  1.00  0.00           O
ATOM   2295  HA  ARG A 144    -130.967-107.305 661.944  1.00  0.00           H
ATOM   2296  CB  ARG A 144    -131.854-108.208 660.188  1.00  0.00           C
ATOM   2297 1HB  ARG A 144    -132.227-107.294 659.725  1.00  0.00           H
ATOM   2298 2HB  ARG A 144    -131.545-108.871 659.380  1.00  0.00           H
ATOM   2299  CG  ARG A 144    -132.971-108.868 660.999  1.00  0.00           C
ATOM   2300 1HG  ARG A 144    -132.663-109.869 661.301  1.00  0.00           H
ATOM   2301 2HG  ARG A 144    -133.147-108.299 661.912  1.00  0.00           H
ATOM   2302  CD  ARG A 144    -134.264-108.951 660.186  1.00  0.00           C
ATOM   2303 1HD  ARG A 144    -134.567-107.953 659.867  1.00  0.00           H
ATOM   2304 2HD  ARG A 144    -134.098-109.537 659.282  1.00  0.00           H
ATOM   2305  HE  ARG A 144    -135.080-109.985 661.871  1.00  0.00           H
ATOM   2306  NE  ARG A 144    -135.335-109.568 660.999  1.00  0.00           N
ATOM   2307  CZ  ARG A 144    -136.625-109.604 660.639  1.00  0.00           C
ATOM   2308  NH1 ARG A 144    -137.024-109.061 659.481  1.00  0.00           N
ATOM   2309 1HH1 ARG A 144    -136.356-108.625 658.877  1.00  0.00           H
ATOM   2310 2HH1 ARG A 144    -137.989-109.091 659.220  1.00  0.00           H
ATOM   2311  NH2 ARG A 144    -137.511-110.190 661.456  1.00  0.00           N
ATOM   2312 1HH2 ARG A 144    -138.478-110.225 661.202  1.00  0.00           H
ATOM   2313 2HH2 ARG A 144    -137.206-110.593 662.319  1.00  0.00           H
ATOM   2314  HN  ARG A 144    -129.902-106.876 659.412  1.00  0.00           H
ATOM   2315  N   TYR A 145    -129.116-109.683 660.616  1.00  0.00           N
ATOM   2316  CA  TYR A 145    -128.354-110.885 660.908  1.00  0.00           C
ATOM   2317  C   TYR A 145    -127.458-110.683 662.131  1.00  0.00           C
ATOM   2318  O   TYR A 145    -127.441-111.516 663.037  1.00  0.00           O
ATOM   2319  HA  TYR A 145    -129.061-111.690 661.113  1.00  0.00           H
ATOM   2320  CB  TYR A 145    -127.474-111.134 659.681  1.00  0.00           C
ATOM   2321 1HB  TYR A 145    -128.098-111.501 658.867  1.00  0.00           H
ATOM   2322 2HB  TYR A 145    -127.047-110.186 659.354  1.00  0.00           H
ATOM   2323  CG  TYR A 145    -126.339-112.132 659.923  1.00  0.00           C
ATOM   2324  HD1 TYR A 145    -124.827-110.613 660.004  1.00  0.00           H
ATOM   2325  CD1 TYR A 145    -125.042-111.680 660.064  1.00  0.00           C
ATOM   2326  CD2 TYR A 145    -126.611-113.482 659.999  1.00  0.00           C
ATOM   2327  HD2 TYR A 145    -127.635-113.839 659.887  1.00  0.00           H
ATOM   2328  HE1 TYR A 145    -122.946-112.276 660.404  1.00  0.00           H
ATOM   2329  CE1 TYR A 145    -123.974-112.619 660.291  1.00  0.00           C
ATOM   2330  HE2 TYR A 145    -125.744-115.490 660.288  1.00  0.00           H
ATOM   2331  CE2 TYR A 145    -125.543-114.421 660.226  1.00  0.00           C
ATOM   2332  CZ  TYR A 145    -124.277-113.943 660.361  1.00  0.00           C
ATOM   2333  HH  TYR A 145    -122.393-114.347 660.620  1.00  0.00           H
ATOM   2334  OH  TYR A 145    -123.268-114.829 660.575  1.00  0.00           O
ATOM   2335  HN  TYR A 145    -128.942-109.280 659.718  1.00  0.00           H
ATOM   2336  N   ILE A 146    -126.736-109.573 662.119  1.00  0.00           N
ATOM   2337  CA  ILE A 146    -125.791-109.283 663.185  1.00  0.00           C
ATOM   2338  C   ILE A 146    -126.543-109.177 664.513  1.00  0.00           C
ATOM   2339  O   ILE A 146    -126.072-109.665 665.538  1.00  0.00           O
ATOM   2340  HA  ILE A 146    -125.100-110.124 663.246  1.00  0.00           H
ATOM   2341  CB  ILE A 146    -124.965-108.041 662.845  1.00  0.00           C
ATOM   2342  HB  ILE A 146    -125.649-107.243 662.560  1.00  0.00           H
ATOM   2343  CG1 ILE A 146    -124.050-108.302 661.646  1.00  0.00           C
ATOM   2344 1HG1 ILE A 146    -123.252-108.986 661.935  1.00  0.00           H
ATOM   2345 2HG1 ILE A 146    -124.616-108.790 660.852  1.00  0.00           H
ATOM   2346  CG2 ILE A 146    -124.183-107.552 664.066  1.00  0.00           C
ATOM   2347 1HG2 ILE A 146    -124.879-107.300 664.866  1.00  0.00           H
ATOM   2348 2HG2 ILE A 146    -123.509-108.338 664.405  1.00  0.00           H
ATOM   2349 3HG2 ILE A 146    -123.604-106.668 663.796  1.00  0.00           H
ATOM   2350  CD1 ILE A 146    -123.447-106.998 661.122  1.00  0.00           C
ATOM   2351 1HD1 ILE A 146    -124.247-106.326 660.812  1.00  0.00           H
ATOM   2352 2HD1 ILE A 146    -122.862-106.525 661.912  1.00  0.00           H
ATOM   2353 3HD1 ILE A 146    -122.801-107.212 660.271  1.00  0.00           H
ATOM   2354  HN  ILE A 146    -126.788-108.880 661.401  1.00  0.00           H
ATOM   2355  N   ALA A 147    -127.701-108.535 664.450  1.00  0.00           N
ATOM   2356  CA  ALA A 147    -128.472-108.264 665.652  1.00  0.00           C
ATOM   2357  C   ALA A 147    -128.873-109.588 666.305  1.00  0.00           C
ATOM   2358  O   ALA A 147    -129.046-109.657 667.521  1.00  0.00           O
ATOM   2359  HA  ALA A 147    -127.832-107.709 666.338  1.00  0.00           H
ATOM   2360  CB  ALA A 147    -129.683-107.399 665.297  1.00  0.00           C
ATOM   2361 1HB  ALA A 147    -129.343-106.458 664.864  1.00  0.00           H
ATOM   2362 2HB  ALA A 147    -130.308-107.926 664.576  1.00  0.00           H
ATOM   2363 3HB  ALA A 147    -130.261-107.195 666.199  1.00  0.00           H
ATOM   2364  HN  ALA A 147    -128.112-108.204 663.601  1.00  0.00           H
ATOM   2365  N   ILE A 148    -129.009-110.607 665.468  1.00  0.00           N
ATOM   2366  CA  ILE A 148    -129.466-111.904 665.937  1.00  0.00           C
ATOM   2367  C   ILE A 148    -128.256-112.758 666.320  1.00  0.00           C
ATOM   2368  O   ILE A 148    -128.236-113.369 667.388  1.00  0.00           O
ATOM   2369  HA  ILE A 148    -130.067-111.736 666.831  1.00  0.00           H
ATOM   2370  CB  ILE A 148    -130.377-112.559 664.896  1.00  0.00           C
ATOM   2371  HB  ILE A 148    -129.873-112.523 663.930  1.00  0.00           H
ATOM   2372  CG1 ILE A 148    -131.688-111.785 664.751  1.00  0.00           C
ATOM   2373 1HG1 ILE A 148    -132.246-111.828 665.686  1.00  0.00           H
ATOM   2374 2HG1 ILE A 148    -131.475-110.734 664.555  1.00  0.00           H
ATOM   2375  CG2 ILE A 148    -130.615-114.034 665.227  1.00  0.00           C
ATOM   2376 1HG2 ILE A 148    -129.662-114.562 665.239  1.00  0.00           H
ATOM   2377 2HG2 ILE A 148    -131.088-114.115 666.206  1.00  0.00           H
ATOM   2378 3HG2 ILE A 148    -131.265-114.475 664.471  1.00  0.00           H
ATOM   2379  CD1 ILE A 148    -132.540-112.358 663.616  1.00  0.00           C
ATOM   2380 1HD1 ILE A 148    -131.989-112.291 662.678  1.00  0.00           H
ATOM   2381 2HD1 ILE A 148    -132.772-113.402 663.828  1.00  0.00           H
ATOM   2382 3HD1 ILE A 148    -133.467-111.789 663.535  1.00  0.00           H
ATOM   2383  HN  ILE A 148    -128.813-110.556 664.489  1.00  0.00           H
ATOM   2384  N   ALA A 149    -127.277-112.774 665.428  1.00  0.00           N
ATOM   2385  CA  ALA A 149    -126.162-113.698 665.556  1.00  0.00           C
ATOM   2386  C   ALA A 149    -125.218-113.202 666.654  1.00  0.00           C
ATOM   2387  O   ALA A 149    -124.583-114.001 667.339  1.00  0.00           O
ATOM   2388  HA  ALA A 149    -126.566-114.667 665.847  1.00  0.00           H
ATOM   2389  CB  ALA A 149    -125.460-113.842 664.205  1.00  0.00           C
ATOM   2390 1HB  ALA A 149    -126.166-114.225 663.467  1.00  0.00           H
ATOM   2391 2HB  ALA A 149    -125.090-112.869 663.882  1.00  0.00           H
ATOM   2392 3HB  ALA A 149    -124.624-114.534 664.301  1.00  0.00           H
ATOM   2393  HN  ALA A 149    -127.237-112.172 664.630  1.00  0.00           H
ATOM   2394  N   GLN A 150    -125.157-111.885 666.786  1.00  0.00           N
ATOM   2395  CA  GLN A 150    -124.196-111.267 667.685  1.00  0.00           C
ATOM   2396  C   GLN A 150    -124.904-110.295 668.631  1.00  0.00           C
ATOM   2397  O   GLN A 150    -124.410-109.197 668.881  1.00  0.00           O
ATOM   2398  HA  GLN A 150    -123.762-112.089 668.254  1.00  0.00           H
ATOM   2399  CB  GLN A 150    -123.089-110.560 666.901  1.00  0.00           C
ATOM   2400 1HB  GLN A 150    -123.519-109.761 666.296  1.00  0.00           H
ATOM   2401 2HB  GLN A 150    -122.388-110.094 667.594  1.00  0.00           H
ATOM   2402  CG  GLN A 150    -122.342-111.545 665.998  1.00  0.00           C
ATOM   2403 1HG  GLN A 150    -122.035-112.415 666.578  1.00  0.00           H
ATOM   2404 2HG  GLN A 150    -123.010-111.903 665.215  1.00  0.00           H
ATOM   2405  CD  GLN A 150    -121.114-110.886 665.366  1.00  0.00           C
ATOM   2406  OE1 GLN A 150    -120.767-109.753 665.657  1.00  0.00           O
ATOM   2407  NE2 GLN A 150    -120.478-111.657 664.489  1.00  0.00           N
ATOM   2408 1HE2 GLN A 150    -120.816-112.579 664.296  1.00  0.00           H
ATOM   2409 2HE2 GLN A 150    -119.662-111.316 664.022  1.00  0.00           H
ATOM   2410  HN  GLN A 150    -125.748-111.245 666.295  1.00  0.00           H
ATOM   2411  N   ALA A 151    -126.049-110.735 669.132  1.00  0.00           N
ATOM   2412  CA  ALA A 151    -126.917-109.857 669.897  1.00  0.00           C
ATOM   2413  C   ALA A 151    -126.100-109.160 670.986  1.00  0.00           C
ATOM   2414  O   ALA A 151    -126.296-107.975 671.252  1.00  0.00           O
ATOM   2415  HA  ALA A 151    -127.313-109.104 669.214  1.00  0.00           H
ATOM   2416  CB  ALA A 151    -128.084-110.664 670.470  1.00  0.00           C
ATOM   2417 1HB  ALA A 151    -128.650-111.114 669.654  1.00  0.00           H
ATOM   2418 2HB  ALA A 151    -127.697-111.449 671.121  1.00  0.00           H
ATOM   2419 3HB  ALA A 151    -128.735-110.005 671.044  1.00  0.00           H
ATOM   2420  HN  ALA A 151    -126.384-111.671 669.023  1.00  0.00           H
ATOM   2421  N   MET A 152    -125.200-109.925 671.587  1.00  0.00           N
ATOM   2422  CA  MET A 152    -124.395-109.413 672.683  1.00  0.00           C
ATOM   2423  C   MET A 152    -123.551-108.219 672.232  1.00  0.00           C
ATOM   2424  O   MET A 152    -123.577-107.163 672.862  1.00  0.00           O
ATOM   2425  HA  MET A 152    -125.105-109.097 673.447  1.00  0.00           H
ATOM   2426  CB  MET A 152    -123.476-110.521 673.202  1.00  0.00           C
ATOM   2427 1HB  MET A 152    -123.073-111.088 672.362  1.00  0.00           H
ATOM   2428 2HB  MET A 152    -122.628-110.080 673.725  1.00  0.00           H
ATOM   2429  CG  MET A 152    -124.230-111.462 674.144  1.00  0.00           C
ATOM   2430 1HG  MET A 152    -125.203-111.711 673.721  1.00  0.00           H
ATOM   2431 2HG  MET A 152    -123.681-112.397 674.254  1.00  0.00           H
ATOM   2432  SD  MET A 152    -124.440-110.689 675.739  1.00  0.00           S
ATOM   2433  CE  MET A 152    -122.812-110.948 676.426  1.00  0.00           C
ATOM   2434 1HE  MET A 152    -122.605-112.017 676.475  1.00  0.00           H
ATOM   2435 2HE  MET A 152    -122.070-110.463 675.793  1.00  0.00           H
ATOM   2436 3HE  MET A 152    -122.769-110.523 677.428  1.00  0.00           H
ATOM   2437  HN  MET A 152    -125.019-110.876 671.337  1.00  0.00           H
ATOM   2438  N   ARG A 153    -122.822-108.427 671.145  1.00  0.00           N
ATOM   2439  CA  ARG A 153    -121.905-107.413 670.654  1.00  0.00           C
ATOM   2440  C   ARG A 153    -122.684-106.227 670.081  1.00  0.00           C
ATOM   2441  O   ARG A 153    -122.220-105.089 670.140  1.00  0.00           O
ATOM   2442  HA  ARG A 153    -121.324-107.116 671.527  1.00  0.00           H
ATOM   2443  CB  ARG A 153    -120.984-107.981 669.572  1.00  0.00           C
ATOM   2444 1HB  ARG A 153    -121.579-108.485 668.810  1.00  0.00           H
ATOM   2445 2HB  ARG A 153    -120.455-107.167 669.076  1.00  0.00           H
ATOM   2446  CG  ARG A 153    -119.975-108.962 670.171  1.00  0.00           C
ATOM   2447 1HG  ARG A 153    -119.423-108.476 670.976  1.00  0.00           H
ATOM   2448 2HG  ARG A 153    -120.502-109.808 670.611  1.00  0.00           H
ATOM   2449  CD  ARG A 153    -118.997-109.462 669.105  1.00  0.00           C
ATOM   2450 1HD  ARG A 153    -119.532-110.042 668.353  1.00  0.00           H
ATOM   2451 2HD  ARG A 153    -118.544-108.615 668.590  1.00  0.00           H
ATOM   2452  HE  ARG A 153    -117.983-110.427 670.722  1.00  0.00           H
ATOM   2453  NE  ARG A 153    -117.946-110.293 669.732  1.00  0.00           N
ATOM   2454  CZ  ARG A 153    -116.947-110.878 669.056  1.00  0.00           C
ATOM   2455  NH1 ARG A 153    -116.849-110.732 667.728  1.00  0.00           N
ATOM   2456 1HH1 ARG A 153    -117.523-110.184 667.233  1.00  0.00           H
ATOM   2457 2HH1 ARG A 153    -116.101-111.172 667.231  1.00  0.00           H
ATOM   2458  NH2 ARG A 153    -116.049-111.610 669.729  1.00  0.00           N
ATOM   2459 1HH2 ARG A 153    -115.298-112.053 669.239  1.00  0.00           H
ATOM   2460 2HH2 ARG A 153    -116.130-111.714 670.720  1.00  0.00           H
ATOM   2461  HN  ARG A 153    -122.850-109.269 670.606  1.00  0.00           H
ATOM   2462  N   ALA A 154    -123.853-106.534 669.539  1.00  0.00           N
ATOM   2463  CA  ALA A 154    -124.624-105.542 668.809  1.00  0.00           C
ATOM   2464  C   ALA A 154    -125.054-104.430 669.769  1.00  0.00           C
ATOM   2465  O   ALA A 154    -125.249-103.289 669.354  1.00  0.00           O
ATOM   2466  HA  ALA A 154    -123.976-105.117 668.042  1.00  0.00           H
ATOM   2467  CB  ALA A 154    -125.815-106.219 668.129  1.00  0.00           C
ATOM   2468 1HB  ALA A 154    -125.454-106.980 667.437  1.00  0.00           H
ATOM   2469 2HB  ALA A 154    -126.447-106.686 668.885  1.00  0.00           H
ATOM   2470 3HB  ALA A 154    -126.393-105.474 667.582  1.00  0.00           H
ATOM   2471  HN  ALA A 154    -124.274-107.440 669.593  1.00  0.00           H
ATOM   2472  N   HIS A 155    -125.191-104.803 671.033  1.00  0.00           N
ATOM   2473  CA  HIS A 155    -125.687-103.878 672.037  1.00  0.00           C
ATOM   2474  C   HIS A 155    -124.585-102.884 672.408  1.00  0.00           C
ATOM   2475  O   HIS A 155    -124.823-101.678 672.462  1.00  0.00           O
ATOM   2476  HA  HIS A 155    -126.515-103.335 671.580  1.00  0.00           H
ATOM   2477  CB  HIS A 155    -126.237-104.634 673.248  1.00  0.00           C
ATOM   2478 1HB  HIS A 155    -126.939-105.392 672.902  1.00  0.00           H
ATOM   2479 2HB  HIS A 155    -125.417-105.158 673.739  1.00  0.00           H
ATOM   2480  CG  HIS A 155    -126.928-103.752 674.260  1.00  0.00           C
ATOM   2481  ND1 HIS A 155    -126.277-103.218 675.358  1.00  0.00           N
ATOM   2482  HD1 HIS A 155    -125.314-103.353 675.591  1.00  0.00           H
ATOM   2483  HD2 HIS A 155    -129.010-103.552 673.616  1.00  0.00           H
ATOM   2484  CD2 HIS A 155    -128.219-103.316 674.329  1.00  0.00           C
ATOM   2485  HE1 HIS A 155    -126.938-101.947 676.969  1.00  0.00           H
ATOM   2486  CE1 HIS A 155    -127.147-102.496 676.050  1.00  0.00           C
ATOM   2487  NE2 HIS A 155    -128.350-102.558 675.410  1.00  0.00           N
ATOM   2488  HN  HIS A 155    -124.970-105.717 671.373  1.00  0.00           H
ATOM   2489  N   THR A 156    -123.401-103.427 672.655  1.00  0.00           N
ATOM   2490  CA  THR A 156    -122.318-102.637 673.214  1.00  0.00           C
ATOM   2491  C   THR A 156    -121.829-101.606 672.194  1.00  0.00           C
ATOM   2492  O   THR A 156    -121.316-100.552 672.568  1.00  0.00           O
ATOM   2493  HA  THR A 156    -122.702-102.082 674.069  1.00  0.00           H
ATOM   2494  CB  THR A 156    -121.222-103.598 673.678  1.00  0.00           C
ATOM   2495  HB  THR A 156    -120.357-103.051 674.054  1.00  0.00           H
ATOM   2496  OG1 THR A 156    -120.982-104.425 672.543  1.00  0.00           O
ATOM   2497  HG1 THR A 156    -120.099-104.885 672.636  1.00  0.00           H
ATOM   2498  CG2 THR A 156    -121.714-104.572 674.751  1.00  0.00           C
ATOM   2499 1HG2 THR A 156    -122.536-105.167 674.352  1.00  0.00           H
ATOM   2500 2HG2 THR A 156    -122.060-104.011 675.620  1.00  0.00           H
ATOM   2501 3HG2 THR A 156    -120.898-105.232 675.045  1.00  0.00           H
ATOM   2502  HN  THR A 156    -123.179-104.386 672.480  1.00  0.00           H
ATOM   2503  N   TRP A 157    -122.005-101.946 670.926  1.00  0.00           N
ATOM   2504  CA  TRP A 157    -121.398-101.175 669.853  1.00  0.00           C
ATOM   2505  C   TRP A 157    -122.502-100.367 669.169  1.00  0.00           C
ATOM   2506  O   TRP A 157    -122.401-100.050 667.984  1.00  0.00           O
ATOM   2507  HA  TRP A 157    -120.666-100.502 670.300  1.00  0.00           H
ATOM   2508  CB  TRP A 157    -120.636-102.085 668.887  1.00  0.00           C
ATOM   2509 1HB  TRP A 157    -121.319-102.843 668.503  1.00  0.00           H
ATOM   2510 2HB  TRP A 157    -120.303-101.494 668.034  1.00  0.00           H
ATOM   2511  CG  TRP A 157    -119.425-102.781 669.512  1.00  0.00           C
ATOM   2512  CD1 TRP A 157    -118.930-102.624 670.747  1.00  0.00           C
ATOM   2513  HD1 TRP A 157    -119.349-101.951 671.495  1.00  0.00           H
ATOM   2514  CD2 TRP A 157    -118.571-103.755 668.876  1.00  0.00           C
ATOM   2515  NE1 TRP A 157    -117.824-103.423 670.954  1.00  0.00           N
ATOM   2516  HE1 TRP A 157    -117.284-103.481 671.793  1.00  0.00           H
ATOM   2517  CE2 TRP A 157    -117.599-104.133 669.780  1.00  0.00           C
ATOM   2518  CE3 TRP A 157    -118.619-104.299 667.581  1.00  0.00           C
ATOM   2519  HE3 TRP A 157    -119.376-104.018 666.849  1.00  0.00           H
ATOM   2520  HZ2 TRP A 157    -115.843-105.351 670.217  1.00  0.00           H
ATOM   2521  CZ2 TRP A 157    -116.601-105.069 669.485  1.00  0.00           C
ATOM   2522  CZ3 TRP A 157    -117.614-105.234 667.302  1.00  0.00           C
ATOM   2523  HZ3 TRP A 157    -117.605-105.687 666.311  1.00  0.00           H
ATOM   2524  HH2 TRP A 157    -115.880-106.360 667.906  1.00  0.00           H
ATOM   2525  CH2 TRP A 157    -116.628-105.625 668.200  1.00  0.00           C
ATOM   2526  HN  TRP A 157    -122.549-102.729 670.627  1.00  0.00           H
ATOM   2527  N   ARG A 158    -123.532-100.057 669.943  1.00  0.00           N
ATOM   2528  CA  ARG A 158    -124.715 -99.417 669.394  1.00  0.00           C
ATOM   2529  C   ARG A 158    -124.336 -98.106 668.701  1.00  0.00           C
ATOM   2530  O   ARG A 158    -124.779 -97.839 667.586  1.00  0.00           O
ATOM   2531  HA  ARG A 158    -125.116-100.136 668.680  1.00  0.00           H
ATOM   2532  CB  ARG A 158    -125.743 -99.128 670.490  1.00  0.00           C
ATOM   2533 1HB  ARG A 158    -125.963-100.044 671.038  1.00  0.00           H
ATOM   2534 2HB  ARG A 158    -125.327 -98.420 671.206  1.00  0.00           H
ATOM   2535  CG  ARG A 158    -127.034 -98.561 669.895  1.00  0.00           C
ATOM   2536 1HG  ARG A 158    -126.824 -97.616 669.395  1.00  0.00           H
ATOM   2537 2HG  ARG A 158    -127.419 -99.244 669.137  1.00  0.00           H
ATOM   2538  CD  ARG A 158    -128.090 -98.347 670.981  1.00  0.00           C
ATOM   2539 1HD  ARG A 158    -128.336 -99.297 671.454  1.00  0.00           H
ATOM   2540 2HD  ARG A 158    -127.695 -97.696 671.760  1.00  0.00           H
ATOM   2541  HE  ARG A 158    -129.288 -97.504 669.421  1.00  0.00           H
ATOM   2542  NE  ARG A 158    -129.308 -97.746 670.391  1.00  0.00           N
ATOM   2543  CZ  ARG A 158    -130.435 -97.508 671.075  1.00  0.00           C
ATOM   2544  NH1 ARG A 158    -130.517 -97.812 672.377  1.00  0.00           N
ATOM   2545 1HH1 ARG A 158    -129.734 -98.221 672.846  1.00  0.00           H
ATOM   2546 2HH1 ARG A 158    -131.362 -97.631 672.881  1.00  0.00           H
ATOM   2547  NH2 ARG A 158    -131.478 -96.959 670.438  1.00  0.00           N
ATOM   2548 1HH2 ARG A 158    -132.326 -96.775 670.934  1.00  0.00           H
ATOM   2549 2HH2 ARG A 158    -131.408 -96.735 669.466  1.00  0.00           H
ATOM   2550  HN  ARG A 158    -123.566-100.237 670.926  1.00  0.00           H
ATOM   2551  N   GLU A 159    -123.520 -97.324 669.392  1.00  0.00           N
ATOM   2552  CA  GLU A 159    -123.167 -95.999 668.910  1.00  0.00           C
ATOM   2553  C   GLU A 159    -122.294 -96.105 667.658  1.00  0.00           C
ATOM   2554  O   GLU A 159    -122.568 -95.456 666.649  1.00  0.00           O
ATOM   2555  HA  GLU A 159    -124.114 -95.520 668.661  1.00  0.00           H
ATOM   2556  CB  GLU A 159    -122.466 -95.187 670.001  1.00  0.00           C
ATOM   2557 1HB  GLU A 159    -121.675 -95.786 670.453  1.00  0.00           H
ATOM   2558 2HB  GLU A 159    -122.109 -94.245 669.585  1.00  0.00           H
ATOM   2559  CG  GLU A 159    -123.439 -94.822 671.123  1.00  0.00           C
ATOM   2560 1HG  GLU A 159    -124.325 -94.348 670.701  1.00  0.00           H
ATOM   2561 2HG  GLU A 159    -123.773 -95.727 671.630  1.00  0.00           H
ATOM   2562  CD  GLU A 159    -122.782 -93.879 672.133  1.00  0.00           C
ATOM   2563  OE1 GLU A 159    -123.536 -93.310 672.952  1.00  0.00           O
ATOM   2564  OE2 GLU A 159    -121.541 -93.748 672.063  1.00  0.00           O
ATOM   2565  HN  GLU A 159    -123.103 -97.581 670.264  1.00  0.00           H
ATOM   2566  N   LYS A 160    -121.260 -96.927 667.764  1.00  0.00           N
ATOM   2567  CA  LYS A 160    -120.343 -97.123 666.654  1.00  0.00           C
ATOM   2568  C   LYS A 160    -121.131 -97.571 665.421  1.00  0.00           C
ATOM   2569  O   LYS A 160    -120.848 -97.132 664.307  1.00  0.00           O
ATOM   2570  HA  LYS A 160    -119.881 -96.160 666.438  1.00  0.00           H
ATOM   2571  CB  LYS A 160    -119.222 -98.085 667.050  1.00  0.00           C
ATOM   2572 1HB  LYS A 160    -119.649 -98.994 667.473  1.00  0.00           H
ATOM   2573 2HB  LYS A 160    -118.661 -98.381 666.163  1.00  0.00           H
ATOM   2574  CG  LYS A 160    -118.277 -97.439 668.065  1.00  0.00           C
ATOM   2575 1HG  LYS A 160    -117.893 -96.501 667.663  1.00  0.00           H
ATOM   2576 2HG  LYS A 160    -118.826 -97.195 668.974  1.00  0.00           H
ATOM   2577  CD  LYS A 160    -117.111 -98.371 668.400  1.00  0.00           C
ATOM   2578 1HD  LYS A 160    -117.491 -99.282 668.862  1.00  0.00           H
ATOM   2579 2HD  LYS A 160    -116.601 -98.666 667.483  1.00  0.00           H
ATOM   2580  CE  LYS A 160    -116.119 -97.689 669.345  1.00  0.00           C
ATOM   2581 1HE  LYS A 160    -115.742 -96.775 668.887  1.00  0.00           H
ATOM   2582 2HE  LYS A 160    -116.624 -97.400 670.266  1.00  0.00           H
ATOM   2583  NZ  LYS A 160    -114.991 -98.597 669.654  1.00  0.00           N
ATOM   2584 1HZ  LYS A 160    -114.340 -98.128 670.274  1.00  0.00           H
ATOM   2585 2HZ  LYS A 160    -115.345 -99.433 670.106  1.00  0.00           H
ATOM   2586 3HZ  LYS A 160    -114.517 -98.852 668.795  1.00  0.00           H
ATOM   2587  HN  LYS A 160    -121.046 -97.453 668.587  1.00  0.00           H
ATOM   2588  N   ARG A 161    -122.103 -98.438 665.661  1.00  0.00           N
ATOM   2589  CA  ARG A 161    -122.904 -98.984 664.578  1.00  0.00           C
ATOM   2590  C   ARG A 161    -123.657 -97.863 663.859  1.00  0.00           C
ATOM   2591  O   ARG A 161    -123.816 -97.900 662.640  1.00  0.00           O
ATOM   2592  HA  ARG A 161    -122.185 -99.462 663.913  1.00  0.00           H
ATOM   2593  CB  ARG A 161    -123.909-100.012 665.101  1.00  0.00           C
ATOM   2594 1HB  ARG A 161    -124.417 -99.615 665.980  1.00  0.00           H
ATOM   2595 2HB  ARG A 161    -124.674-100.193 664.346  1.00  0.00           H
ATOM   2596  CG  ARG A 161    -123.213-101.327 665.457  1.00  0.00           C
ATOM   2597 1HG  ARG A 161    -122.818-101.790 664.553  1.00  0.00           H
ATOM   2598 2HG  ARG A 161    -122.364-101.128 666.111  1.00  0.00           H
ATOM   2599  CD  ARG A 161    -124.181-102.290 666.148  1.00  0.00           C
ATOM   2600 1HD  ARG A 161    -123.641-103.164 666.511  1.00  0.00           H
ATOM   2601 2HD  ARG A 161    -124.629-101.807 667.017  1.00  0.00           H
ATOM   2602  HE  ARG A 161    -125.023-102.711 664.226  1.00  0.00           H
ATOM   2603  NE  ARG A 161    -125.240-102.708 665.202  1.00  0.00           N
ATOM   2604  CZ  ARG A 161    -126.472-103.083 665.572  1.00  0.00           C
ATOM   2605  NH1 ARG A 161    -126.819-103.098 666.866  1.00  0.00           N
ATOM   2606 1HH1 ARG A 161    -126.156-102.828 667.564  1.00  0.00           H
ATOM   2607 2HH1 ARG A 161    -127.741-103.379 667.134  1.00  0.00           H
ATOM   2608  NH2 ARG A 161    -127.353-103.443 664.628  1.00  0.00           N
ATOM   2609 1HH2 ARG A 161    -128.276-103.725 664.887  1.00  0.00           H
ATOM   2610 2HH2 ARG A 161    -127.086-103.429 663.664  1.00  0.00           H
ATOM   2611  HN  ARG A 161    -122.345 -98.768 666.574  1.00  0.00           H
ATOM   2612  N   LEU A 162    -124.102 -96.893 664.645  1.00  0.00           N
ATOM   2613  CA  LEU A 162    -124.848 -95.771 664.101  1.00  0.00           C
ATOM   2614  C   LEU A 162    -123.932 -94.950 663.191  1.00  0.00           C
ATOM   2615  O   LEU A 162    -124.346 -94.514 662.117  1.00  0.00           O
ATOM   2616  HA  LEU A 162    -125.658 -96.180 663.497  1.00  0.00           H
ATOM   2617  CB  LEU A 162    -125.488 -94.957 665.226  1.00  0.00           C
ATOM   2618 1HB  LEU A 162    -126.094 -95.628 665.834  1.00  0.00           H
ATOM   2619 2HB  LEU A 162    -124.694 -94.575 665.868  1.00  0.00           H
ATOM   2620  HG  LEU A 162    -125.772 -93.139 664.135  1.00  0.00           H
ATOM   2621  CG  LEU A 162    -126.363 -93.781 664.789  1.00  0.00           C
ATOM   2622  CD1 LEU A 162    -127.567 -94.264 663.978  1.00  0.00           C
ATOM   2623 1HD1 LEU A 162    -127.218 -94.790 663.089  1.00  0.00           H
ATOM   2624 2HD1 LEU A 162    -128.168 -94.939 664.587  1.00  0.00           H
ATOM   2625 3HD1 LEU A 162    -128.172 -93.408 663.679  1.00  0.00           H
ATOM   2626  CD2 LEU A 162    -126.785 -92.934 665.991  1.00  0.00           C
ATOM   2627 1HD2 LEU A 162    -127.352 -93.551 666.689  1.00  0.00           H
ATOM   2628 2HD2 LEU A 162    -125.898 -92.543 666.490  1.00  0.00           H
ATOM   2629 3HD2 LEU A 162    -127.406 -92.105 665.652  1.00  0.00           H
ATOM   2630  HN  LEU A 162    -123.961 -96.866 665.635  1.00  0.00           H
ATOM   2631  N   LEU A 163    -122.705 -94.762 663.653  1.00  0.00           N
ATOM   2632  CA  LEU A 163    -121.725 -94.009 662.890  1.00  0.00           C
ATOM   2633  C   LEU A 163    -121.494 -94.697 661.544  1.00  0.00           C
ATOM   2634  O   LEU A 163    -121.559 -94.057 660.496  1.00  0.00           O
ATOM   2635  HA  LEU A 163    -122.145 -93.020 662.705  1.00  0.00           H
ATOM   2636  CB  LEU A 163    -120.446 -93.812 663.707  1.00  0.00           C
ATOM   2637 1HB  LEU A 163    -120.710 -93.329 664.648  1.00  0.00           H
ATOM   2638 2HB  LEU A 163    -120.042 -94.793 663.955  1.00  0.00           H
ATOM   2639  HG  LEU A 163    -119.125 -93.437 662.067  1.00  0.00           H
ATOM   2640  CG  LEU A 163    -119.342 -92.991 663.038  1.00  0.00           C
ATOM   2641  CD1 LEU A 163    -119.805 -91.555 662.782  1.00  0.00           C
ATOM   2642 1HD1 LEU A 163    -120.678 -91.566 662.128  1.00  0.00           H
ATOM   2643 2HD1 LEU A 163    -120.067 -91.083 663.729  1.00  0.00           H
ATOM   2644 3HD1 LEU A 163    -119.002 -90.993 662.305  1.00  0.00           H
ATOM   2645  CD2 LEU A 163    -118.050 -93.039 663.856  1.00  0.00           C
ATOM   2646 1HD2 LEU A 163    -118.235 -92.632 664.850  1.00  0.00           H
ATOM   2647 2HD2 LEU A 163    -117.714 -94.072 663.943  1.00  0.00           H
ATOM   2648 3HD2 LEU A 163    -117.282 -92.447 663.358  1.00  0.00           H
ATOM   2649  HN  LEU A 163    -122.378 -95.114 664.530  1.00  0.00           H
ATOM   2650  N   TYR A 164    -121.229 -95.994 661.616  1.00  0.00           N
ATOM   2651  CA  TYR A 164    -120.969 -96.772 660.417  1.00  0.00           C
ATOM   2652  C   TYR A 164    -122.153 -96.704 659.450  1.00  0.00           C
ATOM   2653  O   TYR A 164    -121.966 -96.667 658.235  1.00  0.00           O
ATOM   2654  HA  TYR A 164    -120.088 -96.355 659.930  1.00  0.00           H
ATOM   2655  CB  TYR A 164    -120.790 -98.218 660.883  1.00  0.00           C
ATOM   2656 1HB  TYR A 164    -121.605 -98.474 661.560  1.00  0.00           H
ATOM   2657 2HB  TYR A 164    -120.872 -98.880 660.021  1.00  0.00           H
ATOM   2658  CG  TYR A 164    -119.458 -98.484 661.588  1.00  0.00           C
ATOM   2659  HD1 TYR A 164    -118.288 -97.594 660.028  1.00  0.00           H
ATOM   2660  CD1 TYR A 164    -118.274 -98.092 660.997  1.00  0.00           C
ATOM   2661  CD2 TYR A 164    -119.441 -99.116 662.815  1.00  0.00           C
ATOM   2662  HD2 TYR A 164    -120.376 -99.425 663.282  1.00  0.00           H
ATOM   2663  HE1 TYR A 164    -116.079 -98.039 661.204  1.00  0.00           H
ATOM   2664  CE1 TYR A 164    -117.021 -98.343 661.660  1.00  0.00           C
ATOM   2665  HE2 TYR A 164    -118.159 -99.864 664.447  1.00  0.00           H
ATOM   2666  CE2 TYR A 164    -118.187 -99.366 663.478  1.00  0.00           C
ATOM   2667  CZ  TYR A 164    -117.039 -98.967 662.868  1.00  0.00           C
ATOM   2668  HH  TYR A 164    -116.016 -99.677 664.361  1.00  0.00           H
ATOM   2669  OH  TYR A 164    -115.856 -99.204 663.494  1.00  0.00           O
ATOM   2670  HN  TYR A 164    -121.192 -96.510 662.471  1.00  0.00           H
ATOM   2671  N   SER A 165    -123.346 -96.688 660.027  1.00  0.00           N
ATOM   2672  CA  SER A 165    -124.562 -96.655 659.231  1.00  0.00           C
ATOM   2673  C   SER A 165    -124.587 -95.392 658.367  1.00  0.00           C
ATOM   2674  O   SER A 165    -125.085 -95.416 657.243  1.00  0.00           O
ATOM   2675  HA  SER A 165    -124.521 -97.546 658.605  1.00  0.00           H
ATOM   2676  CB  SER A 165    -125.804 -96.714 660.121  1.00  0.00           C
ATOM   2677 1HB  SER A 165    -126.672 -96.976 659.516  1.00  0.00           H
ATOM   2678 2HB  SER A 165    -125.683 -97.505 660.862  1.00  0.00           H
ATOM   2679  OG  SER A 165    -126.046 -95.477 660.785  1.00  0.00           O
ATOM   2680  HG  SER A 165    -125.305 -95.284 661.429  1.00  0.00           H
ATOM   2681  HN  SER A 165    -123.489 -96.697 661.017  1.00  0.00           H
ATOM   2682  N   LYS A 166    -124.045 -94.320 658.926  1.00  0.00           N
ATOM   2683  CA  LYS A 166    -123.985 -93.055 658.215  1.00  0.00           C
ATOM   2684  C   LYS A 166    -123.045 -93.193 657.015  1.00  0.00           C
ATOM   2685  O   LYS A 166    -123.388 -92.793 655.904  1.00  0.00           O
ATOM   2686  HA  LYS A 166    -124.988 -92.840 657.845  1.00  0.00           H
ATOM   2687  CB  LYS A 166    -123.602 -91.922 659.168  1.00  0.00           C
ATOM   2688 1HB  LYS A 166    -122.696 -92.189 659.713  1.00  0.00           H
ATOM   2689 2HB  LYS A 166    -123.375 -91.021 658.597  1.00  0.00           H
ATOM   2690  CG  LYS A 166    -124.732 -91.632 660.159  1.00  0.00           C
ATOM   2691 1HG  LYS A 166    -125.630 -91.341 659.615  1.00  0.00           H
ATOM   2692 2HG  LYS A 166    -124.975 -92.539 660.713  1.00  0.00           H
ATOM   2693  CD  LYS A 166    -124.336 -90.522 661.134  1.00  0.00           C
ATOM   2694 1HD  LYS A 166    -123.469 -90.836 661.716  1.00  0.00           H
ATOM   2695 2HD  LYS A 166    -124.040 -89.633 660.577  1.00  0.00           H
ATOM   2696  CE  LYS A 166    -125.492 -90.181 662.075  1.00  0.00           C
ATOM   2697 1HE  LYS A 166    -126.377 -89.919 661.494  1.00  0.00           H
ATOM   2698 2HE  LYS A 166    -125.751 -91.054 662.674  1.00  0.00           H
ATOM   2699  NZ  LYS A 166    -125.124 -89.055 662.962  1.00  0.00           N
ATOM   2700 1HZ  LYS A 166    -125.895 -88.851 663.588  1.00  0.00           H
ATOM   2701 2HZ  LYS A 166    -124.305 -89.306 663.505  1.00  0.00           H
ATOM   2702 3HZ  LYS A 166    -124.918 -88.236 662.401  1.00  0.00           H
ATOM   2703  HN  LYS A 166    -123.653 -94.307 659.846  1.00  0.00           H
ATOM   2704  N   MET A 167    -121.878 -93.762 657.281  1.00  0.00           N
ATOM   2705  CA  MET A 167    -120.868 -93.914 656.248  1.00  0.00           C
ATOM   2706  C   MET A 167    -121.376 -94.802 655.111  1.00  0.00           C
ATOM   2707  O   MET A 167    -121.196 -94.479 653.938  1.00  0.00           O
ATOM   2708  HA  MET A 167    -120.676 -92.908 655.875  1.00  0.00           H
ATOM   2709  CB  MET A 167    -119.607 -94.533 656.855  1.00  0.00           C
ATOM   2710 1HB  MET A 167    -119.837 -95.522 657.251  1.00  0.00           H
ATOM   2711 2HB  MET A 167    -118.854 -94.668 656.078  1.00  0.00           H
ATOM   2712  CG  MET A 167    -119.044 -93.649 657.970  1.00  0.00           C
ATOM   2713 1HG  MET A 167    -119.762 -93.578 658.787  1.00  0.00           H
ATOM   2714 2HG  MET A 167    -118.139 -94.097 658.379  1.00  0.00           H
ATOM   2715  SD  MET A 167    -118.683 -92.020 657.334  1.00  0.00           S
ATOM   2716  CE  MET A 167    -117.299 -92.401 656.273  1.00  0.00           C
ATOM   2717 1HE  MET A 167    -116.494 -92.833 656.867  1.00  0.00           H
ATOM   2718 2HE  MET A 167    -117.612 -93.115 655.511  1.00  0.00           H
ATOM   2719 3HE  MET A 167    -116.947 -91.488 655.793  1.00  0.00           H
ATOM   2720  HN  MET A 167    -121.619 -94.113 658.181  1.00  0.00           H
ATOM   2721  N   VAL A 168    -122.001 -95.905 655.498  1.00  0.00           N
ATOM   2722  CA  VAL A 168    -122.502 -96.861 654.526  1.00  0.00           C
ATOM   2723  C   VAL A 168    -123.511 -96.169 653.608  1.00  0.00           C
ATOM   2724  O   VAL A 168    -123.475 -96.350 652.392  1.00  0.00           O
ATOM   2725  HA  VAL A 168    -121.655 -97.196 653.927  1.00  0.00           H
ATOM   2726  CB  VAL A 168    -123.086 -98.080 655.244  1.00  0.00           C
ATOM   2727  HB  VAL A 168    -123.785 -97.721 655.999  1.00  0.00           H
ATOM   2728  CG1 VAL A 168    -123.861 -98.970 654.271  1.00  0.00           C
ATOM   2729 1HG1 VAL A 168    -124.679 -98.400 653.829  1.00  0.00           H
ATOM   2730 2HG1 VAL A 168    -123.192 -99.316 653.483  1.00  0.00           H
ATOM   2731 3HG1 VAL A 168    -124.266 -99.829 654.807  1.00  0.00           H
ATOM   2732  CG2 VAL A 168    -121.989 -98.873 655.958  1.00  0.00           C
ATOM   2733 1HG2 VAL A 168    -121.255 -99.216 655.228  1.00  0.00           H
ATOM   2734 2HG2 VAL A 168    -121.500 -98.235 656.693  1.00  0.00           H
ATOM   2735 3HG2 VAL A 168    -122.432 -99.734 656.460  1.00  0.00           H
ATOM   2736  HN  VAL A 168    -122.167 -96.147 656.454  1.00  0.00           H
ATOM   2737  N   CYS A 169    -124.387 -95.389 654.225  1.00  0.00           N
ATOM   2738  CA  CYS A 169    -125.411 -94.677 653.479  1.00  0.00           C
ATOM   2739  C   CYS A 169    -124.721 -93.799 652.434  1.00  0.00           C
ATOM   2740  O   CYS A 169    -125.098 -93.807 651.264  1.00  0.00           O
ATOM   2741  HA  CYS A 169    -126.032 -95.434 653.000  1.00  0.00           H
ATOM   2742  CB  CYS A 169    -126.318 -93.861 654.402  1.00  0.00           C
ATOM   2743 1HB  CYS A 169    -125.713 -93.285 655.103  1.00  0.00           H
ATOM   2744 2HB  CYS A 169    -126.896 -93.145 653.818  1.00  0.00           H
ATOM   2745  SG  CYS A 169    -127.445 -94.974 655.318  1.00  0.00           S
ATOM   2746  HG  CYS A 169    -126.543 -95.386 656.205  1.00  0.00           H
ATOM   2747  HN  CYS A 169    -124.404 -95.241 655.214  1.00  0.00           H
ATOM   2748  N   PHE A 170    -123.721 -93.061 652.895  1.00  0.00           N
ATOM   2749  CA  PHE A 170    -122.996 -92.154 652.021  1.00  0.00           C
ATOM   2750  C   PHE A 170    -122.352 -92.910 650.858  1.00  0.00           C
ATOM   2751  O   PHE A 170    -122.453 -92.489 649.707  1.00  0.00           O
ATOM   2752  HA  PHE A 170    -123.717 -91.436 651.631  1.00  0.00           H
ATOM   2753  CB  PHE A 170    -121.896 -91.505 652.864  1.00  0.00           C
ATOM   2754 1HB  PHE A 170    -122.352 -91.016 653.725  1.00  0.00           H
ATOM   2755 2HB  PHE A 170    -121.241 -92.285 653.251  1.00  0.00           H
ATOM   2756  CG  PHE A 170    -121.051 -90.481 652.103  1.00  0.00           C
ATOM   2757  HD1 PHE A 170    -119.456 -91.847 651.767  1.00  0.00           H
ATOM   2758  CD1 PHE A 170    -119.831 -90.834 651.615  1.00  0.00           C
ATOM   2759  CD2 PHE A 170    -121.519 -89.219 651.914  1.00  0.00           C
ATOM   2760  HD2 PHE A 170    -122.497 -88.936 652.305  1.00  0.00           H
ATOM   2761  HE1 PHE A 170    -118.070 -90.167 650.518  1.00  0.00           H
ATOM   2762  CE1 PHE A 170    -119.047 -89.885 650.909  1.00  0.00           C
ATOM   2763  CE2 PHE A 170    -120.735 -88.269 651.208  1.00  0.00           C
ATOM   2764  HE2 PHE A 170    -121.110 -87.257 651.056  1.00  0.00           H
ATOM   2765  HZ  PHE A 170    -118.914 -87.893 650.178  1.00  0.00           H
ATOM   2766  CZ  PHE A 170    -119.516 -88.622 650.720  1.00  0.00           C
ATOM   2767  HN  PHE A 170    -123.405 -93.076 653.844  1.00  0.00           H
ATOM   2768  N   THR A 171    -121.703 -94.014 651.199  1.00  0.00           N
ATOM   2769  CA  THR A 171    -121.024 -94.821 650.200  1.00  0.00           C
ATOM   2770  C   THR A 171    -122.017 -95.310 649.144  1.00  0.00           C
ATOM   2771  O   THR A 171    -121.701 -95.341 647.956  1.00  0.00           O
ATOM   2772  HA  THR A 171    -120.296 -94.193 649.687  1.00  0.00           H
ATOM   2773  CB  THR A 171    -120.298 -95.957 650.923  1.00  0.00           C
ATOM   2774  HB  THR A 171    -121.010 -96.665 651.349  1.00  0.00           H
ATOM   2775  OG1 THR A 171    -119.458 -95.291 651.861  1.00  0.00           O
ATOM   2776  HG1 THR A 171    -119.923 -95.214 652.743  1.00  0.00           H
ATOM   2777  CG2 THR A 171    -119.321 -96.703 650.012  1.00  0.00           C
ATOM   2778 1HG2 THR A 171    -118.569 -96.007 649.640  1.00  0.00           H
ATOM   2779 2HG2 THR A 171    -119.865 -97.134 649.171  1.00  0.00           H
ATOM   2780 3HG2 THR A 171    -118.833 -97.498 650.575  1.00  0.00           H
ATOM   2781  HN  THR A 171    -121.637 -94.357 652.136  1.00  0.00           H
ATOM   2782  N   ILE A 172    -123.199 -95.681 649.616  1.00  0.00           N
ATOM   2783  CA  ILE A 172    -124.222 -96.218 648.735  1.00  0.00           C
ATOM   2784  C   ILE A 172    -124.634 -95.144 647.725  1.00  0.00           C
ATOM   2785  O   ILE A 172    -124.751 -95.421 646.533  1.00  0.00           O
ATOM   2786  HA  ILE A 172    -123.779 -97.052 648.190  1.00  0.00           H
ATOM   2787  CB  ILE A 172    -125.390 -96.777 649.549  1.00  0.00           C
ATOM   2788  HB  ILE A 172    -125.629 -96.065 650.338  1.00  0.00           H
ATOM   2789  CG1 ILE A 172    -125.004 -98.092 650.229  1.00  0.00           C
ATOM   2790 1HG1 ILE A 172    -124.856 -98.866 649.476  1.00  0.00           H
ATOM   2791 2HG1 ILE A 172    -124.055 -97.971 650.752  1.00  0.00           H
ATOM   2792  CG2 ILE A 172    -126.641 -96.927 648.681  1.00  0.00           C
ATOM   2793 1HG2 ILE A 172    -126.927 -95.952 648.284  1.00  0.00           H
ATOM   2794 2HG2 ILE A 172    -126.432 -97.608 647.856  1.00  0.00           H
ATOM   2795 3HG2 ILE A 172    -127.456 -97.326 649.284  1.00  0.00           H
ATOM   2796  CD1 ILE A 172    -126.084 -98.535 651.218  1.00  0.00           C
ATOM   2797 1HD1 ILE A 172    -126.212 -97.770 651.984  1.00  0.00           H
ATOM   2798 2HD1 ILE A 172    -127.026 -98.679 650.688  1.00  0.00           H
ATOM   2799 3HD1 ILE A 172    -125.785 -99.472 651.688  1.00  0.00           H
ATOM   2800  HN  ILE A 172    -123.460 -95.620 650.579  1.00  0.00           H
ATOM   2801  N   TRP A 173    -124.842 -93.942 648.241  1.00  0.00           N
ATOM   2802  CA  TRP A 173    -125.307 -92.843 647.412  1.00  0.00           C
ATOM   2803  C   TRP A 173    -124.251 -92.584 646.335  1.00  0.00           C
ATOM   2804  O   TRP A 173    -124.581 -92.441 645.159  1.00  0.00           O
ATOM   2805  HA  TRP A 173    -126.245 -93.148 646.948  1.00  0.00           H
ATOM   2806  CB  TRP A 173    -125.611 -91.606 648.260  1.00  0.00           C
ATOM   2807 1HB  TRP A 173    -124.852 -91.516 649.037  1.00  0.00           H
ATOM   2808 2HB  TRP A 173    -125.531 -90.719 647.632  1.00  0.00           H
ATOM   2809  CG  TRP A 173    -126.993 -91.626 648.916  1.00  0.00           C
ATOM   2810  CD1 TRP A 173    -127.287 -91.764 650.217  1.00  0.00           C
ATOM   2811  HD1 TRP A 173    -126.543 -91.883 651.004  1.00  0.00           H
ATOM   2812  CD2 TRP A 173    -128.265 -91.499 648.246  1.00  0.00           C
ATOM   2813  NE1 TRP A 173    -128.649 -91.734 650.433  1.00  0.00           N
ATOM   2814  HE1 TRP A 173    -129.111 -91.817 651.316  1.00  0.00           H
ATOM   2815  CE2 TRP A 173    -129.263 -91.568 649.197  1.00  0.00           C
ATOM   2816  CE3 TRP A 173    -128.562 -91.331 646.883  1.00  0.00           C
ATOM   2817  HE3 TRP A 173    -127.792 -91.273 646.113  1.00  0.00           H
ATOM   2818  HZ2 TRP A 173    -131.395 -91.536 649.655  1.00  0.00           H
ATOM   2819  CZ2 TRP A 173    -130.625 -91.478 648.886  1.00  0.00           C
ATOM   2820  CZ3 TRP A 173    -129.928 -91.243 646.588  1.00  0.00           C
ATOM   2821  HZ3 TRP A 173    -130.214 -91.112 645.544  1.00  0.00           H
ATOM   2822  HH2 TRP A 173    -131.987 -91.234 647.222  1.00  0.00           H
ATOM   2823  CH2 TRP A 173    -130.945 -91.311 647.533  1.00  0.00           C
ATOM   2824  HN  TRP A 173    -124.700 -93.714 649.204  1.00  0.00           H
ATOM   2825  N   VAL A 174    -123.003 -92.532 646.776  1.00  0.00           N
ATOM   2826  CA  VAL A 174    -121.900 -92.256 645.871  1.00  0.00           C
ATOM   2827  C   VAL A 174    -121.851 -93.339 644.790  1.00  0.00           C
ATOM   2828  O   VAL A 174    -121.683 -93.035 643.610  1.00  0.00           O
ATOM   2829  HA  VAL A 174    -122.096 -91.295 645.395  1.00  0.00           H
ATOM   2830  CB  VAL A 174    -120.593 -92.138 646.658  1.00  0.00           C
ATOM   2831  HB  VAL A 174    -120.491 -93.031 647.275  1.00  0.00           H
ATOM   2832  CG1 VAL A 174    -119.389 -92.077 645.716  1.00  0.00           C
ATOM   2833 1HG1 VAL A 174    -119.353 -92.985 645.114  1.00  0.00           H
ATOM   2834 2HG1 VAL A 174    -119.483 -91.210 645.062  1.00  0.00           H
ATOM   2835 3HG1 VAL A 174    -118.474 -91.993 646.302  1.00  0.00           H
ATOM   2836  CG2 VAL A 174    -120.623 -90.924 647.589  1.00  0.00           C
ATOM   2837 1HG2 VAL A 174    -120.759 -90.017 647.000  1.00  0.00           H
ATOM   2838 2HG2 VAL A 174    -121.448 -91.027 648.294  1.00  0.00           H
ATOM   2839 3HG2 VAL A 174    -119.682 -90.864 648.137  1.00  0.00           H
ATOM   2840  HN  VAL A 174    -122.740 -92.673 647.731  1.00  0.00           H
ATOM   2841  N   LEU A 175    -122.000 -94.579 645.232  1.00  0.00           N
ATOM   2842  CA  LEU A 175    -121.893 -95.713 644.331  1.00  0.00           C
ATOM   2843  C   LEU A 175    -123.023 -95.647 643.300  1.00  0.00           C
ATOM   2844  O   LEU A 175    -122.786 -95.805 642.104  1.00  0.00           O
ATOM   2845  HA  LEU A 175    -120.942 -95.625 643.806  1.00  0.00           H
ATOM   2846  CB  LEU A 175    -121.856 -97.023 645.120  1.00  0.00           C
ATOM   2847 1HB  LEU A 175    -121.007 -96.989 645.802  1.00  0.00           H
ATOM   2848 2HB  LEU A 175    -122.756 -97.081 645.732  1.00  0.00           H
ATOM   2849  HG  LEU A 175    -122.579 -98.314 643.575  1.00  0.00           H
ATOM   2850  CG  LEU A 175    -121.755 -98.304 644.289  1.00  0.00           C
ATOM   2851  CD1 LEU A 175    -120.457 -98.332 643.480  1.00  0.00           C
ATOM   2852 1HD1 LEU A 175    -120.429 -97.475 642.807  1.00  0.00           H
ATOM   2853 2HD1 LEU A 175    -119.605 -98.288 644.159  1.00  0.00           H
ATOM   2854 3HD1 LEU A 175    -120.411 -99.253 642.899  1.00  0.00           H
ATOM   2855  CD2 LEU A 175    -121.908 -99.544 645.172  1.00  0.00           C
ATOM   2856 1HD2 LEU A 175    -121.120 -99.553 645.925  1.00  0.00           H
ATOM   2857 2HD2 LEU A 175    -122.880 -99.522 645.664  1.00  0.00           H
ATOM   2858 3HD2 LEU A 175    -121.832-100.440 644.556  1.00  0.00           H
ATOM   2859  HN  LEU A 175    -122.190 -94.813 646.186  1.00  0.00           H
ATOM   2860  N   ALA A 176    -124.227 -95.415 643.803  1.00  0.00           N
ATOM   2861  CA  ALA A 176    -125.406 -95.420 642.954  1.00  0.00           C
ATOM   2862  C   ALA A 176    -125.298 -94.287 641.932  1.00  0.00           C
ATOM   2863  O   ALA A 176    -125.729 -94.433 640.790  1.00  0.00           O
ATOM   2864  HA  ALA A 176    -125.430 -96.373 642.426  1.00  0.00           H
ATOM   2865  CB  ALA A 176    -126.660 -95.306 643.822  1.00  0.00           C
ATOM   2866 1HB  ALA A 176    -126.705 -96.150 644.510  1.00  0.00           H
ATOM   2867 2HB  ALA A 176    -126.626 -94.376 644.390  1.00  0.00           H
ATOM   2868 3HB  ALA A 176    -127.545 -95.310 643.185  1.00  0.00           H
ATOM   2869  HN  ALA A 176    -124.402 -95.227 644.769  1.00  0.00           H
ATOM   2870  N   ALA A 177    -124.721 -93.182 642.381  1.00  0.00           N
ATOM   2871  CA  ALA A 177    -124.564 -92.019 641.524  1.00  0.00           C
ATOM   2872  C   ALA A 177    -123.634 -92.370 640.360  1.00  0.00           C
ATOM   2873  O   ALA A 177    -123.891 -91.990 639.219  1.00  0.00           O
ATOM   2874  HA  ALA A 177    -125.546 -91.763 641.128  1.00  0.00           H
ATOM   2875  CB  ALA A 177    -124.043 -90.842 642.351  1.00  0.00           C
ATOM   2876 1HB  ALA A 177    -124.753 -90.613 643.145  1.00  0.00           H
ATOM   2877 2HB  ALA A 177    -123.079 -91.103 642.789  1.00  0.00           H
ATOM   2878 3HB  ALA A 177    -123.925 -89.970 641.708  1.00  0.00           H
ATOM   2879  HN  ALA A 177    -124.365 -93.074 643.309  1.00  0.00           H
ATOM   2880  N   ALA A 178    -122.573 -93.093 640.690  1.00  0.00           N
ATOM   2881  CA  ALA A 178    -121.594 -93.483 639.690  1.00  0.00           C
ATOM   2882  C   ALA A 178    -122.237 -94.465 638.708  1.00  0.00           C
ATOM   2883  O   ALA A 178    -121.980 -94.405 637.507  1.00  0.00           O
ATOM   2884  HA  ALA A 178    -121.296 -92.584 639.148  1.00  0.00           H
ATOM   2885  CB  ALA A 178    -120.363 -94.072 640.382  1.00  0.00           C
ATOM   2886 1HB  ALA A 178    -119.927 -93.324 641.046  1.00  0.00           H
ATOM   2887 2HB  ALA A 178    -120.657 -94.946 640.963  1.00  0.00           H
ATOM   2888 3HB  ALA A 178    -119.629 -94.364 639.632  1.00  0.00           H
ATOM   2889  HN  ALA A 178    -122.378 -93.409 641.618  1.00  0.00           H
ATOM   2890  N   LEU A 179    -123.060 -95.347 639.257  1.00  0.00           N
ATOM   2891  CA  LEU A 179    -123.634 -96.425 638.471  1.00  0.00           C
ATOM   2892  C   LEU A 179    -124.699 -95.855 637.532  1.00  0.00           C
ATOM   2893  O   LEU A 179    -125.125 -96.524 636.592  1.00  0.00           O
ATOM   2894  HA  LEU A 179    -122.833 -96.850 637.866  1.00  0.00           H
ATOM   2895  CB  LEU A 179    -124.150 -97.538 639.384  1.00  0.00           C
ATOM   2896 1HB  LEU A 179    -124.808 -97.092 640.131  1.00  0.00           H
ATOM   2897 2HB  LEU A 179    -124.760 -98.217 638.788  1.00  0.00           H
ATOM   2898  HG  LEU A 179    -122.434 -97.673 640.653  1.00  0.00           H
ATOM   2899  CG  LEU A 179    -123.083 -98.360 640.110  1.00  0.00           C
ATOM   2900  CD1 LEU A 179    -123.718 -99.293 641.143  1.00  0.00           C
ATOM   2901 1HD1 LEU A 179    -124.265 -98.702 641.879  1.00  0.00           H
ATOM   2902 2HD1 LEU A 179    -124.405 -99.976 640.643  1.00  0.00           H
ATOM   2903 3HD1 LEU A 179    -122.938 -99.865 641.645  1.00  0.00           H
ATOM   2904  CD2 LEU A 179    -122.205 -99.120 639.115  1.00  0.00           C
ATOM   2905 1HD2 LEU A 179    -122.825 -99.795 638.525  1.00  0.00           H
ATOM   2906 2HD2 LEU A 179    -121.709 -98.411 638.452  1.00  0.00           H
ATOM   2907 3HD2 LEU A 179    -121.455 -99.695 639.657  1.00  0.00           H
ATOM   2908  HN  LEU A 179    -123.334 -95.332 640.219  1.00  0.00           H
ATOM   2909  N   CYS A 180    -125.099 -94.625 637.821  1.00  0.00           N
ATOM   2910  CA  CYS A 180    -126.138 -93.974 637.041  1.00  0.00           C
ATOM   2911  C   CYS A 180    -125.467 -93.053 636.020  1.00  0.00           C
ATOM   2912  O   CYS A 180    -126.141 -92.291 635.329  1.00  0.00           O
ATOM   2913  HA  CYS A 180    -126.696 -94.765 636.540  1.00  0.00           H
ATOM   2914  CB  CYS A 180    -127.123 -93.216 637.933  1.00  0.00           C
ATOM   2915 1HB  CYS A 180    -128.061 -93.056 637.400  1.00  0.00           H
ATOM   2916 2HB  CYS A 180    -127.356 -93.808 638.817  1.00  0.00           H
ATOM   2917  SG  CYS A 180    -126.406 -91.607 638.430  1.00  0.00           S
ATOM   2918  HG  CYS A 180    -127.530 -91.103 638.933  1.00  0.00           H
ATOM   2919  HN  CYS A 180    -124.727 -94.077 638.570  1.00  0.00           H
ATOM   2920  N   ILE A 181    -124.147 -93.153 635.958  1.00  0.00           N
ATOM   2921  CA  ILE A 181    -123.380 -92.358 635.015  1.00  0.00           C
ATOM   2922  C   ILE A 181    -123.890 -92.621 633.598  1.00  0.00           C
ATOM   2923  O   ILE A 181    -124.151 -91.685 632.844  1.00  0.00           O
ATOM   2924  HA  ILE A 181    -123.553 -91.309 635.256  1.00  0.00           H
ATOM   2925  CB  ILE A 181    -121.882 -92.619 635.188  1.00  0.00           C
ATOM   2926  HB  ILE A 181    -121.735 -93.692 635.313  1.00  0.00           H
ATOM   2927  CG1 ILE A 181    -121.349 -91.940 636.451  1.00  0.00           C
ATOM   2928 1HG1 ILE A 181    -121.420 -90.857 636.343  1.00  0.00           H
ATOM   2929 2HG1 ILE A 181    -121.966 -92.216 637.305  1.00  0.00           H
ATOM   2930  CG2 ILE A 181    -121.104 -92.200 633.939  1.00  0.00           C
ATOM   2931 1HG2 ILE A 181    -121.462 -92.768 633.080  1.00  0.00           H
ATOM   2932 2HG2 ILE A 181    -121.255 -91.135 633.758  1.00  0.00           H
ATOM   2933 3HG2 ILE A 181    -120.043 -92.397 634.089  1.00  0.00           H
ATOM   2934  CD1 ILE A 181    -119.895 -92.337 636.715  1.00  0.00           C
ATOM   2935 1HD1 ILE A 181    -119.831 -93.417 636.846  1.00  0.00           H
ATOM   2936 2HD1 ILE A 181    -119.277 -92.037 635.868  1.00  0.00           H
ATOM   2937 3HD1 ILE A 181    -119.541 -91.840 637.618  1.00  0.00           H
ATOM   2938  HN  ILE A 181    -123.605 -93.763 636.536  1.00  0.00           H
ATOM   2939  N   PRO A 182    -124.042 -93.895 633.210  1.00  0.00           N
ATOM   2940  CA  PRO A 182    -124.450 -94.224 631.842  1.00  0.00           C
ATOM   2941  C   PRO A 182    -125.718 -93.497 631.428  1.00  0.00           C
ATOM   2942  O   PRO A 182    -125.787 -92.933 630.337  1.00  0.00           O
ATOM   2943  HA  PRO A 182    -123.689 -93.895 631.135  1.00  0.00           H
ATOM   2944  CB  PRO A 182    -124.651 -95.741 631.879  1.00  0.00           C
ATOM   2945 1HB  PRO A 182    -125.684 -96.003 632.110  1.00  0.00           H
ATOM   2946 2HB  PRO A 182    -124.413 -96.200 630.920  1.00  0.00           H
ATOM   2947  CG  PRO A 182    -123.696 -96.197 632.975  1.00  0.00           C
ATOM   2948 1HG  PRO A 182    -123.967 -97.178 633.365  1.00  0.00           H
ATOM   2949 2HG  PRO A 182    -122.673 -96.284 632.610  1.00  0.00           H
ATOM   2950  CD  PRO A 182    -123.837 -95.107 634.025  1.00  0.00           C
ATOM   2951 1HD  PRO A 182    -124.683 -95.291 634.688  1.00  0.00           H
ATOM   2952 2HD  PRO A 182    -122.951 -95.035 634.655  1.00  0.00           H
ATOM   2953  N   GLU A 183    -126.699 -93.529 632.318  1.00  0.00           N
ATOM   2954  CA  GLU A 183    -128.007 -92.975 632.012  1.00  0.00           C
ATOM   2955  C   GLU A 183    -127.897 -91.473 631.744  1.00  0.00           C
ATOM   2956  O   GLU A 183    -128.637 -90.929 630.926  1.00  0.00           O
ATOM   2957  HA  GLU A 183    -128.335 -93.489 631.109  1.00  0.00           H
ATOM   2958  CB  GLU A 183    -129.000 -93.259 633.140  1.00  0.00           C
ATOM   2959 1HB  GLU A 183    -128.517 -93.101 634.104  1.00  0.00           H
ATOM   2960 2HB  GLU A 183    -129.895 -92.652 633.003  1.00  0.00           H
ATOM   2961  CG  GLU A 183    -129.461 -94.717 633.111  1.00  0.00           C
ATOM   2962 1HG  GLU A 183    -130.317 -94.846 633.774  1.00  0.00           H
ATOM   2963 2HG  GLU A 183    -129.794 -94.978 632.106  1.00  0.00           H
ATOM   2964  CD  GLU A 183    -128.332 -95.657 633.540  1.00  0.00           C
ATOM   2965  OE1 GLU A 183    -128.473 -96.871 633.276  1.00  0.00           O
ATOM   2966  OE2 GLU A 183    -127.353 -95.141 634.121  1.00  0.00           O
ATOM   2967  HN  GLU A 183    -126.611 -93.924 633.233  1.00  0.00           H
ATOM   2968  N   ILE A 184    -126.966 -90.845 632.447  1.00  0.00           N
ATOM   2969  CA  ILE A 184    -126.779 -89.409 632.327  1.00  0.00           C
ATOM   2970  C   ILE A 184    -126.265 -89.081 630.924  1.00  0.00           C
ATOM   2971  O   ILE A 184    -126.646 -88.067 630.341  1.00  0.00           O
ATOM   2972  HA  ILE A 184    -127.755 -88.940 632.456  1.00  0.00           H
ATOM   2973  CB  ILE A 184    -125.876 -88.891 633.449  1.00  0.00           C
ATOM   2974  HB  ILE A 184    -124.957 -89.476 633.446  1.00  0.00           H
ATOM   2975  CG1 ILE A 184    -126.533 -89.089 634.817  1.00  0.00           C
ATOM   2976 1HG1 ILE A 184    -127.400 -88.434 634.906  1.00  0.00           H
ATOM   2977 2HG1 ILE A 184    -126.897 -90.113 634.905  1.00  0.00           H
ATOM   2978  CG2 ILE A 184    -125.484 -87.432 633.208  1.00  0.00           C
ATOM   2979 1HG2 ILE A 184    -124.948 -87.351 632.262  1.00  0.00           H
ATOM   2980 2HG2 ILE A 184    -126.383 -86.815 633.169  1.00  0.00           H
ATOM   2981 3HG2 ILE A 184    -124.843 -87.089 634.020  1.00  0.00           H
ATOM   2982  CD1 ILE A 184    -125.545 -88.794 635.947  1.00  0.00           C
ATOM   2983 1HD1 ILE A 184    -124.691 -89.467 635.869  1.00  0.00           H
ATOM   2984 2HD1 ILE A 184    -125.203 -87.762 635.870  1.00  0.00           H
ATOM   2985 3HD1 ILE A 184    -126.038 -88.942 636.908  1.00  0.00           H
ATOM   2986  HN  ILE A 184    -126.348 -91.299 633.088  1.00  0.00           H
ATOM   2987  N   LEU A 185    -125.408 -89.958 630.422  1.00  0.00           N
ATOM   2988  CA  LEU A 185    -124.673 -89.672 629.202  1.00  0.00           C
ATOM   2989  C   LEU A 185    -125.575 -89.931 627.995  1.00  0.00           C
ATOM   2990  O   LEU A 185    -125.686 -89.088 627.106  1.00  0.00           O
ATOM   2991  HA  LEU A 185    -124.413 -88.614 629.218  1.00  0.00           H
ATOM   2992  CB  LEU A 185    -123.361 -90.460 629.170  1.00  0.00           C
ATOM   2993 1HB  LEU A 185    -123.592 -91.517 629.303  1.00  0.00           H
ATOM   2994 2HB  LEU A 185    -122.920 -90.352 628.180  1.00  0.00           H
ATOM   2995  HG  LEU A 185    -122.728 -90.247 631.202  1.00  0.00           H
ATOM   2996  CG  LEU A 185    -122.313 -90.061 630.211  1.00  0.00           C
ATOM   2997  CD1 LEU A 185    -121.055 -90.921 630.080  1.00  0.00           C
ATOM   2998 1HD1 LEU A 185    -121.314 -91.969 630.228  1.00  0.00           H
ATOM   2999 2HD1 LEU A 185    -120.627 -90.790 629.085  1.00  0.00           H
ATOM   3000 3HD1 LEU A 185    -120.326 -90.616 630.831  1.00  0.00           H
ATOM   3001  CD2 LEU A 185    -121.998 -88.566 630.127  1.00  0.00           C
ATOM   3002 1HD2 LEU A 185    -121.612 -88.332 629.135  1.00  0.00           H
ATOM   3003 2HD2 LEU A 185    -122.907 -87.992 630.308  1.00  0.00           H
ATOM   3004 3HD2 LEU A 185    -121.251 -88.310 630.877  1.00  0.00           H
ATOM   3005  HN  LEU A 185    -125.214 -90.849 630.834  1.00  0.00           H
ATOM   3006  N   TYR A 186    -126.198 -91.101 628.002  1.00  0.00           N
ATOM   3007  CA  TYR A 186    -126.694 -91.692 626.770  1.00  0.00           C
ATOM   3008  C   TYR A 186    -128.211 -91.532 626.658  1.00  0.00           C
ATOM   3009  O   TYR A 186    -128.808 -91.928 625.658  1.00  0.00           O
ATOM   3010  HA  TYR A 186    -126.219 -91.178 625.935  1.00  0.00           H
ATOM   3011  CB  TYR A 186    -126.355 -93.182 626.851  1.00  0.00           C
ATOM   3012 1HB  TYR A 186    -126.870 -93.615 627.708  1.00  0.00           H
ATOM   3013 2HB  TYR A 186    -126.740 -93.680 625.962  1.00  0.00           H
ATOM   3014  CG  TYR A 186    -124.858 -93.474 626.974  1.00  0.00           C
ATOM   3015  HD1 TYR A 186    -124.305 -92.015 625.503  1.00  0.00           H
ATOM   3016  CD1 TYR A 186    -123.953 -92.775 626.201  1.00  0.00           C
ATOM   3017  CD2 TYR A 186    -124.413 -94.436 627.858  1.00  0.00           C
ATOM   3018  HD2 TYR A 186    -125.128 -94.988 628.468  1.00  0.00           H
ATOM   3019  HE1 TYR A 186    -121.819 -92.505 625.712  1.00  0.00           H
ATOM   3020  CE1 TYR A 186    -122.544 -93.050 626.317  1.00  0.00           C
ATOM   3021  HE2 TYR A 186    -122.639 -95.468 628.667  1.00  0.00           H
ATOM   3022  CE2 TYR A 186    -123.004 -94.711 627.973  1.00  0.00           C
ATOM   3023  CZ  TYR A 186    -122.139 -94.004 627.197  1.00  0.00           C
ATOM   3024  HH  TYR A 186    -120.302 -93.747 626.615  1.00  0.00           H
ATOM   3025  OH  TYR A 186    -120.809 -94.263 627.306  1.00  0.00           O
ATOM   3026  HN  TYR A 186    -126.364 -91.641 628.827  1.00  0.00           H
ATOM   3027  N   SER A 187    -128.791 -90.950 627.697  1.00  0.00           N
ATOM   3028  CA  SER A 187    -130.198 -90.588 627.663  1.00  0.00           C
ATOM   3029  C   SER A 187    -130.414 -89.416 626.703  1.00  0.00           C
ATOM   3030  O   SER A 187    -129.837 -88.345 626.886  1.00  0.00           O
ATOM   3031  HA  SER A 187    -130.717 -91.477 627.304  1.00  0.00           H
ATOM   3032  CB  SER A 187    -130.709 -90.230 629.061  1.00  0.00           C
ATOM   3033 1HB  SER A 187    -130.114 -89.411 629.465  1.00  0.00           H
ATOM   3034 2HB  SER A 187    -131.736 -89.873 628.991  1.00  0.00           H
ATOM   3035  OG  SER A 187    -130.653 -91.342 629.950  1.00  0.00           O
ATOM   3036  HG  SER A 187    -130.086 -91.117 630.743  1.00  0.00           H
ATOM   3037  HN  SER A 187    -128.318 -90.727 628.550  1.00  0.00           H
ATOM   3038  N   GLN A 188    -131.246 -89.659 625.701  1.00  0.00           N
ATOM   3039  CA  GLN A 188    -131.627 -88.608 624.773  1.00  0.00           C
ATOM   3040  C   GLN A 188    -133.033 -88.865 624.228  1.00  0.00           C
ATOM   3041  O   GLN A 188    -133.606 -89.929 624.456  1.00  0.00           O
ATOM   3042  HA  GLN A 188    -131.619 -87.688 625.358  1.00  0.00           H
ATOM   3043  CB  GLN A 188    -130.611 -88.488 623.635  1.00  0.00           C
ATOM   3044 1HB  GLN A 188    -130.861 -87.631 623.009  1.00  0.00           H
ATOM   3045 2HB  GLN A 188    -129.619 -88.303 624.047  1.00  0.00           H
ATOM   3046  CG  GLN A 188    -130.588 -89.759 622.784  1.00  0.00           C
ATOM   3047 1HG  GLN A 188    -130.437 -90.627 623.425  1.00  0.00           H
ATOM   3048 2HG  GLN A 188    -131.552 -89.889 622.292  1.00  0.00           H
ATOM   3049  CD  GLN A 188    -129.477 -89.695 621.734  1.00  0.00           C
ATOM   3050  OE1 GLN A 188    -128.452 -89.060 621.915  1.00  0.00           O
ATOM   3051  NE2 GLN A 188    -129.738 -90.388 620.628  1.00  0.00           N
ATOM   3052 1HE2 GLN A 188    -130.599 -90.888 620.543  1.00  0.00           H
ATOM   3053 2HE2 GLN A 188    -129.072 -90.408 619.882  1.00  0.00           H
ATOM   3054  HN  GLN A 188    -131.657 -90.553 625.520  1.00  0.00           H
ATOM   3055  N   ILE A 189    -133.548 -87.872 623.517  1.00  0.00           N
ATOM   3056  CA  ILE A 189    -134.837 -88.011 622.863  1.00  0.00           C
ATOM   3057  C   ILE A 189    -134.632 -88.579 621.457  1.00  0.00           C
ATOM   3058  O   ILE A 189    -133.831 -88.056 620.683  1.00  0.00           O
ATOM   3059  HA  ILE A 189    -135.423 -88.726 623.441  1.00  0.00           H
ATOM   3060  CB  ILE A 189    -135.596 -86.682 622.885  1.00  0.00           C
ATOM   3061  HB  ILE A 189    -134.987 -85.934 622.378  1.00  0.00           H
ATOM   3062  CG1 ILE A 189    -135.808 -86.196 624.320  1.00  0.00           C
ATOM   3063 1HG1 ILE A 189    -136.474 -86.881 624.845  1.00  0.00           H
ATOM   3064 2HG1 ILE A 189    -134.858 -86.203 624.854  1.00  0.00           H
ATOM   3065  CG2 ILE A 189    -136.914 -86.790 622.115  1.00  0.00           C
ATOM   3066 1HG2 ILE A 189    -136.709 -87.058 621.079  1.00  0.00           H
ATOM   3067 2HG2 ILE A 189    -137.539 -87.557 622.572  1.00  0.00           H
ATOM   3068 3HG2 ILE A 189    -137.432 -85.832 622.147  1.00  0.00           H
ATOM   3069  CD1 ILE A 189    -136.400 -84.785 624.339  1.00  0.00           C
ATOM   3070 1HD1 ILE A 189    -135.719 -84.099 623.834  1.00  0.00           H
ATOM   3071 2HD1 ILE A 189    -137.361 -84.788 623.825  1.00  0.00           H
ATOM   3072 3HD1 ILE A 189    -136.540 -84.464 625.371  1.00  0.00           H
ATOM   3073  HN  ILE A 189    -133.101 -86.987 623.387  1.00  0.00           H
ATOM   3074  N   LYS A 190    -135.369 -89.641 621.168  1.00  0.00           N
ATOM   3075  CA  LYS A 190    -135.364 -90.216 619.834  1.00  0.00           C
ATOM   3076  C   LYS A 190    -136.742 -90.027 619.197  1.00  0.00           C
ATOM   3077  O   LYS A 190    -137.759 -90.380 619.792  1.00  0.00           O
ATOM   3078  HA  LYS A 190    -134.633 -89.664 619.243  1.00  0.00           H
ATOM   3079  CB  LYS A 190    -134.902 -91.674 619.880  1.00  0.00           C
ATOM   3080 1HB  LYS A 190    -133.888 -91.726 620.275  1.00  0.00           H
ATOM   3081 2HB  LYS A 190    -135.538 -92.239 620.561  1.00  0.00           H
ATOM   3082  CG  LYS A 190    -134.946 -92.307 618.488  1.00  0.00           C
ATOM   3083 1HG  LYS A 190    -135.977 -92.545 618.225  1.00  0.00           H
ATOM   3084 2HG  LYS A 190    -134.586 -91.593 617.748  1.00  0.00           H
ATOM   3085  CD  LYS A 190    -134.095 -93.577 618.436  1.00  0.00           C
ATOM   3086 1HD  LYS A 190    -133.048 -93.312 618.290  1.00  0.00           H
ATOM   3087 2HD  LYS A 190    -134.160 -94.102 619.389  1.00  0.00           H
ATOM   3088  CE  LYS A 190    -134.555 -94.500 617.306  1.00  0.00           C
ATOM   3089 1HE  LYS A 190    -134.877 -93.906 616.451  1.00  0.00           H
ATOM   3090 2HE  LYS A 190    -133.722 -95.117 616.970  1.00  0.00           H
ATOM   3091  NZ  LYS A 190    -135.666 -95.365 617.763  1.00  0.00           N
ATOM   3092 1HZ  LYS A 190    -135.963 -95.965 617.002  1.00  0.00           H
ATOM   3093 2HZ  LYS A 190    -135.353 -95.935 618.541  1.00  0.00           H
ATOM   3094 3HZ  LYS A 190    -136.444 -94.786 618.060  1.00  0.00           H
ATOM   3095  HN  LYS A 190    -135.961 -90.106 621.826  1.00  0.00           H
ATOM   3096  N   GLU A 191    -136.732 -89.471 617.994  1.00  0.00           N
ATOM   3097  CA  GLU A 191    -137.954 -89.342 617.219  1.00  0.00           C
ATOM   3098  C   GLU A 191    -138.121 -90.544 616.287  1.00  0.00           C
ATOM   3099  O   GLU A 191    -137.238 -90.839 615.484  1.00  0.00           O
ATOM   3100  HA  GLU A 191    -138.761 -89.327 617.951  1.00  0.00           H
ATOM   3101  CB  GLU A 191    -137.967 -88.031 616.430  1.00  0.00           C
ATOM   3102 1HB  GLU A 191    -137.012 -87.899 615.921  1.00  0.00           H
ATOM   3103 2HB  GLU A 191    -138.821 -88.019 615.753  1.00  0.00           H
ATOM   3104  CG  GLU A 191    -138.139 -86.831 617.363  1.00  0.00           C
ATOM   3105 1HG  GLU A 191    -139.026 -86.972 617.982  1.00  0.00           H
ATOM   3106 2HG  GLU A 191    -137.286 -86.766 618.039  1.00  0.00           H
ATOM   3107  CD  GLU A 191    -138.267 -85.531 616.567  1.00  0.00           C
ATOM   3108  OE1 GLU A 191    -138.444 -84.481 617.221  1.00  0.00           O
ATOM   3109  OE2 GLU A 191    -138.185 -85.617 615.323  1.00  0.00           O
ATOM   3110  HN  GLU A 191    -135.910 -89.114 617.550  1.00  0.00           H
ATOM   3111  N   GLU A 192    -139.261 -91.206 616.426  1.00  0.00           N
ATOM   3112  CA  GLU A 192    -139.559 -92.364 615.600  1.00  0.00           C
ATOM   3113  C   GLU A 192    -141.030 -92.349 615.177  1.00  0.00           C
ATOM   3114  O   GLU A 192    -141.920 -92.227 616.017  1.00  0.00           O
ATOM   3115  HA  GLU A 192    -138.921 -92.265 614.722  1.00  0.00           H
ATOM   3116  CB  GLU A 192    -139.211 -93.662 616.330  1.00  0.00           C
ATOM   3117 1HB  GLU A 192    -138.164 -93.646 616.630  1.00  0.00           H
ATOM   3118 2HB  GLU A 192    -139.897 -93.809 617.165  1.00  0.00           H
ATOM   3119  CG  GLU A 192    -139.387 -94.872 615.410  1.00  0.00           C
ATOM   3120 1HG  GLU A 192    -140.447 -95.100 615.300  1.00  0.00           H
ATOM   3121 2HG  GLU A 192    -139.007 -94.636 614.416  1.00  0.00           H
ATOM   3122  CD  GLU A 192    -138.653 -96.094 615.965  1.00  0.00           C
ATOM   3123  OE1 GLU A 192    -137.541 -96.366 615.462  1.00  0.00           O
ATOM   3124  OE2 GLU A 192    -139.220 -96.729 616.881  1.00  0.00           O
ATOM   3125  HN  GLU A 192    -139.972 -90.963 617.086  1.00  0.00           H
ATOM   3126  N   SER A 193    -141.239 -92.476 613.875  1.00  0.00           N
ATOM   3127  CA  SER A 193    -142.585 -92.597 613.342  1.00  0.00           C
ATOM   3128  C   SER A 193    -143.444 -91.423 613.816  1.00  0.00           C
ATOM   3129  O   SER A 193    -144.650 -91.569 614.008  1.00  0.00           O
ATOM   3130  HA  SER A 193    -142.470 -92.573 612.258  1.00  0.00           H
ATOM   3131  CB  SER A 193    -143.225 -93.924 613.757  1.00  0.00           C
ATOM   3132 1HB  SER A 193    -143.433 -93.907 614.827  1.00  0.00           H
ATOM   3133 2HB  SER A 193    -144.181 -94.040 613.248  1.00  0.00           H
ATOM   3134  OG  SER A 193    -142.388 -95.037 613.454  1.00  0.00           O
ATOM   3135  HG  SER A 193    -142.659 -95.828 614.003  1.00  0.00           H
ATOM   3136  HN  SER A 193    -140.510 -92.496 613.190  1.00  0.00           H
ATOM   3137  N   GLY A 194    -142.789 -90.285 613.991  1.00  0.00           N
ATOM   3138  CA  GLY A 194    -143.488 -89.069 614.371  1.00  0.00           C
ATOM   3139  C   GLY A 194    -143.765 -89.043 615.876  1.00  0.00           C
ATOM   3140  O   GLY A 194    -144.463 -88.157 616.367  1.00  0.00           O
ATOM   3141 1HA  GLY A 194    -142.892 -88.200 614.092  1.00  0.00           H
ATOM   3142 2HA  GLY A 194    -144.428 -89.000 613.824  1.00  0.00           H
ATOM   3143  HN  GLY A 194    -141.800 -90.186 613.879  1.00  0.00           H
ATOM   3144  N   ILE A 195    -143.203 -90.025 616.565  1.00  0.00           N
ATOM   3145  CA  ILE A 195    -143.377 -90.123 618.005  1.00  0.00           C
ATOM   3146  C   ILE A 195    -142.032 -89.884 618.694  1.00  0.00           C
ATOM   3147  O   ILE A 195    -141.039 -90.530 618.365  1.00  0.00           O
ATOM   3148  HA  ILE A 195    -144.064 -89.333 618.306  1.00  0.00           H
ATOM   3149  CB  ILE A 195    -144.029 -91.456 618.376  1.00  0.00           C
ATOM   3150  HB  ILE A 195    -143.362 -92.261 618.068  1.00  0.00           H
ATOM   3151  CG1 ILE A 195    -145.348 -91.649 617.625  1.00  0.00           C
ATOM   3152 1HG1 ILE A 195    -146.078 -90.916 617.969  1.00  0.00           H
ATOM   3153 2HG1 ILE A 195    -145.194 -91.471 616.561  1.00  0.00           H
ATOM   3154  CG2 ILE A 195    -144.210 -91.575 619.891  1.00  0.00           C
ATOM   3155 1HG2 ILE A 195    -143.259 -91.381 620.387  1.00  0.00           H
ATOM   3156 2HG2 ILE A 195    -144.949 -90.848 620.227  1.00  0.00           H
ATOM   3157 3HG2 ILE A 195    -144.551 -92.580 620.139  1.00  0.00           H
ATOM   3158  CD1 ILE A 195    -145.898 -93.062 617.836  1.00  0.00           C
ATOM   3159 1HD1 ILE A 195    -145.100 -93.788 617.685  1.00  0.00           H
ATOM   3160 2HD1 ILE A 195    -146.285 -93.153 618.851  1.00  0.00           H
ATOM   3161 3HD1 ILE A 195    -146.701 -93.249 617.123  1.00  0.00           H
ATOM   3162  HN  ILE A 195    -142.640 -90.744 616.158  1.00  0.00           H
ATOM   3163  N   ALA A 196    -142.044 -88.953 619.636  1.00  0.00           N
ATOM   3164  CA  ALA A 196    -140.853 -88.663 620.417  1.00  0.00           C
ATOM   3165  C   ALA A 196    -140.762 -89.646 621.585  1.00  0.00           C
ATOM   3166  O   ALA A 196    -141.717 -89.804 622.344  1.00  0.00           O
ATOM   3167  HA  ALA A 196    -139.988 -88.802 619.767  1.00  0.00           H
ATOM   3168  CB  ALA A 196    -140.889 -87.206 620.882  1.00  0.00           C
ATOM   3169 1HB  ALA A 196    -140.924 -86.548 620.014  1.00  0.00           H
ATOM   3170 2HB  ALA A 196    -141.775 -87.043 621.497  1.00  0.00           H
ATOM   3171 3HB  ALA A 196    -139.996 -86.989 621.467  1.00  0.00           H
ATOM   3172  HN  ALA A 196    -142.846 -88.403 619.869  1.00  0.00           H
ATOM   3173  N   ILE A 197    -139.604 -90.282 621.693  1.00  0.00           N
ATOM   3174  CA  ILE A 197    -139.377 -91.246 622.757  1.00  0.00           C
ATOM   3175  C   ILE A 197    -138.120 -90.851 623.536  1.00  0.00           C
ATOM   3176  O   ILE A 197    -137.078 -90.578 622.943  1.00  0.00           O
ATOM   3177  HA  ILE A 197    -140.231 -91.196 623.431  1.00  0.00           H
ATOM   3178  CB  ILE A 197    -139.328 -92.666 622.191  1.00  0.00           C
ATOM   3179  HB  ILE A 197    -138.493 -92.728 621.493  1.00  0.00           H
ATOM   3180  CG1 ILE A 197    -140.600 -92.986 621.403  1.00  0.00           C
ATOM   3181 1HG1 ILE A 197    -141.429 -93.144 622.093  1.00  0.00           H
ATOM   3182 2HG1 ILE A 197    -140.866 -92.137 620.774  1.00  0.00           H
ATOM   3183  CG2 ILE A 197    -139.068 -93.689 623.298  1.00  0.00           C
ATOM   3184 1HG2 ILE A 197    -138.118 -93.465 623.784  1.00  0.00           H
ATOM   3185 2HG2 ILE A 197    -139.871 -93.641 624.033  1.00  0.00           H
ATOM   3186 3HG2 ILE A 197    -139.028 -94.689 622.867  1.00  0.00           H
ATOM   3187  CD1 ILE A 197    -140.408 -94.231 620.534  1.00  0.00           C
ATOM   3188 1HD1 ILE A 197    -139.505 -94.120 619.935  1.00  0.00           H
ATOM   3189 2HD1 ILE A 197    -140.315 -95.109 621.172  1.00  0.00           H
ATOM   3190 3HD1 ILE A 197    -141.269 -94.350 619.875  1.00  0.00           H
ATOM   3191  HN  ILE A 197    -138.833 -90.148 621.072  1.00  0.00           H
ATOM   3192  N   CYS A 198    -138.261 -90.834 624.853  1.00  0.00           N
ATOM   3193  CA  CYS A 198    -137.106 -90.735 625.728  1.00  0.00           C
ATOM   3194  C   CYS A 198    -136.501 -92.131 625.885  1.00  0.00           C
ATOM   3195  O   CYS A 198    -137.133 -93.027 626.442  1.00  0.00           O
ATOM   3196  HA  CYS A 198    -136.401 -90.060 625.241  1.00  0.00           H
ATOM   3197  CB  CYS A 198    -137.470 -90.116 627.079  1.00  0.00           C
ATOM   3198 1HB  CYS A 198    -137.706 -89.059 626.953  1.00  0.00           H
ATOM   3199 2HB  CYS A 198    -138.363 -90.596 627.479  1.00  0.00           H
ATOM   3200  SG  CYS A 198    -136.079 -90.309 628.252  1.00  0.00           S
ATOM   3201  HN  CYS A 198    -139.143 -90.885 625.322  1.00  0.00           H
ATOM   3202  N   THR A 199    -135.282 -92.273 625.384  1.00  0.00           N
ATOM   3203  CA  THR A 199    -134.629 -93.571 625.360  1.00  0.00           C
ATOM   3204  C   THR A 199    -133.120 -93.412 625.558  1.00  0.00           C
ATOM   3205  O   THR A 199    -132.587 -92.311 625.432  1.00  0.00           O
ATOM   3206  HA  THR A 199    -135.001 -94.158 626.200  1.00  0.00           H
ATOM   3207  CB  THR A 199    -135.001 -94.264 624.048  1.00  0.00           C
ATOM   3208  HB  THR A 199    -136.074 -94.204 623.866  1.00  0.00           H
ATOM   3209  OG1 THR A 199    -134.474 -95.580 624.189  1.00  0.00           O
ATOM   3210  HG1 THR A 199    -134.892 -96.190 623.515  1.00  0.00           H
ATOM   3211  CG2 THR A 199    -134.248 -93.687 622.847  1.00  0.00           C
ATOM   3212 1HG2 THR A 199    -133.187 -93.921 622.938  1.00  0.00           H
ATOM   3213 2HG2 THR A 199    -134.380 -92.606 622.821  1.00  0.00           H
ATOM   3214 3HG2 THR A 199    -134.639 -94.124 621.929  1.00  0.00           H
ATOM   3215  HN  THR A 199    -134.745 -91.523 624.999  1.00  0.00           H
ATOM   3216  N   MET A 200    -132.475 -94.528 625.863  1.00  0.00           N
ATOM   3217  CA  MET A 200    -131.024 -94.591 625.817  1.00  0.00           C
ATOM   3218  C   MET A 200    -130.533 -94.880 624.397  1.00  0.00           C
ATOM   3219  O   MET A 200    -131.027 -95.795 623.740  1.00  0.00           O
ATOM   3220  HA  MET A 200    -130.678 -93.607 626.134  1.00  0.00           H
ATOM   3221  CB  MET A 200    -130.529 -95.687 626.762  1.00  0.00           C
ATOM   3222 1HB  MET A 200    -131.040 -96.624 626.537  1.00  0.00           H
ATOM   3223 2HB  MET A 200    -129.465 -95.858 626.601  1.00  0.00           H
ATOM   3224  CG  MET A 200    -130.775 -95.304 628.223  1.00  0.00           C
ATOM   3225 1HG  MET A 200    -131.758 -94.844 628.326  1.00  0.00           H
ATOM   3226 2HG  MET A 200    -130.774 -96.197 628.847  1.00  0.00           H
ATOM   3227  SD  MET A 200    -129.512 -94.171 628.777  1.00  0.00           S
ATOM   3228  CE  MET A 200    -128.184 -95.320 629.097  1.00  0.00           C
ATOM   3229 1HE  MET A 200    -128.499 -96.038 629.854  1.00  0.00           H
ATOM   3230 2HE  MET A 200    -127.932 -95.849 628.178  1.00  0.00           H
ATOM   3231 3HE  MET A 200    -127.310 -94.775 629.454  1.00  0.00           H
ATOM   3232  HN  MET A 200    -132.926 -95.378 626.138  1.00  0.00           H
ATOM   3233  N   VAL A 201    -129.566 -94.084 623.965  1.00  0.00           N
ATOM   3234  CA  VAL A 201    -128.877 -94.353 622.715  1.00  0.00           C
ATOM   3235  C   VAL A 201    -127.370 -94.419 622.972  1.00  0.00           C
ATOM   3236  O   VAL A 201    -126.784 -93.474 623.496  1.00  0.00           O
ATOM   3237  HA  VAL A 201    -129.215 -95.325 622.356  1.00  0.00           H
ATOM   3238  CB  VAL A 201    -129.259 -93.303 621.670  1.00  0.00           C
ATOM   3239  HB  VAL A 201    -129.064 -92.319 622.097  1.00  0.00           H
ATOM   3240  CG1 VAL A 201    -128.405 -93.447 620.409  1.00  0.00           C
ATOM   3241 1HG1 VAL A 201    -127.372 -93.184 620.639  1.00  0.00           H
ATOM   3242 2HG1 VAL A 201    -128.448 -94.477 620.057  1.00  0.00           H
ATOM   3243 3HG1 VAL A 201    -128.785 -92.781 619.635  1.00  0.00           H
ATOM   3244  CG2 VAL A 201    -130.750 -93.382 621.334  1.00  0.00           C
ATOM   3245 1HG2 VAL A 201    -131.071 -94.423 621.348  1.00  0.00           H
ATOM   3246 2HG2 VAL A 201    -131.319 -92.816 622.071  1.00  0.00           H
ATOM   3247 3HG2 VAL A 201    -130.921 -92.962 620.343  1.00  0.00           H
ATOM   3248  HN  VAL A 201    -129.253 -93.269 624.454  1.00  0.00           H
ATOM   3249  N   TYR A 202    -126.786 -95.546 622.590  1.00  0.00           N
ATOM   3250  CA  TYR A 202    -125.386 -95.800 622.884  1.00  0.00           C
ATOM   3251  C   TYR A 202    -124.496 -95.397 621.706  1.00  0.00           C
ATOM   3252  O   TYR A 202    -124.430 -96.106 620.703  1.00  0.00           O
ATOM   3253  HA  TYR A 202    -125.112 -95.206 623.756  1.00  0.00           H
ATOM   3254  CB  TYR A 202    -125.268 -97.309 623.103  1.00  0.00           C
ATOM   3255 1HB  TYR A 202    -125.617 -97.825 622.209  1.00  0.00           H
ATOM   3256 2HB  TYR A 202    -124.217 -97.567 623.230  1.00  0.00           H
ATOM   3257  CG  TYR A 202    -126.054 -97.826 624.311  1.00  0.00           C
ATOM   3258  HD1 TYR A 202    -127.782 -98.338 623.150  1.00  0.00           H
ATOM   3259  CD1 TYR A 202    -127.333 -98.317 624.143  1.00  0.00           C
ATOM   3260  CD2 TYR A 202    -125.484 -97.800 625.567  1.00  0.00           C
ATOM   3261  HD2 TYR A 202    -124.474 -97.411 625.700  1.00  0.00           H
ATOM   3262  HE1 TYR A 202    -129.083 -99.194 625.160  1.00  0.00           H
ATOM   3263  CE1 TYR A 202    -128.072 -98.803 625.279  1.00  0.00           C
ATOM   3264  HE2 TYR A 202    -125.785 -98.271 627.701  1.00  0.00           H
ATOM   3265  CE2 TYR A 202    -126.224 -98.285 626.703  1.00  0.00           C
ATOM   3266  CZ  TYR A 202    -127.481 -98.763 626.503  1.00  0.00           C
ATOM   3267  HH  TYR A 202    -129.146 -99.316 627.340  1.00  0.00           H
ATOM   3268  OH  TYR A 202    -128.179 -99.222 627.576  1.00  0.00           O
ATOM   3269  HN  TYR A 202    -127.252 -96.275 622.089  1.00  0.00           H
ATOM   3270  N   PRO A 203    -123.799 -94.257 621.805  1.00  0.00           N
ATOM   3271  CA  PRO A 203    -122.817 -93.882 620.785  1.00  0.00           C
ATOM   3272  C   PRO A 203    -121.598 -94.791 620.797  1.00  0.00           C
ATOM   3273  O   PRO A 203    -120.903 -94.890 621.807  1.00  0.00           O
ATOM   3274  HA  PRO A 203    -123.246 -93.995 619.790  1.00  0.00           H
ATOM   3275  CB  PRO A 203    -122.453 -92.440 621.145  1.00  0.00           C
ATOM   3276 1HB  PRO A 203    -121.416 -92.214 620.897  1.00  0.00           H
ATOM   3277 2HB  PRO A 203    -123.072 -91.723 620.606  1.00  0.00           H
ATOM   3278  CG  PRO A 203    -122.693 -92.372 622.626  1.00  0.00           C
ATOM   3279 1HG  PRO A 203    -121.825 -92.725 623.183  1.00  0.00           H
ATOM   3280 2HG  PRO A 203    -122.882 -91.348 622.948  1.00  0.00           H
ATOM   3281  CD  PRO A 203    -123.887 -93.247 622.875  1.00  0.00           C
ATOM   3282 1HD  PRO A 203    -123.850 -93.704 623.864  1.00  0.00           H
ATOM   3283 2HD  PRO A 203    -124.817 -92.681 622.819  1.00  0.00           H
ATOM   3284  N   SER A 204    -121.370 -95.435 619.662  1.00  0.00           N
ATOM   3285  CA  SER A 204    -120.062 -95.998 619.372  1.00  0.00           C
ATOM   3286  C   SER A 204    -120.190 -97.103 618.321  1.00  0.00           C
ATOM   3287  O   SER A 204    -121.275 -97.641 618.109  1.00  0.00           O
ATOM   3288  HA  SER A 204    -119.470 -95.169 618.984  1.00  0.00           H
ATOM   3289  CB  SER A 204    -119.403 -96.545 620.640  1.00  0.00           C
ATOM   3290 1HB  SER A 204    -118.534 -97.143 620.368  1.00  0.00           H
ATOM   3291 2HB  SER A 204    -119.042 -95.715 621.247  1.00  0.00           H
ATOM   3292  OG  SER A 204    -120.303 -97.339 621.409  1.00  0.00           O
ATOM   3293  HG  SER A 204    -119.841 -97.685 622.225  1.00  0.00           H
ATOM   3294  HN  SER A 204    -122.058 -95.575 618.950  1.00  0.00           H
ATOM   3295  N   ASP A 205    -119.065 -97.409 617.691  1.00  0.00           N
ATOM   3296  CA  ASP A 205    -118.992 -98.560 616.807  1.00  0.00           C
ATOM   3297  C   ASP A 205    -119.184 -99.839 617.625  1.00  0.00           C
ATOM   3298  O   ASP A 205    -119.527-100.885 617.076  1.00  0.00           O
ATOM   3299  HA  ASP A 205    -119.786 -98.410 616.075  1.00  0.00           H
ATOM   3300  CB  ASP A 205    -117.628 -98.640 616.118  1.00  0.00           C
ATOM   3301 1HB  ASP A 205    -116.842 -98.724 616.868  1.00  0.00           H
ATOM   3302 2HB  ASP A 205    -117.579 -99.538 615.503  1.00  0.00           H
ATOM   3303  CG  ASP A 205    -117.380 -97.406 615.248  1.00  0.00           C
ATOM   3304  OD1 ASP A 205    -118.316 -97.037 614.506  1.00  0.00           O
ATOM   3305  OD2 ASP A 205    -116.261 -96.858 615.346  1.00  0.00           O
ATOM   3306  HN  ASP A 205    -118.216 -96.888 617.777  1.00  0.00           H
ATOM   3307  N   GLU A 206    -118.953 -99.713 618.923  1.00  0.00           N
ATOM   3308  CA  GLU A 206    -119.063-100.854 619.817  1.00  0.00           C
ATOM   3309  C   GLU A 206    -120.285-100.701 620.725  1.00  0.00           C
ATOM   3310  O   GLU A 206    -120.281-101.173 621.861  1.00  0.00           O
ATOM   3311  HA  GLU A 206    -119.190-101.719 619.167  1.00  0.00           H
ATOM   3312  CB  GLU A 206    -117.786-101.029 620.641  1.00  0.00           C
ATOM   3313 1HB  GLU A 206    -117.578-100.114 621.196  1.00  0.00           H
ATOM   3314 2HB  GLU A 206    -117.878-101.908 621.279  1.00  0.00           H
ATOM   3315  CG  GLU A 206    -116.578-101.279 619.735  1.00  0.00           C
ATOM   3316 1HG  GLU A 206    -116.475-100.457 619.026  1.00  0.00           H
ATOM   3317 2HG  GLU A 206    -115.668-101.299 620.334  1.00  0.00           H
ATOM   3318  CD  GLU A 206    -116.726-102.599 618.977  1.00  0.00           C
ATOM   3319  OE1 GLU A 206    -116.107-102.705 617.896  1.00  0.00           O
ATOM   3320  OE2 GLU A 206    -117.455-103.473 619.495  1.00  0.00           O
ATOM   3321  HN  GLU A 206    -118.696 -98.853 619.365  1.00  0.00           H
ATOM   3322  N   SER A 207    -121.301-100.041 620.190  1.00  0.00           N
ATOM   3323  CA  SER A 207    -122.462 -99.681 620.986  1.00  0.00           C
ATOM   3324  C   SER A 207    -123.099-100.938 621.581  1.00  0.00           C
ATOM   3325  O   SER A 207    -123.652-100.898 622.679  1.00  0.00           O
ATOM   3326  HA  SER A 207    -122.081 -99.034 621.776  1.00  0.00           H
ATOM   3327  CB  SER A 207    -123.487 -98.912 620.149  1.00  0.00           C
ATOM   3328 1HB  SER A 207    -124.422 -98.834 620.703  1.00  0.00           H
ATOM   3329 2HB  SER A 207    -123.130 -97.896 619.982  1.00  0.00           H
ATOM   3330  OG  SER A 207    -123.730 -99.541 618.894  1.00  0.00           O
ATOM   3331  HG  SER A 207    -124.056 -98.866 618.231  1.00  0.00           H
ATOM   3332  HN  SER A 207    -121.339 -99.753 619.233  1.00  0.00           H
ATOM   3333  N   THR A 208    -122.999-102.025 620.830  1.00  0.00           N
ATOM   3334  CA  THR A 208    -123.567-103.290 621.265  1.00  0.00           C
ATOM   3335  C   THR A 208    -122.868-103.781 622.534  1.00  0.00           C
ATOM   3336  O   THR A 208    -123.524-104.180 623.494  1.00  0.00           O
ATOM   3337  HA  THR A 208    -124.615-103.126 621.520  1.00  0.00           H
ATOM   3338  CB  THR A 208    -123.474-104.276 620.099  1.00  0.00           C
ATOM   3339  HB  THR A 208    -123.736-105.284 620.421  1.00  0.00           H
ATOM   3340  OG1 THR A 208    -122.145-104.112 619.611  1.00  0.00           O
ATOM   3341  HG1 THR A 208    -121.885-104.902 619.056  1.00  0.00           H
ATOM   3342  CG2 THR A 208    -124.357-103.872 618.917  1.00  0.00           C
ATOM   3343 1HG2 THR A 208    -124.062-102.884 618.564  1.00  0.00           H
ATOM   3344 2HG2 THR A 208    -125.400-103.847 619.235  1.00  0.00           H
ATOM   3345 3HG2 THR A 208    -124.240-104.596 618.111  1.00  0.00           H
ATOM   3346  HN  THR A 208    -122.542-102.051 619.941  1.00  0.00           H
ATOM   3347  N   LYS A 209    -121.544-103.734 622.497  1.00  0.00           N
ATOM   3348  CA  LYS A 209    -120.748-104.174 623.630  1.00  0.00           C
ATOM   3349  C   LYS A 209    -121.067-103.296 624.843  1.00  0.00           C
ATOM   3350  O   LYS A 209    -121.175-103.794 625.962  1.00  0.00           O
ATOM   3351  HA  LYS A 209    -121.042-105.198 623.859  1.00  0.00           H
ATOM   3352  CB  LYS A 209    -119.263-104.200 623.264  1.00  0.00           C
ATOM   3353 1HB  LYS A 209    -118.959-103.222 622.888  1.00  0.00           H
ATOM   3354 2HB  LYS A 209    -118.668-104.396 624.156  1.00  0.00           H
ATOM   3355  CG  LYS A 209    -118.977-105.269 622.208  1.00  0.00           C
ATOM   3356 1HG  LYS A 209    -119.402-106.222 622.526  1.00  0.00           H
ATOM   3357 2HG  LYS A 209    -119.465-105.000 621.271  1.00  0.00           H
ATOM   3358  CD  LYS A 209    -117.473-105.426 621.979  1.00  0.00           C
ATOM   3359 1HD  LYS A 209    -117.020-104.446 621.827  1.00  0.00           H
ATOM   3360 2HD  LYS A 209    -117.009-105.857 622.866  1.00  0.00           H
ATOM   3361  CE  LYS A 209    -117.192-106.316 620.767  1.00  0.00           C
ATOM   3362 1HE  LYS A 209    -117.078-107.352 621.087  1.00  0.00           H
ATOM   3363 2HE  LYS A 209    -118.040-106.287 620.082  1.00  0.00           H
ATOM   3364  NZ  LYS A 209    -115.967-105.869 620.067  1.00  0.00           N
ATOM   3365 1HZ  LYS A 209    -115.737-106.529 619.332  1.00  0.00           H
ATOM   3366 2HZ  LYS A 209    -116.125-104.953 619.662  1.00  0.00           H
ATOM   3367 3HZ  LYS A 209    -115.200-105.819 620.728  1.00  0.00           H
ATOM   3368  HN  LYS A 209    -121.018-103.405 621.713  1.00  0.00           H
ATOM   3369  N   LEU A 210    -121.208-102.006 624.578  1.00  0.00           N
ATOM   3370  CA  LEU A 210    -121.456-101.047 625.641  1.00  0.00           C
ATOM   3371  C   LEU A 210    -122.786-101.378 626.321  1.00  0.00           C
ATOM   3372  O   LEU A 210    -122.862-101.443 627.547  1.00  0.00           O
ATOM   3373  HA  LEU A 210    -120.657-101.157 626.374  1.00  0.00           H
ATOM   3374  CB  LEU A 210    -121.381 -99.617 625.102  1.00  0.00           C
ATOM   3375 1HB  LEU A 210    -120.410 -99.481 624.624  1.00  0.00           H
ATOM   3376 2HB  LEU A 210    -122.137 -99.503 624.325  1.00  0.00           H
ATOM   3377  HG  LEU A 210    -122.541 -98.642 626.610  1.00  0.00           H
ATOM   3378  CG  LEU A 210    -121.573 -98.501 626.130  1.00  0.00           C
ATOM   3379  CD1 LEU A 210    -120.509 -98.578 627.227  1.00  0.00           C
ATOM   3380 1HD1 LEU A 210    -120.581 -99.539 627.737  1.00  0.00           H
ATOM   3381 2HD1 LEU A 210    -119.519 -98.476 626.782  1.00  0.00           H
ATOM   3382 3HD1 LEU A 210    -120.669 -97.773 627.945  1.00  0.00           H
ATOM   3383  CD2 LEU A 210    -121.599 -97.129 625.453  1.00  0.00           C
ATOM   3384 1HD2 LEU A 210    -120.657 -96.964 624.929  1.00  0.00           H
ATOM   3385 2HD2 LEU A 210    -122.423 -97.093 624.739  1.00  0.00           H
ATOM   3386 3HD2 LEU A 210    -121.737 -96.354 626.207  1.00  0.00           H
ATOM   3387  HN  LEU A 210    -121.155-101.614 623.660  1.00  0.00           H
ATOM   3388  N   LYS A 211    -123.802-101.580 625.495  1.00  0.00           N
ATOM   3389  CA  LYS A 211    -125.128-101.891 626.001  1.00  0.00           C
ATOM   3390  C   LYS A 211    -125.053-103.141 626.881  1.00  0.00           C
ATOM   3391  O   LYS A 211    -125.567-103.149 627.998  1.00  0.00           O
ATOM   3392  HA  LYS A 211    -125.447-101.052 626.619  1.00  0.00           H
ATOM   3393  CB  LYS A 211    -126.127-102.010 624.848  1.00  0.00           C
ATOM   3394 1HB  LYS A 211    -126.127-101.089 624.265  1.00  0.00           H
ATOM   3395 2HB  LYS A 211    -125.820-102.812 624.177  1.00  0.00           H
ATOM   3396  CG  LYS A 211    -127.538-102.287 625.372  1.00  0.00           C
ATOM   3397 1HG  LYS A 211    -127.526-103.173 626.008  1.00  0.00           H
ATOM   3398 2HG  LYS A 211    -127.870-101.454 625.992  1.00  0.00           H
ATOM   3399  CD  LYS A 211    -128.520-102.495 624.218  1.00  0.00           C
ATOM   3400 1HD  LYS A 211    -128.386-101.708 623.476  1.00  0.00           H
ATOM   3401 2HD  LYS A 211    -128.308-103.441 623.721  1.00  0.00           H
ATOM   3402  CE  LYS A 211    -129.966-102.489 624.720  1.00  0.00           C
ATOM   3403 1HE  LYS A 211    -130.098-103.266 625.473  1.00  0.00           H
ATOM   3404 2HE  LYS A 211    -130.185-101.537 625.203  1.00  0.00           H
ATOM   3405  NZ  LYS A 211    -130.905-102.711 623.598  1.00  0.00           N
ATOM   3406 1HZ  LYS A 211    -131.857-102.597 623.928  1.00  0.00           H
ATOM   3407 2HZ  LYS A 211    -130.719-102.037 622.863  1.00  0.00           H
ATOM   3408 3HZ  LYS A 211    -130.783-103.650 623.235  1.00  0.00           H
ATOM   3409  HN  LYS A 211    -123.730-101.533 624.498  1.00  0.00           H
ATOM   3410  N   SER A 212    -124.408-104.166 626.343  1.00  0.00           N
ATOM   3411  CA  SER A 212    -124.312-105.438 627.039  1.00  0.00           C
ATOM   3412  C   SER A 212    -123.648-105.238 628.404  1.00  0.00           C
ATOM   3413  O   SER A 212    -124.131-105.748 629.413  1.00  0.00           O
ATOM   3414  HA  SER A 212    -125.340-105.779 627.160  1.00  0.00           H
ATOM   3415  CB  SER A 212    -123.529-106.460 626.213  1.00  0.00           C
ATOM   3416 1HB  SER A 212    -124.034-106.619 625.260  1.00  0.00           H
ATOM   3417 2HB  SER A 212    -122.540-106.063 625.987  1.00  0.00           H
ATOM   3418  OG  SER A 212    -123.396-107.706 626.892  1.00  0.00           O
ATOM   3419  HG  SER A 212    -124.297-108.050 627.156  1.00  0.00           H
ATOM   3420  HN  SER A 212    -123.958-104.138 625.451  1.00  0.00           H
ATOM   3421  N   ALA A 213    -122.551-104.495 628.389  1.00  0.00           N
ATOM   3422  CA  ALA A 213    -121.789-104.263 629.604  1.00  0.00           C
ATOM   3423  C   ALA A 213    -122.684-103.578 630.640  1.00  0.00           C
ATOM   3424  O   ALA A 213    -122.711-103.977 631.803  1.00  0.00           O
ATOM   3425  HA  ALA A 213    -121.477-105.233 629.991  1.00  0.00           H
ATOM   3426  CB  ALA A 213    -120.542-103.439 629.276  1.00  0.00           C
ATOM   3427 1HB  ALA A 213    -119.926-103.982 628.559  1.00  0.00           H
ATOM   3428 2HB  ALA A 213    -120.842-102.483 628.846  1.00  0.00           H
ATOM   3429 3HB  ALA A 213    -119.971-103.265 630.187  1.00  0.00           H
ATOM   3430  HN  ALA A 213    -122.183-104.057 627.569  1.00  0.00           H
ATOM   3431  N   VAL A 214    -123.394-102.559 630.179  1.00  0.00           N
ATOM   3432  CA  VAL A 214    -124.232-101.770 631.065  1.00  0.00           C
ATOM   3433  C   VAL A 214    -125.321-102.664 631.662  1.00  0.00           C
ATOM   3434  O   VAL A 214    -125.652-102.543 632.840  1.00  0.00           O
ATOM   3435  HA  VAL A 214    -123.601-101.400 631.873  1.00  0.00           H
ATOM   3436  CB  VAL A 214    -124.796-100.562 630.315  1.00  0.00           C
ATOM   3437  HB  VAL A 214    -125.157-100.908 629.346  1.00  0.00           H
ATOM   3438  CG1 VAL A 214    -125.982 -99.953 631.067  1.00  0.00           C
ATOM   3439 1HG1 VAL A 214    -126.805-100.668 631.087  1.00  0.00           H
ATOM   3440 2HG1 VAL A 214    -125.681 -99.716 632.087  1.00  0.00           H
ATOM   3441 3HG1 VAL A 214    -126.304 -99.043 630.561  1.00  0.00           H
ATOM   3442  CG2 VAL A 214    -123.709 -99.515 630.065  1.00  0.00           C
ATOM   3443 1HG2 VAL A 214    -123.387 -99.092 631.017  1.00  0.00           H
ATOM   3444 2HG2 VAL A 214    -122.859 -99.984 629.570  1.00  0.00           H
ATOM   3445 3HG2 VAL A 214    -124.107 -98.722 629.432  1.00  0.00           H
ATOM   3446  HN  VAL A 214    -123.403-102.271 629.221  1.00  0.00           H
ATOM   3447  N   LEU A 215    -125.847-103.543 630.821  1.00  0.00           N
ATOM   3448  CA  LEU A 215    -126.929-104.420 631.235  1.00  0.00           C
ATOM   3449  C   LEU A 215    -126.400-105.427 632.258  1.00  0.00           C
ATOM   3450  O   LEU A 215    -127.031-105.660 633.288  1.00  0.00           O
ATOM   3451  HA  LEU A 215    -127.684-103.801 631.718  1.00  0.00           H
ATOM   3452  CB  LEU A 215    -127.588-105.069 630.016  1.00  0.00           C
ATOM   3453 1HB  LEU A 215    -126.804-105.385 629.328  1.00  0.00           H
ATOM   3454 2HB  LEU A 215    -128.106-105.970 630.345  1.00  0.00           H
ATOM   3455  HG  LEU A 215    -128.121-103.223 629.076  1.00  0.00           H
ATOM   3456  CG  LEU A 215    -128.582-104.196 629.246  1.00  0.00           C
ATOM   3457  CD1 LEU A 215    -128.889-104.797 627.873  1.00  0.00           C
ATOM   3458 1HD1 LEU A 215    -127.968-104.871 627.295  1.00  0.00           H
ATOM   3459 2HD1 LEU A 215    -129.321-105.790 627.999  1.00  0.00           H
ATOM   3460 3HD1 LEU A 215    -129.598-104.156 627.347  1.00  0.00           H
ATOM   3461  CD2 LEU A 215    -129.852-103.958 630.065  1.00  0.00           C
ATOM   3462 1HD2 LEU A 215    -130.325-104.914 630.287  1.00  0.00           H
ATOM   3463 2HD2 LEU A 215    -129.594-103.455 630.997  1.00  0.00           H
ATOM   3464 3HD2 LEU A 215    -130.540-103.335 629.495  1.00  0.00           H
ATOM   3465  HN  LEU A 215    -125.546-103.660 629.874  1.00  0.00           H
ATOM   3466  N   THR A 216    -125.248-105.998 631.938  1.00  0.00           N
ATOM   3467  CA  THR A 216    -124.636-106.988 632.808  1.00  0.00           C
ATOM   3468  C   THR A 216    -124.402-106.401 634.201  1.00  0.00           C
ATOM   3469  O   THR A 216    -124.654-107.063 635.207  1.00  0.00           O
ATOM   3470  HA  THR A 216    -125.331-107.820 632.923  1.00  0.00           H
ATOM   3471  CB  THR A 216    -123.355-107.482 632.133  1.00  0.00           C
ATOM   3472  HB  THR A 216    -122.664-106.657 631.959  1.00  0.00           H
ATOM   3473  OG1 THR A 216    -123.815-108.156 630.965  1.00  0.00           O
ATOM   3474  HG1 THR A 216    -123.852-107.519 630.195  1.00  0.00           H
ATOM   3475  CG2 THR A 216    -122.652-108.575 632.942  1.00  0.00           C
ATOM   3476 1HG2 THR A 216    -123.321-109.428 633.058  1.00  0.00           H
ATOM   3477 2HG2 THR A 216    -122.386-108.185 633.924  1.00  0.00           H
ATOM   3478 3HG2 THR A 216    -121.749-108.890 632.419  1.00  0.00           H
ATOM   3479  HN  THR A 216    -124.736-105.794 631.104  1.00  0.00           H
ATOM   3480  N   LEU A 217    -123.923-105.166 634.216  1.00  0.00           N
ATOM   3481  CA  LEU A 217    -123.637-104.490 635.470  1.00  0.00           C
ATOM   3482  C   LEU A 217    -124.922-104.386 636.293  1.00  0.00           C
ATOM   3483  O   LEU A 217    -124.908-104.610 637.503  1.00  0.00           O
ATOM   3484  HA  LEU A 217    -122.924-105.105 636.018  1.00  0.00           H
ATOM   3485  CB  LEU A 217    -122.963-103.141 635.209  1.00  0.00           C
ATOM   3486 1HB  LEU A 217    -122.117-103.303 634.540  1.00  0.00           H
ATOM   3487 2HB  LEU A 217    -123.669-102.501 634.679  1.00  0.00           H
ATOM   3488  HG  LEU A 217    -123.300-102.275 637.135  1.00  0.00           H
ATOM   3489  CG  LEU A 217    -122.465-102.390 636.445  1.00  0.00           C
ATOM   3490  CD1 LEU A 217    -121.383-103.190 637.173  1.00  0.00           C
ATOM   3491 1HD1 LEU A 217    -121.792-104.150 637.489  1.00  0.00           H
ATOM   3492 2HD1 LEU A 217    -120.540-103.357 636.502  1.00  0.00           H
ATOM   3493 3HD1 LEU A 217    -121.046-102.633 638.048  1.00  0.00           H
ATOM   3494  CD2 LEU A 217    -121.987-100.984 636.076  1.00  0.00           C
ATOM   3495 1HD2 LEU A 217    -121.171-101.054 635.357  1.00  0.00           H
ATOM   3496 2HD2 LEU A 217    -122.812-100.423 635.636  1.00  0.00           H
ATOM   3497 3HD2 LEU A 217    -121.638-100.472 636.973  1.00  0.00           H
ATOM   3498  HN  LEU A 217    -123.731-104.631 633.393  1.00  0.00           H
ATOM   3499  N   LYS A 218    -126.002-104.047 635.605  1.00  0.00           N
ATOM   3500  CA  LYS A 218    -127.289-103.891 636.262  1.00  0.00           C
ATOM   3501  C   LYS A 218    -127.693-105.219 636.904  1.00  0.00           C
ATOM   3502  O   LYS A 218    -128.157-105.246 638.043  1.00  0.00           O
ATOM   3503  HA  LYS A 218    -127.165-103.149 637.051  1.00  0.00           H
ATOM   3504  CB  LYS A 218    -128.327-103.340 635.282  1.00  0.00           C
ATOM   3505 1HB  LYS A 218    -128.251-103.868 634.331  1.00  0.00           H
ATOM   3506 2HB  LYS A 218    -129.330-103.523 635.668  1.00  0.00           H
ATOM   3507  CG  LYS A 218    -128.127-101.840 635.057  1.00  0.00           C
ATOM   3508 1HG  LYS A 218    -128.449-101.290 635.941  1.00  0.00           H
ATOM   3509 2HG  LYS A 218    -127.067-101.628 634.918  1.00  0.00           H
ATOM   3510  CD  LYS A 218    -128.913-101.360 633.835  1.00  0.00           C
ATOM   3511 1HD  LYS A 218    -128.588-101.908 632.951  1.00  0.00           H
ATOM   3512 2HD  LYS A 218    -129.973-101.575 633.972  1.00  0.00           H
ATOM   3513  CE  LYS A 218    -128.717 -99.859 633.613  1.00  0.00           C
ATOM   3514 1HE  LYS A 218    -129.237 -99.299 634.390  1.00  0.00           H
ATOM   3515 2HE  LYS A 218    -127.659 -99.608 633.693  1.00  0.00           H
ATOM   3516  NZ  LYS A 218    -129.227 -99.461 632.282  1.00  0.00           N
ATOM   3517 1HZ  LYS A 218    -129.128 -98.458 632.167  1.00  0.00           H
ATOM   3518 2HZ  LYS A 218    -128.697 -99.938 631.560  1.00  0.00           H
ATOM   3519 3HZ  LYS A 218    -130.206 -99.715 632.205  1.00  0.00           H
ATOM   3520  HN  LYS A 218    -126.008-103.881 634.619  1.00  0.00           H
ATOM   3521  N   VAL A 219    -127.504-106.289 636.146  1.00  0.00           N
ATOM   3522  CA  VAL A 219    -127.950-107.602 636.578  1.00  0.00           C
ATOM   3523  C   VAL A 219    -127.160-108.022 637.819  1.00  0.00           C
ATOM   3524  O   VAL A 219    -127.733-108.523 638.785  1.00  0.00           O
ATOM   3525  HA  VAL A 219    -129.004-107.520 636.845  1.00  0.00           H
ATOM   3526  CB  VAL A 219    -127.830-108.602 635.426  1.00  0.00           C
ATOM   3527  HB  VAL A 219    -126.839-108.487 634.985  1.00  0.00           H
ATOM   3528  CG1 VAL A 219    -127.955-110.040 635.933  1.00  0.00           C
ATOM   3529 1HG1 VAL A 219    -127.163-110.241 636.655  1.00  0.00           H
ATOM   3530 2HG1 VAL A 219    -128.925-110.174 636.412  1.00  0.00           H
ATOM   3531 3HG1 VAL A 219    -127.865-110.730 635.094  1.00  0.00           H
ATOM   3532  CG2 VAL A 219    -128.865-108.312 634.338  1.00  0.00           C
ATOM   3533 1HG2 VAL A 219    -129.867-108.386 634.761  1.00  0.00           H
ATOM   3534 2HG2 VAL A 219    -128.709-107.307 633.946  1.00  0.00           H
ATOM   3535 3HG2 VAL A 219    -128.757-109.037 633.532  1.00  0.00           H
ATOM   3536  HN  VAL A 219    -127.055-106.268 635.252  1.00  0.00           H
ATOM   3537  N   ILE A 220    -125.855-107.801 637.753  1.00  0.00           N
ATOM   3538  CA  ILE A 220    -124.964-108.259 638.805  1.00  0.00           C
ATOM   3539  C   ILE A 220    -125.280-107.505 640.099  1.00  0.00           C
ATOM   3540  O   ILE A 220    -125.577-108.118 641.122  1.00  0.00           O
ATOM   3541  HA  ILE A 220    -125.165-109.318 638.966  1.00  0.00           H
ATOM   3542  CB  ILE A 220    -123.504-108.136 638.363  1.00  0.00           C
ATOM   3543  HB  ILE A 220    -123.351-107.133 637.965  1.00  0.00           H
ATOM   3544  CG1 ILE A 220    -123.188-109.123 637.237  1.00  0.00           C
ATOM   3545 1HG1 ILE A 220    -123.230-110.143 637.620  1.00  0.00           H
ATOM   3546 2HG1 ILE A 220    -123.945-109.044 636.457  1.00  0.00           H
ATOM   3547  CG2 ILE A 220    -122.556-108.300 639.552  1.00  0.00           C
ATOM   3548 1HG2 ILE A 220    -122.763-107.526 640.291  1.00  0.00           H
ATOM   3549 2HG2 ILE A 220    -122.703-109.282 640.002  1.00  0.00           H
ATOM   3550 3HG2 ILE A 220    -121.525-108.208 639.210  1.00  0.00           H
ATOM   3551  CD1 ILE A 220    -121.804-108.852 636.643  1.00  0.00           C
ATOM   3552 1HD1 ILE A 220    -121.774-107.839 636.240  1.00  0.00           H
ATOM   3553 2HD1 ILE A 220    -121.048-108.955 637.421  1.00  0.00           H
ATOM   3554 3HD1 ILE A 220    -121.605-109.567 635.845  1.00  0.00           H
ATOM   3555  HN  ILE A 220    -125.407-107.321 636.999  1.00  0.00           H
ATOM   3556  N   LEU A 221    -125.205-106.185 640.010  1.00  0.00           N
ATOM   3557  CA  LEU A 221    -125.190-105.354 641.202  1.00  0.00           C
ATOM   3558  C   LEU A 221    -126.628-105.011 641.597  1.00  0.00           C
ATOM   3559  O   LEU A 221    -126.900-104.701 642.756  1.00  0.00           O
ATOM   3560  HA  LEU A 221    -124.742-105.942 642.004  1.00  0.00           H
ATOM   3561  CB  LEU A 221    -124.302-104.127 640.989  1.00  0.00           C
ATOM   3562 1HB  LEU A 221    -124.663-103.590 640.112  1.00  0.00           H
ATOM   3563 2HB  LEU A 221    -124.424-103.462 641.844  1.00  0.00           H
ATOM   3564  HG  LEU A 221    -122.682-105.013 639.908  1.00  0.00           H
ATOM   3565  CG  LEU A 221    -122.808-104.404 640.804  1.00  0.00           C
ATOM   3566  CD1 LEU A 221    -122.033-103.104 640.580  1.00  0.00           C
ATOM   3567 1HD1 LEU A 221    -122.410-102.606 639.687  1.00  0.00           H
ATOM   3568 2HD1 LEU A 221    -122.163-102.451 641.443  1.00  0.00           H
ATOM   3569 3HD1 LEU A 221    -120.975-103.330 640.452  1.00  0.00           H
ATOM   3570  CD2 LEU A 221    -122.250-105.209 641.979  1.00  0.00           C
ATOM   3571 1HD2 LEU A 221    -122.390-104.648 642.903  1.00  0.00           H
ATOM   3572 2HD2 LEU A 221    -122.776-106.161 642.050  1.00  0.00           H
ATOM   3573 3HD2 LEU A 221    -121.187-105.392 641.822  1.00  0.00           H
ATOM   3574  HN  LEU A 221    -125.155-105.685 639.146  1.00  0.00           H
ATOM   3575  N   GLY A 222    -127.511-105.079 640.612  1.00  0.00           N
ATOM   3576  CA  GLY A 222    -128.891-104.671 640.814  1.00  0.00           C
ATOM   3577  C   GLY A 222    -129.740-105.839 641.320  1.00  0.00           C
ATOM   3578  O   GLY A 222    -130.859-105.640 641.790  1.00  0.00           O
ATOM   3579 1HA  GLY A 222    -128.930-103.851 641.531  1.00  0.00           H
ATOM   3580 2HA  GLY A 222    -129.304-104.296 639.878  1.00  0.00           H
ATOM   3581  HN  GLY A 222    -127.297-105.405 639.691  1.00  0.00           H
ATOM   3582  N   PHE A 223    -129.175-107.032 641.206  1.00  0.00           N
ATOM   3583  CA  PHE A 223    -129.909-108.242 641.536  1.00  0.00           C
ATOM   3584  C   PHE A 223    -129.004-109.258 642.237  1.00  0.00           C
ATOM   3585  O   PHE A 223    -129.115-109.465 643.444  1.00  0.00           O
ATOM   3586  HA  PHE A 223    -130.718-107.956 642.208  1.00  0.00           H
ATOM   3587  CB  PHE A 223    -130.402-108.840 640.217  1.00  0.00           C
ATOM   3588 1HB  PHE A 223    -130.930-108.070 639.656  1.00  0.00           H
ATOM   3589 2HB  PHE A 223    -129.540-109.136 639.620  1.00  0.00           H
ATOM   3590  CG  PHE A 223    -131.324-110.049 640.389  1.00  0.00           C
ATOM   3591  HD1 PHE A 223    -130.055-111.346 639.281  1.00  0.00           H
ATOM   3592  CD1 PHE A 223    -130.985-111.247 639.841  1.00  0.00           C
ATOM   3593  CD2 PHE A 223    -132.484-109.925 641.088  1.00  0.00           C
ATOM   3594  HD2 PHE A 223    -132.757-108.965 641.527  1.00  0.00           H
ATOM   3595  HE1 PHE A 223    -131.569-113.328 639.561  1.00  0.00           H
ATOM   3596  CE1 PHE A 223    -131.841-112.368 640.000  1.00  0.00           C
ATOM   3597  CE2 PHE A 223    -133.340-111.047 641.247  1.00  0.00           C
ATOM   3598  HE2 PHE A 223    -134.270-110.948 641.808  1.00  0.00           H
ATOM   3599  HZ  PHE A 223    -133.658-113.106 640.822  1.00  0.00           H
ATOM   3600  CZ  PHE A 223    -133.001-112.245 640.700  1.00  0.00           C
ATOM   3601  HN  PHE A 223    -128.236-107.179 640.896  1.00  0.00           H
ATOM   3602  N   PHE A 224    -128.129-109.865 641.449  1.00  0.00           N
ATOM   3603  CA  PHE A 224    -127.492-111.107 641.854  1.00  0.00           C
ATOM   3604  C   PHE A 224    -126.786-110.947 643.202  1.00  0.00           C
ATOM   3605  O   PHE A 224    -127.038-111.710 644.133  1.00  0.00           O
ATOM   3606  HA  PHE A 224    -128.277-111.858 641.944  1.00  0.00           H
ATOM   3607  CB  PHE A 224    -126.453-111.447 640.784  1.00  0.00           C
ATOM   3608 1HB  PHE A 224    -126.073-110.520 640.354  1.00  0.00           H
ATOM   3609 2HB  PHE A 224    -125.609-111.948 641.258  1.00  0.00           H
ATOM   3610  CG  PHE A 224    -126.986-112.334 639.657  1.00  0.00           C
ATOM   3611  HD1 PHE A 224    -126.548-114.141 640.689  1.00  0.00           H
ATOM   3612  CD1 PHE A 224    -126.954-113.688 639.785  1.00  0.00           C
ATOM   3613  CD2 PHE A 224    -127.493-111.769 638.529  1.00  0.00           C
ATOM   3614  HD2 PHE A 224    -127.519-110.685 638.427  1.00  0.00           H
ATOM   3615  HE1 PHE A 224    -127.423-115.596 638.841  1.00  0.00           H
ATOM   3616  CE1 PHE A 224    -127.449-114.511 638.739  1.00  0.00           C
ATOM   3617  CE2 PHE A 224    -127.988-112.593 637.483  1.00  0.00           C
ATOM   3618  HE2 PHE A 224    -128.394-112.140 636.579  1.00  0.00           H
ATOM   3619  HZ  PHE A 224    -128.336-114.579 636.808  1.00  0.00           H
ATOM   3620  CZ  PHE A 224    -127.956-113.947 637.610  1.00  0.00           C
ATOM   3621  HN  PHE A 224    -127.854-109.523 640.550  1.00  0.00           H
ATOM   3622  N   LEU A 225    -125.915-109.951 643.263  1.00  0.00           N
ATOM   3623  CA  LEU A 225    -125.059-109.775 644.423  1.00  0.00           C
ATOM   3624  C   LEU A 225    -125.927-109.583 645.668  1.00  0.00           C
ATOM   3625  O   LEU A 225    -125.806-110.333 646.635  1.00  0.00           O
ATOM   3626  HA  LEU A 225    -124.481-110.692 644.544  1.00  0.00           H
ATOM   3627  CB  LEU A 225    -124.062-108.639 644.187  1.00  0.00           C
ATOM   3628 1HB  LEU A 225    -123.389-108.934 643.382  1.00  0.00           H
ATOM   3629 2HB  LEU A 225    -124.613-107.766 643.837  1.00  0.00           H
ATOM   3630  HG  LEU A 225    -123.871-108.172 646.265  1.00  0.00           H
ATOM   3631  CG  LEU A 225    -123.218-108.225 645.394  1.00  0.00           C
ATOM   3632  CD1 LEU A 225    -122.144-109.272 645.697  1.00  0.00           C
ATOM   3633 1HD1 LEU A 225    -122.620-110.228 645.915  1.00  0.00           H
ATOM   3634 2HD1 LEU A 225    -121.489-109.381 644.833  1.00  0.00           H
ATOM   3635 3HD1 LEU A 225    -121.559-108.953 646.559  1.00  0.00           H
ATOM   3636  CD2 LEU A 225    -122.619-106.831 645.192  1.00  0.00           C
ATOM   3637 1HD2 LEU A 225    -121.985-106.833 644.306  1.00  0.00           H
ATOM   3638 2HD2 LEU A 225    -123.423-106.106 645.062  1.00  0.00           H
ATOM   3639 3HD2 LEU A 225    -122.024-106.562 646.065  1.00  0.00           H
ATOM   3640  HN  LEU A 225    -125.791-109.272 642.539  1.00  0.00           H
ATOM   3641  N   PRO A 226    -126.813-108.578 645.668  1.00  0.00           N
ATOM   3642  CA  PRO A 226    -127.714-108.366 646.804  1.00  0.00           C
ATOM   3643  C   PRO A 226    -128.489-109.622 647.168  1.00  0.00           C
ATOM   3644  O   PRO A 226    -128.633-109.947 648.345  1.00  0.00           O
ATOM   3645  HA  PRO A 226    -127.139-108.117 647.696  1.00  0.00           H
ATOM   3646  CB  PRO A 226    -128.640-107.245 646.328  1.00  0.00           C
ATOM   3647 1HB  PRO A 226    -129.540-107.641 645.858  1.00  0.00           H
ATOM   3648 2HB  PRO A 226    -128.964-106.614 647.155  1.00  0.00           H
ATOM   3649  CG  PRO A 226    -127.778-106.473 645.335  1.00  0.00           C
ATOM   3650 1HG  PRO A 226    -128.383-105.872 644.656  1.00  0.00           H
ATOM   3651 2HG  PRO A 226    -127.103-105.780 645.838  1.00  0.00           H
ATOM   3652  CD  PRO A 226    -127.027-107.576 644.608  1.00  0.00           C
ATOM   3653 1HD  PRO A 226    -127.609-107.985 643.782  1.00  0.00           H
ATOM   3654 2HD  PRO A 226    -126.089-107.217 644.186  1.00  0.00           H
ATOM   3655  N   PHE A 227    -128.973-110.299 646.137  1.00  0.00           N
ATOM   3656  CA  PHE A 227    -129.822-111.461 646.338  1.00  0.00           C
ATOM   3657  C   PHE A 227    -129.088-112.548 647.125  1.00  0.00           C
ATOM   3658  O   PHE A 227    -129.636-113.113 648.070  1.00  0.00           O
ATOM   3659  HA  PHE A 227    -130.693-111.131 646.905  1.00  0.00           H
ATOM   3660  CB  PHE A 227    -130.175-112.002 644.951  1.00  0.00           C
ATOM   3661 1HB  PHE A 227    -130.672-111.217 644.381  1.00  0.00           H
ATOM   3662 2HB  PHE A 227    -129.254-112.246 644.422  1.00  0.00           H
ATOM   3663  CG  PHE A 227    -131.074-113.240 644.976  1.00  0.00           C
ATOM   3664  HD1 PHE A 227    -129.461-114.585 644.646  1.00  0.00           H
ATOM   3665  CD1 PHE A 227    -130.535-114.476 644.803  1.00  0.00           C
ATOM   3666  CD2 PHE A 227    -132.413-113.104 645.172  1.00  0.00           C
ATOM   3667  HD2 PHE A 227    -132.846-112.113 645.311  1.00  0.00           H
ATOM   3668  HE1 PHE A 227    -130.936-116.616 644.687  1.00  0.00           H
ATOM   3669  CE1 PHE A 227    -131.369-115.625 644.826  1.00  0.00           C
ATOM   3670  CE2 PHE A 227    -133.248-114.253 645.196  1.00  0.00           C
ATOM   3671  HE2 PHE A 227    -134.321-114.144 645.353  1.00  0.00           H
ATOM   3672  HZ  PHE A 227    -133.348-116.371 645.040  1.00  0.00           H
ATOM   3673  CZ  PHE A 227    -132.708-115.489 645.022  1.00  0.00           C
ATOM   3674  HN  PHE A 227    -128.794-110.067 645.181  1.00  0.00           H
ATOM   3675  N   VAL A 228    -127.858-112.808 646.706  1.00  0.00           N
ATOM   3676  CA  VAL A 228    -127.057-113.845 647.334  1.00  0.00           C
ATOM   3677  C   VAL A 228    -126.873-113.513 648.816  1.00  0.00           C
ATOM   3678  O   VAL A 228    -127.056-114.374 649.676  1.00  0.00           O
ATOM   3679  HA  VAL A 228    -127.606-114.782 647.250  1.00  0.00           H
ATOM   3680  CB  VAL A 228    -125.730-114.005 646.589  1.00  0.00           C
ATOM   3681  HB  VAL A 228    -125.280-113.018 646.490  1.00  0.00           H
ATOM   3682  CG1 VAL A 228    -124.761-114.887 647.378  1.00  0.00           C
ATOM   3683 1HG1 VAL A 228    -124.563-114.431 648.349  1.00  0.00           H
ATOM   3684 2HG1 VAL A 228    -125.202-115.873 647.522  1.00  0.00           H
ATOM   3685 3HG1 VAL A 228    -123.826-114.984 646.826  1.00  0.00           H
ATOM   3686  CG2 VAL A 228    -125.956-114.562 645.181  1.00  0.00           C
ATOM   3687 1HG2 VAL A 228    -126.438-115.537 645.250  1.00  0.00           H
ATOM   3688 2HG2 VAL A 228    -126.593-113.880 644.619  1.00  0.00           H
ATOM   3689 3HG2 VAL A 228    -124.997-114.666 644.674  1.00  0.00           H
ATOM   3690  HN  VAL A 228    -127.410-112.326 645.953  1.00  0.00           H
ATOM   3691  N   VAL A 229    -126.514-112.263 649.070  1.00  0.00           N
ATOM   3692  CA  VAL A 229    -126.218-111.830 650.425  1.00  0.00           C
ATOM   3693  C   VAL A 229    -127.464-112.004 651.295  1.00  0.00           C
ATOM   3694  O   VAL A 229    -127.386-112.549 652.395  1.00  0.00           O
ATOM   3695  HA  VAL A 229    -125.428-112.474 650.811  1.00  0.00           H
ATOM   3696  CB  VAL A 229    -125.694-110.392 650.412  1.00  0.00           C
ATOM   3697  HB  VAL A 229    -126.422-109.775 649.887  1.00  0.00           H
ATOM   3698  CG1 VAL A 229    -125.555-109.847 651.835  1.00  0.00           C
ATOM   3699 1HG1 VAL A 229    -126.528-109.860 652.326  1.00  0.00           H
ATOM   3700 2HG1 VAL A 229    -124.856-110.468 652.396  1.00  0.00           H
ATOM   3701 3HG1 VAL A 229    -125.180-108.824 651.797  1.00  0.00           H
ATOM   3702  CG2 VAL A 229    -124.367-110.299 649.657  1.00  0.00           C
ATOM   3703 1HG2 VAL A 229    -123.627-110.936 650.142  1.00  0.00           H
ATOM   3704 2HG2 VAL A 229    -124.510-110.628 648.628  1.00  0.00           H
ATOM   3705 3HG2 VAL A 229    -124.017-109.267 649.663  1.00  0.00           H
ATOM   3706  HN  VAL A 229    -126.424-111.554 648.371  1.00  0.00           H
ATOM   3707  N   MET A 230    -128.585-111.531 650.769  1.00  0.00           N
ATOM   3708  CA  MET A 230    -129.837-111.583 651.505  1.00  0.00           C
ATOM   3709  C   MET A 230    -130.227-113.028 651.821  1.00  0.00           C
ATOM   3710  O   MET A 230    -130.626-113.336 652.944  1.00  0.00           O
ATOM   3711  HA  MET A 230    -129.656-111.038 652.431  1.00  0.00           H
ATOM   3712  CB  MET A 230    -130.943-110.925 650.678  1.00  0.00           C
ATOM   3713 1HB  MET A 230    -130.886-111.272 649.646  1.00  0.00           H
ATOM   3714 2HB  MET A 230    -131.917-111.226 651.062  1.00  0.00           H
ATOM   3715  CG  MET A 230    -130.822-109.400 650.716  1.00  0.00           C
ATOM   3716 1HG  MET A 230    -130.775-109.057 651.750  1.00  0.00           H
ATOM   3717 2HG  MET A 230    -129.896-109.088 650.234  1.00  0.00           H
ATOM   3718  SD  MET A 230    -132.219-108.656 649.891  1.00  0.00           S
ATOM   3719  CE  MET A 230    -131.743-108.906 648.189  1.00  0.00           C
ATOM   3720 1HE  MET A 230    -130.796-108.401 647.999  1.00  0.00           H
ATOM   3721 2HE  MET A 230    -131.631-109.973 647.996  1.00  0.00           H
ATOM   3722 3HE  MET A 230    -132.511-108.497 647.533  1.00  0.00           H
ATOM   3723  HN  MET A 230    -128.646-111.119 649.860  1.00  0.00           H
ATOM   3724  N   ALA A 231    -130.099-113.877 650.812  1.00  0.00           N
ATOM   3725  CA  ALA A 231    -130.466-115.275 650.958  1.00  0.00           C
ATOM   3726  C   ALA A 231    -129.666-115.890 652.109  1.00  0.00           C
ATOM   3727  O   ALA A 231    -130.233-116.544 652.983  1.00  0.00           O
ATOM   3728  HA  ALA A 231    -131.527-115.316 651.202  1.00  0.00           H
ATOM   3729  CB  ALA A 231    -130.235-116.005 649.634  1.00  0.00           C
ATOM   3730 1HB  ALA A 231    -130.848-115.549 648.856  1.00  0.00           H
ATOM   3731 2HB  ALA A 231    -129.184-115.933 649.357  1.00  0.00           H
ATOM   3732 3HB  ALA A 231    -130.511-117.054 649.744  1.00  0.00           H
ATOM   3733  HN  ALA A 231    -129.752-113.623 649.909  1.00  0.00           H
ATOM   3734  N   CYS A 232    -128.362-115.658 652.072  1.00  0.00           N
ATOM   3735  CA  CYS A 232    -127.474-116.217 653.076  1.00  0.00           C
ATOM   3736  C   CYS A 232    -127.909-115.694 654.447  1.00  0.00           C
ATOM   3737  O   CYS A 232    -128.014-116.460 655.403  1.00  0.00           O
ATOM   3738  HA  CYS A 232    -127.582-117.300 653.023  1.00  0.00           H
ATOM   3739  CB  CYS A 232    -126.008-115.890 652.780  1.00  0.00           C
ATOM   3740 1HB  CYS A 232    -125.887-114.816 652.642  1.00  0.00           H
ATOM   3741 2HB  CYS A 232    -125.385-116.174 653.628  1.00  0.00           H
ATOM   3742  SG  CYS A 232    -125.461-116.779 651.277  1.00  0.00           S
ATOM   3743  HG  CYS A 232    -125.922-115.882 650.410  1.00  0.00           H
ATOM   3744  HN  CYS A 232    -127.913-115.102 651.373  1.00  0.00           H
ATOM   3745  N   CYS A 233    -128.151-114.392 654.498  1.00  0.00           N
ATOM   3746  CA  CYS A 233    -128.482-113.741 655.755  1.00  0.00           C
ATOM   3747  C   CYS A 233    -129.711-114.436 656.345  1.00  0.00           C
ATOM   3748  O   CYS A 233    -129.691-114.869 657.496  1.00  0.00           O
ATOM   3749  HA  CYS A 233    -127.618-113.863 656.408  1.00  0.00           H
ATOM   3750  CB  CYS A 233    -128.708-112.239 655.572  1.00  0.00           C
ATOM   3751 1HB  CYS A 233    -129.360-112.063 654.716  1.00  0.00           H
ATOM   3752 2HB  CYS A 233    -129.213-111.830 656.446  1.00  0.00           H
ATOM   3753  SG  CYS A 233    -127.106-111.391 655.322  1.00  0.00           S
ATOM   3754  HG  CYS A 233    -126.939-111.777 654.060  1.00  0.00           H
ATOM   3755  HN  CYS A 233    -128.123-113.786 653.703  1.00  0.00           H
ATOM   3756  N   TYR A 234    -130.753-114.519 655.530  1.00  0.00           N
ATOM   3757  CA  TYR A 234    -132.047-114.971 656.014  1.00  0.00           C
ATOM   3758  C   TYR A 234    -132.036-116.476 656.284  1.00  0.00           C
ATOM   3759  O   TYR A 234    -132.757-116.959 657.156  1.00  0.00           O
ATOM   3760  HA  TYR A 234    -132.261-114.443 656.943  1.00  0.00           H
ATOM   3761  CB  TYR A 234    -133.043-114.674 654.891  1.00  0.00           C
ATOM   3762 1HB  TYR A 234    -132.580-114.916 653.935  1.00  0.00           H
ATOM   3763 2HB  TYR A 234    -133.906-115.330 655.003  1.00  0.00           H
ATOM   3764  CG  TYR A 234    -133.525-113.222 654.855  1.00  0.00           C
ATOM   3765  HD1 TYR A 234    -134.375-113.302 656.822  1.00  0.00           H
ATOM   3766  CD1 TYR A 234    -134.192-112.689 655.939  1.00  0.00           C
ATOM   3767  CD2 TYR A 234    -133.293-112.446 653.738  1.00  0.00           C
ATOM   3768  HD2 TYR A 234    -132.766-112.866 652.881  1.00  0.00           H
ATOM   3769  HE1 TYR A 234    -135.173-110.889 656.755  1.00  0.00           H
ATOM   3770  CE1 TYR A 234    -134.645-111.323 655.905  1.00  0.00           C
ATOM   3771  HE2 TYR A 234    -133.570-110.455 652.828  1.00  0.00           H
ATOM   3772  CE2 TYR A 234    -133.746-111.079 653.704  1.00  0.00           C
ATOM   3773  CZ  TYR A 234    -134.400-110.585 654.789  1.00  0.00           C
ATOM   3774  HH  TYR A 234    -134.474-108.837 653.942  1.00  0.00           H
ATOM   3775  OH  TYR A 234    -134.828-109.295 654.757  1.00  0.00           O
ATOM   3776  HN  TYR A 234    -130.723-114.285 654.559  1.00  0.00           H
ATOM   3777  N   THR A 235    -131.209-117.177 655.521  1.00  0.00           N
ATOM   3778  CA  THR A 235    -131.014-118.600 655.740  1.00  0.00           C
ATOM   3779  C   THR A 235    -130.585-118.864 657.184  1.00  0.00           C
ATOM   3780  O   THR A 235    -131.146-119.729 657.854  1.00  0.00           O
ATOM   3781  HA  THR A 235    -131.969-119.104 655.593  1.00  0.00           H
ATOM   3782  CB  THR A 235    -130.006-119.103 654.705  1.00  0.00           C
ATOM   3783  HB  THR A 235    -129.058-118.573 654.795  1.00  0.00           H
ATOM   3784  OG1 THR A 235    -130.680-118.947 653.459  1.00  0.00           O
ATOM   3785  HG1 THR A 235    -130.502-118.037 653.085  1.00  0.00           H
ATOM   3786  CG2 THR A 235    -129.760-120.609 654.810  1.00  0.00           C
ATOM   3787 1HG2 THR A 235    -130.698-121.142 654.652  1.00  0.00           H
ATOM   3788 2HG2 THR A 235    -129.371-120.845 655.800  1.00  0.00           H
ATOM   3789 3HG2 THR A 235    -129.037-120.914 654.053  1.00  0.00           H
ATOM   3790  HN  THR A 235    -130.680-116.788 654.767  1.00  0.00           H
ATOM   3791  N   ILE A 236    -129.592-118.102 657.622  1.00  0.00           N
ATOM   3792  CA  ILE A 236    -129.046-118.279 658.956  1.00  0.00           C
ATOM   3793  C   ILE A 236    -130.062-117.787 659.988  1.00  0.00           C
ATOM   3794  O   ILE A 236    -130.262-118.424 661.021  1.00  0.00           O
ATOM   3795  HA  ILE A 236    -128.891-119.348 659.107  1.00  0.00           H
ATOM   3796  CB  ILE A 236    -127.678-117.603 659.069  1.00  0.00           C
ATOM   3797  HB  ILE A 236    -127.804-116.540 658.861  1.00  0.00           H
ATOM   3798  CG1 ILE A 236    -126.706-118.155 658.024  1.00  0.00           C
ATOM   3799 1HG1 ILE A 236    -126.404-119.165 658.301  1.00  0.00           H
ATOM   3800 2HG1 ILE A 236    -127.206-118.225 657.058  1.00  0.00           H
ATOM   3801  CG2 ILE A 236    -127.122-117.723 660.489  1.00  0.00           C
ATOM   3802 1HG2 ILE A 236    -127.807-117.245 661.189  1.00  0.00           H
ATOM   3803 2HG2 ILE A 236    -127.014-118.776 660.749  1.00  0.00           H
ATOM   3804 3HG2 ILE A 236    -126.149-117.235 660.541  1.00  0.00           H
ATOM   3805  CD1 ILE A 236    -125.469-117.263 657.900  1.00  0.00           C
ATOM   3806 1HD1 ILE A 236    -125.772-116.260 657.600  1.00  0.00           H
ATOM   3807 2HD1 ILE A 236    -124.958-117.215 658.862  1.00  0.00           H
ATOM   3808 3HD1 ILE A 236    -124.795-117.678 657.151  1.00  0.00           H
ATOM   3809  HN  ILE A 236    -129.165-117.377 657.082  1.00  0.00           H
ATOM   3810  N   ILE A 237    -130.676-116.656 659.674  1.00  0.00           N
ATOM   3811  CA  ILE A 237    -131.651-116.059 660.571  1.00  0.00           C
ATOM   3812  C   ILE A 237    -132.739-117.086 660.891  1.00  0.00           C
ATOM   3813  O   ILE A 237    -133.064-117.309 662.056  1.00  0.00           O
ATOM   3814  HA  ILE A 237    -131.133-115.806 661.495  1.00  0.00           H
ATOM   3815  CB  ILE A 237    -132.191-114.754 659.983  1.00  0.00           C
ATOM   3816  HB  ILE A 237    -132.418-114.921 658.930  1.00  0.00           H
ATOM   3817  CG1 ILE A 237    -131.138-113.646 660.049  1.00  0.00           C
ATOM   3818 1HG1 ILE A 237    -131.020-113.313 661.080  1.00  0.00           H
ATOM   3819 2HG1 ILE A 237    -130.173-114.037 659.727  1.00  0.00           H
ATOM   3820  CG2 ILE A 237    -133.498-114.344 660.666  1.00  0.00           C
ATOM   3821 1HG2 ILE A 237    -134.243-115.126 660.524  1.00  0.00           H
ATOM   3822 2HG2 ILE A 237    -133.321-114.201 661.732  1.00  0.00           H
ATOM   3823 3HG2 ILE A 237    -133.860-113.413 660.230  1.00  0.00           H
ATOM   3824  CD1 ILE A 237    -131.534-112.460 659.167  1.00  0.00           C
ATOM   3825 1HD1 ILE A 237    -131.629-112.792 658.133  1.00  0.00           H
ATOM   3826 2HD1 ILE A 237    -132.488-112.056 659.507  1.00  0.00           H
ATOM   3827 3HD1 ILE A 237    -130.769-111.687 659.232  1.00  0.00           H
ATOM   3828  HN  ILE A 237    -130.518-116.151 658.825  1.00  0.00           H
ATOM   3829  N   ILE A 238    -133.272-117.684 659.835  1.00  0.00           N
ATOM   3830  CA  ILE A 238    -134.385-118.607 659.981  1.00  0.00           C
ATOM   3831  C   ILE A 238    -133.948-119.795 660.840  1.00  0.00           C
ATOM   3832  O   ILE A 238    -134.679-120.222 661.733  1.00  0.00           O
ATOM   3833  HA  ILE A 238    -135.182-118.078 660.504  1.00  0.00           H
ATOM   3834  CB  ILE A 238    -134.932-119.008 658.609  1.00  0.00           C
ATOM   3835  HB  ILE A 238    -134.088-119.240 657.960  1.00  0.00           H
ATOM   3836  CG1 ILE A 238    -135.694-117.850 657.963  1.00  0.00           C
ATOM   3837 1HG1 ILE A 238    -136.650-117.712 658.469  1.00  0.00           H
ATOM   3838 2HG1 ILE A 238    -135.131-116.925 658.088  1.00  0.00           H
ATOM   3839  CG2 ILE A 238    -135.787-120.273 658.708  1.00  0.00           C
ATOM   3840 1HG2 ILE A 238    -135.181-121.092 659.096  1.00  0.00           H
ATOM   3841 2HG2 ILE A 238    -136.626-120.092 659.380  1.00  0.00           H
ATOM   3842 3HG2 ILE A 238    -136.162-120.536 657.719  1.00  0.00           H
ATOM   3843  CD1 ILE A 238    -135.931-118.112 656.474  1.00  0.00           C
ATOM   3844 1HD1 ILE A 238    -134.973-118.225 655.968  1.00  0.00           H
ATOM   3845 2HD1 ILE A 238    -136.515-119.025 656.355  1.00  0.00           H
ATOM   3846 3HD1 ILE A 238    -136.475-117.273 656.040  1.00  0.00           H
ATOM   3847  HN  ILE A 238    -132.956-117.548 658.896  1.00  0.00           H
ATOM   3848  N   HIS A 239    -132.758-120.296 660.540  1.00  0.00           N
ATOM   3849  CA  HIS A 239    -132.245-121.468 661.228  1.00  0.00           C
ATOM   3850  C   HIS A 239    -132.159-121.187 662.729  1.00  0.00           C
ATOM   3851  O   HIS A 239    -132.586-122.004 663.543  1.00  0.00           O
ATOM   3852  HA  HIS A 239    -132.963-122.270 661.057  1.00  0.00           H
ATOM   3853  CB  HIS A 239    -130.906-121.906 660.629  1.00  0.00           C
ATOM   3854 1HB  HIS A 239    -131.033-122.064 659.558  1.00  0.00           H
ATOM   3855 2HB  HIS A 239    -130.185-121.098 660.749  1.00  0.00           H
ATOM   3856  CG  HIS A 239    -130.340-123.163 661.245  1.00  0.00           C
ATOM   3857  ND1 HIS A 239    -129.329-123.145 662.190  1.00  0.00           N
ATOM   3858  HD1 HIS A 239    -128.881-122.327 662.552  1.00  0.00           H
ATOM   3859  HD2 HIS A 239    -131.415-124.849 660.358  1.00  0.00           H
ATOM   3860  CD2 HIS A 239    -130.655-124.475 661.043  1.00  0.00           C
ATOM   3861  HE1 HIS A 239    -128.303-124.711 663.256  1.00  0.00           H
ATOM   3862  CE1 HIS A 239    -129.054-124.395 662.532  1.00  0.00           C
ATOM   3863  NE2 HIS A 239    -129.877-125.218 661.820  1.00  0.00           N
ATOM   3864  HN  HIS A 239    -132.151-119.914 659.844  1.00  0.00           H
ATOM   3865  N   THR A 240    -131.605-120.027 663.051  1.00  0.00           N
ATOM   3866  CA  THR A 240    -131.415-119.648 664.441  1.00  0.00           C
ATOM   3867  C   THR A 240    -132.767-119.465 665.133  1.00  0.00           C
ATOM   3868  O   THR A 240    -132.916-119.794 666.309  1.00  0.00           O
ATOM   3869  HA  THR A 240    -130.902-120.463 664.952  1.00  0.00           H
ATOM   3870  CB  THR A 240    -130.541-118.393 664.473  1.00  0.00           C
ATOM   3871  HB  THR A 240    -131.064-117.543 664.037  1.00  0.00           H
ATOM   3872  OG1 THR A 240    -129.344-118.787 663.808  1.00  0.00           O
ATOM   3873  HG1 THR A 240    -129.388-118.529 662.843  1.00  0.00           H
ATOM   3874  CG2 THR A 240    -130.080-118.037 665.888  1.00  0.00           C
ATOM   3875 1HG2 THR A 240    -129.499-118.862 666.300  1.00  0.00           H
ATOM   3876 2HG2 THR A 240    -130.951-117.856 666.519  1.00  0.00           H
ATOM   3877 3HG2 THR A 240    -129.463-117.139 665.855  1.00  0.00           H
ATOM   3878  HN  THR A 240    -131.289-119.354 662.382  1.00  0.00           H
ATOM   3879  N   LEU A 241    -133.718-118.940 664.374  1.00  0.00           N
ATOM   3880  CA  LEU A 241    -135.036-118.656 664.916  1.00  0.00           C
ATOM   3881  C   LEU A 241    -135.748-119.972 665.233  1.00  0.00           C
ATOM   3882  O   LEU A 241    -136.507-120.055 666.197  1.00  0.00           O
ATOM   3883  HA  LEU A 241    -134.895-118.106 665.847  1.00  0.00           H
ATOM   3884  CB  LEU A 241    -135.820-117.746 663.968  1.00  0.00           C
ATOM   3885 1HB  LEU A 241    -135.721-118.137 662.955  1.00  0.00           H
ATOM   3886 2HB  LEU A 241    -136.876-117.805 664.230  1.00  0.00           H
ATOM   3887  HG  LEU A 241    -134.352-116.215 663.691  1.00  0.00           H
ATOM   3888  CG  LEU A 241    -135.407-116.272 663.958  1.00  0.00           C
ATOM   3889  CD1 LEU A 241    -136.185-115.492 662.896  1.00  0.00           C
ATOM   3890 1HD1 LEU A 241    -135.985-115.918 661.913  1.00  0.00           H
ATOM   3891 2HD1 LEU A 241    -137.252-115.555 663.109  1.00  0.00           H
ATOM   3892 3HD1 LEU A 241    -135.872-114.448 662.911  1.00  0.00           H
ATOM   3893  CD2 LEU A 241    -135.555-115.652 665.349  1.00  0.00           C
ATOM   3894 1HD2 LEU A 241    -136.595-115.722 665.668  1.00  0.00           H
ATOM   3895 2HD2 LEU A 241    -134.921-116.188 666.055  1.00  0.00           H
ATOM   3896 3HD2 LEU A 241    -135.255-114.605 665.313  1.00  0.00           H
ATOM   3897  HN  LEU A 241    -133.600-118.712 663.408  1.00  0.00           H
ATOM   3898  N   ILE A 242    -135.477-120.969 664.403  1.00  0.00           N
ATOM   3899  CA  ILE A 242    -136.086-122.277 664.581  1.00  0.00           C
ATOM   3900  C   ILE A 242    -135.553-122.912 665.867  1.00  0.00           C
ATOM   3901  O   ILE A 242    -136.298-123.565 666.596  1.00  0.00           O
ATOM   3902  HA  ILE A 242    -137.160-122.125 664.690  1.00  0.00           H
ATOM   3903  CB  ILE A 242    -135.874-123.140 663.335  1.00  0.00           C
ATOM   3904  HB  ILE A 242    -134.831-123.051 663.032  1.00  0.00           H
ATOM   3905  CG1 ILE A 242    -136.729-122.639 662.170  1.00  0.00           C
ATOM   3906 1HG1 ILE A 242    -137.780-122.849 662.368  1.00  0.00           H
ATOM   3907 2HG1 ILE A 242    -136.631-121.557 662.081  1.00  0.00           H
ATOM   3908  CG2 ILE A 242    -136.131-124.617 663.642  1.00  0.00           C
ATOM   3909 1HG2 ILE A 242    -135.445-124.951 664.419  1.00  0.00           H
ATOM   3910 2HG2 ILE A 242    -137.158-124.743 663.984  1.00  0.00           H
ATOM   3911 3HG2 ILE A 242    -135.974-125.207 662.739  1.00  0.00           H
ATOM   3912  CD1 ILE A 242    -136.309-123.303 660.857  1.00  0.00           C
ATOM   3913 1HD1 ILE A 242    -135.265-123.071 660.650  1.00  0.00           H
ATOM   3914 2HD1 ILE A 242    -136.431-124.383 660.941  1.00  0.00           H
ATOM   3915 3HD1 ILE A 242    -136.933-122.929 660.045  1.00  0.00           H
ATOM   3916  HN  ILE A 242    -134.856-120.895 663.623  1.00  0.00           H
ATOM   3917  N   GLN A 243    -134.267-122.699 666.106  1.00  0.00           N
ATOM   3918  CA  GLN A 243    -133.612-123.293 667.259  1.00  0.00           C
ATOM   3919  C   GLN A 243    -134.028-122.566 668.539  1.00  0.00           C
ATOM   3920  O   GLN A 243    -133.873-123.098 669.638  1.00  0.00           O
ATOM   3921  HA  GLN A 243    -133.960-124.325 667.290  1.00  0.00           H
ATOM   3922  CB  GLN A 243    -132.091-123.281 667.091  1.00  0.00           C
ATOM   3923 1HB  GLN A 243    -131.755-122.270 666.861  1.00  0.00           H
ATOM   3924 2HB  GLN A 243    -131.616-123.569 668.029  1.00  0.00           H
ATOM   3925  CG  GLN A 243    -131.655-124.235 665.978  1.00  0.00           C
ATOM   3926 1HG  GLN A 243    -132.062-125.229 666.165  1.00  0.00           H
ATOM   3927 2HG  GLN A 243    -132.062-123.898 665.025  1.00  0.00           H
ATOM   3928  CD  GLN A 243    -130.129-124.312 665.888  1.00  0.00           C
ATOM   3929  OE1 GLN A 243    -129.408-123.494 666.435  1.00  0.00           O
ATOM   3930  NE2 GLN A 243    -129.681-125.338 665.170  1.00  0.00           N
ATOM   3931 1HE2 GLN A 243    -130.327-125.973 664.748  1.00  0.00           H
ATOM   3932 2HE2 GLN A 243    -128.697-125.474 665.053  1.00  0.00           H
ATOM   3933  HN  GLN A 243    -133.678-122.133 665.530  1.00  0.00           H
ATOM   3934  N   ALA A 244    -134.549-121.362 668.356  1.00  0.00           N
ATOM   3935  CA  ALA A 244    -134.933-120.532 669.485  1.00  0.00           C
ATOM   3936  C   ALA A 244    -136.109-121.184 670.215  1.00  0.00           C
ATOM   3937  O   ALA A 244    -137.135-121.482 669.605  1.00  0.00           O
ATOM   3938  HA  ALA A 244    -134.081-120.479 670.162  1.00  0.00           H
ATOM   3939  CB  ALA A 244    -135.262-119.121 668.994  1.00  0.00           C
ATOM   3940 1HB  ALA A 244    -134.385-118.692 668.509  1.00  0.00           H
ATOM   3941 2HB  ALA A 244    -136.085-119.167 668.281  1.00  0.00           H
ATOM   3942 3HB  ALA A 244    -135.549-118.499 669.841  1.00  0.00           H
ATOM   3943  HN  ALA A 244    -134.710-120.953 667.457  1.00  0.00           H
ATOM   3944  N   LYS A 245    -135.921-121.386 671.511  1.00  0.00           N
ATOM   3945  CA  LYS A 245    -136.956-121.991 672.332  1.00  0.00           C
ATOM   3946  C   LYS A 245    -138.105-120.997 672.512  1.00  0.00           C
ATOM   3947  O   LYS A 245    -139.225-121.389 672.835  1.00  0.00           O
ATOM   3948  HA  LYS A 245    -137.334-122.860 671.793  1.00  0.00           H
ATOM   3949  CB  LYS A 245    -136.367-122.496 673.650  1.00  0.00           C
ATOM   3950 1HB  LYS A 245    -135.766-121.712 674.109  1.00  0.00           H
ATOM   3951 2HB  LYS A 245    -137.173-122.729 674.347  1.00  0.00           H
ATOM   3952  CG  LYS A 245    -135.505-123.740 673.425  1.00  0.00           C
ATOM   3953 1HG  LYS A 245    -136.065-124.475 672.845  1.00  0.00           H
ATOM   3954 2HG  LYS A 245    -134.625-123.476 672.839  1.00  0.00           H
ATOM   3955  CD  LYS A 245    -135.073-124.356 674.757  1.00  0.00           C
ATOM   3956 1HD  LYS A 245    -134.418-123.664 675.286  1.00  0.00           H
ATOM   3957 2HD  LYS A 245    -135.946-124.515 675.389  1.00  0.00           H
ATOM   3958  CE  LYS A 245    -134.348-125.686 674.536  1.00  0.00           C
ATOM   3959 1HE  LYS A 245    -134.964-126.346 673.926  1.00  0.00           H
ATOM   3960 2HE  LYS A 245    -133.422-125.515 673.986  1.00  0.00           H
ATOM   3961  NZ  LYS A 245    -134.049-126.334 675.833  1.00  0.00           N
ATOM   3962 1HZ  LYS A 245    -133.564-127.209 675.669  1.00  0.00           H
ATOM   3963 2HZ  LYS A 245    -133.462-125.722 676.389  1.00  0.00           H
ATOM   3964 3HZ  LYS A 245    -134.915-126.515 676.328  1.00  0.00           H
ATOM   3965  HN  LYS A 245    -135.083-121.144 671.999  1.00  0.00           H
ATOM   3966  N   LYS A 246    -137.787-119.729 672.297  1.00  0.00           N
ATOM   3967  CA  LYS A 246    -138.601-118.651 672.832  1.00  0.00           C
ATOM   3968  C   LYS A 246    -139.932-118.601 672.080  1.00  0.00           C
ATOM   3969  O   LYS A 246    -139.981-118.864 670.879  1.00  0.00           O
ATOM   3970  HA  LYS A 246    -138.804-118.884 673.878  1.00  0.00           H
ATOM   3971  CB  LYS A 246    -137.829-117.331 672.804  1.00  0.00           C
ATOM   3972 1HB  LYS A 246    -136.758-117.531 672.840  1.00  0.00           H
ATOM   3973 2HB  LYS A 246    -138.025-116.811 671.867  1.00  0.00           H
ATOM   3974  CG  LYS A 246    -138.226-116.438 673.982  1.00  0.00           C
ATOM   3975 1HG  LYS A 246    -139.235-116.057 673.829  1.00  0.00           H
ATOM   3976 2HG  LYS A 246    -138.243-117.027 674.899  1.00  0.00           H
ATOM   3977  CD  LYS A 246    -137.251-115.269 674.137  1.00  0.00           C
ATOM   3978 1HD  LYS A 246    -136.226-115.642 674.128  1.00  0.00           H
ATOM   3979 2HD  LYS A 246    -137.351-114.593 673.288  1.00  0.00           H
ATOM   3980  CE  LYS A 246    -137.511-114.507 675.438  1.00  0.00           C
ATOM   3981 1HE  LYS A 246    -138.506-114.062 675.412  1.00  0.00           H
ATOM   3982 2HE  LYS A 246    -137.493-115.198 676.281  1.00  0.00           H
ATOM   3983  NZ  LYS A 246    -136.493-113.451 675.632  1.00  0.00           N
ATOM   3984 1HZ  LYS A 246    -136.676-112.961 676.501  1.00  0.00           H
ATOM   3985 2HZ  LYS A 246    -135.571-113.873 675.669  1.00  0.00           H
ATOM   3986 3HZ  LYS A 246    -136.534-112.796 674.859  1.00  0.00           H
ATOM   3987  HN  LYS A 246    -136.991-119.434 671.768  1.00  0.00           H
ATOM   3988  N   SER A 247    -140.980-118.262 672.816  1.00  0.00           N
ATOM   3989  CA  SER A 247    -142.333-118.412 672.308  1.00  0.00           C
ATOM   3990  C   SER A 247    -142.576-117.420 671.168  1.00  0.00           C
ATOM   3991  O   SER A 247    -143.373-117.685 670.270  1.00  0.00           O
ATOM   3992  HA  SER A 247    -142.392-119.437 671.942  1.00  0.00           H
ATOM   3993  CB  SER A 247    -143.365-118.207 673.419  1.00  0.00           C
ATOM   3994 1HB  SER A 247    -144.266-118.774 673.185  1.00  0.00           H
ATOM   3995 2HB  SER A 247    -142.973-118.603 674.355  1.00  0.00           H
ATOM   3996  OG  SER A 247    -143.700-116.832 673.589  1.00  0.00           O
ATOM   3997  HG  SER A 247    -144.193-116.705 674.450  1.00  0.00           H
ATOM   3998  HN  SER A 247    -140.915-117.891 673.743  1.00  0.00           H
ATOM   3999  N   SER A 248    -141.874-116.299 671.242  1.00  0.00           N
ATOM   4000  CA  SER A 248    -142.057-115.236 670.268  1.00  0.00           C
ATOM   4001  C   SER A 248    -141.459-115.651 668.922  1.00  0.00           C
ATOM   4002  O   SER A 248    -141.502-114.889 667.958  1.00  0.00           O
ATOM   4003  HA  SER A 248    -143.135-115.105 670.183  1.00  0.00           H
ATOM   4004  CB  SER A 248    -141.421-113.931 670.751  1.00  0.00           C
ATOM   4005 1HB  SER A 248    -141.640-113.136 670.038  1.00  0.00           H
ATOM   4006 2HB  SER A 248    -141.869-113.640 671.701  1.00  0.00           H
ATOM   4007  OG  SER A 248    -140.010-114.051 670.909  1.00  0.00           O
ATOM   4008  HG  SER A 248    -139.624-113.178 671.209  1.00  0.00           H
ATOM   4009  HN  SER A 248    -141.192-116.111 671.949  1.00  0.00           H
ATOM   4010  N   LYS A 249    -140.915-116.859 668.900  1.00  0.00           N
ATOM   4011  CA  LYS A 249    -140.236-117.353 667.714  1.00  0.00           C
ATOM   4012  C   LYS A 249    -141.172-117.234 666.509  1.00  0.00           C
ATOM   4013  O   LYS A 249    -140.746-116.844 665.423  1.00  0.00           O
ATOM   4014  HA  LYS A 249    -139.371-116.713 667.543  1.00  0.00           H
ATOM   4015  CB  LYS A 249    -139.712-118.771 667.947  1.00  0.00           C
ATOM   4016 1HB  LYS A 249    -139.104-119.083 667.098  1.00  0.00           H
ATOM   4017 2HB  LYS A 249    -139.064-118.783 668.824  1.00  0.00           H
ATOM   4018  CG  LYS A 249    -140.865-119.756 668.145  1.00  0.00           C
ATOM   4019 1HG  LYS A 249    -141.565-119.360 668.880  1.00  0.00           H
ATOM   4020 2HG  LYS A 249    -141.415-119.870 667.211  1.00  0.00           H
ATOM   4021  CD  LYS A 249    -140.348-121.120 668.608  1.00  0.00           C
ATOM   4022 1HD  LYS A 249    -139.603-121.489 667.904  1.00  0.00           H
ATOM   4023 2HD  LYS A 249    -139.850-121.016 669.573  1.00  0.00           H
ATOM   4024  CE  LYS A 249    -141.492-122.129 668.725  1.00  0.00           C
ATOM   4025 1HE  LYS A 249    -142.242-121.759 669.423  1.00  0.00           H
ATOM   4026 2HE  LYS A 249    -141.983-122.244 667.759  1.00  0.00           H
ATOM   4027  NZ  LYS A 249    -140.981-123.440 669.186  1.00  0.00           N
ATOM   4028 1HZ  LYS A 249    -141.752-124.093 669.267  1.00  0.00           H
ATOM   4029 2HZ  LYS A 249    -140.307-123.794 668.516  1.00  0.00           H
ATOM   4030 3HZ  LYS A 249    -140.535-123.330 670.089  1.00  0.00           H
ATOM   4031  HN  LYS A 249    -140.933-117.495 669.671  1.00  0.00           H
ATOM   4032  N   HIS A 250    -142.431-117.577 666.742  1.00  0.00           N
ATOM   4033  CA  HIS A 250    -143.383-117.712 665.653  1.00  0.00           C
ATOM   4034  C   HIS A 250    -143.642-116.341 665.025  1.00  0.00           C
ATOM   4035  O   HIS A 250    -143.780-116.227 663.808  1.00  0.00           O
ATOM   4036  HA  HIS A 250    -142.919-118.360 664.910  1.00  0.00           H
ATOM   4037  CB  HIS A 250    -144.665-118.396 666.133  1.00  0.00           C
ATOM   4038 1HB  HIS A 250    -145.041-117.866 667.008  1.00  0.00           H
ATOM   4039 2HB  HIS A 250    -145.424-118.308 665.356  1.00  0.00           H
ATOM   4040  CG  HIS A 250    -144.488-119.854 666.483  1.00  0.00           C
ATOM   4041  ND1 HIS A 250    -144.294-120.836 665.528  1.00  0.00           N
ATOM   4042  HD1 HIS A 250    -144.252-120.691 664.539  1.00  0.00           H
ATOM   4043  HD2 HIS A 250    -144.604-120.006 668.663  1.00  0.00           H
ATOM   4044  CD2 HIS A 250    -144.478-120.486 667.692  1.00  0.00           C
ATOM   4045  HE1 HIS A 250    -144.013-122.968 665.665  1.00  0.00           H
ATOM   4046  CE1 HIS A 250    -144.175-122.002 666.145  1.00  0.00           C
ATOM   4047  NE2 HIS A 250    -144.289-121.783 667.487  1.00  0.00           N
ATOM   4048  HN  HIS A 250    -142.801-117.762 667.652  1.00  0.00           H
ATOM   4049  N   LYS A 251    -143.701-115.334 665.884  1.00  0.00           N
ATOM   4050  CA  LYS A 251    -143.972-113.980 665.432  1.00  0.00           C
ATOM   4051  C   LYS A 251    -142.815-113.499 664.554  1.00  0.00           C
ATOM   4052  O   LYS A 251    -143.035-112.979 663.461  1.00  0.00           O
ATOM   4053  HA  LYS A 251    -144.876-114.012 664.825  1.00  0.00           H
ATOM   4054  CB  LYS A 251    -144.260-113.065 666.624  1.00  0.00           C
ATOM   4055 1HB  LYS A 251    -143.512-113.226 667.401  1.00  0.00           H
ATOM   4056 2HB  LYS A 251    -144.178-112.022 666.316  1.00  0.00           H
ATOM   4057  CG  LYS A 251    -145.657-113.326 667.191  1.00  0.00           C
ATOM   4058 1HG  LYS A 251    -146.391-113.297 666.387  1.00  0.00           H
ATOM   4059 2HG  LYS A 251    -145.696-114.327 667.622  1.00  0.00           H
ATOM   4060  CD  LYS A 251    -146.018-112.291 668.258  1.00  0.00           C
ATOM   4061 1HD  LYS A 251    -145.307-112.349 669.082  1.00  0.00           H
ATOM   4062 2HD  LYS A 251    -145.938-111.288 667.839  1.00  0.00           H
ATOM   4063  CE  LYS A 251    -147.437-112.518 668.784  1.00  0.00           C
ATOM   4064 1HE  LYS A 251    -148.150-112.454 667.962  1.00  0.00           H
ATOM   4065 2HE  LYS A 251    -147.521-113.522 669.200  1.00  0.00           H
ATOM   4066  NZ  LYS A 251    -147.773-111.515 669.819  1.00  0.00           N
ATOM   4067 1HZ  LYS A 251    -148.711-111.686 670.164  1.00  0.00           H
ATOM   4068 2HZ  LYS A 251    -147.113-111.587 670.586  1.00  0.00           H
ATOM   4069 3HZ  LYS A 251    -147.725-110.585 669.417  1.00  0.00           H
ATOM   4070  HN  LYS A 251    -143.567-115.431 666.870  1.00  0.00           H
ATOM   4071  N   ALA A 252    -141.607-113.689 665.064  1.00  0.00           N
ATOM   4072  CA  ALA A 252    -140.421-113.201 664.382  1.00  0.00           C
ATOM   4073  C   ALA A 252    -140.296-113.897 663.025  1.00  0.00           C
ATOM   4074  O   ALA A 252    -139.927-113.270 662.033  1.00  0.00           O
ATOM   4075  HA  ALA A 252    -140.547-112.131 664.221  1.00  0.00           H
ATOM   4076  CB  ALA A 252    -139.193-113.427 665.267  1.00  0.00           C
ATOM   4077 1HB  ALA A 252    -139.319-112.888 666.206  1.00  0.00           H
ATOM   4078 2HB  ALA A 252    -139.083-114.492 665.471  1.00  0.00           H
ATOM   4079 3HB  ALA A 252    -138.304-113.061 664.754  1.00  0.00           H
ATOM   4080  HN  ALA A 252    -141.433-114.166 665.926  1.00  0.00           H
ATOM   4081  N   LEU A 253    -140.612-115.184 663.024  1.00  0.00           N
ATOM   4082  CA  LEU A 253    -140.499-115.981 661.814  1.00  0.00           C
ATOM   4083  C   LEU A 253    -141.477-115.450 660.765  1.00  0.00           C
ATOM   4084  O   LEU A 253    -141.098-115.222 659.617  1.00  0.00           O
ATOM   4085  HA  LEU A 253    -139.485-115.857 661.435  1.00  0.00           H
ATOM   4086  CB  LEU A 253    -140.685-117.466 662.133  1.00  0.00           C
ATOM   4087 1HB  LEU A 253    -140.038-117.722 662.972  1.00  0.00           H
ATOM   4088 2HB  LEU A 253    -141.712-117.620 662.464  1.00  0.00           H
ATOM   4089  HG  LEU A 253    -140.992-118.137 660.125  1.00  0.00           H
ATOM   4090  CG  LEU A 253    -140.397-118.439 660.987  1.00  0.00           C
ATOM   4091  CD1 LEU A 253    -138.927-118.372 660.568  1.00  0.00           C
ATOM   4092 1HD1 LEU A 253    -138.690-117.361 660.236  1.00  0.00           H
ATOM   4093 2HD1 LEU A 253    -138.295-118.633 661.416  1.00  0.00           H
ATOM   4094 3HD1 LEU A 253    -138.750-119.073 659.753  1.00  0.00           H
ATOM   4095  CD2 LEU A 253    -140.824-119.861 661.356  1.00  0.00           C
ATOM   4096 1HD2 LEU A 253    -140.274-120.188 662.239  1.00  0.00           H
ATOM   4097 2HD2 LEU A 253    -141.893-119.877 661.567  1.00  0.00           H
ATOM   4098 3HD2 LEU A 253    -140.607-120.532 660.524  1.00  0.00           H
ATOM   4099  HN  LEU A 253    -140.940-115.680 663.828  1.00  0.00           H
ATOM   4100  N   LYS A 254    -142.717-115.268 661.196  1.00  0.00           N
ATOM   4101  CA  LYS A 254    -143.758-114.794 660.301  1.00  0.00           C
ATOM   4102  C   LYS A 254    -143.315-113.475 659.663  1.00  0.00           C
ATOM   4103  O   LYS A 254    -143.411-113.306 658.449  1.00  0.00           O
ATOM   4104  HA  LYS A 254    -143.875-115.537 659.511  1.00  0.00           H
ATOM   4105  CB  LYS A 254    -145.097-114.702 661.036  1.00  0.00           C
ATOM   4106 1HB  LYS A 254    -145.335-115.665 661.488  1.00  0.00           H
ATOM   4107 2HB  LYS A 254    -145.020-113.980 661.850  1.00  0.00           H
ATOM   4108  CG  LYS A 254    -146.219-114.287 660.083  1.00  0.00           C
ATOM   4109 1HG  LYS A 254    -146.000-113.305 659.663  1.00  0.00           H
ATOM   4110 2HG  LYS A 254    -146.270-114.986 659.249  1.00  0.00           H
ATOM   4111  CD  LYS A 254    -147.567-114.249 660.807  1.00  0.00           C
ATOM   4112 1HD  LYS A 254    -147.784-115.229 661.231  1.00  0.00           H
ATOM   4113 2HD  LYS A 254    -147.518-113.546 661.638  1.00  0.00           H
ATOM   4114  CE  LYS A 254    -148.690-113.840 659.852  1.00  0.00           C
ATOM   4115 1HE  LYS A 254    -148.501-112.839 659.465  1.00  0.00           H
ATOM   4116 2HE  LYS A 254    -148.711-114.514 658.996  1.00  0.00           H
ATOM   4117  NZ  LYS A 254    -149.997-113.871 660.546  1.00  0.00           N
ATOM   4118 1HZ  LYS A 254    -150.728-113.589 659.903  1.00  0.00           H
ATOM   4119 2HZ  LYS A 254    -150.182-114.811 660.877  1.00  0.00           H
ATOM   4120 3HZ  LYS A 254    -149.976-113.233 661.334  1.00  0.00           H
ATOM   4121  HN  LYS A 254    -143.013-115.439 662.135  1.00  0.00           H
ATOM   4122  N   VAL A 255    -142.840-112.575 660.512  1.00  0.00           N
ATOM   4123  CA  VAL A 255    -142.398-111.270 660.049  1.00  0.00           C
ATOM   4124  C   VAL A 255    -141.368-111.452 658.933  1.00  0.00           C
ATOM   4125  O   VAL A 255    -141.473-110.828 657.878  1.00  0.00           O
ATOM   4126  HA  VAL A 255    -143.268-110.754 659.642  1.00  0.00           H
ATOM   4127  CB  VAL A 255    -141.867-110.450 661.226  1.00  0.00           C
ATOM   4128  HB  VAL A 255    -141.237-111.102 661.832  1.00  0.00           H
ATOM   4129  CG1 VAL A 255    -141.003-109.286 660.737  1.00  0.00           C
ATOM   4130 1HG1 VAL A 255    -140.156-109.674 660.171  1.00  0.00           H
ATOM   4131 2HG1 VAL A 255    -141.599-108.634 660.098  1.00  0.00           H
ATOM   4132 3HG1 VAL A 255    -140.638-108.719 661.593  1.00  0.00           H
ATOM   4133  CG2 VAL A 255    -143.013-109.950 662.108  1.00  0.00           C
ATOM   4134 1HG2 VAL A 255    -143.679-109.322 661.516  1.00  0.00           H
ATOM   4135 2HG2 VAL A 255    -143.569-110.802 662.498  1.00  0.00           H
ATOM   4136 3HG2 VAL A 255    -142.607-109.370 662.936  1.00  0.00           H
ATOM   4137  HN  VAL A 255    -142.754-112.725 661.496  1.00  0.00           H
ATOM   4138  N   THR A 256    -140.394-112.309 659.203  1.00  0.00           N
ATOM   4139  CA  THR A 256    -139.294-112.509 658.276  1.00  0.00           C
ATOM   4140  C   THR A 256    -139.816-113.018 656.931  1.00  0.00           C
ATOM   4141  O   THR A 256    -139.455-112.489 655.880  1.00  0.00           O
ATOM   4142  HA  THR A 256    -138.821-111.545 658.091  1.00  0.00           H
ATOM   4143  CB  THR A 256    -138.287-113.454 658.934  1.00  0.00           C
ATOM   4144  HB  THR A 256    -138.732-114.432 659.116  1.00  0.00           H
ATOM   4145  OG1 THR A 256    -137.856-112.749 660.094  1.00  0.00           O
ATOM   4146  HG1 THR A 256    -138.431-112.992 660.876  1.00  0.00           H
ATOM   4147  CG2 THR A 256    -137.012-113.621 658.104  1.00  0.00           C
ATOM   4148 1HG2 THR A 256    -136.530-112.652 657.979  1.00  0.00           H
ATOM   4149 2HG2 THR A 256    -137.266-114.029 657.126  1.00  0.00           H
ATOM   4150 3HG2 THR A 256    -136.332-114.302 658.616  1.00  0.00           H
ATOM   4151  HN  THR A 256    -140.350-112.860 660.037  1.00  0.00           H
ATOM   4152  N   ILE A 257    -140.657-114.039 657.006  1.00  0.00           N
ATOM   4153  CA  ILE A 257    -141.153-114.691 655.806  1.00  0.00           C
ATOM   4154  C   ILE A 257    -141.905-113.669 654.950  1.00  0.00           C
ATOM   4155  O   ILE A 257    -141.704-113.603 653.738  1.00  0.00           O
ATOM   4156  HA  ILE A 257    -140.288-115.042 655.244  1.00  0.00           H
ATOM   4157  CB  ILE A 257    -141.987-115.921 656.170  1.00  0.00           C
ATOM   4158  HB  ILE A 257    -142.713-115.629 656.929  1.00  0.00           H
ATOM   4159  CG1 ILE A 257    -141.111-117.016 656.781  1.00  0.00           C
ATOM   4160 1HG1 ILE A 257    -140.439-117.415 656.021  1.00  0.00           H
ATOM   4161 2HG1 ILE A 257    -140.487-116.591 657.567  1.00  0.00           H
ATOM   4162  CG2 ILE A 257    -142.776-116.426 654.960  1.00  0.00           C
ATOM   4163 1HG2 ILE A 257    -143.446-115.641 654.610  1.00  0.00           H
ATOM   4164 2HG2 ILE A 257    -142.084-116.696 654.163  1.00  0.00           H
ATOM   4165 3HG2 ILE A 257    -143.360-117.300 655.247  1.00  0.00           H
ATOM   4166  CD1 ILE A 257    -141.967-118.146 657.356  1.00  0.00           C
ATOM   4167 1HD1 ILE A 257    -142.621-117.748 658.132  1.00  0.00           H
ATOM   4168 2HD1 ILE A 257    -142.572-118.584 656.562  1.00  0.00           H
ATOM   4169 3HD1 ILE A 257    -141.320-118.911 657.784  1.00  0.00           H
ATOM   4170  HN  ILE A 257    -140.998-114.420 657.866  1.00  0.00           H
ATOM   4171  N   THR A 258    -142.754-112.899 655.614  1.00  0.00           N
ATOM   4172  CA  THR A 258    -143.583-111.928 654.920  1.00  0.00           C
ATOM   4173  C   THR A 258    -142.714-110.973 654.100  1.00  0.00           C
ATOM   4174  O   THR A 258    -142.987-110.732 652.925  1.00  0.00           O
ATOM   4175  HA  THR A 258    -144.222-112.462 654.217  1.00  0.00           H
ATOM   4176  CB  THR A 258    -144.451-111.218 655.961  1.00  0.00           C
ATOM   4177  HB  THR A 258    -143.833-110.679 656.680  1.00  0.00           H
ATOM   4178  OG1 THR A 258    -145.263-112.256 656.503  1.00  0.00           O
ATOM   4179  HG1 THR A 258    -144.803-112.675 657.286  1.00  0.00           H
ATOM   4180  CG2 THR A 258    -145.454-110.253 655.326  1.00  0.00           C
ATOM   4181 1HG2 THR A 258    -146.116-110.804 654.658  1.00  0.00           H
ATOM   4182 2HG2 THR A 258    -144.918-109.491 654.760  1.00  0.00           H
ATOM   4183 3HG2 THR A 258    -146.044-109.776 656.109  1.00  0.00           H
ATOM   4184  HN  THR A 258    -142.880-112.930 656.605  1.00  0.00           H
ATOM   4185  N   VAL A 259    -141.683-110.455 654.752  1.00  0.00           N
ATOM   4186  CA  VAL A 259    -140.818-109.471 654.123  1.00  0.00           C
ATOM   4187  C   VAL A 259    -140.149-110.095 652.897  1.00  0.00           C
ATOM   4188  O   VAL A 259    -140.104-109.484 651.831  1.00  0.00           O
ATOM   4189  HA  VAL A 259    -141.446-108.642 653.796  1.00  0.00           H
ATOM   4190  CB  VAL A 259    -139.814-108.930 655.143  1.00  0.00           C
ATOM   4191  HB  VAL A 259    -139.325-109.782 655.616  1.00  0.00           H
ATOM   4192  CG1 VAL A 259    -138.734-108.091 654.456  1.00  0.00           C
ATOM   4193 1HG1 VAL A 259    -138.200-108.708 653.733  1.00  0.00           H
ATOM   4194 2HG1 VAL A 259    -139.199-107.249 653.943  1.00  0.00           H
ATOM   4195 3HG1 VAL A 259    -138.033-107.719 655.203  1.00  0.00           H
ATOM   4196  CG2 VAL A 259    -140.520-108.126 656.235  1.00  0.00           C
ATOM   4197 1HG2 VAL A 259    -141.048-107.285 655.785  1.00  0.00           H
ATOM   4198 2HG2 VAL A 259    -141.234-108.766 656.754  1.00  0.00           H
ATOM   4199 3HG2 VAL A 259    -139.783-107.753 656.947  1.00  0.00           H
ATOM   4200  HN  VAL A 259    -141.436-110.697 655.690  1.00  0.00           H
ATOM   4201  N   LEU A 260    -139.645-111.305 653.090  1.00  0.00           N
ATOM   4202  CA  LEU A 260    -138.920-111.991 652.034  1.00  0.00           C
ATOM   4203  C   LEU A 260    -139.852-112.211 650.841  1.00  0.00           C
ATOM   4204  O   LEU A 260    -139.472-111.965 649.698  1.00  0.00           O
ATOM   4205  HA  LEU A 260    -138.106-111.338 651.719  1.00  0.00           H
ATOM   4206  CB  LEU A 260    -138.288-113.279 652.566  1.00  0.00           C
ATOM   4207 1HB  LEU A 260    -137.648-113.024 653.411  1.00  0.00           H
ATOM   4208 2HB  LEU A 260    -139.083-113.918 652.950  1.00  0.00           H
ATOM   4209  HG  LEU A 260    -138.083-114.280 650.688  1.00  0.00           H
ATOM   4210  CG  LEU A 260    -137.462-114.086 651.562  1.00  0.00           C
ATOM   4211  CD1 LEU A 260    -136.247-113.288 651.086  1.00  0.00           C
ATOM   4212 1HD1 LEU A 260    -136.581-112.369 650.605  1.00  0.00           H
ATOM   4213 2HD1 LEU A 260    -135.616-113.042 651.940  1.00  0.00           H
ATOM   4214 3HD1 LEU A 260    -135.677-113.885 650.373  1.00  0.00           H
ATOM   4215  CD2 LEU A 260    -137.064-115.443 652.145  1.00  0.00           C
ATOM   4216 1HD2 LEU A 260    -136.469-115.292 653.046  1.00  0.00           H
ATOM   4217 2HD2 LEU A 260    -137.962-116.009 652.394  1.00  0.00           H
ATOM   4218 3HD2 LEU A 260    -136.478-115.996 651.411  1.00  0.00           H
ATOM   4219  HN  LEU A 260    -139.725-111.815 653.947  1.00  0.00           H
ATOM   4220  N   THR A 261    -141.056-112.673 651.149  1.00  0.00           N
ATOM   4221  CA  THR A 261    -142.014-113.015 650.112  1.00  0.00           C
ATOM   4222  C   THR A 261    -142.351-111.783 649.270  1.00  0.00           C
ATOM   4223  O   THR A 261    -142.396-111.858 648.043  1.00  0.00           O
ATOM   4224  HA  THR A 261    -141.552-113.742 649.443  1.00  0.00           H
ATOM   4225  CB  THR A 261    -143.235-113.644 650.785  1.00  0.00           C
ATOM   4226  HB  THR A 261    -143.724-112.931 651.449  1.00  0.00           H
ATOM   4227  OG1 THR A 261    -142.721-114.816 651.412  1.00  0.00           O
ATOM   4228  HG1 THR A 261    -142.387-114.595 652.329  1.00  0.00           H
ATOM   4229  CG2 THR A 261    -144.251-114.178 649.773  1.00  0.00           C
ATOM   4230 1HG2 THR A 261    -143.780-114.941 649.153  1.00  0.00           H
ATOM   4231 2HG2 THR A 261    -144.600-113.361 649.142  1.00  0.00           H
ATOM   4232 3HG2 THR A 261    -145.098-114.614 650.304  1.00  0.00           H
ATOM   4233  HN  THR A 261    -141.378-112.813 652.085  1.00  0.00           H
ATOM   4234  N   VAL A 262    -142.580-110.677 649.962  1.00  0.00           N
ATOM   4235  CA  VAL A 262    -142.997-109.452 649.301  1.00  0.00           C
ATOM   4236  C   VAL A 262    -141.901-109.003 648.332  1.00  0.00           C
ATOM   4237  O   VAL A 262    -142.188-108.623 647.198  1.00  0.00           O
ATOM   4238  HA  VAL A 262    -143.899-109.676 648.731  1.00  0.00           H
ATOM   4239  CB  VAL A 262    -143.346-108.388 650.343  1.00  0.00           C
ATOM   4240  HB  VAL A 262    -142.512-108.314 651.040  1.00  0.00           H
ATOM   4241  CG1 VAL A 262    -143.532-107.018 649.686  1.00  0.00           C
ATOM   4242 1HG1 VAL A 262    -142.608-106.727 649.185  1.00  0.00           H
ATOM   4243 2HG1 VAL A 262    -144.340-107.071 648.956  1.00  0.00           H
ATOM   4244 3HG1 VAL A 262    -143.780-106.280 650.449  1.00  0.00           H
ATOM   4245  CG2 VAL A 262    -144.591-108.787 651.138  1.00  0.00           C
ATOM   4246 1HG2 VAL A 262    -145.435-108.902 650.459  1.00  0.00           H
ATOM   4247 2HG2 VAL A 262    -144.406-109.731 651.652  1.00  0.00           H
ATOM   4248 3HG2 VAL A 262    -144.817-108.013 651.872  1.00  0.00           H
ATOM   4249  HN  VAL A 262    -142.486-110.610 650.956  1.00  0.00           H
ATOM   4250  N   PHE A 263    -140.669-109.062 648.814  1.00  0.00           N
ATOM   4251  CA  PHE A 263    -139.533-108.625 648.020  1.00  0.00           C
ATOM   4252  C   PHE A 263    -139.381-109.483 646.762  1.00  0.00           C
ATOM   4253  O   PHE A 263    -139.263-108.955 645.657  1.00  0.00           O
ATOM   4254  HA  PHE A 263    -139.719-107.590 647.732  1.00  0.00           H
ATOM   4255  CB  PHE A 263    -138.287-108.793 648.891  1.00  0.00           C
ATOM   4256 1HB  PHE A 263    -138.400-108.188 649.791  1.00  0.00           H
ATOM   4257 2HB  PHE A 263    -138.218-109.833 649.213  1.00  0.00           H
ATOM   4258  CG  PHE A 263    -136.982-108.404 648.193  1.00  0.00           C
ATOM   4259  HD1 PHE A 263    -136.474-110.415 647.726  1.00  0.00           H
ATOM   4260  CD1 PHE A 263    -136.184-109.367 647.658  1.00  0.00           C
ATOM   4261  CD2 PHE A 263    -136.620-107.096 648.109  1.00  0.00           C
ATOM   4262  HD2 PHE A 263    -137.259-106.325 648.538  1.00  0.00           H
ATOM   4263  HE1 PHE A 263    -134.334-109.777 646.581  1.00  0.00           H
ATOM   4264  CE1 PHE A 263    -134.973-109.006 647.010  1.00  0.00           C
ATOM   4265  CE2 PHE A 263    -135.409-106.735 647.461  1.00  0.00           C
ATOM   4266  HE2 PHE A 263    -135.119-105.686 647.393  1.00  0.00           H
ATOM   4267  HZ  PHE A 263    -133.682-107.420 646.428  1.00  0.00           H
ATOM   4268  CZ  PHE A 263    -134.611-107.697 646.925  1.00  0.00           C
ATOM   4269  HN  PHE A 263    -140.441-109.400 649.727  1.00  0.00           H
ATOM   4270  N   VAL A 264    -139.388-110.791 646.972  1.00  0.00           N
ATOM   4271  CA  VAL A 264    -139.158-111.725 645.882  1.00  0.00           C
ATOM   4272  C   VAL A 264    -140.236-111.530 644.814  1.00  0.00           C
ATOM   4273  O   VAL A 264    -139.928-111.420 643.629  1.00  0.00           O
ATOM   4274  HA  VAL A 264    -138.187-111.490 645.447  1.00  0.00           H
ATOM   4275  CB  VAL A 264    -139.103-113.155 646.422  1.00  0.00           C
ATOM   4276  HB  VAL A 264    -139.992-113.318 647.031  1.00  0.00           H
ATOM   4277  CG1 VAL A 264    -139.121-114.173 645.281  1.00  0.00           C
ATOM   4278 1HG1 VAL A 264    -140.037-114.054 644.702  1.00  0.00           H
ATOM   4279 2HG1 VAL A 264    -138.259-114.010 644.634  1.00  0.00           H
ATOM   4280 3HG1 VAL A 264    -139.080-115.182 645.692  1.00  0.00           H
ATOM   4281  CG2 VAL A 264    -137.878-113.356 647.317  1.00  0.00           C
ATOM   4282 1HG2 VAL A 264    -136.972-113.165 646.741  1.00  0.00           H
ATOM   4283 2HG2 VAL A 264    -137.925-112.666 648.159  1.00  0.00           H
ATOM   4284 3HG2 VAL A 264    -137.862-114.381 647.687  1.00  0.00           H
ATOM   4285  HN  VAL A 264    -139.546-111.213 647.864  1.00  0.00           H
ATOM   4286  N   LEU A 265    -141.479-111.495 645.273  1.00  0.00           N
ATOM   4287  CA  LEU A 265    -142.612-111.487 644.364  1.00  0.00           C
ATOM   4288  C   LEU A 265    -142.592-110.198 643.541  1.00  0.00           C
ATOM   4289  O   LEU A 265    -143.068-110.173 642.407  1.00  0.00           O
ATOM   4290  HA  LEU A 265    -142.492-112.332 643.685  1.00  0.00           H
ATOM   4291  CB  LEU A 265    -143.917-111.706 645.132  1.00  0.00           C
ATOM   4292 1HB  LEU A 265    -143.950-111.000 645.962  1.00  0.00           H
ATOM   4293 2HB  LEU A 265    -144.750-111.462 644.473  1.00  0.00           H
ATOM   4294  HG  LEU A 265    -143.324-113.344 646.374  1.00  0.00           H
ATOM   4295  CG  LEU A 265    -144.140-113.114 645.688  1.00  0.00           C
ATOM   4296  CD1 LEU A 265    -145.440-113.187 646.492  1.00  0.00           C
ATOM   4297 1HD1 LEU A 265    -145.392-112.486 647.325  1.00  0.00           H
ATOM   4298 2HD1 LEU A 265    -146.280-112.928 645.848  1.00  0.00           H
ATOM   4299 3HD1 LEU A 265    -145.574-114.199 646.876  1.00  0.00           H
ATOM   4300  CD2 LEU A 265    -144.098-114.158 644.570  1.00  0.00           C
ATOM   4301 1HD2 LEU A 265    -144.880-113.942 643.842  1.00  0.00           H
ATOM   4302 2HD2 LEU A 265    -143.125-114.126 644.080  1.00  0.00           H
ATOM   4303 3HD2 LEU A 265    -144.259-115.150 644.993  1.00  0.00           H
ATOM   4304  HN  LEU A 265    -141.716-111.471 646.244  1.00  0.00           H
ATOM   4305  N   SER A 266    -142.037-109.157 644.145  1.00  0.00           N
ATOM   4306  CA  SER A 266    -142.087-107.832 643.550  1.00  0.00           C
ATOM   4307  C   SER A 266    -140.908-107.644 642.593  1.00  0.00           C
ATOM   4308  O   SER A 266    -141.076-107.129 641.489  1.00  0.00           O
ATOM   4309  HA  SER A 266    -143.031-107.796 643.005  1.00  0.00           H
ATOM   4310  CB  SER A 266    -142.077-106.744 644.625  1.00  0.00           C
ATOM   4311 1HB  SER A 266    -142.089-105.764 644.149  1.00  0.00           H
ATOM   4312 2HB  SER A 266    -142.984-106.819 645.225  1.00  0.00           H
ATOM   4313  OG  SER A 266    -140.937-106.844 645.475  1.00  0.00           O
ATOM   4314  HG  SER A 266    -141.193-107.272 646.342  1.00  0.00           H
ATOM   4315  HN  SER A 266    -141.561-109.208 645.023  1.00  0.00           H
ATOM   4316  N   GLN A 267    -139.741-108.072 643.052  1.00  0.00           N
ATOM   4317  CA  GLN A 267    -138.498-107.702 642.397  1.00  0.00           C
ATOM   4318  C   GLN A 267    -138.073-108.791 641.410  1.00  0.00           C
ATOM   4319  O   GLN A 267    -137.573-108.492 640.327  1.00  0.00           O
ATOM   4320  HA  GLN A 267    -138.717-106.780 641.859  1.00  0.00           H
ATOM   4321  CB  GLN A 267    -137.396-107.432 643.424  1.00  0.00           C
ATOM   4322 1HB  GLN A 267    -137.276-108.301 644.071  1.00  0.00           H
ATOM   4323 2HB  GLN A 267    -136.445-107.284 642.912  1.00  0.00           H
ATOM   4324  CG  GLN A 267    -137.724-106.200 644.269  1.00  0.00           C
ATOM   4325 1HG  GLN A 267    -138.646-106.371 644.825  1.00  0.00           H
ATOM   4326 2HG  GLN A 267    -136.934-106.038 645.003  1.00  0.00           H
ATOM   4327  CD  GLN A 267    -137.874-104.957 643.391  1.00  0.00           C
ATOM   4328  OE1 GLN A 267    -137.118-104.726 642.462  1.00  0.00           O
ATOM   4329  NE2 GLN A 267    -138.890-104.171 643.736  1.00  0.00           N
ATOM   4330 1HE2 GLN A 267    -139.473-104.418 644.510  1.00  0.00           H
ATOM   4331 2HE2 GLN A 267    -139.071-103.332 643.222  1.00  0.00           H
ATOM   4332  HN  GLN A 267    -139.637-108.659 643.855  1.00  0.00           H
ATOM   4333  N   PHE A 268    -138.288-110.033 641.820  1.00  0.00           N
ATOM   4334  CA  PHE A 268    -137.740-111.166 641.093  1.00  0.00           C
ATOM   4335  C   PHE A 268    -138.218-111.168 639.640  1.00  0.00           C
ATOM   4336  O   PHE A 268    -137.413-111.300 638.719  1.00  0.00           O
ATOM   4337  HA  PHE A 268    -136.655-111.071 641.117  1.00  0.00           H
ATOM   4338  CB  PHE A 268    -138.251-112.430 641.787  1.00  0.00           C
ATOM   4339 1HB  PHE A 268    -138.068-112.344 642.858  1.00  0.00           H
ATOM   4340 2HB  PHE A 268    -139.330-112.496 641.652  1.00  0.00           H
ATOM   4341  CG  PHE A 268    -137.608-113.722 641.278  1.00  0.00           C
ATOM   4342  HD1 PHE A 268    -139.268-114.222 640.047  1.00  0.00           H
ATOM   4343  CD1 PHE A 268    -138.275-114.510 640.393  1.00  0.00           C
ATOM   4344  CD2 PHE A 268    -136.369-114.082 641.709  1.00  0.00           C
ATOM   4345  HD2 PHE A 268    -135.835-113.450 642.419  1.00  0.00           H
ATOM   4346  HE1 PHE A 268    -138.213-116.341 639.211  1.00  0.00           H
ATOM   4347  CE1 PHE A 268    -137.678-115.709 639.920  1.00  0.00           C
ATOM   4348  CE2 PHE A 268    -135.773-115.280 641.237  1.00  0.00           C
ATOM   4349  HE2 PHE A 268    -134.780-115.568 641.583  1.00  0.00           H
ATOM   4350  HZ  PHE A 268    -135.982-116.989 639.989  1.00  0.00           H
ATOM   4351  CZ  PHE A 268    -136.440-116.069 640.352  1.00  0.00           C
ATOM   4352  HN  PHE A 268    -138.824-110.269 642.630  1.00  0.00           H
ATOM   4353  N   PRO A 269    -139.530-111.022 639.408  1.00  0.00           N
ATOM   4354  CA  PRO A 269    -140.074-111.139 638.053  1.00  0.00           C
ATOM   4355  C   PRO A 269    -139.361-110.232 637.064  1.00  0.00           C
ATOM   4356  O   PRO A 269    -138.998-110.663 635.971  1.00  0.00           O
ATOM   4357  HA  PRO A 269    -139.921-112.150 637.675  1.00  0.00           H
ATOM   4358  CB  PRO A 269    -141.545-110.753 638.220  1.00  0.00           C
ATOM   4359 1HB  PRO A 269    -141.702-109.688 638.048  1.00  0.00           H
ATOM   4360 2HB  PRO A 269    -142.182-111.286 637.513  1.00  0.00           H
ATOM   4361  CG  PRO A 269    -141.853-111.143 639.660  1.00  0.00           C
ATOM   4362 1HG  PRO A 269    -142.731-110.623 640.042  1.00  0.00           H
ATOM   4363 2HG  PRO A 269    -142.062-112.209 639.755  1.00  0.00           H
ATOM   4364  CD  PRO A 269    -140.586-110.742 640.398  1.00  0.00           C
ATOM   4365 1HD  PRO A 269    -140.599-109.690 640.683  1.00  0.00           H
ATOM   4366 2HD  PRO A 269    -140.453-111.315 641.315  1.00  0.00           H
ATOM   4367  N   TYR A 270    -139.178-108.987 637.478  1.00  0.00           N
ATOM   4368  CA  TYR A 270    -138.590-107.986 636.604  1.00  0.00           C
ATOM   4369  C   TYR A 270    -137.138-108.337 636.269  1.00  0.00           C
ATOM   4370  O   TYR A 270    -136.723-108.238 635.115  1.00  0.00           O
ATOM   4371  HA  TYR A 270    -139.171-107.961 635.682  1.00  0.00           H
ATOM   4372  CB  TYR A 270    -138.617-106.673 637.388  1.00  0.00           C
ATOM   4373 1HB  TYR A 270    -139.653-106.411 637.602  1.00  0.00           H
ATOM   4374 2HB  TYR A 270    -138.121-106.823 638.346  1.00  0.00           H
ATOM   4375  CG  TYR A 270    -137.949-105.502 636.663  1.00  0.00           C
ATOM   4376  HD1 TYR A 270    -139.168-105.702 634.911  1.00  0.00           H
ATOM   4377  CD1 TYR A 270    -138.365-105.148 635.396  1.00  0.00           C
ATOM   4378  CD2 TYR A 270    -136.932-104.800 637.277  1.00  0.00           C
ATOM   4379  HD2 TYR A 270    -136.604-105.080 638.278  1.00  0.00           H
ATOM   4380  HE1 TYR A 270    -138.055-103.756 633.712  1.00  0.00           H
ATOM   4381  CE1 TYR A 270    -137.737-104.046 634.714  1.00  0.00           C
ATOM   4382  HE2 TYR A 270    -135.500-103.135 637.069  1.00  0.00           H
ATOM   4383  CE2 TYR A 270    -136.304-103.698 636.595  1.00  0.00           C
ATOM   4384  CZ  TYR A 270    -136.738-103.375 635.347  1.00  0.00           C
ATOM   4385  HH  TYR A 270    -135.932-101.606 635.354  1.00  0.00           H
ATOM   4386  OH  TYR A 270    -136.145-102.335 634.703  1.00  0.00           O
ATOM   4387  HN  TYR A 270    -139.424-108.659 638.390  1.00  0.00           H
ATOM   4388  N   ASN A 271    -136.408-108.739 637.298  1.00  0.00           N
ATOM   4389  CA  ASN A 271    -134.989-109.015 637.146  1.00  0.00           C
ATOM   4390  C   ASN A 271    -134.805-110.244 636.254  1.00  0.00           C
ATOM   4391  O   ASN A 271    -133.783-110.382 635.584  1.00  0.00           O
ATOM   4392  HA  ASN A 271    -134.568-108.112 636.703  1.00  0.00           H
ATOM   4393  CB  ASN A 271    -134.337-109.310 638.499  1.00  0.00           C
ATOM   4394 1HB  ASN A 271    -134.964-109.999 639.065  1.00  0.00           H
ATOM   4395 2HB  ASN A 271    -133.378-109.804 638.344  1.00  0.00           H
ATOM   4396  CG  ASN A 271    -134.131-108.023 639.300  1.00  0.00           C
ATOM   4397  OD1 ASN A 271    -133.344-107.160 638.946  1.00  0.00           O
ATOM   4398  ND2 ASN A 271    -134.879-107.943 640.397  1.00  0.00           N
ATOM   4399 1HD2 ASN A 271    -135.506-108.687 640.630  1.00  0.00           H
ATOM   4400 2HD2 ASN A 271    -134.816-107.139 640.988  1.00  0.00           H
ATOM   4401  HN  ASN A 271    -136.769-108.877 638.220  1.00  0.00           H
ATOM   4402  N   CYS A 272    -135.811-111.107 636.275  1.00  0.00           N
ATOM   4403  CA  CYS A 272    -135.828-112.258 635.389  1.00  0.00           C
ATOM   4404  C   CYS A 272    -135.843-111.752 633.945  1.00  0.00           C
ATOM   4405  O   CYS A 272    -135.061-112.212 633.115  1.00  0.00           O
ATOM   4406  HA  CYS A 272    -134.918-112.823 635.592  1.00  0.00           H
ATOM   4407  CB  CYS A 272    -137.013-113.181 635.683  1.00  0.00           C
ATOM   4408 1HB  CYS A 272    -137.933-112.599 635.733  1.00  0.00           H
ATOM   4409 2HB  CYS A 272    -137.134-113.900 634.873  1.00  0.00           H
ATOM   4410  SG  CYS A 272    -136.744-114.061 637.265  1.00  0.00           S
ATOM   4411  HG  CYS A 272    -137.012-113.021 638.050  1.00  0.00           H
ATOM   4412  HN  CYS A 272    -136.602-111.029 636.882  1.00  0.00           H
ATOM   4413  N   ILE A 273    -136.742-110.813 633.690  1.00  0.00           N
ATOM   4414  CA  ILE A 273    -136.902-110.275 632.350  1.00  0.00           C
ATOM   4415  C   ILE A 273    -135.645-109.491 631.966  1.00  0.00           C
ATOM   4416  O   ILE A 273    -135.186-109.566 630.827  1.00  0.00           O
ATOM   4417  HA  ILE A 273    -137.003-111.119 631.669  1.00  0.00           H
ATOM   4418  CB  ILE A 273    -138.190-109.456 632.252  1.00  0.00           C
ATOM   4419  HB  ILE A 273    -138.143-108.655 632.990  1.00  0.00           H
ATOM   4420  CG1 ILE A 273    -139.411-110.313 632.593  1.00  0.00           C
ATOM   4421 1HG1 ILE A 273    -139.326-110.684 633.614  1.00  0.00           H
ATOM   4422 2HG1 ILE A 273    -140.313-109.701 632.550  1.00  0.00           H
ATOM   4423  CG2 ILE A 273    -138.318-108.797 630.877  1.00  0.00           C
ATOM   4424 1HG2 ILE A 273    -137.469-108.133 630.712  1.00  0.00           H
ATOM   4425 2HG2 ILE A 273    -138.333-109.567 630.105  1.00  0.00           H
ATOM   4426 3HG2 ILE A 273    -139.243-108.221 630.834  1.00  0.00           H
ATOM   4427  CD1 ILE A 273    -139.542-111.491 631.625  1.00  0.00           C
ATOM   4428 1HD1 ILE A 273    -139.651-111.115 630.608  1.00  0.00           H
ATOM   4429 2HD1 ILE A 273    -138.649-112.113 631.689  1.00  0.00           H
ATOM   4430 3HD1 ILE A 273    -140.418-112.083 631.890  1.00  0.00           H
ATOM   4431  HN  ILE A 273    -137.352-110.421 634.378  1.00  0.00           H
ATOM   4432  N   LEU A 274    -135.124-108.757 632.938  1.00  0.00           N
ATOM   4433  CA  LEU A 274    -133.931-107.958 632.716  1.00  0.00           C
ATOM   4434  C   LEU A 274    -132.783-108.873 632.282  1.00  0.00           C
ATOM   4435  O   LEU A 274    -131.975-108.501 631.433  1.00  0.00           O
ATOM   4436  HA  LEU A 274    -134.148-107.267 631.902  1.00  0.00           H
ATOM   4437  CB  LEU A 274    -133.612-107.116 633.952  1.00  0.00           C
ATOM   4438 1HB  LEU A 274    -134.506-106.558 634.229  1.00  0.00           H
ATOM   4439 2HB  LEU A 274    -133.388-107.790 634.779  1.00  0.00           H
ATOM   4440  HG  LEU A 274    -131.587-106.669 633.428  1.00  0.00           H
ATOM   4441  CG  LEU A 274    -132.452-106.127 633.810  1.00  0.00           C
ATOM   4442  CD1 LEU A 274    -132.786-105.034 632.793  1.00  0.00           C
ATOM   4443 1HD1 LEU A 274    -132.980-105.488 631.821  1.00  0.00           H
ATOM   4444 2HD1 LEU A 274    -133.672-104.490 633.122  1.00  0.00           H
ATOM   4445 3HD1 LEU A 274    -131.946-104.345 632.711  1.00  0.00           H
ATOM   4446  CD2 LEU A 274    -132.058-105.545 635.169  1.00  0.00           C
ATOM   4447 1HD2 LEU A 274    -132.911-105.023 635.602  1.00  0.00           H
ATOM   4448 2HD2 LEU A 274    -131.749-106.352 635.834  1.00  0.00           H
ATOM   4449 3HD2 LEU A 274    -131.232-104.846 635.038  1.00  0.00           H
ATOM   4450  HN  LEU A 274    -135.502-108.703 633.863  1.00  0.00           H
ATOM   4451  N   LEU A 275    -132.749-110.052 632.885  1.00  0.00           N
ATOM   4452  CA  LEU A 275    -131.732-111.034 632.550  1.00  0.00           C
ATOM   4453  C   LEU A 275    -131.877-111.431 631.080  1.00  0.00           C
ATOM   4454  O   LEU A 275    -130.895-111.455 630.340  1.00  0.00           O
ATOM   4455  HA  LEU A 275    -130.761-110.558 632.685  1.00  0.00           H
ATOM   4456  CB  LEU A 275    -131.793-112.220 633.516  1.00  0.00           C
ATOM   4457 1HB  LEU A 275    -131.609-111.851 634.525  1.00  0.00           H
ATOM   4458 2HB  LEU A 275    -132.806-112.621 633.503  1.00  0.00           H
ATOM   4459  HG  LEU A 275    -130.982-113.711 632.215  1.00  0.00           H
ATOM   4460  CG  LEU A 275    -130.817-113.365 633.235  1.00  0.00           C
ATOM   4461  CD1 LEU A 275    -129.368-112.883 633.321  1.00  0.00           C
ATOM   4462 1HD1 LEU A 275    -129.203-112.095 632.586  1.00  0.00           H
ATOM   4463 2HD1 LEU A 275    -129.172-112.494 634.320  1.00  0.00           H
ATOM   4464 3HD1 LEU A 275    -128.695-113.716 633.117  1.00  0.00           H
ATOM   4465  CD2 LEU A 275    -131.083-114.551 634.164  1.00  0.00           C
ATOM   4466 1HD2 LEU A 275    -130.963-114.236 635.200  1.00  0.00           H
ATOM   4467 2HD2 LEU A 275    -132.100-114.913 634.009  1.00  0.00           H
ATOM   4468 3HD2 LEU A 275    -130.376-115.351 633.943  1.00  0.00           H
ATOM   4469  HN  LEU A 275    -133.398-110.339 633.590  1.00  0.00           H
ATOM   4470  N   VAL A 276    -133.110-111.732 630.700  1.00  0.00           N
ATOM   4471  CA  VAL A 276    -133.395-112.136 629.334  1.00  0.00           C
ATOM   4472  C   VAL A 276    -132.913-111.047 628.373  1.00  0.00           C
ATOM   4473  O   VAL A 276    -132.264-111.341 627.371  1.00  0.00           O
ATOM   4474  HA  VAL A 276    -132.834-113.050 629.137  1.00  0.00           H
ATOM   4475  CB  VAL A 276    -134.884-112.451 629.181  1.00  0.00           C
ATOM   4476  HB  VAL A 276    -135.448-111.588 629.535  1.00  0.00           H
ATOM   4477  CG1 VAL A 276    -135.248-112.680 627.712  1.00  0.00           C
ATOM   4478 1HG1 VAL A 276    -135.020-111.782 627.137  1.00  0.00           H
ATOM   4479 2HG1 VAL A 276    -134.672-113.518 627.321  1.00  0.00           H
ATOM   4480 3HG1 VAL A 276    -136.312-112.902 627.632  1.00  0.00           H
ATOM   4481  CG2 VAL A 276    -135.281-113.655 630.038  1.00  0.00           C
ATOM   4482 1HG2 VAL A 276    -134.705-114.527 629.727  1.00  0.00           H
ATOM   4483 2HG2 VAL A 276    -135.075-113.438 631.086  1.00  0.00           H
ATOM   4484 3HG2 VAL A 276    -136.344-113.857 629.910  1.00  0.00           H
ATOM   4485  HN  VAL A 276    -133.905-111.704 631.306  1.00  0.00           H
ATOM   4486  N   GLN A 277    -133.249-109.811 628.714  1.00  0.00           N
ATOM   4487  CA  GLN A 277    -132.881-108.679 627.881  1.00  0.00           C
ATOM   4488  C   GLN A 277    -131.359-108.578 627.764  1.00  0.00           C
ATOM   4489  O   GLN A 277    -130.837-108.198 626.718  1.00  0.00           O
ATOM   4490  HA  GLN A 277    -133.314-108.886 626.903  1.00  0.00           H
ATOM   4491  CB  GLN A 277    -133.476-107.379 628.428  1.00  0.00           C
ATOM   4492 1HB  GLN A 277    -133.249-107.290 629.491  1.00  0.00           H
ATOM   4493 2HB  GLN A 277    -133.014-106.526 627.931  1.00  0.00           H
ATOM   4494  CG  GLN A 277    -134.991-107.340 628.220  1.00  0.00           C
ATOM   4495 1HG  GLN A 277    -135.433-108.278 628.555  1.00  0.00           H
ATOM   4496 2HG  GLN A 277    -135.425-106.547 628.829  1.00  0.00           H
ATOM   4497  CD  GLN A 277    -135.336-107.105 626.748  1.00  0.00           C
ATOM   4498  OE1 GLN A 277    -135.650-108.020 626.004  1.00  0.00           O
ATOM   4499  NE2 GLN A 277    -135.259-105.832 626.370  1.00  0.00           N
ATOM   4500 1HE2 GLN A 277    -134.995-105.130 627.031  1.00  0.00           H
ATOM   4501 2HE2 GLN A 277    -135.466-105.577 625.426  1.00  0.00           H
ATOM   4502  HN  GLN A 277    -133.762-109.579 629.541  1.00  0.00           H
ATOM   4503  N   THR A 278    -130.689-108.925 628.854  1.00  0.00           N
ATOM   4504  CA  THR A 278    -129.239-108.845 628.899  1.00  0.00           C
ATOM   4505  C   THR A 278    -128.619-109.879 627.957  1.00  0.00           C
ATOM   4506  O   THR A 278    -127.674-109.573 627.230  1.00  0.00           O
ATOM   4507  HA  THR A 278    -128.938-107.862 628.537  1.00  0.00           H
ATOM   4508  CB  THR A 278    -128.801-109.010 630.355  1.00  0.00           C
ATOM   4509  HB  THR A 278    -129.036-110.010 630.721  1.00  0.00           H
ATOM   4510  OG1 THR A 278    -129.448-107.939 631.036  1.00  0.00           O
ATOM   4511  HG1 THR A 278    -130.309-108.256 631.433  1.00  0.00           H
ATOM   4512  CG2 THR A 278    -127.310-108.731 630.554  1.00  0.00           C
ATOM   4513 1HG2 THR A 278    -127.088-107.708 630.251  1.00  0.00           H
ATOM   4514 2HG2 THR A 278    -126.727-109.424 629.947  1.00  0.00           H
ATOM   4515 3HG2 THR A 278    -127.052-108.863 631.605  1.00  0.00           H
ATOM   4516  HN  THR A 278    -131.120-109.256 629.694  1.00  0.00           H
ATOM   4517  N   ILE A 279    -129.174-111.081 628.000  1.00  0.00           N
ATOM   4518  CA  ILE A 279    -128.677-112.165 627.170  1.00  0.00           C
ATOM   4519  C   ILE A 279    -128.903-111.820 625.697  1.00  0.00           C
ATOM   4520  O   ILE A 279    -128.013-112.006 624.869  1.00  0.00           O
ATOM   4521  HA  ILE A 279    -127.604-112.245 627.346  1.00  0.00           H
ATOM   4522  CB  ILE A 279    -129.304-113.495 627.594  1.00  0.00           C
ATOM   4523  HB  ILE A 279    -130.388-113.374 627.602  1.00  0.00           H
ATOM   4524  CG1 ILE A 279    -128.881-113.873 629.015  1.00  0.00           C
ATOM   4525 1HG1 ILE A 279    -127.841-114.199 629.014  1.00  0.00           H
ATOM   4526 2HG1 ILE A 279    -128.939-112.997 629.661  1.00  0.00           H
ATOM   4527  CG2 ILE A 279    -128.981-114.600 626.586  1.00  0.00           C
ATOM   4528 1HG2 ILE A 279    -129.373-114.324 625.607  1.00  0.00           H
ATOM   4529 2HG2 ILE A 279    -127.900-114.728 626.522  1.00  0.00           H
ATOM   4530 3HG2 ILE A 279    -129.439-115.534 626.912  1.00  0.00           H
ATOM   4531  CD1 ILE A 279    -129.770-114.985 629.574  1.00  0.00           C
ATOM   4532 1HD1 ILE A 279    -130.806-114.646 629.596  1.00  0.00           H
ATOM   4533 2HD1 ILE A 279    -129.691-115.868 628.939  1.00  0.00           H
ATOM   4534 3HD1 ILE A 279    -129.448-115.235 630.585  1.00  0.00           H
ATOM   4535  HN  ILE A 279    -129.949-111.318 628.586  1.00  0.00           H
ATOM   4536  N   ASP A 280    -130.098-111.323 625.415  1.00  0.00           N
ATOM   4537  CA  ASP A 280    -130.478-111.017 624.047  1.00  0.00           C
ATOM   4538  C   ASP A 280    -129.622-109.859 623.531  1.00  0.00           C
ATOM   4539  O   ASP A 280    -129.276-109.815 622.352  1.00  0.00           O
ATOM   4540  HA  ASP A 280    -130.311-111.939 623.490  1.00  0.00           H
ATOM   4541  CB  ASP A 280    -131.946-110.594 623.964  1.00  0.00           C
ATOM   4542 1HB  ASP A 280    -132.574-111.353 624.430  1.00  0.00           H
ATOM   4543 2HB  ASP A 280    -132.094-109.670 624.524  1.00  0.00           H
ATOM   4544  CG  ASP A 280    -132.376-110.389 622.510  1.00  0.00           C
ATOM   4545  OD1 ASP A 280    -132.223-111.355 621.732  1.00  0.00           O
ATOM   4546  OD2 ASP A 280    -132.849-109.271 622.210  1.00  0.00           O
ATOM   4547  HN  ASP A 280    -130.800-111.131 626.102  1.00  0.00           H
ATOM   4548  N   ALA A 281    -129.304-108.950 624.441  1.00  0.00           N
ATOM   4549  CA  ALA A 281    -128.467-107.812 624.101  1.00  0.00           C
ATOM   4550  C   ALA A 281    -127.111-108.313 623.599  1.00  0.00           C
ATOM   4551  O   ALA A 281    -126.455-107.644 622.802  1.00  0.00           O
ATOM   4552  HA  ALA A 281    -128.962-107.264 623.299  1.00  0.00           H
ATOM   4553  CB  ALA A 281    -128.335-106.893 625.317  1.00  0.00           C
ATOM   4554 1HB  ALA A 281    -129.323-106.541 625.616  1.00  0.00           H
ATOM   4555 2HB  ALA A 281    -127.882-107.444 626.141  1.00  0.00           H
ATOM   4556 3HB  ALA A 281    -127.708-106.039 625.062  1.00  0.00           H
ATOM   4557  HN  ALA A 281    -129.607-108.982 625.393  1.00  0.00           H
ATOM   4558  N   TYR A 282    -126.732-109.485 624.086  1.00  0.00           N
ATOM   4559  CA  TYR A 282    -125.465-110.082 623.700  1.00  0.00           C
ATOM   4560  C   TYR A 282    -125.640-111.010 622.497  1.00  0.00           C
ATOM   4561  O   TYR A 282    -124.895-110.917 621.523  1.00  0.00           O
ATOM   4562  HA  TYR A 282    -124.782-109.276 623.432  1.00  0.00           H
ATOM   4563  CB  TYR A 282    -125.004-110.907 624.903  1.00  0.00           C
ATOM   4564 1HB  TYR A 282    -124.981-110.266 625.784  1.00  0.00           H
ATOM   4565 2HB  TYR A 282    -125.737-111.689 625.097  1.00  0.00           H
ATOM   4566  CG  TYR A 282    -123.628-111.552 624.724  1.00  0.00           C
ATOM   4567  HD1 TYR A 282    -124.432-113.490 624.285  1.00  0.00           H
ATOM   4568  CD1 TYR A 282    -123.529-112.892 624.408  1.00  0.00           C
ATOM   4569  CD2 TYR A 282    -122.485-110.794 624.879  1.00  0.00           C
ATOM   4570  HD2 TYR A 282    -122.563-109.735 625.129  1.00  0.00           H
ATOM   4571  HE1 TYR A 282    -122.142-114.555 623.990  1.00  0.00           H
ATOM   4572  CE1 TYR A 282    -122.234-113.498 624.239  1.00  0.00           C
ATOM   4573  HE2 TYR A 282    -120.279-110.813 624.830  1.00  0.00           H
ATOM   4574  CE2 TYR A 282    -121.190-111.400 624.711  1.00  0.00           C
ATOM   4575  CZ  TYR A 282    -121.129-112.723 624.399  1.00  0.00           C
ATOM   4576  HH  TYR A 282    -119.188-112.610 624.360  1.00  0.00           H
ATOM   4577  OH  TYR A 282    -119.906-113.296 624.240  1.00  0.00           O
ATOM   4578  HN  TYR A 282    -127.273-110.023 624.732  1.00  0.00           H
ATOM   4579  N   ALA A 283    -126.630-111.884 622.603  1.00  0.00           N
ATOM   4580  CA  ALA A 283    -126.732-113.014 621.695  1.00  0.00           C
ATOM   4581  C   ALA A 283    -127.654-112.645 620.531  1.00  0.00           C
ATOM   4582  O   ALA A 283    -127.603-113.269 619.472  1.00  0.00           O
ATOM   4583  HA  ALA A 283    -125.734-113.218 621.307  1.00  0.00           H
ATOM   4584  CB  ALA A 283    -127.225-114.243 622.462  1.00  0.00           C
ATOM   4585 1HB  ALA A 283    -126.520-114.480 623.259  1.00  0.00           H
ATOM   4586 2HB  ALA A 283    -128.204-114.034 622.892  1.00  0.00           H
ATOM   4587 3HB  ALA A 283    -127.301-115.090 621.780  1.00  0.00           H
ATOM   4588  HN  ALA A 283    -127.352-111.830 623.293  1.00  0.00           H
ATOM   4589  N   MET A 284    -128.475-111.632 620.766  1.00  0.00           N
ATOM   4590  CA  MET A 284    -129.423-111.188 619.758  1.00  0.00           C
ATOM   4591  C   MET A 284    -130.210-112.370 619.188  1.00  0.00           C
ATOM   4592  O   MET A 284    -130.361-112.492 617.973  1.00  0.00           O
ATOM   4593  HA  MET A 284    -130.101-110.506 620.273  1.00  0.00           H
ATOM   4594  CB  MET A 284    -128.674-110.480 618.628  1.00  0.00           C
ATOM   4595 1HB  MET A 284    -128.007-111.185 618.132  1.00  0.00           H
ATOM   4596 2HB  MET A 284    -129.385-110.132 617.878  1.00  0.00           H
ATOM   4597  CG  MET A 284    -127.867-109.296 619.163  1.00  0.00           C
ATOM   4598 1HG  MET A 284    -128.532-108.577 619.641  1.00  0.00           H
ATOM   4599 2HG  MET A 284    -127.166-109.637 619.925  1.00  0.00           H
ATOM   4600  SD  MET A 284    -126.980-108.509 617.828  1.00  0.00           S
ATOM   4601  CE  MET A 284    -126.113-107.241 618.737  1.00  0.00           C
ATOM   4602 1HE  MET A 284    -126.835-106.563 619.194  1.00  0.00           H
ATOM   4603 2HE  MET A 284    -125.505-107.702 619.515  1.00  0.00           H
ATOM   4604 3HE  MET A 284    -125.470-106.682 618.058  1.00  0.00           H
ATOM   4605  HN  MET A 284    -128.499-111.119 621.624  1.00  0.00           H
ATOM   4606  N   PHE A 285    -130.692-113.210 620.092  1.00  0.00           N
ATOM   4607  CA  PHE A 285    -131.313-114.462 619.694  1.00  0.00           C
ATOM   4608  C   PHE A 285    -132.798-114.262 619.383  1.00  0.00           C
ATOM   4609  O   PHE A 285    -133.420-115.107 618.740  1.00  0.00           O
ATOM   4610  HA  PHE A 285    -130.799-114.808 618.797  1.00  0.00           H
ATOM   4611  CB  PHE A 285    -131.177-115.425 620.875  1.00  0.00           C
ATOM   4612 1HB  PHE A 285    -131.384-116.438 620.531  1.00  0.00           H
ATOM   4613 2HB  PHE A 285    -130.145-115.411 621.225  1.00  0.00           H
ATOM   4614  CG  PHE A 285    -132.102-115.102 622.051  1.00  0.00           C
ATOM   4615  HD1 PHE A 285    -130.663-113.875 623.022  1.00  0.00           H
ATOM   4616  CD1 PHE A 285    -131.669-114.293 623.055  1.00  0.00           C
ATOM   4617  CD2 PHE A 285    -133.357-115.624 622.092  1.00  0.00           C
ATOM   4618  HD2 PHE A 285    -133.704-116.272 621.287  1.00  0.00           H
ATOM   4619  HE1 PHE A 285    -132.180-113.346 624.950  1.00  0.00           H
ATOM   4620  CE1 PHE A 285    -132.527-113.994 624.146  1.00  0.00           C
ATOM   4621  CE2 PHE A 285    -134.215-115.324 623.183  1.00  0.00           C
ATOM   4622  HE2 PHE A 285    -135.221-115.743 623.215  1.00  0.00           H
ATOM   4623  HZ  PHE A 285    -134.441-114.286 625.024  1.00  0.00           H
ATOM   4624  CZ  PHE A 285    -133.782-114.516 624.187  1.00  0.00           C
ATOM   4625  HN  PHE A 285    -130.663-113.048 621.078  1.00  0.00           H
ATOM   4626  N   ILE A 286    -133.323-113.140 619.853  1.00  0.00           N
ATOM   4627  CA  ILE A 286    -134.719-112.812 619.620  1.00  0.00           C
ATOM   4628  C   ILE A 286    -134.856-112.120 618.262  1.00  0.00           C
ATOM   4629  O   ILE A 286    -134.702-110.903 618.163  1.00  0.00           O
ATOM   4630  HA  ILE A 286    -135.274-113.750 619.586  1.00  0.00           H
ATOM   4631  CB  ILE A 286    -135.279-111.995 620.786  1.00  0.00           C
ATOM   4632  HB  ILE A 286    -134.715-111.065 620.854  1.00  0.00           H
ATOM   4633  CG1 ILE A 286    -135.094-112.735 622.112  1.00  0.00           C
ATOM   4634 1HG1 ILE A 286    -135.752-113.603 622.143  1.00  0.00           H
ATOM   4635 2HG1 ILE A 286    -134.072-113.106 622.186  1.00  0.00           H
ATOM   4636  CG2 ILE A 286    -136.742-111.619 620.539  1.00  0.00           C
ATOM   4637 1HG2 ILE A 286    -136.815-111.024 619.628  1.00  0.00           H
ATOM   4638 2HG2 ILE A 286    -137.337-112.525 620.429  1.00  0.00           H
ATOM   4639 3HG2 ILE A 286    -137.115-111.039 621.383  1.00  0.00           H
ATOM   4640  CD1 ILE A 286    -135.395-111.817 623.299  1.00  0.00           C
ATOM   4641 1HD1 ILE A 286    -134.719-110.962 623.277  1.00  0.00           H
ATOM   4642 2HD1 ILE A 286    -136.426-111.467 623.234  1.00  0.00           H
ATOM   4643 3HD1 ILE A 286    -135.256-112.367 624.229  1.00  0.00           H
ATOM   4644  HN  ILE A 286    -132.812-112.464 620.383  1.00  0.00           H
ATOM   4645  N   SER A 287    -135.142-112.925 617.249  1.00  0.00           N
ATOM   4646  CA  SER A 287    -135.346-112.399 615.910  1.00  0.00           C
ATOM   4647  C   SER A 287    -136.843-112.258 615.625  1.00  0.00           C
ATOM   4648  O   SER A 287    -137.242-111.499 614.744  1.00  0.00           O
ATOM   4649  HA  SER A 287    -134.863-111.422 615.907  1.00  0.00           H
ATOM   4650  CB  SER A 287    -134.688-113.296 614.860  1.00  0.00           C
ATOM   4651 1HB  SER A 287    -134.875-112.889 613.867  1.00  0.00           H
ATOM   4652 2HB  SER A 287    -133.608-113.294 615.007  1.00  0.00           H
ATOM   4653  OG  SER A 287    -135.173-114.635 614.923  1.00  0.00           O
ATOM   4654  HG  SER A 287    -134.699-115.202 614.248  1.00  0.00           H
ATOM   4655  HN  SER A 287    -135.236-113.917 617.333  1.00  0.00           H
ATOM   4656  N   ASN A 288    -137.630-113.002 616.388  1.00  0.00           N
ATOM   4657  CA  ASN A 288    -139.059-113.083 616.135  1.00  0.00           C
ATOM   4658  C   ASN A 288    -139.753-111.870 616.757  1.00  0.00           C
ATOM   4659  O   ASN A 288    -139.588-111.599 617.945  1.00  0.00           O
ATOM   4660  HA  ASN A 288    -139.156-113.108 615.049  1.00  0.00           H
ATOM   4661  CB  ASN A 288    -139.659-114.344 616.760  1.00  0.00           C
ATOM   4662 1HB  ASN A 288    -139.099-115.220 616.430  1.00  0.00           H
ATOM   4663 2HB  ASN A 288    -139.564-114.296 617.845  1.00  0.00           H
ATOM   4664  CG  ASN A 288    -141.132-114.499 616.377  1.00  0.00           C
ATOM   4665  OD1 ASN A 288    -141.999-113.774 616.836  1.00  0.00           O
ATOM   4666  ND2 ASN A 288    -141.365-115.482 615.513  1.00  0.00           N
ATOM   4667 1HD2 ASN A 288    -140.608-116.041 615.175  1.00  0.00           H
ATOM   4668 2HD2 ASN A 288    -142.298-115.663 615.201  1.00  0.00           H
ATOM   4669  HN  ASN A 288    -137.308-113.542 617.166  1.00  0.00           H
ATOM   4670  N   CYS A 289    -140.515-111.174 615.927  1.00  0.00           N
ATOM   4671  CA  CYS A 289    -141.119-109.918 616.340  1.00  0.00           C
ATOM   4672  C   CYS A 289    -142.169-110.220 617.411  1.00  0.00           C
ATOM   4673  O   CYS A 289    -142.319-109.464 618.369  1.00  0.00           O
ATOM   4674  HA  CYS A 289    -140.316-109.304 616.747  1.00  0.00           H
ATOM   4675  CB  CYS A 289    -141.715-109.160 615.152  1.00  0.00           C
ATOM   4676 1HB  CYS A 289    -140.937-108.944 614.420  1.00  0.00           H
ATOM   4677 2HB  CYS A 289    -142.461-109.779 614.653  1.00  0.00           H
ATOM   4678  SG  CYS A 289    -142.481-107.600 615.727  1.00  0.00           S
ATOM   4679  HN  CYS A 289    -140.721-111.453 614.989  1.00  0.00           H
ATOM   4680  N   ALA A 290    -142.870-111.327 617.212  1.00  0.00           N
ATOM   4681  CA  ALA A 290    -143.947-111.702 618.111  1.00  0.00           C
ATOM   4682  C   ALA A 290    -143.376-111.946 619.510  1.00  0.00           C
ATOM   4683  O   ALA A 290    -143.932-111.475 620.501  1.00  0.00           O
ATOM   4684  HA  ALA A 290    -144.649-110.869 618.155  1.00  0.00           H
ATOM   4685  CB  ALA A 290    -144.672-112.930 617.556  1.00  0.00           C
ATOM   4686 1HB  ALA A 290    -145.084-112.695 616.574  1.00  0.00           H
ATOM   4687 2HB  ALA A 290    -143.969-113.757 617.466  1.00  0.00           H
ATOM   4688 3HB  ALA A 290    -145.480-113.211 618.231  1.00  0.00           H
ATOM   4689  HN  ALA A 290    -142.712-111.960 616.454  1.00  0.00           H
ATOM   4690  N   VAL A 291    -142.275-112.681 619.545  1.00  0.00           N
ATOM   4691  CA  VAL A 291    -141.611-112.975 620.803  1.00  0.00           C
ATOM   4692  C   VAL A 291    -141.132-111.668 621.439  1.00  0.00           C
ATOM   4693  O   VAL A 291    -141.318-111.451 622.636  1.00  0.00           O
ATOM   4694  HA  VAL A 291    -142.345-113.437 621.463  1.00  0.00           H
ATOM   4695  CB  VAL A 291    -140.479-113.979 620.576  1.00  0.00           C
ATOM   4696  HB  VAL A 291    -139.786-113.546 619.854  1.00  0.00           H
ATOM   4697  CG1 VAL A 291    -139.707-114.238 621.871  1.00  0.00           C
ATOM   4698 1HG1 VAL A 291    -139.278-113.303 622.231  1.00  0.00           H
ATOM   4699 2HG1 VAL A 291    -140.385-114.640 622.624  1.00  0.00           H
ATOM   4700 3HG1 VAL A 291    -138.909-114.955 621.681  1.00  0.00           H
ATOM   4701  CG2 VAL A 291    -141.015-115.285 619.987  1.00  0.00           C
ATOM   4702 1HG2 VAL A 291    -141.739-115.724 620.674  1.00  0.00           H
ATOM   4703 2HG2 VAL A 291    -141.499-115.082 619.032  1.00  0.00           H
ATOM   4704 3HG2 VAL A 291    -140.190-115.981 619.835  1.00  0.00           H
ATOM   4705  HN  VAL A 291    -141.837-113.072 618.735  1.00  0.00           H
ATOM   4706  N   SER A 292    -140.523-110.832 620.611  1.00  0.00           N
ATOM   4707  CA  SER A 292    -139.985-109.568 621.085  1.00  0.00           C
ATOM   4708  C   SER A 292    -141.104-108.715 621.686  1.00  0.00           C
ATOM   4709  O   SER A 292    -140.920-108.089 622.728  1.00  0.00           O
ATOM   4710  HA  SER A 292    -139.254-109.834 621.849  1.00  0.00           H
ATOM   4711  CB  SER A 292    -139.287-108.809 619.955  1.00  0.00           C
ATOM   4712 1HB  SER A 292    -138.558-109.462 619.475  1.00  0.00           H
ATOM   4713 2HB  SER A 292    -140.019-108.536 619.195  1.00  0.00           H
ATOM   4714  OG  SER A 292    -138.633-107.634 620.426  1.00  0.00           O
ATOM   4715  HG  SER A 292    -137.860-107.883 621.010  1.00  0.00           H
ATOM   4716  HN  SER A 292    -140.396-111.006 619.634  1.00  0.00           H
ATOM   4717  N   THR A 293    -142.239-108.719 621.002  1.00  0.00           N
ATOM   4718  CA  THR A 293    -143.374-107.920 621.433  1.00  0.00           C
ATOM   4719  C   THR A 293    -143.835-108.355 622.825  1.00  0.00           C
ATOM   4720  O   THR A 293    -144.053-107.519 623.701  1.00  0.00           O
ATOM   4721  HA  THR A 293    -143.053-106.882 621.512  1.00  0.00           H
ATOM   4722  CB  THR A 293    -144.466-108.037 620.367  1.00  0.00           C
ATOM   4723  HB  THR A 293    -144.760-109.077 620.225  1.00  0.00           H
ATOM   4724  OG1 THR A 293    -143.907-107.394 619.225  1.00  0.00           O
ATOM   4725  HG1 THR A 293    -143.549-108.077 618.589  1.00  0.00           H
ATOM   4726  CG2 THR A 293    -145.702-107.199 620.700  1.00  0.00           C
ATOM   4727 1HG2 THR A 293    -145.418-106.149 620.777  1.00  0.00           H
ATOM   4728 2HG2 THR A 293    -146.122-107.532 621.650  1.00  0.00           H
ATOM   4729 3HG2 THR A 293    -146.445-107.318 619.912  1.00  0.00           H
ATOM   4730  HN  THR A 293    -142.390-109.253 620.170  1.00  0.00           H
ATOM   4731  N   ASN A 294    -143.970-109.664 622.987  1.00  0.00           N
ATOM   4732  CA  ASN A 294    -144.463-110.216 624.237  1.00  0.00           C
ATOM   4733  C   ASN A 294    -143.472-109.895 625.358  1.00  0.00           C
ATOM   4734  O   ASN A 294    -143.875-109.585 626.478  1.00  0.00           O
ATOM   4735  HA  ASN A 294    -145.435-109.748 624.394  1.00  0.00           H
ATOM   4736  CB  ASN A 294    -144.602-111.737 624.150  1.00  0.00           C
ATOM   4737 1HB  ASN A 294    -143.689-112.166 623.737  1.00  0.00           H
ATOM   4738 2HB  ASN A 294    -144.724-112.153 625.151  1.00  0.00           H
ATOM   4739  CG  ASN A 294    -145.797-112.130 623.279  1.00  0.00           C
ATOM   4740  OD1 ASN A 294    -146.721-111.363 623.066  1.00  0.00           O
ATOM   4741  ND2 ASN A 294    -145.727-113.365 622.790  1.00  0.00           N
ATOM   4742 1HD2 ASN A 294    -144.940-113.944 623.004  1.00  0.00           H
ATOM   4743 2HD2 ASN A 294    -146.461-113.715 622.209  1.00  0.00           H
ATOM   4744  HN  ASN A 294    -143.750-110.340 622.284  1.00  0.00           H
ATOM   4745  N   ILE A 295    -142.194-109.981 625.017  1.00  0.00           N
ATOM   4746  CA  ILE A 295    -141.142-109.758 625.994  1.00  0.00           C
ATOM   4747  C   ILE A 295    -141.213-108.314 626.493  1.00  0.00           C
ATOM   4748  O   ILE A 295    -141.036-108.055 627.683  1.00  0.00           O
ATOM   4749  HA  ILE A 295    -141.333-110.424 626.836  1.00  0.00           H
ATOM   4750  CB  ILE A 295    -139.780-110.142 625.412  1.00  0.00           C
ATOM   4751  HB  ILE A 295    -139.727-109.766 624.391  1.00  0.00           H
ATOM   4752  CG1 ILE A 295    -139.622-111.662 625.343  1.00  0.00           C
ATOM   4753 1HG1 ILE A 295    -139.551-112.070 626.351  1.00  0.00           H
ATOM   4754 2HG1 ILE A 295    -140.507-112.103 624.882  1.00  0.00           H
ATOM   4755  CG2 ILE A 295    -138.644-109.483 626.196  1.00  0.00           C
ATOM   4756 1HG2 ILE A 295    -138.751-108.399 626.149  1.00  0.00           H
ATOM   4757 2HG2 ILE A 295    -138.684-109.807 627.236  1.00  0.00           H
ATOM   4758 3HG2 ILE A 295    -137.687-109.772 625.761  1.00  0.00           H
ATOM   4759  CD1 ILE A 295    -138.378-112.048 624.541  1.00  0.00           C
ATOM   4760 1HD1 ILE A 295    -138.464-111.659 623.526  1.00  0.00           H
ATOM   4761 2HD1 ILE A 295    -137.493-111.626 625.018  1.00  0.00           H
ATOM   4762 3HD1 ILE A 295    -138.289-113.134 624.507  1.00  0.00           H
ATOM   4763  HN  ILE A 295    -141.875-110.197 624.094  1.00  0.00           H
ATOM   4764  N   ASP A 296    -141.472-107.410 625.559  1.00  0.00           N
ATOM   4765  CA  ASP A 296    -141.544-105.996 625.885  1.00  0.00           C
ATOM   4766  C   ASP A 296    -142.722-105.755 626.831  1.00  0.00           C
ATOM   4767  O   ASP A 296    -142.605-104.997 627.793  1.00  0.00           O
ATOM   4768  HA  ASP A 296    -140.584-105.759 626.345  1.00  0.00           H
ATOM   4769  CB  ASP A 296    -141.765-105.152 624.629  1.00  0.00           C
ATOM   4770 1HB  ASP A 296    -142.402-105.694 623.930  1.00  0.00           H
ATOM   4771 2HB  ASP A 296    -142.290-104.234 624.891  1.00  0.00           H
ATOM   4772  CG  ASP A 296    -140.435-104.811 623.956  1.00  0.00           C
ATOM   4773  OD1 ASP A 296    -139.800-103.836 624.414  1.00  0.00           O
ATOM   4774  OD2 ASP A 296    -140.082-105.532 622.998  1.00  0.00           O
ATOM   4775  HN  ASP A 296    -141.630-107.631 624.597  1.00  0.00           H
ATOM   4776  N   ILE A 297    -143.830-106.413 626.525  1.00  0.00           N
ATOM   4777  CA  ILE A 297    -145.017-106.308 627.356  1.00  0.00           C
ATOM   4778  C   ILE A 297    -144.707-106.852 628.752  1.00  0.00           C
ATOM   4779  O   ILE A 297    -145.064-106.236 629.756  1.00  0.00           O
ATOM   4780  HA  ILE A 297    -145.261-105.249 627.445  1.00  0.00           H
ATOM   4781  CB  ILE A 297    -146.207-106.991 626.680  1.00  0.00           C
ATOM   4782  HB  ILE A 297    -145.890-107.980 626.348  1.00  0.00           H
ATOM   4783  CG1 ILE A 297    -146.650-106.217 625.437  1.00  0.00           C
ATOM   4784 1HG1 ILE A 297    -147.053-105.248 625.732  1.00  0.00           H
ATOM   4785 2HG1 ILE A 297    -145.788-106.023 624.799  1.00  0.00           H
ATOM   4786  CG2 ILE A 297    -147.357-107.195 627.669  1.00  0.00           C
ATOM   4787 1HG2 ILE A 297    -147.019-107.820 628.496  1.00  0.00           H
ATOM   4788 2HG2 ILE A 297    -147.681-106.228 628.053  1.00  0.00           H
ATOM   4789 3HG2 ILE A 297    -148.190-107.683 627.162  1.00  0.00           H
ATOM   4790  CD1 ILE A 297    -147.707-106.998 624.653  1.00  0.00           C
ATOM   4791 1HD1 ILE A 297    -147.293-107.956 624.339  1.00  0.00           H
ATOM   4792 2HD1 ILE A 297    -148.577-107.169 625.287  1.00  0.00           H
ATOM   4793 3HD1 ILE A 297    -148.005-106.425 623.775  1.00  0.00           H
ATOM   4794  HN  ILE A 297    -143.924-107.009 625.728  1.00  0.00           H
ATOM   4795  N   CYS A 298    -144.046-108.000 628.772  1.00  0.00           N
ATOM   4796  CA  CYS A 298    -143.679-108.631 630.028  1.00  0.00           C
ATOM   4797  C   CYS A 298    -142.832-107.643 630.833  1.00  0.00           C
ATOM   4798  O   CYS A 298    -143.015-107.504 632.041  1.00  0.00           O
ATOM   4799  HA  CYS A 298    -144.610-108.857 630.548  1.00  0.00           H
ATOM   4800  CB  CYS A 298    -142.949-109.957 629.803  1.00  0.00           C
ATOM   4801 1HB  CYS A 298    -142.167-109.828 629.055  1.00  0.00           H
ATOM   4802 2HB  CYS A 298    -142.460-110.273 630.725  1.00  0.00           H
ATOM   4803  SG  CYS A 298    -144.134-111.238 629.253  1.00  0.00           S
ATOM   4804  HG  CYS A 298    -144.241-110.801 628.002  1.00  0.00           H
ATOM   4805  HN  CYS A 298    -143.763-108.496 627.951  1.00  0.00           H
ATOM   4806  N   PHE A 299    -141.924-106.981 630.130  1.00  0.00           N
ATOM   4807  CA  PHE A 299    -141.040-106.020 630.766  1.00  0.00           C
ATOM   4808  C   PHE A 299    -141.839-104.900 631.437  1.00  0.00           C
ATOM   4809  O   PHE A 299    -141.574-104.546 632.584  1.00  0.00           O
ATOM   4810  HA  PHE A 299    -140.467-106.558 631.522  1.00  0.00           H
ATOM   4811  CB  PHE A 299    -140.167-105.418 629.664  1.00  0.00           C
ATOM   4812 1HB  PHE A 299    -139.633-106.222 629.157  1.00  0.00           H
ATOM   4813 2HB  PHE A 299    -140.810-104.945 628.922  1.00  0.00           H
ATOM   4814  CG  PHE A 299    -139.151-104.390 630.167  1.00  0.00           C
ATOM   4815  HD1 PHE A 299    -137.648-105.849 630.527  1.00  0.00           H
ATOM   4816  CD1 PHE A 299    -137.915-104.793 630.565  1.00  0.00           C
ATOM   4817  CD2 PHE A 299    -139.485-103.072 630.215  1.00  0.00           C
ATOM   4818  HD2 PHE A 299    -140.475-102.749 629.895  1.00  0.00           H
ATOM   4819  HE1 PHE A 299    -135.982-104.162 631.351  1.00  0.00           H
ATOM   4820  CE1 PHE A 299    -136.973-103.839 631.032  1.00  0.00           C
ATOM   4821  CE2 PHE A 299    -138.542-102.118 630.681  1.00  0.00           C
ATOM   4822  HE2 PHE A 299    -138.810-101.062 630.720  1.00  0.00           H
ATOM   4823  HZ  PHE A 299    -136.583-101.789 631.438  1.00  0.00           H
ATOM   4824  CZ  PHE A 299    -137.306-102.521 631.080  1.00  0.00           C
ATOM   4825  HN  PHE A 299    -141.789-107.094 629.146  1.00  0.00           H
ATOM   4826  N   GLN A 300    -142.800-104.375 630.692  1.00  0.00           N
ATOM   4827  CA  GLN A 300    -143.601-103.265 631.178  1.00  0.00           C
ATOM   4828  C   GLN A 300    -144.373-103.676 632.433  1.00  0.00           C
ATOM   4829  O   GLN A 300    -144.447-102.917 633.398  1.00  0.00           O
ATOM   4830  HA  GLN A 300    -142.888-102.478 631.424  1.00  0.00           H
ATOM   4831  CB  GLN A 300    -144.551-102.757 630.091  1.00  0.00           C
ATOM   4832 1HB  GLN A 300    -145.065-103.600 629.630  1.00  0.00           H
ATOM   4833 2HB  GLN A 300    -145.317-102.124 630.540  1.00  0.00           H
ATOM   4834  CG  GLN A 300    -143.792-101.968 629.023  1.00  0.00           C
ATOM   4835 1HG  GLN A 300    -143.350-101.077 629.469  1.00  0.00           H
ATOM   4836 2HG  GLN A 300    -142.970-102.571 628.636  1.00  0.00           H
ATOM   4837  CD  GLN A 300    -144.720-101.565 627.875  1.00  0.00           C
ATOM   4838  OE1 GLN A 300    -145.832-102.048 627.744  1.00  0.00           O
ATOM   4839  NE2 GLN A 300    -144.202-100.655 627.055  1.00  0.00           N
ATOM   4840 1HE2 GLN A 300    -143.282-100.299 627.220  1.00  0.00           H
ATOM   4841 2HE2 GLN A 300    -144.732-100.327 626.274  1.00  0.00           H
ATOM   4842  HN  GLN A 300    -143.034-104.695 629.774  1.00  0.00           H
ATOM   4843  N   VAL A 301    -144.930-104.878 632.379  1.00  0.00           N
ATOM   4844  CA  VAL A 301    -145.764-105.365 633.464  1.00  0.00           C
ATOM   4845  C   VAL A 301    -144.910-105.536 634.722  1.00  0.00           C
ATOM   4846  O   VAL A 301    -145.241-105.002 635.779  1.00  0.00           O
ATOM   4847  HA  VAL A 301    -146.526-104.610 633.658  1.00  0.00           H
ATOM   4848  CB  VAL A 301    -146.471-106.655 633.041  1.00  0.00           C
ATOM   4849  HB  VAL A 301    -145.714-107.347 632.673  1.00  0.00           H
ATOM   4850  CG1 VAL A 301    -147.170-107.312 634.233  1.00  0.00           C
ATOM   4851 1HG1 VAL A 301    -146.433-107.553 634.999  1.00  0.00           H
ATOM   4852 2HG1 VAL A 301    -147.911-106.626 634.644  1.00  0.00           H
ATOM   4853 3HG1 VAL A 301    -147.665-108.227 633.905  1.00  0.00           H
ATOM   4854  CG2 VAL A 301    -147.459-106.391 631.903  1.00  0.00           C
ATOM   4855 1HG2 VAL A 301    -148.210-105.673 632.234  1.00  0.00           H
ATOM   4856 2HG2 VAL A 301    -146.924-105.988 631.044  1.00  0.00           H
ATOM   4857 3HG2 VAL A 301    -147.948-107.324 631.623  1.00  0.00           H
ATOM   4858  HN  VAL A 301    -144.818-105.512 631.614  1.00  0.00           H
ATOM   4859  N   THR A 302    -143.828-106.284 634.566  1.00  0.00           N
ATOM   4860  CA  THR A 302    -142.992-106.637 635.701  1.00  0.00           C
ATOM   4861  C   THR A 302    -142.330-105.388 636.285  1.00  0.00           C
ATOM   4862  O   THR A 302    -142.127-105.296 637.495  1.00  0.00           O
ATOM   4863  HA  THR A 302    -143.630-107.055 636.480  1.00  0.00           H
ATOM   4864  CB  THR A 302    -141.989-107.697 635.239  1.00  0.00           C
ATOM   4865  HB  THR A 302    -141.341-108.003 636.060  1.00  0.00           H
ATOM   4866  OG1 THR A 302    -141.333-107.092 634.128  1.00  0.00           O
ATOM   4867  HG1 THR A 302    -141.771-107.376 633.275  1.00  0.00           H
ATOM   4868  CG2 THR A 302    -142.673-108.929 634.642  1.00  0.00           C
ATOM   4869 1HG2 THR A 302    -143.269-108.632 633.779  1.00  0.00           H
ATOM   4870 2HG2 THR A 302    -143.320-109.384 635.392  1.00  0.00           H
ATOM   4871 3HG2 THR A 302    -141.916-109.649 634.330  1.00  0.00           H
ATOM   4872  HN  THR A 302    -143.520-106.646 633.686  1.00  0.00           H
ATOM   4873  N   GLN A 303    -142.011-104.457 635.398  1.00  0.00           N
ATOM   4874  CA  GLN A 303    -141.425-103.194 635.816  1.00  0.00           C
ATOM   4875  C   GLN A 303    -142.388-102.442 636.737  1.00  0.00           C
ATOM   4876  O   GLN A 303    -141.972-101.876 637.746  1.00  0.00           O
ATOM   4877  HA  GLN A 303    -140.522-103.461 636.363  1.00  0.00           H
ATOM   4878  CB  GLN A 303    -141.044-102.340 634.605  1.00  0.00           C
ATOM   4879 1HB  GLN A 303    -140.332-102.882 633.983  1.00  0.00           H
ATOM   4880 2HB  GLN A 303    -141.927-102.155 633.993  1.00  0.00           H
ATOM   4881  CG  GLN A 303    -140.433-101.007 635.045  1.00  0.00           C
ATOM   4882 1HG  GLN A 303    -141.214-100.360 635.446  1.00  0.00           H
ATOM   4883 2HG  GLN A 303    -139.718-101.179 635.849  1.00  0.00           H
ATOM   4884  CD  GLN A 303    -139.737-100.310 633.875  1.00  0.00           C
ATOM   4885  OE1 GLN A 303    -140.356 -99.666 633.045  1.00  0.00           O
ATOM   4886  NE2 GLN A 303    -138.417-100.475 633.855  1.00  0.00           N
ATOM   4887 1HE2 GLN A 303    -137.970-101.016 634.567  1.00  0.00           H
ATOM   4888 2HE2 GLN A 303    -137.872-100.057 633.128  1.00  0.00           H
ATOM   4889  HN  GLN A 303    -142.146-104.554 634.412  1.00  0.00           H
ATOM   4890  N   THR A 304    -143.657-102.459 636.355  1.00  0.00           N
ATOM   4891  CA  THR A 304    -144.679-101.770 637.124  1.00  0.00           C
ATOM   4892  C   THR A 304    -144.802-102.385 638.520  1.00  0.00           C
ATOM   4893  O   THR A 304    -144.918-101.665 639.511  1.00  0.00           O
ATOM   4894  HA  THR A 304    -144.368-100.734 637.257  1.00  0.00           H
ATOM   4895  CB  THR A 304    -145.982-101.813 636.324  1.00  0.00           C
ATOM   4896  HB  THR A 304    -146.346-102.836 636.228  1.00  0.00           H
ATOM   4897  OG1 THR A 304    -145.660-101.158 635.100  1.00  0.00           O
ATOM   4898  HG1 THR A 304    -145.462-101.834 634.391  1.00  0.00           H
ATOM   4899  CG2 THR A 304    -147.076-100.938 636.938  1.00  0.00           C
ATOM   4900 1HG2 THR A 304    -146.737 -99.903 636.972  1.00  0.00           H
ATOM   4901 2HG2 THR A 304    -147.292-101.283 637.950  1.00  0.00           H
ATOM   4902 3HG2 THR A 304    -147.979-101.005 636.331  1.00  0.00           H
ATOM   4903  HN  THR A 304    -143.989-102.933 635.539  1.00  0.00           H
ATOM   4904  N   ILE A 305    -144.773-103.709 638.553  1.00  0.00           N
ATOM   4905  CA  ILE A 305    -144.837-104.427 639.814  1.00  0.00           C
ATOM   4906  C   ILE A 305    -143.676-103.986 640.707  1.00  0.00           C
ATOM   4907  O   ILE A 305    -143.845-103.818 641.914  1.00  0.00           O
ATOM   4908  HA  ILE A 305    -145.772-104.150 640.301  1.00  0.00           H
ATOM   4909  CB  ILE A 305    -144.885-105.937 639.569  1.00  0.00           C
ATOM   4910  HB  ILE A 305    -144.064-106.201 638.902  1.00  0.00           H
ATOM   4911  CG1 ILE A 305    -146.184-106.337 638.867  1.00  0.00           C
ATOM   4912 1HG1 ILE A 305    -147.022-106.231 639.556  1.00  0.00           H
ATOM   4913 2HG1 ILE A 305    -146.372-105.664 638.030  1.00  0.00           H
ATOM   4914  CG2 ILE A 305    -144.676-106.711 640.872  1.00  0.00           C
ATOM   4915 1HG2 ILE A 305    -143.704-106.456 641.293  1.00  0.00           H
ATOM   4916 2HG2 ILE A 305    -145.460-106.447 641.581  1.00  0.00           H
ATOM   4917 3HG2 ILE A 305    -144.715-107.781 640.669  1.00  0.00           H
ATOM   4918  CD1 ILE A 305    -146.113-107.780 638.361  1.00  0.00           C
ATOM   4919 1HD1 ILE A 305    -145.289-107.876 637.654  1.00  0.00           H
ATOM   4920 2HD1 ILE A 305    -145.949-108.452 639.204  1.00  0.00           H
ATOM   4921 3HD1 ILE A 305    -147.049-108.038 637.867  1.00  0.00           H
ATOM   4922  HN  ILE A 305    -144.707-104.287 637.740  1.00  0.00           H
ATOM   4923  N   ALA A 306    -142.522-103.811 640.080  1.00  0.00           N
ATOM   4924  CA  ALA A 306    -141.322-103.441 640.810  1.00  0.00           C
ATOM   4925  C   ALA A 306    -141.513-102.053 641.427  1.00  0.00           C
ATOM   4926  O   ALA A 306    -141.008-101.778 642.514  1.00  0.00           O
ATOM   4927  HA  ALA A 306    -141.182-104.168 641.610  1.00  0.00           H
ATOM   4928  CB  ALA A 306    -140.114-103.500 639.872  1.00  0.00           C
ATOM   4929 1HB  ALA A 306    -140.005-104.513 639.484  1.00  0.00           H
ATOM   4930 2HB  ALA A 306    -140.264-102.808 639.043  1.00  0.00           H
ATOM   4931 3HB  ALA A 306    -139.214-103.222 640.420  1.00  0.00           H
ATOM   4932  HN  ALA A 306    -142.400-103.919 639.093  1.00  0.00           H
ATOM   4933  N   PHE A 307    -142.245-101.216 640.706  1.00  0.00           N
ATOM   4934  CA  PHE A 307    -142.470 -99.850 641.145  1.00  0.00           C
ATOM   4935  C   PHE A 307    -143.331 -99.815 642.409  1.00  0.00           C
ATOM   4936  O   PHE A 307    -143.118 -98.981 643.288  1.00  0.00           O
ATOM   4937  HA  PHE A 307    -141.494 -99.415 641.361  1.00  0.00           H
ATOM   4938  CB  PHE A 307    -143.213 -99.133 640.016  1.00  0.00           C
ATOM   4939 1HB  PHE A 307    -144.036 -99.764 639.679  1.00  0.00           H
ATOM   4940 2HB  PHE A 307    -143.654 -98.217 640.409  1.00  0.00           H
ATOM   4941  CG  PHE A 307    -142.332 -98.783 638.815  1.00  0.00           C
ATOM   4942  HD1 PHE A 307    -140.675 -99.906 639.532  1.00  0.00           H
ATOM   4943  CD1 PHE A 307    -141.064 -99.268 638.738  1.00  0.00           C
ATOM   4944  CD2 PHE A 307    -142.818 -97.988 637.825  1.00  0.00           C
ATOM   4945  HD2 PHE A 307    -143.834 -97.599 637.887  1.00  0.00           H
ATOM   4946  HE1 PHE A 307    -139.230 -99.331 637.561  1.00  0.00           H
ATOM   4947  CE1 PHE A 307    -140.246 -98.943 637.623  1.00  0.00           C
ATOM   4948  CE2 PHE A 307    -142.000 -97.663 636.710  1.00  0.00           C
ATOM   4949  HE2 PHE A 307    -142.389 -97.025 635.916  1.00  0.00           H
ATOM   4950  HZ  PHE A 307    -140.104 -97.898 635.777  1.00  0.00           H
ATOM   4951  CZ  PHE A 307    -140.732 -98.147 636.633  1.00  0.00           C
ATOM   4952  HN  PHE A 307    -142.678-101.458 639.838  1.00  0.00           H
ATOM   4953  N   PHE A 308    -144.286-100.732 642.461  1.00  0.00           N
ATOM   4954  CA  PHE A 308    -145.183-100.815 643.602  1.00  0.00           C
ATOM   4955  C   PHE A 308    -144.403-101.060 644.895  1.00  0.00           C
ATOM   4956  O   PHE A 308    -144.870-100.716 645.980  1.00  0.00           O
ATOM   4957  HA  PHE A 308    -145.707 -99.862 643.671  1.00  0.00           H
ATOM   4958  CB  PHE A 308    -146.117-102.000 643.351  1.00  0.00           C
ATOM   4959 1HB  PHE A 308    -145.584-102.755 642.773  1.00  0.00           H
ATOM   4960 2HB  PHE A 308    -146.375-102.455 644.307  1.00  0.00           H
ATOM   4961  CG  PHE A 308    -147.406-101.631 642.613  1.00  0.00           C
ATOM   4962  HD1 PHE A 308    -148.351-100.877 644.362  1.00  0.00           H
ATOM   4963  CD1 PHE A 308    -148.440-101.067 643.293  1.00  0.00           C
ATOM   4964  CD2 PHE A 308    -147.518-101.868 641.279  1.00  0.00           C
ATOM   4965  HD2 PHE A 308    -146.689-102.321 640.735  1.00  0.00           H
ATOM   4966  HE1 PHE A 308    -150.465-100.272 643.153  1.00  0.00           H
ATOM   4967  CE1 PHE A 308    -149.637-100.724 642.609  1.00  0.00           C
ATOM   4968  CE2 PHE A 308    -148.714-101.526 640.595  1.00  0.00           C
ATOM   4969  HE2 PHE A 308    -148.804-101.716 639.525  1.00  0.00           H
ATOM   4970  HZ  PHE A 308    -150.667-100.698 640.749  1.00  0.00           H
ATOM   4971  CZ  PHE A 308    -149.748-100.961 641.274  1.00  0.00           C
ATOM   4972  HN  PHE A 308    -144.452-101.408 641.743  1.00  0.00           H
ATOM   4973  N   HIS A 309    -143.229-101.653 644.737  1.00  0.00           N
ATOM   4974  CA  HIS A 309    -142.400-101.988 645.882  1.00  0.00           C
ATOM   4975  C   HIS A 309    -142.059-100.714 646.659  1.00  0.00           C
ATOM   4976  O   HIS A 309    -141.975-100.734 647.886  1.00  0.00           O
ATOM   4977  HA  HIS A 309    -142.995-102.643 646.519  1.00  0.00           H
ATOM   4978  CB  HIS A 309    -141.157-102.766 645.445  1.00  0.00           C
ATOM   4979 1HB  HIS A 309    -141.470-103.635 644.866  1.00  0.00           H
ATOM   4980 2HB  HIS A 309    -140.563-102.138 644.781  1.00  0.00           H
ATOM   4981  CG  HIS A 309    -140.287-103.228 646.589  1.00  0.00           C
ATOM   4982  ND1 HIS A 309    -139.236-102.475 647.083  1.00  0.00           N
ATOM   4983  HD1 HIS A 309    -138.951-101.577 646.748  1.00  0.00           H
ATOM   4984  HD2 HIS A 309    -141.034-105.189 647.207  1.00  0.00           H
ATOM   4985  CD2 HIS A 309    -140.323-104.372 647.331  1.00  0.00           C
ATOM   4986  HE1 HIS A 309    -137.818-102.817 648.669  1.00  0.00           H
ATOM   4987  CE1 HIS A 309    -138.672-103.146 648.077  1.00  0.00           C
ATOM   4988  NE2 HIS A 309    -139.347-104.322 648.228  1.00  0.00           N
ATOM   4989  HN  HIS A 309    -142.844-101.904 643.849  1.00  0.00           H
ATOM   4990  N   SER A 310    -141.872 -99.636 645.911  1.00  0.00           N
ATOM   4991  CA  SER A 310    -141.436 -98.382 646.503  1.00  0.00           C
ATOM   4992  C   SER A 310    -142.540 -97.812 647.395  1.00  0.00           C
ATOM   4993  O   SER A 310    -142.274 -96.990 648.270  1.00  0.00           O
ATOM   4994  HA  SER A 310    -140.556 -98.633 647.096  1.00  0.00           H
ATOM   4995  CB  SER A 310    -141.050 -97.369 645.423  1.00  0.00           C
ATOM   4996 1HB  SER A 310    -141.868 -97.270 644.710  1.00  0.00           H
ATOM   4997 2HB  SER A 310    -140.905 -96.390 645.879  1.00  0.00           H
ATOM   4998  OG  SER A 310    -139.863 -97.751 644.733  1.00  0.00           O
ATOM   4999  HG  SER A 310    -139.065 -97.607 645.319  1.00  0.00           H
ATOM   5000  HN  SER A 310    -142.012 -99.610 644.922  1.00  0.00           H
ATOM   5001  N   CYS A 311    -143.757 -98.272 647.142  1.00  0.00           N
ATOM   5002  CA  CYS A 311    -144.903 -97.818 647.912  1.00  0.00           C
ATOM   5003  C   CYS A 311    -145.249 -98.898 648.940  1.00  0.00           C
ATOM   5004  O   CYS A 311    -146.046 -98.663 649.847  1.00  0.00           O
ATOM   5005  HA  CYS A 311    -144.602 -96.895 648.407  1.00  0.00           H
ATOM   5006  CB  CYS A 311    -146.094 -97.486 647.011  1.00  0.00           C
ATOM   5007 1HB  CYS A 311    -146.858 -96.961 647.583  1.00  0.00           H
ATOM   5008 2HB  CYS A 311    -145.779 -96.816 646.211  1.00  0.00           H
ATOM   5009  SG  CYS A 311    -146.790 -99.022 646.301  1.00  0.00           S
[truncated: 233,371 more chars]
