# Supplementary material for: Noncanonical roles of chemokine regions in CCR9 activation revealed by structural modeling and mutational mapping
Source: Nat Commun. 2025 Aug 18;16:7695. doi: 10.1038/s41467-025-62321-9 (PMC12361432; doi:10.1038/s41467-025-62321-9)
Supplement: Supplementary file 4 — Supplementary Data 2 [file 41467_2025_62321_MOESM4_ESM.zip]

Archive with 500 entries (500 files):
- CCR9_CCL25_rnk0.pdb
- CCR9_CCL25_rnk100.pdb
- CCR9_CCL25_rnk101.pdb
- CCR9_CCL25_rnk102.pdb
- CCR9_CCL25_rnk103.pdb
- CCR9_CCL25_rnk104.pdb
- CCR9_CCL25_rnk105.pdb
- CCR9_CCL25_rnk106.pdb
- CCR9_CCL25_rnk107.pdb
- CCR9_CCL25_rnk108.pdb
- CCR9_CCL25_rnk109.pdb
- CCR9_CCL25_rnk10.pdb
- CCR9_CCL25_rnk110.pdb
- CCR9_CCL25_rnk111.pdb
- CCR9_CCL25_rnk112.pdb
- CCR9_CCL25_rnk113.pdb
- CCR9_CCL25_rnk114.pdb
- CCR9_CCL25_rnk115.pdb
- CCR9_CCL25_rnk116.pdb
- CCR9_CCL25_rnk117.pdb
- CCR9_CCL25_rnk118.pdb
- CCR9_CCL25_rnk119.pdb
- CCR9_CCL25_rnk11.pdb
- CCR9_CCL25_rnk120.pdb
- CCR9_CCL25_rnk121.pdb
- CCR9_CCL25_rnk122.pdb
- CCR9_CCL25_rnk123.pdb
- CCR9_CCL25_rnk124.pdb
- CCR9_CCL25_rnk125.pdb
- CCR9_CCL25_rnk126.pdb
- CCR9_CCL25_rnk127.pdb
- CCR9_CCL25_rnk128.pdb
- CCR9_CCL25_rnk129.pdb
- CCR9_CCL25_rnk12.pdb
- CCR9_CCL25_rnk130.pdb
- CCR9_CCL25_rnk131.pdb
- CCR9_CCL25_rnk132.pdb
- CCR9_CCL25_rnk133.pdb
- CCR9_CCL25_rnk134.pdb
- CCR9_CCL25_rnk135.pdb
- CCR9_CCL25_rnk136.pdb
- CCR9_CCL25_rnk137.pdb
- CCR9_CCL25_rnk138.pdb
- CCR9_CCL25_rnk139.pdb
- CCR9_CCL25_rnk13.pdb
- CCR9_CCL25_rnk140.pdb
- CCR9_CCL25_rnk141.pdb
- CCR9_CCL25_rnk142.pdb
- CCR9_CCL25_rnk143.pdb
- CCR9_CCL25_rnk144.pdb
- CCR9_CCL25_rnk145.pdb
- CCR9_CCL25_rnk146.pdb
- CCR9_CCL25_rnk147.pdb
- CCR9_CCL25_rnk148.pdb
- CCR9_CCL25_rnk149.pdb
- CCR9_CCL25_rnk14.pdb
- CCR9_CCL25_rnk150.pdb
- CCR9_CCL25_rnk151.pdb
- CCR9_CCL25_rnk152.pdb
- CCR9_CCL25_rnk153.pdb
- CCR9_CCL25_rnk154.pdb
- CCR9_CCL25_rnk155.pdb
- CCR9_CCL25_rnk156.pdb
- CCR9_CCL25_rnk157.pdb
- CCR9_CCL25_rnk158.pdb
- CCR9_CCL25_rnk159.pdb
- CCR9_CCL25_rnk15.pdb
- CCR9_CCL25_rnk160.pdb
- CCR9_CCL25_rnk161.pdb
- CCR9_CCL25_rnk162.pdb
- CCR9_CCL25_rnk163.pdb
- CCR9_CCL25_rnk164.pdb
- CCR9_CCL25_rnk165.pdb
- CCR9_CCL25_rnk166.pdb
- CCR9_CCL25_rnk167.pdb
- CCR9_CCL25_rnk168.pdb
- CCR9_CCL25_rnk169.pdb
- CCR9_CCL25_rnk16.pdb
- CCR9_CCL25_rnk170.pdb
- CCR9_CCL25_rnk171.pdb
- CCR9_CCL25_rnk172.pdb
- CCR9_CCL25_rnk173.pdb
- CCR9_CCL25_rnk174.pdb
- CCR9_CCL25_rnk175.pdb
- CCR9_CCL25_rnk176.pdb
- CCR9_CCL25_rnk177.pdb
- CCR9_CCL25_rnk178.pdb
- CCR9_CCL25_rnk179.pdb
- CCR9_CCL25_rnk17.pdb
- CCR9_CCL25_rnk180.pdb
- CCR9_CCL25_rnk181.pdb
- CCR9_CCL25_rnk182.pdb
- CCR9_CCL25_rnk183.pdb
- CCR9_CCL25_rnk184.pdb
- CCR9_CCL25_rnk185.pdb
- CCR9_CCL25_rnk186.pdb
- CCR9_CCL25_rnk187.pdb
- CCR9_CCL25_rnk188.pdb
- CCR9_CCL25_rnk189.pdb
- CCR9_CCL25_rnk18.pdb
- CCR9_CCL25_rnk190.pdb
- CCR9_CCL25_rnk191.pdb
- CCR9_CCL25_rnk192.pdb
- CCR9_CCL25_rnk193.pdb
- CCR9_CCL25_rnk194.pdb
- CCR9_CCL25_rnk195.pdb
- CCR9_CCL25_rnk196.pdb
- CCR9_CCL25_rnk197.pdb
- CCR9_CCL25_rnk198.pdb
- CCR9_CCL25_rnk199.pdb
- CCR9_CCL25_rnk19.pdb
- CCR9_CCL25_rnk1.pdb
- CCR9_CCL25_rnk200.pdb
- CCR9_CCL25_rnk201.pdb
- CCR9_CCL25_rnk202.pdb
- CCR9_CCL25_rnk203.pdb
- CCR9_CCL25_rnk204.pdb
- CCR9_CCL25_rnk205.pdb
- CCR9_CCL25_rnk206.pdb
- CCR9_CCL25_rnk207.pdb
- CCR9_CCL25_rnk208.pdb
- CCR9_CCL25_rnk209.pdb
- CCR9_CCL25_rnk20.pdb
- CCR9_CCL25_rnk210.pdb
- CCR9_CCL25_rnk211.pdb
- CCR9_CCL25_rnk212.pdb
- CCR9_CCL25_rnk213.pdb
- CCR9_CCL25_rnk214.pdb
- CCR9_CCL25_rnk215.pdb
- CCR9_CCL25_rnk216.pdb
- CCR9_CCL25_rnk217.pdb
- CCR9_CCL25_rnk218.pdb
- CCR9_CCL25_rnk219.pdb
- CCR9_CCL25_rnk21.pdb
- CCR9_CCL25_rnk220.pdb
- CCR9_CCL25_rnk221.pdb
- CCR9_CCL25_rnk222.pdb
- CCR9_CCL25_rnk223.pdb
- CCR9_CCL25_rnk224.pdb
- CCR9_CCL25_rnk225.pdb
- CCR9_CCL25_rnk226.pdb
- CCR9_CCL25_rnk227.pdb
- CCR9_CCL25_rnk228.pdb
- CCR9_CCL25_rnk229.pdb
- CCR9_CCL25_rnk22.pdb
- CCR9_CCL25_rnk230.pdb
- CCR9_CCL25_rnk231.pdb
- CCR9_CCL25_rnk232.pdb
- CCR9_CCL25_rnk233.pdb
- CCR9_CCL25_rnk234.pdb
- CCR9_CCL25_rnk235.pdb
- CCR9_CCL25_rnk236.pdb
- CCR9_CCL25_rnk237.pdb
- CCR9_CCL25_rnk238.pdb
- CCR9_CCL25_rnk239.pdb
- CCR9_CCL25_rnk23.pdb
- CCR9_CCL25_rnk240.pdb
- CCR9_CCL25_rnk241.pdb
- CCR9_CCL25_rnk242.pdb
- CCR9_CCL25_rnk243.pdb
- CCR9_CCL25_rnk244.pdb
- CCR9_CCL25_rnk245.pdb
- CCR9_CCL25_rnk246.pdb
- CCR9_CCL25_rnk247.pdb
- CCR9_CCL25_rnk248.pdb
- CCR9_CCL25_rnk249.pdb
- CCR9_CCL25_rnk24.pdb
- CCR9_CCL25_rnk250.pdb
- CCR9_CCL25_rnk251.pdb
- CCR9_CCL25_rnk252.pdb
- CCR9_CCL25_rnk253.pdb
- CCR9_CCL25_rnk254.pdb
- CCR9_CCL25_rnk255.pdb
- CCR9_CCL25_rnk256.pdb
- CCR9_CCL25_rnk257.pdb
- CCR9_CCL25_rnk258.pdb
- CCR9_CCL25_rnk259.pdb
- CCR9_CCL25_rnk25.pdb
- CCR9_CCL25_rnk260.pdb
- CCR9_CCL25_rnk261.pdb
- CCR9_CCL25_rnk262.pdb
- CCR9_CCL25_rnk263.pdb
- CCR9_CCL25_rnk264.pdb
- CCR9_CCL25_rnk265.pdb
- CCR9_CCL25_rnk266.pdb
- CCR9_CCL25_rnk267.pdb
- CCR9_CCL25_rnk268.pdb
- CCR9_CCL25_rnk269.pdb
- CCR9_CCL25_rnk26.pdb
- CCR9_CCL25_rnk270.pdb
- CCR9_CCL25_rnk271.pdb
- CCR9_CCL25_rnk272.pdb
- CCR9_CCL25_rnk273.pdb
- CCR9_CCL25_rnk274.pdb
- CCR9_CCL25_rnk275.pdb
- CCR9_CCL25_rnk276.pdb
- CCR9_CCL25_rnk277.pdb
- CCR9_CCL25_rnk278.pdb
- CCR9_CCL25_rnk279.pdb
- CCR9_CCL25_rnk27.pdb
- CCR9_CCL25_rnk280.pdb
- CCR9_CCL25_rnk281.pdb
- CCR9_CCL25_rnk282.pdb
- CCR9_CCL25_rnk283.pdb
- CCR9_CCL25_rnk284.pdb
- CCR9_CCL25_rnk285.pdb
- CCR9_CCL25_rnk286.pdb
- CCR9_CCL25_rnk287.pdb
- CCR9_CCL25_rnk288.pdb
- CCR9_CCL25_rnk289.pdb
- CCR9_CCL25_rnk28.pdb
- CCR9_CCL25_rnk290.pdb
- CCR9_CCL25_rnk291.pdb
- CCR9_CCL25_rnk292.pdb
- CCR9_CCL25_rnk293.pdb
- CCR9_CCL25_rnk294.pdb
- CCR9_CCL25_rnk295.pdb
- CCR9_CCL25_rnk296.pdb
- CCR9_CCL25_rnk297.pdb
- CCR9_CCL25_rnk298.pdb
- CCR9_CCL25_rnk299.pdb
- CCR9_CCL25_rnk29.pdb
- CCR9_CCL25_rnk2.pdb
- CCR9_CCL25_rnk300.pdb
- CCR9_CCL25_rnk301.pdb
- CCR9_CCL25_rnk302.pdb
- CCR9_CCL25_rnk303.pdb
- CCR9_CCL25_rnk304.pdb
- CCR9_CCL25_rnk305.pdb
- CCR9_CCL25_rnk306.pdb
- CCR9_CCL25_rnk307.pdb
- CCR9_CCL25_rnk308.pdb
- CCR9_CCL25_rnk309.pdb
- CCR9_CCL25_rnk30.pdb
- CCR9_CCL25_rnk310.pdb
- CCR9_CCL25_rnk311.pdb
- CCR9_CCL25_rnk312.pdb
- CCR9_CCL25_rnk313.pdb
- CCR9_CCL25_rnk314.pdb
- CCR9_CCL25_rnk315.pdb
- CCR9_CCL25_rnk316.pdb
- CCR9_CCL25_rnk317.pdb
- CCR9_CCL25_rnk318.pdb
- CCR9_CCL25_rnk319.pdb
- CCR9_CCL25_rnk31.pdb
- CCR9_CCL25_rnk320.pdb
- CCR9_CCL25_rnk321.pdb
- CCR9_CCL25_rnk322.pdb
- CCR9_CCL25_rnk323.pdb
- CCR9_CCL25_rnk324.pdb
- CCR9_CCL25_rnk325.pdb
- CCR9_CCL25_rnk326.pdb
- CCR9_CCL25_rnk327.pdb
- CCR9_CCL25_rnk328.pdb
- CCR9_CCL25_rnk329.pdb
- CCR9_CCL25_rnk32.pdb
- CCR9_CCL25_rnk330.pdb
- CCR9_CCL25_rnk331.pdb
- CCR9_CCL25_rnk332.pdb
- CCR9_CCL25_rnk333.pdb
- CCR9_CCL25_rnk334.pdb
- CCR9_CCL25_rnk335.pdb
- CCR9_CCL25_rnk336.pdb
- CCR9_CCL25_rnk337.pdb
- CCR9_CCL25_rnk338.pdb
- CCR9_CCL25_rnk339.pdb
- CCR9_CCL25_rnk33.pdb
- CCR9_CCL25_rnk340.pdb
- CCR9_CCL25_rnk341.pdb
- CCR9_CCL25_rnk342.pdb
- CCR9_CCL25_rnk343.pdb
- CCR9_CCL25_rnk344.pdb
- CCR9_CCL25_rnk345.pdb
- CCR9_CCL25_rnk346.pdb
- CCR9_CCL25_rnk347.pdb
- CCR9_CCL25_rnk348.pdb
- CCR9_CCL25_rnk349.pdb
- CCR9_CCL25_rnk34.pdb
- CCR9_CCL25_rnk350.pdb
- CCR9_CCL25_rnk351.pdb
- CCR9_CCL25_rnk352.pdb
- CCR9_CCL25_rnk353.pdb
- CCR9_CCL25_rnk354.pdb
- CCR9_CCL25_rnk355.pdb
- CCR9_CCL25_rnk356.pdb
- CCR9_CCL25_rnk357.pdb
- CCR9_CCL25_rnk358.pdb
- CCR9_CCL25_rnk359.pdb
- CCR9_CCL25_rnk35.pdb
- CCR9_CCL25_rnk360.pdb
- CCR9_CCL25_rnk361.pdb
- CCR9_CCL25_rnk362.pdb
- CCR9_CCL25_rnk363.pdb
- CCR9_CCL25_rnk364.pdb
- CCR9_CCL25_rnk365.pdb
- CCR9_CCL25_rnk366.pdb
- CCR9_CCL25_rnk367.pdb
- CCR9_CCL25_rnk368.pdb
- CCR9_CCL25_rnk369.pdb
- CCR9_CCL25_rnk36.pdb
[truncated: 200 more entries]
