# Supplementary material for: Noncanonical roles of chemokine regions in CCR9 activation revealed by structural modeling and mutational mapping
Source: Nat Commun. 2025 Aug 18;16:7695. doi: 10.1038/s41467-025-62321-9 (PMC12361432; doi:10.1038/s41467-025-62321-9)
Supplement: Supplementary file 4 — Supplementary Data 2 [file 41467_2025_62321_MOESM4_ESM.zip › CCR9_CCL25_rnk0.pdb]

SSBOND   1 CYS A   38    CYS A  289 
SSBOND   2 CYS A  119    CYS A  198 
SSBOND   3 CYS B    7    CYS B   35 
SSBOND   4 CYS B    8    CYS B   52 
ATOM      1  N   GLU A  20      -0.426  -3.895  61.158  1.00 46.54           N
ATOM      2  CA  GLU A  20      -0.813  -3.631  59.782  1.00 46.54           C
ATOM      3  C   GLU A  20       0.384  -3.824  58.848  1.00 46.54           C
ATOM      4  O   GLU A  20       0.211  -4.081  57.658  1.00 46.54           O
ATOM      5  HA  GLU A  20      -1.584  -4.366  59.552  1.00 46.54           H
ATOM      6  CB  GLU A  20      -1.400  -2.226  59.638  1.00 46.54           C
ATOM      7 1HB  GLU A  20      -0.935  -1.557  60.362  1.00 46.54           H
ATOM      8 2HB  GLU A  20      -1.293  -1.887  58.607  1.00 46.54           H
ATOM      9  CG  GLU A  20      -2.901  -2.226  59.938  1.00 46.54           C
ATOM     10 1HG  GLU A  20      -3.348  -3.150  59.572  1.00 46.54           H
ATOM     11 2HG  GLU A  20      -3.060  -2.199  61.016  1.00 46.54           H
ATOM     12  CD  GLU A  20      -3.590  -1.025  59.285  1.00 46.54           C
ATOM     13  OE1 GLU A  20      -4.831  -0.945  59.412  1.00 46.54           O
ATOM     14  OE2 GLU A  20      -2.860  -0.215  58.674  1.00 46.54           O
ATOM     15  HN  GLU A  20       0.539  -4.122  61.289  1.00 46.54           H
ATOM     16  N   SER A  21       1.570  -3.693  59.423  1.00 51.07           N
ATOM     17  CA  SER A  21       2.794  -3.805  58.648  1.00 51.07           C
ATOM     18  C   SER A  21       2.998  -5.254  58.200  1.00 51.07           C
ATOM     19  O   SER A  21       3.437  -5.504  57.078  1.00 51.07           O
ATOM     20  HA  SER A  21       2.650  -3.155  57.786  1.00 51.07           H
ATOM     21  CB  SER A  21       4.002  -3.324  59.454  1.00 51.07           C
ATOM     22 1HB  SER A  21       4.844  -3.158  58.781  1.00 51.07           H
ATOM     23 2HB  SER A  21       3.770  -2.364  59.916  1.00 51.07           H
ATOM     24  OG  SER A  21       4.378  -4.258  60.462  1.00 51.07           O
ATOM     25  HG  SER A  21       5.184  -3.925  60.953  1.00 51.07           H
ATOM     26  HN  SER A  21       1.702  -3.514  60.398  1.00 51.07           H
ATOM     27  N   THR A  22       2.669  -6.170  59.099  1.00 52.16           N
ATOM     28  CA  THR A  22       2.939  -7.578  58.865  1.00 52.16           C
ATOM     29  C   THR A  22       2.005  -8.129  57.786  1.00 52.16           C
ATOM     30  O   THR A  22       2.463  -8.672  56.782  1.00 52.16           O
ATOM     31  HA  THR A  22       3.957  -7.675  58.487  1.00 52.16           H
ATOM     32  CB  THR A  22       2.820  -8.311  60.203  1.00 52.16           C
ATOM     33  HB  THR A  22       1.852  -8.804  60.292  1.00 52.16           H
ATOM     34  OG1 THR A  22       3.089  -7.304  61.175  1.00 52.16           O
ATOM     35  HG1 THR A  22       2.823  -7.627  62.084  1.00 52.16           H
ATOM     36  CG2 THR A  22       3.936  -9.337  60.410  1.00 52.16           C
ATOM     37 1HG2 THR A  22       4.902  -8.832  60.389  1.00 52.16           H
ATOM     38 2HG2 THR A  22       3.898 -10.081  59.615  1.00 52.16           H
ATOM     39 3HG2 THR A  22       3.804  -9.828  61.375  1.00 52.16           H
ATOM     40  HN  THR A  22       2.227  -5.964  59.972  1.00 52.16           H
ATOM     41  N   SER A  23       0.712  -7.969  58.029  1.00 53.89           N
ATOM     42  CA  SER A  23      -0.290  -8.451  57.095  1.00 53.89           C
ATOM     43  C   SER A  23      -0.129  -7.749  55.745  1.00 53.89           C
ATOM     44  O   SER A  23      -0.279  -8.373  54.696  1.00 53.89           O
ATOM     45  HA  SER A  23      -0.102  -9.520  56.996  1.00 53.89           H
ATOM     46  CB  SER A  23      -1.703  -8.232  57.641  1.00 53.89           C
ATOM     47 1HB  SER A  23      -2.432  -8.579  56.910  1.00 53.89           H
ATOM     48 2HB  SER A  23      -1.842  -8.834  58.539  1.00 53.89           H
ATOM     49  OG  SER A  23      -1.951  -6.862  57.946  1.00 53.89           O
ATOM     50  HG  SER A  23      -2.876  -6.755  58.310  1.00 53.89           H
ATOM     51  HN  SER A  23       0.349  -7.520  58.845  1.00 53.89           H
ATOM     52  N   SER A  24       0.175  -6.462  55.816  1.00 59.70           N
ATOM     53  CA  SER A  24       0.347  -5.666  54.613  1.00 59.70           C
ATOM     54  C   SER A  24       1.587  -6.134  53.848  1.00 59.70           C
ATOM     55  O   SER A  24       1.667  -5.975  52.631  1.00 59.70           O
ATOM     56  HA  SER A  24      -0.553  -5.836  54.023  1.00 59.70           H
ATOM     57  CB  SER A  24       0.462  -4.177  54.949  1.00 59.70           C
ATOM     58 1HB  SER A  24       0.346  -3.590  54.038  1.00 59.70           H
ATOM     59 2HB  SER A  24      -0.352  -3.893  55.616  1.00 59.70           H
ATOM     60  OG  SER A  24       1.709  -3.862  55.561  1.00 59.70           O
ATOM     61  HG  SER A  24       2.028  -4.638  56.106  1.00 59.70           H
ATOM     62  HN  SER A  24       0.304  -5.964  56.674  1.00 59.70           H
ATOM     63  N   MET A  25       2.523  -6.702  54.594  1.00 61.98           N
ATOM     64  CA  MET A  25       3.727  -7.252  53.993  1.00 61.98           C
ATOM     65  C   MET A  25       3.457  -8.631  53.389  1.00 61.98           C
ATOM     66  O   MET A  25       3.953  -8.947  52.308  1.00 61.98           O
ATOM     67  HA  MET A  25       4.008  -6.552  53.207  1.00 61.98           H
ATOM     68  CB  MET A  25       4.822  -7.366  55.056  1.00 61.98           C
ATOM     69 1HB  MET A  25       4.925  -6.415  55.580  1.00 61.98           H
ATOM     70 2HB  MET A  25       4.536  -8.110  55.799  1.00 61.98           H
ATOM     71  CG  MET A  25       6.160  -7.754  54.425  1.00 61.98           C
ATOM     72 1HG  MET A  25       6.886  -7.983  55.205  1.00 61.98           H
ATOM     73 2HG  MET A  25       6.040  -8.656  53.825  1.00 61.98           H
ATOM     74  SD  MET A  25       6.764  -6.420  53.404  1.00 61.98           S
ATOM     75  CE  MET A  25       8.096  -5.822  54.430  1.00 61.98           C
ATOM     76 1HE  MET A  25       7.696  -5.499  55.392  1.00 61.98           H
ATOM     77 2HE  MET A  25       8.820  -6.622  54.588  1.00 61.98           H
ATOM     78 3HE  MET A  25       8.584  -4.981  53.938  1.00 61.98           H
ATOM     79  HN  MET A  25       2.469  -6.790  55.589  1.00 61.98           H
ATOM     80  N   GLU A  26       2.671  -9.416  54.112  1.00 62.02           N
ATOM     81  CA  GLU A  26       2.296 -10.738  53.640  1.00 62.02           C
ATOM     82  C   GLU A  26       1.442 -10.628  52.375  1.00 62.02           C
ATOM     83  O   GLU A  26       1.682 -11.334  51.397  1.00 62.02           O
ATOM     84  HA  GLU A  26       3.235 -11.241  53.410  1.00 62.02           H
ATOM     85  CB  GLU A  26       1.562 -11.521  54.731  1.00 62.02           C
ATOM     86 1HB  GLU A  26       0.825 -10.878  55.212  1.00 62.02           H
ATOM     87 2HB  GLU A  26       1.131 -12.427  54.305  1.00 62.02           H
ATOM     88  CG  GLU A  26       2.530 -11.977  55.824  1.00 62.02           C
ATOM     89 1HG  GLU A  26       3.316 -12.593  55.386  1.00 62.02           H
ATOM     90 2HG  GLU A  26       3.017 -11.109  56.269  1.00 62.02           H
ATOM     91  CD  GLU A  26       1.798 -12.770  56.909  1.00 62.02           C
ATOM     92  OE1 GLU A  26       2.500 -13.473  57.668  1.00 62.02           O
ATOM     93  OE2 GLU A  26       0.554 -12.657  56.953  1.00 62.02           O
ATOM     94  HN  GLU A  26       2.294  -9.162  55.002  1.00 62.02           H
ATOM     95  N   ASP A  27       0.463  -9.737  52.436  1.00 62.04           N
ATOM     96  CA  ASP A  27      -0.425  -9.523  51.307  1.00 62.04           C
ATOM     97  C   ASP A  27       0.403  -9.158  50.074  1.00 62.04           C
ATOM     98  O   ASP A  27       0.097  -9.594  48.965  1.00 62.04           O
ATOM     99  HA  ASP A  27      -0.964 -10.462  51.184  1.00 62.04           H
ATOM    100  CB  ASP A  27      -1.397  -8.373  51.581  1.00 62.04           C
ATOM    101 1HB  ASP A  27      -0.863  -7.543  52.044  1.00 62.04           H
ATOM    102 2HB  ASP A  27      -1.804  -8.004  50.639  1.00 62.04           H
ATOM    103  CG  ASP A  27      -2.539  -8.825  52.493  1.00 62.04           C
ATOM    104  OD1 ASP A  27      -2.679 -10.056  52.658  1.00 62.04           O
ATOM    105  OD2 ASP A  27      -3.245  -7.930  53.005  1.00 62.04           O
ATOM    106  HN  ASP A  27       0.274  -9.168  53.237  1.00 62.04           H
ATOM    107  N   TYR A  28       1.437  -8.363  50.308  1.00 64.36           N
ATOM    108  CA  TYR A  28       2.292  -7.908  49.226  1.00 64.36           C
ATOM    109  C   TYR A  28       3.136  -9.058  48.673  1.00 64.36           C
ATOM    110  O   TYR A  28       3.418  -9.107  47.477  1.00 64.36           O
ATOM    111  HA  TYR A  28       1.653  -7.522  48.431  1.00 64.36           H
ATOM    112  CB  TYR A  28       3.222  -6.857  49.836  1.00 64.36           C
ATOM    113 1HB  TYR A  28       2.618  -6.092  50.324  1.00 64.36           H
ATOM    114 2HB  TYR A  28       3.827  -7.328  50.610  1.00 64.36           H
ATOM    115  CG  TYR A  28       4.149  -6.183  48.822  1.00 64.36           C
ATOM    116  CD1 TYR A  28       5.417  -6.685  48.607  1.00 64.36           C
ATOM    117  HD1 TYR A  28       5.757  -7.561  49.159  1.00 64.36           H
ATOM    118  CD2 TYR A  28       3.718  -5.074  48.124  1.00 64.36           C
ATOM    119  HD2 TYR A  28       2.717  -4.678  48.293  1.00 64.36           H
ATOM    120  CE1 TYR A  28       6.290  -6.051  47.654  1.00 64.36           C
ATOM    121  HE1 TYR A  28       7.293  -6.436  47.474  1.00 64.36           H
ATOM    122  CE2 TYR A  28       4.591  -4.440  47.170  1.00 64.36           C
ATOM    123  HE2 TYR A  28       4.263  -3.563  46.611  1.00 64.36           H
ATOM    124  CZ  TYR A  28       5.834  -4.960  46.982  1.00 64.36           C
ATOM    125  OH  TYR A  28       6.658  -4.361  46.081  1.00 64.36           O
ATOM    126  HH  TYR A  28       7.062  -5.048  45.477  1.00 64.36           H
ATOM    127  HN  TYR A  28       1.692  -8.031  51.216  1.00 64.36           H
ATOM    128  N   VAL A  29       3.515  -9.956  49.571  1.00 61.30           N
ATOM    129  CA  VAL A  29       4.360 -11.077  49.197  1.00 61.30           C
ATOM    130  C   VAL A  29       3.513 -12.136  48.488  1.00 61.30           C
ATOM    131  O   VAL A  29       3.981 -12.790  47.558  1.00 61.30           O
ATOM    132  HA  VAL A  29       5.111 -10.705  48.500  1.00 61.30           H
ATOM    133  CB  VAL A  29       5.086 -11.619  50.430  1.00 61.30           C
ATOM    134  HB  VAL A  29       4.337 -11.830  51.194  1.00 61.30           H
ATOM    135  CG1 VAL A  29       5.810 -12.928  50.109  1.00 61.30           C
ATOM    136 1HG1 VAL A  29       5.087 -13.671  49.774  1.00 61.30           H
ATOM    137 2HG1 VAL A  29       6.543 -12.753  49.321  1.00 61.30           H
ATOM    138 3HG1 VAL A  29       6.318 -13.291  51.002  1.00 61.30           H
ATOM    139  CG2 VAL A  29       6.055 -10.580  50.997  1.00 61.30           C
ATOM    140 1HG2 VAL A  29       6.797 -10.324  50.240  1.00 61.30           H
ATOM    141 2HG2 VAL A  29       5.503  -9.685  51.282  1.00 61.30           H
ATOM    142 3HG2 VAL A  29       6.557 -10.992  51.873  1.00 61.30           H
ATOM    143  HN  VAL A  29       3.254  -9.927  50.536  1.00 61.30           H
ATOM    144  N   ASN A  30       2.280 -12.271  48.955  1.00 62.65           N
ATOM    145  CA  ASN A  30       1.422 -13.352  48.502  1.00 62.65           C
ATOM    146  C   ASN A  30       0.720 -12.933  47.209  1.00 62.65           C
ATOM    147  O   ASN A  30       0.142 -13.767  46.513  1.00 62.65           O
ATOM    148  HA  ASN A  30       2.087 -14.204  48.358  1.00 62.65           H
ATOM    149  CB  ASN A  30       0.347 -13.675  49.541  1.00 62.65           C
ATOM    150 1HB  ASN A  30      -0.095 -12.750  49.911  1.00 62.65           H
ATOM    151 2HB  ASN A  30      -0.456 -14.246  49.074  1.00 62.65           H
ATOM    152  CG  ASN A  30       0.933 -14.470  50.709  1.00 62.65           C
ATOM    153  OD1 ASN A  30       2.013 -15.033  50.630  1.00 62.65           O
ATOM    154  ND2 ASN A  30       0.164 -14.485  51.794  1.00 62.65           N
ATOM    155 1HD2 ASN A  30      -0.712 -14.002  51.792  1.00 62.65           H
ATOM    156 2HD2 ASN A  30       0.461 -14.979  52.611  1.00 62.65           H
ATOM    157  HN  ASN A  30       1.867 -11.659  49.630  1.00 62.65           H
ATOM    158  N   PHE A  31       0.794 -11.641  46.926  1.00 65.62           N
ATOM    159  CA  PHE A  31       0.204 -11.106  45.710  1.00 65.62           C
ATOM    160  C   PHE A  31       0.817 -11.761  44.470  1.00 65.62           C
ATOM    161  O   PHE A  31       2.029 -11.699  44.266  1.00 65.62           O
ATOM    162  HA  PHE A  31      -0.863 -11.325  45.744  1.00 65.62           H
ATOM    163  CB  PHE A  31       0.511  -9.607  45.685  1.00 65.62           C
ATOM    164 1HB  PHE A  31       0.187  -9.165  46.627  1.00 65.62           H
ATOM    165 2HB  PHE A  31       1.591  -9.469  45.623  1.00 65.62           H
ATOM    166  CG  PHE A  31      -0.152  -8.855  44.530  1.00 65.62           C
ATOM    167  CD1 PHE A  31       0.560  -8.566  43.408  1.00 65.62           C
ATOM    168  HD1 PHE A  31       1.604  -8.871  43.332  1.00 65.62           H
ATOM    169  CD2 PHE A  31      -1.455  -8.475  44.625  1.00 65.62           C
ATOM    170  HD2 PHE A  31      -2.026  -8.707  45.524  1.00 65.62           H
ATOM    171  CE1 PHE A  31      -0.056  -7.868  42.336  1.00 65.62           C
ATOM    172  HE1 PHE A  31       0.515  -7.636  41.437  1.00 65.62           H
ATOM    173  CE2 PHE A  31      -2.071  -7.777  43.553  1.00 65.62           C
ATOM    174  HE2 PHE A  31      -3.115  -7.473  43.629  1.00 65.62           H
ATOM    175  CZ  PHE A  31      -1.359  -7.488  42.431  1.00 65.62           C
ATOM    176  HZ  PHE A  31      -1.832  -6.953  41.608  1.00 65.62           H
ATOM    177  HN  PHE A  31       1.244 -10.965  47.509  1.00 65.62           H
ATOM    178  N   ASN A  32      -0.048 -12.372  43.674  1.00 65.41           N
ATOM    179  CA  ASN A  32       0.394 -13.040  42.462  1.00 65.41           C
ATOM    180  C   ASN A  32       0.641 -11.997  41.371  1.00 65.41           C
ATOM    181  O   ASN A  32      -0.275 -11.634  40.635  1.00 65.41           O
ATOM    182  HA  ASN A  32       1.303 -13.573  42.743  1.00 65.41           H
ATOM    183  CB  ASN A  32      -0.669 -14.015  41.951  1.00 65.41           C
ATOM    184 1HB  ASN A  32      -1.105 -14.556  42.791  1.00 65.41           H
ATOM    185 2HB  ASN A  32      -1.478 -13.460  41.476  1.00 65.41           H
ATOM    186  CG  ASN A  32      -0.069 -15.008  40.954  1.00 65.41           C
ATOM    187  OD1 ASN A  32       1.068 -14.890  40.529  1.00 65.41           O
ATOM    188  ND2 ASN A  32      -0.895 -15.991  40.606  1.00 65.41           N
ATOM    189 1HD2 ASN A  32      -1.817 -16.030  40.993  1.00 65.41           H
ATOM    190 2HD2 ASN A  32      -0.594 -16.691  39.958  1.00 65.41           H
ATOM    191  HN  ASN A  32      -1.032 -12.416  43.846  1.00 65.41           H
ATOM    192  N   PHE A  33       1.884 -11.543  41.301  1.00 66.58           N
ATOM    193  CA  PHE A  33       2.291 -10.634  40.243  1.00 66.58           C
ATOM    194  C   PHE A  33       2.457 -11.377  38.915  1.00 66.58           C
ATOM    195  O   PHE A  33       3.560 -11.454  38.377  1.00 66.58           O
ATOM    196  HA  PHE A  33       1.507  -9.884  40.142  1.00 66.58           H
ATOM    197  CB  PHE A  33       3.641 -10.043  40.655  1.00 66.58           C
ATOM    198 1HB  PHE A  33       4.357 -10.854  40.785  1.00 66.58           H
ATOM    199 2HB  PHE A  33       4.013  -9.415  39.846  1.00 66.58           H
ATOM    200  CG  PHE A  33       3.591  -9.216  41.941  1.00 66.58           C
ATOM    201  CD1 PHE A  33       3.333  -7.882  41.882  1.00 66.58           C
ATOM    202  HD1 PHE A  33       3.161  -7.402  40.919  1.00 66.58           H
ATOM    203  CD2 PHE A  33       3.804  -9.815  43.144  1.00 66.58           C
ATOM    204  HD2 PHE A  33       4.011 -10.884  43.191  1.00 66.58           H
ATOM    205  CE1 PHE A  33       3.286  -7.114  43.076  1.00 66.58           C
ATOM    206  HE1 PHE A  33       3.080  -6.045  43.029  1.00 66.58           H
ATOM    207  CE2 PHE A  33       3.758  -9.047  44.337  1.00 66.58           C
ATOM    208  HE2 PHE A  33       3.929  -9.527  45.301  1.00 66.58           H
ATOM    209  CZ  PHE A  33       3.500  -7.713  44.278  1.00 66.58           C
ATOM    210  HZ  PHE A  33       3.464  -7.124  45.195  1.00 66.58           H
ATOM    211  HN  PHE A  33       2.606 -11.787  41.949  1.00 66.58           H
ATOM    212  N   THR A  34       1.345 -11.905  38.426  1.00 71.14           N
ATOM    213  CA  THR A  34       1.265 -12.330  37.039  1.00 71.14           C
ATOM    214  C   THR A  34       1.675 -11.188  36.107  1.00 71.14           C
ATOM    215  O   THR A  34       1.111 -10.097  36.171  1.00 71.14           O
ATOM    216  HA  THR A  34       1.979 -13.139  36.886  1.00 71.14           H
ATOM    217  CB  THR A  34      -0.152 -12.845  36.783  1.00 71.14           C
ATOM    218  HB  THR A  34      -0.860 -12.018  36.715  1.00 71.14           H
ATOM    219  OG1 THR A  34      -0.384 -13.768  37.843  1.00 71.14           O
ATOM    220  HG1 THR A  34       0.342 -14.455  37.863  1.00 71.14           H
ATOM    221  CG2 THR A  34      -0.245 -13.700  35.517  1.00 71.14           C
ATOM    222 1HG2 THR A  34       0.413 -14.563  35.614  1.00 71.14           H
ATOM    223 2HG2 THR A  34       0.058 -13.107  34.655  1.00 71.14           H
ATOM    224 3HG2 THR A  34      -1.272 -14.039  35.383  1.00 71.14           H
ATOM    225  HN  THR A  34       0.510 -12.044  38.959  1.00 71.14           H
ATOM    226  N   ASP A  35       2.654 -11.478  35.262  1.00 79.81           N
ATOM    227  CA  ASP A  35       3.240 -10.453  34.415  1.00 79.81           C
ATOM    228  C   ASP A  35       2.263 -10.109  33.289  1.00 79.81           C
ATOM    229  O   ASP A  35       2.427 -10.567  32.159  1.00 79.81           O
ATOM    230  HA  ASP A  35       3.428  -9.608  35.077  1.00 79.81           H
ATOM    231  CB  ASP A  35       4.542 -10.943  33.779  1.00 79.81           C
ATOM    232 1HB  ASP A  35       4.551 -12.033  33.752  1.00 79.81           H
ATOM    233 2HB  ASP A  35       4.598 -10.599  32.746  1.00 79.81           H
ATOM    234  CG  ASP A  35       5.757 -10.436  34.557  1.00 79.81           C
ATOM    235  OD1 ASP A  35       5.620  -9.368  35.192  1.00 79.81           O
ATOM    236  OD2 ASP A  35       6.797 -11.129  34.501  1.00 79.81           O
ATOM    237  HN  ASP A  35       3.045 -12.392  35.152  1.00 79.81           H
ATOM    238  N   PHE A  36       1.269  -9.305  33.636  1.00 89.18           N
ATOM    239  CA  PHE A  36       0.375  -8.746  32.636  1.00 89.18           C
ATOM    240  C   PHE A  36       0.995  -7.514  31.973  1.00 89.18           C
ATOM    241  O   PHE A  36       0.527  -7.066  30.928  1.00 89.18           O
ATOM    242  HA  PHE A  36       0.209  -9.516  31.883  1.00 89.18           H
ATOM    243  CB  PHE A  36      -0.905  -8.329  33.364  1.00 89.18           C
ATOM    244 1HB  PHE A  36      -0.641  -7.673  34.194  1.00 89.18           H
ATOM    245 2HB  PHE A  36      -1.525  -7.746  32.682  1.00 89.18           H
ATOM    246  CG  PHE A  36      -1.726  -9.502  33.901  1.00 89.18           C
ATOM    247  CD1 PHE A  36      -1.873 -10.628  33.152  1.00 89.18           C
ATOM    248  HD1 PHE A  36      -1.407 -10.694  32.170  1.00 89.18           H
ATOM    249  CD2 PHE A  36      -2.308  -9.420  35.127  1.00 89.18           C
ATOM    250  HD2 PHE A  36      -2.190  -8.518  35.727  1.00 89.18           H
ATOM    251  CE1 PHE A  36      -2.636 -11.717  33.651  1.00 89.18           C
ATOM    252  HE1 PHE A  36      -2.754 -12.620  33.051  1.00 89.18           H
ATOM    253  CE2 PHE A  36      -3.071 -10.509  35.626  1.00 89.18           C
ATOM    254  HE2 PHE A  36      -3.538 -10.443  36.609  1.00 89.18           H
ATOM    255  CZ  PHE A  36      -3.218 -11.635  34.877  1.00 89.18           C
ATOM    256  HZ  PHE A  36      -3.803 -12.471  35.260  1.00 89.18           H
ATOM    257  HN  PHE A  36       1.071  -9.035  34.578  1.00 89.18           H
ATOM    258  N   TYR A  37       2.039  -7.002  32.609  1.00 91.77           N
ATOM    259  CA  TYR A  37       2.866  -5.981  31.989  1.00 91.77           C
ATOM    260  C   TYR A  37       3.938  -6.610  31.097  1.00 91.77           C
ATOM    261  O   TYR A  37       4.788  -7.359  31.576  1.00 91.77           O
ATOM    262  HA  TYR A  37       2.220  -5.350  31.378  1.00 91.77           H
ATOM    263  CB  TYR A  37       3.548  -5.235  33.138  1.00 91.77           C
ATOM    264 1HB  TYR A  37       2.785  -4.884  33.833  1.00 91.77           H
ATOM    265 2HB  TYR A  37       4.181  -5.933  33.685  1.00 91.77           H
ATOM    266  CG  TYR A  37       4.396  -4.043  32.689  1.00 91.77           C
ATOM    267  CD1 TYR A  37       5.727  -4.223  32.374  1.00 91.77           C
ATOM    268  HD1 TYR A  37       6.174  -5.215  32.443  1.00 91.77           H
ATOM    269  CD2 TYR A  37       3.829  -2.788  32.601  1.00 91.77           C
ATOM    270  HD2 TYR A  37       2.778  -2.645  32.851  1.00 91.77           H
ATOM    271  CE1 TYR A  37       6.525  -3.102  31.952  1.00 91.77           C
ATOM    272  HE1 TYR A  37       7.578  -3.230  31.699  1.00 91.77           H
ATOM    273  CE2 TYR A  37       4.627  -1.666  32.179  1.00 91.77           C
ATOM    274  HE2 TYR A  37       4.193  -0.669  32.105  1.00 91.77           H
ATOM    275  CZ  TYR A  37       5.936  -1.878  31.875  1.00 91.77           C
ATOM    276  OH  TYR A  37       6.690  -0.819  31.477  1.00 91.77           O
ATOM    277  HH  TYR A  37       7.327  -1.103  30.760  1.00 91.77           H
ATOM    278  HN  TYR A  37       2.322  -7.273  33.529  1.00 91.77           H
ATOM    279  N   CYS A  38       3.863  -6.282  29.815  1.00 91.33           N
ATOM    280  CA  CYS A  38       4.741  -6.897  28.834  1.00 91.33           C
ATOM    281  C   CYS A  38       5.763  -5.852  28.382  1.00 91.33           C
ATOM    282  O   CYS A  38       5.398  -4.833  27.798  1.00 91.33           O
ATOM    283  HA  CYS A  38       5.234  -7.730  29.333  1.00 91.33           H
ATOM    284  CB  CYS A  38       3.955  -7.473  27.654  1.00 91.33           C
ATOM    285 1HB  CYS A  38       3.154  -8.115  28.020  1.00 91.33           H
ATOM    286 2HB  CYS A  38       3.485  -6.666  27.091  1.00 91.33           H
ATOM    287  SG  CYS A  38       5.072  -8.427  26.564  1.00 91.33           S
ATOM    288  HN  CYS A  38       3.220  -5.612  29.446  1.00 91.33           H
ATOM    289  N   GLU A  39       7.024  -6.141  28.670  1.00 89.96           N
ATOM    290  CA  GLU A  39       8.114  -5.330  28.155  1.00 89.96           C
ATOM    291  C   GLU A  39       8.452  -5.744  26.721  1.00 89.96           C
ATOM    292  O   GLU A  39       8.820  -6.891  26.474  1.00 89.96           O
ATOM    293  HA  GLU A  39       7.742  -4.305  28.166  1.00 89.96           H
ATOM    294  CB  GLU A  39       9.344  -5.427  29.059  1.00 89.96           C
ATOM    295 1HB  GLU A  39       9.546  -6.472  29.293  1.00 89.96           H
ATOM    296 2HB  GLU A  39      10.187  -4.920  28.588  1.00 89.96           H
ATOM    297  CG  GLU A  39       9.103  -4.715  30.391  1.00 89.96           C
ATOM    298 1HG  GLU A  39       8.762  -3.696  30.207  1.00 89.96           H
ATOM    299 2HG  GLU A  39       8.311  -5.222  30.941  1.00 89.96           H
ATOM    300  CD  GLU A  39      10.379  -4.686  31.236  1.00 89.96           C
ATOM    301  OE1 GLU A  39      10.314  -4.107  32.342  1.00 89.96           O
ATOM    302  OE2 GLU A  39      11.390  -5.242  30.756  1.00 89.96           O
ATOM    303  HN  GLU A  39       7.304  -6.911  29.243  1.00 89.96           H
ATOM    304  N   LYS A  40       8.316  -4.787  25.815  1.00 90.03           N
ATOM    305  CA  LYS A  40       8.445  -5.076  24.397  1.00 90.03           C
ATOM    306  C   LYS A  40       9.883  -4.804  23.954  1.00 90.03           C
ATOM    307  O   LYS A  40      10.125  -4.450  22.801  1.00 90.03           O
ATOM    308  HA  LYS A  40       8.236  -6.137  24.259  1.00 90.03           H
ATOM    309  CB  LYS A  40       7.397  -4.302  23.595  1.00 90.03           C
ATOM    310 1HB  LYS A  40       7.536  -3.231  23.746  1.00 90.03           H
ATOM    311 2HB  LYS A  40       7.534  -4.493  22.530  1.00 90.03           H
ATOM    312  CG  LYS A  40       5.980  -4.702  24.012  1.00 90.03           C
ATOM    313 1HG  LYS A  40       5.870  -4.588  25.091  1.00 90.03           H
ATOM    314 2HG  LYS A  40       5.257  -4.034  23.545  1.00 90.03           H
ATOM    315  CD  LYS A  40       5.679  -6.148  23.613  1.00 90.03           C
ATOM    316 1HD  LYS A  40       5.952  -6.305  22.569  1.00 90.03           H
ATOM    317 2HD  LYS A  40       6.289  -6.828  24.208  1.00 90.03           H
ATOM    318  CE  LYS A  40       4.198  -6.475  23.814  1.00 90.03           C
ATOM    319 1HE  LYS A  40       4.009  -6.707  24.862  1.00 90.03           H
ATOM    320 2HE  LYS A  40       3.590  -5.604  23.566  1.00 90.03           H
ATOM    321  NZ  LYS A  40       3.801  -7.621  22.966  1.00 90.03           N
ATOM    322 1HZ  LYS A  40       2.819  -7.827  23.115  1.00 90.03           H
ATOM    323 2HZ  LYS A  40       3.954  -7.390  21.991  1.00 90.03           H
ATOM    324 3HZ  LYS A  40       4.357  -8.432  23.213  1.00 90.03           H
ATOM    325  HN  LYS A  40       8.121  -3.832  26.035  1.00 90.03           H
ATOM    326  N   ASN A  41      10.801  -4.978  24.893  1.00 88.06           N
ATOM    327  CA  ASN A  41      12.199  -4.673  24.640  1.00 88.06           C
ATOM    328  C   ASN A  41      12.705  -5.542  23.486  1.00 88.06           C
ATOM    329  O   ASN A  41      13.402  -5.055  22.598  1.00 88.06           O
ATOM    330  HA  ASN A  41      12.222  -3.610  24.402  1.00 88.06           H
ATOM    331  CB  ASN A  41      13.060  -4.972  25.869  1.00 88.06           C
ATOM    332 1HB  ASN A  41      12.770  -5.933  26.295  1.00 88.06           H
ATOM    333 2HB  ASN A  41      14.105  -5.057  25.573  1.00 88.06           H
ATOM    334  CG  ASN A  41      12.909  -3.874  26.924  1.00 88.06           C
ATOM    335  OD1 ASN A  41      12.584  -2.735  26.630  1.00 88.06           O
ATOM    336  ND2 ASN A  41      13.163  -4.278  28.165  1.00 88.06           N
ATOM    337 1HD2 ASN A  41      13.425  -5.227  28.338  1.00 88.06           H
ATOM    338 2HD2 ASN A  41      13.092  -3.632  28.926  1.00 88.06           H
ATOM    339  HN  ASN A  41      10.603  -5.320  25.812  1.00 88.06           H
ATOM    340  N   ASN A  42      12.333  -6.812  23.537  1.00 89.48           N
ATOM    341  CA  ASN A  42      12.784  -7.765  22.537  1.00 89.48           C
ATOM    342  C   ASN A  42      12.278  -7.331  21.160  1.00 89.48           C
ATOM    343  O   ASN A  42      12.999  -7.434  20.169  1.00 89.48           O
ATOM    344  HA  ASN A  42      13.872  -7.756  22.603  1.00 89.48           H
ATOM    345  CB  ASN A  42      12.236  -9.165  22.823  1.00 89.48           C
ATOM    346 1HB  ASN A  42      11.155  -9.116  22.952  1.00 89.48           H
ATOM    347 2HB  ASN A  42      12.427  -9.815  21.969  1.00 89.48           H
ATOM    348  CG  ASN A  42      12.879  -9.760  24.077  1.00 89.48           C
ATOM    349  OD1 ASN A  42      13.817  -9.221  24.641  1.00 89.48           O
ATOM    350  ND2 ASN A  42      12.323 -10.899  24.481  1.00 89.48           N
ATOM    351 1HD2 ASN A  42      11.555 -11.288  23.973  1.00 89.48           H
ATOM    352 2HD2 ASN A  42      12.674 -11.366  25.293  1.00 89.48           H
ATOM    353  HN  ASN A  42      11.736  -7.192  24.244  1.00 89.48           H
ATOM    354  N   VAL A  43      11.042  -6.854  21.143  1.00 90.75           N
ATOM    355  CA  VAL A  43      10.417  -6.440  19.898  1.00 90.75           C
ATOM    356  C   VAL A  43      11.181  -5.247  19.321  1.00 90.75           C
ATOM    357  O   VAL A  43      11.421  -5.183  18.117  1.00 90.75           O
ATOM    358  HA  VAL A  43      10.489  -7.274  19.200  1.00 90.75           H
ATOM    359  CB  VAL A  43       8.934  -6.144  20.131  1.00 90.75           C
ATOM    360  HB  VAL A  43       8.863  -5.305  20.823  1.00 90.75           H
ATOM    361  CG1 VAL A  43       8.245  -5.736  18.827  1.00 90.75           C
ATOM    362 1HG1 VAL A  43       8.722  -4.841  18.429  1.00 90.75           H
ATOM    363 2HG1 VAL A  43       8.331  -6.546  18.102  1.00 90.75           H
ATOM    364 3HG1 VAL A  43       7.192  -5.532  19.020  1.00 90.75           H
ATOM    365  CG2 VAL A  43       8.229  -7.342  20.771  1.00 90.75           C
ATOM    366 1HG2 VAL A  43       8.314  -8.208  20.114  1.00 90.75           H
ATOM    367 2HG2 VAL A  43       8.695  -7.567  21.731  1.00 90.75           H
ATOM    368 3HG2 VAL A  43       7.177  -7.105  20.925  1.00 90.75           H
ATOM    369  HN  VAL A  43      10.471  -6.750  21.958  1.00 90.75           H
ATOM    370  N   ARG A  44      11.542  -4.331  20.208  1.00 90.02           N
ATOM    371  CA  ARG A  44      12.209  -3.109  19.793  1.00 90.02           C
ATOM    372  C   ARG A  44      13.626  -3.416  19.306  1.00 90.02           C
ATOM    373  O   ARG A  44      14.106  -2.802  18.354  1.00 90.02           O
ATOM    374  HA  ARG A  44      11.592  -2.717  18.984  1.00 90.02           H
ATOM    375  CB  ARG A  44      12.278  -2.101  20.942  1.00 90.02           C
ATOM    376 1HB  ARG A  44      12.710  -2.578  21.822  1.00 90.02           H
ATOM    377 2HB  ARG A  44      12.938  -1.278  20.670  1.00 90.02           H
ATOM    378  CG  ARG A  44      10.888  -1.558  21.280  1.00 90.02           C
ATOM    379 1HG  ARG A  44      10.390  -1.230  20.368  1.00 90.02           H
ATOM    380 2HG  ARG A  44      10.278  -2.353  21.709  1.00 90.02           H
ATOM    381  CD  ARG A  44      10.981  -0.391  22.265  1.00 90.02           C
ATOM    382 1HD  ARG A  44      11.773   0.293  21.959  1.00 90.02           H
ATOM    383 2HD  ARG A  44      10.050   0.176  22.257  1.00 90.02           H
ATOM    384  NE  ARG A  44      11.251  -0.899  23.628  1.00 90.02           N
ATOM    385  HE  ARG A  44      12.197  -1.121  23.867  1.00 90.02           H
ATOM    386  CZ  ARG A  44      10.309  -1.080  24.563  1.00 90.02           C
ATOM    387  NH1 ARG A  44       9.026  -0.798  24.299  1.00 90.02           N
ATOM    388 1HH1 ARG A  44       8.765  -0.450  23.399  1.00 90.02           H
ATOM    389 2HH1 ARG A  44       8.328  -0.936  25.003  1.00 90.02           H
ATOM    390  NH2 ARG A  44      10.669  -1.546  25.767  1.00 90.02           N
ATOM    391 1HH2 ARG A  44       9.978  -1.687  26.476  1.00 90.02           H
ATOM    392 2HH2 ARG A  44      11.628  -1.754  25.956  1.00 90.02           H
ATOM    393  HN  ARG A  44      11.387  -4.415  21.193  1.00 90.02           H
ATOM    394  N   GLN A  45      14.257  -4.365  19.982  1.00 90.98           N
ATOM    395  CA  GLN A  45      15.622  -4.737  19.653  1.00 90.98           C
ATOM    396  C   GLN A  45      15.683  -5.347  18.251  1.00 90.98           C
ATOM    397  O   GLN A  45      16.579  -5.028  17.470  1.00 90.98           O
ATOM    398  HA  GLN A  45      16.190  -3.807  19.677  1.00 90.98           H
ATOM    399  CB  GLN A  45      16.195  -5.700  20.695  1.00 90.98           C
ATOM    400 1HB  GLN A  45      16.078  -5.275  21.692  1.00 90.98           H
ATOM    401 2HB  GLN A  45      15.633  -6.634  20.679  1.00 90.98           H
ATOM    402  CG  GLN A  45      17.674  -5.983  20.426  1.00 90.98           C
ATOM    403 1HG  GLN A  45      17.791  -6.410  19.430  1.00 90.98           H
ATOM    404 2HG  GLN A  45      18.235  -5.049  20.440  1.00 90.98           H
ATOM    405  CD  GLN A  45      18.247  -6.944  21.469  1.00 90.98           C
ATOM    406  OE1 GLN A  45      17.540  -7.499  22.295  1.00 90.98           O
ATOM    407  NE2 GLN A  45      19.564  -7.110  21.387  1.00 90.98           N
ATOM    408 1HE2 GLN A  45      20.086  -6.624  20.685  1.00 90.98           H
ATOM    409 2HE2 GLN A  45      20.032  -7.719  22.026  1.00 90.98           H
ATOM    410  HN  GLN A  45      13.851  -4.875  20.741  1.00 90.98           H
ATOM    411  N   PHE A  46      14.719  -6.212  17.974  1.00 92.55           N
ATOM    412  CA  PHE A  46      14.624  -6.833  16.664  1.00 92.55           C
ATOM    413  C   PHE A  46      14.409  -5.782  15.573  1.00 92.55           C
ATOM    414  O   PHE A  46      15.079  -5.806  14.543  1.00 92.55           O
ATOM    415  HA  PHE A  46      15.564  -7.354  16.484  1.00 92.55           H
ATOM    416  CB  PHE A  46      13.414  -7.769  16.700  1.00 92.55           C
ATOM    417 1HB  PHE A  46      13.597  -8.556  17.431  1.00 92.55           H
ATOM    418 2HB  PHE A  46      12.544  -7.209  17.045  1.00 92.55           H
ATOM    419  CG  PHE A  46      13.086  -8.413  15.351  1.00 92.55           C
ATOM    420  CD1 PHE A  46      12.024  -7.968  14.626  1.00 92.55           C
ATOM    421  HD1 PHE A  46      11.408  -7.153  15.005  1.00 92.55           H
ATOM    422  CD2 PHE A  46      13.855  -9.429  14.877  1.00 92.55           C
ATOM    423  HD2 PHE A  46      14.705  -9.786  15.459  1.00 92.55           H
ATOM    424  CE1 PHE A  46      11.720  -8.566  13.374  1.00 92.55           C
ATOM    425  HE1 PHE A  46      10.869  -8.210  12.793  1.00 92.55           H
ATOM    426  CE2 PHE A  46      13.550 -10.027  13.626  1.00 92.55           C
ATOM    427  HE2 PHE A  46      14.167 -10.842  13.246  1.00 92.55           H
ATOM    428  CZ  PHE A  46      12.489  -9.582  12.901  1.00 92.55           C
ATOM    429  HZ  PHE A  46      12.255 -10.041  11.940  1.00 92.55           H
ATOM    430  HN  PHE A  46      14.012  -6.489  18.626  1.00 92.55           H
ATOM    431  N   ALA A  47      13.471  -4.884  15.838  1.00 92.26           N
ATOM    432  CA  ALA A  47      13.106  -3.873  14.860  1.00 92.26           C
ATOM    433  C   ALA A  47      14.343  -3.049  14.498  1.00 92.26           C
ATOM    434  O   ALA A  47      14.573  -2.750  13.327  1.00 92.26           O
ATOM    435  HA  ALA A  47      12.748  -4.388  13.968  1.00 92.26           H
ATOM    436  CB  ALA A  47      11.973  -3.009  15.418  1.00 92.26           C
ATOM    437 1HB  ALA A  47      11.108  -3.638  15.631  1.00 92.26           H
ATOM    438 2HB  ALA A  47      12.304  -2.524  16.335  1.00 92.26           H
ATOM    439 3HB  ALA A  47      11.699  -2.251  14.684  1.00 92.26           H
ATOM    440  HN  ALA A  47      12.966  -4.840  16.700  1.00 92.26           H
ATOM    441  N   SER A  48      15.107  -2.706  15.524  1.00 92.20           N
ATOM    442  CA  SER A  48      16.171  -1.728  15.371  1.00 92.20           C
ATOM    443  C   SER A  48      17.257  -2.277  14.445  1.00 92.20           C
ATOM    444  O   SER A  48      17.982  -1.512  13.810  1.00 92.20           O
ATOM    445  HA  SER A  48      15.696  -0.853  14.927  1.00 92.20           H
ATOM    446  CB  SER A  48      16.770  -1.349  16.727  1.00 92.20           C
ATOM    447 1HB  SER A  48      17.447  -0.504  16.601  1.00 92.20           H
ATOM    448 2HB  SER A  48      15.975  -1.023  17.397  1.00 92.20           H
ATOM    449  OG  SER A  48      17.475  -2.436  17.321  1.00 92.20           O
ATOM    450  HG  SER A  48      17.854  -2.156  18.203  1.00 92.20           H
ATOM    451  HN  SER A  48      15.009  -3.083  16.445  1.00 92.20           H
ATOM    452  N   HIS A  49      17.337  -3.599  14.397  1.00 92.87           N
ATOM    453  CA  HIS A  49      18.354  -4.259  13.596  1.00 92.87           C
ATOM    454  C   HIS A  49      17.778  -4.609  12.222  1.00 92.87           C
ATOM    455  O   HIS A  49      18.459  -4.474  11.207  1.00 92.87           O
ATOM    456  HA  HIS A  49      19.165  -3.543  13.468  1.00 92.87           H
ATOM    457  CB  HIS A  49      18.917  -5.477  14.330  1.00 92.87           C
ATOM    458 1HB  HIS A  49      18.093  -6.131  14.615  1.00 92.87           H
ATOM    459 2HB  HIS A  49      19.549  -6.042  13.644  1.00 92.87           H
ATOM    460  CG  HIS A  49      19.718  -5.134  15.563  1.00 92.87           C
ATOM    461  ND1 HIS A  49      19.130  -4.806  16.772  1.00 92.87           N
ATOM    462  HD1 HIS A  49      18.147  -4.763  16.952  1.00 92.87           H
ATOM    463  CD2 HIS A  49      21.067  -5.072  15.762  1.00 92.87           C
ATOM    464  HD2 HIS A  49      21.831  -5.274  15.012  1.00 92.87           H
ATOM    465  CE1 HIS A  49      20.090  -4.559  17.652  1.00 92.87           C
ATOM    466  HE1 HIS A  49      19.946  -4.274  18.694  1.00 92.87           H
ATOM    467  NE2 HIS A  49      21.289  -4.724  17.023  1.00 92.87           N
ATOM    468  HN  HIS A  49      16.723  -4.214  14.891  1.00 92.87           H
ATOM    469  N   PHE A  50      16.529  -5.052  12.234  1.00 93.90           N
ATOM    470  CA  PHE A  50      15.955  -5.704  11.070  1.00 93.90           C
ATOM    471  C   PHE A  50      15.437  -4.674  10.064  1.00 93.90           C
ATOM    472  O   PHE A  50      15.685  -4.792   8.865  1.00 93.90           O
ATOM    473  HA  PHE A  50      16.745  -6.295  10.608  1.00 93.90           H
ATOM    474  CB  PHE A  50      14.780  -6.550  11.565  1.00 93.90           C
ATOM    475 1HB  PHE A  50      15.144  -7.256  12.312  1.00 93.90           H
ATOM    476 2HB  PHE A  50      14.062  -5.900  12.064  1.00 93.90           H
ATOM    477  CG  PHE A  50      14.062  -7.325  10.459  1.00 93.90           C
ATOM    478  CD1 PHE A  50      12.803  -6.970  10.088  1.00 93.90           C
ATOM    479  HD1 PHE A  50      12.305  -6.133  10.578  1.00 93.90           H
ATOM    480  CD2 PHE A  50      14.682  -8.370   9.847  1.00 93.90           C
ATOM    481  HD2 PHE A  50      15.691  -8.655  10.145  1.00 93.90           H
ATOM    482  CE1 PHE A  50      12.136  -7.689   9.061  1.00 93.90           C
ATOM    483  HE1 PHE A  50      11.127  -7.405   8.763  1.00 93.90           H
ATOM    484  CE2 PHE A  50      14.015  -9.089   8.821  1.00 93.90           C
ATOM    485  HE2 PHE A  50      14.512  -9.926   8.330  1.00 93.90           H
ATOM    486  CZ  PHE A  50      12.756  -8.734   8.449  1.00 93.90           C
ATOM    487  HZ  PHE A  50      12.244  -9.286   7.661  1.00 93.90           H
ATOM    488  HN  PHE A  50      15.915  -4.971  13.019  1.00 93.90           H
ATOM    489  N   LEU A  51      14.727  -3.686  10.590  1.00 95.05           N
ATOM    490  CA  LEU A  51      13.875  -2.852   9.759  1.00 95.05           C
ATOM    491  C   LEU A  51      14.744  -1.880   8.958  1.00 95.05           C
ATOM    492  O   LEU A  51      14.612  -1.785   7.739  1.00 95.05           O
ATOM    493  HA  LEU A  51      13.357  -3.509   9.060  1.00 95.05           H
ATOM    494  CB  LEU A  51      12.806  -2.163  10.609  1.00 95.05           C
ATOM    495 1HB  LEU A  51      13.305  -1.518  11.332  1.00 95.05           H
ATOM    496 2HB  LEU A  51      12.214  -1.517   9.961  1.00 95.05           H
ATOM    497  CG  LEU A  51      11.852  -3.089  11.367  1.00 95.05           C
ATOM    498  HG  LEU A  51      12.441  -3.700  12.052  1.00 95.05           H
ATOM    499  CD1 LEU A  51      10.864  -2.285  12.214  1.00 95.05           C
ATOM    500 1HD1 LEU A  51      11.413  -1.681  12.937  1.00 95.05           H
ATOM    501 2HD1 LEU A  51      10.278  -1.633  11.567  1.00 95.05           H
ATOM    502 3HD1 LEU A  51      10.198  -2.967  12.742  1.00 95.05           H
ATOM    503  CD2 LEU A  51      11.140  -4.046  10.408  1.00 95.05           C
ATOM    504 1HD2 LEU A  51      10.565  -3.471   9.682  1.00 95.05           H
ATOM    505 2HD2 LEU A  51      11.878  -4.655   9.887  1.00 95.05           H
ATOM    506 3HD2 LEU A  51      10.468  -4.692  10.973  1.00 95.05           H
ATOM    507  HN  LEU A  51      14.728  -3.452  11.562  1.00 95.05           H
ATOM    508  N   PRO A  52      15.644  -1.145   9.625  1.00 95.89           N
ATOM    509  CA  PRO A  52      16.312  -0.008   8.986  1.00 95.89           C
ATOM    510  C   PRO A  52      16.963  -0.389   7.666  1.00 95.89           C
ATOM    511  O   PRO A  52      16.717   0.246   6.642  1.00 95.89           O
ATOM    512  HA  PRO A  52      15.582   0.761   8.732  1.00 95.89           H
ATOM    513  CB  PRO A  52      17.346   0.434  10.023  1.00 95.89           C
ATOM    514 1HB  PRO A  52      18.308  -0.053   9.863  1.00 95.89           H
ATOM    515 2HB  PRO A  52      17.523   1.509   9.981  1.00 95.89           H
ATOM    516  CG  PRO A  52      16.718   0.017  11.348  1.00 95.89           C
ATOM    517 1HG  PRO A  52      17.462  -0.062  12.141  1.00 95.89           H
ATOM    518 2HG  PRO A  52      15.980   0.742  11.691  1.00 95.89           H
ATOM    519  CD  PRO A  52      16.090  -1.327  11.018  1.00 95.89           C
ATOM    520 1HD  PRO A  52      16.809  -2.142  11.105  1.00 95.89           H
ATOM    521 2HD  PRO A  52      15.263  -1.562  11.688  1.00 95.89           H
ATOM    522  N   PRO A  53      17.806  -1.431   7.659  1.00 96.44           N
ATOM    523  CA  PRO A  53      18.492  -1.837   6.429  1.00 96.44           C
ATOM    524  C   PRO A  53      17.526  -2.059   5.277  1.00 96.44           C
ATOM    525  O   PRO A  53      17.798  -1.654   4.148  1.00 96.44           O
ATOM    526  HA  PRO A  53      19.159  -1.044   6.093  1.00 96.44           H
ATOM    527  CB  PRO A  53      19.210  -3.129   6.825  1.00 96.44           C
ATOM    528 1HB  PRO A  53      18.598  -4.007   6.619  1.00 96.44           H
ATOM    529 2HB  PRO A  53      20.142  -3.255   6.275  1.00 96.44           H
ATOM    530  CG  PRO A  53      19.456  -2.953   8.319  1.00 96.44           C
ATOM    531 1HG  PRO A  53      19.634  -3.907   8.815  1.00 96.44           H
ATOM    532 2HG  PRO A  53      20.334  -2.337   8.514  1.00 96.44           H
ATOM    533  CD  PRO A  53      18.175  -2.290   8.798  1.00 96.44           C
ATOM    534 1HD  PRO A  53      17.397  -3.022   9.015  1.00 96.44           H
ATOM    535 2HD  PRO A  53      18.333  -1.717   9.712  1.00 96.44           H
ATOM    536  N   LEU A  54      16.413  -2.703   5.595  1.00 96.19           N
ATOM    537  CA  LEU A  54      15.462  -3.105   4.573  1.00 96.19           C
ATOM    538  C   LEU A  54      14.785  -1.860   3.995  1.00 96.19           C
ATOM    539  O   LEU A  54      14.647  -1.733   2.779  1.00 96.19           O
ATOM    540  HA  LEU A  54      16.024  -3.593   3.777  1.00 96.19           H
ATOM    541  CB  LEU A  54      14.478  -4.136   5.131  1.00 96.19           C
ATOM    542 1HB  LEU A  54      14.016  -3.720   6.026  1.00 96.19           H
ATOM    543 2HB  LEU A  54      13.683  -4.283   4.400  1.00 96.19           H
ATOM    544  CG  LEU A  54      15.068  -5.503   5.483  1.00 96.19           C
ATOM    545  HG  LEU A  54      15.851  -5.355   6.227  1.00 96.19           H
ATOM    546  CD1 LEU A  54      14.010  -6.410   6.115  1.00 96.19           C
ATOM    547 1HD1 LEU A  54      13.632  -5.947   7.026  1.00 96.19           H
ATOM    548 2HD1 LEU A  54      13.189  -6.554   5.412  1.00 96.19           H
ATOM    549 3HD1 LEU A  54      14.456  -7.375   6.356  1.00 96.19           H
ATOM    550  CD2 LEU A  54      15.722  -6.150   4.261  1.00 96.19           C
ATOM    551 1HD2 LEU A  54      14.976  -6.283   3.477  1.00 96.19           H
ATOM    552 2HD2 LEU A  54      16.523  -5.507   3.895  1.00 96.19           H
ATOM    553 3HD2 LEU A  54      16.133  -7.120   4.539  1.00 96.19           H
ATOM    554  HN  LEU A  54      16.157  -2.950   6.530  1.00 96.19           H
ATOM    555  N   TYR A  55      14.382  -0.974   4.893  1.00 96.46           N
ATOM    556  CA  TYR A  55      13.652   0.218   4.493  1.00 96.46           C
ATOM    557  C   TYR A  55      14.526   1.132   3.633  1.00 96.46           C
ATOM    558  O   TYR A  55      14.029   1.793   2.722  1.00 96.46           O
ATOM    559  HA  TYR A  55      12.786  -0.098   3.912  1.00 96.46           H
ATOM    560  CB  TYR A  55      13.294   0.947   5.790  1.00 96.46           C
ATOM    561 1HB  TYR A  55      14.182   1.008   6.418  1.00 96.46           H
ATOM    562 2HB  TYR A  55      13.002   1.970   5.551  1.00 96.46           H
ATOM    563  CG  TYR A  55      12.168   0.284   6.586  1.00 96.46           C
ATOM    564  CD1 TYR A  55      11.488  -0.793   6.054  1.00 96.46           C
ATOM    565  HD1 TYR A  55      11.753  -1.171   5.066  1.00 96.46           H
ATOM    566  CD2 TYR A  55      11.832   0.762   7.836  1.00 96.46           C
ATOM    567  HD2 TYR A  55      12.369   1.613   8.256  1.00 96.46           H
ATOM    568  CE1 TYR A  55      10.429  -1.417   6.803  1.00 96.46           C
ATOM    569  HE1 TYR A  55       9.884  -2.268   6.395  1.00 96.46           H
ATOM    570  CE2 TYR A  55      10.773   0.138   8.585  1.00 96.46           C
ATOM    571  HE2 TYR A  55      10.498   0.506   9.574  1.00 96.46           H
ATOM    572  CZ  TYR A  55      10.123  -0.921   8.032  1.00 96.46           C
ATOM    573  OH  TYR A  55       9.123  -1.510   8.740  1.00 96.46           O
ATOM    574  HH  TYR A  55       8.731  -2.265   8.214  1.00 96.46           H
ATOM    575  HN  TYR A  55      14.545  -1.059   5.876  1.00 96.46           H
ATOM    576  N   TRP A  56      15.812   1.142   3.952  1.00 96.82           N
ATOM    577  CA  TRP A  56      16.774   1.887   3.158  1.00 96.82           C
ATOM    578  C   TRP A  56      16.870   1.222   1.784  1.00 96.82           C
ATOM    579  O   TRP A  56      16.891   1.905   0.761  1.00 96.82           O
ATOM    580  HA  TRP A  56      16.403   2.906   3.055  1.00 96.82           H
ATOM    581  CB  TRP A  56      18.123   1.975   3.875  1.00 96.82           C
ATOM    582 1HB  TRP A  56      18.283   1.059   4.442  1.00 96.82           H
ATOM    583 2HB  TRP A  56      18.916   2.030   3.129  1.00 96.82           H
ATOM    584  CG  TRP A  56      18.249   3.172   4.820  1.00 96.82           C
ATOM    585  CD1 TRP A  56      18.373   3.160   6.154  1.00 96.82           C
ATOM    586  HD1 TRP A  56      18.401   2.254   6.759  1.00 96.82           H
ATOM    587  CD2 TRP A  56      18.259   4.566   4.445  1.00 96.82           C
ATOM    588  NE1 TRP A  56      18.461   4.439   6.665  1.00 96.82           N
ATOM    589  HE1 TRP A  56      18.558   4.686   7.629  1.00 96.82           H
ATOM    590  CE2 TRP A  56      18.389   5.321   5.593  1.00 96.82           C
ATOM    591  CE3 TRP A  56      18.160   5.168   3.179  1.00 96.82           C
ATOM    592  HE3 TRP A  56      18.057   4.594   2.258  1.00 96.82           H
ATOM    593  CZ2 TRP A  56      18.433   6.720   5.589  1.00 96.82           C
ATOM    594  HZ2 TRP A  56      18.537   7.294   6.510  1.00 96.82           H
ATOM    595  CZ3 TRP A  56      18.206   6.568   3.192  1.00 96.82           C
ATOM    596  HZ3 TRP A  56      18.133   7.086   2.236  1.00 96.82           H
ATOM    597  CH2 TRP A  56      18.337   7.342   4.339  1.00 96.82           C
ATOM    598  HH2 TRP A  56      18.364   8.430   4.265  1.00 96.82           H
ATOM    599  HN  TRP A  56      16.197   0.653   4.734  1.00 96.82           H
ATOM    600  N   LEU A  57      16.925  -0.101   1.804  1.00 96.71           N
ATOM    601  CA  LEU A  57      17.034  -0.865   0.573  1.00 96.71           C
ATOM    602  C   LEU A  57      15.801  -0.604  -0.295  1.00 96.71           C
ATOM    603  O   LEU A  57      15.926  -0.300  -1.481  1.00 96.71           O
ATOM    604  HA  LEU A  57      17.914  -0.503   0.041  1.00 96.71           H
ATOM    605  CB  LEU A  57      17.268  -2.345   0.879  1.00 96.71           C
ATOM    606 1HB  LEU A  57      18.181  -2.434   1.469  1.00 96.71           H
ATOM    607 2HB  LEU A  57      16.449  -2.700   1.505  1.00 96.71           H
ATOM    608  CG  LEU A  57      17.385  -3.271  -0.333  1.00 96.71           C
ATOM    609  HG  LEU A  57      16.515  -3.111  -0.970  1.00 96.71           H
ATOM    610  CD1 LEU A  57      18.623  -2.931  -1.166  1.00 96.71           C
ATOM    611 1HD1 LEU A  57      18.552  -1.902  -1.517  1.00 96.71           H
ATOM    612 2HD1 LEU A  57      19.516  -3.045  -0.552  1.00 96.71           H
ATOM    613 3HD1 LEU A  57      18.681  -3.604  -2.021  1.00 96.71           H
ATOM    614  CD2 LEU A  57      17.368  -4.740   0.095  1.00 96.71           C
ATOM    615 1HD2 LEU A  57      18.206  -4.933   0.764  1.00 96.71           H
ATOM    616 2HD2 LEU A  57      16.433  -4.957   0.611  1.00 96.71           H
ATOM    617 3HD2 LEU A  57      17.452  -5.376  -0.786  1.00 96.71           H
ATOM    618  HN  LEU A  57      16.896  -0.649   2.640  1.00 96.71           H
ATOM    619  N   VAL A  58      14.640  -0.732   0.329  1.00 96.88           N
ATOM    620  CA  VAL A  58      13.385  -0.571  -0.386  1.00 96.88           C
ATOM    621  C   VAL A  58      13.302   0.848  -0.950  1.00 96.88           C
ATOM    622  O   VAL A  58      12.882   1.044  -2.089  1.00 96.88           O
ATOM    623  HA  VAL A  58      13.385  -1.279  -1.215  1.00 96.88           H
ATOM    624  CB  VAL A  58      12.211  -0.918   0.533  1.00 96.88           C
ATOM    625  HB  VAL A  58      12.298  -0.308   1.432  1.00 96.88           H
ATOM    626  CG1 VAL A  58      10.875  -0.585  -0.134  1.00 96.88           C
ATOM    627 1HG1 VAL A  58      10.838   0.480  -0.361  1.00 96.88           H
ATOM    628 2HG1 VAL A  58      10.778  -1.157  -1.057  1.00 96.88           H
ATOM    629 3HG1 VAL A  58      10.059  -0.842   0.540  1.00 96.88           H
ATOM    630  CG2 VAL A  58      12.262  -2.388   0.956  1.00 96.88           C
ATOM    631 1HG2 VAL A  58      12.212  -3.022   0.071  1.00 96.88           H
ATOM    632 2HG2 VAL A  58      13.193  -2.581   1.489  1.00 96.88           H
ATOM    633 3HG2 VAL A  58      11.417  -2.608   1.608  1.00 96.88           H
ATOM    634  HN  VAL A  58      14.548  -0.942   1.302  1.00 96.88           H
ATOM    635  N   PHE A  59      13.711   1.803  -0.127  1.00 97.89           N
ATOM    636  CA  PHE A  59      13.699   3.198  -0.534  1.00 97.89           C
ATOM    637  C   PHE A  59      14.505   3.400  -1.819  1.00 97.89           C
ATOM    638  O   PHE A  59      14.002   3.967  -2.788  1.00 97.89           O
ATOM    639  HA  PHE A  59      12.660   3.474  -0.711  1.00 97.89           H
ATOM    640  CB  PHE A  59      14.352   3.998   0.595  1.00 97.89           C
ATOM    641 1HB  PHE A  59      13.718   3.943   1.480  1.00 97.89           H
ATOM    642 2HB  PHE A  59      15.303   3.532   0.855  1.00 97.89           H
ATOM    643  CG  PHE A  59      14.598   5.469   0.253  1.00 97.89           C
ATOM    644  CD1 PHE A  59      15.869   5.946   0.175  1.00 97.89           C
ATOM    645  HD1 PHE A  59      16.713   5.280   0.356  1.00 97.89           H
ATOM    646  CD2 PHE A  59      13.545   6.300   0.027  1.00 97.89           C
ATOM    647  HD2 PHE A  59      12.526   5.918   0.089  1.00 97.89           H
ATOM    648  CE1 PHE A  59      16.098   7.311  -0.142  1.00 97.89           C
ATOM    649  HE1 PHE A  59      17.117   7.693  -0.205  1.00 97.89           H
ATOM    650  CE2 PHE A  59      13.774   7.665  -0.291  1.00 97.89           C
ATOM    651  HE2 PHE A  59      12.930   8.331  -0.472  1.00 97.89           H
ATOM    652  CZ  PHE A  59      15.045   8.142  -0.369  1.00 97.89           C
ATOM    653  HZ  PHE A  59      15.220   9.189  -0.612  1.00 97.89           H
ATOM    654  HN  PHE A  59      14.044   1.636   0.801  1.00 97.89           H
ATOM    655  N   ILE A  60      15.741   2.926  -1.785  1.00 97.54           N
ATOM    656  CA  ILE A  60      16.673   3.185  -2.870  1.00 97.54           C
ATOM    657  C   ILE A  60      16.139   2.552  -4.156  1.00 97.54           C
ATOM    658  O   ILE A  60      16.040   3.219  -5.186  1.00 97.54           O
ATOM    659  HA  ILE A  60      16.718   4.266  -3.010  1.00 97.54           H
ATOM    660  CB  ILE A  60      18.080   2.718  -2.492  1.00 97.54           C
ATOM    661  HB  ILE A  60      18.011   1.698  -2.114  1.00 97.54           H
ATOM    662  CG1 ILE A  60      18.659   3.579  -1.367  1.00 97.54           C
ATOM    663 1HG1 ILE A  60      18.905   4.568  -1.752  1.00 97.54           H
ATOM    664 2HG1 ILE A  60      17.911   3.716  -0.587  1.00 97.54           H
ATOM    665  CG2 ILE A  60      18.994   2.685  -3.718  1.00 97.54           C
ATOM    666 1HG2 ILE A  60      18.585   1.997  -4.458  1.00 97.54           H
ATOM    667 2HG2 ILE A  60      19.062   3.684  -4.148  1.00 97.54           H
ATOM    668 3HG2 ILE A  60      19.988   2.349  -3.421  1.00 97.54           H
ATOM    669  CD1 ILE A  60      19.911   2.932  -0.772  1.00 97.54           C
ATOM    670 1HD1 ILE A  60      19.657   1.952  -0.367  1.00 97.54           H
ATOM    671 2HD1 ILE A  60      20.666   2.818  -1.550  1.00 97.54           H
ATOM    672 3HD1 ILE A  60      20.303   3.564   0.025  1.00 97.54           H
ATOM    673  HN  ILE A  60      16.109   2.374  -1.036  1.00 97.54           H
ATOM    674  N   VAL A  61      15.810   1.273  -4.056  1.00 96.51           N
ATOM    675  CA  VAL A  61      15.411   0.509  -5.226  1.00 96.51           C
ATOM    676  C   VAL A  61      14.098   1.071  -5.774  1.00 96.51           C
ATOM    677  O   VAL A  61      13.934   1.208  -6.985  1.00 96.51           O
ATOM    678  HA  VAL A  61      16.188   0.634  -5.981  1.00 96.51           H
ATOM    679  CB  VAL A  61      15.325  -0.978  -4.876  1.00 96.51           C
ATOM    680  HB  VAL A  61      14.621  -1.088  -4.051  1.00 96.51           H
ATOM    681  CG1 VAL A  61      14.793  -1.790  -6.058  1.00 96.51           C
ATOM    682 1HG1 VAL A  61      13.797  -1.435  -6.324  1.00 96.51           H
ATOM    683 2HG1 VAL A  61      15.461  -1.670  -6.911  1.00 96.51           H
ATOM    684 3HG1 VAL A  61      14.742  -2.843  -5.782  1.00 96.51           H
ATOM    685  CG2 VAL A  61      16.682  -1.511  -4.410  1.00 96.51           C
ATOM    686 1HG2 VAL A  61      17.415  -1.382  -5.206  1.00 96.51           H
ATOM    687 2HG2 VAL A  61      17.004  -0.962  -3.526  1.00 96.51           H
ATOM    688 3HG2 VAL A  61      16.592  -2.570  -4.168  1.00 96.51           H
ATOM    689  HN  VAL A  61      15.813   0.760  -3.198  1.00 96.51           H
ATOM    690  N   GLY A  62      13.195   1.382  -4.855  1.00 97.25           N
ATOM    691  CA  GLY A  62      11.876   1.859  -5.232  1.00 97.25           C
ATOM    692  C   GLY A  62      11.958   3.244  -5.878  1.00 97.25           C
ATOM    693  O   GLY A  62      11.274   3.514  -6.864  1.00 97.25           O
ATOM    694 1HA  GLY A  62      11.416   1.156  -5.927  1.00 97.25           H
ATOM    695 2HA  GLY A  62      11.235   1.902  -4.352  1.00 97.25           H
ATOM    696  HN  GLY A  62      13.353   1.312  -3.870  1.00 97.25           H
ATOM    697  N   ALA A  63      12.800   4.084  -5.296  1.00 97.35           N
ATOM    698  CA  ALA A  63      12.940   5.452  -5.768  1.00 97.35           C
ATOM    699  C   ALA A  63      13.456   5.439  -7.208  1.00 97.35           C
ATOM    700  O   ALA A  63      12.926   6.143  -8.067  1.00 97.35           O
ATOM    701  HA  ALA A  63      11.952   5.911  -5.749  1.00 97.35           H
ATOM    702  CB  ALA A  63      13.862   6.226  -4.824  1.00 97.35           C
ATOM    703 1HB  ALA A  63      13.436   6.230  -3.821  1.00 97.35           H
ATOM    704 2HB  ALA A  63      14.842   5.749  -4.801  1.00 97.35           H
ATOM    705 3HB  ALA A  63      13.966   7.252  -5.179  1.00 97.35           H
ATOM    706  HN  ALA A  63      13.380   3.845  -4.517  1.00 97.35           H
ATOM    707  N   LEU A  64      14.483   4.632  -7.428  1.00 95.98           N
ATOM    708  CA  LEU A  64      15.094   4.539  -8.743  1.00 95.98           C
ATOM    709  C   LEU A  64      14.076   3.974  -9.735  1.00 95.98           C
ATOM    710  O   LEU A  64      13.918   4.501 -10.836  1.00 95.98           O
ATOM    711  HA  LEU A  64      15.354   5.551  -9.054  1.00 95.98           H
ATOM    712  CB  LEU A  64      16.395   3.738  -8.674  1.00 95.98           C
ATOM    713 1HB  LEU A  64      16.183   2.778  -8.203  1.00 95.98           H
ATOM    714 2HB  LEU A  64      16.724   3.527  -9.692  1.00 95.98           H
ATOM    715  CG  LEU A  64      17.552   4.399  -7.922  1.00 95.98           C
ATOM    716  HG  LEU A  64      17.203   4.661  -6.923  1.00 95.98           H
ATOM    717  CD1 LEU A  64      18.722   3.429  -7.752  1.00 95.98           C
ATOM    718 1HD1 LEU A  64      18.392   2.557  -7.189  1.00 95.98           H
ATOM    719 2HD1 LEU A  64      19.078   3.114  -8.733  1.00 95.98           H
ATOM    720 3HD1 LEU A  64      19.530   3.925  -7.214  1.00 95.98           H
ATOM    721  CD2 LEU A  64      17.979   5.699  -8.606  1.00 95.98           C
ATOM    722 1HD2 LEU A  64      18.302   5.484  -9.625  1.00 95.98           H
ATOM    723 2HD2 LEU A  64      17.137   6.391  -8.631  1.00 95.98           H
ATOM    724 3HD2 LEU A  64      18.802   6.149  -8.051  1.00 95.98           H
ATOM    725  HN  LEU A  64      14.896   4.049  -6.728  1.00 95.98           H
ATOM    726  N   GLY A  65      13.411   2.910  -9.310  1.00 94.88           N
ATOM    727  CA  GLY A  65      12.516   2.184 -10.196  1.00 94.88           C
ATOM    728  C   GLY A  65      11.363   3.075 -10.661  1.00 94.88           C
ATOM    729  O   GLY A  65      11.120   3.206 -11.860  1.00 94.88           O
ATOM    730 1HA  GLY A  65      13.071   1.819 -11.060  1.00 94.88           H
ATOM    731 2HA  GLY A  65      12.119   1.309  -9.680  1.00 94.88           H
ATOM    732  HN  GLY A  65      13.476   2.543  -8.382  1.00 94.88           H
ATOM    733  N   ASN A  66      10.683   3.665  -9.689  1.00 96.62           N
ATOM    734  CA  ASN A  66       9.462   4.400  -9.969  1.00 96.62           C
ATOM    735  C   ASN A  66       9.810   5.703 -10.690  1.00 96.62           C
ATOM    736  O   ASN A  66       9.035   6.189 -11.512  1.00 96.62           O
ATOM    737  HA  ASN A  66       8.860   3.731 -10.584  1.00 96.62           H
ATOM    738  CB  ASN A  66       8.725   4.757  -8.676  1.00 96.62           C
ATOM    739 1HB  ASN A  66       9.428   5.177  -7.957  1.00 96.62           H
ATOM    740 2HB  ASN A  66       7.979   5.525  -8.879  1.00 96.62           H
ATOM    741  CG  ASN A  66       8.046   3.525  -8.074  1.00 96.62           C
ATOM    742  OD1 ASN A  66       7.164   2.921  -8.661  1.00 96.62           O
ATOM    743  ND2 ASN A  66       8.506   3.187  -6.872  1.00 96.62           N
ATOM    744 1HD2 ASN A  66       9.233   3.726  -6.446  1.00 96.62           H
ATOM    745 2HD2 ASN A  66       8.125   2.395  -6.396  1.00 96.62           H
ATOM    746  HN  ASN A  66      10.954   3.646  -8.726  1.00 96.62           H
ATOM    747  N   SER A  67      10.978   6.234 -10.356  1.00 95.48           N
ATOM    748  CA  SER A  67      11.483   7.417 -11.031  1.00 95.48           C
ATOM    749  C   SER A  67      11.691   7.122 -12.517  1.00 95.48           C
ATOM    750  O   SER A  67      11.430   7.974 -13.365  1.00 95.48           O
ATOM    751  HA  SER A  67      10.714   8.177 -10.895  1.00 95.48           H
ATOM    752  CB  SER A  67      12.790   7.897 -10.396  1.00 95.48           C
ATOM    753 1HB  SER A  67      13.531   7.099 -10.445  1.00 95.48           H
ATOM    754 2HB  SER A  67      13.186   8.734 -10.971  1.00 95.48           H
ATOM    755  OG  SER A  67      12.611   8.295  -9.040  1.00 95.48           O
ATOM    756  HG  SER A  67      13.079   7.654  -8.431  1.00 95.48           H
ATOM    757  HN  SER A  67      11.573   5.869  -9.639  1.00 95.48           H
ATOM    758  N   LEU A  68      12.160   5.913 -12.788  1.00 93.10           N
ATOM    759  CA  LEU A  68      12.384   5.487 -14.159  1.00 93.10           C
ATOM    760  C   LEU A  68      11.043   5.415 -14.893  1.00 93.10           C
ATOM    761  O   LEU A  68      10.948   5.799 -16.057  1.00 93.10           O
ATOM    762  HA  LEU A  68      13.001   6.246 -14.640  1.00 93.10           H
ATOM    763  CB  LEU A  68      13.173   4.176 -14.191  1.00 93.10           C
ATOM    764 1HB  LEU A  68      14.104   4.323 -13.644  1.00 93.10           H
ATOM    765 2HB  LEU A  68      12.603   3.419 -13.653  1.00 93.10           H
ATOM    766  CG  LEU A  68      13.511   3.630 -15.580  1.00 93.10           C
ATOM    767  HG  LEU A  68      12.584   3.543 -16.147  1.00 93.10           H
ATOM    768  CD1 LEU A  68      14.419   4.596 -16.343  1.00 93.10           C
ATOM    769 1HD1 LEU A  68      13.914   5.555 -16.458  1.00 93.10           H
ATOM    770 2HD1 LEU A  68      15.346   4.738 -15.789  1.00 93.10           H
ATOM    771 3HD1 LEU A  68      14.643   4.183 -17.327  1.00 93.10           H
ATOM    772  CD2 LEU A  68      14.116   2.228 -15.485  1.00 93.10           C
ATOM    773 1HD2 LEU A  68      15.030   2.266 -14.893  1.00 93.10           H
ATOM    774 2HD2 LEU A  68      13.402   1.556 -15.009  1.00 93.10           H
ATOM    775 3HD2 LEU A  68      14.346   1.863 -16.486  1.00 93.10           H
ATOM    776  HN  LEU A  68      12.384   5.231 -12.092  1.00 93.10           H
ATOM    777  N   VAL A  69      10.041   4.921 -14.181  1.00 93.44           N
ATOM    778  CA  VAL A  69       8.718   4.763 -14.760  1.00 93.44           C
ATOM    779  C   VAL A  69       8.205   6.126 -15.228  1.00 93.44           C
ATOM    780  O   VAL A  69       7.693   6.253 -16.339  1.00 93.44           O
ATOM    781  HA  VAL A  69       8.815   4.108 -15.626  1.00 93.44           H
ATOM    782  CB  VAL A  69       7.785   4.085 -13.755  1.00 93.44           C
ATOM    783  HB  VAL A  69       7.796   4.672 -12.837  1.00 93.44           H
ATOM    784  CG1 VAL A  69       6.346   4.056 -14.277  1.00 93.44           C
ATOM    785 1HG1 VAL A  69       6.000   5.075 -14.443  1.00 93.44           H
ATOM    786 2HG1 VAL A  69       6.311   3.502 -15.215  1.00 93.44           H
ATOM    787 3HG1 VAL A  69       5.704   3.568 -13.543  1.00 93.44           H
ATOM    788  CG2 VAL A  69       8.274   2.675 -13.417  1.00 93.44           C
ATOM    789 1HG2 VAL A  69       8.306   2.074 -14.326  1.00 93.44           H
ATOM    790 2HG2 VAL A  69       9.273   2.731 -12.984  1.00 93.44           H
ATOM    791 3HG2 VAL A  69       7.592   2.216 -12.701  1.00 93.44           H
ATOM    792  HN  VAL A  69      10.122   4.632 -13.227  1.00 93.44           H
ATOM    793  N   ILE A  70       8.359   7.112 -14.356  1.00 94.22           N
ATOM    794  CA  ILE A  70       7.882   8.452 -14.650  1.00 94.22           C
ATOM    795  C   ILE A  70       8.641   9.005 -15.858  1.00 94.22           C
ATOM    796  O   ILE A  70       8.045   9.618 -16.742  1.00 94.22           O
ATOM    797  HA  ILE A  70       6.827   8.374 -14.912  1.00 94.22           H
ATOM    798  CB  ILE A  70       7.975   9.339 -13.406  1.00 94.22           C
ATOM    799  HB  ILE A  70       8.990   9.271 -13.014  1.00 94.22           H
ATOM    800  CG1 ILE A  70       7.032   8.844 -12.308  1.00 94.22           C
ATOM    801 1HG1 ILE A  70       6.000   8.908 -12.654  1.00 94.22           H
ATOM    802 2HG1 ILE A  70       7.233   7.793 -12.098  1.00 94.22           H
ATOM    803  CG2 ILE A  70       7.724  10.806 -13.759  1.00 94.22           C
ATOM    804 1HG2 ILE A  70       8.468  11.139 -14.482  1.00 94.22           H
ATOM    805 2HG2 ILE A  70       6.727  10.911 -14.189  1.00 94.22           H
ATOM    806 3HG2 ILE A  70       7.796  11.414 -12.857  1.00 94.22           H
ATOM    807  CD1 ILE A  70       7.199   9.667 -11.029  1.00 94.22           C
ATOM    808 1HD1 ILE A  70       8.226   9.581 -10.674  1.00 94.22           H
ATOM    809 2HD1 ILE A  70       6.974  10.713 -11.238  1.00 94.22           H
ATOM    810 3HD1 ILE A  70       6.518   9.294 -10.265  1.00 94.22           H
ATOM    811  HN  ILE A  70       8.799   7.006 -13.464  1.00 94.22           H
ATOM    812  N   LEU A  71       9.945   8.769 -15.856  1.00 91.71           N
ATOM    813  CA  LEU A  71      10.807   9.321 -16.887  1.00 91.71           C
ATOM    814  C   LEU A  71      10.436   8.705 -18.238  1.00 91.71           C
ATOM    815  O   LEU A  71      10.382   9.404 -19.249  1.00 91.71           O
ATOM    816  HA  LEU A  71      10.617  10.393 -16.933  1.00 91.71           H
ATOM    817  CB  LEU A  71      12.278   9.137 -16.511  1.00 91.71           C
ATOM    818 1HB  LEU A  71      12.427   9.530 -15.505  1.00 91.71           H
ATOM    819 2HB  LEU A  71      12.492   8.069 -16.471  1.00 91.71           H
ATOM    820  CG  LEU A  71      13.297   9.798 -17.442  1.00 91.71           C
ATOM    821  HG  LEU A  71      12.897  10.763 -17.755  1.00 91.71           H
ATOM    822  CD1 LEU A  71      14.613  10.069 -16.711  1.00 91.71           C
ATOM    823 1HD1 LEU A  71      14.429  10.733 -15.866  1.00 91.71           H
ATOM    824 2HD1 LEU A  71      15.029   9.129 -16.350  1.00 91.71           H
ATOM    825 3HD1 LEU A  71      15.319  10.539 -17.395  1.00 91.71           H
ATOM    826  CD2 LEU A  71      13.505   8.964 -18.707  1.00 91.71           C
ATOM    827 1HD2 LEU A  71      13.872   7.974 -18.434  1.00 91.71           H
ATOM    828 2HD2 LEU A  71      12.558   8.866 -19.238  1.00 91.71           H
ATOM    829 3HD2 LEU A  71      14.233   9.456 -19.351  1.00 91.71           H
ATOM    830  HN  LEU A  71      10.411   8.214 -15.168  1.00 91.71           H
ATOM    831  N   VAL A  72      10.191   7.403 -18.212  1.00 90.12           N
ATOM    832  CA  VAL A  72       9.821   6.687 -19.421  1.00 90.12           C
ATOM    833  C   VAL A  72       8.515   7.264 -19.971  1.00 90.12           C
ATOM    834  O   VAL A  72       8.389   7.488 -21.173  1.00 90.12           O
ATOM    835  HA  VAL A  72      10.611   6.848 -20.154  1.00 90.12           H
ATOM    836  CB  VAL A  72       9.738   5.186 -19.135  1.00 90.12           C
ATOM    837  HB  VAL A  72       9.078   5.044 -18.279  1.00 90.12           H
ATOM    838  CG1 VAL A  72       9.135   4.434 -20.323  1.00 90.12           C
ATOM    839 1HG1 VAL A  72       8.130   4.809 -20.519  1.00 90.12           H
ATOM    840 2HG1 VAL A  72       9.758   4.588 -21.204  1.00 90.12           H
ATOM    841 3HG1 VAL A  72       9.088   3.370 -20.094  1.00 90.12           H
ATOM    842  CG2 VAL A  72      11.111   4.621 -18.768  1.00 90.12           C
ATOM    843 1HG2 VAL A  72      11.803   4.782 -19.595  1.00 90.12           H
ATOM    844 2HG2 VAL A  72      11.486   5.126 -17.878  1.00 90.12           H
ATOM    845 3HG2 VAL A  72      11.024   3.553 -18.570  1.00 90.12           H
ATOM    846  HN  VAL A  72      10.241   6.841 -17.386  1.00 90.12           H
ATOM    847  N   TYR A  73       7.575   7.488 -19.063  1.00 89.71           N
ATOM    848  CA  TYR A  73       6.286   8.039 -19.441  1.00 89.71           C
ATOM    849  C   TYR A  73       6.447   9.413 -20.095  1.00 89.71           C
ATOM    850  O   TYR A  73       5.747   9.735 -21.054  1.00 89.71           O
ATOM    851  HA  TYR A  73       5.825   7.357 -20.156  1.00 89.71           H
ATOM    852  CB  TYR A  73       5.496   8.196 -18.140  1.00 89.71           C
ATOM    853 1HB  TYR A  73       5.431   7.226 -17.648  1.00 89.71           H
ATOM    854 2HB  TYR A  73       6.046   8.858 -17.471  1.00 89.71           H
ATOM    855  CG  TYR A  73       4.083   8.750 -18.333  1.00 89.71           C
ATOM    856  CD1 TYR A  73       3.876  10.114 -18.372  1.00 89.71           C
ATOM    857  HD1 TYR A  73       4.719  10.796 -18.265  1.00 89.71           H
ATOM    858  CD2 TYR A  73       3.016   7.886 -18.468  1.00 89.71           C
ATOM    859  HD2 TYR A  73       3.179   6.808 -18.438  1.00 89.71           H
ATOM    860  CE1 TYR A  73       2.546  10.635 -18.553  1.00 89.71           C
ATOM    861  HE1 TYR A  73       2.368  11.710 -18.585  1.00 89.71           H
ATOM    862  CE2 TYR A  73       1.686   8.407 -18.649  1.00 89.71           C
ATOM    863  HE2 TYR A  73       0.834   7.736 -18.757  1.00 89.71           H
ATOM    864  CZ  TYR A  73       1.516   9.756 -18.683  1.00 89.71           C
ATOM    865  OH  TYR A  73       0.260  10.248 -18.854  1.00 89.71           O
ATOM    866  HH  TYR A  73      -0.377   9.501 -19.046  1.00 89.71           H
ATOM    867  HN  TYR A  73       7.685   7.299 -18.087  1.00 89.71           H
ATOM    868  N   TRP A  74       7.374  10.187 -19.550  1.00 88.38           N
ATOM    869  CA  TRP A  74       7.537  11.569 -19.969  1.00 88.38           C
ATOM    870  C   TRP A  74       8.013  11.569 -21.422  1.00 88.38           C
ATOM    871  O   TRP A  74       7.402  12.205 -22.280  1.00 88.38           O
ATOM    872  HA  TRP A  74       6.564  12.056 -19.895  1.00 88.38           H
ATOM    873  CB  TRP A  74       8.483  12.319 -19.029  1.00 88.38           C
ATOM    874 1HB  TRP A  74       8.237  12.060 -17.999  1.00 88.38           H
ATOM    875 2HB  TRP A  74       9.503  11.977 -19.208  1.00 88.38           H
ATOM    876  CG  TRP A  74       8.436  13.841 -19.183  1.00 88.38           C
ATOM    877  CD1 TRP A  74       9.186  14.613 -19.981  1.00 88.38           C
ATOM    878  HD1 TRP A  74       9.959  14.235 -20.650  1.00 88.38           H
ATOM    879  CD2 TRP A  74       7.558  14.748 -18.485  1.00 88.38           C
ATOM    880  NE1 TRP A  74       8.857  15.947 -19.848  1.00 88.38           N
ATOM    881  HE1 TRP A  74       9.277  16.711 -20.338  1.00 88.38           H
ATOM    882  CE2 TRP A  74       7.836  16.032 -18.910  1.00 88.38           C
ATOM    883  CE3 TRP A  74       6.562  14.494 -17.526  1.00 88.38           C
ATOM    884  HE3 TRP A  74       6.324  13.490 -17.174  1.00 88.38           H
ATOM    885  CZ2 TRP A  74       7.162  17.161 -18.430  1.00 88.38           C
ATOM    886  HZ2 TRP A  74       7.400  18.165 -18.781  1.00 88.38           H
ATOM    887  CZ3 TRP A  74       5.898  15.633 -17.056  1.00 88.38           C
ATOM    888  HZ3 TRP A  74       5.115  15.492 -16.310  1.00 88.38           H
ATOM    889  CH2 TRP A  74       6.166  16.932 -17.473  1.00 88.38           C
ATOM    890  HH2 TRP A  74       5.602  17.767 -17.058  1.00 88.38           H
ATOM    891  HN  TRP A  74       8.006   9.885 -18.835  1.00 88.38           H
ATOM    892  N   TYR A  75       9.101  10.849 -21.655  1.00 85.72           N
ATOM    893  CA  TYR A  75       9.809  10.951 -22.920  1.00 85.72           C
ATOM    894  C   TYR A  75       9.213  10.001 -23.961  1.00 85.72           C
ATOM    895  O   TYR A  75       9.613  10.018 -25.123  1.00 85.72           O
ATOM    896  HA  TYR A  75       9.714  11.976 -23.277  1.00 85.72           H
ATOM    897  CB  TYR A  75      11.252  10.530 -22.630  1.00 85.72           C
ATOM    898 1HB  TYR A  75      11.240   9.643 -21.996  1.00 85.72           H
ATOM    899 2HB  TYR A  75      11.731  10.245 -23.567  1.00 85.72           H
ATOM    900  CG  TYR A  75      12.092  11.614 -21.952  1.00 85.72           C
ATOM    901  CD1 TYR A  75      12.615  12.649 -22.700  1.00 85.72           C
ATOM    902  HD1 TYR A  75      12.429  12.695 -23.773  1.00 85.72           H
ATOM    903  CD2 TYR A  75      12.328  11.555 -20.594  1.00 85.72           C
ATOM    904  HD2 TYR A  75      11.915  10.737 -20.004  1.00 85.72           H
ATOM    905  CE1 TYR A  75      13.406  13.670 -22.062  1.00 85.72           C
ATOM    906  HE1 TYR A  75      13.825  14.493 -22.640  1.00 85.72           H
ATOM    907  CE2 TYR A  75      13.119  12.575 -19.956  1.00 85.72           C
ATOM    908  HE2 TYR A  75      13.313  12.541 -18.884  1.00 85.72           H
ATOM    909  CZ  TYR A  75      13.619  13.582 -20.721  1.00 85.72           C
ATOM    910  OH  TYR A  75      14.366  14.546 -20.119  1.00 85.72           O
ATOM    911  HH  TYR A  75      14.662  15.221 -20.794  1.00 85.72           H
ATOM    912  HN  TYR A  75       9.497  10.207 -20.999  1.00 85.72           H
ATOM    913  N   CYS A  76       8.265   9.195 -23.505  1.00 80.32           N
ATOM    914  CA  CYS A  76       7.593   8.256 -24.387  1.00 80.32           C
ATOM    915  C   CYS A  76       6.819   9.054 -25.438  1.00 80.32           C
ATOM    916  O   CYS A  76       5.876   9.772 -25.107  1.00 80.32           O
ATOM    917  HA  CYS A  76       8.372   7.654 -24.855  1.00 80.32           H
ATOM    918  CB  CYS A  76       6.683   7.302 -23.611  1.00 80.32           C
ATOM    919 1HB  CYS A  76       7.275   6.711 -22.912  1.00 80.32           H
ATOM    920 2HB  CYS A  76       5.966   7.871 -23.019  1.00 80.32           H
ATOM    921  SG  CYS A  76       5.799   6.197 -24.771  1.00 80.32           S
ATOM    922  HG  CYS A  76       6.886   5.587 -25.236  1.00 80.32           H
ATOM    923  HN  CYS A  76       7.955   9.177 -22.554  1.00 80.32           H
ATOM    924  N   THR A  77       7.245   8.902 -26.683  1.00 75.33           N
ATOM    925  CA  THR A  77       6.739   9.742 -27.756  1.00 75.33           C
ATOM    926  C   THR A  77       5.371   9.241 -28.224  1.00 75.33           C
ATOM    927  O   THR A  77       4.677   9.929 -28.971  1.00 75.33           O
ATOM    928  HA  THR A  77       6.594  10.749 -27.364  1.00 75.33           H
ATOM    929  CB  THR A  77       7.789   9.773 -28.868  1.00 75.33           C
ATOM    930  HB  THR A  77       7.481  10.436 -29.676  1.00 75.33           H
ATOM    931  OG1 THR A  77       7.955   8.403 -29.226  1.00 75.33           O
ATOM    932  HG1 THR A  77       8.397   8.335 -30.121  1.00 75.33           H
ATOM    933  CG2 THR A  77       9.169  10.195 -28.359  1.00 75.33           C
ATOM    934 1HG2 THR A  77       9.506   9.491 -27.599  1.00 75.33           H
ATOM    935 2HG2 THR A  77       9.107  11.194 -27.929  1.00 75.33           H
ATOM    936 3HG2 THR A  77       9.876  10.200 -29.189  1.00 75.33           H
ATOM    937  HN  THR A  77       7.923   8.222 -26.963  1.00 75.33           H
ATOM    938  N   ARG A  78       5.025   8.047 -27.767  1.00 76.56           N
ATOM    939  CA  ARG A  78       3.789   7.412 -28.191  1.00 76.56           C
ATOM    940  C   ARG A  78       2.604   7.984 -27.409  1.00 76.56           C
ATOM    941  O   ARG A  78       2.747   8.365 -26.248  1.00 76.56           O
ATOM    942  HA  ARG A  78       3.706   7.644 -29.253  1.00 76.56           H
ATOM    943  CB  ARG A  78       3.846   5.898 -27.980  1.00 76.56           C
ATOM    944 1HB  ARG A  78       3.153   5.406 -28.662  1.00 76.56           H
ATOM    945 2HB  ARG A  78       4.844   5.531 -28.221  1.00 76.56           H
ATOM    946  CG  ARG A  78       3.497   5.531 -26.537  1.00 76.56           C
ATOM    947 1HG  ARG A  78       4.037   6.184 -25.851  1.00 76.56           H
ATOM    948 2HG  ARG A  78       2.434   5.696 -26.363  1.00 76.56           H
ATOM    949  CD  ARG A  78       3.847   4.071 -26.242  1.00 76.56           C
ATOM    950 1HD  ARG A  78       3.086   3.414 -26.663  1.00 76.56           H
ATOM    951 2HD  ARG A  78       4.792   3.811 -26.719  1.00 76.56           H
ATOM    952  NE  ARG A  78       3.944   3.859 -24.780  1.00 76.56           N
ATOM    953  HE  ARG A  78       4.836   3.610 -24.401  1.00 76.56           H
ATOM    954  CZ  ARG A  78       2.913   3.980 -23.933  1.00 76.56           C
ATOM    955  NH1 ARG A  78       1.696   4.311 -24.386  1.00 76.56           N
ATOM    956 1HH1 ARG A  78       1.552   4.471 -25.363  1.00 76.56           H
ATOM    957 2HH1 ARG A  78       0.932   4.399 -23.747  1.00 76.56           H
ATOM    958  NH2 ARG A  78       3.117   3.764 -22.627  1.00 76.56           N
ATOM    959 1HH2 ARG A  78       2.358   3.850 -21.981  1.00 76.56           H
ATOM    960 2HH2 ARG A  78       4.028   3.517 -22.297  1.00 76.56           H
ATOM    961  HN  ARG A  78       5.573   7.516 -27.120  1.00 76.56           H
ATOM    962  N   VAL A  79       1.461   8.026 -28.077  1.00 80.72           N
ATOM    963  CA  VAL A  79       0.236   8.476 -27.437  1.00 80.72           C
ATOM    964  C   VAL A  79       0.041   7.712 -26.126  1.00 80.72           C
ATOM    965  O   VAL A  79       0.180   6.491 -26.088  1.00 80.72           O
ATOM    966  HA  VAL A  79       0.353   9.536 -27.211  1.00 80.72           H
ATOM    967  CB  VAL A  79      -0.944   8.324 -28.399  1.00 80.72           C
ATOM    968  HB  VAL A  79      -1.109   7.258 -28.560  1.00 80.72           H
ATOM    969  CG1 VAL A  79      -2.221   8.912 -27.797  1.00 80.72           C
ATOM    970 1HG1 VAL A  79      -2.458   8.392 -26.868  1.00 80.72           H
ATOM    971 2HG1 VAL A  79      -2.072   9.972 -27.592  1.00 80.72           H
ATOM    972 3HG1 VAL A  79      -3.044   8.790 -28.501  1.00 80.72           H
ATOM    973  CG2 VAL A  79      -0.632   8.961 -29.754  1.00 80.72           C
ATOM    974 1HG2 VAL A  79      -0.428  10.023 -29.618  1.00 80.72           H
ATOM    975 2HG2 VAL A  79       0.241   8.477 -30.192  1.00 80.72           H
ATOM    976 3HG2 VAL A  79      -1.487   8.839 -30.419  1.00 80.72           H
ATOM    977  HN  VAL A  79       1.363   7.761 -29.036  1.00 80.72           H
ATOM    978  N   LYS A  80      -0.278   8.464 -25.082  1.00 84.42           N
ATOM    979  CA  LYS A  80      -0.556   7.866 -23.787  1.00 84.42           C
ATOM    980  C   LYS A  80      -1.847   7.050 -23.874  1.00 84.42           C
ATOM    981  O   LYS A  80      -2.641   7.233 -24.796  1.00 84.42           O
ATOM    982  HA  LYS A  80       0.266   7.189 -23.556  1.00 84.42           H
ATOM    983  CB  LYS A  80      -0.579   8.939 -22.696  1.00 84.42           C
ATOM    984 1HB  LYS A  80      -1.464   9.565 -22.814  1.00 84.42           H
ATOM    985 2HB  LYS A  80      -0.654   8.465 -21.717  1.00 84.42           H
ATOM    986  CG  LYS A  80       0.679   9.808 -22.755  1.00 84.42           C
ATOM    987 1HG  LYS A  80       0.683  10.385 -23.679  1.00 84.42           H
ATOM    988 2HG  LYS A  80       0.670  10.523 -21.932  1.00 84.42           H
ATOM    989  CD  LYS A  80       1.942   8.948 -22.677  1.00 84.42           C
ATOM    990 1HD  LYS A  80       1.852   8.236 -21.857  1.00 84.42           H
ATOM    991 2HD  LYS A  80       2.049   8.368 -23.593  1.00 84.42           H
ATOM    992  CE  LYS A  80       3.184   9.818 -22.470  1.00 84.42           C
ATOM    993 1HE  LYS A  80       3.054  10.774 -22.976  1.00 84.42           H
ATOM    994 2HE  LYS A  80       3.313  10.033 -21.409  1.00 84.42           H
ATOM    995  NZ  LYS A  80       4.388   9.133 -22.992  1.00 84.42           N
ATOM    996 1HZ  LYS A  80       5.217   9.645 -22.710  1.00 84.42           H
ATOM    997 2HZ  LYS A  80       4.430   8.191 -22.620  1.00 84.42           H
ATOM    998 3HZ  LYS A  80       4.343   9.095 -24.005  1.00 84.42           H
ATOM    999  HN  LYS A  80      -0.347   9.461 -25.111  1.00 84.42           H
ATOM   1000  N   THR A  81      -2.018   6.166 -22.901  1.00 84.98           N
ATOM   1001  CA  THR A  81      -3.275   5.454 -22.749  1.00 84.98           C
ATOM   1002  C   THR A  81      -3.778   5.562 -21.309  1.00 84.98           C
ATOM   1003  O   THR A  81      -3.026   5.936 -20.411  1.00 84.98           O
ATOM   1004  HA  THR A  81      -4.020   5.932 -23.385  1.00 84.98           H
ATOM   1005  CB  THR A  81      -3.059   4.011 -23.211  1.00 84.98           C
ATOM   1006  HB  THR A  81      -4.002   3.464 -23.232  1.00 84.98           H
ATOM   1007  OG1 THR A  81      -2.074   3.504 -22.316  1.00 84.98           O
ATOM   1008  HG1 THR A  81      -1.186   3.919 -22.513  1.00 84.98           H
ATOM   1009  CG2 THR A  81      -2.392   3.929 -24.585  1.00 84.98           C
ATOM   1010 1HG2 THR A  81      -1.418   4.418 -24.546  1.00 84.98           H
ATOM   1011 2HG2 THR A  81      -3.019   4.428 -25.324  1.00 84.98           H
ATOM   1012 3HG2 THR A  81      -2.263   2.884 -24.865  1.00 84.98           H
ATOM   1013  HN  THR A  81      -1.317   5.935 -22.226  1.00 84.98           H
ATOM   1014  N   MET A  82      -5.049   5.228 -21.133  1.00 87.81           N
ATOM   1015  CA  MET A  82      -5.659   5.275 -19.815  1.00 87.81           C
ATOM   1016  C   MET A  82      -4.875   4.421 -18.817  1.00 87.81           C
ATOM   1017  O   MET A  82      -4.686   4.819 -17.669  1.00 87.81           O
ATOM   1018  HA  MET A  82      -5.626   6.322 -19.513  1.00 87.81           H
ATOM   1019  CB  MET A  82      -7.099   4.766 -19.901  1.00 87.81           C
ATOM   1020 1HB  MET A  82      -7.688   5.433 -20.532  1.00 87.81           H
ATOM   1021 2HB  MET A  82      -7.114   3.784 -20.375  1.00 87.81           H
ATOM   1022  CG  MET A  82      -7.734   4.677 -18.512  1.00 87.81           C
ATOM   1023 1HG  MET A  82      -7.358   3.798 -17.987  1.00 87.81           H
ATOM   1024 2HG  MET A  82      -7.452   5.547 -17.918  1.00 87.81           H
ATOM   1025  SD  MET A  82      -9.510   4.587 -18.656  1.00 87.81           S
ATOM   1026  CE  MET A  82      -9.974   4.869 -16.956  1.00 87.81           C
ATOM   1027 1HE  MET A  82      -9.541   4.091 -16.327  1.00 87.81           H
ATOM   1028 2HE  MET A  82      -9.605   5.843 -16.635  1.00 87.81           H
ATOM   1029 3HE  MET A  82     -11.060   4.846 -16.867  1.00 87.81           H
ATOM   1030  HN  MET A  82      -5.656   4.931 -21.870  1.00 87.81           H
ATOM   1031  N   THR A  83      -4.438   3.264 -19.292  1.00 86.12           N
ATOM   1032  CA  THR A  83      -3.586   2.400 -18.492  1.00 86.12           C
ATOM   1033  C   THR A  83      -2.326   3.151 -18.055  1.00 86.12           C
ATOM   1034  O   THR A  83      -1.916   3.063 -16.899  1.00 86.12           O
ATOM   1035  HA  THR A  83      -4.126   2.128 -17.585  1.00 86.12           H
ATOM   1036  CB  THR A  83      -3.291   1.140 -19.308  1.00 86.12           C
ATOM   1037  HB  THR A  83      -2.711   1.381 -20.199  1.00 86.12           H
ATOM   1038  OG1 THR A  83      -4.575   0.571 -19.545  1.00 86.12           O
ATOM   1039  HG1 THR A  83      -5.288   1.174 -19.187  1.00 86.12           H
ATOM   1040  CG2 THR A  83      -2.555   0.074 -18.493  1.00 86.12           C
ATOM   1041 1HG2 THR A  83      -3.166  -0.215 -17.638  1.00 86.12           H
ATOM   1042 2HG2 THR A  83      -1.605   0.477 -18.142  1.00 86.12           H
ATOM   1043 3HG2 THR A  83      -2.370  -0.798 -19.120  1.00 86.12           H
ATOM   1044  HN  THR A  83      -4.658   2.914 -20.203  1.00 86.12           H
ATOM   1045  N   ASP A  84      -1.747   3.872 -19.004  1.00 88.27           N
ATOM   1046  CA  ASP A  84      -0.486   4.552 -18.763  1.00 88.27           C
ATOM   1047  C   ASP A  84      -0.686   5.622 -17.687  1.00 88.27           C
ATOM   1048  O   ASP A  84       0.204   5.863 -16.873  1.00 88.27           O
ATOM   1049  HA  ASP A  84       0.205   3.770 -18.449  1.00 88.27           H
ATOM   1050  CB  ASP A  84       0.018   5.245 -20.030  1.00 88.27           C
ATOM   1051 1HB  ASP A  84      -0.658   6.058 -20.298  1.00 88.27           H
ATOM   1052 2HB  ASP A  84       0.994   5.692 -19.841  1.00 88.27           H
ATOM   1053  CG  ASP A  84       0.120   4.255 -21.192  1.00 88.27           C
ATOM   1054  OD1 ASP A  84       0.847   3.253 -21.022  1.00 88.27           O
ATOM   1055  OD2 ASP A  84      -0.532   4.523 -22.225  1.00 88.27           O
ATOM   1056  HN  ASP A  84      -2.125   3.995 -19.922  1.00 88.27           H
ATOM   1057  N   MET A  85      -1.861   6.234 -17.718  1.00 92.04           N
ATOM   1058  CA  MET A  85      -2.190   7.272 -16.755  1.00 92.04           C
ATOM   1059  C   MET A  85      -2.206   6.713 -15.331  1.00 92.04           C
ATOM   1060  O   MET A  85      -1.686   7.339 -14.409  1.00 92.04           O
ATOM   1061  HA  MET A  85      -1.403   8.020 -16.850  1.00 92.04           H
ATOM   1062  CB  MET A  85      -3.562   7.861 -17.088  1.00 92.04           C
ATOM   1063 1HB  MET A  85      -3.581   8.181 -18.130  1.00 92.04           H
ATOM   1064 2HB  MET A  85      -4.328   7.094 -16.976  1.00 92.04           H
ATOM   1065  CG  MET A  85      -3.884   9.049 -16.178  1.00 92.04           C
ATOM   1066 1HG  MET A  85      -4.880   9.429 -16.402  1.00 92.04           H
ATOM   1067 2HG  MET A  85      -3.891   8.728 -15.137  1.00 92.04           H
ATOM   1068  SD  MET A  85      -2.673  10.340 -16.409  1.00 92.04           S
ATOM   1069  CE  MET A  85      -3.119  10.893 -18.047  1.00 92.04           C
ATOM   1070 1HE  MET A  85      -3.022  10.065 -18.749  1.00 92.04           H
ATOM   1071 2HE  MET A  85      -4.149  11.248 -18.043  1.00 92.04           H
ATOM   1072 3HE  MET A  85      -2.456  11.705 -18.349  1.00 92.04           H
ATOM   1073  HN  MET A  85      -2.579   6.033 -18.384  1.00 92.04           H
ATOM   1074  N   PHE A  86      -2.808   5.540 -15.197  1.00 93.40           N
ATOM   1075  CA  PHE A  86      -2.915   4.899 -13.897  1.00 93.40           C
ATOM   1076  C   PHE A  86      -1.550   4.402 -13.417  1.00 93.40           C
ATOM   1077  O   PHE A  86      -1.225   4.515 -12.236  1.00 93.40           O
ATOM   1078  HA  PHE A  86      -3.295   5.644 -13.199  1.00 93.40           H
ATOM   1079  CB  PHE A  86      -3.850   3.700 -14.066  1.00 93.40           C
ATOM   1080 1HB  PHE A  86      -3.451   3.046 -14.841  1.00 93.40           H
ATOM   1081 2HB  PHE A  86      -3.860   3.126 -13.139  1.00 93.40           H
ATOM   1082  CG  PHE A  86      -5.288   4.078 -14.429  1.00 93.40           C
ATOM   1083  CD1 PHE A  86      -5.851   5.197 -13.899  1.00 93.40           C
ATOM   1084  HD1 PHE A  86      -5.279   5.824 -13.215  1.00 93.40           H
ATOM   1085  CD2 PHE A  86      -6.002   3.296 -15.283  1.00 93.40           C
ATOM   1086  HD2 PHE A  86      -5.550   2.400 -15.708  1.00 93.40           H
ATOM   1087  CE1 PHE A  86      -7.185   5.548 -14.236  1.00 93.40           C
ATOM   1088  HE1 PHE A  86      -7.637   6.444 -13.811  1.00 93.40           H
ATOM   1089  CE2 PHE A  86      -7.336   3.648 -15.620  1.00 93.40           C
ATOM   1090  HE2 PHE A  86      -7.908   3.021 -16.304  1.00 93.40           H
ATOM   1091  CZ  PHE A  86      -7.899   4.766 -15.090  1.00 93.40           C
ATOM   1092  HZ  PHE A  86      -8.923   5.036 -15.349  1.00 93.40           H
ATOM   1093  HN  PHE A  86      -3.217   5.031 -15.954  1.00 93.40           H
ATOM   1094  N   LEU A  87      -0.788   3.862 -14.357  1.00 90.62           N
ATOM   1095  CA  LEU A  87       0.533   3.344 -14.044  1.00 90.62           C
ATOM   1096  C   LEU A  87       1.419   4.488 -13.544  1.00 90.62           C
ATOM   1097  O   LEU A  87       2.260   4.289 -12.669  1.00 90.62           O
ATOM   1098  HA  LEU A  87       0.417   2.620 -13.238  1.00 90.62           H
ATOM   1099  CB  LEU A  87       1.114   2.596 -15.245  1.00 90.62           C
ATOM   1100 1HB  LEU A  87       1.099   3.264 -16.106  1.00 90.62           H
ATOM   1101 2HB  LEU A  87       2.159   2.369 -15.036  1.00 90.62           H
ATOM   1102  CG  LEU A  87       0.406   1.296 -15.632  1.00 90.62           C
ATOM   1103  HG  LEU A  87      -0.646   1.519 -15.808  1.00 90.62           H
ATOM   1104  CD1 LEU A  87       0.973   0.730 -16.935  1.00 90.62           C
ATOM   1105 1HD1 LEU A  87       0.834   1.455 -17.737  1.00 90.62           H
ATOM   1106 2HD1 LEU A  87       2.036   0.526 -16.811  1.00 90.62           H
ATOM   1107 3HD1 LEU A  87       0.452  -0.194 -17.187  1.00 90.62           H
ATOM   1108  CD2 LEU A  87       0.468   0.278 -14.491  1.00 90.62           C
ATOM   1109 1HD2 LEU A  87       1.509   0.054 -14.259  1.00 90.62           H
ATOM   1110 2HD2 LEU A  87      -0.020   0.692 -13.608  1.00 90.62           H
ATOM   1111 3HD2 LEU A  87      -0.043  -0.637 -14.792  1.00 90.62           H
ATOM   1112  HN  LEU A  87      -1.059   3.776 -15.316  1.00 90.62           H
ATOM   1113  N   LEU A  88       1.200   5.659 -14.123  1.00 93.45           N
ATOM   1114  CA  LEU A  88       1.935   6.844 -13.715  1.00 93.45           C
ATOM   1115  C   LEU A  88       1.603   7.169 -12.257  1.00 93.45           C
ATOM   1116  O   LEU A  88       2.502   7.345 -11.436  1.00 93.45           O
ATOM   1117  HA  LEU A  88       2.998   6.609 -13.783  1.00 93.45           H
ATOM   1118  CB  LEU A  88       1.665   8.001 -14.679  1.00 93.45           C
ATOM   1119 1HB  LEU A  88       2.060   7.731 -15.659  1.00 93.45           H
ATOM   1120 2HB  LEU A  88       0.586   8.112 -14.789  1.00 93.45           H
ATOM   1121  CG  LEU A  88       2.251   9.357 -14.281  1.00 93.45           C
ATOM   1122  HG  LEU A  88       1.978   9.556 -13.245  1.00 93.45           H
ATOM   1123  CD1 LEU A  88       3.779   9.336 -14.350  1.00 93.45           C
ATOM   1124 1HD1 LEU A  88       4.163   8.576 -13.670  1.00 93.45           H
ATOM   1125 2HD1 LEU A  88       4.094   9.105 -15.368  1.00 93.45           H
ATOM   1126 3HD1 LEU A  88       4.170  10.312 -14.062  1.00 93.45           H
ATOM   1127  CD2 LEU A  88       1.654  10.482 -15.129  1.00 93.45           C
ATOM   1128 1HD2 LEU A  88       1.876  10.301 -16.181  1.00 93.45           H
ATOM   1129 2HD2 LEU A  88       0.574  10.512 -14.985  1.00 93.45           H
ATOM   1130 3HD2 LEU A  88       2.088  11.435 -14.825  1.00 93.45           H
ATOM   1131  HN  LEU A  88       0.536   5.806 -14.856  1.00 93.45           H
ATOM   1132  N   ASN A  89       0.309   7.238 -11.980  1.00 96.21           N
ATOM   1133  CA  ASN A  89      -0.153   7.641 -10.662  1.00 96.21           C
ATOM   1134  C   ASN A  89       0.262   6.585  -9.636  1.00 96.21           C
ATOM   1135  O   ASN A  89       0.469   6.900  -8.465  1.00 96.21           O
ATOM   1136  HA  ASN A  89       0.315   8.608 -10.478  1.00 96.21           H
ATOM   1137  CB  ASN A  89      -1.678   7.762 -10.627  1.00 96.21           C
ATOM   1138 1HB  ASN A  89      -2.124   6.953 -11.205  1.00 96.21           H
ATOM   1139 2HB  ASN A  89      -2.031   7.653  -9.602  1.00 96.21           H
ATOM   1140  CG  ASN A  89      -2.134   9.109 -11.189  1.00 96.21           C
ATOM   1141  OD1 ASN A  89      -2.384  10.060 -10.467  1.00 96.21           O
ATOM   1142  ND2 ASN A  89      -2.229   9.138 -12.516  1.00 96.21           N
ATOM   1143 1HD2 ASN A  89      -2.009   8.322 -13.050  1.00 96.21           H
ATOM   1144 2HD2 ASN A  89      -2.520   9.976 -12.978  1.00 96.21           H
ATOM   1145  HN  ASN A  89      -0.415   7.024 -12.635  1.00 96.21           H
ATOM   1146  N   LEU A  90       0.370   5.353 -10.112  1.00 93.89           N
ATOM   1147  CA  LEU A  90       0.807   4.259  -9.262  1.00 93.89           C
ATOM   1148  C   LEU A  90       2.243   4.518  -8.802  1.00 93.89           C
ATOM   1149  O   LEU A  90       2.555   4.380  -7.620  1.00 93.89           O
ATOM   1150  HA  LEU A  90       0.161   4.247  -8.385  1.00 93.89           H
ATOM   1151  CB  LEU A  90       0.624   2.919  -9.978  1.00 93.89           C
ATOM   1152 1HB  LEU A  90      -0.296   2.964 -10.561  1.00 93.89           H
ATOM   1153 2HB  LEU A  90       1.443   2.792 -10.685  1.00 93.89           H
ATOM   1154  CG  LEU A  90       0.565   1.681  -9.080  1.00 93.89           C
ATOM   1155  HG  LEU A  90       1.304   1.799  -8.287  1.00 93.89           H
ATOM   1156  CD1 LEU A  90      -0.803   1.556  -8.407  1.00 93.89           C
ATOM   1157 1HD1 LEU A  90      -0.990   2.440  -7.797  1.00 93.89           H
ATOM   1158 2HD1 LEU A  90      -1.577   1.471  -9.170  1.00 93.89           H
ATOM   1159 3HD1 LEU A  90      -0.817   0.668  -7.775  1.00 93.89           H
ATOM   1160  CD2 LEU A  90       0.938   0.419  -9.861  1.00 93.89           C
ATOM   1161 1HD2 LEU A  90       0.240   0.285 -10.688  1.00 93.89           H
ATOM   1162 2HD2 LEU A  90       1.950   0.520 -10.252  1.00 93.89           H
ATOM   1163 3HD2 LEU A  90       0.888  -0.445  -9.199  1.00 93.89           H
ATOM   1164  HN  LEU A  90       0.165   5.099 -11.057  1.00 93.89           H
ATOM   1165  N   ALA A  91       3.080   4.890  -9.760  1.00 96.13           N
ATOM   1166  CA  ALA A  91       4.487   5.117  -9.479  1.00 96.13           C
ATOM   1167  C   ALA A  91       4.628   6.320  -8.543  1.00 96.13           C
ATOM   1168  O   ALA A  91       5.510   6.344  -7.687  1.00 96.13           O
ATOM   1169  HA  ALA A  91       4.872   4.230  -8.976  1.00 96.13           H
ATOM   1170  CB  ALA A  91       5.246   5.308 -10.793  1.00 96.13           C
ATOM   1171 1HB  ALA A  91       5.139   4.415 -11.408  1.00 96.13           H
ATOM   1172 2HB  ALA A  91       4.840   6.168 -11.326  1.00 96.13           H
ATOM   1173 3HB  ALA A  91       6.302   5.479 -10.581  1.00 96.13           H
ATOM   1174  HN  ALA A  91       2.811   5.035 -10.712  1.00 96.13           H
ATOM   1175  N   ILE A  92       3.745   7.288  -8.739  1.00 97.01           N
ATOM   1176  CA  ILE A  92       3.755   8.487  -7.919  1.00 97.01           C
ATOM   1177  C   ILE A  92       3.378   8.120  -6.482  1.00 97.01           C
ATOM   1178  O   ILE A  92       4.008   8.585  -5.533  1.00 97.01           O
ATOM   1179  HA  ILE A  92       4.773   8.875  -7.920  1.00 97.01           H
ATOM   1180  CB  ILE A  92       2.859   9.564  -8.534  1.00 97.01           C
ATOM   1181  HB  ILE A  92       1.894   9.113  -8.767  1.00 97.01           H
ATOM   1182  CG1 ILE A  92       3.446  10.081  -9.848  1.00 97.01           C
ATOM   1183 1HG1 ILE A  92       4.343  10.666  -9.645  1.00 97.01           H
ATOM   1184 2HG1 ILE A  92       3.749   9.240 -10.471  1.00 97.01           H
ATOM   1185  CG2 ILE A  92       2.599  10.696  -7.537  1.00 97.01           C
ATOM   1186 1HG2 ILE A  92       2.106  10.294  -6.652  1.00 97.01           H
ATOM   1187 2HG2 ILE A  92       3.547  11.151  -7.250  1.00 97.01           H
ATOM   1188 3HG2 ILE A  92       1.960  11.448  -8.000  1.00 97.01           H
ATOM   1189  CD1 ILE A  92       2.430  10.942 -10.602  1.00 97.01           C
ATOM   1190 1HD1 ILE A  92       1.544  10.346 -10.825  1.00 97.01           H
ATOM   1191 2HD1 ILE A  92       2.148  11.795  -9.985  1.00 97.01           H
ATOM   1192 3HD1 ILE A  92       2.873  11.296 -11.532  1.00 97.01           H
ATOM   1193  HN  ILE A  92       3.033   7.262  -9.442  1.00 97.01           H
ATOM   1194  N   ALA A  93       2.352   7.289  -6.367  1.00 97.14           N
ATOM   1195  CA  ALA A  93       1.859   6.885  -5.061  1.00 97.14           C
ATOM   1196  C   ALA A  93       2.974   6.164  -4.301  1.00 97.14           C
ATOM   1197  O   ALA A  93       3.165   6.393  -3.108  1.00 97.14           O
ATOM   1198  HA  ALA A  93       1.585   7.788  -4.516  1.00 97.14           H
ATOM   1199  CB  ALA A  93       0.613   6.015  -5.233  1.00 97.14           C
ATOM   1200 1HB  ALA A  93      -0.159   6.583  -5.753  1.00 97.14           H
ATOM   1201 2HB  ALA A  93       0.866   5.129  -5.816  1.00 97.14           H
ATOM   1202 3HB  ALA A  93       0.243   5.712  -4.253  1.00 97.14           H
ATOM   1203  HN  ALA A  93       1.862   6.895  -7.144  1.00 97.14           H
ATOM   1204  N   ASP A  94       3.680   5.306  -5.023  1.00 96.85           N
ATOM   1205  CA  ASP A  94       4.758   4.535  -4.426  1.00 96.85           C
ATOM   1206  C   ASP A  94       5.853   5.487  -3.943  1.00 96.85           C
ATOM   1207  O   ASP A  94       6.350   5.352  -2.826  1.00 96.85           O
ATOM   1208  HA  ASP A  94       4.295   3.982  -3.609  1.00 96.85           H
ATOM   1209  CB  ASP A  94       5.379   3.577  -5.445  1.00 96.85           C
ATOM   1210 1HB  ASP A  94       5.510   4.090  -6.398  1.00 96.85           H
ATOM   1211 2HB  ASP A  94       6.370   3.274  -5.107  1.00 96.85           H
ATOM   1212  CG  ASP A  94       4.501   2.340  -5.641  1.00 96.85           C
ATOM   1213  OD1 ASP A  94       3.768   2.007  -4.685  1.00 96.85           O
ATOM   1214  OD2 ASP A  94       4.581   1.756  -6.744  1.00 96.85           O
ATOM   1215  HN  ASP A  94       3.527   5.135  -5.996  1.00 96.85           H
ATOM   1216  N   LEU A  95       6.198   6.430  -4.808  1.00 97.50           N
ATOM   1217  CA  LEU A  95       7.271   7.363  -4.510  1.00 97.50           C
ATOM   1218  C   LEU A  95       6.938   8.123  -3.225  1.00 97.50           C
ATOM   1219  O   LEU A  95       7.798   8.300  -2.363  1.00 97.50           O
ATOM   1220  HA  LEU A  95       8.175   6.778  -4.341  1.00 97.50           H
ATOM   1221  CB  LEU A  95       7.538   8.273  -5.711  1.00 97.50           C
ATOM   1222 1HB  LEU A  95       6.581   8.545  -6.156  1.00 97.50           H
ATOM   1223 2HB  LEU A  95       7.994   9.194  -5.348  1.00 97.50           H
ATOM   1224  CG  LEU A  95       8.432   7.691  -6.807  1.00 97.50           C
ATOM   1225  HG  LEU A  95       7.954   6.792  -7.196  1.00 97.50           H
ATOM   1226  CD1 LEU A  95       8.574   8.669  -7.976  1.00 97.50           C
ATOM   1227 1HD1 LEU A  95       7.591   8.875  -8.398  1.00 97.50           H
ATOM   1228 2HD1 LEU A  95       9.018   9.599  -7.619  1.00 97.50           H
ATOM   1229 3HD1 LEU A  95       9.214   8.231  -8.741  1.00 97.50           H
ATOM   1230  CD2 LEU A  95       9.791   7.272  -6.243  1.00 97.50           C
ATOM   1231 1HD2 LEU A  95      10.288   8.141  -5.811  1.00 97.50           H
ATOM   1232 2HD2 LEU A  95       9.646   6.516  -5.472  1.00 97.50           H
ATOM   1233 3HD2 LEU A  95      10.407   6.862  -7.043  1.00 97.50           H
ATOM   1234  HN  LEU A  95       5.759   6.560  -5.697  1.00 97.50           H
ATOM   1235  N   LEU A  96       5.687   8.552  -3.136  1.00 97.21           N
ATOM   1236  CA  LEU A  96       5.264   9.404  -2.037  1.00 97.21           C
ATOM   1237  C   LEU A  96       5.512   8.680  -0.712  1.00 97.21           C
ATOM   1238  O   LEU A  96       5.976   9.286   0.252  1.00 97.21           O
ATOM   1239  HA  LEU A  96       5.884  10.300  -2.062  1.00 97.21           H
ATOM   1240  CB  LEU A  96       3.814   9.850  -2.233  1.00 97.21           C
ATOM   1241 1HB  LEU A  96       3.217   8.975  -2.491  1.00 97.21           H
ATOM   1242 2HB  LEU A  96       3.438  10.222  -1.280  1.00 97.21           H
ATOM   1243  CG  LEU A  96       3.580  10.924  -3.297  1.00 97.21           C
ATOM   1244  HG  LEU A  96       3.874  10.516  -4.264  1.00 97.21           H
ATOM   1245  CD1 LEU A  96       2.098  11.289  -3.391  1.00 97.21           C
ATOM   1246 1HD1 LEU A  96       1.521  10.403  -3.657  1.00 97.21           H
ATOM   1247 2HD1 LEU A  96       1.755  11.670  -2.429  1.00 97.21           H
ATOM   1248 3HD1 LEU A  96       1.960  12.055  -4.155  1.00 97.21           H
ATOM   1249  CD2 LEU A  96       4.458  12.151  -3.039  1.00 97.21           C
ATOM   1250 1HD2 LEU A  96       4.219  12.569  -2.062  1.00 97.21           H
ATOM   1251 2HD2 LEU A  96       5.507  11.858  -3.063  1.00 97.21           H
ATOM   1252 3HD2 LEU A  96       4.272  12.899  -3.810  1.00 97.21           H
ATOM   1253  HN  LEU A  96       4.971   8.327  -3.796  1.00 97.21           H
ATOM   1254  N   PHE A  97       5.190   7.395  -0.707  1.00 97.52           N
ATOM   1255  CA  PHE A  97       5.362   6.585   0.487  1.00 97.52           C
ATOM   1256  C   PHE A  97       6.844   6.317   0.759  1.00 97.52           C
ATOM   1257  O   PHE A  97       7.303   6.446   1.893  1.00 97.52           O
ATOM   1258  HA  PHE A  97       4.936   7.143   1.320  1.00 97.52           H
ATOM   1259  CB  PHE A  97       4.654   5.253   0.230  1.00 97.52           C
ATOM   1260 1HB  PHE A  97       3.580   5.429   0.175  1.00 97.52           H
ATOM   1261 2HB  PHE A  97       4.964   4.870  -0.743  1.00 97.52           H
ATOM   1262  CG  PHE A  97       4.928   4.187   1.293  1.00 97.52           C
ATOM   1263  CD1 PHE A  97       5.526   3.017   0.943  1.00 97.52           C
ATOM   1264  HD1 PHE A  97       5.810   2.838  -0.094  1.00 97.52           H
ATOM   1265  CD2 PHE A  97       4.574   4.410   2.587  1.00 97.52           C
ATOM   1266  HD2 PHE A  97       4.094   5.348   2.866  1.00 97.52           H
ATOM   1267  CE1 PHE A  97       5.780   2.028   1.930  1.00 97.52           C
ATOM   1268  HE1 PHE A  97       6.260   1.089   1.650  1.00 97.52           H
ATOM   1269  CE2 PHE A  97       4.828   3.421   3.573  1.00 97.52           C
ATOM   1270  HE2 PHE A  97       4.544   3.600   4.610  1.00 97.52           H
ATOM   1271  CZ  PHE A  97       5.426   2.251   3.224  1.00 97.52           C
ATOM   1272  HZ  PHE A  97       5.622   1.491   3.981  1.00 97.52           H
ATOM   1273  HN  PHE A  97       4.819   6.908  -1.498  1.00 97.52           H
ATOM   1274  N   LEU A  98       7.550   5.948  -0.300  1.00 97.58           N
ATOM   1275  CA  LEU A  98       8.936   5.533  -0.167  1.00 97.58           C
ATOM   1276  C   LEU A  98       9.726   6.630   0.550  1.00 97.58           C
ATOM   1277  O   LEU A  98      10.608   6.339   1.356  1.00 97.58           O
ATOM   1278  HA  LEU A  98       8.951   4.636   0.452  1.00 97.58           H
ATOM   1279  CB  LEU A  98       9.514   5.151  -1.531  1.00 97.58           C
ATOM   1280 1HB  LEU A  98       9.278   5.946  -2.239  1.00 97.58           H
ATOM   1281 2HB  LEU A  98      10.599   5.112  -1.446  1.00 97.58           H
ATOM   1282  CG  LEU A  98       9.027   3.824  -2.118  1.00 97.58           C
ATOM   1283  HG  LEU A  98       7.949   3.763  -1.975  1.00 97.58           H
ATOM   1284  CD1 LEU A  98       9.289   3.762  -3.624  1.00 97.58           C
ATOM   1285 1HD1 LEU A  98       8.760   4.577  -4.118  1.00 97.58           H
ATOM   1286 2HD1 LEU A  98      10.358   3.856  -3.811  1.00 97.58           H
ATOM   1287 3HD1 LEU A  98       8.934   2.808  -4.015  1.00 97.58           H
ATOM   1288  CD2 LEU A  98       9.649   2.638  -1.379  1.00 97.58           C
ATOM   1289 1HD2 LEU A  98      10.735   2.682  -1.468  1.00 97.58           H
ATOM   1290 2HD2 LEU A  98       9.369   2.678  -0.326  1.00 97.58           H
ATOM   1291 3HD2 LEU A  98       9.287   1.707  -1.815  1.00 97.58           H
ATOM   1292  HN  LEU A  98       7.191   5.931  -1.233  1.00 97.58           H
ATOM   1293  N   VAL A  99       9.380   7.869   0.231  1.00 97.03           N
ATOM   1294  CA  VAL A  99      10.087   9.010   0.787  1.00 97.03           C
ATOM   1295  C   VAL A  99       9.929   9.010   2.309  1.00 97.03           C
ATOM   1296  O   VAL A  99      10.694   9.663   3.017  1.00 97.03           O
ATOM   1297  HA  VAL A  99      11.143   8.893   0.545  1.00 97.03           H
ATOM   1298  CB  VAL A  99       9.591  10.302   0.135  1.00 97.03           C
ATOM   1299  HB  VAL A  99       8.502  10.302   0.178  1.00 97.03           H
ATOM   1300  CG1 VAL A  99      10.092  11.529   0.899  1.00 97.03           C
ATOM   1301 1HG1 VAL A  99       9.726  11.493   1.925  1.00 97.03           H
ATOM   1302 2HG1 VAL A  99      11.182  11.535   0.902  1.00 97.03           H
ATOM   1303 3HG1 VAL A  99       9.725  12.434   0.414  1.00 97.03           H
ATOM   1304  CG2 VAL A  99      10.003  10.366  -1.337  1.00 97.03           C
ATOM   1305 1HG2 VAL A  99      11.090  10.332  -1.412  1.00 97.03           H
ATOM   1306 2HG2 VAL A  99       9.575   9.518  -1.872  1.00 97.03           H
ATOM   1307 3HG2 VAL A  99       9.638  11.294  -1.777  1.00 97.03           H
ATOM   1308  HN  VAL A  99       8.634   8.098  -0.394  1.00 97.03           H
ATOM   1309  N   THR A 100       8.930   8.269   2.768  1.00 96.46           N
ATOM   1310  CA  THR A 100       8.643   8.199   4.191  1.00 96.46           C
ATOM   1311  C   THR A 100       9.513   7.132   4.858  1.00 96.46           C
ATOM   1312  O   THR A 100       9.749   7.184   6.064  1.00 96.46           O
ATOM   1313  HA  THR A 100       8.908   9.155   4.642  1.00 96.46           H
ATOM   1314  CB  THR A 100       7.143   7.952   4.359  1.00 96.46           C
ATOM   1315  HB  THR A 100       6.828   8.150   5.384  1.00 96.46           H
ATOM   1316  OG1 THR A 100       6.958   6.614   3.907  1.00 96.46           O
ATOM   1317  HG1 THR A 100       6.916   6.593   2.908  1.00 96.46           H
ATOM   1318  CG2 THR A 100       6.300   8.790   3.396  1.00 96.46           C
ATOM   1319 1HG2 THR A 100       6.568   8.543   2.368  1.00 96.46           H
ATOM   1320 2HG2 THR A 100       6.488   9.849   3.575  1.00 96.46           H
ATOM   1321 3HG2 THR A 100       5.243   8.577   3.557  1.00 96.46           H
ATOM   1322  HN  THR A 100       8.324   7.726   2.188  1.00 96.46           H
ATOM   1323  N   LEU A 101       9.966   6.190   4.045  1.00 96.27           N
ATOM   1324  CA  LEU A 101      10.617   5.000   4.566  1.00 96.27           C
ATOM   1325  C   LEU A 101      11.848   5.412   5.377  1.00 96.27           C
ATOM   1326  O   LEU A 101      12.153   4.803   6.402  1.00 96.27           O
ATOM   1327  HA  LEU A 101       9.912   4.508   5.236  1.00 96.27           H
ATOM   1328  CB  LEU A 101      10.927   4.018   3.434  1.00 96.27           C
ATOM   1329 1HB  LEU A 101      11.420   4.565   2.631  1.00 96.27           H
ATOM   1330 2HB  LEU A 101      11.641   3.282   3.804  1.00 96.27           H
ATOM   1331  CG  LEU A 101       9.727   3.273   2.846  1.00 96.27           C
ATOM   1332  HG  LEU A 101       9.097   3.996   2.326  1.00 96.27           H
ATOM   1333  CD1 LEU A 101      10.176   2.240   1.812  1.00 96.27           C
ATOM   1334 1HD1 LEU A 101      10.707   2.742   1.003  1.00 96.27           H
ATOM   1335 2HD1 LEU A 101      10.839   1.516   2.286  1.00 96.27           H
ATOM   1336 3HD1 LEU A 101       9.304   1.725   1.409  1.00 96.27           H
ATOM   1337  CD2 LEU A 101       8.875   2.645   3.951  1.00 96.27           C
ATOM   1338 1HD2 LEU A 101       9.481   1.939   4.519  1.00 96.27           H
ATOM   1339 2HD2 LEU A 101       8.509   3.427   4.617  1.00 96.27           H
ATOM   1340 3HD2 LEU A 101       8.029   2.122   3.505  1.00 96.27           H
ATOM   1341  HN  LEU A 101       9.894   6.229   3.048  1.00 96.27           H
ATOM   1342  N   PRO A 102      12.574   6.448   4.936  1.00 95.86           N
ATOM   1343  CA  PRO A 102      13.743   6.922   5.681  1.00 95.86           C
ATOM   1344  C   PRO A 102      13.418   7.216   7.137  1.00 95.86           C
ATOM   1345  O   PRO A 102      14.222   6.935   8.025  1.00 95.86           O
ATOM   1346  HA  PRO A 102      14.508   6.146   5.711  1.00 95.86           H
ATOM   1347  CB  PRO A 102      14.165   8.185   4.928  1.00 95.86           C
ATOM   1348 1HB  PRO A 102      13.700   9.077   5.347  1.00 95.86           H
ATOM   1349 2HB  PRO A 102      15.244   8.337   4.973  1.00 95.86           H
ATOM   1350  CG  PRO A 102      13.694   7.920   3.503  1.00 95.86           C
ATOM   1351 1HG  PRO A 102      13.599   8.843   2.930  1.00 95.86           H
ATOM   1352 2HG  PRO A 102      14.394   7.289   2.955  1.00 95.86           H
ATOM   1353  CD  PRO A 102      12.352   7.237   3.711  1.00 95.86           C
ATOM   1354 1HD  PRO A 102      11.546   7.959   3.841  1.00 95.86           H
ATOM   1355 2HD  PRO A 102      12.080   6.611   2.861  1.00 95.86           H
ATOM   1356  N   PHE A 103      12.237   7.779   7.344  1.00 95.02           N
ATOM   1357  CA  PHE A 103      11.812   8.155   8.682  1.00 95.02           C
ATOM   1358  C   PHE A 103      11.449   6.920   9.510  1.00 95.02           C
ATOM   1359  O   PHE A 103      11.699   6.880  10.713  1.00 95.02           O
ATOM   1360  HA  PHE A 103      12.647   8.673   9.153  1.00 95.02           H
ATOM   1361  CB  PHE A 103      10.569   9.033   8.526  1.00 95.02           C
ATOM   1362 1HB  PHE A 103       9.807   8.474   7.983  1.00 95.02           H
ATOM   1363 2HB  PHE A 103      10.162   9.248   9.514  1.00 95.02           H
ATOM   1364  CG  PHE A 103      10.827  10.354   7.798  1.00 95.02           C
ATOM   1365  CD1 PHE A 103      11.177  11.462   8.504  1.00 95.02           C
ATOM   1366  HD1 PHE A 103      11.273  11.410   9.588  1.00 95.02           H
ATOM   1367  CD2 PHE A 103      10.708  10.419   6.445  1.00 95.02           C
ATOM   1368  HD2 PHE A 103      10.427   9.531   5.879  1.00 95.02           H
ATOM   1369  CE1 PHE A 103      11.416  12.688   7.828  1.00 95.02           C
ATOM   1370  HE1 PHE A 103      11.696  13.577   8.394  1.00 95.02           H
ATOM   1371  CE2 PHE A 103      10.947  11.645   5.769  1.00 95.02           C
ATOM   1372  HE2 PHE A 103      10.851  11.697   4.684  1.00 95.02           H
ATOM   1373  CZ  PHE A 103      11.297  12.753   6.475  1.00 95.02           C
ATOM   1374  HZ  PHE A 103      11.481  13.694   5.956  1.00 95.02           H
ATOM   1375  HN  PHE A 103      11.577   7.977   6.620  1.00 95.02           H
ATOM   1376  N   TRP A 104      10.865   5.943   8.831  1.00 92.86           N
ATOM   1377  CA  TRP A 104      10.544   4.678   9.469  1.00 92.86           C
ATOM   1378  C   TRP A 104      11.847   4.067   9.991  1.00 92.86           C
ATOM   1379  O   TRP A 104      11.884   3.527  11.095  1.00 92.86           O
ATOM   1380  HA  TRP A 104       9.870   4.885  10.300  1.00 92.86           H
ATOM   1381  CB  TRP A 104       9.794   3.754   8.507  1.00 92.86           C
ATOM   1382 1HB  TRP A 104      10.353   3.687   7.574  1.00 92.86           H
ATOM   1383 2HB  TRP A 104       9.764   2.751   8.932  1.00 92.86           H
ATOM   1384  CG  TRP A 104       8.365   4.204   8.198  1.00 92.86           C
ATOM   1385  CD1 TRP A 104       7.959   5.077   7.266  1.00 92.86           C
ATOM   1386  HD1 TRP A 104       8.628   5.598   6.580  1.00 92.86           H
ATOM   1387  CD2 TRP A 104       7.163   3.766   8.864  1.00 92.86           C
ATOM   1388  NE1 TRP A 104       6.588   5.233   7.282  1.00 92.86           N
ATOM   1389  HE1 TRP A 104       6.053   5.829   6.683  1.00 92.86           H
ATOM   1390  CE2 TRP A 104       6.088   4.411   8.285  1.00 92.86           C
ATOM   1391  CE3 TRP A 104       6.988   2.855   9.921  1.00 92.86           C
ATOM   1392  HE3 TRP A 104       7.820   2.334  10.394  1.00 92.86           H
ATOM   1393  CZ2 TRP A 104       4.764   4.214   8.696  1.00 92.86           C
ATOM   1394  HZ2 TRP A 104       3.933   4.735   8.222  1.00 92.86           H
ATOM   1395  CZ3 TRP A 104       5.659   2.669  10.319  1.00 92.86           C
ATOM   1396  HZ3 TRP A 104       5.467   1.973  11.135  1.00 92.86           H
ATOM   1397  CH2 TRP A 104       4.566   3.311   9.747  1.00 92.86           C
ATOM   1398  HH2 TRP A 104       3.560   3.111  10.115  1.00 92.86           H
ATOM   1399  HN  TRP A 104      10.613   6.006   7.866  1.00 92.86           H
ATOM   1400  N   ALA A 105      12.883   4.175   9.172  1.00 94.31           N
ATOM   1401  CA  ALA A 105      14.150   3.535   9.481  1.00 94.31           C
ATOM   1402  C   ALA A 105      14.755   4.186  10.727  1.00 94.31           C
ATOM   1403  O   ALA A 105      15.176   3.493  11.652  1.00 94.31           O
ATOM   1404  HA  ALA A 105      13.949   2.485   9.692  1.00 94.31           H
ATOM   1405  CB  ALA A 105      15.077   3.625   8.267  1.00 94.31           C
ATOM   1406 1HB  ALA A 105      14.614   3.122   7.418  1.00 94.31           H
ATOM   1407 2HB  ALA A 105      15.250   4.672   8.019  1.00 94.31           H
ATOM   1408 3HB  ALA A 105      16.028   3.145   8.500  1.00 94.31           H
ATOM   1409  HN  ALA A 105      12.866   4.686   8.313  1.00 94.31           H
ATOM   1410  N   ILE A 106      14.779   5.511  10.710  1.00 93.41           N
ATOM   1411  CA  ILE A 106      15.386   6.262  11.796  1.00 93.41           C
ATOM   1412  C   ILE A 106      14.640   5.962  13.097  1.00 93.41           C
ATOM   1413  O   ILE A 106      15.259   5.776  14.144  1.00 93.41           O
ATOM   1414  HA  ILE A 106      16.414   5.914  11.899  1.00 93.41           H
ATOM   1415  CB  ILE A 106      15.445   7.751  11.450  1.00 93.41           C
ATOM   1416  HB  ILE A 106      14.470   8.051  11.066  1.00 93.41           H
ATOM   1417  CG1 ILE A 106      16.467   8.016  10.342  1.00 93.41           C
ATOM   1418 1HG1 ILE A 106      17.476   7.909  10.741  1.00 93.41           H
ATOM   1419 2HG1 ILE A 106      16.356   7.273   9.553  1.00 93.41           H
ATOM   1420  CG2 ILE A 106      15.720   8.593  12.697  1.00 93.41           C
ATOM   1421 1HG2 ILE A 106      14.924   8.435  13.425  1.00 93.41           H
ATOM   1422 2HG2 ILE A 106      16.674   8.297  13.132  1.00 93.41           H
ATOM   1423 3HG2 ILE A 106      15.757   9.647  12.423  1.00 93.41           H
ATOM   1424  CD1 ILE A 106      16.290   9.419   9.757  1.00 93.41           C
ATOM   1425 1HD1 ILE A 106      15.288   9.514   9.339  1.00 93.41           H
ATOM   1426 2HD1 ILE A 106      16.427  10.161  10.544  1.00 93.41           H
ATOM   1427 3HD1 ILE A 106      17.029   9.581   8.973  1.00 93.41           H
ATOM   1428  HN  ILE A 106      14.394   6.068   9.974  1.00 93.41           H
ATOM   1429  N   ALA A 107      13.320   5.924  12.990  1.00 92.08           N
ATOM   1430  CA  ALA A 107      12.479   5.720  14.157  1.00 92.08           C
ATOM   1431  C   ALA A 107      12.745   4.328  14.734  1.00 92.08           C
ATOM   1432  O   ALA A 107      12.700   4.137  15.949  1.00 92.08           O
ATOM   1433  HA  ALA A 107      12.754   6.470  14.899  1.00 92.08           H
ATOM   1434  CB  ALA A 107      11.012   5.921  13.772  1.00 92.08           C
ATOM   1435 1HB  ALA A 107      10.871   6.934  13.396  1.00 92.08           H
ATOM   1436 2HB  ALA A 107      10.739   5.204  12.998  1.00 92.08           H
ATOM   1437 3HB  ALA A 107      10.382   5.768  14.648  1.00 92.08           H
ATOM   1438  HN  ALA A 107      12.826   6.029  12.127  1.00 92.08           H
ATOM   1439  N   ALA A 108      13.016   3.392  13.837  1.00 91.39           N
ATOM   1440  CA  ALA A 108      13.257   2.017  14.239  1.00 91.39           C
ATOM   1441  C   ALA A 108      14.664   1.902  14.831  1.00 91.39           C
ATOM   1442  O   ALA A 108      14.894   1.112  15.745  1.00 91.39           O
ATOM   1443  HA  ALA A 108      12.527   1.763  15.007  1.00 91.39           H
ATOM   1444  CB  ALA A 108      13.053   1.090  13.039  1.00 91.39           C
ATOM   1445 1HB  ALA A 108      12.030   1.188  12.675  1.00 91.39           H
ATOM   1446 2HB  ALA A 108      13.749   1.364  12.246  1.00 91.39           H
ATOM   1447 3HB  ALA A 108      13.234   0.059  13.341  1.00 91.39           H
ATOM   1448  HN  ALA A 108      13.072   3.560  12.853  1.00 91.39           H
ATOM   1449  N   ALA A 109      15.568   2.703  14.286  1.00 90.53           N
ATOM   1450  CA  ALA A 109      16.972   2.601  14.645  1.00 90.53           C
ATOM   1451  C   ALA A 109      17.156   3.042  16.098  1.00 90.53           C
ATOM   1452  O   ALA A 109      17.987   2.490  16.818  1.00 90.53           O
ATOM   1453  HA  ALA A 109      17.262   1.554  14.552  1.00 90.53           H
ATOM   1454  CB  ALA A 109      17.809   3.433  13.672  1.00 90.53           C
ATOM   1455 1HB  ALA A 109      17.666   3.061  12.658  1.00 90.53           H
ATOM   1456 2HB  ALA A 109      17.497   4.476  13.724  1.00 90.53           H
ATOM   1457 3HB  ALA A 109      18.863   3.356  13.941  1.00 90.53           H
ATOM   1458  HN  ALA A 109      15.354   3.411  13.612  1.00 90.53           H
ATOM   1459  N   ASP A 110      16.367   4.033  16.486  1.00 86.06           N
ATOM   1460  CA  ASP A 110      16.522   4.643  17.796  1.00 86.06           C
ATOM   1461  C   ASP A 110      15.146   5.049  18.330  1.00 86.06           C
ATOM   1462  O   ASP A 110      14.404   4.214  18.844  1.00 86.06           O
ATOM   1463  HA  ASP A 110      16.999   3.881  18.412  1.00 86.06           H
ATOM   1464  CB  ASP A 110      17.390   5.901  17.720  1.00 86.06           C
ATOM   1465 1HB  ASP A 110      18.357   5.653  17.282  1.00 86.06           H
ATOM   1466 2HB  ASP A 110      16.920   6.632  17.062  1.00 86.06           H
ATOM   1467  CG  ASP A 110      17.593   6.511  19.108  1.00 86.06           C
ATOM   1468  OD1 ASP A 110      17.273   5.808  20.090  1.00 86.06           O
ATOM   1469  OD2 ASP A 110      18.064   7.668  19.155  1.00 86.06           O
ATOM   1470  HN  ASP A 110      15.636   4.419  15.924  1.00 86.06           H
ATOM   1471  N   GLN A 111      14.848   6.333  18.189  1.00 85.92           N
ATOM   1472  CA  GLN A 111      13.560   6.853  18.616  1.00 85.92           C
ATOM   1473  C   GLN A 111      13.059   7.907  17.627  1.00 85.92           C
ATOM   1474  O   GLN A 111      13.804   8.347  16.753  1.00 85.92           O
ATOM   1475  HA  GLN A 111      12.887   5.996  18.616  1.00 85.92           H
ATOM   1476  CB  GLN A 111      13.642   7.425  20.033  1.00 85.92           C
ATOM   1477 1HB  GLN A 111      12.657   7.771  20.347  1.00 85.92           H
ATOM   1478 2HB  GLN A 111      13.941   6.641  20.729  1.00 85.92           H
ATOM   1479  CG  GLN A 111      14.641   8.582  20.100  1.00 85.92           C
ATOM   1480 1HG  GLN A 111      15.637   8.223  19.844  1.00 85.92           H
ATOM   1481 2HG  GLN A 111      14.375   9.339  19.362  1.00 85.92           H
ATOM   1482  CD  GLN A 111      14.661   9.208  21.496  1.00 85.92           C
ATOM   1483  OE1 GLN A 111      13.643   9.588  22.049  1.00 85.92           O
ATOM   1484  NE2 GLN A 111      15.875   9.294  22.032  1.00 85.92           N
ATOM   1485 1HE2 GLN A 111      16.671   8.964  21.524  1.00 85.92           H
ATOM   1486 2HE2 GLN A 111      15.993   9.690  22.943  1.00 85.92           H
ATOM   1487  HN  GLN A 111      15.467   7.011  17.793  1.00 85.92           H
ATOM   1488  N   TRP A 112      11.800   8.283  17.799  1.00 91.01           N
ATOM   1489  CA  TRP A 112      11.197   9.291  16.945  1.00 91.01           C
ATOM   1490  C   TRP A 112      11.780  10.651  17.334  1.00 91.01           C
ATOM   1491  O   TRP A 112      11.490  11.170  18.410  1.00 91.01           O
ATOM   1492  HA  TRP A 112      11.459   9.054  15.913  1.00 91.01           H
ATOM   1493  CB  TRP A 112       9.671   9.247  17.037  1.00 91.01           C
ATOM   1494 1HB  TRP A 112       9.334   8.229  16.840  1.00 91.01           H
ATOM   1495 2HB  TRP A 112       9.372   9.489  18.057  1.00 91.01           H
ATOM   1496  CG  TRP A 112       8.960  10.199  16.073  1.00 91.01           C
ATOM   1497  CD1 TRP A 112       8.530  11.445  16.312  1.00 91.01           C
ATOM   1498  HD1 TRP A 112       8.638  11.959  17.267  1.00 91.01           H
ATOM   1499  CD2 TRP A 112       8.613   9.929  14.699  1.00 91.01           C
ATOM   1500  NE1 TRP A 112       7.933  11.997  15.196  1.00 91.01           N
ATOM   1501  HE1 TRP A 112       7.537  12.912  15.129  1.00 91.01           H
ATOM   1502  CE2 TRP A 112       7.985  11.045  14.184  1.00 91.01           C
ATOM   1503  CE3 TRP A 112       8.822   8.780  13.916  1.00 91.01           C
ATOM   1504  HE3 TRP A 112       9.315   7.887  14.299  1.00 91.01           H
ATOM   1505  CZ2 TRP A 112       7.516  11.122  12.868  1.00 91.01           C
ATOM   1506  HZ2 TRP A 112       7.023  12.016  12.485  1.00 91.01           H
ATOM   1507  CZ3 TRP A 112       8.347   8.873  12.602  1.00 91.01           C
ATOM   1508  HZ3 TRP A 112       8.484   8.009  11.952  1.00 91.01           H
ATOM   1509  CH2 TRP A 112       7.713   9.989  12.069  1.00 91.01           C
ATOM   1510  HH2 TRP A 112       7.371   9.982  11.034  1.00 91.01           H
ATOM   1511  HN  TRP A 112      11.197   7.911  18.505  1.00 91.01           H
ATOM   1512  N   LYS A 113      12.592  11.190  16.435  1.00 90.47           N
ATOM   1513  CA  LYS A 113      13.322  12.412  16.725  1.00 90.47           C
ATOM   1514  C   LYS A 113      12.613  13.594  16.062  1.00 90.47           C
ATOM   1515  O   LYS A 113      13.064  14.734  16.169  1.00 90.47           O
ATOM   1516  HA  LYS A 113      13.301  12.558  17.805  1.00 90.47           H
ATOM   1517  CB  LYS A 113      14.790  12.269  16.317  1.00 90.47           C
ATOM   1518 1HB  LYS A 113      14.854  11.999  15.263  1.00 90.47           H
ATOM   1519 2HB  LYS A 113      15.299  13.226  16.432  1.00 90.47           H
ATOM   1520  CG  LYS A 113      15.493  11.206  17.164  1.00 90.47           C
ATOM   1521 1HG  LYS A 113      15.447  11.486  18.216  1.00 90.47           H
ATOM   1522 2HG  LYS A 113      14.972  10.253  17.064  1.00 90.47           H
ATOM   1523  CD  LYS A 113      16.953  11.042  16.737  1.00 90.47           C
ATOM   1524 1HD  LYS A 113      17.000  10.790  15.678  1.00 90.47           H
ATOM   1525 2HD  LYS A 113      17.481  11.988  16.863  1.00 90.47           H
ATOM   1526  CE  LYS A 113      17.645   9.952  17.558  1.00 90.47           C
ATOM   1527 1HE  LYS A 113      17.635  10.222  18.614  1.00 90.47           H
ATOM   1528 2HE  LYS A 113      17.098   9.015  17.463  1.00 90.47           H
ATOM   1529  NZ  LYS A 113      19.041   9.767  17.101  1.00 90.47           N
ATOM   1530 1HZ  LYS A 113      19.459   8.990  17.600  1.00 90.47           H
ATOM   1531 2HZ  LYS A 113      19.048   9.573  16.106  1.00 90.47           H
ATOM   1532 3HZ  LYS A 113      19.571  10.611  17.285  1.00 90.47           H
ATOM   1533  HN  LYS A 113      12.753  10.806  15.526  1.00 90.47           H
ATOM   1534  N   PHE A 114      11.514  13.283  15.391  1.00 93.04           N
ATOM   1535  CA  PHE A 114      10.869  14.251  14.520  1.00 93.04           C
ATOM   1536  C   PHE A 114       9.622  14.840  15.183  1.00 93.04           C
ATOM   1537  O   PHE A 114       9.165  14.339  16.209  1.00 93.04           O
ATOM   1538  HA  PHE A 114      11.589  15.047  14.332  1.00 93.04           H
ATOM   1539  CB  PHE A 114      10.453  13.504  13.251  1.00 93.04           C
ATOM   1540 1HB  PHE A 114       9.664  12.795  13.502  1.00 93.04           H
ATOM   1541 2HB  PHE A 114      10.028  14.217  12.545  1.00 93.04           H
ATOM   1542  CG  PHE A 114      11.597  12.752  12.568  1.00 93.04           C
ATOM   1543  CD1 PHE A 114      12.508  13.432  11.822  1.00 93.04           C
ATOM   1544  HD1 PHE A 114      12.423  14.513  11.711  1.00 93.04           H
ATOM   1545  CD2 PHE A 114      11.703  11.403  12.707  1.00 93.04           C
ATOM   1546  HD2 PHE A 114      10.972  10.858  13.305  1.00 93.04           H
ATOM   1547  CE1 PHE A 114      13.570  12.734  11.188  1.00 93.04           C
ATOM   1548  HE1 PHE A 114      14.300  13.279  10.590  1.00 93.04           H
ATOM   1549  CE2 PHE A 114      12.765  10.705  12.073  1.00 93.04           C
ATOM   1550  HE2 PHE A 114      12.849   9.624  12.185  1.00 93.04           H
ATOM   1551  CZ  PHE A 114      13.676  11.385  11.327  1.00 93.04           C
ATOM   1552  HZ  PHE A 114      14.491  10.850  10.841  1.00 93.04           H
ATOM   1553  HN  PHE A 114      11.065  12.390  15.435  1.00 93.04           H
ATOM   1554  N   GLN A 115       9.107  15.895  14.569  1.00 92.73           N
ATOM   1555  CA  GLN A 115       7.947  16.583  15.109  1.00 92.73           C
ATOM   1556  C   GLN A 115       6.681  15.760  14.865  1.00 92.73           C
ATOM   1557  O   GLN A 115       6.683  14.837  14.053  1.00 92.73           O
ATOM   1558  HA  GLN A 115       8.133  16.668  16.180  1.00 92.73           H
ATOM   1559  CB  GLN A 115       7.814  17.986  14.511  1.00 92.73           C
ATOM   1560 1HB  GLN A 115       7.804  17.921  13.423  1.00 92.73           H
ATOM   1561 2HB  GLN A 115       6.863  18.424  14.813  1.00 92.73           H
ATOM   1562  CG  GLN A 115       8.964  18.887  14.964  1.00 92.73           C
ATOM   1563 1HG  GLN A 115       9.916  18.428  14.698  1.00 92.73           H
ATOM   1564 2HG  GLN A 115       8.912  19.840  14.439  1.00 92.73           H
ATOM   1565  CD  GLN A 115       8.911  19.126  16.474  1.00 92.73           C
ATOM   1566  OE1 GLN A 115       7.877  19.011  17.111  1.00 92.73           O
ATOM   1567  NE2 GLN A 115      10.081  19.465  17.009  1.00 92.73           N
ATOM   1568 1HE2 GLN A 115      10.892  19.543  16.430  1.00 92.73           H
ATOM   1569 2HE2 GLN A 115      10.148  19.643  17.991  1.00 92.73           H
ATOM   1570  HN  GLN A 115       9.468  16.280  13.719  1.00 92.73           H
ATOM   1571  N   THR A 116       5.629  16.126  15.584  1.00 93.81           N
ATOM   1572  CA  THR A 116       4.378  15.390  15.507  1.00 93.81           C
ATOM   1573  C   THR A 116       3.828  15.420  14.080  1.00 93.81           C
ATOM   1574  O   THR A 116       3.241  14.444  13.616  1.00 93.81           O
ATOM   1575  HA  THR A 116       4.578  14.346  15.750  1.00 93.81           H
ATOM   1576  CB  THR A 116       3.418  15.980  16.542  1.00 93.81           C
ATOM   1577  HB  THR A 116       3.138  16.999  16.275  1.00 93.81           H
ATOM   1578  OG1 THR A 116       4.109  15.835  17.779  1.00 93.81           O
ATOM   1579  HG1 THR A 116       3.699  16.429  18.472  1.00 93.81           H
ATOM   1580  CG2 THR A 116       2.156  15.134  16.719  1.00 93.81           C
ATOM   1581 1HG2 THR A 116       2.432  14.133  17.050  1.00 93.81           H
ATOM   1582 2HG2 THR A 116       1.626  15.068  15.768  1.00 93.81           H
ATOM   1583 3HG2 THR A 116       1.509  15.598  17.463  1.00 93.81           H
ATOM   1584  HN  THR A 116       5.622  16.907  16.208  1.00 93.81           H
ATOM   1585  N   PHE A 117       4.037  16.552  13.424  1.00 94.78           N
ATOM   1586  CA  PHE A 117       3.578  16.719  12.055  1.00 94.78           C
ATOM   1587  C   PHE A 117       4.067  15.572  11.169  1.00 94.78           C
ATOM   1588  O   PHE A 117       3.291  14.996  10.408  1.00 94.78           O
ATOM   1589  HA  PHE A 117       2.488  16.720  12.077  1.00 94.78           H
ATOM   1590  CB  PHE A 117       4.170  18.033  11.542  1.00 94.78           C
ATOM   1591 1HB  PHE A 117       3.781  18.855  12.142  1.00 94.78           H
ATOM   1592 2HB  PHE A 117       5.250  18.015  11.689  1.00 94.78           H
ATOM   1593  CG  PHE A 117       3.877  18.314  10.067  1.00 94.78           C
ATOM   1594  CD1 PHE A 117       4.850  18.137   9.134  1.00 94.78           C
ATOM   1595  HD1 PHE A 117       5.839  17.794   9.437  1.00 94.78           H
ATOM   1596  CD2 PHE A 117       2.642  18.742   9.689  1.00 94.78           C
ATOM   1597  HD2 PHE A 117       1.862  18.884  10.437  1.00 94.78           H
ATOM   1598  CE1 PHE A 117       4.577  18.398   7.765  1.00 94.78           C
ATOM   1599  HE1 PHE A 117       5.357  18.256   7.017  1.00 94.78           H
ATOM   1600  CE2 PHE A 117       2.369  19.002   8.320  1.00 94.78           C
ATOM   1601  HE2 PHE A 117       1.380  19.345   8.017  1.00 94.78           H
ATOM   1602  CZ  PHE A 117       3.342  18.825   7.387  1.00 94.78           C
ATOM   1603  HZ  PHE A 117       3.133  19.025   6.336  1.00 94.78           H
ATOM   1604  HN  PHE A 117       4.508  17.344  13.811  1.00 94.78           H
ATOM   1605  N   MET A 118       5.352  15.275  11.297  1.00 94.56           N
ATOM   1606  CA  MET A 118       5.964  14.236  10.485  1.00 94.56           C
ATOM   1607  C   MET A 118       5.363  12.866  10.804  1.00 94.56           C
ATOM   1608  O   MET A 118       5.242  12.017   9.922  1.00 94.56           O
ATOM   1609  HA  MET A 118       5.745  14.505   9.452  1.00 94.56           H
ATOM   1610  CB  MET A 118       7.471  14.207  10.746  1.00 94.56           C
ATOM   1611 1HB  MET A 118       7.874  15.218  10.689  1.00 94.56           H
ATOM   1612 2HB  MET A 118       7.662  13.844  11.756  1.00 94.56           H
ATOM   1613  CG  MET A 118       8.185  13.310   9.732  1.00 94.56           C
ATOM   1614 1HG  MET A 118       9.253  13.279   9.950  1.00 94.56           H
ATOM   1615 2HG  MET A 118       7.814  12.288   9.813  1.00 94.56           H
ATOM   1616  SD  MET A 118       7.919  13.926   8.078  1.00 94.56           S
ATOM   1617  CE  MET A 118       8.903  15.414   8.139  1.00 94.56           C
ATOM   1618 1HE  MET A 118       8.523  16.069   8.922  1.00 94.56           H
ATOM   1619 2HE  MET A 118       9.940  15.155   8.353  1.00 94.56           H
ATOM   1620 3HE  MET A 118       8.848  15.926   7.178  1.00 94.56           H
ATOM   1621  HN  MET A 118       5.970  15.728  11.939  1.00 94.56           H
ATOM   1622  N   CYS A 119       5.004  12.692  12.067  1.00 94.15           N
ATOM   1623  CA  CYS A 119       4.421  11.438  12.514  1.00 94.15           C
ATOM   1624  C   CYS A 119       3.093  11.238  11.783  1.00 94.15           C
ATOM   1625  O   CYS A 119       2.795  10.138  11.320  1.00 94.15           O
ATOM   1626  HA  CYS A 119       5.130  10.653  12.251  1.00 94.15           H
ATOM   1627  CB  CYS A 119       4.247  11.405  14.034  1.00 94.15           C
ATOM   1628 1HB  CYS A 119       5.221  11.456  14.521  1.00 94.15           H
ATOM   1629 2HB  CYS A 119       3.681  12.277  14.362  1.00 94.15           H
ATOM   1630  SG  CYS A 119       3.379   9.873  14.531  1.00 94.15           S
ATOM   1631  HN  CYS A 119       5.104  13.388  12.778  1.00 94.15           H
ATOM   1632  N   LYS A 120       2.330  12.318  11.701  1.00 94.80           N
ATOM   1633  CA  LYS A 120       1.027  12.267  11.060  1.00 94.80           C
ATOM   1634  C   LYS A 120       1.202  11.887   9.588  1.00 94.80           C
ATOM   1635  O   LYS A 120       0.474  11.041   9.071  1.00 94.80           O
ATOM   1636  HA  LYS A 120       0.450  11.484  11.553  1.00 94.80           H
ATOM   1637  CB  LYS A 120       0.275  13.583  11.270  1.00 94.80           C
ATOM   1638 1HB  LYS A 120       0.904  14.419  10.964  1.00 94.80           H
ATOM   1639 2HB  LYS A 120      -0.612  13.604  10.637  1.00 94.80           H
ATOM   1640  CG  LYS A 120      -0.132  13.754  12.735  1.00 94.80           C
ATOM   1641 1HG  LYS A 120      -0.744  12.907  13.047  1.00 94.80           H
ATOM   1642 2HG  LYS A 120       0.757  13.755  13.366  1.00 94.80           H
ATOM   1643  CD  LYS A 120      -0.911  15.055  12.939  1.00 94.80           C
ATOM   1644 1HD  LYS A 120      -0.259  15.907  12.750  1.00 94.80           H
ATOM   1645 2HD  LYS A 120      -1.727  15.112  12.219  1.00 94.80           H
ATOM   1646  CE  LYS A 120      -1.472  15.141  14.360  1.00 94.80           C
ATOM   1647 1HE  LYS A 120      -1.679  14.140  14.737  1.00 94.80           H
ATOM   1648 2HE  LYS A 120      -0.729  15.584  15.024  1.00 94.80           H
ATOM   1649  NZ  LYS A 120      -2.710  15.951  14.381  1.00 94.80           N
ATOM   1650 1HZ  LYS A 120      -3.046  16.031  15.334  1.00 94.80           H
ATOM   1651 2HZ  LYS A 120      -2.515  16.876  14.013  1.00 94.80           H
ATOM   1652 3HZ  LYS A 120      -3.417  15.502  13.809  1.00 94.80           H
ATOM   1653  HN  LYS A 120       2.588  13.214  12.063  1.00 94.80           H
ATOM   1654  N   VAL A 121       2.172  12.531   8.955  1.00 94.44           N
ATOM   1655  CA  VAL A 121       2.395  12.335   7.533  1.00 94.44           C
ATOM   1656  C   VAL A 121       2.840  10.892   7.285  1.00 94.44           C
ATOM   1657  O   VAL A 121       2.307  10.217   6.406  1.00 94.44           O
ATOM   1658  HA  VAL A 121       1.446  12.501   7.024  1.00 94.44           H
ATOM   1659  CB  VAL A 121       3.398  13.367   7.014  1.00 94.44           C
ATOM   1660  HB  VAL A 121       4.285  13.320   7.646  1.00 94.44           H
ATOM   1661  CG1 VAL A 121       3.825  13.044   5.581  1.00 94.44           C
ATOM   1662 1HG1 VAL A 121       4.292  12.060   5.554  1.00 94.44           H
ATOM   1663 2HG1 VAL A 121       2.950  13.050   4.931  1.00 94.44           H
ATOM   1664 3HG1 VAL A 121       4.538  13.794   5.237  1.00 94.44           H
ATOM   1665  CG2 VAL A 121       2.827  14.783   7.110  1.00 94.44           C
ATOM   1666 1HG2 VAL A 121       1.917  14.849   6.513  1.00 94.44           H
ATOM   1667 2HG2 VAL A 121       2.596  15.012   8.151  1.00 94.44           H
ATOM   1668 3HG2 VAL A 121       3.560  15.497   6.735  1.00 94.44           H
ATOM   1669  HN  VAL A 121       2.797  13.175   9.397  1.00 94.44           H
ATOM   1670  N   VAL A 122       3.813  10.462   8.076  1.00 93.68           N
ATOM   1671  CA  VAL A 122       4.472   9.191   7.829  1.00 93.68           C
ATOM   1672  C   VAL A 122       3.452   8.058   7.963  1.00 93.68           C
ATOM   1673  O   VAL A 122       3.473   7.104   7.188  1.00 93.68           O
ATOM   1674  HA  VAL A 122       4.844   9.207   6.805  1.00 93.68           H
ATOM   1675  CB  VAL A 122       5.669   9.031   8.767  1.00 93.68           C
ATOM   1676  HB  VAL A 122       5.330   9.237   9.782  1.00 93.68           H
ATOM   1677  CG1 VAL A 122       6.205   7.598   8.733  1.00 93.68           C
ATOM   1678 1HG1 VAL A 122       5.421   6.910   9.047  1.00 93.68           H
ATOM   1679 2HG1 VAL A 122       6.520   7.352   7.719  1.00 93.68           H
ATOM   1680 3HG1 VAL A 122       7.056   7.513   9.408  1.00 93.68           H
ATOM   1681  CG2 VAL A 122       6.771  10.037   8.426  1.00 93.68           C
ATOM   1682 1HG2 VAL A 122       7.106   9.875   7.401  1.00 93.68           H
ATOM   1683 2HG2 VAL A 122       6.382  11.050   8.526  1.00 93.68           H
ATOM   1684 3HG2 VAL A 122       7.610   9.901   9.108  1.00 93.68           H
ATOM   1685  HN  VAL A 122       4.150  10.966   8.871  1.00 93.68           H
ATOM   1686  N   ASN A 123       2.583   8.202   8.953  1.00 92.08           N
ATOM   1687  CA  ASN A 123       1.594   7.176   9.236  1.00 92.08           C
ATOM   1688  C   ASN A 123       0.541   7.169   8.125  1.00 92.08           C
ATOM   1689  O   ASN A 123       0.104   6.107   7.686  1.00 92.08           O
ATOM   1690  HA  ASN A 123       2.155   6.242   9.283  1.00 92.08           H
ATOM   1691  CB  ASN A 123       0.881   7.448  10.562  1.00 92.08           C
ATOM   1692 1HB  ASN A 123       0.707   8.518  10.673  1.00 92.08           H
ATOM   1693 2HB  ASN A 123      -0.097   6.966  10.559  1.00 92.08           H
ATOM   1694  CG  ASN A 123       1.706   6.934  11.743  1.00 92.08           C
ATOM   1695  OD1 ASN A 123       2.629   6.151  11.595  1.00 92.08           O
ATOM   1696  ND2 ASN A 123       1.322   7.417  12.922  1.00 92.08           N
ATOM   1697 1HD2 ASN A 123       0.556   8.057  12.974  1.00 92.08           H
ATOM   1698 2HD2 ASN A 123       1.800   7.140  13.755  1.00 92.08           H
ATOM   1699  HN  ASN A 123       2.548   9.000   9.555  1.00 92.08           H
ATOM   1700  N   SER A 124       0.164   8.368   7.704  1.00 94.57           N
ATOM   1701  CA  SER A 124      -0.940   8.520   6.772  1.00 94.57           C
ATOM   1702  C   SER A 124      -0.495   8.118   5.364  1.00 94.57           C
ATOM   1703  O   SER A 124      -1.303   7.647   4.565  1.00 94.57           O
ATOM   1704  HA  SER A 124      -1.718   7.848   7.134  1.00 94.57           H
ATOM   1705  CB  SER A 124      -1.467   9.956   6.772  1.00 94.57           C
ATOM   1706 1HB  SER A 124      -2.269  10.048   6.040  1.00 94.57           H
ATOM   1707 2HB  SER A 124      -1.898  10.185   7.747  1.00 94.57           H
ATOM   1708  OG  SER A 124      -0.443  10.901   6.474  1.00 94.57           O
ATOM   1709  HG  SER A 124      -0.190  11.404   7.300  1.00 94.57           H
ATOM   1710  HN  SER A 124       0.598   9.222   7.989  1.00 94.57           H
ATOM   1711  N   MET A 125       0.788   8.319   5.104  1.00 95.83           N
ATOM   1712  CA  MET A 125       1.305   8.197   3.751  1.00 95.83           C
ATOM   1713  C   MET A 125       1.131   6.771   3.224  1.00 95.83           C
ATOM   1714  O   MET A 125       0.768   6.574   2.065  1.00 95.83           O
ATOM   1715  HA  MET A 125       0.717   8.889   3.149  1.00 95.83           H
ATOM   1716  CB  MET A 125       2.789   8.569   3.737  1.00 95.83           C
ATOM   1717 1HB  MET A 125       2.945   9.481   4.312  1.00 95.83           H
ATOM   1718 2HB  MET A 125       3.369   7.784   4.221  1.00 95.83           H
ATOM   1719  CG  MET A 125       3.290   8.771   2.305  1.00 95.83           C
ATOM   1720 1HG  MET A 125       4.367   8.937   2.307  1.00 95.83           H
ATOM   1721 2HG  MET A 125       3.106   7.872   1.716  1.00 95.83           H
ATOM   1722  SD  MET A 125       2.461  10.166   1.560  1.00 95.83           S
ATOM   1723  CE  MET A 125       3.124  11.489   2.558  1.00 95.83           C
ATOM   1724 1HE  MET A 125       2.860  11.324   3.602  1.00 95.83           H
ATOM   1725 2HE  MET A 125       4.209  11.513   2.456  1.00 95.83           H
ATOM   1726 3HE  MET A 125       2.707  12.440   2.224  1.00 95.83           H
ATOM   1727  HN  MET A 125       1.468   8.560   5.796  1.00 95.83           H
ATOM   1728  N   TYR A 126       1.397   5.814   4.100  1.00 92.74           N
ATOM   1729  CA  TYR A 126       1.298   4.412   3.730  1.00 92.74           C
ATOM   1730  C   TYR A 126      -0.136   4.047   3.342  1.00 92.74           C
ATOM   1731  O   TYR A 126      -0.360   3.386   2.329  1.00 92.74           O
ATOM   1732  HA  TYR A 126       1.952   4.244   2.874  1.00 92.74           H
ATOM   1733  CB  TYR A 126       1.694   3.618   4.976  1.00 92.74           C
ATOM   1734 1HB  TYR A 126       2.752   3.784   5.179  1.00 92.74           H
ATOM   1735 2HB  TYR A 126       1.141   4.004   5.832  1.00 92.74           H
ATOM   1736  CG  TYR A 126       1.442   2.113   4.861  1.00 92.74           C
ATOM   1737  CD1 TYR A 126       0.587   1.488   5.745  1.00 92.74           C
ATOM   1738  HD1 TYR A 126       0.091   2.066   6.525  1.00 92.74           H
ATOM   1739  CD2 TYR A 126       2.070   1.382   3.874  1.00 92.74           C
ATOM   1740  HD2 TYR A 126       2.746   1.876   3.176  1.00 92.74           H
ATOM   1741  CE1 TYR A 126       0.349   0.072   5.637  1.00 92.74           C
ATOM   1742  HE1 TYR A 126      -0.324  -0.435   6.329  1.00 92.74           H
ATOM   1743  CE2 TYR A 126       1.832  -0.034   3.766  1.00 92.74           C
ATOM   1744  HE2 TYR A 126       2.322  -0.624   2.991  1.00 92.74           H
ATOM   1745  CZ  TYR A 126       0.984  -0.620   4.653  1.00 92.74           C
ATOM   1746  OH  TYR A 126       0.759  -1.957   4.551  1.00 92.74           O
ATOM   1747  HH  TYR A 126       0.928  -2.261   3.613  1.00 92.74           H
ATOM   1748  HN  TYR A 126       1.674   5.983   5.046  1.00 92.74           H
ATOM   1749  N   LYS A 127      -1.071   4.494   4.168  1.00 91.46           N
ATOM   1750  CA  LYS A 127      -2.470   4.159   3.966  1.00 91.46           C
ATOM   1751  C   LYS A 127      -2.949   4.764   2.645  1.00 91.46           C
ATOM   1752  O   LYS A 127      -3.742   4.154   1.929  1.00 91.46           O
ATOM   1753  HA  LYS A 127      -2.539   3.074   3.893  1.00 91.46           H
ATOM   1754  CB  LYS A 127      -3.303   4.586   5.176  1.00 91.46           C
ATOM   1755 1HB  LYS A 127      -3.046   5.608   5.457  1.00 91.46           H
ATOM   1756 2HB  LYS A 127      -4.361   4.586   4.912  1.00 91.46           H
ATOM   1757  CG  LYS A 127      -3.067   3.650   6.362  1.00 91.46           C
ATOM   1758 1HG  LYS A 127      -2.008   3.646   6.622  1.00 91.46           H
ATOM   1759 2HG  LYS A 127      -3.607   4.018   7.234  1.00 91.46           H
ATOM   1760  CD  LYS A 127      -3.523   2.226   6.036  1.00 91.46           C
ATOM   1761 1HD  LYS A 127      -4.518   2.252   5.592  1.00 91.46           H
ATOM   1762 2HD  LYS A 127      -2.855   1.787   5.296  1.00 91.46           H
ATOM   1763  CE  LYS A 127      -3.544   1.355   7.294  1.00 91.46           C
ATOM   1764 1HE  LYS A 127      -2.547   1.320   7.736  1.00 91.46           H
ATOM   1765 2HE  LYS A 127      -4.206   1.797   8.039  1.00 91.46           H
ATOM   1766  NZ  LYS A 127      -3.997  -0.015   6.969  1.00 91.46           N
ATOM   1767 1HZ  LYS A 127      -4.022  -0.573   7.815  1.00 91.46           H
ATOM   1768 2HZ  LYS A 127      -4.925   0.024   6.562  1.00 91.46           H
ATOM   1769 3HZ  LYS A 127      -3.355  -0.435   6.306  1.00 91.46           H
ATOM   1770  HN  LYS A 127      -0.885   5.074   4.961  1.00 91.46           H
ATOM   1771  N   MET A 128      -2.448   5.958   2.361  1.00 94.67           N
ATOM   1772  CA  MET A 128      -2.801   6.644   1.130  1.00 94.67           C
ATOM   1773  C   MET A 128      -2.280   5.883  -0.091  1.00 94.67           C
ATOM   1774  O   MET A 128      -2.982   5.755  -1.093  1.00 94.67           O
ATOM   1775  HA  MET A 128      -3.891   6.672   1.111  1.00 94.67           H
ATOM   1776  CB  MET A 128      -2.208   8.055   1.144  1.00 94.67           C
ATOM   1777 1HB  MET A 128      -2.467   8.552   2.078  1.00 94.67           H
ATOM   1778 2HB  MET A 128      -1.121   7.996   1.104  1.00 94.67           H
ATOM   1779  CG  MET A 128      -2.724   8.878  -0.039  1.00 94.67           C
ATOM   1780 1HG  MET A 128      -2.393   8.430  -0.976  1.00 94.67           H
ATOM   1781 2HG  MET A 128      -3.814   8.870  -0.049  1.00 94.67           H
ATOM   1782  SD  MET A 128      -2.128  10.556   0.079  1.00 94.67           S
ATOM   1783  CE  MET A 128      -0.371  10.271  -0.058  1.00 94.67           C
ATOM   1784 1HE  MET A 128      -0.043   9.626   0.758  1.00 94.67           H
ATOM   1785 2HE  MET A 128      -0.154   9.789  -1.011  1.00 94.67           H
ATOM   1786 3HE  MET A 128       0.157  11.223  -0.003  1.00 94.67           H
ATOM   1787  HN  MET A 128      -1.813   6.453   2.954  1.00 94.67           H
ATOM   1788  N   ASN A 129      -1.054   5.398   0.033  1.00 94.78           N
ATOM   1789  CA  ASN A 129      -0.456   4.597  -1.021  1.00 94.78           C
ATOM   1790  C   ASN A 129      -1.310   3.349  -1.255  1.00 94.78           C
ATOM   1791  O   ASN A 129      -1.692   3.057  -2.387  1.00 94.78           O
ATOM   1792  HA  ASN A 129      -0.424   5.249  -1.894  1.00 94.78           H
ATOM   1793  CB  ASN A 129       0.953   4.140  -0.635  1.00 94.78           C
ATOM   1794 1HB  ASN A 129       1.630   4.994  -0.638  1.00 94.78           H
ATOM   1795 2HB  ASN A 129       0.945   3.744   0.380  1.00 94.78           H
ATOM   1796  CG  ASN A 129       1.467   3.071  -1.601  1.00 94.78           C
ATOM   1797  OD1 ASN A 129       1.302   1.880  -1.395  1.00 94.78           O
ATOM   1798  ND2 ASN A 129       2.098   3.561  -2.664  1.00 94.78           N
ATOM   1799 1HD2 ASN A 129       2.199   4.550  -2.774  1.00 94.78           H
ATOM   1800 2HD2 ASN A 129       2.471   2.941  -3.355  1.00 94.78           H
ATOM   1801  HN  ASN A 129      -0.473   5.543   0.834  1.00 94.78           H
ATOM   1802  N   PHE A 130      -1.584   2.646  -0.166  1.00 92.87           N
ATOM   1803  CA  PHE A 130      -2.264   1.365  -0.253  1.00 92.87           C
ATOM   1804  C   PHE A 130      -3.604   1.505  -0.980  1.00 92.87           C
ATOM   1805  O   PHE A 130      -3.864   0.796  -1.950  1.00 92.87           O
ATOM   1806  HA  PHE A 130      -1.617   0.692  -0.815  1.00 92.87           H
ATOM   1807  CB  PHE A 130      -2.522   0.897   1.180  1.00 92.87           C
ATOM   1808 1HB  PHE A 130      -1.566   0.789   1.694  1.00 92.87           H
ATOM   1809 2HB  PHE A 130      -3.082   1.668   1.709  1.00 92.87           H
ATOM   1810  CG  PHE A 130      -3.287  -0.425   1.275  1.00 92.87           C
ATOM   1811  CD1 PHE A 130      -4.645  -0.420   1.346  1.00 92.87           C
ATOM   1812  HD1 PHE A 130      -5.189   0.525   1.335  1.00 92.87           H
ATOM   1813  CD2 PHE A 130      -2.609  -1.604   1.289  1.00 92.87           C
ATOM   1814  HD2 PHE A 130      -1.521  -1.607   1.232  1.00 92.87           H
ATOM   1815  CE1 PHE A 130      -5.356  -1.646   1.434  1.00 92.87           C
ATOM   1816  HE1 PHE A 130      -6.444  -1.643   1.491  1.00 92.87           H
ATOM   1817  CE2 PHE A 130      -3.320  -2.830   1.377  1.00 92.87           C
ATOM   1818  HE2 PHE A 130      -2.777  -3.775   1.388  1.00 92.87           H
ATOM   1819  CZ  PHE A 130      -4.678  -2.825   1.448  1.00 92.87           C
ATOM   1820  HZ  PHE A 130      -5.223  -3.767   1.515  1.00 92.87           H
ATOM   1821  HN  PHE A 130      -1.349   2.937   0.762  1.00 92.87           H
ATOM   1822  N   TYR A 131      -4.418   2.424  -0.481  1.00 92.33           N
ATOM   1823  CA  TYR A 131      -5.771   2.579  -0.989  1.00 92.33           C
ATOM   1824  C   TYR A 131      -5.760   3.037  -2.448  1.00 92.33           C
ATOM   1825  O   TYR A 131      -6.558   2.566  -3.257  1.00 92.33           O
ATOM   1826  HA  TYR A 131      -6.268   1.611  -0.923  1.00 92.33           H
ATOM   1827  CB  TYR A 131      -6.421   3.666  -0.130  1.00 92.33           C
ATOM   1828 1HB  TYR A 131      -5.797   4.560  -0.160  1.00 92.33           H
ATOM   1829 2HB  TYR A 131      -7.382   3.934  -0.568  1.00 92.33           H
ATOM   1830  CG  TYR A 131      -6.636   3.260   1.329  1.00 92.33           C
ATOM   1831  CD1 TYR A 131      -7.030   1.974   1.637  1.00 92.33           C
ATOM   1832  HD1 TYR A 131      -7.189   1.247   0.840  1.00 92.33           H
ATOM   1833  CD2 TYR A 131      -6.436   4.181   2.338  1.00 92.33           C
ATOM   1834  HD2 TYR A 131      -6.124   5.197   2.095  1.00 92.33           H
ATOM   1835  CE1 TYR A 131      -7.233   1.593   3.011  1.00 92.33           C
ATOM   1836  HE1 TYR A 131      -7.544   0.580   3.268  1.00 92.33           H
ATOM   1837  CE2 TYR A 131      -6.638   3.799   3.712  1.00 92.33           C
ATOM   1838  HE2 TYR A 131      -6.483   4.516   4.518  1.00 92.33           H
ATOM   1839  CZ  TYR A 131      -7.027   2.524   3.980  1.00 92.33           C
ATOM   1840  OH  TYR A 131      -7.218   2.163   5.278  1.00 92.33           O
ATOM   1841  HH  TYR A 131      -7.094   2.956   5.875  1.00 92.33           H
ATOM   1842  HN  TYR A 131      -4.167   3.053   0.254  1.00 92.33           H
ATOM   1843  N   SER A 132      -4.846   3.952  -2.741  1.00 93.73           N
ATOM   1844  CA  SER A 132      -4.733   4.493  -4.085  1.00 93.73           C
ATOM   1845  C   SER A 132      -4.307   3.392  -5.058  1.00 93.73           C
ATOM   1846  O   SER A 132      -4.811   3.318  -6.177  1.00 93.73           O
ATOM   1847  HA  SER A 132      -5.729   4.858  -4.334  1.00 93.73           H
ATOM   1848  CB  SER A 132      -3.739   5.654  -4.129  1.00 93.73           C
ATOM   1849 1HB  SER A 132      -3.648   6.016  -5.154  1.00 93.73           H
ATOM   1850 2HB  SER A 132      -4.121   6.482  -3.532  1.00 93.73           H
ATOM   1851  OG  SER A 132      -2.453   5.275  -3.645  1.00 93.73           O
ATOM   1852  HG  SER A 132      -2.300   5.668  -2.738  1.00 93.73           H
ATOM   1853  HN  SER A 132      -4.193   4.321  -2.081  1.00 93.73           H
ATOM   1854  N   CYS A 133      -3.382   2.563  -4.596  1.00 91.45           N
ATOM   1855  CA  CYS A 133      -2.868   1.480  -5.418  1.00 91.45           C
ATOM   1856  C   CYS A 133      -4.025   0.532  -5.740  1.00 91.45           C
ATOM   1857  O   CYS A 133      -4.214   0.146  -6.892  1.00 91.45           O
ATOM   1858  HA  CYS A 133      -2.477   1.936  -6.327  1.00 91.45           H
ATOM   1859  CB  CYS A 133      -1.708   0.754  -4.735  1.00 91.45           C
ATOM   1860 1HB  CYS A 133      -1.952   0.561  -3.691  1.00 91.45           H
ATOM   1861 2HB  CYS A 133      -1.546  -0.215  -5.209  1.00 91.45           H
ATOM   1862  SG  CYS A 133      -0.186   1.764  -4.845  1.00 91.45           S
ATOM   1863  HG  CYS A 133      -0.522   2.626  -3.889  1.00 91.45           H
ATOM   1864  HN  CYS A 133      -2.985   2.623  -3.680  1.00 91.45           H
ATOM   1865  N   VAL A 134      -4.770   0.184  -4.700  1.00 89.32           N
ATOM   1866  CA  VAL A 134      -5.869  -0.755  -4.849  1.00 89.32           C
ATOM   1867  C   VAL A 134      -6.828  -0.244  -5.927  1.00 89.32           C
ATOM   1868  O   VAL A 134      -7.221  -0.995  -6.818  1.00 89.32           O
ATOM   1869  HA  VAL A 134      -5.448  -1.706  -5.175  1.00 89.32           H
ATOM   1870  CB  VAL A 134      -6.552  -0.977  -3.498  1.00 89.32           C
ATOM   1871  HB  VAL A 134      -6.819  -0.002  -3.092  1.00 89.32           H
ATOM   1872  CG1 VAL A 134      -7.841  -1.786  -3.662  1.00 89.32           C
ATOM   1873 1HG1 VAL A 134      -8.527  -1.248  -4.316  1.00 89.32           H
ATOM   1874 2HG1 VAL A 134      -7.607  -2.757  -4.100  1.00 89.32           H
ATOM   1875 3HG1 VAL A 134      -8.306  -1.930  -2.687  1.00 89.32           H
ATOM   1876  CG2 VAL A 134      -5.602  -1.654  -2.508  1.00 89.32           C
ATOM   1877 1HG2 VAL A 134      -5.291  -2.620  -2.905  1.00 89.32           H
ATOM   1878 2HG2 VAL A 134      -4.726  -1.024  -2.356  1.00 89.32           H
ATOM   1879 3HG2 VAL A 134      -6.113  -1.801  -1.556  1.00 89.32           H
ATOM   1880  HN  VAL A 134      -4.632   0.530  -3.773  1.00 89.32           H
ATOM   1881  N   LEU A 135      -7.176   1.029  -5.809  1.00 90.34           N
ATOM   1882  CA  LEU A 135      -8.178   1.614  -6.684  1.00 90.34           C
ATOM   1883  C   LEU A 135      -7.623   1.692  -8.107  1.00 90.34           C
ATOM   1884  O   LEU A 135      -8.352   1.475  -9.074  1.00 90.34           O
ATOM   1885  HA  LEU A 135      -9.040   0.947  -6.685  1.00 90.34           H
ATOM   1886  CB  LEU A 135      -8.649   2.961  -6.132  1.00 90.34           C
ATOM   1887 1HB  LEU A 135      -7.777   3.601  -5.996  1.00 90.34           H
ATOM   1888 2HB  LEU A 135      -9.280   3.438  -6.882  1.00 90.34           H
ATOM   1889  CG  LEU A 135      -9.422   2.913  -4.812  1.00 90.34           C
ATOM   1890  HG  LEU A 135      -8.827   2.356  -4.089  1.00 90.34           H
ATOM   1891  CD1 LEU A 135      -9.625   4.319  -4.244  1.00 90.34           C
ATOM   1892 1HD1 LEU A 135      -8.655   4.782  -4.064  1.00 90.34           H
ATOM   1893 2HD1 LEU A 135     -10.188   4.921  -4.957  1.00 90.34           H
ATOM   1894 3HD1 LEU A 135     -10.177   4.255  -3.306  1.00 90.34           H
ATOM   1895  CD2 LEU A 135     -10.746   2.165  -4.980  1.00 90.34           C
ATOM   1896 1HD2 LEU A 135     -11.358   2.672  -5.725  1.00 90.34           H
ATOM   1897 2HD2 LEU A 135     -10.548   1.144  -5.307  1.00 90.34           H
ATOM   1898 3HD2 LEU A 135     -11.275   2.145  -4.027  1.00 90.34           H
ATOM   1899  HN  LEU A 135      -6.787   1.655  -5.134  1.00 90.34           H
ATOM   1900  N   LEU A 136      -6.338   2.003  -8.191  1.00 91.87           N
ATOM   1901  CA  LEU A 136      -5.686   2.149  -9.482  1.00 91.87           C
ATOM   1902  C   LEU A 136      -5.662   0.794 -10.192  1.00 91.87           C
ATOM   1903  O   LEU A 136      -5.938   0.711 -11.388  1.00 91.87           O
ATOM   1904  HA  LEU A 136      -6.286   2.839 -10.075  1.00 91.87           H
ATOM   1905  CB  LEU A 136      -4.302   2.780  -9.315  1.00 91.87           C
ATOM   1906 1HB  LEU A 136      -3.792   2.278  -8.493  1.00 91.87           H
ATOM   1907 2HB  LEU A 136      -3.724   2.583 -10.217  1.00 91.87           H
ATOM   1908  CG  LEU A 136      -4.280   4.287  -9.047  1.00 91.87           C
ATOM   1909  HG  LEU A 136      -4.995   4.503  -8.253  1.00 91.87           H
ATOM   1910  CD1 LEU A 136      -2.904   4.736  -8.552  1.00 91.87           C
ATOM   1911 1HD1 LEU A 136      -2.662   4.213  -7.627  1.00 91.87           H
ATOM   1912 2HD1 LEU A 136      -2.153   4.504  -9.307  1.00 91.87           H
ATOM   1913 3HD1 LEU A 136      -2.916   5.810  -8.370  1.00 91.87           H
ATOM   1914  CD2 LEU A 136      -4.729   5.069 -10.283  1.00 91.87           C
ATOM   1915 1HD2 LEU A 136      -4.058   4.852 -11.114  1.00 91.87           H
ATOM   1916 2HD2 LEU A 136      -5.744   4.777 -10.550  1.00 91.87           H
ATOM   1917 3HD2 LEU A 136      -4.704   6.137 -10.065  1.00 91.87           H
ATOM   1918  HN  LEU A 136      -5.746   2.154  -7.399  1.00 91.87           H
ATOM   1919  N   ILE A 137      -5.329  -0.234  -9.425  1.00 87.06           N
ATOM   1920  CA  ILE A 137      -5.230  -1.576  -9.975  1.00 87.06           C
ATOM   1921  C   ILE A 137      -6.596  -2.004 -10.514  1.00 87.06           C
ATOM   1922  O   ILE A 137      -6.683  -2.631 -11.568  1.00 87.06           O
ATOM   1923  HA  ILE A 137      -4.527  -1.537 -10.807  1.00 87.06           H
ATOM   1924  CB  ILE A 137      -4.650  -2.538  -8.936  1.00 87.06           C
ATOM   1925  HB  ILE A 137      -5.155  -2.362  -7.987  1.00 87.06           H
ATOM   1926  CG1 ILE A 137      -3.160  -2.270  -8.712  1.00 87.06           C
ATOM   1927 1HG1 ILE A 137      -2.597  -2.562  -9.599  1.00 87.06           H
ATOM   1928 2HG1 ILE A 137      -2.997  -1.202  -8.568  1.00 87.06           H
ATOM   1929  CG2 ILE A 137      -4.918  -3.993  -9.327  1.00 87.06           C
ATOM   1930 1HG2 ILE A 137      -5.993  -4.159  -9.395  1.00 87.06           H
ATOM   1931 2HG2 ILE A 137      -4.457  -4.201 -10.292  1.00 87.06           H
ATOM   1932 3HG2 ILE A 137      -4.495  -4.656  -8.572  1.00 87.06           H
ATOM   1933  CD1 ILE A 137      -2.642  -3.040  -7.496  1.00 87.06           C
ATOM   1934 1HD1 ILE A 137      -3.191  -2.728  -6.607  1.00 87.06           H
ATOM   1935 2HD1 ILE A 137      -2.785  -4.109  -7.654  1.00 87.06           H
ATOM   1936 3HD1 ILE A 137      -1.581  -2.832  -7.359  1.00 87.06           H
ATOM   1937  HN  ILE A 137      -5.129  -0.162  -8.448  1.00 87.06           H
ATOM   1938  N   MET A 138      -7.630  -1.647  -9.766  1.00 86.99           N
ATOM   1939  CA  MET A 138      -8.992  -1.911 -10.198  1.00 86.99           C
ATOM   1940  C   MET A 138      -9.285  -1.231 -11.537  1.00 86.99           C
ATOM   1941  O   MET A 138      -9.816  -1.857 -12.452  1.00 86.99           O
ATOM   1942  HA  MET A 138      -9.061  -2.993 -10.310  1.00 86.99           H
ATOM   1943  CB  MET A 138      -9.972  -1.398  -9.140  1.00 86.99           C
ATOM   1944 1HB  MET A 138      -9.696  -1.793  -8.162  1.00 86.99           H
ATOM   1945 2HB  MET A 138      -9.906  -0.312  -9.075  1.00 86.99           H
ATOM   1946  CG  MET A 138     -11.407  -1.809  -9.476  1.00 86.99           C
ATOM   1947 1HG  MET A 138     -11.689  -1.410 -10.450  1.00 86.99           H
ATOM   1948 2HG  MET A 138     -11.476  -2.894  -9.544  1.00 86.99           H
ATOM   1949  SD  MET A 138     -12.524  -1.204  -8.223  1.00 86.99           S
ATOM   1950  CE  MET A 138     -12.246   0.552  -8.380  1.00 86.99           C
ATOM   1951 1HE  MET A 138     -11.197   0.773  -8.182  1.00 86.99           H
ATOM   1952 2HE  MET A 138     -12.500   0.871  -9.391  1.00 86.99           H
ATOM   1953 3HE  MET A 138     -12.871   1.085  -7.664  1.00 86.99           H
ATOM   1954  HN  MET A 138      -7.549  -1.187  -8.882  1.00 86.99           H
ATOM   1955  N   CYS A 139      -8.924   0.042 -11.608  1.00 89.47           N
ATOM   1956  CA  CYS A 139      -9.245   0.846 -12.775  1.00 89.47           C
ATOM   1957  C   CYS A 139      -8.479   0.281 -13.973  1.00 89.47           C
ATOM   1958  O   CYS A 139      -8.989   0.273 -15.093  1.00 89.47           O
ATOM   1959  HA  CYS A 139     -10.321   0.761 -12.928  1.00 89.47           H
ATOM   1960  CB  CYS A 139      -8.933   2.326 -12.546  1.00 89.47           C
ATOM   1961 1HB  CYS A 139      -7.911   2.440 -12.185  1.00 89.47           H
ATOM   1962 2HB  CYS A 139      -9.001   2.871 -13.488  1.00 89.47           H
ATOM   1963  SG  CYS A 139     -10.106   3.032 -11.331  1.00 89.47           S
ATOM   1964  HG  CYS A 139      -9.509   2.529 -10.254  1.00 89.47           H
ATOM   1965  HN  CYS A 139      -8.424   0.523 -10.889  1.00 89.47           H
ATOM   1966  N   ILE A 140      -7.268  -0.178 -13.697  1.00 85.94           N
ATOM   1967  CA  ILE A 140      -6.440  -0.777 -14.731  1.00 85.94           C
ATOM   1968  C   ILE A 140      -7.169  -1.984 -15.326  1.00 85.94           C
ATOM   1969  O   ILE A 140      -7.218  -2.145 -16.544  1.00 85.94           O
ATOM   1970  HA  ILE A 140      -6.309  -0.032 -15.516  1.00 85.94           H
ATOM   1971  CB  ILE A 140      -5.051  -1.106 -14.182  1.00 85.94           C
ATOM   1972  HB  ILE A 140      -5.172  -1.573 -13.204  1.00 85.94           H
ATOM   1973  CG1 ILE A 140      -4.226   0.166 -13.976  1.00 85.94           C
ATOM   1974 1HG1 ILE A 140      -3.921   0.565 -14.943  1.00 85.94           H
ATOM   1975 2HG1 ILE A 140      -4.841   0.928 -13.497  1.00 85.94           H
ATOM   1976  CG2 ILE A 140      -4.332  -2.117 -15.078  1.00 85.94           C
ATOM   1977 1HG2 ILE A 140      -4.915  -3.036 -15.129  1.00 85.94           H
ATOM   1978 2HG2 ILE A 140      -4.223  -1.700 -16.080  1.00 85.94           H
ATOM   1979 3HG2 ILE A 140      -3.347  -2.333 -14.665  1.00 85.94           H
ATOM   1980  CD1 ILE A 140      -2.990  -0.114 -13.120  1.00 85.94           C
ATOM   1981 1HD1 ILE A 140      -3.301  -0.490 -12.145  1.00 85.94           H
ATOM   1982 2HD1 ILE A 140      -2.366  -0.859 -13.615  1.00 85.94           H
ATOM   1983 3HD1 ILE A 140      -2.422   0.807 -12.990  1.00 85.94           H
ATOM   1984  HN  ILE A 140      -6.851  -0.146 -12.789  1.00 85.94           H
ATOM   1985  N   SER A 141      -7.716  -2.801 -14.438  1.00 82.29           N
ATOM   1986  CA  SER A 141      -8.320  -4.056 -14.850  1.00 82.29           C
ATOM   1987  C   SER A 141      -9.580  -3.785 -15.675  1.00 82.29           C
ATOM   1988  O   SER A 141      -9.856  -4.492 -16.643  1.00 82.29           O
ATOM   1989  HA  SER A 141      -7.565  -4.555 -15.457  1.00 82.29           H
ATOM   1990  CB  SER A 141      -8.657  -4.929 -13.638  1.00 82.29           C
ATOM   1991 1HB  SER A 141      -9.379  -4.409 -13.008  1.00 82.29           H
ATOM   1992 2HB  SER A 141      -9.133  -5.849 -13.976  1.00 82.29           H
ATOM   1993  OG  SER A 141      -7.500  -5.247 -12.871  1.00 82.29           O
ATOM   1994  HG  SER A 141      -7.344  -4.543 -12.178  1.00 82.29           H
ATOM   1995  HN  SER A 141      -7.750  -2.617 -13.456  1.00 82.29           H
ATOM   1996  N   VAL A 142     -10.310  -2.759 -15.262  1.00 82.18           N
ATOM   1997  CA  VAL A 142     -11.491  -2.339 -15.996  1.00 82.18           C
ATOM   1998  C   VAL A 142     -11.075  -1.831 -17.378  1.00 82.18           C
ATOM   1999  O   VAL A 142     -11.735  -2.121 -18.374  1.00 82.18           O
ATOM   2000  HA  VAL A 142     -12.130  -3.213 -16.121  1.00 82.18           H
ATOM   2001  CB  VAL A 142     -12.267  -1.298 -15.186  1.00 82.18           C
ATOM   2002  HB  VAL A 142     -11.585  -0.480 -14.951  1.00 82.18           H
ATOM   2003  CG1 VAL A 142     -13.428  -0.723 -16.000  1.00 82.18           C
ATOM   2004 1HG1 VAL A 142     -13.040  -0.247 -16.900  1.00 82.18           H
ATOM   2005 2HG1 VAL A 142     -14.109  -1.527 -16.278  1.00 82.18           H
ATOM   2006 3HG1 VAL A 142     -13.962   0.014 -15.400  1.00 82.18           H
ATOM   2007  CG2 VAL A 142     -12.763  -1.889 -13.865  1.00 82.18           C
ATOM   2008 1HG2 VAL A 142     -13.421  -2.734 -14.069  1.00 82.18           H
ATOM   2009 2HG2 VAL A 142     -11.911  -2.227 -13.275  1.00 82.18           H
ATOM   2010 3HG2 VAL A 142     -13.311  -1.128 -13.309  1.00 82.18           H
ATOM   2011  HN  VAL A 142     -10.106  -2.221 -14.445  1.00 82.18           H
ATOM   2012  N   ASP A 143      -9.982  -1.083 -17.393  1.00 83.08           N
ATOM   2013  CA  ASP A 143      -9.510  -0.473 -18.625  1.00 83.08           C
ATOM   2014  C   ASP A 143      -9.098  -1.571 -19.608  1.00 83.08           C
ATOM   2015  O   ASP A 143      -9.348  -1.462 -20.807  1.00 83.08           O
ATOM   2016  HA  ASP A 143     -10.348   0.120 -18.990  1.00 83.08           H
ATOM   2017  CB  ASP A 143      -8.289   0.413 -18.369  1.00 83.08           C
ATOM   2018 1HB  ASP A 143      -8.500   1.100 -17.549  1.00 83.08           H
ATOM   2019 2HB  ASP A 143      -7.446  -0.204 -18.059  1.00 83.08           H
ATOM   2020  CG  ASP A 143      -7.915   1.206 -19.622  1.00 83.08           C
ATOM   2021  OD1 ASP A 143      -6.769   1.024 -20.088  1.00 83.08           O
ATOM   2022  OD2 ASP A 143      -8.782   1.978 -20.086  1.00 83.08           O
ATOM   2023  HN  ASP A 143      -9.423  -0.891 -16.586  1.00 83.08           H
ATOM   2024  N   ARG A 144      -8.475  -2.606 -19.063  1.00 77.88           N
ATOM   2025  CA  ARG A 144      -8.032  -3.726 -19.875  1.00 77.88           C
ATOM   2026  C   ARG A 144      -9.236  -4.445 -20.488  1.00 77.88           C
ATOM   2027  O   ARG A 144      -9.216  -4.804 -21.664  1.00 77.88           O
ATOM   2028  HA  ARG A 144      -7.407  -3.280 -20.648  1.00 77.88           H
ATOM   2029  CB  ARG A 144      -7.220  -4.722 -19.045  1.00 77.88           C
ATOM   2030 1HB  ARG A 144      -7.757  -4.956 -18.125  1.00 77.88           H
ATOM   2031 2HB  ARG A 144      -7.110  -5.656 -19.596  1.00 77.88           H
ATOM   2032  CG  ARG A 144      -5.839  -4.157 -18.707  1.00 77.88           C
ATOM   2033 1HG  ARG A 144      -5.948  -3.179 -18.236  1.00 77.88           H
ATOM   2034 2HG  ARG A 144      -5.344  -4.805 -17.984  1.00 77.88           H
ATOM   2035  CD  ARG A 144      -4.976  -4.031 -19.963  1.00 77.88           C
ATOM   2036 1HD  ARG A 144      -3.946  -4.309 -19.736  1.00 77.88           H
ATOM   2037 2HD  ARG A 144      -5.330  -4.721 -20.729  1.00 77.88           H
ATOM   2038  NE  ARG A 144      -5.023  -2.643 -20.474  1.00 77.88           N
ATOM   2039  HE  ARG A 144      -5.349  -1.927 -19.856  1.00 77.88           H
ATOM   2040  CZ  ARG A 144      -4.658  -2.285 -21.712  1.00 77.88           C
ATOM   2041  NH1 ARG A 144      -4.214  -3.203 -22.582  1.00 77.88           N
ATOM   2042 1HH1 ARG A 144      -4.154  -4.163 -22.309  1.00 77.88           H
ATOM   2043 2HH1 ARG A 144      -3.944  -2.927 -23.505  1.00 77.88           H
ATOM   2044  NH2 ARG A 144      -4.743  -0.996 -22.068  1.00 77.88           N
ATOM   2045 1HH2 ARG A 144      -4.474  -0.712 -22.988  1.00 77.88           H
ATOM   2046 2HH2 ARG A 144      -5.075  -0.317 -21.412  1.00 77.88           H
ATOM   2047  HN  ARG A 144      -8.271  -2.685 -18.087  1.00 77.88           H
ATOM   2048  N   TYR A 145     -10.255  -4.633 -19.663  1.00 78.09           N
ATOM   2049  CA  TYR A 145     -11.487  -5.250 -20.125  1.00 78.09           C
ATOM   2050  C   TYR A 145     -12.042  -4.519 -21.349  1.00 78.09           C
ATOM   2051  O   TYR A 145     -12.264  -5.129 -22.393  1.00 78.09           O
ATOM   2052  HA  TYR A 145     -11.265  -6.282 -20.397  1.00 78.09           H
ATOM   2053  CB  TYR A 145     -12.484  -5.116 -18.971  1.00 78.09           C
ATOM   2054 1HB  TYR A 145     -12.098  -5.657 -18.107  1.00 78.09           H
ATOM   2055 2HB  TYR A 145     -12.554  -4.067 -18.685  1.00 78.09           H
ATOM   2056  CG  TYR A 145     -13.885  -5.637 -19.296  1.00 78.09           C
ATOM   2057  CD1 TYR A 145     -14.973  -4.793 -19.206  1.00 78.09           C
ATOM   2058  HD1 TYR A 145     -14.834  -3.755 -18.904  1.00 78.09           H
ATOM   2059  CD2 TYR A 145     -14.061  -6.952 -19.679  1.00 78.09           C
ATOM   2060  HD2 TYR A 145     -13.202  -7.618 -19.749  1.00 78.09           H
ATOM   2061  CE1 TYR A 145     -16.292  -5.283 -19.512  1.00 78.09           C
ATOM   2062  HE1 TYR A 145     -17.160  -4.627 -19.445  1.00 78.09           H
ATOM   2063  CE2 TYR A 145     -15.380  -7.442 -19.984  1.00 78.09           C
ATOM   2064  HE2 TYR A 145     -15.533  -8.477 -20.288  1.00 78.09           H
ATOM   2065  CZ  TYR A 145     -16.430  -6.583 -19.886  1.00 78.09           C
ATOM   2066  OH  TYR A 145     -17.676  -7.046 -20.175  1.00 78.09           O
ATOM   2067  HH  TYR A 145     -17.629  -8.008 -20.446  1.00 78.09           H
ATOM   2068  HN  TYR A 145     -10.249  -4.373 -18.698  1.00 78.09           H
ATOM   2069  N   ILE A 146     -12.249  -3.221 -21.179  1.00 77.62           N
ATOM   2070  CA  ILE A 146     -12.885  -2.423 -22.214  1.00 77.62           C
ATOM   2071  C   ILE A 146     -12.040  -2.481 -23.488  1.00 77.62           C
ATOM   2072  O   ILE A 146     -12.578  -2.583 -24.590  1.00 77.62           O
ATOM   2073  HA  ILE A 146     -13.856  -2.873 -22.423  1.00 77.62           H
ATOM   2074  CB  ILE A 146     -13.143  -1.001 -21.712  1.00 77.62           C
ATOM   2075  HB  ILE A 146     -12.205  -0.598 -21.331  1.00 77.62           H
ATOM   2076  CG1 ILE A 146     -14.139  -1.003 -20.550  1.00 77.62           C
ATOM   2077 1HG1 ILE A 146     -15.138  -1.230 -20.923  1.00 77.62           H
ATOM   2078 2HG1 ILE A 146     -13.876  -1.789 -19.842  1.00 77.62           H
ATOM   2079  CG2 ILE A 146     -13.597  -0.090 -22.854  1.00 77.62           C
ATOM   2080 1HG2 ILE A 146     -12.822  -0.055 -23.620  1.00 77.62           H
ATOM   2081 2HG2 ILE A 146     -14.518  -0.481 -23.287  1.00 77.62           H
ATOM   2082 3HG2 ILE A 146     -13.773   0.914 -22.469  1.00 77.62           H
ATOM   2083  CD1 ILE A 146     -14.151   0.351 -19.836  1.00 77.62           C
ATOM   2084 1HD1 ILE A 146     -13.156   0.563 -19.444  1.00 77.62           H
ATOM   2085 2HD1 ILE A 146     -14.437   1.131 -20.541  1.00 77.62           H
ATOM   2086 3HD1 ILE A 146     -14.867   0.322 -19.015  1.00 77.62           H
ATOM   2087  HN  ILE A 146     -11.991  -2.716 -20.356  1.00 77.62           H
ATOM   2088  N   ALA A 147     -10.731  -2.415 -23.296  1.00 77.29           N
ATOM   2089  CA  ALA A 147      -9.811  -2.374 -24.419  1.00 77.29           C
ATOM   2090  C   ALA A 147      -9.969  -3.650 -25.249  1.00 77.29           C
ATOM   2091  O   ALA A 147      -9.763  -3.635 -26.462  1.00 77.29           O
ATOM   2092  HA  ALA A 147     -10.076  -1.515 -25.035  1.00 77.29           H
ATOM   2093  CB  ALA A 147      -8.383  -2.188 -23.903  1.00 77.29           C
ATOM   2094 1HB  ALA A 147      -8.317  -1.254 -23.346  1.00 77.29           H
ATOM   2095 2HB  ALA A 147      -8.121  -3.020 -23.249  1.00 77.29           H
ATOM   2096 3HB  ALA A 147      -7.692  -2.158 -24.746  1.00 77.29           H
ATOM   2097  HN  ALA A 147     -10.299  -2.389 -22.394  1.00 77.29           H
ATOM   2098  N   ILE A 148     -10.334  -4.723 -24.563  1.00 73.90           N
ATOM   2099  CA  ILE A 148     -10.351  -6.037 -25.182  1.00 73.90           C
ATOM   2100  C   ILE A 148     -11.765  -6.343 -25.680  1.00 73.90           C
ATOM   2101  O   ILE A 148     -11.942  -6.848 -26.788  1.00 73.90           O
ATOM   2102  HA  ILE A 148      -9.682  -6.002 -26.042  1.00 73.90           H
ATOM   2103  CB  ILE A 148      -9.797  -7.090 -24.220  1.00 73.90           C
ATOM   2104  HB  ILE A 148     -10.335  -7.007 -23.276  1.00 73.90           H
ATOM   2105  CG1 ILE A 148      -8.318  -6.836 -23.922  1.00 73.90           C
ATOM   2106 1HG1 ILE A 148      -7.723  -7.046 -24.811  1.00 73.90           H
ATOM   2107 2HG1 ILE A 148      -8.168  -5.784 -23.679  1.00 73.90           H
ATOM   2108  CG2 ILE A 148     -10.040  -8.503 -24.755  1.00 73.90           C
ATOM   2109 1HG2 ILE A 148     -11.111  -8.668 -24.874  1.00 73.90           H
ATOM   2110 2HG2 ILE A 148      -9.545  -8.616 -25.720  1.00 73.90           H
ATOM   2111 3HG2 ILE A 148      -9.636  -9.232 -24.052  1.00 73.90           H
ATOM   2112  CD1 ILE A 148      -7.835  -7.708 -22.761  1.00 73.90           C
ATOM   2113 1HD1 ILE A 148      -8.416  -7.478 -21.868  1.00 73.90           H
ATOM   2114 2HD1 ILE A 148      -7.964  -8.759 -23.018  1.00 73.90           H
ATOM   2115 3HD1 ILE A 148      -6.781  -7.508 -22.570  1.00 73.90           H
ATOM   2116  HN  ILE A 148     -10.613  -4.704 -23.603  1.00 73.90           H
ATOM   2117  N   ALA A 149     -12.737  -6.023 -24.838  1.00 73.36           N
ATOM   2118  CA  ALA A 149     -14.115  -6.395 -25.109  1.00 73.36           C
ATOM   2119  C   ALA A 149     -14.685  -5.471 -26.186  1.00 73.36           C
ATOM   2120  O   ALA A 149     -15.389  -5.923 -27.088  1.00 73.36           O
ATOM   2121  HA  ALA A 149     -14.115  -7.419 -25.483  1.00 73.36           H
ATOM   2122  CB  ALA A 149     -14.923  -6.345 -23.810  1.00 73.36           C
ATOM   2123 1HB  ALA A 149     -14.494  -7.040 -23.089  1.00 73.36           H
ATOM   2124 2HB  ALA A 149     -14.893  -5.334 -23.403  1.00 73.36           H
ATOM   2125 3HB  ALA A 149     -15.956  -6.624 -24.014  1.00 73.36           H
ATOM   2126  HN  ALA A 149     -12.595  -5.521 -23.985  1.00 73.36           H
ATOM   2127  N   GLN A 150     -14.361  -4.193 -26.057  1.00 75.73           N
ATOM   2128  CA  GLN A 150     -14.863  -3.195 -26.986  1.00 75.73           C
ATOM   2129  C   GLN A 150     -13.728  -2.671 -27.868  1.00 75.73           C
ATOM   2130  O   GLN A 150     -13.701  -1.491 -28.215  1.00 75.73           O
ATOM   2131  HA  GLN A 150     -15.598  -3.716 -27.601  1.00 75.73           H
ATOM   2132  CB  GLN A 150     -15.553  -2.050 -26.242  1.00 75.73           C
ATOM   2133 1HB  GLN A 150     -14.838  -1.558 -25.582  1.00 75.73           H
ATOM   2134 2HB  GLN A 150     -15.896  -1.302 -26.956  1.00 75.73           H
ATOM   2135  CG  GLN A 150     -16.740  -2.564 -25.425  1.00 75.73           C
ATOM   2136 1HG  GLN A 150     -17.345  -3.233 -26.036  1.00 75.73           H
ATOM   2137 2HG  GLN A 150     -16.378  -3.147 -24.578  1.00 75.73           H
ATOM   2138  CD  GLN A 150     -17.602  -1.405 -24.921  1.00 75.73           C
ATOM   2139  OE1 GLN A 150     -17.316  -0.241 -25.147  1.00 75.73           O
ATOM   2140  NE2 GLN A 150     -18.671  -1.787 -24.228  1.00 75.73           N
ATOM   2141 1HE2 GLN A 150     -18.848  -2.759 -24.078  1.00 75.73           H
ATOM   2142 2HE2 GLN A 150     -19.297  -1.101 -23.856  1.00 75.73           H
ATOM   2143  HN  GLN A 150     -13.767  -3.837 -25.335  1.00 75.73           H
ATOM   2144  N   ALA A 151     -12.818  -3.573 -28.204  1.00 72.78           N
ATOM   2145  CA  ALA A 151     -11.602  -3.187 -28.900  1.00 72.78           C
ATOM   2146  C   ALA A 151     -11.966  -2.344 -30.124  1.00 72.78           C
ATOM   2147  O   ALA A 151     -11.250  -1.406 -30.472  1.00 72.78           O
ATOM   2148  HA  ALA A 151     -11.007  -2.582 -28.217  1.00 72.78           H
ATOM   2149  CB  ALA A 151     -10.806  -4.440 -29.271  1.00 72.78           C
ATOM   2150 1HB  ALA A 151     -10.547  -4.987 -28.365  1.00 72.78           H
ATOM   2151 2HB  ALA A 151     -11.409  -5.075 -29.920  1.00 72.78           H
ATOM   2152 3HB  ALA A 151      -9.894  -4.149 -29.793  1.00 72.78           H
ATOM   2153  HN  ALA A 151     -12.901  -4.551 -28.010  1.00 72.78           H
ATOM   2154  N   MET A 152     -13.080  -2.707 -30.743  1.00 69.20           N
ATOM   2155  CA  MET A 152     -13.517  -2.033 -31.954  1.00 69.20           C
ATOM   2156  C   MET A 152     -13.836  -0.562 -31.678  1.00 69.20           C
ATOM   2157  O   MET A 152     -13.481   0.312 -32.467  1.00 69.20           O
ATOM   2158  HA  MET A 152     -12.680  -2.106 -32.649  1.00 69.20           H
ATOM   2159  CB  MET A 152     -14.762  -2.731 -32.506  1.00 69.20           C
ATOM   2160 1HB  MET A 152     -15.491  -2.868 -31.707  1.00 69.20           H
ATOM   2161 2HB  MET A 152     -15.231  -2.101 -33.261  1.00 69.20           H
ATOM   2162  CG  MET A 152     -14.405  -4.088 -33.116  1.00 69.20           C
ATOM   2163 1HG  MET A 152     -13.553  -4.520 -32.590  1.00 69.20           H
ATOM   2164 2HG  MET A 152     -15.238  -4.780 -32.996  1.00 69.20           H
ATOM   2165  SD  MET A 152     -14.016  -3.895 -34.847  1.00 69.20           S
ATOM   2166  CE  MET A 152     -15.662  -3.923 -35.539  1.00 69.20           C
ATOM   2167 1HE  MET A 152     -16.142  -4.871 -35.295  1.00 69.20           H
ATOM   2168 2HE  MET A 152     -16.245  -3.103 -35.122  1.00 69.20           H
ATOM   2169 3HE  MET A 152     -15.603  -3.814 -36.622  1.00 69.20           H
ATOM   2170  HN  MET A 152     -13.678  -3.446 -30.431  1.00 69.20           H
ATOM   2171  N   ARG A 153     -14.502  -0.335 -30.555  1.00 70.52           N
ATOM   2172  CA  ARG A 153     -14.943   1.005 -30.206  1.00 70.52           C
ATOM   2173  C   ARG A 153     -13.878   1.713 -29.366  1.00 70.52           C
ATOM   2174  O   ARG A 153     -13.913   2.932 -29.213  1.00 70.52           O
ATOM   2175  HA  ARG A 153     -15.089   1.509 -31.161  1.00 70.52           H
ATOM   2176  CB  ARG A 153     -16.257   0.965 -29.422  1.00 70.52           C
ATOM   2177 1HB  ARG A 153     -16.149   0.309 -28.557  1.00 70.52           H
ATOM   2178 2HB  ARG A 153     -16.488   1.959 -29.041  1.00 70.52           H
ATOM   2179  CG  ARG A 153     -17.406   0.470 -30.303  1.00 70.52           C
ATOM   2180 1HG  ARG A 153     -17.483   1.096 -31.192  1.00 70.52           H
ATOM   2181 2HG  ARG A 153     -17.197  -0.544 -30.644  1.00 70.52           H
ATOM   2182  CD  ARG A 153     -18.732   0.495 -29.539  1.00 70.52           C
ATOM   2183 1HD  ARG A 153     -18.685  -0.189 -28.691  1.00 70.52           H
ATOM   2184 2HD  ARG A 153     -18.910   1.492 -29.136  1.00 70.52           H
ATOM   2185  NE  ARG A 153     -19.841   0.109 -30.439  1.00 70.52           N
ATOM   2186  HE  ARG A 153     -19.618  -0.124 -31.386  1.00 70.52           H
ATOM   2187  CZ  ARG A 153     -21.127   0.051 -30.065  1.00 70.52           C
ATOM   2188  NH1 ARG A 153     -21.484   0.352 -28.809  1.00 70.52           N
ATOM   2189 1HH1 ARG A 153     -20.788   0.622 -28.143  1.00 70.52           H
ATOM   2190 2HH1 ARG A 153     -22.445   0.306 -28.538  1.00 70.52           H
ATOM   2191  NH2 ARG A 153     -22.050  -0.312 -30.966  1.00 70.52           N
ATOM   2192 1HH2 ARG A 153     -23.013  -0.360 -30.703  1.00 70.52           H
ATOM   2193 2HH2 ARG A 153     -21.775  -0.535 -31.901  1.00 70.52           H
ATOM   2194  HN  ARG A 153     -14.739  -1.045 -29.892  1.00 70.52           H
ATOM   2195  N   ALA A 154     -12.956   0.917 -28.844  1.00 69.53           N
ATOM   2196  CA  ALA A 154     -12.032   1.403 -27.834  1.00 69.53           C
ATOM   2197  C   ALA A 154     -11.149   2.495 -28.440  1.00 69.53           C
ATOM   2198  O   ALA A 154     -10.652   3.364 -27.725  1.00 69.53           O
ATOM   2199  HA  ALA A 154     -12.622   1.833 -27.024  1.00 69.53           H
ATOM   2200  CB  ALA A 154     -11.217   0.232 -27.282  1.00 69.53           C
ATOM   2201 1HB  ALA A 154     -11.889  -0.501 -26.836  1.00 69.53           H
ATOM   2202 2HB  ALA A 154     -10.656  -0.234 -28.092  1.00 69.53           H
ATOM   2203 3HB  ALA A 154     -10.524   0.598 -26.523  1.00 69.53           H
ATOM   2204  HN  ALA A 154     -12.835  -0.042 -29.101  1.00 69.53           H
ATOM   2205  N   HIS A 155     -10.979   2.414 -29.751  1.00 69.44           N
ATOM   2206  CA  HIS A 155     -10.076   3.316 -30.446  1.00 69.44           C
ATOM   2207  C   HIS A 155     -10.696   4.714 -30.511  1.00 69.44           C
ATOM   2208  O   HIS A 155     -10.041   5.703 -30.188  1.00 69.44           O
ATOM   2209  HA  HIS A 155      -9.162   3.361 -29.854  1.00 69.44           H
ATOM   2210  CB  HIS A 155      -9.712   2.764 -31.826  1.00 69.44           C
ATOM   2211 1HB  HIS A 155      -9.387   1.730 -31.718  1.00 69.44           H
ATOM   2212 2HB  HIS A 155     -10.606   2.754 -32.449  1.00 69.44           H
ATOM   2213  CG  HIS A 155      -8.631   3.545 -32.534  1.00 69.44           C
ATOM   2214  ND1 HIS A 155      -8.904   4.602 -33.384  1.00 69.44           N
ATOM   2215  HD1 HIS A 155      -9.813   4.950 -33.612  1.00 69.44           H
ATOM   2216  CD2 HIS A 155      -7.273   3.413 -32.508  1.00 69.44           C
ATOM   2217  HD2 HIS A 155      -6.716   2.672 -31.934  1.00 69.44           H
ATOM   2218  CE1 HIS A 155      -7.755   5.076 -33.844  1.00 69.44           C
ATOM   2219  HE1 HIS A 155      -7.638   5.910 -34.536  1.00 69.44           H
ATOM   2220  NE2 HIS A 155      -6.746   4.337 -33.301  1.00 69.44           N
ATOM   2221  HN  HIS A 155     -11.445   1.750 -30.336  1.00 69.44           H
ATOM   2222  N   THR A 156     -11.952   4.750 -30.931  1.00 74.40           N
ATOM   2223  CA  THR A 156     -12.630   6.015 -31.157  1.00 74.40           C
ATOM   2224  C   THR A 156     -12.874   6.734 -29.829  1.00 74.40           C
ATOM   2225  O   THR A 156     -13.078   7.946 -29.803  1.00 74.40           O
ATOM   2226  HA  THR A 156     -11.976   6.654 -31.750  1.00 74.40           H
ATOM   2227  CB  THR A 156     -13.914   5.731 -31.940  1.00 74.40           C
ATOM   2228  HB  THR A 156     -14.533   6.626 -32.009  1.00 74.40           H
ATOM   2229  OG1 THR A 156     -14.501   4.629 -31.254  1.00 74.40           O
ATOM   2230  HG1 THR A 156     -15.470   4.556 -31.490  1.00 74.40           H
ATOM   2231  CG2 THR A 156     -13.636   5.192 -33.344  1.00 74.40           C
ATOM   2232 1HG2 THR A 156     -13.074   4.261 -33.272  1.00 74.40           H
ATOM   2233 2HG2 THR A 156     -13.055   5.924 -33.906  1.00 74.40           H
ATOM   2234 3HG2 THR A 156     -14.581   5.008 -33.856  1.00 74.40           H
ATOM   2235  HN  THR A 156     -12.504   3.936 -31.117  1.00 74.40           H
ATOM   2236  N   TRP A 157     -12.846   5.955 -28.757  1.00 79.38           N
ATOM   2237  CA  TRP A 157     -13.197   6.473 -27.446  1.00 79.38           C
ATOM   2238  C   TRP A 157     -11.899   6.799 -26.704  1.00 79.38           C
ATOM   2239  O   TRP A 157     -11.916   7.058 -25.501  1.00 79.38           O
ATOM   2240  HA  TRP A 157     -13.782   7.381 -27.592  1.00 79.38           H
ATOM   2241  CB  TRP A 157     -14.087   5.486 -26.687  1.00 79.38           C
ATOM   2242 1HB  TRP A 157     -13.646   4.492 -26.750  1.00 79.38           H
ATOM   2243 2HB  TRP A 157     -14.102   5.763 -25.633  1.00 79.38           H
ATOM   2244  CG  TRP A 157     -15.527   5.424 -27.203  1.00 79.38           C
ATOM   2245  CD1 TRP A 157     -15.962   5.604 -28.458  1.00 79.38           C
ATOM   2246  HD1 TRP A 157     -15.314   5.827 -29.305  1.00 79.38           H
ATOM   2247  CD2 TRP A 157     -16.709   5.153 -26.421  1.00 79.38           C
ATOM   2248  NE1 TRP A 157     -17.333   5.470 -28.541  1.00 79.38           N
ATOM   2249  HE1 TRP A 157     -17.887   5.560 -29.369  1.00 79.38           H
ATOM   2250  CE2 TRP A 157     -17.802   5.187 -27.264  1.00 79.38           C
ATOM   2251  CE3 TRP A 157     -16.851   4.889 -25.048  1.00 79.38           C
ATOM   2252  HE3 TRP A 157     -16.004   4.856 -24.362  1.00 79.38           H
ATOM   2253  CZ2 TRP A 157     -19.113   4.966 -26.827  1.00 79.38           C
ATOM   2254  HZ2 TRP A 157     -19.960   4.998 -27.513  1.00 79.38           H
ATOM   2255  CZ3 TRP A 157     -18.168   4.670 -24.627  1.00 79.38           C
ATOM   2256  HZ3 TRP A 157     -18.334   4.460 -23.571  1.00 79.38           H
ATOM   2257  CH2 TRP A 157     -19.279   4.701 -25.462  1.00 79.38           C
ATOM   2258  HH2 TRP A 157     -20.274   4.519 -25.057  1.00 79.38           H
ATOM   2259  HN  TRP A 157     -12.589   4.988 -28.775  1.00 79.38           H
ATOM   2260  N   ARG A 158     -10.806   6.777 -27.451  1.00 78.51           N
ATOM   2261  CA  ARG A 158      -9.485   6.830 -26.847  1.00 78.51           C
ATOM   2262  C   ARG A 158      -9.306   8.140 -26.077  1.00 78.51           C
ATOM   2263  O   ARG A 158      -8.833   8.136 -24.941  1.00 78.51           O
ATOM   2264  HA  ARG A 158      -9.451   5.972 -26.176  1.00 78.51           H
ATOM   2265  CB  ARG A 158      -8.389   6.717 -27.909  1.00 78.51           C
ATOM   2266 1HB  ARG A 158      -8.544   5.816 -28.502  1.00 78.51           H
ATOM   2267 2HB  ARG A 158      -8.452   7.563 -28.593  1.00 78.51           H
ATOM   2268  CG  ARG A 158      -7.003   6.679 -27.264  1.00 78.51           C
ATOM   2269 1HG  ARG A 158      -6.839   7.592 -26.691  1.00 78.51           H
ATOM   2270 2HG  ARG A 158      -6.948   5.847 -26.561  1.00 78.51           H
ATOM   2271  CD  ARG A 158      -5.909   6.532 -28.323  1.00 78.51           C
ATOM   2272 1HD  ARG A 158      -6.118   5.669 -28.956  1.00 78.51           H
ATOM   2273 2HD  ARG A 158      -5.898   7.408 -28.971  1.00 78.51           H
ATOM   2274  NE  ARG A 158      -4.590   6.371 -27.670  1.00 78.51           N
ATOM   2275  HE  ARG A 158      -4.524   6.570 -26.692  1.00 78.51           H
ATOM   2276  CZ  ARG A 158      -3.479   5.976 -28.307  1.00 78.51           C
ATOM   2277  NH1 ARG A 158      -3.510   5.697 -29.618  1.00 78.51           N
ATOM   2278 1HH1 ARG A 158      -4.366   5.782 -30.127  1.00 78.51           H
ATOM   2279 2HH1 ARG A 158      -2.677   5.403 -30.086  1.00 78.51           H
ATOM   2280  NH2 ARG A 158      -2.338   5.865 -27.615  1.00 78.51           N
ATOM   2281 1HH2 ARG A 158      -1.500   5.571 -28.075  1.00 78.51           H
ATOM   2282 2HH2 ARG A 158      -2.324   6.075 -26.637  1.00 78.51           H
ATOM   2283  HN  ARG A 158     -10.812   6.724 -28.450  1.00 78.51           H
ATOM   2284  N   GLU A 159      -9.695   9.228 -26.724  1.00 81.59           N
ATOM   2285  CA  GLU A 159      -9.495  10.550 -26.154  1.00 81.59           C
ATOM   2286  C   GLU A 159     -10.374  10.731 -24.914  1.00 81.59           C
ATOM   2287  O   GLU A 159      -9.900  11.184 -23.874  1.00 81.59           O
ATOM   2288  HA  GLU A 159      -8.443  10.587 -25.870  1.00 81.59           H
ATOM   2289  CB  GLU A 159      -9.775  11.641 -27.188  1.00 81.59           C
ATOM   2290 1HB  GLU A 159     -10.738  11.458 -27.665  1.00 81.59           H
ATOM   2291 2HB  GLU A 159      -9.708  12.621 -26.716  1.00 81.59           H
ATOM   2292  CG  GLU A 159      -8.723  11.627 -28.299  1.00 81.59           C
ATOM   2293 1HG  GLU A 159      -7.726  11.684 -27.862  1.00 81.59           H
ATOM   2294 2HG  GLU A 159      -8.778  10.685 -28.845  1.00 81.59           H
ATOM   2295  CD  GLU A 159      -8.930  12.795 -29.266  1.00 81.59           C
ATOM   2296  OE1 GLU A 159      -7.989  13.060 -30.045  1.00 81.59           O
ATOM   2297  OE2 GLU A 159     -10.024  13.396 -29.204  1.00 81.59           O
ATOM   2298  HN  GLU A 159     -10.137   9.217 -27.621  1.00 81.59           H
ATOM   2299  N   LYS A 160     -11.639  10.367 -25.067  1.00 84.72           N
ATOM   2300  CA  LYS A 160     -12.580  10.452 -23.963  1.00 84.72           C
ATOM   2301  C   LYS A 160     -12.043   9.646 -22.778  1.00 84.72           C
ATOM   2302  O   LYS A 160     -12.090  10.105 -21.638  1.00 84.72           O
ATOM   2303  HA  LYS A 160     -12.644  11.499 -23.667  1.00 84.72           H
ATOM   2304  CB  LYS A 160     -13.977  10.023 -24.416  1.00 84.72           C
ATOM   2305 1HB  LYS A 160     -13.926   9.039 -24.883  1.00 84.72           H
ATOM   2306 2HB  LYS A 160     -14.632   9.930 -23.549  1.00 84.72           H
ATOM   2307  CG  LYS A 160     -14.568  11.032 -25.402  1.00 84.72           C
ATOM   2308 1HG  LYS A 160     -14.510  12.035 -24.979  1.00 84.72           H
ATOM   2309 2HG  LYS A 160     -13.978  11.038 -26.319  1.00 84.72           H
ATOM   2310  CD  LYS A 160     -16.024  10.693 -25.728  1.00 84.72           C
ATOM   2311 1HD  LYS A 160     -16.077   9.705 -26.184  1.00 84.72           H
ATOM   2312 2HD  LYS A 160     -16.605  10.651 -24.807  1.00 84.72           H
ATOM   2313  CE  LYS A 160     -16.630  11.732 -26.673  1.00 84.72           C
ATOM   2314 1HE  LYS A 160     -16.528  12.728 -26.243  1.00 84.72           H
ATOM   2315 2HE  LYS A 160     -16.085  11.736 -27.617  1.00 84.72           H
ATOM   2316  NZ  LYS A 160     -18.059  11.436 -26.920  1.00 84.72           N
ATOM   2317 1HZ  LYS A 160     -18.446  12.136 -27.544  1.00 84.72           H
ATOM   2318 2HZ  LYS A 160     -18.146  10.520 -27.345  1.00 84.72           H
ATOM   2319 3HZ  LYS A 160     -18.564  11.450 -26.041  1.00 84.72           H
ATOM   2320  HN  LYS A 160     -12.022  10.021 -25.923  1.00 84.72           H
ATOM   2321  N   ARG A 161     -11.546   8.458 -23.088  1.00 86.14           N
ATOM   2322  CA  ARG A 161     -11.030   7.570 -22.060  1.00 86.14           C
ATOM   2323  C   ARG A 161      -9.878   8.242 -21.309  1.00 86.14           C
ATOM   2324  O   ARG A 161      -9.733   8.065 -20.101  1.00 86.14           O
ATOM   2325  HA  ARG A 161     -11.877   7.389 -21.398  1.00 86.14           H
ATOM   2326  CB  ARG A 161     -10.537   6.254 -22.664  1.00 86.14           C
ATOM   2327 1HB  ARG A 161      -9.922   6.460 -23.540  1.00 86.14           H
ATOM   2328 2HB  ARG A 161      -9.904   5.734 -21.945  1.00 86.14           H
ATOM   2329  CG  ARG A 161     -11.713   5.358 -23.060  1.00 86.14           C
ATOM   2330 1HG  ARG A 161     -12.219   4.999 -22.163  1.00 86.14           H
ATOM   2331 2HG  ARG A 161     -12.442   5.938 -23.626  1.00 86.14           H
ATOM   2332  CD  ARG A 161     -11.238   4.168 -23.895  1.00 86.14           C
ATOM   2333 1HD  ARG A 161     -12.096   3.642 -24.314  1.00 86.14           H
ATOM   2334 2HD  ARG A 161     -10.639   4.519 -24.735  1.00 86.14           H
ATOM   2335  NE  ARG A 161     -10.442   3.245 -23.056  1.00 86.14           N
ATOM   2336  HE  ARG A 161     -10.436   3.398 -22.068  1.00 86.14           H
ATOM   2337  CZ  ARG A 161      -9.727   2.219 -23.538  1.00 86.14           C
ATOM   2338  NH1 ARG A 161      -9.699   1.968 -24.854  1.00 86.14           N
ATOM   2339 1HH1 ARG A 161     -10.213   2.549 -25.484  1.00 86.14           H
ATOM   2340 2HH1 ARG A 161      -9.163   1.200 -25.205  1.00 86.14           H
ATOM   2341  NH2 ARG A 161      -9.042   1.447 -22.683  1.00 86.14           N
ATOM   2342 1HH2 ARG A 161      -8.504   0.677 -23.026  1.00 86.14           H
ATOM   2343 2HH2 ARG A 161      -9.068   1.641 -21.702  1.00 86.14           H
ATOM   2344  HN  ARG A 161     -11.492   8.100 -24.021  1.00 86.14           H
ATOM   2345  N   LEU A 162      -9.088   8.998 -22.057  1.00 87.68           N
ATOM   2346  CA  LEU A 162      -7.939   9.677 -21.481  1.00 87.68           C
ATOM   2347  C   LEU A 162      -8.424  10.765 -20.521  1.00 87.68           C
ATOM   2348  O   LEU A 162      -7.859  10.944 -19.443  1.00 87.68           O
ATOM   2349  HA  LEU A 162      -7.375   8.939 -20.911  1.00 87.68           H
ATOM   2350  CB  LEU A 162      -7.016  10.198 -22.585  1.00 87.68           C
ATOM   2351 1HB  LEU A 162      -6.830   9.386 -23.289  1.00 87.68           H
ATOM   2352 2HB  LEU A 162      -7.543  10.980 -23.133  1.00 87.68           H
ATOM   2353  CG  LEU A 162      -5.668  10.755 -22.125  1.00 87.68           C
ATOM   2354  HG  LEU A 162      -5.851  11.481 -21.333  1.00 87.68           H
ATOM   2355  CD1 LEU A 162      -4.792   9.650 -21.532  1.00 87.68           C
ATOM   2356 1HD1 LEU A 162      -5.297   9.206 -20.674  1.00 87.68           H
ATOM   2357 2HD1 LEU A 162      -4.614   8.884 -22.286  1.00 87.68           H
ATOM   2358 3HD1 LEU A 162      -3.839  10.074 -21.213  1.00 87.68           H
ATOM   2359  CD2 LEU A 162      -4.964  11.497 -23.263  1.00 87.68           C
ATOM   2360 1HD2 LEU A 162      -4.793  10.811 -24.093  1.00 87.68           H
ATOM   2361 2HD2 LEU A 162      -5.588  12.325 -23.598  1.00 87.68           H
ATOM   2362 3HD2 LEU A 162      -4.008  11.883 -22.909  1.00 87.68           H
ATOM   2363  HN  LEU A 162      -9.221   9.149 -23.036  1.00 87.68           H
ATOM   2364  N   LEU A 163      -9.466  11.465 -20.947  1.00 89.79           N
ATOM   2365  CA  LEU A 163     -10.034  12.529 -20.137  1.00 89.79           C
ATOM   2366  C   LEU A 163     -10.579  11.938 -18.836  1.00 89.79           C
ATOM   2367  O   LEU A 163     -10.271  12.428 -17.751  1.00 89.79           O
ATOM   2368  HA  LEU A 163      -9.227  13.219 -19.892  1.00 89.79           H
ATOM   2369  CB  LEU A 163     -11.073  13.315 -20.939  1.00 89.79           C
ATOM   2370 1HB  LEU A 163     -10.614  13.639 -21.873  1.00 89.79           H
ATOM   2371 2HB  LEU A 163     -11.888  12.639 -21.202  1.00 89.79           H
ATOM   2372  CG  LEU A 163     -11.669  14.541 -20.244  1.00 89.79           C
ATOM   2373  HG  LEU A 163     -12.052  14.230 -19.272  1.00 89.79           H
ATOM   2374  CD1 LEU A 163     -10.597  15.602 -19.990  1.00 89.79           C
ATOM   2375 1HD1 LEU A 163      -9.816  15.185 -19.354  1.00 89.79           H
ATOM   2376 2HD1 LEU A 163     -10.163  15.915 -20.940  1.00 89.79           H
ATOM   2377 3HD1 LEU A 163     -11.048  16.463 -19.496  1.00 89.79           H
ATOM   2378  CD2 LEU A 163     -12.852  15.100 -21.037  1.00 89.79           C
ATOM   2379 1HD2 LEU A 163     -12.518  15.390 -22.033  1.00 89.79           H
ATOM   2380 2HD2 LEU A 163     -13.626  14.336 -21.123  1.00 89.79           H
ATOM   2381 3HD2 LEU A 163     -13.257  15.970 -20.521  1.00 89.79           H
ATOM   2382  HN  LEU A 163      -9.919  11.314 -21.826  1.00 89.79           H
ATOM   2383  N   TYR A 164     -11.381  10.894 -18.988  1.00 90.84           N
ATOM   2384  CA  TYR A 164     -11.957  10.219 -17.837  1.00 90.84           C
ATOM   2385  C   TYR A 164     -10.863   9.695 -16.904  1.00 90.84           C
ATOM   2386  O   TYR A 164     -11.015   9.726 -15.684  1.00 90.84           O
ATOM   2387  HA  TYR A 164     -12.570  10.940 -17.296  1.00 90.84           H
ATOM   2388  CB  TYR A 164     -12.746   9.033 -18.395  1.00 90.84           C
ATOM   2389 1HB  TYR A 164     -12.146   8.538 -19.159  1.00 90.84           H
ATOM   2390 2HB  TYR A 164     -12.906   8.308 -17.596  1.00 90.84           H
ATOM   2391  CG  TYR A 164     -14.100   9.414 -18.997  1.00 90.84           C
ATOM   2392  CD1 TYR A 164     -15.055  10.030 -18.214  1.00 90.84           C
ATOM   2393  HD1 TYR A 164     -14.844  10.244 -17.166  1.00 90.84           H
ATOM   2394  CD2 TYR A 164     -14.365   9.142 -20.324  1.00 90.84           C
ATOM   2395  HD2 TYR A 164     -13.611   8.656 -20.943  1.00 90.84           H
ATOM   2396  CE1 TYR A 164     -16.329  10.388 -18.781  1.00 90.84           C
ATOM   2397  HE1 TYR A 164     -17.092  10.875 -18.173  1.00 90.84           H
ATOM   2398  CE2 TYR A 164     -15.640   9.501 -20.891  1.00 90.84           C
ATOM   2399  HE2 TYR A 164     -15.863   9.292 -21.937  1.00 90.84           H
ATOM   2400  CZ  TYR A 164     -16.558  10.106 -20.091  1.00 90.84           C
ATOM   2401  OH  TYR A 164     -17.762  10.446 -20.627  1.00 90.84           O
ATOM   2402  HH  TYR A 164     -18.327  10.898 -19.938  1.00 90.84           H
ATOM   2403  HN  TYR A 164     -11.637  10.509 -19.875  1.00 90.84           H
ATOM   2404  N   SER A 165      -9.784   9.226 -17.514  1.00 92.31           N
ATOM   2405  CA  SER A 165      -8.681   8.661 -16.755  1.00 92.31           C
ATOM   2406  C   SER A 165      -8.101   9.717 -15.812  1.00 92.31           C
ATOM   2407  O   SER A 165      -7.674   9.397 -14.704  1.00 92.31           O
ATOM   2408  HA  SER A 165      -9.114   7.837 -16.187  1.00 92.31           H
ATOM   2409  CB  SER A 165      -7.592   8.123 -17.684  1.00 92.31           C
ATOM   2410 1HB  SER A 165      -6.966   7.417 -17.138  1.00 92.31           H
ATOM   2411 2HB  SER A 165      -8.053   7.572 -18.504  1.00 92.31           H
ATOM   2412  OG  SER A 165      -6.778   9.167 -18.214  1.00 92.31           O
ATOM   2413  HG  SER A 165      -5.960   8.780 -18.639  1.00 92.31           H
ATOM   2414  HN  SER A 165      -9.658   9.227 -18.506  1.00 92.31           H
ATOM   2415  N   LYS A 166      -8.103  10.954 -16.286  1.00 93.69           N
ATOM   2416  CA  LYS A 166      -7.580  12.058 -15.500  1.00 93.69           C
ATOM   2417  C   LYS A 166      -8.478  12.283 -14.282  1.00 93.69           C
ATOM   2418  O   LYS A 166      -7.990  12.406 -13.160  1.00 93.69           O
ATOM   2419  HA  LYS A 166      -6.589  11.769 -15.150  1.00 93.69           H
ATOM   2420  CB  LYS A 166      -7.406  13.303 -16.374  1.00 93.69           C
ATOM   2421 1HB  LYS A 166      -8.325  13.494 -16.928  1.00 93.69           H
ATOM   2422 2HB  LYS A 166      -7.229  14.173 -15.742  1.00 93.69           H
ATOM   2423  CG  LYS A 166      -6.241  13.129 -17.350  1.00 93.69           C
ATOM   2424 1HG  LYS A 166      -5.324  12.927 -16.796  1.00 93.69           H
ATOM   2425 2HG  LYS A 166      -6.424  12.265 -17.989  1.00 93.69           H
ATOM   2426  CD  LYS A 166      -6.058  14.379 -18.213  1.00 93.69           C
ATOM   2427 1HD  LYS A 166      -6.959  14.555 -18.800  1.00 93.69           H
ATOM   2428 2HD  LYS A 166      -5.918  15.250 -17.573  1.00 93.69           H
ATOM   2429  CE  LYS A 166      -4.855  14.228 -19.147  1.00 93.69           C
ATOM   2430 1HE  LYS A 166      -3.970  13.961 -18.570  1.00 93.69           H
ATOM   2431 2HE  LYS A 166      -5.034  13.416 -19.852  1.00 93.69           H
ATOM   2432  NZ  LYS A 166      -4.612  15.488 -19.885  1.00 93.69           N
ATOM   2433 1HZ  LYS A 166      -3.825  15.364 -20.514  1.00 93.69           H
ATOM   2434 2HZ  LYS A 166      -5.438  15.731 -20.421  1.00 93.69           H
ATOM   2435 3HZ  LYS A 166      -4.405  16.231 -19.227  1.00 93.69           H
ATOM   2436  HN  LYS A 166      -8.454  11.206 -17.188  1.00 93.69           H
ATOM   2437  N   MET A 167      -9.776  12.329 -14.545  1.00 95.26           N
ATOM   2438  CA  MET A 167     -10.744  12.591 -13.493  1.00 95.26           C
ATOM   2439  C   MET A 167     -10.730  11.474 -12.446  1.00 95.26           C
ATOM   2440  O   MET A 167     -10.780  11.743 -11.247  1.00 95.26           O
ATOM   2441  HA  MET A 167     -10.434  13.530 -13.036  1.00 95.26           H
ATOM   2442  CB  MET A 167     -12.143  12.703 -14.102  1.00 95.26           C
ATOM   2443 1HB  MET A 167     -12.366  11.805 -14.678  1.00 95.26           H
ATOM   2444 2HB  MET A 167     -12.886  12.764 -13.307  1.00 95.26           H
ATOM   2445  CG  MET A 167     -12.251  13.934 -15.004  1.00 95.26           C
ATOM   2446 1HG  MET A 167     -11.892  14.816 -14.474  1.00 95.26           H
ATOM   2447 2HG  MET A 167     -11.615  13.809 -15.881  1.00 95.26           H
ATOM   2448  SD  MET A 167     -13.946  14.173 -15.510  1.00 95.26           S
ATOM   2449  CE  MET A 167     -14.184  12.709 -16.501  1.00 95.26           C
ATOM   2450 1HE  MET A 167     -13.471  12.709 -17.326  1.00 95.26           H
ATOM   2451 2HE  MET A 167     -14.026  11.823 -15.885  1.00 95.26           H
ATOM   2452 3HE  MET A 167     -15.199  12.699 -16.898  1.00 95.26           H
ATOM   2453  HN  MET A 167     -10.168  12.193 -15.455  1.00 95.26           H
ATOM   2454  N   VAL A 168     -10.663  10.246 -12.939  1.00 95.51           N
ATOM   2455  CA  VAL A 168     -10.664   9.087 -12.062  1.00 95.51           C
ATOM   2456  C   VAL A 168      -9.452   9.157 -11.131  1.00 95.51           C
ATOM   2457  O   VAL A 168      -9.568   8.896  -9.934  1.00 95.51           O
ATOM   2458  HA  VAL A 168     -11.572   9.131 -11.460  1.00 95.51           H
ATOM   2459  CB  VAL A 168     -10.708   7.803 -12.892  1.00 95.51           C
ATOM   2460  HB  VAL A 168      -9.927   7.868 -13.650  1.00 95.51           H
ATOM   2461  CG1 VAL A 168     -10.417   6.578 -12.022  1.00 95.51           C
ATOM   2462 1HG1 VAL A 168      -9.426   6.674 -11.579  1.00 95.51           H
ATOM   2463 2HG1 VAL A 168     -11.164   6.509 -11.232  1.00 95.51           H
ATOM   2464 3HG1 VAL A 168     -10.454   5.679 -12.637  1.00 95.51           H
ATOM   2465  CG2 VAL A 168     -12.051   7.660 -13.610  1.00 95.51           C
ATOM   2466 1HG2 VAL A 168     -12.855   7.627 -12.875  1.00 95.51           H
ATOM   2467 2HG2 VAL A 168     -12.200   8.510 -14.275  1.00 95.51           H
ATOM   2468 3HG2 VAL A 168     -12.055   6.738 -14.193  1.00 95.51           H
ATOM   2469  HN  VAL A 168     -10.609  10.037 -13.915  1.00 95.51           H
ATOM   2470  N   CYS A 169      -8.316   9.509 -11.715  1.00 96.14           N
ATOM   2471  CA  CYS A 169      -7.082   9.605 -10.955  1.00 96.14           C
ATOM   2472  C   CYS A 169      -7.292  10.612  -9.822  1.00 96.14           C
ATOM   2473  O   CYS A 169      -6.942  10.343  -8.675  1.00 96.14           O
ATOM   2474  HA  CYS A 169      -6.882   8.611 -10.556  1.00 96.14           H
ATOM   2475  CB  CYS A 169      -5.898   9.987 -11.845  1.00 96.14           C
ATOM   2476 1HB  CYS A 169      -6.167  10.830 -12.481  1.00 96.14           H
ATOM   2477 2HB  CYS A 169      -5.058  10.308 -11.229  1.00 96.14           H
ATOM   2478  SG  CYS A 169      -5.405   8.559 -12.877  1.00 96.14           S
ATOM   2479  HG  CYS A 169      -6.373   8.698 -13.779  1.00 96.14           H
ATOM   2480  HN  CYS A 169      -8.232   9.727 -12.688  1.00 96.14           H
ATOM   2481  N   PHE A 170      -7.864  11.752 -10.185  1.00 96.66           N
ATOM   2482  CA  PHE A 170      -8.095  12.813  -9.220  1.00 96.66           C
ATOM   2483  C   PHE A 170      -9.007  12.335  -8.088  1.00 96.66           C
ATOM   2484  O   PHE A 170      -8.722  12.572  -6.915  1.00 96.66           O
ATOM   2485  HA  PHE A 170      -7.125  13.094  -8.809  1.00 96.66           H
ATOM   2486  CB  PHE A 170      -8.786  13.955  -9.968  1.00 96.66           C
ATOM   2487 1HB  PHE A 170      -8.165  14.250 -10.814  1.00 96.66           H
ATOM   2488 2HB  PHE A 170      -9.729  13.590 -10.377  1.00 96.66           H
ATOM   2489  CG  PHE A 170      -9.065  15.186  -9.104  1.00 96.66           C
ATOM   2490  CD1 PHE A 170     -10.303  15.381  -8.576  1.00 96.66           C
ATOM   2491  HD1 PHE A 170     -11.097  14.659  -8.768  1.00 96.66           H
ATOM   2492  CD2 PHE A 170      -8.074  16.086  -8.864  1.00 96.66           C
ATOM   2493  HD2 PHE A 170      -7.082  15.931  -9.287  1.00 96.66           H
ATOM   2494  CE1 PHE A 170     -10.561  16.524  -7.774  1.00 96.66           C
ATOM   2495  HE1 PHE A 170     -11.554  16.680  -7.351  1.00 96.66           H
ATOM   2496  CE2 PHE A 170      -8.332  17.229  -8.062  1.00 96.66           C
ATOM   2497  HE2 PHE A 170      -7.538  17.951  -7.869  1.00 96.66           H
ATOM   2498  CZ  PHE A 170      -9.570  17.424  -7.534  1.00 96.66           C
ATOM   2499  HZ  PHE A 170      -9.769  18.301  -6.918  1.00 96.66           H
ATOM   2500  HN  PHE A 170      -8.166  11.954 -11.116  1.00 96.66           H
ATOM   2501  N   THR A 171     -10.085  11.672  -8.479  1.00 96.66           N
ATOM   2502  CA  THR A 171     -11.047  11.171  -7.512  1.00 96.66           C
ATOM   2503  C   THR A 171     -10.373  10.198  -6.544  1.00 96.66           C
ATOM   2504  O   THR A 171     -10.676  10.192  -5.352  1.00 96.66           O
ATOM   2505  HA  THR A 171     -11.409  12.012  -6.920  1.00 96.66           H
ATOM   2506  CB  THR A 171     -12.213  10.550  -8.284  1.00 96.66           C
ATOM   2507  HB  THR A 171     -11.891   9.663  -8.830  1.00 96.66           H
ATOM   2508  OG1 THR A 171     -12.708  11.619  -9.086  1.00 96.66           O
ATOM   2509  HG1 THR A 171     -12.275  11.599  -9.988  1.00 96.66           H
ATOM   2510  CG2 THR A 171     -13.391  10.190  -7.376  1.00 96.66           C
ATOM   2511 1HG2 THR A 171     -13.757  11.090  -6.882  1.00 96.66           H
ATOM   2512 2HG2 THR A 171     -13.064   9.470  -6.625  1.00 96.66           H
ATOM   2513 3HG2 THR A 171     -14.191   9.753  -7.974  1.00 96.66           H
ATOM   2514  HN  THR A 171     -10.305  11.476  -9.435  1.00 96.66           H
ATOM   2515  N   ILE A 172      -9.470   9.397  -7.092  1.00 96.43           N
ATOM   2516  CA  ILE A 172      -8.790   8.385  -6.302  1.00 96.43           C
ATOM   2517  C   ILE A 172      -7.956   9.066  -5.215  1.00 96.43           C
ATOM   2518  O   ILE A 172      -7.977   8.648  -4.059  1.00 96.43           O
ATOM   2519  HA  ILE A 172      -9.556   7.777  -5.820  1.00 96.43           H
ATOM   2520  CB  ILE A 172      -7.978   7.456  -7.208  1.00 96.43           C
ATOM   2521  HB  ILE A 172      -7.453   8.067  -7.941  1.00 96.43           H
ATOM   2522  CG1 ILE A 172      -8.895   6.507  -7.983  1.00 96.43           C
ATOM   2523 1HG1 ILE A 172      -9.372   5.811  -7.292  1.00 96.43           H
ATOM   2524 2HG1 ILE A 172      -9.692   7.076  -8.462  1.00 96.43           H
ATOM   2525  CG2 ILE A 172      -6.917   6.700  -6.406  1.00 96.43           C
ATOM   2526 1HG2 ILE A 172      -6.238   7.413  -5.939  1.00 96.43           H
ATOM   2527 2HG2 ILE A 172      -7.402   6.101  -5.635  1.00 96.43           H
ATOM   2528 3HG2 ILE A 172      -6.355   6.046  -7.074  1.00 96.43           H
ATOM   2529  CD1 ILE A 172      -8.110   5.728  -9.040  1.00 96.43           C
ATOM   2530 1HD1 ILE A 172      -7.655   6.426  -9.742  1.00 96.43           H
ATOM   2531 2HD1 ILE A 172      -7.330   5.141  -8.554  1.00 96.43           H
ATOM   2532 3HD1 ILE A 172      -8.786   5.061  -9.576  1.00 96.43           H
ATOM   2533  HN  ILE A 172      -9.203   9.433  -8.055  1.00 96.43           H
ATOM   2534  N   TRP A 173      -7.243  10.105  -5.626  1.00 96.75           N
ATOM   2535  CA  TRP A 173      -6.352  10.806  -4.717  1.00 96.75           C
ATOM   2536  C   TRP A 173      -7.196  11.385  -3.580  1.00 96.75           C
ATOM   2537  O   TRP A 173      -6.838  11.257  -2.410  1.00 96.75           O
ATOM   2538  HA  TRP A 173      -5.641  10.081  -4.322  1.00 96.75           H
ATOM   2539  CB  TRP A 173      -5.538  11.869  -5.458  1.00 96.75           C
ATOM   2540 1HB  TRP A 173      -6.185  12.370  -6.179  1.00 96.75           H
ATOM   2541 2HB  TRP A 173      -5.212  12.625  -4.745  1.00 96.75           H
ATOM   2542  CG  TRP A 173      -4.314  11.317  -6.191  1.00 96.75           C
ATOM   2543  CD1 TRP A 173      -4.115  11.227  -7.513  1.00 96.75           C
ATOM   2544  HD1 TRP A 173      -4.834  11.551  -8.265  1.00 96.75           H
ATOM   2545  CD2 TRP A 173      -3.120  10.779  -5.585  1.00 96.75           C
ATOM   2546  NE1 TRP A 173      -2.885  10.672  -7.803  1.00 96.75           N
ATOM   2547  HE1 TRP A 173      -2.511  10.504  -8.715  1.00 96.75           H
ATOM   2548  CE2 TRP A 173      -2.260  10.392  -6.593  1.00 96.75           C
ATOM   2549  CE3 TRP A 173      -2.777  10.626  -4.230  1.00 96.75           C
ATOM   2550  HE3 TRP A 173      -3.438  10.924  -3.416  1.00 96.75           H
ATOM   2551  CZ2 TRP A 173      -1.003   9.825  -6.352  1.00 96.75           C
ATOM   2552  HZ2 TRP A 173      -0.342   9.527  -7.166  1.00 96.75           H
ATOM   2553  CZ3 TRP A 173      -1.517  10.058  -4.007  1.00 96.75           C
ATOM   2554  HZ3 TRP A 173      -1.201   9.916  -2.973  1.00 96.75           H
ATOM   2555  CH2 TRP A 173      -0.640   9.662  -5.010  1.00 96.75           C
ATOM   2556  HH2 TRP A 173       0.326   9.227  -4.753  1.00 96.75           H
ATOM   2557  HN  TRP A 173      -7.266  10.467  -6.558  1.00 96.75           H
ATOM   2558  N   VAL A 174      -8.300  12.008  -3.963  1.00 96.70           N
ATOM   2559  CA  VAL A 174      -9.165  12.662  -2.996  1.00 96.70           C
ATOM   2560  C   VAL A 174      -9.702  11.620  -2.013  1.00 96.70           C
ATOM   2561  O   VAL A 174      -9.708  11.847  -0.804  1.00 96.70           O
ATOM   2562  HA  VAL A 174      -8.559  13.383  -2.447  1.00 96.70           H
ATOM   2563  CB  VAL A 174     -10.274  13.429  -3.719  1.00 96.70           C
ATOM   2564  HB  VAL A 174     -10.777  12.735  -4.393  1.00 96.70           H
ATOM   2565  CG1 VAL A 174     -11.312  13.957  -2.727  1.00 96.70           C
ATOM   2566 1HG1 VAL A 174     -11.759  13.121  -2.189  1.00 96.70           H
ATOM   2567 2HG1 VAL A 174     -10.828  14.629  -2.018  1.00 96.70           H
ATOM   2568 3HG1 VAL A 174     -12.089  14.498  -3.268  1.00 96.70           H
ATOM   2569  CG2 VAL A 174      -9.694  14.566  -4.563  1.00 96.70           C
ATOM   2570 1HG2 VAL A 174      -9.154  15.258  -3.917  1.00 96.70           H
ATOM   2571 2HG2 VAL A 174      -9.011  14.155  -5.306  1.00 96.70           H
ATOM   2572 3HG2 VAL A 174     -10.503  15.094  -5.066  1.00 96.70           H
ATOM   2573  HN  VAL A 174      -8.606  12.071  -4.913  1.00 96.70           H
ATOM   2574  N   LEU A 175     -10.140  10.500  -2.568  1.00 95.34           N
ATOM   2575  CA  LEU A 175     -10.771   9.464  -1.767  1.00 95.34           C
ATOM   2576  C   LEU A 175      -9.747   8.892  -0.784  1.00 95.34           C
ATOM   2577  O   LEU A 175     -10.048   8.708   0.394  1.00 95.34           O
ATOM   2578  HA  LEU A 175     -11.572   9.934  -1.197  1.00 95.34           H
ATOM   2579  CB  LEU A 175     -11.415   8.408  -2.668  1.00 95.34           C
ATOM   2580 1HB  LEU A 175     -12.106   8.911  -3.346  1.00 95.34           H
ATOM   2581 2HB  LEU A 175     -10.636   7.958  -3.282  1.00 95.34           H
ATOM   2582  CG  LEU A 175     -12.173   7.288  -1.952  1.00 95.34           C
ATOM   2583  HG  LEU A 175     -11.492   6.813  -1.245  1.00 95.34           H
ATOM   2584  CD1 LEU A 175     -13.345   7.848  -1.143  1.00 95.34           C
ATOM   2585 1HD1 LEU A 175     -12.970   8.549  -0.397  1.00 95.34           H
ATOM   2586 2HD1 LEU A 175     -14.034   8.364  -1.812  1.00 95.34           H
ATOM   2587 3HD1 LEU A 175     -13.865   7.031  -0.644  1.00 95.34           H
ATOM   2588  CD2 LEU A 175     -12.621   6.211  -2.941  1.00 95.34           C
ATOM   2589 1HD2 LEU A 175     -13.279   6.655  -3.688  1.00 95.34           H
ATOM   2590 2HD2 LEU A 175     -11.748   5.783  -3.433  1.00 95.34           H
ATOM   2591 3HD2 LEU A 175     -13.157   5.426  -2.406  1.00 95.34           H
ATOM   2592  HN  LEU A 175     -10.070  10.295  -3.544  1.00 95.34           H
ATOM   2593  N   ALA A 176      -8.558   8.625  -1.305  1.00 95.38           N
ATOM   2594  CA  ALA A 176      -7.511   8.012  -0.506  1.00 95.38           C
ATOM   2595  C   ALA A 176      -7.147   8.945   0.651  1.00 95.38           C
ATOM   2596  O   ALA A 176      -6.903   8.489   1.767  1.00 95.38           O
ATOM   2597  HA  ALA A 176      -7.906   7.081  -0.100  1.00 95.38           H
ATOM   2598  CB  ALA A 176      -6.310   7.692  -1.397  1.00 95.38           C
ATOM   2599 1HB  ALA A 176      -6.615   7.004  -2.185  1.00 95.38           H
ATOM   2600 2HB  ALA A 176      -5.934   8.613  -1.844  1.00 95.38           H
ATOM   2601 3HB  ALA A 176      -5.524   7.232  -0.797  1.00 95.38           H
ATOM   2602  HN  ALA A 176      -8.307   8.821  -2.253  1.00 95.38           H
ATOM   2603  N   ALA A 177      -7.121  10.234   0.345  1.00 95.15           N
ATOM   2604  CA  ALA A 177      -6.763  11.232   1.338  1.00 95.15           C
ATOM   2605  C   ALA A 177      -7.781  11.197   2.480  1.00 95.15           C
ATOM   2606  O   ALA A 177      -7.408  11.234   3.651  1.00 95.15           O
ATOM   2607  HA  ALA A 177      -5.781  10.971   1.731  1.00 95.15           H
ATOM   2608  CB  ALA A 177      -6.680  12.607   0.673  1.00 95.15           C
ATOM   2609 1HB  ALA A 177      -5.922  12.587  -0.110  1.00 95.15           H
ATOM   2610 2HB  ALA A 177      -7.647  12.859   0.237  1.00 95.15           H
ATOM   2611 3HB  ALA A 177      -6.411  13.356   1.419  1.00 95.15           H
ATOM   2612  HN  ALA A 177      -7.339  10.598  -0.561  1.00 95.15           H
ATOM   2613  N   ALA A 178      -9.048  11.126   2.098  1.00 95.26           N
ATOM   2614  CA  ALA A 178     -10.126  11.166   3.072  1.00 95.26           C
ATOM   2615  C   ALA A 178     -10.041   9.931   3.971  1.00 95.26           C
ATOM   2616  O   ALA A 178     -10.312  10.011   5.168  1.00 95.26           O
ATOM   2617  HA  ALA A 178      -9.991  12.059   3.681  1.00 95.26           H
ATOM   2618  CB  ALA A 178     -11.468  11.265   2.344  1.00 95.26           C
ATOM   2619 1HB  ALA A 178     -11.489  12.174   1.742  1.00 95.26           H
ATOM   2620 2HB  ALA A 178     -11.596  10.398   1.696  1.00 95.26           H
ATOM   2621 3HB  ALA A 178     -12.277  11.295   3.074  1.00 95.26           H
ATOM   2622  HN  ALA A 178      -9.342  11.044   1.146  1.00 95.26           H
ATOM   2623  N   LEU A 179      -9.663   8.818   3.360  1.00 93.53           N
ATOM   2624  CA  LEU A 179      -9.635   7.549   4.067  1.00 93.53           C
ATOM   2625  C   LEU A 179      -8.467   7.545   5.054  1.00 93.53           C
ATOM   2626  O   LEU A 179      -8.408   6.704   5.949  1.00 93.53           O
ATOM   2627  HA  LEU A 179     -10.564   7.469   4.631  1.00 93.53           H
ATOM   2628  CB  LEU A 179      -9.606   6.384   3.075  1.00 93.53           C
ATOM   2629 1HB  LEU A 179      -8.781   6.544   2.382  1.00 93.53           H
ATOM   2630 2HB  LEU A 179      -9.387   5.469   3.626  1.00 93.53           H
ATOM   2631  CG  LEU A 179     -10.883   6.164   2.262  1.00 93.53           C
ATOM   2632  HG  LEU A 179     -11.100   7.079   1.711  1.00 93.53           H
ATOM   2633  CD1 LEU A 179     -10.691   5.050   1.231  1.00 93.53           C
ATOM   2634 1HD1 LEU A 179      -9.885   5.321   0.549  1.00 93.53           H
ATOM   2635 2HD1 LEU A 179     -10.438   4.121   1.742  1.00 93.53           H
ATOM   2636 3HD1 LEU A 179     -11.614   4.914   0.667  1.00 93.53           H
ATOM   2637  CD2 LEU A 179     -12.078   5.896   3.179  1.00 93.53           C
ATOM   2638 1HD2 LEU A 179     -11.885   5.004   3.776  1.00 93.53           H
ATOM   2639 2HD2 LEU A 179     -12.228   6.750   3.840  1.00 93.53           H
ATOM   2640 3HD2 LEU A 179     -12.973   5.742   2.575  1.00 93.53           H
ATOM   2641  HN  LEU A 179      -9.380   8.775   2.402  1.00 93.53           H
ATOM   2642  N   CYS A 180      -7.565   8.496   4.858  1.00 94.53           N
ATOM   2643  CA  CYS A 180      -6.356   8.559   5.662  1.00 94.53           C
ATOM   2644  C   CYS A 180      -6.579   9.572   6.786  1.00 94.53           C
ATOM   2645  O   CYS A 180      -5.653   9.892   7.531  1.00 94.53           O
ATOM   2646  HA  CYS A 180      -6.198   7.559   6.067  1.00 94.53           H
ATOM   2647  CB  CYS A 180      -5.131   8.906   4.814  1.00 94.53           C
ATOM   2648 1HB  CYS A 180      -5.286   9.860   4.310  1.00 94.53           H
ATOM   2649 2HB  CYS A 180      -4.257   9.023   5.455  1.00 94.53           H
ATOM   2650  SG  CYS A 180      -4.829   7.590   3.580  1.00 94.53           S
ATOM   2651  HG  CYS A 180      -5.909   7.839   2.844  1.00 94.53           H
ATOM   2652  HN  CYS A 180      -7.650   9.214   4.166  1.00 94.53           H
ATOM   2653  N   ILE A 181      -7.812  10.050   6.874  1.00 94.79           N
ATOM   2654  CA  ILE A 181      -8.160  11.043   7.876  1.00 94.79           C
ATOM   2655  C   ILE A 181      -7.863  10.482   9.268  1.00 94.79           C
ATOM   2656  O   ILE A 181      -7.238  11.151  10.090  1.00 94.79           O
ATOM   2657  HA  ILE A 181      -7.523  11.911   7.710  1.00 94.79           H
ATOM   2658  CB  ILE A 181      -9.608  11.502   7.694  1.00 94.79           C
ATOM   2659  HB  ILE A 181     -10.222  10.624   7.491  1.00 94.79           H
ATOM   2660  CG1 ILE A 181      -9.740  12.435   6.488  1.00 94.79           C
ATOM   2661 1HG1 ILE A 181      -9.183  13.353   6.672  1.00 94.79           H
ATOM   2662 2HG1 ILE A 181      -9.299  11.964   5.610  1.00 94.79           H
ATOM   2663  CG2 ILE A 181     -10.145  12.142   8.975  1.00 94.79           C
ATOM   2664 1HG2 ILE A 181     -10.109  11.416   9.787  1.00 94.79           H
ATOM   2665 2HG2 ILE A 181      -9.534  13.007   9.233  1.00 94.79           H
ATOM   2666 3HG2 ILE A 181     -11.176  12.459   8.818  1.00 94.79           H
ATOM   2667  CD1 ILE A 181     -11.207  12.769   6.212  1.00 94.79           C
ATOM   2668 1HD1 ILE A 181     -11.757  11.851   6.005  1.00 94.79           H
ATOM   2669 2HD1 ILE A 181     -11.638  13.261   7.084  1.00 94.79           H
ATOM   2670 3HD1 ILE A 181     -11.273  13.433   5.350  1.00 94.79           H
ATOM   2671  HN  ILE A 181      -8.563   9.770   6.277  1.00 94.79           H
ATOM   2672  N   PRO A 182      -8.303   9.250   9.557  1.00 93.61           N
ATOM   2673  CA  PRO A 182      -8.132   8.683  10.897  1.00 93.61           C
ATOM   2674  C   PRO A 182      -6.689   8.744  11.370  1.00 93.61           C
ATOM   2675  O   PRO A 182      -6.420   9.131  12.506  1.00 93.61           O
ATOM   2676  HA  PRO A 182      -8.695   9.267  11.626  1.00 93.61           H
ATOM   2677  CB  PRO A 182      -8.619   7.241  10.745  1.00 93.61           C
ATOM   2678 1HB  PRO A 182      -7.800   6.565  10.498  1.00 93.61           H
ATOM   2679 2HB  PRO A 182      -9.070   6.870  11.666  1.00 93.61           H
ATOM   2680  CG  PRO A 182      -9.637   7.329   9.615  1.00 93.61           C
ATOM   2681 1HG  PRO A 182      -9.813   6.358   9.152  1.00 93.61           H
ATOM   2682 2HG  PRO A 182     -10.606   7.680   9.969  1.00 93.61           H
ATOM   2683  CD  PRO A 182      -8.991   8.312   8.652  1.00 93.61           C
ATOM   2684 1HD  PRO A 182      -8.290   7.818   7.979  1.00 93.61           H
ATOM   2685 2HD  PRO A 182      -9.731   8.811   8.026  1.00 93.61           H
ATOM   2686  N   GLU A 183      -5.790   8.357  10.476  1.00 93.49           N
ATOM   2687  CA  GLU A 183      -4.374   8.337  10.800  1.00 93.49           C
ATOM   2688  C   GLU A 183      -3.901   9.736  11.200  1.00 93.49           C
ATOM   2689  O   GLU A 183      -3.110   9.886  12.130  1.00 93.49           O
ATOM   2690  HA  GLU A 183      -4.280   7.659  11.647  1.00 93.49           H
ATOM   2691  CB  GLU A 183      -3.552   7.795   9.629  1.00 93.49           C
ATOM   2692 1HB  GLU A 183      -3.950   8.181   8.691  1.00 93.49           H
ATOM   2693 2HB  GLU A 183      -2.498   8.030   9.780  1.00 93.49           H
ATOM   2694  CG  GLU A 183      -3.645   6.269   9.554  1.00 93.49           C
ATOM   2695 1HG  GLU A 183      -2.903   5.890   8.851  1.00 93.49           H
ATOM   2696 2HG  GLU A 183      -3.412   5.839  10.527  1.00 93.49           H
ATOM   2697  CD  GLU A 183      -5.043   5.827   9.116  1.00 93.49           C
ATOM   2698  OE1 GLU A 183      -5.368   4.646   9.365  1.00 93.49           O
ATOM   2699  OE2 GLU A 183      -5.755   6.680   8.543  1.00 93.49           O
ATOM   2700  HN  GLU A 183      -6.016   8.062   9.548  1.00 93.49           H
ATOM   2701  N   ILE A 184      -4.406  10.726  10.478  1.00 94.72           N
ATOM   2702  CA  ILE A 184      -3.926  12.088  10.637  1.00 94.72           C
ATOM   2703  C   ILE A 184      -4.362  12.622  12.003  1.00 94.72           C
ATOM   2704  O   ILE A 184      -3.631  13.380  12.639  1.00 94.72           O
ATOM   2705  HA  ILE A 184      -2.837  12.057  10.609  1.00 94.72           H
ATOM   2706  CB  ILE A 184      -4.384  12.957   9.463  1.00 94.72           C
ATOM   2707  HB  ILE A 184      -5.465  12.862   9.369  1.00 94.72           H
ATOM   2708  CG1 ILE A 184      -3.771  12.470   8.149  1.00 94.72           C
ATOM   2709 1HG1 ILE A 184      -2.695  12.647   8.157  1.00 94.72           H
ATOM   2710 2HG1 ILE A 184      -3.917  11.394   8.052  1.00 94.72           H
ATOM   2711  CG2 ILE A 184      -4.081  14.434   9.724  1.00 94.72           C
ATOM   2712 1HG2 ILE A 184      -4.604  14.759  10.624  1.00 94.72           H
ATOM   2713 2HG2 ILE A 184      -3.008  14.567   9.860  1.00 94.72           H
ATOM   2714 3HG2 ILE A 184      -4.416  15.029   8.875  1.00 94.72           H
ATOM   2715  CD1 ILE A 184      -4.401  13.185   6.952  1.00 94.72           C
ATOM   2716 1HD1 ILE A 184      -5.473  12.987   6.933  1.00 94.72           H
ATOM   2717 2HD1 ILE A 184      -4.232  14.259   7.040  1.00 94.72           H
ATOM   2718 3HD1 ILE A 184      -3.947  12.820   6.030  1.00 94.72           H
ATOM   2719  HN  ILE A 184      -5.128  10.609   9.796  1.00 94.72           H
ATOM   2720  N   LEU A 185      -5.550  12.204  12.415  1.00 93.49           N
ATOM   2721  CA  LEU A 185      -6.173  12.770  13.599  1.00 93.49           C
ATOM   2722  C   LEU A 185      -5.462  12.241  14.846  1.00 93.49           C
ATOM   2723  O   LEU A 185      -5.073  13.016  15.718  1.00 93.49           O
ATOM   2724  HA  LEU A 185      -6.036  13.850  13.555  1.00 93.49           H
ATOM   2725  CB  LEU A 185      -7.680  12.504  13.590  1.00 93.49           C
ATOM   2726 1HB  LEU A 185      -7.840  11.441  13.411  1.00 93.49           H
ATOM   2727 2HB  LEU A 185      -8.073  12.722  14.583  1.00 93.49           H
ATOM   2728  CG  LEU A 185      -8.494  13.294  12.564  1.00 93.49           C
ATOM   2729  HG  LEU A 185      -8.140  13.028  11.568  1.00 93.49           H
ATOM   2730  CD1 LEU A 185      -9.976  12.917  12.632  1.00 93.49           C
ATOM   2731 1HD1 LEU A 185     -10.090  11.853  12.425  1.00 93.49           H
ATOM   2732 2HD1 LEU A 185     -10.361  13.136  13.628  1.00 93.49           H
ATOM   2733 3HD1 LEU A 185     -10.532  13.493  11.893  1.00 93.49           H
ATOM   2734  CD2 LEU A 185      -8.278  14.799  12.734  1.00 93.49           C
ATOM   2735 1HD2 LEU A 185      -8.589  15.100  13.734  1.00 93.49           H
ATOM   2736 2HD2 LEU A 185      -7.222  15.032  12.596  1.00 93.49           H
ATOM   2737 3HD2 LEU A 185      -8.868  15.337  11.992  1.00 93.49           H
ATOM   2738  HN  LEU A 185      -6.083  11.493  11.955  1.00 93.49           H
ATOM   2739  N   TYR A 186      -5.316  10.925  14.892  1.00 93.70           N
ATOM   2740  CA  TYR A 186      -4.976  10.252  16.134  1.00 93.70           C
ATOM   2741  C   TYR A 186      -3.468  10.021  16.238  1.00 93.70           C
ATOM   2742  O   TYR A 186      -2.968   9.627  17.291  1.00 93.70           O
ATOM   2743  HA  TYR A 186      -5.297  10.888  16.960  1.00 93.70           H
ATOM   2744  CB  TYR A 186      -5.686   8.898  16.088  1.00 93.70           C
ATOM   2745 1HB  TYR A 186      -5.338   8.347  15.214  1.00 93.70           H
ATOM   2746 2HB  TYR A 186      -5.399   8.318  16.965  1.00 93.70           H
ATOM   2747  CG  TYR A 186      -7.212   8.996  16.037  1.00 93.70           C
ATOM   2748  CD1 TYR A 186      -7.892   9.693  17.015  1.00 93.70           C
ATOM   2749  HD1 TYR A 186      -7.342  10.174  17.823  1.00 93.70           H
ATOM   2750  CD2 TYR A 186      -7.909   8.388  15.012  1.00 93.70           C
ATOM   2751  HD2 TYR A 186      -7.372   7.837  14.240  1.00 93.70           H
ATOM   2752  CE1 TYR A 186      -9.328   9.786  16.966  1.00 93.70           C
ATOM   2753  HE1 TYR A 186      -9.877  10.334  17.732  1.00 93.70           H
ATOM   2754  CE2 TYR A 186      -9.345   8.481  14.964  1.00 93.70           C
ATOM   2755  HE2 TYR A 186      -9.907   8.005  14.161  1.00 93.70           H
ATOM   2756  CZ  TYR A 186      -9.984   9.175  15.943  1.00 93.70           C
ATOM   2757  OH  TYR A 186     -11.340   9.263  15.898  1.00 93.70           O
ATOM   2758  HH  TYR A 186     -11.674   8.937  15.013  1.00 93.70           H
ATOM   2759  HN  TYR A 186      -5.424  10.323  14.101  1.00 93.70           H
ATOM   2760  N   SER A 187      -2.784  10.275  15.132  1.00 94.11           N
ATOM   2761  CA  SER A 187      -1.337  10.153  15.101  1.00 94.11           C
ATOM   2762  C   SER A 187      -0.703  11.211  16.007  1.00 94.11           C
ATOM   2763  O   SER A 187      -0.875  12.408  15.783  1.00 94.11           O
ATOM   2764  HA  SER A 187      -1.124   9.151  15.476  1.00 94.11           H
ATOM   2765  CB  SER A 187      -0.803  10.286  13.674  1.00 94.11           C
ATOM   2766 1HB  SER A 187      -1.160  11.220  13.239  1.00 94.11           H
ATOM   2767 2HB  SER A 187       0.285  10.341  13.697  1.00 94.11           H
ATOM   2768  OG  SER A 187      -1.205   9.196  12.849  1.00 94.11           O
ATOM   2769  HG  SER A 187      -2.201   9.106  12.861  1.00 94.11           H
ATOM   2770  HN  SER A 187      -3.203  10.560  14.269  1.00 94.11           H
ATOM   2771  N   GLN A 188       0.017  10.731  17.010  1.00 91.95           N
ATOM   2772  CA  GLN A 188       0.676  11.620  17.951  1.00 91.95           C
ATOM   2773  C   GLN A 188       2.010  11.023  18.402  1.00 91.95           C
ATOM   2774  O   GLN A 188       2.284   9.849  18.155  1.00 91.95           O
ATOM   2775  HA  GLN A 188       0.851  12.545  17.402  1.00 91.95           H
ATOM   2776  CB  GLN A 188      -0.227  11.913  19.151  1.00 91.95           C
ATOM   2777 1HB  GLN A 188      -0.481  10.981  19.656  1.00 91.95           H
ATOM   2778 2HB  GLN A 188       0.310  12.530  19.873  1.00 91.95           H
ATOM   2779  CG  GLN A 188      -1.506  12.629  18.713  1.00 91.95           C
ATOM   2780 1HG  GLN A 188      -1.254  13.471  18.068  1.00 91.95           H
ATOM   2781 2HG  GLN A 188      -2.123  11.950  18.124  1.00 91.95           H
ATOM   2782  CD  GLN A 188      -2.298  13.126  19.924  1.00 91.95           C
ATOM   2783  OE1 GLN A 188      -1.816  13.154  21.045  1.00 91.95           O
ATOM   2784  NE2 GLN A 188      -3.537  13.516  19.637  1.00 91.95           N
ATOM   2785 1HE2 GLN A 188      -3.871  13.467  18.696  1.00 91.95           H
ATOM   2786 2HE2 GLN A 188      -4.135  13.857  20.363  1.00 91.95           H
ATOM   2787  HN  GLN A 188       0.154   9.755  17.183  1.00 91.95           H
ATOM   2788  N   ILE A 189       2.806  11.858  19.054  1.00 92.17           N
ATOM   2789  CA  ILE A 189       4.023  11.387  19.692  1.00 92.17           C
ATOM   2790  C   ILE A 189       3.726  11.037  21.152  1.00 92.17           C
ATOM   2791  O   ILE A 189       3.189  11.859  21.894  1.00 92.17           O
ATOM   2792  HA  ILE A 189       4.332  10.478  19.176  1.00 92.17           H
ATOM   2793  CB  ILE A 189       5.148  12.410  19.521  1.00 92.17           C
ATOM   2794  HB  ILE A 189       4.813  13.359  19.939  1.00 92.17           H
ATOM   2795  CG1 ILE A 189       5.451  12.649  18.041  1.00 92.17           C
ATOM   2796 1HG1 ILE A 189       5.879  11.746  17.603  1.00 92.17           H
ATOM   2797 2HG1 ILE A 189       4.525  12.855  17.505  1.00 92.17           H
ATOM   2798  CG2 ILE A 189       6.395  11.989  20.301  1.00 92.17           C
ATOM   2799 1HG2 ILE A 189       6.152  11.911  21.361  1.00 92.17           H
ATOM   2800 2HG2 ILE A 189       6.743  11.022  19.936  1.00 92.17           H
ATOM   2801 3HG2 ILE A 189       7.179  12.733  20.162  1.00 92.17           H
ATOM   2802  CD1 ILE A 189       6.422  13.818  17.862  1.00 92.17           C
ATOM   2803 1HD1 ILE A 189       5.981  14.723  18.279  1.00 92.17           H
ATOM   2804 2HD1 ILE A 189       7.356  13.597  18.379  1.00 92.17           H
ATOM   2805 3HD1 ILE A 189       6.620  13.966  16.800  1.00 92.17           H
ATOM   2806  HN  ILE A 189       2.630  12.838  19.150  1.00 92.17           H
ATOM   2807  N   LYS A 190       4.089   9.817  21.521  1.00 87.91           N
ATOM   2808  CA  LYS A 190       3.978   9.390  22.905  1.00 87.91           C
ATOM   2809  C   LYS A 190       5.379   9.211  23.493  1.00 87.91           C
ATOM   2810  O   LYS A 190       6.220   8.531  22.906  1.00 87.91           O
ATOM   2811  HA  LYS A 190       3.473  10.185  23.453  1.00 87.91           H
ATOM   2812  CB  LYS A 190       3.102   8.140  23.011  1.00 87.91           C
ATOM   2813 1HB  LYS A 190       2.194   8.277  22.424  1.00 87.91           H
ATOM   2814 2HB  LYS A 190       3.629   7.285  22.588  1.00 87.91           H
ATOM   2815  CG  LYS A 190       2.735   7.850  24.468  1.00 87.91           C
ATOM   2816 1HG  LYS A 190       3.641   7.798  25.071  1.00 87.91           H
ATOM   2817 2HG  LYS A 190       2.133   8.668  24.865  1.00 87.91           H
ATOM   2818  CD  LYS A 190       1.960   6.536  24.587  1.00 87.91           C
ATOM   2819 1HD  LYS A 190       1.077   6.571  23.949  1.00 87.91           H
ATOM   2820 2HD  LYS A 190       2.578   5.712  24.231  1.00 87.91           H
ATOM   2821  CE  LYS A 190       1.539   6.277  26.035  1.00 87.91           C
ATOM   2822 1HE  LYS A 190       2.402   6.377  26.694  1.00 87.91           H
ATOM   2823 2HE  LYS A 190       0.811   7.025  26.348  1.00 87.91           H
ATOM   2824  NZ  LYS A 190       0.958   4.923  26.171  1.00 87.91           N
ATOM   2825 1HZ  LYS A 190       0.958   4.652  27.148  1.00 87.91           H
ATOM   2826 2HZ  LYS A 190       0.006   4.927  25.822  1.00 87.91           H
ATOM   2827 3HZ  LYS A 190       1.511   4.262  25.637  1.00 87.91           H
ATOM   2828  HN  LYS A 190       4.452   9.128  20.893  1.00 87.91           H
ATOM   2829  N   GLU A 191       5.587   9.831  24.645  1.00 86.06           N
ATOM   2830  CA  GLU A 191       6.831   9.658  25.374  1.00 86.06           C
ATOM   2831  C   GLU A 191       6.683   8.555  26.424  1.00 86.06           C
ATOM   2832  O   GLU A 191       5.741   8.569  27.215  1.00 86.06           O
ATOM   2833  HA  GLU A 191       7.566   9.361  24.626  1.00 86.06           H
ATOM   2834  CB  GLU A 191       7.276  10.973  26.019  1.00 86.06           C
ATOM   2835 1HB  GLU A 191       6.435  11.428  26.542  1.00 86.06           H
ATOM   2836 2HB  GLU A 191       8.137  10.793  26.663  1.00 86.06           H
ATOM   2837  CG  GLU A 191       7.732  11.977  24.959  1.00 86.06           C
ATOM   2838 1HG  GLU A 191       8.499  11.524  24.331  1.00 86.06           H
ATOM   2839 2HG  GLU A 191       6.895  12.230  24.309  1.00 86.06           H
ATOM   2840  CD  GLU A 191       8.283  13.248  25.609  1.00 86.06           C
ATOM   2841  OE1 GLU A 191       8.694  14.145  24.842  1.00 86.06           O
ATOM   2842  OE2 GLU A 191       8.281  13.293  26.859  1.00 86.06           O
ATOM   2843  HN  GLU A 191       4.924  10.442  25.078  1.00 86.06           H
ATOM   2844  N   GLU A 192       7.626   7.625  26.396  1.00 78.39           N
ATOM   2845  CA  GLU A 192       7.613   6.518  27.337  1.00 78.39           C
ATOM   2846  C   GLU A 192       9.026   6.249  27.859  1.00 78.39           C
ATOM   2847  O   GLU A 192       9.905   5.842  27.100  1.00 78.39           O
ATOM   2848  HA  GLU A 192       6.972   6.842  28.157  1.00 78.39           H
ATOM   2849  CB  GLU A 192       7.016   5.262  26.700  1.00 78.39           C
ATOM   2850 1HB  GLU A 192       5.972   5.442  26.442  1.00 78.39           H
ATOM   2851 2HB  GLU A 192       7.624   4.959  25.847  1.00 78.39           H
ATOM   2852  CG  GLU A 192       7.032   4.089  27.681  1.00 78.39           C
ATOM   2853 1HG  GLU A 192       7.971   3.543  27.585  1.00 78.39           H
ATOM   2854 2HG  GLU A 192       6.984   4.464  28.703  1.00 78.39           H
ATOM   2855  CD  GLU A 192       5.858   3.142  27.423  1.00 78.39           C
ATOM   2856  OE1 GLU A 192       5.746   2.157  28.183  1.00 78.39           O
ATOM   2857  OE2 GLU A 192       5.099   3.426  26.471  1.00 78.39           O
ATOM   2858  HN  GLU A 192       8.387   7.619  25.747  1.00 78.39           H
ATOM   2859  N   SER A 193       9.202   6.488  29.150  1.00 74.04           N
ATOM   2860  CA  SER A 193      10.443   6.132  29.816  1.00 74.04           C
ATOM   2861  C   SER A 193      11.628   6.769  29.088  1.00 74.04           C
ATOM   2862  O   SER A 193      12.705   6.180  29.013  1.00 74.04           O
ATOM   2863  HA  SER A 193      10.354   6.532  30.826  1.00 74.04           H
ATOM   2864  CB  SER A 193      10.616   4.613  29.883  1.00 74.04           C
ATOM   2865 1HB  SER A 193      10.805   4.225  28.882  1.00 74.04           H
ATOM   2866 2HB  SER A 193      11.491   4.374  30.487  1.00 74.04           H
ATOM   2867  OG  SER A 193       9.470   3.969  30.432  1.00 74.04           O
ATOM   2868  HG  SER A 193       9.575   2.976  30.374  1.00 74.04           H
ATOM   2869  HN  SER A 193       8.515   6.916  29.738  1.00 74.04           H
ATOM   2870  N   GLY A 194      11.390   7.966  28.570  1.00 75.99           N
ATOM   2871  CA  GLY A 194      12.443   8.720  27.912  1.00 75.99           C
ATOM   2872  C   GLY A 194      12.551   8.336  26.435  1.00 75.99           C
ATOM   2873  O   GLY A 194      13.428   8.826  25.725  1.00 75.99           O
ATOM   2874 1HA  GLY A 194      12.241   9.787  28.001  1.00 75.99           H
ATOM   2875 2HA  GLY A 194      13.395   8.533  28.410  1.00 75.99           H
ATOM   2876  HN  GLY A 194      10.499   8.418  28.596  1.00 75.99           H
ATOM   2877  N   ILE A 195      11.646   7.464  26.015  1.00 81.58           N
ATOM   2878  CA  ILE A 195      11.583   7.063  24.620  1.00 81.58           C
ATOM   2879  C   ILE A 195      10.367   7.717  23.961  1.00 81.58           C
ATOM   2880  O   ILE A 195       9.240   7.543  24.420  1.00 81.58           O
ATOM   2881  HA  ILE A 195      12.483   7.437  24.132  1.00 81.58           H
ATOM   2882  CB  ILE A 195      11.603   5.538  24.499  1.00 81.58           C
ATOM   2883  HB  ILE A 195      10.741   5.142  25.036  1.00 81.58           H
ATOM   2884  CG1 ILE A 195      12.854   4.952  25.157  1.00 81.58           C
ATOM   2885 1HG1 ILE A 195      13.744   5.317  24.645  1.00 81.58           H
ATOM   2886 2HG1 ILE A 195      12.919   5.293  26.191  1.00 81.58           H
ATOM   2887  CG2 ILE A 195      11.466   5.102  23.039  1.00 81.58           C
ATOM   2888 1HG2 ILE A 195      10.523   5.472  22.637  1.00 81.58           H
ATOM   2889 2HG2 ILE A 195      12.294   5.509  22.459  1.00 81.58           H
ATOM   2890 3HG2 ILE A 195      11.483   4.014  22.982  1.00 81.58           H
ATOM   2891  CD1 ILE A 195      12.828   3.423  25.120  1.00 81.58           C
ATOM   2892 1HD1 ILE A 195      11.949   3.061  25.655  1.00 81.58           H
ATOM   2893 2HD1 ILE A 195      12.787   3.085  24.084  1.00 81.58           H
ATOM   2894 3HD1 ILE A 195      13.728   3.032  25.594  1.00 81.58           H
ATOM   2895  HN  ILE A 195      10.966   7.034  26.610  1.00 81.58           H
ATOM   2896  N   ALA A 196      10.638   8.455  22.894  1.00 89.76           N
ATOM   2897  CA  ALA A 196       9.572   9.034  22.095  1.00 89.76           C
ATOM   2898  C   ALA A 196       9.105   8.010  21.057  1.00 89.76           C
ATOM   2899  O   ALA A 196       9.913   7.472  20.303  1.00 89.76           O
ATOM   2900  HA  ALA A 196       8.743   9.264  22.764  1.00 89.76           H
ATOM   2901  CB  ALA A 196      10.063  10.332  21.452  1.00 89.76           C
ATOM   2902 1HB  ALA A 196      10.355  11.036  22.232  1.00 89.76           H
ATOM   2903 2HB  ALA A 196      10.921  10.120  20.814  1.00 89.76           H
ATOM   2904 3HB  ALA A 196       9.263  10.766  20.852  1.00 89.76           H
ATOM   2905  HN  ALA A 196      11.564   8.658  22.575  1.00 89.76           H
ATOM   2906  N   ILE A 197       7.801   7.772  21.054  1.00 88.92           N
ATOM   2907  CA  ILE A 197       7.217   6.823  20.122  1.00 88.92           C
ATOM   2908  C   ILE A 197       6.121   7.519  19.312  1.00 88.92           C
ATOM   2909  O   ILE A 197       5.217   8.130  19.880  1.00 88.92           O
ATOM   2910  HA  ILE A 197       8.005   6.509  19.438  1.00 88.92           H
ATOM   2911  CB  ILE A 197       6.734   5.573  20.861  1.00 88.92           C
ATOM   2912  HB  ILE A 197       6.017   5.882  21.622  1.00 88.92           H
ATOM   2913  CG1 ILE A 197       7.892   4.885  21.587  1.00 88.92           C
ATOM   2914 1HG1 ILE A 197       8.617   4.520  20.858  1.00 88.92           H
ATOM   2915 2HG1 ILE A 197       8.411   5.606  22.218  1.00 88.92           H
ATOM   2916  CG2 ILE A 197       6.005   4.621  19.912  1.00 88.92           C
ATOM   2917 1HG2 ILE A 197       5.141   5.128  19.482  1.00 88.92           H
ATOM   2918 2HG2 ILE A 197       6.682   4.316  19.113  1.00 88.92           H
ATOM   2919 3HG2 ILE A 197       5.673   3.742  20.463  1.00 88.92           H
ATOM   2920  CD1 ILE A 197       7.389   3.720  22.441  1.00 88.92           C
ATOM   2921 1HD1 ILE A 197       6.683   4.092  23.184  1.00 88.92           H
ATOM   2922 2HD1 ILE A 197       6.892   2.989  21.802  1.00 88.92           H
ATOM   2923 3HD1 ILE A 197       8.232   3.248  22.945  1.00 88.92           H
ATOM   2924  HN  ILE A 197       7.150   8.214  21.671  1.00 88.92           H
ATOM   2925  N   CYS A 198       6.238   7.403  17.997  1.00 91.98           N
ATOM   2926  CA  CYS A 198       5.185   7.866  17.108  1.00 91.98           C
ATOM   2927  C   CYS A 198       4.109   6.781  17.033  1.00 91.98           C
ATOM   2928  O   CYS A 198       4.328   5.724  16.442  1.00 91.98           O
ATOM   2929  HA  CYS A 198       4.784   8.779  17.548  1.00 91.98           H
ATOM   2930  CB  CYS A 198       5.730   8.226  15.725  1.00 91.98           C
ATOM   2931 1HB  CYS A 198       6.311   9.147  15.782  1.00 91.98           H
ATOM   2932 2HB  CYS A 198       6.405   7.445  15.376  1.00 91.98           H
ATOM   2933  SG  CYS A 198       4.349   8.432  14.542  1.00 91.98           S
ATOM   2934  HN  CYS A 198       7.031   7.003  17.539  1.00 91.98           H
ATOM   2935  N   THR A 199       2.969   7.079  17.640  1.00 91.06           N
ATOM   2936  CA  THR A 199       1.880   6.120  17.699  1.00 91.06           C
ATOM   2937  C   THR A 199       0.539   6.820  17.471  1.00 91.06           C
ATOM   2938  O   THR A 199       0.474   8.048  17.439  1.00 91.06           O
ATOM   2939  HA  THR A 199       2.008   5.403  16.888  1.00 91.06           H
ATOM   2940  CB  THR A 199       1.964   5.392  19.042  1.00 91.06           C
ATOM   2941  HB  THR A 199       2.993   5.115  19.271  1.00 91.06           H
ATOM   2942  OG1 THR A 199       1.050   4.306  18.906  1.00 91.06           O
ATOM   2943  HG1 THR A 199       1.172   3.660  19.660  1.00 91.06           H
ATOM   2944  CG2 THR A 199       1.390   6.219  20.194  1.00 91.06           C
ATOM   2945 1HG2 THR A 199       0.341   6.439  19.996  1.00 91.06           H
ATOM   2946 2HG2 THR A 199       1.946   7.153  20.283  1.00 91.06           H
ATOM   2947 3HG2 THR A 199       1.474   5.656  21.123  1.00 91.06           H
ATOM   2948  HN  THR A 199       2.785   7.955  18.084  1.00 91.06           H
ATOM   2949  N   MET A 200      -0.498   6.010  17.317  1.00 92.55           N
ATOM   2950  CA  MET A 200      -1.859   6.510  17.408  1.00 92.55           C
ATOM   2951  C   MET A 200      -2.378   6.427  18.845  1.00 92.55           C
ATOM   2952  O   MET A 200      -2.294   5.377  19.480  1.00 92.55           O
ATOM   2953  HA  MET A 200      -1.810   7.551  17.091  1.00 92.55           H
ATOM   2954  CB  MET A 200      -2.767   5.690  16.489  1.00 92.55           C
ATOM   2955 1HB  MET A 200      -2.662   4.630  16.721  1.00 92.55           H
ATOM   2956 2HB  MET A 200      -3.808   5.955  16.670  1.00 92.55           H
ATOM   2957  CG  MET A 200      -2.421   5.932  15.018  1.00 92.55           C
ATOM   2958 1HG  MET A 200      -2.484   6.997  14.792  1.00 92.55           H
ATOM   2959 2HG  MET A 200      -1.394   5.625  14.822  1.00 92.55           H
ATOM   2960  SD  MET A 200      -3.542   5.021  13.970  1.00 92.55           S
ATOM   2961  CE  MET A 200      -3.216   3.360  14.538  1.00 92.55           C
ATOM   2962 1HE  MET A 200      -2.164   3.121  14.377  1.00 92.55           H
ATOM   2963 2HE  MET A 200      -3.446   3.288  15.601  1.00 92.55           H
ATOM   2964 3HE  MET A 200      -3.837   2.657  13.983  1.00 92.55           H
ATOM   2965  HN  MET A 200      -0.419   5.030  17.133  1.00 92.55           H
ATOM   2966  N   VAL A 201      -2.903   7.549  19.315  1.00 92.91           N
ATOM   2967  CA  VAL A 201      -3.559   7.582  20.611  1.00 92.91           C
ATOM   2968  C   VAL A 201      -5.043   7.901  20.419  1.00 92.91           C
ATOM   2969  O   VAL A 201      -5.392   8.854  19.724  1.00 92.91           O
ATOM   2970  HA  VAL A 201      -3.468   6.589  21.052  1.00 92.91           H
ATOM   2971  CB  VAL A 201      -2.848   8.576  21.533  1.00 92.91           C
ATOM   2972  HB  VAL A 201      -2.980   9.574  21.114  1.00 92.91           H
ATOM   2973  CG1 VAL A 201      -3.468   8.567  22.931  1.00 92.91           C
ATOM   2974 1HG1 VAL A 201      -4.520   8.844  22.864  1.00 92.91           H
ATOM   2975 2HG1 VAL A 201      -3.382   7.569  23.361  1.00 92.91           H
ATOM   2976 3HG1 VAL A 201      -2.944   9.282  23.565  1.00 92.91           H
ATOM   2977  CG2 VAL A 201      -1.347   8.287  21.596  1.00 92.91           C
ATOM   2978 1HG2 VAL A 201      -1.187   7.279  21.980  1.00 92.91           H
ATOM   2979 2HG2 VAL A 201      -0.919   8.368  20.597  1.00 92.91           H
ATOM   2980 3HG2 VAL A 201      -0.866   9.008  22.258  1.00 92.91           H
ATOM   2981  HN  VAL A 201      -2.886   8.422  18.828  1.00 92.91           H
ATOM   2982  N   TYR A 202      -5.877   7.086  21.048  1.00 91.64           N
ATOM   2983  CA  TYR A 202      -7.316   7.255  20.936  1.00 91.64           C
ATOM   2984  C   TYR A 202      -7.887   7.935  22.182  1.00 91.64           C
ATOM   2985  O   TYR A 202      -8.102   7.286  23.204  1.00 91.64           O
ATOM   2986  HA  TYR A 202      -7.514   7.882  20.066  1.00 91.64           H
ATOM   2987  CB  TYR A 202      -7.899   5.845  20.827  1.00 91.64           C
ATOM   2988 1HB  TYR A 202      -7.596   5.269  21.701  1.00 91.64           H
ATOM   2989 2HB  TYR A 202      -8.987   5.910  20.849  1.00 91.64           H
ATOM   2990  CG  TYR A 202      -7.474   5.092  19.565  1.00 91.64           C
ATOM   2991  CD1 TYR A 202      -8.126   5.321  18.371  1.00 91.64           C
ATOM   2992  HD1 TYR A 202      -8.945   6.040  18.327  1.00 91.64           H
ATOM   2993  CD2 TYR A 202      -6.437   4.182  19.621  1.00 91.64           C
ATOM   2994  HD2 TYR A 202      -5.922   4.001  20.564  1.00 91.64           H
ATOM   2995  CE1 TYR A 202      -7.726   4.612  17.183  1.00 91.64           C
ATOM   2996  HE1 TYR A 202      -8.233   4.784  16.234  1.00 91.64           H
ATOM   2997  CE2 TYR A 202      -6.037   3.473  18.433  1.00 91.64           C
ATOM   2998  HE2 TYR A 202      -5.220   2.752  18.464  1.00 91.64           H
ATOM   2999  CZ  TYR A 202      -6.701   3.723  17.273  1.00 91.64           C
ATOM   3000  OH  TYR A 202      -6.322   3.053  16.152  1.00 91.64           O
ATOM   3001  HH  TYR A 202      -5.751   2.270  16.397  1.00 91.64           H
ATOM   3002  HN  TYR A 202      -5.585   6.322  21.624  1.00 91.64           H
ATOM   3003  N   PRO A 203      -8.141   9.249  22.120  1.00 82.48           N
ATOM   3004  CA  PRO A 203      -8.727   9.959  23.261  1.00 82.48           C
ATOM   3005  C   PRO A 203     -10.168   9.550  23.516  1.00 82.48           C
ATOM   3006  O   PRO A 203     -10.797   8.918  22.669  1.00 82.48           O
ATOM   3007  HA  PRO A 203      -8.193   9.704  24.176  1.00 82.48           H
ATOM   3008  CB  PRO A 203      -8.616  11.433  22.866  1.00 82.48           C
ATOM   3009 1HB  PRO A 203      -9.443  12.019  23.267  1.00 82.48           H
ATOM   3010 2HB  PRO A 203      -7.697  11.881  23.243  1.00 82.48           H
ATOM   3011  CG  PRO A 203      -8.640  11.402  21.365  1.00 82.48           C
ATOM   3012 1HG  PRO A 203      -9.662  11.382  20.987  1.00 82.48           H
ATOM   3013 2HG  PRO A 203      -8.162  12.287  20.944  1.00 82.48           H
ATOM   3014  CD  PRO A 203      -7.898  10.154  20.982  1.00 82.48           C
ATOM   3015 1HD  PRO A 203      -8.272   9.735  20.048  1.00 82.48           H
ATOM   3016 2HD  PRO A 203      -6.834  10.347  20.843  1.00 82.48           H
ATOM   3017  N   SER A 204     -10.657   9.925  24.689  1.00 72.98           N
ATOM   3018  CA  SER A 204     -12.063   9.745  25.006  1.00 72.98           C
ATOM   3019  C   SER A 204     -12.241   8.542  25.935  1.00 72.98           C
ATOM   3020  O   SER A 204     -11.386   7.659  25.983  1.00 72.98           O
ATOM   3021  HA  SER A 204     -12.366  10.664  25.508  1.00 72.98           H
ATOM   3022  CB  SER A 204     -12.895   9.562  23.735  1.00 72.98           C
ATOM   3023 1HB  SER A 204     -13.926   9.857  23.931  1.00 72.98           H
ATOM   3024 2HB  SER A 204     -12.516  10.223  22.956  1.00 72.98           H
ATOM   3025  OG  SER A 204     -12.869   8.215  23.269  1.00 72.98           O
ATOM   3026  HG  SER A 204     -13.436   8.125  22.451  1.00 72.98           H
ATOM   3027  HN  SER A 204     -10.111  10.344  25.415  1.00 72.98           H
ATOM   3028  N   ASP A 205     -13.357   8.546  26.649  1.00 76.44           N
ATOM   3029  CA  ASP A 205     -13.665   7.457  27.561  1.00 76.44           C
ATOM   3030  C   ASP A 205     -13.915   6.180  26.757  1.00 76.44           C
ATOM   3031  O   ASP A 205     -13.801   5.076  27.288  1.00 76.44           O
ATOM   3032  HA  ASP A 205     -12.796   7.375  28.214  1.00 76.44           H
ATOM   3033  CB  ASP A 205     -14.926   7.760  28.373  1.00 76.44           C
ATOM   3034 1HB  ASP A 205     -15.771   7.904  27.700  1.00 76.44           H
ATOM   3035 2HB  ASP A 205     -15.167   6.907  29.008  1.00 76.44           H
ATOM   3036  CG  ASP A 205     -14.736   9.008  29.237  1.00 76.44           C
ATOM   3037  OD1 ASP A 205     -13.620   9.158  29.779  1.00 76.44           O
ATOM   3038  OD2 ASP A 205     -15.711   9.785  29.334  1.00 76.44           O
ATOM   3039  HN  ASP A 205     -14.042   9.273  26.613  1.00 76.44           H
ATOM   3040  N   GLU A 206     -14.252   6.372  25.490  1.00 86.79           N
ATOM   3041  CA  GLU A 206     -14.568   5.251  24.621  1.00 86.79           C
ATOM   3042  C   GLU A 206     -13.405   4.977  23.666  1.00 86.79           C
ATOM   3043  O   GLU A 206     -13.617   4.545  22.533  1.00 86.79           O
ATOM   3044  HA  GLU A 206     -14.709   4.400  25.287  1.00 86.79           H
ATOM   3045  CB  GLU A 206     -15.865   5.505  23.849  1.00 86.79           C
ATOM   3046 1HB  GLU A 206     -15.773   6.422  23.268  1.00 86.79           H
ATOM   3047 2HB  GLU A 206     -16.106   4.633  23.241  1.00 86.79           H
ATOM   3048  CG  GLU A 206     -17.042   5.703  24.805  1.00 86.79           C
ATOM   3049 1HG  GLU A 206     -16.832   5.210  25.754  1.00 86.79           H
ATOM   3050 2HG  GLU A 206     -17.167   6.765  25.019  1.00 86.79           H
ATOM   3051  CD  GLU A 206     -18.334   5.143  24.207  1.00 86.79           C
ATOM   3052  OE1 GLU A 206     -19.136   4.600  24.998  1.00 86.79           O
ATOM   3053  OE2 GLU A 206     -18.491   5.271  22.974  1.00 86.79           O
ATOM   3054  HN  GLU A 206     -14.311   7.272  25.058  1.00 86.79           H
ATOM   3055  N   SER A 207     -12.203   5.238  24.157  1.00 90.22           N
ATOM   3056  CA  SER A 207     -11.010   5.077  23.343  1.00 90.22           C
ATOM   3057  C   SER A 207     -10.964   3.664  22.758  1.00 90.22           C
ATOM   3058  O   SER A 207     -10.502   3.468  21.635  1.00 90.22           O
ATOM   3059  HA  SER A 207     -11.101   5.817  22.548  1.00 90.22           H
ATOM   3060  CB  SER A 207      -9.746   5.356  24.157  1.00 90.22           C
ATOM   3061 1HB  SER A 207      -8.868   5.096  23.564  1.00 90.22           H
ATOM   3062 2HB  SER A 207      -9.681   6.422  24.372  1.00 90.22           H
ATOM   3063  OG  SER A 207      -9.725   4.624  25.380  1.00 90.22           O
ATOM   3064  HG  SER A 207      -8.954   4.921  25.943  1.00 90.22           H
ATOM   3065  HN  SER A 207     -12.037   5.555  25.091  1.00 90.22           H
ATOM   3066  N   THR A 208     -11.449   2.715  23.546  1.00 91.11           N
ATOM   3067  CA  THR A 208     -11.445   1.323  23.130  1.00 91.11           C
ATOM   3068  C   THR A 208     -12.340   1.130  21.904  1.00 91.11           C
ATOM   3069  O   THR A 208     -11.925   0.521  20.919  1.00 91.11           O
ATOM   3070  HA  THR A 208     -10.431   1.056  22.832  1.00 91.11           H
ATOM   3071  CB  THR A 208     -11.866   0.470  24.329  1.00 91.11           C
ATOM   3072  HB  THR A 208     -11.862  -0.589  24.074  1.00 91.11           H
ATOM   3073  OG1 THR A 208     -13.129   1.007  24.711  1.00 91.11           O
ATOM   3074  HG1 THR A 208     -13.618   0.354  25.289  1.00 91.11           H
ATOM   3075  CG2 THR A 208     -10.977   0.703  25.553  1.00 91.11           C
ATOM   3076 1HG2 THR A 208     -11.034   1.750  25.849  1.00 91.11           H
ATOM   3077 2HG2 THR A 208      -9.946   0.450  25.307  1.00 91.11           H
ATOM   3078 3HG2 THR A 208     -11.319   0.074  26.375  1.00 91.11           H
ATOM   3079  HN  THR A 208     -11.839   2.885  24.451  1.00 91.11           H
ATOM   3080  N   LYS A 209     -13.550   1.660  22.005  1.00 92.07           N
ATOM   3081  CA  LYS A 209     -14.505   1.555  20.915  1.00 92.07           C
ATOM   3082  C   LYS A 209     -13.916   2.203  19.661  1.00 92.07           C
ATOM   3083  O   LYS A 209     -14.062   1.678  18.559  1.00 92.07           O
ATOM   3084  HA  LYS A 209     -14.659   0.495  20.716  1.00 92.07           H
ATOM   3085  CB  LYS A 209     -15.858   2.138  21.331  1.00 92.07           C
ATOM   3086 1HB  LYS A 209     -15.720   3.150  21.712  1.00 92.07           H
ATOM   3087 2HB  LYS A 209     -16.509   2.211  20.460  1.00 92.07           H
ATOM   3088  CG  LYS A 209     -16.523   1.270  22.401  1.00 92.07           C
ATOM   3089 1HG  LYS A 209     -16.636   0.252  22.029  1.00 92.07           H
ATOM   3090 2HG  LYS A 209     -15.884   1.219  23.282  1.00 92.07           H
ATOM   3091  CD  LYS A 209     -17.892   1.832  22.789  1.00 92.07           C
ATOM   3092 1HD  LYS A 209     -17.790   2.875  23.087  1.00 92.07           H
ATOM   3093 2HD  LYS A 209     -18.556   1.812  21.925  1.00 92.07           H
ATOM   3094  CE  LYS A 209     -18.511   1.027  23.933  1.00 92.07           C
ATOM   3095 1HE  LYS A 209     -18.725   0.012  23.598  1.00 92.07           H
ATOM   3096 2HE  LYS A 209     -17.800   0.947  24.756  1.00 92.07           H
ATOM   3097  NZ  LYS A 209     -19.756   1.672  24.407  1.00 92.07           N
ATOM   3098 1HZ  LYS A 209     -20.220   1.063  25.072  1.00 92.07           H
ATOM   3099 2HZ  LYS A 209     -19.530   2.553  24.856  1.00 92.07           H
ATOM   3100 3HZ  LYS A 209     -20.370   1.842  23.618  1.00 92.07           H
ATOM   3101  HN  LYS A 209     -13.879   2.152  22.810  1.00 92.07           H
ATOM   3102  N   LEU A 210     -13.261   3.336  19.871  1.00 92.95           N
ATOM   3103  CA  LEU A 210     -12.715   4.102  18.764  1.00 92.95           C
ATOM   3104  C   LEU A 210     -11.642   3.272  18.056  1.00 92.95           C
ATOM   3105  O   LEU A 210     -11.622   3.193  16.829  1.00 92.95           O
ATOM   3106  HA  LEU A 210     -13.528   4.285  18.061  1.00 92.95           H
ATOM   3107  CB  LEU A 210     -12.219   5.466  19.248  1.00 92.95           C
ATOM   3108 1HB  LEU A 210     -13.009   5.929  19.838  1.00 92.95           H
ATOM   3109 2HB  LEU A 210     -11.374   5.305  19.918  1.00 92.95           H
ATOM   3110  CG  LEU A 210     -11.790   6.449  18.158  1.00 92.95           C
ATOM   3111  HG  LEU A 210     -10.993   5.987  17.575  1.00 92.95           H
ATOM   3112  CD1 LEU A 210     -12.943   6.738  17.195  1.00 92.95           C
ATOM   3113 1HD1 LEU A 210     -13.263   5.810  16.722  1.00 92.95           H
ATOM   3114 2HD1 LEU A 210     -13.778   7.171  17.748  1.00 92.95           H
ATOM   3115 3HD1 LEU A 210     -12.611   7.440  16.431  1.00 92.95           H
ATOM   3116  CD2 LEU A 210     -11.218   7.730  18.769  1.00 92.95           C
ATOM   3117 1HD2 LEU A 210     -11.977   8.206  19.390  1.00 92.95           H
ATOM   3118 2HD2 LEU A 210     -10.350   7.485  19.380  1.00 92.95           H
ATOM   3119 3HD2 LEU A 210     -10.921   8.412  17.972  1.00 92.95           H
ATOM   3120  HN  LEU A 210     -13.102   3.730  20.777  1.00 92.95           H
ATOM   3121  N   LYS A 211     -10.775   2.675  18.861  1.00 93.48           N
ATOM   3122  CA  LYS A 211      -9.714   1.838  18.328  1.00 93.48           C
ATOM   3123  C   LYS A 211     -10.328   0.721  17.481  1.00 93.48           C
ATOM   3124  O   LYS A 211      -9.925   0.510  16.339  1.00 93.48           O
ATOM   3125  HA  LYS A 211      -9.098   2.462  17.681  1.00 93.48           H
ATOM   3126  CB  LYS A 211      -8.814   1.330  19.456  1.00 93.48           C
ATOM   3127 1HB  LYS A 211      -8.338   2.174  19.955  1.00 93.48           H
ATOM   3128 2HB  LYS A 211      -9.418   0.817  20.205  1.00 93.48           H
ATOM   3129  CG  LYS A 211      -7.744   0.378  18.918  1.00 93.48           C
ATOM   3130 1HG  LYS A 211      -8.209  -0.552  18.593  1.00 93.48           H
ATOM   3131 2HG  LYS A 211      -7.266   0.820  18.043  1.00 93.48           H
ATOM   3132  CD  LYS A 211      -6.688   0.080  19.986  1.00 93.48           C
ATOM   3133 1HD  LYS A 211      -6.273   1.015  20.362  1.00 93.48           H
ATOM   3134 2HD  LYS A 211      -7.154  -0.425  20.832  1.00 93.48           H
ATOM   3135  CE  LYS A 211      -5.566  -0.791  19.419  1.00 93.48           C
ATOM   3136 1HE  LYS A 211      -5.950  -1.785  19.189  1.00 93.48           H
ATOM   3137 2HE  LYS A 211      -5.205  -0.366  18.483  1.00 93.48           H
ATOM   3138  NZ  LYS A 211      -4.451  -0.895  20.386  1.00 93.48           N
ATOM   3139 1HZ  LYS A 211      -3.625  -1.244  19.914  1.00 93.48           H
ATOM   3140 2HZ  LYS A 211      -4.257   0.020  20.777  1.00 93.48           H
ATOM   3141 3HZ  LYS A 211      -4.709  -1.533  21.131  1.00 93.48           H
ATOM   3142  HN  LYS A 211     -10.789   2.756  19.857  1.00 93.48           H
ATOM   3143  N   SER A 212     -11.293   0.035  18.075  1.00 93.14           N
ATOM   3144  CA  SER A 212     -11.924  -1.095  17.413  1.00 93.14           C
ATOM   3145  C   SER A 212     -12.499  -0.657  16.065  1.00 93.14           C
ATOM   3146  O   SER A 212     -12.292  -1.324  15.052  1.00 93.14           O
ATOM   3147  HA  SER A 212     -11.129  -1.827  17.271  1.00 93.14           H
ATOM   3148  CB  SER A 212     -13.024  -1.701  18.288  1.00 93.14           C
ATOM   3149 1HB  SER A 212     -13.813  -0.965  18.440  1.00 93.14           H
ATOM   3150 2HB  SER A 212     -13.474  -2.547  17.769  1.00 93.14           H
ATOM   3151  OG  SER A 212     -12.525  -2.130  19.552  1.00 93.14           O
ATOM   3152  HG  SER A 212     -12.529  -1.367  20.198  1.00 93.14           H
ATOM   3153  HN  SER A 212     -11.644   0.239  18.989  1.00 93.14           H
ATOM   3154  N   ALA A 213     -13.210   0.461  16.095  1.00 93.53           N
ATOM   3155  CA  ALA A 213     -13.889   0.948  14.907  1.00 93.53           C
ATOM   3156  C   ALA A 213     -12.854   1.268  13.827  1.00 93.53           C
ATOM   3157  O   ALA A 213     -13.030   0.904  12.666  1.00 93.53           O
ATOM   3158  HA  ALA A 213     -14.542   0.152  14.548  1.00 93.53           H
ATOM   3159  CB  ALA A 213     -14.747   2.162  15.271  1.00 93.53           C
ATOM   3160 1HB  ALA A 213     -15.485   1.875  16.019  1.00 93.53           H
ATOM   3161 2HB  ALA A 213     -14.109   2.950  15.673  1.00 93.53           H
ATOM   3162 3HB  ALA A 213     -15.256   2.527  14.379  1.00 93.53           H
ATOM   3163  HN  ALA A 213     -13.324   1.029  16.910  1.00 93.53           H
ATOM   3164  N   VAL A 214     -11.796   1.945  14.249  1.00 93.18           N
ATOM   3165  CA  VAL A 214     -10.761   2.371  13.322  1.00 93.18           C
ATOM   3166  C   VAL A 214     -10.074   1.138  12.731  1.00 93.18           C
ATOM   3167  O   VAL A 214      -9.736   1.119  11.548  1.00 93.18           O
ATOM   3168  HA  VAL A 214     -11.247   2.922  12.517  1.00 93.18           H
ATOM   3169  CB  VAL A 214      -9.787   3.319  14.025  1.00 93.18           C
ATOM   3170  HB  VAL A 214      -9.491   2.858  14.967  1.00 93.18           H
ATOM   3171  CG1 VAL A 214      -8.524   3.527  13.186  1.00 93.18           C
ATOM   3172 1HG1 VAL A 214      -8.029   2.569  13.031  1.00 93.18           H
ATOM   3173 2HG1 VAL A 214      -8.795   3.956  12.221  1.00 93.18           H
ATOM   3174 3HG1 VAL A 214      -7.849   4.205  13.708  1.00 93.18           H
ATOM   3175  CG2 VAL A 214     -10.459   4.656  14.346  1.00 93.18           C
ATOM   3176 1HG2 VAL A 214     -10.797   5.124  13.422  1.00 93.18           H
ATOM   3177 2HG2 VAL A 214     -11.313   4.485  15.001  1.00 93.18           H
ATOM   3178 3HG2 VAL A 214      -9.744   5.310  14.845  1.00 93.18           H
ATOM   3179  HN  VAL A 214     -11.640   2.202  15.203  1.00 93.18           H
ATOM   3180  N   LEU A 215      -9.888   0.139  13.581  1.00 93.12           N
ATOM   3181  CA  LEU A 215      -9.233  -1.088  13.161  1.00 93.12           C
ATOM   3182  C   LEU A 215     -10.127  -1.822  12.159  1.00 93.12           C
ATOM   3183  O   LEU A 215      -9.648  -2.315  11.139  1.00 93.12           O
ATOM   3184  HA  LEU A 215      -8.308  -0.809  12.658  1.00 93.12           H
ATOM   3185  CB  LEU A 215      -8.850  -1.934  14.377  1.00 93.12           C
ATOM   3186 1HB  LEU A 215      -9.666  -1.888  15.098  1.00 93.12           H
ATOM   3187 2HB  LEU A 215      -8.762  -2.973  14.060  1.00 93.12           H
ATOM   3188  CG  LEU A 215      -7.555  -1.536  15.089  1.00 93.12           C
ATOM   3189  HG  LEU A 215      -7.591  -0.466  15.291  1.00 93.12           H
ATOM   3190  CD1 LEU A 215      -7.431  -2.247  16.438  1.00 93.12           C
ATOM   3191 1HD1 LEU A 215      -8.275  -1.975  17.071  1.00 93.12           H
ATOM   3192 2HD1 LEU A 215      -7.427  -3.326  16.282  1.00 93.12           H
ATOM   3193 3HD1 LEU A 215      -6.502  -1.947  16.923  1.00 93.12           H
ATOM   3194  CD2 LEU A 215      -6.339  -1.787  14.195  1.00 93.12           C
ATOM   3195 1HD2 LEU A 215      -6.287  -2.846  13.940  1.00 93.12           H
ATOM   3196 2HD2 LEU A 215      -6.431  -1.198  13.282  1.00 93.12           H
ATOM   3197 3HD2 LEU A 215      -5.432  -1.496  14.725  1.00 93.12           H
ATOM   3198  HN  LEU A 215     -10.176   0.158  14.538  1.00 93.12           H
ATOM   3199  N   THR A 216     -11.410  -1.871  12.485  1.00 93.31           N
ATOM   3200  CA  THR A 216     -12.378  -2.523  11.619  1.00 93.31           C
ATOM   3201  C   THR A 216     -12.353  -1.896  10.224  1.00 93.31           C
ATOM   3202  O   THR A 216     -12.368  -2.606   9.220  1.00 93.31           O
ATOM   3203  HA  THR A 216     -12.089  -3.568  11.506  1.00 93.31           H
ATOM   3204  CB  THR A 216     -13.748  -2.443  12.297  1.00 93.31           C
ATOM   3205  HB  THR A 216     -14.059  -1.407  12.424  1.00 93.31           H
ATOM   3206  OG1 THR A 216     -13.584  -3.188  13.500  1.00 93.31           O
ATOM   3207  HG1 THR A 216     -13.242  -2.593  14.227  1.00 93.31           H
ATOM   3208  CG2 THR A 216     -14.826  -3.210  11.528  1.00 93.31           C
ATOM   3209 1HG2 THR A 216     -14.546  -4.261  11.460  1.00 93.31           H
ATOM   3210 2HG2 THR A 216     -14.923  -2.794  10.526  1.00 93.31           H
ATOM   3211 3HG2 THR A 216     -15.778  -3.121  12.052  1.00 93.31           H
ATOM   3212  HN  THR A 216     -11.790  -1.477  13.322  1.00 93.31           H
ATOM   3213  N   LEU A 217     -12.314  -0.571  10.206  1.00 91.59           N
ATOM   3214  CA  LEU A 217     -12.280   0.159   8.951  1.00 91.59           C
ATOM   3215  C   LEU A 217     -11.034  -0.248   8.162  1.00 91.59           C
ATOM   3216  O   LEU A 217     -11.097  -0.432   6.947  1.00 91.59           O
ATOM   3217  HA  LEU A 217     -13.161  -0.132   8.379  1.00 91.59           H
ATOM   3218  CB  LEU A 217     -12.382   1.665   9.204  1.00 91.59           C
ATOM   3219 1HB  LEU A 217     -13.292   1.856   9.773  1.00 91.59           H
ATOM   3220 2HB  LEU A 217     -11.544   1.965   9.833  1.00 91.59           H
ATOM   3221  CG  LEU A 217     -12.394   2.555   7.960  1.00 91.59           C
ATOM   3222  HG  LEU A 217     -11.509   2.324   7.367  1.00 91.59           H
ATOM   3223  CD1 LEU A 217     -13.615   2.259   7.086  1.00 91.59           C
ATOM   3224 1HD1 LEU A 217     -13.591   1.217   6.769  1.00 91.59           H
ATOM   3225 2HD1 LEU A 217     -14.524   2.445   7.657  1.00 91.59           H
ATOM   3226 3HD1 LEU A 217     -13.598   2.906   6.208  1.00 91.59           H
ATOM   3227  CD2 LEU A 217     -12.308   4.034   8.343  1.00 91.59           C
ATOM   3228 1HD2 LEU A 217     -13.161   4.297   8.969  1.00 91.59           H
ATOM   3229 2HD2 LEU A 217     -11.384   4.214   8.893  1.00 91.59           H
ATOM   3230 3HD2 LEU A 217     -12.319   4.644   7.440  1.00 91.59           H
ATOM   3231  HN  LEU A 217     -12.305  -0.001  11.028  1.00 91.59           H
ATOM   3232  N   LYS A 218      -9.931  -0.378   8.885  1.00 89.78           N
ATOM   3233  CA  LYS A 218      -8.666  -0.731   8.263  1.00 89.78           C
ATOM   3234  C   LYS A 218      -8.783  -2.120   7.632  1.00 89.78           C
ATOM   3235  O   LYS A 218      -8.242  -2.364   6.555  1.00 89.78           O
ATOM   3236  HA  LYS A 218      -8.478  -0.007   7.471  1.00 89.78           H
ATOM   3237  CB  LYS A 218      -7.521  -0.608   9.270  1.00 89.78           C
ATOM   3238 1HB  LYS A 218      -7.800  -1.094  10.205  1.00 89.78           H
ATOM   3239 2HB  LYS A 218      -6.641  -1.127   8.892  1.00 89.78           H
ATOM   3240  CG  LYS A 218      -7.179   0.860   9.535  1.00 89.78           C
ATOM   3241 1HG  LYS A 218      -6.822   1.325   8.616  1.00 89.78           H
ATOM   3242 2HG  LYS A 218      -8.078   1.398   9.836  1.00 89.78           H
ATOM   3243  CD  LYS A 218      -6.113   0.987  10.625  1.00 89.78           C
ATOM   3244 1HD  LYS A 218      -6.362   0.332  11.460  1.00 89.78           H
ATOM   3245 2HD  LYS A 218      -5.150   0.656  10.236  1.00 89.78           H
ATOM   3246  CE  LYS A 218      -6.002   2.431  11.117  1.00 89.78           C
ATOM   3247 1HE  LYS A 218      -6.391   3.111  10.360  1.00 89.78           H
ATOM   3248 2HE  LYS A 218      -6.613   2.565  12.010  1.00 89.78           H
ATOM   3249  NZ  LYS A 218      -4.593   2.769  11.419  1.00 89.78           N
ATOM   3250 1HZ  LYS A 218      -4.563   3.518  12.102  1.00 89.78           H
ATOM   3251 2HZ  LYS A 218      -4.122   1.952  11.792  1.00 89.78           H
ATOM   3252 3HZ  LYS A 218      -4.128   3.068  10.569  1.00 89.78           H
ATOM   3253  HN  LYS A 218      -9.893  -0.247   9.875  1.00 89.78           H
ATOM   3254  N   VAL A 219      -9.493  -2.994   8.330  1.00 90.30           N
ATOM   3255  CA  VAL A 219      -9.640  -4.368   7.881  1.00 90.30           C
ATOM   3256  C   VAL A 219     -10.523  -4.400   6.632  1.00 90.30           C
ATOM   3257  O   VAL A 219     -10.214  -5.096   5.666  1.00 90.30           O
ATOM   3258  HA  VAL A 219      -8.648  -4.736   7.618  1.00 90.30           H
ATOM   3259  CB  VAL A 219     -10.182  -5.236   9.018  1.00 90.30           C
ATOM   3260  HB  VAL A 219     -11.080  -4.756   9.408  1.00 90.30           H
ATOM   3261  CG1 VAL A 219     -10.574  -6.625   8.510  1.00 90.30           C
ATOM   3262 1HG1 VAL A 219     -11.346  -6.527   7.746  1.00 90.30           H
ATOM   3263 2HG1 VAL A 219      -9.700  -7.115   8.082  1.00 90.30           H
ATOM   3264 3HG1 VAL A 219     -10.956  -7.221   9.339  1.00 90.30           H
ATOM   3265  CG2 VAL A 219      -9.170  -5.336  10.161  1.00 90.30           C
ATOM   3266 1HG2 VAL A 219      -8.246  -5.782   9.791  1.00 90.30           H
ATOM   3267 2HG2 VAL A 219      -8.961  -4.340  10.551  1.00 90.30           H
ATOM   3268 3HG2 VAL A 219      -9.580  -5.959  10.957  1.00 90.30           H
ATOM   3269  HN  VAL A 219      -9.961  -2.778   9.187  1.00 90.30           H
ATOM   3270  N   ILE A 220     -11.605  -3.637   6.692  1.00 90.14           N
ATOM   3271  CA  ILE A 220     -12.555  -3.598   5.593  1.00 90.14           C
ATOM   3272  C   ILE A 220     -11.843  -3.116   4.327  1.00 90.14           C
ATOM   3273  O   ILE A 220     -11.936  -3.752   3.278  1.00 90.14           O
ATOM   3274  HA  ILE A 220     -12.903  -4.618   5.426  1.00 90.14           H
ATOM   3275  CB  ILE A 220     -13.776  -2.758   5.970  1.00 90.14           C
ATOM   3276  HB  ILE A 220     -13.426  -1.826   6.414  1.00 90.14           H
ATOM   3277  CG1 ILE A 220     -14.627  -3.469   7.024  1.00 90.14           C
ATOM   3278 1HG1 ILE A 220     -15.106  -4.342   6.581  1.00 90.14           H
ATOM   3279 2HG1 ILE A 220     -13.987  -3.831   7.829  1.00 90.14           H
ATOM   3280  CG2 ILE A 220     -14.592  -2.388   4.729  1.00 90.14           C
ATOM   3281 1HG2 ILE A 220     -13.970  -1.813   4.043  1.00 90.14           H
ATOM   3282 2HG2 ILE A 220     -14.932  -3.298   4.234  1.00 90.14           H
ATOM   3283 3HG2 ILE A 220     -15.454  -1.791   5.026  1.00 90.14           H
ATOM   3284  CD1 ILE A 220     -15.691  -2.530   7.594  1.00 90.14           C
ATOM   3285 1HD1 ILE A 220     -15.207  -1.670   8.058  1.00 90.14           H
ATOM   3286 2HD1 ILE A 220     -16.344  -2.189   6.790  1.00 90.14           H
ATOM   3287 3HD1 ILE A 220     -16.282  -3.061   8.341  1.00 90.14           H
ATOM   3288  HN  ILE A 220     -11.836  -3.055   7.471  1.00 90.14           H
ATOM   3289  N   LEU A 221     -11.149  -1.997   4.467  1.00 87.18           N
ATOM   3290  CA  LEU A 221     -10.525  -1.355   3.322  1.00 87.18           C
ATOM   3291  C   LEU A 221      -9.230  -2.091   2.973  1.00 87.18           C
ATOM   3292  O   LEU A 221      -8.768  -2.036   1.835  1.00 87.18           O
ATOM   3293  HA  LEU A 221     -11.212  -1.448   2.481  1.00 87.18           H
ATOM   3294  CB  LEU A 221     -10.331   0.140   3.585  1.00 87.18           C
ATOM   3295 1HB  LEU A 221      -9.646   0.255   4.424  1.00 87.18           H
ATOM   3296 2HB  LEU A 221      -9.847   0.582   2.715  1.00 87.18           H
ATOM   3297  CG  LEU A 221     -11.602   0.938   3.887  1.00 87.18           C
ATOM   3298  HG  LEU A 221     -12.137   0.435   4.692  1.00 87.18           H
ATOM   3299  CD1 LEU A 221     -11.261   2.345   4.380  1.00 87.18           C
ATOM   3300 1HD1 LEU A 221     -10.666   2.277   5.291  1.00 87.18           H
ATOM   3301 2HD1 LEU A 221     -10.692   2.871   3.613  1.00 87.18           H
ATOM   3302 3HD1 LEU A 221     -12.181   2.891   4.587  1.00 87.18           H
ATOM   3303  CD2 LEU A 221     -12.533   0.965   2.674  1.00 87.18           C
ATOM   3304 1HD2 LEU A 221     -12.020   1.431   1.832  1.00 87.18           H
ATOM   3305 2HD2 LEU A 221     -12.815  -0.054   2.409  1.00 87.18           H
ATOM   3306 3HD2 LEU A 221     -13.428   1.539   2.915  1.00 87.18           H
ATOM   3307  HN  LEU A 221     -11.010  -1.530   5.340  1.00 87.18           H
ATOM   3308  N   GLY A 222      -8.680  -2.762   3.975  1.00 82.49           N
ATOM   3309  CA  GLY A 222      -7.350  -3.334   3.852  1.00 82.49           C
ATOM   3310  C   GLY A 222      -7.410  -4.733   3.235  1.00 82.49           C
ATOM   3311  O   GLY A 222      -6.521  -5.120   2.478  1.00 82.49           O
ATOM   3312 1HA  GLY A 222      -6.728  -2.687   3.234  1.00 82.49           H
ATOM   3313 2HA  GLY A 222      -6.880  -3.385   4.834  1.00 82.49           H
ATOM   3314  HN  GLY A 222      -9.127  -2.917   4.856  1.00 82.49           H
ATOM   3315  N   PHE A 223      -8.466  -5.454   3.583  1.00 81.76           N
ATOM   3316  CA  PHE A 223      -8.541  -6.870   3.269  1.00 81.76           C
ATOM   3317  C   PHE A 223      -9.648  -7.148   2.250  1.00 81.76           C
ATOM   3318  O   PHE A 223      -9.383  -7.665   1.166  1.00 81.76           O
ATOM   3319  HA  PHE A 223      -7.579  -7.160   2.846  1.00 81.76           H
ATOM   3320  CB  PHE A 223      -8.870  -7.600   4.573  1.00 81.76           C
ATOM   3321 1HB  PHE A 223      -8.197  -7.247   5.355  1.00 81.76           H
ATOM   3322 2HB  PHE A 223      -9.882  -7.336   4.881  1.00 81.76           H
ATOM   3323  CG  PHE A 223      -8.763  -9.123   4.478  1.00 81.76           C
ATOM   3324  CD1 PHE A 223      -9.887  -9.876   4.333  1.00 81.76           C
ATOM   3325  HD1 PHE A 223     -10.863  -9.394   4.286  1.00 81.76           H
ATOM   3326  CD2 PHE A 223      -7.545  -9.725   4.537  1.00 81.76           C
ATOM   3327  HD2 PHE A 223      -6.645  -9.122   4.653  1.00 81.76           H
ATOM   3328  CE1 PHE A 223      -9.788 -11.290   4.245  1.00 81.76           C
ATOM   3329  HE1 PHE A 223     -10.688 -11.893   4.129  1.00 81.76           H
ATOM   3330  CE2 PHE A 223      -7.446 -11.139   4.449  1.00 81.76           C
ATOM   3331  HE2 PHE A 223      -6.470 -11.621   4.497  1.00 81.76           H
ATOM   3332  CZ  PHE A 223      -8.570 -11.891   4.304  1.00 81.76           C
ATOM   3333  HZ  PHE A 223      -8.494 -12.976   4.236  1.00 81.76           H
ATOM   3334  HN  PHE A 223      -9.259  -5.086   4.069  1.00 81.76           H
ATOM   3335  N   PHE A 224     -10.865  -6.793   2.635  1.00 83.94           N
ATOM   3336  CA  PHE A 224     -12.039  -7.222   1.893  1.00 83.94           C
ATOM   3337  C   PHE A 224     -12.141  -6.487   0.555  1.00 83.94           C
ATOM   3338  O   PHE A 224     -12.484  -7.088  -0.462  1.00 83.94           O
ATOM   3339  HA  PHE A 224     -11.934  -8.292   1.712  1.00 83.94           H
ATOM   3340  CB  PHE A 224     -13.260  -6.873   2.747  1.00 83.94           C
ATOM   3341 1HB  PHE A 224     -13.164  -5.844   3.096  1.00 83.94           H
ATOM   3342 2HB  PHE A 224     -14.152  -6.915   2.122  1.00 83.94           H
ATOM   3343  CG  PHE A 224     -13.457  -7.790   3.956  1.00 83.94           C
ATOM   3344  CD1 PHE A 224     -14.034  -9.011   3.795  1.00 83.94           C
ATOM   3345  HD1 PHE A 224     -14.356  -9.336   2.806  1.00 83.94           H
ATOM   3346  CD2 PHE A 224     -13.055  -7.384   5.190  1.00 83.94           C
ATOM   3347  HD2 PHE A 224     -12.593  -6.406   5.318  1.00 83.94           H
ATOM   3348  CE1 PHE A 224     -14.217  -9.862   4.917  1.00 83.94           C
ATOM   3349  HE1 PHE A 224     -14.679 -10.841   4.789  1.00 83.94           H
ATOM   3350  CE2 PHE A 224     -13.238  -8.236   6.312  1.00 83.94           C
ATOM   3351  HE2 PHE A 224     -12.917  -7.911   7.301  1.00 83.94           H
ATOM   3352  CZ  PHE A 224     -13.815  -9.457   6.151  1.00 83.94           C
ATOM   3353  HZ  PHE A 224     -13.956 -10.110   7.012  1.00 83.94           H
ATOM   3354  HN  PHE A 224     -11.055  -6.224   3.435  1.00 83.94           H
ATOM   3355  N   LEU A 225     -11.836  -5.199   0.599  1.00 81.13           N
ATOM   3356  CA  LEU A 225     -11.926  -4.368  -0.590  1.00 81.13           C
ATOM   3357  C   LEU A 225     -11.005  -4.933  -1.673  1.00 81.13           C
ATOM   3358  O   LEU A 225     -11.445  -5.200  -2.790  1.00 81.13           O
ATOM   3359  HA  LEU A 225     -12.954  -4.421  -0.949  1.00 81.13           H
ATOM   3360  CB  LEU A 225     -11.642  -2.905  -0.243  1.00 81.13           C
ATOM   3361 1HB  LEU A 225     -12.421  -2.555   0.435  1.00 81.13           H
ATOM   3362 2HB  LEU A 225     -10.700  -2.857   0.303  1.00 81.13           H
ATOM   3363  CG  LEU A 225     -11.563  -1.938  -1.426  1.00 81.13           C
ATOM   3364  HG  LEU A 225     -10.889  -2.364  -2.171  1.00 81.13           H
ATOM   3365  CD1 LEU A 225     -12.930  -1.776  -2.094  1.00 81.13           C
ATOM   3366 1HD1 LEU A 225     -13.275  -2.745  -2.456  1.00 81.13           H
ATOM   3367 2HD1 LEU A 225     -13.644  -1.384  -1.370  1.00 81.13           H
ATOM   3368 3HD1 LEU A 225     -12.845  -1.084  -2.932  1.00 81.13           H
ATOM   3369  CD2 LEU A 225     -10.971  -0.594  -0.998  1.00 81.13           C
ATOM   3370 1HD2 LEU A 225     -11.599  -0.150  -0.226  1.00 81.13           H
ATOM   3371 2HD2 LEU A 225      -9.966  -0.748  -0.605  1.00 81.13           H
ATOM   3372 3HD2 LEU A 225     -10.926   0.074  -1.858  1.00 81.13           H
ATOM   3373  HN  LEU A 225     -11.533  -4.724   1.425  1.00 81.13           H
ATOM   3374  N   PRO A 226      -9.715  -5.124  -1.365  1.00 79.70           N
ATOM   3375  CA  PRO A 226      -8.789  -5.725  -2.329  1.00 79.70           C
ATOM   3376  C   PRO A 226      -9.301  -7.049  -2.871  1.00 79.70           C
ATOM   3377  O   PRO A 226      -9.158  -7.335  -4.059  1.00 79.70           O
ATOM   3378  HA  PRO A 226      -8.687  -5.080  -3.202  1.00 79.70           H
ATOM   3379  CB  PRO A 226      -7.496  -5.900  -1.530  1.00 79.70           C
ATOM   3380 1HB  PRO A 226      -7.443  -6.884  -1.064  1.00 79.70           H
ATOM   3381 2HB  PRO A 226      -6.616  -5.800  -2.165  1.00 79.70           H
ATOM   3382  CG  PRO A 226      -7.571  -4.788  -0.490  1.00 79.70           C
ATOM   3383 1HG  PRO A 226      -6.920  -4.986   0.361  1.00 79.70           H
ATOM   3384 2HG  PRO A 226      -7.255  -3.828  -0.900  1.00 79.70           H
ATOM   3385  CD  PRO A 226      -9.039  -4.787  -0.098  1.00 79.70           C
ATOM   3386 1HD  PRO A 226      -9.252  -5.523   0.677  1.00 79.70           H
ATOM   3387 2HD  PRO A 226      -9.354  -3.818   0.291  1.00 79.70           H
ATOM   3388  N   PHE A 227      -9.890  -7.830  -1.977  1.00 82.10           N
ATOM   3389  CA  PHE A 227     -10.355  -9.159  -2.335  1.00 82.10           C
ATOM   3390  C   PHE A 227     -11.493  -9.085  -3.355  1.00 82.10           C
ATOM   3391  O   PHE A 227     -11.502  -9.828  -4.335  1.00 82.10           O
ATOM   3392  HA  PHE A 227      -9.511  -9.690  -2.774  1.00 82.10           H
ATOM   3393  CB  PHE A 227     -10.877  -9.811  -1.053  1.00 82.10           C
ATOM   3394 1HB  PHE A 227     -10.114  -9.729  -0.279  1.00 82.10           H
ATOM   3395 2HB  PHE A 227     -11.747  -9.256  -0.703  1.00 82.10           H
ATOM   3396  CG  PHE A 227     -11.261 -11.283  -1.215  1.00 82.10           C
ATOM   3397  CD1 PHE A 227     -12.563 -11.629  -1.408  1.00 82.10           C
ATOM   3398  HD1 PHE A 227     -13.332 -10.858  -1.446  1.00 82.10           H
ATOM   3399  CD2 PHE A 227     -10.302 -12.246  -1.167  1.00 82.10           C
ATOM   3400  HD2 PHE A 227      -9.259 -11.969  -1.013  1.00 82.10           H
ATOM   3401  CE1 PHE A 227     -12.919 -12.995  -1.558  1.00 82.10           C
ATOM   3402  HE1 PHE A 227     -13.962 -13.272  -1.712  1.00 82.10           H
ATOM   3403  CE2 PHE A 227     -10.659 -13.612  -1.318  1.00 82.10           C
ATOM   3404  HE2 PHE A 227      -9.890 -14.383  -1.279  1.00 82.10           H
ATOM   3405  CZ  PHE A 227     -11.960 -13.958  -1.510  1.00 82.10           C
ATOM   3406  HZ  PHE A 227     -12.233 -15.007  -1.626  1.00 82.10           H
ATOM   3407  HN  PHE A 227     -10.050  -7.569  -1.025  1.00 82.10           H
ATOM   3408  N   VAL A 228     -12.426  -8.182  -3.089  1.00 82.97           N
ATOM   3409  CA  VAL A 228     -13.545  -7.974  -3.992  1.00 82.97           C
ATOM   3410  C   VAL A 228     -13.018  -7.522  -5.356  1.00 82.97           C
ATOM   3411  O   VAL A 228     -13.480  -7.996  -6.392  1.00 82.97           O
ATOM   3412  HA  VAL A 228     -14.053  -8.930  -4.112  1.00 82.97           H
ATOM   3413  CB  VAL A 228     -14.536  -6.984  -3.377  1.00 82.97           C
ATOM   3414  HB  VAL A 228     -13.985  -6.086  -3.100  1.00 82.97           H
ATOM   3415  CG1 VAL A 228     -15.610  -6.582  -4.390  1.00 82.97           C
ATOM   3416 1HG1 VAL A 228     -15.137  -6.113  -5.253  1.00 82.97           H
ATOM   3417 2HG1 VAL A 228     -16.156  -7.469  -4.713  1.00 82.97           H
ATOM   3418 3HG1 VAL A 228     -16.301  -5.878  -3.927  1.00 82.97           H
ATOM   3419  CG2 VAL A 228     -15.168  -7.559  -2.108  1.00 82.97           C
ATOM   3420 1HG2 VAL A 228     -15.699  -8.479  -2.350  1.00 82.97           H
ATOM   3421 2HG2 VAL A 228     -14.388  -7.771  -1.377  1.00 82.97           H
ATOM   3422 3HG2 VAL A 228     -15.869  -6.835  -1.691  1.00 82.97           H
ATOM   3423  HN  VAL A 228     -12.424  -7.599  -2.277  1.00 82.97           H
ATOM   3424  N   VAL A 229     -12.057  -6.611  -5.311  1.00 78.16           N
ATOM   3425  CA  VAL A 229     -11.457  -6.095  -6.530  1.00 78.16           C
ATOM   3426  C   VAL A 229     -10.824  -7.248  -7.310  1.00 78.16           C
ATOM   3427  O   VAL A 229     -11.039  -7.380  -8.513  1.00 78.16           O
ATOM   3428  HA  VAL A 229     -12.256  -5.661  -7.131  1.00 78.16           H
ATOM   3429  CB  VAL A 229     -10.462  -4.983  -6.193  1.00 78.16           C
ATOM   3430  HB  VAL A 229      -9.820  -5.340  -5.387  1.00 78.16           H
ATOM   3431  CG1 VAL A 229      -9.571  -4.662  -7.395  1.00 78.16           C
ATOM   3432 1HG1 VAL A 229      -9.015  -5.554  -7.683  1.00 78.16           H
ATOM   3433 2HG1 VAL A 229     -10.191  -4.335  -8.229  1.00 78.16           H
ATOM   3434 3HG1 VAL A 229      -8.873  -3.869  -7.128  1.00 78.16           H
ATOM   3435  CG2 VAL A 229     -11.186  -3.730  -5.697  1.00 78.16           C
ATOM   3436 1HG2 VAL A 229     -11.862  -3.370  -6.472  1.00 78.16           H
ATOM   3437 2HG2 VAL A 229     -11.757  -3.971  -4.800  1.00 78.16           H
ATOM   3438 3HG2 VAL A 229     -10.455  -2.955  -5.465  1.00 78.16           H
ATOM   3439  HN  VAL A 229     -11.689  -6.227  -4.464  1.00 78.16           H
ATOM   3440  N   MET A 230     -10.056  -8.054  -6.592  1.00 81.13           N
ATOM   3441  CA  MET A 230      -9.382  -9.187  -7.204  1.00 81.13           C
ATOM   3442  C   MET A 230     -10.371 -10.060  -7.978  1.00 81.13           C
ATOM   3443  O   MET A 230     -10.158 -10.353  -9.154  1.00 81.13           O
ATOM   3444  HA  MET A 230      -8.651  -8.759  -7.889  1.00 81.13           H
ATOM   3445  CB  MET A 230      -8.703 -10.025  -6.118  1.00 81.13           C
ATOM   3446 1HB  MET A 230      -9.378 -10.143  -5.270  1.00 81.13           H
ATOM   3447 2HB  MET A 230      -8.495 -11.024  -6.502  1.00 81.13           H
ATOM   3448  CG  MET A 230      -7.401  -9.369  -5.654  1.00 81.13           C
ATOM   3449 1HG  MET A 230      -6.742  -9.205  -6.506  1.00 81.13           H
ATOM   3450 2HG  MET A 230      -7.611  -8.391  -5.221  1.00 81.13           H
ATOM   3451  SD  MET A 230      -6.591 -10.407  -4.448  1.00 81.13           S
ATOM   3452  CE  MET A 230      -6.864  -9.439  -2.973  1.00 81.13           C
ATOM   3453 1HE  MET A 230      -6.405  -8.458  -3.092  1.00 81.13           H
ATOM   3454 2HE  MET A 230      -7.935  -9.322  -2.808  1.00 81.13           H
ATOM   3455 3HE  MET A 230      -6.418  -9.947  -2.118  1.00 81.13           H
ATOM   3456  HN  MET A 230      -9.891  -7.944  -5.612  1.00 81.13           H
ATOM   3457  N   ALA A 231     -11.432 -10.452  -7.288  1.00 82.28           N
ATOM   3458  CA  ALA A 231     -12.381 -11.399  -7.848  1.00 82.28           C
ATOM   3459  C   ALA A 231     -12.987 -10.813  -9.126  1.00 82.28           C
ATOM   3460  O   ALA A 231     -13.124 -11.512 -10.129  1.00 82.28           O
ATOM   3461  HA  ALA A 231     -11.835 -12.308  -8.099  1.00 82.28           H
ATOM   3462  CB  ALA A 231     -13.444 -11.736  -6.801  1.00 82.28           C
ATOM   3463 1HB  ALA A 231     -12.966 -12.176  -5.926  1.00 82.28           H
ATOM   3464 2HB  ALA A 231     -13.969 -10.826  -6.509  1.00 82.28           H
ATOM   3465 3HB  ALA A 231     -14.156 -12.447  -7.221  1.00 82.28           H
ATOM   3466  HN  ALA A 231     -11.647 -10.134  -6.365  1.00 82.28           H
ATOM   3467  N   CYS A 232     -13.332  -9.536  -9.047  1.00 80.99           N
ATOM   3468  CA  CYS A 232     -13.885  -8.839 -10.196  1.00 80.99           C
ATOM   3469  C   CYS A 232     -12.840  -8.850 -11.313  1.00 80.99           C
ATOM   3470  O   CYS A 232     -13.159  -9.143 -12.464  1.00 80.99           O
ATOM   3471  HA  CYS A 232     -14.778  -9.388 -10.495  1.00 80.99           H
ATOM   3472  CB  CYS A 232     -14.322  -7.417  -9.837  1.00 80.99           C
ATOM   3473 1HB  CYS A 232     -13.513  -6.898  -9.323  1.00 80.99           H
ATOM   3474 2HB  CYS A 232     -14.535  -6.854 -10.746  1.00 80.99           H
ATOM   3475  SG  CYS A 232     -15.809  -7.469  -8.772  1.00 80.99           S
ATOM   3476  HG  CYS A 232     -15.156  -7.681  -7.632  1.00 80.99           H
ATOM   3477  HN  CYS A 232     -13.240  -8.982  -8.220  1.00 80.99           H
ATOM   3478  N   CYS A 233     -11.612  -8.527 -10.934  1.00 79.15           N
ATOM   3479  CA  CYS A 233     -10.545  -8.371 -11.908  1.00 79.15           C
ATOM   3480  C   CYS A 233     -10.384  -9.694 -12.661  1.00 79.15           C
ATOM   3481  O   CYS A 233     -10.356  -9.713 -13.891  1.00 79.15           O
ATOM   3482  HA  CYS A 233     -10.853  -7.575 -12.586  1.00 79.15           H
ATOM   3483  CB  CYS A 233      -9.237  -7.928 -11.249  1.00 79.15           C
ATOM   3484 1HB  CYS A 233      -8.974  -8.615 -10.446  1.00 79.15           H
ATOM   3485 2HB  CYS A 233      -8.425  -7.960 -11.976  1.00 79.15           H
ATOM   3486  SG  CYS A 233      -9.415  -6.231 -10.586  1.00 79.15           S
ATOM   3487  HG  CYS A 233      -8.166  -6.124 -10.141  1.00 79.15           H
ATOM   3488  HN  CYS A 233     -11.342  -8.373  -9.984  1.00 79.15           H
ATOM   3489  N   TYR A 234     -10.284 -10.767 -11.891  1.00 80.55           N
ATOM   3490  CA  TYR A 234     -10.052 -12.081 -12.466  1.00 80.55           C
ATOM   3491  C   TYR A 234     -11.276 -12.561 -13.249  1.00 80.55           C
ATOM   3492  O   TYR A 234     -11.140 -13.165 -14.312  1.00 80.55           O
ATOM   3493  HA  TYR A 234      -9.202 -12.006 -13.145  1.00 80.55           H
ATOM   3494  CB  TYR A 234      -9.815 -13.023 -11.284  1.00 80.55           C
ATOM   3495 1HB  TYR A 234     -10.498 -12.756 -10.477  1.00 80.55           H
ATOM   3496 2HB  TYR A 234     -10.064 -14.040 -11.588  1.00 80.55           H
ATOM   3497  CG  TYR A 234      -8.382 -13.002 -10.749  1.00 80.55           C
ATOM   3498  CD1 TYR A 234      -7.335 -13.376 -11.566  1.00 80.55           C
ATOM   3499  HD1 TYR A 234      -7.528 -13.685 -12.593  1.00 80.55           H
ATOM   3500  CD2 TYR A 234      -8.137 -12.610  -9.448  1.00 80.55           C
ATOM   3501  HD2 TYR A 234      -8.965 -12.315  -8.803  1.00 80.55           H
ATOM   3502  CE1 TYR A 234      -5.986 -13.356 -11.062  1.00 80.55           C
ATOM   3503  HE1 TYR A 234      -5.149 -13.648 -11.696  1.00 80.55           H
ATOM   3504  CE2 TYR A 234      -6.789 -12.590  -8.944  1.00 80.55           C
ATOM   3505  HE2 TYR A 234      -6.581 -12.283  -7.919  1.00 80.55           H
ATOM   3506  CZ  TYR A 234      -5.780 -12.964  -9.776  1.00 80.55           C
ATOM   3507  OH  TYR A 234      -4.506 -12.945  -9.300  1.00 80.55           O
ATOM   3508  HH  TYR A 234      -3.888 -13.374  -9.959  1.00 80.55           H
ATOM   3509  HN  TYR A 234     -10.358 -10.750 -10.894  1.00 80.55           H
ATOM   3510  N   THR A 235     -12.444 -12.275 -12.693  1.00 83.64           N
ATOM   3511  CA  THR A 235     -13.691 -12.617 -13.354  1.00 83.64           C
ATOM   3512  C   THR A 235     -13.757 -11.968 -14.738  1.00 83.64           C
ATOM   3513  O   THR A 235     -14.127 -12.617 -15.715  1.00 83.64           O
ATOM   3514  HA  THR A 235     -13.716 -13.696 -13.505  1.00 83.64           H
ATOM   3515  CB  THR A 235     -14.842 -12.204 -12.434  1.00 83.64           C
ATOM   3516  HB  THR A 235     -14.873 -11.122 -12.310  1.00 83.64           H
ATOM   3517  OG1 THR A 235     -14.620 -12.953 -11.242  1.00 83.64           O
ATOM   3518  HG1 THR A 235     -14.265 -12.356 -10.524  1.00 83.64           H
ATOM   3519  CG2 THR A 235     -16.200 -12.698 -12.937  1.00 83.64           C
ATOM   3520 1HG2 THR A 235     -16.192 -13.787 -12.996  1.00 83.64           H
ATOM   3521 2HG2 THR A 235     -16.395 -12.282 -13.925  1.00 83.64           H
ATOM   3522 3HG2 THR A 235     -16.982 -12.378 -12.248  1.00 83.64           H
ATOM   3523  HN  THR A 235     -12.545 -11.818 -11.809  1.00 83.64           H
ATOM   3524  N   ILE A 236     -13.392 -10.694 -14.777  1.00 77.66           N
ATOM   3525  CA  ILE A 236     -13.345  -9.968 -16.034  1.00 77.66           C
ATOM   3526  C   ILE A 236     -12.324 -10.628 -16.962  1.00 77.66           C
ATOM   3527  O   ILE A 236     -12.599 -10.843 -18.142  1.00 77.66           O
ATOM   3528  HA  ILE A 236     -14.331 -10.046 -16.494  1.00 77.66           H
ATOM   3529  CB  ILE A 236     -13.079  -8.482 -15.785  1.00 77.66           C
ATOM   3530  HB  ILE A 236     -12.355  -8.396 -14.974  1.00 77.66           H
ATOM   3531  CG1 ILE A 236     -14.352  -7.765 -15.331  1.00 77.66           C
ATOM   3532 1HG1 ILE A 236     -15.071  -7.740 -16.150  1.00 77.66           H
ATOM   3533 2HG1 ILE A 236     -14.816  -8.321 -14.517  1.00 77.66           H
ATOM   3534  CG2 ILE A 236     -12.457  -7.822 -17.017  1.00 77.66           C
ATOM   3535 1HG2 ILE A 236     -11.513  -8.311 -17.254  1.00 77.66           H
ATOM   3536 2HG2 ILE A 236     -13.138  -7.918 -17.863  1.00 77.66           H
ATOM   3537 3HG2 ILE A 236     -12.278  -6.766 -16.813  1.00 77.66           H
ATOM   3538  CD1 ILE A 236     -14.044  -6.338 -14.872  1.00 77.66           C
ATOM   3539 1HD1 ILE A 236     -13.344  -6.369 -14.037  1.00 77.66           H
ATOM   3540 2HD1 ILE A 236     -13.602  -5.779 -15.696  1.00 77.66           H
ATOM   3541 3HD1 ILE A 236     -14.966  -5.852 -14.555  1.00 77.66           H
ATOM   3542  HN  ILE A 236     -13.132 -10.162 -13.971  1.00 77.66           H
ATOM   3543  N   ILE A 237     -11.166 -10.933 -16.395  1.00 74.24           N
ATOM   3544  CA  ILE A 237     -10.079 -11.503 -17.172  1.00 74.24           C
ATOM   3545  C   ILE A 237     -10.557 -12.794 -17.839  1.00 74.24           C
ATOM   3546  O   ILE A 237     -10.380 -12.978 -19.042  1.00 74.24           O
ATOM   3547  HA  ILE A 237      -9.823 -10.786 -17.951  1.00 74.24           H
ATOM   3548  CB  ILE A 237      -8.836 -11.687 -16.299  1.00 74.24           C
ATOM   3549  HB  ILE A 237      -9.159 -11.983 -15.301  1.00 74.24           H
ATOM   3550  CG1 ILE A 237      -8.069 -10.370 -16.153  1.00 74.24           C
ATOM   3551 1HG1 ILE A 237      -7.508 -10.169 -17.066  1.00 74.24           H
ATOM   3552 2HG1 ILE A 237      -8.773  -9.548 -16.024  1.00 74.24           H
ATOM   3553  CG2 ILE A 237      -7.948 -12.810 -16.838  1.00 74.24           C
ATOM   3554 1HG2 ILE A 237      -8.510 -13.744 -16.847  1.00 74.24           H
ATOM   3555 2HG2 ILE A 237      -7.631 -12.567 -17.852  1.00 74.24           H
ATOM   3556 3HG2 ILE A 237      -7.072 -12.919 -16.200  1.00 74.24           H
ATOM   3557  CD1 ILE A 237      -7.112 -10.422 -14.961  1.00 74.24           C
ATOM   3558 1HD1 ILE A 237      -7.679 -10.599 -14.047  1.00 74.24           H
ATOM   3559 2HD1 ILE A 237      -6.395 -11.230 -15.106  1.00 74.24           H
ATOM   3560 3HD1 ILE A 237      -6.580  -9.474 -14.880  1.00 74.24           H
ATOM   3561  HN  ILE A 237     -10.966 -10.796 -15.425  1.00 74.24           H
ATOM   3562  N   ILE A 238     -11.155 -13.655 -17.029  1.00 78.59           N
ATOM   3563  CA  ILE A 238     -11.574 -14.963 -17.503  1.00 78.59           C
ATOM   3564  C   ILE A 238     -12.568 -14.789 -18.653  1.00 78.59           C
ATOM   3565  O   ILE A 238     -12.422 -15.411 -19.704  1.00 78.59           O
ATOM   3566  HA  ILE A 238     -10.688 -15.470 -17.887  1.00 78.59           H
ATOM   3567  CB  ILE A 238     -12.113 -15.806 -16.346  1.00 78.59           C
ATOM   3568  HB  ILE A 238     -12.803 -15.191 -15.768  1.00 78.59           H
ATOM   3569  CG1 ILE A 238     -10.985 -16.228 -15.403  1.00 78.59           C
ATOM   3570 1HG1 ILE A 238     -10.396 -17.020 -15.865  1.00 78.59           H
ATOM   3571 2HG1 ILE A 238     -10.312 -15.387 -15.236  1.00 78.59           H
ATOM   3572  CG2 ILE A 238     -12.905 -17.008 -16.865  1.00 78.59           C
ATOM   3573 1HG2 ILE A 238     -13.746 -16.657 -17.464  1.00 78.59           H
ATOM   3574 2HG2 ILE A 238     -12.257 -17.632 -17.480  1.00 78.59           H
ATOM   3575 3HG2 ILE A 238     -13.277 -17.590 -16.022  1.00 78.59           H
ATOM   3576  CD1 ILE A 238     -11.543 -16.714 -14.064  1.00 78.59           C
ATOM   3577 1HD1 ILE A 238     -12.110 -15.912 -13.593  1.00 78.59           H
ATOM   3578 2HD1 ILE A 238     -12.196 -17.571 -14.232  1.00 78.59           H
ATOM   3579 3HD1 ILE A 238     -10.719 -17.008 -13.412  1.00 78.59           H
ATOM   3580  HN  ILE A 238     -11.354 -13.472 -16.066  1.00 78.59           H
ATOM   3581  N   HIS A 239     -13.558 -13.941 -18.414  1.00 79.76           N
ATOM   3582  CA  HIS A 239     -14.601 -13.712 -19.399  1.00 79.76           C
ATOM   3583  C   HIS A 239     -13.980 -13.173 -20.689  1.00 79.76           C
ATOM   3584  O   HIS A 239     -14.416 -13.522 -21.785  1.00 79.76           O
ATOM   3585  HA  HIS A 239     -15.058 -14.681 -19.602  1.00 79.76           H
ATOM   3586  CB  HIS A 239     -15.688 -12.794 -18.836  1.00 79.76           C
ATOM   3587 1HB  HIS A 239     -16.016 -13.184 -17.872  1.00 79.76           H
ATOM   3588 2HB  HIS A 239     -15.258 -11.809 -18.651  1.00 79.76           H
ATOM   3589  CG  HIS A 239     -16.890 -12.641 -19.736  1.00 79.76           C
ATOM   3590  ND1 HIS A 239     -17.089 -11.532 -20.540  1.00 79.76           N
ATOM   3591  HD1 HIS A 239     -16.479 -10.742 -20.608  1.00 79.76           H
ATOM   3592  CD2 HIS A 239     -17.954 -13.468 -19.952  1.00 79.76           C
ATOM   3593  HD2 HIS A 239     -18.115 -14.435 -19.476  1.00 79.76           H
ATOM   3594  CE1 HIS A 239     -18.224 -11.695 -21.204  1.00 79.76           C
ATOM   3595  HE1 HIS A 239     -18.655 -10.993 -21.918  1.00 79.76           H
ATOM   3596  NE2 HIS A 239     -18.758 -12.895 -20.838  1.00 79.76           N
ATOM   3597  HN  HIS A 239     -13.653 -13.417 -17.568  1.00 79.76           H
ATOM   3598  N   THR A 240     -12.971 -12.332 -20.516  1.00 73.20           N
ATOM   3599  CA  THR A 240     -12.294 -11.732 -21.653  1.00 73.20           C
ATOM   3600  C   THR A 240     -11.567 -12.804 -22.468  1.00 73.20           C
ATOM   3601  O   THR A 240     -11.606 -12.787 -23.697  1.00 73.20           O
ATOM   3602  HA  THR A 240     -13.046 -11.289 -22.306  1.00 73.20           H
ATOM   3603  CB  THR A 240     -11.366 -10.636 -21.126  1.00 73.20           C
ATOM   3604  HB  THR A 240     -10.590 -11.057 -20.486  1.00 73.20           H
ATOM   3605  OG1 THR A 240     -12.246  -9.709 -20.496  1.00 73.20           O
ATOM   3606  HG1 THR A 240     -12.095  -9.711 -19.508  1.00 73.20           H
ATOM   3607  CG2 THR A 240     -10.717  -9.827 -22.251  1.00 73.20           C
ATOM   3608 1HG2 THR A 240     -11.492  -9.351 -22.850  1.00 73.20           H
ATOM   3609 2HG2 THR A 240     -10.126 -10.492 -22.882  1.00 73.20           H
ATOM   3610 3HG2 THR A 240     -10.068  -9.063 -21.822  1.00 73.20           H
ATOM   3611  HN  THR A 240     -12.617 -12.060 -19.622  1.00 73.20           H
ATOM   3612  N   LEU A 241     -10.920 -13.710 -21.749  1.00 74.84           N
ATOM   3613  CA  LEU A 241     -10.139 -14.755 -22.390  1.00 74.84           C
ATOM   3614  C   LEU A 241     -11.072 -15.657 -23.201  1.00 74.84           C
ATOM   3615  O   LEU A 241     -10.735 -16.066 -24.311  1.00 74.84           O
ATOM   3616  HA  LEU A 241      -9.445 -14.270 -23.077  1.00 74.84           H
ATOM   3617  CB  LEU A 241      -9.301 -15.508 -21.356  1.00 74.84           C
ATOM   3618 1HB  LEU A 241      -9.933 -15.728 -20.496  1.00 74.84           H
ATOM   3619 2HB  LEU A 241      -9.003 -16.464 -21.786  1.00 74.84           H
ATOM   3620  CG  LEU A 241      -8.045 -14.790 -20.859  1.00 74.84           C
ATOM   3621  HG  LEU A 241      -8.341 -13.821 -20.457  1.00 74.84           H
ATOM   3622  CD1 LEU A 241      -7.382 -15.568 -19.720  1.00 74.84           C
ATOM   3623 1HD1 LEU A 241      -8.082 -15.662 -18.890  1.00 74.84           H
ATOM   3624 2HD1 LEU A 241      -7.101 -16.560 -20.073  1.00 74.84           H
ATOM   3625 3HD1 LEU A 241      -6.492 -15.035 -19.386  1.00 74.84           H
ATOM   3626  CD2 LEU A 241      -7.074 -14.523 -22.011  1.00 74.84           C
ATOM   3627 1HD2 LEU A 241      -6.779 -15.469 -22.465  1.00 74.84           H
ATOM   3628 2HD2 LEU A 241      -7.561 -13.898 -22.759  1.00 74.84           H
ATOM   3629 3HD2 LEU A 241      -6.190 -14.012 -21.631  1.00 74.84           H
ATOM   3630  HN  LEU A 241     -10.923 -13.737 -20.750  1.00 74.84           H
ATOM   3631  N   ILE A 242     -12.226 -15.941 -22.615  1.00 75.80           N
ATOM   3632  CA  ILE A 242     -13.197 -16.810 -23.257  1.00 75.80           C
ATOM   3633  C   ILE A 242     -13.673 -16.163 -24.558  1.00 75.80           C
ATOM   3634  O   ILE A 242     -13.810 -16.838 -25.578  1.00 75.80           O
ATOM   3635  HA  ILE A 242     -12.689 -17.744 -23.501  1.00 75.80           H
ATOM   3636  CB  ILE A 242     -14.332 -17.152 -22.289  1.00 75.80           C
ATOM   3637  HB  ILE A 242     -14.706 -16.223 -21.860  1.00 75.80           H
ATOM   3638  CG1 ILE A 242     -13.824 -18.012 -21.130  1.00 75.80           C
ATOM   3639 1HG1 ILE A 242     -13.596 -19.016 -21.490  1.00 75.80           H
ATOM   3640 2HG1 ILE A 242     -12.895 -17.594 -20.742  1.00 75.80           H
ATOM   3641  CG2 ILE A 242     -15.499 -17.813 -23.024  1.00 75.80           C
ATOM   3642 1HG2 ILE A 242     -15.882 -17.133 -23.785  1.00 75.80           H
ATOM   3643 2HG2 ILE A 242     -15.156 -18.732 -23.499  1.00 75.80           H
ATOM   3644 3HG2 ILE A 242     -16.292 -18.046 -22.313  1.00 75.80           H
ATOM   3645  CD1 ILE A 242     -14.862 -18.090 -20.008  1.00 75.80           C
ATOM   3646 1HD1 ILE A 242     -15.068 -17.087 -19.635  1.00 75.80           H
ATOM   3647 2HD1 ILE A 242     -15.781 -18.530 -20.394  1.00 75.80           H
ATOM   3648 3HD1 ILE A 242     -14.475 -18.707 -19.198  1.00 75.80           H
ATOM   3649  HN  ILE A 242     -12.500 -15.589 -21.720  1.00 75.80           H
ATOM   3650  N   GLN A 243     -13.912 -14.862 -24.482  1.00 71.21           N
ATOM   3651  CA  GLN A 243     -14.383 -14.118 -25.638  1.00 71.21           C
ATOM   3652  C   GLN A 243     -13.241 -13.907 -26.634  1.00 71.21           C
ATOM   3653  O   GLN A 243     -13.475 -13.532 -27.782  1.00 71.21           O
ATOM   3654  HA  GLN A 243     -15.156 -14.741 -26.088  1.00 71.21           H
ATOM   3655  CB  GLN A 243     -14.997 -12.782 -25.217  1.00 71.21           C
ATOM   3656 1HB  GLN A 243     -14.308 -12.251 -24.561  1.00 71.21           H
ATOM   3657 2HB  GLN A 243     -15.147 -12.154 -26.096  1.00 71.21           H
ATOM   3658  CG  GLN A 243     -16.332 -12.993 -24.501  1.00 71.21           C
ATOM   3659 1HG  GLN A 243     -16.942 -13.702 -25.062  1.00 71.21           H
ATOM   3660 2HG  GLN A 243     -16.156 -13.432 -23.519  1.00 71.21           H
ATOM   3661  CD  GLN A 243     -17.088 -11.672 -24.347  1.00 71.21           C
ATOM   3662  OE1 GLN A 243     -16.545 -10.593 -24.521  1.00 71.21           O
ATOM   3663  NE2 GLN A 243     -18.367 -11.816 -24.012  1.00 71.21           N
ATOM   3664 1HE2 GLN A 243     -18.750 -12.730 -23.884  1.00 71.21           H
ATOM   3665 2HE2 GLN A 243     -18.945 -11.009 -23.888  1.00 71.21           H
ATOM   3666  HN  GLN A 243     -13.789 -14.319 -23.651  1.00 71.21           H
ATOM   3667  N   ALA A 244     -12.030 -14.158 -26.159  1.00 64.04           N
ATOM   3668  CA  ALA A 244     -10.844 -13.908 -26.962  1.00 64.04           C
ATOM   3669  C   ALA A 244     -10.690 -15.025 -27.996  1.00 64.04           C
ATOM   3670  O   ALA A 244     -10.044 -16.037 -27.730  1.00 64.04           O
ATOM   3671  HA  ALA A 244     -10.989 -12.961 -27.481  1.00 64.04           H
ATOM   3672  CB  ALA A 244      -9.624 -13.788 -26.047  1.00 64.04           C
ATOM   3673 1HB  ALA A 244      -9.772 -12.962 -25.351  1.00 64.04           H
ATOM   3674 2HB  ALA A 244      -9.496 -14.716 -25.488  1.00 64.04           H
ATOM   3675 3HB  ALA A 244      -8.735 -13.601 -26.649  1.00 64.04           H
ATOM   3676  HN  ALA A 244     -11.852 -14.524 -25.246  1.00 64.04           H
ATOM   3677  N   LYS A 245     -11.293 -14.803 -29.154  1.00 60.87           N
ATOM   3678  CA  LYS A 245     -11.100 -15.698 -30.283  1.00 60.87           C
ATOM   3679  C   LYS A 245      -9.619 -15.716 -30.666  1.00 60.87           C
ATOM   3680  O   LYS A 245      -9.182 -16.576 -31.429  1.00 60.87           O
ATOM   3681  HA  LYS A 245     -11.385 -16.698 -29.959  1.00 60.87           H
ATOM   3682  CB  LYS A 245     -12.029 -15.313 -31.436  1.00 60.87           C
ATOM   3683 1HB  LYS A 245     -11.901 -14.258 -31.676  1.00 60.87           H
ATOM   3684 2HB  LYS A 245     -11.758 -15.877 -32.329  1.00 60.87           H
ATOM   3685  CG  LYS A 245     -13.491 -15.587 -31.078  1.00 60.87           C
ATOM   3686 1HG  LYS A 245     -13.580 -16.575 -30.627  1.00 60.87           H
ATOM   3687 2HG  LYS A 245     -13.827 -14.865 -30.333  1.00 60.87           H
ATOM   3688  CD  LYS A 245     -14.384 -15.503 -32.317  1.00 60.87           C
ATOM   3689 1HD  LYS A 245     -14.364 -14.490 -32.717  1.00 60.87           H
ATOM   3690 2HD  LYS A 245     -13.996 -16.161 -33.095  1.00 60.87           H
ATOM   3691  CE  LYS A 245     -15.825 -15.896 -31.982  1.00 60.87           C
ATOM   3692 1HE  LYS A 245     -15.833 -16.842 -31.440  1.00 60.87           H
ATOM   3693 2HE  LYS A 245     -16.268 -15.149 -31.324  1.00 60.87           H
ATOM   3694  NZ  LYS A 245     -16.630 -16.018 -33.217  1.00 60.87           N
ATOM   3695 1HZ  LYS A 245     -17.587 -16.249 -32.976  1.00 60.87           H
ATOM   3696 2HZ  LYS A 245     -16.612 -15.137 -33.720  1.00 60.87           H
ATOM   3697 3HZ  LYS A 245     -16.242 -16.749 -33.803  1.00 60.87           H
ATOM   3698  HN  LYS A 245     -11.904 -14.030 -29.328  1.00 60.87           H
ATOM   3699  N   LYS A 246      -8.887 -14.757 -30.118  1.00 58.84           N
ATOM   3700  CA  LYS A 246      -7.501 -14.559 -30.506  1.00 58.84           C
ATOM   3701  C   LYS A 246      -6.596 -14.820 -29.301  1.00 58.84           C
ATOM   3702  O   LYS A 246      -6.803 -14.251 -28.230  1.00 58.84           O
ATOM   3703  HA  LYS A 246      -7.269 -15.294 -31.277  1.00 58.84           H
ATOM   3704  CB  LYS A 246      -7.311 -13.175 -31.130  1.00 58.84           C
ATOM   3705 1HB  LYS A 246      -7.784 -12.420 -30.501  1.00 58.84           H
ATOM   3706 2HB  LYS A 246      -6.249 -12.933 -31.172  1.00 58.84           H
ATOM   3707  CG  LYS A 246      -7.909 -13.121 -32.537  1.00 58.84           C
ATOM   3708 1HG  LYS A 246      -7.640 -14.024 -33.085  1.00 58.84           H
ATOM   3709 2HG  LYS A 246      -8.997 -13.099 -32.474  1.00 58.84           H
ATOM   3710  CD  LYS A 246      -7.412 -11.890 -33.297  1.00 58.84           C
ATOM   3711 1HD  LYS A 246      -7.749 -10.985 -32.792  1.00 58.84           H
ATOM   3712 2HD  LYS A 246      -6.322 -11.870 -33.292  1.00 58.84           H
ATOM   3713  CE  LYS A 246      -7.920 -11.894 -34.741  1.00 58.84           C
ATOM   3714 1HE  LYS A 246      -7.746 -12.872 -35.190  1.00 58.84           H
ATOM   3715 2HE  LYS A 246      -8.996 -11.723 -34.754  1.00 58.84           H
ATOM   3716  NZ  LYS A 246      -7.236 -10.848 -35.534  1.00 58.84           N
ATOM   3717 1HZ  LYS A 246      -7.608 -10.842 -36.477  1.00 58.84           H
ATOM   3718 2HZ  LYS A 246      -7.390  -9.943 -35.104  1.00 58.84           H
ATOM   3719 3HZ  LYS A 246      -6.241 -11.043 -35.564  1.00 58.84           H
ATOM   3720  HN  LYS A 246      -9.226 -14.123 -29.423  1.00 58.84           H
ATOM   3721  N   SER A 247      -5.611 -15.680 -29.515  1.00 57.26           N
ATOM   3722  CA  SER A 247      -4.751 -16.118 -28.429  1.00 57.26           C
ATOM   3723  C   SER A 247      -3.927 -14.940 -27.906  1.00 57.26           C
ATOM   3724  O   SER A 247      -3.535 -14.921 -26.741  1.00 57.26           O
ATOM   3725  HA  SER A 247      -5.426 -16.486 -27.656  1.00 57.26           H
ATOM   3726  CB  SER A 247      -3.828 -17.252 -28.881  1.00 57.26           C
ATOM   3727 1HB  SER A 247      -3.412 -17.751 -28.006  1.00 57.26           H
ATOM   3728 2HB  SER A 247      -4.409 -17.997 -29.426  1.00 57.26           H
ATOM   3729  OG  SER A 247      -2.768 -16.780 -29.707  1.00 57.26           O
ATOM   3730  HG  SER A 247      -2.198 -17.547 -30.003  1.00 57.26           H
ATOM   3731  HN  SER A 247      -5.398 -16.075 -30.409  1.00 57.26           H
ATOM   3732  N   SER A 248      -3.688 -13.986 -28.794  1.00 60.87           N
ATOM   3733  CA  SER A 248      -2.778 -12.894 -28.493  1.00 60.87           C
ATOM   3734  C   SER A 248      -3.245 -12.154 -27.238  1.00 60.87           C
ATOM   3735  O   SER A 248      -2.496 -11.368 -26.661  1.00 60.87           O
ATOM   3736  HA  SER A 248      -1.810 -13.364 -28.321  1.00 60.87           H
ATOM   3737  CB  SER A 248      -2.671 -11.925 -29.672  1.00 60.87           C
ATOM   3738 1HB  SER A 248      -1.900 -11.183 -29.463  1.00 60.87           H
ATOM   3739 2HB  SER A 248      -2.357 -12.470 -30.562  1.00 60.87           H
ATOM   3740  OG  SER A 248      -3.906 -11.263 -29.933  1.00 60.87           O
ATOM   3741  HG  SER A 248      -3.807 -10.651 -30.717  1.00 60.87           H
ATOM   3742  HN  SER A 248      -4.104 -13.951 -29.703  1.00 60.87           H
ATOM   3743  N   LYS A 249      -4.482 -12.432 -26.852  1.00 64.36           N
ATOM   3744  CA  LYS A 249      -5.092 -11.732 -25.734  1.00 64.36           C
ATOM   3745  C   LYS A 249      -4.459 -12.217 -24.428  1.00 64.36           C
ATOM   3746  O   LYS A 249      -4.440 -11.490 -23.436  1.00 64.36           O
ATOM   3747  HA  LYS A 249      -4.871 -10.672 -25.852  1.00 64.36           H
ATOM   3748  CB  LYS A 249      -6.614 -11.884 -25.773  1.00 64.36           C
ATOM   3749 1HB  LYS A 249      -6.884 -12.929 -25.622  1.00 64.36           H
ATOM   3750 2HB  LYS A 249      -7.061 -11.319 -24.955  1.00 64.36           H
ATOM   3751  CG  LYS A 249      -7.180 -11.393 -27.107  1.00 64.36           C
ATOM   3752 1HG  LYS A 249      -6.454 -10.744 -27.597  1.00 64.36           H
ATOM   3753 2HG  LYS A 249      -7.346 -12.242 -27.770  1.00 64.36           H
ATOM   3754  CD  LYS A 249      -8.493 -10.635 -26.901  1.00 64.36           C
ATOM   3755 1HD  LYS A 249      -8.934 -10.919 -25.945  1.00 64.36           H
ATOM   3756 2HD  LYS A 249      -8.295  -9.564 -26.854  1.00 64.36           H
ATOM   3757  CE  LYS A 249      -9.480 -10.929 -28.032  1.00 64.36           C
ATOM   3758 1HE  LYS A 249      -9.173 -10.403 -28.936  1.00 64.36           H
ATOM   3759 2HE  LYS A 249      -9.469 -11.994 -28.264  1.00 64.36           H
ATOM   3760  NZ  LYS A 249     -10.847 -10.512 -27.649  1.00 64.36           N
ATOM   3761 1HZ  LYS A 249     -11.513 -10.883 -28.317  1.00 64.36           H
ATOM   3762 2HZ  LYS A 249     -11.062 -10.868 -26.724  1.00 64.36           H
ATOM   3763 3HZ  LYS A 249     -10.902  -9.500 -27.642  1.00 64.36           H
ATOM   3764  HN  LYS A 249      -5.063 -13.119 -27.288  1.00 64.36           H
ATOM   3765  N   HIS A 250      -3.957 -13.443 -24.471  1.00 67.83           N
ATOM   3766  CA  HIS A 250      -3.309 -14.027 -23.308  1.00 67.83           C
ATOM   3767  C   HIS A 250      -2.087 -13.189 -22.927  1.00 67.83           C
ATOM   3768  O   HIS A 250      -1.839 -12.947 -21.747  1.00 67.83           O
ATOM   3769  HA  HIS A 250      -4.033 -13.988 -22.494  1.00 67.83           H
ATOM   3770  CB  HIS A 250      -2.966 -15.496 -23.559  1.00 67.83           C
ATOM   3771 1HB  HIS A 250      -2.419 -15.576 -24.498  1.00 67.83           H
ATOM   3772 2HB  HIS A 250      -2.298 -15.842 -22.770  1.00 67.83           H
ATOM   3773  CG  HIS A 250      -4.169 -16.407 -23.614  1.00 67.83           C
ATOM   3774  ND1 HIS A 250      -4.714 -17.000 -22.489  1.00 67.83           N
ATOM   3775  HD1 HIS A 250      -4.380 -16.892 -21.552  1.00 67.83           H
ATOM   3776  CD2 HIS A 250      -4.927 -16.819 -24.671  1.00 67.83           C
ATOM   3777  HD2 HIS A 250      -4.774 -16.538 -25.713  1.00 67.83           H
ATOM   3778  CE1 HIS A 250      -5.751 -17.734 -22.863  1.00 67.83           C
ATOM   3779  HE1 HIS A 250      -6.389 -18.325 -22.205  1.00 67.83           H
ATOM   3780  NE2 HIS A 250      -5.882 -17.621 -24.216  1.00 67.83           N
ATOM   3781  HN  HIS A 250      -3.988 -14.032 -25.278  1.00 67.83           H
ATOM   3782  N   LYS A 251      -1.355 -12.769 -23.949  1.00 69.45           N
ATOM   3783  CA  LYS A 251      -0.111 -12.050 -23.733  1.00 69.45           C
ATOM   3784  C   LYS A 251      -0.415 -10.693 -23.094  1.00 69.45           C
ATOM   3785  O   LYS A 251       0.352 -10.208 -22.264  1.00 69.45           O
ATOM   3786  HA  LYS A 251       0.487 -12.634 -23.034  1.00 69.45           H
ATOM   3787  CB  LYS A 251       0.684 -11.951 -25.036  1.00 69.45           C
ATOM   3788 1HB  LYS A 251       0.517 -12.846 -25.637  1.00 69.45           H
ATOM   3789 2HB  LYS A 251       0.326 -11.104 -25.622  1.00 69.45           H
ATOM   3790  CG  LYS A 251       2.179 -11.790 -24.756  1.00 69.45           C
ATOM   3791 1HG  LYS A 251       2.342 -10.913 -24.129  1.00 69.45           H
ATOM   3792 2HG  LYS A 251       2.543 -12.652 -24.198  1.00 69.45           H
ATOM   3793  CD  LYS A 251       2.969 -11.647 -26.058  1.00 69.45           C
ATOM   3794 1HD  LYS A 251       2.645 -12.406 -26.769  1.00 69.45           H
ATOM   3795 2HD  LYS A 251       2.759 -10.677 -26.510  1.00 69.45           H
ATOM   3796  CE  LYS A 251       4.472 -11.783 -25.806  1.00 69.45           C
ATOM   3797 1HE  LYS A 251       4.746 -11.237 -24.903  1.00 69.45           H
ATOM   3798 2HE  LYS A 251       4.724 -12.830 -25.634  1.00 69.45           H
ATOM   3799  NZ  LYS A 251       5.241 -11.265 -26.959  1.00 69.45           N
ATOM   3800 1HZ  LYS A 251       6.233 -11.325 -26.759  1.00 69.45           H
ATOM   3801 2HZ  LYS A 251       5.028 -11.818 -27.783  1.00 69.45           H
ATOM   3802 3HZ  LYS A 251       4.987 -10.298 -27.127  1.00 69.45           H
ATOM   3803  HN  LYS A 251      -1.600 -12.912 -24.908  1.00 69.45           H
ATOM   3804  N   ALA A 252      -1.537 -10.119 -23.506  1.00 71.31           N
ATOM   3805  CA  ALA A 252      -1.887  -8.774 -23.083  1.00 71.31           C
ATOM   3806  C   ALA A 252      -2.305  -8.799 -21.611  1.00 71.31           C
ATOM   3807  O   ALA A 252      -2.227  -7.783 -20.923  1.00 71.31           O
ATOM   3808  HA  ALA A 252      -1.000  -8.151 -23.189  1.00 71.31           H
ATOM   3809  CB  ALA A 252      -2.988  -8.224 -23.992  1.00 71.31           C
ATOM   3810 1HB  ALA A 252      -2.630  -8.200 -25.022  1.00 71.31           H
ATOM   3811 2HB  ALA A 252      -3.867  -8.865 -23.928  1.00 71.31           H
ATOM   3812 3HB  ALA A 252      -3.251  -7.215 -23.675  1.00 71.31           H
ATOM   3813  HN  ALA A 252      -2.198 -10.557 -24.115  1.00 71.31           H
ATOM   3814  N   LEU A 253      -2.740  -9.971 -21.173  1.00 78.57           N
ATOM   3815  CA  LEU A 253      -3.320 -10.106 -19.847  1.00 78.57           C
ATOM   3816  C   LEU A 253      -2.222 -10.481 -18.850  1.00 78.57           C
ATOM   3817  O   LEU A 253      -2.413 -10.368 -17.640  1.00 78.57           O
ATOM   3818  HA  LEU A 253      -3.723  -9.132 -19.567  1.00 78.57           H
ATOM   3819  CB  LEU A 253      -4.491 -11.090 -19.872  1.00 78.57           C
ATOM   3820 1HB  LEU A 253      -4.157 -12.009 -20.354  1.00 78.57           H
ATOM   3821 2HB  LEU A 253      -4.749 -11.344 -18.844  1.00 78.57           H
ATOM   3822  CG  LEU A 253      -5.758 -10.607 -20.582  1.00 78.57           C
ATOM   3823  HG  LEU A 253      -5.500 -10.358 -21.611  1.00 78.57           H
ATOM   3824  CD1 LEU A 253      -6.812 -11.716 -20.636  1.00 78.57           C
ATOM   3825 1HD1 LEU A 253      -6.411 -12.571 -21.180  1.00 78.57           H
ATOM   3826 2HD1 LEU A 253      -7.073 -12.019 -19.623  1.00 78.57           H
ATOM   3827 3HD1 LEU A 253      -7.702 -11.346 -21.145  1.00 78.57           H
ATOM   3828  CD2 LEU A 253      -6.300  -9.333 -19.930  1.00 78.57           C
ATOM   3829 1HD2 LEU A 253      -6.538  -9.533 -18.885  1.00 78.57           H
ATOM   3830 2HD2 LEU A 253      -5.546  -8.548 -19.987  1.00 78.57           H
ATOM   3831 3HD2 LEU A 253      -7.200  -9.012 -20.454  1.00 78.57           H
ATOM   3832  HN  LEU A 253      -2.701 -10.817 -21.705  1.00 78.57           H
ATOM   3833  N   LYS A 254      -1.098 -10.921 -19.395  1.00 79.52           N
ATOM   3834  CA  LYS A 254      -0.019 -11.438 -18.571  1.00 79.52           C
ATOM   3835  C   LYS A 254       0.379 -10.383 -17.537  1.00 79.52           C
ATOM   3836  O   LYS A 254       0.563 -10.698 -16.362  1.00 79.52           O
ATOM   3837  HA  LYS A 254      -0.401 -12.312 -18.043  1.00 79.52           H
ATOM   3838  CB  LYS A 254       1.144 -11.911 -19.445  1.00 79.52           C
ATOM   3839 1HB  LYS A 254       0.774 -12.586 -20.216  1.00 79.52           H
ATOM   3840 2HB  LYS A 254       1.590 -11.058 -19.957  1.00 79.52           H
ATOM   3841  CG  LYS A 254       2.208 -12.622 -18.606  1.00 79.52           C
ATOM   3842 1HG  LYS A 254       2.563 -11.954 -17.821  1.00 79.52           H
ATOM   3843 2HG  LYS A 254       1.767 -13.488 -18.112  1.00 79.52           H
ATOM   3844  CD  LYS A 254       3.385 -13.068 -19.475  1.00 79.52           C
ATOM   3845 1HD  LYS A 254       3.036 -13.765 -20.237  1.00 79.52           H
ATOM   3846 2HD  LYS A 254       3.802 -12.207 -19.998  1.00 79.52           H
ATOM   3847  CE  LYS A 254       4.472 -13.733 -18.628  1.00 79.52           C
ATOM   3848 1HE  LYS A 254       4.885 -13.010 -17.924  1.00 79.52           H
ATOM   3849 2HE  LYS A 254       4.038 -14.540 -18.037  1.00 79.52           H
ATOM   3850  NZ  LYS A 254       5.549 -14.266 -19.491  1.00 79.52           N
ATOM   3851 1HZ  LYS A 254       6.264 -14.694 -18.914  1.00 79.52           H
ATOM   3852 2HZ  LYS A 254       5.164 -14.959 -20.123  1.00 79.52           H
ATOM   3853 3HZ  LYS A 254       5.957 -13.509 -20.029  1.00 79.52           H
ATOM   3854  HN  LYS A 254      -0.918 -10.927 -20.379  1.00 79.52           H
ATOM   3855  N   VAL A 255       0.499  -9.152 -18.012  1.00 79.22           N
ATOM   3856  CA  VAL A 255       0.972  -8.067 -17.168  1.00 79.22           C
ATOM   3857  C   VAL A 255       0.005  -7.879 -15.997  1.00 79.22           C
ATOM   3858  O   VAL A 255       0.423  -7.858 -14.840  1.00 79.22           O
ATOM   3859  HA  VAL A 255       1.947  -8.357 -16.776  1.00 79.22           H
ATOM   3860  CB  VAL A 255       1.155  -6.797 -18.002  1.00 79.22           C
ATOM   3861  HB  VAL A 255       0.197  -6.559 -18.465  1.00 79.22           H
ATOM   3862  CG1 VAL A 255       1.556  -5.615 -17.118  1.00 79.22           C
ATOM   3863 1HG1 VAL A 255       0.779  -5.436 -16.375  1.00 79.22           H
ATOM   3864 2HG1 VAL A 255       2.496  -5.840 -16.614  1.00 79.22           H
ATOM   3865 3HG1 VAL A 255       1.680  -4.725 -17.736  1.00 79.22           H
ATOM   3866  CG2 VAL A 255       2.175  -7.018 -19.120  1.00 79.22           C
ATOM   3867 1HG2 VAL A 255       3.136  -7.292 -18.686  1.00 79.22           H
ATOM   3868 2HG2 VAL A 255       1.830  -7.819 -19.774  1.00 79.22           H
ATOM   3869 3HG2 VAL A 255       2.286  -6.100 -19.697  1.00 79.22           H
ATOM   3870  HN  VAL A 255       0.281  -8.891 -18.952  1.00 79.22           H
ATOM   3871  N   THR A 256      -1.268  -7.748 -16.338  1.00 78.76           N
ATOM   3872  CA  THR A 256      -2.283  -7.452 -15.340  1.00 78.76           C
ATOM   3873  C   THR A 256      -2.309  -8.540 -14.266  1.00 78.76           C
ATOM   3874  O   THR A 256      -2.398  -8.241 -13.076  1.00 78.76           O
ATOM   3875  HA  THR A 256      -2.015  -6.519 -14.844  1.00 78.76           H
ATOM   3876  CB  THR A 256      -3.620  -7.279 -16.063  1.00 78.76           C
ATOM   3877  HB  THR A 256      -3.984  -8.234 -16.442  1.00 78.76           H
ATOM   3878  OG1 THR A 256      -3.356  -6.287 -17.051  1.00 78.76           O
ATOM   3879  HG1 THR A 256      -3.004  -5.457 -16.617  1.00 78.76           H
ATOM   3880  CG2 THR A 256      -4.689  -6.643 -15.173  1.00 78.76           C
ATOM   3881 1HG2 THR A 256      -4.353  -5.658 -14.849  1.00 78.76           H
ATOM   3882 2HG2 THR A 256      -4.858  -7.274 -14.301  1.00 78.76           H
ATOM   3883 3HG2 THR A 256      -5.618  -6.543 -15.735  1.00 78.76           H
ATOM   3884  HN  THR A 256      -1.610  -7.841 -17.273  1.00 78.76           H
ATOM   3885  N   ILE A 257      -2.230  -9.781 -14.724  1.00 81.76           N
ATOM   3886  CA  ILE A 257      -2.279 -10.917 -13.820  1.00 81.76           C
ATOM   3887  C   ILE A 257      -1.123 -10.821 -12.823  1.00 81.76           C
ATOM   3888  O   ILE A 257      -1.316 -11.007 -11.622  1.00 81.76           O
ATOM   3889  HA  ILE A 257      -3.217 -10.855 -13.268  1.00 81.76           H
ATOM   3890  CB  ILE A 257      -2.303 -12.229 -14.608  1.00 81.76           C
ATOM   3891  HB  ILE A 257      -1.495 -12.203 -15.338  1.00 81.76           H
ATOM   3892  CG1 ILE A 257      -3.612 -12.376 -15.387  1.00 81.76           C
ATOM   3893 1HG1 ILE A 257      -4.433 -12.561 -14.694  1.00 81.76           H
ATOM   3894 2HG1 ILE A 257      -3.837 -11.444 -15.906  1.00 81.76           H
ATOM   3895  CG2 ILE A 257      -2.046 -13.425 -13.689  1.00 81.76           C
ATOM   3896 1HG2 ILE A 257      -1.068 -13.318 -13.219  1.00 81.76           H
ATOM   3897 2HG2 ILE A 257      -2.817 -13.465 -12.920  1.00 81.76           H
ATOM   3898 3HG2 ILE A 257      -2.068 -14.344 -14.275  1.00 81.76           H
ATOM   3899  CD1 ILE A 257      -3.522 -13.521 -16.398  1.00 81.76           C
ATOM   3900 1HD1 ILE A 257      -2.716 -13.320 -17.103  1.00 81.76           H
ATOM   3901 2HD1 ILE A 257      -3.321 -14.454 -15.873  1.00 81.76           H
ATOM   3902 3HD1 ILE A 257      -4.465 -13.603 -16.938  1.00 81.76           H
ATOM   3903  HN  ILE A 257      -2.134 -10.015 -15.692  1.00 81.76           H
ATOM   3904  N   THR A 258       0.054 -10.529 -13.357  1.00 85.43           N
ATOM   3905  CA  THR A 258       1.264 -10.538 -12.552  1.00 85.43           C
ATOM   3906  C   THR A 258       1.180  -9.480 -11.450  1.00 85.43           C
ATOM   3907  O   THR A 258       1.452  -9.768 -10.286  1.00 85.43           O
ATOM   3908  HA  THR A 258       1.342 -11.507 -12.059  1.00 85.43           H
ATOM   3909  CB  THR A 258       2.457 -10.346 -13.490  1.00 85.43           C
ATOM   3910  HB  THR A 258       2.492  -9.325 -13.872  1.00 85.43           H
ATOM   3911  OG1 THR A 258       2.294 -11.365 -14.473  1.00 85.43           O
ATOM   3912  HG1 THR A 258       1.860 -10.985 -15.290  1.00 85.43           H
ATOM   3913  CG2 THR A 258       3.790 -10.684 -12.820  1.00 85.43           C
ATOM   3914 1HG2 THR A 258       3.781 -11.726 -12.498  1.00 85.43           H
ATOM   3915 2HG2 THR A 258       3.936 -10.038 -11.954  1.00 85.43           H
ATOM   3916 3HG2 THR A 258       4.603 -10.531 -13.529  1.00 85.43           H
ATOM   3917  HN  THR A 258       0.188 -10.289 -14.318  1.00 85.43           H
ATOM   3918  N   VAL A 259       0.804  -8.276 -11.857  1.00 84.34           N
ATOM   3919  CA  VAL A 259       0.757  -7.155 -10.935  1.00 84.34           C
ATOM   3920  C   VAL A 259      -0.236  -7.464  -9.813  1.00 84.34           C
ATOM   3921  O   VAL A 259       0.045  -7.209  -8.643  1.00 84.34           O
ATOM   3922  HA  VAL A 259       1.751  -7.043 -10.502  1.00 84.34           H
ATOM   3923  CB  VAL A 259       0.422  -5.868 -11.692  1.00 84.34           C
ATOM   3924  HB  VAL A 259      -0.482  -6.048 -12.274  1.00 84.34           H
ATOM   3925  CG1 VAL A 259       0.136  -4.720 -10.721  1.00 84.34           C
ATOM   3926 1HG1 VAL A 259      -0.710  -4.983 -10.087  1.00 84.34           H
ATOM   3927 2HG1 VAL A 259       1.014  -4.542 -10.101  1.00 84.34           H
ATOM   3928 3HG1 VAL A 259      -0.099  -3.818 -11.286  1.00 84.34           H
ATOM   3929  CG2 VAL A 259       1.542  -5.497 -12.666  1.00 84.34           C
ATOM   3930 1HG2 VAL A 259       2.469  -5.346 -12.113  1.00 84.34           H
ATOM   3931 2HG2 VAL A 259       1.677  -6.302 -13.388  1.00 84.34           H
ATOM   3932 3HG2 VAL A 259       1.278  -4.579 -13.190  1.00 84.34           H
ATOM   3933  HN  VAL A 259       0.535  -8.063 -12.796  1.00 84.34           H
ATOM   3934  N   LEU A 260      -1.376  -8.010 -10.209  1.00 83.64           N
ATOM   3935  CA  LEU A 260      -2.427  -8.322  -9.255  1.00 83.64           C
ATOM   3936  C   LEU A 260      -1.904  -9.342  -8.242  1.00 83.64           C
ATOM   3937  O   LEU A 260      -2.033  -9.145  -7.034  1.00 83.64           O
ATOM   3938  HA  LEU A 260      -2.671  -7.402  -8.724  1.00 83.64           H
ATOM   3939  CB  LEU A 260      -3.695  -8.774  -9.984  1.00 83.64           C
ATOM   3940 1HB  LEU A 260      -3.928  -8.039 -10.755  1.00 83.64           H
ATOM   3941 2HB  LEU A 260      -3.482  -9.714 -10.493  1.00 83.64           H
ATOM   3942  CG  LEU A 260      -4.937  -8.968  -9.111  1.00 83.64           C
ATOM   3943  HG  LEU A 260      -4.683  -9.656  -8.305  1.00 83.64           H
ATOM   3944  CD1 LEU A 260      -5.363  -7.649  -8.463  1.00 83.64           C
ATOM   3945 1HD1 LEU A 260      -4.552  -7.273  -7.838  1.00 83.64           H
ATOM   3946 2HD1 LEU A 260      -5.592  -6.920  -9.239  1.00 83.64           H
ATOM   3947 3HD1 LEU A 260      -6.247  -7.816  -7.848  1.00 83.64           H
ATOM   3948  CD2 LEU A 260      -6.074  -9.607  -9.911  1.00 83.64           C
ATOM   3949 1HD2 LEU A 260      -6.334  -8.963 -10.751  1.00 83.64           H
ATOM   3950 2HD2 LEU A 260      -5.753 -10.580 -10.284  1.00 83.64           H
ATOM   3951 3HD2 LEU A 260      -6.944  -9.734  -9.267  1.00 83.64           H
ATOM   3952  HN  LEU A 260      -1.587  -8.238 -11.159  1.00 83.64           H
ATOM   3953  N   THR A 261      -1.325 -10.410  -8.770  1.00 86.13           N
ATOM   3954  CA  THR A 261      -0.879 -11.511  -7.933  1.00 86.13           C
ATOM   3955  C   THR A 261       0.171 -11.027  -6.930  1.00 86.13           C
ATOM   3956  O   THR A 261       0.127 -11.390  -5.756  1.00 86.13           O
ATOM   3957  HA  THR A 261      -1.730 -11.870  -7.355  1.00 86.13           H
ATOM   3958  CB  THR A 261      -0.375 -12.628  -8.849  1.00 86.13           C
ATOM   3959  HB  THR A 261       0.462 -12.284  -9.458  1.00 86.13           H
ATOM   3960  OG1 THR A 261      -1.534 -13.035  -9.570  1.00 86.13           O
ATOM   3961  HG1 THR A 261      -1.598 -12.527 -10.429  1.00 86.13           H
ATOM   3962  CG2 THR A 261       0.040 -13.879  -8.073  1.00 86.13           C
ATOM   3963 1HG2 THR A 261      -0.816 -14.262  -7.517  1.00 86.13           H
ATOM   3964 2HG2 THR A 261       0.842 -13.627  -7.379  1.00 86.13           H
ATOM   3965 3HG2 THR A 261       0.390 -14.640  -8.771  1.00 86.13           H
ATOM   3966  HN  THR A 261      -1.159 -10.530  -9.749  1.00 86.13           H
ATOM   3967  N   VAL A 262       1.091 -10.215  -7.431  1.00 88.79           N
ATOM   3968  CA  VAL A 262       2.216  -9.772  -6.625  1.00 88.79           C
ATOM   3969  C   VAL A 262       1.706  -8.885  -5.488  1.00 88.79           C
ATOM   3970  O   VAL A 262       2.178  -8.987  -4.357  1.00 88.79           O
ATOM   3971  HA  VAL A 262       2.682 -10.659  -6.196  1.00 88.79           H
ATOM   3972  CB  VAL A 262       3.250  -9.074  -7.511  1.00 88.79           C
ATOM   3973  HB  VAL A 262       2.736  -8.301  -8.082  1.00 88.79           H
ATOM   3974  CG1 VAL A 262       4.327  -8.393  -6.663  1.00 88.79           C
ATOM   3975 1HG1 VAL A 262       3.863  -7.649  -6.015  1.00 88.79           H
ATOM   3976 2HG1 VAL A 262       4.836  -9.139  -6.053  1.00 88.79           H
ATOM   3977 3HG1 VAL A 262       5.049  -7.904  -7.317  1.00 88.79           H
ATOM   3978  CG2 VAL A 262       3.875 -10.056  -8.504  1.00 88.79           C
ATOM   3979 1HG2 VAL A 262       4.368 -10.861  -7.958  1.00 88.79           H
ATOM   3980 2HG2 VAL A 262       3.095 -10.474  -9.140  1.00 88.79           H
ATOM   3981 3HG2 VAL A 262       4.606  -9.534  -9.120  1.00 88.79           H
ATOM   3982  HN  VAL A 262       1.075  -9.861  -8.366  1.00 88.79           H
ATOM   3983  N   PHE A 263       0.749  -8.033  -5.828  1.00 87.58           N
ATOM   3984  CA  PHE A 263       0.148  -7.151  -4.842  1.00 87.58           C
ATOM   3985  C   PHE A 263      -0.498  -7.953  -3.711  1.00 87.58           C
ATOM   3986  O   PHE A 263      -0.324  -7.627  -2.537  1.00 87.58           O
ATOM   3987  HA  PHE A 263       0.945  -6.529  -4.436  1.00 87.58           H
ATOM   3988  CB  PHE A 263      -0.935  -6.347  -5.564  1.00 87.58           C
ATOM   3989 1HB  PHE A 263      -0.480  -5.809  -6.396  1.00 87.58           H
ATOM   3990 2HB  PHE A 263      -1.663  -7.037  -5.990  1.00 87.58           H
ATOM   3991  CG  PHE A 263      -1.667  -5.346  -4.668  1.00 87.58           C
ATOM   3992  CD1 PHE A 263      -2.858  -5.683  -4.103  1.00 87.58           C
ATOM   3993  HD1 PHE A 263      -3.290  -6.666  -4.288  1.00 87.58           H
ATOM   3994  CD2 PHE A 263      -1.128  -4.119  -4.437  1.00 87.58           C
ATOM   3995  HD2 PHE A 263      -0.175  -3.848  -4.891  1.00 87.58           H
ATOM   3996  CE1 PHE A 263      -3.537  -4.754  -3.272  1.00 87.58           C
ATOM   3997  HE1 PHE A 263      -4.491  -5.024  -2.819  1.00 87.58           H
ATOM   3998  CE2 PHE A 263      -1.808  -3.189  -3.606  1.00 87.58           C
ATOM   3999  HE2 PHE A 263      -1.376  -2.206  -3.421  1.00 87.58           H
ATOM   4000  CZ  PHE A 263      -2.998  -3.527  -3.041  1.00 87.58           C
ATOM   4001  HZ  PHE A 263      -3.520  -2.813  -2.403  1.00 87.58           H
ATOM   4002  HN  PHE A 263       0.386  -7.941  -6.755  1.00 87.58           H
ATOM   4003  N   VAL A 264      -1.230  -8.986  -4.103  1.00 84.36           N
ATOM   4004  CA  VAL A 264      -2.047  -9.726  -3.156  1.00 84.36           C
ATOM   4005  C   VAL A 264      -1.137 -10.489  -2.191  1.00 84.36           C
ATOM   4006  O   VAL A 264      -1.349 -10.462  -0.980  1.00 84.36           O
ATOM   4007  HA  VAL A 264      -2.631  -9.002  -2.589  1.00 84.36           H
ATOM   4008  CB  VAL A 264      -3.020 -10.638  -3.907  1.00 84.36           C
ATOM   4009  HB  VAL A 264      -2.439 -11.262  -4.586  1.00 84.36           H
ATOM   4010  CG1 VAL A 264      -3.762 -11.561  -2.939  1.00 84.36           C
ATOM   4011 1HG1 VAL A 264      -3.043 -12.182  -2.405  1.00 84.36           H
ATOM   4012 2HG1 VAL A 264      -4.326 -10.961  -2.224  1.00 84.36           H
ATOM   4013 3HG1 VAL A 264      -4.448 -12.198  -3.498  1.00 84.36           H
ATOM   4014  CG2 VAL A 264      -4.002  -9.818  -4.746  1.00 84.36           C
ATOM   4015 1HG2 VAL A 264      -4.574  -9.158  -4.094  1.00 84.36           H
ATOM   4016 2HG2 VAL A 264      -3.450  -9.223  -5.473  1.00 84.36           H
ATOM   4017 3HG2 VAL A 264      -4.682 -10.491  -5.268  1.00 84.36           H
ATOM   4018  HN  VAL A 264      -1.270  -9.317  -5.045  1.00 84.36           H
ATOM   4019  N   LEU A 265      -0.142 -11.150  -2.764  1.00 89.29           N
ATOM   4020  CA  LEU A 265       0.724 -12.020  -1.986  1.00 89.29           C
ATOM   4021  C   LEU A 265       1.502 -11.181  -0.970  1.00 89.29           C
ATOM   4022  O   LEU A 265       1.869 -11.673   0.096  1.00 89.29           O
ATOM   4023  HA  LEU A 265       0.085 -12.716  -1.442  1.00 89.29           H
ATOM   4024  CB  LEU A 265       1.617 -12.852  -2.909  1.00 89.29           C
ATOM   4025 1HB  LEU A 265       2.119 -12.176  -3.602  1.00 89.29           H
ATOM   4026 2HB  LEU A 265       2.392 -13.322  -2.305  1.00 89.29           H
ATOM   4027  CG  LEU A 265       0.912 -13.940  -3.722  1.00 89.29           C
ATOM   4028  HG  LEU A 265       0.129 -13.469  -4.316  1.00 89.29           H
ATOM   4029  CD1 LEU A 265       1.881 -14.608  -4.699  1.00 89.29           C
ATOM   4030 1HD1 LEU A 265       2.277 -13.861  -5.386  1.00 89.29           H
ATOM   4031 2HD1 LEU A 265       2.701 -15.063  -4.144  1.00 89.29           H
ATOM   4032 3HD1 LEU A 265       1.354 -15.378  -5.264  1.00 89.29           H
ATOM   4033  CD2 LEU A 265       0.233 -14.957  -2.803  1.00 89.29           C
ATOM   4034 1HD2 LEU A 265       0.981 -15.427  -2.164  1.00 89.29           H
ATOM   4035 2HD2 LEU A 265      -0.507 -14.450  -2.183  1.00 89.29           H
ATOM   4036 3HD2 LEU A 265      -0.261 -15.719  -3.406  1.00 89.29           H
ATOM   4037  HN  LEU A 265       0.075 -11.100  -3.739  1.00 89.29           H
ATOM   4038  N   SER A 266       1.732  -9.929  -1.337  1.00 91.62           N
ATOM   4039  CA  SER A 266       2.541  -9.045  -0.515  1.00 91.62           C
ATOM   4040  C   SER A 266       1.683  -8.432   0.595  1.00 91.62           C
ATOM   4041  O   SER A 266       2.138  -8.292   1.729  1.00 91.62           O
ATOM   4042  HA  SER A 266       3.320  -9.678  -0.091  1.00 91.62           H
ATOM   4043  CB  SER A 266       3.183  -7.942  -1.359  1.00 91.62           C
ATOM   4044 1HB  SER A 266       3.723  -7.255  -0.707  1.00 91.62           H
ATOM   4045 2HB  SER A 266       3.916  -8.383  -2.034  1.00 91.62           H
ATOM   4046  OG  SER A 266       2.217  -7.218  -2.115  1.00 91.62           O
ATOM   4047  HG  SER A 266       2.172  -7.578  -3.047  1.00 91.62           H
ATOM   4048  HN  SER A 266       1.377  -9.518  -2.177  1.00 91.62           H
ATOM   4049  N   GLN A 267       0.459  -8.083   0.228  1.00 90.62           N
ATOM   4050  CA  GLN A 267      -0.393  -7.304   1.110  1.00 90.62           C
ATOM   4051  C   GLN A 267      -1.150  -8.225   2.068  1.00 90.62           C
ATOM   4052  O   GLN A 267      -1.461  -7.837   3.193  1.00 90.62           O
ATOM   4053  HA  GLN A 267       0.284  -6.661   1.673  1.00 90.62           H
ATOM   4054  CB  GLN A 267      -1.361  -6.432   0.308  1.00 90.62           C
ATOM   4055 1HB  GLN A 267      -1.966  -7.060  -0.345  1.00 90.62           H
ATOM   4056 2HB  GLN A 267      -2.046  -5.924   0.987  1.00 90.62           H
ATOM   4057  CG  GLN A 267      -0.603  -5.398  -0.529  1.00 90.62           C
ATOM   4058 1HG  GLN A 267       0.042  -5.907  -1.245  1.00 90.62           H
ATOM   4059 2HG  GLN A 267      -1.311  -4.802  -1.105  1.00 90.62           H
ATOM   4060  CD  GLN A 267       0.237  -4.482   0.362  1.00 90.62           C
ATOM   4061  OE1 GLN A 267      -0.212  -3.977   1.378  1.00 90.62           O
ATOM   4062  NE2 GLN A 267       1.480  -4.295  -0.074  1.00 90.62           N
ATOM   4063 1HE2 GLN A 267       1.786  -4.739  -0.916  1.00 90.62           H
ATOM   4064 2HE2 GLN A 267       2.108  -3.711   0.441  1.00 90.62           H
ATOM   4065  HN  GLN A 267       0.049  -8.324  -0.651  1.00 90.62           H
ATOM   4066  N   PHE A 268      -1.425  -9.429   1.587  1.00 90.67           N
ATOM   4067  CA  PHE A 268      -2.331 -10.325   2.285  1.00 90.67           C
ATOM   4068  C   PHE A 268      -1.833 -10.612   3.703  1.00 90.67           C
ATOM   4069  O   PHE A 268      -2.575 -10.450   4.671  1.00 90.67           O
ATOM   4070  HA  PHE A 268      -3.301  -9.830   2.336  1.00 90.67           H
ATOM   4071  CB  PHE A 268      -2.363 -11.634   1.494  1.00 90.67           C
ATOM   4072 1HB  PHE A 268      -2.679 -11.422   0.473  1.00 90.67           H
ATOM   4073 2HB  PHE A 268      -1.352 -12.038   1.438  1.00 90.67           H
ATOM   4074  CG  PHE A 268      -3.289 -12.698   2.089  1.00 90.67           C
ATOM   4075  CD1 PHE A 268      -2.774 -13.693   2.859  1.00 90.67           C
ATOM   4076  HD1 PHE A 268      -1.702 -13.733   3.054  1.00 90.67           H
ATOM   4077  CD2 PHE A 268      -4.626 -12.648   1.846  1.00 90.67           C
ATOM   4078  HD2 PHE A 268      -5.038 -11.850   1.228  1.00 90.67           H
ATOM   4079  CE1 PHE A 268      -3.633 -14.680   3.411  1.00 90.67           C
ATOM   4080  HE1 PHE A 268      -3.221 -15.478   4.029  1.00 90.67           H
ATOM   4081  CE2 PHE A 268      -5.485 -13.635   2.398  1.00 90.67           C
ATOM   4082  HE2 PHE A 268      -6.557 -13.595   2.203  1.00 90.67           H
ATOM   4083  CZ  PHE A 268      -4.970 -14.630   3.168  1.00 90.67           C
ATOM   4084  HZ  PHE A 268      -5.630 -15.388   3.592  1.00 90.67           H
ATOM   4085  HN  PHE A 268      -1.042  -9.793   0.738  1.00 90.67           H
ATOM   4086  N   PRO A 269      -0.572 -11.042   3.852  1.00 94.10           N
ATOM   4087  CA  PRO A 269      -0.065 -11.451   5.164  1.00 94.10           C
ATOM   4088  C   PRO A 269      -0.282 -10.385   6.225  1.00 94.10           C
ATOM   4089  O   PRO A 269      -0.700 -10.690   7.341  1.00 94.10           O
ATOM   4090  HA  PRO A 269      -0.612 -12.324   5.522  1.00 94.10           H
ATOM   4091  CB  PRO A 269       1.422 -11.708   4.914  1.00 94.10           C
ATOM   4092 1HB  PRO A 269       2.021 -10.818   5.106  1.00 94.10           H
ATOM   4093 2HB  PRO A 269       1.808 -12.497   5.560  1.00 94.10           H
ATOM   4094  CG  PRO A 269       1.468 -12.111   3.445  1.00 94.10           C
ATOM   4095 1HG  PRO A 269       2.465 -11.987   3.022  1.00 94.10           H
ATOM   4096 2HG  PRO A 269       1.204 -13.159   3.304  1.00 94.10           H
ATOM   4097  CD  PRO A 269       0.455 -11.176   2.804  1.00 94.10           C
ATOM   4098 1HD  PRO A 269       0.897 -10.212   2.552  1.00 94.10           H
ATOM   4099 2HD  PRO A 269       0.050 -11.590   1.881  1.00 94.10           H
ATOM   4100  N   TYR A 270       0.010  -9.150   5.846  1.00 94.55           N
ATOM   4101  CA  TYR A 270      -0.043  -8.045   6.788  1.00 94.55           C
ATOM   4102  C   TYR A 270      -1.476  -7.801   7.267  1.00 94.55           C
ATOM   4103  O   TYR A 270      -1.709  -7.594   8.456  1.00 94.55           O
ATOM   4104  HA  TYR A 270       0.580  -8.303   7.644  1.00 94.55           H
ATOM   4105  CB  TYR A 270       0.442  -6.813   6.021  1.00 94.55           C
ATOM   4106 1HB  TYR A 270       1.482  -6.964   5.731  1.00 94.55           H
ATOM   4107 2HB  TYR A 270      -0.135  -6.720   5.101  1.00 94.55           H
ATOM   4108  CG  TYR A 270       0.332  -5.506   6.809  1.00 94.55           C
ATOM   4109  CD1 TYR A 270      -0.520  -4.510   6.377  1.00 94.55           C
ATOM   4110  HD1 TYR A 270      -1.115  -4.654   5.475  1.00 94.55           H
ATOM   4111  CD2 TYR A 270       1.085  -5.324   7.951  1.00 94.55           C
ATOM   4112  HD2 TYR A 270       1.758  -6.110   8.292  1.00 94.55           H
ATOM   4113  CE1 TYR A 270      -0.624  -3.280   7.119  1.00 94.55           C
ATOM   4114  HE1 TYR A 270      -1.293  -2.485   6.789  1.00 94.55           H
ATOM   4115  CE2 TYR A 270       0.981  -4.094   8.693  1.00 94.55           C
ATOM   4116  HE2 TYR A 270       1.570  -3.936   9.596  1.00 94.55           H
ATOM   4117  CZ  TYR A 270       0.132  -3.132   8.240  1.00 94.55           C
ATOM   4118  OH  TYR A 270       0.034  -1.971   8.941  1.00 94.55           O
ATOM   4119  HH  TYR A 270       0.452  -2.079   9.842  1.00 94.55           H
ATOM   4120  HN  TYR A 270       0.279  -8.899   4.915  1.00 94.55           H
ATOM   4121  N   ASN A 271      -2.397  -7.834   6.315  1.00 90.96           N
ATOM   4122  CA  ASN A 271      -3.791  -7.548   6.613  1.00 90.96           C
ATOM   4123  C   ASN A 271      -4.369  -8.681   7.463  1.00 90.96           C
ATOM   4124  O   ASN A 271      -5.323  -8.475   8.212  1.00 90.96           O
ATOM   4125  HA  ASN A 271      -3.781  -6.594   7.141  1.00 90.96           H
ATOM   4126  CB  ASN A 271      -4.619  -7.449   5.330  1.00 90.96           C
ATOM   4127 1HB  ASN A 271      -4.385  -8.289   4.676  1.00 90.96           H
ATOM   4128 2HB  ASN A 271      -5.679  -7.520   5.572  1.00 90.96           H
ATOM   4129  CG  ASN A 271      -4.343  -6.134   4.599  1.00 90.96           C
ATOM   4130  OD1 ASN A 271      -4.739  -5.062   5.026  1.00 90.96           O
ATOM   4131  ND2 ASN A 271      -3.644  -6.276   3.477  1.00 90.96           N
ATOM   4132 1HD2 ASN A 271      -3.349  -7.185   3.182  1.00 90.96           H
ATOM   4133 2HD2 ASN A 271      -3.413  -5.473   2.927  1.00 90.96           H
ATOM   4134  HN  ASN A 271      -2.205  -8.050   5.358  1.00 90.96           H
ATOM   4135  N   CYS A 272      -3.766  -9.852   7.320  1.00 92.93           N
ATOM   4136  CA  CYS A 272      -4.133 -10.989   8.148  1.00 92.93           C
ATOM   4137  C   CYS A 272      -3.829 -10.639   9.606  1.00 92.93           C
ATOM   4138  O   CYS A 272      -4.644 -10.894  10.491  1.00 92.93           O
ATOM   4139  HA  CYS A 272      -5.201 -11.150   8.002  1.00 92.93           H
ATOM   4140  CB  CYS A 272      -3.414 -12.265   7.706  1.00 92.93           C
ATOM   4141 1HB  CYS A 272      -2.348 -12.070   7.588  1.00 92.93           H
ATOM   4142 2HB  CYS A 272      -3.515 -13.033   8.473  1.00 92.93           H
ATOM   4143  SG  CYS A 272      -4.118 -12.865   6.126  1.00 92.93           S
ATOM   4144  HG  CYS A 272      -3.550 -11.937   5.361  1.00 92.93           H
ATOM   4145  HN  CYS A 272      -3.041 -10.030   6.654  1.00 92.93           H
ATOM   4146  N   ILE A 273      -2.655 -10.059   9.810  1.00 93.75           N
ATOM   4147  CA  ILE A 273      -2.219  -9.704  11.150  1.00 93.75           C
ATOM   4148  C   ILE A 273      -3.091  -8.564  11.679  1.00 93.75           C
ATOM   4149  O   ILE A 273      -3.438  -8.539  12.859  1.00 93.75           O
ATOM   4150  HA  ILE A 273      -2.369 -10.577  11.785  1.00 93.75           H
ATOM   4151  CB  ILE A 273      -0.722  -9.389  11.160  1.00 93.75           C
ATOM   4152  HB  ILE A 273      -0.535  -8.597  10.434  1.00 93.75           H
ATOM   4153  CG1 ILE A 273       0.097 -10.605  10.724  1.00 93.75           C
ATOM   4154 1HG1 ILE A 273      -0.199 -10.906   9.719  1.00 93.75           H
ATOM   4155 2HG1 ILE A 273       1.153 -10.339  10.679  1.00 93.75           H
ATOM   4156  CG2 ILE A 273      -0.282  -8.861  12.527  1.00 93.75           C
ATOM   4157 1HG2 ILE A 273      -0.833  -7.949  12.759  1.00 93.75           H
ATOM   4158 2HG2 ILE A 273      -0.486  -9.613  13.289  1.00 93.75           H
ATOM   4159 3HG2 ILE A 273       0.786  -8.645  12.506  1.00 93.75           H
ATOM   4160  CD1 ILE A 273      -0.100 -11.774  11.691  1.00 93.75           C
ATOM   4161 1HD1 ILE A 273       0.220 -11.477  12.690  1.00 93.75           H
ATOM   4162 2HD1 ILE A 273      -1.154 -12.052  11.715  1.00 93.75           H
ATOM   4163 3HD1 ILE A 273       0.494 -12.625  11.358  1.00 93.75           H
ATOM   4164  HN  ILE A 273      -2.009  -9.834   9.081  1.00 93.75           H
ATOM   4165  N   LEU A 274      -3.421  -7.647  10.781  1.00 92.94           N
ATOM   4166  CA  LEU A 274      -4.286  -6.533  11.131  1.00 92.94           C
ATOM   4167  C   LEU A 274      -5.622  -7.073  11.646  1.00 92.94           C
ATOM   4168  O   LEU A 274      -6.207  -6.513  12.572  1.00 92.94           O
ATOM   4169  HA  LEU A 274      -3.802  -5.984  11.939  1.00 92.94           H
ATOM   4170  CB  LEU A 274      -4.426  -5.571   9.950  1.00 92.94           C
ATOM   4171 1HB  LEU A 274      -4.582  -6.159   9.045  1.00 92.94           H
ATOM   4172 2HB  LEU A 274      -5.323  -4.971  10.100  1.00 92.94           H
ATOM   4173  CG  LEU A 274      -3.247  -4.625   9.713  1.00 92.94           C
ATOM   4174  HG  LEU A 274      -2.361  -5.227   9.510  1.00 92.94           H
ATOM   4175  CD1 LEU A 274      -3.488  -3.747   8.483  1.00 92.94           C
ATOM   4176 1HD1 LEU A 274      -3.611  -4.379   7.604  1.00 92.94           H
ATOM   4177 2HD1 LEU A 274      -4.389  -3.152   8.632  1.00 92.94           H
ATOM   4178 3HD1 LEU A 274      -2.635  -3.084   8.338  1.00 92.94           H
ATOM   4179  CD2 LEU A 274      -2.952  -3.793  10.962  1.00 92.94           C
ATOM   4180 1HD2 LEU A 274      -3.830  -3.200  11.220  1.00 92.94           H
ATOM   4181 2HD2 LEU A 274      -2.706  -4.456  11.791  1.00 92.94           H
ATOM   4182 3HD2 LEU A 274      -2.111  -3.129  10.766  1.00 92.94           H
ATOM   4183  HN  LEU A 274      -3.108  -7.657   9.832  1.00 92.94           H
ATOM   4184  N   LEU A 275      -6.066  -8.155  11.023  1.00 93.50           N
ATOM   4185  CA  LEU A 275      -7.312  -8.789  11.420  1.00 93.50           C
ATOM   4186  C   LEU A 275      -7.198  -9.266  12.869  1.00 93.50           C
ATOM   4187  O   LEU A 275      -8.086  -9.015  13.681  1.00 93.50           O
ATOM   4188  HA  LEU A 275      -8.095  -8.032  11.367  1.00 93.50           H
ATOM   4189  CB  LEU A 275      -7.687  -9.897  10.435  1.00 93.50           C
ATOM   4190 1HB  LEU A 275      -7.821  -9.450   9.450  1.00 93.50           H
ATOM   4191 2HB  LEU A 275      -6.848 -10.588  10.360  1.00 93.50           H
ATOM   4192  CG  LEU A 275      -8.944 -10.700  10.775  1.00 93.50           C
ATOM   4193  HG  LEU A 275      -8.830 -11.101  11.783  1.00 93.50           H
ATOM   4194  CD1 LEU A 275     -10.183  -9.803  10.783  1.00 93.50           C
ATOM   4195 1HD1 LEU A 275     -10.058  -9.017  11.528  1.00 93.50           H
ATOM   4196 2HD1 LEU A 275     -10.312  -9.353   9.799  1.00 93.50           H
ATOM   4197 3HD1 LEU A 275     -11.062 -10.399  11.028  1.00 93.50           H
ATOM   4198  CD2 LEU A 275      -9.106 -11.893   9.830  1.00 93.50           C
ATOM   4199 1HD2 LEU A 275      -9.187 -11.534   8.804  1.00 93.50           H
ATOM   4200 2HD2 LEU A 275      -8.238 -12.547   9.918  1.00 93.50           H
ATOM   4201 3HD2 LEU A 275     -10.007 -12.446  10.094  1.00 93.50           H
ATOM   4202  HN  LEU A 275      -5.591  -8.597  10.263  1.00 93.50           H
ATOM   4203  N   VAL A 276      -6.096  -9.947  13.149  1.00 94.33           N
ATOM   4204  CA  VAL A 276      -5.867 -10.487  14.478  1.00 94.33           C
ATOM   4205  C   VAL A 276      -5.871  -9.344  15.496  1.00 94.33           C
ATOM   4206  O   VAL A 276      -6.498  -9.448  16.549  1.00 94.33           O
ATOM   4207  HA  VAL A 276      -6.691 -11.162  14.706  1.00 94.33           H
ATOM   4208  CB  VAL A 276      -4.570 -11.299  14.497  1.00 94.33           C
ATOM   4209  HB  VAL A 276      -3.765 -10.654  14.145  1.00 94.33           H
ATOM   4210  CG1 VAL A 276      -4.225 -11.747  15.919  1.00 94.33           C
ATOM   4211 1HG1 VAL A 276      -4.098 -10.871  16.555  1.00 94.33           H
ATOM   4212 2HG1 VAL A 276      -5.031 -12.367  16.310  1.00 94.33           H
ATOM   4213 3HG1 VAL A 276      -3.299 -12.322  15.903  1.00 94.33           H
ATOM   4214  CG2 VAL A 276      -4.660 -12.498  13.551  1.00 94.33           C
ATOM   4215 1HG2 VAL A 276      -5.482 -13.144  13.860  1.00 94.33           H
ATOM   4216 2HG2 VAL A 276      -4.837 -12.146  12.534  1.00 94.33           H
ATOM   4217 3HG2 VAL A 276      -3.725 -13.057  13.584  1.00 94.33           H
ATOM   4218  HN  VAL A 276      -5.369 -10.131  12.487  1.00 94.33           H
ATOM   4219  N   GLN A 277      -5.165  -8.279  15.145  1.00 93.56           N
ATOM   4220  CA  GLN A 277      -5.065  -7.125  16.022  1.00 93.56           C
ATOM   4221  C   GLN A 277      -6.451  -6.525  16.269  1.00 93.56           C
ATOM   4222  O   GLN A 277      -6.718  -5.991  17.345  1.00 93.56           O
ATOM   4223  HA  GLN A 277      -4.655  -7.507  16.957  1.00 93.56           H
ATOM   4224  CB  GLN A 277      -4.110  -6.079  15.445  1.00 93.56           C
ATOM   4225 1HB  GLN A 277      -4.334  -5.918  14.391  1.00 93.56           H
ATOM   4226 2HB  GLN A 277      -4.260  -5.126  15.952  1.00 93.56           H
ATOM   4227  CG  GLN A 277      -2.653  -6.522  15.601  1.00 93.56           C
ATOM   4228 1HG  GLN A 277      -2.444  -6.733  16.649  1.00 93.56           H
ATOM   4229 2HG  GLN A 277      -2.491  -7.448  15.050  1.00 93.56           H
ATOM   4230  CD  GLN A 277      -1.695  -5.444  15.091  1.00 93.56           C
ATOM   4231  OE1 GLN A 277      -2.049  -4.587  14.298  1.00 93.56           O
ATOM   4232  NE2 GLN A 277      -0.465  -5.534  15.588  1.00 93.56           N
ATOM   4233 1HE2 GLN A 277      -0.240  -6.262  16.236  1.00 93.56           H
ATOM   4234 2HE2 GLN A 277       0.235  -4.874  15.315  1.00 93.56           H
ATOM   4235  HN  GLN A 277      -4.667  -8.198  14.281  1.00 93.56           H
ATOM   4236  N   THR A 278      -7.297  -6.633  15.255  1.00 93.51           N
ATOM   4237  CA  THR A 278      -8.641  -6.089  15.341  1.00 93.51           C
ATOM   4238  C   THR A 278      -9.479  -6.893  16.337  1.00 93.51           C
ATOM   4239  O   THR A 278     -10.200  -6.320  17.153  1.00 93.51           O
ATOM   4240  HA  THR A 278      -8.577  -5.071  15.725  1.00 93.51           H
ATOM   4241  CB  THR A 278      -9.233  -6.065  13.930  1.00 93.51           C
ATOM   4242  HB  THR A 278      -9.392  -7.077  13.557  1.00 93.51           H
ATOM   4243  OG1 THR A 278      -8.315  -5.272  13.182  1.00 93.51           O
ATOM   4244  HG1 THR A 278      -7.652  -5.861  12.720  1.00 93.51           H
ATOM   4245  CG2 THR A 278     -10.546  -5.283  13.858  1.00 93.51           C
ATOM   4246 1HG2 THR A 278     -10.372  -4.252  14.166  1.00 93.51           H
ATOM   4247 2HG2 THR A 278     -11.279  -5.742  14.521  1.00 93.51           H
ATOM   4248 3HG2 THR A 278     -10.922  -5.297  12.835  1.00 93.51           H
ATOM   4249  HN  THR A 278      -7.077  -7.081  14.388  1.00 93.51           H
ATOM   4250  N   ILE A 279      -9.358  -8.209  16.238  1.00 94.67           N
ATOM   4251  CA  ILE A 279     -10.108  -9.097  17.109  1.00 94.67           C
ATOM   4252  C   ILE A 279      -9.654  -8.889  18.555  1.00 94.67           C
ATOM   4253  O   ILE A 279     -10.479  -8.829  19.466  1.00 94.67           O
ATOM   4254  HA  ILE A 279     -11.159  -8.819  17.033  1.00 94.67           H
ATOM   4255  CB  ILE A 279      -9.987 -10.545  16.629  1.00 94.67           C
ATOM   4256  HB  ILE A 279      -8.929 -10.785  16.530  1.00 94.67           H
ATOM   4257  CG1 ILE A 279     -10.622 -10.720  15.248  1.00 94.67           C
ATOM   4258 1HG1 ILE A 279     -11.708 -10.692  15.336  1.00 94.67           H
ATOM   4259 2HG1 ILE A 279     -10.333  -9.889  14.604  1.00 94.67           H
ATOM   4260  CG2 ILE A 279     -10.576 -11.514  17.657  1.00 94.67           C
ATOM   4261 1HG2 ILE A 279     -10.040 -11.413  18.600  1.00 94.67           H
ATOM   4262 2HG2 ILE A 279     -11.630 -11.283  17.811  1.00 94.67           H
ATOM   4263 3HG2 ILE A 279     -10.477 -12.536  17.291  1.00 94.67           H
ATOM   4264  CD1 ILE A 279     -10.190 -12.041  14.609  1.00 94.67           C
ATOM   4265 1HD1 ILE A 279      -9.106 -12.055  14.500  1.00 94.67           H
ATOM   4266 2HD1 ILE A 279     -10.502 -12.871  15.244  1.00 94.67           H
ATOM   4267 3HD1 ILE A 279     -10.655 -12.140  13.629  1.00 94.67           H
ATOM   4268  HN  ILE A 279      -8.761  -8.667  15.579  1.00 94.67           H
ATOM   4269  N   ASP A 280      -8.344  -8.784  18.722  1.00 93.97           N
ATOM   4270  CA  ASP A 280      -7.767  -8.647  20.048  1.00 93.97           C
ATOM   4271  C   ASP A 280      -8.144  -7.281  20.625  1.00 93.97           C
ATOM   4272  O   ASP A 280      -8.317  -7.141  21.835  1.00 93.97           O
ATOM   4273  HA  ASP A 280      -8.180  -9.473  20.627  1.00 93.97           H
ATOM   4274  CB  ASP A 280      -6.240  -8.733  19.996  1.00 93.97           C
ATOM   4275 1HB  ASP A 280      -5.941  -9.617  19.433  1.00 93.97           H
ATOM   4276 2HB  ASP A 280      -5.841  -7.868  19.466  1.00 93.97           H
ATOM   4277  CG  ASP A 280      -5.646  -8.794  21.405  1.00 93.97           C
ATOM   4278  OD1 ASP A 280      -6.135  -9.633  22.191  1.00 93.97           O
ATOM   4279  OD2 ASP A 280      -4.716  -8.000  21.663  1.00 93.97           O
ATOM   4280  HN  ASP A 280      -7.682  -8.792  17.972  1.00 93.97           H
ATOM   4281  N   ALA A 281      -8.259  -6.309  19.732  1.00 92.37           N
ATOM   4282  CA  ALA A 281      -8.643  -4.966  20.134  1.00 92.37           C
ATOM   4283  C   ALA A 281     -10.026  -5.010  20.787  1.00 92.37           C
ATOM   4284  O   ALA A 281     -10.336  -4.188  21.648  1.00 92.37           O
ATOM   4285  HA  ALA A 281      -7.916  -4.618  20.867  1.00 92.37           H
ATOM   4286  CB  ALA A 281      -8.601  -4.038  18.918  1.00 92.37           C
ATOM   4287 1HB  ALA A 281      -7.591  -4.020  18.510  1.00 92.37           H
ATOM   4288 2HB  ALA A 281      -9.293  -4.402  18.159  1.00 92.37           H
ATOM   4289 3HB  ALA A 281      -8.889  -3.031  19.220  1.00 92.37           H
ATOM   4290  HN  ALA A 281      -8.096  -6.427  18.753  1.00 92.37           H
ATOM   4291  N   TYR A 282     -10.821  -5.977  20.352  1.00 91.00           N
ATOM   4292  CA  TYR A 282     -12.169  -6.129  20.872  1.00 91.00           C
ATOM   4293  C   TYR A 282     -12.191  -7.079  22.071  1.00 91.00           C
ATOM   4294  O   TYR A 282     -12.775  -6.764  23.106  1.00 91.00           O
ATOM   4295  HA  TYR A 282     -12.519  -5.147  21.190  1.00 91.00           H
ATOM   4296  CB  TYR A 282     -12.992  -6.740  19.737  1.00 91.00           C
ATOM   4297 1HB  TYR A 282     -12.822  -6.164  18.827  1.00 91.00           H
ATOM   4298 2HB  TYR A 282     -12.634  -7.751  19.545  1.00 91.00           H
ATOM   4299  CG  TYR A 282     -14.496  -6.792  20.016  1.00 91.00           C
ATOM   4300  CD1 TYR A 282     -15.080  -7.971  20.433  1.00 91.00           C
ATOM   4301  HD1 TYR A 282     -14.470  -8.865  20.563  1.00 91.00           H
ATOM   4302  CD2 TYR A 282     -15.268  -5.660  19.852  1.00 91.00           C
ATOM   4303  HD2 TYR A 282     -14.806  -4.728  19.523  1.00 91.00           H
ATOM   4304  CE1 TYR A 282     -16.494  -8.019  20.697  1.00 91.00           C
ATOM   4305  HE1 TYR A 282     -16.968  -8.944  21.026  1.00 91.00           H
ATOM   4306  CE2 TYR A 282     -16.682  -5.708  20.115  1.00 91.00           C
ATOM   4307  HE2 TYR A 282     -17.304  -4.822  19.989  1.00 91.00           H
ATOM   4308  CZ  TYR A 282     -17.226  -6.886  20.525  1.00 91.00           C
ATOM   4309  OH  TYR A 282     -18.562  -6.932  20.774  1.00 91.00           O
ATOM   4310  HH  TYR A 282     -18.968  -6.029  20.631  1.00 91.00           H
ATOM   4311  HN  TYR A 282     -10.557  -6.648  19.659  1.00 91.00           H
ATOM   4312  N   ALA A 283     -11.547  -8.223  21.890  1.00 92.06           N
ATOM   4313  CA  ALA A 283     -11.723  -9.334  22.810  1.00 92.06           C
ATOM   4314  C   ALA A 283     -10.628  -9.285  23.877  1.00 92.06           C
ATOM   4315  O   ALA A 283     -10.777  -9.866  24.951  1.00 92.06           O
ATOM   4316  HA  ALA A 283     -12.693  -9.216  23.291  1.00 92.06           H
ATOM   4317  CB  ALA A 283     -11.717 -10.649  22.028  1.00 92.06           C
ATOM   4318 1HB  ALA A 283     -12.532 -10.645  21.304  1.00 92.06           H
ATOM   4319 2HB  ALA A 283     -10.767 -10.758  21.506  1.00 92.06           H
ATOM   4320 3HB  ALA A 283     -11.849 -11.483  22.718  1.00 92.06           H
ATOM   4321  HN  ALA A 283     -10.916  -8.396  21.134  1.00 92.06           H
ATOM   4322  N   MET A 284      -9.552  -8.587  23.544  1.00 90.21           N
ATOM   4323  CA  MET A 284      -8.401  -8.519  24.428  1.00 90.21           C
ATOM   4324  C   MET A 284      -8.017  -9.910  24.936  1.00 90.21           C
ATOM   4325  O   MET A 284      -7.802 -10.101  26.133  1.00 90.21           O
ATOM   4326  HA  MET A 284      -7.591  -8.109  23.825  1.00 90.21           H
ATOM   4327  CB  MET A 284      -8.723  -7.612  25.617  1.00 90.21           C
ATOM   4328 1HB  MET A 284      -9.621  -7.972  26.121  1.00 90.21           H
ATOM   4329 2HB  MET A 284      -7.911  -7.656  26.343  1.00 90.21           H
ATOM   4330  CG  MET A 284      -8.932  -6.166  25.163  1.00 90.21           C
ATOM   4331 1HG  MET A 284      -8.008  -5.773  24.739  1.00 90.21           H
ATOM   4332 2HG  MET A 284      -9.686  -6.128  24.377  1.00 90.21           H
ATOM   4333  SD  MET A 284      -9.444  -5.160  26.546  1.00 90.21           S
ATOM   4334  CE  MET A 284     -11.190  -5.530  26.569  1.00 90.21           C
ATOM   4335 1HE  MET A 284     -11.636  -5.237  25.619  1.00 90.21           H
ATOM   4336 2HE  MET A 284     -11.332  -6.600  26.724  1.00 90.21           H
ATOM   4337 3HE  MET A 284     -11.667  -4.980  27.380  1.00 90.21           H
ATOM   4338  HN  MET A 284      -9.459  -8.076  22.690  1.00 90.21           H
ATOM   4339  N   PHE A 285      -7.941 -10.847  24.002  1.00 90.94           N
ATOM   4340  CA  PHE A 285      -7.744 -12.242  24.355  1.00 90.94           C
ATOM   4341  C   PHE A 285      -6.256 -12.566  24.503  1.00 90.94           C
ATOM   4342  O   PHE A 285      -5.895 -13.591  25.078  1.00 90.94           O
ATOM   4343  HA  PHE A 285      -8.247 -12.409  25.308  1.00 90.94           H
ATOM   4344  CB  PHE A 285      -8.325 -13.079  23.214  1.00 90.94           C
ATOM   4345 1HB  PHE A 285      -8.440 -14.108  23.553  1.00 90.94           H
ATOM   4346 2HB  PHE A 285      -9.322 -12.708  22.976  1.00 90.94           H
ATOM   4347  CG  PHE A 285      -7.476 -13.069  21.941  1.00 90.94           C
ATOM   4348  CD1 PHE A 285      -7.695 -12.127  20.985  1.00 90.94           C
ATOM   4349  HD1 PHE A 285      -8.474 -11.378  21.126  1.00 90.94           H
ATOM   4350  CD2 PHE A 285      -6.503 -14.003  21.765  1.00 90.94           C
ATOM   4351  HD2 PHE A 285      -6.328 -14.758  22.531  1.00 90.94           H
ATOM   4352  CE1 PHE A 285      -6.907 -12.118  19.804  1.00 90.94           C
ATOM   4353  HE1 PHE A 285      -7.082 -11.363  19.038  1.00 90.94           H
ATOM   4354  CE2 PHE A 285      -5.715 -13.994  20.584  1.00 90.94           C
ATOM   4355  HE2 PHE A 285      -4.935 -14.742  20.443  1.00 90.94           H
ATOM   4356  CZ  PHE A 285      -5.933 -13.052  19.628  1.00 90.94           C
ATOM   4357  HZ  PHE A 285      -5.328 -13.045  18.722  1.00 90.94           H
ATOM   4358  HN  PHE A 285      -8.012 -10.665  23.021  1.00 90.94           H
ATOM   4359  N   ILE A 286      -5.434 -11.672  23.974  1.00 91.61           N
ATOM   4360  CA  ILE A 286      -3.993 -11.831  24.071  1.00 91.61           C
ATOM   4361  C   ILE A 286      -3.505 -11.231  25.391  1.00 91.61           C
ATOM   4362  O   ILE A 286      -3.074 -10.079  25.432  1.00 91.61           O
ATOM   4363  HA  ILE A 286      -3.782 -12.901  24.080  1.00 91.61           H
ATOM   4364  CB  ILE A 286      -3.304 -11.244  22.837  1.00 91.61           C
ATOM   4365  HB  ILE A 286      -3.488 -10.170  22.822  1.00 91.61           H
ATOM   4366  CG1 ILE A 286      -3.898 -11.822  21.551  1.00 91.61           C
ATOM   4367 1HG1 ILE A 286      -3.633 -12.876  21.466  1.00 91.61           H
ATOM   4368 2HG1 ILE A 286      -4.986 -11.770  21.593  1.00 91.61           H
ATOM   4369  CG2 ILE A 286      -1.789 -11.443  22.909  1.00 91.61           C
ATOM   4370 1HG2 ILE A 286      -1.399 -10.945  23.796  1.00 91.61           H
ATOM   4371 2HG2 ILE A 286      -1.564 -12.508  22.961  1.00 91.61           H
ATOM   4372 3HG2 ILE A 286      -1.325 -11.016  22.019  1.00 91.61           H
ATOM   4373  CD1 ILE A 286      -3.393 -11.062  20.324  1.00 91.61           C
ATOM   4374 1HD1 ILE A 286      -3.681 -10.014  20.402  1.00 91.61           H
ATOM   4375 2HD1 ILE A 286      -2.307 -11.137  20.272  1.00 91.61           H
ATOM   4376 3HD1 ILE A 286      -3.830 -11.493  19.423  1.00 91.61           H
ATOM   4377  HN  ILE A 286      -5.736 -10.852  23.488  1.00 91.61           H
ATOM   4378  N   SER A 287      -3.590 -12.037  26.439  1.00 88.70           N
ATOM   4379  CA  SER A 287      -3.126 -11.614  27.749  1.00 88.70           C
ATOM   4380  C   SER A 287      -1.672 -12.046  27.954  1.00 88.70           C
ATOM   4381  O   SER A 287      -0.989 -11.538  28.842  1.00 88.70           O
ATOM   4382  HA  SER A 287      -3.205 -10.527  27.746  1.00 88.70           H
ATOM   4383  CB  SER A 287      -4.011 -12.186  28.859  1.00 88.70           C
ATOM   4384 1HB  SER A 287      -3.639 -11.852  29.827  1.00 88.70           H
ATOM   4385 2HB  SER A 287      -5.023 -11.795  28.753  1.00 88.70           H
ATOM   4386  OG  SER A 287      -4.047 -13.611  28.831  1.00 88.70           O
ATOM   4387  HG  SER A 287      -4.657 -13.951  29.547  1.00 88.70           H
ATOM   4388  HN  SER A 287      -3.967 -12.963  26.403  1.00 88.70           H
ATOM   4389  N   ASN A 288      -1.242 -12.979  27.117  1.00 91.95           N
ATOM   4390  CA  ASN A 288       0.079 -13.565  27.264  1.00 91.95           C
ATOM   4391  C   ASN A 288       1.107 -12.678  26.558  1.00 91.95           C
ATOM   4392  O   ASN A 288       0.983 -12.409  25.364  1.00 91.95           O
ATOM   4393  HA  ASN A 288       0.248 -13.623  28.339  1.00 91.95           H
ATOM   4394  CB  ASN A 288       0.139 -14.955  26.629  1.00 91.95           C
ATOM   4395 1HB  ASN A 288      -0.692 -15.561  26.992  1.00 91.95           H
ATOM   4396 2HB  ASN A 288       0.024 -14.871  25.549  1.00 91.95           H
ATOM   4397  CG  ASN A 288       1.463 -15.650  26.954  1.00 91.95           C
ATOM   4398  OD1 ASN A 288       2.534 -15.069  26.877  1.00 91.95           O
ATOM   4399  ND2 ASN A 288       1.332 -16.922  27.320  1.00 91.95           N
ATOM   4400 1HD2 ASN A 288       0.423 -17.338  27.363  1.00 91.95           H
ATOM   4401 2HD2 ASN A 288       2.141 -17.461  27.553  1.00 91.95           H
ATOM   4402  HN  ASN A 288      -1.779 -13.334  26.351  1.00 91.95           H
ATOM   4403  N   CYS A 289       2.098 -12.248  27.325  1.00 91.56           N
ATOM   4404  CA  CYS A 289       3.081 -11.306  26.820  1.00 91.56           C
ATOM   4405  C   CYS A 289       3.875 -11.991  25.706  1.00 91.56           C
ATOM   4406  O   CYS A 289       4.261 -11.351  24.730  1.00 91.56           O
ATOM   4407  HA  CYS A 289       2.526 -10.452  26.431  1.00 91.56           H
ATOM   4408  CB  CYS A 289       3.992 -10.787  27.934  1.00 91.56           C
ATOM   4409 1HB  CYS A 289       3.395 -10.309  28.710  1.00 91.56           H
ATOM   4410 2HB  CYS A 289       4.517 -11.620  28.403  1.00 91.56           H
ATOM   4411  SG  CYS A 289       5.200  -9.594  27.251  1.00 91.56           S
ATOM   4412  HN  CYS A 289       2.234 -12.533  28.274  1.00 91.56           H
ATOM   4413  N   ALA A 290       4.095 -13.285  25.889  1.00 92.99           N
ATOM   4414  CA  ALA A 290       4.889 -14.051  24.944  1.00 92.99           C
ATOM   4415  C   ALA A 290       4.181 -14.069  23.587  1.00 92.99           C
ATOM   4416  O   ALA A 290       4.808 -13.847  22.553  1.00 92.99           O
ATOM   4417  HA  ALA A 290       5.851 -13.549  24.835  1.00 92.99           H
ATOM   4418  CB  ALA A 290       5.125 -15.457  25.496  1.00 92.99           C
ATOM   4419 1HB  ALA A 290       5.657 -15.390  26.446  1.00 92.99           H
ATOM   4420 2HB  ALA A 290       4.167 -15.953  25.651  1.00 92.99           H
ATOM   4421 3HB  ALA A 290       5.721 -16.032  24.787  1.00 92.99           H
ATOM   4422  HN  ALA A 290       3.742 -13.807  26.666  1.00 92.99           H
ATOM   4423  N   VAL A 291       2.884 -14.334  23.636  1.00 93.60           N
ATOM   4424  CA  VAL A 291       2.084 -14.386  22.424  1.00 93.60           C
ATOM   4425  C   VAL A 291       2.048 -12.997  21.783  1.00 93.60           C
ATOM   4426  O   VAL A 291       2.173 -12.867  20.566  1.00 93.60           O
ATOM   4427  HA  VAL A 291       2.573 -15.076  21.737  1.00 93.60           H
ATOM   4428  CB  VAL A 291       0.692 -14.936  22.739  1.00 93.60           C
ATOM   4429  HB  VAL A 291       0.226 -14.272  23.466  1.00 93.60           H
ATOM   4430  CG1 VAL A 291      -0.187 -14.952  21.486  1.00 93.60           C
ATOM   4431 1HG1 VAL A 291      -0.291 -13.937  21.102  1.00 93.60           H
ATOM   4432 2HG1 VAL A 291       0.274 -15.582  20.726  1.00 93.60           H
ATOM   4433 3HG1 VAL A 291      -1.171 -15.347  21.738  1.00 93.60           H
ATOM   4434  CG2 VAL A 291       0.781 -16.330  23.363  1.00 93.60           C
ATOM   4435 1HG2 VAL A 291       1.276 -17.008  22.669  1.00 93.60           H
ATOM   4436 2HG2 VAL A 291       1.354 -16.277  24.290  1.00 93.60           H
ATOM   4437 3HG2 VAL A 291      -0.222 -16.697  23.577  1.00 93.60           H
ATOM   4438  HN  VAL A 291       2.381 -14.512  24.482  1.00 93.60           H
ATOM   4439  N   SER A 292       1.876 -11.993  22.631  1.00 93.17           N
ATOM   4440  CA  SER A 292       1.789 -10.622  22.159  1.00 93.17           C
ATOM   4441  C   SER A 292       3.087 -10.229  21.452  1.00 93.17           C
ATOM   4442  O   SER A 292       3.057  -9.603  20.393  1.00 93.17           O
ATOM   4443  HA  SER A 292       0.953 -10.610  21.459  1.00 93.17           H
ATOM   4444  CB  SER A 292       1.501  -9.660  23.313  1.00 93.17           C
ATOM   4445 1HB  SER A 292       0.653 -10.029  23.890  1.00 93.17           H
ATOM   4446 2HB  SER A 292       2.358  -9.634  23.986  1.00 93.17           H
ATOM   4447  OG  SER A 292       1.220  -8.341  22.852  1.00 93.17           O
ATOM   4448  HG  SER A 292       0.323  -8.316  22.411  1.00 93.17           H
ATOM   4449  HN  SER A 292       1.796 -12.105  23.621  1.00 93.17           H
ATOM   4450  N   THR A 293       4.197 -10.611  22.066  1.00 93.27           N
ATOM   4451  CA  THR A 293       5.504 -10.267  21.532  1.00 93.27           C
ATOM   4452  C   THR A 293       5.680 -10.855  20.131  1.00 93.27           C
ATOM   4453  O   THR A 293       6.151 -10.173  19.222  1.00 93.27           O
ATOM   4454  HA  THR A 293       5.561  -9.183  21.434  1.00 93.27           H
ATOM   4455  CB  THR A 293       6.563 -10.745  22.528  1.00 93.27           C
ATOM   4456  HB  THR A 293       6.471 -11.816  22.709  1.00 93.27           H
ATOM   4457  OG1 THR A 293       6.370  -9.911  23.667  1.00 93.27           O
ATOM   4458  HG1 THR A 293       5.806 -10.383  24.345  1.00 93.27           H
ATOM   4459  CG2 THR A 293       7.986 -10.425  22.069  1.00 93.27           C
ATOM   4460 1HG2 THR A 293       8.097  -9.347  21.953  1.00 93.27           H
ATOM   4461 2HG2 THR A 293       8.179 -10.914  21.114  1.00 93.27           H
ATOM   4462 3HG2 THR A 293       8.698 -10.786  22.812  1.00 93.27           H
ATOM   4463  HN  THR A 293       4.213 -11.145  22.911  1.00 93.27           H
ATOM   4464  N   ASN A 294       5.291 -12.115  19.999  1.00 94.13           N
ATOM   4465  CA  ASN A 294       5.459 -12.823  18.741  1.00 94.13           C
ATOM   4466  C   ASN A 294       4.575 -12.174  17.674  1.00 94.13           C
ATOM   4467  O   ASN A 294       4.976 -12.060  16.517  1.00 94.13           O
ATOM   4468  HA  ASN A 294       6.521 -12.743  18.508  1.00 94.13           H
ATOM   4469  CB  ASN A 294       5.042 -14.289  18.874  1.00 94.13           C
ATOM   4470 1HB  ASN A 294       4.074 -14.351  19.371  1.00 94.13           H
ATOM   4471 2HB  ASN A 294       4.921 -14.727  17.884  1.00 94.13           H
ATOM   4472  CG  ASN A 294       6.081 -15.085  19.667  1.00 94.13           C
ATOM   4473  OD1 ASN A 294       7.215 -14.672  19.842  1.00 94.13           O
ATOM   4474  ND2 ASN A 294       5.631 -16.246  20.134  1.00 94.13           N
ATOM   4475 1HD2 ASN A 294       4.688 -16.526  19.954  1.00 94.13           H
ATOM   4476 2HD2 ASN A 294       6.236 -16.839  20.666  1.00 94.13           H
ATOM   4477  HN  ASN A 294       4.869 -12.649  20.732  1.00 94.13           H
ATOM   4478  N   ILE A 295       3.389 -11.767  18.101  1.00 93.81           N
ATOM   4479  CA  ILE A 295       2.424 -11.183  17.186  1.00 93.81           C
ATOM   4480  C   ILE A 295       2.958  -9.844  16.674  1.00 93.81           C
ATOM   4481  O   ILE A 295       2.778  -9.505  15.506  1.00 93.81           O
ATOM   4482  HA  ILE A 295       2.325 -11.862  16.338  1.00 93.81           H
ATOM   4483  CB  ILE A 295       1.048 -11.084  17.849  1.00 93.81           C
ATOM   4484  HB  ILE A 295       1.186 -10.726  18.869  1.00 93.81           H
ATOM   4485  CG1 ILE A 295       0.383 -12.459  17.939  1.00 93.81           C
ATOM   4486 1HG1 ILE A 295       0.117 -12.804  16.940  1.00 93.81           H
ATOM   4487 2HG1 ILE A 295       1.088 -13.182  18.348  1.00 93.81           H
ATOM   4488  CG2 ILE A 295       0.164 -10.065  17.127  1.00 93.81           C
ATOM   4489 1HG2 ILE A 295       0.639  -9.085  17.159  1.00 93.81           H
ATOM   4490 2HG2 ILE A 295       0.031 -10.370  16.089  1.00 93.81           H
ATOM   4491 3HG2 ILE A 295      -0.808 -10.015  17.619  1.00 93.81           H
ATOM   4492  CD1 ILE A 295      -0.869 -12.405  18.816  1.00 93.81           C
ATOM   4493 1HD1 ILE A 295      -0.596 -12.083  19.821  1.00 93.81           H
ATOM   4494 2HD1 ILE A 295      -1.582 -11.699  18.390  1.00 93.81           H
ATOM   4495 3HD1 ILE A 295      -1.323 -13.396  18.863  1.00 93.81           H
ATOM   4496  HN  ILE A 295       3.085 -11.831  19.052  1.00 93.81           H
ATOM   4497  N   ASP A 296       3.604  -9.118  17.575  1.00 93.73           N
ATOM   4498  CA  ASP A 296       4.154  -7.817  17.233  1.00 93.73           C
ATOM   4499  C   ASP A 296       5.295  -7.999  16.230  1.00 93.73           C
ATOM   4500  O   ASP A 296       5.442  -7.206  15.301  1.00 93.73           O
ATOM   4501  HA  ASP A 296       3.319  -7.253  16.817  1.00 93.73           H
ATOM   4502  CB  ASP A 296       4.719  -7.116  18.470  1.00 93.73           C
ATOM   4503 1HB  ASP A 296       5.414  -7.780  18.984  1.00 93.73           H
ATOM   4504 2HB  ASP A 296       5.286  -6.236  18.166  1.00 93.73           H
ATOM   4505  CG  ASP A 296       3.599  -6.703  19.426  1.00 93.73           C
ATOM   4506  OD1 ASP A 296       2.447  -6.617  18.947  1.00 93.73           O
ATOM   4507  OD2 ASP A 296       3.919  -6.481  20.614  1.00 93.73           O
ATOM   4508  HN  ASP A 296       3.754  -9.405  18.521  1.00 93.73           H
ATOM   4509  N   ILE A 297       6.074  -9.047  16.451  1.00 94.44           N
ATOM   4510  CA  ILE A 297       7.159  -9.379  15.543  1.00 94.44           C
ATOM   4511  C   ILE A 297       6.579  -9.756  14.179  1.00 94.44           C
ATOM   4512  O   ILE A 297       7.082  -9.321  13.144  1.00 94.44           O
ATOM   4513  HA  ILE A 297       7.770  -8.484  15.423  1.00 94.44           H
ATOM   4514  CB  ILE A 297       8.055 -10.461  16.151  1.00 94.44           C
ATOM   4515  HB  ILE A 297       7.417 -11.259  16.530  1.00 94.44           H
ATOM   4516  CG1 ILE A 297       8.847  -9.912  17.340  1.00 94.44           C
ATOM   4517 1HG1 ILE A 297       9.579  -9.185  16.989  1.00 94.44           H
ATOM   4518 2HG1 ILE A 297       8.175  -9.386  18.018  1.00 94.44           H
ATOM   4519  CG2 ILE A 297       8.968 -11.077  15.089  1.00 94.44           C
ATOM   4520 1HG2 ILE A 297       8.360 -11.527  14.304  1.00 94.44           H
ATOM   4521 2HG2 ILE A 297       9.600 -10.300  14.658  1.00 94.44           H
ATOM   4522 3HG2 ILE A 297       9.593 -11.842  15.548  1.00 94.44           H
ATOM   4523  CD1 ILE A 297       9.558 -11.039  18.091  1.00 94.44           C
ATOM   4524 1HD1 ILE A 297       8.821 -11.752  18.461  1.00 94.44           H
ATOM   4525 2HD1 ILE A 297      10.247 -11.547  17.416  1.00 94.44           H
ATOM   4526 3HD1 ILE A 297      10.114 -10.622  18.931  1.00 94.44           H
ATOM   4527  HN  ILE A 297       5.974  -9.663  17.233  1.00 94.44           H
ATOM   4528  N   CYS A 298       5.527 -10.562  14.221  1.00 94.64           N
ATOM   4529  CA  CYS A 298       4.864 -10.990  13.001  1.00 94.64           C
ATOM   4530  C   CYS A 298       4.397  -9.745  12.245  1.00 94.64           C
ATOM   4531  O   CYS A 298       4.493  -9.685  11.021  1.00 94.64           O
ATOM   4532  HA  CYS A 298       5.603 -11.542  12.420  1.00 94.64           H
ATOM   4533  CB  CYS A 298       3.707 -11.948  13.293  1.00 94.64           C
ATOM   4534 1HB  CYS A 298       3.093 -11.553  14.103  1.00 94.64           H
ATOM   4535 2HB  CYS A 298       3.063 -12.032  12.417  1.00 94.64           H
ATOM   4536  SG  CYS A 298       4.358 -13.596  13.750  1.00 94.64           S
ATOM   4537  HG  CYS A 298       4.746 -13.257  14.976  1.00 94.64           H
ATOM   4538  HN  CYS A 298       5.130 -10.920  15.066  1.00 94.64           H
ATOM   4539  N   PHE A 299       3.902  -8.780  13.007  1.00 94.89           N
ATOM   4540  CA  PHE A 299       3.430  -7.535  12.426  1.00 94.89           C
ATOM   4541  C   PHE A 299       4.552  -6.828  11.662  1.00 94.89           C
ATOM   4542  O   PHE A 299       4.356  -6.391  10.528  1.00 94.89           O
ATOM   4543  HA  PHE A 299       2.625  -7.785  11.736  1.00 94.89           H
ATOM   4544  CB  PHE A 299       2.978  -6.644  13.584  1.00 94.89           C
ATOM   4545 1HB  PHE A 299       2.196  -7.159  14.141  1.00 94.89           H
ATOM   4546 2HB  PHE A 299       3.815  -6.500  14.267  1.00 94.89           H
ATOM   4547  CG  PHE A 299       2.454  -5.274  13.147  1.00 94.89           C
ATOM   4548  CD1 PHE A 299       3.312  -4.225  13.026  1.00 94.89           C
ATOM   4549  HD1 PHE A 299       4.372  -4.361  13.240  1.00 94.89           H
ATOM   4550  CD2 PHE A 299       1.132  -5.105  12.880  1.00 94.89           C
ATOM   4551  HD2 PHE A 299       0.444  -5.945  12.977  1.00 94.89           H
ATOM   4552  CE1 PHE A 299       2.826  -2.954  12.621  1.00 94.89           C
ATOM   4553  HE1 PHE A 299       3.513  -2.113  12.524  1.00 94.89           H
ATOM   4554  CE2 PHE A 299       0.646  -3.833  12.475  1.00 94.89           C
ATOM   4555  HE2 PHE A 299      -0.414  -3.698  12.261  1.00 94.89           H
ATOM   4556  CZ  PHE A 299       1.503  -2.785  12.354  1.00 94.89           C
ATOM   4557  HZ  PHE A 299       1.130  -1.809  12.042  1.00 94.89           H
ATOM   4558  HN  PHE A 299       3.820  -8.840  14.002  1.00 94.89           H
ATOM   4559  N   GLN A 300       5.702  -6.737  12.313  1.00 94.06           N
ATOM   4560  CA  GLN A 300       6.831  -6.021  11.742  1.00 94.06           C
ATOM   4561  C   GLN A 300       7.281  -6.692  10.442  1.00 94.06           C
ATOM   4562  O   GLN A 300       7.585  -6.013   9.462  1.00 94.06           O
ATOM   4563  HA  GLN A 300       6.461  -5.018  11.531  1.00 94.06           H
ATOM   4564  CB  GLN A 300       7.985  -5.931  12.741  1.00 94.06           C
ATOM   4565 1HB  GLN A 300       8.189  -6.918  13.157  1.00 94.06           H
ATOM   4566 2HB  GLN A 300       8.891  -5.609  12.228  1.00 94.06           H
ATOM   4567  CG  GLN A 300       7.657  -4.953  13.871  1.00 94.06           C
ATOM   4568 1HG  GLN A 300       7.488  -3.959  13.459  1.00 94.06           H
ATOM   4569 2HG  GLN A 300       6.732  -5.256  14.362  1.00 94.06           H
ATOM   4570  CD  GLN A 300       8.792  -4.900  14.897  1.00 94.06           C
ATOM   4571  OE1 GLN A 300       9.758  -5.641  14.830  1.00 94.06           O
ATOM   4572  NE2 GLN A 300       8.620  -3.984  15.846  1.00 94.06           N
ATOM   4573 1HE2 GLN A 300       7.803  -3.408  15.843  1.00 94.06           H
ATOM   4574 2HE2 GLN A 300       9.308  -3.873  16.563  1.00 94.06           H
ATOM   4575  HN  GLN A 300       5.869  -7.140  13.212  1.00 94.06           H
ATOM   4576  N   VAL A 301       7.311  -8.016  10.476  1.00 94.90           N
ATOM   4577  CA  VAL A 301       7.777  -8.784   9.334  1.00 94.90           C
ATOM   4578  C   VAL A 301       6.833  -8.555   8.152  1.00 94.90           C
ATOM   4579  O   VAL A 301       7.275  -8.213   7.056  1.00 94.90           O
ATOM   4580  HA  VAL A 301       8.767  -8.411   9.069  1.00 94.90           H
ATOM   4581  CB  VAL A 301       7.912 -10.259   9.715  1.00 94.90           C
ATOM   4582  HB  VAL A 301       6.956 -10.589  10.123  1.00 94.90           H
ATOM   4583  CG1 VAL A 301       8.218 -11.117   8.486  1.00 94.90           C
ATOM   4584 1HG1 VAL A 301       7.411 -11.015   7.761  1.00 94.90           H
ATOM   4585 2HG1 VAL A 301       9.154 -10.785   8.036  1.00 94.90           H
ATOM   4586 3HG1 VAL A 301       8.309 -12.161   8.785  1.00 94.90           H
ATOM   4587  CG2 VAL A 301       8.976 -10.451  10.797  1.00 94.90           C
ATOM   4588 1HG2 VAL A 301       9.938 -10.096  10.427  1.00 94.90           H
ATOM   4589 2HG2 VAL A 301       8.697  -9.885  11.686  1.00 94.90           H
ATOM   4590 3HG2 VAL A 301       9.051 -11.509  11.049  1.00 94.90           H
ATOM   4591  HN  VAL A 301       7.024  -8.562  11.263  1.00 94.90           H
ATOM   4592  N   THR A 302       5.549  -8.754   8.414  1.00 95.02           N
ATOM   4593  CA  THR A 302       4.551  -8.687   7.360  1.00 95.02           C
ATOM   4594  C   THR A 302       4.428  -7.256   6.832  1.00 95.02           C
ATOM   4595  O   THR A 302       4.179  -7.048   5.646  1.00 95.02           O
ATOM   4596  HA  THR A 302       4.887  -9.307   6.529  1.00 95.02           H
ATOM   4597  CB  THR A 302       3.239  -9.244   7.916  1.00 95.02           C
ATOM   4598  HB  THR A 302       2.450  -9.205   7.164  1.00 95.02           H
ATOM   4599  OG1 THR A 302       3.005  -8.475   9.092  1.00 95.02           O
ATOM   4600  HG1 THR A 302       3.399  -8.938   9.887  1.00 95.02           H
ATOM   4601  CG2 THR A 302       3.383 -10.678   8.430  1.00 95.02           C
ATOM   4602 1HG2 THR A 302       4.123 -10.705   9.229  1.00 95.02           H
ATOM   4603 2HG2 THR A 302       3.704 -11.326   7.614  1.00 95.02           H
ATOM   4604 3HG2 THR A 302       2.423 -11.025   8.813  1.00 95.02           H
ATOM   4605  HN  THR A 302       5.189  -8.957   9.325  1.00 95.02           H
ATOM   4606  N   GLN A 303       4.609  -6.307   7.739  1.00 94.12           N
ATOM   4607  CA  GLN A 303       4.605  -4.903   7.364  1.00 94.12           C
ATOM   4608  C   GLN A 303       5.712  -4.622   6.346  1.00 94.12           C
ATOM   4609  O   GLN A 303       5.502  -3.887   5.383  1.00 94.12           O
ATOM   4610  HA  GLN A 303       3.630  -4.728   6.909  1.00 94.12           H
ATOM   4611  CB  GLN A 303       4.752  -4.007   8.595  1.00 94.12           C
ATOM   4612 1HB  GLN A 303       3.952  -4.222   9.304  1.00 94.12           H
ATOM   4613 2HB  GLN A 303       5.692  -4.227   9.100  1.00 94.12           H
ATOM   4614  CG  GLN A 303       4.710  -2.528   8.205  1.00 94.12           C
ATOM   4615 1HG  GLN A 303       5.615  -2.268   7.654  1.00 94.12           H
ATOM   4616 2HG  GLN A 303       3.868  -2.348   7.537  1.00 94.12           H
ATOM   4617  CD  GLN A 303       4.587  -1.637   9.443  1.00 94.12           C
ATOM   4618  OE1 GLN A 303       5.529  -1.438  10.192  1.00 94.12           O
ATOM   4619  NE2 GLN A 303       3.376  -1.115   9.615  1.00 94.12           N
ATOM   4620 1HE2 GLN A 303       2.647  -1.318   8.962  1.00 94.12           H
ATOM   4621 2HE2 GLN A 303       3.196  -0.518  10.396  1.00 94.12           H
ATOM   4622  HN  GLN A 303       4.755  -6.484   8.712  1.00 94.12           H
ATOM   4623  N   THR A 304       6.866  -5.224   6.594  1.00 94.37           N
ATOM   4624  CA  THR A 304       8.026  -4.995   5.749  1.00 94.37           C
ATOM   4625  C   THR A 304       7.785  -5.560   4.348  1.00 94.37           C
ATOM   4626  O   THR A 304       8.167  -4.947   3.353  1.00 94.37           O
ATOM   4627  HA  THR A 304       8.165  -3.919   5.640  1.00 94.37           H
ATOM   4628  CB  THR A 304       9.246  -5.599   6.447  1.00 94.37           C
ATOM   4629  HB  THR A 304       9.161  -6.684   6.508  1.00 94.37           H
ATOM   4630  OG1 THR A 304       9.306  -4.915   7.695  1.00 94.37           O
ATOM   4631  HG1 THR A 304       8.916  -5.486   8.418  1.00 94.37           H
ATOM   4632  CG2 THR A 304      10.559  -5.228   5.755  1.00 94.37           C
ATOM   4633 1HG2 THR A 304      10.676  -4.145   5.754  1.00 94.37           H
ATOM   4634 2HG2 THR A 304      10.545  -5.594   4.728  1.00 94.37           H
ATOM   4635 3HG2 THR A 304      11.393  -5.683   6.290  1.00 94.37           H
ATOM   4636  HN  THR A 304       7.016  -5.855   7.355  1.00 94.37           H
ATOM   4637  N   ILE A 305       7.151  -6.724   4.315  1.00 94.80           N
ATOM   4638  CA  ILE A 305       6.822  -7.361   3.052  1.00 94.80           C
ATOM   4639  C   ILE A 305       5.876  -6.457   2.260  1.00 94.80           C
ATOM   4640  O   ILE A 305       6.003  -6.333   1.043  1.00 94.80           O
ATOM   4641  HA  ILE A 305       7.749  -7.468   2.489  1.00 94.80           H
ATOM   4642  CB  ILE A 305       6.272  -8.769   3.289  1.00 94.80           C
ATOM   4643  HB  ILE A 305       5.453  -8.700   4.005  1.00 94.80           H
ATOM   4644  CG1 ILE A 305       7.337  -9.677   3.909  1.00 94.80           C
ATOM   4645 1HG1 ILE A 305       8.103  -9.903   3.167  1.00 94.80           H
ATOM   4646 2HG1 ILE A 305       7.832  -9.155   4.728  1.00 94.80           H
ATOM   4647  CG2 ILE A 305       5.697  -9.358   2.000  1.00 94.80           C
ATOM   4648 1HG2 ILE A 305       4.888  -8.723   1.640  1.00 94.80           H
ATOM   4649 2HG2 ILE A 305       6.481  -9.412   1.244  1.00 94.80           H
ATOM   4650 3HG2 ILE A 305       5.313 -10.359   2.197  1.00 94.80           H
ATOM   4651  CD1 ILE A 305       6.717 -10.977   4.424  1.00 94.80           C
ATOM   4652 1HD1 ILE A 305       5.970 -10.747   5.183  1.00 94.80           H
ATOM   4653 2HD1 ILE A 305       6.245 -11.507   3.597  1.00 94.80           H
ATOM   4654 3HD1 ILE A 305       7.496 -11.603   4.859  1.00 94.80           H
ATOM   4655  HN  ILE A 305       6.864  -7.227   5.130  1.00 94.80           H
ATOM   4656  N   ALA A 306       4.948  -5.848   2.983  1.00 93.96           N
ATOM   4657  CA  ALA A 306       3.947  -5.001   2.357  1.00 93.96           C
ATOM   4658  C   ALA A 306       4.637  -3.801   1.705  1.00 93.96           C
ATOM   4659  O   ALA A 306       4.246  -3.370   0.621  1.00 93.96           O
ATOM   4660  HA  ALA A 306       3.451  -5.589   1.584  1.00 93.96           H
ATOM   4661  CB  ALA A 306       2.908  -4.581   3.399  1.00 93.96           C
ATOM   4662 1HB  ALA A 306       2.427  -5.468   3.810  1.00 93.96           H
ATOM   4663 2HB  ALA A 306       3.400  -4.030   4.200  1.00 93.96           H
ATOM   4664 3HB  ALA A 306       2.158  -3.945   2.929  1.00 93.96           H
ATOM   4665  HN  ALA A 306       4.873  -5.926   3.977  1.00 93.96           H
ATOM   4666  N   PHE A 307       5.650  -3.296   2.392  1.00 95.07           N
ATOM   4667  CA  PHE A 307       6.346  -2.105   1.934  1.00 95.07           C
ATOM   4668  C   PHE A 307       7.233  -2.418   0.728  1.00 95.07           C
ATOM   4669  O   PHE A 307       7.421  -1.572  -0.145  1.00 95.07           O
ATOM   4670  HA  PHE A 307       5.586  -1.378   1.646  1.00 95.07           H
ATOM   4671  CB  PHE A 307       7.227  -1.629   3.091  1.00 95.07           C
ATOM   4672 1HB  PHE A 307       7.799  -2.476   3.470  1.00 95.07           H
ATOM   4673 2HB  PHE A 307       7.946  -0.903   2.711  1.00 95.07           H
ATOM   4674  CG  PHE A 307       6.449  -0.999   4.248  1.00 95.07           C
ATOM   4675  CD1 PHE A 307       5.090  -1.040   4.256  1.00 95.07           C
ATOM   4676  HD1 PHE A 307       4.555  -1.523   3.438  1.00 95.07           H
ATOM   4677  CD2 PHE A 307       7.117  -0.396   5.268  1.00 95.07           C
ATOM   4678  HD2 PHE A 307       8.207  -0.363   5.261  1.00 95.07           H
ATOM   4679  CE1 PHE A 307       4.368  -0.455   5.329  1.00 95.07           C
ATOM   4680  HE1 PHE A 307       3.279  -0.488   5.336  1.00 95.07           H
ATOM   4681  CE2 PHE A 307       6.395   0.189   6.341  1.00 95.07           C
ATOM   4682  HE2 PHE A 307       6.931   0.672   7.159  1.00 95.07           H
ATOM   4683  CZ  PHE A 307       5.036   0.147   6.349  1.00 95.07           C
ATOM   4684  HZ  PHE A 307       4.482   0.597   7.174  1.00 95.07           H
ATOM   4685  HN  PHE A 307       5.997  -3.686   3.245  1.00 95.07           H
ATOM   4686  N   PHE A 308       7.755  -3.635   0.717  1.00 94.78           N
ATOM   4687  CA  PHE A 308       8.649  -4.057  -0.348  1.00 94.78           C
ATOM   4688  C   PHE A 308       7.939  -4.026  -1.704  1.00 94.78           C
ATOM   4689  O   PHE A 308       8.587  -3.933  -2.745  1.00 94.78           O
ATOM   4690  HA  PHE A 308       9.486  -3.360  -0.362  1.00 94.78           H
ATOM   4691  CB  PHE A 308       9.067  -5.496  -0.038  1.00 94.78           C
ATOM   4692 1HB  PHE A 308       9.448  -5.541   0.982  1.00 94.78           H
ATOM   4693 2HB  PHE A 308       8.185  -6.136  -0.077  1.00 94.78           H
ATOM   4694  CG  PHE A 308      10.127  -6.055  -0.989  1.00 94.78           C
ATOM   4695  CD1 PHE A 308       9.766  -6.908  -1.984  1.00 94.78           C
ATOM   4696  HD1 PHE A 308       8.722  -7.194  -2.105  1.00 94.78           H
ATOM   4697  CD2 PHE A 308      11.431  -5.698  -0.838  1.00 94.78           C
ATOM   4698  HD2 PHE A 308      11.720  -5.014  -0.040  1.00 94.78           H
ATOM   4699  CE1 PHE A 308      10.751  -7.427  -2.866  1.00 94.78           C
ATOM   4700  HE1 PHE A 308      10.462  -8.111  -3.664  1.00 94.78           H
ATOM   4701  CE2 PHE A 308      12.415  -6.216  -1.721  1.00 94.78           C
ATOM   4702  HE2 PHE A 308      13.460  -5.930  -1.600  1.00 94.78           H
ATOM   4703  CZ  PHE A 308      12.054  -7.070  -2.716  1.00 94.78           C
ATOM   4704  HZ  PHE A 308      12.810  -7.467  -3.393  1.00 94.78           H
ATOM   4705  HN  PHE A 308       7.577  -4.326   1.418  1.00 94.78           H
ATOM   4706  N   HIS A 309       6.618  -4.105  -1.646  1.00 93.07           N
ATOM   4707  CA  HIS A 309       5.817  -4.136  -2.858  1.00 93.07           C
ATOM   4708  C   HIS A 309       6.092  -2.880  -3.687  1.00 93.07           C
ATOM   4709  O   HIS A 309       6.135  -2.940  -4.915  1.00 93.07           O
ATOM   4710  HA  HIS A 309       6.137  -5.011  -3.422  1.00 93.07           H
ATOM   4711  CB  HIS A 309       4.334  -4.313  -2.524  1.00 93.07           C
ATOM   4712 1HB  HIS A 309       4.210  -5.226  -1.942  1.00 93.07           H
ATOM   4713 2HB  HIS A 309       4.013  -3.486  -1.892  1.00 93.07           H
ATOM   4714  CG  HIS A 309       3.436  -4.379  -3.736  1.00 93.07           C
ATOM   4715  ND1 HIS A 309       3.383  -5.482  -4.571  1.00 93.07           N
ATOM   4716  HD1 HIS A 309       3.915  -6.322  -4.465  1.00 93.07           H
ATOM   4717  CD2 HIS A 309       2.556  -3.470  -4.245  1.00 93.07           C
ATOM   4718  HD2 HIS A 309       2.348  -2.484  -3.829  1.00 93.07           H
ATOM   4719  CE1 HIS A 309       2.508  -5.236  -5.535  1.00 93.07           C
ATOM   4720  HE1 HIS A 309       2.243  -5.911  -6.348  1.00 93.07           H
ATOM   4721  NE2 HIS A 309       1.997  -3.988  -5.331  1.00 93.07           N
ATOM   4722  HN  HIS A 309       6.097  -4.147  -0.794  1.00 93.07           H
ATOM   4723  N   SER A 310       6.271  -1.772  -2.983  1.00 93.49           N
ATOM   4724  CA  SER A 310       6.284  -0.470  -3.628  1.00 93.49           C
ATOM   4725  C   SER A 310       7.535  -0.329  -4.498  1.00 93.49           C
ATOM   4726  O   SER A 310       7.649   0.615  -5.278  1.00 93.49           O
ATOM   4727  HA  SER A 310       5.385  -0.443  -4.243  1.00 93.49           H
ATOM   4728  CB  SER A 310       6.227   0.657  -2.594  1.00 93.49           C
ATOM   4729 1HB  SER A 310       7.070   0.564  -1.910  1.00 93.49           H
ATOM   4730 2HB  SER A 310       6.330   1.618  -3.099  1.00 93.49           H
ATOM   4731  OG  SER A 310       5.010   0.639  -1.852  1.00 93.49           O
ATOM   4732  HG  SER A 310       4.258   0.974  -2.420  1.00 93.49           H
ATOM   4733  HN  SER A 310       6.406  -1.754  -1.993  1.00 93.49           H
ATOM   4734  N   CYS A 311       8.441  -1.281  -4.334  1.00 94.14           N
ATOM   4735  CA  CYS A 311       9.658  -1.300  -5.127  1.00 94.14           C
ATOM   4736  C   CYS A 311       9.518  -2.386  -6.196  1.00 94.14           C
ATOM   4737  O   CYS A 311      10.393  -2.540  -7.047  1.00 94.14           O
ATOM   4738  HA  CYS A 311       9.749  -0.315  -5.585  1.00 94.14           H
ATOM   4739  CB  CYS A 311      10.898  -1.514  -4.256  1.00 94.14           C
ATOM   4740 1HB  CYS A 311      11.797  -1.281  -4.825  1.00 94.14           H
ATOM   4741 2HB  CYS A 311      10.875  -0.834  -3.404  1.00 94.14           H
ATOM   4742  SG  CYS A 311      10.960  -3.246  -3.670  1.00 94.14           S
ATOM   4743  HG  CYS A 311      12.160  -3.158  -3.104  1.00 94.14           H
ATOM   4744  HN  CYS A 311       8.354  -2.028  -3.675  1.00 94.14           H
ATOM   4745  N   LEU A 312       8.411  -3.109  -6.118  1.00 91.95           N
ATOM   4746  CA  LEU A 312       8.244  -4.310  -6.919  1.00 91.95           C
ATOM   4747  C   LEU A 312       7.656  -3.932  -8.280  1.00 91.95           C
ATOM   4748  O   LEU A 312       8.008  -4.525  -9.298  1.00 91.95           O
ATOM   4749  HA  LEU A 312       9.234  -4.738  -7.077  1.00 91.95           H
ATOM   4750  CB  LEU A 312       7.417  -5.349  -6.159  1.00 91.95           C
ATOM   4751 1HB  LEU A 312       6.560  -4.846  -5.712  1.00 91.95           H
ATOM   4752 2HB  LEU A 312       7.024  -6.068  -6.879  1.00 91.95           H
ATOM   4753  CG  LEU A 312       8.152  -6.119  -5.061  1.00 91.95           C
ATOM   4754  HG  LEU A 312       8.416  -5.417  -4.270  1.00 91.95           H
ATOM   4755  CD1 LEU A 312       7.247  -7.183  -4.437  1.00 91.95           C
ATOM   4756 1HD1 LEU A 312       6.370  -6.704  -4.001  1.00 91.95           H
ATOM   4757 2HD1 LEU A 312       6.931  -7.888  -5.206  1.00 91.95           H
ATOM   4758 3HD1 LEU A 312       7.795  -7.715  -3.659  1.00 91.95           H
ATOM   4759  CD2 LEU A 312       9.458  -6.716  -5.589  1.00 91.95           C
ATOM   4760 1HD2 LEU A 312       9.239  -7.400  -6.409  1.00 91.95           H
ATOM   4761 2HD2 LEU A 312      10.105  -5.915  -5.948  1.00 91.95           H
ATOM   4762 3HD2 LEU A 312       9.961  -7.258  -4.788  1.00 91.95           H
ATOM   4763  HN  LEU A 312       7.639  -2.888  -5.522  1.00 91.95           H
ATOM   4764  N   ASN A 313       6.771  -2.946  -8.253  1.00 88.16           N
ATOM   4765  CA  ASN A 313       5.949  -2.647  -9.413  1.00 88.16           C
ATOM   4766  C   ASN A 313       6.853  -2.334 -10.607  1.00 88.16           C
ATOM   4767  O   ASN A 313       6.684  -2.904 -11.684  1.00 88.16           O
ATOM   4768  HA  ASN A 313       5.343  -3.539  -9.572  1.00 88.16           H
ATOM   4769  CB  ASN A 313       5.061  -1.427  -9.160  1.00 88.16           C
ATOM   4770 1HB  ASN A 313       5.650  -0.634  -8.699  1.00 88.16           H
ATOM   4771 2HB  ASN A 313       4.691  -1.039 -10.109  1.00 88.16           H
ATOM   4772  CG  ASN A 313       3.881  -1.786  -8.254  1.00 88.16           C
ATOM   4773  OD1 ASN A 313       3.355  -2.886  -8.284  1.00 88.16           O
ATOM   4774  ND2 ASN A 313       3.498  -0.799  -7.449  1.00 88.16           N
ATOM   4775 1HD2 ASN A 313       3.973   0.080  -7.475  1.00 88.16           H
ATOM   4776 2HD2 ASN A 313       2.734  -0.936  -6.819  1.00 88.16           H
ATOM   4777  HN  ASN A 313       6.612  -2.358  -7.460  1.00 88.16           H
ATOM   4778  N   PRO A 314       7.825  -1.427 -10.440  1.00 87.89           N
ATOM   4779  CA  PRO A 314       8.709  -1.055 -11.547  1.00 87.89           C
ATOM   4780  C   PRO A 314       9.360  -2.265 -12.197  1.00 87.89           C
ATOM   4781  O   PRO A 314       9.487  -2.325 -13.419  1.00 87.89           O
ATOM   4782  HA  PRO A 314       8.134  -0.580 -12.342  1.00 87.89           H
ATOM   4783  CB  PRO A 314       9.743  -0.138 -10.892  1.00 87.89           C
ATOM   4784 1HB  PRO A 314      10.618  -0.695 -10.555  1.00 87.89           H
ATOM   4785 2HB  PRO A 314      10.100   0.624 -11.585  1.00 87.89           H
ATOM   4786  CG  PRO A 314       8.981   0.477  -9.724  1.00 87.89           C
ATOM   4787 1HG  PRO A 314       9.655   0.870  -8.963  1.00 87.89           H
ATOM   4788 2HG  PRO A 314       8.357   1.311 -10.042  1.00 87.89           H
ATOM   4789  CD  PRO A 314       8.155  -0.690  -9.207  1.00 87.89           C
ATOM   4790 1HD  PRO A 314       8.721  -1.309  -8.510  1.00 87.89           H
ATOM   4791 2HD  PRO A 314       7.265  -0.352  -8.678  1.00 87.89           H
ATOM   4792  N   VAL A 315       9.759  -3.207 -11.354  1.00 86.91           N
ATOM   4793  CA  VAL A 315      10.484  -4.374 -11.825  1.00 86.91           C
ATOM   4794  C   VAL A 315       9.575  -5.202 -12.736  1.00 86.91           C
ATOM   4795  O   VAL A 315      10.016  -5.703 -13.769  1.00 86.91           O
ATOM   4796  HA  VAL A 315      11.335  -4.020 -12.407  1.00 86.91           H
ATOM   4797  CB  VAL A 315      11.023  -5.171 -10.635  1.00 86.91           C
ATOM   4798  HB  VAL A 315      10.172  -5.510 -10.045  1.00 86.91           H
ATOM   4799  CG1 VAL A 315      11.791  -6.408 -11.106  1.00 86.91           C
ATOM   4800 1HG1 VAL A 315      11.126  -7.050 -11.684  1.00 86.91           H
ATOM   4801 2HG1 VAL A 315      12.630  -6.099 -11.729  1.00 86.91           H
ATOM   4802 3HG1 VAL A 315      12.163  -6.956 -10.240  1.00 86.91           H
ATOM   4803  CG2 VAL A 315      11.897  -4.292  -9.737  1.00 86.91           C
ATOM   4804 1HG2 VAL A 315      12.740  -3.910 -10.313  1.00 86.91           H
ATOM   4805 2HG2 VAL A 315      11.306  -3.457  -9.361  1.00 86.91           H
ATOM   4806 3HG2 VAL A 315      12.267  -4.883  -8.900  1.00 86.91           H
ATOM   4807  HN  VAL A 315       9.593  -3.182 -10.368  1.00 86.91           H
ATOM   4808  N   LEU A 316       8.323  -5.319 -12.320  1.00 85.95           N
ATOM   4809  CA  LEU A 316       7.360  -6.118 -13.059  1.00 85.95           C
ATOM   4810  C   LEU A 316       7.244  -5.577 -14.486  1.00 85.95           C
ATOM   4811  O   LEU A 316       7.146  -6.347 -15.439  1.00 85.95           O
ATOM   4812  HA  LEU A 316       7.748  -7.135 -13.107  1.00 85.95           H
ATOM   4813  CB  LEU A 316       6.026  -6.176 -12.312  1.00 85.95           C
ATOM   4814 1HB  LEU A 316       5.661  -5.157 -12.181  1.00 85.95           H
ATOM   4815 2HB  LEU A 316       5.303  -6.695 -12.942  1.00 85.95           H
ATOM   4816  CG  LEU A 316       6.053  -6.859 -10.944  1.00 85.95           C
ATOM   4817  HG  LEU A 316       6.717  -6.293 -10.292  1.00 85.95           H
ATOM   4818  CD1 LEU A 316       4.666  -6.846 -10.297  1.00 85.95           C
ATOM   4819 1HD1 LEU A 316       4.336  -5.816 -10.167  1.00 85.95           H
ATOM   4820 2HD1 LEU A 316       3.961  -7.375 -10.939  1.00 85.95           H
ATOM   4821 3HD1 LEU A 316       4.714  -7.338  -9.326  1.00 85.95           H
ATOM   4822  CD2 LEU A 316       6.623  -8.275 -11.049  1.00 85.95           C
ATOM   4823 1HD2 LEU A 316       6.004  -8.867 -11.723  1.00 85.95           H
ATOM   4824 2HD2 LEU A 316       7.641  -8.229 -11.437  1.00 85.95           H
ATOM   4825 3HD2 LEU A 316       6.630  -8.738 -10.062  1.00 85.95           H
ATOM   4826  HN  LEU A 316       7.964  -4.881 -11.496  1.00 85.95           H
ATOM   4827  N   TYR A 317       7.257  -4.256 -14.586  1.00 82.97           N
ATOM   4828  CA  TYR A 317       7.086  -3.601 -15.872  1.00 82.97           C
ATOM   4829  C   TYR A 317       8.275  -3.881 -16.793  1.00 82.97           C
ATOM   4830  O   TYR A 317       8.104  -4.058 -17.998  1.00 82.97           O
ATOM   4831  HA  TYR A 317       6.180  -3.996 -16.332  1.00 82.97           H
ATOM   4832  CB  TYR A 317       7.026  -2.101 -15.577  1.00 82.97           C
ATOM   4833 1HB  TYR A 317       7.972  -1.790 -15.134  1.00 82.97           H
ATOM   4834 2HB  TYR A 317       6.922  -1.560 -16.518  1.00 82.97           H
ATOM   4835  CG  TYR A 317       5.884  -1.696 -14.643  1.00 82.97           C
ATOM   4836  CD1 TYR A 317       4.746  -2.472 -14.568  1.00 82.97           C
ATOM   4837  HD1 TYR A 317       4.660  -3.374 -15.174  1.00 82.97           H
ATOM   4838  CD2 TYR A 317       5.993  -0.554 -13.876  1.00 82.97           C
ATOM   4839  HD2 TYR A 317       6.893   0.059 -13.935  1.00 82.97           H
ATOM   4840  CE1 TYR A 317       3.671  -2.090 -13.688  1.00 82.97           C
ATOM   4841  HE1 TYR A 317       2.766  -2.694 -13.619  1.00 82.97           H
ATOM   4842  CE2 TYR A 317       4.919  -0.172 -12.996  1.00 82.97           C
ATOM   4843  HE2 TYR A 317       4.992   0.727 -12.385  1.00 82.97           H
ATOM   4844  CZ  TYR A 317       3.811  -0.959 -12.946  1.00 82.97           C
ATOM   4845  OH  TYR A 317       2.796  -0.599 -12.116  1.00 82.97           O
ATOM   4846  HH  TYR A 317       2.139  -1.348 -12.034  1.00 82.97           H
ATOM   4847  HN  TYR A 317       7.382  -3.637 -13.811  1.00 82.97           H
ATOM   4848  N   VAL A 318       9.455  -3.913 -16.190  1.00 78.65           N
ATOM   4849  CA  VAL A 318      10.675  -4.144 -16.944  1.00 78.65           C
ATOM   4850  C   VAL A 318      10.615  -5.529 -17.591  1.00 78.65           C
ATOM   4851  O   VAL A 318      10.836  -5.667 -18.793  1.00 78.65           O
ATOM   4852  HA  VAL A 318      10.723  -3.391 -17.731  1.00 78.65           H
ATOM   4853  CB  VAL A 318      11.894  -3.960 -16.037  1.00 78.65           C
ATOM   4854  HB  VAL A 318      11.764  -4.604 -15.167  1.00 78.65           H
ATOM   4855  CG1 VAL A 318      13.178  -4.387 -16.750  1.00 78.65           C
ATOM   4856 1HG1 VAL A 318      13.105  -5.438 -17.030  1.00 78.65           H
ATOM   4857 2HG1 VAL A 318      13.314  -3.782 -17.646  1.00 78.65           H
ATOM   4858 3HG1 VAL A 318      14.028  -4.246 -16.083  1.00 78.65           H
ATOM   4859  CG2 VAL A 318      11.996  -2.516 -15.542  1.00 78.65           C
ATOM   4860 1HG2 VAL A 318      12.091  -1.845 -16.396  1.00 78.65           H
ATOM   4861 2HG2 VAL A 318      11.099  -2.260 -14.978  1.00 78.65           H
ATOM   4862 3HG2 VAL A 318      12.870  -2.413 -14.900  1.00 78.65           H
ATOM   4863  HN  VAL A 318       9.584  -3.784 -15.206  1.00 78.65           H
ATOM   4864  N   PHE A 319      10.315  -6.520 -16.764  1.00 77.57           N
ATOM   4865  CA  PHE A 319      10.450  -7.907 -17.179  1.00 77.57           C
ATOM   4866  C   PHE A 319       9.232  -8.358 -17.987  1.00 77.57           C
ATOM   4867  O   PHE A 319       9.367  -9.100 -18.959  1.00 77.57           O
ATOM   4868  HA  PHE A 319      11.342  -7.973 -17.801  1.00 77.57           H
ATOM   4869  CB  PHE A 319      10.541  -8.748 -15.904  1.00 77.57           C
ATOM   4870 1HB  PHE A 319       9.788  -8.400 -15.197  1.00 77.57           H
ATOM   4871 2HB  PHE A 319      10.298  -9.783 -16.145  1.00 77.57           H
ATOM   4872  CG  PHE A 319      11.913  -8.705 -15.227  1.00 77.57           C
ATOM   4873  CD1 PHE A 319      12.995  -9.243 -15.851  1.00 77.57           C
ATOM   4874  HD1 PHE A 319      12.886  -9.703 -16.833  1.00 77.57           H
ATOM   4875  CD2 PHE A 319      12.049  -8.131 -14.002  1.00 77.57           C
ATOM   4876  HD2 PHE A 319      11.181  -7.700 -13.502  1.00 77.57           H
ATOM   4877  CE1 PHE A 319      14.268  -9.204 -15.223  1.00 77.57           C
ATOM   4878  HE1 PHE A 319      15.136  -9.634 -15.722  1.00 77.57           H
ATOM   4879  CE2 PHE A 319      13.322  -8.091 -13.374  1.00 77.57           C
ATOM   4880  HE2 PHE A 319      13.432  -7.631 -12.392  1.00 77.57           H
ATOM   4881  CZ  PHE A 319      14.405  -8.629 -13.998  1.00 77.57           C
ATOM   4882  HZ  PHE A 319      15.382  -8.598 -13.516  1.00 77.57           H
ATOM   4883  HN  PHE A 319       9.987  -6.389 -15.829  1.00 77.57           H
ATOM   4884  N   VAL A 320       8.069  -7.891 -17.556  1.00 78.82           N
ATOM   4885  CA  VAL A 320       6.815  -8.415 -18.070  1.00 78.82           C
ATOM   4886  C   VAL A 320       6.274  -7.468 -19.143  1.00 78.82           C
ATOM   4887  O   VAL A 320       5.615  -7.904 -20.086  1.00 78.82           O
ATOM   4888  HA  VAL A 320       7.025  -9.381 -18.528  1.00 78.82           H
ATOM   4889  CB  VAL A 320       5.831  -8.640 -16.920  1.00 78.82           C
ATOM   4890  HB  VAL A 320       5.460  -7.666 -16.601  1.00 78.82           H
ATOM   4891  CG1 VAL A 320       4.633  -9.472 -17.379  1.00 78.82           C
ATOM   4892 1HG1 VAL A 320       4.115  -8.951 -18.184  1.00 78.82           H
ATOM   4893 2HG1 VAL A 320       4.979 -10.442 -17.737  1.00 78.82           H
ATOM   4894 3HG1 VAL A 320       3.949  -9.617 -16.542  1.00 78.82           H
ATOM   4895  CG2 VAL A 320       6.527  -9.292 -15.723  1.00 78.82           C
ATOM   4896 1HG2 VAL A 320       6.939 -10.256 -16.024  1.00 78.82           H
ATOM   4897 2HG2 VAL A 320       7.331  -8.646 -15.373  1.00 78.82           H
ATOM   4898 3HG2 VAL A 320       5.805  -9.441 -14.920  1.00 78.82           H
ATOM   4899  HN  VAL A 320       7.976  -7.170 -16.869  1.00 78.82           H
ATOM   4900  N   GLY A 321       6.571  -6.189 -18.964  1.00 79.21           N
ATOM   4901  CA  GLY A 321       6.016  -5.163 -19.829  1.00 79.21           C
ATOM   4902  C   GLY A 321       6.801  -5.066 -21.139  1.00 79.21           C
ATOM   4903  O   GLY A 321       7.853  -4.430 -21.190  1.00 79.21           O
ATOM   4904 1HA  GLY A 321       4.971  -5.389 -20.044  1.00 79.21           H
ATOM   4905 2HA  GLY A 321       6.035  -4.201 -19.317  1.00 79.21           H
ATOM   4906  HN  GLY A 321       7.179  -5.852 -18.244  1.00 79.21           H
ATOM   4907  N   GLU A 322       6.261  -5.707 -22.165  1.00 79.20           N
ATOM   4908  CA  GLU A 322       6.818  -5.585 -23.501  1.00 79.20           C
ATOM   4909  C   GLU A 322       6.774  -4.128 -23.964  1.00 79.20           C
ATOM   4910  O   GLU A 322       7.736  -3.627 -24.545  1.00 79.20           O
ATOM   4911  HA  GLU A 322       7.854  -5.914 -23.414  1.00 79.20           H
ATOM   4912  CB  GLU A 322       6.084  -6.496 -24.487  1.00 79.20           C
ATOM   4913 1HB  GLU A 322       5.031  -6.219 -24.529  1.00 79.20           H
ATOM   4914 2HB  GLU A 322       6.578  -6.461 -25.457  1.00 79.20           H
ATOM   4915  CG  GLU A 322       6.137  -7.955 -24.029  1.00 79.20           C
ATOM   4916 1HG  GLU A 322       7.094  -8.154 -23.545  1.00 79.20           H
ATOM   4917 2HG  GLU A 322       5.361  -8.135 -23.285  1.00 79.20           H
ATOM   4918  CD  GLU A 322       5.951  -8.908 -25.211  1.00 79.20           C
ATOM   4919  OE1 GLU A 322       6.695  -9.911 -25.255  1.00 79.20           O
ATOM   4920  OE2 GLU A 322       5.067  -8.612 -26.044  1.00 79.20           O
ATOM   4921  HN  GLU A 322       5.458  -6.299 -22.094  1.00 79.20           H
ATOM   4922  N   ARG A 323       5.647  -3.487 -23.689  1.00 81.94           N
ATOM   4923  CA  ARG A 323       5.454  -2.105 -24.094  1.00 81.94           C
ATOM   4924  C   ARG A 323       6.482  -1.203 -23.408  1.00 81.94           C
ATOM   4925  O   ARG A 323       7.046  -0.309 -24.037  1.00 81.94           O
ATOM   4926  HA  ARG A 323       5.595  -2.109 -25.175  1.00 81.94           H
ATOM   4927  CB  ARG A 323       4.046  -1.620 -23.744  1.00 81.94           C
ATOM   4928 1HB  ARG A 323       3.327  -2.418 -23.927  1.00 81.94           H
ATOM   4929 2HB  ARG A 323       3.993  -1.380 -22.682  1.00 81.94           H
ATOM   4930  CG  ARG A 323       3.669  -0.388 -24.570  1.00 81.94           C
ATOM   4931 1HG  ARG A 323       4.376   0.417 -24.372  1.00 81.94           H
ATOM   4932 2HG  ARG A 323       3.742  -0.622 -25.632  1.00 81.94           H
ATOM   4933  CD  ARG A 323       2.250   0.079 -24.241  1.00 81.94           C
ATOM   4934 1HD  ARG A 323       1.583  -0.780 -24.169  1.00 81.94           H
ATOM   4935 2HD  ARG A 323       2.237   0.575 -23.271  1.00 81.94           H
ATOM   4936  NE  ARG A 323       1.767   1.007 -25.289  1.00 81.94           N
ATOM   4937  HE  ARG A 323       2.331   1.126 -26.106  1.00 81.94           H
ATOM   4938  CZ  ARG A 323       0.621   1.697 -25.211  1.00 81.94           C
ATOM   4939  NH1 ARG A 323      -0.174   1.576 -24.139  1.00 81.94           N
ATOM   4940 1HH1 ARG A 323       0.086   0.967 -23.390  1.00 81.94           H
ATOM   4941 2HH1 ARG A 323      -1.028   2.095 -24.089  1.00 81.94           H
ATOM   4942  NH2 ARG A 323       0.282   2.510 -26.221  1.00 81.94           N
ATOM   4943 1HH2 ARG A 323      -0.569   3.032 -26.179  1.00 81.94           H
ATOM   4944 2HH2 ARG A 323       0.881   2.594 -27.017  1.00 81.94           H
ATOM   4945  HN  ARG A 323       4.876  -3.896 -23.201  1.00 81.94           H
ATOM   4946  N   PHE A 324       6.694  -1.468 -22.127  1.00 84.69           N
ATOM   4947  CA  PHE A 324       7.588  -0.645 -21.330  1.00 84.69           C
ATOM   4948  C   PHE A 324       9.032  -0.775 -21.817  1.00 84.69           C
ATOM   4949  O   PHE A 324       9.746   0.221 -21.928  1.00 84.69           O
ATOM   4950  HA  PHE A 324       7.260   0.389 -21.441  1.00 84.69           H
ATOM   4951  CB  PHE A 324       7.499  -1.154 -19.890  1.00 84.69           C
ATOM   4952 1HB  PHE A 324       6.450  -1.212 -19.600  1.00 84.69           H
ATOM   4953 2HB  PHE A 324       7.898  -2.167 -19.849  1.00 84.69           H
ATOM   4954  CG  PHE A 324       8.247  -0.285 -18.876  1.00 84.69           C
ATOM   4955  CD1 PHE A 324       9.502  -0.628 -18.482  1.00 84.69           C
ATOM   4956  HD1 PHE A 324       9.976  -1.522 -18.889  1.00 84.69           H
ATOM   4957  CD2 PHE A 324       7.655   0.830 -18.369  1.00 84.69           C
ATOM   4958  HD2 PHE A 324       6.649   1.104 -18.685  1.00 84.69           H
ATOM   4959  CE1 PHE A 324      10.196   0.178 -17.541  1.00 84.69           C
ATOM   4960  HE1 PHE A 324      11.202  -0.097 -17.225  1.00 84.69           H
ATOM   4961  CE2 PHE A 324       8.349   1.636 -17.429  1.00 84.69           C
ATOM   4962  HE2 PHE A 324       7.875   2.529 -17.022  1.00 84.69           H
ATOM   4963  CZ  PHE A 324       9.605   1.293 -17.034  1.00 84.69           C
ATOM   4964  HZ  PHE A 324      10.137   1.912 -16.312  1.00 84.69           H
ATOM   4965  HN  PHE A 324       6.268  -2.227 -21.636  1.00 84.69           H
ATOM   4966  N   ARG A 325       9.420  -2.011 -22.095  1.00 85.21           N
ATOM   4967  CA  ARG A 325      10.762  -2.282 -22.582  1.00 85.21           C
ATOM   4968  C   ARG A 325      11.031  -1.495 -23.866  1.00 85.21           C
ATOM   4969  O   ARG A 325      12.120  -0.954 -24.050  1.00 85.21           O
ATOM   4970  HA  ARG A 325      11.422  -1.957 -21.777  1.00 85.21           H
ATOM   4971  CB  ARG A 325      10.957  -3.775 -22.857  1.00 85.21           C
ATOM   4972 1HB  ARG A 325      10.082  -4.171 -23.372  1.00 85.21           H
ATOM   4973 2HB  ARG A 325      11.809  -3.918 -23.521  1.00 85.21           H
ATOM   4974  CG  ARG A 325      11.183  -4.547 -21.556  1.00 85.21           C
ATOM   4975 1HG  ARG A 325      11.979  -4.075 -20.981  1.00 85.21           H
ATOM   4976 2HG  ARG A 325      10.282  -4.507 -20.944  1.00 85.21           H
ATOM   4977  CD  ARG A 325      11.548  -6.006 -21.840  1.00 85.21           C
ATOM   4978 1HD  ARG A 325      12.249  -6.058 -22.674  1.00 85.21           H
ATOM   4979 2HD  ARG A 325      12.050  -6.439 -20.975  1.00 85.21           H
ATOM   4980  NE  ARG A 325      10.328  -6.781 -22.157  1.00 85.21           N
ATOM   4981  HE  ARG A 325       9.446  -6.315 -22.088  1.00 85.21           H
ATOM   4982  CZ  ARG A 325      10.331  -8.068 -22.529  1.00 85.21           C
ATOM   4983  NH1 ARG A 325      11.484  -8.742 -22.638  1.00 85.21           N
ATOM   4984 1HH1 ARG A 325      12.351  -8.284 -22.440  1.00 85.21           H
ATOM   4985 2HH1 ARG A 325      11.478  -9.702 -22.916  1.00 85.21           H
ATOM   4986  NH2 ARG A 325       9.164  -8.671 -22.792  1.00 85.21           N
ATOM   4987 1HH2 ARG A 325       9.149  -9.631 -23.072  1.00 85.21           H
ATOM   4988 2HH2 ARG A 325       8.307  -8.161 -22.709  1.00 85.21           H
ATOM   4989  HN  ARG A 325       8.837  -2.817 -21.993  1.00 85.21           H
ATOM   4990  N   ARG A 326      10.019  -1.455 -24.720  1.00 85.29           N
ATOM   4991  CA  ARG A 326      10.124  -0.724 -25.971  1.00 85.29           C
ATOM   4992  C   ARG A 326      10.303   0.771 -25.699  1.00 85.29           C
ATOM   4993  O   ARG A 326      11.168   1.414 -26.292  1.00 85.29           O
ATOM   4994  HA  ARG A 326      11.001  -1.141 -26.465  1.00 85.29           H
ATOM   4995  CB  ARG A 326       8.879  -0.932 -26.837  1.00 85.29           C
ATOM   4996 1HB  ARG A 326       7.984  -0.781 -26.234  1.00 85.29           H
ATOM   4997 2HB  ARG A 326       8.857  -0.188 -27.633  1.00 85.29           H
ATOM   4998  CG  ARG A 326       8.862  -2.336 -27.444  1.00 85.29           C
ATOM   4999 1HG  ARG A 326       9.760  -2.488 -28.044  1.00 85.29           H
ATOM   5000 2HG  ARG A 326       8.881  -3.081 -26.648  1.00 85.29           H
ATOM   5001  CD  ARG A 326       7.620  -2.542 -28.314  1.00 85.29           C
ATOM   5002 1HD  ARG A 326       6.753  -2.086 -27.837  1.00 85.29           H
ATOM   5003 2HD  ARG A 326       7.753  -2.047 -29.276  1.00 85.29           H
ATOM   5004  NE  ARG A 326       7.381  -3.988 -28.519  1.00 85.29           N
ATOM   5005  HE  ARG A 326       7.406  -4.586 -27.718  1.00 85.29           H
ATOM   5006  CZ  ARG A 326       7.131  -4.546 -29.712  1.00 85.29           C
ATOM   5007  NH1 ARG A 326       7.085  -3.793 -30.819  1.00 85.29           N
ATOM   5008 1HH1 ARG A 326       7.237  -2.807 -30.759  1.00 85.29           H
ATOM   5009 2HH1 ARG A 326       6.899  -4.217 -31.705  1.00 85.29           H
ATOM   5010  NH2 ARG A 326       6.929  -5.869 -29.780  1.00 85.29           N
ATOM   5011 1HH2 ARG A 326       6.742  -6.301 -30.662  1.00 85.29           H
ATOM   5012 2HH2 ARG A 326       6.965  -6.424 -28.949  1.00 85.29           H
ATOM   5013  HN  ARG A 326       9.141  -1.911 -24.569  1.00 85.29           H
ATOM   5014  N   ASP A 327       9.472   1.280 -24.802  1.00 87.30           N
ATOM   5015  CA  ASP A 327       9.474   2.702 -24.502  1.00 87.30           C
ATOM   5016  C   ASP A 327      10.793   3.073 -23.819  1.00 87.30           C
ATOM   5017  O   ASP A 327      11.356   4.134 -24.083  1.00 87.30           O
ATOM   5018  HA  ASP A 327       9.350   3.198 -25.464  1.00 87.30           H
ATOM   5019  CB  ASP A 327       8.331   3.066 -23.552  1.00 87.30           C
ATOM   5020 1HB  ASP A 327       8.402   2.466 -22.645  1.00 87.30           H
ATOM   5021 2HB  ASP A 327       8.423   4.110 -23.251  1.00 87.30           H
ATOM   5022  CG  ASP A 327       6.972   2.839 -24.217  1.00 87.30           C
ATOM   5023  OD1 ASP A 327       6.920   2.965 -25.460  1.00 87.30           O
ATOM   5024  OD2 ASP A 327       6.016   2.543 -23.468  1.00 87.30           O
ATOM   5025  HN  ASP A 327       8.807   0.740 -24.285  1.00 87.30           H
ATOM   5026  N   LEU A 328      11.246   2.177 -22.954  1.00 86.18           N
ATOM   5027  CA  LEU A 328      12.481   2.403 -22.222  1.00 86.18           C
ATOM   5028  C   LEU A 328      13.633   2.577 -23.214  1.00 86.18           C
ATOM   5029  O   LEU A 328      14.389   3.544 -23.130  1.00 86.18           O
ATOM   5030  HA  LEU A 328      12.364   3.331 -21.663  1.00 86.18           H
ATOM   5031  CB  LEU A 328      12.711   1.286 -21.203  1.00 86.18           C
ATOM   5032 1HB  LEU A 328      11.886   1.295 -20.490  1.00 86.18           H
ATOM   5033 2HB  LEU A 328      12.670   0.330 -21.725  1.00 86.18           H
ATOM   5034  CG  LEU A 328      14.025   1.351 -20.420  1.00 86.18           C
ATOM   5035  HG  LEU A 328      14.847   1.365 -21.135  1.00 86.18           H
ATOM   5036  CD1 LEU A 328      14.113   2.643 -19.605  1.00 86.18           C
ATOM   5037 1HD1 LEU A 328      14.062   3.501 -20.275  1.00 86.18           H
ATOM   5038 2HD1 LEU A 328      13.283   2.684 -18.899  1.00 86.18           H
ATOM   5039 3HD1 LEU A 328      15.056   2.664 -19.058  1.00 86.18           H
ATOM   5040  CD2 LEU A 328      14.206   0.108 -19.547  1.00 86.18           C
ATOM   5041 1HD2 LEU A 328      13.380   0.038 -18.839  1.00 86.18           H
ATOM   5042 2HD2 LEU A 328      14.219  -0.780 -20.179  1.00 86.18           H
ATOM   5043 3HD2 LEU A 328      15.147   0.181 -19.002  1.00 86.18           H
ATOM   5044  HN  LEU A 328      10.787   1.313 -22.751  1.00 86.18           H
ATOM   5045  N   VAL A 329      13.730   1.626 -24.132  1.00 85.97           N
ATOM   5046  CA  VAL A 329      14.832   1.609 -25.079  1.00 85.97           C
ATOM   5047  C   VAL A 329      14.737   2.838 -25.986  1.00 85.97           C
ATOM   5048  O   VAL A 329      15.756   3.405 -26.378  1.00 85.97           O
ATOM   5049  HA  VAL A 329      15.758   1.667 -24.507  1.00 85.97           H
ATOM   5050  CB  VAL A 329      14.835   0.291 -25.855  1.00 85.97           C
ATOM   5051  HB  VAL A 329      13.845   0.156 -26.290  1.00 85.97           H
ATOM   5052  CG1 VAL A 329      15.849   0.332 -27.001  1.00 85.97           C
ATOM   5053 1HG1 VAL A 329      15.591   1.140 -27.685  1.00 85.97           H
ATOM   5054 2HG1 VAL A 329      16.847   0.502 -26.597  1.00 85.97           H
ATOM   5055 3HG1 VAL A 329      15.830  -0.617 -27.536  1.00 85.97           H
ATOM   5056  CG2 VAL A 329      15.106  -0.893 -24.925  1.00 85.97           C
ATOM   5057 1HG2 VAL A 329      16.079  -0.765 -24.449  1.00 85.97           H
ATOM   5058 2HG2 VAL A 329      14.331  -0.939 -24.160  1.00 85.97           H
ATOM   5059 3HG2 VAL A 329      15.103  -1.817 -25.502  1.00 85.97           H
ATOM   5060  HN  VAL A 329      13.075   0.877 -24.233  1.00 85.97           H
ATOM   5061  N   LYS A 330      13.504   3.212 -26.294  1.00 85.25           N
[truncated: 117,320 more chars]
