# Supplementary material for: Noncanonical roles of chemokine regions in CCR9 activation revealed by structural modeling and mutational mapping
Source: Nat Commun. 2025 Aug 18;16:7695. doi: 10.1038/s41467-025-62321-9 (PMC12361432; doi:10.1038/s41467-025-62321-9)
Supplement: Supplementary file 4 — Supplementary Data 2 [file 41467_2025_62321_MOESM4_ESM.zip › CCR9_CCL25_rnk100.pdb]

SSBOND   1 CYS A   38    CYS A  289 
SSBOND   2 CYS A  119    CYS A  198 
SSBOND   3 CYS B    7    CYS B   35 
SSBOND   4 CYS B    8    CYS B   52 
ATOM      1  N   GLU A  20       0.651  -5.659  61.267  1.00 39.82           N
ATOM      2  CA  GLU A  20       0.003  -5.499  59.977  1.00 39.82           C
ATOM      3  C   GLU A  20       1.044  -5.504  58.855  1.00 39.82           C
ATOM      4  O   GLU A  20       0.699  -5.649  57.684  1.00 39.82           O
ATOM      5  HA  GLU A  20      -0.655  -6.361  59.874  1.00 39.82           H
ATOM      6  CB  GLU A  20      -0.836  -4.220  59.940  1.00 39.82           C
ATOM      7 1HB  GLU A  20      -0.420  -3.488  60.632  1.00 39.82           H
ATOM      8 2HB  GLU A  20      -0.904  -3.855  58.915  1.00 39.82           H
ATOM      9  CG  GLU A  20      -2.271  -4.492  60.396  1.00 39.82           C
ATOM     10 1HG  GLU A  20      -2.621  -5.431  59.967  1.00 39.82           H
ATOM     11 2HG  GLU A  20      -2.296  -4.609  61.480  1.00 39.82           H
ATOM     12  CD  GLU A  20      -3.204  -3.355  59.979  1.00 39.82           C
ATOM     13  OE1 GLU A  20      -4.433  -3.562  60.082  1.00 39.82           O
ATOM     14  OE2 GLU A  20      -2.669  -2.303  59.566  1.00 39.82           O
ATOM     15  HN  GLU A  20       1.649  -5.726  61.234  1.00 39.82           H
ATOM     16  N   SER A  21       2.297  -5.344  59.254  1.00 43.44           N
ATOM     17  CA  SER A  21       3.387  -5.290  58.294  1.00 43.44           C
ATOM     18  C   SER A  21       3.629  -6.679  57.700  1.00 43.44           C
ATOM     19  O   SER A  21       3.993  -6.803  56.531  1.00 43.44           O
ATOM     20  HA  SER A  21       3.057  -4.596  57.522  1.00 43.44           H
ATOM     21  CB  SER A  21       4.667  -4.760  58.943  1.00 43.44           C
ATOM     22 1HB  SER A  21       5.338  -4.386  58.170  1.00 43.44           H
ATOM     23 2HB  SER A  21       4.424  -3.916  59.589  1.00 43.44           H
ATOM     24  OG  SER A  21       5.334  -5.763  59.705  1.00 43.44           O
ATOM     25  HG  SER A  21       6.176  -5.391  60.097  1.00 43.44           H
ATOM     26  HN  SER A  21       2.572  -5.252  60.211  1.00 43.44           H
ATOM     27  N   THR A  22       3.418  -7.689  58.531  1.00 45.94           N
ATOM     28  CA  THR A  22       3.820  -9.041  58.183  1.00 45.94           C
ATOM     29  C   THR A  22       2.889  -9.616  57.113  1.00 45.94           C
ATOM     30  O   THR A  22       3.342 -10.019  56.043  1.00 45.94           O
ATOM     31  HA  THR A  22       4.819  -9.002  57.750  1.00 45.94           H
ATOM     32  CB  THR A  22       3.852  -9.870  59.469  1.00 45.94           C
ATOM     33  HB  THR A  22       2.894 -10.363  59.638  1.00 45.94           H
ATOM     34  OG1 THR A  22       4.251  -8.940  60.472  1.00 45.94           O
ATOM     35  HG1 THR A  22       4.106  -9.333  61.380  1.00 45.94           H
ATOM     36  CG2 THR A  22       4.969 -10.915  59.464  1.00 45.94           C
ATOM     37 1HG2 THR A  22       5.933 -10.416  59.363  1.00 45.94           H
ATOM     38 2HG2 THR A  22       4.824 -11.598  58.628  1.00 45.94           H
ATOM     39 3HG2 THR A  22       4.947 -11.475  60.399  1.00 45.94           H
ATOM     40  HN  THR A  22       2.981  -7.595  59.426  1.00 45.94           H
ATOM     41  N   SER A  23       1.605  -9.635  57.439  1.00 46.70           N
ATOM     42  CA  SER A  23       0.608 -10.163  56.524  1.00 46.70           C
ATOM     43  C   SER A  23       0.597  -9.343  55.232  1.00 46.70           C
ATOM     44  O   SER A  23       0.468  -9.898  54.142  1.00 46.70           O
ATOM     45  HA  SER A  23       0.916 -11.189  56.323  1.00 46.70           H
ATOM     46  CB  SER A  23      -0.782 -10.164  57.163  1.00 46.70           C
ATOM     47 1HB  SER A  23      -1.516 -10.509  56.435  1.00 46.70           H
ATOM     48 2HB  SER A  23      -0.799 -10.870  57.993  1.00 46.70           H
ATOM     49  OG  SER A  23      -1.154  -8.871  57.634  1.00 46.70           O
ATOM     50  HG  SER A  23      -2.067  -8.904  58.039  1.00 46.70           H
ATOM     51  HN  SER A  23       1.244  -9.298  58.309  1.00 46.70           H
ATOM     52  N   SER A  24       0.736  -8.036  55.397  1.00 49.96           N
ATOM     53  CA  SER A  24       0.719  -7.132  54.260  1.00 49.96           C
ATOM     54  C   SER A  24       1.978  -7.332  53.414  1.00 49.96           C
ATOM     55  O   SER A  24       1.998  -6.988  52.233  1.00 49.96           O
ATOM     56  HA  SER A  24      -0.171  -7.401  53.691  1.00 49.96           H
ATOM     57  CB  SER A  24       0.611  -5.675  54.715  1.00 49.96           C
ATOM     58 1HB  SER A  24       0.451  -5.035  53.848  1.00 49.96           H
ATOM     59 2HB  SER A  24      -0.260  -5.561  55.361  1.00 49.96           H
ATOM     60  OG  SER A  24       1.778  -5.246  55.412  1.00 49.96           O
ATOM     61  HG  SER A  24       1.526  -4.887  56.311  1.00 49.96           H
ATOM     62  HN  SER A  24       0.857  -7.594  56.286  1.00 49.96           H
ATOM     63  N   MET A  25       2.998  -7.887  54.051  1.00 50.58           N
ATOM     64  CA  MET A  25       4.222  -8.232  53.347  1.00 50.58           C
ATOM     65  C   MET A  25       4.088  -9.584  52.644  1.00 50.58           C
ATOM     66  O   MET A  25       4.579  -9.760  51.530  1.00 50.58           O
ATOM     67  HA  MET A  25       4.368  -7.443  52.609  1.00 50.58           H
ATOM     68  CB  MET A  25       5.384  -8.286  54.340  1.00 50.58           C
ATOM     69 1HB  MET A  25       5.320  -7.441  55.027  1.00 50.58           H
ATOM     70 2HB  MET A  25       5.312  -9.192  54.942  1.00 50.58           H
ATOM     71  CG  MET A  25       6.730  -8.257  53.612  1.00 50.58           C
ATOM     72 1HG  MET A  25       7.528  -8.549  54.294  1.00 50.58           H
ATOM     73 2HG  MET A  25       6.727  -8.980  52.796  1.00 50.58           H
ATOM     74  SD  MET A  25       7.043  -6.620  52.973  1.00 50.58           S
ATOM     75  CE  MET A  25       8.039  -5.955  54.297  1.00 50.58           C
ATOM     76 1HE  MET A  25       7.466  -5.967  55.224  1.00 50.58           H
ATOM     77 2HE  MET A  25       8.936  -6.563  54.417  1.00 50.58           H
ATOM     78 3HE  MET A  25       8.324  -4.931  54.059  1.00 50.58           H
ATOM     79  HN  MET A  25       2.998  -8.100  55.028  1.00 50.58           H
ATOM     80  N   GLU A  26       3.419 -10.504  53.323  1.00 51.06           N
ATOM     81  CA  GLU A  26       3.200 -11.830  52.771  1.00 51.06           C
ATOM     82  C   GLU A  26       2.294 -11.749  51.540  1.00 51.06           C
ATOM     83  O   GLU A  26       2.590 -12.348  50.507  1.00 51.06           O
ATOM     84  HA  GLU A  26       4.187 -12.190  52.480  1.00 51.06           H
ATOM     85  CB  GLU A  26       2.612 -12.772  53.823  1.00 51.06           C
ATOM     86 1HB  GLU A  26       1.886 -12.235  54.433  1.00 51.06           H
ATOM     87 2HB  GLU A  26       2.197 -13.654  53.335  1.00 51.06           H
ATOM     88  CG  GLU A  26       3.699 -13.278  54.775  1.00 51.06           C
ATOM     89 1HG  GLU A  26       4.528 -13.690  54.199  1.00 51.06           H
ATOM     90 2HG  GLU A  26       4.096 -12.444  55.354  1.00 51.06           H
ATOM     91  CD  GLU A  26       3.146 -14.346  55.720  1.00 51.06           C
ATOM     92  OE1 GLU A  26       3.964 -15.165  56.191  1.00 51.06           O
ATOM     93  OE2 GLU A  26       1.918 -14.319  55.951  1.00 51.06           O
ATOM     94  HN  GLU A  26       3.032 -10.356  54.233  1.00 51.06           H
ATOM     95  N   ASP A  27       1.209 -11.004  51.692  1.00 51.40           N
ATOM     96  CA  ASP A  27       0.298 -10.774  50.583  1.00 51.40           C
ATOM     97  C   ASP A  27       1.083 -10.231  49.388  1.00 51.40           C
ATOM     98  O   ASP A  27       0.828 -10.615  48.247  1.00 51.40           O
ATOM     99  HA  ASP A  27      -0.154 -11.745  50.379  1.00 51.40           H
ATOM    100  CB  ASP A  27      -0.772  -9.745  50.954  1.00 51.40           C
ATOM    101 1HB  ASP A  27      -0.324  -8.947  51.546  1.00 51.40           H
ATOM    102 2HB  ASP A  27      -1.168  -9.286  50.048  1.00 51.40           H
ATOM    103  CG  ASP A  27      -1.909 -10.396  51.743  1.00 51.40           C
ATOM    104  OD1 ASP A  27      -1.981 -11.644  51.711  1.00 51.40           O
ATOM    105  OD2 ASP A  27      -2.682  -9.632  52.360  1.00 51.40           O
ATOM    106  HN  ASP A  27       0.950 -10.562  52.550  1.00 51.40           H
ATOM    107  N   TYR A  28       2.023  -9.347  49.689  1.00 52.85           N
ATOM    108  CA  TYR A  28       2.845  -8.746  48.653  1.00 52.85           C
ATOM    109  C   TYR A  28       3.648  -9.811  47.903  1.00 52.85           C
ATOM    110  O   TYR A  28       3.818  -9.724  46.688  1.00 52.85           O
ATOM    111  HA  TYR A  28       2.184  -8.239  47.951  1.00 52.85           H
ATOM    112  CB  TYR A  28       3.815  -7.809  49.375  1.00 52.85           C
ATOM    113 1HB  TYR A  28       3.637  -7.875  50.449  1.00 52.85           H
ATOM    114 2HB  TYR A  28       4.834  -8.151  49.199  1.00 52.85           H
ATOM    115  CG  TYR A  28       3.702  -6.345  48.945  1.00 52.85           C
ATOM    116  CD1 TYR A  28       4.437  -5.883  47.871  1.00 52.85           C
ATOM    117  HD1 TYR A  28       5.097  -6.561  47.331  1.00 52.85           H
ATOM    118  CD2 TYR A  28       2.866  -5.487  49.629  1.00 52.85           C
ATOM    119  HD2 TYR A  28       2.286  -5.851  50.477  1.00 52.85           H
ATOM    120  CE1 TYR A  28       4.331  -4.506  47.466  1.00 52.85           C
ATOM    121  HE1 TYR A  28       4.906  -4.128  46.620  1.00 52.85           H
ATOM    122  CE2 TYR A  28       2.760  -4.109  49.223  1.00 52.85           C
ATOM    123  HE2 TYR A  28       2.104  -3.420  49.755  1.00 52.85           H
ATOM    124  CZ  TYR A  28       3.498  -3.686  48.162  1.00 52.85           C
ATOM    125  OH  TYR A  28       3.398  -2.385  47.779  1.00 52.85           O
ATOM    126  HH  TYR A  28       2.887  -2.320  46.922  1.00 52.85           H
ATOM    127  HN  TYR A  28       2.225  -9.042  50.620  1.00 52.85           H
ATOM    128  N   VAL A  29       4.119 -10.792  48.659  1.00 51.54           N
ATOM    129  CA  VAL A  29       4.987 -11.815  48.101  1.00 51.54           C
ATOM    130  C   VAL A  29       4.132 -12.906  47.452  1.00 51.54           C
ATOM    131  O   VAL A  29       4.471 -13.411  46.383  1.00 51.54           O
ATOM    132  HA  VAL A  29       5.598 -11.344  47.331  1.00 51.54           H
ATOM    133  CB  VAL A  29       5.923 -12.355  49.184  1.00 51.54           C
ATOM    134  HB  VAL A  29       5.308 -12.740  49.998  1.00 51.54           H
ATOM    135  CG1 VAL A  29       6.771 -13.511  48.650  1.00 51.54           C
ATOM    136 1HG1 VAL A  29       6.118 -14.318  48.318  1.00 51.54           H
ATOM    137 2HG1 VAL A  29       7.373 -13.163  47.811  1.00 51.54           H
ATOM    138 3HG1 VAL A  29       7.427 -13.876  49.440  1.00 51.54           H
ATOM    139  CG2 VAL A  29       6.807 -11.242  49.750  1.00 51.54           C
ATOM    140 1HG2 VAL A  29       7.410 -10.815  48.949  1.00 51.54           H
ATOM    141 2HG2 VAL A  29       6.179 -10.465  50.186  1.00 51.54           H
ATOM    142 3HG2 VAL A  29       7.462 -11.653  50.518  1.00 51.54           H
ATOM    143  HN  VAL A  29       3.918 -10.894  49.633  1.00 51.54           H
ATOM    144  N   ASN A  30       3.040 -13.236  48.126  1.00 49.86           N
ATOM    145  CA  ASN A  30       2.250 -14.396  47.749  1.00 49.86           C
ATOM    146  C   ASN A  30       1.250 -13.996  46.663  1.00 49.86           C
ATOM    147  O   ASN A  30       0.538 -14.843  46.127  1.00 49.86           O
ATOM    148  HA  ASN A  30       2.973 -15.133  47.399  1.00 49.86           H
ATOM    149  CB  ASN A  30       1.461 -14.936  48.943  1.00 49.86           C
ATOM    150 1HB  ASN A  30       1.174 -14.112  49.597  1.00 49.86           H
ATOM    151 2HB  ASN A  30       0.540 -15.402  48.594  1.00 49.86           H
ATOM    152  CG  ASN A  30       2.287 -15.955  49.731  1.00 49.86           C
ATOM    153  OD1 ASN A  30       3.356 -16.377  49.321  1.00 49.86           O
ATOM    154  ND2 ASN A  30       1.734 -16.325  50.882  1.00 49.86           N
ATOM    155 1HD2 ASN A  30       0.854 -15.941  51.161  1.00 49.86           H
ATOM    156 2HD2 ASN A  30       2.198 -16.988  51.470  1.00 49.86           H
ATOM    157  HN  ASN A  30       2.694 -12.727  48.914  1.00 49.86           H
ATOM    158  N   PHE A  31       1.228 -12.704  46.370  1.00 50.54           N
ATOM    159  CA  PHE A  31       0.705 -12.233  45.099  1.00 50.54           C
ATOM    160  C   PHE A  31       1.491 -12.827  43.928  1.00 50.54           C
ATOM    161  O   PHE A  31       2.538 -12.304  43.550  1.00 50.54           O
ATOM    162  HA  PHE A  31      -0.334 -12.556  45.038  1.00 50.54           H
ATOM    163  CB  PHE A  31       0.865 -10.711  45.085  1.00 50.54           C
ATOM    164 1HB  PHE A  31       1.489 -10.414  45.928  1.00 50.54           H
ATOM    165 2HB  PHE A  31       1.395 -10.420  44.178  1.00 50.54           H
ATOM    166  CG  PHE A  31      -0.458  -9.946  45.153  1.00 50.54           C
ATOM    167  CD1 PHE A  31      -1.116  -9.623  44.008  1.00 50.54           C
ATOM    168  HD1 PHE A  31      -0.701  -9.909  43.041  1.00 50.54           H
ATOM    169  CD2 PHE A  31      -0.976  -9.589  46.359  1.00 50.54           C
ATOM    170  HD2 PHE A  31      -0.449  -9.848  47.277  1.00 50.54           H
ATOM    171  CE1 PHE A  31      -2.344  -8.912  44.071  1.00 50.54           C
ATOM    172  HE1 PHE A  31      -2.871  -8.653  43.153  1.00 50.54           H
ATOM    173  CE2 PHE A  31      -2.204  -8.879  46.422  1.00 50.54           C
ATOM    174  HE2 PHE A  31      -2.619  -8.593  47.388  1.00 50.54           H
ATOM    175  CZ  PHE A  31      -2.862  -8.555  45.276  1.00 50.54           C
ATOM    176  HZ  PHE A  31      -3.805  -8.010  45.325  1.00 50.54           H
ATOM    177  HN  PHE A  31       1.560 -11.986  46.982  1.00 50.54           H
ATOM    178  N   ASN A  32       0.956 -13.912  43.388  1.00 51.87           N
ATOM    179  CA  ASN A  32       1.334 -14.348  42.054  1.00 51.87           C
ATOM    180  C   ASN A  32       0.969 -13.259  41.044  1.00 51.87           C
ATOM    181  O   ASN A  32      -0.060 -13.348  40.375  1.00 51.87           O
ATOM    182  HA  ASN A  32       2.408 -14.526  42.105  1.00 51.87           H
ATOM    183  CB  ASN A  32       0.591 -15.626  41.662  1.00 51.87           C
ATOM    184 1HB  ASN A  32      -0.319 -15.719  42.254  1.00 51.87           H
ATOM    185 2HB  ASN A  32       0.286 -15.568  40.617  1.00 51.87           H
ATOM    186  CG  ASN A  32       1.471 -16.860  41.873  1.00 51.87           C
ATOM    187  OD1 ASN A  32       2.685 -16.779  41.967  1.00 51.87           O
ATOM    188  ND2 ASN A  32       0.794 -18.002  41.942  1.00 51.87           N
ATOM    189 1HD2 ASN A  32      -0.203 -17.999  41.857  1.00 51.87           H
ATOM    190 2HD2 ASN A  32       1.281 -18.865  42.079  1.00 51.87           H
ATOM    191  HN  ASN A  32       0.278 -14.488  43.844  1.00 51.87           H
ATOM    192  N   PHE A  33       1.832 -12.257  40.964  1.00 55.11           N
ATOM    193  CA  PHE A  33       1.790 -11.320  39.854  1.00 55.11           C
ATOM    194  C   PHE A  33       2.105 -12.023  38.532  1.00 55.11           C
ATOM    195  O   PHE A  33       3.247 -12.013  38.076  1.00 55.11           O
ATOM    196  HA  PHE A  33       0.781 -10.910  39.814  1.00 55.11           H
ATOM    197  CB  PHE A  33       2.861 -10.261  40.123  1.00 55.11           C
ATOM    198 1HB  PHE A  33       3.815 -10.759  40.298  1.00 55.11           H
ATOM    199 2HB  PHE A  33       2.982  -9.647  39.230  1.00 55.11           H
ATOM    200  CG  PHE A  33       2.552  -9.351  41.313  1.00 55.11           C
ATOM    201  CD1 PHE A  33       1.710  -8.294  41.159  1.00 55.11           C
ATOM    202  HD1 PHE A  33       1.255  -8.095  40.189  1.00 55.11           H
ATOM    203  CD2 PHE A  33       3.118  -9.599  42.524  1.00 55.11           C
ATOM    204  HD2 PHE A  33       3.793 -10.446  42.647  1.00 55.11           H
ATOM    205  CE1 PHE A  33       1.422  -7.449  42.264  1.00 55.11           C
ATOM    206  HE1 PHE A  33       0.748  -6.602  42.141  1.00 55.11           H
ATOM    207  CE2 PHE A  33       2.831  -8.754  43.629  1.00 55.11           C
ATOM    208  HE2 PHE A  33       3.285  -8.952  44.599  1.00 55.11           H
ATOM    209  CZ  PHE A  33       1.989  -7.697  43.475  1.00 55.11           C
ATOM    210  HZ  PHE A  33       1.769  -7.048  44.323  1.00 55.11           H
ATOM    211  HN  PHE A  33       2.548 -12.080  41.640  1.00 55.11           H
ATOM    212  N   THR A  34       1.071 -12.616  37.953  1.00 63.56           N
ATOM    213  CA  THR A  34       1.033 -12.818  36.515  1.00 63.56           C
ATOM    214  C   THR A  34       1.407 -11.526  35.784  1.00 63.56           C
ATOM    215  O   THR A  34       0.686 -10.533  35.864  1.00 63.56           O
ATOM    216  HA  THR A  34       1.785 -13.563  36.252  1.00 63.56           H
ATOM    217  CB  THR A  34      -0.356 -13.343  36.147  1.00 63.56           C
ATOM    218  HB  THR A  34      -0.698 -12.913  35.206  1.00 63.56           H
ATOM    219  OG1 THR A  34      -1.155 -13.041  37.288  1.00 63.56           O
ATOM    220  HG1 THR A  34      -1.286 -12.052  37.361  1.00 63.56           H
ATOM    221  CG2 THR A  34      -0.400 -14.870  36.056  1.00 63.56           C
ATOM    222 1HG2 THR A  34      -0.122 -15.299  37.018  1.00 63.56           H
ATOM    223 2HG2 THR A  34       0.300 -15.208  35.292  1.00 63.56           H
ATOM    224 3HG2 THR A  34      -1.408 -15.189  35.792  1.00 63.56           H
ATOM    225  HN  THR A  34       0.271 -12.954  38.448  1.00 63.56           H
ATOM    226  N   ASP A  35       2.534 -11.582  35.090  1.00 76.80           N
ATOM    227  CA  ASP A  35       3.124 -10.381  34.523  1.00 76.80           C
ATOM    228  C   ASP A  35       2.276  -9.910  33.341  1.00 76.80           C
ATOM    229  O   ASP A  35       2.588 -10.209  32.189  1.00 76.80           O
ATOM    230  HA  ASP A  35       3.141  -9.658  35.339  1.00 76.80           H
ATOM    231  CB  ASP A  35       4.540 -10.653  34.011  1.00 76.80           C
ATOM    232 1HB  ASP A  35       4.790 -11.703  34.160  1.00 76.80           H
ATOM    233 2HB  ASP A  35       4.585 -10.464  32.938  1.00 76.80           H
ATOM    234  CG  ASP A  35       5.563  -9.772  34.732  1.00 76.80           C
ATOM    235  OD1 ASP A  35       5.128  -8.749  35.303  1.00 76.80           O
ATOM    236  OD2 ASP A  35       6.756 -10.143  34.697  1.00 76.80           O
ATOM    237  HN  ASP A  35       3.041 -12.426  34.913  1.00 76.80           H
ATOM    238  N   PHE A  36       1.218  -9.181  33.666  1.00 87.60           N
ATOM    239  CA  PHE A  36       0.340  -8.638  32.643  1.00 87.60           C
ATOM    240  C   PHE A  36       0.955  -7.395  31.997  1.00 87.60           C
ATOM    241  O   PHE A  36       0.472  -6.922  30.969  1.00 87.60           O
ATOM    242  HA  PHE A  36       0.208  -9.411  31.886  1.00 87.60           H
ATOM    243  CB  PHE A  36      -0.965  -8.245  33.337  1.00 87.60           C
ATOM    244 1HB  PHE A  36      -0.737  -7.576  34.167  1.00 87.60           H
ATOM    245 2HB  PHE A  36      -1.583  -7.684  32.635  1.00 87.60           H
ATOM    246  CG  PHE A  36      -1.771  -9.433  33.866  1.00 87.60           C
ATOM    247  CD1 PHE A  36      -1.979 -10.520  33.075  1.00 87.60           C
ATOM    248  HD1 PHE A  36      -1.571 -10.544  32.064  1.00 87.60           H
ATOM    249  CD2 PHE A  36      -2.280  -9.402  35.126  1.00 87.60           C
ATOM    250  HD2 PHE A  36      -2.114  -8.531  35.760  1.00 87.60           H
ATOM    251  CE1 PHE A  36      -2.727 -11.622  33.565  1.00 87.60           C
ATOM    252  HE1 PHE A  36      -2.894 -12.493  32.931  1.00 87.60           H
ATOM    253  CE2 PHE A  36      -3.029 -10.505  35.617  1.00 87.60           C
ATOM    254  HE2 PHE A  36      -3.437 -10.480  36.627  1.00 87.60           H
ATOM    255  CZ  PHE A  36      -3.236 -11.592  34.826  1.00 87.60           C
ATOM    256  HZ  PHE A  36      -3.810 -12.438  35.203  1.00 87.60           H
ATOM    257  HN  PHE A  36       0.958  -8.961  34.606  1.00 87.60           H
ATOM    258  N   TYR A  37       2.012  -6.901  32.626  1.00 90.89           N
ATOM    259  CA  TYR A  37       2.854  -5.898  31.999  1.00 90.89           C
ATOM    260  C   TYR A  37       3.915  -6.550  31.109  1.00 90.89           C
ATOM    261  O   TYR A  37       4.750  -7.314  31.591  1.00 90.89           O
ATOM    262  HA  TYR A  37       2.218  -5.260  31.385  1.00 90.89           H
ATOM    263  CB  TYR A  37       3.551  -5.157  33.142  1.00 90.89           C
ATOM    264 1HB  TYR A  37       2.796  -4.799  33.843  1.00 90.89           H
ATOM    265 2HB  TYR A  37       4.182  -5.860  33.686  1.00 90.89           H
ATOM    266  CG  TYR A  37       4.406  -3.973  32.687  1.00 90.89           C
ATOM    267  CD1 TYR A  37       5.737  -4.162  32.376  1.00 90.89           C
ATOM    268  HD1 TYR A  37       6.179  -5.155  32.454  1.00 90.89           H
ATOM    269  CD2 TYR A  37       3.846  -2.715  32.588  1.00 90.89           C
ATOM    270  HD2 TYR A  37       2.795  -2.566  32.834  1.00 90.89           H
ATOM    271  CE1 TYR A  37       6.542  -3.047  31.948  1.00 90.89           C
ATOM    272  HE1 TYR A  37       7.594  -3.183  31.699  1.00 90.89           H
ATOM    273  CE2 TYR A  37       4.651  -1.601  32.160  1.00 90.89           C
ATOM    274  HE2 TYR A  37       4.221  -0.602  32.078  1.00 90.89           H
ATOM    275  CZ  TYR A  37       5.959  -1.822  31.861  1.00 90.89           C
ATOM    276  OH  TYR A  37       6.719  -0.769  31.457  1.00 90.89           O
ATOM    277  HH  TYR A  37       7.347  -1.058  30.734  1.00 90.89           H
ATOM    278  HN  TYR A  37       2.294  -7.175  33.545  1.00 90.89           H
ATOM    279  N   CYS A  38       3.847  -6.225  29.826  1.00 90.85           N
ATOM    280  CA  CYS A  38       4.720  -6.851  28.848  1.00 90.85           C
ATOM    281  C   CYS A  38       5.755  -5.818  28.397  1.00 90.85           C
ATOM    282  O   CYS A  38       5.403  -4.803  27.798  1.00 90.85           O
ATOM    283  HA  CYS A  38       5.203  -7.688  29.351  1.00 90.85           H
ATOM    284  CB  CYS A  38       3.931  -7.421  27.668  1.00 90.85           C
ATOM    285 1HB  CYS A  38       3.122  -8.053  28.033  1.00 90.85           H
ATOM    286 2HB  CYS A  38       3.472  -6.611  27.102  1.00 90.85           H
ATOM    287  SG  CYS A  38       5.041  -8.391  26.583  1.00 90.85           S
ATOM    288  HN  CYS A  38       3.211  -5.549  29.454  1.00 90.85           H
ATOM    289  N   GLU A  39       7.010  -6.112  28.703  1.00 89.66           N
ATOM    290  CA  GLU A  39       8.111  -5.315  28.190  1.00 89.66           C
ATOM    291  C   GLU A  39       8.447  -5.733  26.757  1.00 89.66           C
ATOM    292  O   GLU A  39       8.809  -6.883  26.511  1.00 89.66           O
ATOM    293  HA  GLU A  39       7.754  -4.285  28.201  1.00 89.66           H
ATOM    294  CB  GLU A  39       9.339  -5.429  29.096  1.00 89.66           C
ATOM    295 1HB  GLU A  39       9.525  -6.477  29.332  1.00 89.66           H
ATOM    296 2HB  GLU A  39      10.190  -4.935  28.626  1.00 89.66           H
ATOM    297  CG  GLU A  39       9.106  -4.712  30.428  1.00 89.66           C
ATOM    298 1HG  GLU A  39       8.767  -3.693  30.242  1.00 89.66           H
ATOM    299 2HG  GLU A  39       8.314  -5.216  30.982  1.00 89.66           H
ATOM    300  CD  GLU A  39      10.386  -4.685  31.266  1.00 89.66           C
ATOM    301  OE1 GLU A  39      10.328  -4.100  32.370  1.00 89.66           O
ATOM    302  OE2 GLU A  39      11.392  -5.249  30.785  1.00 89.66           O
ATOM    303  HN  GLU A  39       7.278  -6.877  29.288  1.00 89.66           H
ATOM    304  N   LYS A  40       8.314  -4.778  25.849  1.00 89.76           N
ATOM    305  CA  LYS A  40       8.444  -5.069  24.432  1.00 89.76           C
ATOM    306  C   LYS A  40       9.882  -4.794  23.988  1.00 89.76           C
ATOM    307  O   LYS A  40      10.125  -4.453  22.832  1.00 89.76           O
ATOM    308  HA  LYS A  40       8.238  -6.130  24.296  1.00 89.76           H
ATOM    309  CB  LYS A  40       7.395  -4.298  23.628  1.00 89.76           C
ATOM    310 1HB  LYS A  40       7.529  -3.227  23.781  1.00 89.76           H
ATOM    311 2HB  LYS A  40       7.536  -4.486  22.564  1.00 89.76           H
ATOM    312  CG  LYS A  40       5.979  -4.705  24.041  1.00 89.76           C
ATOM    313 1HG  LYS A  40       5.864  -4.590  25.119  1.00 89.76           H
ATOM    314 2HG  LYS A  40       5.254  -4.041  23.570  1.00 89.76           H
ATOM    315  CD  LYS A  40       5.687  -6.153  23.643  1.00 89.76           C
ATOM    316 1HD  LYS A  40       5.975  -6.313  22.604  1.00 89.76           H
ATOM    317 2HD  LYS A  40       6.291  -6.829  24.249  1.00 89.76           H
ATOM    318  CE  LYS A  40       4.204  -6.483  23.825  1.00 89.76           C
ATOM    319 1HE  LYS A  40       4.002  -6.711  24.871  1.00 89.76           H
ATOM    320 2HE  LYS A  40       3.598  -5.615  23.564  1.00 89.76           H
ATOM    321  NZ  LYS A  40       3.822  -7.635  22.978  1.00 89.76           N
ATOM    322 1HZ  LYS A  40       2.840  -7.846  23.117  1.00 89.76           H
ATOM    323 2HZ  LYS A  40       3.984  -7.406  22.003  1.00 89.76           H
ATOM    324 3HZ  LYS A  40       4.381  -8.442  23.233  1.00 89.76           H
ATOM    325  HN  LYS A  40       8.122  -3.821  26.068  1.00 89.76           H
ATOM    326  N   ASN A  41      10.799  -4.953  24.932  1.00 87.95           N
ATOM    327  CA  ASN A  41      12.197  -4.650  24.676  1.00 87.95           C
ATOM    328  C   ASN A  41      12.705  -5.532  23.534  1.00 87.95           C
ATOM    329  O   ASN A  41      13.415  -5.059  22.648  1.00 87.95           O
ATOM    330  HA  ASN A  41      12.219  -3.589  24.425  1.00 87.95           H
ATOM    331  CB  ASN A  41      13.056  -4.932  25.910  1.00 87.95           C
ATOM    332 1HB  ASN A  41      12.772  -5.891  26.344  1.00 87.95           H
ATOM    333 2HB  ASN A  41      14.103  -5.013  25.617  1.00 87.95           H
ATOM    334  CG  ASN A  41      12.897  -3.825  26.954  1.00 87.95           C
ATOM    335  OD1 ASN A  41      12.576  -2.689  26.648  1.00 87.95           O
ATOM    336  ND2 ASN A  41      13.139  -4.220  28.201  1.00 87.95           N
ATOM    337 1HD2 ASN A  41      13.398  -5.168  28.384  1.00 87.95           H
ATOM    338 2HD2 ASN A  41      13.061  -3.568  28.956  1.00 87.95           H
ATOM    339  HN  ASN A  41      10.600  -5.281  25.855  1.00 87.95           H
ATOM    340  N   ASN A  42      12.321  -6.799  23.591  1.00 89.54           N
ATOM    341  CA  ASN A  42      12.772  -7.763  22.603  1.00 89.54           C
ATOM    342  C   ASN A  42      12.274  -7.340  21.219  1.00 89.54           C
ATOM    343  O   ASN A  42      13.001  -7.454  20.233  1.00 89.54           O
ATOM    344  HA  ASN A  42      13.860  -7.758  22.674  1.00 89.54           H
ATOM    345  CB  ASN A  42      12.216  -9.157  22.899  1.00 89.54           C
ATOM    346 1HB  ASN A  42      11.135  -9.102  23.025  1.00 89.54           H
ATOM    347 2HB  ASN A  42      12.405  -9.816  22.052  1.00 89.54           H
ATOM    348  CG  ASN A  42      12.852  -9.745  24.161  1.00 89.54           C
ATOM    349  OD1 ASN A  42      13.802  -9.214  24.713  1.00 89.54           O
ATOM    350  ND2 ASN A  42      12.278 -10.867  24.584  1.00 89.54           N
ATOM    351 1HD2 ASN A  42      11.501 -11.251  24.084  1.00 89.54           H
ATOM    352 2HD2 ASN A  42      12.623 -11.328  25.402  1.00 89.54           H
ATOM    353  HN  ASN A  42      11.713  -7.167  24.295  1.00 89.54           H
ATOM    354  N   VAL A  43      11.039  -6.861  21.191  1.00 90.68           N
ATOM    355  CA  VAL A  43      10.423  -6.455  19.939  1.00 90.68           C
ATOM    356  C   VAL A  43      11.192  -5.267  19.358  1.00 90.68           C
ATOM    357  O   VAL A  43      11.446  -5.216  18.156  1.00 90.68           O
ATOM    358  HA  VAL A  43      10.499  -7.294  19.248  1.00 90.68           H
ATOM    359  CB  VAL A  43       8.939  -6.156  20.160  1.00 90.68           C
ATOM    360  HB  VAL A  43       8.865  -5.322  20.857  1.00 90.68           H
ATOM    361  CG1 VAL A  43       8.264  -5.737  18.852  1.00 90.68           C
ATOM    362 1HG1 VAL A  43       8.747  -4.840  18.466  1.00 90.68           H
ATOM    363 2HG1 VAL A  43       8.353  -6.541  18.123  1.00 90.68           H
ATOM    364 3HG1 VAL A  43       7.210  -5.530  19.038  1.00 90.68           H
ATOM    365  CG2 VAL A  43       8.225  -7.356  20.785  1.00 90.68           C
ATOM    366 1HG2 VAL A  43       8.313  -8.217  20.122  1.00 90.68           H
ATOM    367 2HG2 VAL A  43       8.681  -7.590  21.747  1.00 90.68           H
ATOM    368 3HG2 VAL A  43       7.171  -7.117  20.931  1.00 90.68           H
ATOM    369  HN  VAL A  43      10.465  -6.748  22.001  1.00 90.68           H
ATOM    370  N   ARG A  44      11.541  -4.341  20.239  1.00 89.86           N
ATOM    371  CA  ARG A  44      12.205  -3.120  19.817  1.00 89.86           C
ATOM    372  C   ARG A  44      13.625  -3.426  19.335  1.00 89.86           C
ATOM    373  O   ARG A  44      14.101  -2.824  18.374  1.00 89.86           O
ATOM    374  HA  ARG A  44      11.590  -2.734  19.004  1.00 89.86           H
ATOM    375  CB  ARG A  44      12.271  -2.105  20.960  1.00 89.86           C
ATOM    376 1HB  ARG A  44      12.706  -2.574  21.843  1.00 89.86           H
ATOM    377 2HB  ARG A  44      12.926  -1.280  20.682  1.00 89.86           H
ATOM    378  CG  ARG A  44      10.878  -1.567  21.296  1.00 89.86           C
ATOM    379 1HG  ARG A  44      10.372  -1.262  20.381  1.00 89.86           H
ATOM    380 2HG  ARG A  44      10.277  -2.358  21.745  1.00 89.86           H
ATOM    381  CD  ARG A  44      10.966  -0.380  22.257  1.00 89.86           C
ATOM    382 1HD  ARG A  44      11.755   0.300  21.936  1.00 89.86           H
ATOM    383 2HD  ARG A  44      10.033   0.183  22.239  1.00 89.86           H
ATOM    384  NE  ARG A  44      11.240  -0.859  23.630  1.00 89.86           N
ATOM    385  HE  ARG A  44      12.188  -1.065  23.875  1.00 89.86           H
ATOM    386  CZ  ARG A  44      10.298  -1.034  24.567  1.00 89.86           C
ATOM    387  NH1 ARG A  44       9.012  -0.774  24.295  1.00 89.86           N
ATOM    388 1HH1 ARG A  44       8.749  -0.446  23.388  1.00 89.86           H
ATOM    389 2HH1 ARG A  44       8.315  -0.907  25.000  1.00 89.86           H
ATOM    390  NH2 ARG A  44      10.661  -1.474  25.780  1.00 89.86           N
ATOM    391 1HH2 ARG A  44       9.971  -1.610  26.490  1.00 89.86           H
ATOM    392 2HH2 ARG A  44      11.623  -1.666  25.974  1.00 89.86           H
ATOM    393  HN  ARG A  44      11.378  -4.415  21.223  1.00 89.86           H
ATOM    394  N   GLN A  45      14.260  -4.362  20.024  1.00 91.06           N
ATOM    395  CA  GLN A  45      15.627  -4.734  19.698  1.00 91.06           C
ATOM    396  C   GLN A  45      15.688  -5.357  18.303  1.00 91.06           C
ATOM    397  O   GLN A  45      16.589  -5.053  17.522  1.00 91.06           O
ATOM    398  HA  GLN A  45      16.192  -3.802  19.713  1.00 91.06           H
ATOM    399  CB  GLN A  45      16.202  -5.685  20.750  1.00 91.06           C
ATOM    400 1HB  GLN A  45      16.084  -5.250  21.742  1.00 91.06           H
ATOM    401 2HB  GLN A  45      15.643  -6.621  20.743  1.00 91.06           H
ATOM    402  CG  GLN A  45      17.682  -5.966  20.483  1.00 91.06           C
ATOM    403 1HG  GLN A  45      17.800  -6.399  19.490  1.00 91.06           H
ATOM    404 2HG  GLN A  45      18.241  -5.031  20.492  1.00 91.06           H
ATOM    405  CD  GLN A  45      18.256  -6.920  21.533  1.00 91.06           C
ATOM    406  OE1 GLN A  45      17.551  -7.468  22.363  1.00 91.06           O
ATOM    407  NE2 GLN A  45      19.573  -7.087  21.449  1.00 91.06           N
ATOM    408 1HE2 GLN A  45      20.094  -6.607  20.743  1.00 91.06           H
ATOM    409 2HE2 GLN A  45      20.042  -7.692  22.092  1.00 91.06           H
ATOM    410  HN  GLN A  45      13.858  -4.862  20.792  1.00 91.06           H
ATOM    411  N   PHE A  46      14.719  -6.219  18.030  1.00 92.79           N
ATOM    412  CA  PHE A  46      14.624  -6.850  16.726  1.00 92.79           C
ATOM    413  C   PHE A  46      14.414  -5.808  15.626  1.00 92.79           C
ATOM    414  O   PHE A  46      15.089  -5.841  14.598  1.00 92.79           O
ATOM    415  HA  PHE A  46      15.562  -7.376  16.551  1.00 92.79           H
ATOM    416  CB  PHE A  46      13.410  -7.782  16.767  1.00 92.79           C
ATOM    417 1HB  PHE A  46      13.590  -8.563  17.506  1.00 92.79           H
ATOM    418 2HB  PHE A  46      12.542  -7.216  17.106  1.00 92.79           H
ATOM    419  CG  PHE A  46      13.082  -8.437  15.424  1.00 92.79           C
ATOM    420  CD1 PHE A  46      12.042  -7.976  14.679  1.00 92.79           C
ATOM    421  HD1 PHE A  46      11.442  -7.140  15.039  1.00 92.79           H
ATOM    422  CD2 PHE A  46      13.831  -9.479  14.975  1.00 92.79           C
ATOM    423  HD2 PHE A  46      14.665  -9.849  15.572  1.00 92.79           H
ATOM    424  CE1 PHE A  46      11.737  -8.584  13.432  1.00 92.79           C
ATOM    425  HE1 PHE A  46      10.903  -8.215  12.835  1.00 92.79           H
ATOM    426  CE2 PHE A  46      13.526 -10.087  13.728  1.00 92.79           C
ATOM    427  HE2 PHE A  46      14.126 -10.923  13.368  1.00 92.79           H
ATOM    428  CZ  PHE A  46      12.486  -9.626  12.983  1.00 92.79           C
ATOM    429  HZ  PHE A  46      12.252 -10.093  12.026  1.00 92.79           H
ATOM    430  HN  PHE A  46      14.009  -6.485  18.682  1.00 92.79           H
ATOM    431  N   ALA A  47      13.476  -4.907  15.879  1.00 92.14           N
ATOM    432  CA  ALA A  47      13.105  -3.913  14.886  1.00 92.14           C
ATOM    433  C   ALA A  47      14.334  -3.078  14.523  1.00 92.14           C
ATOM    434  O   ALA A  47      14.552  -2.764  13.354  1.00 92.14           O
ATOM    435  HA  ALA A  47      12.761  -4.444  13.998  1.00 92.14           H
ATOM    436  CB  ALA A  47      11.956  -3.058  15.425  1.00 92.14           C
ATOM    437 1HB  ALA A  47      11.098  -3.694  15.639  1.00 92.14           H
ATOM    438 2HB  ALA A  47      12.275  -2.556  16.339  1.00 92.14           H
ATOM    439 3HB  ALA A  47      11.679  -2.312  14.680  1.00 92.14           H
ATOM    440  HN  ALA A  47      12.974  -4.850  16.742  1.00 92.14           H
ATOM    441  N   SER A  48      15.105  -2.742  15.547  1.00 92.12           N
ATOM    442  CA  SER A  48      16.175  -1.772  15.391  1.00 92.12           C
ATOM    443  C   SER A  48      17.253  -2.326  14.457  1.00 92.12           C
ATOM    444  O   SER A  48      17.979  -1.565  13.820  1.00 92.12           O
ATOM    445  HA  SER A  48      15.705  -0.891  14.952  1.00 92.12           H
ATOM    446  CB  SER A  48      16.785  -1.402  16.745  1.00 92.12           C
ATOM    447 1HB  SER A  48      17.454  -0.550  16.620  1.00 92.12           H
ATOM    448 2HB  SER A  48      15.993  -1.088  17.425  1.00 92.12           H
ATOM    449  OG  SER A  48      17.503  -2.489  17.321  1.00 92.12           O
ATOM    450  HG  SER A  48      17.877  -2.220  18.209  1.00 92.12           H
ATOM    451  HN  SER A  48      15.008  -3.120  16.468  1.00 92.12           H
ATOM    452  N   HIS A  49      17.322  -3.648  14.405  1.00 92.99           N
ATOM    453  CA  HIS A  49      18.320  -4.313  13.585  1.00 92.99           C
ATOM    454  C   HIS A  49      17.718  -4.656  12.221  1.00 92.99           C
ATOM    455  O   HIS A  49      18.391  -4.551  11.197  1.00 92.99           O
ATOM    456  HA  HIS A  49      19.134  -3.602  13.445  1.00 92.99           H
ATOM    457  CB  HIS A  49      18.889  -5.537  14.307  1.00 92.99           C
ATOM    458 1HB  HIS A  49      18.065  -6.185  14.605  1.00 92.99           H
ATOM    459 2HB  HIS A  49      19.504  -6.105  13.608  1.00 92.99           H
ATOM    460  CG  HIS A  49      19.715  -5.202  15.525  1.00 92.99           C
ATOM    461  ND1 HIS A  49      19.151  -4.882  16.748  1.00 92.99           N
ATOM    462  HD1 HIS A  49      18.172  -4.839  16.948  1.00 92.99           H
ATOM    463  CD2 HIS A  49      21.067  -5.143  15.697  1.00 92.99           C
ATOM    464  HD2 HIS A  49      21.816  -5.340  14.930  1.00 92.99           H
ATOM    465  CE1 HIS A  49      20.129  -4.641  17.609  1.00 92.99           C
ATOM    466  HE1 HIS A  49      20.007  -4.363  18.656  1.00 92.99           H
ATOM    467  NE2 HIS A  49      21.315  -4.803  16.956  1.00 92.99           N
ATOM    468  HN  HIS A  49      16.714  -4.261  14.910  1.00 92.99           H
ATOM    469  N   PHE A  50      16.456  -5.060  12.252  1.00 94.34           N
ATOM    470  CA  PHE A  50      15.846  -5.697  11.097  1.00 94.34           C
ATOM    471  C   PHE A  50      15.355  -4.654  10.091  1.00 94.34           C
ATOM    472  O   PHE A  50      15.600  -4.779   8.892  1.00 94.34           O
ATOM    473  HA  PHE A  50      16.609  -6.319  10.630  1.00 94.34           H
ATOM    474  CB  PHE A  50      14.647  -6.497  11.610  1.00 94.34           C
ATOM    475 1HB  PHE A  50      14.993  -7.213  12.356  1.00 94.34           H
ATOM    476 2HB  PHE A  50      13.959  -5.819  12.114  1.00 94.34           H
ATOM    477  CG  PHE A  50      13.888  -7.250  10.515  1.00 94.34           C
ATOM    478  CD1 PHE A  50      12.632  -6.861  10.168  1.00 94.34           C
ATOM    479  HD1 PHE A  50      12.166  -6.012  10.669  1.00 94.34           H
ATOM    480  CD2 PHE A  50      14.469  -8.309   9.890  1.00 94.34           C
ATOM    481  HD2 PHE A  50      15.475  -8.621  10.168  1.00 94.34           H
ATOM    482  CE1 PHE A  50      11.927  -7.560   9.152  1.00 94.34           C
ATOM    483  HE1 PHE A  50      10.920  -7.248   8.874  1.00 94.34           H
ATOM    484  CE2 PHE A  50      13.764  -9.008   8.874  1.00 94.34           C
ATOM    485  HE2 PHE A  50      14.230  -9.856   8.373  1.00 94.34           H
ATOM    486  CZ  PHE A  50      12.508  -8.618   8.527  1.00 94.34           C
ATOM    487  HZ  PHE A  50      11.967  -9.155   7.747  1.00 94.34           H
ATOM    488  HN  PHE A  50      15.855  -4.958  13.045  1.00 94.34           H
ATOM    489  N   LEU A  51      14.671  -3.648  10.616  1.00 94.70           N
ATOM    490  CA  LEU A  51      13.847  -2.788   9.784  1.00 94.70           C
ATOM    491  C   LEU A  51      14.748  -1.851   8.977  1.00 94.70           C
ATOM    492  O   LEU A  51      14.623  -1.763   7.756  1.00 94.70           O
ATOM    493  HA  LEU A  51      13.304  -3.429   9.089  1.00 94.70           H
ATOM    494  CB  LEU A  51      12.805  -2.058  10.634  1.00 94.70           C
ATOM    495 1HB  LEU A  51      13.328  -1.436  11.360  1.00 94.70           H
ATOM    496 2HB  LEU A  51      12.242  -1.386   9.985  1.00 94.70           H
ATOM    497  CG  LEU A  51      11.812  -2.946  11.387  1.00 94.70           C
ATOM    498  HG  LEU A  51      12.372  -3.571  12.082  1.00 94.70           H
ATOM    499  CD1 LEU A  51      10.842  -2.102  12.217  1.00 94.70           C
ATOM    500 1HD1 LEU A  51      11.403  -1.512  12.942  1.00 94.70           H
ATOM    501 2HD1 LEU A  51      10.285  -1.436  11.558  1.00 94.70           H
ATOM    502 3HD1 LEU A  51      10.148  -2.758  12.741  1.00 94.70           H
ATOM    503  CD2 LEU A  51      11.078  -3.884  10.426  1.00 94.70           C
ATOM    504 1HD2 LEU A  51      10.532  -3.296   9.690  1.00 94.70           H
ATOM    505 2HD2 LEU A  51      11.801  -4.522   9.918  1.00 94.70           H
ATOM    506 3HD2 LEU A  51      10.379  -4.504  10.988  1.00 94.70           H
ATOM    507  HN  LEU A  51      14.673  -3.418  11.589  1.00 94.70           H
ATOM    508  N   PRO A  52      15.668  -1.138   9.640  1.00 95.65           N
ATOM    509  CA  PRO A  52      16.366  -0.023   8.996  1.00 95.65           C
ATOM    510  C   PRO A  52      17.006  -0.426   7.677  1.00 95.65           C
ATOM    511  O   PRO A  52      16.768   0.205   6.649  1.00 95.65           O
ATOM    512  HA  PRO A  52      15.658   0.765   8.740  1.00 95.65           H
ATOM    513  CB  PRO A  52      17.414   0.395  10.030  1.00 95.65           C
ATOM    514 1HB  PRO A  52      18.362  -0.118   9.871  1.00 95.65           H
ATOM    515 2HB  PRO A  52      17.619   1.464   9.984  1.00 95.65           H
ATOM    516  CG  PRO A  52      16.776   0.001  11.357  1.00 95.65           C
ATOM    517 1HG  PRO A  52      17.518  -0.095  12.150  1.00 95.65           H
ATOM    518 2HG  PRO A  52      16.058   0.747  11.698  1.00 95.65           H
ATOM    519  CD  PRO A  52      16.111  -1.327  11.033  1.00 95.65           C
ATOM    520 1HD  PRO A  52      16.807  -2.161  11.123  1.00 95.65           H
ATOM    521 2HD  PRO A  52      15.278  -1.537  11.705  1.00 95.65           H
ATOM    522  N   PRO A  53      17.828  -1.484   7.675  1.00 96.11           N
ATOM    523  CA  PRO A  53      18.507  -1.909   6.448  1.00 96.11           C
ATOM    524  C   PRO A  53      17.539  -2.117   5.295  1.00 96.11           C
ATOM    525  O   PRO A  53      17.815  -1.714   4.167  1.00 96.11           O
ATOM    526  HA  PRO A  53      19.190  -1.130   6.109  1.00 96.11           H
ATOM    527  CB  PRO A  53      19.200  -3.213   6.850  1.00 96.11           C
ATOM    528 1HB  PRO A  53      18.572  -4.080   6.647  1.00 96.11           H
ATOM    529 2HB  PRO A  53      20.130  -3.358   6.302  1.00 96.11           H
ATOM    530  CG  PRO A  53      19.448  -3.035   8.343  1.00 96.11           C
ATOM    531 1HG  PRO A  53      19.607  -3.990   8.844  1.00 96.11           H
ATOM    532 2HG  PRO A  53      20.337  -2.435   8.537  1.00 96.11           H
ATOM    533  CD  PRO A  53      18.179  -2.346   8.818  1.00 96.11           C
ATOM    534 1HD  PRO A  53      17.387  -3.062   9.037  1.00 96.11           H
ATOM    535 2HD  PRO A  53      18.347  -1.772   9.730  1.00 96.11           H
ATOM    536  N   LEU A  54      16.418  -2.748   5.613  1.00 95.77           N
ATOM    537  CA  LEU A  54      15.464  -3.141   4.589  1.00 95.77           C
ATOM    538  C   LEU A  54      14.793  -1.891   4.016  1.00 95.77           C
ATOM    539  O   LEU A  54      14.649  -1.761   2.802  1.00 95.77           O
ATOM    540  HA  LEU A  54      16.024  -3.629   3.791  1.00 95.77           H
ATOM    541  CB  LEU A  54      14.477  -4.170   5.144  1.00 95.77           C
ATOM    542 1HB  LEU A  54      14.013  -3.754   6.038  1.00 95.77           H
ATOM    543 2HB  LEU A  54      13.683  -4.313   4.411  1.00 95.77           H
ATOM    544  CG  LEU A  54      15.061  -5.539   5.496  1.00 95.77           C
ATOM    545  HG  LEU A  54      15.848  -5.395   6.236  1.00 95.77           H
ATOM    546  CD1 LEU A  54      14.002  -6.441   6.131  1.00 95.77           C
ATOM    547 1HD1 LEU A  54      13.628  -5.975   7.044  1.00 95.77           H
ATOM    548 2HD1 LEU A  54      13.177  -6.582   5.432  1.00 95.77           H
ATOM    549 3HD1 LEU A  54      14.444  -7.408   6.372  1.00 95.77           H
ATOM    550  CD2 LEU A  54      15.708  -6.190   4.271  1.00 95.77           C
ATOM    551 1HD2 LEU A  54      14.959  -6.320   3.491  1.00 95.77           H
ATOM    552 2HD2 LEU A  54      16.511  -5.552   3.902  1.00 95.77           H
ATOM    553 3HD2 LEU A  54      16.116  -7.162   4.549  1.00 95.77           H
ATOM    554  HN  LEU A  54      16.157  -2.990   6.548  1.00 95.77           H
ATOM    555  N   TYR A  55      14.401  -1.003   4.918  1.00 96.01           N
ATOM    556  CA  TYR A  55      13.671   0.190   4.524  1.00 96.01           C
ATOM    557  C   TYR A  55      14.540   1.104   3.658  1.00 96.01           C
ATOM    558  O   TYR A  55      14.040   1.764   2.749  1.00 96.01           O
ATOM    559  HA  TYR A  55      12.800  -0.123   3.949  1.00 96.01           H
ATOM    560  CB  TYR A  55      13.323   0.919   5.824  1.00 96.01           C
ATOM    561 1HB  TYR A  55      14.206   0.945   6.461  1.00 96.01           H
ATOM    562 2HB  TYR A  55      13.067   1.953   5.591  1.00 96.01           H
ATOM    563  CG  TYR A  55      12.168   0.285   6.602  1.00 96.01           C
ATOM    564  CD1 TYR A  55      11.526  -0.828   6.100  1.00 96.01           C
ATOM    565  HD1 TYR A  55      11.842  -1.256   5.148  1.00 96.01           H
ATOM    566  CD2 TYR A  55      11.769   0.828   7.807  1.00 96.01           C
ATOM    567  HD2 TYR A  55      12.276   1.707   8.204  1.00 96.01           H
ATOM    568  CE1 TYR A  55      10.439  -1.424   6.832  1.00 96.01           C
ATOM    569  HE1 TYR A  55       9.924  -2.304   6.447  1.00 96.01           H
ATOM    570  CE2 TYR A  55      10.682   0.231   8.540  1.00 96.01           C
ATOM    571  HE2 TYR A  55      10.356   0.649   9.492  1.00 96.01           H
ATOM    572  CZ  TYR A  55      10.071  -0.865   8.016  1.00 96.01           C
ATOM    573  OH  TYR A  55       9.045  -1.429   8.708  1.00 96.01           O
ATOM    574  HH  TYR A  55       8.685  -2.215   8.207  1.00 96.01           H
ATOM    575  HN  TYR A  55      14.574  -1.088   5.899  1.00 96.01           H
ATOM    576  N   TRP A  56      15.828   1.114   3.971  1.00 96.48           N
ATOM    577  CA  TRP A  56      16.787   1.857   3.171  1.00 96.48           C
ATOM    578  C   TRP A  56      16.875   1.189   1.798  1.00 96.48           C
ATOM    579  O   TRP A  56      16.893   1.869   0.773  1.00 96.48           O
ATOM    580  HA  TRP A  56      16.415   2.876   3.067  1.00 96.48           H
ATOM    581  CB  TRP A  56      18.140   1.946   3.880  1.00 96.48           C
ATOM    582 1HB  TRP A  56      18.297   1.034   4.457  1.00 96.48           H
ATOM    583 2HB  TRP A  56      18.930   1.988   3.130  1.00 96.48           H
ATOM    584  CG  TRP A  56      18.276   3.152   4.812  1.00 96.48           C
ATOM    585  CD1 TRP A  56      18.387   3.154   6.148  1.00 96.48           C
ATOM    586  HD1 TRP A  56      18.395   2.255   6.764  1.00 96.48           H
ATOM    587  CD2 TRP A  56      18.311   4.540   4.421  1.00 96.48           C
ATOM    588  NE1 TRP A  56      18.491   4.437   6.644  1.00 96.48           N
ATOM    589  HE1 TRP A  56      18.584   4.694   7.606  1.00 96.48           H
ATOM    590  CE2 TRP A  56      18.443   5.307   5.561  1.00 96.48           C
ATOM    591  CE3 TRP A  56      18.234   5.129   3.147  1.00 96.48           C
ATOM    592  HE3 TRP A  56      18.130   4.546   2.232  1.00 96.48           H
ATOM    593  CZ2 TRP A  56      18.509   6.705   5.541  1.00 96.48           C
ATOM    594  HZ2 TRP A  56      18.614   7.289   6.456  1.00 96.48           H
ATOM    595  CZ3 TRP A  56      18.301   6.528   3.144  1.00 96.48           C
ATOM    596  HZ3 TRP A  56      18.246   7.035   2.181  1.00 96.48           H
ATOM    597  CH2 TRP A  56      18.434   7.314   4.282  1.00 96.48           C
ATOM    598  HH2 TRP A  56      18.480   8.400   4.196  1.00 96.48           H
ATOM    599  HN  TRP A  56      16.217   0.627   4.753  1.00 96.48           H
ATOM    600  N   LEU A  57      16.926  -0.135   1.821  1.00 96.25           N
ATOM    601  CA  LEU A  57      17.033  -0.901   0.591  1.00 96.25           C
ATOM    602  C   LEU A  57      15.798  -0.643  -0.275  1.00 96.25           C
ATOM    603  O   LEU A  57      15.919  -0.339  -1.461  1.00 96.25           O
ATOM    604  HA  LEU A  57      17.911  -0.540   0.056  1.00 96.25           H
ATOM    605  CB  LEU A  57      17.268  -2.381   0.900  1.00 96.25           C
ATOM    606 1HB  LEU A  57      18.174  -2.467   1.500  1.00 96.25           H
ATOM    607 2HB  LEU A  57      16.443  -2.739   1.516  1.00 96.25           H
ATOM    608  CG  LEU A  57      17.402  -3.306  -0.311  1.00 96.25           C
ATOM    609  HG  LEU A  57      16.552  -3.132  -0.970  1.00 96.25           H
ATOM    610  CD1 LEU A  57      18.666  -2.984  -1.110  1.00 96.25           C
ATOM    611 1HD1 LEU A  57      18.621  -1.953  -1.461  1.00 96.25           H
ATOM    612 2HD1 LEU A  57      19.542  -3.113  -0.473  1.00 96.25           H
ATOM    613 3HD1 LEU A  57      18.737  -3.657  -1.965  1.00 96.25           H
ATOM    614  CD2 LEU A  57      17.351  -4.776   0.113  1.00 96.25           C
ATOM    615 1HD2 LEU A  57      18.169  -4.983   0.804  1.00 96.25           H
ATOM    616 2HD2 LEU A  57      16.400  -4.979   0.605  1.00 96.25           H
ATOM    617 3HD2 LEU A  57      17.448  -5.411  -0.767  1.00 96.25           H
ATOM    618  HN  LEU A  57      16.897  -0.681   2.658  1.00 96.25           H
ATOM    619  N   VAL A  58      14.638  -0.773   0.352  1.00 96.14           N
ATOM    620  CA  VAL A  58      13.381  -0.618  -0.361  1.00 96.14           C
ATOM    621  C   VAL A  58      13.292   0.801  -0.927  1.00 96.14           C
ATOM    622  O   VAL A  58      12.871   0.993  -2.066  1.00 96.14           O
ATOM    623  HA  VAL A  58      13.383  -1.326  -1.189  1.00 96.14           H
ATOM    624  CB  VAL A  58      12.211  -0.969   0.560  1.00 96.14           C
ATOM    625  HB  VAL A  58      12.300  -0.363   1.462  1.00 96.14           H
ATOM    626  CG1 VAL A  58      10.873  -0.632  -0.101  1.00 96.14           C
ATOM    627 1HG1 VAL A  58      10.835   0.435  -0.323  1.00 96.14           H
ATOM    628 2HG1 VAL A  58      10.772  -1.200  -1.026  1.00 96.14           H
ATOM    629 3HG1 VAL A  58      10.058  -0.891   0.575  1.00 96.14           H
ATOM    630  CG2 VAL A  58      12.262  -2.440   0.976  1.00 96.14           C
ATOM    631 1HG2 VAL A  58      12.209  -3.071   0.088  1.00 96.14           H
ATOM    632 2HG2 VAL A  58      13.195  -2.636   1.505  1.00 96.14           H
ATOM    633 3HG2 VAL A  58      11.419  -2.663   1.630  1.00 96.14           H
ATOM    634  HN  VAL A  58      14.549  -0.979   1.326  1.00 96.14           H
ATOM    635  N   PHE A  59      13.696   1.758  -0.104  1.00 97.52           N
ATOM    636  CA  PHE A  59      13.678   3.152  -0.513  1.00 97.52           C
ATOM    637  C   PHE A  59      14.485   3.358  -1.796  1.00 97.52           C
ATOM    638  O   PHE A  59      13.983   3.926  -2.765  1.00 97.52           O
ATOM    639  HA  PHE A  59      12.637   3.423  -0.693  1.00 97.52           H
ATOM    640  CB  PHE A  59      14.324   3.958   0.616  1.00 97.52           C
ATOM    641 1HB  PHE A  59      13.691   3.895   1.502  1.00 97.52           H
ATOM    642 2HB  PHE A  59      15.279   3.501   0.875  1.00 97.52           H
ATOM    643  CG  PHE A  59      14.555   5.431   0.276  1.00 97.52           C
ATOM    644  CD1 PHE A  59      15.822   5.921   0.202  1.00 97.52           C
ATOM    645  HD1 PHE A  59      16.672   5.263   0.384  1.00 97.52           H
ATOM    646  CD2 PHE A  59      13.495   6.252   0.048  1.00 97.52           C
ATOM    647  HD2 PHE A  59      12.480   5.859   0.108  1.00 97.52           H
ATOM    648  CE1 PHE A  59      16.037   7.288  -0.114  1.00 97.52           C
ATOM    649  HE1 PHE A  59      17.053   7.681  -0.174  1.00 97.52           H
ATOM    650  CE2 PHE A  59      13.710   7.619  -0.268  1.00 97.52           C
ATOM    651  HE2 PHE A  59      12.860   8.277  -0.451  1.00 97.52           H
ATOM    652  CZ  PHE A  59      14.977   8.109  -0.342  1.00 97.52           C
ATOM    653  HZ  PHE A  59      15.142   9.158  -0.585  1.00 97.52           H
ATOM    654  HN  PHE A  59      14.030   1.594   0.824  1.00 97.52           H
ATOM    655  N   ILE A  60      15.722   2.886  -1.761  1.00 97.11           N
ATOM    656  CA  ILE A  60      16.655   3.151  -2.843  1.00 97.11           C
ATOM    657  C   ILE A  60      16.125   2.522  -4.133  1.00 97.11           C
ATOM    658  O   ILE A  60      16.027   3.192  -5.160  1.00 97.11           O
ATOM    659  HA  ILE A  60      16.699   4.232  -2.979  1.00 97.11           H
ATOM    660  CB  ILE A  60      18.062   2.685  -2.464  1.00 97.11           C
ATOM    661  HB  ILE A  60      17.993   1.667  -2.081  1.00 97.11           H
ATOM    662  CG1 ILE A  60      18.644   3.550  -1.344  1.00 97.11           C
ATOM    663 1HG1 ILE A  60      18.896   4.536  -1.736  1.00 97.11           H
ATOM    664 2HG1 ILE A  60      17.893   3.699  -0.568  1.00 97.11           H
ATOM    665  CG2 ILE A  60      18.976   2.644  -3.691  1.00 97.11           C
ATOM    666 1HG2 ILE A  60      18.565   1.954  -4.427  1.00 97.11           H
ATOM    667 2HG2 ILE A  60      19.043   3.641  -4.126  1.00 97.11           H
ATOM    668 3HG2 ILE A  60      19.969   2.310  -3.393  1.00 97.11           H
ATOM    669  CD1 ILE A  60      19.890   2.900  -0.740  1.00 97.11           C
ATOM    670 1HD1 ILE A  60      19.628   1.926  -0.328  1.00 97.11           H
ATOM    671 2HD1 ILE A  60      20.647   2.776  -1.514  1.00 97.11           H
ATOM    672 3HD1 ILE A  60      20.283   3.536   0.053  1.00 97.11           H
ATOM    673  HN  ILE A  60      16.089   2.333  -1.013  1.00 97.11           H
ATOM    674  N   VAL A  61      15.798   1.241  -4.038  1.00 95.85           N
ATOM    675  CA  VAL A  61      15.405   0.481  -5.212  1.00 95.85           C
ATOM    676  C   VAL A  61      14.089   1.038  -5.759  1.00 95.85           C
ATOM    677  O   VAL A  61      13.925   1.177  -6.970  1.00 95.85           O
ATOM    678  HA  VAL A  61      16.181   0.613  -5.965  1.00 95.85           H
ATOM    679  CB  VAL A  61      15.327  -1.008  -4.869  1.00 95.85           C
ATOM    680  HB  VAL A  61      14.622  -1.126  -4.045  1.00 95.85           H
ATOM    681  CG1 VAL A  61      14.801  -1.818  -6.056  1.00 95.85           C
ATOM    682 1HG1 VAL A  61      13.804  -1.468  -6.321  1.00 95.85           H
ATOM    683 2HG1 VAL A  61      15.470  -1.690  -6.907  1.00 95.85           H
ATOM    684 3HG1 VAL A  61      14.756  -2.873  -5.784  1.00 95.85           H
ATOM    685  CG2 VAL A  61      16.685  -1.536  -4.403  1.00 95.85           C
ATOM    686 1HG2 VAL A  61      17.420  -1.398  -5.197  1.00 95.85           H
ATOM    687 2HG2 VAL A  61      17.003  -0.988  -3.516  1.00 95.85           H
ATOM    688 3HG2 VAL A  61      16.601  -2.596  -4.166  1.00 95.85           H
ATOM    689  HN  VAL A  61      15.799   0.726  -3.181  1.00 95.85           H
ATOM    690  N   GLY A  62      13.185   1.342  -4.839  1.00 96.69           N
ATOM    691  CA  GLY A  62      11.865   1.817  -5.216  1.00 96.69           C
ATOM    692  C   GLY A  62      11.944   3.201  -5.864  1.00 96.69           C
ATOM    693  O   GLY A  62      11.256   3.470  -6.847  1.00 96.69           O
ATOM    694 1HA  GLY A  62      11.405   1.113  -5.909  1.00 96.69           H
ATOM    695 2HA  GLY A  62      11.224   1.861  -4.335  1.00 96.69           H
ATOM    696  HN  GLY A  62      13.342   1.269  -3.854  1.00 96.69           H
ATOM    697  N   ALA A  63      12.789   4.042  -5.286  1.00 96.91           N
ATOM    698  CA  ALA A  63      12.925   5.410  -5.759  1.00 96.91           C
ATOM    699  C   ALA A  63      13.440   5.398  -7.200  1.00 96.91           C
ATOM    700  O   ALA A  63      12.907   6.097  -8.059  1.00 96.91           O
ATOM    701  HA  ALA A  63      11.936   5.867  -5.740  1.00 96.91           H
ATOM    702  CB  ALA A  63      13.846   6.187  -4.817  1.00 96.91           C
ATOM    703 1HB  ALA A  63      13.420   6.190  -3.813  1.00 96.91           H
ATOM    704 2HB  ALA A  63      14.827   5.712  -4.793  1.00 96.91           H
ATOM    705 3HB  ALA A  63      13.948   7.212  -5.172  1.00 96.91           H
ATOM    706  HN  ALA A  63      13.373   3.804  -4.510  1.00 96.91           H
ATOM    707  N   LEU A  64      14.471   4.595  -7.419  1.00 95.44           N
ATOM    708  CA  LEU A  64      15.078   4.499  -8.735  1.00 95.44           C
ATOM    709  C   LEU A  64      14.055   3.937  -9.724  1.00 95.44           C
ATOM    710  O   LEU A  64      13.891   4.468 -10.822  1.00 95.44           O
ATOM    711  HA  LEU A  64      15.342   5.509  -9.048  1.00 95.44           H
ATOM    712  CB  LEU A  64      16.377   3.692  -8.669  1.00 95.44           C
ATOM    713 1HB  LEU A  64      16.161   2.731  -8.202  1.00 95.44           H
ATOM    714 2HB  LEU A  64      16.704   3.484  -9.688  1.00 95.44           H
ATOM    715  CG  LEU A  64      17.535   4.346  -7.913  1.00 95.44           C
ATOM    716  HG  LEU A  64      17.187   4.604  -6.913  1.00 95.44           H
ATOM    717  CD1 LEU A  64      18.702   3.370  -7.748  1.00 95.44           C
ATOM    718 1HD1 LEU A  64      18.369   2.496  -7.189  1.00 95.44           H
ATOM    719 2HD1 LEU A  64      19.057   3.059  -8.731  1.00 95.44           H
ATOM    720 3HD1 LEU A  64      19.512   3.861  -7.208  1.00 95.44           H
ATOM    721  CD2 LEU A  64      17.967   5.647  -8.592  1.00 95.44           C
ATOM    722 1HD2 LEU A  64      18.290   5.436  -9.611  1.00 95.44           H
ATOM    723 2HD2 LEU A  64      17.127   6.342  -8.613  1.00 95.44           H
ATOM    724 3HD2 LEU A  64      18.792   6.091  -8.034  1.00 95.44           H
ATOM    725  HN  LEU A  64      14.890   4.018  -6.717  1.00 95.44           H
ATOM    726  N   GLY A  65      13.393   2.870  -9.300  1.00 93.89           N
ATOM    727  CA  GLY A  65      12.495   2.146 -10.184  1.00 93.89           C
ATOM    728  C   GLY A  65      11.346   3.042 -10.651  1.00 93.89           C
ATOM    729  O   GLY A  65      11.103   3.170 -11.850  1.00 93.89           O
ATOM    730 1HA  GLY A  65      13.048   1.777 -11.047  1.00 93.89           H
ATOM    731 2HA  GLY A  65      12.094   1.275  -9.666  1.00 93.89           H
ATOM    732  HN  GLY A  65      13.463   2.501  -8.373  1.00 93.89           H
ATOM    733  N   ASN A  66      10.671   3.639  -9.681  1.00 95.95           N
ATOM    734  CA  ASN A  66       9.451   4.377  -9.962  1.00 95.95           C
ATOM    735  C   ASN A  66       9.802   5.677 -10.688  1.00 95.95           C
ATOM    736  O   ASN A  66       9.028   6.161 -11.512  1.00 95.95           O
ATOM    737  HA  ASN A  66       8.846   3.708 -10.574  1.00 95.95           H
ATOM    738  CB  ASN A  66       8.717   4.740  -8.670  1.00 95.95           C
ATOM    739 1HB  ASN A  66       9.422   5.156  -7.951  1.00 95.95           H
ATOM    740 2HB  ASN A  66       7.976   5.514  -8.873  1.00 95.95           H
ATOM    741  CG  ASN A  66       8.029   3.514  -8.067  1.00 95.95           C
ATOM    742  OD1 ASN A  66       7.131   2.926  -8.647  1.00 95.95           O
ATOM    743  ND2 ASN A  66       8.499   3.162  -6.873  1.00 95.95           N
ATOM    744 1HD2 ASN A  66       9.238   3.688  -6.452  1.00 95.95           H
ATOM    745 2HD2 ASN A  66       8.113   2.372  -6.397  1.00 95.95           H
ATOM    746  HN  ASN A  66      10.944   3.625  -8.719  1.00 95.95           H
ATOM    747  N   SER A  67      10.971   6.206 -10.355  1.00 94.75           N
ATOM    748  CA  SER A  67      11.473   7.393 -11.026  1.00 94.75           C
ATOM    749  C   SER A  67      11.681   7.105 -12.514  1.00 94.75           C
ATOM    750  O   SER A  67      11.420   7.961 -13.358  1.00 94.75           O
ATOM    751  HA  SER A  67      10.702   8.151 -10.887  1.00 94.75           H
ATOM    752  CB  SER A  67      12.779   7.874 -10.390  1.00 94.75           C
ATOM    753 1HB  SER A  67      13.523   7.079 -10.445  1.00 94.75           H
ATOM    754 2HB  SER A  67      13.171   8.716 -10.960  1.00 94.75           H
ATOM    755  OG  SER A  67      12.600   8.263  -9.031  1.00 94.75           O
ATOM    756  HG  SER A  67      13.070   7.620  -8.426  1.00 94.75           H
ATOM    757  HN  SER A  67      11.569   5.838  -9.643  1.00 94.75           H
ATOM    758  N   LEU A  68      12.149   5.897 -12.790  1.00 91.96           N
ATOM    759  CA  LEU A  68      12.376   5.478 -14.163  1.00 91.96           C
ATOM    760  C   LEU A  68      11.037   5.418 -14.901  1.00 91.96           C
ATOM    761  O   LEU A  68      10.947   5.811 -16.063  1.00 91.96           O
ATOM    762  HA  LEU A  68      12.998   6.236 -14.637  1.00 91.96           H
ATOM    763  CB  LEU A  68      13.157   4.163 -14.199  1.00 91.96           C
ATOM    764 1HB  LEU A  68      14.087   4.300 -13.647  1.00 91.96           H
ATOM    765 2HB  LEU A  68      12.580   3.405 -13.669  1.00 91.96           H
ATOM    766  CG  LEU A  68      13.498   3.623 -15.590  1.00 91.96           C
ATOM    767  HG  LEU A  68      12.573   3.544 -16.161  1.00 91.96           H
ATOM    768  CD1 LEU A  68      14.413   4.590 -16.344  1.00 91.96           C
ATOM    769 1HD1 LEU A  68      13.913   5.552 -16.455  1.00 91.96           H
ATOM    770 2HD1 LEU A  68      15.339   4.724 -15.785  1.00 91.96           H
ATOM    771 3HD1 LEU A  68      14.639   4.182 -17.329  1.00 91.96           H
ATOM    772  CD2 LEU A  68      14.096   2.218 -15.502  1.00 91.96           C
ATOM    773 1HD2 LEU A  68      15.008   2.249 -14.906  1.00 91.96           H
ATOM    774 2HD2 LEU A  68      13.378   1.546 -15.032  1.00 91.96           H
ATOM    775 3HD2 LEU A  68      14.329   1.859 -16.504  1.00 91.96           H
ATOM    776  HN  LEU A  68      12.371   5.211 -12.097  1.00 91.96           H
ATOM    777  N   VAL A  69      10.030   4.924 -14.196  1.00 92.01           N
ATOM    778  CA  VAL A  69       8.709   4.772 -14.782  1.00 92.01           C
ATOM    779  C   VAL A  69       8.201   6.139 -15.244  1.00 92.01           C
ATOM    780  O   VAL A  69       7.693   6.273 -16.356  1.00 92.01           O
ATOM    781  HA  VAL A  69       8.808   4.123 -15.652  1.00 92.01           H
ATOM    782  CB  VAL A  69       7.770   4.090 -13.786  1.00 92.01           C
ATOM    783  HB  VAL A  69       7.786   4.667 -12.861  1.00 92.01           H
ATOM    784  CG1 VAL A  69       6.331   4.080 -14.307  1.00 92.01           C
ATOM    785 1HG1 VAL A  69       5.993   5.104 -14.462  1.00 92.01           H
ATOM    786 2HG1 VAL A  69       6.292   3.538 -15.252  1.00 92.01           H
ATOM    787 3HG1 VAL A  69       5.685   3.589 -13.580  1.00 92.01           H
ATOM    788  CG2 VAL A  69       8.247   2.673 -13.464  1.00 92.01           C
ATOM    789 1HG2 VAL A  69       8.274   2.082 -14.379  1.00 92.01           H
ATOM    790 2HG2 VAL A  69       9.246   2.715 -13.030  1.00 92.01           H
ATOM    791 3HG2 VAL A  69       7.561   2.211 -12.753  1.00 92.01           H
ATOM    792  HN  VAL A  69      10.105   4.631 -13.242  1.00 92.01           H
ATOM    793  N   ILE A  70       8.354   7.120 -14.366  1.00 93.07           N
ATOM    794  CA  ILE A  70       7.880   8.463 -14.654  1.00 93.07           C
ATOM    795  C   ILE A  70       8.642   9.021 -15.857  1.00 93.07           C
ATOM    796  O   ILE A  70       8.050   9.646 -16.736  1.00 93.07           O
ATOM    797  HA  ILE A  70       6.825   8.387 -14.918  1.00 93.07           H
ATOM    798  CB  ILE A  70       7.973   9.342 -13.405  1.00 93.07           C
ATOM    799  HB  ILE A  70       8.988   9.275 -13.015  1.00 93.07           H
ATOM    800  CG1 ILE A  70       7.033   8.839 -12.309  1.00 93.07           C
ATOM    801 1HG1 ILE A  70       6.001   8.891 -12.657  1.00 93.07           H
ATOM    802 2HG1 ILE A  70       7.244   7.791 -12.096  1.00 93.07           H
ATOM    803  CG2 ILE A  70       7.717  10.811 -13.750  1.00 93.07           C
ATOM    804 1HG2 ILE A  70       8.460  11.150 -14.472  1.00 93.07           H
ATOM    805 2HG2 ILE A  70       6.720  10.916 -14.178  1.00 93.07           H
ATOM    806 3HG2 ILE A  70       7.789  11.414 -12.844  1.00 93.07           H
ATOM    807  CD1 ILE A  70       7.188   9.665 -11.031  1.00 93.07           C
ATOM    808 1HD1 ILE A  70       8.215   9.591 -10.672  1.00 93.07           H
ATOM    809 2HD1 ILE A  70       6.952  10.708 -11.242  1.00 93.07           H
ATOM    810 3HD1 ILE A  70       6.509   9.286 -10.267  1.00 93.07           H
ATOM    811  HN  ILE A  70       8.792   7.008 -13.474  1.00 93.07           H
ATOM    812  N   LEU A  71       9.944   8.775 -15.859  1.00 89.93           N
ATOM    813  CA  LEU A  71      10.809   9.329 -16.887  1.00 89.93           C
ATOM    814  C   LEU A  71      10.429   8.730 -18.243  1.00 89.93           C
ATOM    815  O   LEU A  71      10.375   9.440 -19.246  1.00 89.93           O
ATOM    816  HA  LEU A  71      10.629  10.403 -16.922  1.00 89.93           H
ATOM    817  CB  LEU A  71      12.279   9.127 -16.516  1.00 89.93           C
ATOM    818 1HB  LEU A  71      12.424   9.467 -15.491  1.00 89.93           H
ATOM    819 2HB  LEU A  71      12.494   8.059 -16.531  1.00 89.93           H
ATOM    820  CG  LEU A  71      13.299   9.836 -17.409  1.00 89.93           C
ATOM    821  HG  LEU A  71      12.886  10.803 -17.699  1.00 89.93           H
ATOM    822  CD1 LEU A  71      14.598  10.110 -16.647  1.00 89.93           C
ATOM    823 1HD1 LEU A  71      14.387  10.744 -15.786  1.00 89.93           H
ATOM    824 2HD1 LEU A  71      15.026   9.167 -16.308  1.00 89.93           H
ATOM    825 3HD1 LEU A  71      15.305  10.615 -17.305  1.00 89.93           H
ATOM    826  CD2 LEU A  71      13.546   9.046 -18.696  1.00 89.93           C
ATOM    827 1HD2 LEU A  71      13.928   8.056 -18.446  1.00 89.93           H
ATOM    828 2HD2 LEU A  71      12.610   8.946 -19.245  1.00 89.93           H
ATOM    829 3HD2 LEU A  71      14.275   9.572 -19.312  1.00 89.93           H
ATOM    830  HN  LEU A  71      10.407   8.211 -15.176  1.00 89.93           H
ATOM    831  N   VAL A  72      10.176   7.430 -18.230  1.00 87.58           N
ATOM    832  CA  VAL A  72       9.798   6.729 -19.446  1.00 87.58           C
ATOM    833  C   VAL A  72       8.495   7.320 -19.987  1.00 87.58           C
ATOM    834  O   VAL A  72       8.371   7.567 -21.185  1.00 87.58           O
ATOM    835  HA  VAL A  72      10.588   6.892 -20.179  1.00 87.58           H
ATOM    836  CB  VAL A  72       9.705   5.226 -19.175  1.00 87.58           C
ATOM    837  HB  VAL A  72       9.038   5.078 -18.326  1.00 87.58           H
ATOM    838  CG1 VAL A  72       9.106   4.489 -20.375  1.00 87.58           C
ATOM    839 1HG1 VAL A  72       8.105   4.871 -20.574  1.00 87.58           H
ATOM    840 2HG1 VAL A  72       9.736   4.648 -21.251  1.00 87.58           H
ATOM    841 3HG1 VAL A  72       9.052   3.422 -20.156  1.00 87.58           H
ATOM    842  CG2 VAL A  72      11.073   4.650 -18.805  1.00 87.58           C
ATOM    843 1HG2 VAL A  72      11.771   4.814 -19.625  1.00 87.58           H
ATOM    844 2HG2 VAL A  72      11.444   5.144 -17.907  1.00 87.58           H
ATOM    845 3HG2 VAL A  72      10.978   3.580 -18.618  1.00 87.58           H
ATOM    846  HN  VAL A  72      10.225   6.859 -17.411  1.00 87.58           H
ATOM    847  N   TYR A  73       7.555   7.531 -19.076  1.00 87.23           N
ATOM    848  CA  TYR A  73       6.264   8.086 -19.448  1.00 87.23           C
ATOM    849  C   TYR A  73       6.425   9.462 -20.096  1.00 87.23           C
ATOM    850  O   TYR A  73       5.723   9.788 -21.052  1.00 87.23           O
ATOM    851  HA  TYR A  73       5.800   7.407 -20.163  1.00 87.23           H
ATOM    852  CB  TYR A  73       5.480   8.237 -18.143  1.00 87.23           C
ATOM    853 1HB  TYR A  73       5.418   7.266 -17.653  1.00 87.23           H
ATOM    854 2HB  TYR A  73       6.031   8.898 -17.474  1.00 87.23           H
ATOM    855  CG  TYR A  73       4.065   8.789 -18.329  1.00 87.23           C
ATOM    856  CD1 TYR A  73       3.854  10.152 -18.360  1.00 87.23           C
ATOM    857  HD1 TYR A  73       4.696  10.836 -18.252  1.00 87.23           H
ATOM    858  CD2 TYR A  73       2.999   7.923 -18.465  1.00 87.23           C
ATOM    859  HD2 TYR A  73       3.165   6.846 -18.440  1.00 87.23           H
ATOM    860  CE1 TYR A  73       2.522  10.672 -18.534  1.00 87.23           C
ATOM    861  HE1 TYR A  73       2.342  11.746 -18.561  1.00 87.23           H
ATOM    862  CE2 TYR A  73       1.667   8.442 -18.640  1.00 87.23           C
ATOM    863  HE2 TYR A  73       0.816   7.769 -18.749  1.00 87.23           H
ATOM    864  CZ  TYR A  73       1.495   9.791 -18.666  1.00 87.23           C
ATOM    865  OH  TYR A  73       0.237  10.281 -18.831  1.00 87.23           O
ATOM    866  HH  TYR A  73      -0.410   9.528 -18.955  1.00 87.23           H
ATOM    867  HN  TYR A  73       7.665   7.331 -18.103  1.00 87.23           H
ATOM    868  N   TRP A  74       7.353  10.234 -19.549  1.00 86.12           N
ATOM    869  CA  TRP A  74       7.511  11.619 -19.958  1.00 86.12           C
ATOM    870  C   TRP A  74       7.998  11.631 -21.408  1.00 86.12           C
ATOM    871  O   TRP A  74       7.385  12.264 -22.267  1.00 86.12           O
ATOM    872  HA  TRP A  74       6.535  12.100 -19.888  1.00 86.12           H
ATOM    873  CB  TRP A  74       8.446  12.368 -19.007  1.00 86.12           C
ATOM    874 1HB  TRP A  74       8.199  12.096 -17.981  1.00 86.12           H
ATOM    875 2HB  TRP A  74       9.470  12.039 -19.186  1.00 86.12           H
ATOM    876  CG  TRP A  74       8.384  13.891 -19.145  1.00 86.12           C
ATOM    877  CD1 TRP A  74       9.150  14.682 -19.909  1.00 86.12           C
ATOM    878  HD1 TRP A  74       9.949  14.322 -20.557  1.00 86.12           H
ATOM    879  CD2 TRP A  74       7.472  14.779 -18.466  1.00 86.12           C
ATOM    880  NE1 TRP A  74       8.800  16.010 -19.772  1.00 86.12           N
ATOM    881  HE1 TRP A  74       9.225  16.785 -20.238  1.00 86.12           H
ATOM    882  CE2 TRP A  74       7.747  16.071 -18.866  1.00 86.12           C
ATOM    883  CE3 TRP A  74       6.449  14.501 -17.543  1.00 86.12           C
ATOM    884  HE3 TRP A  74       6.212  13.490 -17.211  1.00 86.12           H
ATOM    885  CZ2 TRP A  74       7.043  17.186 -18.396  1.00 86.12           C
ATOM    886  HZ2 TRP A  74       7.280  18.197 -18.728  1.00 86.12           H
ATOM    887  CZ3 TRP A  74       5.755  15.626 -17.082  1.00 86.12           C
ATOM    888  HZ3 TRP A  74       4.950  15.466 -16.364  1.00 86.12           H
ATOM    889  CH2 TRP A  74       6.019  16.932 -17.476  1.00 86.12           C
ATOM    890  HH2 TRP A  74       5.432  17.756 -17.070  1.00 86.12           H
ATOM    891  HN  TRP A  74       7.988   9.927 -18.840  1.00 86.12           H
ATOM    892  N   TYR A  75       9.095  10.924 -21.637  1.00 81.84           N
ATOM    893  CA  TYR A  75       9.815  11.044 -22.893  1.00 81.84           C
ATOM    894  C   TYR A  75       9.240  10.097 -23.948  1.00 81.84           C
ATOM    895  O   TYR A  75       9.657  10.124 -25.105  1.00 81.84           O
ATOM    896  HA  TYR A  75       9.712  12.072 -23.243  1.00 81.84           H
ATOM    897  CB  TYR A  75      11.259  10.637 -22.592  1.00 81.84           C
ATOM    898 1HB  TYR A  75      11.251   9.740 -21.973  1.00 81.84           H
ATOM    899 2HB  TYR A  75      11.754  10.375 -23.527  1.00 81.84           H
ATOM    900  CG  TYR A  75      12.076  11.720 -21.886  1.00 81.84           C
ATOM    901  CD1 TYR A  75      12.573  12.789 -22.604  1.00 81.84           C
ATOM    902  HD1 TYR A  75      12.382  12.862 -23.675  1.00 81.84           H
ATOM    903  CD2 TYR A  75      12.318  11.628 -20.530  1.00 81.84           C
ATOM    904  HD2 TYR A  75      11.926  10.784 -19.963  1.00 81.84           H
ATOM    905  CE1 TYR A  75      13.342  13.808 -21.939  1.00 81.84           C
ATOM    906  HE1 TYR A  75      13.740  14.658 -22.494  1.00 81.84           H
ATOM    907  CE2 TYR A  75      13.088  12.647 -19.865  1.00 81.84           C
ATOM    908  HE2 TYR A  75      13.286  12.587 -18.795  1.00 81.84           H
ATOM    909  CZ  TYR A  75      13.562  13.687 -20.602  1.00 81.84           C
ATOM    910  OH  TYR A  75      14.288  14.650 -19.974  1.00 81.84           O
ATOM    911  HH  TYR A  75      14.564  15.353 -20.630  1.00 81.84           H
ATOM    912  HN  TYR A  75       9.491  10.280 -20.983  1.00 81.84           H
ATOM    913  N   CYS A  76       8.290   9.283 -23.511  1.00 75.38           N
ATOM    914  CA  CYS A  76       7.630   8.352 -24.410  1.00 75.38           C
ATOM    915  C   CYS A  76       6.850   9.160 -25.449  1.00 75.38           C
ATOM    916  O   CYS A  76       5.899   9.862 -25.108  1.00 75.38           O
ATOM    917  HA  CYS A  76       8.416   7.766 -24.887  1.00 75.38           H
ATOM    918  CB  CYS A  76       6.728   7.376 -23.652  1.00 75.38           C
ATOM    919 1HB  CYS A  76       7.315   6.820 -22.920  1.00 75.38           H
ATOM    920 2HB  CYS A  76       5.967   7.925 -23.100  1.00 75.38           H
ATOM    921  SG  CYS A  76       5.935   6.217 -24.826  1.00 75.38           S
ATOM    922  HG  CYS A  76       7.062   5.647 -25.242  1.00 75.38           H
ATOM    923  HN  CYS A  76       7.973   9.252 -22.563  1.00 75.38           H
ATOM    924  N   THR A  77       7.281   9.034 -26.696  1.00 69.29           N
ATOM    925  CA  THR A  77       6.764   9.883 -27.756  1.00 69.29           C
ATOM    926  C   THR A  77       5.402   9.372 -28.231  1.00 69.29           C
ATOM    927  O   THR A  77       4.710  10.051 -28.988  1.00 69.29           O
ATOM    928  HA  THR A  77       6.606  10.882 -27.350  1.00 69.29           H
ATOM    929  CB  THR A  77       7.812   9.943 -28.868  1.00 69.29           C
ATOM    930  HB  THR A  77       7.492  10.608 -29.669  1.00 69.29           H
ATOM    931  OG1 THR A  77       8.003   8.580 -29.239  1.00 69.29           O
ATOM    932  HG1 THR A  77       8.449   8.528 -30.133  1.00 69.29           H
ATOM    933  CG2 THR A  77       9.185  10.384 -28.355  1.00 69.29           C
ATOM    934 1HG2 THR A  77       9.535   9.680 -27.601  1.00 69.29           H
ATOM    935 2HG2 THR A  77       9.105  11.378 -27.915  1.00 69.29           H
ATOM    936 3HG2 THR A  77       9.891  10.410 -29.185  1.00 69.29           H
ATOM    937  HN  THR A  77       7.969   8.369 -26.985  1.00 69.29           H
ATOM    938  N   ARG A  78       5.058   8.179 -27.768  1.00 73.02           N
ATOM    939  CA  ARG A  78       3.827   7.536 -28.195  1.00 73.02           C
ATOM    940  C   ARG A  78       2.637   8.100 -27.417  1.00 73.02           C
ATOM    941  O   ARG A  78       2.774   8.481 -26.256  1.00 73.02           O
ATOM    942  HA  ARG A  78       3.747   7.767 -29.257  1.00 73.02           H
ATOM    943  CB  ARG A  78       3.895   6.022 -27.984  1.00 73.02           C
ATOM    944 1HB  ARG A  78       3.192   5.527 -28.655  1.00 73.02           H
ATOM    945 2HB  ARG A  78       4.890   5.660 -28.241  1.00 73.02           H
ATOM    946  CG  ARG A  78       3.570   5.655 -26.535  1.00 73.02           C
ATOM    947 1HG  ARG A  78       4.151   6.283 -25.858  1.00 73.02           H
ATOM    948 2HG  ARG A  78       2.518   5.856 -26.332  1.00 73.02           H
ATOM    949  CD  ARG A  78       3.876   4.182 -26.261  1.00 73.02           C
ATOM    950 1HD  ARG A  78       3.093   3.554 -26.687  1.00 73.02           H
ATOM    951 2HD  ARG A  78       4.810   3.899 -26.745  1.00 73.02           H
ATOM    952  NE  ARG A  78       3.973   3.947 -24.802  1.00 73.02           N
ATOM    953  HE  ARG A  78       4.871   3.730 -24.421  1.00 73.02           H
ATOM    954  CZ  ARG A  78       2.931   4.008 -23.961  1.00 73.02           C
ATOM    955  NH1 ARG A  78       1.704   4.295 -24.417  1.00 73.02           N
ATOM    956 1HH1 ARG A  78       1.560   4.466 -25.392  1.00 73.02           H
ATOM    957 2HH1 ARG A  78       0.933   4.339 -23.783  1.00 73.02           H
ATOM    958  NH2 ARG A  78       3.136   3.778 -22.657  1.00 73.02           N
ATOM    959 1HH2 ARG A  78       2.369   3.819 -22.016  1.00 73.02           H
ATOM    960 2HH2 ARG A  78       4.054   3.564 -22.325  1.00 73.02           H
ATOM    961  HN  ARG A  78       5.604   7.655 -27.113  1.00 73.02           H
ATOM    962  N   VAL A  79       1.495   8.135 -28.089  1.00 76.92           N
ATOM    963  CA  VAL A  79       0.264   8.571 -27.451  1.00 76.92           C
ATOM    964  C   VAL A  79       0.071   7.799 -26.144  1.00 76.92           C
ATOM    965  O   VAL A  79       0.212   6.578 -26.113  1.00 76.92           O
ATOM    966  HA  VAL A  79       0.371   9.631 -27.220  1.00 76.92           H
ATOM    967  CB  VAL A  79      -0.911   8.413 -28.417  1.00 76.92           C
ATOM    968  HB  VAL A  79      -1.070   7.347 -28.579  1.00 76.92           H
ATOM    969  CG1 VAL A  79      -2.194   8.995 -27.821  1.00 76.92           C
ATOM    970 1HG1 VAL A  79      -2.432   8.474 -26.893  1.00 76.92           H
ATOM    971 2HG1 VAL A  79      -2.050  10.056 -27.615  1.00 76.92           H
ATOM    972 3HG1 VAL A  79      -3.013   8.869 -28.528  1.00 76.92           H
ATOM    973  CG2 VAL A  79      -0.597   9.052 -29.771  1.00 76.92           C
ATOM    974 1HG2 VAL A  79      -0.398  10.115 -29.634  1.00 76.92           H
ATOM    975 2HG2 VAL A  79       0.280   8.572 -30.206  1.00 76.92           H
ATOM    976 3HG2 VAL A  79      -1.449   8.925 -30.439  1.00 76.92           H
ATOM    977  HN  VAL A  79       1.403   7.873 -29.049  1.00 76.92           H
ATOM    978  N   LYS A  80      -0.248   8.544 -25.095  1.00 82.38           N
ATOM    979  CA  LYS A  80      -0.531   7.939 -23.805  1.00 82.38           C
ATOM    980  C   LYS A  80      -1.825   7.128 -23.901  1.00 82.38           C
ATOM    981  O   LYS A  80      -2.617   7.321 -24.822  1.00 82.38           O
ATOM    982  HA  LYS A  80       0.288   7.257 -23.578  1.00 82.38           H
ATOM    983  CB  LYS A  80      -0.553   9.003 -22.707  1.00 82.38           C
ATOM    984 1HB  LYS A  80      -1.450   9.615 -22.805  1.00 82.38           H
ATOM    985 2HB  LYS A  80      -0.602   8.522 -21.730  1.00 82.38           H
ATOM    986  CG  LYS A  80       0.689   9.893 -22.782  1.00 82.38           C
ATOM    987 1HG  LYS A  80       0.683  10.455 -23.716  1.00 82.38           H
ATOM    988 2HG  LYS A  80       0.668  10.623 -21.972  1.00 82.38           H
ATOM    989  CD  LYS A  80       1.968   9.059 -22.690  1.00 82.38           C
ATOM    990 1HD  LYS A  80       1.907   8.386 -21.835  1.00 82.38           H
ATOM    991 2HD  LYS A  80       2.065   8.436 -23.580  1.00 82.38           H
ATOM    992  CE  LYS A  80       3.200   9.956 -22.553  1.00 82.38           C
ATOM    993 1HE  LYS A  80       3.068  10.859 -23.149  1.00 82.38           H
ATOM    994 2HE  LYS A  80       3.313  10.272 -21.516  1.00 82.38           H
ATOM    995  NZ  LYS A  80       4.416   9.237 -22.994  1.00 82.38           N
ATOM    996 1HZ  LYS A  80       5.238   9.762 -22.716  1.00 82.38           H
ATOM    997 2HZ  LYS A  80       4.441   8.319 -22.565  1.00 82.38           H
ATOM    998 3HZ  LYS A  80       4.403   9.138 -24.003  1.00 82.38           H
ATOM    999  HN  LYS A  80      -0.314   9.542 -25.118  1.00 82.38           H
ATOM   1000  N   THR A  81      -2.000   6.236 -22.936  1.00 83.66           N
ATOM   1001  CA  THR A  81      -3.258   5.522 -22.796  1.00 83.66           C
ATOM   1002  C   THR A  81      -3.771   5.624 -21.358  1.00 83.66           C
ATOM   1003  O   THR A  81      -3.025   5.995 -20.454  1.00 83.66           O
ATOM   1004  HA  THR A  81      -3.999   6.002 -23.435  1.00 83.66           H
ATOM   1005  CB  THR A  81      -3.038   4.082 -23.262  1.00 83.66           C
ATOM   1006  HB  THR A  81      -3.979   3.533 -23.288  1.00 83.66           H
ATOM   1007  OG1 THR A  81      -2.053   3.573 -22.367  1.00 83.66           O
ATOM   1008  HG1 THR A  81      -1.163   3.983 -22.568  1.00 83.66           H
ATOM   1009  CG2 THR A  81      -2.367   4.006 -24.635  1.00 83.66           C
ATOM   1010 1HG2 THR A  81      -1.394   4.497 -24.592  1.00 83.66           H
ATOM   1011 2HG2 THR A  81      -2.993   4.506 -25.374  1.00 83.66           H
ATOM   1012 3HG2 THR A  81      -2.234   2.962 -24.918  1.00 83.66           H
ATOM   1013  HN  THR A  81      -1.302   6.000 -22.260  1.00 83.66           H
ATOM   1014  N   MET A  82      -5.042   5.288 -21.193  1.00 87.13           N
ATOM   1015  CA  MET A  82      -5.660   5.324 -19.878  1.00 87.13           C
ATOM   1016  C   MET A  82      -4.873   4.475 -18.878  1.00 87.13           C
ATOM   1017  O   MET A  82      -4.676   4.882 -17.734  1.00 87.13           O
ATOM   1018  HA  MET A  82      -5.639   6.371 -19.573  1.00 87.13           H
ATOM   1019  CB  MET A  82      -7.095   4.801 -19.974  1.00 87.13           C
ATOM   1020 1HB  MET A  82      -7.685   5.461 -20.610  1.00 87.13           H
ATOM   1021 2HB  MET A  82      -7.097   3.819 -20.446  1.00 87.13           H
ATOM   1022  CG  MET A  82      -7.739   4.710 -18.589  1.00 87.13           C
ATOM   1023 1HG  MET A  82      -7.369   3.828 -18.065  1.00 87.13           H
ATOM   1024 2HG  MET A  82      -7.459   5.577 -17.991  1.00 87.13           H
ATOM   1025  SD  MET A  82      -9.515   4.625 -18.746  1.00 87.13           S
ATOM   1026  CE  MET A  82      -9.988   4.839 -17.038  1.00 87.13           C
ATOM   1027 1HE  MET A  82      -9.557   4.037 -16.439  1.00 87.13           H
ATOM   1028 2HE  MET A  82      -9.620   5.800 -16.677  1.00 87.13           H
ATOM   1029 3HE  MET A  82     -11.074   4.812 -16.956  1.00 87.13           H
ATOM   1030  HN  MET A  82      -5.644   4.995 -21.935  1.00 87.13           H
ATOM   1031  N   THR A  83      -4.445   3.312 -19.346  1.00 85.54           N
ATOM   1032  CA  THR A  83      -3.594   2.450 -18.543  1.00 85.54           C
ATOM   1033  C   THR A  83      -2.336   3.203 -18.104  1.00 85.54           C
ATOM   1034  O   THR A  83      -1.928   3.116 -16.947  1.00 85.54           O
ATOM   1035  HA  THR A  83      -4.136   2.179 -17.638  1.00 85.54           H
ATOM   1036  CB  THR A  83      -3.295   1.190 -19.357  1.00 85.54           C
ATOM   1037  HB  THR A  83      -2.699   1.428 -20.239  1.00 85.54           H
ATOM   1038  OG1 THR A  83      -4.580   0.631 -19.616  1.00 85.54           O
ATOM   1039  HG1 THR A  83      -5.291   1.211 -19.220  1.00 85.54           H
ATOM   1040  CG2 THR A  83      -2.580   0.117 -18.534  1.00 85.54           C
ATOM   1041 1HG2 THR A  83      -3.206  -0.170 -17.689  1.00 85.54           H
ATOM   1042 2HG2 THR A  83      -1.633   0.511 -18.166  1.00 85.54           H
ATOM   1043 3HG2 THR A  83      -2.392  -0.756 -19.159  1.00 85.54           H
ATOM   1044  HN  THR A  83      -4.670   2.957 -20.253  1.00 85.54           H
ATOM   1045  N   ASP A  84      -1.755   3.924 -19.052  1.00 86.65           N
ATOM   1046  CA  ASP A  84      -0.494   4.603 -18.809  1.00 86.65           C
ATOM   1047  C   ASP A  84      -0.693   5.670 -17.730  1.00 86.65           C
ATOM   1048  O   ASP A  84       0.199   5.911 -16.918  1.00 86.65           O
ATOM   1049  HA  ASP A  84       0.198   3.820 -18.498  1.00 86.65           H
ATOM   1050  CB  ASP A  84       0.010   5.300 -20.074  1.00 86.65           C
ATOM   1051 1HB  ASP A  84      -0.672   6.106 -20.346  1.00 86.65           H
ATOM   1052 2HB  ASP A  84       0.981   5.755 -19.881  1.00 86.65           H
ATOM   1053  CG  ASP A  84       0.126   4.310 -21.235  1.00 86.65           C
ATOM   1054  OD1 ASP A  84       0.852   3.308 -21.057  1.00 86.65           O
ATOM   1055  OD2 ASP A  84      -0.514   4.578 -22.275  1.00 86.65           O
ATOM   1056  HN  ASP A  84      -2.132   4.049 -19.970  1.00 86.65           H
ATOM   1057  N   MET A  85      -1.869   6.280 -17.756  1.00 90.65           N
ATOM   1058  CA  MET A  85      -2.197   7.315 -16.790  1.00 90.65           C
ATOM   1059  C   MET A  85      -2.215   6.752 -15.368  1.00 90.65           C
ATOM   1060  O   MET A  85      -1.693   7.374 -14.444  1.00 90.65           O
ATOM   1061  HA  MET A  85      -1.408   8.062 -16.883  1.00 90.65           H
ATOM   1062  CB  MET A  85      -3.567   7.908 -17.123  1.00 90.65           C
ATOM   1063 1HB  MET A  85      -3.589   8.220 -18.167  1.00 90.65           H
ATOM   1064 2HB  MET A  85      -4.336   7.146 -17.002  1.00 90.65           H
ATOM   1065  CG  MET A  85      -3.880   9.104 -16.221  1.00 90.65           C
ATOM   1066 1HG  MET A  85      -4.884   9.474 -16.430  1.00 90.65           H
ATOM   1067 2HG  MET A  85      -3.865   8.796 -15.176  1.00 90.65           H
ATOM   1068  SD  MET A  85      -2.685  10.402 -16.491  1.00 90.65           S
ATOM   1069  CE  MET A  85      -3.184  10.951 -18.114  1.00 90.65           C
ATOM   1070 1HE  MET A  85      -3.105  10.123 -18.818  1.00 90.65           H
ATOM   1071 2HE  MET A  85      -4.216  11.300 -18.078  1.00 90.65           H
ATOM   1072 3HE  MET A  85      -2.536  11.766 -18.437  1.00 90.65           H
ATOM   1073  HN  MET A  85      -2.590   6.077 -18.419  1.00 90.65           H
ATOM   1074  N   PHE A  86      -2.822   5.582 -15.236  1.00 92.52           N
ATOM   1075  CA  PHE A  86      -2.930   4.936 -13.939  1.00 92.52           C
ATOM   1076  C   PHE A  86      -1.565   4.439 -13.459  1.00 92.52           C
ATOM   1077  O   PHE A  86      -1.247   4.537 -12.275  1.00 92.52           O
ATOM   1078  HA  PHE A  86      -3.311   5.680 -13.239  1.00 92.52           H
ATOM   1079  CB  PHE A  86      -3.864   3.737 -14.113  1.00 92.52           C
ATOM   1080 1HB  PHE A  86      -3.466   3.089 -14.894  1.00 92.52           H
ATOM   1081 2HB  PHE A  86      -3.870   3.157 -13.190  1.00 92.52           H
ATOM   1082  CG  PHE A  86      -5.303   4.116 -14.469  1.00 92.52           C
ATOM   1083  CD1 PHE A  86      -5.874   5.218 -13.912  1.00 92.52           C
ATOM   1084  HD1 PHE A  86      -5.306   5.831 -13.213  1.00 92.52           H
ATOM   1085  CD2 PHE A  86      -6.012   3.350 -15.341  1.00 92.52           C
ATOM   1086  HD2 PHE A  86      -5.555   2.467 -15.787  1.00 92.52           H
ATOM   1087  CE1 PHE A  86      -7.210   5.569 -14.242  1.00 92.52           C
ATOM   1088  HE1 PHE A  86      -7.667   6.452 -13.796  1.00 92.52           H
ATOM   1089  CE2 PHE A  86      -7.348   3.702 -15.672  1.00 92.52           C
ATOM   1090  HE2 PHE A  86      -7.916   3.088 -16.371  1.00 92.52           H
ATOM   1091  CZ  PHE A  86      -7.918   4.804 -15.115  1.00 92.52           C
ATOM   1092  HZ  PHE A  86      -8.944   5.073 -15.369  1.00 92.52           H
ATOM   1093  HN  PHE A  86      -3.235   5.078 -15.995  1.00 92.52           H
ATOM   1094  N   LEU A  87      -0.796   3.916 -14.402  1.00 89.68           N
ATOM   1095  CA  LEU A  87       0.527   3.403 -14.090  1.00 89.68           C
ATOM   1096  C   LEU A  87       1.403   4.546 -13.573  1.00 89.68           C
ATOM   1097  O   LEU A  87       2.236   4.344 -12.690  1.00 89.68           O
ATOM   1098  HA  LEU A  87       0.413   2.668 -13.294  1.00 89.68           H
ATOM   1099  CB  LEU A  87       1.118   2.674 -15.298  1.00 89.68           C
ATOM   1100 1HB  LEU A  87       1.076   3.343 -16.158  1.00 89.68           H
ATOM   1101 2HB  LEU A  87       2.171   2.477 -15.099  1.00 89.68           H
ATOM   1102  CG  LEU A  87       0.444   1.355 -15.681  1.00 89.68           C
ATOM   1103  HG  LEU A  87      -0.613   1.551 -15.862  1.00 89.68           H
ATOM   1104  CD1 LEU A  87       1.030   0.796 -16.979  1.00 89.68           C
ATOM   1105 1HD1 LEU A  87       0.876   1.513 -17.785  1.00 89.68           H
ATOM   1106 2HD1 LEU A  87       2.097   0.619 -16.849  1.00 89.68           H
ATOM   1107 3HD1 LEU A  87       0.533  -0.142 -17.227  1.00 89.68           H
ATOM   1108  CD2 LEU A  87       0.526   0.345 -14.534  1.00 89.68           C
ATOM   1109 1HD2 LEU A  87       1.571   0.148 -14.297  1.00 89.68           H
ATOM   1110 2HD2 LEU A  87       0.025   0.752 -13.655  1.00 89.68           H
ATOM   1111 3HD2 LEU A  87       0.039  -0.584 -14.832  1.00 89.68           H
ATOM   1112  HN  LEU A  87      -1.063   3.841 -15.363  1.00 89.68           H
ATOM   1113  N   LEU A  88       1.185   5.722 -14.144  1.00 92.19           N
ATOM   1114  CA  LEU A  88       1.917   6.905 -13.724  1.00 92.19           C
ATOM   1115  C   LEU A  88       1.581   7.216 -12.264  1.00 92.19           C
ATOM   1116  O   LEU A  88       2.477   7.372 -11.437  1.00 92.19           O
ATOM   1117  HA  LEU A  88       2.980   6.672 -13.791  1.00 92.19           H
ATOM   1118  CB  LEU A  88       1.647   8.069 -14.679  1.00 92.19           C
ATOM   1119 1HB  LEU A  88       2.033   7.803 -15.663  1.00 92.19           H
ATOM   1120 2HB  LEU A  88       0.568   8.186 -14.781  1.00 92.19           H
ATOM   1121  CG  LEU A  88       2.243   9.419 -14.277  1.00 92.19           C
ATOM   1122  HG  LEU A  88       1.978   9.613 -13.237  1.00 92.19           H
ATOM   1123  CD1 LEU A  88       3.770   9.390 -14.356  1.00 92.19           C
ATOM   1124 1HD1 LEU A  88       4.155   8.624 -13.683  1.00 92.19           H
ATOM   1125 2HD1 LEU A  88       4.077   9.163 -15.378  1.00 92.19           H
ATOM   1126 3HD1 LEU A  88       4.168  10.362 -14.065  1.00 92.19           H
ATOM   1127  CD2 LEU A  88       1.647  10.553 -15.113  1.00 92.19           C
ATOM   1128 1HD2 LEU A  88       1.860  10.377 -16.167  1.00 92.19           H
ATOM   1129 2HD2 LEU A  88       0.568  10.588 -14.961  1.00 92.19           H
ATOM   1130 3HD2 LEU A  88       2.088  11.501 -14.806  1.00 92.19           H
ATOM   1131  HN  LEU A  88       0.525   5.872 -14.879  1.00 92.19           H
ATOM   1132  N   ASN A  89       0.286   7.297 -11.993  1.00 95.54           N
ATOM   1133  CA  ASN A  89      -0.179   7.694 -10.675  1.00 95.54           C
ATOM   1134  C   ASN A  89       0.242   6.637  -9.651  1.00 95.54           C
ATOM   1135  O   ASN A  89       0.460   6.952  -8.482  1.00 95.54           O
ATOM   1136  HA  ASN A  89       0.284   8.663 -10.488  1.00 95.54           H
ATOM   1137  CB  ASN A  89      -1.704   7.806 -10.640  1.00 95.54           C
ATOM   1138 1HB  ASN A  89      -2.146   6.994 -11.218  1.00 95.54           H
ATOM   1139 2HB  ASN A  89      -2.057   7.695  -9.614  1.00 95.54           H
ATOM   1140  CG  ASN A  89      -2.168   9.151 -11.202  1.00 95.54           C
ATOM   1141  OD1 ASN A  89      -2.390  10.111 -10.482  1.00 95.54           O
ATOM   1142  ND2 ASN A  89      -2.303   9.166 -12.525  1.00 95.54           N
ATOM   1143 1HD2 ASN A  89      -2.105   8.344 -13.058  1.00 95.54           H
ATOM   1144 2HD2 ASN A  89      -2.602  10.001 -12.987  1.00 95.54           H
ATOM   1145  HN  ASN A  89      -0.437   7.097 -12.654  1.00 95.54           H
ATOM   1146  N   LEU A  90       0.342   5.405 -10.128  1.00 93.10           N
ATOM   1147  CA  LEU A  90       0.770   4.306  -9.278  1.00 93.10           C
ATOM   1148  C   LEU A  90       2.207   4.554  -8.815  1.00 93.10           C
ATOM   1149  O   LEU A  90       2.515   4.413  -7.633  1.00 93.10           O
ATOM   1150  HA  LEU A  90       0.121   4.300  -8.402  1.00 93.10           H
ATOM   1151  CB  LEU A  90       0.577   2.968  -9.994  1.00 93.10           C
ATOM   1152 1HB  LEU A  90      -0.354   3.012 -10.560  1.00 93.10           H
ATOM   1153 2HB  LEU A  90       1.383   2.846 -10.717  1.00 93.10           H
ATOM   1154  CG  LEU A  90       0.539   1.728  -9.099  1.00 93.10           C
ATOM   1155  HG  LEU A  90       1.303   1.839  -8.330  1.00 93.10           H
ATOM   1156  CD1 LEU A  90      -0.809   1.608  -8.385  1.00 93.10           C
ATOM   1157 1HD1 LEU A  90      -0.972   2.490  -7.766  1.00 93.10           H
ATOM   1158 2HD1 LEU A  90      -1.606   1.530  -9.124  1.00 93.10           H
ATOM   1159 3HD1 LEU A  90      -0.808   0.717  -7.756  1.00 93.10           H
ATOM   1160  CD2 LEU A  90       0.880   0.467  -9.896  1.00 93.10           C
ATOM   1161 1HD2 LEU A  90       0.157   0.339 -10.701  1.00 93.10           H
ATOM   1162 2HD2 LEU A  90       1.881   0.563 -10.318  1.00 93.10           H
ATOM   1163 3HD2 LEU A  90       0.846  -0.400  -9.236  1.00 93.10           H
ATOM   1164  HN  LEU A  90       0.138   5.152 -11.074  1.00 93.10           H
ATOM   1165  N   ALA A  91       3.048   4.921  -9.771  1.00 95.10           N
ATOM   1166  CA  ALA A  91       4.456   5.137  -9.487  1.00 95.10           C
ATOM   1167  C   ALA A  91       4.604   6.335  -8.547  1.00 95.10           C
ATOM   1168  O   ALA A  91       5.486   6.351  -7.689  1.00 95.10           O
ATOM   1169  HA  ALA A  91       4.834   4.245  -8.987  1.00 95.10           H
ATOM   1170  CB  ALA A  91       5.219   5.327 -10.799  1.00 95.10           C
ATOM   1171 1HB  ALA A  91       5.106   4.437 -11.418  1.00 95.10           H
ATOM   1172 2HB  ALA A  91       4.819   6.191 -11.330  1.00 95.10           H
ATOM   1173 3HB  ALA A  91       6.275   5.489 -10.585  1.00 95.10           H
ATOM   1174  HN  ALA A  91       2.781   5.069 -10.723  1.00 95.10           H
ATOM   1175  N   ILE A  92       3.728   7.310  -8.741  1.00 96.40           N
ATOM   1176  CA  ILE A  92       3.745   8.507  -7.916  1.00 96.40           C
ATOM   1177  C   ILE A  92       3.372   8.136  -6.479  1.00 96.40           C
ATOM   1178  O   ILE A  92       4.007   8.596  -5.531  1.00 96.40           O
ATOM   1179  HA  ILE A  92       4.765   8.891  -7.920  1.00 96.40           H
ATOM   1180  CB  ILE A  92       2.851   9.589  -8.524  1.00 96.40           C
ATOM   1181  HB  ILE A  92       1.885   9.143  -8.758  1.00 96.40           H
ATOM   1182  CG1 ILE A  92       3.438  10.111  -9.837  1.00 96.40           C
ATOM   1183 1HG1 ILE A  92       4.339  10.690  -9.633  1.00 96.40           H
ATOM   1184 2HG1 ILE A  92       3.734   9.272 -10.467  1.00 96.40           H
ATOM   1185  CG2 ILE A  92       2.597  10.717  -7.522  1.00 96.40           C
ATOM   1186 1HG2 ILE A  92       2.104  10.313  -6.638  1.00 96.40           H
ATOM   1187 2HG2 ILE A  92       3.546  11.169  -7.234  1.00 96.40           H
ATOM   1188 3HG2 ILE A  92       1.959  11.473  -7.980  1.00 96.40           H
ATOM   1189  CD1 ILE A  92       2.425  10.982 -10.583  1.00 96.40           C
ATOM   1190 1HD1 ILE A  92       1.535  10.393 -10.807  1.00 96.40           H
ATOM   1191 2HD1 ILE A  92       2.149  11.833  -9.960  1.00 96.40           H
ATOM   1192 3HD1 ILE A  92       2.867  11.340 -11.512  1.00 96.40           H
ATOM   1193  HN  ILE A  92       3.017   7.292  -9.444  1.00 96.40           H
ATOM   1194  N   ALA A  93       2.344   7.309  -6.363  1.00 96.50           N
ATOM   1195  CA  ALA A  93       1.849   6.909  -5.057  1.00 96.50           C
ATOM   1196  C   ALA A  93       2.958   6.174  -4.300  1.00 96.50           C
ATOM   1197  O   ALA A  93       3.154   6.400  -3.107  1.00 96.50           O
ATOM   1198  HA  ALA A  93       1.586   7.814  -4.510  1.00 96.50           H
ATOM   1199  CB  ALA A  93       0.593   6.052  -5.227  1.00 96.50           C
ATOM   1200 1HB  ALA A  93      -0.173   6.629  -5.744  1.00 96.50           H
ATOM   1201 2HB  ALA A  93       0.835   5.164  -5.812  1.00 96.50           H
ATOM   1202 3HB  ALA A  93       0.223   5.751  -4.247  1.00 96.50           H
ATOM   1203  HN  ALA A  93       1.852   6.916  -7.140  1.00 96.50           H
ATOM   1204  N   ASP A  94       3.654   5.311  -5.025  1.00 96.19           N
ATOM   1205  CA  ASP A  94       4.723   4.526  -4.432  1.00 96.19           C
ATOM   1206  C   ASP A  94       5.826   5.465  -3.940  1.00 96.19           C
ATOM   1207  O   ASP A  94       6.320   5.317  -2.823  1.00 96.19           O
ATOM   1208  HA  ASP A  94       4.254   3.972  -3.619  1.00 96.19           H
ATOM   1209  CB  ASP A  94       5.338   3.569  -5.455  1.00 96.19           C
ATOM   1210 1HB  ASP A  94       5.465   4.083  -6.408  1.00 96.19           H
ATOM   1211 2HB  ASP A  94       6.330   3.264  -5.123  1.00 96.19           H
ATOM   1212  CG  ASP A  94       4.456   2.334  -5.650  1.00 96.19           C
ATOM   1213  OD1 ASP A  94       3.761   1.974  -4.675  1.00 96.19           O
ATOM   1214  OD2 ASP A  94       4.498   1.777  -6.768  1.00 96.19           O
ATOM   1215  HN  ASP A  94       3.497   5.144  -5.999  1.00 96.19           H
ATOM   1216  N   LEU A  95       6.181   6.410  -4.798  1.00 97.07           N
ATOM   1217  CA  LEU A  95       7.261   7.332  -4.492  1.00 97.07           C
ATOM   1218  C   LEU A  95       6.930   8.090  -3.205  1.00 97.07           C
ATOM   1219  O   LEU A  95       7.788   8.254  -2.338  1.00 97.07           O
ATOM   1220  HA  LEU A  95       8.159   6.738  -4.321  1.00 97.07           H
ATOM   1221  CB  LEU A  95       7.543   8.244  -5.688  1.00 97.07           C
ATOM   1222 1HB  LEU A  95       6.590   8.545  -6.122  1.00 97.07           H
ATOM   1223 2HB  LEU A  95       8.027   9.150  -5.323  1.00 97.07           H
ATOM   1224  CG  LEU A  95       8.411   7.646  -6.797  1.00 97.07           C
ATOM   1225  HG  LEU A  95       7.920   6.748  -7.169  1.00 97.07           H
ATOM   1226  CD1 LEU A  95       8.538   8.614  -7.975  1.00 97.07           C
ATOM   1227 1HD1 LEU A  95       7.548   8.823  -8.381  1.00 97.07           H
ATOM   1228 2HD1 LEU A  95       8.995   9.543  -7.635  1.00 97.07           H
ATOM   1229 3HD1 LEU A  95       9.160   8.165  -8.749  1.00 97.07           H
ATOM   1230  CD2 LEU A  95       9.778   7.222  -6.255  1.00 97.07           C
ATOM   1231 1HD2 LEU A  95      10.289   8.090  -5.839  1.00 97.07           H
ATOM   1232 2HD2 LEU A  95       9.642   6.473  -5.475  1.00 97.07           H
ATOM   1233 3HD2 LEU A  95      10.375   6.801  -7.064  1.00 97.07           H
ATOM   1234  HN  LEU A  95       5.744   6.551  -5.687  1.00 97.07           H
ATOM   1235  N   LEU A  96       5.684   8.533  -3.121  1.00 96.65           N
ATOM   1236  CA  LEU A  96       5.263   9.379  -2.017  1.00 96.65           C
ATOM   1237  C   LEU A  96       5.497   8.642  -0.697  1.00 96.65           C
ATOM   1238  O   LEU A  96       5.955   9.236   0.278  1.00 96.65           O
ATOM   1239  HA  LEU A  96       5.891  10.270  -2.031  1.00 96.65           H
ATOM   1240  CB  LEU A  96       3.818   9.840  -2.216  1.00 96.65           C
ATOM   1241 1HB  LEU A  96       3.215   8.973  -2.483  1.00 96.65           H
ATOM   1242 2HB  LEU A  96       3.441  10.209  -1.262  1.00 96.65           H
ATOM   1243  CG  LEU A  96       3.600  10.924  -3.273  1.00 96.65           C
ATOM   1244  HG  LEU A  96       3.920  10.530  -4.238  1.00 96.65           H
ATOM   1245  CD1 LEU A  96       2.116  11.276  -3.399  1.00 96.65           C
ATOM   1246 1HD1 LEU A  96       1.555  10.387  -3.689  1.00 96.65           H
ATOM   1247 2HD1 LEU A  96       1.747  11.642  -2.441  1.00 96.65           H
ATOM   1248 3HD1 LEU A  96       1.989  12.049  -4.157  1.00 96.65           H
ATOM   1249  CD2 LEU A  96       4.458  12.157  -2.980  1.00 96.65           C
ATOM   1250 1HD2 LEU A  96       4.191  12.562  -2.004  1.00 96.65           H
ATOM   1251 2HD2 LEU A  96       5.511  11.875  -2.981  1.00 96.65           H
ATOM   1252 3HD2 LEU A  96       4.283  12.912  -3.747  1.00 96.65           H
ATOM   1253  HN  LEU A  96       4.970   8.323  -3.788  1.00 96.65           H
ATOM   1254  N   PHE A  97       5.173   7.357  -0.708  1.00 97.00           N
ATOM   1255  CA  PHE A  97       5.328   6.536   0.481  1.00 97.00           C
ATOM   1256  C   PHE A  97       6.805   6.263   0.770  1.00 97.00           C
ATOM   1257  O   PHE A  97       7.252   6.389   1.909  1.00 97.00           O
ATOM   1258  HA  PHE A  97       4.892   7.087   1.314  1.00 97.00           H
ATOM   1259  CB  PHE A  97       4.621   5.208   0.202  1.00 97.00           C
ATOM   1260 1HB  PHE A  97       3.547   5.384   0.146  1.00 97.00           H
ATOM   1261 2HB  PHE A  97       4.935   4.839  -0.775  1.00 97.00           H
ATOM   1262  CG  PHE A  97       4.891   4.127   1.250  1.00 97.00           C
ATOM   1263  CD1 PHE A  97       5.489   2.961   0.886  1.00 97.00           C
ATOM   1264  HD1 PHE A  97       5.775   2.796  -0.153  1.00 97.00           H
ATOM   1265  CD2 PHE A  97       4.535   4.332   2.547  1.00 97.00           C
ATOM   1266  HD2 PHE A  97       4.056   5.267   2.838  1.00 97.00           H
ATOM   1267  CE1 PHE A  97       5.740   1.957   1.859  1.00 97.00           C
ATOM   1268  HE1 PHE A  97       6.218   1.023   1.567  1.00 97.00           H
ATOM   1269  CE2 PHE A  97       4.786   3.329   3.520  1.00 97.00           C
ATOM   1270  HE2 PHE A  97       4.500   3.493   4.559  1.00 97.00           H
ATOM   1271  CZ  PHE A  97       5.383   2.163   3.155  1.00 97.00           C
ATOM   1272  HZ  PHE A  97       5.576   1.393   3.902  1.00 97.00           H
ATOM   1273  HN  PHE A  97       4.811   6.878  -1.508  1.00 97.00           H
ATOM   1274  N   LEU A  98       7.523   5.894  -0.281  1.00 97.04           N
ATOM   1275  CA  LEU A  98       8.901   5.459  -0.130  1.00 97.04           C
ATOM   1276  C   LEU A  98       9.695   6.540   0.606  1.00 97.04           C
ATOM   1277  O   LEU A  98      10.569   6.231   1.414  1.00 97.04           O
ATOM   1278  HA  LEU A  98       8.894   4.558   0.483  1.00 97.04           H
ATOM   1279  CB  LEU A  98       9.494   5.079  -1.489  1.00 97.04           C
ATOM   1280 1HB  LEU A  98       9.281   5.882  -2.194  1.00 97.04           H
ATOM   1281 2HB  LEU A  98      10.578   5.023  -1.387  1.00 97.04           H
ATOM   1282  CG  LEU A  98       8.998   3.763  -2.092  1.00 97.04           C
ATOM   1283  HG  LEU A  98       7.916   3.716  -1.966  1.00 97.04           H
ATOM   1284  CD1 LEU A  98       9.280   3.709  -3.595  1.00 97.04           C
ATOM   1285 1HD1 LEU A  98       8.770   4.535  -4.091  1.00 97.04           H
ATOM   1286 2HD1 LEU A  98      10.353   3.789  -3.766  1.00 97.04           H
ATOM   1287 3HD1 LEU A  98       8.917   2.763  -3.999  1.00 97.04           H
ATOM   1288  CD2 LEU A  98       9.592   2.562  -1.354  1.00 97.04           C
ATOM   1289 1HD2 LEU A  98      10.679   2.593  -1.427  1.00 97.04           H
ATOM   1290 2HD2 LEU A  98       9.297   2.599  -0.305  1.00 97.04           H
ATOM   1291 3HD2 LEU A  98       9.223   1.640  -1.803  1.00 97.04           H
ATOM   1292  HN  LEU A  98       7.178   5.889  -1.219  1.00 97.04           H
ATOM   1293  N   VAL A  99       9.361   7.786   0.301  1.00 96.61           N
ATOM   1294  CA  VAL A  99      10.074   8.913   0.875  1.00 96.61           C
ATOM   1295  C   VAL A  99       9.900   8.900   2.395  1.00 96.61           C
ATOM   1296  O   VAL A  99      10.656   9.550   3.116  1.00 96.61           O
ATOM   1297  HA  VAL A  99      11.132   8.788   0.642  1.00 96.61           H
ATOM   1298  CB  VAL A  99       9.599  10.217   0.231  1.00 96.61           C
ATOM   1299  HB  VAL A  99       8.509  10.232   0.268  1.00 96.61           H
ATOM   1300  CG1 VAL A  99      10.112  11.432   1.006  1.00 96.61           C
ATOM   1301 1HG1 VAL A  99       9.741  11.392   2.030  1.00 96.61           H
ATOM   1302 2HG1 VAL A  99      11.202  11.423   1.014  1.00 96.61           H
ATOM   1303 3HG1 VAL A  99       9.760  12.345   0.526  1.00 96.61           H
ATOM   1304  CG2 VAL A  99      10.019  10.287  -1.239  1.00 96.61           C
ATOM   1305 1HG2 VAL A  99      11.106  10.239  -1.309  1.00 96.61           H
ATOM   1306 2HG2 VAL A  99       9.583   9.449  -1.782  1.00 96.61           H
ATOM   1307 3HG2 VAL A  99       9.668  11.223  -1.673  1.00 96.61           H
ATOM   1308  HN  VAL A  99       8.620   8.029  -0.326  1.00 96.61           H
ATOM   1309  N   THR A 100       8.900   8.153   2.838  1.00 95.82           N
ATOM   1310  CA  THR A 100       8.577   8.096   4.254  1.00 95.82           C
ATOM   1311  C   THR A 100       9.393   7.001   4.943  1.00 95.82           C
ATOM   1312  O   THR A 100       9.504   6.982   6.168  1.00 95.82           O
ATOM   1313  HA  THR A 100       8.864   9.044   4.710  1.00 95.82           H
ATOM   1314  CB  THR A 100       7.066   7.903   4.387  1.00 95.82           C
ATOM   1315  HB  THR A 100       6.734   8.113   5.404  1.00 95.82           H
ATOM   1316  OG1 THR A 100       6.845   6.570   3.932  1.00 95.82           O
ATOM   1317  HG1 THR A 100       6.795   6.554   2.933  1.00 95.82           H
ATOM   1318  CG2 THR A 100       6.275   8.768   3.404  1.00 95.82           C
ATOM   1319 1HG2 THR A 100       6.558   8.510   2.383  1.00 95.82           H
ATOM   1320 2HG2 THR A 100       6.497   9.820   3.586  1.00 95.82           H
ATOM   1321 3HG2 THR A 100       5.209   8.592   3.540  1.00 95.82           H
ATOM   1322  HN  THR A 100       8.316   7.594   2.249  1.00 95.82           H
ATOM   1323  N   LEU A 101       9.945   6.115   4.127  1.00 95.73           N
ATOM   1324  CA  LEU A 101      10.607   4.930   4.645  1.00 95.73           C
ATOM   1325  C   LEU A 101      11.844   5.351   5.442  1.00 95.73           C
ATOM   1326  O   LEU A 101      12.130   4.784   6.495  1.00 95.73           O
ATOM   1327  HA  LEU A 101       9.911   4.437   5.323  1.00 95.73           H
ATOM   1328  CB  LEU A 101      10.911   3.948   3.512  1.00 95.73           C
ATOM   1329 1HB  LEU A 101      11.425   4.487   2.717  1.00 95.73           H
ATOM   1330 2HB  LEU A 101      11.604   3.195   3.887  1.00 95.73           H
ATOM   1331  CG  LEU A 101       9.703   3.230   2.905  1.00 95.73           C
ATOM   1332  HG  LEU A 101       9.092   3.969   2.387  1.00 95.73           H
ATOM   1333  CD1 LEU A 101      10.144   2.199   1.865  1.00 95.73           C
ATOM   1334 1HD1 LEU A 101      10.691   2.700   1.066  1.00 95.73           H
ATOM   1335 2HD1 LEU A 101      10.789   1.458   2.338  1.00 95.73           H
ATOM   1336 3HD1 LEU A 101       9.266   1.704   1.449  1.00 95.73           H
ATOM   1337  CD2 LEU A 101       8.830   2.607   3.996  1.00 95.73           C
ATOM   1338 1HD2 LEU A 101       9.417   1.884   4.563  1.00 95.73           H
ATOM   1339 2HD2 LEU A 101       8.472   3.389   4.666  1.00 95.73           H
ATOM   1340 3HD2 LEU A 101       7.979   2.104   3.537  1.00 95.73           H
ATOM   1341  HN  LEU A 101       9.943   6.197   3.130  1.00 95.73           H
ATOM   1342  N   PRO A 102      12.596   6.348   4.957  1.00 95.37           N
ATOM   1343  CA  PRO A 102      13.792   6.806   5.669  1.00 95.37           C
ATOM   1344  C   PRO A 102      13.501   7.156   7.119  1.00 95.37           C
ATOM   1345  O   PRO A 102      14.309   6.877   8.003  1.00 95.37           O
ATOM   1346  HA  PRO A 102      14.532   6.007   5.711  1.00 95.37           H
ATOM   1347  CB  PRO A 102      14.243   8.030   4.869  1.00 95.37           C
ATOM   1348 1HB  PRO A 102      13.814   8.950   5.267  1.00 95.37           H
ATOM   1349 2HB  PRO A 102      15.326   8.148   4.893  1.00 95.37           H
ATOM   1350  CG  PRO A 102      13.739   7.737   3.460  1.00 95.37           C
ATOM   1351 1HG  PRO A 102      13.666   8.643   2.860  1.00 95.37           H
ATOM   1352 2HG  PRO A 102      14.410   7.066   2.923  1.00 95.37           H
ATOM   1353  CD  PRO A 102      12.380   7.105   3.711  1.00 95.37           C
ATOM   1354 1HD  PRO A 102      11.600   7.858   3.830  1.00 95.37           H
ATOM   1355 2HD  PRO A 102      12.074   6.462   2.886  1.00 95.37           H
ATOM   1356  N   PHE A 103      12.342   7.764   7.326  1.00 94.58           N
ATOM   1357  CA  PHE A 103      11.957   8.207   8.656  1.00 94.58           C
ATOM   1358  C   PHE A 103      11.632   7.015   9.558  1.00 94.58           C
ATOM   1359  O   PHE A 103      11.970   7.017  10.741  1.00 94.58           O
ATOM   1360  HA  PHE A 103      12.802   8.756   9.071  1.00 94.58           H
ATOM   1361  CB  PHE A 103      10.701   9.066   8.494  1.00 94.58           C
ATOM   1362 1HB  PHE A 103       9.940   8.485   7.974  1.00 94.58           H
ATOM   1363 2HB  PHE A 103      10.304   9.300   9.482  1.00 94.58           H
ATOM   1364  CG  PHE A 103      10.935  10.373   7.732  1.00 94.58           C
ATOM   1365  CD1 PHE A 103      11.295  11.498   8.406  1.00 94.58           C
ATOM   1366  HD1 PHE A 103      11.417  11.469   9.489  1.00 94.58           H
ATOM   1367  CD2 PHE A 103      10.782  10.408   6.382  1.00 94.58           C
ATOM   1368  HD2 PHE A 103      10.493   9.507   5.842  1.00 94.58           H
ATOM   1369  CE1 PHE A 103      11.511  12.710   7.699  1.00 94.58           C
ATOM   1370  HE1 PHE A 103      11.800  13.612   8.239  1.00 94.58           H
ATOM   1371  CE2 PHE A 103      10.999  11.621   5.674  1.00 94.58           C
ATOM   1372  HE2 PHE A 103      10.877  11.649   4.592  1.00 94.58           H
ATOM   1373  CZ  PHE A 103      11.359  12.746   6.348  1.00 94.58           C
ATOM   1374  HZ  PHE A 103      11.525  13.676   5.805  1.00 94.58           H
ATOM   1375  HN  PHE A 103      11.674   7.955   6.607  1.00 94.58           H
ATOM   1376  N   TRP A 104      10.981   6.025   8.965  1.00 92.16           N
ATOM   1377  CA  TRP A 104      10.663   4.803   9.684  1.00 92.16           C
ATOM   1378  C   TRP A 104      11.978   4.165  10.137  1.00 92.16           C
ATOM   1379  O   TRP A 104      12.073   3.657  11.253  1.00 92.16           O
ATOM   1380  HA  TRP A 104      10.061   5.073  10.551  1.00 92.16           H
ATOM   1381  CB  TRP A 104       9.810   3.868   8.824  1.00 92.16           C
ATOM   1382 1HB  TRP A 104      10.219   3.846   7.814  1.00 92.16           H
ATOM   1383 2HB  TRP A 104       9.887   2.855   9.221  1.00 92.16           H
ATOM   1384  CG  TRP A 104       8.333   4.261   8.753  1.00 92.16           C
ATOM   1385  CD1 TRP A 104       7.640   4.672   7.682  1.00 92.16           C
ATOM   1386  HD1 TRP A 104       8.062   4.782   6.683  1.00 92.16           H
ATOM   1387  CD2 TRP A 104       7.391   4.264   9.845  1.00 92.16           C
ATOM   1388  NE1 TRP A 104       6.325   4.939   8.004  1.00 92.16           N
ATOM   1389  HE1 TRP A 104       5.615   5.258   7.376  1.00 92.16           H
ATOM   1390  CE2 TRP A 104       6.168   4.683   9.361  1.00 92.16           C
ATOM   1391  CE3 TRP A 104       7.565   3.924  11.198  1.00 92.16           C
ATOM   1392  HE3 TRP A 104       8.520   3.590  11.605  1.00 92.16           H
ATOM   1393  CZ2 TRP A 104       5.026   4.801  10.162  1.00 92.16           C
ATOM   1394  HZ2 TRP A 104       4.071   5.134   9.755  1.00 92.16           H
ATOM   1395  CZ3 TRP A 104       6.414   4.047  11.985  1.00 92.16           C
ATOM   1396  HZ3 TRP A 104       6.494   3.796  13.043  1.00 92.16           H
ATOM   1397  CH2 TRP A 104       5.176   4.468  11.513  1.00 92.16           C
ATOM   1398  HH2 TRP A 104       4.326   4.537  12.192  1.00 92.16           H
ATOM   1399  HN  TRP A 104      10.673   6.049   8.014  1.00 92.16           H
ATOM   1400  N   ALA A 105      12.959   4.213   9.248  1.00 94.04           N
ATOM   1401  CA  ALA A 105      14.230   3.557   9.501  1.00 94.04           C
ATOM   1402  C   ALA A 105      14.898   4.199  10.718  1.00 94.04           C
ATOM   1403  O   ALA A 105      15.360   3.500  11.619  1.00 94.04           O
ATOM   1404  HA  ALA A 105      14.025   2.509   9.721  1.00 94.04           H
ATOM   1405  CB  ALA A 105      15.104   3.635   8.247  1.00 94.04           C
ATOM   1406 1HB  ALA A 105      14.597   3.139   7.419  1.00 94.04           H
ATOM   1407 2HB  ALA A 105      15.279   4.680   7.991  1.00 94.04           H
ATOM   1408 3HB  ALA A 105      16.057   3.143   8.437  1.00 94.04           H
ATOM   1409  HN  ALA A 105      12.896   4.688   8.370  1.00 94.04           H
ATOM   1410  N   ILE A 106      14.929   5.524  10.705  1.00 93.21           N
ATOM   1411  CA  ILE A 106      15.585   6.267  11.767  1.00 93.21           C
ATOM   1412  C   ILE A 106      14.876   5.986  13.094  1.00 93.21           C
ATOM   1413  O   ILE A 106      15.526   5.787  14.119  1.00 93.21           O
ATOM   1414  HA  ILE A 106      16.609   5.900  11.839  1.00 93.21           H
ATOM   1415  CB  ILE A 106      15.661   7.754  11.413  1.00 93.21           C
ATOM   1416  HB  ILE A 106      14.677   8.074  11.071  1.00 93.21           H
ATOM   1417  CG1 ILE A 106      16.640   7.994  10.262  1.00 93.21           C
ATOM   1418 1HG1 ILE A 106      17.663   7.879  10.621  1.00 93.21           H
ATOM   1419 2HG1 ILE A 106      16.487   7.244   9.487  1.00 93.21           H
ATOM   1420  CG2 ILE A 106      16.006   8.594  12.644  1.00 93.21           C
ATOM   1421 1HG2 ILE A 106      15.238   8.455  13.406  1.00 93.21           H
ATOM   1422 2HG2 ILE A 106      16.972   8.280  13.040  1.00 93.21           H
ATOM   1423 3HG2 ILE A 106      16.053   9.646  12.364  1.00 93.21           H
ATOM   1424  CD1 ILE A 106      16.456   9.393   9.669  1.00 93.21           C
ATOM   1425 1HD1 ILE A 106      15.440   9.496   9.290  1.00 93.21           H
ATOM   1426 2HD1 ILE A 106      16.634  10.141  10.441  1.00 93.21           H
ATOM   1427 3HD1 ILE A 106      17.165   9.537   8.853  1.00 93.21           H
ATOM   1428  HN  ILE A 106      14.517   6.086   9.988  1.00 93.21           H
ATOM   1429  N   ALA A 107      13.553   5.979  13.031  1.00 91.30           N
ATOM   1430  CA  ALA A 107      12.748   5.812  14.229  1.00 91.30           C
ATOM   1431  C   ALA A 107      12.987   4.416  14.808  1.00 91.30           C
ATOM   1432  O   ALA A 107      12.940   4.228  16.022  1.00 91.30           O
ATOM   1433  HA  ALA A 107      13.073   6.558  14.954  1.00 91.30           H
ATOM   1434  CB  ALA A 107      11.276   6.060  13.893  1.00 91.30           C
ATOM   1435 1HB  ALA A 107      11.156   7.075  13.513  1.00 91.30           H
ATOM   1436 2HB  ALA A 107      10.951   5.348  13.135  1.00 91.30           H
ATOM   1437 3HB  ALA A 107      10.672   5.935  14.792  1.00 91.30           H
ATOM   1438  HN  ALA A 107      13.033   6.085  12.183  1.00 91.30           H
ATOM   1439  N   ALA A 108      13.237   3.473  13.911  1.00 90.93           N
ATOM   1440  CA  ALA A 108      13.462   2.096  14.316  1.00 90.93           C
ATOM   1441  C   ALA A 108      14.876   1.960  14.884  1.00 90.93           C
ATOM   1442  O   ALA A 108      15.109   1.168  15.796  1.00 90.93           O
ATOM   1443  HA  ALA A 108      12.741   1.859  15.099  1.00 90.93           H
ATOM   1444  CB  ALA A 108      13.220   1.167  13.125  1.00 90.93           C
ATOM   1445 1HB  ALA A 108      12.193   1.281  12.778  1.00 90.93           H
ATOM   1446 2HB  ALA A 108      13.907   1.425  12.318  1.00 90.93           H
ATOM   1447 3HB  ALA A 108      13.388   0.134  13.429  1.00 90.93           H
ATOM   1448  HN  ALA A 108      13.288   3.638  12.926  1.00 90.93           H
ATOM   1449  N   ALA A 109      15.783   2.745  14.322  1.00 90.32           N
ATOM   1450  CA  ALA A 109      17.190   2.627  14.665  1.00 90.32           C
ATOM   1451  C   ALA A 109      17.402   3.109  16.101  1.00 90.32           C
ATOM   1452  O   ALA A 109      18.246   2.577  16.820  1.00 90.32           O
ATOM   1453  HA  ALA A 109      17.461   1.573  14.601  1.00 90.32           H
ATOM   1454  CB  ALA A 109      18.029   3.414  13.656  1.00 90.32           C
ATOM   1455 1HB  ALA A 109      17.865   3.013  12.656  1.00 90.32           H
ATOM   1456 2HB  ALA A 109      17.736   4.464  13.680  1.00 90.32           H
ATOM   1457 3HB  ALA A 109      19.085   3.326  13.914  1.00 90.32           H
ATOM   1458  HN  ALA A 109      15.571   3.449  13.644  1.00 90.32           H
ATOM   1459  N   ASP A 110      16.622   4.112  16.476  1.00 86.19           N
ATOM   1460  CA  ASP A 110      16.793   4.750  17.770  1.00 86.19           C
ATOM   1461  C   ASP A 110      15.422   5.131  18.332  1.00 86.19           C
ATOM   1462  O   ASP A 110      14.719   4.289  18.889  1.00 86.19           O
ATOM   1463  HA  ASP A 110      17.306   4.013  18.388  1.00 86.19           H
ATOM   1464  CB  ASP A 110      17.626   6.028  17.648  1.00 86.19           C
ATOM   1465 1HB  ASP A 110      18.577   5.802  17.165  1.00 86.19           H
ATOM   1466 2HB  ASP A 110      17.107   6.745  17.011  1.00 86.19           H
ATOM   1467  CG  ASP A 110      17.881   6.650  19.023  1.00 86.19           C
ATOM   1468  OD1 ASP A 110      17.573   5.964  20.022  1.00 86.19           O
ATOM   1469  OD2 ASP A 110      18.378   7.796  19.043  1.00 86.19           O
ATOM   1470  HN  ASP A 110      15.884   4.487  15.915  1.00 86.19           H
ATOM   1471  N   GLN A 111      15.083   6.402  18.167  1.00 85.66           N
ATOM   1472  CA  GLN A 111      13.781   6.890  18.591  1.00 85.66           C
ATOM   1473  C   GLN A 111      13.264   7.943  17.609  1.00 85.66           C
ATOM   1474  O   GLN A 111      14.006   8.410  16.746  1.00 85.66           O
ATOM   1475  HA  GLN A 111      13.127   6.018  18.577  1.00 85.66           H
ATOM   1476  CB  GLN A 111      13.843   7.449  20.014  1.00 85.66           C
ATOM   1477 1HB  GLN A 111      12.853   7.788  20.318  1.00 85.66           H
ATOM   1478 2HB  GLN A 111      14.136   6.660  20.706  1.00 85.66           H
ATOM   1479  CG  GLN A 111      14.836   8.609  20.104  1.00 85.66           C
ATOM   1480 1HG  GLN A 111      15.837   8.255  19.861  1.00 85.66           H
ATOM   1481 2HG  GLN A 111      14.579   9.371  19.368  1.00 85.66           H
ATOM   1482  CD  GLN A 111      14.833   9.225  21.505  1.00 85.66           C
ATOM   1483  OE1 GLN A 111      13.801   9.565  22.060  1.00 85.66           O
ATOM   1484  NE2 GLN A 111      16.042   9.349  22.044  1.00 85.66           N
ATOM   1485 1HE2 GLN A 111      16.850   9.051  21.535  1.00 85.66           H
ATOM   1486 2HE2 GLN A 111      16.145   9.742  22.958  1.00 85.66           H
ATOM   1487  HN  GLN A 111      15.678   7.090  17.752  1.00 85.66           H
ATOM   1488  N   TRP A 112      11.996   8.288  17.775  1.00 90.31           N
ATOM   1489  CA  TRP A 112      11.374   9.287  16.923  1.00 90.31           C
ATOM   1490  C   TRP A 112      11.936  10.656  17.313  1.00 90.31           C
ATOM   1491  O   TRP A 112      11.615  11.182  18.378  1.00 90.31           O
ATOM   1492  HA  TRP A 112      11.638   9.056  15.891  1.00 90.31           H
ATOM   1493  CB  TRP A 112       9.849   9.218  17.019  1.00 90.31           C
ATOM   1494 1HB  TRP A 112       9.530   8.192  16.832  1.00 90.31           H
ATOM   1495 2HB  TRP A 112       9.547   9.465  18.036  1.00 90.31           H
ATOM   1496  CG  TRP A 112       9.121  10.148  16.046  1.00 90.31           C
ATOM   1497  CD1 TRP A 112       8.697  11.400  16.263  1.00 90.31           C
ATOM   1498  HD1 TRP A 112       8.824  11.937  17.203  1.00 90.31           H
ATOM   1499  CD2 TRP A 112       8.747   9.846  14.685  1.00 90.31           C
ATOM   1500  NE1 TRP A 112       8.079  11.926  15.146  1.00 90.31           N
ATOM   1501  HE1 TRP A 112       7.682  12.840  15.064  1.00 90.31           H
ATOM   1502  CE2 TRP A 112       8.111  10.950  14.156  1.00 90.31           C
ATOM   1503  CE3 TRP A 112       8.940   8.678  13.926  1.00 90.31           C
ATOM   1504  HE3 TRP A 112       9.439   7.793  14.321  1.00 90.31           H
ATOM   1505  CZ2 TRP A 112       7.616  10.996  12.847  1.00 90.31           C
ATOM   1506  HZ2 TRP A 112       7.116  11.881  12.453  1.00 90.31           H
ATOM   1507  CZ3 TRP A 112       8.439   8.740  12.620  1.00 90.31           C
ATOM   1508  HZ3 TRP A 112       8.562   7.860  11.988  1.00 90.31           H
ATOM   1509  CH2 TRP A 112       7.796   9.844  12.073  1.00 90.31           C
ATOM   1510  HH2 TRP A 112       7.434   9.813  11.045  1.00 90.31           H
ATOM   1511  HN  TRP A 112      11.397   7.898  18.475  1.00 90.31           H
ATOM   1512  N   LYS A 113      12.764  11.194  16.430  1.00 89.78           N
ATOM   1513  CA  LYS A 113      13.463  12.435  16.718  1.00 89.78           C
ATOM   1514  C   LYS A 113      12.719  13.599  16.059  1.00 89.78           C
ATOM   1515  O   LYS A 113      13.114  14.754  16.205  1.00 89.78           O
ATOM   1516  HA  LYS A 113      13.441  12.579  17.798  1.00 89.78           H
ATOM   1517  CB  LYS A 113      14.932  12.331  16.304  1.00 89.78           C
ATOM   1518 1HB  LYS A 113      14.999  12.076  15.247  1.00 89.78           H
ATOM   1519 2HB  LYS A 113      15.418  13.298  16.430  1.00 89.78           H
ATOM   1520  CG  LYS A 113      15.663  11.275  17.136  1.00 89.78           C
ATOM   1521 1HG  LYS A 113      15.604  11.535  18.193  1.00 89.78           H
ATOM   1522 2HG  LYS A 113      15.171  10.309  17.018  1.00 89.78           H
ATOM   1523  CD  LYS A 113      17.129  11.162  16.714  1.00 89.78           C
ATOM   1524 1HD  LYS A 113      17.188  10.940  15.648  1.00 89.78           H
ATOM   1525 2HD  LYS A 113      17.630  12.117  16.869  1.00 89.78           H
ATOM   1526  CE  LYS A 113      17.845  10.068  17.508  1.00 89.78           C
ATOM   1527 1HE  LYS A 113      17.810  10.301  18.573  1.00 89.78           H
ATOM   1528 2HE  LYS A 113      17.332   9.116  17.373  1.00 89.78           H
ATOM   1529  NZ  LYS A 113      19.253   9.946  17.068  1.00 89.78           N
ATOM   1530 1HZ  LYS A 113      19.691   9.168  17.548  1.00 89.78           H
ATOM   1531 2HZ  LYS A 113      19.282   9.785  16.067  1.00 89.78           H
ATOM   1532 3HZ  LYS A 113      19.751  10.802  17.287  1.00 89.78           H
ATOM   1533  HN  LYS A 113      12.960  10.797  15.533  1.00 89.78           H
ATOM   1534  N   PHE A 114      11.656  13.253  15.348  1.00 92.36           N
ATOM   1535  CA  PHE A 114      10.990  14.212  14.483  1.00 92.36           C
ATOM   1536  C   PHE A 114       9.754  14.801  15.166  1.00 92.36           C
ATOM   1537  O   PHE A 114       9.301  14.287  16.188  1.00 92.36           O
ATOM   1538  HA  PHE A 114      11.703  15.011  14.277  1.00 92.36           H
ATOM   1539  CB  PHE A 114      10.553  13.455  13.228  1.00 92.36           C
ATOM   1540 1HB  PHE A 114       9.764  12.753  13.496  1.00 92.36           H
ATOM   1541 2HB  PHE A 114      10.124  14.163  12.520  1.00 92.36           H
ATOM   1542  CG  PHE A 114      11.684  12.688  12.539  1.00 92.36           C
ATOM   1543  CD1 PHE A 114      12.599  13.357  11.787  1.00 92.36           C
ATOM   1544  HD1 PHE A 114      12.527  14.439  11.676  1.00 92.36           H
ATOM   1545  CD2 PHE A 114      11.774  11.338  12.677  1.00 92.36           C
ATOM   1546  HD2 PHE A 114      11.040  10.802  13.279  1.00 92.36           H
ATOM   1547  CE1 PHE A 114      13.649  12.646  11.147  1.00 92.36           C
ATOM   1548  HE1 PHE A 114      14.382  13.182  10.545  1.00 92.36           H
ATOM   1549  CE2 PHE A 114      12.823  10.627  12.037  1.00 92.36           C
ATOM   1550  HE2 PHE A 114      12.895   9.545  12.148  1.00 92.36           H
ATOM   1551  CZ  PHE A 114      13.739  11.296  11.286  1.00 92.36           C
ATOM   1552  HZ  PHE A 114      14.544  10.750  10.794  1.00 92.36           H
ATOM   1553  HN  PHE A 114      11.250  12.339  15.357  1.00 92.36           H
ATOM   1554  N   GLN A 115       9.243  15.870  14.574  1.00 92.00           N
ATOM   1555  CA  GLN A 115       8.092  16.557  15.134  1.00 92.00           C
ATOM   1556  C   GLN A 115       6.819  15.742  14.896  1.00 92.00           C
ATOM   1557  O   GLN A 115       6.808  14.827  14.074  1.00 92.00           O
ATOM   1558  HA  GLN A 115       8.290  16.630  16.203  1.00 92.00           H
ATOM   1559  CB  GLN A 115       7.957  17.966  14.552  1.00 92.00           C
ATOM   1560 1HB  GLN A 115       7.930  17.912  13.463  1.00 92.00           H
ATOM   1561 2HB  GLN A 115       7.014  18.407  14.873  1.00 92.00           H
ATOM   1562  CG  GLN A 115       9.120  18.856  14.995  1.00 92.00           C
ATOM   1563 1HG  GLN A 115      10.065  18.393  14.711  1.00 92.00           H
ATOM   1564 2HG  GLN A 115       9.067  19.814  14.479  1.00 92.00           H
ATOM   1565  CD  GLN A 115       9.091  19.083  16.508  1.00 92.00           C
ATOM   1566  OE1 GLN A 115       8.064  18.976  17.158  1.00 92.00           O
ATOM   1567  NE2 GLN A 115      10.272  19.401  17.030  1.00 92.00           N
ATOM   1568 1HE2 GLN A 115      11.076  19.472  16.440  1.00 92.00           H
ATOM   1569 2HE2 GLN A 115      10.355  19.569  18.012  1.00 92.00           H
ATOM   1570  HN  GLN A 115       9.601  16.265  13.728  1.00 92.00           H
ATOM   1571  N   THR A 116       5.777  16.103  15.631  1.00 93.23           N
ATOM   1572  CA  THR A 116       4.523  15.373  15.561  1.00 93.23           C
ATOM   1573  C   THR A 116       3.961  15.412  14.138  1.00 93.23           C
ATOM   1574  O   THR A 116       3.369  14.440  13.673  1.00 93.23           O
ATOM   1575  HA  THR A 116       4.720  14.328  15.798  1.00 93.23           H
ATOM   1576  CB  THR A 116       3.573  15.963  16.605  1.00 93.23           C
ATOM   1577  HB  THR A 116       3.289  16.982  16.341  1.00 93.23           H
ATOM   1578  OG1 THR A 116       4.278  15.821  17.835  1.00 93.23           O
ATOM   1579  HG1 THR A 116       3.876  16.416  18.531  1.00 93.23           H
ATOM   1580  CG2 THR A 116       2.314  15.116  16.797  1.00 93.23           C
ATOM   1581 1HG2 THR A 116       2.596  14.116  17.127  1.00 93.23           H
ATOM   1582 2HG2 THR A 116       1.774  15.048  15.853  1.00 93.23           H
ATOM   1583 3HG2 THR A 116       1.675  15.579  17.549  1.00 93.23           H
ATOM   1584  HN  THR A 116       5.781  16.877  16.264  1.00 93.23           H
ATOM   1585  N   PHE A 117       4.167  16.547  13.486  1.00 93.92           N
ATOM   1586  CA  PHE A 117       3.695  16.724  12.123  1.00 93.92           C
ATOM   1587  C   PHE A 117       4.175  15.583  11.224  1.00 93.92           C
ATOM   1588  O   PHE A 117       3.395  15.024  10.455  1.00 93.92           O
ATOM   1589  HA  PHE A 117       2.605  16.725  12.156  1.00 93.92           H
ATOM   1590  CB  PHE A 117       4.283  18.041  11.613  1.00 93.92           C
ATOM   1591 1HB  PHE A 117       3.903  18.858  12.226  1.00 93.92           H
ATOM   1592 2HB  PHE A 117       5.365  18.019  11.745  1.00 93.92           H
ATOM   1593  CG  PHE A 117       3.969  18.335  10.145  1.00 93.92           C
ATOM   1594  CD1 PHE A 117       4.928  18.160   9.196  1.00 93.92           C
ATOM   1595  HD1 PHE A 117       5.919  17.809   9.482  1.00 93.92           H
ATOM   1596  CD2 PHE A 117       2.732  18.773   9.788  1.00 93.92           C
ATOM   1597  HD2 PHE A 117       1.964  18.914  10.549  1.00 93.92           H
ATOM   1598  CE1 PHE A 117       4.636  18.433   7.834  1.00 93.92           C
ATOM   1599  HE1 PHE A 117       5.405  18.292   7.073  1.00 93.92           H
ATOM   1600  CE2 PHE A 117       2.441  19.046   8.426  1.00 93.92           C
ATOM   1601  HE2 PHE A 117       1.449  19.397   8.140  1.00 93.92           H
ATOM   1602  CZ  PHE A 117       3.399  18.870   7.477  1.00 93.92           C
ATOM   1603  HZ  PHE A 117       3.175  19.080   6.431  1.00 93.92           H
ATOM   1604  HN  PHE A 117       4.647  17.335  13.873  1.00 93.92           H
ATOM   1605  N   MET A 118       5.456  15.271  11.351  1.00 93.91           N
ATOM   1606  CA  MET A 118       6.060  14.238  10.526  1.00 93.91           C
ATOM   1607  C   MET A 118       5.454  12.867  10.832  1.00 93.91           C
ATOM   1608  O   MET A 118       5.305  12.037   9.937  1.00 93.91           O
ATOM   1609  HA  MET A 118       5.840  14.519   9.497  1.00 93.91           H
ATOM   1610  CB  MET A 118       7.568  14.198  10.782  1.00 93.91           C
ATOM   1611 1HB  MET A 118       7.974  15.209  10.743  1.00 93.91           H
ATOM   1612 2HB  MET A 118       7.761  13.816  11.784  1.00 93.91           H
ATOM   1613  CG  MET A 118       8.276  13.319   9.749  1.00 93.91           C
ATOM   1614 1HG  MET A 118       9.344  13.279   9.963  1.00 93.91           H
ATOM   1615 2HG  MET A 118       7.900  12.298   9.810  1.00 93.91           H
ATOM   1616  SD  MET A 118       8.009  13.969   8.108  1.00 93.91           S
ATOM   1617  CE  MET A 118       9.014  15.442   8.190  1.00 93.91           C
ATOM   1618 1HE  MET A 118       8.647  16.088   8.988  1.00 93.91           H
ATOM   1619 2HE  MET A 118      10.048  15.165   8.394  1.00 93.91           H
ATOM   1620 3HE  MET A 118       8.960  15.972   7.239  1.00 93.91           H
ATOM   1621  HN  MET A 118       6.077  15.709  12.002  1.00 93.91           H
ATOM   1622  N   CYS A 119       5.121  12.673  12.100  1.00 93.59           N
ATOM   1623  CA  CYS A 119       4.543  11.413  12.537  1.00 93.59           C
ATOM   1624  C   CYS A 119       3.202  11.227  11.824  1.00 93.59           C
ATOM   1625  O   CYS A 119       2.901  10.141  11.332  1.00 93.59           O
ATOM   1626  HA  CYS A 119       5.245  10.630  12.250  1.00 93.59           H
ATOM   1627  CB  CYS A 119       4.393  11.357  14.058  1.00 93.59           C
ATOM   1628 1HB  CYS A 119       5.375  11.389  14.530  1.00 93.59           H
ATOM   1629 2HB  CYS A 119       3.841  12.229  14.410  1.00 93.59           H
ATOM   1630  SG  CYS A 119       3.516   9.826  14.545  1.00 93.59           S
ATOM   1631  HN  CYS A 119       5.240  13.355  12.821  1.00 93.59           H
ATOM   1632  N   LYS A 120       2.431  12.305  11.790  1.00 94.39           N
ATOM   1633  CA  LYS A 120       1.124  12.271  11.156  1.00 94.39           C
ATOM   1634  C   LYS A 120       1.286  11.891   9.683  1.00 94.39           C
ATOM   1635  O   LYS A 120       0.594  11.003   9.188  1.00 94.39           O
ATOM   1636  HA  LYS A 120       0.541  11.495  11.651  1.00 94.39           H
ATOM   1637  CB  LYS A 120       0.390  13.596  11.372  1.00 94.39           C
ATOM   1638 1HB  LYS A 120       1.035  14.426  11.082  1.00 94.39           H
ATOM   1639 2HB  LYS A 120      -0.490  13.637  10.730  1.00 94.39           H
ATOM   1640  CG  LYS A 120      -0.031  13.758  12.834  1.00 94.39           C
ATOM   1641 1HG  LYS A 120      -0.645  12.908  13.135  1.00 94.39           H
ATOM   1642 2HG  LYS A 120       0.852  13.756  13.473  1.00 94.39           H
ATOM   1643  CD  LYS A 120      -0.813  15.057  13.039  1.00 94.39           C
ATOM   1644 1HD  LYS A 120      -0.156  15.911  12.877  1.00 94.39           H
ATOM   1645 2HD  LYS A 120      -1.612  15.125  12.300  1.00 94.39           H
ATOM   1646  CE  LYS A 120      -1.407  15.123  14.448  1.00 94.39           C
ATOM   1647 1HE  LYS A 120      -1.816  14.150  14.722  1.00 94.39           H
ATOM   1648 2HE  LYS A 120      -0.623  15.354  15.169  1.00 94.39           H
ATOM   1649  NZ  LYS A 120      -2.469  16.151  14.514  1.00 94.39           N
ATOM   1650 1HZ  LYS A 120      -2.837  16.196  15.458  1.00 94.39           H
ATOM   1651 2HZ  LYS A 120      -2.083  17.053  14.258  1.00 94.39           H
ATOM   1652 3HZ  LYS A 120      -3.216  15.908  13.872  1.00 94.39           H
ATOM   1653  HN  LYS A 120       2.687  13.188  12.185  1.00 94.39           H
ATOM   1654  N   VAL A 121       2.205  12.582   9.024  1.00 93.55           N
ATOM   1655  CA  VAL A 121       2.395  12.400   7.595  1.00 93.55           C
ATOM   1656  C   VAL A 121       2.823  10.957   7.322  1.00 93.55           C
ATOM   1657  O   VAL A 121       2.268  10.297   6.445  1.00 93.55           O
ATOM   1658  HA  VAL A 121       1.436  12.580   7.110  1.00 93.55           H
ATOM   1659  CB  VAL A 121       3.395  13.431   7.065  1.00 93.55           C
ATOM   1660  HB  VAL A 121       4.292  13.376   7.682  1.00 93.55           H
ATOM   1661  CG1 VAL A 121       3.796  13.115   5.623  1.00 93.55           C
ATOM   1662 1HG1 VAL A 121       4.257  12.128   5.582  1.00 93.55           H
ATOM   1663 2HG1 VAL A 121       2.910  13.128   4.988  1.00 93.55           H
ATOM   1664 3HG1 VAL A 121       4.506  13.862   5.271  1.00 93.55           H
ATOM   1665  CG2 VAL A 121       2.832  14.849   7.180  1.00 93.55           C
ATOM   1666 1HG2 VAL A 121       1.913  14.923   6.599  1.00 93.55           H
ATOM   1667 2HG2 VAL A 121       2.620  15.073   8.225  1.00 93.55           H
ATOM   1668 3HG2 VAL A 121       3.563  15.562   6.796  1.00 93.55           H
ATOM   1669  HN  VAL A 121       2.810  13.255   9.449  1.00 93.55           H
ATOM   1670  N   VAL A 122       3.807  10.510   8.088  1.00 92.73           N
ATOM   1671  CA  VAL A 122       4.470   9.250   7.796  1.00 92.73           C
ATOM   1672  C   VAL A 122       3.470   8.104   7.960  1.00 92.73           C
ATOM   1673  O   VAL A 122       3.460   7.165   7.164  1.00 92.73           O
ATOM   1674  HA  VAL A 122       4.798   9.284   6.757  1.00 92.73           H
ATOM   1675  CB  VAL A 122       5.709   9.093   8.680  1.00 92.73           C
ATOM   1676  HB  VAL A 122       5.414   9.298   9.710  1.00 92.73           H
ATOM   1677  CG1 VAL A 122       6.246   7.662   8.621  1.00 92.73           C
ATOM   1678 1HG1 VAL A 122       5.479   6.971   8.969  1.00 92.73           H
ATOM   1679 2HG1 VAL A 122       6.517   7.418   7.594  1.00 92.73           H
ATOM   1680 3HG1 VAL A 122       7.127   7.578   9.259  1.00 92.73           H
ATOM   1681  CG2 VAL A 122       6.791  10.102   8.291  1.00 92.73           C
ATOM   1682 1HG2 VAL A 122       7.080   9.942   7.253  1.00 92.73           H
ATOM   1683 2HG2 VAL A 122       6.403  11.114   8.409  1.00 92.73           H
ATOM   1684 3HG2 VAL A 122       7.660   9.969   8.935  1.00 92.73           H
ATOM   1685  HN  VAL A 122       4.152  10.992   8.893  1.00 92.73           H
ATOM   1686  N   ASN A 123       2.652   8.217   8.996  1.00 91.52           N
ATOM   1687  CA  ASN A 123       1.659   7.196   9.281  1.00 91.52           C
ATOM   1688  C   ASN A 123       0.614   7.181   8.164  1.00 91.52           C
ATOM   1689  O   ASN A 123       0.173   6.115   7.735  1.00 91.52           O
ATOM   1690  HA  ASN A 123       2.218   6.262   9.341  1.00 91.52           H
ATOM   1691  CB  ASN A 123       0.937   7.482  10.599  1.00 91.52           C
ATOM   1692 1HB  ASN A 123       0.822   8.558  10.729  1.00 91.52           H
ATOM   1693 2HB  ASN A 123      -0.065   7.055  10.569  1.00 91.52           H
ATOM   1694  CG  ASN A 123       1.710   6.899  11.785  1.00 91.52           C
ATOM   1695  OD1 ASN A 123       2.499   5.978  11.652  1.00 91.52           O
ATOM   1696  ND2 ASN A 123       1.439   7.485  12.947  1.00 91.52           N
ATOM   1697 1HD2 ASN A 123       0.780   8.236  12.987  1.00 91.52           H
ATOM   1698 2HD2 ASN A 123       1.894   7.174  13.782  1.00 91.52           H
ATOM   1699  HN  ASN A 123       2.660   8.988   9.633  1.00 91.52           H
ATOM   1700  N   SER A 124       0.246   8.376   7.724  1.00 94.17           N
ATOM   1701  CA  SER A 124      -0.880   8.527   6.819  1.00 94.17           C
ATOM   1702  C   SER A 124      -0.472   8.116   5.403  1.00 94.17           C
ATOM   1703  O   SER A 124      -1.300   7.639   4.628  1.00 94.17           O
ATOM   1704  HA  SER A 124      -1.651   7.859   7.204  1.00 94.17           H
ATOM   1705  CB  SER A 124      -1.403   9.965   6.825  1.00 94.17           C
ATOM   1706 1HB  SER A 124      -0.662  10.621   6.369  1.00 94.17           H
ATOM   1707 2HB  SER A 124      -2.302  10.026   6.213  1.00 94.17           H
ATOM   1708  OG  SER A 124      -1.694  10.421   8.143  1.00 94.17           O
ATOM   1709  HG  SER A 124      -1.059  11.150   8.400  1.00 94.17           H
ATOM   1710  HN  SER A 124       0.703   9.229   7.976  1.00 94.17           H
ATOM   1711  N   MET A 125       0.804   8.316   5.107  1.00 95.09           N
ATOM   1712  CA  MET A 125       1.285   8.189   3.742  1.00 95.09           C
ATOM   1713  C   MET A 125       1.108   6.758   3.230  1.00 95.09           C
ATOM   1714  O   MET A 125       0.738   6.549   2.075  1.00 95.09           O
ATOM   1715  HA  MET A 125       0.674   8.871   3.151  1.00 95.09           H
ATOM   1716  CB  MET A 125       2.764   8.573   3.684  1.00 95.09           C
ATOM   1717 1HB  MET A 125       2.926   9.495   4.242  1.00 95.09           H
ATOM   1718 2HB  MET A 125       3.364   7.800   4.165  1.00 95.09           H
ATOM   1719  CG  MET A 125       3.226   8.759   2.237  1.00 95.09           C
ATOM   1720 1HG  MET A 125       4.295   8.971   2.213  1.00 95.09           H
ATOM   1721 2HG  MET A 125       3.072   7.837   1.677  1.00 95.09           H
ATOM   1722  SD  MET A 125       2.322  10.095   1.474  1.00 95.09           S
ATOM   1723  CE  MET A 125       3.085  11.489   2.287  1.00 95.09           C
ATOM   1724 1HE  MET A 125       2.934  11.410   3.363  1.00 95.09           H
ATOM   1725 2HE  MET A 125       4.153  11.497   2.069  1.00 95.09           H
ATOM   1726 3HE  MET A 125       2.634  12.413   1.923  1.00 95.09           H
ATOM   1727  HN  MET A 125       1.502   8.560   5.781  1.00 95.09           H
ATOM   1728  N   TYR A 126       1.382   5.809   4.113  1.00 91.70           N
ATOM   1729  CA  TYR A 126       1.277   4.404   3.758  1.00 91.70           C
ATOM   1730  C   TYR A 126      -0.155   4.044   3.360  1.00 91.70           C
ATOM   1731  O   TYR A 126      -0.375   3.385   2.345  1.00 91.70           O
ATOM   1732  HA  TYR A 126       1.939   4.220   2.912  1.00 91.70           H
ATOM   1733  CB  TYR A 126       1.656   3.622   5.018  1.00 91.70           C
ATOM   1734 1HB  TYR A 126       2.711   3.789   5.234  1.00 91.70           H
ATOM   1735 2HB  TYR A 126       1.091   4.017   5.862  1.00 91.70           H
ATOM   1736  CG  TYR A 126       1.403   2.116   4.915  1.00 91.70           C
ATOM   1737  CD1 TYR A 126       0.556   1.496   5.810  1.00 91.70           C
ATOM   1738  HD1 TYR A 126       0.067   2.078   6.591  1.00 91.70           H
ATOM   1739  CD2 TYR A 126       2.023   1.379   3.926  1.00 91.70           C
ATOM   1740  HD2 TYR A 126       2.692   1.869   3.219  1.00 91.70           H
ATOM   1741  CE1 TYR A 126       0.319   0.079   5.713  1.00 91.70           C
ATOM   1742  HE1 TYR A 126      -0.348  -0.424   6.414  1.00 91.70           H
ATOM   1743  CE2 TYR A 126       1.785  -0.038   3.829  1.00 91.70           C
ATOM   1744  HE2 TYR A 126       2.268  -0.632   3.053  1.00 91.70           H
ATOM   1745  CZ  TYR A 126       0.945  -0.618   4.728  1.00 91.70           C
ATOM   1746  OH  TYR A 126       0.720  -1.956   4.636  1.00 91.70           O
ATOM   1747  HH  TYR A 126       0.944  -2.278   3.716  1.00 91.70           H
ATOM   1748  HN  TYR A 126       1.670   5.987   5.054  1.00 91.70           H
ATOM   1749  N   LYS A 127      -1.094   4.493   4.181  1.00 90.65           N
ATOM   1750  CA  LYS A 127      -2.493   4.163   3.970  1.00 90.65           C
ATOM   1751  C   LYS A 127      -2.967   4.787   2.656  1.00 90.65           C
ATOM   1752  O   LYS A 127      -3.770   4.194   1.937  1.00 90.65           O
ATOM   1753  HA  LYS A 127      -2.564   3.078   3.882  1.00 90.65           H
ATOM   1754  CB  LYS A 127      -3.330   4.574   5.183  1.00 90.65           C
ATOM   1755 1HB  LYS A 127      -3.073   5.591   5.479  1.00 90.65           H
ATOM   1756 2HB  LYS A 127      -4.387   4.577   4.916  1.00 90.65           H
ATOM   1757  CG  LYS A 127      -3.098   3.621   6.357  1.00 90.65           C
ATOM   1758 1HG  LYS A 127      -2.043   3.624   6.629  1.00 90.65           H
ATOM   1759 2HG  LYS A 127      -3.653   3.969   7.228  1.00 90.65           H
ATOM   1760  CD  LYS A 127      -3.535   2.198   6.003  1.00 90.65           C
ATOM   1761 1HD  LYS A 127      -4.517   2.222   5.531  1.00 90.65           H
ATOM   1762 2HD  LYS A 127      -2.843   1.771   5.277  1.00 90.65           H
ATOM   1763  CE  LYS A 127      -3.583   1.313   7.250  1.00 90.65           C
ATOM   1764 1HE  LYS A 127      -2.585   1.224   7.679  1.00 90.65           H
ATOM   1765 2HE  LYS A 127      -4.216   1.776   8.007  1.00 90.65           H
ATOM   1766  NZ  LYS A 127      -4.105  -0.030   6.913  1.00 90.65           N
ATOM   1767 1HZ  LYS A 127      -4.132  -0.603   7.749  1.00 90.65           H
ATOM   1768 2HZ  LYS A 127      -5.041   0.057   6.532  1.00 90.65           H
ATOM   1769 3HZ  LYS A 127      -3.500  -0.465   6.225  1.00 90.65           H
ATOM   1770  HN  LYS A 127      -0.912   5.070   4.977  1.00 90.65           H
ATOM   1771  N   MET A 128      -2.450   5.976   2.382  1.00 94.15           N
ATOM   1772  CA  MET A 128      -2.793   6.677   1.157  1.00 94.15           C
ATOM   1773  C   MET A 128      -2.296   5.912  -0.071  1.00 94.15           C
ATOM   1774  O   MET A 128      -3.010   5.796  -1.066  1.00 94.15           O
ATOM   1775  HA  MET A 128      -3.882   6.730   1.144  1.00 94.15           H
ATOM   1776  CB  MET A 128      -2.168   8.074   1.176  1.00 94.15           C
ATOM   1777 1HB  MET A 128      -2.394   8.564   2.123  1.00 94.15           H
ATOM   1778 2HB  MET A 128      -1.083   7.992   1.110  1.00 94.15           H
ATOM   1779  CG  MET A 128      -2.692   8.925   0.017  1.00 94.15           C
ATOM   1780 1HG  MET A 128      -2.356   8.508  -0.932  1.00 94.15           H
ATOM   1781 2HG  MET A 128      -3.782   8.906   0.005  1.00 94.15           H
ATOM   1782  SD  MET A 128      -2.114  10.605   0.183  1.00 94.15           S
ATOM   1783  CE  MET A 128      -0.451  10.423  -0.440  1.00 94.15           C
ATOM   1784 1HE  MET A 128       0.091   9.705   0.176  1.00 94.15           H
ATOM   1785 2HE  MET A 128      -0.485  10.066  -1.469  1.00 94.15           H
ATOM   1786 3HE  MET A 128       0.057  11.387  -0.406  1.00 94.15           H
ATOM   1787  HN  MET A 128      -1.808   6.457   2.979  1.00 94.15           H
ATOM   1788  N   ASN A 129      -1.075   5.409   0.039  1.00 93.98           N
ATOM   1789  CA  ASN A 129      -0.496   4.610  -1.028  1.00 93.98           C
ATOM   1790  C   ASN A 129      -1.356   3.365  -1.251  1.00 93.98           C
ATOM   1791  O   ASN A 129      -1.731   3.059  -2.381  1.00 93.98           O
ATOM   1792  HA  ASN A 129      -0.477   5.265  -1.899  1.00 93.98           H
ATOM   1793  CB  ASN A 129       0.918   4.150  -0.666  1.00 93.98           C
ATOM   1794 1HB  ASN A 129       1.596   5.003  -0.680  1.00 93.98           H
ATOM   1795 2HB  ASN A 129       0.926   3.753   0.349  1.00 93.98           H
ATOM   1796  CG  ASN A 129       1.413   3.082  -1.642  1.00 93.98           C
ATOM   1797  OD1 ASN A 129       1.203   1.894  -1.462  1.00 93.98           O
ATOM   1798  ND2 ASN A 129       2.081   3.569  -2.684  1.00 93.98           N
ATOM   1799 1HD2 ASN A 129       2.219   4.556  -2.773  1.00 93.98           H
ATOM   1800 2HD2 ASN A 129       2.446   2.949  -3.379  1.00 93.98           H
ATOM   1801  HN  ASN A 129      -0.486   5.540   0.836  1.00 93.98           H
ATOM   1802  N   PHE A 130      -1.643   2.679  -0.154  1.00 91.69           N
ATOM   1803  CA  PHE A 130      -2.311   1.391  -0.230  1.00 91.69           C
ATOM   1804  C   PHE A 130      -3.645   1.508  -0.969  1.00 91.69           C
ATOM   1805  O   PHE A 130      -3.891   0.785  -1.933  1.00 91.69           O
ATOM   1806  HA  PHE A 130      -1.652   0.717  -0.778  1.00 91.69           H
ATOM   1807  CB  PHE A 130      -2.576   0.939   1.208  1.00 91.69           C
ATOM   1808 1HB  PHE A 130      -1.627   0.886   1.742  1.00 91.69           H
ATOM   1809 2HB  PHE A 130      -3.182   1.693   1.709  1.00 91.69           H
ATOM   1810  CG  PHE A 130      -3.281  -0.415   1.314  1.00 91.69           C
ATOM   1811  CD1 PHE A 130      -4.638  -0.472   1.372  1.00 91.69           C
ATOM   1812  HD1 PHE A 130      -5.224   0.447   1.341  1.00 91.69           H
ATOM   1813  CD2 PHE A 130      -2.550  -1.561   1.352  1.00 91.69           C
ATOM   1814  HD2 PHE A 130      -1.462  -1.516   1.306  1.00 91.69           H
ATOM   1815  CE1 PHE A 130      -5.293  -1.728   1.471  1.00 91.69           C
ATOM   1816  HE1 PHE A 130      -6.381  -1.774   1.517  1.00 91.69           H
ATOM   1817  CE2 PHE A 130      -3.204  -2.818   1.451  1.00 91.69           C
ATOM   1818  HE2 PHE A 130      -2.619  -3.736   1.481  1.00 91.69           H
ATOM   1819  CZ  PHE A 130      -4.562  -2.875   1.508  1.00 91.69           C
ATOM   1820  HZ  PHE A 130      -5.064  -3.839   1.584  1.00 91.69           H
ATOM   1821  HN  PHE A 130      -1.427   2.989   0.772  1.00 91.69           H
ATOM   1822  N   TYR A 131      -4.472   2.426  -0.489  1.00 91.76           N
ATOM   1823  CA  TYR A 131      -5.821   2.565  -1.012  1.00 91.76           C
ATOM   1824  C   TYR A 131      -5.798   3.013  -2.475  1.00 91.76           C
ATOM   1825  O   TYR A 131      -6.580   2.526  -3.289  1.00 91.76           O
ATOM   1826  HA  TYR A 131      -6.309   1.593  -0.945  1.00 91.76           H
ATOM   1827  CB  TYR A 131      -6.491   3.651  -0.168  1.00 91.76           C
ATOM   1828 1HB  TYR A 131      -5.892   4.560  -0.223  1.00 91.76           H
ATOM   1829 2HB  TYR A 131      -7.464   3.884  -0.601  1.00 91.76           H
ATOM   1830  CG  TYR A 131      -6.679   3.270   1.301  1.00 91.76           C
ATOM   1831  CD1 TYR A 131      -7.007   1.973   1.641  1.00 91.76           C
ATOM   1832  HD1 TYR A 131      -7.130   1.220   0.862  1.00 91.76           H
ATOM   1833  CD2 TYR A 131      -6.522   4.223   2.287  1.00 91.76           C
ATOM   1834  HD2 TYR A 131      -6.264   5.247   2.018  1.00 91.76           H
ATOM   1835  CE1 TYR A 131      -7.184   1.614   3.024  1.00 91.76           C
ATOM   1836  HE1 TYR A 131      -7.443   0.594   3.306  1.00 91.76           H
ATOM   1837  CE2 TYR A 131      -6.700   3.864   3.670  1.00 91.76           C
ATOM   1838  HE2 TYR A 131      -6.579   4.607   4.459  1.00 91.76           H
ATOM   1839  CZ  TYR A 131      -7.022   2.577   3.970  1.00 91.76           C
ATOM   1840  OH  TYR A 131      -7.190   2.238   5.277  1.00 91.76           O
ATOM   1841  HH  TYR A 131      -7.203   3.062   5.845  1.00 91.76           H
ATOM   1842  HN  TYR A 131      -4.235   3.065   0.242  1.00 91.76           H
ATOM   1843  N   SER A 132      -4.893   3.937  -2.763  1.00 93.57           N
ATOM   1844  CA  SER A 132      -4.777   4.477  -4.107  1.00 93.57           C
ATOM   1845  C   SER A 132      -4.332   3.379  -5.076  1.00 93.57           C
ATOM   1846  O   SER A 132      -4.821   3.304  -6.202  1.00 93.57           O
ATOM   1847  HA  SER A 132      -5.775   4.831  -4.363  1.00 93.57           H
ATOM   1848  CB  SER A 132      -3.795   5.649  -4.147  1.00 93.57           C
ATOM   1849 1HB  SER A 132      -3.697   6.006  -5.172  1.00 93.57           H
ATOM   1850 2HB  SER A 132      -4.193   6.476  -3.559  1.00 93.57           H
ATOM   1851  OG  SER A 132      -2.510   5.287  -3.647  1.00 93.57           O
ATOM   1852  HG  SER A 132      -2.365   5.697  -2.747  1.00 93.57           H
ATOM   1853  HN  SER A 132      -4.248   4.314  -2.099  1.00 93.57           H
ATOM   1854  N   CYS A 133      -3.410   2.554  -4.602  1.00 90.74           N
ATOM   1855  CA  CYS A 133      -2.886   1.470  -5.416  1.00 90.74           C
ATOM   1856  C   CYS A 133      -4.038   0.524  -5.757  1.00 90.74           C
ATOM   1857  O   CYS A 133      -4.215   0.147  -6.914  1.00 90.74           O
ATOM   1858  HA  CYS A 133      -2.479   1.926  -6.319  1.00 90.74           H
ATOM   1859  CB  CYS A 133      -1.737   0.741  -4.715  1.00 90.74           C
ATOM   1860 1HB  CYS A 133      -1.987   0.574  -3.668  1.00 90.74           H
ATOM   1861 2HB  CYS A 133      -1.588  -0.239  -5.168  1.00 90.74           H
ATOM   1862  SG  CYS A 133      -0.201   1.728  -4.841  1.00 90.74           S
ATOM   1863  HG  CYS A 133      -0.536   2.626  -3.920  1.00 90.74           H
ATOM   1864  HN  CYS A 133      -3.023   2.616  -3.682  1.00 90.74           H
ATOM   1865  N   VAL A 134      -4.793   0.167  -4.728  1.00 88.91           N
ATOM   1866  CA  VAL A 134      -5.887  -0.775  -4.893  1.00 88.91           C
ATOM   1867  C   VAL A 134      -6.839  -0.259  -5.974  1.00 88.91           C
ATOM   1868  O   VAL A 134      -7.221  -1.004  -6.875  1.00 88.91           O
ATOM   1869  HA  VAL A 134      -5.459  -1.721  -5.224  1.00 88.91           H
ATOM   1870  CB  VAL A 134      -6.580  -1.012  -3.550  1.00 88.91           C
ATOM   1871  HB  VAL A 134      -6.866  -0.042  -3.143  1.00 88.91           H
ATOM   1872  CG1 VAL A 134      -7.855  -1.840  -3.729  1.00 88.91           C
ATOM   1873 1HG1 VAL A 134      -8.542  -1.310  -4.388  1.00 88.91           H
ATOM   1874 2HG1 VAL A 134      -7.602  -2.805  -4.168  1.00 88.91           H
ATOM   1875 3HG1 VAL A 134      -8.327  -1.994  -2.759  1.00 88.91           H
ATOM   1876  CG2 VAL A 134      -5.630  -1.678  -2.552  1.00 88.91           C
ATOM   1877 1HG2 VAL A 134      -5.300  -2.638  -2.950  1.00 88.91           H
ATOM   1878 2HG2 VAL A 134      -4.765  -1.036  -2.390  1.00 88.91           H
ATOM   1879 3HG2 VAL A 134      -6.148  -1.836  -1.606  1.00 88.91           H
ATOM   1880  HN  VAL A 134      -4.667   0.509  -3.796  1.00 88.91           H
ATOM   1881  N   LEU A 135      -7.194   1.011  -5.848  1.00 90.95           N
ATOM   1882  CA  LEU A 135      -8.195   1.598  -6.723  1.00 90.95           C
ATOM   1883  C   LEU A 135      -7.640   1.673  -8.147  1.00 90.95           C
ATOM   1884  O   LEU A 135      -8.366   1.444  -9.113  1.00 90.95           O
ATOM   1885  HA  LEU A 135      -9.059   0.934  -6.724  1.00 90.95           H
ATOM   1886  CB  LEU A 135      -8.661   2.948  -6.173  1.00 90.95           C
ATOM   1887 1HB  LEU A 135      -7.786   3.582  -6.031  1.00 90.95           H
ATOM   1888 2HB  LEU A 135      -9.285   3.429  -6.927  1.00 90.95           H
ATOM   1889  CG  LEU A 135      -9.442   2.902  -4.858  1.00 90.95           C
ATOM   1890  HG  LEU A 135      -8.862   2.329  -4.136  1.00 90.95           H
ATOM   1891  CD1 LEU A 135      -9.624   4.307  -4.280  1.00 90.95           C
ATOM   1892 1HD1 LEU A 135      -8.647   4.751  -4.091  1.00 90.95           H
ATOM   1893 2HD1 LEU A 135     -10.173   4.925  -4.991  1.00 90.95           H
ATOM   1894 3HD1 LEU A 135     -10.183   4.246  -3.346  1.00 90.95           H
ATOM   1895  CD2 LEU A 135     -10.779   2.179  -5.039  1.00 90.95           C
ATOM   1896 1HD2 LEU A 135     -11.378   2.704  -5.783  1.00 90.95           H
ATOM   1897 2HD2 LEU A 135     -10.597   1.158  -5.373  1.00 90.95           H
ATOM   1898 3HD2 LEU A 135     -11.313   2.161  -4.089  1.00 90.95           H
ATOM   1899  HN  LEU A 135      -6.812   1.633  -5.165  1.00 90.95           H
ATOM   1900  N   LEU A 136      -6.357   1.995  -8.232  1.00 91.93           N
ATOM   1901  CA  LEU A 136      -5.707   2.144  -9.523  1.00 91.93           C
ATOM   1902  C   LEU A 136      -5.677   0.789 -10.233  1.00 91.93           C
ATOM   1903  O   LEU A 136      -5.960   0.704 -11.427  1.00 91.93           O
ATOM   1904  HA  LEU A 136      -6.311   2.831 -10.115  1.00 91.93           H
ATOM   1905  CB  LEU A 136      -4.327   2.783  -9.357  1.00 91.93           C
ATOM   1906 1HB  LEU A 136      -3.813   2.282  -8.536  1.00 91.93           H
ATOM   1907 2HB  LEU A 136      -3.748   2.589 -10.260  1.00 91.93           H
ATOM   1908  CG  LEU A 136      -4.312   4.289  -9.088  1.00 91.93           C
ATOM   1909  HG  LEU A 136      -5.024   4.500  -8.290  1.00 91.93           H
ATOM   1910  CD1 LEU A 136      -2.936   4.746  -8.600  1.00 91.93           C
ATOM   1911 1HD1 LEU A 136      -2.686   4.224  -7.677  1.00 91.93           H
ATOM   1912 2HD1 LEU A 136      -2.188   4.519  -9.360  1.00 91.93           H
ATOM   1913 3HD1 LEU A 136      -2.954   5.820  -8.417  1.00 91.93           H
ATOM   1914  CD2 LEU A 136      -4.772   5.070 -10.321  1.00 91.93           C
ATOM   1915 1HD2 LEU A 136      -4.104   4.857 -11.156  1.00 91.93           H
ATOM   1916 2HD2 LEU A 136      -5.787   4.771 -10.583  1.00 91.93           H
ATOM   1917 3HD2 LEU A 136      -4.752   6.138 -10.103  1.00 91.93           H
ATOM   1918  HN  LEU A 136      -5.766   2.152  -7.440  1.00 91.93           H
ATOM   1919  N   ILE A 137      -5.330  -0.236  -9.469  1.00 87.04           N
ATOM   1920  CA  ILE A 137      -5.221  -1.576 -10.020  1.00 87.04           C
ATOM   1921  C   ILE A 137      -6.583  -2.013 -10.562  1.00 87.04           C
ATOM   1922  O   ILE A 137      -6.664  -2.640 -11.617  1.00 87.04           O
ATOM   1923  HA  ILE A 137      -4.517  -1.532 -10.851  1.00 87.04           H
ATOM   1924  CB  ILE A 137      -4.636  -2.536  -8.981  1.00 87.04           C
ATOM   1925  HB  ILE A 137      -5.146  -2.366  -8.033  1.00 87.04           H
ATOM   1926  CG1 ILE A 137      -3.149  -2.256  -8.752  1.00 87.04           C
ATOM   1927 1HG1 ILE A 137      -2.580  -2.545  -9.635  1.00 87.04           H
ATOM   1928 2HG1 ILE A 137      -2.995  -1.186  -8.609  1.00 87.04           H
ATOM   1929  CG2 ILE A 137      -4.890  -3.992  -9.376  1.00 87.04           C
ATOM   1930 1HG2 ILE A 137      -5.964  -4.167  -9.448  1.00 87.04           H
ATOM   1931 2HG2 ILE A 137      -4.424  -4.194 -10.340  1.00 87.04           H
ATOM   1932 3HG2 ILE A 137      -4.464  -4.653  -8.621  1.00 87.04           H
ATOM   1933  CD1 ILE A 137      -2.630  -3.019  -7.532  1.00 87.04           C
ATOM   1934 1HD1 ILE A 137      -3.185  -2.709  -6.646  1.00 87.04           H
ATOM   1935 2HD1 ILE A 137      -2.763  -4.089  -7.688  1.00 87.04           H
ATOM   1936 3HD1 ILE A 137      -1.571  -2.801  -7.391  1.00 87.04           H
ATOM   1937  HN  ILE A 137      -5.126  -0.162  -8.493  1.00 87.04           H
ATOM   1938  N   MET A 138      -7.621  -1.664  -9.815  1.00 87.95           N
ATOM   1939  CA  MET A 138      -8.980  -1.949 -10.242  1.00 87.95           C
ATOM   1940  C   MET A 138      -9.288  -1.272 -11.579  1.00 87.95           C
ATOM   1941  O   MET A 138      -9.819  -1.903 -12.491  1.00 87.95           O
ATOM   1942  HA  MET A 138      -9.031  -3.032 -10.356  1.00 87.95           H
ATOM   1943  CB  MET A 138      -9.964  -1.454  -9.180  1.00 87.95           C
ATOM   1944 1HB  MET A 138      -9.668  -1.831  -8.202  1.00 87.95           H
ATOM   1945 2HB  MET A 138      -9.929  -0.366  -9.127  1.00 87.95           H
ATOM   1946  CG  MET A 138     -11.389  -1.909  -9.499  1.00 87.95           C
ATOM   1947 1HG  MET A 138     -11.688  -1.538 -10.480  1.00 87.95           H
ATOM   1948 2HG  MET A 138     -11.431  -2.997  -9.544  1.00 87.95           H
ATOM   1949  SD  MET A 138     -12.516  -1.307  -8.252  1.00 87.95           S
ATOM   1950  CE  MET A 138     -12.321   0.452  -8.481  1.00 87.95           C
ATOM   1951 1HE  MET A 138     -11.281   0.728  -8.309  1.00 87.95           H
ATOM   1952 2HE  MET A 138     -12.604   0.719  -9.499  1.00 87.95           H
ATOM   1953 3HE  MET A 138     -12.960   0.984  -7.775  1.00 87.95           H
ATOM   1954  HN  MET A 138      -7.544  -1.196  -8.934  1.00 87.95           H
ATOM   1955  N   CYS A 139      -8.940   0.005 -11.653  1.00 90.19           N
ATOM   1956  CA  CYS A 139      -9.269   0.803 -12.822  1.00 90.19           C
ATOM   1957  C   CYS A 139      -8.507   0.236 -14.021  1.00 90.19           C
ATOM   1958  O   CYS A 139      -9.024   0.215 -15.137  1.00 90.19           O
ATOM   1959  HA  CYS A 139     -10.345   0.714 -12.970  1.00 90.19           H
ATOM   1960  CB  CYS A 139      -8.961   2.285 -12.599  1.00 90.19           C
ATOM   1961 1HB  CYS A 139      -7.937   2.403 -12.244  1.00 90.19           H
ATOM   1962 2HB  CYS A 139      -9.035   2.826 -13.543  1.00 90.19           H
ATOM   1963  SG  CYS A 139     -10.129   2.991 -11.381  1.00 90.19           S
ATOM   1964  HG  CYS A 139      -9.527   2.491 -10.305  1.00 90.19           H
ATOM   1965  HN  CYS A 139      -8.445   0.492 -10.934  1.00 90.19           H
ATOM   1966  N   ILE A 140      -7.289  -0.211 -13.750  1.00 86.65           N
ATOM   1967  CA  ILE A 140      -6.459  -0.798 -14.789  1.00 86.65           C
ATOM   1968  C   ILE A 140      -7.174  -2.015 -15.379  1.00 86.65           C
ATOM   1969  O   ILE A 140      -7.230  -2.176 -16.597  1.00 86.65           O
ATOM   1970  HA  ILE A 140      -6.342  -0.052 -15.574  1.00 86.65           H
ATOM   1971  CB  ILE A 140      -5.062  -1.108 -14.247  1.00 86.65           C
ATOM   1972  HB  ILE A 140      -5.172  -1.582 -13.271  1.00 86.65           H
ATOM   1973  CG1 ILE A 140      -4.258   0.176 -14.037  1.00 86.65           C
ATOM   1974 1HG1 ILE A 140      -3.969   0.590 -15.003  1.00 86.65           H
ATOM   1975 2HG1 ILE A 140      -4.880   0.923 -13.543  1.00 86.65           H
ATOM   1976  CG2 ILE A 140      -4.331  -2.101 -15.152  1.00 86.65           C
ATOM   1977 1HG2 ILE A 140      -4.899  -3.030 -15.206  1.00 86.65           H
ATOM   1978 2HG2 ILE A 140      -4.232  -1.677 -16.151  1.00 86.65           H
ATOM   1979 3HG2 ILE A 140      -3.341  -2.304 -14.744  1.00 86.65           H
ATOM   1980  CD1 ILE A 140      -3.008  -0.091 -13.196  1.00 86.65           C
ATOM   1981 1HD1 ILE A 140      -3.302  -0.482 -12.222  1.00 86.65           H
ATOM   1982 2HD1 ILE A 140      -2.377  -0.819 -13.705  1.00 86.65           H
ATOM   1983 3HD1 ILE A 140      -2.455   0.839 -13.062  1.00 86.65           H
ATOM   1984  HN  ILE A 140      -6.870  -0.177 -12.843  1.00 86.65           H
ATOM   1985  N   SER A 141      -7.702  -2.842 -14.488  1.00 84.05           N
ATOM   1986  CA  SER A 141      -8.297  -4.102 -14.897  1.00 84.05           C
ATOM   1987  C   SER A 141      -9.547  -3.842 -15.740  1.00 84.05           C
ATOM   1988  O   SER A 141      -9.805  -4.552 -16.711  1.00 84.05           O
ATOM   1989  HA  SER A 141      -7.532  -4.603 -15.492  1.00 84.05           H
ATOM   1990  CB  SER A 141      -8.645  -4.966 -13.684  1.00 84.05           C
ATOM   1991 1HB  SER A 141      -9.369  -4.441 -13.060  1.00 84.05           H
ATOM   1992 2HB  SER A 141      -9.123  -5.887 -14.019  1.00 84.05           H
ATOM   1993  OG  SER A 141      -7.494  -5.285 -12.907  1.00 84.05           O
ATOM   1994  HG  SER A 141      -7.338  -4.577 -12.219  1.00 84.05           H
ATOM   1995  HN  SER A 141      -7.727  -2.662 -13.505  1.00 84.05           H
ATOM   1996  N   VAL A 142     -10.291  -2.822 -15.338  1.00 84.13           N
ATOM   1997  CA  VAL A 142     -11.473  -2.419 -16.080  1.00 84.13           C
ATOM   1998  C   VAL A 142     -11.054  -1.909 -17.461  1.00 84.13           C
ATOM   1999  O   VAL A 142     -11.694  -2.224 -18.463  1.00 84.13           O
ATOM   2000  HA  VAL A 142     -12.098  -3.303 -16.208  1.00 84.13           H
ATOM   2001  CB  VAL A 142     -12.269  -1.387 -15.278  1.00 84.13           C
ATOM   2002  HB  VAL A 142     -11.601  -0.558 -15.043  1.00 84.13           H
ATOM   2003  CG1 VAL A 142     -13.434  -0.834 -16.101  1.00 84.13           C
ATOM   2004 1HG1 VAL A 142     -13.049  -0.355 -17.001  1.00 84.13           H
ATOM   2005 2HG1 VAL A 142     -14.101  -1.649 -16.380  1.00 84.13           H
ATOM   2006 3HG1 VAL A 142     -13.983  -0.103 -15.507  1.00 84.13           H
ATOM   2007  CG2 VAL A 142     -12.763  -1.982 -13.958  1.00 84.13           C
ATOM   2008 1HG2 VAL A 142     -13.407  -2.837 -14.163  1.00 84.13           H
ATOM   2009 2HG2 VAL A 142     -11.909  -2.305 -13.363  1.00 84.13           H
ATOM   2010 3HG2 VAL A 142     -13.325  -1.228 -13.408  1.00 84.13           H
ATOM   2011  HN  VAL A 142     -10.097  -2.276 -14.523  1.00 84.13           H
ATOM   2012  N   ASP A 143      -9.982  -1.131 -17.469  1.00 84.27           N
ATOM   2013  CA  ASP A 143      -9.516  -0.512 -18.698  1.00 84.27           C
ATOM   2014  C   ASP A 143      -9.086  -1.602 -19.682  1.00 84.27           C
ATOM   2015  O   ASP A 143      -9.324  -1.487 -20.883  1.00 84.27           O
ATOM   2016  HA  ASP A 143     -10.361   0.071 -19.064  1.00 84.27           H
ATOM   2017  CB  ASP A 143      -8.309   0.391 -18.436  1.00 84.27           C
ATOM   2018 1HB  ASP A 143      -8.524   1.059 -17.601  1.00 84.27           H
ATOM   2019 2HB  ASP A 143      -7.452  -0.216 -18.145  1.00 84.27           H
ATOM   2020  CG  ASP A 143      -7.960   1.214 -19.678  1.00 84.27           C
ATOM   2021  OD1 ASP A 143      -6.799   1.101 -20.126  1.00 84.27           O
ATOM   2022  OD2 ASP A 143      -8.863   1.939 -20.150  1.00 84.27           O
ATOM   2023  HN  ASP A 143      -9.437  -0.922 -16.657  1.00 84.27           H
ATOM   2024  N   ARG A 144      -8.461  -2.634 -19.136  1.00 79.38           N
ATOM   2025  CA  ARG A 144      -8.014  -3.753 -19.948  1.00 79.38           C
ATOM   2026  C   ARG A 144      -9.213  -4.462 -20.580  1.00 79.38           C
ATOM   2027  O   ARG A 144      -9.190  -4.790 -21.766  1.00 79.38           O
ATOM   2028  HA  ARG A 144      -7.375  -3.307 -20.710  1.00 79.38           H
ATOM   2029  CB  ARG A 144      -7.218  -4.758 -19.112  1.00 79.38           C
ATOM   2030 1HB  ARG A 144      -7.758  -4.978 -18.191  1.00 79.38           H
ATOM   2031 2HB  ARG A 144      -7.123  -5.696 -19.658  1.00 79.38           H
ATOM   2032  CG  ARG A 144      -5.828  -4.213 -18.776  1.00 79.38           C
ATOM   2033 1HG  ARG A 144      -5.919  -3.220 -18.337  1.00 79.38           H
ATOM   2034 2HG  ARG A 144      -5.355  -4.850 -18.029  1.00 79.38           H
ATOM   2035  CD  ARG A 144      -4.950  -4.146 -20.027  1.00 79.38           C
ATOM   2036 1HD  ARG A 144      -3.956  -4.533 -19.805  1.00 79.38           H
ATOM   2037 2HD  ARG A 144      -5.370  -4.776 -20.811  1.00 79.38           H
ATOM   2038  NE  ARG A 144      -4.852  -2.747 -20.502  1.00 79.38           N
ATOM   2039  HE  ARG A 144      -5.179  -2.022 -19.896  1.00 79.38           H
ATOM   2040  CZ  ARG A 144      -4.352  -2.392 -21.693  1.00 79.38           C
ATOM   2041  NH1 ARG A 144      -3.899  -3.321 -22.546  1.00 79.38           N
ATOM   2042 1HH1 ARG A 144      -3.932  -4.288 -22.295  1.00 79.38           H
ATOM   2043 2HH1 ARG A 144      -3.527  -3.047 -23.433  1.00 79.38           H
ATOM   2044  NH2 ARG A 144      -4.312  -1.093 -22.019  1.00 79.38           N
ATOM   2045 1HH2 ARG A 144      -3.942  -0.810 -22.905  1.00 79.38           H
ATOM   2046 2HH2 ARG A 144      -4.652  -0.405 -21.378  1.00 79.38           H
ATOM   2047  HN  ARG A 144      -8.259  -2.714 -18.159  1.00 79.38           H
ATOM   2048  N   TYR A 145     -10.231  -4.679 -19.761  1.00 80.65           N
ATOM   2049  CA  TYR A 145     -11.447  -5.319 -20.232  1.00 80.65           C
ATOM   2050  C   TYR A 145     -12.022  -4.581 -21.442  1.00 80.65           C
ATOM   2051  O   TYR A 145     -12.260  -5.184 -22.488  1.00 80.65           O
ATOM   2052  HA  TYR A 145     -11.199  -6.340 -20.523  1.00 80.65           H
ATOM   2053  CB  TYR A 145     -12.445  -5.233 -19.075  1.00 80.65           C
ATOM   2054 1HB  TYR A 145     -12.074  -5.831 -18.243  1.00 80.65           H
ATOM   2055 2HB  TYR A 145     -12.494  -4.200 -18.728  1.00 80.65           H
ATOM   2056  CG  TYR A 145     -13.856  -5.703 -19.434  1.00 80.65           C
ATOM   2057  CD1 TYR A 145     -14.905  -4.807 -19.424  1.00 80.65           C
ATOM   2058  HD1 TYR A 145     -14.729  -3.764 -19.161  1.00 80.65           H
ATOM   2059  CD2 TYR A 145     -14.079  -7.024 -19.767  1.00 80.65           C
ATOM   2060  HD2 TYR A 145     -13.250  -7.731 -19.774  1.00 80.65           H
ATOM   2061  CE1 TYR A 145     -16.233  -5.250 -19.762  1.00 80.65           C
ATOM   2062  HE1 TYR A 145     -17.071  -4.552 -19.758  1.00 80.65           H
ATOM   2063  CE2 TYR A 145     -15.407  -7.466 -20.104  1.00 80.65           C
ATOM   2064  HE2 TYR A 145     -15.598  -8.506 -20.369  1.00 80.65           H
ATOM   2065  CZ  TYR A 145     -16.419  -6.557 -20.085  1.00 80.65           C
ATOM   2066  OH  TYR A 145     -17.673  -6.976 -20.404  1.00 80.65           O
ATOM   2067  HH  TYR A 145     -17.662  -7.950 -20.626  1.00 80.65           H
ATOM   2068  HN  TYR A 145     -10.234  -4.426 -18.794  1.00 80.65           H
ATOM   2069  N   ILE A 146     -12.230  -3.285 -21.261  1.00 79.78           N
ATOM   2070  CA  ILE A 146     -12.870  -2.478 -22.286  1.00 79.78           C
ATOM   2071  C   ILE A 146     -12.030  -2.523 -23.563  1.00 79.78           C
ATOM   2072  O   ILE A 146     -12.571  -2.622 -24.663  1.00 79.78           O
ATOM   2073  HA  ILE A 146     -13.841  -2.927 -22.495  1.00 79.78           H
ATOM   2074  CB  ILE A 146     -13.128  -1.061 -21.769  1.00 79.78           C
ATOM   2075  HB  ILE A 146     -12.192  -0.665 -21.376  1.00 79.78           H
ATOM   2076  CG1 ILE A 146     -14.134  -1.073 -20.616  1.00 79.78           C
ATOM   2077 1HG1 ILE A 146     -15.127  -1.312 -20.997  1.00 79.78           H
ATOM   2078 2HG1 ILE A 146     -13.868  -1.855 -19.905  1.00 79.78           H
ATOM   2079  CG2 ILE A 146     -13.569  -0.136 -22.905  1.00 79.78           C
ATOM   2080 1HG2 ILE A 146     -12.788  -0.094 -23.664  1.00 79.78           H
ATOM   2081 2HG2 ILE A 146     -14.488  -0.518 -23.349  1.00 79.78           H
ATOM   2082 3HG2 ILE A 146     -13.746   0.865 -22.510  1.00 79.78           H
ATOM   2083  CD1 ILE A 146     -14.167   0.281 -19.904  1.00 79.78           C
ATOM   2084 1HD1 ILE A 146     -13.178   0.505 -19.503  1.00 79.78           H
ATOM   2085 2HD1 ILE A 146     -14.456   1.057 -20.612  1.00 79.78           H
ATOM   2086 3HD1 ILE A 146     -14.889   0.245 -19.088  1.00 79.78           H
ATOM   2087  HN  ILE A 146     -11.969  -2.787 -20.433  1.00 79.78           H
ATOM   2088  N   ALA A 147     -10.720  -2.449 -23.375  1.00 78.55           N
ATOM   2089  CA  ALA A 147      -9.804  -2.391 -24.501  1.00 78.55           C
ATOM   2090  C   ALA A 147      -9.944  -3.668 -25.332  1.00 78.55           C
ATOM   2091  O   ALA A 147      -9.739  -3.649 -26.545  1.00 78.55           O
ATOM   2092  HA  ALA A 147     -10.086  -1.536 -25.115  1.00 78.55           H
ATOM   2093  CB  ALA A 147      -8.378  -2.182 -23.989  1.00 78.55           C
ATOM   2094 1HB  ALA A 147      -8.326  -1.247 -23.431  1.00 78.55           H
ATOM   2095 2HB  ALA A 147      -8.100  -3.010 -23.338  1.00 78.55           H
ATOM   2096 3HB  ALA A 147      -7.691  -2.139 -24.835  1.00 78.55           H
ATOM   2097  HN  ALA A 147     -10.285  -2.427 -22.475  1.00 78.55           H
ATOM   2098  N   ILE A 148     -10.292  -4.747 -24.647  1.00 74.99           N
ATOM   2099  CA  ILE A 148     -10.291  -6.061 -25.267  1.00 74.99           C
ATOM   2100  C   ILE A 148     -11.692  -6.369 -25.800  1.00 74.99           C
ATOM   2101  O   ILE A 148     -11.839  -6.877 -26.911  1.00 74.99           O
ATOM   2102  HA  ILE A 148      -9.601  -6.023 -26.111  1.00 74.99           H
ATOM   2103  CB  ILE A 148      -9.758  -7.113 -24.293  1.00 74.99           C
ATOM   2104  HB  ILE A 148     -10.292  -7.007 -23.349  1.00 74.99           H
ATOM   2105  CG1 ILE A 148      -8.273  -6.888 -24.000  1.00 74.99           C
ATOM   2106 1HG1 ILE A 148      -7.686  -7.103 -24.893  1.00 74.99           H
ATOM   2107 2HG1 ILE A 148      -8.103  -5.840 -23.752  1.00 74.99           H
ATOM   2108  CG2 ILE A 148     -10.032  -8.527 -24.810  1.00 74.99           C
ATOM   2109 1HG2 ILE A 148     -11.106  -8.670 -24.926  1.00 74.99           H
ATOM   2110 2HG2 ILE A 148      -9.541  -8.663 -25.774  1.00 74.99           H
ATOM   2111 3HG2 ILE A 148      -9.643  -9.256 -24.099  1.00 74.99           H
ATOM   2112  CD1 ILE A 148      -7.801  -7.774 -22.846  1.00 74.99           C
ATOM   2113 1HD1 ILE A 148      -8.374  -7.539 -21.949  1.00 74.99           H
ATOM   2114 2HD1 ILE A 148      -7.951  -8.822 -23.108  1.00 74.99           H
ATOM   2115 3HD1 ILE A 148      -6.743  -7.594 -22.659  1.00 74.99           H
ATOM   2116  HN  ILE A 148     -10.570  -4.734 -23.686  1.00 74.99           H
ATOM   2117  N   ALA A 149     -12.685  -6.049 -24.984  1.00 76.53           N
ATOM   2118  CA  ALA A 149     -14.053  -6.436 -25.282  1.00 76.53           C
ATOM   2119  C   ALA A 149     -14.613  -5.517 -26.369  1.00 76.53           C
ATOM   2120  O   ALA A 149     -15.311  -5.973 -27.274  1.00 76.53           O
ATOM   2121  HA  ALA A 149     -14.034  -7.459 -25.657  1.00 76.53           H
ATOM   2122  CB  ALA A 149     -14.886  -6.396 -23.999  1.00 76.53           C
ATOM   2123 1HB  ALA A 149     -14.464  -7.088 -23.270  1.00 76.53           H
ATOM   2124 2HB  ALA A 149     -14.875  -5.386 -23.590  1.00 76.53           H
ATOM   2125 3HB  ALA A 149     -15.912  -6.687 -24.223  1.00 76.53           H
ATOM   2126  HN  ALA A 149     -12.566  -5.537 -24.133  1.00 76.53           H
ATOM   2127  N   GLN A 150     -14.286  -4.239 -26.245  1.00 76.86           N
ATOM   2128  CA  GLN A 150     -14.808  -3.240 -27.162  1.00 76.86           C
ATOM   2129  C   GLN A 150     -13.682  -2.680 -28.033  1.00 76.86           C
ATOM   2130  O   GLN A 150     -13.677  -1.494 -28.362  1.00 76.86           O
ATOM   2131  HA  GLN A 150     -15.530  -3.768 -27.785  1.00 76.86           H
ATOM   2132  CB  GLN A 150     -15.524  -2.120 -26.404  1.00 76.86           C
ATOM   2133 1HB  GLN A 150     -14.824  -1.627 -25.730  1.00 76.86           H
ATOM   2134 2HB  GLN A 150     -15.874  -1.366 -27.109  1.00 76.86           H
ATOM   2135  CG  GLN A 150     -16.708  -2.669 -25.606  1.00 76.86           C
ATOM   2136 1HG  GLN A 150     -17.290  -3.346 -26.231  1.00 76.86           H
ATOM   2137 2HG  GLN A 150     -16.343  -3.251 -24.760  1.00 76.86           H
ATOM   2138  CD  GLN A 150     -17.602  -1.534 -25.103  1.00 76.86           C
ATOM   2139  OE1 GLN A 150     -17.342  -0.362 -25.318  1.00 76.86           O
ATOM   2140  NE2 GLN A 150     -18.668  -1.947 -24.422  1.00 76.86           N
ATOM   2141 1HE2 GLN A 150     -18.824  -2.924 -24.281  1.00 76.86           H
ATOM   2142 2HE2 GLN A 150     -19.314  -1.279 -24.052  1.00 76.86           H
ATOM   2143  HN  GLN A 150     -13.678  -3.884 -25.535  1.00 76.86           H
ATOM   2144  N   ALA A 151     -12.754  -3.559 -28.383  1.00 73.40           N
ATOM   2145  CA  ALA A 151     -11.550  -3.139 -29.079  1.00 73.40           C
ATOM   2146  C   ALA A 151     -11.937  -2.291 -30.293  1.00 73.40           C
ATOM   2147  O   ALA A 151     -11.243  -1.334 -30.632  1.00 73.40           O
ATOM   2148  HA  ALA A 151     -10.965  -2.528 -28.392  1.00 73.40           H
ATOM   2149  CB  ALA A 151     -10.728  -4.370 -29.466  1.00 73.40           C
ATOM   2150 1HB  ALA A 151     -10.454  -4.921 -28.567  1.00 73.40           H
ATOM   2151 2HB  ALA A 151     -11.320  -5.011 -30.119  1.00 73.40           H
ATOM   2152 3HB  ALA A 151      -9.824  -4.054 -29.988  1.00 73.40           H
ATOM   2153  HN  ALA A 151     -12.815  -4.540 -28.198  1.00 73.40           H
ATOM   2154  N   MET A 152     -13.043  -2.674 -30.913  1.00 69.92           N
ATOM   2155  CA  MET A 152     -13.500  -1.996 -32.115  1.00 69.92           C
ATOM   2156  C   MET A 152     -13.841  -0.534 -31.824  1.00 69.92           C
ATOM   2157  O   MET A 152     -13.513   0.352 -32.612  1.00 69.92           O
ATOM   2158  HA  MET A 152     -12.667  -2.050 -32.816  1.00 69.92           H
ATOM   2159  CB  MET A 152     -14.736  -2.710 -32.664  1.00 69.92           C
ATOM   2160 1HB  MET A 152     -15.449  -2.884 -31.858  1.00 69.92           H
ATOM   2161 2HB  MET A 152     -15.233  -2.073 -33.396  1.00 69.92           H
ATOM   2162  CG  MET A 152     -14.357  -4.042 -33.314  1.00 69.92           C
ATOM   2163 1HG  MET A 152     -13.475  -4.456 -32.827  1.00 69.92           H
ATOM   2164 2HG  MET A 152     -15.163  -4.764 -33.180  1.00 69.92           H
ATOM   2165  SD  MET A 152     -14.037  -3.804 -35.054  1.00 69.92           S
ATOM   2166  CE  MET A 152     -15.705  -3.865 -35.687  1.00 69.92           C
ATOM   2167 1HE  MET A 152     -16.150  -4.830 -35.447  1.00 69.92           H
ATOM   2168 2HE  MET A 152     -16.296  -3.069 -35.232  1.00 69.92           H
ATOM   2169 3HE  MET A 152     -15.688  -3.732 -36.769  1.00 69.92           H
ATOM   2170  HN  MET A 152     -13.622  -3.430 -30.608  1.00 69.92           H
ATOM   2171  N   ARG A 153     -14.494  -0.326 -30.690  1.00 70.24           N
ATOM   2172  CA  ARG A 153     -14.956   1.003 -30.325  1.00 70.24           C
ATOM   2173  C   ARG A 153     -13.899   1.719 -29.482  1.00 70.24           C
ATOM   2174  O   ARG A 153     -13.955   2.936 -29.313  1.00 70.24           O
ATOM   2175  HA  ARG A 153     -15.112   1.514 -31.275  1.00 70.24           H
ATOM   2176  CB  ARG A 153     -16.266   0.934 -29.538  1.00 70.24           C
ATOM   2177 1HB  ARG A 153     -16.146   0.266 -28.685  1.00 70.24           H
ATOM   2178 2HB  ARG A 153     -16.507   1.919 -29.140  1.00 70.24           H
ATOM   2179  CG  ARG A 153     -17.412   0.440 -30.423  1.00 70.24           C
ATOM   2180 1HG  ARG A 153     -17.492   1.072 -31.307  1.00 70.24           H
ATOM   2181 2HG  ARG A 153     -17.198  -0.570 -30.771  1.00 70.24           H
ATOM   2182  CD  ARG A 153     -18.738   0.451 -29.659  1.00 70.24           C
ATOM   2183 1HD  ARG A 153     -18.689  -0.241 -28.818  1.00 70.24           H
ATOM   2184 2HD  ARG A 153     -18.920   1.443 -29.245  1.00 70.24           H
ATOM   2185  NE  ARG A 153     -19.846   0.070 -30.563  1.00 70.24           N
ATOM   2186  HE  ARG A 153     -19.621  -0.156 -31.511  1.00 70.24           H
ATOM   2187  CZ  ARG A 153     -21.132   0.009 -30.191  1.00 70.24           C
ATOM   2188  NH1 ARG A 153     -21.491   0.302 -28.934  1.00 70.24           N
ATOM   2189 1HH1 ARG A 153     -20.797   0.568 -28.265  1.00 70.24           H
ATOM   2190 2HH1 ARG A 153     -22.453   0.254 -28.665  1.00 70.24           H
ATOM   2191  NH2 ARG A 153     -22.053  -0.349 -31.096  1.00 70.24           N
ATOM   2192 1HH2 ARG A 153     -23.017  -0.400 -30.835  1.00 70.24           H
ATOM   2193 2HH2 ARG A 153     -21.777  -0.566 -32.032  1.00 70.24           H
ATOM   2194  HN  ARG A 153     -14.709  -1.044 -30.029  1.00 70.24           H
ATOM   2195  N   ALA A 154     -12.960   0.933 -28.976  1.00 67.80           N
ATOM   2196  CA  ALA A 154     -12.035   1.426 -27.969  1.00 67.80           C
ATOM   2197  C   ALA A 154     -11.164   2.527 -28.578  1.00 67.80           C
ATOM   2198  O   ALA A 154     -10.688   3.411 -27.868  1.00 67.80           O
ATOM   2199  HA  ALA A 154     -12.624   1.849 -27.155  1.00 67.80           H
ATOM   2200  CB  ALA A 154     -11.206   0.261 -27.424  1.00 67.80           C
ATOM   2201 1HB  ALA A 154     -11.869  -0.479 -26.977  1.00 67.80           H
ATOM   2202 2HB  ALA A 154     -10.646  -0.198 -28.239  1.00 67.80           H
ATOM   2203 3HB  ALA A 154     -10.512   0.631 -26.670  1.00 67.80           H
ATOM   2204  HN  ALA A 154     -12.827  -0.022 -29.241  1.00 67.80           H
ATOM   2205  N   HIS A 155     -10.983   2.437 -29.888  1.00 68.52           N
ATOM   2206  CA  HIS A 155     -10.076   3.336 -30.581  1.00 68.52           C
ATOM   2207  C   HIS A 155     -10.695   4.733 -30.655  1.00 68.52           C
ATOM   2208  O   HIS A 155     -10.034   5.726 -30.355  1.00 68.52           O
ATOM   2209  HA  HIS A 155      -9.165   3.382 -29.984  1.00 68.52           H
ATOM   2210  CB  HIS A 155      -9.704   2.778 -31.957  1.00 68.52           C
ATOM   2211 1HB  HIS A 155      -9.418   1.732 -31.848  1.00 68.52           H
ATOM   2212 2HB  HIS A 155     -10.586   2.802 -32.597  1.00 68.52           H
ATOM   2213  CG  HIS A 155      -8.583   3.525 -32.639  1.00 68.52           C
ATOM   2214  ND1 HIS A 155      -8.801   4.611 -33.468  1.00 68.52           N
ATOM   2215  HD1 HIS A 155      -9.693   5.004 -33.695  1.00 68.52           H
ATOM   2216  CD2 HIS A 155      -7.233   3.331 -32.606  1.00 68.52           C
ATOM   2217  HD2 HIS A 155      -6.715   2.553 -32.045  1.00 68.52           H
ATOM   2218  CE1 HIS A 155      -7.629   5.043 -33.910  1.00 68.52           C
ATOM   2219  HE1 HIS A 155      -7.468   5.886 -34.582  1.00 68.52           H
ATOM   2220  NE2 HIS A 155      -6.659   4.247 -33.375  1.00 68.52           N
ATOM   2221  HN  HIS A 155     -11.442   1.767 -30.471  1.00 68.52           H
ATOM   2222  N   THR A 156     -11.957   4.765 -31.056  1.00 72.67           N
ATOM   2223  CA  THR A 156     -12.639   6.029 -31.279  1.00 72.67           C
ATOM   2224  C   THR A 156     -12.877   6.749 -29.950  1.00 72.67           C
ATOM   2225  O   THR A 156     -13.072   7.963 -29.924  1.00 72.67           O
ATOM   2226  HA  THR A 156     -11.991   6.669 -31.878  1.00 72.67           H
ATOM   2227  CB  THR A 156     -13.928   5.741 -32.053  1.00 72.67           C
ATOM   2228  HB  THR A 156     -14.558   6.628 -32.103  1.00 72.67           H
ATOM   2229  OG1 THR A 156     -14.495   4.621 -31.378  1.00 72.67           O
ATOM   2230  HG1 THR A 156     -15.466   4.543 -31.602  1.00 72.67           H
ATOM   2231  CG2 THR A 156     -13.658   5.226 -33.468  1.00 72.67           C
ATOM   2232 1HG2 THR A 156     -13.084   4.300 -33.415  1.00 72.67           H
ATOM   2233 2HG2 THR A 156     -13.092   5.973 -34.025  1.00 72.67           H
ATOM   2234 3HG2 THR A 156     -14.606   5.037 -33.972  1.00 72.67           H
ATOM   2235  HN  THR A 156     -12.511   3.950 -31.228  1.00 72.67           H
ATOM   2236  N   TRP A 157     -12.852   5.969 -28.879  1.00 78.74           N
ATOM   2237  CA  TRP A 157     -13.212   6.486 -27.569  1.00 78.74           C
ATOM   2238  C   TRP A 157     -11.919   6.806 -26.816  1.00 78.74           C
ATOM   2239  O   TRP A 157     -11.944   7.054 -25.611  1.00 78.74           O
ATOM   2240  HA  TRP A 157     -13.792   7.396 -27.718  1.00 78.74           H
ATOM   2241  CB  TRP A 157     -14.112   5.501 -26.820  1.00 78.74           C
ATOM   2242 1HB  TRP A 157     -13.677   4.504 -26.886  1.00 78.74           H
ATOM   2243 2HB  TRP A 157     -14.131   5.772 -25.765  1.00 78.74           H
ATOM   2244  CG  TRP A 157     -15.549   5.450 -27.344  1.00 78.74           C
ATOM   2245  CD1 TRP A 157     -15.982   5.690 -28.589  1.00 78.74           C
ATOM   2246  HD1 TRP A 157     -15.335   5.964 -29.422  1.00 78.74           H
ATOM   2247  CD2 TRP A 157     -16.731   5.127 -26.581  1.00 78.74           C
ATOM   2248  NE1 TRP A 157     -17.352   5.546 -28.684  1.00 78.74           N
ATOM   2249  HE1 TRP A 157     -17.904   5.672 -29.508  1.00 78.74           H
ATOM   2250  CE2 TRP A 157     -17.821   5.193 -27.425  1.00 78.74           C
ATOM   2251  CE3 TRP A 157     -16.874   4.791 -25.224  1.00 78.74           C
ATOM   2252  HE3 TRP A 157     -16.029   4.732 -24.538  1.00 78.74           H
ATOM   2253  CZ2 TRP A 157     -19.132   4.935 -27.005  1.00 78.74           C
ATOM   2254  HZ2 TRP A 157     -19.977   4.994 -27.691  1.00 78.74           H
ATOM   2255  CZ3 TRP A 157     -18.190   4.536 -24.820  1.00 78.74           C
ATOM   2256  HZ3 TRP A 157     -18.357   4.271 -23.776  1.00 78.74           H
ATOM   2257  CH2 TRP A 157     -19.298   4.598 -25.656  1.00 78.74           C
ATOM   2258  HH2 TRP A 157     -20.293   4.385 -25.264  1.00 78.74           H
ATOM   2259  HN  TRP A 157     -12.592   5.004 -28.896  1.00 78.74           H
ATOM   2260  N   ARG A 158     -10.821   6.789 -27.556  1.00 77.49           N
ATOM   2261  CA  ARG A 158      -9.504   6.848 -26.944  1.00 77.49           C
ATOM   2262  C   ARG A 158      -9.340   8.155 -26.164  1.00 77.49           C
ATOM   2263  O   ARG A 158      -8.875   8.148 -25.026  1.00 77.49           O
ATOM   2264  HA  ARG A 158      -9.468   5.987 -26.277  1.00 77.49           H
ATOM   2265  CB  ARG A 158      -8.401   6.749 -27.999  1.00 77.49           C
ATOM   2266 1HB  ARG A 158      -8.551   5.855 -28.604  1.00 77.49           H
ATOM   2267 2HB  ARG A 158      -8.459   7.604 -28.672  1.00 77.49           H
ATOM   2268  CG  ARG A 158      -7.019   6.702 -27.344  1.00 77.49           C
ATOM   2269 1HG  ARG A 158      -6.859   7.606 -26.757  1.00 77.49           H
ATOM   2270 2HG  ARG A 158      -6.969   5.861 -26.653  1.00 77.49           H
ATOM   2271  CD  ARG A 158      -5.917   6.570 -28.397  1.00 77.49           C
ATOM   2272 1HD  ARG A 158      -6.111   5.704 -29.031  1.00 77.49           H
ATOM   2273 2HD  ARG A 158      -5.916   7.445 -29.046  1.00 77.49           H
ATOM   2274  NE  ARG A 158      -4.600   6.428 -27.737  1.00 77.49           N
ATOM   2275  HE  ARG A 158      -4.543   6.626 -26.759  1.00 77.49           H
ATOM   2276  CZ  ARG A 158      -3.480   6.052 -28.369  1.00 77.49           C
ATOM   2277  NH1 ARG A 158      -3.499   5.774 -29.680  1.00 77.49           N
ATOM   2278 1HH1 ARG A 158      -4.353   5.848 -30.194  1.00 77.49           H
ATOM   2279 2HH1 ARG A 158      -2.658   5.494 -30.144  1.00 77.49           H
ATOM   2280  NH2 ARG A 158      -2.341   5.957 -27.670  1.00 77.49           N
ATOM   2281 1HH2 ARG A 158      -1.496   5.678 -28.127  1.00 77.49           H
ATOM   2282 2HH2 ARG A 158      -2.335   6.166 -26.692  1.00 77.49           H
ATOM   2283  HN  ARG A 158     -10.820   6.737 -28.555  1.00 77.49           H
ATOM   2284  N   GLU A 159      -9.730   9.244 -26.809  1.00 80.68           N
ATOM   2285  CA  GLU A 159      -9.543  10.564 -26.230  1.00 80.68           C
ATOM   2286  C   GLU A 159     -10.428  10.730 -24.992  1.00 80.68           C
ATOM   2287  O   GLU A 159      -9.961  11.183 -23.948  1.00 80.68           O
ATOM   2288  HA  GLU A 159      -8.493  10.608 -25.943  1.00 80.68           H
ATOM   2289  CB  GLU A 159      -9.829  11.660 -27.259  1.00 80.68           C
ATOM   2290 1HB  GLU A 159     -10.785  11.467 -27.745  1.00 80.68           H
ATOM   2291 2HB  GLU A 159      -9.778  12.637 -26.778  1.00 80.68           H
ATOM   2292  CG  GLU A 159      -8.768  11.666 -28.361  1.00 80.68           C
ATOM   2293 1HG  GLU A 159      -7.776  11.736 -27.916  1.00 80.68           H
ATOM   2294 2HG  GLU A 159      -8.805  10.726 -28.912  1.00 80.68           H
ATOM   2295  CD  GLU A 159      -8.984  12.836 -29.323  1.00 80.68           C
ATOM   2296  OE1 GLU A 159      -8.045  13.113 -30.101  1.00 80.68           O
ATOM   2297  OE2 GLU A 159     -10.084  13.427 -29.260  1.00 80.68           O
ATOM   2298  HN  GLU A 159     -10.165   9.236 -27.709  1.00 80.68           H
ATOM   2299  N   LYS A 160     -11.689  10.355 -25.151  1.00 84.80           N
ATOM   2300  CA  LYS A 160     -12.636  10.433 -24.052  1.00 84.80           C
ATOM   2301  C   LYS A 160     -12.102   9.629 -22.865  1.00 84.80           C
ATOM   2302  O   LYS A 160     -12.172  10.081 -21.723  1.00 84.80           O
ATOM   2303  HA  LYS A 160     -12.708  11.480 -23.756  1.00 84.80           H
ATOM   2304  CB  LYS A 160     -14.029   9.997 -24.513  1.00 84.80           C
ATOM   2305 1HB  LYS A 160     -13.971   9.011 -24.975  1.00 84.80           H
ATOM   2306 2HB  LYS A 160     -14.690   9.907 -23.651  1.00 84.80           H
ATOM   2307  CG  LYS A 160     -14.615  10.999 -25.510  1.00 84.80           C
ATOM   2308 1HG  LYS A 160     -14.562  12.005 -25.093  1.00 84.80           H
ATOM   2309 2HG  LYS A 160     -14.019  11.001 -26.423  1.00 84.80           H
ATOM   2310  CD  LYS A 160     -16.067  10.655 -25.844  1.00 84.80           C
ATOM   2311 1HD  LYS A 160     -16.116   9.665 -26.296  1.00 84.80           H
ATOM   2312 2HD  LYS A 160     -16.655  10.615 -24.927  1.00 84.80           H
ATOM   2313  CE  LYS A 160     -16.670  11.688 -26.798  1.00 84.80           C
ATOM   2314 1HE  LYS A 160     -16.579  12.685 -26.369  1.00 84.80           H
ATOM   2315 2HE  LYS A 160     -16.116  11.692 -27.736  1.00 84.80           H
ATOM   2316  NZ  LYS A 160     -18.095  11.383 -27.059  1.00 84.80           N
ATOM   2317 1HZ  LYS A 160     -18.480  12.079 -27.687  1.00 84.80           H
ATOM   2318 2HZ  LYS A 160     -18.172  10.465 -27.483  1.00 84.80           H
ATOM   2319 3HZ  LYS A 160     -18.609  11.395 -26.185  1.00 84.80           H
ATOM   2320  HN  LYS A 160     -12.064  10.003 -26.008  1.00 84.80           H
ATOM   2321  N   ARG A 161     -11.580   8.451 -23.176  1.00 85.88           N
ATOM   2322  CA  ARG A 161     -11.064   7.566 -22.145  1.00 85.88           C
ATOM   2323  C   ARG A 161      -9.924   8.247 -21.384  1.00 85.88           C
ATOM   2324  O   ARG A 161      -9.789   8.069 -20.175  1.00 85.88           O
ATOM   2325  HA  ARG A 161     -11.914   7.375 -21.491  1.00 85.88           H
ATOM   2326  CB  ARG A 161     -10.554   6.256 -22.749  1.00 85.88           C
ATOM   2327 1HB  ARG A 161      -9.927   6.471 -23.615  1.00 85.88           H
ATOM   2328 2HB  ARG A 161      -9.929   5.736 -22.024  1.00 85.88           H
ATOM   2329  CG  ARG A 161     -11.718   5.356 -23.167  1.00 85.88           C
ATOM   2330 1HG  ARG A 161     -12.244   5.001 -22.281  1.00 85.88           H
ATOM   2331 2HG  ARG A 161     -12.434   5.930 -23.755  1.00 85.88           H
ATOM   2332  CD  ARG A 161     -11.221   4.161 -23.983  1.00 85.88           C
ATOM   2333 1HD  ARG A 161     -12.065   3.651 -24.448  1.00 85.88           H
ATOM   2334 2HD  ARG A 161     -10.574   4.505 -24.790  1.00 85.88           H
ATOM   2335  NE  ARG A 161     -10.483   3.222 -23.109  1.00 85.88           N
ATOM   2336  HE  ARG A 161     -10.460   3.415 -22.128  1.00 85.88           H
ATOM   2337  CZ  ARG A 161      -9.845   2.129 -23.550  1.00 85.88           C
ATOM   2338  NH1 ARG A 161      -9.844   1.821 -24.854  1.00 85.88           N
ATOM   2339 1HH1 ARG A 161     -10.322   2.409 -25.507  1.00 85.88           H
ATOM   2340 2HH1 ARG A 161      -9.366   1.004 -25.174  1.00 85.88           H
ATOM   2341  NH2 ARG A 161      -9.208   1.348 -22.666  1.00 85.88           N
ATOM   2342 1HH2 ARG A 161      -8.727   0.529 -22.978  1.00 85.88           H
ATOM   2343 2HH2 ARG A 161      -9.214   1.585 -21.695  1.00 85.88           H
ATOM   2344  HN  ARG A 161     -11.508   8.101 -24.109  1.00 85.88           H
ATOM   2345  N   LEU A 162      -9.134   9.011 -22.124  1.00 86.67           N
ATOM   2346  CA  LEU A 162      -7.997   9.699 -21.538  1.00 86.67           C
ATOM   2347  C   LEU A 162      -8.499  10.773 -20.571  1.00 86.67           C
ATOM   2348  O   LEU A 162      -7.944  10.944 -19.486  1.00 86.67           O
ATOM   2349  HA  LEU A 162      -7.426   8.963 -20.972  1.00 86.67           H
ATOM   2350  CB  LEU A 162      -7.076  10.240 -22.634  1.00 86.67           C
ATOM   2351 1HB  LEU A 162      -6.873   9.436 -23.341  1.00 86.67           H
ATOM   2352 2HB  LEU A 162      -7.611  11.017 -23.179  1.00 86.67           H
ATOM   2353  CG  LEU A 162      -5.739  10.816 -22.162  1.00 86.67           C
ATOM   2354  HG  LEU A 162      -5.938  11.541 -21.373  1.00 86.67           H
ATOM   2355  CD1 LEU A 162      -4.853   9.723 -21.560  1.00 86.67           C
ATOM   2356 1HD1 LEU A 162      -5.361   9.274 -20.706  1.00 86.67           H
ATOM   2357 2HD1 LEU A 162      -4.659   8.958 -22.311  1.00 86.67           H
ATOM   2358 3HD1 LEU A 162      -3.910  10.160 -21.233  1.00 86.67           H
ATOM   2359  CD2 LEU A 162      -5.034  11.565 -23.295  1.00 86.67           C
ATOM   2360 1HD2 LEU A 162      -4.848  10.880 -24.123  1.00 86.67           H
ATOM   2361 2HD2 LEU A 162      -5.667  12.385 -23.637  1.00 86.67           H
ATOM   2362 3HD2 LEU A 162      -4.087  11.964 -22.933  1.00 86.67           H
ATOM   2363  HN  LEU A 162      -9.261   9.162 -23.104  1.00 86.67           H
ATOM   2364  N   LEU A 163      -9.542  11.468 -20.998  1.00 89.06           N
ATOM   2365  CA  LEU A 163     -10.125  12.521 -20.183  1.00 89.06           C
ATOM   2366  C   LEU A 163     -10.660  11.917 -18.884  1.00 89.06           C
ATOM   2367  O   LEU A 163     -10.354  12.404 -17.796  1.00 89.06           O
ATOM   2368  HA  LEU A 163      -9.327  13.221 -19.936  1.00 89.06           H
ATOM   2369  CB  LEU A 163     -11.176  13.296 -20.981  1.00 89.06           C
ATOM   2370 1HB  LEU A 163     -10.728  13.613 -21.922  1.00 89.06           H
ATOM   2371 2HB  LEU A 163     -11.990  12.614 -21.228  1.00 89.06           H
ATOM   2372  CG  LEU A 163     -11.769  14.525 -20.290  1.00 89.06           C
ATOM   2373  HG  LEU A 163     -12.137  14.222 -19.310  1.00 89.06           H
ATOM   2374  CD1 LEU A 163     -10.700  15.595 -20.061  1.00 89.06           C
ATOM   2375 1HD1 LEU A 163      -9.908  15.188 -19.431  1.00 89.06           H
ATOM   2376 2HD1 LEU A 163     -10.280  15.900 -21.019  1.00 89.06           H
ATOM   2377 3HD1 LEU A 163     -11.148  16.458 -19.569  1.00 89.06           H
ATOM   2378  CD2 LEU A 163     -12.966  15.070 -21.073  1.00 89.06           C
ATOM   2379 1HD2 LEU A 163     -12.645  15.353 -22.076  1.00 89.06           H
ATOM   2380 2HD2 LEU A 163     -13.736  14.301 -21.141  1.00 89.06           H
ATOM   2381 3HD2 LEU A 163     -13.368  15.944 -20.561  1.00 89.06           H
ATOM   2382  HN  LEU A 163      -9.988  11.322 -21.881  1.00 89.06           H
ATOM   2383  N   TYR A 164     -11.451  10.865 -19.039  1.00 90.71           N
ATOM   2384  CA  TYR A 164     -12.021  10.181 -17.891  1.00 90.71           C
ATOM   2385  C   TYR A 164     -10.923   9.664 -16.960  1.00 90.71           C
ATOM   2386  O   TYR A 164     -11.072   9.697 -15.739  1.00 90.71           O
ATOM   2387  HA  TYR A 164     -12.641  10.895 -17.348  1.00 90.71           H
ATOM   2388  CB  TYR A 164     -12.800   8.990 -18.453  1.00 90.71           C
ATOM   2389 1HB  TYR A 164     -12.195   8.502 -19.218  1.00 90.71           H
ATOM   2390 2HB  TYR A 164     -12.955   8.262 -17.657  1.00 90.71           H
ATOM   2391  CG  TYR A 164     -14.156   9.362 -19.056  1.00 90.71           C
ATOM   2392  CD1 TYR A 164     -15.110   9.985 -18.277  1.00 90.71           C
ATOM   2393  HD1 TYR A 164     -14.897  10.212 -17.232  1.00 90.71           H
ATOM   2394  CD2 TYR A 164     -14.425   9.074 -20.378  1.00 90.71           C
ATOM   2395  HD2 TYR A 164     -13.672   8.583 -20.994  1.00 90.71           H
ATOM   2396  CE1 TYR A 164     -16.386  10.334 -18.844  1.00 90.71           C
ATOM   2397  HE1 TYR A 164     -17.149  10.826 -18.240  1.00 90.71           H
ATOM   2398  CE2 TYR A 164     -15.701   9.424 -20.946  1.00 90.71           C
ATOM   2399  HE2 TYR A 164     -15.927   9.203 -21.989  1.00 90.71           H
ATOM   2400  CZ  TYR A 164     -16.619  10.037 -20.151  1.00 90.71           C
ATOM   2401  OH  TYR A 164     -17.825  10.367 -20.687  1.00 90.71           O
ATOM   2402  HH  TYR A 164     -17.851  10.113 -21.653  1.00 90.71           H
ATOM   2403  HN  TYR A 164     -11.703  10.481 -19.927  1.00 90.71           H
ATOM   2404  N   SER A 165      -9.844   9.198 -17.572  1.00 92.14           N
ATOM   2405  CA  SER A 165      -8.735   8.644 -16.814  1.00 92.14           C
ATOM   2406  C   SER A 165      -8.170   9.702 -15.864  1.00 92.14           C
ATOM   2407  O   SER A 165      -7.737   9.380 -14.758  1.00 92.14           O
ATOM   2408  HA  SER A 165      -9.157   7.811 -16.252  1.00 92.14           H
ATOM   2409  CB  SER A 165      -7.636   8.126 -17.745  1.00 92.14           C
ATOM   2410 1HB  SER A 165      -6.989   7.442 -17.196  1.00 92.14           H
ATOM   2411 2HB  SER A 165      -8.088   7.555 -18.556  1.00 92.14           H
ATOM   2412  OG  SER A 165      -6.854   9.185 -18.289  1.00 92.14           O
ATOM   2413  HG  SER A 165      -7.365  10.044 -18.247  1.00 92.14           H
ATOM   2414  HN  SER A 165      -9.721   9.194 -18.564  1.00 92.14           H
ATOM   2415  N   LYS A 166      -8.193  10.942 -16.329  1.00 93.53           N
ATOM   2416  CA  LYS A 166      -7.676  12.047 -15.540  1.00 93.53           C
ATOM   2417  C   LYS A 166      -8.576  12.262 -14.321  1.00 93.53           C
ATOM   2418  O   LYS A 166      -8.088  12.372 -13.197  1.00 93.53           O
ATOM   2419  HA  LYS A 166      -6.684  11.763 -15.190  1.00 93.53           H
ATOM   2420  CB  LYS A 166      -7.510  13.295 -16.409  1.00 93.53           C
ATOM   2421 1HB  LYS A 166      -8.424  13.472 -16.976  1.00 93.53           H
ATOM   2422 2HB  LYS A 166      -7.355  14.167 -15.774  1.00 93.53           H
ATOM   2423  CG  LYS A 166      -6.329  13.140 -17.370  1.00 93.53           C
ATOM   2424 1HG  LYS A 166      -5.414  12.974 -16.803  1.00 93.53           H
ATOM   2425 2HG  LYS A 166      -6.479  12.261 -17.998  1.00 93.53           H
ATOM   2426  CD  LYS A 166      -6.172  14.381 -18.250  1.00 93.53           C
ATOM   2427 1HD  LYS A 166      -7.066  14.515 -18.860  1.00 93.53           H
ATOM   2428 2HD  LYS A 166      -6.080  15.268 -17.623  1.00 93.53           H
ATOM   2429  CE  LYS A 166      -4.944  14.261 -19.155  1.00 93.53           C
ATOM   2430 1HE  LYS A 166      -4.062  14.042 -18.553  1.00 93.53           H
ATOM   2431 2HE  LYS A 166      -5.074  13.426 -19.845  1.00 93.53           H
ATOM   2432  NZ  LYS A 166      -4.736  15.513 -19.916  1.00 93.53           N
ATOM   2433 1HZ  LYS A 166      -3.930  15.409 -20.523  1.00 93.53           H
ATOM   2434 2HZ  LYS A 166      -5.558  15.709 -20.476  1.00 93.53           H
ATOM   2435 3HZ  LYS A 166      -4.576  16.278 -19.270  1.00 93.53           H
ATOM   2436  HN  LYS A 166      -8.556  11.196 -17.226  1.00 93.53           H
ATOM   2437  N   MET A 167      -9.873  12.317 -14.585  1.00 95.07           N
ATOM   2438  CA  MET A 167     -10.842  12.558 -13.530  1.00 95.07           C
ATOM   2439  C   MET A 167     -10.808  11.438 -12.488  1.00 95.07           C
ATOM   2440  O   MET A 167     -10.851  11.701 -11.287  1.00 95.07           O
ATOM   2441  HA  MET A 167     -10.546  13.501 -13.070  1.00 95.07           H
ATOM   2442  CB  MET A 167     -12.244  12.650 -14.135  1.00 95.07           C
ATOM   2443 1HB  MET A 167     -12.455  11.749 -14.712  1.00 95.07           H
ATOM   2444 2HB  MET A 167     -12.986  12.700 -13.338  1.00 95.07           H
ATOM   2445  CG  MET A 167     -12.373  13.880 -15.036  1.00 95.07           C
ATOM   2446 1HG  MET A 167     -12.017  14.766 -14.509  1.00 95.07           H
ATOM   2447 2HG  MET A 167     -11.745  13.761 -15.919  1.00 95.07           H
ATOM   2448  SD  MET A 167     -14.075  14.105 -15.524  1.00 95.07           S
ATOM   2449  CE  MET A 167     -14.305  12.646 -16.526  1.00 95.07           C
ATOM   2450 1HE  MET A 167     -13.600  12.661 -17.358  1.00 95.07           H
ATOM   2451 2HE  MET A 167     -14.132  11.757 -15.920  1.00 95.07           H
ATOM   2452 3HE  MET A 167     -15.324  12.628 -16.914  1.00 95.07           H
ATOM   2453  HN  MET A 167     -10.263  12.199 -15.498  1.00 95.07           H
ATOM   2454  N   VAL A 168     -10.733  10.212 -12.986  1.00 95.43           N
ATOM   2455  CA  VAL A 168     -10.720   9.050 -12.114  1.00 95.43           C
ATOM   2456  C   VAL A 168      -9.509   9.131 -11.181  1.00 95.43           C
ATOM   2457  O   VAL A 168      -9.621   8.853  -9.988  1.00 95.43           O
ATOM   2458  HA  VAL A 168     -11.628   9.080 -11.512  1.00 95.43           H
ATOM   2459  CB  VAL A 168     -10.746   7.769 -12.949  1.00 95.43           C
ATOM   2460  HB  VAL A 168      -9.959   7.842 -13.700  1.00 95.43           H
ATOM   2461  CG1 VAL A 168     -10.456   6.542 -12.082  1.00 95.43           C
ATOM   2462 1HG1 VAL A 168      -9.470   6.644 -11.628  1.00 95.43           H
ATOM   2463 2HG1 VAL A 168     -11.210   6.465 -11.298  1.00 95.43           H
ATOM   2464 3HG1 VAL A 168     -10.481   5.645 -12.700  1.00 95.43           H
ATOM   2465  CG2 VAL A 168     -12.082   7.619 -13.681  1.00 95.43           C
ATOM   2466 1HG2 VAL A 168     -12.892   7.578 -12.953  1.00 95.43           H
ATOM   2467 2HG2 VAL A 168     -12.230   8.471 -14.344  1.00 95.43           H
ATOM   2468 3HG2 VAL A 168     -12.073   6.700 -14.267  1.00 95.43           H
ATOM   2469  HN  VAL A 168     -10.681  10.008 -13.963  1.00 95.43           H
ATOM   2470  N   CYS A 169      -8.381   9.513 -11.761  1.00 95.86           N
ATOM   2471  CA  CYS A 169      -7.145   9.608 -11.002  1.00 95.86           C
ATOM   2472  C   CYS A 169      -7.355  10.611  -9.866  1.00 95.86           C
ATOM   2473  O   CYS A 169      -6.991  10.343  -8.722  1.00 95.86           O
ATOM   2474  HA  CYS A 169      -6.943   8.613 -10.607  1.00 95.86           H
ATOM   2475  CB  CYS A 169      -5.963   9.995 -11.893  1.00 95.86           C
ATOM   2476 1HB  CYS A 169      -6.214  10.875 -12.484  1.00 95.86           H
ATOM   2477 2HB  CYS A 169      -5.103  10.259 -11.277  1.00 95.86           H
ATOM   2478  SG  CYS A 169      -5.533   8.603 -13.000  1.00 95.86           S
ATOM   2479  HG  CYS A 169      -6.431   8.888 -13.938  1.00 95.86           H
ATOM   2480  HN  CYS A 169      -8.302   9.754 -12.728  1.00 95.86           H
ATOM   2481  N   PHE A 170      -7.941  11.745 -10.221  1.00 96.37           N
ATOM   2482  CA  PHE A 170      -8.181  12.800  -9.251  1.00 96.37           C
ATOM   2483  C   PHE A 170      -9.085  12.307  -8.118  1.00 96.37           C
ATOM   2484  O   PHE A 170      -8.800  12.543  -6.945  1.00 96.37           O
ATOM   2485  HA  PHE A 170      -7.213  13.089  -8.841  1.00 96.37           H
ATOM   2486  CB  PHE A 170      -8.886  13.938  -9.992  1.00 96.37           C
ATOM   2487 1HB  PHE A 170      -8.273  14.239 -10.842  1.00 96.37           H
ATOM   2488 2HB  PHE A 170      -9.829  13.567 -10.394  1.00 96.37           H
ATOM   2489  CG  PHE A 170      -9.166  15.166  -9.123  1.00 96.37           C
ATOM   2490  CD1 PHE A 170     -10.402  15.352  -8.588  1.00 96.37           C
ATOM   2491  HD1 PHE A 170     -11.193  14.626  -8.777  1.00 96.37           H
ATOM   2492  CD2 PHE A 170      -8.180  16.072  -8.888  1.00 96.37           C
ATOM   2493  HD2 PHE A 170      -7.189  15.923  -9.317  1.00 96.37           H
ATOM   2494  CE1 PHE A 170     -10.663  16.491  -7.782  1.00 96.37           C
ATOM   2495  HE1 PHE A 170     -11.654  16.640  -7.352  1.00 96.37           H
ATOM   2496  CE2 PHE A 170      -8.440  17.211  -8.082  1.00 96.37           C
ATOM   2497  HE2 PHE A 170      -7.649  17.938  -7.893  1.00 96.37           H
ATOM   2498  CZ  PHE A 170      -9.676  17.397  -7.546  1.00 96.37           C
ATOM   2499  HZ  PHE A 170      -9.876  18.272  -6.927  1.00 96.37           H
ATOM   2500  HN  PHE A 170      -8.249  11.948 -11.151  1.00 96.37           H
ATOM   2501  N   THR A 171     -10.156  11.632  -8.510  1.00 96.56           N
ATOM   2502  CA  THR A 171     -11.113  11.122  -7.543  1.00 96.56           C
ATOM   2503  C   THR A 171     -10.427  10.160  -6.571  1.00 96.56           C
ATOM   2504  O   THR A 171     -10.726  10.161  -5.377  1.00 96.56           O
ATOM   2505  HA  THR A 171     -11.487  11.959  -6.954  1.00 96.56           H
ATOM   2506  CB  THR A 171     -12.269  10.484  -8.315  1.00 96.56           C
ATOM   2507  HB  THR A 171     -11.936   9.595  -8.851  1.00 96.56           H
ATOM   2508  OG1 THR A 171     -12.769  11.541  -9.129  1.00 96.56           O
ATOM   2509  HG1 THR A 171     -13.212  11.167  -9.943  1.00 96.56           H
ATOM   2510  CG2 THR A 171     -13.448  10.121  -7.410  1.00 96.56           C
ATOM   2511 1HG2 THR A 171     -13.825  11.022  -6.925  1.00 96.56           H
ATOM   2512 2HG2 THR A 171     -13.119   9.411  -6.651  1.00 96.56           H
ATOM   2513 3HG2 THR A 171     -14.241   9.672  -8.008  1.00 96.56           H
ATOM   2514  HN  THR A 171     -10.373  11.434  -9.465  1.00 96.56           H
ATOM   2515  N   ILE A 172      -9.522   9.362  -7.117  1.00 96.35           N
ATOM   2516  CA  ILE A 172      -8.835   8.356  -6.325  1.00 96.35           C
ATOM   2517  C   ILE A 172      -8.007   9.046  -5.239  1.00 96.35           C
ATOM   2518  O   ILE A 172      -8.029   8.632  -4.081  1.00 96.35           O
ATOM   2519  HA  ILE A 172      -9.597   7.744  -5.842  1.00 96.35           H
ATOM   2520  CB  ILE A 172      -8.017   7.430  -7.227  1.00 96.35           C
ATOM   2521  HB  ILE A 172      -7.494   8.043  -7.961  1.00 96.35           H
ATOM   2522  CG1 ILE A 172      -8.927   6.475  -8.002  1.00 96.35           C
ATOM   2523 1HG1 ILE A 172      -9.401   5.778  -7.311  1.00 96.35           H
ATOM   2524 2HG1 ILE A 172      -9.725   7.039  -8.485  1.00 96.35           H
ATOM   2525  CG2 ILE A 172      -6.952   6.682  -6.423  1.00 96.35           C
ATOM   2526 1HG2 ILE A 172      -6.278   7.400  -5.956  1.00 96.35           H
ATOM   2527 2HG2 ILE A 172      -7.435   6.081  -5.652  1.00 96.35           H
ATOM   2528 3HG2 ILE A 172      -6.385   6.031  -7.089  1.00 96.35           H
ATOM   2529  CD1 ILE A 172      -8.135   5.698  -9.056  1.00 96.35           C
ATOM   2530 1HD1 ILE A 172      -7.683   6.397  -9.759  1.00 96.35           H
ATOM   2531 2HD1 ILE A 172      -7.354   5.116  -8.567  1.00 96.35           H
ATOM   2532 3HD1 ILE A 172      -8.806   5.026  -9.592  1.00 96.35           H
ATOM   2533  HN  ILE A 172      -9.256   9.395  -8.081  1.00 96.35           H
ATOM   2534  N   TRP A 173      -7.297  10.085  -5.652  1.00 96.51           N
ATOM   2535  CA  TRP A 173      -6.407  10.791  -4.746  1.00 96.51           C
ATOM   2536  C   TRP A 173      -7.251  11.368  -3.608  1.00 96.51           C
ATOM   2537  O   TRP A 173      -6.889  11.247  -2.439  1.00 96.51           O
ATOM   2538  HA  TRP A 173      -5.693  10.068  -4.351  1.00 96.51           H
ATOM   2539  CB  TRP A 173      -5.598  11.855  -5.490  1.00 96.51           C
ATOM   2540 1HB  TRP A 173      -6.246  12.350  -6.213  1.00 96.51           H
ATOM   2541 2HB  TRP A 173      -5.275  12.615  -4.778  1.00 96.51           H
ATOM   2542  CG  TRP A 173      -4.370  11.307  -6.220  1.00 96.51           C
ATOM   2543  CD1 TRP A 173      -4.159  11.236  -7.541  1.00 96.51           C
ATOM   2544  HD1 TRP A 173      -4.869  11.577  -8.295  1.00 96.51           H
ATOM   2545  CD2 TRP A 173      -3.185  10.751  -5.611  1.00 96.51           C
ATOM   2546  NE1 TRP A 173      -2.930  10.678  -7.828  1.00 96.51           N
ATOM   2547  HE1 TRP A 173      -2.549  10.522  -8.739  1.00 96.51           H
ATOM   2548  CE2 TRP A 173      -2.319  10.374  -6.617  1.00 96.51           C
ATOM   2549  CE3 TRP A 173      -2.857  10.573  -4.256  1.00 96.51           C
ATOM   2550  HE3 TRP A 173      -3.523  10.863  -3.444  1.00 96.51           H
ATOM   2551  CZ2 TRP A 173      -1.068   9.794  -6.374  1.00 96.51           C
ATOM   2552  HZ2 TRP A 173      -0.401   9.505  -7.186  1.00 96.51           H
ATOM   2553  CZ3 TRP A 173      -1.603   9.993  -4.030  1.00 96.51           C
ATOM   2554  HZ3 TRP A 173      -1.298   9.832  -2.996  1.00 96.51           H
ATOM   2555  CH2 TRP A 173      -0.719   9.607  -5.031  1.00 96.51           C
ATOM   2556  HH2 TRP A 173       0.241   9.162  -4.772  1.00 96.51           H
ATOM   2557  HN  TRP A 173      -7.323  10.446  -6.584  1.00 96.51           H
ATOM   2558  N   VAL A 174      -8.360  11.984  -3.990  1.00 96.51           N
ATOM   2559  CA  VAL A 174      -9.224  12.639  -3.023  1.00 96.51           C
ATOM   2560  C   VAL A 174      -9.753  11.600  -2.032  1.00 96.51           C
ATOM   2561  O   VAL A 174      -9.757  11.834  -0.825  1.00 96.51           O
ATOM   2562  HA  VAL A 174      -8.619  13.365  -2.480  1.00 96.51           H
ATOM   2563  CB  VAL A 174     -10.339  13.397  -3.746  1.00 96.51           C
ATOM   2564  HB  VAL A 174     -10.843  12.697  -4.411  1.00 96.51           H
ATOM   2565  CG1 VAL A 174     -11.374  13.929  -2.752  1.00 96.51           C
ATOM   2566 1HG1 VAL A 174     -11.815  13.096  -2.206  1.00 96.51           H
ATOM   2567 2HG1 VAL A 174     -10.888  14.607  -2.050  1.00 96.51           H
ATOM   2568 3HG1 VAL A 174     -12.155  14.464  -3.293  1.00 96.51           H
ATOM   2569  CG2 VAL A 174      -9.767  14.530  -4.601  1.00 96.51           C
ATOM   2570 1HG2 VAL A 174      -9.225  15.228  -3.963  1.00 96.51           H
ATOM   2571 2HG2 VAL A 174      -9.086  14.115  -5.345  1.00 96.51           H
ATOM   2572 3HG2 VAL A 174     -10.581  15.052  -5.104  1.00 96.51           H
ATOM   2573  HN  VAL A 174      -8.670  12.039  -4.939  1.00 96.51           H
ATOM   2574  N   LEU A 175     -10.185  10.474  -2.579  1.00 95.20           N
ATOM   2575  CA  LEU A 175     -10.806   9.438  -1.770  1.00 95.20           C
ATOM   2576  C   LEU A 175      -9.775   8.877  -0.789  1.00 95.20           C
ATOM   2577  O   LEU A 175     -10.072   8.691   0.390  1.00 95.20           O
ATOM   2578  HA  LEU A 175     -11.607   9.907  -1.199  1.00 95.20           H
ATOM   2579  CB  LEU A 175     -11.449   8.374  -2.662  1.00 95.20           C
ATOM   2580 1HB  LEU A 175     -12.141   8.869  -3.343  1.00 95.20           H
ATOM   2581 2HB  LEU A 175     -10.668   7.923  -3.275  1.00 95.20           H
ATOM   2582  CG  LEU A 175     -12.201   7.256  -1.938  1.00 95.20           C
ATOM   2583  HG  LEU A 175     -11.516   6.786  -1.231  1.00 95.20           H
ATOM   2584  CD1 LEU A 175     -13.370   7.818  -1.127  1.00 95.20           C
ATOM   2585 1HD1 LEU A 175     -12.994   8.523  -0.387  1.00 95.20           H
ATOM   2586 2HD1 LEU A 175     -14.063   8.329  -1.796  1.00 95.20           H
ATOM   2587 3HD1 LEU A 175     -13.888   7.002  -0.622  1.00 95.20           H
ATOM   2588  CD2 LEU A 175     -12.651   6.173  -2.919  1.00 95.20           C
ATOM   2589 1HD2 LEU A 175     -13.313   6.612  -3.666  1.00 95.20           H
ATOM   2590 2HD2 LEU A 175     -11.779   5.744  -3.413  1.00 95.20           H
ATOM   2591 3HD2 LEU A 175     -13.183   5.390  -2.378  1.00 95.20           H
ATOM   2592  HN  LEU A 175     -10.117  10.264  -3.555  1.00 95.20           H
ATOM   2593  N   ALA A 176      -8.584   8.624  -1.312  1.00 95.14           N
ATOM   2594  CA  ALA A 176      -7.530   8.020  -0.515  1.00 95.14           C
ATOM   2595  C   ALA A 176      -7.166   8.960   0.636  1.00 95.14           C
ATOM   2596  O   ALA A 176      -6.909   8.510   1.752  1.00 95.14           O
ATOM   2597  HA  ALA A 176      -7.918   7.088  -0.103  1.00 95.14           H
ATOM   2598  CB  ALA A 176      -6.331   7.703  -1.410  1.00 95.14           C
ATOM   2599 1HB  ALA A 176      -6.636   7.009  -2.194  1.00 95.14           H
ATOM   2600 2HB  ALA A 176      -5.962   8.623  -1.863  1.00 95.14           H
ATOM   2601 3HB  ALA A 176      -5.540   7.250  -0.812  1.00 95.14           H
ATOM   2602  HN  ALA A 176      -8.336   8.823  -2.260  1.00 95.14           H
ATOM   2603  N   ALA A 177      -7.154  10.248   0.326  1.00 94.74           N
ATOM   2604  CA  ALA A 177      -6.795  11.252   1.312  1.00 94.74           C
ATOM   2605  C   ALA A 177      -7.800  11.212   2.464  1.00 94.74           C
ATOM   2606  O   ALA A 177      -7.414  11.249   3.631  1.00 94.74           O
ATOM   2607  HA  ALA A 177      -5.805  11.002   1.695  1.00 94.74           H
ATOM   2608  CB  ALA A 177      -6.730  12.626   0.641  1.00 94.74           C
ATOM   2609 1HB  ALA A 177      -5.981  12.609  -0.150  1.00 94.74           H
ATOM   2610 2HB  ALA A 177      -7.704  12.868   0.215  1.00 94.74           H
ATOM   2611 3HB  ALA A 177      -6.460  13.379   1.382  1.00 94.74           H
ATOM   2612  HN  ALA A 177      -7.385  10.607  -0.579  1.00 94.74           H
ATOM   2613  N   ALA A 178      -9.071  11.138   2.096  1.00 95.00           N
ATOM   2614  CA  ALA A 178     -10.139  11.181   3.081  1.00 95.00           C
ATOM   2615  C   ALA A 178     -10.042   9.951   3.986  1.00 95.00           C
ATOM   2616  O   ALA A 178     -10.308  10.035   5.184  1.00 95.00           O
ATOM   2617  HA  ALA A 178      -9.998  12.077   3.684  1.00 95.00           H
ATOM   2618  CB  ALA A 178     -11.488  11.274   2.366  1.00 95.00           C
ATOM   2619 1HB  ALA A 178     -11.517  12.180   1.760  1.00 95.00           H
ATOM   2620 2HB  ALA A 178     -11.621  10.403   1.725  1.00 95.00           H
ATOM   2621 3HB  ALA A 178     -12.289  11.307   3.105  1.00 95.00           H
ATOM   2622  HN  ALA A 178      -9.374  11.049   1.148  1.00 95.00           H
ATOM   2623  N   LEU A 179      -9.662   8.837   3.378  1.00 93.52           N
ATOM   2624  CA  LEU A 179      -9.640   7.568   4.085  1.00 93.52           C
ATOM   2625  C   LEU A 179      -8.460   7.551   5.058  1.00 93.52           C
ATOM   2626  O   LEU A 179      -8.373   6.678   5.920  1.00 93.52           O
ATOM   2627  HA  LEU A 179     -10.563   7.499   4.661  1.00 93.52           H
ATOM   2628  CB  LEU A 179      -9.637   6.402   3.094  1.00 93.52           C
ATOM   2629 1HB  LEU A 179      -8.821   6.553   2.388  1.00 93.52           H
ATOM   2630 2HB  LEU A 179      -9.418   5.486   3.642  1.00 93.52           H
ATOM   2631  CG  LEU A 179     -10.929   6.192   2.301  1.00 93.52           C
ATOM   2632  HG  LEU A 179     -11.152   7.113   1.762  1.00 93.52           H
ATOM   2633  CD1 LEU A 179     -10.758   5.087   1.257  1.00 93.52           C
ATOM   2634 1HD1 LEU A 179      -9.963   5.362   0.564  1.00 93.52           H
ATOM   2635 2HD1 LEU A 179     -10.498   4.153   1.755  1.00 93.52           H
ATOM   2636 3HD1 LEU A 179     -11.691   4.959   0.708  1.00 93.52           H
ATOM   2637  CD2 LEU A 179     -12.109   5.919   3.237  1.00 93.52           C
ATOM   2638 1HD2 LEU A 179     -11.908   5.022   3.822  1.00 93.52           H
ATOM   2639 2HD2 LEU A 179     -12.244   6.767   3.908  1.00 93.52           H
ATOM   2640 3HD2 LEU A 179     -13.014   5.774   2.647  1.00 93.52           H
ATOM   2641  HN  LEU A 179      -9.372   8.792   2.421  1.00 93.52           H
ATOM   2642  N   CYS A 180      -7.579   8.526   4.887  1.00 94.10           N
ATOM   2643  CA  CYS A 180      -6.362   8.583   5.679  1.00 94.10           C
ATOM   2644  C   CYS A 180      -6.568   9.601   6.802  1.00 94.10           C
ATOM   2645  O   CYS A 180      -5.637   9.906   7.546  1.00 94.10           O
ATOM   2646  HA  CYS A 180      -6.206   7.584   6.085  1.00 94.10           H
ATOM   2647  CB  CYS A 180      -5.143   8.921   4.819  1.00 94.10           C
ATOM   2648 1HB  CYS A 180      -5.293   9.878   4.320  1.00 94.10           H
ATOM   2649 2HB  CYS A 180      -4.260   9.026   5.450  1.00 94.10           H
ATOM   2650  SG  CYS A 180      -4.870   7.605   3.576  1.00 94.10           S
ATOM   2651  HG  CYS A 180      -5.945   7.880   2.844  1.00 94.10           H
ATOM   2652  HN  CYS A 180      -7.687   9.266   4.223  1.00 94.10           H
ATOM   2653  N   ILE A 181      -7.793  10.098   6.890  1.00 94.49           N
ATOM   2654  CA  ILE A 181      -8.123  11.102   7.888  1.00 94.49           C
ATOM   2655  C   ILE A 181      -7.827  10.546   9.282  1.00 94.49           C
ATOM   2656  O   ILE A 181      -7.194  11.214  10.099  1.00 94.49           O
ATOM   2657  HA  ILE A 181      -7.475  11.961   7.714  1.00 94.49           H
ATOM   2658  CB  ILE A 181      -9.566  11.580   7.710  1.00 94.49           C
ATOM   2659  HB  ILE A 181     -10.194  10.708   7.525  1.00 94.49           H
ATOM   2660  CG1 ILE A 181      -9.694  12.496   6.491  1.00 94.49           C
ATOM   2661 1HG1 ILE A 181      -9.120  13.408   6.655  1.00 94.49           H
ATOM   2662 2HG1 ILE A 181      -9.267  12.004   5.616  1.00 94.49           H
ATOM   2663  CG2 ILE A 181     -10.083  12.248   8.985  1.00 94.49           C
ATOM   2664 1HG2 ILE A 181     -10.051  11.534   9.808  1.00 94.49           H
ATOM   2665 2HG2 ILE A 181      -9.458  13.107   9.225  1.00 94.49           H
ATOM   2666 3HG2 ILE A 181     -11.111  12.578   8.831  1.00 94.49           H
ATOM   2667  CD1 ILE A 181     -11.158  12.849   6.222  1.00 94.49           C
ATOM   2668 1HD1 ILE A 181     -11.723  11.936   6.034  1.00 94.49           H
ATOM   2669 2HD1 ILE A 181     -11.573  13.361   7.089  1.00 94.49           H
ATOM   2670 3HD1 ILE A 181     -11.220  13.500   5.350  1.00 94.49           H
ATOM   2671  HN  ILE A 181      -8.550   9.827   6.297  1.00 94.49           H
ATOM   2672  N   PRO A 182      -8.277   9.320   9.579  1.00 93.36           N
ATOM   2673  CA  PRO A 182      -8.113   8.760  10.923  1.00 93.36           C
ATOM   2674  C   PRO A 182      -6.669   8.814  11.397  1.00 93.36           C
ATOM   2675  O   PRO A 182      -6.400   9.194  12.536  1.00 93.36           O
ATOM   2676  HA  PRO A 182      -8.672   9.353  11.646  1.00 93.36           H
ATOM   2677  CB  PRO A 182      -8.610   7.321  10.780  1.00 93.36           C
ATOM   2678 1HB  PRO A 182      -7.797   6.637  10.539  1.00 93.36           H
ATOM   2679 2HB  PRO A 182      -9.066   6.960  11.702  1.00 93.36           H
ATOM   2680  CG  PRO A 182      -9.626   7.409   9.647  1.00 93.36           C
ATOM   2681 1HG  PRO A 182      -9.809   6.437   9.191  1.00 93.36           H
ATOM   2682 2HG  PRO A 182     -10.593   7.770   9.998  1.00 93.36           H
ATOM   2683  CD  PRO A 182      -8.971   8.381   8.679  1.00 93.36           C
ATOM   2684 1HD  PRO A 182      -8.273   7.877   8.011  1.00 93.36           H
ATOM   2685 2HD  PRO A 182      -9.706   8.882   8.049  1.00 93.36           H
ATOM   2686  N   GLU A 183      -5.771   8.428  10.503  1.00 93.35           N
ATOM   2687  CA  GLU A 183      -4.357   8.385  10.833  1.00 93.35           C
ATOM   2688  C   GLU A 183      -3.857   9.781  11.207  1.00 93.35           C
ATOM   2689  O   GLU A 183      -3.056   9.932  12.128  1.00 93.35           O
ATOM   2690  HA  GLU A 183      -4.281   7.721  11.694  1.00 93.35           H
ATOM   2691  CB  GLU A 183      -3.542   7.802   9.677  1.00 93.35           C
ATOM   2692 1HB  GLU A 183      -3.910   8.199   8.731  1.00 93.35           H
ATOM   2693 2HB  GLU A 183      -2.482   7.994   9.841  1.00 93.35           H
ATOM   2694  CG  GLU A 183      -3.698   6.281   9.608  1.00 93.35           C
ATOM   2695 1HG  GLU A 183      -2.939   5.864   8.946  1.00 93.35           H
ATOM   2696 2HG  GLU A 183      -3.533   5.850  10.595  1.00 93.35           H
ATOM   2697  CD  GLU A 183      -5.090   5.896   9.103  1.00 93.35           C
ATOM   2698  OE1 GLU A 183      -5.450   4.712   9.282  1.00 93.35           O
ATOM   2699  OE2 GLU A 183      -5.762   6.793   8.551  1.00 93.35           O
ATOM   2700  HN  GLU A 183      -5.996   8.148   9.569  1.00 93.35           H
ATOM   2701  N   ILE A 184      -4.350  10.768  10.473  1.00 94.47           N
ATOM   2702  CA  ILE A 184      -3.881  12.133  10.642  1.00 94.47           C
ATOM   2703  C   ILE A 184      -4.274  12.634  12.033  1.00 94.47           C
ATOM   2704  O   ILE A 184      -3.508  13.348  12.679  1.00 94.47           O
ATOM   2705  HA  ILE A 184      -2.793  12.115  10.575  1.00 94.47           H
ATOM   2706  CB  ILE A 184      -4.389  13.019   9.503  1.00 94.47           C
ATOM   2707  HB  ILE A 184      -5.475  12.930   9.459  1.00 94.47           H
ATOM   2708  CG1 ILE A 184      -3.842  12.547   8.154  1.00 94.47           C
ATOM   2709 1HG1 ILE A 184      -2.761  12.678   8.130  1.00 94.47           H
ATOM   2710 2HG1 ILE A 184      -4.036  11.481   8.032  1.00 94.47           H
ATOM   2711  CG2 ILE A 184      -4.068  14.491   9.768  1.00 94.47           C
ATOM   2712 1HG2 ILE A 184      -4.546  14.806  10.695  1.00 94.47           H
ATOM   2713 2HG2 ILE A 184      -2.989  14.618   9.854  1.00 94.47           H
ATOM   2714 3HG2 ILE A 184      -4.440  15.099   8.943  1.00 94.47           H
ATOM   2715  CD1 ILE A 184      -4.482  13.322   7.001  1.00 94.47           C
ATOM   2716 1HD1 ILE A 184      -5.561  13.168   7.014  1.00 94.47           H
ATOM   2717 2HD1 ILE A 184      -4.265  14.385   7.113  1.00 94.47           H
ATOM   2718 3HD1 ILE A 184      -4.075  12.967   6.054  1.00 94.47           H
ATOM   2719  HN  ILE A 184      -5.055  10.647   9.774  1.00 94.47           H
ATOM   2720  N   LEU A 185      -5.467  12.240  12.454  1.00 93.40           N
ATOM   2721  CA  LEU A 185      -6.073  12.825  13.638  1.00 93.40           C
ATOM   2722  C   LEU A 185      -5.370  12.284  14.885  1.00 93.40           C
ATOM   2723  O   LEU A 185      -4.983  13.050  15.766  1.00 93.40           O
ATOM   2724  HA  LEU A 185      -5.911  13.901  13.590  1.00 93.40           H
ATOM   2725  CB  LEU A 185      -7.585  12.594  13.635  1.00 93.40           C
ATOM   2726 1HB  LEU A 185      -7.771  11.535  13.455  1.00 93.40           H
ATOM   2727 2HB  LEU A 185      -7.969  12.820  14.630  1.00 93.40           H
ATOM   2728  CG  LEU A 185      -8.386  13.403  12.613  1.00 93.40           C
ATOM   2729  HG  LEU A 185      -8.033  13.139  11.616  1.00 93.40           H
ATOM   2730  CD1 LEU A 185      -9.873  13.049  12.676  1.00 93.40           C
ATOM   2731 1HD1 LEU A 185     -10.002  11.988  12.460  1.00 93.40           H
ATOM   2732 2HD1 LEU A 185     -10.257  13.266  13.672  1.00 93.40           H
ATOM   2733 3HD1 LEU A 185     -10.418  13.639  11.939  1.00 93.40           H
ATOM   2734  CD2 LEU A 185      -8.146  14.904  12.794  1.00 93.40           C
ATOM   2735 1HD2 LEU A 185      -8.455  15.203  13.796  1.00 93.40           H
ATOM   2736 2HD2 LEU A 185      -7.087  15.121  12.660  1.00 93.40           H
ATOM   2737 3HD2 LEU A 185      -8.727  15.456  12.055  1.00 93.40           H
ATOM   2738  HN  LEU A 185      -6.015  11.537  12.001  1.00 93.40           H
ATOM   2739  N   TYR A 186      -5.227  10.967  14.920  1.00 93.57           N
ATOM   2740  CA  TYR A 186      -4.888  10.284  16.157  1.00 93.57           C
ATOM   2741  C   TYR A 186      -3.379  10.047  16.256  1.00 93.57           C
ATOM   2742  O   TYR A 186      -2.879   9.642  17.304  1.00 93.57           O
ATOM   2743  HA  TYR A 186      -5.204  10.914  16.987  1.00 93.57           H
ATOM   2744  CB  TYR A 186      -5.601   8.931  16.101  1.00 93.57           C
ATOM   2745 1HB  TYR A 186      -5.256   8.386  15.223  1.00 93.57           H
ATOM   2746 2HB  TYR A 186      -5.315   8.345  16.974  1.00 93.57           H
ATOM   2747  CG  TYR A 186      -7.127   9.034  16.052  1.00 93.57           C
ATOM   2748  CD1 TYR A 186      -7.800   9.764  17.010  1.00 93.57           C
ATOM   2749  HD1 TYR A 186      -7.245  10.267  17.802  1.00 93.57           H
ATOM   2750  CD2 TYR A 186      -7.830   8.398  15.049  1.00 93.57           C
ATOM   2751  HD2 TYR A 186      -7.298   7.821  14.293  1.00 93.57           H
ATOM   2752  CE1 TYR A 186      -9.236   9.861  16.964  1.00 93.57           C
ATOM   2753  HE1 TYR A 186      -9.780  10.434  17.715  1.00 93.57           H
ATOM   2754  CE2 TYR A 186      -9.266   8.495  15.003  1.00 93.57           C
ATOM   2755  HE2 TYR A 186      -9.833   7.996  14.217  1.00 93.57           H
ATOM   2756  CZ  TYR A 186      -9.898   9.222  15.963  1.00 93.57           C
ATOM   2757  OH  TYR A 186     -11.254   9.313  15.920  1.00 93.57           O
ATOM   2758  HH  TYR A 186     -11.574   9.980  16.593  1.00 93.57           H
ATOM   2759  HN  TYR A 186      -5.339  10.371  14.125  1.00 93.57           H
ATOM   2760  N   SER A 187      -2.697  10.311  15.151  1.00 93.82           N
ATOM   2761  CA  SER A 187      -1.251  10.177  15.115  1.00 93.82           C
ATOM   2762  C   SER A 187      -0.606  11.215  16.035  1.00 93.82           C
ATOM   2763  O   SER A 187      -0.777  12.417  15.838  1.00 93.82           O
ATOM   2764  HA  SER A 187      -1.045   9.168  15.472  1.00 93.82           H
ATOM   2765  CB  SER A 187      -0.719  10.330  13.688  1.00 93.82           C
ATOM   2766 1HB  SER A 187      -1.074  11.271  13.268  1.00 93.82           H
ATOM   2767 2HB  SER A 187       0.369  10.382  13.710  1.00 93.82           H
ATOM   2768  OG  SER A 187      -1.125   9.252  12.849  1.00 93.82           O
ATOM   2769  HG  SER A 187      -1.616   9.606  12.052  1.00 93.82           H
ATOM   2770  HN  SER A 187      -3.115  10.610  14.294  1.00 93.82           H
ATOM   2771  N   GLN A 188       0.123  10.713  17.022  1.00 91.52           N
ATOM   2772  CA  GLN A 188       0.786  11.582  17.979  1.00 91.52           C
ATOM   2773  C   GLN A 188       2.117  10.968  18.418  1.00 91.52           C
ATOM   2774  O   GLN A 188       2.376   9.793  18.166  1.00 91.52           O
ATOM   2775  HA  GLN A 188       0.967  12.515  17.447  1.00 91.52           H
ATOM   2776  CB  GLN A 188      -0.114  11.858  19.185  1.00 91.52           C
ATOM   2777 1HB  GLN A 188      -0.376  10.918  19.671  1.00 91.52           H
ATOM   2778 2HB  GLN A 188       0.427  12.457  19.918  1.00 91.52           H
ATOM   2779  CG  GLN A 188      -1.389  12.591  18.761  1.00 91.52           C
ATOM   2780 1HG  GLN A 188      -1.131  13.440  18.127  1.00 91.52           H
ATOM   2781 2HG  GLN A 188      -2.013  11.926  18.164  1.00 91.52           H
ATOM   2782  CD  GLN A 188      -2.173  13.077  19.981  1.00 91.52           C
ATOM   2783  OE1 GLN A 188      -1.676  13.120  21.094  1.00 91.52           O
ATOM   2784  NE2 GLN A 188      -3.424  13.441  19.710  1.00 91.52           N
ATOM   2785 1HE2 GLN A 188      -3.770  13.381  18.774  1.00 91.52           H
ATOM   2786 2HE2 GLN A 188      -4.017  13.774  20.443  1.00 91.52           H
ATOM   2787  HN  GLN A 188       0.262   9.734  17.172  1.00 91.52           H
ATOM   2788  N   ILE A 189       2.927  11.793  19.067  1.00 91.75           N
ATOM   2789  CA  ILE A 189       4.152  11.310  19.680  1.00 91.75           C
ATOM   2790  C   ILE A 189       3.880  10.955  21.144  1.00 91.75           C
ATOM   2791  O   ILE A 189       3.357  11.774  21.898  1.00 91.75           O
ATOM   2792  HA  ILE A 189       4.445  10.401  19.154  1.00 91.75           H
ATOM   2793  CB  ILE A 189       5.281  12.325  19.493  1.00 91.75           C
ATOM   2794  HB  ILE A 189       4.957  13.278  19.912  1.00 91.75           H
ATOM   2795  CG1 ILE A 189       5.568  12.559  18.009  1.00 91.75           C
ATOM   2796 1HG1 ILE A 189       5.987  11.654  17.569  1.00 91.75           H
ATOM   2797 2HG1 ILE A 189       4.636  12.766  17.483  1.00 91.75           H
ATOM   2798  CG2 ILE A 189       6.535  11.898  20.259  1.00 91.75           C
ATOM   2799 1HG2 ILE A 189       6.304  11.824  21.322  1.00 91.75           H
ATOM   2800 2HG2 ILE A 189       6.873  10.929  19.892  1.00 91.75           H
ATOM   2801 3HG2 ILE A 189       7.322  12.638  20.109  1.00 91.75           H
ATOM   2802  CD1 ILE A 189       6.540  13.725  17.815  1.00 91.75           C
ATOM   2803 1HD1 ILE A 189       6.106  14.633  18.234  1.00 91.75           H
ATOM   2804 2HD1 ILE A 189       7.479  13.503  18.322  1.00 91.75           H
ATOM   2805 3HD1 ILE A 189       6.726  13.869  16.751  1.00 91.75           H
ATOM   2806  HN  ILE A 189       2.756  12.772  19.177  1.00 91.75           H
ATOM   2807  N   LYS A 190       4.248   9.734  21.502  1.00 87.53           N
ATOM   2808  CA  LYS A 190       4.157   9.300  22.885  1.00 87.53           C
ATOM   2809  C   LYS A 190       5.566   9.145  23.461  1.00 87.53           C
ATOM   2810  O   LYS A 190       6.420   8.501  22.855  1.00 87.53           O
ATOM   2811  HA  LYS A 190       3.641  10.084  23.440  1.00 87.53           H
ATOM   2812  CB  LYS A 190       3.305   8.033  22.995  1.00 87.53           C
ATOM   2813 1HB  LYS A 190       2.403   8.143  22.393  1.00 87.53           H
ATOM   2814 2HB  LYS A 190       3.856   7.184  22.590  1.00 87.53           H
ATOM   2815  CG  LYS A 190       2.923   7.753  24.449  1.00 87.53           C
ATOM   2816 1HG  LYS A 190       3.816   7.771  25.074  1.00 87.53           H
ATOM   2817 2HG  LYS A 190       2.264   8.541  24.814  1.00 87.53           H
ATOM   2818  CD  LYS A 190       2.228   6.397  24.582  1.00 87.53           C
ATOM   2819 1HD  LYS A 190       1.382   6.349  23.896  1.00 87.53           H
ATOM   2820 2HD  LYS A 190       2.916   5.602  24.297  1.00 87.53           H
ATOM   2821  CE  LYS A 190       1.742   6.168  26.015  1.00 87.53           C
ATOM   2822 1HE  LYS A 190       2.561   6.335  26.714  1.00 87.53           H
ATOM   2823 2HE  LYS A 190       0.962   6.889  26.260  1.00 87.53           H
ATOM   2824  NZ  LYS A 190       1.221   4.792  26.172  1.00 87.53           N
ATOM   2825 1HZ  LYS A 190       1.149   4.568  27.159  1.00 87.53           H
ATOM   2826 2HZ  LYS A 190       0.305   4.726  25.743  1.00 87.53           H
ATOM   2827 3HZ  LYS A 190       1.853   4.138  25.723  1.00 87.53           H
ATOM   2828  HN  LYS A 190       4.602   9.048  20.866  1.00 87.53           H
ATOM   2829  N   GLU A 191       5.764   9.747  24.624  1.00 85.65           N
ATOM   2830  CA  GLU A 191       7.011   9.578  25.351  1.00 85.65           C
ATOM   2831  C   GLU A 191       6.865   8.485  26.411  1.00 85.65           C
ATOM   2832  O   GLU A 191       5.935   8.516  27.216  1.00 85.65           O
ATOM   2833  HA  GLU A 191       7.743   9.273  24.603  1.00 85.65           H
ATOM   2834  CB  GLU A 191       7.461  10.897  25.983  1.00 85.65           C
ATOM   2835 1HB  GLU A 191       6.621  11.361  26.500  1.00 85.65           H
ATOM   2836 2HB  GLU A 191       8.321  10.721  26.629  1.00 85.65           H
ATOM   2837  CG  GLU A 191       7.922  11.889  24.913  1.00 85.65           C
ATOM   2838 1HG  GLU A 191       8.684  11.426  24.287  1.00 85.65           H
ATOM   2839 2HG  GLU A 191       7.085  12.142  24.262  1.00 85.65           H
ATOM   2840  CD  GLU A 191       8.482  13.162  25.550  1.00 85.65           C
ATOM   2841  OE1 GLU A 191       8.889  14.053  24.774  1.00 85.65           O
ATOM   2842  OE2 GLU A 191       8.490  13.215  26.799  1.00 85.65           O
ATOM   2843  HN  GLU A 191       5.093  10.340  25.069  1.00 85.65           H
ATOM   2844  N   GLU A 192       7.796   7.543  26.376  1.00 77.56           N
ATOM   2845  CA  GLU A 192       7.777   6.437  27.318  1.00 77.56           C
ATOM   2846  C   GLU A 192       9.191   6.145  27.823  1.00 77.56           C
ATOM   2847  O   GLU A 192      10.059   5.740  27.051  1.00 77.56           O
ATOM   2848  HA  GLU A 192       7.150   6.771  28.145  1.00 77.56           H
ATOM   2849  CB  GLU A 192       7.152   5.190  26.687  1.00 77.56           C
ATOM   2850 1HB  GLU A 192       6.121   5.400  26.404  1.00 77.56           H
ATOM   2851 2HB  GLU A 192       7.768   4.853  25.854  1.00 77.56           H
ATOM   2852  CG  GLU A 192       7.109   4.033  27.687  1.00 77.56           C
ATOM   2853 1HG  GLU A 192       8.006   3.424  27.583  1.00 77.56           H
ATOM   2854 2HG  GLU A 192       7.106   4.426  28.704  1.00 77.56           H
ATOM   2855  CD  GLU A 192       5.868   3.165  27.467  1.00 77.56           C
ATOM   2856  OE1 GLU A 192       5.679   2.230  28.274  1.00 77.56           O
ATOM   2857  OE2 GLU A 192       5.136   3.456  26.496  1.00 77.56           O
ATOM   2858  HN  GLU A 192       8.552   7.528  25.722  1.00 77.56           H
ATOM   2859  N   SER A 193       9.380   6.362  29.117  1.00 73.56           N
ATOM   2860  CA  SER A 193      10.637   6.016  29.758  1.00 73.56           C
ATOM   2861  C   SER A 193      11.804   6.644  28.995  1.00 73.56           C
ATOM   2862  O   SER A 193      12.868   6.038  28.873  1.00 73.56           O
ATOM   2863  HA  SER A 193      10.571   6.430  30.764  1.00 73.56           H
ATOM   2864  CB  SER A 193      10.812   4.498  29.843  1.00 73.56           C
ATOM   2865 1HB  SER A 193      11.842   4.267  30.117  1.00 73.56           H
ATOM   2866 2HB  SER A 193      10.175   4.103  30.634  1.00 73.56           H
ATOM   2867  OG  SER A 193      10.494   3.855  28.612  1.00 73.56           O
ATOM   2868  HG  SER A 193      11.243   3.972  27.960  1.00 73.56           H
ATOM   2869  HN  SER A 193       8.694   6.766  29.722  1.00 73.56           H
ATOM   2870  N   GLY A 194      11.566   7.849  28.499  1.00 75.44           N
ATOM   2871  CA  GLY A 194      12.613   8.605  27.833  1.00 75.44           C
ATOM   2872  C   GLY A 194      12.730   8.199  26.362  1.00 75.44           C
ATOM   2873  O   GLY A 194      13.624   8.662  25.656  1.00 75.44           O
ATOM   2874 1HA  GLY A 194      12.398   9.671  27.903  1.00 75.44           H
ATOM   2875 2HA  GLY A 194      13.565   8.437  28.337  1.00 75.44           H
ATOM   2876  HN  GLY A 194      10.679   8.309  28.548  1.00 75.44           H
ATOM   2877  N   ILE A 195      11.814   7.337  25.944  1.00 81.07           N
ATOM   2878  CA  ILE A 195      11.738   6.944  24.548  1.00 81.07           C
ATOM   2879  C   ILE A 195      10.519   7.604  23.902  1.00 81.07           C
ATOM   2880  O   ILE A 195       9.393   7.421  24.362  1.00 81.07           O
ATOM   2881  HA  ILE A 195      12.635   7.318  24.054  1.00 81.07           H
ATOM   2882  CB  ILE A 195      11.753   5.420  24.418  1.00 81.07           C
ATOM   2883  HB  ILE A 195      10.886   5.024  24.947  1.00 81.07           H
ATOM   2884  CG1 ILE A 195      12.997   4.825  25.082  1.00 81.07           C
ATOM   2885 1HG1 ILE A 195      13.892   5.195  24.582  1.00 81.07           H
ATOM   2886 2HG1 ILE A 195      13.052   5.154  26.120  1.00 81.07           H
ATOM   2887  CG2 ILE A 195      11.624   4.992  22.955  1.00 81.07           C
ATOM   2888 1HG2 ILE A 195      10.686   5.368  22.548  1.00 81.07           H
ATOM   2889 2HG2 ILE A 195      12.458   5.399  22.383  1.00 81.07           H
ATOM   2890 3HG2 ILE A 195      11.637   3.904  22.892  1.00 81.07           H
ATOM   2891  CD1 ILE A 195      12.970   3.296  25.026  1.00 81.07           C
ATOM   2892 1HD1 ILE A 195      12.086   2.929  25.548  1.00 81.07           H
ATOM   2893 2HD1 ILE A 195      12.939   2.971  23.987  1.00 81.07           H
ATOM   2894 3HD1 ILE A 195      13.865   2.899  25.505  1.00 81.07           H
ATOM   2895  HN  ILE A 195      11.134   6.912  26.541  1.00 81.07           H
ATOM   2896  N   ALA A 196      10.784   8.358  22.845  1.00 89.13           N
ATOM   2897  CA  ALA A 196       9.714   8.947  22.058  1.00 89.13           C
ATOM   2898  C   ALA A 196       9.247   7.938  21.006  1.00 89.13           C
ATOM   2899  O   ALA A 196      10.056   7.409  20.246  1.00 89.13           O
ATOM   2900  HA  ALA A 196       8.886   9.164  22.733  1.00 89.13           H
ATOM   2901  CB  ALA A 196      10.199  10.257  21.435  1.00 89.13           C
ATOM   2902 1HB  ALA A 196      10.491  10.949  22.225  1.00 89.13           H
ATOM   2903 2HB  ALA A 196      11.056  10.058  20.791  1.00 89.13           H
ATOM   2904 3HB  ALA A 196       9.396  10.698  20.844  1.00 89.13           H
ATOM   2905  HN  ALA A 196      11.708   8.569  22.526  1.00 89.13           H
ATOM   2906  N   ILE A 197       7.943   7.704  20.995  1.00 88.28           N
ATOM   2907  CA  ILE A 197       7.360   6.759  20.057  1.00 88.28           C
ATOM   2908  C   ILE A 197       6.260   7.457  19.255  1.00 88.28           C
ATOM   2909  O   ILE A 197       5.369   8.081  19.829  1.00 88.28           O
ATOM   2910  HA  ILE A 197       8.148   6.454  19.369  1.00 88.28           H
ATOM   2911  CB  ILE A 197       6.885   5.502  20.789  1.00 88.28           C
ATOM   2912  HB  ILE A 197       6.202   5.806  21.582  1.00 88.28           H
ATOM   2913  CG1 ILE A 197       8.058   4.779  21.454  1.00 88.28           C
ATOM   2914 1HG1 ILE A 197       8.731   4.390  20.690  1.00 88.28           H
ATOM   2915 2HG1 ILE A 197       8.631   5.485  22.055  1.00 88.28           H
ATOM   2916  CG2 ILE A 197       6.104   4.582  19.848  1.00 88.28           C
ATOM   2917 1HG2 ILE A 197       5.233   5.112  19.462  1.00 88.28           H
ATOM   2918 2HG2 ILE A 197       6.744   4.283  19.018  1.00 88.28           H
ATOM   2919 3HG2 ILE A 197       5.778   3.697  20.393  1.00 88.28           H
ATOM   2920  CD1 ILE A 197       7.564   3.631  22.337  1.00 88.28           C
ATOM   2921 1HD1 ILE A 197       6.911   4.027  23.115  1.00 88.28           H
ATOM   2922 2HD1 ILE A 197       7.012   2.915  21.729  1.00 88.28           H
ATOM   2923 3HD1 ILE A 197       8.418   3.134  22.798  1.00 88.28           H
ATOM   2924  HN  ILE A 197       7.290   8.145  21.611  1.00 88.28           H
ATOM   2925  N   CYS A 198       6.358   7.327  17.940  1.00 91.11           N
ATOM   2926  CA  CYS A 198       5.290   7.775  17.062  1.00 91.11           C
ATOM   2927  C   CYS A 198       4.212   6.690  17.025  1.00 91.11           C
ATOM   2928  O   CYS A 198       4.429   5.612  16.474  1.00 91.11           O
ATOM   2929  HA  CYS A 198       4.897   8.696  17.492  1.00 91.11           H
ATOM   2930  CB  CYS A 198       5.811   8.109  15.663  1.00 91.11           C
ATOM   2931 1HB  CYS A 198       6.440   8.998  15.703  1.00 91.11           H
ATOM   2932 2HB  CYS A 198       6.433   7.294  15.293  1.00 91.11           H
ATOM   2933  SG  CYS A 198       4.407   8.390  14.523  1.00 91.11           S
ATOM   2934  HN  CYS A 198       7.147   6.926  17.475  1.00 91.11           H
ATOM   2935  N   THR A 199       3.072   7.012  17.619  1.00 90.68           N
ATOM   2936  CA  THR A 199       1.961   6.077  17.666  1.00 90.68           C
ATOM   2937  C   THR A 199       0.644   6.799  17.377  1.00 90.68           C
ATOM   2938  O   THR A 199       0.622   8.019  17.218  1.00 90.68           O
ATOM   2939  HA  THR A 199       2.101   5.339  16.876  1.00 90.68           H
ATOM   2940  CB  THR A 199       1.986   5.380  19.027  1.00 90.68           C
ATOM   2941  HB  THR A 199       3.002   5.093  19.299  1.00 90.68           H
ATOM   2942  OG1 THR A 199       1.061   4.305  18.884  1.00 90.68           O
ATOM   2943  HG1 THR A 199       1.250   3.598  19.566  1.00 90.68           H
ATOM   2944  CG2 THR A 199       1.386   6.243  20.138  1.00 90.68           C
ATOM   2945 1HG2 THR A 199       0.348   6.474  19.899  1.00 90.68           H
ATOM   2946 2HG2 THR A 199       1.953   7.170  20.225  1.00 90.68           H
ATOM   2947 3HG2 THR A 199       1.429   5.701  21.083  1.00 90.68           H
ATOM   2948  HN  THR A 199       2.902   7.892  18.063  1.00 90.68           H
ATOM   2949  N   MET A 200      -0.423   6.016  17.318  1.00 92.48           N
ATOM   2950  CA  MET A 200      -1.763   6.565  17.437  1.00 92.48           C
ATOM   2951  C   MET A 200      -2.266   6.478  18.879  1.00 92.48           C
ATOM   2952  O   MET A 200      -2.183   5.423  19.506  1.00 92.48           O
ATOM   2953  HA  MET A 200      -1.679   7.610  17.136  1.00 92.48           H
ATOM   2954  CB  MET A 200      -2.714   5.796  16.517  1.00 92.48           C
ATOM   2955 1HB  MET A 200      -2.721   4.742  16.795  1.00 92.48           H
ATOM   2956 2HB  MET A 200      -3.731   6.167  16.647  1.00 92.48           H
ATOM   2957  CG  MET A 200      -2.296   5.941  15.052  1.00 92.48           C
ATOM   2958 1HG  MET A 200      -2.320   6.991  14.760  1.00 92.48           H
ATOM   2959 2HG  MET A 200      -1.270   5.597  14.922  1.00 92.48           H
ATOM   2960  SD  MET A 200      -3.392   4.994  14.009  1.00 92.48           S
ATOM   2961  CE  MET A 200      -2.970   3.341  14.535  1.00 92.48           C
ATOM   2962 1HE  MET A 200      -1.912   3.159  14.347  1.00 92.48           H
ATOM   2963 2HE  MET A 200      -3.173   3.237  15.601  1.00 92.48           H
ATOM   2964 3HE  MET A 200      -3.567   2.619  13.979  1.00 92.48           H
ATOM   2965  HN  MET A 200      -0.383   5.025  17.192  1.00 92.48           H
ATOM   2966  N   VAL A 201      -2.776   7.601  19.363  1.00 92.78           N
ATOM   2967  CA  VAL A 201      -3.443   7.625  20.654  1.00 92.78           C
ATOM   2968  C   VAL A 201      -4.926   7.943  20.450  1.00 92.78           C
ATOM   2969  O   VAL A 201      -5.269   8.906  19.767  1.00 92.78           O
ATOM   2970  HA  VAL A 201      -3.355   6.629  21.088  1.00 92.78           H
ATOM   2971  CB  VAL A 201      -2.742   8.613  21.588  1.00 92.78           C
ATOM   2972  HB  VAL A 201      -2.873   9.614  21.176  1.00 92.78           H
ATOM   2973  CG1 VAL A 201      -3.373   8.592  22.981  1.00 92.78           C
ATOM   2974 1HG1 VAL A 201      -4.425   8.867  22.908  1.00 92.78           H
ATOM   2975 2HG1 VAL A 201      -3.287   7.591  23.404  1.00 92.78           H
ATOM   2976 3HG1 VAL A 201      -2.856   9.304  23.625  1.00 92.78           H
ATOM   2977  CG2 VAL A 201      -1.241   8.327  21.661  1.00 92.78           C
ATOM   2978 1HG2 VAL A 201      -1.081   7.317  22.038  1.00 92.78           H
ATOM   2979 2HG2 VAL A 201      -0.805   8.417  20.666  1.00 92.78           H
ATOM   2980 3HG2 VAL A 201      -0.767   9.044  22.331  1.00 92.78           H
ATOM   2981  HN  VAL A 201      -2.738   8.482  18.891  1.00 92.78           H
ATOM   2982  N   TYR A 202      -5.765   7.115  21.056  1.00 91.92           N
ATOM   2983  CA  TYR A 202      -7.202   7.289  20.940  1.00 91.92           C
ATOM   2984  C   TYR A 202      -7.775   7.968  22.186  1.00 91.92           C
ATOM   2985  O   TYR A 202      -7.991   7.318  23.207  1.00 91.92           O
ATOM   2986  HA  TYR A 202      -7.396   7.919  20.071  1.00 91.92           H
ATOM   2987  CB  TYR A 202      -7.790   5.881  20.826  1.00 91.92           C
ATOM   2988 1HB  TYR A 202      -7.476   5.296  21.690  1.00 91.92           H
ATOM   2989 2HB  TYR A 202      -8.877   5.948  20.864  1.00 91.92           H
ATOM   2990  CG  TYR A 202      -7.384   5.139  19.551  1.00 91.92           C
ATOM   2991  CD1 TYR A 202      -8.036   5.400  18.363  1.00 91.92           C
ATOM   2992  HD1 TYR A 202      -8.841   6.134  18.333  1.00 91.92           H
ATOM   2993  CD2 TYR A 202      -6.365   4.209  19.589  1.00 91.92           C
ATOM   2994  HD2 TYR A 202      -5.849   4.003  20.527  1.00 91.92           H
ATOM   2995  CE1 TYR A 202      -7.654   4.701  17.163  1.00 91.92           C
ATOM   2996  HE1 TYR A 202      -8.161   4.897  16.219  1.00 91.92           H
ATOM   2997  CE2 TYR A 202      -5.982   3.511  18.389  1.00 91.92           C
ATOM   2998  HE2 TYR A 202      -5.179   2.774  18.405  1.00 91.92           H
ATOM   2999  CZ  TYR A 202      -6.646   3.791  17.235  1.00 91.92           C
ATOM   3000  OH  TYR A 202      -6.285   3.132  16.102  1.00 91.92           O
ATOM   3001  HH  TYR A 202      -5.840   2.267  16.337  1.00 91.92           H
ATOM   3002  HN  TYR A 202      -5.477   6.339  21.616  1.00 91.92           H
ATOM   3003  N   PRO A 203      -8.029   9.283  22.125  1.00 82.91           N
ATOM   3004  CA  PRO A 203      -8.626   9.989  23.261  1.00 82.91           C
ATOM   3005  C   PRO A 203     -10.070   9.579  23.501  1.00 82.91           C
ATOM   3006  O   PRO A 203     -10.694   8.957  22.642  1.00 82.91           O
ATOM   3007  HA  PRO A 203      -8.102   9.732  24.182  1.00 82.91           H
ATOM   3008  CB  PRO A 203      -8.512  11.464  22.872  1.00 82.91           C
ATOM   3009 1HB  PRO A 203      -9.344  12.048  23.266  1.00 82.91           H
ATOM   3010 2HB  PRO A 203      -7.597  11.911  23.260  1.00 82.91           H
ATOM   3011  CG  PRO A 203      -8.520  11.437  21.370  1.00 82.91           C
ATOM   3012 1HG  PRO A 203      -9.538  11.418  20.982  1.00 82.91           H
ATOM   3013 2HG  PRO A 203      -8.039  12.323  20.958  1.00 82.91           H
ATOM   3014  CD  PRO A 203      -7.774  10.191  20.993  1.00 82.91           C
ATOM   3015 1HD  PRO A 203      -8.138   9.774  20.054  1.00 82.91           H
ATOM   3016 2HD  PRO A 203      -6.709  10.384  20.865  1.00 82.91           H
ATOM   3017  N   SER A 204     -10.568   9.941  24.674  1.00 73.41           N
ATOM   3018  CA  SER A 204     -11.976   9.754  24.980  1.00 73.41           C
ATOM   3019  C   SER A 204     -12.154   8.559  25.919  1.00 73.41           C
ATOM   3020  O   SER A 204     -11.298   7.677  25.976  1.00 73.41           O
ATOM   3021  HA  SER A 204     -12.290  10.675  25.470  1.00 73.41           H
ATOM   3022  CB  SER A 204     -12.795   9.552  23.703  1.00 73.41           C
ATOM   3023 1HB  SER A 204     -13.831   9.835  23.888  1.00 73.41           H
ATOM   3024 2HB  SER A 204     -12.418  10.214  22.923  1.00 73.41           H
ATOM   3025  OG  SER A 204     -12.746   8.204  23.245  1.00 73.41           O
ATOM   3026  HG  SER A 204     -13.252   8.115  22.387  1.00 73.41           H
ATOM   3027  HN  SER A 204     -10.028  10.354  25.407  1.00 73.41           H
ATOM   3028  N   ASP A 205     -13.271   8.568  26.631  1.00 77.41           N
ATOM   3029  CA  ASP A 205     -13.595   7.472  27.529  1.00 77.41           C
ATOM   3030  C   ASP A 205     -13.855   6.207  26.710  1.00 77.41           C
ATOM   3031  O   ASP A 205     -13.770   5.096  27.232  1.00 77.41           O
ATOM   3032  HA  ASP A 205     -12.729   7.374  28.185  1.00 77.41           H
ATOM   3033  CB  ASP A 205     -14.856   7.778  28.339  1.00 77.41           C
ATOM   3034 1HB  ASP A 205     -15.691   7.964  27.663  1.00 77.41           H
ATOM   3035 2HB  ASP A 205     -15.123   6.912  28.945  1.00 77.41           H
ATOM   3036  CG  ASP A 205     -14.645   8.994  29.243  1.00 77.41           C
ATOM   3037  OD1 ASP A 205     -13.576   9.043  29.890  1.00 77.41           O
ATOM   3038  OD2 ASP A 205     -15.558   9.848  29.268  1.00 77.41           O
ATOM   3039  HN  ASP A 205     -13.947   9.304  26.602  1.00 77.41           H
ATOM   3040  N   GLU A 206     -14.166   6.416  25.439  1.00 87.99           N
ATOM   3041  CA  GLU A 206     -14.499   5.310  24.558  1.00 87.99           C
ATOM   3042  C   GLU A 206     -13.331   5.011  23.616  1.00 87.99           C
ATOM   3043  O   GLU A 206     -13.538   4.573  22.485  1.00 87.99           O
ATOM   3044  HA  GLU A 206     -14.672   4.458  25.215  1.00 87.99           H
ATOM   3045  CB  GLU A 206     -15.778   5.604  23.770  1.00 87.99           C
ATOM   3046 1HB  GLU A 206     -15.655   6.525  23.200  1.00 87.99           H
ATOM   3047 2HB  GLU A 206     -16.032   4.744  23.149  1.00 87.99           H
ATOM   3048  CG  GLU A 206     -16.964   5.822  24.711  1.00 87.99           C
ATOM   3049 1HG  GLU A 206     -16.787   5.301  25.652  1.00 87.99           H
ATOM   3050 2HG  GLU A 206     -17.056   6.882  24.946  1.00 87.99           H
ATOM   3051  CD  GLU A 206     -18.264   5.319  24.080  1.00 87.99           C
ATOM   3052  OE1 GLU A 206     -19.097   4.787  24.846  1.00 87.99           O
ATOM   3053  OE2 GLU A 206     -18.395   5.477  22.847  1.00 87.99           O
ATOM   3054  HN  GLU A 206     -14.191   7.320  25.011  1.00 87.99           H
ATOM   3055  N   SER A 207     -12.130   5.258  24.117  1.00 90.89           N
ATOM   3056  CA  SER A 207     -10.933   5.077  23.315  1.00 90.89           C
ATOM   3057  C   SER A 207     -10.896   3.658  22.742  1.00 90.89           C
ATOM   3058  O   SER A 207     -10.425   3.448  21.626  1.00 90.89           O
ATOM   3059  HA  SER A 207     -11.009   5.811  22.513  1.00 90.89           H
ATOM   3060  CB  SER A 207      -9.672   5.350  24.137  1.00 90.89           C
ATOM   3061 1HB  SER A 207      -8.792   5.086  23.551  1.00 90.89           H
ATOM   3062 2HB  SER A 207      -9.603   6.416  24.353  1.00 90.89           H
ATOM   3063  OG  SER A 207      -9.663   4.618  25.360  1.00 90.89           O
ATOM   3064  HG  SER A 207      -8.929   4.950  25.953  1.00 90.89           H
ATOM   3065  HN  SER A 207     -11.969   5.576  25.051  1.00 90.89           H
ATOM   3066  N   THR A 208     -11.399   2.722  23.534  1.00 91.55           N
ATOM   3067  CA  THR A 208     -11.395   1.325  23.136  1.00 91.55           C
ATOM   3068  C   THR A 208     -12.303   1.113  21.923  1.00 91.55           C
ATOM   3069  O   THR A 208     -11.935   0.413  20.981  1.00 91.55           O
ATOM   3070  HA  THR A 208     -10.384   1.058  22.828  1.00 91.55           H
ATOM   3071  CB  THR A 208     -11.797   0.486  24.350  1.00 91.55           C
ATOM   3072  HB  THR A 208     -11.766  -0.578  24.116  1.00 91.55           H
ATOM   3073  OG1 THR A 208     -13.076   0.997  24.717  1.00 91.55           O
ATOM   3074  HG1 THR A 208     -13.550   0.343  25.306  1.00 91.55           H
ATOM   3075  CG2 THR A 208     -10.920   0.766  25.572  1.00 91.55           C
ATOM   3076 1HG2 THR A 208     -11.004   1.817  25.847  1.00 91.55           H
ATOM   3077 2HG2 THR A 208      -9.881   0.535  25.334  1.00 91.55           H
ATOM   3078 3HG2 THR A 208     -11.248   0.145  26.405  1.00 91.55           H
ATOM   3079  HN  THR A 208     -11.803   2.905  24.430  1.00 91.55           H
ATOM   3080  N   LYS A 209     -13.474   1.731  21.985  1.00 92.42           N
ATOM   3081  CA  LYS A 209     -14.429   1.636  20.895  1.00 92.42           C
ATOM   3082  C   LYS A 209     -13.825   2.264  19.637  1.00 92.42           C
ATOM   3083  O   LYS A 209     -13.952   1.717  18.543  1.00 92.42           O
ATOM   3084  HA  LYS A 209     -14.602   0.577  20.703  1.00 92.42           H
ATOM   3085  CB  LYS A 209     -15.771   2.247  21.304  1.00 92.42           C
ATOM   3086 1HB  LYS A 209     -15.615   3.256  21.686  1.00 92.42           H
ATOM   3087 2HB  LYS A 209     -16.416   2.334  20.430  1.00 92.42           H
ATOM   3088  CG  LYS A 209     -16.460   1.393  22.370  1.00 92.42           C
ATOM   3089 1HG  LYS A 209     -16.567   0.370  22.008  1.00 92.42           H
ATOM   3090 2HG  LYS A 209     -15.839   1.351  23.265  1.00 92.42           H
ATOM   3091  CD  LYS A 209     -17.836   1.961  22.723  1.00 92.42           C
ATOM   3092 1HD  LYS A 209     -17.741   3.014  22.991  1.00 92.42           H
ATOM   3093 2HD  LYS A 209     -18.488   1.912  21.851  1.00 92.42           H
ATOM   3094  CE  LYS A 209     -18.467   1.189  23.883  1.00 92.42           C
ATOM   3095 1HE  LYS A 209     -18.686   0.168  23.572  1.00 92.42           H
ATOM   3096 2HE  LYS A 209     -17.762   1.126  24.712  1.00 92.42           H
ATOM   3097  NZ  LYS A 209     -19.711   1.854  24.332  1.00 92.42           N
ATOM   3098 1HZ  LYS A 209     -20.172   1.275  25.026  1.00 92.42           H
ATOM   3099 2HZ  LYS A 209     -19.485   2.754  24.740  1.00 92.42           H
ATOM   3100 3HZ  LYS A 209     -20.328   1.987  23.539  1.00 92.42           H
ATOM   3101  HN  LYS A 209     -13.772   2.287  22.761  1.00 92.42           H
ATOM   3102  N   LEU A 210     -13.181   3.405  19.835  1.00 93.21           N
ATOM   3103  CA  LEU A 210     -12.633   4.159  18.720  1.00 93.21           C
ATOM   3104  C   LEU A 210     -11.558   3.322  18.024  1.00 93.21           C
ATOM   3105  O   LEU A 210     -11.547   3.212  16.799  1.00 93.21           O
ATOM   3106  HA  LEU A 210     -13.445   4.334  18.014  1.00 93.21           H
ATOM   3107  CB  LEU A 210     -12.138   5.528  19.190  1.00 93.21           C
ATOM   3108 1HB  LEU A 210     -12.932   6.000  19.769  1.00 93.21           H
ATOM   3109 2HB  LEU A 210     -11.297   5.375  19.867  1.00 93.21           H
ATOM   3110  CG  LEU A 210     -11.702   6.497  18.090  1.00 93.21           C
ATOM   3111  HG  LEU A 210     -10.913   6.021  17.508  1.00 93.21           H
ATOM   3112  CD1 LEU A 210     -12.856   6.793  17.130  1.00 93.21           C
ATOM   3113 1HD1 LEU A 210     -13.190   5.865  16.666  1.00 93.21           H
ATOM   3114 2HD1 LEU A 210     -13.682   7.240  17.683  1.00 93.21           H
ATOM   3115 3HD1 LEU A 210     -12.519   7.484  16.358  1.00 93.21           H
ATOM   3116  CD2 LEU A 210     -11.112   7.776  18.688  1.00 93.21           C
ATOM   3117 1HD2 LEU A 210     -11.862   8.266  19.309  1.00 93.21           H
ATOM   3118 2HD2 LEU A 210     -10.243   7.525  19.297  1.00 93.21           H
ATOM   3119 3HD2 LEU A 210     -10.810   8.447  17.884  1.00 93.21           H
ATOM   3120  HN  LEU A 210     -13.032   3.814  20.736  1.00 93.21           H
ATOM   3121  N   LYS A 211     -10.679   2.752  18.836  1.00 93.70           N
ATOM   3122  CA  LYS A 211      -9.621   1.902  18.317  1.00 93.70           C
ATOM   3123  C   LYS A 211     -10.240   0.779  17.482  1.00 93.70           C
ATOM   3124  O   LYS A 211      -9.821   0.538  16.351  1.00 93.70           O
ATOM   3125  HA  LYS A 211      -9.000   2.515  17.664  1.00 93.70           H
ATOM   3126  CB  LYS A 211      -8.728   1.402  19.454  1.00 93.70           C
ATOM   3127 1HB  LYS A 211      -8.220   2.247  19.921  1.00 93.70           H
ATOM   3128 2HB  LYS A 211      -9.341   0.934  20.224  1.00 93.70           H
ATOM   3129  CG  LYS A 211      -7.693   0.400  18.938  1.00 93.70           C
ATOM   3130 1HG  LYS A 211      -8.185  -0.541  18.692  1.00 93.70           H
ATOM   3131 2HG  LYS A 211      -7.245   0.775  18.019  1.00 93.70           H
ATOM   3132  CD  LYS A 211      -6.601   0.154  19.981  1.00 93.70           C
ATOM   3133 1HD  LYS A 211      -6.112   1.096  20.230  1.00 93.70           H
ATOM   3134 2HD  LYS A 211      -7.049  -0.224  20.900  1.00 93.70           H
ATOM   3135  CE  LYS A 211      -5.564  -0.845  19.464  1.00 93.70           C
ATOM   3136 1HE  LYS A 211      -6.011  -1.837  19.393  1.00 93.70           H
ATOM   3137 2HE  LYS A 211      -5.250  -0.565  18.459  1.00 93.70           H
ATOM   3138  NZ  LYS A 211      -4.390  -0.886  20.364  1.00 93.70           N
ATOM   3139 1HZ  LYS A 211      -3.588  -1.244  19.857  1.00 93.70           H
ATOM   3140 2HZ  LYS A 211      -4.189   0.049  20.699  1.00 93.70           H
ATOM   3141 3HZ  LYS A 211      -4.589  -1.492  21.153  1.00 93.70           H
ATOM   3142  HN  LYS A 211     -10.681   2.864  19.830  1.00 93.70           H
ATOM   3143  N   SER A 212     -11.227   0.121  18.072  1.00 93.30           N
ATOM   3144  CA  SER A 212     -11.848  -1.028  17.434  1.00 93.30           C
ATOM   3145  C   SER A 212     -12.462  -0.614  16.095  1.00 93.30           C
ATOM   3146  O   SER A 212     -12.369  -1.347  15.112  1.00 93.30           O
ATOM   3147  HA  SER A 212     -11.040  -1.743  17.279  1.00 93.30           H
ATOM   3148  CB  SER A 212     -12.913  -1.651  18.338  1.00 93.30           C
ATOM   3149 1HB  SER A 212     -13.676  -0.906  18.565  1.00 93.30           H
ATOM   3150 2HB  SER A 212     -13.409  -2.463  17.807  1.00 93.30           H
ATOM   3151  OG  SER A 212     -12.359  -2.148  19.553  1.00 93.30           O
ATOM   3152  HG  SER A 212     -12.329  -1.420  20.238  1.00 93.30           H
ATOM   3153  HN  SER A 212     -11.602   0.361  18.967  1.00 93.30           H
ATOM   3154  N   ALA A 213     -13.078   0.560  16.101  1.00 93.84           N
ATOM   3155  CA  ALA A 213     -13.743   1.061  14.910  1.00 93.84           C
ATOM   3156  C   ALA A 213     -12.700   1.329  13.823  1.00 93.84           C
ATOM   3157  O   ALA A 213     -12.878   0.927  12.675  1.00 93.84           O
ATOM   3158  HA  ALA A 213     -14.427   0.288  14.562  1.00 93.84           H
ATOM   3159  CB  ALA A 213     -14.550   2.311  15.265  1.00 93.84           C
ATOM   3160 1HB  ALA A 213     -15.296   2.060  16.019  1.00 93.84           H
ATOM   3161 2HB  ALA A 213     -13.881   3.077  15.656  1.00 93.84           H
ATOM   3162 3HB  ALA A 213     -15.049   2.687  14.371  1.00 93.84           H
ATOM   3163  HN  ALA A 213     -13.126   1.162  16.897  1.00 93.84           H
ATOM   3164  N   VAL A 214     -11.635   2.008  14.224  1.00 93.29           N
ATOM   3165  CA  VAL A 214     -10.599   2.399  13.284  1.00 93.29           C
ATOM   3166  C   VAL A 214      -9.928   1.144  12.719  1.00 93.29           C
ATOM   3167  O   VAL A 214      -9.604   1.089  11.534  1.00 93.29           O
ATOM   3168  HA  VAL A 214     -11.081   2.936  12.467  1.00 93.29           H
ATOM   3169  CB  VAL A 214      -9.611   3.351  13.960  1.00 93.29           C
ATOM   3170  HB  VAL A 214      -9.277   2.886  14.887  1.00 93.29           H
ATOM   3171  CG1 VAL A 214      -8.380   3.580  13.080  1.00 93.29           C
ATOM   3172 1HG1 VAL A 214      -7.880   2.629  12.899  1.00 93.29           H
ATOM   3173 2HG1 VAL A 214      -8.689   4.014  12.129  1.00 93.29           H
ATOM   3174 3HG1 VAL A 214      -7.695   4.261  13.584  1.00 93.29           H
ATOM   3175  CG2 VAL A 214     -10.285   4.678  14.316  1.00 93.29           C
ATOM   3176 1HG2 VAL A 214     -10.660   5.150  13.408  1.00 93.29           H
ATOM   3177 2HG2 VAL A 214     -11.114   4.493  14.998  1.00 93.29           H
ATOM   3178 3HG2 VAL A 214      -9.560   5.337  14.795  1.00 93.29           H
ATOM   3179  HN  VAL A 214     -11.474   2.289  15.171  1.00 93.29           H
ATOM   3180  N   LEU A 215      -9.740   0.168  13.595  1.00 93.50           N
ATOM   3181  CA  LEU A 215      -9.115  -1.083  13.199  1.00 93.50           C
ATOM   3182  C   LEU A 215     -10.018  -1.804  12.196  1.00 93.50           C
ATOM   3183  O   LEU A 215      -9.541  -2.327  11.190  1.00 93.50           O
ATOM   3184  HA  LEU A 215      -8.176  -0.836  12.703  1.00 93.50           H
ATOM   3185  CB  LEU A 215      -8.770  -1.923  14.430  1.00 93.50           C
ATOM   3186 1HB  LEU A 215      -9.575  -1.814  15.157  1.00 93.50           H
ATOM   3187 2HB  LEU A 215      -8.746  -2.972  14.135  1.00 93.50           H
ATOM   3188  CG  LEU A 215      -7.447  -1.587  15.122  1.00 93.50           C
ATOM   3189  HG  LEU A 215      -7.390  -0.505  15.243  1.00 93.50           H
ATOM   3190  CD1 LEU A 215      -7.389  -2.201  16.522  1.00 93.50           C
ATOM   3191 1HD1 LEU A 215      -8.208  -1.810  17.125  1.00 93.50           H
ATOM   3192 2HD1 LEU A 215      -7.479  -3.285  16.447  1.00 93.50           H
ATOM   3193 3HD1 LEU A 215      -6.439  -1.947  16.991  1.00 93.50           H
ATOM   3194  CD2 LEU A 215      -6.255  -2.008  14.260  1.00 93.50           C
ATOM   3195 1HD2 LEU A 215      -6.295  -3.084  14.086  1.00 93.50           H
ATOM   3196 2HD2 LEU A 215      -6.293  -1.484  13.306  1.00 93.50           H
ATOM   3197 3HD2 LEU A 215      -5.328  -1.758  14.776  1.00 93.50           H
ATOM   3198  HN  LEU A 215     -10.007   0.221  14.557  1.00 93.50           H
ATOM   3199  N   THR A 216     -11.306  -1.809  12.505  1.00 94.11           N
ATOM   3200  CA  THR A 216     -12.279  -2.463  11.646  1.00 94.11           C
ATOM   3201  C   THR A 216     -12.244  -1.856  10.242  1.00 94.11           C
ATOM   3202  O   THR A 216     -12.256  -2.581   9.248  1.00 94.11           O
ATOM   3203  HA  THR A 216     -12.001  -3.512  11.548  1.00 94.11           H
ATOM   3204  CB  THR A 216     -13.649  -2.359  12.319  1.00 94.11           C
ATOM   3205  HB  THR A 216     -13.959  -1.318  12.412  1.00 94.11           H
ATOM   3206  OG1 THR A 216     -13.488  -3.065  13.546  1.00 94.11           O
ATOM   3207  HG1 THR A 216     -13.341  -2.419  14.296  1.00 94.11           H
ATOM   3208  CG2 THR A 216     -14.729  -3.147  11.575  1.00 94.11           C
ATOM   3209 1HG2 THR A 216     -14.451  -4.201  11.541  1.00 94.11           H
ATOM   3210 2HG2 THR A 216     -14.824  -2.763  10.559  1.00 94.11           H
ATOM   3211 3HG2 THR A 216     -15.681  -3.039  12.094  1.00 94.11           H
ATOM   3212  HN  THR A 216     -11.687  -1.378  13.323  1.00 94.11           H
ATOM   3213  N   LEU A 217     -12.202  -0.533  10.205  1.00 92.07           N
ATOM   3214  CA  LEU A 217     -12.160   0.180   8.939  1.00 92.07           C
ATOM   3215  C   LEU A 217     -10.913  -0.244   8.161  1.00 92.07           C
ATOM   3216  O   LEU A 217     -10.969  -0.435   6.947  1.00 92.07           O
ATOM   3217  HA  LEU A 217     -13.040  -0.117   8.368  1.00 92.07           H
ATOM   3218  CB  LEU A 217     -12.257   1.689   9.170  1.00 92.07           C
ATOM   3219 1HB  LEU A 217     -13.166   1.892   9.736  1.00 92.07           H
ATOM   3220 2HB  LEU A 217     -11.418   1.996   9.793  1.00 92.07           H
ATOM   3221  CG  LEU A 217     -12.269   2.560   7.912  1.00 92.07           C
ATOM   3222  HG  LEU A 217     -11.399   2.301   7.309  1.00 92.07           H
ATOM   3223  CD1 LEU A 217     -13.509   2.279   7.061  1.00 92.07           C
ATOM   3224 1HD1 LEU A 217     -13.513   1.232   6.761  1.00 92.07           H
ATOM   3225 2HD1 LEU A 217     -14.405   2.494   7.643  1.00 92.07           H
ATOM   3226 3HD1 LEU A 217     -13.491   2.912   6.174  1.00 92.07           H
ATOM   3227  CD2 LEU A 217     -12.143   4.042   8.271  1.00 92.07           C
ATOM   3228 1HD2 LEU A 217     -12.980   4.334   8.906  1.00 92.07           H
ATOM   3229 2HD2 LEU A 217     -11.207   4.209   8.804  1.00 92.07           H
ATOM   3230 3HD2 LEU A 217     -12.154   4.639   7.359  1.00 92.07           H
ATOM   3231  HN  LEU A 217     -12.195   0.050  11.018  1.00 92.07           H
ATOM   3232  N   LYS A 218      -9.816  -0.380   8.892  1.00 90.40           N
ATOM   3233  CA  LYS A 218      -8.552  -0.754   8.282  1.00 90.40           C
ATOM   3234  C   LYS A 218      -8.682  -2.146   7.661  1.00 90.40           C
ATOM   3235  O   LYS A 218      -8.132  -2.408   6.592  1.00 90.40           O
ATOM   3236  HA  LYS A 218      -8.349  -0.038   7.485  1.00 90.40           H
ATOM   3237  CB  LYS A 218      -7.412  -0.637   9.296  1.00 90.40           C
ATOM   3238 1HB  LYS A 218      -7.715  -1.083  10.243  1.00 90.40           H
ATOM   3239 2HB  LYS A 218      -6.547  -1.198   8.942  1.00 90.40           H
ATOM   3240  CG  LYS A 218      -7.022   0.826   9.516  1.00 90.40           C
ATOM   3241 1HG  LYS A 218      -6.564   1.225   8.611  1.00 90.40           H
ATOM   3242 2HG  LYS A 218      -7.917   1.420   9.708  1.00 90.40           H
ATOM   3243  CD  LYS A 218      -6.051   0.964  10.689  1.00 90.40           C
ATOM   3244 1HD  LYS A 218      -6.541   0.651  11.611  1.00 90.40           H
ATOM   3245 2HD  LYS A 218      -5.198   0.301  10.541  1.00 90.40           H
ATOM   3246  CE  LYS A 218      -5.562   2.408  10.830  1.00 90.40           C
ATOM   3247 1HE  LYS A 218      -5.097   2.733   9.899  1.00 90.40           H
ATOM   3248 2HE  LYS A 218      -6.410   3.069  11.011  1.00 90.40           H
ATOM   3249  NZ  LYS A 218      -4.591   2.520  11.941  1.00 90.40           N
ATOM   3250 1HZ  LYS A 218      -4.312   3.489  12.049  1.00 90.40           H
ATOM   3251 2HZ  LYS A 218      -5.021   2.195  12.800  1.00 90.40           H
ATOM   3252 3HZ  LYS A 218      -3.776   1.954  11.737  1.00 90.40           H
ATOM   3253  HN  LYS A 218      -9.783  -0.239   9.881  1.00 90.40           H
ATOM   3254  N   VAL A 219      -9.413  -3.004   8.358  1.00 91.17           N
ATOM   3255  CA  VAL A 219      -9.577  -4.379   7.917  1.00 91.17           C
ATOM   3256  C   VAL A 219     -10.462  -4.408   6.670  1.00 91.17           C
ATOM   3257  O   VAL A 219     -10.165  -5.116   5.710  1.00 91.17           O
ATOM   3258  HA  VAL A 219      -8.590  -4.760   7.656  1.00 91.17           H
ATOM   3259  CB  VAL A 219     -10.127  -5.233   9.061  1.00 91.17           C
ATOM   3260  HB  VAL A 219     -11.017  -4.738   9.451  1.00 91.17           H
ATOM   3261  CG1 VAL A 219     -10.541  -6.618   8.561  1.00 91.17           C
ATOM   3262 1HG1 VAL A 219     -11.314  -6.514   7.800  1.00 91.17           H
ATOM   3263 2HG1 VAL A 219      -9.675  -7.124   8.133  1.00 91.17           H
ATOM   3264 3HG1 VAL A 219     -10.928  -7.205   9.394  1.00 91.17           H
ATOM   3265  CG2 VAL A 219      -9.112  -5.342  10.201  1.00 91.17           C
ATOM   3266 1HG2 VAL A 219      -8.197  -5.803   9.830  1.00 91.17           H
ATOM   3267 2HG2 VAL A 219      -8.888  -4.347  10.585  1.00 91.17           H
ATOM   3268 3HG2 VAL A 219      -9.529  -5.954  11.001  1.00 91.17           H
ATOM   3269  HN  VAL A 219      -9.887  -2.773   9.208  1.00 91.17           H
ATOM   3270  N   ILE A 220     -11.533  -3.629   6.726  1.00 91.39           N
ATOM   3271  CA  ILE A 220     -12.478  -3.577   5.623  1.00 91.39           C
ATOM   3272  C   ILE A 220     -11.756  -3.104   4.360  1.00 91.39           C
ATOM   3273  O   ILE A 220     -11.858  -3.736   3.310  1.00 91.39           O
ATOM   3274  HA  ILE A 220     -12.840  -4.591   5.455  1.00 91.39           H
ATOM   3275  CB  ILE A 220     -13.690  -2.720   5.997  1.00 91.39           C
ATOM   3276  HB  ILE A 220     -13.328  -1.793   6.441  1.00 91.39           H
ATOM   3277  CG1 ILE A 220     -14.553  -3.420   7.049  1.00 91.39           C
ATOM   3278 1HG1 ILE A 220     -15.025  -4.299   6.610  1.00 91.39           H
ATOM   3279 2HG1 ILE A 220     -13.923  -3.770   7.866  1.00 91.39           H
ATOM   3280  CG2 ILE A 220     -14.497  -2.340   4.753  1.00 91.39           C
ATOM   3281 1HG2 ILE A 220     -13.865  -1.773   4.069  1.00 91.39           H
ATOM   3282 2HG2 ILE A 220     -14.848  -3.245   4.258  1.00 91.39           H
ATOM   3283 3HG2 ILE A 220     -15.352  -1.732   5.047  1.00 91.39           H
ATOM   3284  CD1 ILE A 220     -15.626  -2.475   7.593  1.00 91.39           C
ATOM   3285 1HD1 ILE A 220     -15.149  -1.609   8.052  1.00 91.39           H
ATOM   3286 2HD1 ILE A 220     -16.269  -2.146   6.777  1.00 91.39           H
ATOM   3287 3HD1 ILE A 220     -16.225  -2.998   8.339  1.00 91.39           H
ATOM   3288  HN  ILE A 220     -11.758  -3.042   7.503  1.00 91.39           H
ATOM   3289  N   LEU A 221     -11.044  -1.996   4.504  1.00 87.36           N
ATOM   3290  CA  LEU A 221     -10.408  -1.362   3.362  1.00 87.36           C
ATOM   3291  C   LEU A 221      -9.112  -2.103   3.027  1.00 87.36           C
ATOM   3292  O   LEU A 221      -8.644  -2.059   1.891  1.00 87.36           O
ATOM   3293  HA  LEU A 221     -11.088  -1.456   2.515  1.00 87.36           H
ATOM   3294  CB  LEU A 221     -10.212   0.134   3.620  1.00 87.36           C
ATOM   3295 1HB  LEU A 221      -9.541   0.250   4.471  1.00 87.36           H
ATOM   3296 2HB  LEU A 221      -9.709   0.568   2.756  1.00 87.36           H
ATOM   3297  CG  LEU A 221     -11.483   0.939   3.894  1.00 87.36           C
ATOM   3298  HG  LEU A 221     -12.033   0.448   4.697  1.00 87.36           H
ATOM   3299  CD1 LEU A 221     -11.144   2.351   4.378  1.00 87.36           C
ATOM   3300 1HD1 LEU A 221     -10.563   2.290   5.298  1.00 87.36           H
ATOM   3301 2HD1 LEU A 221     -10.561   2.866   3.614  1.00 87.36           H
ATOM   3302 3HD1 LEU A 221     -12.065   2.902   4.565  1.00 87.36           H
ATOM   3303  CD2 LEU A 221     -12.396   0.958   2.667  1.00 87.36           C
ATOM   3304 1HD2 LEU A 221     -11.868   1.412   1.828  1.00 87.36           H
ATOM   3305 2HD2 LEU A 221     -12.678  -0.063   2.408  1.00 87.36           H
ATOM   3306 3HD2 LEU A 221     -13.292   1.537   2.889  1.00 87.36           H
ATOM   3307  HN  LEU A 221     -10.898  -1.535   5.379  1.00 87.36           H
ATOM   3308  N   GLY A 222      -8.570  -2.767   4.037  1.00 84.65           N
ATOM   3309  CA  GLY A 222      -7.263  -3.388   3.909  1.00 84.65           C
ATOM   3310  C   GLY A 222      -7.374  -4.772   3.266  1.00 84.65           C
ATOM   3311  O   GLY A 222      -6.510  -5.168   2.485  1.00 84.65           O
ATOM   3312 1HA  GLY A 222      -6.613  -2.754   3.307  1.00 84.65           H
ATOM   3313 2HA  GLY A 222      -6.800  -3.476   4.892  1.00 84.65           H
ATOM   3314  HN  GLY A 222      -9.008  -2.884   4.929  1.00 84.65           H
ATOM   3315  N   PHE A 223      -8.444  -5.469   3.619  1.00 85.91           N
ATOM   3316  CA  PHE A 223      -8.560  -6.879   3.288  1.00 85.91           C
ATOM   3317  C   PHE A 223      -9.700  -7.118   2.296  1.00 85.91           C
ATOM   3318  O   PHE A 223      -9.469  -7.578   1.179  1.00 85.91           O
ATOM   3319  HA  PHE A 223      -7.617  -7.184   2.836  1.00 85.91           H
ATOM   3320  CB  PHE A 223      -8.870  -7.620   4.591  1.00 85.91           C
ATOM   3321 1HB  PHE A 223      -8.141  -7.327   5.346  1.00 85.91           H
ATOM   3322 2HB  PHE A 223      -9.848  -7.303   4.953  1.00 85.91           H
ATOM   3323  CG  PHE A 223      -8.862  -9.144   4.458  1.00 85.91           C
ATOM   3324  CD1 PHE A 223     -10.033  -9.835   4.474  1.00 85.91           C
ATOM   3325  HD1 PHE A 223     -10.978  -9.302   4.582  1.00 85.91           H
ATOM   3326  CD2 PHE A 223      -7.682  -9.808   4.323  1.00 85.91           C
ATOM   3327  HD2 PHE A 223      -6.744  -9.254   4.310  1.00 85.91           H
ATOM   3328  CE1 PHE A 223     -10.025 -11.249   4.351  1.00 85.91           C
ATOM   3329  HE1 PHE A 223     -10.964 -11.803   4.364  1.00 85.91           H
ATOM   3330  CE2 PHE A 223      -7.674 -11.223   4.199  1.00 85.91           C
ATOM   3331  HE2 PHE A 223      -6.729 -11.755   4.092  1.00 85.91           H
ATOM   3332  CZ  PHE A 223      -8.846 -11.913   4.216  1.00 85.91           C
ATOM   3333  HZ  PHE A 223      -8.839 -12.999   4.121  1.00 85.91           H
ATOM   3334  HN  PHE A 223      -9.220  -5.087   4.120  1.00 85.91           H
ATOM   3335  N   PHE A 224     -10.906  -6.794   2.740  1.00 88.51           N
ATOM   3336  CA  PHE A 224     -12.101  -7.198   2.020  1.00 88.51           C
ATOM   3337  C   PHE A 224     -12.205  -6.471   0.678  1.00 88.51           C
ATOM   3338  O   PHE A 224     -12.558  -7.074  -0.334  1.00 88.51           O
ATOM   3339  HA  PHE A 224     -12.027  -8.271   1.844  1.00 88.51           H
ATOM   3340  CB  PHE A 224     -13.299  -6.811   2.890  1.00 88.51           C
ATOM   3341 1HB  PHE A 224     -13.161  -5.792   3.249  1.00 88.51           H
ATOM   3342 2HB  PHE A 224     -14.198  -6.813   2.273  1.00 88.51           H
ATOM   3343  CG  PHE A 224     -13.520  -7.734   4.090  1.00 88.51           C
ATOM   3344  CD1 PHE A 224     -14.113  -8.946   3.916  1.00 88.51           C
ATOM   3345  HD1 PHE A 224     -14.430  -9.260   2.922  1.00 88.51           H
ATOM   3346  CD2 PHE A 224     -13.124  -7.342   5.331  1.00 88.51           C
ATOM   3347  HD2 PHE A 224     -12.649  -6.371   5.470  1.00 88.51           H
ATOM   3348  CE1 PHE A 224     -14.318  -9.802   5.030  1.00 88.51           C
ATOM   3349  HE1 PHE A 224     -14.793 -10.773   4.891  1.00 88.51           H
ATOM   3350  CE2 PHE A 224     -13.329  -8.199   6.445  1.00 88.51           C
ATOM   3351  HE2 PHE A 224     -13.011  -7.885   7.439  1.00 88.51           H
ATOM   3352  CZ  PHE A 224     -13.921  -9.410   6.271  1.00 88.51           C
ATOM   3353  HZ  PHE A 224     -14.079 -10.068   7.126  1.00 88.51           H
ATOM   3354  HN  PHE A 224     -11.072  -6.267   3.573  1.00 88.51           H
ATOM   3355  N   LEU A 225     -11.891  -5.184   0.712  1.00 84.72           N
ATOM   3356  CA  LEU A 225     -11.992  -4.356  -0.478  1.00 84.72           C
ATOM   3357  C   LEU A 225     -11.056  -4.906  -1.557  1.00 84.72           C
ATOM   3358  O   LEU A 225     -11.488  -5.183  -2.675  1.00 84.72           O
ATOM   3359  HA  LEU A 225     -13.017  -4.429  -0.840  1.00 84.72           H
ATOM   3360  CB  LEU A 225     -11.737  -2.888  -0.132  1.00 84.72           C
ATOM   3361 1HB  LEU A 225     -12.521  -2.553   0.546  1.00 84.72           H
ATOM   3362 2HB  LEU A 225     -10.795  -2.821   0.412  1.00 84.72           H
ATOM   3363  CG  LEU A 225     -11.679  -1.921  -1.317  1.00 84.72           C
ATOM   3364  HG  LEU A 225     -10.985  -2.325  -2.054  1.00 84.72           H
ATOM   3365  CD1 LEU A 225     -13.044  -1.804  -1.997  1.00 84.72           C
ATOM   3366 1HD1 LEU A 225     -13.354  -2.784  -2.361  1.00 84.72           H
ATOM   3367 2HD1 LEU A 225     -13.777  -1.435  -1.280  1.00 84.72           H
ATOM   3368 3HD1 LEU A 225     -12.975  -1.111  -2.835  1.00 84.72           H
ATOM   3369  CD2 LEU A 225     -11.135  -0.557  -0.885  1.00 84.72           C
ATOM   3370 1HD2 LEU A 225     -11.785  -0.133  -0.119  1.00 84.72           H
ATOM   3371 2HD2 LEU A 225     -10.130  -0.678  -0.482  1.00 84.72           H
ATOM   3372 3HD2 LEU A 225     -11.105   0.111  -1.746  1.00 84.72           H
ATOM   3373  HN  LEU A 225     -11.573  -4.708   1.532  1.00 84.72           H
ATOM   3374  N   PRO A 226      -9.764  -5.073  -1.243  1.00 83.03           N
ATOM   3375  CA  PRO A 226      -8.831  -5.685  -2.192  1.00 83.03           C
ATOM   3376  C   PRO A 226      -9.325  -7.029  -2.703  1.00 83.03           C
ATOM   3377  O   PRO A 226      -9.216  -7.323  -3.892  1.00 83.03           O
ATOM   3378  HA  PRO A 226      -8.736  -5.060  -3.080  1.00 83.03           H
ATOM   3379  CB  PRO A 226      -7.537  -5.824  -1.388  1.00 83.03           C
ATOM   3380 1HB  PRO A 226      -7.471  -6.796  -0.899  1.00 83.03           H
ATOM   3381 2HB  PRO A 226      -6.657  -5.729  -2.025  1.00 83.03           H
ATOM   3382  CG  PRO A 226      -7.626  -4.689  -0.376  1.00 83.03           C
ATOM   3383 1HG  PRO A 226      -6.973  -4.858   0.481  1.00 83.03           H
ATOM   3384 2HG  PRO A 226      -7.322  -3.736  -0.809  1.00 83.03           H
ATOM   3385  CD  PRO A 226      -9.094  -4.697   0.015  1.00 83.03           C
ATOM   3386 1HD  PRO A 226      -9.298  -5.417   0.808  1.00 83.03           H
ATOM   3387 2HD  PRO A 226      -9.421  -3.724   0.381  1.00 83.03           H
ATOM   3388  N   PHE A 227      -9.862  -7.815  -1.781  1.00 87.00           N
ATOM   3389  CA  PHE A 227     -10.302  -9.160  -2.109  1.00 87.00           C
ATOM   3390  C   PHE A 227     -11.428  -9.131  -3.145  1.00 87.00           C
ATOM   3391  O   PHE A 227     -11.413  -9.900  -4.104  1.00 87.00           O
ATOM   3392  HA  PHE A 227      -9.444  -9.690  -2.522  1.00 87.00           H
ATOM   3393  CB  PHE A 227     -10.831  -9.786  -0.816  1.00 87.00           C
ATOM   3394 1HB  PHE A 227     -10.048  -9.745  -0.059  1.00 87.00           H
ATOM   3395 2HB  PHE A 227     -11.662  -9.185  -0.448  1.00 87.00           H
ATOM   3396  CG  PHE A 227     -11.296 -11.235  -0.971  1.00 87.00           C
ATOM   3397  CD1 PHE A 227     -12.618 -11.511  -1.133  1.00 87.00           C
ATOM   3398  HD1 PHE A 227     -13.346 -10.699  -1.153  1.00 87.00           H
ATOM   3399  CD2 PHE A 227     -10.388 -12.247  -0.947  1.00 87.00           C
ATOM   3400  HD2 PHE A 227      -9.329 -12.026  -0.817  1.00 87.00           H
ATOM   3401  CE1 PHE A 227     -13.050 -12.856  -1.277  1.00 87.00           C
ATOM   3402  HE1 PHE A 227     -14.110 -13.077  -1.407  1.00 87.00           H
ATOM   3403  CE2 PHE A 227     -10.820 -13.592  -1.090  1.00 87.00           C
ATOM   3404  HE2 PHE A 227     -10.093 -14.403  -1.071  1.00 87.00           H
ATOM   3405  CZ  PHE A 227     -12.142 -13.868  -1.252  1.00 87.00           C
ATOM   3406  HZ  PHE A 227     -12.474 -14.900  -1.363  1.00 87.00           H
ATOM   3407  HN  PHE A 227      -9.996  -7.547  -0.827  1.00 87.00           H
ATOM   3408  N   VAL A 228     -12.377  -8.235  -2.915  1.00 88.22           N
ATOM   3409  CA  VAL A 228     -13.484  -8.063  -3.841  1.00 88.22           C
ATOM   3410  C   VAL A 228     -12.941  -7.616  -5.200  1.00 88.22           C
ATOM   3411  O   VAL A 228     -13.386  -8.100  -6.240  1.00 88.22           O
ATOM   3412  HA  VAL A 228     -13.968  -9.033  -3.958  1.00 88.22           H
ATOM   3413  CB  VAL A 228     -14.508  -7.089  -3.256  1.00 88.22           C
ATOM   3414  HB  VAL A 228     -13.980  -6.181  -2.966  1.00 88.22           H
ATOM   3415  CG1 VAL A 228     -15.559  -6.707  -4.301  1.00 88.22           C
ATOM   3416 1HG1 VAL A 228     -15.071  -6.232  -5.151  1.00 88.22           H
ATOM   3417 2HG1 VAL A 228     -16.081  -7.604  -4.636  1.00 88.22           H
ATOM   3418 3HG1 VAL A 228     -16.275  -6.014  -3.859  1.00 88.22           H
ATOM   3419  CG2 VAL A 228     -15.166  -7.672  -2.004  1.00 88.22           C
ATOM   3420 1HG2 VAL A 228     -15.674  -8.602  -2.259  1.00 88.22           H
ATOM   3421 2HG2 VAL A 228     -14.403  -7.870  -1.251  1.00 88.22           H
ATOM   3422 3HG2 VAL A 228     -15.890  -6.959  -1.609  1.00 88.22           H
ATOM   3423  HN  VAL A 228     -12.398  -7.635  -2.116  1.00 88.22           H
ATOM   3424  N   VAL A 229     -11.987  -6.698  -5.148  1.00 82.93           N
ATOM   3425  CA  VAL A 229     -11.386  -6.174  -6.362  1.00 82.93           C
ATOM   3426  C   VAL A 229     -10.719  -7.316  -7.130  1.00 82.93           C
ATOM   3427  O   VAL A 229     -10.867  -7.421  -8.346  1.00 82.93           O
ATOM   3428  HA  VAL A 229     -12.188  -5.761  -6.974  1.00 82.93           H
ATOM   3429  CB  VAL A 229     -10.419  -5.039  -6.019  1.00 82.93           C
ATOM   3430  HB  VAL A 229      -9.771  -5.382  -5.213  1.00 82.93           H
ATOM   3431  CG1 VAL A 229      -9.533  -4.692  -7.218  1.00 82.93           C
ATOM   3432 1HG1 VAL A 229      -8.955  -5.569  -7.507  1.00 82.93           H
ATOM   3433 2HG1 VAL A 229     -10.159  -4.378  -8.053  1.00 82.93           H
ATOM   3434 3HG1 VAL A 229      -8.856  -3.883  -6.946  1.00 82.93           H
ATOM   3435  CG2 VAL A 229     -11.175  -3.805  -5.521  1.00 82.93           C
ATOM   3436 1HG2 VAL A 229     -11.858  -3.460  -6.298  1.00 82.93           H
ATOM   3437 2HG2 VAL A 229     -11.743  -4.063  -4.627  1.00 82.93           H
ATOM   3438 3HG2 VAL A 229     -10.464  -3.014  -5.285  1.00 82.93           H
ATOM   3439  HN  VAL A 229     -11.627  -6.314  -4.298  1.00 82.93           H
ATOM   3440  N   MET A 230      -9.998  -8.144  -6.388  1.00 84.33           N
ATOM   3441  CA  MET A 230      -9.313  -9.279  -6.983  1.00 84.33           C
ATOM   3442  C   MET A 230     -10.290 -10.165  -7.757  1.00 84.33           C
ATOM   3443  O   MET A 230     -10.049 -10.495  -8.917  1.00 84.33           O
ATOM   3444  HA  MET A 230      -8.578  -8.852  -7.666  1.00 84.33           H
ATOM   3445  CB  MET A 230      -8.638 -10.101  -5.883  1.00 84.33           C
ATOM   3446 1HB  MET A 230      -9.356 -10.317  -5.093  1.00 84.33           H
ATOM   3447 2HB  MET A 230      -8.313 -11.060  -6.289  1.00 84.33           H
ATOM   3448  CG  MET A 230      -7.436  -9.355  -5.299  1.00 84.33           C
ATOM   3449 1HG  MET A 230      -6.675  -9.217  -6.067  1.00 84.33           H
ATOM   3450 2HG  MET A 230      -7.740  -8.362  -4.970  1.00 84.33           H
ATOM   3451  SD  MET A 230      -6.757 -10.271  -3.926  1.00 84.33           S
ATOM   3452  CE  MET A 230      -6.758  -8.999  -2.674  1.00 84.33           C
ATOM   3453 1HE  MET A 230      -6.135  -8.166  -3.002  1.00 84.33           H
ATOM   3454 2HE  MET A 230      -7.777  -8.649  -2.512  1.00 84.33           H
ATOM   3455 3HE  MET A 230      -6.361  -9.404  -1.744  1.00 84.33           H
ATOM   3456  HN  MET A 230      -9.879  -8.049  -5.399  1.00 84.33           H
ATOM   3457  N   ALA A 231     -11.373 -10.526  -7.083  1.00 87.62           N
ATOM   3458  CA  ALA A 231     -12.335 -11.453  -7.654  1.00 87.62           C
ATOM   3459  C   ALA A 231     -12.915 -10.853  -8.936  1.00 87.62           C
ATOM   3460  O   ALA A 231     -13.073 -11.552  -9.937  1.00 87.62           O
ATOM   3461  HA  ALA A 231     -11.804 -12.372  -7.901  1.00 87.62           H
ATOM   3462  CB  ALA A 231     -13.415 -11.771  -6.618  1.00 87.62           C
ATOM   3463 1HB  ALA A 231     -12.954 -12.221  -5.739  1.00 87.62           H
ATOM   3464 2HB  ALA A 231     -13.924 -10.851  -6.330  1.00 87.62           H
ATOM   3465 3HB  ALA A 231     -14.136 -12.466  -7.047  1.00 87.62           H
ATOM   3466  HN  ALA A 231     -11.596 -10.197  -6.166  1.00 87.62           H
ATOM   3467  N   CYS A 232     -13.218  -9.565  -8.865  1.00 85.26           N
ATOM   3468  CA  CYS A 232     -13.748  -8.856 -10.018  1.00 85.26           C
ATOM   3469  C   CYS A 232     -12.689  -8.878 -11.123  1.00 85.26           C
ATOM   3470  O   CYS A 232     -13.010  -9.095 -12.290  1.00 85.26           O
ATOM   3471  HA  CYS A 232     -14.644  -9.392 -10.330  1.00 85.26           H
ATOM   3472  CB  CYS A 232     -14.170  -7.430  -9.659  1.00 85.26           C
ATOM   3473 1HB  CYS A 232     -13.361  -6.924  -9.133  1.00 85.26           H
ATOM   3474 2HB  CYS A 232     -14.364  -6.860 -10.568  1.00 85.26           H
ATOM   3475  SG  CYS A 232     -15.670  -7.466  -8.612  1.00 85.26           S
ATOM   3476  HG  CYS A 232     -15.035  -7.703  -7.468  1.00 85.26           H
ATOM   3477  HN  CYS A 232     -13.107  -9.010  -8.041  1.00 85.26           H
ATOM   3478  N   CYS A 233     -11.450  -8.649 -10.715  1.00 82.41           N
ATOM   3479  CA  CYS A 233     -10.354  -8.556 -11.666  1.00 82.41           C
ATOM   3480  C   CYS A 233     -10.229  -9.900 -12.386  1.00 82.41           C
ATOM   3481  O   CYS A 233     -10.172  -9.948 -13.613  1.00 82.41           O
ATOM   3482  HA  CYS A 233     -10.615  -7.764 -12.367  1.00 82.41           H
ATOM   3483  CB  CYS A 233      -9.047  -8.150 -10.984  1.00 82.41           C
ATOM   3484 1HB  CYS A 233      -8.851  -8.804 -10.135  1.00 82.41           H
ATOM   3485 2HB  CYS A 233      -8.213  -8.268 -11.677  1.00 82.41           H
ATOM   3486  SG  CYS A 233      -9.148  -6.411 -10.422  1.00 82.41           S
ATOM   3487  HG  CYS A 233     -10.086  -6.617  -9.502  1.00 82.41           H
ATOM   3488  HN  CYS A 233     -11.189  -8.527  -9.757  1.00 82.41           H
ATOM   3489  N   TYR A 234     -10.189 -10.960 -11.591  1.00 85.28           N
ATOM   3490  CA  TYR A 234      -9.979 -12.292 -12.131  1.00 85.28           C
ATOM   3491  C   TYR A 234     -11.180 -12.742 -12.965  1.00 85.28           C
ATOM   3492  O   TYR A 234     -11.014 -13.362 -14.014  1.00 85.28           O
ATOM   3493  HA  TYR A 234      -9.094 -12.262 -12.767  1.00 85.28           H
ATOM   3494  CB  TYR A 234      -9.837 -13.219 -10.921  1.00 85.28           C
ATOM   3495 1HB  TYR A 234     -10.563 -12.925 -10.164  1.00 85.28           H
ATOM   3496 2HB  TYR A 234     -10.086 -14.236 -11.225  1.00 85.28           H
ATOM   3497  CG  TYR A 234      -8.440 -13.217 -10.296  1.00 85.28           C
ATOM   3498  CD1 TYR A 234      -7.348 -13.603 -11.045  1.00 85.28           C
ATOM   3499  HD1 TYR A 234      -7.480 -13.910 -12.083  1.00 85.28           H
ATOM   3500  CD2 TYR A 234      -8.274 -12.828  -8.982  1.00 85.28           C
ATOM   3501  HD2 TYR A 234      -9.137 -12.523  -8.390  1.00 85.28           H
ATOM   3502  CE1 TYR A 234      -6.034 -13.601 -10.457  1.00 85.28           C
ATOM   3503  HE1 TYR A 234      -5.163 -13.904 -11.037  1.00 85.28           H
ATOM   3504  CE2 TYR A 234      -6.960 -12.826  -8.394  1.00 85.28           C
ATOM   3505  HE2 TYR A 234      -6.814 -12.521  -7.357  1.00 85.28           H
ATOM   3506  CZ  TYR A 234      -5.904 -13.212  -9.160  1.00 85.28           C
ATOM   3507  OH  TYR A 234      -4.663 -13.210  -8.604  1.00 85.28           O
ATOM   3508  HH  TYR A 234      -3.978 -13.434  -9.297  1.00 85.28           H
ATOM   3509  HN  TYR A 234     -10.298 -10.918 -10.598  1.00 85.28           H
ATOM   3510  N   THR A 235     -12.362 -12.413 -12.467  1.00 87.57           N
ATOM   3511  CA  THR A 235     -13.590 -12.754 -13.166  1.00 87.57           C
ATOM   3512  C   THR A 235     -13.619 -12.093 -14.545  1.00 87.57           C
ATOM   3513  O   THR A 235     -14.012 -12.718 -15.529  1.00 87.57           O
ATOM   3514  HA  THR A 235     -13.606 -13.832 -13.327  1.00 87.57           H
ATOM   3515  CB  THR A 235     -14.768 -12.353 -12.275  1.00 87.57           C
ATOM   3516  HB  THR A 235     -15.716 -12.516 -12.788  1.00 87.57           H
ATOM   3517  OG1 THR A 235     -14.487 -11.003 -11.915  1.00 87.57           O
ATOM   3518  HG1 THR A 235     -14.824 -10.383 -12.624  1.00 87.57           H
ATOM   3519  CG2 THR A 235     -14.774 -13.101 -10.941  1.00 87.57           C
ATOM   3520 1HG2 THR A 235     -13.854 -12.884 -10.398  1.00 87.57           H
ATOM   3521 2HG2 THR A 235     -14.842 -14.173 -11.125  1.00 87.57           H
ATOM   3522 3HG2 THR A 235     -15.630 -12.779 -10.348  1.00 87.57           H
ATOM   3523  HN  THR A 235     -12.489 -11.924 -11.604  1.00 87.57           H
ATOM   3524  N   ILE A 236     -13.197 -10.837 -14.574  1.00 82.78           N
ATOM   3525  CA  ILE A 236     -13.086 -10.113 -15.829  1.00 82.78           C
ATOM   3526  C   ILE A 236     -12.073 -10.819 -16.732  1.00 82.78           C
ATOM   3527  O   ILE A 236     -12.325 -11.012 -17.921  1.00 82.78           O
ATOM   3528  HA  ILE A 236     -14.062 -10.146 -16.312  1.00 82.78           H
ATOM   3529  CB  ILE A 236     -12.758  -8.641 -15.571  1.00 82.78           C
ATOM   3530  HB  ILE A 236     -12.031  -8.590 -14.760  1.00 82.78           H
ATOM   3531  CG1 ILE A 236     -14.001  -7.875 -15.112  1.00 82.78           C
ATOM   3532 1HG1 ILE A 236     -14.705  -7.788 -15.939  1.00 82.78           H
ATOM   3533 2HG1 ILE A 236     -14.504  -8.431 -14.321  1.00 82.78           H
ATOM   3534  CG2 ILE A 236     -12.111  -8.000 -16.800  1.00 82.78           C
ATOM   3535 1HG2 ILE A 236     -11.188  -8.526 -17.040  1.00 82.78           H
ATOM   3536 2HG2 ILE A 236     -12.796  -8.062 -17.645  1.00 82.78           H
ATOM   3537 3HG2 ILE A 236     -11.889  -6.954 -16.589  1.00 82.78           H
ATOM   3538  CD1 ILE A 236     -13.629  -6.480 -14.604  1.00 82.78           C
ATOM   3539 1HD1 ILE A 236     -12.943  -6.572 -13.761  1.00 82.78           H
ATOM   3540 2HD1 ILE A 236     -13.147  -5.919 -15.404  1.00 82.78           H
ATOM   3541 3HD1 ILE A 236     -14.530  -5.958 -14.284  1.00 82.78           H
ATOM   3542  HN  ILE A 236     -12.934 -10.317 -13.761  1.00 82.78           H
ATOM   3543  N   ILE A 237     -10.950 -11.186 -16.134  1.00 80.24           N
ATOM   3544  CA  ILE A 237      -9.858 -11.777 -16.889  1.00 80.24           C
ATOM   3545  C   ILE A 237     -10.338 -13.078 -17.536  1.00 80.24           C
ATOM   3546  O   ILE A 237     -10.145 -13.288 -18.733  1.00 80.24           O
ATOM   3547  HA  ILE A 237      -9.591 -11.076 -17.680  1.00 80.24           H
ATOM   3548  CB  ILE A 237      -8.624 -11.950 -16.001  1.00 80.24           C
ATOM   3549  HB  ILE A 237      -8.943 -12.383 -15.053  1.00 80.24           H
ATOM   3550  CG1 ILE A 237      -7.981 -10.598 -15.687  1.00 80.24           C
ATOM   3551 1HG1 ILE A 237      -7.452 -10.230 -16.566  1.00 80.24           H
ATOM   3552 2HG1 ILE A 237      -8.756  -9.869 -15.452  1.00 80.24           H
ATOM   3553  CG2 ILE A 237      -7.628 -12.927 -16.631  1.00 80.24           C
ATOM   3554 1HG2 ILE A 237      -8.105 -13.898 -16.761  1.00 80.24           H
ATOM   3555 2HG2 ILE A 237      -7.310 -12.546 -17.601  1.00 80.24           H
ATOM   3556 3HG2 ILE A 237      -6.761 -13.031 -15.980  1.00 80.24           H
ATOM   3557  CD1 ILE A 237      -7.008 -10.714 -14.512  1.00 80.24           C
ATOM   3558 1HD1 ILE A 237      -7.545 -11.059 -13.628  1.00 80.24           H
ATOM   3559 2HD1 ILE A 237      -6.221 -11.426 -14.761  1.00 80.24           H
ATOM   3560 3HD1 ILE A 237      -6.565  -9.739 -14.310  1.00 80.24           H
ATOM   3561  HN  ILE A 237     -10.779 -11.085 -15.154  1.00 80.24           H
ATOM   3562  N   ILE A 238     -10.953 -13.918 -16.717  1.00 83.24           N
ATOM   3563  CA  ILE A 238     -11.428 -15.208 -17.185  1.00 83.24           C
ATOM   3564  C   ILE A 238     -12.398 -14.997 -18.350  1.00 83.24           C
ATOM   3565  O   ILE A 238     -12.271 -15.639 -19.392  1.00 83.24           O
ATOM   3566  HA  ILE A 238     -10.564 -15.762 -17.552  1.00 83.24           H
ATOM   3567  CB  ILE A 238     -12.023 -16.013 -16.028  1.00 83.24           C
ATOM   3568  HB  ILE A 238     -12.707 -15.366 -15.479  1.00 83.24           H
ATOM   3569  CG1 ILE A 238     -10.933 -16.453 -15.049  1.00 83.24           C
ATOM   3570 1HG1 ILE A 238     -10.356 -17.269 -15.485  1.00 83.24           H
ATOM   3571 2HG1 ILE A 238     -10.241 -15.630 -14.876  1.00 83.24           H
ATOM   3572  CG2 ILE A 238     -12.840 -17.198 -16.547  1.00 83.24           C
ATOM   3573 1HG2 ILE A 238     -13.654 -16.832 -17.173  1.00 83.24           H
ATOM   3574 2HG2 ILE A 238     -12.197 -17.853 -17.134  1.00 83.24           H
ATOM   3575 3HG2 ILE A 238     -13.252 -17.752 -15.704  1.00 83.24           H
ATOM   3576  CD1 ILE A 238     -11.541 -16.904 -13.719  1.00 83.24           C
ATOM   3577 1HD1 ILE A 238     -12.096 -16.079 -13.275  1.00 83.24           H
ATOM   3578 2HD1 ILE A 238     -12.214 -17.744 -13.893  1.00 83.24           H
ATOM   3579 3HD1 ILE A 238     -10.744 -17.212 -13.042  1.00 83.24           H
ATOM   3580  HN  ILE A 238     -11.127 -13.729 -15.750  1.00 83.24           H
ATOM   3581  N   HIS A 239     -13.344 -14.095 -18.135  1.00 83.73           N
ATOM   3582  CA  HIS A 239     -14.369 -13.833 -19.131  1.00 83.73           C
ATOM   3583  C   HIS A 239     -13.712 -13.371 -20.433  1.00 83.73           C
ATOM   3584  O   HIS A 239     -14.149 -13.746 -21.520  1.00 83.73           O
ATOM   3585  HA  HIS A 239     -14.882 -14.778 -19.308  1.00 83.73           H
ATOM   3586  CB  HIS A 239     -15.400 -12.835 -18.600  1.00 83.73           C
ATOM   3587 1HB  HIS A 239     -15.852 -13.242 -17.695  1.00 83.73           H
ATOM   3588 2HB  HIS A 239     -14.888 -11.916 -18.315  1.00 83.73           H
ATOM   3589  CG  HIS A 239     -16.494 -12.500 -19.585  1.00 83.73           C
ATOM   3590  ND1 HIS A 239     -16.460 -11.375 -20.390  1.00 83.73           N
ATOM   3591  HD1 HIS A 239     -15.733 -10.688 -20.404  1.00 83.73           H
ATOM   3592  CD2 HIS A 239     -17.653 -13.154 -19.887  1.00 83.73           C
ATOM   3593  HD2 HIS A 239     -17.996 -14.085 -19.435  1.00 83.73           H
ATOM   3594  CE1 HIS A 239     -17.553 -11.362 -21.138  1.00 83.73           C
ATOM   3595  HE1 HIS A 239     -17.817 -10.603 -21.874  1.00 83.73           H
ATOM   3596  NE2 HIS A 239     -18.292 -12.465 -20.824  1.00 83.73           N
ATOM   3597  HN  HIS A 239     -13.417 -13.550 -17.300  1.00 83.73           H
ATOM   3598  N   THR A 240     -12.673 -12.563 -20.280  1.00 77.51           N
ATOM   3599  CA  THR A 240     -11.964 -12.031 -21.431  1.00 77.51           C
ATOM   3600  C   THR A 240     -11.271 -13.158 -22.199  1.00 77.51           C
ATOM   3601  O   THR A 240     -11.291 -13.181 -23.428  1.00 77.51           O
ATOM   3602  HA  THR A 240     -12.692 -11.583 -22.108  1.00 77.51           H
ATOM   3603  CB  THR A 240     -10.998 -10.952 -20.934  1.00 77.51           C
ATOM   3604  HB  THR A 240     -10.243 -11.380 -20.275  1.00 77.51           H
ATOM   3605  OG1 THR A 240     -11.847  -9.972 -20.343  1.00 77.51           O
ATOM   3606  HG1 THR A 240     -11.779 -10.017 -19.346  1.00 77.51           H
ATOM   3607  CG2 THR A 240     -10.312 -10.207 -22.081  1.00 77.51           C
ATOM   3608 1HG2 THR A 240     -11.065  -9.723 -22.702  1.00 77.51           H
ATOM   3609 2HG2 THR A 240      -9.743 -10.915 -22.684  1.00 77.51           H
ATOM   3610 3HG2 THR A 240      -9.638  -9.454 -21.673  1.00 77.51           H
ATOM   3611  HN  THR A 240     -12.317 -12.272 -19.392  1.00 77.51           H
ATOM   3612  N   LEU A 241     -10.675 -14.068 -21.441  1.00 78.37           N
ATOM   3613  CA  LEU A 241      -9.953 -15.179 -22.036  1.00 78.37           C
ATOM   3614  C   LEU A 241     -10.925 -16.041 -22.843  1.00 78.37           C
ATOM   3615  O   LEU A 241     -10.594 -16.500 -23.935  1.00 78.37           O
ATOM   3616  HA  LEU A 241      -9.214 -14.761 -22.719  1.00 78.37           H
ATOM   3617  CB  LEU A 241      -9.188 -15.956 -20.962  1.00 78.37           C
ATOM   3618 1HB  LEU A 241      -9.868 -16.160 -20.135  1.00 78.37           H
ATOM   3619 2HB  LEU A 241      -8.894 -16.920 -21.379  1.00 78.37           H
ATOM   3620  CG  LEU A 241      -7.939 -15.273 -20.402  1.00 78.37           C
ATOM   3621  HG  LEU A 241      -8.231 -14.302 -20.001  1.00 78.37           H
ATOM   3622  CD1 LEU A 241      -7.346 -16.079 -19.244  1.00 78.37           C
ATOM   3623 1HD1 LEU A 241      -8.084 -16.167 -18.447  1.00 78.37           H
ATOM   3624 2HD1 LEU A 241      -7.072 -17.073 -19.597  1.00 78.37           H
ATOM   3625 3HD1 LEU A 241      -6.459 -15.571 -18.865  1.00 78.37           H
ATOM   3626  CD2 LEU A 241      -6.912 -15.016 -21.506  1.00 78.37           C
ATOM   3627 1HD2 LEU A 241      -6.619 -15.963 -21.958  1.00 78.37           H
ATOM   3628 2HD2 LEU A 241      -7.351 -14.371 -22.267  1.00 78.37           H
ATOM   3629 3HD2 LEU A 241      -6.034 -14.529 -21.081  1.00 78.37           H
ATOM   3630  HN  LEU A 241     -10.681 -14.054 -20.442  1.00 78.37           H
ATOM   3631  N   ILE A 242     -12.106 -16.236 -22.274  1.00 80.21           N
ATOM   3632  CA  ILE A 242     -13.114 -17.069 -22.907  1.00 80.21           C
ATOM   3633  C   ILE A 242     -13.551 -16.423 -24.223  1.00 80.21           C
ATOM   3634  O   ILE A 242     -13.710 -17.108 -25.232  1.00 80.21           O
ATOM   3635  HA  ILE A 242     -12.649 -18.030 -23.132  1.00 80.21           H
ATOM   3636  CB  ILE A 242     -14.269 -17.341 -21.941  1.00 80.21           C
ATOM   3637  HB  ILE A 242     -14.601 -16.388 -21.530  1.00 80.21           H
ATOM   3638  CG1 ILE A 242     -13.808 -18.205 -20.765  1.00 80.21           C
ATOM   3639 1HG1 ILE A 242     -13.624 -19.223 -21.108  1.00 80.21           H
ATOM   3640 2HG1 ILE A 242     -12.864 -17.823 -20.376  1.00 80.21           H
ATOM   3641  CG2 ILE A 242     -15.462 -17.958 -22.673  1.00 80.21           C
ATOM   3642 1HG2 ILE A 242     -15.808 -17.272 -23.447  1.00 80.21           H
ATOM   3643 2HG2 ILE A 242     -15.161 -18.900 -23.130  1.00 80.21           H
ATOM   3644 3HG2 ILE A 242     -16.269 -18.140 -21.963  1.00 80.21           H
ATOM   3645  CD1 ILE A 242     -14.857 -18.218 -19.651  1.00 80.21           C
ATOM   3646 1HD1 ILE A 242     -15.022 -17.202 -19.295  1.00 80.21           H
ATOM   3647 2HD1 ILE A 242     -15.792 -18.623 -20.038  1.00 80.21           H
ATOM   3648 3HD1 ILE A 242     -14.505 -18.840 -18.828  1.00 80.21           H
ATOM   3649  HN  ILE A 242     -12.378 -15.835 -21.399  1.00 80.21           H
ATOM   3650  N   GLN A 243     -13.735 -15.112 -24.169  1.00 74.78           N
ATOM   3651  CA  GLN A 243     -14.192 -14.372 -25.333  1.00 74.78           C
ATOM   3652  C   GLN A 243     -13.057 -14.227 -26.349  1.00 74.78           C
ATOM   3653  O   GLN A 243     -13.301 -13.937 -27.519  1.00 74.78           O
ATOM   3654  HA  GLN A 243     -14.997 -14.970 -25.759  1.00 74.78           H
ATOM   3655  CB  GLN A 243     -14.744 -13.003 -24.929  1.00 74.78           C
ATOM   3656 1HB  GLN A 243     -14.033 -12.497 -24.277  1.00 74.78           H
ATOM   3657 2HB  GLN A 243     -14.862 -12.379 -25.815  1.00 74.78           H
ATOM   3658  CG  GLN A 243     -16.090 -13.143 -24.215  1.00 74.78           C
ATOM   3659 1HG  GLN A 243     -16.726 -13.839 -24.763  1.00 74.78           H
ATOM   3660 2HG  GLN A 243     -15.936 -13.567 -23.222  1.00 74.78           H
ATOM   3661  CD  GLN A 243     -16.791 -11.789 -24.095  1.00 74.78           C
ATOM   3662  OE1 GLN A 243     -16.199 -10.737 -24.270  1.00 74.78           O
ATOM   3663  NE2 GLN A 243     -18.082 -11.873 -23.786  1.00 74.78           N
ATOM   3664 1HE2 GLN A 243     -18.507 -12.769 -23.655  1.00 74.78           H
ATOM   3665 2HE2 GLN A 243     -18.627 -11.041 -23.685  1.00 74.78           H
ATOM   3666  HN  GLN A 243     -13.577 -14.558 -23.351  1.00 74.78           H
ATOM   3667  N   ALA A 244     -11.842 -14.437 -25.865  1.00 67.21           N
ATOM   3668  CA  ALA A 244     -10.665 -14.277 -26.702  1.00 67.21           C
ATOM   3669  C   ALA A 244     -10.562 -15.466 -27.661  1.00 67.21           C
ATOM   3670  O   ALA A 244      -9.870 -16.441 -27.373  1.00 67.21           O
ATOM   3671  HA  ALA A 244     -10.792 -13.364 -27.283  1.00 67.21           H
ATOM   3672  CB  ALA A 244      -9.425 -14.132 -25.818  1.00 67.21           C
ATOM   3673 1HB  ALA A 244      -9.536 -13.257 -25.178  1.00 67.21           H
ATOM   3674 2HB  ALA A 244      -9.313 -15.022 -25.200  1.00 67.21           H
ATOM   3675 3HB  ALA A 244      -8.543 -14.012 -26.447  1.00 67.21           H
ATOM   3676  HN  ALA A 244     -11.655 -14.710 -24.921  1.00 67.21           H
ATOM   3677  N   LYS A 245     -11.260 -15.345 -28.780  1.00 62.21           N
ATOM   3678  CA  LYS A 245     -11.132 -16.319 -29.850  1.00 62.21           C
ATOM   3679  C   LYS A 245      -9.668 -16.403 -30.287  1.00 62.21           C
ATOM   3680  O   LYS A 245      -9.245 -17.402 -30.865  1.00 62.21           O
ATOM   3681  HA  LYS A 245     -11.428 -17.288 -29.447  1.00 62.21           H
ATOM   3682  CB  LYS A 245     -12.097 -15.991 -30.992  1.00 62.21           C
ATOM   3683 1HB  LYS A 245     -11.992 -14.942 -31.272  1.00 62.21           H
ATOM   3684 2HB  LYS A 245     -11.841 -16.582 -31.871  1.00 62.21           H
ATOM   3685  CG  LYS A 245     -13.545 -16.272 -30.585  1.00 62.21           C
ATOM   3686 1HG  LYS A 245     -13.605 -17.243 -30.093  1.00 62.21           H
ATOM   3687 2HG  LYS A 245     -13.874 -15.527 -29.861  1.00 62.21           H
ATOM   3688  CD  LYS A 245     -14.470 -16.253 -31.803  1.00 62.21           C
ATOM   3689 1HD  LYS A 245     -14.479 -15.255 -32.242  1.00 62.21           H
ATOM   3690 2HD  LYS A 245     -14.089 -16.933 -32.565  1.00 62.21           H
ATOM   3691  CE  LYS A 245     -15.894 -16.659 -31.416  1.00 62.21           C
ATOM   3692 1HE  LYS A 245     -15.870 -17.584 -30.839  1.00 62.21           H
ATOM   3693 2HE  LYS A 245     -16.335 -15.895 -30.777  1.00 62.21           H
ATOM   3694  NZ  LYS A 245     -16.727 -16.844 -32.626  1.00 62.21           N
ATOM   3695 1HZ  LYS A 245     -17.674 -17.080 -32.351  1.00 62.21           H
ATOM   3696 2HZ  LYS A 245     -16.735 -15.985 -33.165  1.00 62.21           H
ATOM   3697 3HZ  LYS A 245     -16.342 -17.593 -33.190  1.00 62.21           H
ATOM   3698  HN  LYS A 245     -11.902 -14.600 -28.961  1.00 62.21           H
ATOM   3699  N   LYS A 246      -8.935 -15.339 -29.993  1.00 58.59           N
ATOM   3700  CA  LYS A 246      -7.567 -15.219 -30.467  1.00 58.59           C
ATOM   3701  C   LYS A 246      -6.609 -15.330 -29.279  1.00 58.59           C
ATOM   3702  O   LYS A 246      -6.784 -14.648 -28.270  1.00 58.59           O
ATOM   3703  HA  LYS A 246      -7.380 -16.055 -31.141  1.00 58.59           H
ATOM   3704  CB  LYS A 246      -7.392 -13.935 -31.281  1.00 58.59           C
ATOM   3705 1HB  LYS A 246      -7.827 -13.095 -30.740  1.00 58.59           H
ATOM   3706 2HB  LYS A 246      -6.330 -13.719 -31.402  1.00 58.59           H
ATOM   3707  CG  LYS A 246      -8.052 -14.062 -32.655  1.00 58.59           C
ATOM   3708 1HG  LYS A 246      -7.806 -15.029 -33.093  1.00 58.59           H
ATOM   3709 2HG  LYS A 246      -9.136 -14.029 -32.545  1.00 58.59           H
ATOM   3710  CD  LYS A 246      -7.594 -12.941 -33.589  1.00 58.59           C
ATOM   3711 1HD  LYS A 246      -7.923 -11.978 -33.197  1.00 58.59           H
ATOM   3712 2HD  LYS A 246      -6.505 -12.915 -33.625  1.00 58.59           H
ATOM   3713  CE  LYS A 246      -8.151 -13.141 -35.000  1.00 58.59           C
ATOM   3714 1HE  LYS A 246      -7.971 -14.165 -35.327  1.00 58.59           H
ATOM   3715 2HE  LYS A 246      -9.231 -12.993 -34.995  1.00 58.59           H
ATOM   3716  NZ  LYS A 246      -7.520 -12.193 -35.946  1.00 58.59           N
ATOM   3717 1HZ  LYS A 246      -7.920 -12.320 -36.869  1.00 58.59           H
ATOM   3718 2HZ  LYS A 246      -7.686 -11.243 -35.633  1.00 58.59           H
ATOM   3719 3HZ  LYS A 246      -6.522 -12.368 -35.983  1.00 58.59           H
ATOM   3720  HN  LYS A 246      -9.261 -14.569 -29.444  1.00 58.59           H
ATOM   3721  N   SER A 247      -5.617 -16.194 -29.438  1.00 57.09           N
ATOM   3722  CA  SER A 247      -4.746 -16.546 -28.330  1.00 57.09           C
ATOM   3723  C   SER A 247      -3.919 -15.330 -27.908  1.00 57.09           C
ATOM   3724  O   SER A 247      -3.436 -15.265 -26.779  1.00 57.09           O
ATOM   3725  HA  SER A 247      -5.413 -16.852 -27.525  1.00 57.09           H
ATOM   3726  CB  SER A 247      -3.826 -17.711 -28.701  1.00 57.09           C
ATOM   3727 1HB  SER A 247      -3.450 -18.179 -27.791  1.00 57.09           H
ATOM   3728 2HB  SER A 247      -4.399 -18.469 -29.236  1.00 57.09           H
ATOM   3729  OG  SER A 247      -2.729 -17.290 -29.506  1.00 57.09           O
ATOM   3730  HG  SER A 247      -2.158 -18.075 -29.745  1.00 57.09           H
ATOM   3731  HN  SER A 247      -5.406 -16.649 -30.303  1.00 57.09           H
ATOM   3732  N   SER A 248      -3.780 -14.397 -28.839  1.00 59.71           N
ATOM   3733  CA  SER A 248      -2.860 -13.287 -28.655  1.00 59.71           C
ATOM   3734  C   SER A 248      -3.244 -12.490 -27.407  1.00 59.71           C
ATOM   3735  O   SER A 248      -2.444 -11.710 -26.894  1.00 59.71           O
ATOM   3736  HA  SER A 248      -1.879 -13.744 -28.530  1.00 59.71           H
ATOM   3737  CB  SER A 248      -2.845 -12.376 -29.884  1.00 59.71           C
ATOM   3738 1HB  SER A 248      -2.040 -11.647 -29.785  1.00 59.71           H
ATOM   3739 2HB  SER A 248      -2.630 -12.969 -30.773  1.00 59.71           H
ATOM   3740  OG  SER A 248      -4.083 -11.692 -30.057  1.00 59.71           O
ATOM   3741  HG  SER A 248      -4.031 -11.085 -30.850  1.00 59.71           H
ATOM   3742  HN  SER A 248      -4.283 -14.390 -29.704  1.00 59.71           H
ATOM   3743  N   LYS A 249      -4.470 -12.713 -26.955  1.00 64.50           N
ATOM   3744  CA  LYS A 249      -5.006 -11.953 -25.839  1.00 64.50           C
ATOM   3745  C   LYS A 249      -4.332 -12.413 -24.544  1.00 64.50           C
ATOM   3746  O   LYS A 249      -4.252 -11.656 -23.579  1.00 64.50           O
ATOM   3747  HA  LYS A 249      -4.753 -10.906 -26.006  1.00 64.50           H
ATOM   3748  CB  LYS A 249      -6.532 -12.052 -25.807  1.00 64.50           C
ATOM   3749 1HB  LYS A 249      -6.830 -13.077 -25.586  1.00 64.50           H
ATOM   3750 2HB  LYS A 249      -6.924 -11.427 -25.005  1.00 64.50           H
ATOM   3751  CG  LYS A 249      -7.138 -11.616 -27.143  1.00 64.50           C
ATOM   3752 1HG  LYS A 249      -6.428 -10.987 -27.680  1.00 64.50           H
ATOM   3753 2HG  LYS A 249      -7.322 -12.491 -27.765  1.00 64.50           H
ATOM   3754  CD  LYS A 249      -8.445 -10.850 -26.928  1.00 64.50           C
ATOM   3755 1HD  LYS A 249      -8.896 -11.152 -25.983  1.00 64.50           H
ATOM   3756 2HD  LYS A 249      -8.238  -9.782 -26.856  1.00 64.50           H
ATOM   3757  CE  LYS A 249      -9.426 -11.109 -28.073  1.00 64.50           C
ATOM   3758 1HE  LYS A 249      -9.102 -10.572 -28.965  1.00 64.50           H
ATOM   3759 2HE  LYS A 249      -9.431 -12.169 -28.324  1.00 64.50           H
ATOM   3760  NZ  LYS A 249     -10.790 -10.676 -27.695  1.00 64.50           N
ATOM   3761 1HZ  LYS A 249     -11.458 -11.040 -28.365  1.00 64.50           H
ATOM   3762 2HZ  LYS A 249     -11.012 -11.029 -26.771  1.00 64.50           H
ATOM   3763 3HZ  LYS A 249     -10.834  -9.663 -27.690  1.00 64.50           H
ATOM   3764  HN  LYS A 249      -5.091 -13.397 -27.338  1.00 64.50           H
ATOM   3765  N   HIS A 250      -3.866 -13.653 -24.566  1.00 68.98           N
ATOM   3766  CA  HIS A 250      -3.225 -14.232 -23.398  1.00 68.98           C
ATOM   3767  C   HIS A 250      -2.005 -13.393 -23.013  1.00 68.98           C
ATOM   3768  O   HIS A 250      -1.744 -13.175 -21.831  1.00 68.98           O
ATOM   3769  HA  HIS A 250      -3.954 -14.191 -22.588  1.00 68.98           H
ATOM   3770  CB  HIS A 250      -2.880 -15.703 -23.640  1.00 68.98           C
ATOM   3771 1HB  HIS A 250      -2.330 -15.787 -24.577  1.00 68.98           H
ATOM   3772 2HB  HIS A 250      -2.215 -16.045 -22.847  1.00 68.98           H
ATOM   3773  CG  HIS A 250      -4.083 -16.614 -23.696  1.00 68.98           C
ATOM   3774  ND1 HIS A 250      -4.591 -17.254 -22.579  1.00 68.98           N
ATOM   3775  HD1 HIS A 250      -4.230 -17.184 -21.649  1.00 68.98           H
ATOM   3776  CD2 HIS A 250      -4.872 -16.986 -24.745  1.00 68.98           C
ATOM   3777  HD2 HIS A 250      -4.752 -16.662 -25.778  1.00 68.98           H
ATOM   3778  CE1 HIS A 250      -5.639 -17.976 -22.951  1.00 68.98           C
ATOM   3779  HE1 HIS A 250      -6.255 -18.595 -22.298  1.00 68.98           H
ATOM   3780  NE2 HIS A 250      -5.811 -17.808 -24.293  1.00 68.98           N
ATOM   3781  HN  HIS A 250      -3.920 -14.257 -25.361  1.00 68.98           H
ATOM   3782  N   LYS A 251      -1.289 -12.944 -24.034  1.00 69.66           N
ATOM   3783  CA  LYS A 251      -0.037 -12.239 -23.818  1.00 69.66           C
ATOM   3784  C   LYS A 251      -0.323 -10.894 -23.147  1.00 69.66           C
ATOM   3785  O   LYS A 251       0.445 -10.444 -22.299  1.00 69.66           O
ATOM   3786  HA  LYS A 251       0.565 -12.843 -23.138  1.00 69.66           H
ATOM   3787  CB  LYS A 251       0.743 -12.119 -25.128  1.00 69.66           C
ATOM   3788 1HB  LYS A 251       0.580 -13.008 -25.737  1.00 69.66           H
ATOM   3789 2HB  LYS A 251       0.371 -11.269 -25.701  1.00 69.66           H
ATOM   3790  CG  LYS A 251       2.239 -11.945 -24.862  1.00 69.66           C
ATOM   3791 1HG  LYS A 251       2.401 -11.064 -24.241  1.00 69.66           H
ATOM   3792 2HG  LYS A 251       2.615 -12.802 -24.303  1.00 69.66           H
ATOM   3793  CD  LYS A 251       3.017 -11.802 -26.172  1.00 69.66           C
ATOM   3794 1HD  LYS A 251       2.708 -12.581 -26.869  1.00 69.66           H
ATOM   3795 2HD  LYS A 251       2.780 -10.845 -26.637  1.00 69.66           H
ATOM   3796  CE  LYS A 251       4.524 -11.898 -25.928  1.00 69.66           C
ATOM   3797 1HE  LYS A 251       4.789 -11.345 -25.026  1.00 69.66           H
ATOM   3798 2HE  LYS A 251       4.806 -12.937 -25.758  1.00 69.66           H
ATOM   3799  NZ  LYS A 251       5.272 -11.358 -27.085  1.00 69.66           N
ATOM   3800 1HZ  LYS A 251       6.266 -11.377 -26.885  1.00 69.66           H
ATOM   3801 2HZ  LYS A 251       5.081 -11.924 -27.905  1.00 69.66           H
ATOM   3802 3HZ  LYS A 251       4.981 -10.402 -27.259  1.00 69.66           H
ATOM   3803  HN  LYS A 251      -1.552 -13.056 -24.992  1.00 69.66           H
ATOM   3804  N   ALA A 252      -1.431 -10.291 -23.552  1.00 70.86           N
ATOM   3805  CA  ALA A 252      -1.772  -8.958 -23.084  1.00 70.86           C
ATOM   3806  C   ALA A 252      -2.206  -9.032 -21.619  1.00 70.86           C
ATOM   3807  O   ALA A 252      -2.084  -8.056 -20.881  1.00 70.86           O
ATOM   3808  HA  ALA A 252      -0.876  -8.342 -23.157  1.00 70.86           H
ATOM   3809  CB  ALA A 252      -2.856  -8.362 -23.984  1.00 70.86           C
ATOM   3810 1HB  ALA A 252      -2.486  -8.304 -25.008  1.00 70.86           H
ATOM   3811 2HB  ALA A 252      -3.742  -8.995 -23.953  1.00 70.86           H
ATOM   3812 3HB  ALA A 252      -3.110  -7.362 -23.633  1.00 70.86           H
ATOM   3813  HN  ALA A 252      -2.089 -10.697 -24.187  1.00 70.86           H
ATOM   3814  N   LEU A 253      -2.705 -10.201 -21.241  1.00 78.90           N
ATOM   3815  CA  LEU A 253      -3.288 -10.374 -19.922  1.00 78.90           C
ATOM   3816  C   LEU A 253      -2.180 -10.694 -18.917  1.00 78.90           C
ATOM   3817  O   LEU A 253      -2.360 -10.520 -17.712  1.00 78.90           O
ATOM   3818  HA  LEU A 253      -3.746  -9.426 -19.640  1.00 78.90           H
ATOM   3819  CB  LEU A 253      -4.403 -11.421 -19.963  1.00 78.90           C
ATOM   3820 1HB  LEU A 253      -4.055 -12.271 -20.549  1.00 78.90           H
ATOM   3821 2HB  LEU A 253      -4.573 -11.782 -18.948  1.00 78.90           H
ATOM   3822  CG  LEU A 253      -5.742 -10.953 -20.538  1.00 78.90           C
ATOM   3823  HG  LEU A 253      -5.546 -10.418 -21.467  1.00 78.90           H
ATOM   3824  CD1 LEU A 253      -6.636 -12.146 -20.883  1.00 78.90           C
ATOM   3825 1HD1 LEU A 253      -6.138 -12.772 -21.623  1.00 78.90           H
ATOM   3826 2HD1 LEU A 253      -6.828 -12.729 -19.983  1.00 78.90           H
ATOM   3827 3HD1 LEU A 253      -7.581 -11.785 -21.290  1.00 78.90           H
ATOM   3828  CD2 LEU A 253      -6.434  -9.973 -19.589  1.00 78.90           C
ATOM   3829 1HD2 LEU A 253      -6.616 -10.462 -18.632  1.00 78.90           H
ATOM   3830 2HD2 LEU A 253      -5.796  -9.103 -19.437  1.00 78.90           H
ATOM   3831 3HD2 LEU A 253      -7.383  -9.657 -20.022  1.00 78.90           H
ATOM   3832  HN  LEU A 253      -2.714 -11.018 -21.818  1.00 78.90           H
ATOM   3833  N   LYS A 254      -1.058 -11.156 -19.449  1.00 79.50           N
ATOM   3834  CA  LYS A 254       0.022 -11.646 -18.609  1.00 79.50           C
ATOM   3835  C   LYS A 254       0.400 -10.568 -17.591  1.00 79.50           C
ATOM   3836  O   LYS A 254       0.562 -10.857 -16.407  1.00 79.50           O
ATOM   3837  HA  LYS A 254      -0.353 -12.515 -18.068  1.00 79.50           H
ATOM   3838  CB  LYS A 254       1.196 -12.120 -19.468  1.00 79.50           C
ATOM   3839 1HB  LYS A 254       0.840 -12.822 -20.222  1.00 79.50           H
ATOM   3840 2HB  LYS A 254       1.626 -11.272 -20.001  1.00 79.50           H
ATOM   3841  CG  LYS A 254       2.270 -12.788 -18.608  1.00 79.50           C
ATOM   3842 1HG  LYS A 254       2.619 -12.089 -17.848  1.00 79.50           H
ATOM   3843 2HG  LYS A 254       1.842 -13.642 -18.083  1.00 79.50           H
ATOM   3844  CD  LYS A 254       3.451 -13.248 -19.465  1.00 79.50           C
ATOM   3845 1HD  LYS A 254       3.106 -13.962 -20.213  1.00 79.50           H
ATOM   3846 2HD  LYS A 254       3.867 -12.397 -20.005  1.00 79.50           H
ATOM   3847  CE  LYS A 254       4.538 -13.892 -18.601  1.00 79.50           C
ATOM   3848 1HE  LYS A 254       4.936 -13.157 -17.901  1.00 79.50           H
ATOM   3849 2HE  LYS A 254       4.108 -14.698 -18.007  1.00 79.50           H
ATOM   3850  NZ  LYS A 254       5.629 -14.420 -19.450  1.00 79.50           N
ATOM   3851 1HZ  LYS A 254       6.341 -14.840 -18.862  1.00 79.50           H
ATOM   3852 2HZ  LYS A 254       5.257 -15.119 -20.083  1.00 79.50           H
ATOM   3853 3HZ  LYS A 254       6.038 -13.662 -19.986  1.00 79.50           H
ATOM   3854  HN  LYS A 254      -0.882 -11.199 -20.432  1.00 79.50           H
ATOM   3855  N   VAL A 255       0.530  -9.348 -18.091  1.00 79.01           N
ATOM   3856  CA  VAL A 255       0.997  -8.247 -17.265  1.00 79.01           C
ATOM   3857  C   VAL A 255       0.030  -8.046 -16.096  1.00 79.01           C
ATOM   3858  O   VAL A 255       0.449  -7.999 -14.941  1.00 79.01           O
ATOM   3859  HA  VAL A 255       1.974  -8.525 -16.868  1.00 79.01           H
ATOM   3860  CB  VAL A 255       1.172  -6.990 -18.119  1.00 79.01           C
ATOM   3861  HB  VAL A 255       0.210  -6.760 -18.578  1.00 79.01           H
ATOM   3862  CG1 VAL A 255       1.579  -5.794 -17.256  1.00 79.01           C
ATOM   3863 1HG1 VAL A 255       0.808  -5.604 -16.510  1.00 79.01           H
ATOM   3864 2HG1 VAL A 255       2.523  -6.011 -16.757  1.00 79.01           H
ATOM   3865 3HG1 VAL A 255       1.697  -4.913 -17.888  1.00 79.01           H
ATOM   3866  CG2 VAL A 255       2.184  -7.226 -19.242  1.00 79.01           C
ATOM   3867 1HG2 VAL A 255       3.149  -7.493 -18.811  1.00 79.01           H
ATOM   3868 2HG2 VAL A 255       1.834  -8.037 -19.881  1.00 79.01           H
ATOM   3869 3HG2 VAL A 255       2.289  -6.317 -19.833  1.00 79.01           H
ATOM   3870  HN  VAL A 255       0.323  -9.107 -19.039  1.00 79.01           H
ATOM   3871  N   THR A 256      -1.245  -7.934 -16.438  1.00 79.36           N
ATOM   3872  CA  THR A 256      -2.258  -7.600 -15.450  1.00 79.36           C
ATOM   3873  C   THR A 256      -2.318  -8.676 -14.364  1.00 79.36           C
ATOM   3874  O   THR A 256      -2.422  -8.362 -13.179  1.00 79.36           O
ATOM   3875  HA  THR A 256      -1.968  -6.669 -14.962  1.00 79.36           H
ATOM   3876  CB  THR A 256      -3.586  -7.401 -16.183  1.00 79.36           C
ATOM   3877  HB  THR A 256      -3.936  -8.339 -16.615  1.00 79.36           H
ATOM   3878  OG1 THR A 256      -3.315  -6.358 -17.116  1.00 79.36           O
ATOM   3879  HG1 THR A 256      -3.018  -5.535 -16.632  1.00 79.36           H
ATOM   3880  CG2 THR A 256      -4.673  -6.818 -15.278  1.00 79.36           C
ATOM   3881 1HG2 THR A 256      -4.349  -5.848 -14.900  1.00 79.36           H
ATOM   3882 2HG2 THR A 256      -4.849  -7.494 -14.441  1.00 79.36           H
ATOM   3883 3HG2 THR A 256      -5.594  -6.697 -15.848  1.00 79.36           H
ATOM   3884  HN  THR A 256      -1.589  -8.066 -17.367  1.00 79.36           H
ATOM   3885  N   ILE A 257      -2.252  -9.923 -14.807  1.00 82.10           N
ATOM   3886  CA  ILE A 257      -2.299 -11.047 -13.888  1.00 82.10           C
ATOM   3887  C   ILE A 257      -1.142 -10.936 -12.893  1.00 82.10           C
ATOM   3888  O   ILE A 257      -1.335 -11.105 -11.690  1.00 82.10           O
ATOM   3889  HA  ILE A 257      -3.237 -10.979 -13.336  1.00 82.10           H
ATOM   3890  CB  ILE A 257      -2.322 -12.369 -14.658  1.00 82.10           C
ATOM   3891  HB  ILE A 257      -1.507 -12.357 -15.382  1.00 82.10           H
ATOM   3892  CG1 ILE A 257      -3.624 -12.521 -15.447  1.00 82.10           C
ATOM   3893 1HG1 ILE A 257      -4.451 -12.701 -14.760  1.00 82.10           H
ATOM   3894 2HG1 ILE A 257      -3.844 -11.593 -15.975  1.00 82.10           H
ATOM   3895  CG2 ILE A 257      -2.077 -13.554 -13.722  1.00 82.10           C
ATOM   3896 1HG2 ILE A 257      -1.103 -13.445 -13.244  1.00 82.10           H
ATOM   3897 2HG2 ILE A 257      -2.855 -13.581 -12.959  1.00 82.10           H
ATOM   3898 3HG2 ILE A 257      -2.099 -14.481 -14.295  1.00 82.10           H
ATOM   3899  CD1 ILE A 257      -3.527 -13.674 -16.449  1.00 82.10           C
ATOM   3900 1HD1 ILE A 257      -2.714 -13.479 -17.149  1.00 82.10           H
ATOM   3901 2HD1 ILE A 257      -3.331 -14.603 -15.915  1.00 82.10           H
ATOM   3902 3HD1 ILE A 257      -4.465 -13.760 -16.996  1.00 82.10           H
ATOM   3903  HN  ILE A 257      -2.167 -10.170 -15.772  1.00 82.10           H
ATOM   3904  N   THR A 258       0.035 -10.652 -13.431  1.00 85.59           N
ATOM   3905  CA  THR A 258       1.247 -10.662 -12.630  1.00 85.59           C
ATOM   3906  C   THR A 258       1.172  -9.594 -11.536  1.00 85.59           C
ATOM   3907  O   THR A 258       1.452  -9.873 -10.372  1.00 85.59           O
ATOM   3908  HA  THR A 258       1.320 -11.628 -12.129  1.00 85.59           H
ATOM   3909  CB  THR A 258       2.438 -10.484 -13.572  1.00 85.59           C
ATOM   3910  HB  THR A 258       2.470  -9.471 -13.973  1.00 85.59           H
ATOM   3911  OG1 THR A 258       2.277 -11.521 -14.536  1.00 85.59           O
ATOM   3912  HG1 THR A 258       1.363 -11.475 -14.939  1.00 85.59           H
ATOM   3913  CG2 THR A 258       3.773 -10.808 -12.897  1.00 85.59           C
ATOM   3914 1HG2 THR A 258       3.766 -11.843 -12.556  1.00 85.59           H
ATOM   3915 2HG2 THR A 258       3.918 -10.145 -12.043  1.00 85.59           H
ATOM   3916 3HG2 THR A 258       4.585 -10.665 -13.610  1.00 85.59           H
ATOM   3917  HN  THR A 258       0.167 -10.419 -14.395  1.00 85.59           H
ATOM   3918  N   VAL A 259       0.792  -8.394 -11.951  1.00 84.37           N
ATOM   3919  CA  VAL A 259       0.749  -7.266 -11.037  1.00 84.37           C
ATOM   3920  C   VAL A 259      -0.235  -7.569  -9.905  1.00 84.37           C
ATOM   3921  O   VAL A 259       0.056  -7.309  -8.739  1.00 84.37           O
ATOM   3922  HA  VAL A 259       1.747  -7.148 -10.612  1.00 84.37           H
ATOM   3923  CB  VAL A 259       0.406  -5.986 -11.801  1.00 84.37           C
ATOM   3924  HB  VAL A 259      -0.503  -6.171 -12.374  1.00 84.37           H
ATOM   3925  CG1 VAL A 259       0.127  -4.830 -10.838  1.00 84.37           C
ATOM   3926 1HG1 VAL A 259      -0.713  -5.089 -10.194  1.00 84.37           H
ATOM   3927 2HG1 VAL A 259       1.010  -4.645 -10.227  1.00 84.37           H
ATOM   3928 3HG1 VAL A 259      -0.114  -3.933 -11.408  1.00 84.37           H
ATOM   3929  CG2 VAL A 259       1.517  -5.621 -12.788  1.00 84.37           C
ATOM   3930 1HG2 VAL A 259       2.448  -5.464 -12.245  1.00 84.37           H
ATOM   3931 2HG2 VAL A 259       1.647  -6.432 -13.505  1.00 84.37           H
ATOM   3932 3HG2 VAL A 259       1.247  -4.708 -13.318  1.00 84.37           H
ATOM   3933  HN  VAL A 259       0.518  -8.188 -12.890  1.00 84.37           H
ATOM   3934  N   LEU A 260      -1.379  -8.114 -10.290  1.00 83.64           N
ATOM   3935  CA  LEU A 260      -2.418  -8.432  -9.325  1.00 83.64           C
ATOM   3936  C   LEU A 260      -1.871  -9.432  -8.304  1.00 83.64           C
ATOM   3937  O   LEU A 260      -1.938  -9.195  -7.099  1.00 83.64           O
ATOM   3938  HA  LEU A 260      -2.672  -7.510  -8.802  1.00 83.64           H
ATOM   3939  CB  LEU A 260      -3.683  -8.912 -10.038  1.00 83.64           C
ATOM   3940 1HB  LEU A 260      -3.949  -8.177 -10.798  1.00 83.64           H
ATOM   3941 2HB  LEU A 260      -3.453  -9.841 -10.560  1.00 83.64           H
ATOM   3942  CG  LEU A 260      -4.906  -9.149  -9.149  1.00 83.64           C
ATOM   3943  HG  LEU A 260      -4.613  -9.816  -8.337  1.00 83.64           H
ATOM   3944  CD1 LEU A 260      -5.382  -7.843  -8.512  1.00 83.64           C
ATOM   3945 1HD1 LEU A 260      -4.582  -7.423  -7.902  1.00 83.64           H
ATOM   3946 2HD1 LEU A 260      -5.652  -7.134  -9.295  1.00 83.64           H
ATOM   3947 3HD1 LEU A 260      -6.252  -8.040  -7.885  1.00 83.64           H
ATOM   3948  CD2 LEU A 260      -6.023  -9.848  -9.927  1.00 83.64           C
ATOM   3949 1HD2 LEU A 260      -6.320  -9.227 -10.772  1.00 83.64           H
ATOM   3950 2HD2 LEU A 260      -5.664 -10.811 -10.292  1.00 83.64           H
ATOM   3951 3HD2 LEU A 260      -6.879 -10.005  -9.272  1.00 83.64           H
ATOM   3952  HN  LEU A 260      -1.602  -8.337 -11.239  1.00 83.64           H
ATOM   3953  N   THR A 261      -1.341 -10.530  -8.824  1.00 86.89           N
ATOM   3954  CA  THR A 261      -0.918 -11.631  -7.976  1.00 86.89           C
ATOM   3955  C   THR A 261       0.141 -11.159  -6.977  1.00 86.89           C
ATOM   3956  O   THR A 261       0.102 -11.530  -5.805  1.00 86.89           O
ATOM   3957  HA  THR A 261      -1.777 -11.968  -7.397  1.00 86.89           H
ATOM   3958  CB  THR A 261      -0.435 -12.767  -8.881  1.00 86.89           C
ATOM   3959  HB  THR A 261       0.423 -12.452  -9.476  1.00 86.89           H
ATOM   3960  OG1 THR A 261      -1.595 -13.137  -9.622  1.00 86.89           O
ATOM   3961  HG1 THR A 261      -1.643 -12.606 -10.469  1.00 86.89           H
ATOM   3962  CG2 THR A 261      -0.076 -14.029  -8.096  1.00 86.89           C
ATOM   3963 1HG2 THR A 261      -0.953 -14.382  -7.554  1.00 86.89           H
ATOM   3964 2HG2 THR A 261       0.721 -13.802  -7.388  1.00 86.89           H
ATOM   3965 3HG2 THR A 261       0.260 -14.803  -8.786  1.00 86.89           H
ATOM   3966  HN  THR A 261      -1.200 -10.673  -9.804  1.00 86.89           H
ATOM   3967  N   VAL A 262       1.060 -10.347  -7.478  1.00 88.77           N
ATOM   3968  CA  VAL A 262       2.174  -9.887  -6.666  1.00 88.77           C
ATOM   3969  C   VAL A 262       1.643  -9.003  -5.535  1.00 88.77           C
ATOM   3970  O   VAL A 262       2.102  -9.102  -4.398  1.00 88.77           O
ATOM   3971  HA  VAL A 262       2.649 -10.765  -6.231  1.00 88.77           H
ATOM   3972  CB  VAL A 262       3.205  -9.176  -7.545  1.00 88.77           C
ATOM   3973  HB  VAL A 262       2.683  -8.414  -8.124  1.00 88.77           H
ATOM   3974  CG1 VAL A 262       4.264  -8.476  -6.692  1.00 88.77           C
ATOM   3975 1HG1 VAL A 262       3.783  -7.737  -6.051  1.00 88.77           H
ATOM   3976 2HG1 VAL A 262       4.779  -9.212  -6.075  1.00 88.77           H
ATOM   3977 3HG1 VAL A 262       4.984  -7.979  -7.342  1.00 88.77           H
ATOM   3978  CG2 VAL A 262       3.851 -10.153  -8.530  1.00 88.77           C
ATOM   3979 1HG2 VAL A 262       4.352 -10.948  -7.977  1.00 88.77           H
ATOM   3980 2HG2 VAL A 262       3.083 -10.585  -9.171  1.00 88.77           H
ATOM   3981 3HG2 VAL A 262       4.580  -9.622  -9.143  1.00 88.77           H
ATOM   3982  HN  VAL A 262       1.053 -10.006  -8.418  1.00 88.77           H
ATOM   3983  N   PHE A 263       0.684  -8.160  -5.886  1.00 86.84           N
ATOM   3984  CA  PHE A 263       0.070  -7.276  -4.910  1.00 86.84           C
ATOM   3985  C   PHE A 263      -0.596  -8.076  -3.788  1.00 86.84           C
ATOM   3986  O   PHE A 263      -0.417  -7.768  -2.611  1.00 86.84           O
ATOM   3987  HA  PHE A 263       0.863  -6.656  -4.491  1.00 86.84           H
ATOM   3988  CB  PHE A 263      -1.000  -6.468  -5.648  1.00 86.84           C
ATOM   3989 1HB  PHE A 263      -0.530  -5.930  -6.471  1.00 86.84           H
ATOM   3990 2HB  PHE A 263      -1.722  -7.157  -6.087  1.00 86.84           H
ATOM   3991  CG  PHE A 263      -1.745  -5.467  -4.762  1.00 86.84           C
ATOM   3992  CD1 PHE A 263      -2.956  -5.794  -4.238  1.00 86.84           C
ATOM   3993  HD1 PHE A 263      -3.396  -6.769  -4.448  1.00 86.84           H
ATOM   3994  CD2 PHE A 263      -1.196  -4.251  -4.500  1.00 86.84           C
ATOM   3995  HD2 PHE A 263      -0.225  -3.989  -4.921  1.00 86.84           H
ATOM   3996  CE1 PHE A 263      -3.648  -4.865  -3.416  1.00 86.84           C
ATOM   3997  HE1 PHE A 263      -4.619  -5.127  -2.995  1.00 86.84           H
ATOM   3998  CE2 PHE A 263      -1.888  -3.322  -3.678  1.00 86.84           C
ATOM   3999  HE2 PHE A 263      -1.448  -2.347  -3.468  1.00 86.84           H
ATOM   4000  CZ  PHE A 263      -3.099  -3.649  -3.154  1.00 86.84           C
ATOM   4001  HZ  PHE A 263      -3.630  -2.936  -2.523  1.00 86.84           H
ATOM   4002  HN  PHE A 263       0.327  -8.075  -6.816  1.00 86.84           H
ATOM   4003  N   VAL A 264      -1.349  -9.088  -4.193  1.00 85.06           N
ATOM   4004  CA  VAL A 264      -2.138  -9.859  -3.247  1.00 85.06           C
ATOM   4005  C   VAL A 264      -1.201 -10.564  -2.264  1.00 85.06           C
ATOM   4006  O   VAL A 264      -1.405 -10.503  -1.053  1.00 85.06           O
ATOM   4007  HA  VAL A 264      -2.764  -9.160  -2.694  1.00 85.06           H
ATOM   4008  CB  VAL A 264      -3.056 -10.826  -3.997  1.00 85.06           C
ATOM   4009  HB  VAL A 264      -2.431 -11.465  -4.622  1.00 85.06           H
ATOM   4010  CG1 VAL A 264      -3.819 -11.725  -3.022  1.00 85.06           C
ATOM   4011 1HG1 VAL A 264      -3.110 -12.304  -2.430  1.00 85.06           H
ATOM   4012 2HG1 VAL A 264      -4.427 -11.109  -2.360  1.00 85.06           H
ATOM   4013 3HG1 VAL A 264      -4.464 -12.403  -3.582  1.00 85.06           H
ATOM   4014  CG2 VAL A 264      -4.019 -10.069  -4.914  1.00 85.06           C
ATOM   4015 1HG2 VAL A 264      -4.634  -9.395  -4.317  1.00 85.06           H
ATOM   4016 2HG2 VAL A 264      -3.449  -9.492  -5.642  1.00 85.06           H
ATOM   4017 3HG2 VAL A 264      -4.659 -10.780  -5.435  1.00 85.06           H
ATOM   4018  HN  VAL A 264      -1.426  -9.382  -5.146  1.00 85.06           H
ATOM   4019  N   LEU A 265      -0.193 -11.219  -2.823  1.00 89.48           N
ATOM   4020  CA  LEU A 265       0.666 -12.085  -2.034  1.00 89.48           C
ATOM   4021  C   LEU A 265       1.439 -11.241  -1.018  1.00 89.48           C
ATOM   4022  O   LEU A 265       1.778 -11.721   0.062  1.00 89.48           O
ATOM   4023  HA  LEU A 265       0.022 -12.776  -1.490  1.00 89.48           H
ATOM   4024  CB  LEU A 265       1.563 -12.925  -2.945  1.00 89.48           C
ATOM   4025 1HB  LEU A 265       2.066 -12.256  -3.643  1.00 89.48           H
ATOM   4026 2HB  LEU A 265       2.336 -13.388  -2.334  1.00 89.48           H
ATOM   4027  CG  LEU A 265       0.862 -14.022  -3.749  1.00 89.48           C
ATOM   4028  HG  LEU A 265       0.075 -13.559  -4.345  1.00 89.48           H
ATOM   4029  CD1 LEU A 265       1.832 -14.692  -4.724  1.00 89.48           C
ATOM   4030 1HD1 LEU A 265       2.224 -13.947  -5.417  1.00 89.48           H
ATOM   4031 2HD1 LEU A 265       2.656 -15.139  -4.168  1.00 89.48           H
ATOM   4032 3HD1 LEU A 265       1.309 -15.468  -5.283  1.00 89.48           H
ATOM   4033  CD2 LEU A 265       0.189 -15.037  -2.822  1.00 89.48           C
ATOM   4034 1HD2 LEU A 265       0.941 -15.498  -2.182  1.00 89.48           H
ATOM   4035 2HD2 LEU A 265      -0.551 -14.529  -2.205  1.00 89.48           H
ATOM   4036 3HD2 LEU A 265      -0.301 -15.805  -3.420  1.00 89.48           H
ATOM   4037  HN  LEU A 265       0.039 -11.164  -3.794  1.00 89.48           H
ATOM   4038  N   SER A 266       1.695  -9.999  -1.402  1.00 91.12           N
ATOM   4039  CA  SER A 266       2.503  -9.114  -0.580  1.00 91.12           C
ATOM   4040  C   SER A 266       1.648  -8.506   0.533  1.00 91.12           C
ATOM   4041  O   SER A 266       2.109  -8.354   1.663  1.00 91.12           O
ATOM   4042  HA  SER A 266       3.286  -9.746  -0.160  1.00 91.12           H
ATOM   4043  CB  SER A 266       3.140  -8.008  -1.424  1.00 91.12           C
ATOM   4044 1HB  SER A 266       3.713  -7.343  -0.778  1.00 91.12           H
ATOM   4045 2HB  SER A 266       3.844  -8.450  -2.130  1.00 91.12           H
ATOM   4046  OG  SER A 266       2.165  -7.252  -2.137  1.00 91.12           O
ATOM   4047  HG  SER A 266       1.970  -7.689  -3.016  1.00 91.12           H
ATOM   4048  HN  SER A 266       1.361  -9.597  -2.254  1.00 91.12           H
ATOM   4049  N   GLN A 267       0.416  -8.175   0.174  1.00 89.99           N
ATOM   4050  CA  GLN A 267      -0.435  -7.393   1.055  1.00 89.99           C
ATOM   4051  C   GLN A 267      -1.189  -8.311   2.019  1.00 89.99           C
ATOM   4052  O   GLN A 267      -1.500  -7.916   3.142  1.00 89.99           O
ATOM   4053  HA  GLN A 267       0.242  -6.746   1.613  1.00 89.99           H
ATOM   4054  CB  GLN A 267      -1.406  -6.526   0.251  1.00 89.99           C
ATOM   4055 1HB  GLN A 267      -2.010  -7.158  -0.400  1.00 89.99           H
ATOM   4056 2HB  GLN A 267      -2.093  -6.019   0.928  1.00 89.99           H
ATOM   4057  CG  GLN A 267      -0.653  -5.493  -0.589  1.00 89.99           C
ATOM   4058 1HG  GLN A 267      -0.022  -6.001  -1.318  1.00 89.99           H
ATOM   4059 2HG  GLN A 267      -1.364  -4.886  -1.150  1.00 89.99           H
ATOM   4060  CD  GLN A 267       0.208  -4.589   0.296  1.00 89.99           C
ATOM   4061  OE1 GLN A 267      -0.231  -4.065   1.306  1.00 89.99           O
ATOM   4062  NE2 GLN A 267       1.456  -4.438  -0.138  1.00 89.99           N
ATOM   4063 1HE2 GLN A 267       1.754  -4.896  -0.975  1.00 89.99           H
ATOM   4064 2HE2 GLN A 267       2.097  -3.865   0.373  1.00 89.99           H
ATOM   4065  HN  GLN A 267      -0.001  -8.432  -0.697  1.00 89.99           H
ATOM   4066  N   PHE A 268      -1.460  -9.518   1.546  1.00 90.51           N
ATOM   4067  CA  PHE A 268      -2.353 -10.417   2.256  1.00 90.51           C
ATOM   4068  C   PHE A 268      -1.847 -10.686   3.675  1.00 90.51           C
ATOM   4069  O   PHE A 268      -2.585 -10.516   4.644  1.00 90.51           O
ATOM   4070  HA  PHE A 268      -3.328  -9.932   2.306  1.00 90.51           H
ATOM   4071  CB  PHE A 268      -2.375 -11.734   1.478  1.00 90.51           C
ATOM   4072 1HB  PHE A 268      -2.708 -11.537   0.459  1.00 90.51           H
ATOM   4073 2HB  PHE A 268      -1.358 -12.122   1.411  1.00 90.51           H
ATOM   4074  CG  PHE A 268      -3.275 -12.807   2.094  1.00 90.51           C
ATOM   4075  CD1 PHE A 268      -2.739 -13.770   2.890  1.00 90.51           C
ATOM   4076  HD1 PHE A 268      -1.667 -13.777   3.090  1.00 90.51           H
ATOM   4077  CD2 PHE A 268      -4.612 -12.797   1.845  1.00 90.51           C
ATOM   4078  HD2 PHE A 268      -5.043 -12.026   1.207  1.00 90.51           H
ATOM   4079  CE1 PHE A 268      -3.574 -14.765   3.462  1.00 90.51           C
ATOM   4080  HE1 PHE A 268      -3.144 -15.537   4.100  1.00 90.51           H
ATOM   4081  CE2 PHE A 268      -5.448 -13.793   2.417  1.00 90.51           C
ATOM   4082  HE2 PHE A 268      -6.520 -13.785   2.218  1.00 90.51           H
ATOM   4083  CZ  PHE A 268      -4.911 -14.756   3.214  1.00 90.51           C
ATOM   4084  HZ  PHE A 268      -5.553 -15.520   3.653  1.00 90.51           H
ATOM   4085  HN  PHE A 268      -1.082  -9.883   0.695  1.00 90.51           H
ATOM   4086  N   PRO A 269      -0.583 -11.108   3.822  1.00 94.01           N
ATOM   4087  CA  PRO A 269      -0.070 -11.507   5.135  1.00 94.01           C
ATOM   4088  C   PRO A 269      -0.289 -10.435   6.190  1.00 94.01           C
ATOM   4089  O   PRO A 269      -0.707 -10.735   7.307  1.00 94.01           O
ATOM   4090  HA  PRO A 269      -0.610 -12.380   5.499  1.00 94.01           H
ATOM   4091  CB  PRO A 269       1.418 -11.757   4.881  1.00 94.01           C
ATOM   4092 1HB  PRO A 269       2.013 -10.863   5.066  1.00 94.01           H
ATOM   4093 2HB  PRO A 269       1.810 -12.540   5.531  1.00 94.01           H
ATOM   4094  CG  PRO A 269       1.462 -12.169   3.414  1.00 94.01           C
ATOM   4095 1HG  PRO A 269       2.457 -12.041   2.987  1.00 94.01           H
ATOM   4096 2HG  PRO A 269       1.203 -13.219   3.281  1.00 94.01           H
ATOM   4097  CD  PRO A 269       0.442 -11.243   2.772  1.00 94.01           C
ATOM   4098 1HD  PRO A 269       0.878 -10.278   2.512  1.00 94.01           H
ATOM   4099 2HD  PRO A 269       0.036 -11.664   1.852  1.00 94.01           H
ATOM   4100  N   TYR A 270       0.002  -9.201   5.804  1.00 94.21           N
ATOM   4101  CA  TYR A 270      -0.058  -8.091   6.740  1.00 94.21           C
ATOM   4102  C   TYR A 270      -1.490  -7.858   7.224  1.00 94.21           C
ATOM   4103  O   TYR A 270      -1.718  -7.630   8.411  1.00 94.21           O
ATOM   4104  HA  TYR A 270       0.572  -8.338   7.595  1.00 94.21           H
ATOM   4105  CB  TYR A 270       0.412  -6.859   5.963  1.00 94.21           C
ATOM   4106 1HB  TYR A 270       1.457  -6.995   5.684  1.00 94.21           H
ATOM   4107 2HB  TYR A 270      -0.158  -6.788   5.036  1.00 94.21           H
ATOM   4108  CG  TYR A 270       0.271  -5.546   6.734  1.00 94.21           C
ATOM   4109  CD1 TYR A 270      -0.613  -4.580   6.296  1.00 94.21           C
ATOM   4110  HD1 TYR A 270      -1.209  -4.753   5.401  1.00 94.21           H
ATOM   4111  CD2 TYR A 270       1.026  -5.327   7.868  1.00 94.21           C
ATOM   4112  HD2 TYR A 270       1.724  -6.090   8.214  1.00 94.21           H
ATOM   4113  CE1 TYR A 270      -0.746  -3.344   7.023  1.00 94.21           C
ATOM   4114  HE1 TYR A 270      -1.439  -2.572   6.688  1.00 94.21           H
ATOM   4115  CE2 TYR A 270       0.893  -4.090   8.594  1.00 94.21           C
ATOM   4116  HE2 TYR A 270       1.484  -3.904   9.491  1.00 94.21           H
ATOM   4117  CZ  TYR A 270       0.014  -3.160   8.136  1.00 94.21           C
ATOM   4118  OH  TYR A 270      -0.112  -1.992   8.821  1.00 94.21           O
ATOM   4119  HH  TYR A 270       0.266  -2.094   9.742  1.00 94.21           H
ATOM   4120  HN  TYR A 270       0.273  -8.956   4.874  1.00 94.21           H
ATOM   4121  N   ASN A 271      -2.418  -7.924   6.281  1.00 90.71           N
ATOM   4122  CA  ASN A 271      -3.812  -7.646   6.582  1.00 90.71           C
ATOM   4123  C   ASN A 271      -4.369  -8.759   7.471  1.00 90.71           C
ATOM   4124  O   ASN A 271      -5.295  -8.532   8.249  1.00 90.71           O
ATOM   4125  HA  ASN A 271      -3.810  -6.676   7.079  1.00 90.71           H
ATOM   4126  CB  ASN A 271      -4.652  -7.597   5.304  1.00 90.71           C
ATOM   4127 1HB  ASN A 271      -4.385  -8.433   4.657  1.00 90.71           H
ATOM   4128 2HB  ASN A 271      -5.707  -7.711   5.553  1.00 90.71           H
ATOM   4129  CG  ASN A 271      -4.439  -6.279   4.557  1.00 90.71           C
ATOM   4130  OD1 ASN A 271      -4.870  -5.219   4.980  1.00 90.71           O
ATOM   4131  ND2 ASN A 271      -3.750  -6.403   3.426  1.00 90.71           N
ATOM   4132 1HD2 ASN A 271      -3.424  -7.303   3.135  1.00 90.71           H
ATOM   4133 2HD2 ASN A 271      -3.559  -5.597   2.866  1.00 90.71           H
ATOM   4134  HN  ASN A 271      -2.231  -8.162   5.328  1.00 90.71           H
ATOM   4135  N   CYS A 272      -3.782  -9.938   7.328  1.00 93.18           N
ATOM   4136  CA  CYS A 272      -4.142 -11.062   8.175  1.00 93.18           C
ATOM   4137  C   CYS A 272      -3.835 -10.688   9.626  1.00 93.18           C
ATOM   4138  O   CYS A 272      -4.649 -10.923  10.518  1.00 93.18           O
ATOM   4139  HA  CYS A 272      -5.211 -11.228   8.036  1.00 93.18           H
ATOM   4140  CB  CYS A 272      -3.423 -12.344   7.751  1.00 93.18           C
ATOM   4141 1HB  CYS A 272      -2.354 -12.153   7.648  1.00 93.18           H
ATOM   4142 2HB  CYS A 272      -3.538 -13.107   8.521  1.00 93.18           H
ATOM   4143  SG  CYS A 272      -4.105 -12.949   6.164  1.00 93.18           S
ATOM   4144  HG  CYS A 272      -3.490 -12.053   5.398  1.00 93.18           H
ATOM   4145  HN  CYS A 272      -3.072 -10.130   6.650  1.00 93.18           H
ATOM   4146  N   ILE A 273      -2.657 -10.112   9.819  1.00 94.17           N
ATOM   4147  CA  ILE A 273      -2.213  -9.745  11.152  1.00 94.17           C
ATOM   4148  C   ILE A 273      -3.080  -8.599  11.677  1.00 94.17           C
ATOM   4149  O   ILE A 273      -3.431  -8.571  12.856  1.00 94.17           O
ATOM   4150  HA  ILE A 273      -2.360 -10.612  11.796  1.00 94.17           H
ATOM   4151  CB  ILE A 273      -0.715  -9.431  11.151  1.00 94.17           C
ATOM   4152  HB  ILE A 273      -0.533  -8.641  10.422  1.00 94.17           H
ATOM   4153  CG1 ILE A 273       0.099 -10.649  10.710  1.00 94.17           C
ATOM   4154 1HG1 ILE A 273      -0.203 -10.950   9.707  1.00 94.17           H
ATOM   4155 2HG1 ILE A 273       1.156 -10.385  10.659  1.00 94.17           H
ATOM   4156  CG2 ILE A 273      -0.264  -8.903  12.514  1.00 94.17           C
ATOM   4157 1HG2 ILE A 273      -0.812  -7.990  12.749  1.00 94.17           H
ATOM   4158 2HG2 ILE A 273      -0.463  -9.653  13.279  1.00 94.17           H
ATOM   4159 3HG2 ILE A 273       0.804  -8.688  12.485  1.00 94.17           H
ATOM   4160  CD1 ILE A 273      -0.093 -11.818  11.679  1.00 94.17           C
ATOM   4161 1HD1 ILE A 273       0.233 -11.521  12.676  1.00 94.17           H
ATOM   4162 2HD1 ILE A 273      -1.147 -12.094  11.709  1.00 94.17           H
ATOM   4163 3HD1 ILE A 273       0.497 -12.670  11.342  1.00 94.17           H
ATOM   4164  HN  ILE A 273      -2.013  -9.897   9.084  1.00 94.17           H
ATOM   4165  N   LEU A 274      -3.401  -7.682  10.776  1.00 93.18           N
ATOM   4166  CA  LEU A 274      -4.257  -6.560  11.123  1.00 93.18           C
ATOM   4167  C   LEU A 274      -5.592  -7.088  11.654  1.00 93.18           C
ATOM   4168  O   LEU A 274      -6.159  -6.522  12.587  1.00 93.18           O
ATOM   4169  HA  LEU A 274      -3.763  -6.006  11.920  1.00 93.18           H
ATOM   4170  CB  LEU A 274      -4.402  -5.609   9.933  1.00 93.18           C
ATOM   4171 1HB  LEU A 274      -4.525  -6.206   9.029  1.00 93.18           H
ATOM   4172 2HB  LEU A 274      -5.319  -5.035  10.062  1.00 93.18           H
ATOM   4173  CG  LEU A 274      -3.247  -4.631   9.712  1.00 93.18           C
ATOM   4174  HG  LEU A 274      -2.340  -5.208   9.534  1.00 93.18           H
ATOM   4175  CD1 LEU A 274      -3.487  -3.772   8.468  1.00 93.18           C
ATOM   4176 1HD1 LEU A 274      -3.572  -4.416   7.593  1.00 93.18           H
ATOM   4177 2HD1 LEU A 274      -4.408  -3.203   8.592  1.00 93.18           H
ATOM   4178 3HD1 LEU A 274      -2.651  -3.085   8.334  1.00 93.18           H
ATOM   4179  CD2 LEU A 274      -3.004  -3.779  10.959  1.00 93.18           C
ATOM   4180 1HD2 LEU A 274      -3.904  -3.210  11.191  1.00 93.18           H
ATOM   4181 2HD2 LEU A 274      -2.756  -4.427  11.799  1.00 93.18           H
ATOM   4182 3HD2 LEU A 274      -2.178  -3.092  10.774  1.00 93.18           H
ATOM   4183  HN  LEU A 274      -3.088  -7.697   9.827  1.00 93.18           H
ATOM   4184  N   LEU A 275      -6.053  -8.166  11.038  1.00 94.16           N
ATOM   4185  CA  LEU A 275      -7.307  -8.779  11.441  1.00 94.16           C
ATOM   4186  C   LEU A 275      -7.194  -9.256  12.891  1.00 94.16           C
ATOM   4187  O   LEU A 275      -8.081  -9.000  13.703  1.00 94.16           O
ATOM   4188  HA  LEU A 275      -8.078  -8.010  11.390  1.00 94.16           H
ATOM   4189  CB  LEU A 275      -7.704  -9.884  10.460  1.00 94.16           C
ATOM   4190 1HB  LEU A 275      -7.819  -9.439   9.471  1.00 94.16           H
ATOM   4191 2HB  LEU A 275      -6.882 -10.596  10.395  1.00 94.16           H
ATOM   4192  CG  LEU A 275      -8.983 -10.652  10.796  1.00 94.16           C
ATOM   4193  HG  LEU A 275      -8.892 -11.039  11.811  1.00 94.16           H
ATOM   4194  CD1 LEU A 275     -10.201  -9.726  10.772  1.00 94.16           C
ATOM   4195 1HD1 LEU A 275     -10.068  -8.932  11.506  1.00 94.16           H
ATOM   4196 2HD1 LEU A 275     -10.306  -9.290   9.779  1.00 94.16           H
ATOM   4197 3HD1 LEU A 275     -11.097 -10.298  11.014  1.00 94.16           H
ATOM   4198  CD2 LEU A 275      -9.160 -11.856   9.867  1.00 94.16           C
ATOM   4199 1HD2 LEU A 275      -9.219 -11.512   8.835  1.00 94.16           H
ATOM   4200 2HD2 LEU A 275      -8.309 -12.528   9.978  1.00 94.16           H
ATOM   4201 3HD2 LEU A 275     -10.077 -12.384  10.128  1.00 94.16           H
ATOM   4202  HN  LEU A 275      -5.587  -8.618  10.278  1.00 94.16           H
ATOM   4203  N   VAL A 276      -6.095  -9.941  13.170  1.00 94.73           N
ATOM   4204  CA  VAL A 276      -5.868 -10.481  14.500  1.00 94.73           C
ATOM   4205  C   VAL A 276      -5.861  -9.337  15.516  1.00 94.73           C
ATOM   4206  O   VAL A 276      -6.492  -9.432  16.568  1.00 94.73           O
ATOM   4207  HA  VAL A 276      -6.699 -11.149  14.730  1.00 94.73           H
ATOM   4208  CB  VAL A 276      -4.579 -11.305  14.518  1.00 94.73           C
ATOM   4209  HB  VAL A 276      -3.770 -10.668  14.160  1.00 94.73           H
ATOM   4210  CG1 VAL A 276      -4.232 -11.750  15.940  1.00 94.73           C
ATOM   4211 1HG1 VAL A 276      -4.095 -10.873  16.572  1.00 94.73           H
ATOM   4212 2HG1 VAL A 276      -5.043 -12.362  16.336  1.00 94.73           H
ATOM   4213 3HG1 VAL A 276      -3.312 -12.334  15.923  1.00 94.73           H
ATOM   4214  CG2 VAL A 276      -4.683 -12.506  13.576  1.00 94.73           C
ATOM   4215 1HG2 VAL A 276      -5.509 -13.144  13.891  1.00 94.73           H
ATOM   4216 2HG2 VAL A 276      -4.861 -12.157  12.559  1.00 94.73           H
ATOM   4217 3HG2 VAL A 276      -3.754 -13.074  13.608  1.00 94.73           H
ATOM   4218  HN  VAL A 276      -5.369 -10.128  12.509  1.00 94.73           H
ATOM   4219  N   GLN A 277      -5.139  -8.282  15.166  1.00 93.97           N
ATOM   4220  CA  GLN A 277      -5.030  -7.127  16.040  1.00 93.97           C
ATOM   4221  C   GLN A 277      -6.411  -6.517  16.289  1.00 93.97           C
ATOM   4222  O   GLN A 277      -6.670  -5.973  17.362  1.00 93.97           O
ATOM   4223  HA  GLN A 277      -4.621  -7.509  16.976  1.00 93.97           H
ATOM   4224  CB  GLN A 277      -4.068  -6.089  15.459  1.00 93.97           C
ATOM   4225 1HB  GLN A 277      -4.295  -5.928  14.405  1.00 93.97           H
ATOM   4226 2HB  GLN A 277      -4.209  -5.133  15.965  1.00 93.97           H
ATOM   4227  CG  GLN A 277      -2.615  -6.542  15.611  1.00 93.97           C
ATOM   4228 1HG  GLN A 277      -2.404  -6.756  16.659  1.00 93.97           H
ATOM   4229 2HG  GLN A 277      -2.460  -7.469  15.059  1.00 93.97           H
ATOM   4230  CD  GLN A 277      -1.650  -5.470  15.100  1.00 93.97           C
ATOM   4231  OE1 GLN A 277      -2.001  -4.605  14.315  1.00 93.97           O
ATOM   4232  NE2 GLN A 277      -0.417  -5.575  15.588  1.00 93.97           N
ATOM   4233 1HE2 GLN A 277      -0.194  -6.310  16.230  1.00 93.97           H
ATOM   4234 2HE2 GLN A 277       0.287  -4.920  15.314  1.00 93.97           H
ATOM   4235  HN  GLN A 277      -4.637  -8.209  14.305  1.00 93.97           H
ATOM   4236  N   THR A 278      -7.262  -6.627  15.279  1.00 93.88           N
ATOM   4237  CA  THR A 278      -8.602  -6.071  15.365  1.00 93.88           C
ATOM   4238  C   THR A 278      -9.444  -6.864  16.367  1.00 93.88           C
ATOM   4239  O   THR A 278     -10.150  -6.280  17.188  1.00 93.88           O
ATOM   4240  HA  THR A 278      -8.527  -5.052  15.745  1.00 93.88           H
ATOM   4241  CB  THR A 278      -9.196  -6.049  13.956  1.00 93.88           C
ATOM   4242  HB  THR A 278      -9.365  -7.061  13.588  1.00 93.88           H
ATOM   4243  OG1 THR A 278      -8.273  -5.267  13.202  1.00 93.88           O
ATOM   4244  HG1 THR A 278      -7.612  -5.863  12.746  1.00 93.88           H
ATOM   4245  CG2 THR A 278     -10.502  -5.256  13.883  1.00 93.88           C
ATOM   4246 1HG2 THR A 278     -10.319  -4.225  14.186  1.00 93.88           H
ATOM   4247 2HG2 THR A 278     -11.238  -5.706  14.550  1.00 93.88           H
ATOM   4248 3HG2 THR A 278     -10.881  -5.272  12.861  1.00 93.88           H
ATOM   4249  HN  THR A 278      -7.049  -7.084  14.416  1.00 93.88           H
ATOM   4250  N   ILE A 279      -9.341  -8.181  16.267  1.00 94.89           N
ATOM   4251  CA  ILE A 279     -10.099  -9.059  17.142  1.00 94.89           C
ATOM   4252  C   ILE A 279      -9.636  -8.857  18.586  1.00 94.89           C
ATOM   4253  O   ILE A 279     -10.454  -8.812  19.504  1.00 94.89           O
ATOM   4254  HA  ILE A 279     -11.147  -8.766  17.071  1.00 94.89           H
ATOM   4255  CB  ILE A 279     -10.001 -10.508  16.662  1.00 94.89           C
ATOM   4256  HB  ILE A 279      -8.946 -10.764  16.561  1.00 94.89           H
ATOM   4257  CG1 ILE A 279     -10.640 -10.673  15.282  1.00 94.89           C
ATOM   4258 1HG1 ILE A 279     -11.726 -10.639  15.373  1.00 94.89           H
ATOM   4259 2HG1 ILE A 279     -10.348  -9.842  14.640  1.00 94.89           H
ATOM   4260  CG2 ILE A 279     -10.602 -11.469  17.690  1.00 94.89           C
ATOM   4261 1HG2 ILE A 279     -10.062 -11.376  18.633  1.00 94.89           H
ATOM   4262 2HG2 ILE A 279     -11.652 -11.223  17.847  1.00 94.89           H
ATOM   4263 3HG2 ILE A 279     -10.519 -12.492  17.324  1.00 94.89           H
ATOM   4264  CD1 ILE A 279     -10.218 -11.995  14.636  1.00 94.89           C
ATOM   4265 1HD1 ILE A 279      -9.134 -12.015  14.524  1.00 94.89           H
ATOM   4266 2HD1 ILE A 279     -10.533 -12.825  15.269  1.00 94.89           H
ATOM   4267 3HD1 ILE A 279     -10.687 -12.087  13.657  1.00 94.89           H
ATOM   4268  HN  ILE A 279      -8.755  -8.647  15.605  1.00 94.89           H
ATOM   4269  N   ASP A 280      -8.325  -8.740  18.743  1.00 94.16           N
ATOM   4270  CA  ASP A 280      -7.738  -8.609  20.065  1.00 94.16           C
ATOM   4271  C   ASP A 280      -8.106  -7.243  20.648  1.00 94.16           C
ATOM   4272  O   ASP A 280      -8.266  -7.104  21.860  1.00 94.16           O
ATOM   4273  HA  ASP A 280      -8.151  -9.434  20.645  1.00 94.16           H
ATOM   4274  CB  ASP A 280      -6.213  -8.701  20.003  1.00 94.16           C
ATOM   4275 1HB  ASP A 280      -5.921  -9.586  19.436  1.00 94.16           H
ATOM   4276 2HB  ASP A 280      -5.814  -7.837  19.472  1.00 94.16           H
ATOM   4277  CG  ASP A 280      -5.609  -8.767  21.407  1.00 94.16           C
ATOM   4278  OD1 ASP A 280      -6.104  -9.597  22.199  1.00 94.16           O
ATOM   4279  OD2 ASP A 280      -4.666  -7.985  21.657  1.00 94.16           O
ATOM   4280  HN  ASP A 280      -7.670  -8.734  17.987  1.00 94.16           H
ATOM   4281  N   ALA A 281      -8.228  -6.269  19.759  1.00 92.65           N
ATOM   4282  CA  ALA A 281      -8.611  -4.927  20.165  1.00 92.65           C
ATOM   4283  C   ALA A 281      -9.987  -4.974  20.832  1.00 92.65           C
ATOM   4284  O   ALA A 281     -10.267  -4.195  21.741  1.00 92.65           O
ATOM   4285  HA  ALA A 281      -7.876  -4.578  20.891  1.00 92.65           H
ATOM   4286  CB  ALA A 281      -8.583  -3.998  18.950  1.00 92.65           C
ATOM   4287 1HB  ALA A 281      -7.577  -3.977  18.531  1.00 92.65           H
ATOM   4288 2HB  ALA A 281      -9.282  -4.363  18.198  1.00 92.65           H
ATOM   4289 3HB  ALA A 281      -8.870  -2.992  19.256  1.00 92.65           H
ATOM   4290  HN  ALA A 281      -8.071  -6.385  18.778  1.00 92.65           H
ATOM   4291  N   TYR A 282     -10.810  -5.896  20.354  1.00 91.25           N
ATOM   4292  CA  TYR A 282     -12.160  -6.035  20.871  1.00 91.25           C
ATOM   4293  C   TYR A 282     -12.192  -6.975  22.078  1.00 91.25           C
ATOM   4294  O   TYR A 282     -12.771  -6.645  23.112  1.00 91.25           O
ATOM   4295  HA  TYR A 282     -12.505  -5.048  21.180  1.00 91.25           H
ATOM   4296  CB  TYR A 282     -12.985  -6.650  19.739  1.00 91.25           C
ATOM   4297 1HB  TYR A 282     -12.803  -6.087  18.823  1.00 91.25           H
ATOM   4298 2HB  TYR A 282     -12.637  -7.667  19.561  1.00 91.25           H
ATOM   4299  CG  TYR A 282     -14.490  -6.680  20.010  1.00 91.25           C
ATOM   4300  CD1 TYR A 282     -15.092  -7.848  20.433  1.00 91.25           C
ATOM   4301  HD1 TYR A 282     -14.494  -8.748  20.574  1.00 91.25           H
ATOM   4302  CD2 TYR A 282     -15.247  -5.539  19.832  1.00 91.25           C
ATOM   4303  HD2 TYR A 282     -14.772  -4.617  19.498  1.00 91.25           H
ATOM   4304  CE1 TYR A 282     -16.508  -7.876  20.689  1.00 91.25           C
ATOM   4305  HE1 TYR A 282     -16.996  -8.792  21.024  1.00 91.25           H
ATOM   4306  CE2 TYR A 282     -16.664  -5.568  20.088  1.00 91.25           C
ATOM   4307  HE2 TYR A 282     -17.273  -4.675  19.951  1.00 91.25           H
ATOM   4308  CZ  TYR A 282     -17.224  -6.735  20.504  1.00 91.25           C
ATOM   4309  OH  TYR A 282     -18.563  -6.762  20.745  1.00 91.25           O
ATOM   4310  HH  TYR A 282     -18.956  -5.856  20.591  1.00 91.25           H
ATOM   4311  HN  TYR A 282     -10.567  -6.540  19.629  1.00 91.25           H
ATOM   4312  N   ALA A 283     -11.563  -8.128  21.906  1.00 92.10           N
ATOM   4313  CA  ALA A 283     -11.755  -9.231  22.831  1.00 92.10           C
ATOM   4314  C   ALA A 283     -10.655  -9.198  23.894  1.00 92.10           C
ATOM   4315  O   ALA A 283     -10.807  -9.776  24.969  1.00 92.10           O
ATOM   4316  HA  ALA A 283     -12.721  -9.093  23.317  1.00 92.10           H
ATOM   4317  CB  ALA A 283     -11.778 -10.550  22.056  1.00 92.10           C
ATOM   4318 1HB  ALA A 283     -12.595 -10.534  21.335  1.00 92.10           H
ATOM   4319 2HB  ALA A 283     -10.832 -10.679  21.530  1.00 92.10           H
ATOM   4320 3HB  ALA A 283     -11.922 -11.378  22.751  1.00 92.10           H
ATOM   4321  HN  ALA A 283     -10.932  -8.314  21.152  1.00 92.10           H
ATOM   4322  N   MET A 284      -9.571  -8.516  23.555  1.00 90.12           N
ATOM   4323  CA  MET A 284      -8.421  -8.449  24.442  1.00 90.12           C
ATOM   4324  C   MET A 284      -8.046  -9.839  24.959  1.00 90.12           C
ATOM   4325  O   MET A 284      -7.835 -10.024  26.157  1.00 90.12           O
ATOM   4326  HA  MET A 284      -7.608  -8.047  23.839  1.00 90.12           H
ATOM   4327  CB  MET A 284      -8.742  -7.534  25.626  1.00 90.12           C
ATOM   4328 1HB  MET A 284      -9.655  -7.873  26.116  1.00 90.12           H
ATOM   4329 2HB  MET A 284      -7.942  -7.594  26.364  1.00 90.12           H
ATOM   4330  CG  MET A 284      -8.912  -6.084  25.167  1.00 90.12           C
ATOM   4331 1HG  MET A 284      -7.969  -5.706  24.771  1.00 90.12           H
ATOM   4332 2HG  MET A 284      -9.641  -6.033  24.358  1.00 90.12           H
ATOM   4333  SD  MET A 284      -9.448  -5.070  26.535  1.00 90.12           S
ATOM   4334  CE  MET A 284     -11.214  -5.296  26.415  1.00 90.12           C
ATOM   4335 1HE  MET A 284     -11.560  -4.946  25.442  1.00 90.12           H
ATOM   4336 2HE  MET A 284     -11.454  -6.354  26.527  1.00 90.12           H
ATOM   4337 3HE  MET A 284     -11.708  -4.726  27.202  1.00 90.12           H
ATOM   4338  HN  MET A 284      -9.470  -8.016  22.695  1.00 90.12           H
ATOM   4339  N   PHE A 285      -7.975 -10.782  24.030  1.00 90.70           N
ATOM   4340  CA  PHE A 285      -7.798 -12.178  24.392  1.00 90.70           C
ATOM   4341  C   PHE A 285      -6.315 -12.520  24.545  1.00 90.70           C
ATOM   4342  O   PHE A 285      -5.968 -13.544  25.133  1.00 90.70           O
ATOM   4343  HA  PHE A 285      -8.305 -12.331  25.345  1.00 90.70           H
ATOM   4344  CB  PHE A 285      -8.387 -13.013  23.254  1.00 90.70           C
ATOM   4345 1HB  PHE A 285      -8.511 -14.040  23.598  1.00 90.70           H
ATOM   4346 2HB  PHE A 285      -9.381 -12.635  23.016  1.00 90.70           H
ATOM   4347  CG  PHE A 285      -7.540 -13.015  21.980  1.00 90.70           C
ATOM   4348  CD1 PHE A 285      -7.751 -12.074  21.022  1.00 90.70           C
ATOM   4349  HD1 PHE A 285      -8.523 -11.317  21.161  1.00 90.70           H
ATOM   4350  CD2 PHE A 285      -6.576 -13.959  21.806  1.00 90.70           C
ATOM   4351  HD2 PHE A 285      -6.407 -14.714  22.574  1.00 90.70           H
ATOM   4352  CE1 PHE A 285      -6.964 -12.076  19.840  1.00 90.70           C
ATOM   4353  HE1 PHE A 285      -7.133 -11.321  19.071  1.00 90.70           H
ATOM   4354  CE2 PHE A 285      -5.790 -13.961  20.624  1.00 90.70           C
ATOM   4355  HE2 PHE A 285      -5.017 -14.717  20.484  1.00 90.70           H
ATOM   4356  CZ  PHE A 285      -6.001 -13.019  19.665  1.00 90.70           C
ATOM   4357  HZ  PHE A 285      -5.397 -13.021  18.758  1.00 90.70           H
ATOM   4358  HN  PHE A 285      -8.036 -10.604  23.048  1.00 90.70           H
ATOM   4359  N   ILE A 286      -5.479 -11.644  24.007  1.00 91.01           N
ATOM   4360  CA  ILE A 286      -4.040 -11.823  24.107  1.00 91.01           C
ATOM   4361  C   ILE A 286      -3.546 -11.220  25.423  1.00 91.01           C
ATOM   4362  O   ILE A 286      -3.117 -10.068  25.460  1.00 91.01           O
ATOM   4363  HA  ILE A 286      -3.845 -12.895  24.123  1.00 91.01           H
ATOM   4364  CB  ILE A 286      -3.343 -11.255  22.870  1.00 91.01           C
ATOM   4365  HB  ILE A 286      -3.520 -10.179  22.841  1.00 91.01           H
ATOM   4366  CG1 ILE A 286      -3.934 -11.844  21.587  1.00 91.01           C
ATOM   4367 1HG1 ILE A 286      -3.672 -12.899  21.514  1.00 91.01           H
ATOM   4368 2HG1 ILE A 286      -5.021 -11.787  21.624  1.00 91.01           H
ATOM   4369  CG2 ILE A 286      -1.829 -11.461  22.951  1.00 91.01           C
ATOM   4370 1HG2 ILE A 286      -1.440 -10.955  23.835  1.00 91.01           H
ATOM   4371 2HG2 ILE A 286      -1.610 -12.527  23.016  1.00 91.01           H
ATOM   4372 3HG2 ILE A 286      -1.357 -11.048  22.059  1.00 91.01           H
ATOM   4373  CD1 ILE A 286      -3.420 -11.099  20.354  1.00 91.01           C
ATOM   4374 1HD1 ILE A 286      -3.704 -10.048  20.419  1.00 91.01           H
ATOM   4375 2HD1 ILE A 286      -2.334 -11.179  20.307  1.00 91.01           H
ATOM   4376 3HD1 ILE A 286      -3.855 -11.538  19.456  1.00 91.01           H
ATOM   4377  HN  ILE A 286      -5.770 -10.826  23.510  1.00 91.01           H
ATOM   4378  N   SER A 287      -3.623 -12.026  26.472  1.00 87.97           N
ATOM   4379  CA  SER A 287      -3.153 -11.600  27.779  1.00 87.97           C
ATOM   4380  C   SER A 287      -1.698 -12.029  27.978  1.00 87.97           C
ATOM   4381  O   SER A 287      -1.014 -11.523  28.866  1.00 87.97           O
ATOM   4382  HA  SER A 287      -3.235 -10.513  27.775  1.00 87.97           H
ATOM   4383  CB  SER A 287      -4.032 -12.172  28.894  1.00 87.97           C
ATOM   4384 1HB  SER A 287      -3.655 -11.837  29.860  1.00 87.97           H
ATOM   4385 2HB  SER A 287      -5.045 -11.781  28.794  1.00 87.97           H
ATOM   4386  OG  SER A 287      -4.069 -13.596  28.867  1.00 87.97           O
ATOM   4387  HG  SER A 287      -4.675 -13.936  29.586  1.00 87.97           H
ATOM   4388  HN  SER A 287      -3.998 -12.953  26.439  1.00 87.97           H
ATOM   4389  N   ASN A 288      -1.269 -12.958  27.136  1.00 91.37           N
ATOM   4390  CA  ASN A 288       0.054 -13.542  27.279  1.00 91.37           C
ATOM   4391  C   ASN A 288       1.079 -12.653  26.571  1.00 91.37           C
ATOM   4392  O   ASN A 288       0.956 -12.387  25.377  1.00 91.37           O
ATOM   4393  HA  ASN A 288       0.226 -13.603  28.353  1.00 91.37           H
ATOM   4394  CB  ASN A 288       0.113 -14.932  26.641  1.00 91.37           C
ATOM   4395 1HB  ASN A 288      -0.719 -15.537  27.000  1.00 91.37           H
ATOM   4396 2HB  ASN A 288       0.001 -14.845  25.560  1.00 91.37           H
ATOM   4397  CG  ASN A 288       1.436 -15.629  26.967  1.00 91.37           C
ATOM   4398  OD1 ASN A 288       2.504 -15.040  26.927  1.00 91.37           O
ATOM   4399  ND2 ASN A 288       1.306 -16.912  27.291  1.00 91.37           N
ATOM   4400 1HD2 ASN A 288       0.400 -17.335  27.304  1.00 91.37           H
ATOM   4401 2HD2 ASN A 288       2.114 -17.454  27.520  1.00 91.37           H
ATOM   4402  HN  ASN A 288      -1.806 -13.310  26.370  1.00 91.37           H
ATOM   4403  N   CYS A 289       2.067 -12.218  27.339  1.00 91.05           N
ATOM   4404  CA  CYS A 289       3.050 -11.276  26.831  1.00 91.05           C
ATOM   4405  C   CYS A 289       3.844 -11.963  25.718  1.00 91.05           C
ATOM   4406  O   CYS A 289       4.227 -11.325  24.739  1.00 91.05           O
ATOM   4407  HA  CYS A 289       2.494 -10.424  26.440  1.00 91.05           H
ATOM   4408  CB  CYS A 289       3.961 -10.754  27.944  1.00 91.05           C
ATOM   4409 1HB  CYS A 289       3.364 -10.274  28.719  1.00 91.05           H
ATOM   4410 2HB  CYS A 289       4.486 -11.586  28.415  1.00 91.05           H
ATOM   4411  SG  CYS A 289       5.168  -9.563  27.257  1.00 91.05           S
ATOM   4412  HN  CYS A 289       2.202 -12.498  28.289  1.00 91.05           H
ATOM   4413  N   ALA A 290       4.068 -13.255  25.906  1.00 92.70           N
ATOM   4414  CA  ALA A 290       4.864 -14.022  24.963  1.00 92.70           C
ATOM   4415  C   ALA A 290       4.160 -14.040  23.605  1.00 92.70           C
ATOM   4416  O   ALA A 290       4.789 -13.810  22.573  1.00 92.70           O
ATOM   4417  HA  ALA A 290       5.827 -13.521  24.857  1.00 92.70           H
ATOM   4418  CB  ALA A 290       5.099 -15.429  25.517  1.00 92.70           C
ATOM   4419 1HB  ALA A 290       5.628 -15.361  26.468  1.00 92.70           H
ATOM   4420 2HB  ALA A 290       4.140 -15.924  25.669  1.00 92.70           H
ATOM   4421 3HB  ALA A 290       5.696 -16.003  24.809  1.00 92.70           H
ATOM   4422  HN  ALA A 290       3.717 -13.777  26.684  1.00 92.70           H
ATOM   4423  N   VAL A 291       2.865 -14.316  23.649  1.00 93.41           N
ATOM   4424  CA  VAL A 291       2.071 -14.377  22.434  1.00 93.41           C
ATOM   4425  C   VAL A 291       2.028 -12.990  21.788  1.00 93.41           C
ATOM   4426  O   VAL A 291       2.158 -12.864  20.571  1.00 93.41           O
ATOM   4427  HA  VAL A 291       2.567 -15.067  21.751  1.00 93.41           H
ATOM   4428  CB  VAL A 291       0.681 -14.934  22.745  1.00 93.41           C
ATOM   4429  HB  VAL A 291       0.209 -14.274  23.473  1.00 93.41           H
ATOM   4430  CG1 VAL A 291      -0.196 -14.953  21.491  1.00 93.41           C
ATOM   4431 1HG1 VAL A 291      -0.304 -13.938  21.108  1.00 93.41           H
ATOM   4432 2HG1 VAL A 291       0.271 -15.580  20.731  1.00 93.41           H
ATOM   4433 3HG1 VAL A 291      -1.178 -15.354  21.740  1.00 93.41           H
ATOM   4434  CG2 VAL A 291       0.776 -16.329  23.368  1.00 93.41           C
ATOM   4435 1HG2 VAL A 291       1.276 -17.004  22.673  1.00 93.41           H
ATOM   4436 2HG2 VAL A 291       1.346 -16.274  24.295  1.00 93.41           H
ATOM   4437 3HG2 VAL A 291      -0.226 -16.702  23.579  1.00 93.41           H
ATOM   4438  HN  VAL A 291       2.360 -14.495  24.493  1.00 93.41           H
ATOM   4439  N   SER A 292       1.845 -11.985  22.631  1.00 93.02           N
ATOM   4440  CA  SER A 292       1.754 -10.615  22.154  1.00 93.02           C
ATOM   4441  C   SER A 292       3.048 -10.223  21.439  1.00 93.02           C
ATOM   4442  O   SER A 292       3.012  -9.600  20.379  1.00 93.02           O
ATOM   4443  HA  SER A 292       0.915 -10.608  21.459  1.00 93.02           H
ATOM   4444  CB  SER A 292       1.469  -9.649  23.306  1.00 93.02           C
ATOM   4445 1HB  SER A 292       0.612 -10.007  23.876  1.00 93.02           H
ATOM   4446 2HB  SER A 292       2.321  -9.634  23.986  1.00 93.02           H
ATOM   4447  OG  SER A 292       1.210  -8.327  22.842  1.00 93.02           O
ATOM   4448  HG  SER A 292       0.311  -8.287  22.406  1.00 93.02           H
ATOM   4449  HN  SER A 292       1.760 -12.094  23.622  1.00 93.02           H
ATOM   4450  N   THR A 293       4.162 -10.603  22.048  1.00 93.20           N
ATOM   4451  CA  THR A 293       5.466 -10.244  21.517  1.00 93.20           C
ATOM   4452  C   THR A 293       5.659 -10.851  20.125  1.00 93.20           C
ATOM   4453  O   THR A 293       6.146 -10.182  19.215  1.00 93.20           O
ATOM   4454  HA  THR A 293       5.503  -9.161  21.401  1.00 93.20           H
ATOM   4455  CB  THR A 293       6.526 -10.688  22.526  1.00 93.20           C
ATOM   4456  HB  THR A 293       6.465 -11.760  22.709  1.00 93.20           H
ATOM   4457  OG1 THR A 293       6.296  -9.856  23.660  1.00 93.20           O
ATOM   4458  HG1 THR A 293       5.738 -10.342  24.333  1.00 93.20           H
ATOM   4459  CG2 THR A 293       7.945 -10.327  22.081  1.00 93.20           C
ATOM   4460 1HG2 THR A 293       8.025  -9.246  21.963  1.00 93.20           H
ATOM   4461 2HG2 THR A 293       8.162 -10.813  21.130  1.00 93.20           H
ATOM   4462 3HG2 THR A 293       8.658 -10.664  22.833  1.00 93.20           H
ATOM   4463  HN  THR A 293       4.183 -11.146  22.888  1.00 93.20           H
ATOM   4464  N   ASN A 294       5.269 -12.111  20.004  1.00 93.99           N
ATOM   4465  CA  ASN A 294       5.431 -12.828  18.751  1.00 93.99           C
ATOM   4466  C   ASN A 294       4.544 -12.185  17.683  1.00 93.99           C
ATOM   4467  O   ASN A 294       4.934 -12.094  16.520  1.00 93.99           O
ATOM   4468  HA  ASN A 294       6.492 -12.752  18.513  1.00 93.99           H
ATOM   4469  CB  ASN A 294       5.011 -14.292  18.895  1.00 93.99           C
ATOM   4470 1HB  ASN A 294       4.041 -14.349  19.389  1.00 93.99           H
ATOM   4471 2HB  ASN A 294       4.892 -14.739  17.908  1.00 93.99           H
ATOM   4472  CG  ASN A 294       6.046 -15.082  19.698  1.00 93.99           C
ATOM   4473  OD1 ASN A 294       7.182 -14.673  19.869  1.00 93.99           O
ATOM   4474  ND2 ASN A 294       5.590 -16.235  20.181  1.00 93.99           N
ATOM   4475 1HD2 ASN A 294       4.646 -16.513  20.005  1.00 93.99           H
ATOM   4476 2HD2 ASN A 294       6.192 -16.824  20.720  1.00 93.99           H
ATOM   4477  HN  ASN A 294       4.849 -12.640  20.742  1.00 93.99           H
ATOM   4478  N   ILE A 295       3.368 -11.755  18.116  1.00 93.91           N
ATOM   4479  CA  ILE A 295       2.401 -11.172  17.201  1.00 93.91           C
ATOM   4480  C   ILE A 295       2.938  -9.836  16.682  1.00 93.91           C
ATOM   4481  O   ILE A 295       2.758  -9.504  15.512  1.00 93.91           O
ATOM   4482  HA  ILE A 295       2.297 -11.853  16.357  1.00 93.91           H
ATOM   4483  CB  ILE A 295       1.028 -11.065  17.869  1.00 93.91           C
ATOM   4484  HB  ILE A 295       1.171 -10.704  18.887  1.00 93.91           H
ATOM   4485  CG1 ILE A 295       0.357 -12.436  17.965  1.00 93.91           C
ATOM   4486 1HG1 ILE A 295       0.087 -12.784  16.967  1.00 93.91           H
ATOM   4487 2HG1 ILE A 295       1.060 -13.161  18.375  1.00 93.91           H
ATOM   4488  CG2 ILE A 295       0.146 -10.044  17.147  1.00 93.91           C
ATOM   4489 1HG2 ILE A 295       0.625  -9.065  17.175  1.00 93.91           H
ATOM   4490 2HG2 ILE A 295       0.008 -10.351  16.111  1.00 93.91           H
ATOM   4491 3HG2 ILE A 295      -0.824  -9.988  17.642  1.00 93.91           H
ATOM   4492  CD1 ILE A 295      -0.892 -12.375  18.845  1.00 93.91           C
ATOM   4493 1HD1 ILE A 295      -0.615 -12.051  19.848  1.00 93.91           H
ATOM   4494 2HD1 ILE A 295      -1.603 -11.667  18.418  1.00 93.91           H
ATOM   4495 3HD1 ILE A 295      -1.350 -13.363  18.896  1.00 93.91           H
ATOM   4496  HN  ILE A 295       3.072 -11.800  19.070  1.00 93.91           H
ATOM   4497  N   ASP A 296       3.586  -9.107  17.579  1.00 93.65           N
ATOM   4498  CA  ASP A 296       4.133  -7.806  17.231  1.00 93.65           C
ATOM   4499  C   ASP A 296       5.270  -7.989  16.223  1.00 93.65           C
ATOM   4500  O   ASP A 296       5.402  -7.206  15.283  1.00 93.65           O
ATOM   4501  HA  ASP A 296       3.296  -7.244  16.818  1.00 93.65           H
ATOM   4502  CB  ASP A 296       4.703  -7.101  18.463  1.00 93.65           C
ATOM   4503 1HB  ASP A 296       5.409  -7.760  18.970  1.00 93.65           H
ATOM   4504 2HB  ASP A 296       5.259  -6.216  18.156  1.00 93.65           H
ATOM   4505  CG  ASP A 296       3.588  -6.700  19.431  1.00 93.65           C
ATOM   4506  OD1 ASP A 296       2.434  -6.610  18.959  1.00 93.65           O
ATOM   4507  OD2 ASP A 296       3.915  -6.492  20.619  1.00 93.65           O
ATOM   4508  HN  ASP A 296       3.739  -9.390  18.525  1.00 93.65           H
ATOM   4509  N   ILE A 297       6.060  -9.027  16.452  1.00 94.54           N
ATOM   4510  CA  ILE A 297       7.147  -9.355  15.545  1.00 94.54           C
ATOM   4511  C   ILE A 297       6.570  -9.738  14.181  1.00 94.54           C
ATOM   4512  O   ILE A 297       7.066  -9.295  13.147  1.00 94.54           O
ATOM   4513  HA  ILE A 297       7.753  -8.457  15.424  1.00 94.54           H
ATOM   4514  CB  ILE A 297       8.048 -10.430  16.155  1.00 94.54           C
ATOM   4515  HB  ILE A 297       7.414 -11.231  16.537  1.00 94.54           H
ATOM   4516  CG1 ILE A 297       8.838  -9.875  17.342  1.00 94.54           C
ATOM   4517 1HG1 ILE A 297       9.567  -9.145  16.989  1.00 94.54           H
ATOM   4518 2HG1 ILE A 297       8.164  -9.351  18.019  1.00 94.54           H
ATOM   4519  CG2 ILE A 297       8.964 -11.045  15.095  1.00 94.54           C
ATOM   4520 1HG2 ILE A 297       8.358 -11.500  14.311  1.00 94.54           H
ATOM   4521 2HG2 ILE A 297       9.592 -10.267  14.662  1.00 94.54           H
ATOM   4522 3HG2 ILE A 297       9.593 -11.806  15.555  1.00 94.54           H
ATOM   4523  CD1 ILE A 297       9.556 -10.997  18.096  1.00 94.54           C
ATOM   4524 1HD1 ILE A 297       8.822 -11.712  18.468  1.00 94.54           H
ATOM   4525 2HD1 ILE A 297      10.247 -11.503  17.422  1.00 94.54           H
ATOM   4526 3HD1 ILE A 297      10.110 -10.574  18.935  1.00 94.54           H
ATOM   4527  HN  ILE A 297       5.968  -9.638  17.239  1.00 94.54           H
ATOM   4528  N   CYS A 298       5.529 -10.557  14.224  1.00 94.73           N
ATOM   4529  CA  CYS A 298       4.871 -10.994  13.004  1.00 94.73           C
ATOM   4530  C   CYS A 298       4.402  -9.754  12.240  1.00 94.73           C
ATOM   4531  O   CYS A 298       4.505  -9.699  11.016  1.00 94.73           O
ATOM   4532  HA  CYS A 298       5.614 -11.546  12.428  1.00 94.73           H
ATOM   4533  CB  CYS A 298       3.716 -11.954  13.298  1.00 94.73           C
ATOM   4534 1HB  CYS A 298       3.128 -11.582  14.136  1.00 94.73           H
ATOM   4535 2HB  CYS A 298       3.048 -12.007  12.438  1.00 94.73           H
ATOM   4536  SG  CYS A 298       4.370 -13.620  13.683  1.00 94.73           S
ATOM   4537  HG  CYS A 298       4.773 -13.329  14.917  1.00 94.73           H
ATOM   4538  HN  CYS A 298       5.137 -10.920  15.069  1.00 94.73           H
ATOM   4539  N   PHE A 299       3.896  -8.790  12.995  1.00 94.71           N
ATOM   4540  CA  PHE A 299       3.420  -7.550  12.405  1.00 94.71           C
ATOM   4541  C   PHE A 299       4.542  -6.836  11.649  1.00 94.71           C
ATOM   4542  O   PHE A 299       4.349  -6.392  10.519  1.00 94.71           O
ATOM   4543  HA  PHE A 299       2.622  -7.809  11.709  1.00 94.71           H
ATOM   4544  CB  PHE A 299       2.949  -6.659  13.556  1.00 94.71           C
ATOM   4545 1HB  PHE A 299       2.165  -7.179  14.108  1.00 94.71           H
ATOM   4546 2HB  PHE A 299       3.778  -6.508  14.248  1.00 94.71           H
ATOM   4547  CG  PHE A 299       2.420  -5.294  13.111  1.00 94.71           C
ATOM   4548  CD1 PHE A 299       3.267  -4.234  13.017  1.00 94.71           C
ATOM   4549  HD1 PHE A 299       4.323  -4.357  13.259  1.00 94.71           H
ATOM   4550  CD2 PHE A 299       1.103  -5.141  12.808  1.00 94.71           C
ATOM   4551  HD2 PHE A 299       0.424  -5.991  12.884  1.00 94.71           H
ATOM   4552  CE1 PHE A 299       2.776  -2.968  12.603  1.00 94.71           C
ATOM   4553  HE1 PHE A 299       3.455  -2.118  12.528  1.00 94.71           H
ATOM   4554  CE2 PHE A 299       0.612  -3.874  12.395  1.00 94.71           C
ATOM   4555  HE2 PHE A 299      -0.444  -3.752  12.152  1.00 94.71           H
ATOM   4556  CZ  PHE A 299       1.459  -2.814  12.301  1.00 94.71           C
ATOM   4557  HZ  PHE A 299       1.082  -1.842  11.983  1.00 94.71           H
ATOM   4558  HN  PHE A 299       3.809  -8.845  13.990  1.00 94.71           H
ATOM   4559  N   GLN A 300       5.691  -6.748  12.304  1.00 93.70           N
ATOM   4560  CA  GLN A 300       6.820  -6.027  11.742  1.00 93.70           C
ATOM   4561  C   GLN A 300       7.285  -6.697  10.447  1.00 93.70           C
ATOM   4562  O   GLN A 300       7.616  -6.018   9.477  1.00 93.70           O
ATOM   4563  HA  GLN A 300       6.446  -5.026  11.526  1.00 93.70           H
ATOM   4564  CB  GLN A 300       7.965  -5.929  12.751  1.00 93.70           C
ATOM   4565 1HB  GLN A 300       8.162  -6.911  13.181  1.00 93.70           H
ATOM   4566 2HB  GLN A 300       8.877  -5.616  12.242  1.00 93.70           H
ATOM   4567  CG  GLN A 300       7.630  -4.936  13.865  1.00 93.70           C
ATOM   4568 1HG  GLN A 300       7.463  -3.947  13.438  1.00 93.70           H
ATOM   4569 2HG  GLN A 300       6.703  -5.233  14.356  1.00 93.70           H
ATOM   4570  CD  GLN A 300       8.759  -4.867  14.896  1.00 93.70           C
ATOM   4571  OE1 GLN A 300       9.701  -5.642  14.876  1.00 93.70           O
ATOM   4572  NE2 GLN A 300       8.612  -3.898  15.796  1.00 93.70           N
ATOM   4573 1HE2 GLN A 300       7.815  -3.296  15.756  1.00 93.70           H
ATOM   4574 2HE2 GLN A 300       9.299  -3.773  16.512  1.00 93.70           H
ATOM   4575  HN  GLN A 300       5.855  -7.157  13.202  1.00 93.70           H
ATOM   4576  N   VAL A 301       7.296  -8.022  10.475  1.00 94.71           N
ATOM   4577  CA  VAL A 301       7.777  -8.790   9.339  1.00 94.71           C
ATOM   4578  C   VAL A 301       6.836  -8.579   8.151  1.00 94.71           C
ATOM   4579  O   VAL A 301       7.280  -8.229   7.058  1.00 94.71           O
ATOM   4580  HA  VAL A 301       8.764  -8.408   9.078  1.00 94.71           H
ATOM   4581  CB  VAL A 301       7.926 -10.262   9.729  1.00 94.71           C
ATOM   4582  HB  VAL A 301       6.972 -10.600  10.134  1.00 94.71           H
ATOM   4583  CG1 VAL A 301       8.249 -11.123   8.506  1.00 94.71           C
ATOM   4584 1HG1 VAL A 301       7.444 -11.034   7.776  1.00 94.71           H
ATOM   4585 2HG1 VAL A 301       9.184 -10.783   8.059  1.00 94.71           H
ATOM   4586 3HG1 VAL A 301       8.350 -12.164   8.811  1.00 94.71           H
ATOM   4587  CG2 VAL A 301       8.987 -10.436  10.818  1.00 94.71           C
ATOM   4588 1HG2 VAL A 301       9.947 -10.072  10.451  1.00 94.71           H
ATOM   4589 2HG2 VAL A 301       8.697  -9.868  11.702  1.00 94.71           H
ATOM   4590 3HG2 VAL A 301       9.073 -11.492  11.076  1.00 94.71           H
ATOM   4591  HN  VAL A 301       6.984  -8.567  11.253  1.00 94.71           H
ATOM   4592  N   THR A 302       5.555  -8.800   8.405  1.00 94.58           N
ATOM   4593  CA  THR A 302       4.561  -8.740   7.347  1.00 94.58           C
ATOM   4594  C   THR A 302       4.437  -7.312   6.811  1.00 94.58           C
ATOM   4595  O   THR A 302       4.175  -7.110   5.627  1.00 94.58           O
ATOM   4596  HA  THR A 302       4.902  -9.363   6.520  1.00 94.58           H
ATOM   4597  CB  THR A 302       3.248  -9.297   7.899  1.00 94.58           C
ATOM   4598  HB  THR A 302       2.463  -9.266   7.143  1.00 94.58           H
ATOM   4599  OG1 THR A 302       3.006  -8.521   9.069  1.00 94.58           O
ATOM   4600  HG1 THR A 302       3.389  -8.980   9.870  1.00 94.58           H
ATOM   4601  CG2 THR A 302       3.394 -10.727   8.425  1.00 94.58           C
ATOM   4602 1HG2 THR A 302       4.130 -10.745   9.228  1.00 94.58           H
ATOM   4603 2HG2 THR A 302       3.721 -11.380   7.616  1.00 94.58           H
ATOM   4604 3HG2 THR A 302       2.433 -11.074   8.805  1.00 94.58           H
ATOM   4605  HN  THR A 302       5.194  -9.016   9.312  1.00 94.58           H
ATOM   4606  N   GLN A 303       4.633  -6.358   7.710  1.00 93.23           N
ATOM   4607  CA  GLN A 303       4.611  -4.956   7.330  1.00 93.23           C
ATOM   4608  C   GLN A 303       5.713  -4.665   6.310  1.00 93.23           C
ATOM   4609  O   GLN A 303       5.484  -3.963   5.326  1.00 93.23           O
ATOM   4610  HA  GLN A 303       3.633  -4.794   6.875  1.00 93.23           H
ATOM   4611  CB  GLN A 303       4.748  -4.053   8.557  1.00 93.23           C
ATOM   4612 1HB  GLN A 303       3.923  -4.240   9.245  1.00 93.23           H
ATOM   4613 2HB  GLN A 303       5.668  -4.294   9.090  1.00 93.23           H
ATOM   4614  CG  GLN A 303       4.758  -2.577   8.154  1.00 93.23           C
ATOM   4615 1HG  GLN A 303       5.737  -2.312   7.754  1.00 93.23           H
ATOM   4616 2HG  GLN A 303       4.032  -2.409   7.358  1.00 93.23           H
ATOM   4617  CD  GLN A 303       4.429  -1.680   9.349  1.00 93.23           C
ATOM   4618  OE1 GLN A 303       5.274  -1.359  10.168  1.00 93.23           O
ATOM   4619  NE2 GLN A 303       3.158  -1.294   9.402  1.00 93.23           N
ATOM   4620 1HE2 GLN A 303       2.514  -1.593   8.697  1.00 93.23           H
ATOM   4621 2HE2 GLN A 303       2.845  -0.705  10.147  1.00 93.23           H
ATOM   4622  HN  GLN A 303       4.803  -6.530   8.680  1.00 93.23           H
ATOM   4623  N   THR A 304       6.886  -5.221   6.579  1.00 93.52           N
ATOM   4624  CA  THR A 304       8.037  -4.991   5.722  1.00 93.52           C
ATOM   4625  C   THR A 304       7.790  -5.573   4.329  1.00 93.52           C
ATOM   4626  O   THR A 304       8.161  -4.968   3.325  1.00 93.52           O
ATOM   4627  HA  THR A 304       8.165  -3.915   5.601  1.00 93.52           H
ATOM   4628  CB  THR A 304       9.267  -5.577   6.417  1.00 93.52           C
ATOM   4629  HB  THR A 304       9.178  -6.659   6.520  1.00 93.52           H
ATOM   4630  OG1 THR A 304       9.357  -4.848   7.638  1.00 93.52           O
ATOM   4631  HG1 THR A 304       8.889  -5.346   8.368  1.00 93.52           H
ATOM   4632  CG2 THR A 304      10.569  -5.240   5.685  1.00 93.52           C
ATOM   4633 1HG2 THR A 304      10.691  -4.158   5.642  1.00 93.52           H
ATOM   4634 2HG2 THR A 304      10.531  -5.643   4.673  1.00 93.52           H
ATOM   4635 3HG2 THR A 304      11.410  -5.681   6.220  1.00 93.52           H
ATOM   4636  HN  THR A 304       7.055  -5.817   7.363  1.00 93.52           H
ATOM   4637  N   ILE A 305       7.165  -6.741   4.313  1.00 93.82           N
ATOM   4638  CA  ILE A 305       6.838  -7.398   3.059  1.00 93.82           C
ATOM   4639  C   ILE A 305       5.888  -6.508   2.254  1.00 93.82           C
ATOM   4640  O   ILE A 305       6.029  -6.384   1.039  1.00 93.82           O
ATOM   4641  HA  ILE A 305       7.766  -7.509   2.498  1.00 93.82           H
ATOM   4642  CB  ILE A 305       6.293  -8.804   3.317  1.00 93.82           C
ATOM   4643  HB  ILE A 305       5.482  -8.729   4.041  1.00 93.82           H
ATOM   4644  CG1 ILE A 305       7.367  -9.704   3.933  1.00 93.82           C
ATOM   4645 1HG1 ILE A 305       8.132  -9.924   3.189  1.00 93.82           H
ATOM   4646 2HG1 ILE A 305       7.860  -9.180   4.751  1.00 93.82           H
ATOM   4647  CG2 ILE A 305       5.704  -9.407   2.040  1.00 93.82           C
ATOM   4648 1HG2 ILE A 305       4.889  -8.776   1.683  1.00 93.82           H
ATOM   4649 2HG2 ILE A 305       6.478  -9.467   1.275  1.00 93.82           H
ATOM   4650 3HG2 ILE A 305       5.324 -10.406   2.252  1.00 93.82           H
ATOM   4651  CD1 ILE A 305       6.758 -11.009   4.448  1.00 93.82           C
ATOM   4652 1HD1 ILE A 305       6.011 -10.786   5.210  1.00 93.82           H
ATOM   4653 2HD1 ILE A 305       6.287 -11.542   3.622  1.00 93.82           H
ATOM   4654 3HD1 ILE A 305       7.543 -11.630   4.881  1.00 93.82           H
ATOM   4655  HN  ILE A 305       6.883  -7.236   5.135  1.00 93.82           H
ATOM   4656  N   ALA A 306       4.942  -5.912   2.965  1.00 92.94           N
ATOM   4657  CA  ALA A 306       3.933  -5.086   2.324  1.00 92.94           C
ATOM   4658  C   ALA A 306       4.609  -3.880   1.669  1.00 92.94           C
ATOM   4659  O   ALA A 306       4.199  -3.442   0.596  1.00 92.94           O
ATOM   4660  HA  ALA A 306       3.454  -5.687   1.552  1.00 92.94           H
ATOM   4661  CB  ALA A 306       2.879  -4.676   3.355  1.00 92.94           C
ATOM   4662 1HB  ALA A 306       2.409  -5.568   3.769  1.00 92.94           H
ATOM   4663 2HB  ALA A 306       3.356  -4.111   4.157  1.00 92.94           H
ATOM   4664 3HB  ALA A 306       2.123  -4.056   2.874  1.00 92.94           H
ATOM   4665  HN  ALA A 306       4.859  -5.986   3.959  1.00 92.94           H
ATOM   4666  N   PHE A 307       5.633  -3.377   2.343  1.00 93.50           N
ATOM   4667  CA  PHE A 307       6.318  -2.182   1.882  1.00 93.50           C
ATOM   4668  C   PHE A 307       7.197  -2.488   0.667  1.00 93.50           C
ATOM   4669  O   PHE A 307       7.365  -1.644  -0.211  1.00 93.50           O
ATOM   4670  HA  PHE A 307       5.553  -1.458   1.601  1.00 93.50           H
ATOM   4671  CB  PHE A 307       7.207  -1.704   3.032  1.00 93.50           C
ATOM   4672 1HB  PHE A 307       7.788  -2.547   3.403  1.00 93.50           H
ATOM   4673 2HB  PHE A 307       7.918  -0.972   2.648  1.00 93.50           H
ATOM   4674  CG  PHE A 307       6.436  -1.081   4.197  1.00 93.50           C
ATOM   4675  CD1 PHE A 307       5.076  -1.113   4.207  1.00 93.50           C
ATOM   4676  HD1 PHE A 307       4.536  -1.582   3.384  1.00 93.50           H
ATOM   4677  CD2 PHE A 307       7.109  -0.496   5.224  1.00 93.50           C
ATOM   4678  HD2 PHE A 307       8.199  -0.471   5.216  1.00 93.50           H
ATOM   4679  CE1 PHE A 307       4.360  -0.535   5.288  1.00 93.50           C
ATOM   4680  HE1 PHE A 307       3.270  -0.561   5.296  1.00 93.50           H
ATOM   4681  CE2 PHE A 307       6.393   0.081   6.305  1.00 93.50           C
ATOM   4682  HE2 PHE A 307       6.933   0.550   7.128  1.00 93.50           H
ATOM   4683  CZ  PHE A 307       5.034   0.049   6.315  1.00 93.50           C
ATOM   4684  HZ  PHE A 307       4.484   0.493   7.145  1.00 93.50           H
ATOM   4685  HN  PHE A 307       5.994  -3.771   3.189  1.00 93.50           H
ATOM   4686  N   PHE A 308       7.735  -3.699   0.656  1.00 93.27           N
ATOM   4687  CA  PHE A 308       8.626  -4.113  -0.414  1.00 93.27           C
ATOM   4688  C   PHE A 308       7.908  -4.088  -1.765  1.00 93.27           C
ATOM   4689  O   PHE A 308       8.547  -3.975  -2.810  1.00 93.27           O
ATOM   4690  HA  PHE A 308       9.457  -3.408  -0.434  1.00 93.27           H
ATOM   4691  CB  PHE A 308       9.059  -5.547  -0.106  1.00 93.27           C
ATOM   4692 1HB  PHE A 308       9.419  -5.595   0.922  1.00 93.27           H
ATOM   4693 2HB  PHE A 308       8.189  -6.201  -0.170  1.00 93.27           H
ATOM   4694  CG  PHE A 308      10.149  -6.081  -1.038  1.00 93.27           C
ATOM   4695  CD1 PHE A 308       9.824  -6.933  -2.047  1.00 93.27           C
ATOM   4696  HD1 PHE A 308       8.787  -7.234  -2.193  1.00 93.27           H
ATOM   4697  CD2 PHE A 308      11.444  -5.705  -0.856  1.00 93.27           C
ATOM   4698  HD2 PHE A 308      11.704  -5.023  -0.047  1.00 93.27           H
ATOM   4699  CE1 PHE A 308      10.835  -7.429  -2.912  1.00 93.27           C
ATOM   4700  HE1 PHE A 308      10.574  -8.111  -3.721  1.00 93.27           H
ATOM   4701  CE2 PHE A 308      12.455  -6.201  -1.721  1.00 93.27           C
ATOM   4702  HE2 PHE A 308      13.492  -5.899  -1.576  1.00 93.27           H
ATOM   4703  CZ  PHE A 308      12.130  -7.052  -2.730  1.00 93.27           C
ATOM   4704  HZ  PHE A 308      12.906  -7.432  -3.394  1.00 93.27           H
ATOM   4705  HN  PHE A 308       7.571  -4.390   1.360  1.00 93.27           H
ATOM   4706  N   HIS A 309       6.589  -4.197  -1.700  1.00 91.59           N
ATOM   4707  CA  HIS A 309       5.781  -4.232  -2.907  1.00 91.59           C
ATOM   4708  C   HIS A 309       6.031  -2.966  -3.729  1.00 91.59           C
ATOM   4709  O   HIS A 309       6.059  -3.014  -4.958  1.00 91.59           O
ATOM   4710  HA  HIS A 309       6.112  -5.098  -3.481  1.00 91.59           H
ATOM   4711  CB  HIS A 309       4.303  -4.435  -2.566  1.00 91.59           C
ATOM   4712 1HB  HIS A 309       4.194  -5.369  -2.014  1.00 91.59           H
ATOM   4713 2HB  HIS A 309       3.980  -3.633  -1.903  1.00 91.59           H
ATOM   4714  CG  HIS A 309       3.394  -4.470  -3.771  1.00 91.59           C
ATOM   4715  ND1 HIS A 309       2.763  -3.342  -4.267  1.00 91.59           N
ATOM   4716  HD1 HIS A 309       2.839  -2.418  -3.894  1.00 91.59           H
ATOM   4717  CD2 HIS A 309       3.017  -5.506  -4.574  1.00 91.59           C
ATOM   4718  HD2 HIS A 309       3.333  -6.544  -4.466  1.00 91.59           H
ATOM   4719  CE1 HIS A 309       2.041  -3.696  -5.321  1.00 91.59           C
ATOM   4720  HE1 HIS A 309       1.428  -3.032  -5.930  1.00 91.59           H
ATOM   4721  NE2 HIS A 309       2.199  -5.038  -5.509  1.00 91.59           N
ATOM   4722  HN  HIS A 309       6.074  -4.260  -0.845  1.00 91.59           H
ATOM   4723  N   SER A 310       6.206  -1.862  -3.018  1.00 91.32           N
ATOM   4724  CA  SER A 310       6.210  -0.555  -3.653  1.00 91.32           C
ATOM   4725  C   SER A 310       7.465  -0.396  -4.514  1.00 91.32           C
ATOM   4726  O   SER A 310       7.573   0.552  -5.291  1.00 91.32           O
ATOM   4727  HA  SER A 310       5.315  -0.533  -4.273  1.00 91.32           H
ATOM   4728  CB  SER A 310       6.137   0.564  -2.612  1.00 91.32           C
ATOM   4729 1HB  SER A 310       6.911   0.411  -1.860  1.00 91.32           H
ATOM   4730 2HB  SER A 310       6.343   1.520  -3.092  1.00 91.32           H
ATOM   4731  OG  SER A 310       4.863   0.618  -1.975  1.00 91.32           O
ATOM   4732  HG  SER A 310       4.181   0.991  -2.605  1.00 91.32           H
ATOM   4733  HN  SER A 310       6.343  -1.851  -2.027  1.00 91.32           H
ATOM   4734  N   CYS A 311       8.381  -1.339  -4.349  1.00 92.69           N
ATOM   4735  CA  CYS A 311       9.598  -1.347  -5.142  1.00 92.69           C
ATOM   4736  C   CYS A 311       9.462  -2.425  -6.219  1.00 92.69           C
ATOM   4737  O   CYS A 311      10.331  -2.561  -7.079  1.00 92.69           O
ATOM   4738  HA  CYS A 311       9.685  -0.358  -5.593  1.00 92.69           H
ATOM   4739  CB  CYS A 311      10.839  -1.562  -4.273  1.00 92.69           C
ATOM   4740 1HB  CYS A 311      11.738  -1.341  -4.847  1.00 92.69           H
ATOM   4741 2HB  CYS A 311      10.824  -0.875  -3.427  1.00 92.69           H
ATOM   4742  SG  CYS A 311      10.890  -3.290  -3.672  1.00 92.69           S
ATOM   4743  HG  CYS A 311      12.082  -3.200  -3.089  1.00 92.69           H
ATOM   4744  HN  CYS A 311       8.302  -2.086  -3.688  1.00 92.69           H
ATOM   4745  N   LEU A 312       8.365  -3.163  -6.137  1.00 90.26           N
ATOM   4746  CA  LEU A 312       8.197  -4.348  -6.962  1.00 90.26           C
ATOM   4747  C   LEU A 312       7.590  -3.945  -8.308  1.00 90.26           C
ATOM   4748  O   LEU A 312       7.925  -4.523  -9.341  1.00 90.26           O
ATOM   4749  HA  LEU A 312       9.188  -4.765  -7.141  1.00 90.26           H
ATOM   4750  CB  LEU A 312       7.387  -5.410  -6.215  1.00 90.26           C
ATOM   4751 1HB  LEU A 312       6.532  -4.923  -5.746  1.00 90.26           H
ATOM   4752 2HB  LEU A 312       6.990  -6.115  -6.945  1.00 90.26           H
ATOM   4753  CG  LEU A 312       8.142  -6.198  -5.143  1.00 90.26           C
ATOM   4754  HG  LEU A 312       8.413  -5.511  -4.341  1.00 90.26           H
ATOM   4755  CD1 LEU A 312       7.251  -7.280  -4.530  1.00 90.26           C
ATOM   4756 1HD1 LEU A 312       6.378  -6.816  -4.072  1.00 90.26           H
ATOM   4757 2HD1 LEU A 312       6.929  -7.971  -5.309  1.00 90.26           H
ATOM   4758 3HD1 LEU A 312       7.812  -7.826  -3.771  1.00 90.26           H
ATOM   4759  CD2 LEU A 312       9.443  -6.776  -5.702  1.00 90.26           C
ATOM   4760 1HD2 LEU A 312       9.217  -7.444  -6.533  1.00 90.26           H
ATOM   4761 2HD2 LEU A 312      10.081  -5.964  -6.052  1.00 90.26           H
ATOM   4762 3HD2 LEU A 312       9.960  -7.331  -4.919  1.00 90.26           H
ATOM   4763  HN  LEU A 312       7.601  -2.964  -5.523  1.00 90.26           H
ATOM   4764  N   ASN A 313       6.709  -2.958  -8.252  1.00 85.46           N
ATOM   4765  CA  ASN A 313       5.889  -2.621  -9.403  1.00 85.46           C
ATOM   4766  C   ASN A 313       6.795  -2.329 -10.601  1.00 85.46           C
ATOM   4767  O   ASN A 313       6.627  -2.917 -11.668  1.00 85.46           O
ATOM   4768  HA  ASN A 313       5.251  -3.489  -9.565  1.00 85.46           H
ATOM   4769  CB  ASN A 313       5.046  -1.372  -9.132  1.00 85.46           C
ATOM   4770 1HB  ASN A 313       5.649  -0.628  -8.612  1.00 85.46           H
ATOM   4771 2HB  ASN A 313       4.736  -0.927 -10.078  1.00 85.46           H
ATOM   4772  CG  ASN A 313       3.813  -1.714  -8.294  1.00 85.46           C
ATOM   4773  OD1 ASN A 313       3.287  -2.815  -8.337  1.00 85.46           O
ATOM   4774  ND2 ASN A 313       3.382  -0.713  -7.532  1.00 85.46           N
ATOM   4775 1HD2 ASN A 313       3.860   0.165  -7.544  1.00 85.46           H
ATOM   4776 2HD2 ASN A 313       2.581  -0.839  -6.947  1.00 85.46           H
ATOM   4777  HN  ASN A 313       6.551  -2.395  -7.441  1.00 85.46           H
ATOM   4778  N   PRO A 314       7.767  -1.420 -10.448  1.00 84.90           N
ATOM   4779  CA  PRO A 314       8.635  -1.047 -11.568  1.00 84.90           C
ATOM   4780  C   PRO A 314       9.279  -2.257 -12.225  1.00 84.90           C
ATOM   4781  O   PRO A 314       9.384  -2.320 -13.449  1.00 84.90           O
ATOM   4782  HA  PRO A 314       8.048  -0.574 -12.355  1.00 84.90           H
ATOM   4783  CB  PRO A 314       9.676  -0.126 -10.929  1.00 84.90           C
ATOM   4784 1HB  PRO A 314      10.556  -0.681 -10.603  1.00 84.90           H
ATOM   4785 2HB  PRO A 314      10.021   0.635 -11.628  1.00 84.90           H
ATOM   4786  CG  PRO A 314       8.929   0.488  -9.751  1.00 84.90           C
ATOM   4787 1HG  PRO A 314       9.612   0.884  -9.000  1.00 84.90           H
ATOM   4788 2HG  PRO A 314       8.298   1.321 -10.061  1.00 84.90           H
ATOM   4789  CD  PRO A 314       8.113  -0.680  -9.221  1.00 84.90           C
ATOM   4790 1HD  PRO A 314       8.689  -1.296  -8.531  1.00 84.90           H
ATOM   4791 2HD  PRO A 314       7.229  -0.343  -8.680  1.00 84.90           H
ATOM   4792  N   VAL A 315       9.698  -3.193 -11.387  1.00 84.27           N
ATOM   4793  CA  VAL A 315      10.428  -4.354 -11.866  1.00 84.27           C
ATOM   4794  C   VAL A 315       9.518  -5.185 -12.773  1.00 84.27           C
ATOM   4795  O   VAL A 315       9.957  -5.685 -13.808  1.00 84.27           O
ATOM   4796  HA  VAL A 315      11.273  -3.993 -12.452  1.00 84.27           H
ATOM   4797  CB  VAL A 315      10.979  -5.151 -10.681  1.00 84.27           C
ATOM   4798  HB  VAL A 315      10.134  -5.480 -10.076  1.00 84.27           H
ATOM   4799  CG1 VAL A 315      11.727  -6.397 -11.159  1.00 84.27           C
ATOM   4800 1HG1 VAL A 315      11.046  -7.035 -11.724  1.00 84.27           H
ATOM   4801 2HG1 VAL A 315      12.559  -6.099 -11.797  1.00 84.27           H
ATOM   4802 3HG1 VAL A 315      12.108  -6.945 -10.298  1.00 84.27           H
ATOM   4803  CG2 VAL A 315      11.875  -4.277  -9.802  1.00 84.27           C
ATOM   4804 1HG2 VAL A 315      12.712  -3.906 -10.393  1.00 84.27           H
ATOM   4805 2HG2 VAL A 315      11.299  -3.435  -9.419  1.00 84.27           H
ATOM   4806 3HG2 VAL A 315      12.253  -4.868  -8.968  1.00 84.27           H
ATOM   4807  HN  VAL A 315       9.545  -3.168 -10.399  1.00 84.27           H
ATOM   4808  N   LEU A 316       8.267  -5.306 -12.353  1.00 83.88           N
ATOM   4809  CA  LEU A 316       7.304  -6.104 -13.091  1.00 83.88           C
ATOM   4810  C   LEU A 316       7.176  -5.555 -14.514  1.00 83.88           C
ATOM   4811  O   LEU A 316       7.085  -6.320 -15.472  1.00 83.88           O
ATOM   4812  HA  LEU A 316       7.696  -7.120 -13.147  1.00 83.88           H
ATOM   4813  CB  LEU A 316       5.975  -6.173 -12.337  1.00 83.88           C
ATOM   4814 1HB  LEU A 316       5.617  -5.156 -12.178  1.00 83.88           H
ATOM   4815 2HB  LEU A 316       5.244  -6.672 -12.973  1.00 83.88           H
ATOM   4816  CG  LEU A 316       6.007  -6.889 -10.985  1.00 83.88           C
ATOM   4817  HG  LEU A 316       6.682  -6.344 -10.326  1.00 83.88           H
ATOM   4818  CD1 LEU A 316       4.626  -6.879 -10.327  1.00 83.88           C
ATOM   4819 1HD1 LEU A 316       4.306  -5.849 -10.169  1.00 83.88           H
ATOM   4820 2HD1 LEU A 316       3.911  -7.387 -10.974  1.00 83.88           H
ATOM   4821 3HD1 LEU A 316       4.677  -7.395  -9.368  1.00 83.88           H
ATOM   4822  CD2 LEU A 316       6.563  -8.307 -11.129  1.00 83.88           C
ATOM   4823 1HD2 LEU A 316       5.933  -8.877 -11.812  1.00 83.88           H
ATOM   4824 2HD2 LEU A 316       7.578  -8.261 -11.524  1.00 83.88           H
ATOM   4825 3HD2 LEU A 316       6.575  -8.793 -10.154  1.00 83.88           H
ATOM   4826  HN  LEU A 316       7.911  -4.871 -11.526  1.00 83.88           H
ATOM   4827  N   TYR A 317       7.174  -4.233 -14.605  1.00 79.80           N
ATOM   4828  CA  TYR A 317       6.991  -3.573 -15.886  1.00 79.80           C
ATOM   4829  C   TYR A 317       8.184  -3.828 -16.810  1.00 79.80           C
ATOM   4830  O   TYR A 317       8.013  -4.005 -18.015  1.00 79.80           O
ATOM   4831  HA  TYR A 317       6.090  -3.977 -16.348  1.00 79.80           H
ATOM   4832  CB  TYR A 317       6.910  -2.076 -15.581  1.00 79.80           C
ATOM   4833 1HB  TYR A 317       7.853  -1.753 -15.142  1.00 79.80           H
ATOM   4834 2HB  TYR A 317       6.791  -1.530 -16.517  1.00 79.80           H
ATOM   4835  CG  TYR A 317       5.768  -1.695 -14.636  1.00 79.80           C
ATOM   4836  CD1 TYR A 317       4.625  -2.467 -14.589  1.00 79.80           C
ATOM   4837  HD1 TYR A 317       4.536  -3.348 -15.225  1.00 79.80           H
ATOM   4838  CD2 TYR A 317       5.881  -0.579 -13.832  1.00 79.80           C
ATOM   4839  HD2 TYR A 317       6.783   0.031 -13.869  1.00 79.80           H
ATOM   4840  CE1 TYR A 317       3.550  -2.108 -13.700  1.00 79.80           C
ATOM   4841  HE1 TYR A 317       2.642  -2.709 -13.653  1.00 79.80           H
ATOM   4842  CE2 TYR A 317       4.806  -0.221 -12.943  1.00 79.80           C
ATOM   4843  HE2 TYR A 317       4.882   0.658 -12.303  1.00 79.80           H
ATOM   4844  CZ  TYR A 317       3.694  -1.003 -12.921  1.00 79.80           C
ATOM   4845  OH  TYR A 317       2.679  -0.664 -12.082  1.00 79.80           O
ATOM   4846  HH  TYR A 317       2.032  -1.423 -12.004  1.00 79.80           H
ATOM   4847  HN  TYR A 317       7.294  -3.619 -13.826  1.00 79.80           H
ATOM   4848  N   VAL A 318       9.365  -3.839 -16.210  1.00 75.47           N
ATOM   4849  CA  VAL A 318      10.588  -4.043 -16.968  1.00 75.47           C
ATOM   4850  C   VAL A 318      10.547  -5.422 -17.631  1.00 75.47           C
ATOM   4851  O   VAL A 318      10.762  -5.541 -18.836  1.00 75.47           O
ATOM   4852  HA  VAL A 318      10.624  -3.281 -17.746  1.00 75.47           H
ATOM   4853  CB  VAL A 318      11.804  -3.852 -16.060  1.00 75.47           C
ATOM   4854  HB  VAL A 318      11.684  -4.506 -15.196  1.00 75.47           H
ATOM   4855  CG1 VAL A 318      13.093  -4.256 -16.778  1.00 75.47           C
ATOM   4856 1HG1 VAL A 318      13.035  -5.305 -17.068  1.00 75.47           H
ATOM   4857 2HG1 VAL A 318      13.221  -3.639 -17.668  1.00 75.47           H
ATOM   4858 3HG1 VAL A 318      13.942  -4.110 -16.110  1.00 75.47           H
ATOM   4859  CG2 VAL A 318      11.888  -2.412 -15.551  1.00 75.47           C
ATOM   4860 1HG2 VAL A 318      11.974  -1.731 -16.398  1.00 75.47           H
ATOM   4861 2HG2 VAL A 318      10.988  -2.174 -14.984  1.00 75.47           H
ATOM   4862 3HG2 VAL A 318      12.761  -2.303 -14.908  1.00 75.47           H
ATOM   4863  HN  VAL A 318       9.494  -3.711 -15.226  1.00 75.47           H
ATOM   4864  N   PHE A 319      10.271  -6.428 -16.814  1.00 74.85           N
ATOM   4865  CA  PHE A 319      10.435  -7.806 -17.243  1.00 74.85           C
ATOM   4866  C   PHE A 319       9.225  -8.276 -18.053  1.00 74.85           C
ATOM   4867  O   PHE A 319       9.376  -8.994 -19.040  1.00 74.85           O
ATOM   4868  HA  PHE A 319      11.327  -7.846 -17.868  1.00 74.85           H
ATOM   4869  CB  PHE A 319      10.548  -8.658 -15.977  1.00 74.85           C
ATOM   4870 1HB  PHE A 319       9.790  -8.334 -15.264  1.00 74.85           H
ATOM   4871 2HB  PHE A 319      10.327  -9.695 -16.228  1.00 74.85           H
ATOM   4872  CG  PHE A 319      11.921  -8.593 -15.304  1.00 74.85           C
ATOM   4873  CD1 PHE A 319      13.016  -9.084 -15.944  1.00 74.85           C
ATOM   4874  HD1 PHE A 319      12.916  -9.523 -16.937  1.00 74.85           H
ATOM   4875  CD2 PHE A 319      12.046  -8.045 -14.066  1.00 74.85           C
ATOM   4876  HD2 PHE A 319      11.168  -7.652 -13.552  1.00 74.85           H
ATOM   4877  CE1 PHE A 319      14.290  -9.023 -15.319  1.00 74.85           C
ATOM   4878  HE1 PHE A 319      15.167  -9.417 -15.832  1.00 74.85           H
ATOM   4879  CE2 PHE A 319      13.320  -7.985 -13.441  1.00 74.85           C
ATOM   4880  HE2 PHE A 319      13.420  -7.546 -12.448  1.00 74.85           H
ATOM   4881  CZ  PHE A 319      14.415  -8.475 -14.081  1.00 74.85           C
ATOM   4882  HZ  PHE A 319      15.392  -8.429 -13.602  1.00 74.85           H
ATOM   4883  HN  PHE A 319       9.941  -6.313 -15.877  1.00 74.85           H
ATOM   4884  N   VAL A 320       8.052  -7.853 -17.605  1.00 76.83           N
ATOM   4885  CA  VAL A 320       6.811  -8.396 -18.128  1.00 76.83           C
ATOM   4886  C   VAL A 320       6.265  -7.461 -19.210  1.00 76.83           C
ATOM   4887  O   VAL A 320       5.613  -7.910 -20.151  1.00 76.83           O
ATOM   4888  HA  VAL A 320       7.039  -9.361 -18.581  1.00 76.83           H
ATOM   4889  CB  VAL A 320       5.820  -8.631 -16.986  1.00 76.83           C
ATOM   4890  HB  VAL A 320       5.412  -7.664 -16.692  1.00 76.83           H
ATOM   4891  CG1 VAL A 320       4.656  -9.513 -17.442  1.00 76.83           C
ATOM   4892 1HG1 VAL A 320       4.132  -9.027 -18.265  1.00 76.83           H
ATOM   4893 2HG1 VAL A 320       5.041 -10.478 -17.776  1.00 76.83           H
ATOM   4894 3HG1 VAL A 320       3.967  -9.664 -16.611  1.00 76.83           H
ATOM   4895  CG2 VAL A 320       6.521  -9.235 -15.768  1.00 76.83           C
ATOM   4896 1HG2 VAL A 320       6.970 -10.189 -16.043  1.00 76.83           H
ATOM   4897 2HG2 VAL A 320       7.299  -8.554 -15.421  1.00 76.83           H
ATOM   4898 3HG2 VAL A 320       5.794  -9.391 -14.971  1.00 76.83           H
ATOM   4899  HN  VAL A 320       7.943  -7.152 -16.899  1.00 76.83           H
ATOM   4900  N   GLY A 321       6.553  -6.179 -19.039  1.00 76.58           N
ATOM   4901  CA  GLY A 321       5.999  -5.164 -19.919  1.00 76.58           C
ATOM   4902  C   GLY A 321       6.797  -5.071 -21.220  1.00 76.58           C
ATOM   4903  O   GLY A 321       7.842  -4.424 -21.267  1.00 76.58           O
ATOM   4904 1HA  GLY A 321       4.958  -5.400 -20.142  1.00 76.58           H
ATOM   4905 2HA  GLY A 321       6.005  -4.198 -19.414  1.00 76.58           H
ATOM   4906  HN  GLY A 321       7.152  -5.832 -18.317  1.00 76.58           H
ATOM   4907  N   GLU A 322       6.275  -5.728 -22.246  1.00 77.77           N
ATOM   4908  CA  GLU A 322       6.840  -5.606 -23.579  1.00 77.77           C
ATOM   4909  C   GLU A 322       6.785  -4.151 -24.048  1.00 77.77           C
ATOM   4910  O   GLU A 322       7.748  -3.643 -24.621  1.00 77.77           O
ATOM   4911  HA  GLU A 322       7.878  -5.925 -23.483  1.00 77.77           H
ATOM   4912  CB  GLU A 322       6.121  -6.528 -24.566  1.00 77.77           C
ATOM   4913 1HB  GLU A 322       5.062  -6.272 -24.602  1.00 77.77           H
ATOM   4914 2HB  GLU A 322       6.610  -6.477 -25.539  1.00 77.77           H
ATOM   4915  CG  GLU A 322       6.207  -7.988 -24.115  1.00 77.77           C
ATOM   4916 1HG  GLU A 322       7.183  -8.177 -23.668  1.00 77.77           H
ATOM   4917 2HG  GLU A 322       5.461  -8.179 -23.345  1.00 77.77           H
ATOM   4918  CD  GLU A 322       5.987  -8.939 -25.293  1.00 77.77           C
ATOM   4919  OE1 GLU A 322       6.727  -9.944 -25.357  1.00 77.77           O
ATOM   4920  OE2 GLU A 322       5.084  -8.639 -26.104  1.00 77.77           O
ATOM   4921  HN  GLU A 322       5.481  -6.333 -22.177  1.00 77.77           H
ATOM   4922  N   ARG A 323       5.649  -3.521 -23.787  1.00 78.10           N
ATOM   4923  CA  ARG A 323       5.447  -2.142 -24.197  1.00 78.10           C
ATOM   4924  C   ARG A 323       6.466  -1.230 -23.513  1.00 78.10           C
ATOM   4925  O   ARG A 323       7.037  -0.345 -24.148  1.00 78.10           O
ATOM   4926  HA  ARG A 323       5.590  -2.149 -25.278  1.00 78.10           H
ATOM   4927  CB  ARG A 323       4.034  -1.666 -23.852  1.00 78.10           C
ATOM   4928 1HB  ARG A 323       3.320  -2.467 -24.045  1.00 78.10           H
ATOM   4929 2HB  ARG A 323       3.974  -1.435 -22.789  1.00 78.10           H
ATOM   4930  CG  ARG A 323       3.656  -0.430 -24.671  1.00 78.10           C
ATOM   4931 1HG  ARG A 323       4.366   0.373 -24.471  1.00 78.10           H
ATOM   4932 2HG  ARG A 323       3.725  -0.659 -25.734  1.00 78.10           H
ATOM   4933  CD  ARG A 323       2.239   0.039 -24.334  1.00 78.10           C
ATOM   4934 1HD  ARG A 323       1.568  -0.818 -24.277  1.00 78.10           H
ATOM   4935 2HD  ARG A 323       2.229   0.518 -23.355  1.00 78.10           H
ATOM   4936  NE  ARG A 323       1.762   0.987 -25.365  1.00 78.10           N
ATOM   4937  HE  ARG A 323       2.322   1.111 -26.184  1.00 78.10           H
ATOM   4938  CZ  ARG A 323       0.624   1.689 -25.271  1.00 78.10           C
ATOM   4939  NH1 ARG A 323      -0.166   1.562 -24.196  1.00 78.10           N
ATOM   4940 1HH1 ARG A 323       0.091   0.940 -23.457  1.00 78.10           H
ATOM   4941 2HH1 ARG A 323      -1.013   2.090 -24.133  1.00 78.10           H
ATOM   4942  NH2 ARG A 323       0.289   2.520 -26.267  1.00 78.10           N
ATOM   4943 1HH2 ARG A 323      -0.556   3.052 -26.212  1.00 78.10           H
ATOM   4944 2HH2 ARG A 323       0.885   2.609 -27.065  1.00 78.10           H
ATOM   4945  HN  ARG A 323       4.877  -3.937 -23.306  1.00 78.10           H
ATOM   4946  N   PHE A 324       6.664  -1.476 -22.226  1.00 80.44           N
ATOM   4947  CA  PHE A 324       7.544  -0.639 -21.430  1.00 80.44           C
ATOM   4948  C   PHE A 324       8.994  -0.763 -21.902  1.00 80.44           C
ATOM   4949  O   PHE A 324       9.705   0.235 -22.004  1.00 80.44           O
ATOM   4950  HA  PHE A 324       7.211   0.391 -21.554  1.00 80.44           H
ATOM   4951  CB  PHE A 324       7.446  -1.134 -19.985  1.00 80.44           C
ATOM   4952 1HB  PHE A 324       6.395  -1.200 -19.705  1.00 80.44           H
ATOM   4953 2HB  PHE A 324       7.856  -2.142 -19.929  1.00 80.44           H
ATOM   4954  CG  PHE A 324       8.174  -0.246 -18.973  1.00 80.44           C
ATOM   4955  CD1 PHE A 324       9.440  -0.556 -18.583  1.00 80.44           C
ATOM   4956  HD1 PHE A 324       9.936  -1.436 -18.992  1.00 80.44           H
ATOM   4957  CD2 PHE A 324       7.555   0.852 -18.463  1.00 80.44           C
ATOM   4958  HD2 PHE A 324       6.540   1.100 -18.775  1.00 80.44           H
ATOM   4959  CE1 PHE A 324      10.115   0.268 -17.644  1.00 80.44           C
ATOM   4960  HE1 PHE A 324      11.129   0.020 -17.332  1.00 80.44           H
ATOM   4961  CE2 PHE A 324       8.230   1.675 -17.523  1.00 80.44           C
ATOM   4962  HE2 PHE A 324       7.734   2.556 -17.114  1.00 80.44           H
ATOM   4963  CZ  PHE A 324       9.496   1.366 -17.134  1.00 80.44           C
ATOM   4964  HZ  PHE A 324      10.014   1.998 -16.413  1.00 80.44           H
ATOM   4965  HN  PHE A 324       6.235  -2.231 -21.729  1.00 80.44           H
ATOM   4966  N   ARG A 325       9.389  -1.998 -22.177  1.00 82.28           N
ATOM   4967  CA  ARG A 325      10.739  -2.265 -22.645  1.00 82.28           C
ATOM   4968  C   ARG A 325      11.018  -1.486 -23.932  1.00 82.28           C
ATOM   4969  O   ARG A 325      12.097  -0.919 -24.097  1.00 82.28           O
ATOM   4970  HA  ARG A 325      11.386  -1.929 -21.835  1.00 82.28           H
ATOM   4971  CB  ARG A 325      10.946  -3.758 -22.905  1.00 82.28           C
ATOM   4972 1HB  ARG A 325      10.075  -4.166 -23.417  1.00 82.28           H
ATOM   4973 2HB  ARG A 325      11.800  -3.900 -23.568  1.00 82.28           H
ATOM   4974  CG  ARG A 325      11.177  -4.516 -21.596  1.00 82.28           C
ATOM   4975 1HG  ARG A 325      11.970  -4.031 -21.027  1.00 82.28           H
ATOM   4976 2HG  ARG A 325      10.276  -4.476 -20.985  1.00 82.28           H
ATOM   4977  CD  ARG A 325      11.554  -5.974 -21.866  1.00 82.28           C
ATOM   4978 1HD  ARG A 325      12.253  -6.030 -22.700  1.00 82.28           H
ATOM   4979 2HD  ARG A 325      12.060  -6.395 -20.997  1.00 82.28           H
ATOM   4980  NE  ARG A 325      10.339  -6.762 -22.173  1.00 82.28           N
ATOM   4981  HE  ARG A 325       9.452  -6.308 -22.088  1.00 82.28           H
ATOM   4982  CZ  ARG A 325      10.353  -8.045 -22.558  1.00 82.28           C
ATOM   4983  NH1 ARG A 325      11.513  -8.704 -22.688  1.00 82.28           N
ATOM   4984 1HH1 ARG A 325      12.377  -8.237 -22.498  1.00 82.28           H
ATOM   4985 2HH1 ARG A 325      11.515  -9.661 -22.975  1.00 82.28           H
ATOM   4986  NH2 ARG A 325       9.190  -8.661 -22.810  1.00 82.28           N
ATOM   4987 1HH2 ARG A 325       9.183  -9.618 -23.098  1.00 82.28           H
ATOM   4988 2HH2 ARG A 325       8.329  -8.162 -22.711  1.00 82.28           H
ATOM   4989  HN  ARG A 325       8.807  -2.805 -22.085  1.00 82.28           H
ATOM   4990  N   ARG A 326      10.027  -1.483 -24.811  1.00 82.45           N
ATOM   4991  CA  ARG A 326      10.140  -0.758 -26.065  1.00 82.45           C
ATOM   4992  C   ARG A 326      10.265   0.744 -25.799  1.00 82.45           C
ATOM   4993  O   ARG A 326      11.093   1.419 -26.409  1.00 82.45           O
ATOM   4994  HA  ARG A 326      11.043  -1.150 -26.533  1.00 82.45           H
ATOM   4995  CB  ARG A 326       8.926  -1.011 -26.960  1.00 82.45           C
ATOM   4996 1HB  ARG A 326       8.011  -0.902 -26.377  1.00 82.45           H
ATOM   4997 2HB  ARG A 326       8.890  -0.263 -27.752  1.00 82.45           H
ATOM   4998  CG  ARG A 326       8.980  -2.411 -27.575  1.00 82.45           C
ATOM   4999 1HG  ARG A 326       9.865  -2.501 -28.205  1.00 82.45           H
ATOM   5000 2HG  ARG A 326       9.075  -3.156 -26.785  1.00 82.45           H
ATOM   5001  CD  ARG A 326       7.727  -2.695 -28.405  1.00 82.45           C
ATOM   5002 1HD  ARG A 326       6.835  -2.485 -27.814  1.00 82.45           H
ATOM   5003 2HD  ARG A 326       7.697  -2.035 -29.272  1.00 82.45           H
ATOM   5004  NE  ARG A 326       7.720  -4.108 -28.845  1.00 82.45           N
ATOM   5005  HE  ARG A 326       8.395  -4.727 -28.443  1.00 82.45           H
ATOM   5006  CZ  ARG A 326       6.866  -4.609 -29.748  1.00 82.45           C
ATOM   5007  NH1 ARG A 326       5.941  -3.825 -30.318  1.00 82.45           N
ATOM   5008 1HH1 ARG A 326       5.884  -2.858 -30.071  1.00 82.45           H
ATOM   5009 2HH1 ARG A 326       5.308  -4.208 -30.991  1.00 82.45           H
ATOM   5010  NH2 ARG A 326       6.952  -5.907 -30.072  1.00 82.45           N
ATOM   5011 1HH2 ARG A 326       6.322  -6.297 -30.744  1.00 82.45           H
ATOM   5012 2HH2 ARG A 326       7.645  -6.485 -29.642  1.00 82.45           H
ATOM   5013  HN  ARG A 326       9.160  -1.964 -24.678  1.00 82.45           H
ATOM   5014  N   ASP A 327       9.431   1.223 -24.889  1.00 83.49           N
ATOM   5015  CA  ASP A 327       9.382   2.644 -24.592  1.00 83.49           C
ATOM   5016  C   ASP A 327      10.689   3.064 -23.915  1.00 83.49           C
ATOM   5017  O   ASP A 327      11.213   4.143 -24.187  1.00 83.49           O
ATOM   5018  HA  ASP A 327       9.235   3.133 -25.555  1.00 83.49           H
ATOM   5019  CB  ASP A 327       8.231   2.969 -23.638  1.00 83.49           C
ATOM   5020 1HB  ASP A 327       8.319   2.365 -22.736  1.00 83.49           H
ATOM   5021 2HB  ASP A 327       8.292   4.013 -23.330  1.00 83.49           H
ATOM   5022  CG  ASP A 327       6.878   2.707 -24.303  1.00 83.49           C
ATOM   5023  OD1 ASP A 327       6.822   2.834 -25.545  1.00 83.49           O
ATOM   5024  OD2 ASP A 327       5.930   2.385 -23.554  1.00 83.49           O
ATOM   5025  HN  ASP A 327       8.797   0.659 -24.359  1.00 83.49           H
ATOM   5026  N   LEU A 328      11.176   2.190 -23.047  1.00 82.57           N
ATOM   5027  CA  LEU A 328      12.405   2.462 -22.321  1.00 82.57           C
ATOM   5028  C   LEU A 328      13.551   2.646 -23.317  1.00 82.57           C
ATOM   5029  O   LEU A 328      14.292   3.626 -23.243  1.00 82.57           O
ATOM   5030  HA  LEU A 328      12.264   3.398 -21.780  1.00 82.57           H
ATOM   5031  CB  LEU A 328      12.664   1.372 -21.279  1.00 82.57           C
ATOM   5032 1HB  LEU A 328      11.843   1.380 -20.562  1.00 82.57           H
ATOM   5033 2HB  LEU A 328      12.640   0.405 -21.781  1.00 82.57           H
ATOM   5034  CG  LEU A 328      13.981   1.482 -20.507  1.00 82.57           C
ATOM   5035  HG  LEU A 328      14.797   1.528 -21.228  1.00 82.57           H
ATOM   5036  CD1 LEU A 328      14.029   2.772 -19.686  1.00 82.57           C
ATOM   5037 1HD1 LEU A 328      13.942   3.630 -20.353  1.00 82.57           H
ATOM   5038 2HD1 LEU A 328      13.204   2.781 -18.974  1.00 82.57           H
ATOM   5039 3HD1 LEU A 328      14.975   2.824 -19.148  1.00 82.57           H
ATOM   5040  CD2 LEU A 328      14.213   0.242 -19.641  1.00 82.57           C
ATOM   5041 1HD2 LEU A 328      13.396   0.140 -18.926  1.00 82.57           H
ATOM   5042 2HD2 LEU A 328      14.253  -0.643 -20.276  1.00 82.57           H
ATOM   5043 3HD2 LEU A 328      15.155   0.346 -19.103  1.00 82.57           H
ATOM   5044  HN  LEU A 328      10.748   1.311 -22.838  1.00 82.57           H
ATOM   5045  N   VAL A 329      13.662   1.689 -24.226  1.00 82.41           N
ATOM   5046  CA  VAL A 329      14.755   1.689 -25.184  1.00 82.41           C
ATOM   5047  C   VAL A 329      14.638   2.920 -26.084  1.00 82.41           C
ATOM   5048  O   VAL A 329      15.647   3.506 -26.475  1.00 82.41           O
ATOM   5049  HA  VAL A 329      15.686   1.753 -24.621  1.00 82.41           H
ATOM   5050  CB  VAL A 329      14.764   0.374 -25.967  1.00 82.41           C
ATOM   5051  HB  VAL A 329      13.772   0.232 -26.395  1.00 82.41           H
ATOM   5052  CG1 VAL A 329      15.770   0.430 -27.119  1.00 82.41           C
ATOM   5053 1HG1 VAL A 329      15.500   1.239 -27.798  1.00 82.41           H
ATOM   5054 2HG1 VAL A 329      16.769   0.607 -26.722  1.00 82.41           H
ATOM   5055 3HG1 VAL A 329      15.756  -0.517 -27.659  1.00 82.41           H
ATOM   5056  CG2 VAL A 329      15.053  -0.811 -25.045  1.00 82.41           C
ATOM   5057 1HG2 VAL A 329      16.027  -0.678 -24.575  1.00 82.41           H
ATOM   5058 2HG2 VAL A 329      14.283  -0.869 -24.275  1.00 82.41           H
ATOM   5059 3HG2 VAL A 329      15.054  -1.733 -25.627  1.00 82.41           H
ATOM   5060  HN  VAL A 329      13.023   0.925 -24.314  1.00 82.41           H
ATOM   5061  N   LYS A 330      13.399   3.277 -26.388  1.00 81.69           N
[truncated: 117,320 more chars]
