# Supplementary material for: Noncanonical roles of chemokine regions in CCR9 activation revealed by structural modeling and mutational mapping
Source: Nat Commun. 2025 Aug 18;16:7695. doi: 10.1038/s41467-025-62321-9 (PMC12361432; doi:10.1038/s41467-025-62321-9)
Supplement: Supplementary file 4 — Supplementary Data 2 [file 41467_2025_62321_MOESM4_ESM.zip › CCR9_CCL25_rnk101.pdb]

SSBOND   1 CYS A   38    CYS A  289 
SSBOND   2 CYS A  119    CYS A  198 
SSBOND   3 CYS B    7    CYS B   35 
SSBOND   4 CYS B    8    CYS B   52 
ATOM      1  N   GLU A  20       2.949  -6.958  62.294  1.00 37.83           N
ATOM      2  CA  GLU A  20       1.947  -6.987  61.242  1.00 37.83           C
ATOM      3  C   GLU A  20       2.598  -6.727  59.881  1.00 37.83           C
ATOM      4  O   GLU A  20       1.966  -6.907  58.842  1.00 37.83           O
ATOM      5  HA  GLU A  20       1.530  -7.993  61.266  1.00 37.83           H
ATOM      6  CB  GLU A  20       0.833  -5.975  61.518  1.00 37.83           C
ATOM      7 1HB  GLU A  20       1.263  -5.051  61.902  1.00 37.83           H
ATOM      8 2HB  GLU A  20       0.236  -5.831  60.618  1.00 37.83           H
ATOM      9  CG  GLU A  20      -0.125  -6.495  62.592  1.00 37.83           C
ATOM     10 1HG  GLU A  20      -0.387  -7.532  62.380  1.00 37.83           H
ATOM     11 2HG  GLU A  20       0.370  -6.483  63.563  1.00 37.83           H
ATOM     12  CD  GLU A  20      -1.396  -5.645  62.651  1.00 37.83           C
ATOM     13  OE1 GLU A  20      -2.415  -6.180  63.138  1.00 37.83           O
ATOM     14  OE2 GLU A  20      -1.319  -4.478  62.208  1.00 37.83           O
ATOM     15  HN  GLU A  20       3.882  -6.778  61.983  1.00 37.83           H
ATOM     16  N   SER A  21       3.854  -6.308  59.933  1.00 40.29           N
ATOM     17  CA  SER A  21       4.575  -5.956  58.722  1.00 40.29           C
ATOM     18  C   SER A  21       4.952  -7.222  57.950  1.00 40.29           C
ATOM     19  O   SER A  21       5.148  -7.178  56.736  1.00 40.29           O
ATOM     20  HA  SER A  21       3.884  -5.345  58.141  1.00 40.29           H
ATOM     21  CB  SER A  21       5.828  -5.139  59.045  1.00 40.29           C
ATOM     22 1HB  SER A  21       6.134  -4.580  58.161  1.00 40.29           H
ATOM     23 2HB  SER A  21       5.595  -4.408  59.819  1.00 40.29           H
ATOM     24  OG  SER A  21       6.906  -5.964  59.480  1.00 40.29           O
ATOM     25  HG  SER A  21       7.704  -5.400  59.691  1.00 40.29           H
ATOM     26  HN  SER A  21       4.376  -6.208  60.780  1.00 40.29           H
ATOM     27  N   THR A  22       5.041  -8.320  58.685  1.00 42.00           N
ATOM     28  CA  THR A  22       5.620  -9.538  58.144  1.00 42.00           C
ATOM     29  C   THR A  22       4.624 -10.235  57.214  1.00 42.00           C
ATOM     30  O   THR A  22       4.917 -10.459  56.041  1.00 42.00           O
ATOM     31  HA  THR A  22       6.486  -9.268  57.540  1.00 42.00           H
ATOM     32  CB  THR A  22       6.068 -10.411  59.318  1.00 42.00           C
ATOM     33  HB  THR A  22       5.285 -11.115  59.600  1.00 42.00           H
ATOM     34  OG1 THR A  22       6.445  -9.474  60.323  1.00 42.00           O
ATOM     35  HG1 THR A  22       6.545  -9.939  61.203  1.00 42.00           H
ATOM     36  CG2 THR A  22       7.358 -11.177  59.019  1.00 42.00           C
ATOM     37 1HG2 THR A  22       8.159 -10.469  58.802  1.00 42.00           H
ATOM     38 2HG2 THR A  22       7.204 -11.827  58.157  1.00 42.00           H
ATOM     39 3HG2 THR A  22       7.632 -11.780  59.885  1.00 42.00           H
ATOM     40  HN  THR A  22       4.728  -8.386  59.632  1.00 42.00           H
ATOM     41  N   SER A  23       3.467 -10.557  57.774  1.00 42.41           N
ATOM     42  CA  SER A  23       2.472 -11.326  57.046  1.00 42.41           C
ATOM     43  C   SER A  23       1.976 -10.529  55.838  1.00 42.41           C
ATOM     44  O   SER A  23       1.787 -11.085  54.757  1.00 42.41           O
ATOM     45  HA  SER A  23       2.986 -12.231  56.722  1.00 42.41           H
ATOM     46  CB  SER A  23       1.298 -11.704  57.951  1.00 42.41           C
ATOM     47 1HB  SER A  23       0.540 -12.224  57.364  1.00 42.41           H
ATOM     48 2HB  SER A  23       1.640 -12.400  58.717  1.00 42.41           H
ATOM     49  OG  SER A  23       0.714 -10.563  58.573  1.00 42.41           O
ATOM     50  HG  SER A  23      -0.041 -10.845  59.166  1.00 42.41           H
ATOM     51  HN  SER A  23       3.206 -10.303  58.705  1.00 42.41           H
ATOM     52  N   SER A  24       1.778  -9.238  56.062  1.00 44.65           N
ATOM     53  CA  SER A  24       1.319  -8.356  55.002  1.00 44.65           C
ATOM     54  C   SER A  24       2.438  -8.137  53.982  1.00 44.65           C
ATOM     55  O   SER A  24       2.295  -7.335  53.060  1.00 44.65           O
ATOM     56  HA  SER A  24       0.478  -8.873  54.541  1.00 44.65           H
ATOM     57  CB  SER A  24       0.846  -7.015  55.567  1.00 44.65           C
ATOM     58 1HB  SER A  24       0.279  -6.481  54.805  1.00 44.65           H
ATOM     59 2HB  SER A  24       0.168  -7.193  56.402  1.00 44.65           H
ATOM     60  OG  SER A  24       1.934  -6.206  56.003  1.00 44.65           O
ATOM     61  HG  SER A  24       2.138  -6.395  56.964  1.00 44.65           H
ATOM     62  HN  SER A  24       1.927  -8.794  56.946  1.00 44.65           H
ATOM     63  N   MET A  25       3.528  -8.863  54.181  1.00 44.87           N
ATOM     64  CA  MET A  25       4.593  -8.902  53.194  1.00 44.87           C
ATOM     65  C   MET A  25       4.588 -10.230  52.434  1.00 44.87           C
ATOM     66  O   MET A  25       4.849 -10.263  51.232  1.00 44.87           O
ATOM     67  HA  MET A  25       4.386  -8.082  52.506  1.00 44.87           H
ATOM     68  CB  MET A  25       5.943  -8.717  53.890  1.00 44.87           C
ATOM     69 1HB  MET A  25       5.866  -7.925  54.635  1.00 44.87           H
ATOM     70 2HB  MET A  25       6.210  -9.630  54.422  1.00 44.87           H
ATOM     71  CG  MET A  25       7.038  -8.370  52.880  1.00 44.87           C
ATOM     72 1HG  MET A  25       8.020  -8.517  53.330  1.00 44.87           H
ATOM     73 2HG  MET A  25       6.978  -9.039  52.021  1.00 44.87           H
ATOM     74  SD  MET A  25       6.861  -6.676  52.345  1.00 44.87           S
ATOM     75  CE  MET A  25       7.690  -5.839  53.686  1.00 44.87           C
ATOM     76 1HE  MET A  25       7.182  -6.063  54.624  1.00 44.87           H
ATOM     77 2HE  MET A  25       8.724  -6.180  53.743  1.00 44.87           H
ATOM     78 3HE  MET A  25       7.671  -4.764  53.510  1.00 44.87           H
ATOM     79  HN  MET A  25       3.689  -9.417  54.998  1.00 44.87           H
ATOM     80  N   GLU A  26       4.288 -11.293  53.166  1.00 47.20           N
ATOM     81  CA  GLU A  26       4.262 -12.622  52.580  1.00 47.20           C
ATOM     82  C   GLU A  26       3.137 -12.725  51.547  1.00 47.20           C
ATOM     83  O   GLU A  26       3.332 -13.276  50.465  1.00 47.20           O
ATOM     84  HA  GLU A  26       5.227 -12.741  52.088  1.00 47.20           H
ATOM     85  CB  GLU A  26       4.114 -13.695  53.660  1.00 47.20           C
ATOM     86 1HB  GLU A  26       3.375 -13.376  54.396  1.00 47.20           H
ATOM     87 2HB  GLU A  26       3.875 -14.652  53.197  1.00 47.20           H
ATOM     88  CG  GLU A  26       5.429 -13.898  54.415  1.00 47.20           C
ATOM     89 1HG  GLU A  26       6.233 -14.095  53.706  1.00 47.20           H
ATOM     90 2HG  GLU A  26       5.691 -12.984  54.949  1.00 47.20           H
ATOM     91  CD  GLU A  26       5.319 -15.059  55.406  1.00 47.20           C
ATOM     92  OE1 GLU A  26       6.374 -15.668  55.685  1.00 47.20           O
ATOM     93  OE2 GLU A  26       4.182 -15.311  55.860  1.00 47.20           O
ATOM     94  HN  GLU A  26       4.066 -11.256  54.140  1.00 47.20           H
ATOM     95  N   ASP A  27       1.985 -12.185  51.918  1.00 46.15           N
ATOM     96  CA  ASP A  27       0.822 -12.234  51.050  1.00 46.15           C
ATOM     97  C   ASP A  27       1.183 -11.641  49.686  1.00 46.15           C
ATOM     98  O   ASP A  27       0.633 -12.046  48.664  1.00 46.15           O
ATOM     99  HA  ASP A  27       0.555 -13.289  50.988  1.00 46.15           H
ATOM    100  CB  ASP A  27      -0.334 -11.416  51.630  1.00 46.15           C
ATOM    101 1HB  ASP A  27       0.060 -10.547  52.157  1.00 46.15           H
ATOM    102 2HB  ASP A  27      -0.961 -11.041  50.821  1.00 46.15           H
ATOM    103  CG  ASP A  27      -1.177 -12.261  52.587  1.00 46.15           C
ATOM    104  OD1 ASP A  27      -1.022 -13.500  52.536  1.00 46.15           O
ATOM    105  OD2 ASP A  27      -1.958 -11.648  53.347  1.00 46.15           O
ATOM    106  HN  ASP A  27       1.841 -11.722  52.793  1.00 46.15           H
ATOM    107  N   TYR A  28       2.106 -10.690  49.716  1.00 47.38           N
ATOM    108  CA  TYR A  28       2.482  -9.975  48.509  1.00 47.38           C
ATOM    109  C   TYR A  28       3.311 -10.865  47.580  1.00 47.38           C
ATOM    110  O   TYR A  28       3.221 -10.749  46.359  1.00 47.38           O
ATOM    111  HA  TYR A  28       1.568  -9.678  47.995  1.00 47.38           H
ATOM    112  CB  TYR A  28       3.343  -8.797  48.968  1.00 47.38           C
ATOM    113 1HB  TYR A  28       4.070  -9.153  49.698  1.00 47.38           H
ATOM    114 2HB  TYR A  28       3.908  -8.419  48.115  1.00 47.38           H
ATOM    115  CG  TYR A  28       2.545  -7.646  49.583  1.00 47.38           C
ATOM    116  CD1 TYR A  28       2.801  -6.345  49.198  1.00 47.38           C
ATOM    117  HD1 TYR A  28       3.571  -6.139  48.455  1.00 47.38           H
ATOM    118  CD2 TYR A  28       1.570  -7.908  50.524  1.00 47.38           C
ATOM    119  HD2 TYR A  28       1.369  -8.935  50.829  1.00 47.38           H
ATOM    120  CE1 TYR A  28       2.050  -5.262  49.777  1.00 47.38           C
ATOM    121  HE1 TYR A  28       2.241  -4.230  49.482  1.00 47.38           H
ATOM    122  CE2 TYR A  28       0.819  -6.824  51.104  1.00 47.38           C
ATOM    123  HE2 TYR A  28       0.047  -7.017  51.848  1.00 47.38           H
ATOM    124  CZ  TYR A  28       1.096  -5.555  50.701  1.00 47.38           C
ATOM    125  OH  TYR A  28       0.387  -4.532  51.249  1.00 47.38           O
ATOM    126  HH  TYR A  28       0.728  -3.657  50.905  1.00 47.38           H
ATOM    127  HN  TYR A  28       2.591 -10.408  50.543  1.00 47.38           H
ATOM    128  N   VAL A  29       4.099 -11.735  48.195  1.00 47.31           N
ATOM    129  CA  VAL A  29       4.951 -12.637  47.439  1.00 47.31           C
ATOM    130  C   VAL A  29       4.095 -13.749  46.829  1.00 47.31           C
ATOM    131  O   VAL A  29       4.310 -14.147  45.685  1.00 47.31           O
ATOM    132  HA  VAL A  29       5.405 -12.062  46.632  1.00 47.31           H
ATOM    133  CB  VAL A  29       6.074 -13.169  48.332  1.00 47.31           C
ATOM    134  HB  VAL A  29       5.623 -13.803  49.095  1.00 47.31           H
ATOM    135  CG1 VAL A  29       7.054 -14.026  47.529  1.00 47.31           C
ATOM    136 1HG1 VAL A  29       6.524 -14.872  47.093  1.00 47.31           H
ATOM    137 2HG1 VAL A  29       7.495 -13.424  46.734  1.00 47.31           H
ATOM    138 3HG1 VAL A  29       7.842 -14.391  48.188  1.00 47.31           H
ATOM    139  CG2 VAL A  29       6.799 -12.023  49.041  1.00 47.31           C
ATOM    140 1HG2 VAL A  29       7.232 -11.353  48.298  1.00 47.31           H
ATOM    141 2HG2 VAL A  29       6.091 -11.472  49.660  1.00 47.31           H
ATOM    142 3HG2 VAL A  29       7.592 -12.429  49.669  1.00 47.31           H
ATOM    143  HN  VAL A  29       4.162 -11.828  49.188  1.00 47.31           H
ATOM    144  N   ASN A  30       3.142 -14.220  47.621  1.00 47.69           N
ATOM    145  CA  ASN A  30       2.403 -15.421  47.270  1.00 47.69           C
ATOM    146  C   ASN A  30       1.301 -15.063  46.271  1.00 47.69           C
ATOM    147  O   ASN A  30       0.635 -15.946  45.733  1.00 47.69           O
ATOM    148  HA  ASN A  30       3.144 -16.100  46.849  1.00 47.69           H
ATOM    149  CB  ASN A  30       1.740 -16.039  48.503  1.00 47.69           C
ATOM    150 1HB  ASN A  30       1.665 -15.292  49.293  1.00 47.69           H
ATOM    151 2HB  ASN A  30       0.724 -16.347  48.258  1.00 47.69           H
ATOM    152  CG  ASN A  30       2.537 -17.244  49.007  1.00 47.69           C
ATOM    153  OD1 ASN A  30       3.562 -17.616  48.460  1.00 47.69           O
ATOM    154  ND2 ASN A  30       2.009 -17.831  50.078  1.00 47.69           N
ATOM    155 1HD2 ASN A  30       1.165 -17.476  50.478  1.00 47.69           H
ATOM    156 2HD2 ASN A  30       2.458 -18.629  50.482  1.00 47.69           H
ATOM    157  HN  ASN A  30       2.873 -13.796  48.486  1.00 47.69           H
ATOM    158  N   PHE A  31       1.144 -13.766  46.052  1.00 47.91           N
ATOM    159  CA  PHE A  31       0.601 -13.280  44.794  1.00 47.91           C
ATOM    160  C   PHE A  31       1.515 -13.648  43.624  1.00 47.91           C
ATOM    161  O   PHE A  31       2.457 -12.920  43.315  1.00 47.91           O
ATOM    162  HA  PHE A  31      -0.371 -13.753  44.657  1.00 47.91           H
ATOM    163  CB  PHE A  31       0.519 -11.756  44.902  1.00 47.91           C
ATOM    164 1HB  PHE A  31       1.315 -11.405  45.559  1.00 47.91           H
ATOM    165 2HB  PHE A  31       0.702 -11.322  43.919  1.00 47.91           H
ATOM    166  CG  PHE A  31      -0.822 -11.240  45.429  1.00 47.91           C
ATOM    167  CD1 PHE A  31      -1.880 -11.111  44.585  1.00 47.91           C
ATOM    168  HD1 PHE A  31      -1.773 -11.375  43.533  1.00 47.91           H
ATOM    169  CD2 PHE A  31      -0.955 -10.911  46.742  1.00 47.91           C
ATOM    170  HD2 PHE A  31      -0.107 -11.015  47.419  1.00 47.91           H
ATOM    171  CE1 PHE A  31      -3.124 -10.633  45.074  1.00 47.91           C
ATOM    172  HE1 PHE A  31      -3.973 -10.529  44.397  1.00 47.91           H
ATOM    173  CE2 PHE A  31      -2.200 -10.433  47.231  1.00 47.91           C
ATOM    174  HE2 PHE A  31      -2.306 -10.169  48.284  1.00 47.91           H
ATOM    175  CZ  PHE A  31      -3.258 -10.304  46.387  1.00 47.91           C
ATOM    176  HZ  PHE A  31      -4.213  -9.937  46.763  1.00 47.91           H
ATOM    177  HN  PHE A  31       1.379 -13.054  46.714  1.00 47.91           H
ATOM    178  N   ASN A  32       1.204 -14.777  43.005  1.00 49.69           N
ATOM    179  CA  ASN A  32       1.540 -14.981  41.606  1.00 49.69           C
ATOM    180  C   ASN A  32       0.932 -13.853  40.770  1.00 49.69           C
ATOM    181  O   ASN A  32      -0.098 -14.040  40.125  1.00 49.69           O
ATOM    182  HA  ASN A  32       2.630 -14.985  41.571  1.00 49.69           H
ATOM    183  CB  ASN A  32       0.977 -16.307  41.091  1.00 49.69           C
ATOM    184 1HB  ASN A  32       0.083 -16.571  41.657  1.00 49.69           H
ATOM    185 2HB  ASN A  32       0.674 -16.198  40.050  1.00 49.69           H
ATOM    186  CG  ASN A  32       2.013 -17.427  41.213  1.00 49.69           C
ATOM    187  OD1 ASN A  32       3.207 -17.196  41.301  1.00 49.69           O
ATOM    188  ND2 ASN A  32       1.490 -18.650  41.212  1.00 49.69           N
ATOM    189 1HD2 ASN A  32       0.500 -18.770  41.137  1.00 49.69           H
ATOM    190 2HD2 ASN A  32       2.086 -19.449  41.288  1.00 49.69           H
ATOM    191  HN  ASN A  32       0.732 -15.543  43.442  1.00 49.69           H
ATOM    192  N   PHE A  33       1.596 -12.707  40.808  1.00 53.44           N
ATOM    193  CA  PHE A  33       1.385 -11.685  39.797  1.00 53.44           C
ATOM    194  C   PHE A  33       1.766 -12.202  38.408  1.00 53.44           C
ATOM    195  O   PHE A  33       2.895 -12.010  37.959  1.00 53.44           O
ATOM    196  HA  PHE A  33       0.325 -11.432  39.810  1.00 53.44           H
ATOM    197  CB  PHE A  33       2.291 -10.506  40.156  1.00 53.44           C
ATOM    198 1HB  PHE A  33       3.254 -10.890  40.492  1.00 53.44           H
ATOM    199 2HB  PHE A  33       2.478  -9.918  39.258  1.00 53.44           H
ATOM    200  CG  PHE A  33       1.719  -9.589  41.239  1.00 53.44           C
ATOM    201  CD1 PHE A  33       0.833  -8.613  40.905  1.00 53.44           C
ATOM    202  HD1 PHE A  33       0.530  -8.484  39.865  1.00 53.44           H
ATOM    203  CD2 PHE A  33       2.097  -9.750  42.536  1.00 53.44           C
ATOM    204  HD2 PHE A  33       2.807 -10.532  42.803  1.00 53.44           H
ATOM    205  CE1 PHE A  33       0.302  -7.761  41.910  1.00 53.44           C
ATOM    206  HE1 PHE A  33      -0.408  -6.979  41.642  1.00 53.44           H
ATOM    207  CE2 PHE A  33       1.566  -8.898  43.540  1.00 53.44           C
ATOM    208  HE2 PHE A  33       1.869  -9.027  44.580  1.00 53.44           H
ATOM    209  CZ  PHE A  33       0.680  -7.922  43.206  1.00 53.44           C
ATOM    210  HZ  PHE A  33       0.272  -7.269  43.978  1.00 53.44           H
ATOM    211  HN  PHE A  33       2.267 -12.473  41.512  1.00 53.44           H
ATOM    212  N   THR A  34       0.802 -12.846  37.767  1.00 61.96           N
ATOM    213  CA  THR A  34       0.858 -13.035  36.327  1.00 61.96           C
ATOM    214  C   THR A  34       1.249 -11.729  35.632  1.00 61.96           C
ATOM    215  O   THR A  34       0.504 -10.751  35.677  1.00 61.96           O
ATOM    216  HA  THR A  34       1.641 -13.761  36.106  1.00 61.96           H
ATOM    217  CB  THR A  34      -0.494 -13.586  35.869  1.00 61.96           C
ATOM    218  HB  THR A  34      -1.141 -12.784  35.516  1.00 61.96           H
ATOM    219  OG1 THR A  34      -0.973 -14.312  36.998  1.00 61.96           O
ATOM    220  HG1 THR A  34      -1.957 -14.466  36.913  1.00 61.96           H
ATOM    221  CG2 THR A  34      -0.354 -14.647  34.776  1.00 61.96           C
ATOM    222 1HG2 THR A  34       0.238 -15.481  35.153  1.00 61.96           H
ATOM    223 2HG2 THR A  34       0.142 -14.212  33.909  1.00 61.96           H
ATOM    224 3HG2 THR A  34      -1.343 -15.004  34.488  1.00 61.96           H
ATOM    225  HN  THR A  34      -0.004 -13.235  38.213  1.00 61.96           H
ATOM    226  N   ASP A  35       2.417 -11.756  35.006  1.00 75.67           N
ATOM    227  CA  ASP A  35       3.046 -10.530  34.545  1.00 75.67           C
ATOM    228  C   ASP A  35       2.276  -9.990  33.338  1.00 75.67           C
ATOM    229  O   ASP A  35       2.667 -10.219  32.194  1.00 75.67           O
ATOM    230  HA  ASP A  35       3.013  -9.852  35.398  1.00 75.67           H
ATOM    231  CB  ASP A  35       4.491 -10.783  34.109  1.00 75.67           C
ATOM    232 1HB  ASP A  35       4.838 -11.731  34.521  1.00 75.67           H
ATOM    233 2HB  ASP A  35       4.537 -10.871  33.024  1.00 75.67           H
ATOM    234  CG  ASP A  35       5.410  -9.651  34.575  1.00 75.67           C
ATOM    235  OD1 ASP A  35       4.860  -8.626  35.031  1.00 75.67           O
ATOM    236  OD2 ASP A  35       6.641  -9.838  34.463  1.00 75.67           O
ATOM    237  HN  ASP A  35       2.929 -12.592  34.814  1.00 75.67           H
ATOM    238  N   PHE A  36       1.195  -9.283  33.634  1.00 87.33           N
ATOM    239  CA  PHE A  36       0.337  -8.753  32.587  1.00 87.33           C
ATOM    240  C   PHE A  36       0.959  -7.512  31.945  1.00 87.33           C
ATOM    241  O   PHE A  36       0.485  -7.038  30.914  1.00 87.33           O
ATOM    242  HA  PHE A  36       0.227  -9.533  31.834  1.00 87.33           H
ATOM    243  CB  PHE A  36      -0.986  -8.363  33.249  1.00 87.33           C
ATOM    244 1HB  PHE A  36      -0.778  -7.706  34.093  1.00 87.33           H
ATOM    245 2HB  PHE A  36      -1.580  -7.789  32.537  1.00 87.33           H
ATOM    246  CG  PHE A  36      -1.812  -9.553  33.738  1.00 87.33           C
ATOM    247  CD1 PHE A  36      -1.963 -10.649  32.946  1.00 87.33           C
ATOM    248  HD1 PHE A  36      -1.494 -10.678  31.962  1.00 87.33           H
ATOM    249  CD2 PHE A  36      -2.397  -9.517  34.966  1.00 87.33           C
ATOM    250  HD2 PHE A  36      -2.276  -8.639  35.601  1.00 87.33           H
ATOM    251  CE1 PHE A  36      -2.729 -11.754  33.401  1.00 87.33           C
ATOM    252  HE1 PHE A  36      -2.850 -12.632  32.766  1.00 87.33           H
ATOM    253  CE2 PHE A  36      -3.163 -10.622  35.420  1.00 87.33           C
ATOM    254  HE2 PHE A  36      -3.632 -10.593  36.404  1.00 87.33           H
ATOM    255  CZ  PHE A  36      -3.314 -11.717  34.628  1.00 87.33           C
ATOM    256  HZ  PHE A  36      -3.902 -12.566  34.977  1.00 87.33           H
ATOM    257  HN  PHE A  36       0.903  -9.071  34.567  1.00 87.33           H
ATOM    258  N   TYR A  37       2.012  -7.019  32.582  1.00 90.76           N
ATOM    259  CA  TYR A  37       2.860  -6.016  31.961  1.00 90.76           C
ATOM    260  C   TYR A  37       3.919  -6.668  31.070  1.00 90.76           C
ATOM    261  O   TYR A  37       4.760  -7.425  31.553  1.00 90.76           O
ATOM    262  HA  TYR A  37       2.227  -5.373  31.349  1.00 90.76           H
ATOM    263  CB  TYR A  37       3.557  -5.284  33.110  1.00 90.76           C
ATOM    264 1HB  TYR A  37       2.801  -4.919  33.806  1.00 90.76           H
ATOM    265 2HB  TYR A  37       4.178  -5.994  33.656  1.00 90.76           H
ATOM    266  CG  TYR A  37       4.426  -4.107  32.661  1.00 90.76           C
ATOM    267  CD1 TYR A  37       5.762  -4.305  32.378  1.00 90.76           C
ATOM    268  HD1 TYR A  37       6.198  -5.299  32.474  1.00 90.76           H
ATOM    269  CD2 TYR A  37       3.873  -2.848  32.540  1.00 90.76           C
ATOM    270  HD2 TYR A  37       2.818  -2.692  32.764  1.00 90.76           H
ATOM    271  CE1 TYR A  37       6.580  -3.197  31.956  1.00 90.76           C
ATOM    272  HE1 TYR A  37       7.636  -3.340  31.729  1.00 90.76           H
ATOM    273  CE2 TYR A  37       4.692  -1.741  32.118  1.00 90.76           C
ATOM    274  HE2 TYR A  37       4.268  -0.741  32.018  1.00 90.76           H
ATOM    275  CZ  TYR A  37       6.004  -1.970  31.847  1.00 90.76           C
ATOM    276  OH  TYR A  37       6.777  -0.924  31.448  1.00 90.76           O
ATOM    277  HH  TYR A  37       7.403  -1.217  30.725  1.00 90.76           H
ATOM    278  HN  TYR A  37       2.287  -7.294  33.503  1.00 90.76           H
ATOM    279  N   CYS A  38       3.844  -6.351  29.786  1.00 90.60           N
ATOM    280  CA  CYS A  38       4.718  -6.976  28.808  1.00 90.60           C
ATOM    281  C   CYS A  38       5.756  -5.944  28.362  1.00 90.60           C
ATOM    282  O   CYS A  38       5.408  -4.926  27.765  1.00 90.60           O
ATOM    283  HA  CYS A  38       5.198  -7.816  29.310  1.00 90.60           H
ATOM    284  CB  CYS A  38       3.930  -7.541  27.625  1.00 90.60           C
ATOM    285 1HB  CYS A  38       3.117  -8.171  27.986  1.00 90.60           H
ATOM    286 2HB  CYS A  38       3.475  -6.728  27.059  1.00 90.60           H
ATOM    287  SG  CYS A  38       5.039  -8.512  26.541  1.00 90.60           S
ATOM    288  HN  CYS A  38       3.202  -5.681  29.412  1.00 90.60           H
ATOM    289  N   GLU A  39       7.010  -6.242  28.670  1.00 89.38           N
ATOM    290  CA  GLU A  39       8.114  -5.449  28.158  1.00 89.38           C
ATOM    291  C   GLU A  39       8.449  -5.868  26.725  1.00 89.38           C
ATOM    292  O   GLU A  39       8.803  -7.020  26.477  1.00 89.38           O
ATOM    293  HA  GLU A  39       7.761  -4.418  28.169  1.00 89.38           H
ATOM    294  CB  GLU A  39       9.341  -5.568  29.064  1.00 89.38           C
ATOM    295 1HB  GLU A  39       9.528  -6.617  29.293  1.00 89.38           H
ATOM    296 2HB  GLU A  39      10.192  -5.070  28.598  1.00 89.38           H
ATOM    297  CG  GLU A  39       9.107  -4.860  30.400  1.00 89.38           C
ATOM    298 1HG  GLU A  39       8.752  -3.845  30.221  1.00 89.38           H
ATOM    299 2HG  GLU A  39       8.325  -5.377  30.957  1.00 89.38           H
ATOM    300  CD  GLU A  39      10.391  -4.818  31.231  1.00 89.38           C
ATOM    301  OE1 GLU A  39      10.337  -4.220  32.328  1.00 89.38           O
ATOM    302  OE2 GLU A  39      11.396  -5.383  30.751  1.00 89.38           O
ATOM    303  HN  GLU A  39       7.275  -7.007  29.256  1.00 89.38           H
ATOM    304  N   LYS A  40       8.325  -4.910  25.818  1.00 89.39           N
ATOM    305  CA  LYS A  40       8.449  -5.201  24.400  1.00 89.39           C
ATOM    306  C   LYS A  40       9.888  -4.935  23.953  1.00 89.39           C
ATOM    307  O   LYS A  40      10.129  -4.588  22.798  1.00 89.39           O
ATOM    308  HA  LYS A  40       8.237  -6.262  24.264  1.00 89.39           H
ATOM    309  CB  LYS A  40       7.403  -4.424  23.599  1.00 89.39           C
ATOM    310 1HB  LYS A  40       7.542  -3.354  23.753  1.00 89.39           H
ATOM    311 2HB  LYS A  40       7.540  -4.612  22.534  1.00 89.39           H
ATOM    312  CG  LYS A  40       5.986  -4.824  24.015  1.00 89.39           C
ATOM    313 1HG  LYS A  40       5.877  -4.720  25.095  1.00 89.39           H
ATOM    314 2HG  LYS A  40       5.264  -4.149  23.556  1.00 89.39           H
ATOM    315  CD  LYS A  40       5.679  -6.265  23.602  1.00 89.39           C
ATOM    316 1HD  LYS A  40       5.958  -6.415  22.559  1.00 89.39           H
ATOM    317 2HD  LYS A  40       6.282  -6.953  24.194  1.00 89.39           H
ATOM    318  CE  LYS A  40       4.195  -6.586  23.790  1.00 89.39           C
ATOM    319 1HE  LYS A  40       4.000  -6.832  24.834  1.00 89.39           H
ATOM    320 2HE  LYS A  40       3.594  -5.708  23.553  1.00 89.39           H
ATOM    321  NZ  LYS A  40       3.796  -7.717  22.924  1.00 89.39           N
ATOM    322 1HZ  LYS A  40       2.811  -7.918  23.064  1.00 89.39           H
ATOM    323 2HZ  LYS A  40       3.957  -7.473  21.953  1.00 89.39           H
ATOM    324 3HZ  LYS A  40       4.345  -8.536  23.163  1.00 89.39           H
ATOM    325  HN  LYS A  40       8.143  -3.952  26.038  1.00 89.39           H
ATOM    326  N   ASN A  41      10.807  -5.106  24.892  1.00 87.65           N
ATOM    327  CA  ASN A  41      12.205  -4.806  24.635  1.00 87.65           C
ATOM    328  C   ASN A  41      12.707  -5.684  23.486  1.00 87.65           C
ATOM    329  O   ASN A  41      13.420  -5.210  22.604  1.00 87.65           O
ATOM    330  HA  ASN A  41      12.230  -3.745  24.389  1.00 87.65           H
ATOM    331  CB  ASN A  41      13.067  -5.099  25.865  1.00 87.65           C
ATOM    332 1HB  ASN A  41      12.771  -6.052  26.302  1.00 87.65           H
ATOM    333 2HB  ASN A  41      14.111  -5.195  25.567  1.00 87.65           H
ATOM    334  CG  ASN A  41      12.928  -3.988  26.908  1.00 87.65           C
ATOM    335  OD1 ASN A  41      12.578  -2.859  26.607  1.00 87.65           O
ATOM    336  ND2 ASN A  41      13.221  -4.370  28.147  1.00 87.65           N
ATOM    337 1HD2 ASN A  41      13.503  -5.313  28.327  1.00 87.65           H
ATOM    338 2HD2 ASN A  41      13.161  -3.715  28.900  1.00 87.65           H
ATOM    339  HN  ASN A  41      10.609  -5.442  25.813  1.00 87.65           H
ATOM    340  N   ASN A  42      12.315  -6.949  23.536  1.00 88.94           N
ATOM    341  CA  ASN A  42      12.758  -7.909  22.539  1.00 88.94           C
ATOM    342  C   ASN A  42      12.261  -7.472  21.160  1.00 88.94           C
ATOM    343  O   ASN A  42      12.983  -7.588  20.171  1.00 88.94           O
ATOM    344  HA  ASN A  42      13.846  -7.913  22.609  1.00 88.94           H
ATOM    345  CB  ASN A  42      12.192  -9.302  22.826  1.00 88.94           C
ATOM    346 1HB  ASN A  42      11.112  -9.239  22.958  1.00 88.94           H
ATOM    347 2HB  ASN A  42      12.373  -9.954  21.972  1.00 88.94           H
ATOM    348  CG  ASN A  42      12.830  -9.905  24.080  1.00 88.94           C
ATOM    349  OD1 ASN A  42      13.789  -9.388  24.630  1.00 88.94           O
ATOM    350  ND2 ASN A  42      12.246 -11.024  24.499  1.00 88.94           N
ATOM    351 1HD2 ASN A  42      11.462 -11.395  24.001  1.00 88.94           H
ATOM    352 2HD2 ASN A  42      12.591 -11.493  25.311  1.00 88.94           H
ATOM    353  HN  ASN A  42      11.707  -7.319  24.238  1.00 88.94           H
ATOM    354  N   VAL A  43      11.032  -6.979  21.138  1.00 90.04           N
ATOM    355  CA  VAL A  43      10.417  -6.555  19.891  1.00 90.04           C
ATOM    356  C   VAL A  43      11.199  -5.371  19.319  1.00 90.04           C
ATOM    357  O   VAL A  43      11.461  -5.318  18.118  1.00 90.04           O
ATOM    358  HA  VAL A  43      10.482  -7.389  19.192  1.00 90.04           H
ATOM    359  CB  VAL A  43       8.937  -6.240  20.118  1.00 90.04           C
ATOM    360  HB  VAL A  43       8.875  -5.384  20.790  1.00 90.04           H
ATOM    361  CG1 VAL A  43       8.251  -5.857  18.805  1.00 90.04           C
ATOM    362 1HG1 VAL A  43       8.736  -4.976  18.385  1.00 90.04           H
ATOM    363 2HG1 VAL A  43       8.329  -6.685  18.100  1.00 90.04           H
ATOM    364 3HG1 VAL A  43       7.200  -5.639  18.994  1.00 90.04           H
ATOM    365  CG2 VAL A  43       8.223  -7.416  20.787  1.00 90.04           C
ATOM    366 1HG2 VAL A  43       8.299  -8.298  20.151  1.00 90.04           H
ATOM    367 2HG2 VAL A  43       8.688  -7.623  21.751  1.00 90.04           H
ATOM    368 3HG2 VAL A  43       7.173  -7.166  20.936  1.00 90.04           H
ATOM    369  HN  VAL A  43      10.459  -6.867  21.950  1.00 90.04           H
ATOM    370  N   ARG A  44      11.551  -4.451  20.205  1.00 89.58           N
ATOM    371  CA  ARG A  44      12.225  -3.232  19.791  1.00 89.58           C
ATOM    372  C   ARG A  44      13.640  -3.549  19.302  1.00 89.58           C
ATOM    373  O   ARG A  44      14.116  -2.950  18.339  1.00 89.58           O
ATOM    374  HA  ARG A  44      11.611  -2.834  18.984  1.00 89.58           H
ATOM    375  CB  ARG A  44      12.304  -2.228  20.943  1.00 89.58           C
ATOM    376 1HB  ARG A  44      12.740  -2.707  21.819  1.00 89.58           H
ATOM    377 2HB  ARG A  44      12.964  -1.405  20.668  1.00 89.58           H
ATOM    378  CG  ARG A  44      10.917  -1.683  21.290  1.00 89.58           C
ATOM    379 1HG  ARG A  44      10.407  -1.368  20.379  1.00 89.58           H
ATOM    380 2HG  ARG A  44      10.313  -2.473  21.737  1.00 89.58           H
ATOM    381  CD  ARG A  44      11.018  -0.502  22.258  1.00 89.58           C
ATOM    382 1HD  ARG A  44      11.818   0.168  21.944  1.00 89.58           H
ATOM    383 2HD  ARG A  44      10.093   0.074  22.239  1.00 89.58           H
ATOM    384  NE  ARG A  44      11.280  -0.993  23.629  1.00 89.58           N
ATOM    385  HE  ARG A  44      12.219  -1.243  23.867  1.00 89.58           H
ATOM    386  CZ  ARG A  44      10.338  -1.123  24.573  1.00 89.58           C
ATOM    387  NH1 ARG A  44       9.063  -0.803  24.311  1.00 89.58           N
ATOM    388 1HH1 ARG A  44       8.809  -0.464  23.405  1.00 89.58           H
ATOM    389 2HH1 ARG A  44       8.366  -0.903  25.021  1.00 89.58           H
ATOM    390  NH2 ARG A  44      10.689  -1.579  25.783  1.00 89.58           N
ATOM    391 1HH2 ARG A  44       9.998  -1.682  26.499  1.00 89.58           H
ATOM    392 2HH2 ARG A  44      11.643  -1.816  25.971  1.00 89.58           H
ATOM    393  HN  ARG A  44      11.383  -4.528  21.188  1.00 89.58           H
ATOM    394  N   GLN A  45      14.273  -4.489  19.989  1.00 90.79           N
ATOM    395  CA  GLN A  45      15.633  -4.874  19.652  1.00 90.79           C
ATOM    396  C   GLN A  45      15.684  -5.458  18.239  1.00 90.79           C
ATOM    397  O   GLN A  45      16.549  -5.093  17.444  1.00 90.79           O
ATOM    398  HA  GLN A  45      16.214  -3.953  19.694  1.00 90.79           H
ATOM    399  CB  GLN A  45      16.191  -5.865  20.676  1.00 90.79           C
ATOM    400 1HB  GLN A  45      16.048  -5.474  21.683  1.00 90.79           H
ATOM    401 2HB  GLN A  45      15.639  -6.804  20.617  1.00 90.79           H
ATOM    402  CG  GLN A  45      17.679  -6.126  20.431  1.00 90.79           C
ATOM    403 1HG  GLN A  45      17.820  -6.541  19.433  1.00 90.79           H
ATOM    404 2HG  GLN A  45      18.227  -5.185  20.465  1.00 90.79           H
ATOM    405  CD  GLN A  45      18.245  -7.090  21.475  1.00 90.79           C
ATOM    406  OE1 GLN A  45      17.529  -7.678  22.269  1.00 90.79           O
ATOM    407  NE2 GLN A  45      19.568  -7.220  21.431  1.00 90.79           N
ATOM    408 1HE2 GLN A  45      20.098  -6.709  20.754  1.00 90.79           H
ATOM    409 2HE2 GLN A  45      20.033  -7.829  22.074  1.00 90.79           H
ATOM    410  HN  GLN A  45      13.873  -4.982  20.761  1.00 90.79           H
ATOM    411  N   PHE A  46      14.747  -6.355  17.969  1.00 92.06           N
ATOM    412  CA  PHE A  46      14.655  -6.968  16.655  1.00 92.06           C
ATOM    413  C   PHE A  46      14.457  -5.909  15.568  1.00 92.06           C
ATOM    414  O   PHE A  46      15.157  -5.914  14.557  1.00 92.06           O
ATOM    415  HA  PHE A  46      15.591  -7.497  16.478  1.00 92.06           H
ATOM    416  CB  PHE A  46      13.436  -7.893  16.678  1.00 92.06           C
ATOM    417 1HB  PHE A  46      13.608  -8.687  17.405  1.00 92.06           H
ATOM    418 2HB  PHE A  46      12.570  -7.328  17.023  1.00 92.06           H
ATOM    419  CG  PHE A  46      13.108  -8.524  15.323  1.00 92.06           C
ATOM    420  CD1 PHE A  46      12.073  -8.044  14.582  1.00 92.06           C
ATOM    421  HD1 PHE A  46      11.477  -7.211  14.954  1.00 92.06           H
ATOM    422  CD2 PHE A  46      13.852  -9.564  14.860  1.00 92.06           C
ATOM    423  HD2 PHE A  46      14.681  -9.948  15.454  1.00 92.06           H
ATOM    424  CE1 PHE A  46      11.769  -8.630  13.325  1.00 92.06           C
ATOM    425  HE1 PHE A  46      10.939  -8.246  12.731  1.00 92.06           H
ATOM    426  CE2 PHE A  46      13.547 -10.150  13.602  1.00 92.06           C
ATOM    427  HE2 PHE A  46      14.143 -10.983  13.231  1.00 92.06           H
ATOM    428  CZ  PHE A  46      12.512  -9.670  12.862  1.00 92.06           C
ATOM    429  HZ  PHE A  46      12.279 -10.120  11.896  1.00 92.06           H
ATOM    430  HN  PHE A  46      14.061  -6.662  18.628  1.00 92.06           H
ATOM    431  N   ALA A  47      13.499  -5.027  15.814  1.00 91.26           N
ATOM    432  CA  ALA A  47      13.140  -4.019  14.831  1.00 91.26           C
ATOM    433  C   ALA A  47      14.375  -3.180  14.493  1.00 91.26           C
ATOM    434  O   ALA A  47      14.628  -2.884  13.327  1.00 91.26           O
ATOM    435  HA  ALA A  47      12.805  -4.536  13.932  1.00 91.26           H
ATOM    436  CB  ALA A  47      11.988  -3.169  15.369  1.00 91.26           C
ATOM    437 1HB  ALA A  47      11.126  -3.807  15.566  1.00 91.26           H
ATOM    438 2HB  ALA A  47      12.296  -2.681  16.294  1.00 91.26           H
ATOM    439 3HB  ALA A  47      11.719  -2.412  14.632  1.00 91.26           H
ATOM    440  HN  ALA A  47      12.974  -4.994  16.664  1.00 91.26           H
ATOM    441  N   SER A  48      15.111  -2.822  15.535  1.00 91.57           N
ATOM    442  CA  SER A  48      16.192  -1.862  15.393  1.00 91.57           C
ATOM    443  C   SER A  48      17.254  -2.409  14.437  1.00 91.57           C
ATOM    444  O   SER A  48      17.963  -1.642  13.787  1.00 91.57           O
ATOM    445  HA  SER A  48      15.730  -0.966  14.979  1.00 91.57           H
ATOM    446  CB  SER A  48      16.818  -1.532  16.749  1.00 91.57           C
ATOM    447 1HB  SER A  48      17.567  -0.751  16.622  1.00 91.57           H
ATOM    448 2HB  SER A  48      16.052  -1.134  17.415  1.00 91.57           H
ATOM    449  OG  SER A  48      17.422  -2.674  17.351  1.00 91.57           O
ATOM    450  HG  SER A  48      17.819  -2.426  18.234  1.00 91.57           H
ATOM    451  HN  SER A  48      14.978  -3.175  16.461  1.00 91.57           H
ATOM    452  N   HIS A  49      17.331  -3.730  14.382  1.00 92.38           N
ATOM    453  CA  HIS A  49      18.345  -4.388  13.575  1.00 92.38           C
ATOM    454  C   HIS A  49      17.765  -4.728  12.200  1.00 92.38           C
ATOM    455  O   HIS A  49      18.451  -4.608  11.186  1.00 92.38           O
ATOM    456  HA  HIS A  49      19.158  -3.673  13.450  1.00 92.38           H
ATOM    457  CB  HIS A  49      18.907  -5.612  14.300  1.00 92.38           C
ATOM    458 1HB  HIS A  49      18.079  -6.253  14.605  1.00 92.38           H
ATOM    459 2HB  HIS A  49      19.515  -6.188  13.603  1.00 92.38           H
ATOM    460  CG  HIS A  49      19.739  -5.278  15.515  1.00 92.38           C
ATOM    461  ND1 HIS A  49      19.183  -4.880  16.719  1.00 92.38           N
ATOM    462  HD1 HIS A  49      18.206  -4.776  16.906  1.00 92.38           H
ATOM    463  CD2 HIS A  49      21.091  -5.286  15.700  1.00 92.38           C
ATOM    464  HD2 HIS A  49      21.834  -5.553  14.949  1.00 92.38           H
ATOM    465  CE1 HIS A  49      20.165  -4.661  17.581  1.00 92.38           C
ATOM    466  HE1 HIS A  49      20.049  -4.337  18.615  1.00 92.38           H
ATOM    467  NE2 HIS A  49      21.346  -4.913  16.947  1.00 92.38           N
ATOM    468  HN  HIS A  49      16.718  -4.347  14.875  1.00 92.38           H
ATOM    469  N   PHE A  50      16.508  -5.146  12.210  1.00 93.45           N
ATOM    470  CA  PHE A  50      15.922  -5.784  11.044  1.00 93.45           C
ATOM    471  C   PHE A  50      15.418  -4.742  10.044  1.00 93.45           C
ATOM    472  O   PHE A  50      15.668  -4.854   8.845  1.00 93.45           O
ATOM    473  HA  PHE A  50      16.703  -6.384  10.577  1.00 93.45           H
ATOM    474  CB  PHE A  50      14.736  -6.616  11.537  1.00 93.45           C
ATOM    475 1HB  PHE A  50      15.090  -7.326  12.285  1.00 93.45           H
ATOM    476 2HB  PHE A  50      14.025  -5.956  12.034  1.00 93.45           H
ATOM    477  CG  PHE A  50      14.011  -7.382  10.430  1.00 93.45           C
ATOM    478  CD1 PHE A  50      12.766  -6.997  10.039  1.00 93.45           C
ATOM    479  HD1 PHE A  50      12.286  -6.142  10.514  1.00 93.45           H
ATOM    480  CD2 PHE A  50      14.610  -8.450   9.836  1.00 93.45           C
ATOM    481  HD2 PHE A  50      15.607  -8.759  10.149  1.00 93.45           H
ATOM    482  CE1 PHE A  50      12.093  -7.708   9.011  1.00 93.45           C
ATOM    483  HE1 PHE A  50      11.095  -7.399   8.698  1.00 93.45           H
ATOM    484  CE2 PHE A  50      13.936  -9.161   8.808  1.00 93.45           C
ATOM    485  HE2 PHE A  50      14.416 -10.016   8.333  1.00 93.45           H
ATOM    486  CZ  PHE A  50      12.692  -8.775   8.418  1.00 93.45           C
ATOM    487  HZ  PHE A  50      12.174  -9.322   7.629  1.00 93.45           H
ATOM    488  HN  PHE A  50      15.894  -5.054  12.994  1.00 93.45           H
ATOM    489  N   LEU A  51      14.716  -3.751  10.574  1.00 94.27           N
ATOM    490  CA  LEU A  51      13.876  -2.901   9.746  1.00 94.27           C
ATOM    491  C   LEU A  51      14.760  -1.941   8.948  1.00 94.27           C
ATOM    492  O   LEU A  51      14.630  -1.840   7.729  1.00 94.27           O
ATOM    493  HA  LEU A  51      13.348  -3.548   9.045  1.00 94.27           H
ATOM    494  CB  LEU A  51      12.818  -2.198  10.599  1.00 94.27           C
ATOM    495 1HB  LEU A  51      13.328  -1.580  11.338  1.00 94.27           H
ATOM    496 2HB  LEU A  51      12.251  -1.525   9.957  1.00 94.27           H
ATOM    497  CG  LEU A  51      11.832  -3.111  11.331  1.00 94.27           C
ATOM    498  HG  LEU A  51      12.398  -3.755  12.004  1.00 94.27           H
ATOM    499  CD1 LEU A  51      10.867  -2.295  12.193  1.00 94.27           C
ATOM    500 1HD1 LEU A  51      11.431  -1.726  12.932  1.00 94.27           H
ATOM    501 2HD1 LEU A  51      10.304  -1.610  11.559  1.00 94.27           H
ATOM    502 3HD1 LEU A  51      10.177  -2.968  12.702  1.00 94.27           H
ATOM    503  CD2 LEU A  51      11.094  -4.021  10.348  1.00 94.27           C
ATOM    504 1HD2 LEU A  51      10.541  -3.411   9.633  1.00 94.27           H
ATOM    505 2HD2 LEU A  51      11.815  -4.641   9.815  1.00 94.27           H
ATOM    506 3HD2 LEU A  51      10.399  -4.659  10.895  1.00 94.27           H
ATOM    507  HN  LEU A  51      14.714  -3.525  11.548  1.00 94.27           H
ATOM    508  N   PRO A  52      15.671  -1.221   9.616  1.00 95.39           N
ATOM    509  CA  PRO A  52      16.352  -0.090   8.982  1.00 95.39           C
ATOM    510  C   PRO A  52      16.996  -0.472   7.659  1.00 95.39           C
ATOM    511  O   PRO A  52      16.753   0.171   6.639  1.00 95.39           O
ATOM    512  HA  PRO A  52      15.632   0.690   8.734  1.00 95.39           H
ATOM    513  CB  PRO A  52      17.395   0.333  10.020  1.00 95.39           C
ATOM    514 1HB  PRO A  52      18.350  -0.165   9.854  1.00 95.39           H
ATOM    515 2HB  PRO A  52      17.585   1.406   9.983  1.00 95.39           H
ATOM    516  CG  PRO A  52      16.764  -0.082  11.343  1.00 95.39           C
ATOM    517 1HG  PRO A  52      17.509  -0.176  12.134  1.00 95.39           H
ATOM    518 2HG  PRO A  52      16.036   0.649  11.692  1.00 95.39           H
ATOM    519  CD  PRO A  52      16.118  -1.416  11.008  1.00 95.39           C
ATOM    520 1HD  PRO A  52      16.826  -2.241  11.088  1.00 95.39           H
ATOM    521 2HD  PRO A  52      15.289  -1.645  11.678  1.00 95.39           H
ATOM    522  N   PRO A  53      17.827  -1.522   7.644  1.00 95.87           N
ATOM    523  CA  PRO A  53      18.509  -1.928   6.412  1.00 95.87           C
ATOM    524  C   PRO A  53      17.541  -2.131   5.258  1.00 95.87           C
ATOM    525  O   PRO A  53      17.815  -1.717   4.133  1.00 95.87           O
ATOM    526  HA  PRO A  53      19.185  -1.139   6.081  1.00 95.87           H
ATOM    527  CB  PRO A  53      19.212  -3.230   6.799  1.00 95.87           C
ATOM    528 1HB  PRO A  53      18.592  -4.100   6.587  1.00 95.87           H
ATOM    529 2HB  PRO A  53      20.144  -3.362   6.248  1.00 95.87           H
ATOM    530  CG  PRO A  53      19.460  -3.067   8.294  1.00 95.87           C
ATOM    531 1HG  PRO A  53      19.628  -4.026   8.784  1.00 95.87           H
ATOM    532 2HG  PRO A  53      20.345  -2.461   8.494  1.00 95.87           H
ATOM    533  CD  PRO A  53      18.186  -2.393   8.778  1.00 95.87           C
ATOM    534 1HD  PRO A  53      17.401  -3.119   8.990  1.00 95.87           H
ATOM    535 2HD  PRO A  53      18.350  -1.829   9.696  1.00 95.87           H
ATOM    536  N   LEU A  54      16.423  -2.770   5.571  1.00 95.54           N
ATOM    537  CA  LEU A  54      15.471  -3.160   4.544  1.00 95.54           C
ATOM    538  C   LEU A  54      14.800  -1.909   3.975  1.00 95.54           C
ATOM    539  O   LEU A  54      14.662  -1.771   2.761  1.00 95.54           O
ATOM    540  HA  LEU A  54      16.033  -3.644   3.745  1.00 95.54           H
ATOM    541  CB  LEU A  54      14.484  -4.192   5.093  1.00 95.54           C
ATOM    542 1HB  LEU A  54      14.018  -3.780   5.988  1.00 95.54           H
ATOM    543 2HB  LEU A  54      13.692  -4.334   4.358  1.00 95.54           H
ATOM    544  CG  LEU A  54      15.071  -5.562   5.442  1.00 95.54           C
ATOM    545  HG  LEU A  54      15.862  -5.417   6.177  1.00 95.54           H
ATOM    546  CD1 LEU A  54      14.014  -6.463   6.084  1.00 95.54           C
ATOM    547 1HD1 LEU A  54      13.647  -5.997   6.999  1.00 95.54           H
ATOM    548 2HD1 LEU A  54      13.186  -6.604   5.390  1.00 95.54           H
ATOM    549 3HD1 LEU A  54      14.458  -7.430   6.322  1.00 95.54           H
ATOM    550  CD2 LEU A  54      15.709  -6.213   4.213  1.00 95.54           C
ATOM    551 1HD2 LEU A  54      14.955  -6.343   3.437  1.00 95.54           H
ATOM    552 2HD2 LEU A  54      16.510  -5.575   3.839  1.00 95.54           H
ATOM    553 3HD2 LEU A  54      16.118  -7.185   4.489  1.00 95.54           H
ATOM    554  HN  LEU A  54      16.164  -3.019   6.504  1.00 95.54           H
ATOM    555  N   TYR A  55      14.399  -1.027   4.880  1.00 95.98           N
ATOM    556  CA  TYR A  55      13.677   0.171   4.489  1.00 95.98           C
ATOM    557  C   TYR A  55      14.553   1.083   3.628  1.00 95.98           C
ATOM    558  O   TYR A  55      14.059   1.746   2.718  1.00 95.98           O
ATOM    559  HA  TYR A  55      12.805  -0.135   3.910  1.00 95.98           H
ATOM    560  CB  TYR A  55      13.330   0.898   5.790  1.00 95.98           C
ATOM    561 1HB  TYR A  55      14.216   0.931   6.423  1.00 95.98           H
ATOM    562 2HB  TYR A  55      13.064   1.929   5.559  1.00 95.98           H
ATOM    563  CG  TYR A  55      12.184   0.255   6.575  1.00 95.98           C
ATOM    564  CD1 TYR A  55      11.477  -0.796   6.028  1.00 95.98           C
ATOM    565  HD1 TYR A  55      11.736  -1.169   5.037  1.00 95.98           H
ATOM    566  CD2 TYR A  55      11.857   0.728   7.830  1.00 95.98           C
ATOM    567  HD2 TYR A  55      12.415   1.558   8.262  1.00 95.98           H
ATOM    568  CE1 TYR A  55      10.399  -1.401   6.766  1.00 95.98           C
ATOM    569  HE1 TYR A  55       9.833  -2.232   6.346  1.00 95.98           H
ATOM    570  CE2 TYR A  55      10.779   0.123   8.568  1.00 95.98           C
ATOM    571  HE2 TYR A  55      10.511   0.486   9.560  1.00 95.98           H
ATOM    572  CZ  TYR A  55      10.103  -0.911   8.000  1.00 95.98           C
ATOM    573  OH  TYR A  55       9.085  -1.483   8.698  1.00 95.98           O
ATOM    574  HH  TYR A  55       8.697  -2.242   8.176  1.00 95.98           H
ATOM    575  HN  TYR A  55      14.560  -1.122   5.863  1.00 95.98           H
ATOM    576  N   TRP A  56      15.840   1.087   3.946  1.00 96.36           N
ATOM    577  CA  TRP A  56      16.804   1.833   3.156  1.00 96.36           C
ATOM    578  C   TRP A  56      16.899   1.173   1.779  1.00 96.36           C
ATOM    579  O   TRP A  56      16.928   1.859   0.759  1.00 96.36           O
ATOM    580  HA  TRP A  56      16.434   2.853   3.056  1.00 96.36           H
ATOM    581  CB  TRP A  56      18.153   1.917   3.873  1.00 96.36           C
ATOM    582 1HB  TRP A  56      18.305   1.003   4.447  1.00 96.36           H
ATOM    583 2HB  TRP A  56      18.947   1.961   3.128  1.00 96.36           H
ATOM    584  CG  TRP A  56      18.285   3.119   4.810  1.00 96.36           C
ATOM    585  CD1 TRP A  56      18.395   3.115   6.146  1.00 96.36           C
ATOM    586  HD1 TRP A  56      18.404   2.214   6.758  1.00 96.36           H
ATOM    587  CD2 TRP A  56      18.318   4.509   4.426  1.00 96.36           C
ATOM    588  NE1 TRP A  56      18.496   4.397   6.648  1.00 96.36           N
ATOM    589  HE1 TRP A  56      18.587   4.649   7.612  1.00 96.36           H
ATOM    590  CE2 TRP A  56      18.448   5.271   5.569  1.00 96.36           C
ATOM    591  CE3 TRP A  56      18.241   5.104   3.154  1.00 96.36           C
ATOM    592  HE3 TRP A  56      18.139   4.524   2.237  1.00 96.36           H
ATOM    593  CZ2 TRP A  56      18.511   6.670   5.555  1.00 96.36           C
ATOM    594  HZ2 TRP A  56      18.614   7.249   6.473  1.00 96.36           H
ATOM    595  CZ3 TRP A  56      18.306   6.502   3.157  1.00 96.36           C
ATOM    596  HZ3 TRP A  56      18.251   7.014   2.197  1.00 96.36           H
ATOM    597  CH2 TRP A  56      18.436   7.284   4.299  1.00 96.36           C
ATOM    598  HH2 TRP A  56      18.480   8.370   4.218  1.00 96.36           H
ATOM    599  HN  TRP A  56      16.224   0.592   4.726  1.00 96.36           H
ATOM    600  N   LEU A  57      16.944  -0.151   1.794  1.00 96.17           N
ATOM    601  CA  LEU A  57      17.054  -0.911   0.561  1.00 96.17           C
ATOM    602  C   LEU A  57      15.820  -0.648  -0.306  1.00 96.17           C
ATOM    603  O   LEU A  57      15.944  -0.343  -1.491  1.00 96.17           O
ATOM    604  HA  LEU A  57      17.933  -0.546   0.030  1.00 96.17           H
ATOM    605  CB  LEU A  57      17.289  -2.392   0.863  1.00 96.17           C
ATOM    606 1HB  LEU A  57      18.198  -2.481   1.457  1.00 96.17           H
ATOM    607 2HB  LEU A  57      16.467  -2.751   1.481  1.00 96.17           H
ATOM    608  CG  LEU A  57      17.417  -3.312  -0.353  1.00 96.17           C
ATOM    609  HG  LEU A  57      16.550  -3.152  -0.995  1.00 96.17           H
ATOM    610  CD1 LEU A  57      18.659  -2.966  -1.175  1.00 96.17           C
ATOM    611 1HD1 LEU A  57      18.589  -1.935  -1.523  1.00 96.17           H
ATOM    612 2HD1 LEU A  57      19.549  -3.080  -0.556  1.00 96.17           H
ATOM    613 3HD1 LEU A  57      18.725  -3.635  -2.033  1.00 96.17           H
ATOM    614  CD2 LEU A  57      17.400  -4.783   0.069  1.00 96.17           C
ATOM    615 1HD2 LEU A  57      18.234  -4.977   0.743  1.00 96.17           H
ATOM    616 2HD2 LEU A  57      16.462  -5.004   0.578  1.00 96.17           H
ATOM    617 3HD2 LEU A  57      17.492  -5.415  -0.814  1.00 96.17           H
ATOM    618  HN  LEU A  57      16.907  -0.702   2.628  1.00 96.17           H
ATOM    619  N   VAL A  58      14.659  -0.777   0.319  1.00 96.21           N
ATOM    620  CA  VAL A  58      13.403  -0.616  -0.394  1.00 96.21           C
ATOM    621  C   VAL A  58      13.319   0.805  -0.955  1.00 96.21           C
ATOM    622  O   VAL A  58      12.899   1.003  -2.094  1.00 96.21           O
ATOM    623  HA  VAL A  58      13.404  -1.321  -1.225  1.00 96.21           H
ATOM    624  CB  VAL A  58      12.231  -0.966   0.524  1.00 96.21           C
ATOM    625  HB  VAL A  58      12.321  -0.363   1.427  1.00 96.21           H
ATOM    626  CG1 VAL A  58      10.895  -0.626  -0.138  1.00 96.21           C
ATOM    627 1HG1 VAL A  58      10.860   0.441  -0.358  1.00 96.21           H
ATOM    628 2HG1 VAL A  58      10.794  -1.191  -1.065  1.00 96.21           H
ATOM    629 3HG1 VAL A  58      10.079  -0.885   0.536  1.00 96.21           H
ATOM    630  CG2 VAL A  58      12.279  -2.439   0.936  1.00 96.21           C
ATOM    631 1HG2 VAL A  58      12.226  -3.067   0.047  1.00 96.21           H
ATOM    632 2HG2 VAL A  58      13.210  -2.638   1.467  1.00 96.21           H
ATOM    633 3HG2 VAL A  58      11.435  -2.661   1.589  1.00 96.21           H
ATOM    634  HN  VAL A  58      14.568  -0.988   1.292  1.00 96.21           H
ATOM    635  N   PHE A  59      13.726   1.758  -0.129  1.00 97.49           N
ATOM    636  CA  PHE A  59      13.711   3.154  -0.531  1.00 97.49           C
ATOM    637  C   PHE A  59      14.514   3.363  -1.816  1.00 97.49           C
ATOM    638  O   PHE A  59      14.010   3.937  -2.781  1.00 97.49           O
ATOM    639  HA  PHE A  59      12.670   3.429  -0.706  1.00 97.49           H
ATOM    640  CB  PHE A  59      14.363   3.953   0.600  1.00 97.49           C
ATOM    641 1HB  PHE A  59      13.734   3.886   1.488  1.00 97.49           H
ATOM    642 2HB  PHE A  59      15.319   3.493   0.850  1.00 97.49           H
ATOM    643  CG  PHE A  59      14.594   5.428   0.266  1.00 97.49           C
ATOM    644  CD1 PHE A  59      15.861   5.918   0.191  1.00 97.49           C
ATOM    645  HD1 PHE A  59      16.711   5.259   0.368  1.00 97.49           H
ATOM    646  CD2 PHE A  59      13.533   6.250   0.045  1.00 97.49           C
ATOM    647  HD2 PHE A  59      12.518   5.857   0.106  1.00 97.49           H
ATOM    648  CE1 PHE A  59      16.075   7.287  -0.118  1.00 97.49           C
ATOM    649  HE1 PHE A  59      17.091   7.679  -0.178  1.00 97.49           H
ATOM    650  CE2 PHE A  59      13.748   7.619  -0.264  1.00 97.49           C
ATOM    651  HE2 PHE A  59      12.898   8.277  -0.441  1.00 97.49           H
ATOM    652  CZ  PHE A  59      15.015   8.108  -0.339  1.00 97.49           C
ATOM    653  HZ  PHE A  59      15.179   9.159  -0.577  1.00 97.49           H
ATOM    654  HN  PHE A  59      14.061   1.589   0.798  1.00 97.49           H
ATOM    655  N   ILE A  60      15.750   2.887  -1.788  1.00 97.15           N
ATOM    656  CA  ILE A  60      16.679   3.152  -2.873  1.00 97.15           C
ATOM    657  C   ILE A  60      16.144   2.525  -4.162  1.00 97.15           C
ATOM    658  O   ILE A  60      16.043   3.195  -5.188  1.00 97.15           O
ATOM    659  HA  ILE A  60      16.724   4.233  -3.008  1.00 97.15           H
ATOM    660  CB  ILE A  60      18.087   2.683  -2.500  1.00 97.15           C
ATOM    661  HB  ILE A  60      18.018   1.664  -2.121  1.00 97.15           H
ATOM    662  CG1 ILE A  60      18.672   3.544  -1.378  1.00 97.15           C
ATOM    663 1HG1 ILE A  60      18.926   4.530  -1.766  1.00 97.15           H
ATOM    664 2HG1 ILE A  60      17.923   3.691  -0.600  1.00 97.15           H
ATOM    665  CG2 ILE A  60      18.997   2.648  -3.729  1.00 97.15           C
ATOM    666 1HG2 ILE A  60      18.584   1.961  -4.467  1.00 97.15           H
ATOM    667 2HG2 ILE A  60      19.064   3.647  -4.160  1.00 97.15           H
ATOM    668 3HG2 ILE A  60      19.991   2.312  -3.436  1.00 97.15           H
ATOM    669  CD1 ILE A  60      19.918   2.889  -0.778  1.00 97.15           C
ATOM    670 1HD1 ILE A  60      19.655   1.914  -0.369  1.00 97.15           H
ATOM    671 2HD1 ILE A  60      20.673   2.767  -1.554  1.00 97.15           H
ATOM    672 3HD1 ILE A  60      20.313   3.522   0.017  1.00 97.15           H
ATOM    673  HN  ILE A  60      16.118   2.331  -1.043  1.00 97.15           H
ATOM    674  N   VAL A  61      15.813   1.245  -4.066  1.00 95.87           N
ATOM    675  CA  VAL A  61      15.415   0.485  -5.239  1.00 95.87           C
ATOM    676  C   VAL A  61      14.103   1.051  -5.786  1.00 95.87           C
ATOM    677  O   VAL A  61      13.941   1.193  -6.997  1.00 95.87           O
ATOM    678  HA  VAL A  61      16.192   0.612  -5.993  1.00 95.87           H
ATOM    679  CB  VAL A  61      15.327  -1.002  -4.894  1.00 95.87           C
ATOM    680  HB  VAL A  61      14.629  -1.113  -4.064  1.00 95.87           H
ATOM    681  CG1 VAL A  61      14.783  -1.808  -6.075  1.00 95.87           C
ATOM    682 1HG1 VAL A  61      13.787  -1.449  -6.332  1.00 95.87           H
ATOM    683 2HG1 VAL A  61      15.445  -1.687  -6.933  1.00 95.87           H
ATOM    684 3HG1 VAL A  61      14.731  -2.862  -5.803  1.00 95.87           H
ATOM    685  CG2 VAL A  61      16.685  -1.542  -4.441  1.00 95.87           C
ATOM    686 1HG2 VAL A  61      17.413  -1.411  -5.242  1.00 95.87           H
ATOM    687 2HG2 VAL A  61      17.016  -0.997  -3.557  1.00 95.87           H
ATOM    688 3HG2 VAL A  61      16.594  -2.601  -4.202  1.00 95.87           H
ATOM    689  HN  VAL A  61      15.815   0.730  -3.209  1.00 95.87           H
ATOM    690  N   GLY A  62      13.199   1.358  -4.867  1.00 96.63           N
ATOM    691  CA  GLY A  62      11.879   1.835  -5.245  1.00 96.63           C
ATOM    692  C   GLY A  62      11.960   3.222  -5.885  1.00 96.63           C
ATOM    693  O   GLY A  62      11.273   3.496  -6.868  1.00 96.63           O
ATOM    694 1HA  GLY A  62      11.422   1.134  -5.943  1.00 96.63           H
ATOM    695 2HA  GLY A  62      11.237   1.873  -4.365  1.00 96.63           H
ATOM    696  HN  GLY A  62      13.357   1.287  -3.882  1.00 96.63           H
ATOM    697  N   ALA A  63      12.804   4.060  -5.302  1.00 96.81           N
ATOM    698  CA  ALA A  63      12.941   5.429  -5.768  1.00 96.81           C
ATOM    699  C   ALA A  63      13.453   5.425  -7.209  1.00 96.81           C
ATOM    700  O   ALA A  63      12.919   6.130  -8.064  1.00 96.81           O
ATOM    701  HA  ALA A  63      11.952   5.888  -5.744  1.00 96.81           H
ATOM    702  CB  ALA A  63      13.865   6.200  -4.823  1.00 96.81           C
ATOM    703 1HB  ALA A  63      13.441   6.198  -3.818  1.00 96.81           H
ATOM    704 2HB  ALA A  63      14.845   5.724  -4.804  1.00 96.81           H
ATOM    705 3HB  ALA A  63      13.967   7.228  -5.172  1.00 96.81           H
ATOM    706  HN  ALA A  63      13.388   3.817  -4.527  1.00 96.81           H
ATOM    707  N   LEU A  64      14.483   4.622  -7.435  1.00 95.42           N
ATOM    708  CA  LEU A  64      15.090   4.536  -8.752  1.00 95.42           C
ATOM    709  C   LEU A  64      14.069   3.973  -9.743  1.00 95.42           C
ATOM    710  O   LEU A  64      13.908   4.502 -10.842  1.00 95.42           O
ATOM    711  HA  LEU A  64      15.347   5.550  -9.061  1.00 95.42           H
ATOM    712  CB  LEU A  64      16.393   3.737  -8.691  1.00 95.42           C
ATOM    713 1HB  LEU A  64      16.183   2.772  -8.230  1.00 95.42           H
ATOM    714 2HB  LEU A  64      16.723   3.539  -9.711  1.00 95.42           H
ATOM    715  CG  LEU A  64      17.547   4.393  -7.930  1.00 95.42           C
ATOM    716  HG  LEU A  64      17.198   4.640  -6.927  1.00 95.42           H
ATOM    717  CD1 LEU A  64      18.721   3.425  -7.774  1.00 95.42           C
ATOM    718 1HD1 LEU A  64      18.395   2.544  -7.222  1.00 95.42           H
ATOM    719 2HD1 LEU A  64      19.078   3.125  -8.759  1.00 95.42           H
ATOM    720 3HD1 LEU A  64      19.528   3.917  -7.229  1.00 95.42           H
ATOM    721  CD2 LEU A  64      17.969   5.704  -8.597  1.00 95.42           C
ATOM    722 1HD2 LEU A  64      18.293   5.503  -9.618  1.00 95.42           H
ATOM    723 2HD2 LEU A  64      17.124   6.392  -8.612  1.00 95.42           H
ATOM    724 3HD2 LEU A  64      18.790   6.149  -8.036  1.00 95.42           H
ATOM    725  HN  LEU A  64      14.901   4.039  -6.738  1.00 95.42           H
ATOM    726  N   GLY A  65      13.406   2.907  -9.319  1.00 93.90           N
ATOM    727  CA  GLY A  65      12.509   2.183 -10.204  1.00 93.90           C
ATOM    728  C   GLY A  65      11.360   3.077 -10.671  1.00 93.90           C
ATOM    729  O   GLY A  65      11.117   3.206 -11.870  1.00 93.90           O
ATOM    730 1HA  GLY A  65      13.063   1.815 -11.068  1.00 93.90           H
ATOM    731 2HA  GLY A  65      12.109   1.310  -9.687  1.00 93.90           H
ATOM    732  HN  GLY A  65      13.474   2.538  -8.392  1.00 93.90           H
ATOM    733  N   ASN A  66      10.682   3.672  -9.700  1.00 95.87           N
ATOM    734  CA  ASN A  66       9.463   4.410  -9.981  1.00 95.87           C
ATOM    735  C   ASN A  66       9.815   5.711 -10.704  1.00 95.87           C
ATOM    736  O   ASN A  66       9.042   6.197 -11.528  1.00 95.87           O
ATOM    737  HA  ASN A  66       8.859   3.742 -10.596  1.00 95.87           H
ATOM    738  CB  ASN A  66       8.726   4.770  -8.690  1.00 95.87           C
ATOM    739 1HB  ASN A  66       9.431   5.185  -7.969  1.00 95.87           H
ATOM    740 2HB  ASN A  66       7.986   5.543  -8.893  1.00 95.87           H
ATOM    741  CG  ASN A  66       8.038   3.542  -8.090  1.00 95.87           C
ATOM    742  OD1 ASN A  66       7.141   2.954  -8.672  1.00 95.87           O
ATOM    743  ND2 ASN A  66       8.506   3.189  -6.896  1.00 95.87           N
ATOM    744 1HD2 ASN A  66       9.244   3.714  -6.473  1.00 95.87           H
ATOM    745 2HD2 ASN A  66       8.120   2.397  -6.422  1.00 95.87           H
ATOM    746  HN  ASN A  66      10.953   3.655  -8.738  1.00 95.87           H
ATOM    747  N   SER A  67      10.982   6.240 -10.368  1.00 94.69           N
ATOM    748  CA  SER A  67      11.484   7.430 -11.034  1.00 94.69           C
ATOM    749  C   SER A  67      11.691   7.149 -12.523  1.00 94.69           C
ATOM    750  O   SER A  67      11.431   8.009 -13.363  1.00 94.69           O
ATOM    751  HA  SER A  67      10.713   8.188 -10.891  1.00 94.69           H
ATOM    752  CB  SER A  67      12.791   7.908 -10.397  1.00 94.69           C
ATOM    753 1HB  SER A  67      13.535   7.113 -10.458  1.00 94.69           H
ATOM    754 2HB  SER A  67      13.182   8.754 -10.963  1.00 94.69           H
ATOM    755  OG  SER A  67      12.614   8.288  -9.036  1.00 94.69           O
ATOM    756  HG  SER A  67      13.103   7.654  -8.437  1.00 94.69           H
ATOM    757  HN  SER A  67      11.580   5.870  -9.657  1.00 94.69           H
ATOM    758  N   LEU A  68      12.157   5.941 -12.806  1.00 91.95           N
ATOM    759  CA  LEU A  68      12.384   5.529 -14.180  1.00 91.95           C
ATOM    760  C   LEU A  68      11.045   5.469 -14.918  1.00 91.95           C
ATOM    761  O   LEU A  68      10.953   5.867 -16.078  1.00 91.95           O
ATOM    762  HA  LEU A  68      13.004   6.291 -14.652  1.00 91.95           H
ATOM    763  CB  LEU A  68      13.168   4.216 -14.223  1.00 91.95           C
ATOM    764 1HB  LEU A  68      14.094   4.350 -13.664  1.00 91.95           H
ATOM    765 2HB  LEU A  68      12.590   3.453 -13.704  1.00 91.95           H
ATOM    766  CG  LEU A  68      13.519   3.690 -15.617  1.00 91.95           C
ATOM    767  HG  LEU A  68      12.599   3.616 -16.196  1.00 91.95           H
ATOM    768  CD1 LEU A  68      14.440   4.664 -16.355  1.00 91.95           C
ATOM    769 1HD1 LEU A  68      13.941   5.627 -16.460  1.00 91.95           H
ATOM    770 2HD1 LEU A  68      15.362   4.793 -15.787  1.00 91.95           H
ATOM    771 3HD1 LEU A  68      14.674   4.266 -17.342  1.00 91.95           H
ATOM    772  CD2 LEU A  68      14.118   2.284 -15.537  1.00 91.95           C
ATOM    773 1HD2 LEU A  68      15.025   2.309 -14.934  1.00 91.95           H
ATOM    774 2HD2 LEU A  68      13.396   1.607 -15.080  1.00 91.95           H
ATOM    775 3HD2 LEU A  68      14.358   1.934 -16.541  1.00 91.95           H
ATOM    776  HN  LEU A  68      12.378   5.252 -12.116  1.00 91.95           H
ATOM    777  N   VAL A  69      10.039   4.970 -14.214  1.00 92.03           N
ATOM    778  CA  VAL A  69       8.718   4.817 -14.800  1.00 92.03           C
ATOM    779  C   VAL A  69       8.208   6.185 -15.258  1.00 92.03           C
ATOM    780  O   VAL A  69       7.692   6.319 -16.367  1.00 92.03           O
ATOM    781  HA  VAL A  69       8.818   4.170 -15.672  1.00 92.03           H
ATOM    782  CB  VAL A  69       7.780   4.131 -13.805  1.00 92.03           C
ATOM    783  HB  VAL A  69       7.795   4.707 -12.879  1.00 92.03           H
ATOM    784  CG1 VAL A  69       6.342   4.118 -14.327  1.00 92.03           C
ATOM    785 1HG1 VAL A  69       6.001   5.142 -14.480  1.00 92.03           H
ATOM    786 2HG1 VAL A  69       6.304   3.577 -15.273  1.00 92.03           H
ATOM    787 3HG1 VAL A  69       5.697   3.625 -13.600  1.00 92.03           H
ATOM    788  CG2 VAL A  69       8.261   2.715 -13.485  1.00 92.03           C
ATOM    789 1HG2 VAL A  69       8.290   2.125 -14.402  1.00 92.03           H
ATOM    790 2HG2 VAL A  69       9.260   2.759 -13.051  1.00 92.03           H
ATOM    791 3HG2 VAL A  69       7.577   2.250 -12.776  1.00 92.03           H
ATOM    792  HN  VAL A  69      10.116   4.673 -13.262  1.00 92.03           H
ATOM    793  N   ILE A  70       8.368   7.165 -14.381  1.00 93.05           N
ATOM    794  CA  ILE A  70       7.894   8.509 -14.666  1.00 93.05           C
ATOM    795  C   ILE A  70       8.648   9.066 -15.875  1.00 93.05           C
ATOM    796  O   ILE A  70       8.049   9.685 -16.753  1.00 93.05           O
ATOM    797  HA  ILE A  70       6.837   8.435 -14.922  1.00 93.05           H
ATOM    798  CB  ILE A  70       7.997   9.389 -13.418  1.00 93.05           C
ATOM    799  HB  ILE A  70       9.014   9.317 -13.033  1.00 93.05           H
ATOM    800  CG1 ILE A  70       7.060   8.889 -12.316  1.00 93.05           C
ATOM    801 1HG1 ILE A  70       6.028   8.933 -12.664  1.00 93.05           H
ATOM    802 2HG1 ILE A  70       7.278   7.844 -12.095  1.00 93.05           H
ATOM    803  CG2 ILE A  70       7.746  10.858 -13.761  1.00 93.05           C
ATOM    804 1HG2 ILE A  70       8.486  11.193 -14.487  1.00 93.05           H
ATOM    805 2HG2 ILE A  70       6.747  10.967 -14.184  1.00 93.05           H
ATOM    806 3HG2 ILE A  70       7.825  11.461 -12.857  1.00 93.05           H
ATOM    807  CD1 ILE A  70       7.212   9.727 -11.046  1.00 93.05           C
ATOM    808 1HD1 ILE A  70       8.240   9.661 -10.687  1.00 93.05           H
ATOM    809 2HD1 ILE A  70       6.970  10.767 -11.265  1.00 93.05           H
ATOM    810 3HD1 ILE A  70       6.535   9.351 -10.279  1.00 93.05           H
ATOM    811  HN  ILE A  70       8.813   7.053 -13.493  1.00 93.05           H
ATOM    812  N   LEU A  71       9.951   8.826 -15.882  1.00 90.47           N
ATOM    813  CA  LEU A  71      10.807   9.373 -16.921  1.00 90.47           C
ATOM    814  C   LEU A  71      10.412   8.770 -18.271  1.00 90.47           C
ATOM    815  O   LEU A  71      10.358   9.474 -19.277  1.00 90.47           O
ATOM    816  HA  LEU A  71      10.630  10.447 -16.958  1.00 90.47           H
ATOM    817  CB  LEU A  71      12.280   9.168 -16.563  1.00 90.47           C
ATOM    818 1HB  LEU A  71      12.445   9.546 -15.554  1.00 90.47           H
ATOM    819 2HB  LEU A  71      12.483   8.098 -16.540  1.00 90.47           H
ATOM    820  CG  LEU A  71      13.295   9.831 -17.497  1.00 90.47           C
ATOM    821  HG  LEU A  71      12.868  10.767 -17.856  1.00 90.47           H
ATOM    822  CD1 LEU A  71      14.583  10.180 -16.748  1.00 90.47           C
ATOM    823 1HD1 LEU A  71      14.355  10.869 -15.934  1.00 90.47           H
ATOM    824 2HD1 LEU A  71      15.024   9.271 -16.341  1.00 90.47           H
ATOM    825 3HD1 LEU A  71      15.287  10.650 -17.435  1.00 90.47           H
ATOM    826  CD2 LEU A  71      13.564   8.957 -18.724  1.00 90.47           C
ATOM    827 1HD2 LEU A  71      13.961   7.994 -18.403  1.00 90.47           H
ATOM    828 2HD2 LEU A  71      12.635   8.803 -19.271  1.00 90.47           H
ATOM    829 3HD2 LEU A  71      14.289   9.452 -19.370  1.00 90.47           H
ATOM    830  HN  LEU A  71      10.421   8.271 -15.196  1.00 90.47           H
ATOM    831  N   VAL A  72      10.147   7.472 -18.248  1.00 88.59           N
ATOM    832  CA  VAL A  72       9.767   6.764 -19.459  1.00 88.59           C
ATOM    833  C   VAL A  72       8.464   7.354 -20.002  1.00 88.59           C
ATOM    834  O   VAL A  72       8.336   7.584 -21.203  1.00 88.59           O
ATOM    835  HA  VAL A  72      10.556   6.922 -20.194  1.00 88.59           H
ATOM    836  CB  VAL A  72       9.673   5.263 -19.180  1.00 88.59           C
ATOM    837  HB  VAL A  72       9.008   5.121 -18.328  1.00 88.59           H
ATOM    838  CG1 VAL A  72       9.070   4.520 -20.374  1.00 88.59           C
ATOM    839 1HG1 VAL A  72       8.069   4.902 -20.572  1.00 88.59           H
ATOM    840 2HG1 VAL A  72       9.698   4.674 -21.252  1.00 88.59           H
ATOM    841 3HG1 VAL A  72       9.015   3.455 -20.149  1.00 88.59           H
ATOM    842  CG2 VAL A  72      11.041   4.687 -18.810  1.00 88.59           C
ATOM    843 1HG2 VAL A  72      11.737   4.846 -19.633  1.00 88.59           H
ATOM    844 2HG2 VAL A  72      11.416   5.186 -17.916  1.00 88.59           H
ATOM    845 3HG2 VAL A  72      10.946   3.618 -18.617  1.00 88.59           H
ATOM    846  HN  VAL A  72      10.188   6.907 -17.424  1.00 88.59           H
ATOM    847  N   TYR A  73       7.530   7.582 -19.090  1.00 88.32           N
ATOM    848  CA  TYR A  73       6.243   8.145 -19.461  1.00 88.32           C
ATOM    849  C   TYR A  73       6.412   9.523 -20.104  1.00 88.32           C
ATOM    850  O   TYR A  73       5.708   9.859 -21.055  1.00 88.32           O
ATOM    851  HA  TYR A  73       5.776   7.472 -20.180  1.00 88.32           H
ATOM    852  CB  TYR A  73       5.457   8.296 -18.158  1.00 88.32           C
ATOM    853 1HB  TYR A  73       5.402   7.326 -17.663  1.00 88.32           H
ATOM    854 2HB  TYR A  73       6.003   8.964 -17.491  1.00 88.32           H
ATOM    855  CG  TYR A  73       4.038   8.836 -18.346  1.00 88.32           C
ATOM    856  CD1 TYR A  73       3.819  10.198 -18.396  1.00 88.32           C
ATOM    857  HD1 TYR A  73       4.657  10.889 -18.301  1.00 88.32           H
ATOM    858  CD2 TYR A  73       2.977   7.962 -18.465  1.00 88.32           C
ATOM    859  HD2 TYR A  73       3.150   6.886 -18.426  1.00 88.32           H
ATOM    860  CE1 TYR A  73       2.483  10.707 -18.573  1.00 88.32           C
ATOM    861  HE1 TYR A  73       2.296  11.780 -18.614  1.00 88.32           H
ATOM    862  CE2 TYR A  73       1.641   8.470 -18.643  1.00 88.32           C
ATOM    863  HE2 TYR A  73       0.794   7.791 -18.738  1.00 88.32           H
ATOM    864  CZ  TYR A  73       1.460   9.818 -18.688  1.00 88.32           C
ATOM    865  OH  TYR A  73       0.199  10.298 -18.855  1.00 88.32           O
ATOM    866  HH  TYR A  73      -0.434   9.543 -19.025  1.00 88.32           H
ATOM    867  HN  TYR A  73       7.641   7.390 -18.115  1.00 88.32           H
ATOM    868  N   TRP A  74       7.349  10.284 -19.558  1.00 87.37           N
ATOM    869  CA  TRP A  74       7.520  11.669 -19.965  1.00 87.37           C
ATOM    870  C   TRP A  74       7.986  11.679 -21.422  1.00 87.37           C
ATOM    871  O   TRP A  74       7.378  12.334 -22.267  1.00 87.37           O
ATOM    872  HA  TRP A  74       6.552  12.163 -19.880  1.00 87.37           H
ATOM    873  CB  TRP A  74       8.479  12.402 -19.025  1.00 87.37           C
ATOM    874 1HB  TRP A  74       8.233  12.141 -17.996  1.00 87.37           H
ATOM    875 2HB  TRP A  74       9.493  12.050 -19.210  1.00 87.37           H
ATOM    876  CG  TRP A  74       8.449  13.925 -19.170  1.00 87.37           C
ATOM    877  CD1 TRP A  74       9.200  14.692 -19.971  1.00 87.37           C
ATOM    878  HD1 TRP A  74       9.962  14.309 -20.650  1.00 87.37           H
ATOM    879  CD2 TRP A  74       7.589  14.839 -18.458  1.00 87.37           C
ATOM    880  NE1 TRP A  74       8.890  16.029 -19.828  1.00 87.37           N
ATOM    881  HE1 TRP A  74       9.314  16.792 -20.317  1.00 87.37           H
ATOM    882  CE2 TRP A  74       7.878  16.122 -18.879  1.00 87.37           C
ATOM    883  CE3 TRP A  74       6.599  14.592 -17.491  1.00 87.37           C
ATOM    884  HE3 TRP A  74       6.352  13.589 -17.142  1.00 87.37           H
ATOM    885  CZ2 TRP A  74       7.223  17.256 -18.386  1.00 87.37           C
ATOM    886  HZ2 TRP A  74       7.470  18.259 -18.734  1.00 87.37           H
ATOM    887  CZ3 TRP A  74       5.953  15.736 -17.008  1.00 87.37           C
ATOM    888  HZ3 TRP A  74       5.177  15.600 -16.256  1.00 87.37           H
ATOM    889  CH2 TRP A  74       6.233  17.034 -17.421  1.00 87.37           C
ATOM    890  HH2 TRP A  74       5.684  17.874 -16.996  1.00 87.37           H
ATOM    891  HN  TRP A  74       7.984   9.970 -18.852  1.00 87.37           H
ATOM    892  N   TYR A  75       9.061  10.945 -21.672  1.00 84.08           N
ATOM    893  CA  TYR A  75       9.764  11.055 -22.938  1.00 84.08           C
ATOM    894  C   TYR A  75       9.160  10.115 -23.984  1.00 84.08           C
ATOM    895  O   TYR A  75       9.552  10.143 -25.149  1.00 84.08           O
ATOM    896  HA  TYR A  75       9.671  12.083 -23.287  1.00 84.08           H
ATOM    897  CB  TYR A  75      11.206  10.627 -22.658  1.00 84.08           C
ATOM    898 1HB  TYR A  75      11.195   9.736 -22.029  1.00 84.08           H
ATOM    899 2HB  TYR A  75      11.681  10.347 -23.599  1.00 84.08           H
ATOM    900  CG  TYR A  75      12.054  11.703 -21.977  1.00 84.08           C
ATOM    901  CD1 TYR A  75      12.587  12.736 -22.722  1.00 84.08           C
ATOM    902  HD1 TYR A  75      12.404  12.784 -23.795  1.00 84.08           H
ATOM    903  CD2 TYR A  75      12.285  11.642 -20.618  1.00 84.08           C
ATOM    904  HD2 TYR A  75      11.864  10.827 -20.030  1.00 84.08           H
ATOM    905  CE1 TYR A  75      13.384  13.749 -22.081  1.00 84.08           C
ATOM    906  HE1 TYR A  75      13.811  14.570 -22.657  1.00 84.08           H
ATOM    907  CE2 TYR A  75      13.082  12.655 -19.977  1.00 84.08           C
ATOM    908  HE2 TYR A  75      13.273  12.619 -18.904  1.00 84.08           H
ATOM    909  CZ  TYR A  75      13.593  13.659 -20.740  1.00 84.08           C
ATOM    910  OH  TYR A  75      14.346  14.616 -20.135  1.00 84.08           O
ATOM    911  HH  TYR A  75      14.648  15.290 -20.809  1.00 84.08           H
ATOM    912  HN  TYR A  75       9.450  10.287 -21.027  1.00 84.08           H
ATOM    913  N   CYS A  76       8.215   9.305 -23.529  1.00 78.09           N
ATOM    914  CA  CYS A  76       7.543   8.369 -24.414  1.00 78.09           C
ATOM    915  C   CYS A  76       6.759   9.170 -25.455  1.00 78.09           C
ATOM    916  O   CYS A  76       5.797   9.858 -25.119  1.00 78.09           O
ATOM    917  HA  CYS A  76       8.322   7.773 -24.890  1.00 78.09           H
ATOM    918  CB  CYS A  76       6.642   7.405 -23.639  1.00 78.09           C
ATOM    919 1HB  CYS A  76       7.240   6.812 -22.947  1.00 78.09           H
ATOM    920 2HB  CYS A  76       5.926   7.967 -23.039  1.00 78.09           H
ATOM    921  SG  CYS A  76       5.756   6.304 -24.801  1.00 78.09           S
ATOM    922  HG  CYS A  76       6.842   5.698 -25.273  1.00 78.09           H
ATOM    923  HN  CYS A  76       7.908   9.282 -22.578  1.00 78.09           H
ATOM    924  N   THR A  77       7.200   9.053 -26.699  1.00 72.72           N
ATOM    925  CA  THR A  77       6.683   9.903 -27.759  1.00 72.72           C
ATOM    926  C   THR A  77       5.322   9.392 -28.236  1.00 72.72           C
ATOM    927  O   THR A  77       4.622  10.081 -28.976  1.00 72.72           O
ATOM    928  HA  THR A  77       6.525  10.902 -27.353  1.00 72.72           H
ATOM    929  CB  THR A  77       7.733   9.964 -28.870  1.00 72.72           C
ATOM    930  HB  THR A  77       7.416  10.634 -29.669  1.00 72.72           H
ATOM    931  OG1 THR A  77       7.919   8.602 -29.247  1.00 72.72           O
ATOM    932  HG1 THR A  77       8.372   8.552 -30.137  1.00 72.72           H
ATOM    933  CG2 THR A  77       9.107  10.398 -28.355  1.00 72.72           C
ATOM    934 1HG2 THR A  77       9.454   9.689 -27.604  1.00 72.72           H
ATOM    935 2HG2 THR A  77       9.031  11.391 -27.911  1.00 72.72           H
ATOM    936 3HG2 THR A  77       9.814  10.425 -29.184  1.00 72.72           H
ATOM    937  HN  THR A  77       7.895   8.394 -26.987  1.00 72.72           H
ATOM    938  N   ARG A  78       4.989   8.189 -27.793  1.00 74.61           N
ATOM    939  CA  ARG A  78       3.756   7.550 -28.220  1.00 74.61           C
ATOM    940  C   ARG A  78       2.568   8.108 -27.434  1.00 74.61           C
ATOM    941  O   ARG A  78       2.708   8.473 -26.267  1.00 74.61           O
ATOM    942  HA  ARG A  78       3.671   7.788 -29.280  1.00 74.61           H
ATOM    943  CB  ARG A  78       3.824   6.034 -28.021  1.00 74.61           C
ATOM    944 1HB  ARG A  78       3.120   5.543 -28.694  1.00 74.61           H
ATOM    945 2HB  ARG A  78       4.819   5.674 -28.281  1.00 74.61           H
ATOM    946  CG  ARG A  78       3.501   5.657 -26.574  1.00 74.61           C
ATOM    947 1HG  ARG A  78       4.052   6.306 -25.893  1.00 74.61           H
ATOM    948 2HG  ARG A  78       2.440   5.818 -26.380  1.00 74.61           H
ATOM    949  CD  ARG A  78       3.860   4.196 -26.295  1.00 74.61           C
ATOM    950 1HD  ARG A  78       3.102   3.539 -26.721  1.00 74.61           H
ATOM    951 2HD  ARG A  78       4.805   3.946 -26.778  1.00 74.61           H
ATOM    952  NE  ARG A  78       3.962   3.969 -24.836  1.00 74.61           N
ATOM    953  HE  ARG A  78       4.865   3.768 -24.455  1.00 74.61           H
ATOM    954  CZ  ARG A  78       2.921   4.016 -23.994  1.00 74.61           C
ATOM    955  NH1 ARG A  78       1.689   4.281 -24.449  1.00 74.61           N
ATOM    956 1HH1 ARG A  78       1.541   4.445 -25.424  1.00 74.61           H
ATOM    957 2HH1 ARG A  78       0.918   4.314 -23.814  1.00 74.61           H
ATOM    958  NH2 ARG A  78       3.131   3.794 -22.689  1.00 74.61           N
ATOM    959 1HH2 ARG A  78       2.365   3.825 -22.047  1.00 74.61           H
ATOM    960 2HH2 ARG A  78       4.053   3.597 -22.357  1.00 74.61           H
ATOM    961  HN  ARG A  78       5.543   7.655 -27.155  1.00 74.61           H
ATOM    962  N   VAL A  79       1.426   8.156 -28.103  1.00 78.06           N
ATOM    963  CA  VAL A  79       0.198   8.592 -27.459  1.00 78.06           C
ATOM    964  C   VAL A  79       0.010   7.817 -26.153  1.00 78.06           C
ATOM    965  O   VAL A  79       0.151   6.595 -26.126  1.00 78.06           O
ATOM    966  HA  VAL A  79       0.307   9.651 -27.226  1.00 78.06           H
ATOM    967  CB  VAL A  79      -0.981   8.437 -28.421  1.00 78.06           C
ATOM    968  HB  VAL A  79      -1.134   7.372 -28.595  1.00 78.06           H
ATOM    969  CG1 VAL A  79      -2.265   9.002 -27.810  1.00 78.06           C
ATOM    970 1HG1 VAL A  79      -2.494   8.468 -26.888  1.00 78.06           H
ATOM    971 2HG1 VAL A  79      -2.128  10.061 -27.593  1.00 78.06           H
ATOM    972 3HG1 VAL A  79      -3.087   8.879 -28.515  1.00 78.06           H
ATOM    973  CG2 VAL A  79      -0.679   9.095 -29.769  1.00 78.06           C
ATOM    974 1HG2 VAL A  79      -0.487  10.157 -29.620  1.00 78.06           H
ATOM    975 2HG2 VAL A  79       0.198   8.626 -30.214  1.00 78.06           H
ATOM    976 3HG2 VAL A  79      -1.534   8.970 -30.434  1.00 78.06           H
ATOM    977  HN  VAL A  79       1.331   7.905 -29.066  1.00 78.06           H
ATOM    978  N   LYS A  80      -0.305   8.560 -25.102  1.00 83.09           N
ATOM    979  CA  LYS A  80      -0.585   7.951 -23.813  1.00 83.09           C
ATOM    980  C   LYS A  80      -1.877   7.137 -23.908  1.00 83.09           C
ATOM    981  O   LYS A  80      -2.677   7.340 -24.820  1.00 83.09           O
ATOM    982  HA  LYS A  80       0.236   7.270 -23.587  1.00 83.09           H
ATOM    983  CB  LYS A  80      -0.607   9.014 -22.712  1.00 83.09           C
ATOM    984 1HB  LYS A  80      -1.489   9.644 -22.828  1.00 83.09           H
ATOM    985 2HB  LYS A  80      -0.687   8.531 -21.738  1.00 83.09           H
ATOM    986  CG  LYS A  80       0.654   9.878 -22.758  1.00 83.09           C
ATOM    987 1HG  LYS A  80       0.689  10.427 -23.699  1.00 83.09           H
ATOM    988 2HG  LYS A  80       0.623  10.617 -21.958  1.00 83.09           H
ATOM    989  CD  LYS A  80       1.913   9.019 -22.616  1.00 83.09           C
ATOM    990 1HD  LYS A  80       1.817   8.368 -21.747  1.00 83.09           H
ATOM    991 2HD  LYS A  80       2.016   8.372 -23.488  1.00 83.09           H
ATOM    992  CE  LYS A  80       3.160   9.893 -22.472  1.00 83.09           C
ATOM    993 1HE  LYS A  80       3.040  10.807 -23.053  1.00 83.09           H
ATOM    994 2HE  LYS A  80       3.284  10.191 -21.430  1.00 83.09           H
ATOM    995  NZ  LYS A  80       4.362   9.161 -22.930  1.00 83.09           N
ATOM    996 1HZ  LYS A  80       5.193   9.684 -22.677  1.00 83.09           H
ATOM    997 2HZ  LYS A  80       4.390   8.248 -22.490  1.00 83.09           H
ATOM    998 3HZ  LYS A  80       4.326   9.050 -23.937  1.00 83.09           H
ATOM    999  HN  LYS A  80      -0.370   9.557 -25.121  1.00 83.09           H
ATOM   1000  N   THR A  81      -2.040   6.232 -22.953  1.00 83.80           N
ATOM   1001  CA  THR A  81      -3.294   5.512 -22.812  1.00 83.80           C
ATOM   1002  C   THR A  81      -3.808   5.613 -21.374  1.00 83.80           C
ATOM   1003  O   THR A  81      -3.064   5.991 -20.471  1.00 83.80           O
ATOM   1004  HA  THR A  81      -4.038   5.988 -23.451  1.00 83.80           H
ATOM   1005  CB  THR A  81      -3.068   4.072 -23.276  1.00 83.80           C
ATOM   1006  HB  THR A  81      -4.007   3.519 -23.303  1.00 83.80           H
ATOM   1007  OG1 THR A  81      -2.083   3.568 -22.378  1.00 83.80           O
ATOM   1008  HG1 THR A  81      -1.191   3.968 -22.589  1.00 83.80           H
ATOM   1009  CG2 THR A  81      -2.393   3.998 -24.648  1.00 83.80           C
ATOM   1010 1HG2 THR A  81      -1.423   4.493 -24.602  1.00 83.80           H
ATOM   1011 2HG2 THR A  81      -3.020   4.495 -25.388  1.00 83.80           H
ATOM   1012 3HG2 THR A  81      -2.255   2.955 -24.930  1.00 83.80           H
ATOM   1013  HN  THR A  81      -1.336   5.990 -22.286  1.00 83.80           H
ATOM   1014  N   MET A  82      -5.076   5.268 -21.207  1.00 87.01           N
ATOM   1015  CA  MET A  82      -5.692   5.296 -19.892  1.00 87.01           C
ATOM   1016  C   MET A  82      -4.897   4.450 -18.895  1.00 87.01           C
ATOM   1017  O   MET A  82      -4.717   4.846 -17.744  1.00 87.01           O
ATOM   1018  HA  MET A  82      -5.679   6.342 -19.584  1.00 87.01           H
ATOM   1019  CB  MET A  82      -7.123   4.763 -19.986  1.00 87.01           C
ATOM   1020 1HB  MET A  82      -7.723   5.427 -20.608  1.00 87.01           H
ATOM   1021 2HB  MET A  82      -7.120   3.787 -20.473  1.00 87.01           H
ATOM   1022  CG  MET A  82      -7.757   4.644 -18.599  1.00 87.01           C
ATOM   1023 1HG  MET A  82      -7.384   3.753 -18.094  1.00 87.01           H
ATOM   1024 2HG  MET A  82      -7.474   5.500 -17.986  1.00 87.01           H
ATOM   1025  SD  MET A  82      -9.534   4.561 -18.745  1.00 87.01           S
ATOM   1026  CE  MET A  82      -9.996   4.774 -17.033  1.00 87.01           C
ATOM   1027 1HE  MET A  82      -9.562   3.971 -16.438  1.00 87.01           H
ATOM   1028 2HE  MET A  82      -9.625   5.734 -16.674  1.00 87.01           H
ATOM   1029 3HE  MET A  82     -11.082   4.747 -16.944  1.00 87.01           H
ATOM   1030  HN  MET A  82      -5.678   4.974 -21.950  1.00 87.01           H
ATOM   1031  N   THR A  83      -4.442   3.302 -19.374  1.00 85.11           N
ATOM   1032  CA  THR A  83      -3.585   2.444 -18.573  1.00 85.11           C
ATOM   1033  C   THR A  83      -2.336   3.207 -18.125  1.00 85.11           C
ATOM   1034  O   THR A  83      -1.940   3.128 -16.963  1.00 85.11           O
ATOM   1035  HA  THR A  83      -4.128   2.162 -17.670  1.00 85.11           H
ATOM   1036  CB  THR A  83      -3.271   1.191 -19.392  1.00 85.11           C
ATOM   1037  HB  THR A  83      -2.630   1.432 -20.240  1.00 85.11           H
ATOM   1038  OG1 THR A  83      -4.552   0.661 -19.720  1.00 85.11           O
ATOM   1039  HG1 THR A  83      -5.267   1.179 -19.252  1.00 85.11           H
ATOM   1040  CG2 THR A  83      -2.616   0.092 -18.553  1.00 85.11           C
ATOM   1041 1HG2 THR A  83      -3.286  -0.196 -17.744  1.00 85.11           H
ATOM   1042 2HG2 THR A  83      -1.680   0.463 -18.135  1.00 85.11           H
ATOM   1043 3HG2 THR A  83      -2.414  -0.774 -19.184  1.00 85.11           H
ATOM   1044  HN  THR A  83      -4.648   2.956 -20.289  1.00 85.11           H
ATOM   1045  N   ASP A  84      -1.751   3.927 -19.070  1.00 86.73           N
ATOM   1046  CA  ASP A  84      -0.495   4.613 -18.819  1.00 86.73           C
ATOM   1047  C   ASP A  84      -0.705   5.673 -17.735  1.00 86.73           C
ATOM   1048  O   ASP A  84       0.181   5.914 -16.917  1.00 86.73           O
ATOM   1049  HA  ASP A  84       0.201   3.833 -18.510  1.00 86.73           H
ATOM   1050  CB  ASP A  84       0.009   5.320 -20.079  1.00 86.73           C
ATOM   1051 1HB  ASP A  84      -0.678   6.122 -20.350  1.00 86.73           H
ATOM   1052 2HB  ASP A  84       0.976   5.782 -19.880  1.00 86.73           H
ATOM   1053  CG  ASP A  84       0.138   4.336 -21.244  1.00 86.73           C
ATOM   1054  OD1 ASP A  84       0.879   3.345 -21.070  1.00 86.73           O
ATOM   1055  OD2 ASP A  84      -0.507   4.598 -22.282  1.00 86.73           O
ATOM   1056  HN  ASP A  84      -2.120   4.046 -19.992  1.00 86.73           H
ATOM   1057  N   MET A  85      -1.884   6.277 -17.765  1.00 90.64           N
ATOM   1058  CA  MET A  85      -2.219   7.311 -16.800  1.00 90.64           C
ATOM   1059  C   MET A  85      -2.234   6.748 -15.377  1.00 90.64           C
ATOM   1060  O   MET A  85      -1.712   7.371 -14.454  1.00 90.64           O
ATOM   1061  HA  MET A  85      -1.436   8.064 -16.892  1.00 90.64           H
ATOM   1062  CB  MET A  85      -3.594   7.894 -17.133  1.00 90.64           C
ATOM   1063 1HB  MET A  85      -3.616   8.211 -18.176  1.00 90.64           H
ATOM   1064 2HB  MET A  85      -4.357   7.124 -17.018  1.00 90.64           H
ATOM   1065  CG  MET A  85      -3.920   9.082 -16.226  1.00 90.64           C
ATOM   1066 1HG  MET A  85      -4.923   9.450 -16.441  1.00 90.64           H
ATOM   1067 2HG  MET A  85      -3.912   8.767 -15.183  1.00 90.64           H
ATOM   1068  SD  MET A  85      -2.727  10.387 -16.477  1.00 90.64           S
ATOM   1069  CE  MET A  85      -3.202  10.932 -18.109  1.00 90.64           C
ATOM   1070 1HE  MET A  85      -3.107  10.104 -18.811  1.00 90.64           H
ATOM   1071 2HE  MET A  85      -4.237  11.275 -18.090  1.00 90.64           H
ATOM   1072 3HE  MET A  85      -2.554  11.750 -18.422  1.00 90.64           H
ATOM   1073  HN  MET A  85      -2.601   6.072 -18.431  1.00 90.64           H
ATOM   1074  N   PHE A  86      -2.838   5.577 -15.245  1.00 92.19           N
ATOM   1075  CA  PHE A  86      -2.945   4.932 -13.947  1.00 92.19           C
ATOM   1076  C   PHE A  86      -1.579   4.437 -13.466  1.00 92.19           C
ATOM   1077  O   PHE A  86      -1.262   4.532 -12.282  1.00 92.19           O
ATOM   1078  HA  PHE A  86      -3.326   5.676 -13.247  1.00 92.19           H
ATOM   1079  CB  PHE A  86      -3.878   3.732 -14.118  1.00 92.19           C
ATOM   1080 1HB  PHE A  86      -3.479   3.083 -14.898  1.00 92.19           H
ATOM   1081 2HB  PHE A  86      -3.884   3.154 -13.194  1.00 92.19           H
ATOM   1082  CG  PHE A  86      -5.317   4.109 -14.476  1.00 92.19           C
ATOM   1083  CD1 PHE A  86      -5.894   5.204 -13.911  1.00 92.19           C
ATOM   1084  HD1 PHE A  86      -5.330   5.813 -13.204  1.00 92.19           H
ATOM   1085  CD2 PHE A  86      -6.020   3.349 -15.358  1.00 92.19           C
ATOM   1086  HD2 PHE A  86      -5.558   2.471 -15.810  1.00 92.19           H
ATOM   1087  CE1 PHE A  86      -7.230   5.553 -14.242  1.00 92.19           C
ATOM   1088  HE1 PHE A  86      -7.692   6.431 -13.790  1.00 92.19           H
ATOM   1089  CE2 PHE A  86      -7.356   3.699 -15.689  1.00 92.19           C
ATOM   1090  HE2 PHE A  86      -7.920   3.090 -16.396  1.00 92.19           H
ATOM   1091  CZ  PHE A  86      -7.932   4.793 -15.124  1.00 92.19           C
ATOM   1092  HZ  PHE A  86      -8.958   5.062 -15.379  1.00 92.19           H
ATOM   1093  HN  PHE A  86      -3.249   5.070 -16.003  1.00 92.19           H
ATOM   1094  N   LEU A  87      -0.808   3.918 -14.411  1.00 89.41           N
ATOM   1095  CA  LEU A  87       0.516   3.407 -14.099  1.00 89.41           C
ATOM   1096  C   LEU A  87       1.390   4.551 -13.581  1.00 89.41           C
ATOM   1097  O   LEU A  87       2.220   4.350 -12.695  1.00 89.41           O
ATOM   1098  HA  LEU A  87       0.402   2.671 -13.303  1.00 89.41           H
ATOM   1099  CB  LEU A  87       1.108   2.680 -15.308  1.00 89.41           C
ATOM   1100 1HB  LEU A  87       1.074   3.353 -16.164  1.00 89.41           H
ATOM   1101 2HB  LEU A  87       2.159   2.474 -15.104  1.00 89.41           H
ATOM   1102  CG  LEU A  87       0.427   1.367 -15.700  1.00 89.41           C
ATOM   1103  HG  LEU A  87      -0.627   1.571 -15.886  1.00 89.41           H
ATOM   1104  CD1 LEU A  87       1.016   0.810 -16.998  1.00 89.41           C
ATOM   1105 1HD1 LEU A  87       0.871   1.532 -17.801  1.00 89.41           H
ATOM   1106 2HD1 LEU A  87       2.081   0.625 -16.863  1.00 89.41           H
ATOM   1107 3HD1 LEU A  87       0.514  -0.123 -17.253  1.00 89.41           H
ATOM   1108  CD2 LEU A  87       0.496   0.351 -14.557  1.00 89.41           C
ATOM   1109 1HD2 LEU A  87       1.539   0.146 -14.316  1.00 89.41           H
ATOM   1110 2HD2 LEU A  87      -0.007   0.757 -13.680  1.00 89.41           H
ATOM   1111 3HD2 LEU A  87       0.005  -0.573 -14.863  1.00 89.41           H
ATOM   1112  HN  LEU A  87      -1.074   3.845 -15.372  1.00 89.41           H
ATOM   1113  N   LEU A  88       1.174   5.725 -14.154  1.00 91.93           N
ATOM   1114  CA  LEU A  88       1.905   6.909 -13.735  1.00 91.93           C
ATOM   1115  C   LEU A  88       1.566   7.222 -12.276  1.00 91.93           C
ATOM   1116  O   LEU A  88       2.461   7.384 -11.448  1.00 91.93           O
ATOM   1117  HA  LEU A  88       2.968   6.676 -13.800  1.00 91.93           H
ATOM   1118  CB  LEU A  88       1.637   8.072 -14.692  1.00 91.93           C
ATOM   1119 1HB  LEU A  88       2.030   7.806 -15.674  1.00 91.93           H
ATOM   1120 2HB  LEU A  88       0.559   8.185 -14.801  1.00 91.93           H
ATOM   1121  CG  LEU A  88       2.227   9.424 -14.287  1.00 91.93           C
ATOM   1122  HG  LEU A  88       1.947   9.622 -13.252  1.00 91.93           H
ATOM   1123  CD1 LEU A  88       3.755   9.395 -14.345  1.00 91.93           C
ATOM   1124 1HD1 LEU A  88       4.131   8.632 -13.664  1.00 91.93           H
ATOM   1125 2HD1 LEU A  88       4.076   9.165 -15.361  1.00 91.93           H
ATOM   1126 3HD1 LEU A  88       4.148  10.369 -14.052  1.00 91.93           H
ATOM   1127  CD2 LEU A  88       1.642  10.554 -15.136  1.00 91.93           C
ATOM   1128 1HD2 LEU A  88       1.870  10.374 -16.187  1.00 91.93           H
ATOM   1129 2HD2 LEU A  88       0.561  10.589 -15.000  1.00 91.93           H
ATOM   1130 3HD2 LEU A  88       2.077  11.504 -14.827  1.00 91.93           H
ATOM   1131  HN  LEU A  88       0.515   5.875 -14.891  1.00 91.93           H
ATOM   1132  N   ASN A  89       0.271   7.300 -12.007  1.00 95.30           N
ATOM   1133  CA  ASN A  89      -0.197   7.692 -10.688  1.00 95.30           C
ATOM   1134  C   ASN A  89       0.229   6.637  -9.666  1.00 95.30           C
ATOM   1135  O   ASN A  89       0.445   6.952  -8.497  1.00 95.30           O
ATOM   1136  HA  ASN A  89       0.260   8.664 -10.500  1.00 95.30           H
ATOM   1137  CB  ASN A  89      -1.723   7.796 -10.654  1.00 95.30           C
ATOM   1138 1HB  ASN A  89      -2.159   6.983 -11.235  1.00 95.30           H
ATOM   1139 2HB  ASN A  89      -2.076   7.679  -9.629  1.00 95.30           H
ATOM   1140  CG  ASN A  89      -2.194   9.140 -11.212  1.00 95.30           C
ATOM   1141  OD1 ASN A  89      -2.418  10.097 -10.489  1.00 95.30           O
ATOM   1142  ND2 ASN A  89      -2.332   9.158 -12.534  1.00 95.30           N
ATOM   1143 1HD2 ASN A  89      -2.131   8.338 -13.069  1.00 95.30           H
ATOM   1144 2HD2 ASN A  89      -2.635   9.993 -12.994  1.00 95.30           H
ATOM   1145  HN  ASN A  89      -0.451   7.100 -12.669  1.00 95.30           H
ATOM   1146  N   LEU A  90       0.336   5.406 -10.143  1.00 92.77           N
ATOM   1147  CA  LEU A  90       0.767   4.308  -9.294  1.00 92.77           C
ATOM   1148  C   LEU A  90       2.204   4.560  -8.832  1.00 92.77           C
ATOM   1149  O   LEU A  90       2.514   4.417  -7.650  1.00 92.77           O
ATOM   1150  HA  LEU A  90       0.119   4.300  -8.417  1.00 92.77           H
ATOM   1151  CB  LEU A  90       0.577   2.970 -10.010  1.00 92.77           C
ATOM   1152 1HB  LEU A  90      -0.359   3.008 -10.568  1.00 92.77           H
ATOM   1153 2HB  LEU A  90       1.379   2.854 -10.740  1.00 92.77           H
ATOM   1154  CG  LEU A  90       0.555   1.728  -9.116  1.00 92.77           C
ATOM   1155  HG  LEU A  90       1.319   1.847  -8.348  1.00 92.77           H
ATOM   1156  CD1 LEU A  90      -0.790   1.592  -8.400  1.00 92.77           C
ATOM   1157 1HD1 LEU A  90      -0.962   2.472  -7.780  1.00 92.77           H
ATOM   1158 2HD1 LEU A  90      -1.588   1.506  -9.138  1.00 92.77           H
ATOM   1159 3HD1 LEU A  90      -0.779   0.701  -7.772  1.00 92.77           H
ATOM   1160  CD2 LEU A  90       0.909   0.472  -9.915  1.00 92.77           C
ATOM   1161 1HD2 LEU A  90       0.186   0.336 -10.719  1.00 92.77           H
ATOM   1162 2HD2 LEU A  90       1.907   0.580 -10.338  1.00 92.77           H
ATOM   1163 3HD2 LEU A  90       0.886  -0.396  -9.256  1.00 92.77           H
ATOM   1164  HN  LEU A  90       0.135   5.153 -11.090  1.00 92.77           H
ATOM   1165  N   ALA A  91       3.042   4.931  -9.788  1.00 94.91           N
ATOM   1166  CA  ALA A  91       4.451   5.148  -9.505  1.00 94.91           C
ATOM   1167  C   ALA A  91       4.599   6.344  -8.563  1.00 94.91           C
ATOM   1168  O   ALA A  91       5.483   6.358  -7.707  1.00 94.91           O
ATOM   1169  HA  ALA A  91       4.831   4.255  -9.008  1.00 94.91           H
ATOM   1170  CB  ALA A  91       5.212   5.343 -10.819  1.00 94.91           C
ATOM   1171 1HB  ALA A  91       5.098   4.454 -11.439  1.00 94.91           H
ATOM   1172 2HB  ALA A  91       4.810   6.208 -11.346  1.00 94.91           H
ATOM   1173 3HB  ALA A  91       6.268   5.505 -10.606  1.00 94.91           H
ATOM   1174  HN  ALA A  91       2.774   5.083 -10.739  1.00 94.91           H
ATOM   1175  N   ILE A  92       3.721   7.318  -8.752  1.00 96.29           N
ATOM   1176  CA  ILE A  92       3.740   8.513  -7.925  1.00 96.29           C
ATOM   1177  C   ILE A  92       3.368   8.140  -6.488  1.00 96.29           C
ATOM   1178  O   ILE A  92       4.005   8.596  -5.540  1.00 96.29           O
ATOM   1179  HA  ILE A  92       4.760   8.897  -7.929  1.00 96.29           H
ATOM   1180  CB  ILE A  92       2.845   9.597  -8.530  1.00 96.29           C
ATOM   1181  HB  ILE A  92       1.878   9.151  -8.761  1.00 96.29           H
ATOM   1182  CG1 ILE A  92       3.429  10.118  -9.845  1.00 96.29           C
ATOM   1183 1HG1 ILE A  92       4.331  10.695  -9.643  1.00 96.29           H
ATOM   1184 2HG1 ILE A  92       3.722   9.279 -10.475  1.00 96.29           H
ATOM   1185  CG2 ILE A  92       2.595  10.724  -7.526  1.00 96.29           C
ATOM   1186 1HG2 ILE A  92       2.105  10.320  -6.641  1.00 96.29           H
ATOM   1187 2HG2 ILE A  92       3.546  11.175  -7.242  1.00 96.29           H
ATOM   1188 3HG2 ILE A  92       1.957  11.481  -7.982  1.00 96.29           H
ATOM   1189  CD1 ILE A  92       2.414  10.990 -10.587  1.00 96.29           C
ATOM   1190 1HD1 ILE A  92       1.523  10.403 -10.808  1.00 96.29           H
ATOM   1191 2HD1 ILE A  92       2.142  11.842  -9.963  1.00 96.29           H
ATOM   1192 3HD1 ILE A  92       2.854  11.348 -11.518  1.00 96.29           H
ATOM   1193  HN  ILE A  92       3.008   7.300  -9.452  1.00 96.29           H
ATOM   1194  N   ALA A  93       2.339   7.313  -6.373  1.00 96.49           N
ATOM   1195  CA  ALA A  93       1.845   6.912  -5.067  1.00 96.49           C
ATOM   1196  C   ALA A  93       2.953   6.177  -4.310  1.00 96.49           C
ATOM   1197  O   ALA A  93       3.143   6.394  -3.115  1.00 96.49           O
ATOM   1198  HA  ALA A  93       1.581   7.816  -4.519  1.00 96.49           H
ATOM   1199  CB  ALA A  93       0.589   6.054  -5.238  1.00 96.49           C
ATOM   1200 1HB  ALA A  93      -0.178   6.632  -5.754  1.00 96.49           H
ATOM   1201 2HB  ALA A  93       0.831   5.167  -5.823  1.00 96.49           H
ATOM   1202 3HB  ALA A  93       0.218   5.753  -4.258  1.00 96.49           H
ATOM   1203  HN  ALA A  93       1.847   6.921  -7.150  1.00 96.49           H
ATOM   1204  N   ASP A  94       3.657   5.323  -5.039  1.00 96.05           N
ATOM   1205  CA  ASP A  94       4.727   4.539  -4.446  1.00 96.05           C
ATOM   1206  C   ASP A  94       5.830   5.478  -3.953  1.00 96.05           C
ATOM   1207  O   ASP A  94       6.319   5.334  -2.834  1.00 96.05           O
ATOM   1208  HA  ASP A  94       4.259   3.983  -3.634  1.00 96.05           H
ATOM   1209  CB  ASP A  94       5.343   3.584  -5.471  1.00 96.05           C
ATOM   1210 1HB  ASP A  94       5.471   4.100  -6.423  1.00 96.05           H
ATOM   1211 2HB  ASP A  94       6.335   3.278  -5.139  1.00 96.05           H
ATOM   1212  CG  ASP A  94       4.462   2.349  -5.669  1.00 96.05           C
ATOM   1213  OD1 ASP A  94       3.767   1.986  -4.695  1.00 96.05           O
ATOM   1214  OD2 ASP A  94       4.503   1.795  -6.789  1.00 96.05           O
ATOM   1215  HN  ASP A  94       3.507   5.164  -6.015  1.00 96.05           H
ATOM   1216  N   LEU A  95       6.189   6.420  -4.813  1.00 97.02           N
ATOM   1217  CA  LEU A  95       7.271   7.339  -4.507  1.00 97.02           C
ATOM   1218  C   LEU A  95       6.941   8.099  -3.221  1.00 97.02           C
ATOM   1219  O   LEU A  95       7.800   8.266  -2.356  1.00 97.02           O
ATOM   1220  HA  LEU A  95       8.168   6.743  -4.335  1.00 97.02           H
ATOM   1221  CB  LEU A  95       7.556   8.250  -5.703  1.00 97.02           C
ATOM   1222 1HB  LEU A  95       6.603   8.548  -6.142  1.00 97.02           H
ATOM   1223 2HB  LEU A  95       8.037   9.157  -5.338  1.00 97.02           H
ATOM   1224  CG  LEU A  95       8.429   7.652  -6.808  1.00 97.02           C
ATOM   1225  HG  LEU A  95       7.950   6.742  -7.167  1.00 97.02           H
ATOM   1226  CD1 LEU A  95       8.536   8.607  -7.999  1.00 97.02           C
ATOM   1227 1HD1 LEU A  95       7.541   8.796  -8.404  1.00 97.02           H
ATOM   1228 2HD1 LEU A  95       8.980   9.547  -7.673  1.00 97.02           H
ATOM   1229 3HD1 LEU A  95       9.162   8.158  -8.770  1.00 97.02           H
ATOM   1230  CD2 LEU A  95       9.804   7.256  -6.266  1.00 97.02           C
ATOM   1231 1HD2 LEU A  95      10.304   8.138  -5.864  1.00 97.02           H
ATOM   1232 2HD2 LEU A  95       9.684   6.515  -5.477  1.00 97.02           H
ATOM   1233 3HD2 LEU A  95      10.405   6.835  -7.072  1.00 97.02           H
ATOM   1234  HN  LEU A  95       5.755   6.560  -5.703  1.00 97.02           H
ATOM   1235  N   LEU A  96       5.695   8.540  -3.135  1.00 96.71           N
ATOM   1236  CA  LEU A  96       5.274   9.386  -2.031  1.00 96.71           C
ATOM   1237  C   LEU A  96       5.514   8.651  -0.711  1.00 96.71           C
ATOM   1238  O   LEU A  96       5.979   9.246   0.259  1.00 96.71           O
ATOM   1239  HA  LEU A  96       5.899  10.279  -2.048  1.00 96.71           H
ATOM   1240  CB  LEU A  96       3.827   9.843  -2.227  1.00 96.71           C
ATOM   1241 1HB  LEU A  96       3.227   8.975  -2.502  1.00 96.71           H
ATOM   1242 2HB  LEU A  96       3.448  10.203  -1.271  1.00 96.71           H
ATOM   1243  CG  LEU A  96       3.604  10.934  -3.276  1.00 96.71           C
ATOM   1244  HG  LEU A  96       3.931  10.551  -4.243  1.00 96.71           H
ATOM   1245  CD1 LEU A  96       2.118  11.276  -3.405  1.00 96.71           C
ATOM   1246 1HD1 LEU A  96       1.565  10.385  -3.704  1.00 96.71           H
ATOM   1247 2HD1 LEU A  96       1.743  11.631  -2.445  1.00 96.71           H
ATOM   1248 3HD1 LEU A  96       1.988  12.054  -4.156  1.00 96.71           H
ATOM   1249  CD2 LEU A  96       4.452  12.170  -2.970  1.00 96.71           C
ATOM   1250 1HD2 LEU A  96       4.179  12.565  -1.991  1.00 96.71           H
ATOM   1251 2HD2 LEU A  96       5.507  11.896  -2.969  1.00 96.71           H
ATOM   1252 3HD2 LEU A  96       4.275  12.930  -3.730  1.00 96.71           H
ATOM   1253  HN  LEU A  96       4.980   8.328  -3.801  1.00 96.71           H
ATOM   1254  N   PHE A  97       5.184   7.368  -0.717  1.00 97.12           N
ATOM   1255  CA  PHE A  97       5.349   6.547   0.471  1.00 97.12           C
ATOM   1256  C   PHE A  97       6.829   6.280   0.752  1.00 97.12           C
ATOM   1257  O   PHE A  97       7.282   6.406   1.888  1.00 97.12           O
ATOM   1258  HA  PHE A  97       4.917   7.098   1.307  1.00 97.12           H
ATOM   1259  CB  PHE A  97       4.645   5.217   0.198  1.00 97.12           C
ATOM   1260 1HB  PHE A  97       3.570   5.390   0.144  1.00 97.12           H
ATOM   1261 2HB  PHE A  97       4.958   4.846  -0.779  1.00 97.12           H
ATOM   1262  CG  PHE A  97       4.921   4.139   1.248  1.00 97.12           C
ATOM   1263  CD1 PHE A  97       5.521   2.974   0.885  1.00 97.12           C
ATOM   1264  HD1 PHE A  97       5.806   2.808  -0.154  1.00 97.12           H
ATOM   1265  CD2 PHE A  97       4.566   4.346   2.544  1.00 97.12           C
ATOM   1266  HD2 PHE A  97       4.085   5.280   2.835  1.00 97.12           H
ATOM   1267  CE1 PHE A  97       5.777   1.974   1.860  1.00 97.12           C
ATOM   1268  HE1 PHE A  97       6.258   1.040   1.569  1.00 97.12           H
ATOM   1269  CE2 PHE A  97       4.823   3.346   3.519  1.00 97.12           C
ATOM   1270  HE2 PHE A  97       4.538   3.512   4.558  1.00 97.12           H
ATOM   1271  CZ  PHE A  97       5.423   2.181   3.156  1.00 97.12           C
ATOM   1272  HZ  PHE A  97       5.619   1.413   3.905  1.00 97.12           H
ATOM   1273  HN  PHE A  97       4.811   6.890  -1.512  1.00 97.12           H
ATOM   1274  N   LEU A  98       7.542   5.915  -0.304  1.00 97.15           N
ATOM   1275  CA  LEU A  98       8.921   5.481  -0.162  1.00 97.15           C
ATOM   1276  C   LEU A  98       9.719   6.563   0.568  1.00 97.15           C
ATOM   1277  O   LEU A  98      10.599   6.255   1.371  1.00 97.15           O
ATOM   1278  HA  LEU A  98       8.919   4.580   0.451  1.00 97.15           H
ATOM   1279  CB  LEU A  98       9.506   5.100  -1.524  1.00 97.15           C
ATOM   1280 1HB  LEU A  98       9.287   5.902  -2.229  1.00 97.15           H
ATOM   1281 2HB  LEU A  98      10.590   5.047  -1.429  1.00 97.15           H
ATOM   1282  CG  LEU A  98       9.008   3.783  -2.123  1.00 97.15           C
ATOM   1283  HG  LEU A  98       7.928   3.734  -1.989  1.00 97.15           H
ATOM   1284  CD1 LEU A  98       9.281   3.727  -3.627  1.00 97.15           C
ATOM   1285 1HD1 LEU A  98       8.766   4.552  -4.121  1.00 97.15           H
ATOM   1286 2HD1 LEU A  98      10.353   3.810  -3.806  1.00 97.15           H
ATOM   1287 3HD1 LEU A  98       8.917   2.781  -4.028  1.00 97.15           H
ATOM   1288  CD2 LEU A  98       9.610   2.584  -1.387  1.00 97.15           C
ATOM   1289 1HD2 LEU A  98      10.697   2.616  -1.467  1.00 97.15           H
ATOM   1290 2HD2 LEU A  98       9.322   2.621  -0.336  1.00 97.15           H
ATOM   1291 3HD2 LEU A  98       9.240   1.661  -1.833  1.00 97.15           H
ATOM   1292  HN  LEU A  98       7.192   5.913  -1.241  1.00 97.15           H
ATOM   1293  N   VAL A  99       9.383   7.808   0.265  1.00 96.67           N
ATOM   1294  CA  VAL A  99      10.101   8.937   0.832  1.00 96.67           C
ATOM   1295  C   VAL A  99       9.937   8.928   2.353  1.00 96.67           C
ATOM   1296  O   VAL A  99      10.693   9.585   3.066  1.00 96.67           O
ATOM   1297  HA  VAL A  99      11.156   8.809   0.592  1.00 96.67           H
ATOM   1298  CB  VAL A  99       9.622  10.239   0.186  1.00 96.67           C
ATOM   1299  HB  VAL A  99       8.534  10.259   0.238  1.00 96.67           H
ATOM   1300  CG1 VAL A  99      10.151  11.455   0.949  1.00 96.67           C
ATOM   1301 1HG1 VAL A  99       9.793  11.423   1.978  1.00 96.67           H
ATOM   1302 2HG1 VAL A  99      11.241  11.442   0.943  1.00 96.67           H
ATOM   1303 3HG1 VAL A  99       9.796  12.367   0.469  1.00 96.67           H
ATOM   1304  CG2 VAL A  99      10.024  10.300  -1.289  1.00 96.67           C
ATOM   1305 1HG2 VAL A  99      11.109  10.246  -1.373  1.00 96.67           H
ATOM   1306 2HG2 VAL A  99       9.576   9.460  -1.822  1.00 96.67           H
ATOM   1307 3HG2 VAL A  99       9.671  11.235  -1.723  1.00 96.67           H
ATOM   1308  HN  VAL A  99       8.636   8.050  -0.355  1.00 96.67           H
ATOM   1309  N   THR A 100       8.944   8.176   2.805  1.00 96.00           N
ATOM   1310  CA  THR A 100       8.647   8.102   4.225  1.00 96.00           C
ATOM   1311  C   THR A 100       9.497   7.018   4.891  1.00 96.00           C
ATOM   1312  O   THR A 100       9.673   7.023   6.109  1.00 96.00           O
ATOM   1313  HA  THR A 100       8.924   9.052   4.684  1.00 96.00           H
ATOM   1314  CB  THR A 100       7.142   7.878   4.383  1.00 96.00           C
ATOM   1315  HB  THR A 100       6.825   8.071   5.408  1.00 96.00           H
ATOM   1316  OG1 THR A 100       6.939   6.547   3.917  1.00 96.00           O
ATOM   1317  HG1 THR A 100       6.873   6.540   2.919  1.00 96.00           H
ATOM   1318  CG2 THR A 100       6.318   8.738   3.424  1.00 96.00           C
ATOM   1319 1HG2 THR A 100       6.587   8.496   2.396  1.00 96.00           H
ATOM   1320 2HG2 THR A 100       6.522   9.792   3.614  1.00 96.00           H
ATOM   1321 3HG2 THR A 100       5.257   8.540   3.578  1.00 96.00           H
ATOM   1322  HN  THR A 100       8.349   7.625   2.220  1.00 96.00           H
ATOM   1323  N   LEU A 101      10.001   6.114   4.064  1.00 95.83           N
ATOM   1324  CA  LEU A 101      10.673   4.929   4.569  1.00 95.83           C
ATOM   1325  C   LEU A 101      11.906   5.351   5.372  1.00 95.83           C
ATOM   1326  O   LEU A 101      12.212   4.757   6.405  1.00 95.83           O
ATOM   1327  HA  LEU A 101       9.981   4.422   5.241  1.00 95.83           H
ATOM   1328  CB  LEU A 101      10.986   3.962   3.426  1.00 95.83           C
ATOM   1329 1HB  LEU A 101      11.486   4.517   2.633  1.00 95.83           H
ATOM   1330 2HB  LEU A 101      11.694   3.218   3.790  1.00 95.83           H
ATOM   1331  CG  LEU A 101       9.787   3.230   2.820  1.00 95.83           C
ATOM   1332  HG  LEU A 101       9.163   3.962   2.307  1.00 95.83           H
ATOM   1333  CD1 LEU A 101      10.239   2.209   1.774  1.00 95.83           C
ATOM   1334 1HD1 LEU A 101      10.776   2.720   0.976  1.00 95.83           H
ATOM   1335 2HD1 LEU A 101      10.895   1.476   2.242  1.00 95.83           H
ATOM   1336 3HD1 LEU A 101       9.367   1.703   1.359  1.00 95.83           H
ATOM   1337  CD2 LEU A 101       8.926   2.590   3.911  1.00 95.83           C
ATOM   1338 1HD2 LEU A 101       9.525   1.874   4.473  1.00 95.83           H
ATOM   1339 2HD2 LEU A 101       8.559   3.365   4.585  1.00 95.83           H
ATOM   1340 3HD2 LEU A 101       8.081   2.077   3.453  1.00 95.83           H
ATOM   1341  HN  LEU A 101       9.956   6.182   3.067  1.00 95.83           H
ATOM   1342  N   PRO A 102      12.632   6.380   4.916  1.00 95.35           N
ATOM   1343  CA  PRO A 102      13.812   6.853   5.644  1.00 95.35           C
ATOM   1344  C   PRO A 102      13.507   7.157   7.101  1.00 95.35           C
ATOM   1345  O   PRO A 102      14.315   6.867   7.982  1.00 95.35           O
ATOM   1346  HA  PRO A 102      14.574   6.074   5.669  1.00 95.35           H
ATOM   1347  CB  PRO A 102      14.232   8.109   4.877  1.00 95.35           C
ATOM   1348 1HB  PRO A 102      13.777   9.006   5.297  1.00 95.35           H
ATOM   1349 2HB  PRO A 102      15.312   8.256   4.909  1.00 95.35           H
ATOM   1350  CG  PRO A 102      13.741   7.838   3.460  1.00 95.35           C
ATOM   1351 1HG  PRO A 102      13.645   8.758   2.883  1.00 95.35           H
ATOM   1352 2HG  PRO A 102      14.431   7.201   2.907  1.00 95.35           H
ATOM   1353  CD  PRO A 102      12.398   7.164   3.689  1.00 95.35           C
ATOM   1354 1HD  PRO A 102      11.598   7.891   3.825  1.00 95.35           H
ATOM   1355 2HD  PRO A 102      12.113   6.534   2.846  1.00 95.35           H
ATOM   1356  N   PHE A 103      12.337   7.740   7.319  1.00 94.55           N
ATOM   1357  CA  PHE A 103      11.935   8.134   8.658  1.00 94.55           C
ATOM   1358  C   PHE A 103      11.595   6.911   9.511  1.00 94.55           C
ATOM   1359  O   PHE A 103      11.898   6.877  10.703  1.00 94.55           O
ATOM   1360  HA  PHE A 103      12.776   8.664   9.105  1.00 94.55           H
ATOM   1361  CB  PHE A 103      10.684   9.003   8.512  1.00 94.55           C
ATOM   1362 1HB  PHE A 103       9.925   8.441   7.969  1.00 94.55           H
ATOM   1363 2HB  PHE A 103      10.280   9.211   9.503  1.00 94.55           H
ATOM   1364  CG  PHE A 103      10.929  10.330   7.789  1.00 94.55           C
ATOM   1365  CD1 PHE A 103      11.294  11.432   8.497  1.00 94.55           C
ATOM   1366  HD1 PHE A 103      11.412  11.371   9.579  1.00 94.55           H
ATOM   1367  CD2 PHE A 103      10.782  10.406   6.439  1.00 94.55           C
ATOM   1368  HD2 PHE A 103      10.489   9.522   5.872  1.00 94.55           H
ATOM   1369  CE1 PHE A 103      11.521  12.663   7.826  1.00 94.55           C
ATOM   1370  HE1 PHE A 103      11.814  13.547   8.393  1.00 94.55           H
ATOM   1371  CE2 PHE A 103      11.009  11.637   5.769  1.00 94.55           C
ATOM   1372  HE2 PHE A 103      10.891  11.698   4.687  1.00 94.55           H
ATOM   1373  CZ  PHE A 103      11.374  12.739   6.476  1.00 94.55           C
ATOM   1374  HZ  PHE A 103      11.548  13.684   5.962  1.00 94.55           H
ATOM   1375  HN  PHE A 103      11.671   7.942   6.601  1.00 94.55           H
ATOM   1376  N   TRP A 104      10.968   5.936   8.868  1.00 92.14           N
ATOM   1377  CA  TRP A 104      10.647   4.685   9.534  1.00 92.14           C
ATOM   1378  C   TRP A 104      11.954   4.068  10.035  1.00 92.14           C
ATOM   1379  O   TRP A 104      12.013   3.548  11.149  1.00 92.14           O
ATOM   1380  HA  TRP A 104       9.996   4.915  10.377  1.00 92.14           H
ATOM   1381  CB  TRP A 104       9.864   3.755   8.606  1.00 92.14           C
ATOM   1382 1HB  TRP A 104      10.382   3.693   7.649  1.00 92.14           H
ATOM   1383 2HB  TRP A 104       9.860   2.752   9.032  1.00 92.14           H
ATOM   1384  CG  TRP A 104       8.419   4.194   8.360  1.00 92.14           C
ATOM   1385  CD1 TRP A 104       7.911   4.788   7.271  1.00 92.14           C
ATOM   1386  HD1 TRP A 104       8.492   5.043   6.384  1.00 92.14           H
ATOM   1387  CD2 TRP A 104       7.309   4.050   9.271  1.00 92.14           C
ATOM   1388  NE1 TRP A 104       6.561   5.035   7.413  1.00 92.14           N
ATOM   1389  HE1 TRP A 104       5.964   5.468   6.737  1.00 92.14           H
ATOM   1390  CE2 TRP A 104       6.183   4.572   8.668  1.00 92.14           C
ATOM   1391  CE3 TRP A 104       7.259   3.495  10.562  1.00 92.14           C
ATOM   1392  HE3 TRP A 104       8.133   3.077  11.060  1.00 92.14           H
ATOM   1393  CZ2 TRP A 104       4.925   4.592   9.281  1.00 92.14           C
ATOM   1394  HZ2 TRP A 104       4.050   5.011   8.783  1.00 92.14           H
ATOM   1395  CZ3 TRP A 104       5.994   3.523  11.161  1.00 92.14           C
ATOM   1396  HZ3 TRP A 104       5.898   3.106  12.164  1.00 92.14           H
ATOM   1397  CH2 TRP A 104       4.850   4.046  10.567  1.00 92.14           C
ATOM   1398  HH2 TRP A 104       3.900   4.030  11.101  1.00 92.14           H
ATOM   1399  HN  TRP A 104      10.682   5.991   7.911  1.00 92.14           H
ATOM   1400  N   ALA A 105      12.971   4.144   9.188  1.00 93.82           N
ATOM   1401  CA  ALA A 105      14.237   3.493   9.478  1.00 93.82           C
ATOM   1402  C   ALA A 105      14.868   4.141  10.712  1.00 93.82           C
ATOM   1403  O   ALA A 105      15.302   3.446  11.629  1.00 93.82           O
ATOM   1404  HA  ALA A 105      14.029   2.445   9.695  1.00 93.82           H
ATOM   1405  CB  ALA A 105      15.145   3.572   8.249  1.00 93.82           C
ATOM   1406 1HB  ALA A 105      14.663   3.072   7.409  1.00 93.82           H
ATOM   1407 2HB  ALA A 105      15.323   4.617   7.996  1.00 93.82           H
ATOM   1408 3HB  ALA A 105      16.094   3.083   8.467  1.00 93.82           H
ATOM   1409  HN  ALA A 105      12.939   4.639   8.320  1.00 93.82           H
ATOM   1410  N   ILE A 106      14.900   5.466  10.694  1.00 93.01           N
ATOM   1411  CA  ILE A 106      15.530   6.213  11.769  1.00 93.01           C
ATOM   1412  C   ILE A 106      14.802   5.919  13.083  1.00 93.01           C
ATOM   1413  O   ILE A 106      15.437   5.732  14.120  1.00 93.01           O
ATOM   1414  HA  ILE A 106      16.556   5.859  11.857  1.00 93.01           H
ATOM   1415  CB  ILE A 106      15.593   7.702  11.421  1.00 93.01           C
ATOM   1416  HB  ILE A 106      14.612   8.010  11.060  1.00 93.01           H
ATOM   1417  CG1 ILE A 106      16.591   7.958  10.291  1.00 93.01           C
ATOM   1418 1HG1 ILE A 106      17.608   7.847  10.667  1.00 93.01           H
ATOM   1419 2HG1 ILE A 106      16.458   7.213   9.506  1.00 93.01           H
ATOM   1420  CG2 ILE A 106      15.903   8.542  12.661  1.00 93.01           C
ATOM   1421 1HG2 ILE A 106      15.122   8.391  13.407  1.00 93.01           H
ATOM   1422 2HG2 ILE A 106      16.864   8.239  13.075  1.00 93.01           H
ATOM   1423 3HG2 ILE A 106      15.942   9.596  12.385  1.00 93.01           H
ATOM   1424  CD1 ILE A 106      16.409   9.361   9.706  1.00 93.01           C
ATOM   1425 1HD1 ILE A 106      15.399   9.460   9.309  1.00 93.01           H
ATOM   1426 2HD1 ILE A 106      16.568  10.103  10.488  1.00 93.01           H
ATOM   1427 3HD1 ILE A 106      17.131   9.517   8.904  1.00 93.01           H
ATOM   1428  HN  ILE A 106      14.507   6.025   9.964  1.00 93.01           H
ATOM   1429  N   ALA A 107      13.480   5.889  12.996  1.00 91.12           N
ATOM   1430  CA  ALA A 107      12.657   5.699  14.178  1.00 91.12           C
ATOM   1431  C   ALA A 107      12.906   4.301  14.748  1.00 91.12           C
ATOM   1432  O   ALA A 107      12.848   4.102  15.960  1.00 91.12           O
ATOM   1433  HA  ALA A 107      12.959   6.442  14.916  1.00 91.12           H
ATOM   1434  CB  ALA A 107      11.187   5.929  13.819  1.00 91.12           C
ATOM   1435 1HB  ALA A 107      11.059   6.946  13.447  1.00 91.12           H
ATOM   1436 2HB  ALA A 107      10.886   5.220  13.049  1.00 91.12           H
ATOM   1437 3HB  ALA A 107      10.570   5.786  14.706  1.00 91.12           H
ATOM   1438  HN  ALA A 107      12.973   5.991  12.140  1.00 91.12           H
ATOM   1439  N   ALA A 108      13.177   3.368  13.846  1.00 90.74           N
ATOM   1440  CA  ALA A 108      13.405   1.989  14.242  1.00 90.74           C
ATOM   1441  C   ALA A 108      14.816   1.855  14.818  1.00 90.74           C
ATOM   1442  O   ALA A 108      15.046   1.059  15.727  1.00 90.74           O
ATOM   1443  HA  ALA A 108      12.680   1.742  15.017  1.00 90.74           H
ATOM   1444  CB  ALA A 108      13.176   1.069  13.041  1.00 90.74           C
ATOM   1445 1HB  ALA A 108      12.151   1.181  12.688  1.00 90.74           H
ATOM   1446 2HB  ALA A 108      13.867   1.337  12.241  1.00 90.74           H
ATOM   1447 3HB  ALA A 108      13.347   0.034  13.338  1.00 90.74           H
ATOM   1448  HN  ALA A 108      13.241   3.543  12.864  1.00 90.74           H
ATOM   1449  N   ALA A 109      15.724   2.646  14.266  1.00 90.03           N
ATOM   1450  CA  ALA A 109      17.130   2.526  14.610  1.00 90.03           C
ATOM   1451  C   ALA A 109      17.339   2.987  16.054  1.00 90.03           C
ATOM   1452  O   ALA A 109      18.187   2.450  16.764  1.00 90.03           O
ATOM   1453  HA  ALA A 109      17.402   1.473  14.531  1.00 90.03           H
ATOM   1454  CB  ALA A 109      17.970   3.328  13.614  1.00 90.03           C
ATOM   1455 1HB  ALA A 109      17.808   2.942  12.608  1.00 90.03           H
ATOM   1456 2HB  ALA A 109      17.676   4.377  13.653  1.00 90.03           H
ATOM   1457 3HB  ALA A 109      19.025   3.237  13.873  1.00 90.03           H
ATOM   1458  HN  ALA A 109      15.512   3.358  13.596  1.00 90.03           H
ATOM   1459  N   ASP A 110      16.551   3.978  16.445  1.00 85.98           N
ATOM   1460  CA  ASP A 110      16.715   4.594  17.750  1.00 85.98           C
ATOM   1461  C   ASP A 110      15.342   4.988  18.300  1.00 85.98           C
ATOM   1462  O   ASP A 110      14.601   4.140  18.795  1.00 85.98           O
ATOM   1463  HA  ASP A 110      17.208   3.840  18.363  1.00 85.98           H
ATOM   1464  CB  ASP A 110      17.568   5.860  17.658  1.00 85.98           C
ATOM   1465 1HB  ASP A 110      18.526   5.625  17.194  1.00 85.98           H
ATOM   1466 2HB  ASP A 110      17.074   6.590  17.017  1.00 85.98           H
ATOM   1467  CG  ASP A 110      17.802   6.466  19.044  1.00 85.98           C
ATOM   1468  OD1 ASP A 110      17.486   5.765  20.030  1.00 85.98           O
ATOM   1469  OD2 ASP A 110      18.292   7.615  19.086  1.00 85.98           O
ATOM   1470  HN  ASP A 110      15.812   4.358  15.888  1.00 85.98           H
ATOM   1471  N   GLN A 111      15.045   6.274  18.194  1.00 85.60           N
ATOM   1472  CA  GLN A 111      13.752   6.782  18.622  1.00 85.60           C
ATOM   1473  C   GLN A 111      13.242   7.835  17.637  1.00 85.60           C
ATOM   1474  O   GLN A 111      13.985   8.289  16.768  1.00 85.60           O
ATOM   1475  HA  GLN A 111      13.087   5.918  18.619  1.00 85.60           H
ATOM   1476  CB  GLN A 111      13.829   7.350  20.041  1.00 85.60           C
ATOM   1477 1HB  GLN A 111      12.845   7.703  20.349  1.00 85.60           H
ATOM   1478 2HB  GLN A 111      14.117   6.562  20.737  1.00 85.60           H
ATOM   1479  CG  GLN A 111      14.837   8.499  20.117  1.00 85.60           C
ATOM   1480 1HG  GLN A 111      15.834   8.129  19.882  1.00 85.60           H
ATOM   1481 2HG  GLN A 111      14.591   9.253  19.369  1.00 85.60           H
ATOM   1482  CD  GLN A 111      14.838   9.135  21.509  1.00 85.60           C
ATOM   1483  OE1 GLN A 111      13.805   9.448  22.078  1.00 85.60           O
ATOM   1484  NE2 GLN A 111      16.053   9.308  22.023  1.00 85.60           N
ATOM   1485 1HE2 GLN A 111      16.860   9.029  21.503  1.00 85.60           H
ATOM   1486 2HE2 GLN A 111      16.158   9.717  22.929  1.00 85.60           H
ATOM   1487  HN  GLN A 111      15.668   6.964  17.824  1.00 85.60           H
ATOM   1488  N   TRP A 112      11.977   8.192  17.804  1.00 90.58           N
ATOM   1489  CA  TRP A 112      11.364   9.195  16.951  1.00 90.58           C
ATOM   1490  C   TRP A 112      11.933  10.560  17.341  1.00 90.58           C
ATOM   1491  O   TRP A 112      11.615  11.089  18.405  1.00 90.58           O
ATOM   1492  HA  TRP A 112      11.628   8.962  15.919  1.00 90.58           H
ATOM   1493  CB  TRP A 112       9.838   9.135  17.044  1.00 90.58           C
ATOM   1494 1HB  TRP A 112       9.512   8.113  16.853  1.00 90.58           H
ATOM   1495 2HB  TRP A 112       9.536   9.381  18.062  1.00 90.58           H
ATOM   1496  CG  TRP A 112       9.118  10.074  16.074  1.00 90.58           C
ATOM   1497  CD1 TRP A 112       8.692  11.325  16.298  1.00 90.58           C
ATOM   1498  HD1 TRP A 112       8.812  11.853  17.244  1.00 90.58           H
ATOM   1499  CD2 TRP A 112       8.754   9.784  14.707  1.00 90.58           C
ATOM   1500  NE1 TRP A 112       8.083  11.860  15.181  1.00 90.58           N
ATOM   1501  HE1 TRP A 112       7.687  12.775  15.104  1.00 90.58           H
ATOM   1502  CE2 TRP A 112       8.122  10.893  14.183  1.00 90.58           C
ATOM   1503  CE3 TRP A 112       8.953   8.623  13.940  1.00 90.58           C
ATOM   1504  HE3 TRP A 112       9.449   7.734  14.330  1.00 90.58           H
ATOM   1505  CZ2 TRP A 112       7.637  10.951  12.871  1.00 90.58           C
ATOM   1506  HZ2 TRP A 112       7.141  11.839  12.480  1.00 90.58           H
ATOM   1507  CZ3 TRP A 112       8.462   8.696  12.631  1.00 90.58           C
ATOM   1508  HZ3 TRP A 112       8.590   7.822  11.992  1.00 90.58           H
ATOM   1509  CH2 TRP A 112       7.824   9.805  12.088  1.00 90.58           C
ATOM   1510  HH2 TRP A 112       7.470   9.784  11.057  1.00 90.58           H
ATOM   1511  HN  TRP A 112      11.376   7.809  18.506  1.00 90.58           H
ATOM   1512  N   LYS A 113      12.766  11.093  16.459  1.00 90.19           N
ATOM   1513  CA  LYS A 113      13.479  12.324  16.751  1.00 90.19           C
ATOM   1514  C   LYS A 113      12.751  13.499  16.094  1.00 90.19           C
ATOM   1515  O   LYS A 113      13.176  14.646  16.220  1.00 90.19           O
ATOM   1516  HA  LYS A 113      13.457  12.466  17.832  1.00 90.19           H
ATOM   1517  CB  LYS A 113      14.948  12.204  16.340  1.00 90.19           C
ATOM   1518 1HB  LYS A 113      15.014  11.911  15.292  1.00 90.19           H
ATOM   1519 2HB  LYS A 113      15.436  13.174  16.431  1.00 90.19           H
ATOM   1520  CG  LYS A 113      15.678  11.177  17.209  1.00 90.19           C
ATOM   1521 1HG  LYS A 113      15.654  11.495  18.251  1.00 90.19           H
ATOM   1522 2HG  LYS A 113      15.162  10.218  17.156  1.00 90.19           H
ATOM   1523  CD  LYS A 113      17.129  11.007  16.754  1.00 90.19           C
ATOM   1524 1HD  LYS A 113      17.153  10.709  15.706  1.00 90.19           H
ATOM   1525 2HD  LYS A 113      17.651  11.961  16.826  1.00 90.19           H
ATOM   1526  CE  LYS A 113      17.850   9.959  17.604  1.00 90.19           C
ATOM   1527 1HE  LYS A 113      17.898  10.294  18.641  1.00 90.19           H
ATOM   1528 2HE  LYS A 113      17.288   9.025  17.596  1.00 90.19           H
ATOM   1529  NZ  LYS A 113      19.218   9.726  17.089  1.00 90.19           N
ATOM   1530 1HZ  LYS A 113      19.639   8.949  17.586  1.00 90.19           H
ATOM   1531 2HZ  LYS A 113      19.174   9.511  16.099  1.00 90.19           H
ATOM   1532 3HZ  LYS A 113      19.779  10.560  17.229  1.00 90.19           H
ATOM   1533  HN  LYS A 113      12.956  10.698  15.560  1.00 90.19           H
ATOM   1534  N   PHE A 114      11.667  13.171  15.406  1.00 92.69           N
ATOM   1535  CA  PHE A 114      11.010  14.136  14.541  1.00 92.69           C
ATOM   1536  C   PHE A 114       9.771  14.725  15.219  1.00 92.69           C
ATOM   1537  O   PHE A 114       9.317  14.215  16.242  1.00 92.69           O
ATOM   1538  HA  PHE A 114      11.727  14.933  14.342  1.00 92.69           H
ATOM   1539  CB  PHE A 114      10.578  13.385  13.280  1.00 92.69           C
ATOM   1540 1HB  PHE A 114       9.786  12.682  13.541  1.00 92.69           H
ATOM   1541 2HB  PHE A 114      10.151  14.097  12.573  1.00 92.69           H
ATOM   1542  CG  PHE A 114      11.711  12.621  12.592  1.00 92.69           C
ATOM   1543  CD1 PHE A 114      12.631  13.294  11.849  1.00 92.69           C
ATOM   1544  HD1 PHE A 114      12.561  14.376  11.745  1.00 92.69           H
ATOM   1545  CD2 PHE A 114      11.798  11.270  12.722  1.00 92.69           C
ATOM   1546  HD2 PHE A 114      11.060  10.731  13.316  1.00 92.69           H
ATOM   1547  CE1 PHE A 114      13.683  12.585  11.210  1.00 92.69           C
ATOM   1548  HE1 PHE A 114      14.420  13.124  10.615  1.00 92.69           H
ATOM   1549  CE2 PHE A 114      12.850  10.562  12.083  1.00 92.69           C
ATOM   1550  HE2 PHE A 114      12.919   9.479  12.187  1.00 92.69           H
ATOM   1551  CZ  PHE A 114      13.770  11.234  11.341  1.00 92.69           C
ATOM   1552  HZ  PHE A 114      14.577  10.690  10.850  1.00 92.69           H
ATOM   1553  HN  PHE A 114      11.240  12.268  15.433  1.00 92.69           H
ATOM   1554  N   GLN A 115       9.260  15.791  14.621  1.00 92.24           N
ATOM   1555  CA  GLN A 115       8.104  16.477  15.173  1.00 92.24           C
ATOM   1556  C   GLN A 115       6.835  15.656  14.934  1.00 92.24           C
ATOM   1557  O   GLN A 115       6.831  14.739  14.115  1.00 92.24           O
ATOM   1558  HA  GLN A 115       8.298  16.555  16.243  1.00 92.24           H
ATOM   1559  CB  GLN A 115       7.967  17.883  14.585  1.00 92.24           C
ATOM   1560 1HB  GLN A 115       7.942  17.824  13.497  1.00 92.24           H
ATOM   1561 2HB  GLN A 115       7.022  18.323  14.902  1.00 92.24           H
ATOM   1562  CG  GLN A 115       9.127  18.778  15.027  1.00 92.24           C
ATOM   1563 1HG  GLN A 115      10.074  18.313  14.753  1.00 92.24           H
ATOM   1564 2HG  GLN A 115       9.075  19.731  14.501  1.00 92.24           H
ATOM   1565  CD  GLN A 115       9.088  19.019  16.537  1.00 92.24           C
ATOM   1566  OE1 GLN A 115       8.059  18.910  17.183  1.00 92.24           O
ATOM   1567  NE2 GLN A 115      10.264  19.352  17.062  1.00 92.24           N
ATOM   1568 1HE2 GLN A 115      11.071  19.424  16.476  1.00 92.24           H
ATOM   1569 2HE2 GLN A 115      10.341  19.530  18.043  1.00 92.24           H
ATOM   1570  HN  GLN A 115       9.621  16.186  13.776  1.00 92.24           H
ATOM   1571  N   THR A 116       5.789  16.016  15.663  1.00 93.32           N
ATOM   1572  CA  THR A 116       4.537  15.282  15.590  1.00 93.32           C
ATOM   1573  C   THR A 116       3.978  15.323  14.166  1.00 93.32           C
ATOM   1574  O   THR A 116       3.387  14.351  13.699  1.00 93.32           O
ATOM   1575  HA  THR A 116       4.737  14.237  15.825  1.00 93.32           H
ATOM   1576  CB  THR A 116       3.584  15.868  16.634  1.00 93.32           C
ATOM   1577  HB  THR A 116       3.300  16.887  16.373  1.00 93.32           H
ATOM   1578  OG1 THR A 116       4.285  15.720  17.865  1.00 93.32           O
ATOM   1579  HG1 THR A 116       3.880  16.311  18.563  1.00 93.32           H
ATOM   1580  CG2 THR A 116       2.325  15.019  16.818  1.00 93.32           C
ATOM   1581 1HG2 THR A 116       2.606  14.017  17.144  1.00 93.32           H
ATOM   1582 2HG2 THR A 116       1.788  14.955  15.871  1.00 93.32           H
ATOM   1583 3HG2 THR A 116       1.683  15.479  17.569  1.00 93.32           H
ATOM   1584  HN  THR A 116       5.788  16.791  16.295  1.00 93.32           H
ATOM   1585  N   PHE A 117       4.186  16.459  13.515  1.00 94.20           N
ATOM   1586  CA  PHE A 117       3.713  16.638  12.153  1.00 94.20           C
ATOM   1587  C   PHE A 117       4.188  15.495  11.253  1.00 94.20           C
ATOM   1588  O   PHE A 117       3.405  14.938  10.485  1.00 94.20           O
ATOM   1589  HA  PHE A 117       2.623  16.642  12.187  1.00 94.20           H
ATOM   1590  CB  PHE A 117       4.305  17.953  11.643  1.00 94.20           C
ATOM   1591 1HB  PHE A 117       3.926  18.772  12.256  1.00 94.20           H
ATOM   1592 2HB  PHE A 117       5.386  17.929  11.777  1.00 94.20           H
ATOM   1593  CG  PHE A 117       3.994  18.248  10.175  1.00 94.20           C
ATOM   1594  CD1 PHE A 117       4.955  18.076   9.228  1.00 94.20           C
ATOM   1595  HD1 PHE A 117       5.947  17.728   9.516  1.00 94.20           H
ATOM   1596  CD2 PHE A 117       2.756  18.682   9.816  1.00 94.20           C
ATOM   1597  HD2 PHE A 117       1.985  18.820  10.574  1.00 94.20           H
ATOM   1598  CE1 PHE A 117       4.666  18.349   7.865  1.00 94.20           C
ATOM   1599  HE1 PHE A 117       5.437  18.212   7.106  1.00 94.20           H
ATOM   1600  CE2 PHE A 117       2.467  18.955   8.452  1.00 94.20           C
ATOM   1601  HE2 PHE A 117       1.475  19.303   8.165  1.00 94.20           H
ATOM   1602  CZ  PHE A 117       3.428  18.783   7.506  1.00 94.20           C
ATOM   1603  HZ  PHE A 117       3.206  18.993   6.460  1.00 94.20           H
ATOM   1604  HN  PHE A 117       4.666  17.245  13.903  1.00 94.20           H
ATOM   1605  N   MET A 118       5.470  15.181  11.377  1.00 94.23           N
ATOM   1606  CA  MET A 118       6.072  14.152  10.546  1.00 94.23           C
ATOM   1607  C   MET A 118       5.465  12.780  10.846  1.00 94.23           C
ATOM   1608  O   MET A 118       5.324  11.950   9.949  1.00 94.23           O
ATOM   1609  HA  MET A 118       5.849  14.439   9.518  1.00 94.23           H
ATOM   1610  CB  MET A 118       7.580  14.110  10.798  1.00 94.23           C
ATOM   1611 1HB  MET A 118       7.987  15.120  10.759  1.00 94.23           H
ATOM   1612 2HB  MET A 118       7.774  13.726  11.800  1.00 94.23           H
ATOM   1613  CG  MET A 118       8.284  13.230   9.764  1.00 94.23           C
ATOM   1614 1HG  MET A 118       9.352  13.187   9.977  1.00 94.23           H
ATOM   1615 2HG  MET A 118       7.906  12.209   9.825  1.00 94.23           H
ATOM   1616  SD  MET A 118       8.017  13.882   8.124  1.00 94.23           S
ATOM   1617  CE  MET A 118       9.020  15.356   8.209  1.00 94.23           C
ATOM   1618 1HE  MET A 118       8.652  16.000   9.007  1.00 94.23           H
ATOM   1619 2HE  MET A 118      10.054  15.080   8.412  1.00 94.23           H
ATOM   1620 3HE  MET A 118       8.965  15.887   7.259  1.00 94.23           H
ATOM   1621  HN  MET A 118       6.091  15.615  12.029  1.00 94.23           H
ATOM   1622  N   CYS A 119       5.121  12.584  12.111  1.00 93.70           N
ATOM   1623  CA  CYS A 119       4.539  11.325  12.541  1.00 93.70           C
ATOM   1624  C   CYS A 119       3.200  11.144  11.824  1.00 93.70           C
ATOM   1625  O   CYS A 119       2.888  10.054  11.348  1.00 93.70           O
ATOM   1626  HA  CYS A 119       5.240  10.541  12.254  1.00 93.70           H
ATOM   1627  CB  CYS A 119       4.385  11.263  14.062  1.00 93.70           C
ATOM   1628 1HB  CYS A 119       5.365  11.302  14.537  1.00 93.70           H
ATOM   1629 2HB  CYS A 119       3.826  12.130  14.415  1.00 93.70           H
ATOM   1630  SG  CYS A 119       3.519   9.724  14.542  1.00 93.70           S
ATOM   1631  HN  CYS A 119       5.235  13.266  12.833  1.00 93.70           H
ATOM   1632  N   LYS A 120       2.443  12.231  11.769  1.00 94.55           N
ATOM   1633  CA  LYS A 120       1.137  12.202  11.134  1.00 94.55           C
ATOM   1634  C   LYS A 120       1.300  11.832   9.658  1.00 94.55           C
ATOM   1635  O   LYS A 120       0.593  10.963   9.150  1.00 94.55           O
ATOM   1636  HA  LYS A 120       0.553  11.422  11.623  1.00 94.55           H
ATOM   1637  CB  LYS A 120       0.402  13.525  11.358  1.00 94.55           C
ATOM   1638 1HB  LYS A 120       1.045  14.356  11.069  1.00 94.55           H
ATOM   1639 2HB  LYS A 120      -0.480  13.568  10.720  1.00 94.55           H
ATOM   1640  CG  LYS A 120      -0.013  13.680  12.823  1.00 94.55           C
ATOM   1641 1HG  LYS A 120      -0.628  12.831  13.122  1.00 94.55           H
ATOM   1642 2HG  LYS A 120       0.872  13.672  13.458  1.00 94.55           H
ATOM   1643  CD  LYS A 120      -0.791  14.980  13.037  1.00 94.55           C
ATOM   1644 1HD  LYS A 120      -0.137  15.833  12.856  1.00 94.55           H
ATOM   1645 2HD  LYS A 120      -1.606  15.044  12.316  1.00 94.55           H
ATOM   1646  CE  LYS A 120      -1.353  15.055  14.459  1.00 94.55           C
ATOM   1647 1HE  LYS A 120      -1.674  14.064  14.781  1.00 94.55           H
ATOM   1648 2HE  LYS A 120      -0.572  15.377  15.148  1.00 94.55           H
ATOM   1649  NZ  LYS A 120      -2.493  15.996  14.516  1.00 94.55           N
ATOM   1650 1HZ  LYS A 120      -2.833  16.057  15.470  1.00 94.55           H
ATOM   1651 2HZ  LYS A 120      -2.190  16.913  14.206  1.00 94.55           H
ATOM   1652 3HZ  LYS A 120      -3.237  15.664  13.913  1.00 94.55           H
ATOM   1653  HN  LYS A 120       2.709  13.117  12.149  1.00 94.55           H
ATOM   1654  N   VAL A 121       2.237  12.510   9.012  1.00 94.15           N
ATOM   1655  CA  VAL A 121       2.438  12.333   7.583  1.00 94.15           C
ATOM   1656  C   VAL A 121       2.868  10.891   7.308  1.00 94.15           C
ATOM   1657  O   VAL A 121       2.330  10.239   6.414  1.00 94.15           O
ATOM   1658  HA  VAL A 121       1.481  12.514   7.092  1.00 94.15           H
ATOM   1659  CB  VAL A 121       3.440  13.366   7.064  1.00 94.15           C
ATOM   1660  HB  VAL A 121       4.336  13.303   7.681  1.00 94.15           H
ATOM   1661  CG1 VAL A 121       3.841  13.061   5.619  1.00 94.15           C
ATOM   1662 1HG1 VAL A 121       4.300  12.074   5.570  1.00 94.15           H
ATOM   1663 2HG1 VAL A 121       2.956  13.083   4.984  1.00 94.15           H
ATOM   1664 3HG1 VAL A 121       4.554  13.810   5.275  1.00 94.15           H
ATOM   1665  CG2 VAL A 121       2.881  14.784   7.190  1.00 94.15           C
ATOM   1666 1HG2 VAL A 121       1.963  14.866   6.610  1.00 94.15           H
ATOM   1667 2HG2 VAL A 121       2.669  14.999   8.238  1.00 94.15           H
ATOM   1668 3HG2 VAL A 121       3.614  15.498   6.814  1.00 94.15           H
ATOM   1669  HN  VAL A 121       2.851  13.169   9.446  1.00 94.15           H
ATOM   1670  N   VAL A 122       3.833  10.435   8.093  1.00 93.15           N
ATOM   1671  CA  VAL A 122       4.488   9.168   7.815  1.00 93.15           C
ATOM   1672  C   VAL A 122       3.469   8.034   7.941  1.00 93.15           C
ATOM   1673  O   VAL A 122       3.472   7.101   7.140  1.00 93.15           O
ATOM   1674  HA  VAL A 122       4.849   9.203   6.787  1.00 93.15           H
ATOM   1675  CB  VAL A 122       5.697   8.991   8.736  1.00 93.15           C
ATOM   1676  HB  VAL A 122       5.373   9.191   9.757  1.00 93.15           H
ATOM   1677  CG1 VAL A 122       6.221   7.554   8.682  1.00 93.15           C
ATOM   1678 1HG1 VAL A 122       5.435   6.869   9.000  1.00 93.15           H
ATOM   1679 2HG1 VAL A 122       6.521   7.315   7.662  1.00 93.15           H
ATOM   1680 3HG1 VAL A 122       7.080   7.456   9.345  1.00 93.15           H
ATOM   1681  CG2 VAL A 122       6.802   9.991   8.389  1.00 93.15           C
ATOM   1682 1HG2 VAL A 122       7.122   9.836   7.358  1.00 93.15           H
ATOM   1683 2HG2 VAL A 122       6.422  11.006   8.502  1.00 93.15           H
ATOM   1684 3HG2 VAL A 122       7.649   9.843   9.058  1.00 93.15           H
ATOM   1685  HN  VAL A 122       4.167  10.915   8.904  1.00 93.15           H
ATOM   1686  N   ASN A 123       2.622   8.152   8.953  1.00 92.02           N
ATOM   1687  CA  ASN A 123       1.638   7.119   9.229  1.00 92.02           C
ATOM   1688  C   ASN A 123       0.570   7.132   8.135  1.00 92.02           C
ATOM   1689  O   ASN A 123       0.118   6.078   7.690  1.00 92.02           O
ATOM   1690  HA  ASN A 123       2.201   6.186   9.251  1.00 92.02           H
ATOM   1691  CB  ASN A 123       0.944   7.365  10.571  1.00 92.02           C
ATOM   1692 1HB  ASN A 123       0.739   8.429  10.689  1.00 92.02           H
ATOM   1693 2HB  ASN A 123      -0.018   6.852  10.586  1.00 92.02           H
ATOM   1694  CG  ASN A 123       1.808   6.873  11.734  1.00 92.02           C
ATOM   1695  OD1 ASN A 123       2.698   6.054  11.576  1.00 92.02           O
ATOM   1696  ND2 ASN A 123       1.498   7.418  12.906  1.00 92.02           N
ATOM   1697 1HD2 ASN A 123       0.755   8.086  12.967  1.00 92.02           H
ATOM   1698 2HD2 ASN A 123       2.007   7.161  13.728  1.00 92.02           H
ATOM   1699  HN  ASN A 123       2.601   8.933   9.577  1.00 92.02           H
ATOM   1700  N   SER A 124       0.196   8.338   7.732  1.00 94.27           N
ATOM   1701  CA  SER A 124      -0.916   8.508   6.812  1.00 94.27           C
ATOM   1702  C   SER A 124      -0.484   8.133   5.393  1.00 94.27           C
ATOM   1703  O   SER A 124      -1.295   7.659   4.599  1.00 94.27           O
ATOM   1704  HA  SER A 124      -1.692   7.830   7.168  1.00 94.27           H
ATOM   1705  CB  SER A 124      -1.442   9.945   6.844  1.00 94.27           C
ATOM   1706 1HB  SER A 124      -2.180  10.078   6.053  1.00 94.27           H
ATOM   1707 2HB  SER A 124      -1.953  10.123   7.790  1.00 94.27           H
ATOM   1708  OG  SER A 124      -0.397  10.900   6.682  1.00 94.27           O
ATOM   1709  HG  SER A 124      -0.230  11.373   7.547  1.00 94.27           H
ATOM   1710  HN  SER A 124       0.638   9.187   8.022  1.00 94.27           H
ATOM   1711  N   MET A 125       0.792   8.359   5.118  1.00 95.44           N
ATOM   1712  CA  MET A 125       1.299   8.235   3.762  1.00 95.44           C
ATOM   1713  C   MET A 125       1.126   6.807   3.240  1.00 95.44           C
ATOM   1714  O   MET A 125       0.766   6.605   2.081  1.00 95.44           O
ATOM   1715  HA  MET A 125       0.703   8.923   3.162  1.00 95.44           H
ATOM   1716  CB  MET A 125       2.781   8.612   3.734  1.00 95.44           C
ATOM   1717 1HB  MET A 125       2.934   9.541   4.285  1.00 95.44           H
ATOM   1718 2HB  MET A 125       3.366   7.843   4.238  1.00 95.44           H
ATOM   1719  CG  MET A 125       3.278   8.778   2.297  1.00 95.44           C
ATOM   1720 1HG  MET A 125       4.360   8.912   2.290  1.00 95.44           H
ATOM   1721 2HG  MET A 125       3.065   7.876   1.723  1.00 95.44           H
ATOM   1722  SD  MET A 125       2.486  10.185   1.536  1.00 95.44           S
ATOM   1723  CE  MET A 125       3.179  11.502   2.522  1.00 95.44           C
ATOM   1724 1HE  MET A 125       2.909  11.353   3.567  1.00 95.44           H
ATOM   1725 2HE  MET A 125       4.264  11.497   2.423  1.00 95.44           H
ATOM   1726 3HE  MET A 125       2.787  12.459   2.177  1.00 95.44           H
ATOM   1727  HN  MET A 125       1.474   8.621   5.802  1.00 95.44           H
ATOM   1728  N   TYR A 126       1.390   5.853   4.121  1.00 92.14           N
ATOM   1729  CA  TYR A 126       1.292   4.450   3.756  1.00 92.14           C
ATOM   1730  C   TYR A 126      -0.140   4.085   3.361  1.00 92.14           C
ATOM   1731  O   TYR A 126      -0.359   3.429   2.344  1.00 92.14           O
ATOM   1732  HA  TYR A 126       1.951   4.277   2.905  1.00 92.14           H
ATOM   1733  CB  TYR A 126       1.680   3.661   5.008  1.00 92.14           C
ATOM   1734 1HB  TYR A 126       2.736   3.831   5.220  1.00 92.14           H
ATOM   1735 2HB  TYR A 126       1.118   4.048   5.858  1.00 92.14           H
ATOM   1736  CG  TYR A 126       1.435   2.155   4.896  1.00 92.14           C
ATOM   1737  CD1 TYR A 126       0.582   1.527   5.781  1.00 92.14           C
ATOM   1738  HD1 TYR A 126       0.084   2.103   6.560  1.00 92.14           H
ATOM   1739  CD2 TYR A 126       2.065   1.425   3.909  1.00 92.14           C
ATOM   1740  HD2 TYR A 126       2.739   1.921   3.210  1.00 92.14           H
ATOM   1741  CE1 TYR A 126       0.351   0.109   5.674  1.00 92.14           C
ATOM   1742  HE1 TYR A 126      -0.320  -0.399   6.367  1.00 92.14           H
ATOM   1743  CE2 TYR A 126       1.834   0.007   3.803  1.00 92.14           C
ATOM   1744  HE2 TYR A 126       2.326  -0.581   3.028  1.00 92.14           H
ATOM   1745  CZ  TYR A 126       0.988  -0.580   4.691  1.00 92.14           C
ATOM   1746  OH  TYR A 126       0.770  -1.919   4.590  1.00 92.14           O
ATOM   1747  HH  TYR A 126       0.983  -2.232   3.665  1.00 92.14           H
ATOM   1748  HN  TYR A 126       1.666   6.026   5.066  1.00 92.14           H
ATOM   1749  N   LYS A 127      -1.078   4.526   4.186  1.00 90.93           N
ATOM   1750  CA  LYS A 127      -2.477   4.190   3.978  1.00 90.93           C
ATOM   1751  C   LYS A 127      -2.952   4.800   2.658  1.00 90.93           C
ATOM   1752  O   LYS A 127      -3.753   4.198   1.945  1.00 90.93           O
ATOM   1753  HA  LYS A 127      -2.544   3.104   3.901  1.00 90.93           H
ATOM   1754  CB  LYS A 127      -3.315   4.610   5.187  1.00 90.93           C
ATOM   1755 1HB  LYS A 127      -3.054   5.627   5.479  1.00 90.93           H
ATOM   1756 2HB  LYS A 127      -4.371   4.618   4.917  1.00 90.93           H
ATOM   1757  CG  LYS A 127      -3.091   3.661   6.366  1.00 90.93           C
ATOM   1758 1HG  LYS A 127      -2.035   3.657   6.638  1.00 90.93           H
ATOM   1759 2HG  LYS A 127      -3.642   4.020   7.236  1.00 90.93           H
ATOM   1760  CD  LYS A 127      -3.540   2.241   6.020  1.00 90.93           C
ATOM   1761 1HD  LYS A 127      -4.536   2.268   5.578  1.00 90.93           H
ATOM   1762 2HD  LYS A 127      -2.871   1.816   5.272  1.00 90.93           H
ATOM   1763  CE  LYS A 127      -3.553   1.351   7.265  1.00 90.93           C
ATOM   1764 1HE  LYS A 127      -2.554   1.309   7.699  1.00 90.93           H
ATOM   1765 2HE  LYS A 127      -4.211   1.781   8.019  1.00 90.93           H
ATOM   1766  NZ  LYS A 127      -4.008  -0.015   6.921  1.00 90.93           N
ATOM   1767 1HZ  LYS A 127      -4.031  -0.584   7.759  1.00 90.93           H
ATOM   1768 2HZ  LYS A 127      -4.937   0.030   6.517  1.00 90.93           H
ATOM   1769 3HZ  LYS A 127      -3.368  -0.426   6.250  1.00 90.93           H
ATOM   1770  HN  LYS A 127      -0.896   5.101   4.984  1.00 90.93           H
ATOM   1771  N   MET A 128      -2.438   5.987   2.373  1.00 94.29           N
ATOM   1772  CA  MET A 128      -2.792   6.681   1.146  1.00 94.29           C
ATOM   1773  C   MET A 128      -2.295   5.912  -0.081  1.00 94.29           C
ATOM   1774  O   MET A 128      -3.011   5.793  -1.074  1.00 94.29           O
ATOM   1775  HA  MET A 128      -3.881   6.726   1.138  1.00 94.29           H
ATOM   1776  CB  MET A 128      -2.176   8.081   1.155  1.00 94.29           C
ATOM   1777 1HB  MET A 128      -2.453   8.598   2.074  1.00 94.29           H
ATOM   1778 2HB  MET A 128      -1.089   8.004   1.148  1.00 94.29           H
ATOM   1779  CG  MET A 128      -2.643   8.894  -0.054  1.00 94.29           C
ATOM   1780 1HG  MET A 128      -2.279   8.435  -0.974  1.00 94.29           H
ATOM   1781 2HG  MET A 128      -3.732   8.890  -0.106  1.00 94.29           H
ATOM   1782  SD  MET A 128      -2.045  10.571   0.069  1.00 94.29           S
ATOM   1783  CE  MET A 128      -0.317  10.311  -0.295  1.00 94.29           C
ATOM   1784 1HE  MET A 128       0.112   9.632   0.443  1.00 94.29           H
ATOM   1785 2HE  MET A 128      -0.216   9.876  -1.289  1.00 94.29           H
ATOM   1786 3HE  MET A 128       0.209  11.265  -0.260  1.00 94.29           H
ATOM   1787  HN  MET A 128      -1.792   6.473   2.962  1.00 94.29           H
ATOM   1788  N   ASN A 129      -1.074   5.412   0.029  1.00 94.11           N
ATOM   1789  CA  ASN A 129      -0.496   4.609  -1.035  1.00 94.11           C
ATOM   1790  C   ASN A 129      -1.360   3.366  -1.258  1.00 94.11           C
ATOM   1791  O   ASN A 129      -1.751   3.071  -2.386  1.00 94.11           O
ATOM   1792  HA  ASN A 129      -0.473   5.262  -1.908  1.00 94.11           H
ATOM   1793  CB  ASN A 129       0.916   4.144  -0.671  1.00 94.11           C
ATOM   1794 1HB  ASN A 129       1.596   4.996  -0.677  1.00 94.11           H
ATOM   1795 2HB  ASN A 129       0.919   3.741   0.342  1.00 94.11           H
ATOM   1796  CG  ASN A 129       1.413   3.079  -1.650  1.00 94.11           C
ATOM   1797  OD1 ASN A 129       1.194   1.891  -1.479  1.00 94.11           O
ATOM   1798  ND2 ASN A 129       2.092   3.570  -2.683  1.00 94.11           N
ATOM   1799 1HD2 ASN A 129       2.236   4.556  -2.764  1.00 94.11           H
ATOM   1800 2HD2 ASN A 129       2.458   2.952  -3.379  1.00 94.11           H
ATOM   1801  HN  ASN A 129      -0.483   5.546   0.825  1.00 94.11           H
ATOM   1802  N   PHE A 130      -1.633   2.671  -0.163  1.00 91.82           N
ATOM   1803  CA  PHE A 130      -2.311   1.388  -0.241  1.00 91.82           C
ATOM   1804  C   PHE A 130      -3.642   1.516  -0.984  1.00 91.82           C
ATOM   1805  O   PHE A 130      -3.890   0.796  -1.950  1.00 91.82           O
ATOM   1806  HA  PHE A 130      -1.656   0.709  -0.786  1.00 91.82           H
ATOM   1807  CB  PHE A 130      -2.584   0.939   1.196  1.00 91.82           C
ATOM   1808 1HB  PHE A 130      -1.639   0.893   1.737  1.00 91.82           H
ATOM   1809 2HB  PHE A 130      -3.198   1.691   1.691  1.00 91.82           H
ATOM   1810  CG  PHE A 130      -3.282  -0.419   1.301  1.00 91.82           C
ATOM   1811  CD1 PHE A 130      -4.639  -0.483   1.357  1.00 91.82           C
ATOM   1812  HD1 PHE A 130      -5.230   0.432   1.326  1.00 91.82           H
ATOM   1813  CD2 PHE A 130      -2.545  -1.561   1.339  1.00 91.82           C
ATOM   1814  HD2 PHE A 130      -1.457  -1.510   1.295  1.00 91.82           H
ATOM   1815  CE1 PHE A 130      -5.287  -1.743   1.455  1.00 91.82           C
ATOM   1816  HE1 PHE A 130      -6.375  -1.794   1.499  1.00 91.82           H
ATOM   1817  CE2 PHE A 130      -3.193  -2.821   1.437  1.00 91.82           C
ATOM   1818  HE2 PHE A 130      -2.602  -3.737   1.468  1.00 91.82           H
ATOM   1819  CZ  PHE A 130      -4.550  -2.885   1.493  1.00 91.82           C
ATOM   1820  HZ  PHE A 130      -5.047  -3.853   1.568  1.00 91.82           H
ATOM   1821  HN  PHE A 130      -1.400   2.970   0.762  1.00 91.82           H
ATOM   1822  N   TYR A 131      -4.465   2.437  -0.505  1.00 91.82           N
ATOM   1823  CA  TYR A 131      -5.817   2.575  -1.021  1.00 91.82           C
ATOM   1824  C   TYR A 131      -5.803   3.034  -2.480  1.00 91.82           C
ATOM   1825  O   TYR A 131      -6.594   2.557  -3.292  1.00 91.82           O
ATOM   1826  HA  TYR A 131      -6.301   1.601  -0.959  1.00 91.82           H
ATOM   1827  CB  TYR A 131      -6.486   3.653  -0.166  1.00 91.82           C
ATOM   1828 1HB  TYR A 131      -5.872   4.553  -0.187  1.00 91.82           H
ATOM   1829 2HB  TYR A 131      -7.446   3.912  -0.613  1.00 91.82           H
ATOM   1830  CG  TYR A 131      -6.712   3.241   1.290  1.00 91.82           C
ATOM   1831  CD1 TYR A 131      -7.121   1.957   1.589  1.00 91.82           C
ATOM   1832  HD1 TYR A 131      -7.282   1.236   0.787  1.00 91.82           H
ATOM   1833  CD2 TYR A 131      -6.508   4.154   2.305  1.00 91.82           C
ATOM   1834  HD2 TYR A 131      -6.185   5.168   2.069  1.00 91.82           H
ATOM   1835  CE1 TYR A 131      -7.334   1.569   2.959  1.00 91.82           C
ATOM   1836  HE1 TYR A 131      -7.656   0.558   3.208  1.00 91.82           H
ATOM   1837  CE2 TYR A 131      -6.721   3.766   3.675  1.00 91.82           C
ATOM   1838  HE2 TYR A 131      -6.563   4.477   4.487  1.00 91.82           H
ATOM   1839  CZ  TYR A 131      -7.123   2.493   3.935  1.00 91.82           C
ATOM   1840  OH  TYR A 131      -7.324   2.127   5.229  1.00 91.82           O
ATOM   1841  HH  TYR A 131      -7.289   2.931   5.822  1.00 91.82           H
ATOM   1842  HN  TYR A 131      -4.222   3.081   0.220  1.00 91.82           H
ATOM   1843  N   SER A 132      -4.894   3.954  -2.769  1.00 93.56           N
ATOM   1844  CA  SER A 132      -4.775   4.492  -4.114  1.00 93.56           C
ATOM   1845  C   SER A 132      -4.342   3.389  -5.082  1.00 93.56           C
ATOM   1846  O   SER A 132      -4.842   3.310  -6.202  1.00 93.56           O
ATOM   1847  HA  SER A 132      -5.771   4.855  -4.368  1.00 93.56           H
ATOM   1848  CB  SER A 132      -3.782   5.655  -4.156  1.00 93.56           C
ATOM   1849 1HB  SER A 132      -3.675   6.004  -5.183  1.00 93.56           H
ATOM   1850 2HB  SER A 132      -4.177   6.490  -3.576  1.00 93.56           H
ATOM   1851  OG  SER A 132      -2.504   5.286  -3.645  1.00 93.56           O
ATOM   1852  HG  SER A 132      -2.369   5.686  -2.739  1.00 93.56           H
ATOM   1853  HN  SER A 132      -4.249   4.331  -2.105  1.00 93.56           H
ATOM   1854  N   CYS A 133      -3.415   2.566  -4.614  1.00 90.83           N
ATOM   1855  CA  CYS A 133      -2.893   1.485  -5.432  1.00 90.83           C
ATOM   1856  C   CYS A 133      -4.047   0.540  -5.773  1.00 90.83           C
ATOM   1857  O   CYS A 133      -4.223   0.161  -6.930  1.00 90.83           O
ATOM   1858  HA  CYS A 133      -2.488   1.943  -6.335  1.00 90.83           H
ATOM   1859  CB  CYS A 133      -1.743   0.753  -4.736  1.00 90.83           C
ATOM   1860 1HB  CYS A 133      -1.992   0.579  -3.690  1.00 90.83           H
ATOM   1861 2HB  CYS A 133      -1.592  -0.224  -5.195  1.00 90.83           H
ATOM   1862  SG  CYS A 133      -0.208   1.743  -4.857  1.00 90.83           S
ATOM   1863  HG  CYS A 133      -0.542   2.631  -3.926  1.00 90.83           H
ATOM   1864  HN  CYS A 133      -3.024   2.628  -3.696  1.00 90.83           H
ATOM   1865  N   VAL A 134      -4.803   0.185  -4.745  1.00 88.84           N
ATOM   1866  CA  VAL A 134      -5.899  -0.755  -4.910  1.00 88.84           C
ATOM   1867  C   VAL A 134      -6.849  -0.239  -5.993  1.00 88.84           C
ATOM   1868  O   VAL A 134      -7.231  -0.984  -6.894  1.00 88.84           O
ATOM   1869  HA  VAL A 134      -5.472  -1.702  -5.240  1.00 88.84           H
ATOM   1870  CB  VAL A 134      -6.594  -0.990  -3.567  1.00 88.84           C
ATOM   1871  HB  VAL A 134      -6.875  -0.018  -3.161  1.00 88.84           H
ATOM   1872  CG1 VAL A 134      -7.872  -1.811  -3.748  1.00 88.84           C
ATOM   1873 1HG1 VAL A 134      -8.557  -1.277  -4.408  1.00 88.84           H
ATOM   1874 2HG1 VAL A 134      -7.624  -2.777  -4.187  1.00 88.84           H
ATOM   1875 3HG1 VAL A 134      -8.346  -1.963  -2.779  1.00 88.84           H
ATOM   1876  CG2 VAL A 134      -5.647  -1.661  -2.570  1.00 88.84           C
ATOM   1877 1HG2 VAL A 134      -5.322  -2.622  -2.968  1.00 88.84           H
ATOM   1878 2HG2 VAL A 134      -4.779  -1.022  -2.407  1.00 88.84           H
ATOM   1879 3HG2 VAL A 134      -6.167  -1.816  -1.624  1.00 88.84           H
ATOM   1880  HN  VAL A 134      -4.678   0.529  -3.814  1.00 88.84           H
ATOM   1881  N   LEU A 135      -7.202   1.031  -5.869  1.00 90.88           N
ATOM   1882  CA  LEU A 135      -8.204   1.618  -6.743  1.00 90.88           C
ATOM   1883  C   LEU A 135      -7.650   1.695  -8.167  1.00 90.88           C
ATOM   1884  O   LEU A 135      -8.378   1.472  -9.133  1.00 90.88           O
ATOM   1885  HA  LEU A 135      -9.067   0.953  -6.744  1.00 90.88           H
ATOM   1886  CB  LEU A 135      -8.672   2.967  -6.192  1.00 90.88           C
ATOM   1887 1HB  LEU A 135      -7.797   3.600  -6.045  1.00 90.88           H
ATOM   1888 2HB  LEU A 135      -9.293   3.449  -6.947  1.00 90.88           H
ATOM   1889  CG  LEU A 135      -9.458   2.918  -4.880  1.00 90.88           C
ATOM   1890  HG  LEU A 135      -8.883   2.338  -4.158  1.00 90.88           H
ATOM   1891  CD1 LEU A 135      -9.634   4.321  -4.295  1.00 90.88           C
ATOM   1892 1HD1 LEU A 135      -8.655   4.759  -4.100  1.00 90.88           H
ATOM   1893 2HD1 LEU A 135     -10.177   4.946  -5.005  1.00 90.88           H
ATOM   1894 3HD1 LEU A 135     -10.196   4.258  -3.363  1.00 90.88           H
ATOM   1895  CD2 LEU A 135     -10.798   2.204  -5.070  1.00 90.88           C
ATOM   1896 1HD2 LEU A 135     -11.391   2.736  -5.813  1.00 90.88           H
ATOM   1897 2HD2 LEU A 135     -10.621   1.183  -5.408  1.00 90.88           H
ATOM   1898 3HD2 LEU A 135     -11.336   2.184  -4.122  1.00 90.88           H
ATOM   1899  HN  LEU A 135      -6.818   1.655  -5.188  1.00 90.88           H
ATOM   1900  N   LEU A 136      -6.366   2.011  -8.252  1.00 91.69           N
ATOM   1901  CA  LEU A 136      -5.717   2.163  -9.543  1.00 91.69           C
ATOM   1902  C   LEU A 136      -5.687   0.810 -10.256  1.00 91.69           C
ATOM   1903  O   LEU A 136      -5.978   0.726 -11.449  1.00 91.69           O
ATOM   1904  HA  LEU A 136      -6.321   2.851 -10.134  1.00 91.69           H
ATOM   1905  CB  LEU A 136      -4.336   2.801  -9.377  1.00 91.69           C
ATOM   1906 1HB  LEU A 136      -3.820   2.296  -8.560  1.00 91.69           H
ATOM   1907 2HB  LEU A 136      -3.759   2.613 -10.282  1.00 91.69           H
ATOM   1908  CG  LEU A 136      -4.322   4.306  -9.099  1.00 91.69           C
ATOM   1909  HG  LEU A 136      -5.030   4.512  -8.297  1.00 91.69           H
ATOM   1910  CD1 LEU A 136      -2.944   4.760  -8.614  1.00 91.69           C
ATOM   1911 1HD1 LEU A 136      -2.691   4.233  -7.694  1.00 91.69           H
ATOM   1912 2HD1 LEU A 136      -2.198   4.538  -9.377  1.00 91.69           H
ATOM   1913 3HD1 LEU A 136      -2.962   5.834  -8.424  1.00 91.69           H
ATOM   1914  CD2 LEU A 136      -4.786   5.094 -10.326  1.00 91.69           C
ATOM   1915 1HD2 LEU A 136      -4.121   4.886 -11.164  1.00 91.69           H
ATOM   1916 2HD2 LEU A 136      -5.802   4.796 -10.586  1.00 91.69           H
ATOM   1917 3HD2 LEU A 136      -4.766   6.160 -10.101  1.00 91.69           H
ATOM   1918  HN  LEU A 136      -5.774   2.162  -7.461  1.00 91.69           H
ATOM   1919  N   ILE A 137      -5.332  -0.216  -9.496  1.00 86.59           N
ATOM   1920  CA  ILE A 137      -5.229  -1.556 -10.049  1.00 86.59           C
ATOM   1921  C   ILE A 137      -6.594  -1.988 -10.587  1.00 86.59           C
ATOM   1922  O   ILE A 137      -6.680  -2.606 -11.647  1.00 86.59           O
ATOM   1923  HA  ILE A 137      -4.527  -1.513 -10.882  1.00 86.59           H
ATOM   1924  CB  ILE A 137      -4.644  -2.519  -9.013  1.00 86.59           C
ATOM   1925  HB  ILE A 137      -5.156  -2.354  -8.066  1.00 86.59           H
ATOM   1926  CG1 ILE A 137      -3.159  -2.235  -8.779  1.00 86.59           C
ATOM   1927 1HG1 ILE A 137      -2.586  -2.522  -9.661  1.00 86.59           H
ATOM   1928 2HG1 ILE A 137      -3.007  -1.165  -8.635  1.00 86.59           H
ATOM   1929  CG2 ILE A 137      -4.893  -3.974  -9.415  1.00 86.59           C
ATOM   1930 1HG2 ILE A 137      -5.966  -4.151  -9.490  1.00 86.59           H
ATOM   1931 2HG2 ILE A 137      -4.424  -4.170 -10.379  1.00 86.59           H
ATOM   1932 3HG2 ILE A 137      -4.467  -4.637  -8.662  1.00 86.59           H
ATOM   1933  CD1 ILE A 137      -2.641  -2.998  -7.558  1.00 86.59           C
ATOM   1934 1HD1 ILE A 137      -3.199  -2.690  -6.674  1.00 86.59           H
ATOM   1935 2HD1 ILE A 137      -2.772  -4.068  -7.716  1.00 86.59           H
ATOM   1936 3HD1 ILE A 137      -1.583  -2.778  -7.414  1.00 86.59           H
ATOM   1937  HN  ILE A 137      -5.118  -0.143  -8.522  1.00 86.59           H
ATOM   1938  N   MET A 138      -7.628  -1.646  -9.832  1.00 87.68           N
ATOM   1939  CA  MET A 138      -8.989  -1.934 -10.251  1.00 87.68           C
ATOM   1940  C   MET A 138      -9.304  -1.261 -11.589  1.00 87.68           C
ATOM   1941  O   MET A 138      -9.842  -1.896 -12.495  1.00 87.68           O
ATOM   1942  HA  MET A 138      -9.039  -3.017 -10.360  1.00 87.68           H
ATOM   1943  CB  MET A 138      -9.968  -1.435  -9.186  1.00 87.68           C
ATOM   1944 1HB  MET A 138      -9.664  -1.805  -8.207  1.00 87.68           H
ATOM   1945 2HB  MET A 138      -9.936  -0.347  -9.139  1.00 87.68           H
ATOM   1946  CG  MET A 138     -11.394  -1.897  -9.493  1.00 87.68           C
ATOM   1947 1HG  MET A 138     -11.702  -1.528 -10.470  1.00 87.68           H
ATOM   1948 2HG  MET A 138     -11.430  -2.986  -9.537  1.00 87.68           H
ATOM   1949  SD  MET A 138     -12.512  -1.301  -8.235  1.00 87.68           S
ATOM   1950  CE  MET A 138     -12.351   0.459  -8.486  1.00 87.68           C
ATOM   1951 1HE  MET A 138     -11.313   0.754  -8.332  1.00 87.68           H
ATOM   1952 2HE  MET A 138     -12.653   0.710  -9.503  1.00 87.68           H
ATOM   1953 3HE  MET A 138     -12.988   0.987  -7.777  1.00 87.68           H
ATOM   1954  HN  MET A 138      -7.547  -1.181  -8.950  1.00 87.68           H
ATOM   1955  N   CYS A 139      -8.956   0.014 -11.671  1.00 90.06           N
ATOM   1956  CA  CYS A 139      -9.289   0.808 -12.841  1.00 90.06           C
ATOM   1957  C   CYS A 139      -8.525   0.240 -14.039  1.00 90.06           C
ATOM   1958  O   CYS A 139      -9.036   0.233 -15.159  1.00 90.06           O
ATOM   1959  HA  CYS A 139     -10.365   0.713 -12.988  1.00 90.06           H
ATOM   1960  CB  CYS A 139      -8.988   2.292 -12.624  1.00 90.06           C
ATOM   1961 1HB  CYS A 139      -7.965   2.416 -12.270  1.00 90.06           H
ATOM   1962 2HB  CYS A 139      -9.066   2.830 -13.569  1.00 90.06           H
ATOM   1963  SG  CYS A 139     -10.160   2.996 -11.407  1.00 90.06           S
ATOM   1964  HG  CYS A 139      -9.556   2.501 -10.330  1.00 90.06           H
ATOM   1965  HN  CYS A 139      -8.457   0.505 -10.956  1.00 90.06           H
ATOM   1966  N   ILE A 140      -7.315  -0.222 -13.764  1.00 85.96           N
ATOM   1967  CA  ILE A 140      -6.485  -0.813 -14.800  1.00 85.96           C
ATOM   1968  C   ILE A 140      -7.201  -2.031 -15.386  1.00 85.96           C
ATOM   1969  O   ILE A 140      -7.271  -2.187 -16.604  1.00 85.96           O
ATOM   1970  HA  ILE A 140      -6.367  -0.069 -15.588  1.00 85.96           H
ATOM   1971  CB  ILE A 140      -5.089  -1.123 -14.256  1.00 85.96           C
ATOM   1972  HB  ILE A 140      -5.199  -1.593 -13.279  1.00 85.96           H
ATOM   1973  CG1 ILE A 140      -4.283   0.162 -14.051  1.00 85.96           C
ATOM   1974 1HG1 ILE A 140      -3.992   0.571 -15.019  1.00 85.96           H
ATOM   1975 2HG1 ILE A 140      -4.905   0.911 -13.562  1.00 85.96           H
ATOM   1976  CG2 ILE A 140      -4.358  -2.120 -15.158  1.00 85.96           C
ATOM   1977 1HG2 ILE A 140      -4.927  -3.048 -15.209  1.00 85.96           H
ATOM   1978 2HG2 ILE A 140      -4.259  -1.699 -16.159  1.00 85.96           H
ATOM   1979 3HG2 ILE A 140      -3.369  -2.322 -14.749  1.00 85.96           H
ATOM   1980  CD1 ILE A 140      -3.035  -0.103 -13.207  1.00 85.96           C
ATOM   1981 1HD1 ILE A 140      -3.331  -0.489 -12.232  1.00 85.96           H
ATOM   1982 2HD1 ILE A 140      -2.404  -0.835 -13.711  1.00 85.96           H
ATOM   1983 3HD1 ILE A 140      -2.480   0.826 -13.077  1.00 85.96           H
ATOM   1984  HN  ILE A 140      -6.900  -0.197 -12.854  1.00 85.96           H
ATOM   1985  N   SER A 141      -7.714  -2.864 -14.492  1.00 83.78           N
ATOM   1986  CA  SER A 141      -8.325  -4.117 -14.901  1.00 83.78           C
ATOM   1987  C   SER A 141      -9.567  -3.841 -15.751  1.00 83.78           C
ATOM   1988  O   SER A 141      -9.822  -4.541 -16.730  1.00 83.78           O
ATOM   1989  HA  SER A 141      -7.565  -4.630 -15.490  1.00 83.78           H
ATOM   1990  CB  SER A 141      -8.692  -4.973 -13.687  1.00 83.78           C
ATOM   1991 1HB  SER A 141      -9.374  -4.416 -13.044  1.00 83.78           H
ATOM   1992 2HB  SER A 141      -9.223  -5.865 -14.019  1.00 83.78           H
ATOM   1993  OG  SER A 141      -7.542  -5.356 -12.937  1.00 83.78           O
ATOM   1994  HG  SER A 141      -7.323  -4.652 -12.262  1.00 83.78           H
ATOM   1995  HN  SER A 141      -7.716  -2.694 -13.507  1.00 83.78           H
ATOM   1996  N   VAL A 142     -10.307  -2.820 -15.345  1.00 83.75           N
ATOM   1997  CA  VAL A 142     -11.493  -2.416 -16.081  1.00 83.75           C
ATOM   1998  C   VAL A 142     -11.081  -1.907 -17.464  1.00 83.75           C
ATOM   1999  O   VAL A 142     -11.723  -2.226 -18.463  1.00 83.75           O
ATOM   2000  HA  VAL A 142     -12.120  -3.299 -16.205  1.00 83.75           H
ATOM   2001  CB  VAL A 142     -12.284  -1.384 -15.275  1.00 83.75           C
ATOM   2002  HB  VAL A 142     -11.612  -0.559 -15.037  1.00 83.75           H
ATOM   2003  CG1 VAL A 142     -13.447  -0.822 -16.094  1.00 83.75           C
ATOM   2004 1HG1 VAL A 142     -13.059  -0.341 -16.993  1.00 83.75           H
ATOM   2005 2HG1 VAL A 142     -14.118  -1.633 -16.377  1.00 83.75           H
ATOM   2006 3HG1 VAL A 142     -13.992  -0.091 -15.497  1.00 83.75           H
ATOM   2007  CG2 VAL A 142     -12.780  -1.981 -13.956  1.00 83.75           C
ATOM   2008 1HG2 VAL A 142     -13.428  -2.833 -14.164  1.00 83.75           H
ATOM   2009 2HG2 VAL A 142     -11.927  -2.310 -13.363  1.00 83.75           H
ATOM   2010 3HG2 VAL A 142     -13.338  -1.226 -13.403  1.00 83.75           H
ATOM   2011  HN  VAL A 142     -10.108  -2.273 -14.531  1.00 83.75           H
ATOM   2012  N   ASP A 143     -10.013  -1.123 -17.476  1.00 83.60           N
ATOM   2013  CA  ASP A 143      -9.554  -0.502 -18.707  1.00 83.60           C
ATOM   2014  C   ASP A 143      -9.131  -1.591 -19.695  1.00 83.60           C
ATOM   2015  O   ASP A 143      -9.392  -1.483 -20.893  1.00 83.60           O
ATOM   2016  HA  ASP A 143     -10.402   0.080 -19.067  1.00 83.60           H
ATOM   2017  CB  ASP A 143      -8.346   0.401 -18.452  1.00 83.60           C
ATOM   2018 1HB  ASP A 143      -8.569   1.093 -17.641  1.00 83.60           H
ATOM   2019 2HB  ASP A 143      -7.497  -0.204 -18.131  1.00 83.60           H
ATOM   2020  CG  ASP A 143      -7.972   1.186 -19.711  1.00 83.60           C
ATOM   2021  OD1 ASP A 143      -6.830   0.994 -20.182  1.00 83.60           O
ATOM   2022  OD2 ASP A 143      -8.837   1.960 -20.175  1.00 83.60           O
ATOM   2023  HN  ASP A 143      -9.466  -0.911 -16.667  1.00 83.60           H
ATOM   2024  N   ARG A 144      -8.484  -2.615 -19.157  1.00 79.43           N
ATOM   2025  CA  ARG A 144      -8.032  -3.727 -19.975  1.00 79.43           C
ATOM   2026  C   ARG A 144      -9.228  -4.443 -20.606  1.00 79.43           C
ATOM   2027  O   ARG A 144      -9.209  -4.763 -21.793  1.00 79.43           O
ATOM   2028  HA  ARG A 144      -7.399  -3.274 -20.738  1.00 79.43           H
ATOM   2029  CB  ARG A 144      -7.227  -4.729 -19.145  1.00 79.43           C
ATOM   2030 1HB  ARG A 144      -7.762  -4.957 -18.223  1.00 79.43           H
ATOM   2031 2HB  ARG A 144      -7.126  -5.665 -19.695  1.00 79.43           H
ATOM   2032  CG  ARG A 144      -5.840  -4.176 -18.812  1.00 79.43           C
ATOM   2033 1HG  ARG A 144      -5.938  -3.201 -18.333  1.00 79.43           H
ATOM   2034 2HG  ARG A 144      -5.344  -4.833 -18.098  1.00 79.43           H
ATOM   2035  CD  ARG A 144      -4.984  -4.046 -20.073  1.00 79.43           C
ATOM   2036 1HD  ARG A 144      -3.946  -4.291 -19.846  1.00 79.43           H
ATOM   2037 2HD  ARG A 144      -5.322  -4.757 -20.827  1.00 79.43           H
ATOM   2038  NE  ARG A 144      -5.072  -2.667 -20.605  1.00 79.43           N
ATOM   2039  HE  ARG A 144      -5.431  -1.954 -20.002  1.00 79.43           H
ATOM   2040  CZ  ARG A 144      -4.701  -2.314 -21.843  1.00 79.43           C
ATOM   2041  NH1 ARG A 144      -4.213  -3.228 -22.693  1.00 79.43           N
ATOM   2042 1HH1 ARG A 144      -4.124  -4.182 -22.405  1.00 79.43           H
ATOM   2043 2HH1 ARG A 144      -3.939  -2.957 -23.616  1.00 79.43           H
ATOM   2044  NH2 ARG A 144      -4.825  -1.034 -22.219  1.00 79.43           N
ATOM   2045 1HH2 ARG A 144      -4.553  -0.754 -23.139  1.00 79.43           H
ATOM   2046 2HH2 ARG A 144      -5.190  -0.358 -21.578  1.00 79.43           H
ATOM   2047  HN  ARG A 144      -8.270  -2.691 -18.184  1.00 79.43           H
ATOM   2048  N   TYR A 145     -10.240  -4.674 -19.783  1.00 80.05           N
ATOM   2049  CA  TYR A 145     -11.448  -5.334 -20.249  1.00 80.05           C
ATOM   2050  C   TYR A 145     -12.053  -4.592 -21.442  1.00 80.05           C
ATOM   2051  O   TYR A 145     -12.300  -5.189 -22.489  1.00 80.05           O
ATOM   2052  HA  TYR A 145     -11.182  -6.345 -20.556  1.00 80.05           H
ATOM   2053  CB  TYR A 145     -12.434  -5.284 -19.080  1.00 80.05           C
ATOM   2054 1HB  TYR A 145     -12.047  -5.896 -18.265  1.00 80.05           H
ATOM   2055 2HB  TYR A 145     -12.491  -4.260 -18.709  1.00 80.05           H
ATOM   2056  CG  TYR A 145     -13.844  -5.762 -19.433  1.00 80.05           C
ATOM   2057  CD1 TYR A 145     -14.893  -4.866 -19.446  1.00 80.05           C
ATOM   2058  HD1 TYR A 145     -14.718  -3.818 -19.205  1.00 80.05           H
ATOM   2059  CD2 TYR A 145     -14.065  -7.089 -19.739  1.00 80.05           C
ATOM   2060  HD2 TYR A 145     -13.237  -7.797 -19.729  1.00 80.05           H
ATOM   2061  CE1 TYR A 145     -16.220  -5.316 -19.779  1.00 80.05           C
ATOM   2062  HE1 TYR A 145     -17.058  -4.619 -19.793  1.00 80.05           H
ATOM   2063  CE2 TYR A 145     -15.392  -7.539 -20.072  1.00 80.05           C
ATOM   2064  HE2 TYR A 145     -15.582  -8.585 -20.316  1.00 80.05           H
ATOM   2065  CZ  TYR A 145     -16.404  -6.630 -20.076  1.00 80.05           C
ATOM   2066  OH  TYR A 145     -17.657  -7.055 -20.390  1.00 80.05           O
ATOM   2067  HH  TYR A 145     -17.645  -8.033 -20.597  1.00 80.05           H
ATOM   2068  HN  TYR A 145     -10.244  -4.419 -18.816  1.00 80.05           H
ATOM   2069  N   ILE A 146     -12.273  -3.300 -21.245  1.00 78.90           N
ATOM   2070  CA  ILE A 146     -12.925  -2.490 -22.259  1.00 78.90           C
ATOM   2071  C   ILE A 146     -12.093  -2.519 -23.543  1.00 78.90           C
ATOM   2072  O   ILE A 146     -12.641  -2.598 -24.641  1.00 78.90           O
ATOM   2073  HA  ILE A 146     -13.895  -2.943 -22.466  1.00 78.90           H
ATOM   2074  CB  ILE A 146     -13.189  -1.079 -21.729  1.00 78.90           C
ATOM   2075  HB  ILE A 146     -12.255  -0.683 -21.331  1.00 78.90           H
ATOM   2076  CG1 ILE A 146     -14.196  -1.105 -20.577  1.00 78.90           C
ATOM   2077 1HG1 ILE A 146     -15.186  -1.348 -20.961  1.00 78.90           H
ATOM   2078 2HG1 ILE A 146     -13.925  -1.891 -19.872  1.00 78.90           H
ATOM   2079  CG2 ILE A 146     -13.632  -0.143 -22.856  1.00 78.90           C
ATOM   2080 1HG2 ILE A 146     -12.851  -0.092 -23.614  1.00 78.90           H
ATOM   2081 2HG2 ILE A 146     -14.549  -0.525 -23.306  1.00 78.90           H
ATOM   2082 3HG2 ILE A 146     -13.813   0.852 -22.452  1.00 78.90           H
ATOM   2083  CD1 ILE A 146     -14.238   0.243 -19.856  1.00 78.90           C
ATOM   2084 1HD1 ILE A 146     -13.252   0.471 -19.453  1.00 78.90           H
ATOM   2085 2HD1 ILE A 146     -14.532   1.023 -20.559  1.00 78.90           H
ATOM   2086 3HD1 ILE A 146     -14.962   0.197 -19.041  1.00 78.90           H
ATOM   2087  HN  ILE A 146     -12.015  -2.810 -20.413  1.00 78.90           H
ATOM   2088  N   ALA A 147     -10.782  -2.453 -23.362  1.00 77.90           N
ATOM   2089  CA  ALA A 147      -9.873  -2.383 -24.493  1.00 77.90           C
ATOM   2090  C   ALA A 147     -10.006  -3.658 -25.328  1.00 77.90           C
ATOM   2091  O   ALA A 147      -9.808  -3.632 -26.542  1.00 77.90           O
ATOM   2092  HA  ALA A 147     -10.165  -1.527 -25.101  1.00 77.90           H
ATOM   2093  CB  ALA A 147      -8.445  -2.164 -23.988  1.00 77.90           C
ATOM   2094 1HB  ALA A 147      -8.398  -1.231 -23.426  1.00 77.90           H
ATOM   2095 2HB  ALA A 147      -8.157  -2.993 -23.341  1.00 77.90           H
ATOM   2096 3HB  ALA A 147      -7.764  -2.112 -24.837  1.00 77.90           H
ATOM   2097  HN  ALA A 147     -10.341  -2.447 -22.464  1.00 77.90           H
ATOM   2098  N   ILE A 148     -10.342  -4.742 -24.645  1.00 74.33           N
ATOM   2099  CA  ILE A 148     -10.334  -6.053 -25.272  1.00 74.33           C
ATOM   2100  C   ILE A 148     -11.733  -6.367 -25.806  1.00 74.33           C
ATOM   2101  O   ILE A 148     -11.877  -6.888 -26.911  1.00 74.33           O
ATOM   2102  HA  ILE A 148      -9.645  -6.008 -26.115  1.00 74.33           H
ATOM   2103  CB  ILE A 148      -9.795  -7.107 -24.302  1.00 74.33           C
ATOM   2104  HB  ILE A 148     -10.333  -7.010 -23.359  1.00 74.33           H
ATOM   2105  CG1 ILE A 148      -8.314  -6.871 -24.004  1.00 74.33           C
ATOM   2106 1HG1 ILE A 148      -7.722  -7.082 -24.894  1.00 74.33           H
ATOM   2107 2HG1 ILE A 148      -8.152  -5.822 -23.754  1.00 74.33           H
ATOM   2108  CG2 ILE A 148     -10.056  -8.520 -24.828  1.00 74.33           C
ATOM   2109 1HG2 ILE A 148     -11.129  -8.671 -24.947  1.00 74.33           H
ATOM   2110 2HG2 ILE A 148      -9.562  -8.646 -25.791  1.00 74.33           H
ATOM   2111 3HG2 ILE A 148      -9.663  -9.249 -24.119  1.00 74.33           H
ATOM   2112  CD1 ILE A 148      -7.839  -7.755 -22.849  1.00 74.33           C
ATOM   2113 1HD1 ILE A 148      -8.417  -7.524 -21.954  1.00 74.33           H
ATOM   2114 2HD1 ILE A 148      -7.980  -8.803 -23.112  1.00 74.33           H
ATOM   2115 3HD1 ILE A 148      -6.783  -7.567 -22.657  1.00 74.33           H
ATOM   2116  HN  ILE A 148     -10.616  -4.735 -23.684  1.00 74.33           H
ATOM   2117  N   ALA A 149     -12.729  -6.037 -24.996  1.00 75.99           N
ATOM   2118  CA  ALA A 149     -14.096  -6.428 -25.293  1.00 75.99           C
ATOM   2119  C   ALA A 149     -14.660  -5.510 -26.379  1.00 75.99           C
ATOM   2120  O   ALA A 149     -15.359  -5.967 -27.282  1.00 75.99           O
ATOM   2121  HA  ALA A 149     -14.075  -7.451 -25.669  1.00 75.99           H
ATOM   2122  CB  ALA A 149     -14.928  -6.392 -24.010  1.00 75.99           C
ATOM   2123 1HB  ALA A 149     -14.503  -7.083 -23.282  1.00 75.99           H
ATOM   2124 2HB  ALA A 149     -14.920  -5.382 -23.600  1.00 75.99           H
ATOM   2125 3HB  ALA A 149     -15.954  -6.686 -24.233  1.00 75.99           H
ATOM   2126  HN  ALA A 149     -12.613  -5.513 -24.153  1.00 75.99           H
ATOM   2127  N   GLN A 150     -14.336  -4.231 -26.256  1.00 76.37           N
ATOM   2128  CA  GLN A 150     -14.853  -3.236 -27.179  1.00 76.37           C
ATOM   2129  C   GLN A 150     -13.719  -2.667 -28.036  1.00 76.37           C
ATOM   2130  O   GLN A 150     -13.693  -1.471 -28.323  1.00 76.37           O
ATOM   2131  HA  GLN A 150     -15.563  -3.768 -27.812  1.00 76.37           H
ATOM   2132  CB  GLN A 150     -15.586  -2.121 -26.430  1.00 76.37           C
ATOM   2133 1HB  GLN A 150     -14.894  -1.614 -25.758  1.00 76.37           H
ATOM   2134 2HB  GLN A 150     -15.945  -1.376 -27.140  1.00 76.37           H
ATOM   2135  CG  GLN A 150     -16.764  -2.681 -25.631  1.00 76.37           C
ATOM   2136 1HG  GLN A 150     -17.328  -3.380 -26.248  1.00 76.37           H
ATOM   2137 2HG  GLN A 150     -16.392  -3.242 -24.773  1.00 76.37           H
ATOM   2138  CD  GLN A 150     -17.685  -1.557 -25.152  1.00 76.37           C
ATOM   2139  OE1 GLN A 150     -17.458  -0.385 -25.402  1.00 76.37           O
ATOM   2140  NE2 GLN A 150     -18.735  -1.979 -24.453  1.00 76.37           N
ATOM   2141 1HE2 GLN A 150     -18.863  -2.956 -24.284  1.00 76.37           H
ATOM   2142 2HE2 GLN A 150     -19.396  -1.319 -24.097  1.00 76.37           H
ATOM   2143  HN  GLN A 150     -13.733  -3.874 -25.543  1.00 76.37           H
ATOM   2144  N   ALA A 151     -12.810  -3.551 -28.420  1.00 72.19           N
ATOM   2145  CA  ALA A 151     -11.585  -3.127 -29.076  1.00 72.19           C
ATOM   2146  C   ALA A 151     -11.932  -2.220 -30.258  1.00 72.19           C
ATOM   2147  O   ALA A 151     -11.213  -1.264 -30.543  1.00 72.19           O
ATOM   2148  HA  ALA A 151     -11.000  -2.559 -28.352  1.00 72.19           H
ATOM   2149  CB  ALA A 151     -10.781  -4.358 -29.501  1.00 72.19           C
ATOM   2150 1HB  ALA A 151     -10.535  -4.953 -28.621  1.00 72.19           H
ATOM   2151 2HB  ALA A 151     -11.374  -4.958 -30.191  1.00 72.19           H
ATOM   2152 3HB  ALA A 151      -9.862  -4.039 -29.993  1.00 72.19           H
ATOM   2153  HN  ALA A 151     -12.900  -4.538 -28.290  1.00 72.19           H
ATOM   2154  N   MET A 152     -13.033  -2.553 -30.915  1.00 70.16           N
ATOM   2155  CA  MET A 152     -13.443  -1.827 -32.105  1.00 70.16           C
ATOM   2156  C   MET A 152     -13.831  -0.387 -31.762  1.00 70.16           C
ATOM   2157  O   MET A 152     -13.505   0.540 -32.501  1.00 70.16           O
ATOM   2158  HA  MET A 152     -12.575  -1.829 -32.764  1.00 70.16           H
ATOM   2159  CB  MET A 152     -14.635  -2.537 -32.751  1.00 70.16           C
ATOM   2160 1HB  MET A 152     -15.414  -2.699 -32.006  1.00 70.16           H
ATOM   2161 2HB  MET A 152     -15.063  -1.903 -33.527  1.00 70.16           H
ATOM   2162  CG  MET A 152     -14.213  -3.877 -33.355  1.00 70.16           C
ATOM   2163 1HG  MET A 152     -13.126  -3.956 -33.363  1.00 70.16           H
ATOM   2164 2HG  MET A 152     -14.587  -4.697 -32.741  1.00 70.16           H
ATOM   2165  SD  MET A 152     -14.846  -4.024 -35.017  1.00 70.16           S
ATOM   2166  CE  MET A 152     -16.588  -4.203 -34.671  1.00 70.16           C
ATOM   2167 1HE  MET A 152     -16.748  -5.089 -34.056  1.00 70.16           H
ATOM   2168 2HE  MET A 152     -16.944  -3.321 -34.137  1.00 70.16           H
ATOM   2169 3HE  MET A 152     -17.136  -4.307 -35.607  1.00 70.16           H
ATOM   2170  HN  MET A 152     -13.639  -3.302 -30.647  1.00 70.16           H
ATOM   2171  N   ARG A 153     -14.522  -0.245 -30.640  1.00 70.03           N
ATOM   2172  CA  ARG A 153     -14.993   1.060 -30.211  1.00 70.03           C
ATOM   2173  C   ARG A 153     -13.919   1.766 -29.381  1.00 70.03           C
ATOM   2174  O   ARG A 153     -13.958   2.984 -29.214  1.00 70.03           O
ATOM   2175  HA  ARG A 153     -15.192   1.602 -31.136  1.00 70.03           H
ATOM   2176  CB  ARG A 153     -16.272   0.939 -29.381  1.00 70.03           C
ATOM   2177 1HB  ARG A 153     -16.120   0.223 -28.574  1.00 70.03           H
ATOM   2178 2HB  ARG A 153     -16.501   1.898 -28.916  1.00 70.03           H
ATOM   2179  CG  ARG A 153     -17.450   0.494 -30.250  1.00 70.03           C
ATOM   2180 1HG  ARG A 153     -17.545   1.159 -31.108  1.00 70.03           H
ATOM   2181 2HG  ARG A 153     -17.260  -0.506 -30.641  1.00 70.03           H
ATOM   2182  CD  ARG A 153     -18.754   0.495 -29.449  1.00 70.03           C
ATOM   2183 1HD  ARG A 153     -18.695  -0.236 -28.643  1.00 70.03           H
ATOM   2184 2HD  ARG A 153     -18.905   1.470 -28.986  1.00 70.03           H
ATOM   2185  NE  ARG A 153     -19.894   0.176 -30.338  1.00 70.03           N
ATOM   2186  HE  ARG A 153     -19.701   0.005 -31.304  1.00 70.03           H
ATOM   2187  CZ  ARG A 153     -21.167   0.102 -29.929  1.00 70.03           C
ATOM   2188  NH1 ARG A 153     -21.483   0.322 -28.645  1.00 70.03           N
ATOM   2189 1HH1 ARG A 153     -20.766   0.543 -27.984  1.00 70.03           H
ATOM   2190 2HH1 ARG A 153     -22.436   0.265 -28.348  1.00 70.03           H
ATOM   2191  NH2 ARG A 153     -22.121  -0.194 -30.822  1.00 70.03           N
ATOM   2192 1HH2 ARG A 153     -23.076  -0.253 -30.533  1.00 70.03           H
ATOM   2193 2HH2 ARG A 153     -21.877  -0.357 -31.778  1.00 70.03           H
ATOM   2194  HN  ARG A 153     -14.760  -1.002 -30.031  1.00 70.03           H
ATOM   2195  N   ALA A 154     -12.985   0.969 -28.881  1.00 68.03           N
ATOM   2196  CA  ALA A 154     -12.029   1.459 -27.902  1.00 68.03           C
ATOM   2197  C   ALA A 154     -11.160   2.543 -28.543  1.00 68.03           C
ATOM   2198  O   ALA A 154     -10.676   3.441 -27.856  1.00 68.03           O
ATOM   2199  HA  ALA A 154     -12.593   1.897 -27.079  1.00 68.03           H
ATOM   2200  CB  ALA A 154     -11.202   0.289 -27.366  1.00 68.03           C
ATOM   2201 1HB  ALA A 154     -11.864  -0.438 -26.896  1.00 68.03           H
ATOM   2202 2HB  ALA A 154     -10.668  -0.185 -28.190  1.00 68.03           H
ATOM   2203 3HB  ALA A 154     -10.486   0.657 -26.632  1.00 68.03           H
ATOM   2204  HN  ALA A 154     -12.875   0.008 -29.135  1.00 68.03           H
ATOM   2205  N   HIS A 155     -10.987   2.422 -29.851  1.00 69.21           N
ATOM   2206  CA  HIS A 155     -10.084   3.304 -30.571  1.00 69.21           C
ATOM   2207  C   HIS A 155     -10.696   4.704 -30.660  1.00 69.21           C
ATOM   2208  O   HIS A 155     -10.032   5.695 -30.360  1.00 69.21           O
ATOM   2209  HA  HIS A 155      -9.165   3.355 -29.988  1.00 69.21           H
ATOM   2210  CB  HIS A 155      -9.735   2.721 -31.942  1.00 69.21           C
ATOM   2211 1HB  HIS A 155      -9.445   1.678 -31.819  1.00 69.21           H
ATOM   2212 2HB  HIS A 155     -10.627   2.733 -32.568  1.00 69.21           H
ATOM   2213  CG  HIS A 155      -8.626   3.456 -32.657  1.00 69.21           C
ATOM   2214  ND1 HIS A 155      -8.859   4.530 -33.497  1.00 69.21           N
ATOM   2215  HD1 HIS A 155      -9.754   4.921 -33.713  1.00 69.21           H
ATOM   2216  CD2 HIS A 155      -7.276   3.260 -32.647  1.00 69.21           C
ATOM   2217  HD2 HIS A 155      -6.748   2.490 -32.085  1.00 69.21           H
ATOM   2218  CE1 HIS A 155      -7.695   4.953 -33.968  1.00 69.21           C
ATOM   2219  HE1 HIS A 155      -7.546   5.786 -34.655  1.00 69.21           H
ATOM   2220  NE2 HIS A 155      -6.715   4.164 -33.440  1.00 69.21           N
ATOM   2221  HN  HIS A 155     -11.451   1.740 -30.415  1.00 69.21           H
ATOM   2222  N   THR A 156     -11.954   4.740 -31.073  1.00 73.34           N
ATOM   2223  CA  THR A 156     -12.630   6.005 -31.304  1.00 73.34           C
ATOM   2224  C   THR A 156     -12.857   6.738 -29.980  1.00 73.34           C
ATOM   2225  O   THR A 156     -13.012   7.958 -29.961  1.00 73.34           O
ATOM   2226  HA  THR A 156     -11.980   6.636 -31.911  1.00 73.34           H
ATOM   2227  CB  THR A 156     -13.923   5.718 -32.069  1.00 73.34           C
ATOM   2228  HB  THR A 156     -14.641   6.528 -31.939  1.00 73.34           H
ATOM   2229  OG1 THR A 156     -14.338   4.444 -31.584  1.00 73.34           O
ATOM   2230  HG1 THR A 156     -14.460   4.479 -30.592  1.00 73.34           H
ATOM   2231  CG2 THR A 156     -13.681   5.487 -33.563  1.00 73.34           C
ATOM   2232 1HG2 THR A 156     -13.016   4.634 -33.695  1.00 73.34           H
ATOM   2233 2HG2 THR A 156     -13.224   6.376 -33.998  1.00 73.34           H
ATOM   2234 3HG2 THR A 156     -14.631   5.288 -34.058  1.00 73.34           H
ATOM   2235  HN  THR A 156     -12.509   3.926 -31.249  1.00 73.34           H
ATOM   2236  N   TRP A 157     -12.870   5.962 -28.906  1.00 79.35           N
ATOM   2237  CA  TRP A 157     -13.220   6.497 -27.601  1.00 79.35           C
ATOM   2238  C   TRP A 157     -11.922   6.781 -26.843  1.00 79.35           C
ATOM   2239  O   TRP A 157     -11.943   7.017 -25.636  1.00 79.35           O
ATOM   2240  HA  TRP A 157     -13.771   7.424 -27.758  1.00 79.35           H
ATOM   2241  CB  TRP A 157     -14.154   5.545 -26.851  1.00 79.35           C
ATOM   2242 1HB  TRP A 157     -13.756   4.533 -26.920  1.00 79.35           H
ATOM   2243 2HB  TRP A 157     -14.160   5.815 -25.795  1.00 79.35           H
ATOM   2244  CG  TRP A 157     -15.593   5.548 -27.371  1.00 79.35           C
ATOM   2245  CD1 TRP A 157     -16.032   5.911 -28.584  1.00 79.35           C
ATOM   2246  HD1 TRP A 157     -15.387   6.267 -29.388  1.00 79.35           H
ATOM   2247  CD2 TRP A 157     -16.772   5.151 -26.639  1.00 79.35           C
ATOM   2248  NE1 TRP A 157     -17.401   5.779 -28.687  1.00 79.35           N
ATOM   2249  HE1 TRP A 157     -17.957   5.988 -29.492  1.00 79.35           H
ATOM   2250  CE2 TRP A 157     -17.866   5.302 -27.467  1.00 79.35           C
ATOM   2251  CE3 TRP A 157     -16.910   4.681 -25.322  1.00 79.35           C
ATOM   2252  HE3 TRP A 157     -16.062   4.553 -24.649  1.00 79.35           H
ATOM   2253  CZ2 TRP A 157     -19.175   5.005 -27.069  1.00 79.35           C
ATOM   2254  HZ2 TRP A 157     -20.023   5.132 -27.742  1.00 79.35           H
ATOM   2255  CZ3 TRP A 157     -18.224   4.388 -24.939  1.00 79.35           C
ATOM   2256  HZ3 TRP A 157     -18.387   4.020 -23.926  1.00 79.35           H
ATOM   2257  CH2 TRP A 157     -19.336   4.535 -25.760  1.00 79.35           C
ATOM   2258  HH2 TRP A 157     -20.329   4.284 -25.387  1.00 79.35           H
ATOM   2259  HN  TRP A 157     -12.647   4.988 -28.917  1.00 79.35           H
ATOM   2260  N   ARG A 158     -10.823   6.750 -27.583  1.00 78.00           N
ATOM   2261  CA  ARG A 158      -9.507   6.796 -26.969  1.00 78.00           C
ATOM   2262  C   ARG A 158      -9.331   8.098 -26.185  1.00 78.00           C
ATOM   2263  O   ARG A 158      -8.856   8.085 -25.051  1.00 78.00           O
ATOM   2264  HA  ARG A 158      -9.478   5.932 -26.306  1.00 78.00           H
ATOM   2265  CB  ARG A 158      -8.403   6.692 -28.024  1.00 78.00           C
ATOM   2266 1HB  ARG A 158      -8.559   5.799 -28.631  1.00 78.00           H
ATOM   2267 2HB  ARG A 158      -8.457   7.547 -28.697  1.00 78.00           H
ATOM   2268  CG  ARG A 158      -7.022   6.636 -27.369  1.00 78.00           C
ATOM   2269 1HG  ARG A 158      -6.858   7.539 -26.781  1.00 78.00           H
ATOM   2270 2HG  ARG A 158      -6.976   5.793 -26.680  1.00 78.00           H
ATOM   2271  CD  ARG A 158      -5.921   6.501 -28.423  1.00 78.00           C
ATOM   2272 1HD  ARG A 158      -6.111   5.630 -29.050  1.00 78.00           H
ATOM   2273 2HD  ARG A 158      -5.923   7.372 -29.078  1.00 78.00           H
ATOM   2274  NE  ARG A 158      -4.602   6.369 -27.763  1.00 78.00           N
ATOM   2275  HE  ARG A 158      -4.543   6.579 -26.787  1.00 78.00           H
ATOM   2276  CZ  ARG A 158      -3.483   5.985 -28.392  1.00 78.00           C
ATOM   2277  NH1 ARG A 158      -3.503   5.691 -29.699  1.00 78.00           N
ATOM   2278 1HH1 ARG A 158      -4.359   5.757 -30.213  1.00 78.00           H
ATOM   2279 2HH1 ARG A 158      -2.663   5.406 -30.161  1.00 78.00           H
ATOM   2280  NH2 ARG A 158      -2.342   5.900 -27.693  1.00 78.00           N
ATOM   2281 1HH2 ARG A 158      -1.498   5.616 -28.147  1.00 78.00           H
ATOM   2282 2HH2 ARG A 158      -2.336   6.122 -26.718  1.00 78.00           H
ATOM   2283  HN  ARG A 158     -10.822   6.695 -28.581  1.00 78.00           H
ATOM   2284  N   GLU A 159      -9.725   9.192 -26.822  1.00 80.71           N
ATOM   2285  CA  GLU A 159      -9.528  10.509 -26.239  1.00 80.71           C
ATOM   2286  C   GLU A 159     -10.418  10.682 -25.007  1.00 80.71           C
ATOM   2287  O   GLU A 159      -9.953  11.123 -23.957  1.00 80.71           O
ATOM   2288  HA  GLU A 159      -8.479  10.541 -25.945  1.00 80.71           H
ATOM   2289  CB  GLU A 159      -9.794  11.609 -27.268  1.00 80.71           C
ATOM   2290 1HB  GLU A 159     -10.752  11.430 -27.757  1.00 80.71           H
ATOM   2291 2HB  GLU A 159      -9.733  12.585 -26.786  1.00 80.71           H
ATOM   2292  CG  GLU A 159      -8.729  11.603 -28.366  1.00 80.71           C
ATOM   2293 1HG  GLU A 159      -7.738  11.648 -27.916  1.00 80.71           H
ATOM   2294 2HG  GLU A 159      -8.784  10.669 -28.925  1.00 80.71           H
ATOM   2295  CD  GLU A 159      -8.917  12.785 -29.319  1.00 80.71           C
ATOM   2296  OE1 GLU A 159      -7.957  13.069 -30.067  1.00 80.71           O
ATOM   2297  OE2 GLU A 159     -10.017  13.379 -29.277  1.00 80.71           O
ATOM   2298  HN  GLU A 159     -10.170   9.189 -27.717  1.00 80.71           H
ATOM   2299  N   LYS A 160     -11.683  10.327 -25.176  1.00 84.43           N
ATOM   2300  CA  LYS A 160     -12.638  10.417 -24.084  1.00 84.43           C
ATOM   2301  C   LYS A 160     -12.117   9.617 -22.889  1.00 84.43           C
ATOM   2302  O   LYS A 160     -12.190  10.076 -21.750  1.00 84.43           O
ATOM   2303  HA  LYS A 160     -12.705  11.466 -23.795  1.00 84.43           H
ATOM   2304  CB  LYS A 160     -14.030   9.987 -24.553  1.00 84.43           C
ATOM   2305 1HB  LYS A 160     -13.973   9.006 -25.023  1.00 84.43           H
ATOM   2306 2HB  LYS A 160     -14.693   9.890 -23.693  1.00 84.43           H
ATOM   2307  CG  LYS A 160     -14.613  10.999 -25.541  1.00 84.43           C
ATOM   2308 1HG  LYS A 160     -14.550  12.002 -25.119  1.00 84.43           H
ATOM   2309 2HG  LYS A 160     -14.021  11.001 -26.457  1.00 84.43           H
ATOM   2310  CD  LYS A 160     -16.070  10.668 -25.870  1.00 84.43           C
ATOM   2311 1HD  LYS A 160     -16.127   9.684 -26.333  1.00 84.43           H
ATOM   2312 2HD  LYS A 160     -16.652  10.622 -24.949  1.00 84.43           H
ATOM   2313  CE  LYS A 160     -16.672  11.716 -26.808  1.00 84.43           C
ATOM   2314 1HE  LYS A 160     -16.559  12.710 -26.375  1.00 84.43           H
ATOM   2315 2HE  LYS A 160     -16.131  11.718 -27.755  1.00 84.43           H
ATOM   2316  NZ  LYS A 160     -18.104  11.434 -27.049  1.00 84.43           N
ATOM   2317 1HZ  LYS A 160     -18.488  12.138 -27.670  1.00 84.43           H
ATOM   2318 2HZ  LYS A 160     -18.202  10.519 -27.475  1.00 84.43           H
ATOM   2319 3HZ  LYS A 160     -18.605  11.451 -26.168  1.00 84.43           H
ATOM   2320  HN  LYS A 160     -12.057   9.983 -26.037  1.00 84.43           H
ATOM   2321  N   ARG A 161     -11.603   8.433 -23.189  1.00 85.78           N
ATOM   2322  CA  ARG A 161     -11.099   7.551 -22.150  1.00 85.78           C
ATOM   2323  C   ARG A 161      -9.964   8.230 -21.382  1.00 85.78           C
ATOM   2324  O   ARG A 161      -9.840   8.059 -20.170  1.00 85.78           O
ATOM   2325  HA  ARG A 161     -11.956   7.366 -21.502  1.00 85.78           H
ATOM   2326  CB  ARG A 161     -10.590   6.236 -22.743  1.00 85.78           C
ATOM   2327 1HB  ARG A 161      -9.942   6.444 -23.595  1.00 85.78           H
ATOM   2328 2HB  ARG A 161      -9.985   5.710 -22.005  1.00 85.78           H
ATOM   2329  CG  ARG A 161     -11.753   5.346 -23.185  1.00 85.78           C
ATOM   2330 1HG  ARG A 161     -12.302   4.998 -22.310  1.00 85.78           H
ATOM   2331 2HG  ARG A 161     -12.451   5.927 -23.789  1.00 85.78           H
ATOM   2332  CD  ARG A 161     -11.251   4.146 -23.990  1.00 85.78           C
ATOM   2333 1HD  ARG A 161     -12.089   3.645 -24.474  1.00 85.78           H
ATOM   2334 2HD  ARG A 161     -10.582   4.483 -24.782  1.00 85.78           H
ATOM   2335  NE  ARG A 161     -10.543   3.200 -23.100  1.00 85.78           N
ATOM   2336  HE  ARG A 161     -10.477   3.430 -22.129  1.00 85.78           H
ATOM   2337  CZ  ARG A 161      -9.984   2.054 -23.513  1.00 85.78           C
ATOM   2338  NH1 ARG A 161     -10.041   1.696 -24.803  1.00 85.78           N
ATOM   2339 1HH1 ARG A 161     -10.504   2.285 -25.465  1.00 85.78           H
ATOM   2340 2HH1 ARG A 161      -9.621   0.840 -25.103  1.00 85.78           H
ATOM   2341  NH2 ARG A 161      -9.366   1.273 -22.616  1.00 85.78           N
ATOM   2342 1HH2 ARG A 161      -8.944   0.414 -22.908  1.00 85.78           H
ATOM   2343 2HH2 ARG A 161      -9.328   1.547 -21.656  1.00 85.78           H
ATOM   2344  HN  ARG A 161     -11.528   8.076 -24.120  1.00 85.78           H
ATOM   2345  N   LEU A 162      -9.163   8.987 -22.118  1.00 86.47           N
ATOM   2346  CA  LEU A 162      -8.022   9.665 -21.528  1.00 86.47           C
ATOM   2347  C   LEU A 162      -8.518  10.754 -20.574  1.00 86.47           C
ATOM   2348  O   LEU A 162      -7.953  10.948 -19.500  1.00 86.47           O
ATOM   2349  HA  LEU A 162      -7.467   8.926 -20.949  1.00 86.47           H
ATOM   2350  CB  LEU A 162      -7.084  10.184 -22.619  1.00 86.47           C
ATOM   2351 1HB  LEU A 162      -6.862   9.363 -23.301  1.00 86.47           H
ATOM   2352 2HB  LEU A 162      -7.613  10.943 -23.195  1.00 86.47           H
ATOM   2353  CG  LEU A 162      -5.760  10.780 -22.137  1.00 86.47           C
ATOM   2354  HG  LEU A 162      -5.980  11.532 -21.379  1.00 86.47           H
ATOM   2355  CD1 LEU A 162      -4.886   9.713 -21.475  1.00 86.47           C
ATOM   2356 1HD1 LEU A 162      -5.413   9.293 -20.618  1.00 86.47           H
ATOM   2357 2HD1 LEU A 162      -4.672   8.922 -22.193  1.00 86.47           H
ATOM   2358 3HD1 LEU A 162      -3.951  10.164 -21.142  1.00 86.47           H
ATOM   2359  CD2 LEU A 162      -5.030  11.491 -23.279  1.00 86.47           C
ATOM   2360 1HD2 LEU A 162      -4.823  10.777 -24.077  1.00 86.47           H
ATOM   2361 2HD2 LEU A 162      -5.656  12.295 -23.666  1.00 86.47           H
ATOM   2362 3HD2 LEU A 162      -4.093  11.905 -22.909  1.00 86.47           H
ATOM   2363  HN  LEU A 162      -9.284   9.139 -23.099  1.00 86.47           H
ATOM   2364  N   LEU A 163      -9.571  11.436 -21.003  1.00 88.84           N
ATOM   2365  CA  LEU A 163     -10.154  12.495 -20.197  1.00 88.84           C
ATOM   2366  C   LEU A 163     -10.697  11.901 -18.896  1.00 88.84           C
ATOM   2367  O   LEU A 163     -10.389  12.390 -17.810  1.00 88.84           O
ATOM   2368  HA  LEU A 163      -9.356  13.195 -19.951  1.00 88.84           H
ATOM   2369  CB  LEU A 163     -11.200  13.267 -21.004  1.00 88.84           C
ATOM   2370 1HB  LEU A 163     -10.742  13.592 -21.938  1.00 88.84           H
ATOM   2371 2HB  LEU A 163     -12.007  12.582 -21.265  1.00 88.84           H
ATOM   2372  CG  LEU A 163     -11.810  14.490 -20.315  1.00 88.84           C
ATOM   2373  HG  LEU A 163     -12.201  14.176 -19.347  1.00 88.84           H
ATOM   2374  CD1 LEU A 163     -10.746  15.557 -20.049  1.00 88.84           C
ATOM   2375 1HD1 LEU A 163      -9.970  15.143 -19.405  1.00 88.84           H
ATOM   2376 2HD1 LEU A 163     -10.304  15.872 -20.994  1.00 88.84           H
ATOM   2377 3HD1 LEU A 163     -11.207  16.414 -19.559  1.00 88.84           H
ATOM   2378  CD2 LEU A 163     -12.987  15.042 -21.121  1.00 88.84           C
ATOM   2379 1HD2 LEU A 163     -12.643  15.335 -22.113  1.00 88.84           H
ATOM   2380 2HD2 LEU A 163     -13.756  14.275 -21.215  1.00 88.84           H
ATOM   2381 3HD2 LEU A 163     -13.402  15.911 -20.609  1.00 88.84           H
ATOM   2382  HN  LEU A 163     -10.022  11.275 -21.880  1.00 88.84           H
ATOM   2383  N   TYR A 164     -11.494  10.854 -19.049  1.00 90.34           N
ATOM   2384  CA  TYR A 164     -12.067  10.175 -17.898  1.00 90.34           C
ATOM   2385  C   TYR A 164     -10.970   9.657 -16.966  1.00 90.34           C
ATOM   2386  O   TYR A 164     -11.123   9.686 -15.746  1.00 90.34           O
ATOM   2387  HA  TYR A 164     -12.684  10.893 -17.357  1.00 90.34           H
ATOM   2388  CB  TYR A 164     -12.850   8.985 -18.457  1.00 90.34           C
ATOM   2389 1HB  TYR A 164     -12.249   8.496 -19.224  1.00 90.34           H
ATOM   2390 2HB  TYR A 164     -13.003   8.258 -17.660  1.00 90.34           H
ATOM   2391  CG  TYR A 164     -14.207   9.359 -19.055  1.00 90.34           C
ATOM   2392  CD1 TYR A 164     -15.176   9.937 -18.260  1.00 90.34           C
ATOM   2393  HD1 TYR A 164     -14.974  10.127 -17.206  1.00 90.34           H
ATOM   2394  CD2 TYR A 164     -14.463   9.118 -20.390  1.00 90.34           C
ATOM   2395  HD2 TYR A 164     -13.698   8.662 -21.018  1.00 90.34           H
ATOM   2396  CE1 TYR A 164     -16.454  10.289 -18.823  1.00 90.34           C
ATOM   2397  HE1 TYR A 164     -17.228  10.746 -18.206  1.00 90.34           H
ATOM   2398  CE2 TYR A 164     -15.741   9.470 -20.953  1.00 90.34           C
ATOM   2399  HE2 TYR A 164     -15.956   9.286 -22.005  1.00 90.34           H
ATOM   2400  CZ  TYR A 164     -16.673  10.038 -20.141  1.00 90.34           C
ATOM   2401  OH  TYR A 164     -17.880  10.371 -20.673  1.00 90.34           O
ATOM   2402  HH  TYR A 164     -18.454  10.802 -19.976  1.00 90.34           H
ATOM   2403  HN  TYR A 164     -11.750  10.470 -19.936  1.00 90.34           H
ATOM   2404  N   SER A 165      -9.889   9.193 -17.576  1.00 91.72           N
ATOM   2405  CA  SER A 165      -8.786   8.629 -16.818  1.00 91.72           C
ATOM   2406  C   SER A 165      -8.203   9.685 -15.876  1.00 91.72           C
ATOM   2407  O   SER A 165      -7.746   9.361 -14.782  1.00 91.72           O
ATOM   2408  HA  SER A 165      -9.218   7.806 -16.249  1.00 91.72           H
ATOM   2409  CB  SER A 165      -7.697   8.089 -17.748  1.00 91.72           C
ATOM   2410 1HB  SER A 165      -7.063   7.394 -17.198  1.00 91.72           H
ATOM   2411 2HB  SER A 165      -8.160   7.526 -18.559  1.00 91.72           H
ATOM   2412  OG  SER A 165      -6.895   9.133 -18.293  1.00 91.72           O
ATOM   2413  HG  SER A 165      -7.429   9.976 -18.359  1.00 91.72           H
ATOM   2414  HN  SER A 165      -9.761   9.200 -18.568  1.00 91.72           H
ATOM   2415  N   LYS A 166      -8.240  10.927 -16.337  1.00 93.24           N
ATOM   2416  CA  LYS A 166      -7.713  12.032 -15.553  1.00 93.24           C
ATOM   2417  C   LYS A 166      -8.607  12.257 -14.332  1.00 93.24           C
ATOM   2418  O   LYS A 166      -8.114  12.373 -13.211  1.00 93.24           O
ATOM   2419  HA  LYS A 166      -6.721  11.742 -15.207  1.00 93.24           H
ATOM   2420  CB  LYS A 166      -7.542  13.275 -16.428  1.00 93.24           C
ATOM   2421 1HB  LYS A 166      -8.452  13.448 -17.003  1.00 93.24           H
ATOM   2422 2HB  LYS A 166      -7.394  14.151 -15.796  1.00 93.24           H
ATOM   2423  CG  LYS A 166      -6.354  13.118 -17.379  1.00 93.24           C
ATOM   2424 1HG  LYS A 166      -5.441  12.966 -16.803  1.00 93.24           H
ATOM   2425 2HG  LYS A 166      -6.492  12.230 -17.996  1.00 93.24           H
ATOM   2426  CD  LYS A 166      -6.200  14.350 -18.273  1.00 93.24           C
ATOM   2427 1HD  LYS A 166      -7.100  14.481 -18.875  1.00 93.24           H
ATOM   2428 2HD  LYS A 166      -6.097  15.242 -17.656  1.00 93.24           H
ATOM   2429  CE  LYS A 166      -4.983  14.213 -19.190  1.00 93.24           C
ATOM   2430 1HE  LYS A 166      -4.097  13.989 -18.596  1.00 93.24           H
ATOM   2431 2HE  LYS A 166      -5.128  13.378 -19.875  1.00 93.24           H
ATOM   2432  NZ  LYS A 166      -4.770  15.461 -19.957  1.00 93.24           N
ATOM   2433 1HZ  LYS A 166      -3.973  15.346 -20.574  1.00 93.24           H
ATOM   2434 2HZ  LYS A 166      -5.597  15.664 -20.508  1.00 93.24           H
ATOM   2435 3HZ  LYS A 166      -4.594  16.226 -19.316  1.00 93.24           H
ATOM   2436  HN  LYS A 166      -8.620  11.183 -17.226  1.00 93.24           H
ATOM   2437  N   MET A 167      -9.905  12.312 -14.591  1.00 94.77           N
ATOM   2438  CA  MET A 167     -10.869  12.564 -13.533  1.00 94.77           C
ATOM   2439  C   MET A 167     -10.839  11.449 -12.486  1.00 94.77           C
ATOM   2440  O   MET A 167     -10.877  11.717 -11.286  1.00 94.77           O
ATOM   2441  HA  MET A 167     -10.565  13.507 -13.078  1.00 94.77           H
ATOM   2442  CB  MET A 167     -12.272  12.663 -14.134  1.00 94.77           C
ATOM   2443 1HB  MET A 167     -12.490  11.763 -14.709  1.00 94.77           H
ATOM   2444 2HB  MET A 167     -13.011  12.717 -13.334  1.00 94.77           H
ATOM   2445  CG  MET A 167     -12.397  13.894 -15.035  1.00 94.77           C
ATOM   2446 1HG  MET A 167     -12.056  14.781 -14.502  1.00 94.77           H
ATOM   2447 2HG  MET A 167     -11.757  13.781 -15.909  1.00 94.77           H
ATOM   2448  SD  MET A 167     -14.094  14.106 -15.546  1.00 94.77           S
ATOM   2449  CE  MET A 167     -14.287  12.666 -16.584  1.00 94.77           C
ATOM   2450 1HE  MET A 167     -13.569  12.709 -17.403  1.00 94.77           H
ATOM   2451 2HE  MET A 167     -14.112  11.767 -15.994  1.00 94.77           H
ATOM   2452 3HE  MET A 167     -15.299  12.643 -16.989  1.00 94.77           H
ATOM   2453  HN  MET A 167     -10.300  12.188 -15.501  1.00 94.77           H
ATOM   2454  N   VAL A 168     -10.771  10.220 -12.979  1.00 95.21           N
ATOM   2455  CA  VAL A 168     -10.763   9.062 -12.102  1.00 95.21           C
ATOM   2456  C   VAL A 168      -9.551   9.140 -11.171  1.00 95.21           C
ATOM   2457  O   VAL A 168      -9.662   8.866  -9.977  1.00 95.21           O
ATOM   2458  HA  VAL A 168     -11.671   9.099 -11.499  1.00 95.21           H
ATOM   2459  CB  VAL A 168     -10.798   7.777 -12.932  1.00 95.21           C
ATOM   2460  HB  VAL A 168     -10.013   7.843 -13.685  1.00 95.21           H
ATOM   2461  CG1 VAL A 168     -10.511   6.553 -12.059  1.00 95.21           C
ATOM   2462 1HG1 VAL A 168      -9.523   6.652 -11.609  1.00 95.21           H
ATOM   2463 2HG1 VAL A 168     -11.263   6.482 -11.274  1.00 95.21           H
ATOM   2464 3HG1 VAL A 168     -10.542   5.654 -12.674  1.00 95.21           H
ATOM   2465  CG2 VAL A 168     -12.136   7.630 -13.659  1.00 95.21           C
ATOM   2466 1HG2 VAL A 168     -12.944   7.597 -12.929  1.00 95.21           H
ATOM   2467 2HG2 VAL A 168     -12.282   8.481 -14.325  1.00 95.21           H
ATOM   2468 3HG2 VAL A 168     -12.133   6.709 -14.242  1.00 95.21           H
ATOM   2469  HN  VAL A 168     -10.722  10.011 -13.955  1.00 95.21           H
ATOM   2470  N   CYS A 169      -8.421   9.515 -11.754  1.00 95.69           N
ATOM   2471  CA  CYS A 169      -7.184   9.608 -10.997  1.00 95.69           C
ATOM   2472  C   CYS A 169      -7.389  10.613  -9.862  1.00 95.69           C
ATOM   2473  O   CYS A 169      -7.022  10.346  -8.718  1.00 95.69           O
ATOM   2474  HA  CYS A 169      -6.984   8.612 -10.601  1.00 95.69           H
ATOM   2475  CB  CYS A 169      -6.002   9.990 -11.891  1.00 95.69           C
ATOM   2476 1HB  CYS A 169      -6.252  10.870 -12.482  1.00 95.69           H
ATOM   2477 2HB  CYS A 169      -5.141  10.252 -11.276  1.00 95.69           H
ATOM   2478  SG  CYS A 169      -5.578   8.595 -12.997  1.00 95.69           S
ATOM   2479  HG  CYS A 169      -6.450   8.905 -13.952  1.00 95.69           H
ATOM   2480  HN  CYS A 169      -8.344   9.753 -12.722  1.00 95.69           H
ATOM   2481  N   PHE A 170      -7.975  11.747 -10.217  1.00 96.25           N
ATOM   2482  CA  PHE A 170      -8.212  12.802  -9.247  1.00 96.25           C
ATOM   2483  C   PHE A 170      -9.116  12.312  -8.113  1.00 96.25           C
ATOM   2484  O   PHE A 170      -8.830  12.549  -6.940  1.00 96.25           O
ATOM   2485  HA  PHE A 170      -7.244  13.090  -8.838  1.00 96.25           H
ATOM   2486  CB  PHE A 170      -8.916  13.941  -9.988  1.00 96.25           C
ATOM   2487 1HB  PHE A 170      -8.301  14.245 -10.835  1.00 96.25           H
ATOM   2488 2HB  PHE A 170      -9.857  13.570 -10.394  1.00 96.25           H
ATOM   2489  CG  PHE A 170      -9.201  15.167  -9.118  1.00 96.25           C
ATOM   2490  CD1 PHE A 170     -10.442  15.354  -8.592  1.00 96.25           C
ATOM   2491  HD1 PHE A 170     -11.233  14.631  -8.791  1.00 96.25           H
ATOM   2492  CD2 PHE A 170      -8.215  16.069  -8.870  1.00 96.25           C
ATOM   2493  HD2 PHE A 170      -7.221  15.920  -9.291  1.00 96.25           H
ATOM   2494  CE1 PHE A 170     -10.707  16.492  -7.785  1.00 96.25           C
ATOM   2495  HE1 PHE A 170     -11.701  16.642  -7.364  1.00 96.25           H
ATOM   2496  CE2 PHE A 170      -8.480  17.207  -8.062  1.00 96.25           C
ATOM   2497  HE2 PHE A 170      -7.689  17.930  -7.864  1.00 96.25           H
ATOM   2498  CZ  PHE A 170      -9.720  17.394  -7.537  1.00 96.25           C
ATOM   2499  HZ  PHE A 170      -9.923  18.267  -6.917  1.00 96.25           H
ATOM   2500  HN  PHE A 170      -8.285  11.950 -11.146  1.00 96.25           H
ATOM   2501  N   THR A 171     -10.188  11.638  -8.503  1.00 96.55           N
ATOM   2502  CA  THR A 171     -11.143  11.127  -7.535  1.00 96.55           C
ATOM   2503  C   THR A 171     -10.457  10.164  -6.565  1.00 96.55           C
ATOM   2504  O   THR A 171     -10.755  10.161  -5.372  1.00 96.55           O
ATOM   2505  HA  THR A 171     -11.516  11.964  -6.945  1.00 96.55           H
ATOM   2506  CB  THR A 171     -12.302  10.490  -8.306  1.00 96.55           C
ATOM   2507  HB  THR A 171     -11.970   9.602  -8.843  1.00 96.55           H
ATOM   2508  OG1 THR A 171     -12.803  11.549  -9.117  1.00 96.55           O
ATOM   2509  HG1 THR A 171     -13.244  11.175  -9.933  1.00 96.55           H
ATOM   2510  CG2 THR A 171     -13.479  10.127  -7.398  1.00 96.55           C
ATOM   2511 1HG2 THR A 171     -13.854  11.027  -6.912  1.00 96.55           H
ATOM   2512 2HG2 THR A 171     -13.148   9.416  -6.641  1.00 96.55           H
ATOM   2513 3HG2 THR A 171     -14.273   9.678  -7.995  1.00 96.55           H
ATOM   2514  HN  THR A 171     -10.407  11.441  -9.459  1.00 96.55           H
ATOM   2515  N   ILE A 172      -9.549   9.370  -7.113  1.00 96.30           N
ATOM   2516  CA  ILE A 172      -8.860   8.364  -6.323  1.00 96.30           C
ATOM   2517  C   ILE A 172      -8.035   9.053  -5.234  1.00 96.30           C
ATOM   2518  O   ILE A 172      -8.059   8.639  -4.076  1.00 96.30           O
ATOM   2519  HA  ILE A 172      -9.620   7.748  -5.842  1.00 96.30           H
ATOM   2520  CB  ILE A 172      -8.038   7.443  -7.227  1.00 96.30           C
ATOM   2521  HB  ILE A 172      -7.516   8.060  -7.959  1.00 96.30           H
ATOM   2522  CG1 ILE A 172      -8.944   6.487  -8.005  1.00 96.30           C
ATOM   2523 1HG1 ILE A 172      -9.413   5.784  -7.317  1.00 96.30           H
ATOM   2524 2HG1 ILE A 172      -9.746   7.049  -8.483  1.00 96.30           H
ATOM   2525  CG2 ILE A 172      -6.971   6.695  -6.424  1.00 96.30           C
ATOM   2526 1HG2 ILE A 172      -6.300   7.414  -5.954  1.00 96.30           H
ATOM   2527 2HG2 ILE A 172      -7.453   6.091  -5.654  1.00 96.30           H
ATOM   2528 3HG2 ILE A 172      -6.402   6.048  -7.090  1.00 96.30           H
ATOM   2529  CD1 ILE A 172      -8.150   5.719  -9.064  1.00 96.30           C
ATOM   2530 1HD1 ILE A 172      -7.702   6.425  -9.765  1.00 96.30           H
ATOM   2531 2HD1 ILE A 172      -7.364   5.140  -8.580  1.00 96.30           H
ATOM   2532 3HD1 ILE A 172      -8.818   5.047  -9.603  1.00 96.30           H
ATOM   2533  HN  ILE A 172      -9.283   9.405  -8.076  1.00 96.30           H
ATOM   2534  N   TRP A 173      -7.325  10.094  -5.645  1.00 96.45           N
ATOM   2535  CA  TRP A 173      -6.436  10.798  -4.736  1.00 96.45           C
ATOM   2536  C   TRP A 173      -7.282  11.373  -3.598  1.00 96.45           C
ATOM   2537  O   TRP A 173      -6.919  11.252  -2.429  1.00 96.45           O
ATOM   2538  HA  TRP A 173      -5.722  10.075  -4.342  1.00 96.45           H
ATOM   2539  CB  TRP A 173      -5.627  11.865  -5.477  1.00 96.45           C
ATOM   2540 1HB  TRP A 173      -6.276  12.361  -6.199  1.00 96.45           H
ATOM   2541 2HB  TRP A 173      -5.305  12.623  -4.764  1.00 96.45           H
ATOM   2542  CG  TRP A 173      -4.399  11.318  -6.208  1.00 96.45           C
ATOM   2543  CD1 TRP A 173      -4.193  11.239  -7.530  1.00 96.45           C
ATOM   2544  HD1 TRP A 173      -4.908  11.569  -8.283  1.00 96.45           H
ATOM   2545  CD2 TRP A 173      -3.208  10.776  -5.600  1.00 96.45           C
ATOM   2546  NE1 TRP A 173      -2.961  10.687  -7.817  1.00 96.45           N
ATOM   2547  HE1 TRP A 173      -2.583  10.525  -8.728  1.00 96.45           H
ATOM   2548  CE2 TRP A 173      -2.343  10.396  -6.606  1.00 96.45           C
ATOM   2549  CE3 TRP A 173      -2.872  10.611  -4.245  1.00 96.45           C
ATOM   2550  HE3 TRP A 173      -3.537  10.903  -3.432  1.00 96.45           H
ATOM   2551  CZ2 TRP A 173      -1.087   9.828  -6.363  1.00 96.45           C
ATOM   2552  HZ2 TRP A 173      -0.422   9.536  -7.176  1.00 96.45           H
ATOM   2553  CZ3 TRP A 173      -1.613  10.042  -4.019  1.00 96.45           C
ATOM   2554  HZ3 TRP A 173      -1.303   9.891  -2.985  1.00 96.45           H
ATOM   2555  CH2 TRP A 173      -0.731   9.654  -5.020  1.00 96.45           C
ATOM   2556  HH2 TRP A 173       0.233   9.217  -4.762  1.00 96.45           H
ATOM   2557  HN  TRP A 173      -7.350  10.455  -6.577  1.00 96.45           H
ATOM   2558  N   VAL A 174      -8.393  11.985  -3.980  1.00 96.43           N
ATOM   2559  CA  VAL A 174      -9.259  12.636  -3.012  1.00 96.43           C
ATOM   2560  C   VAL A 174      -9.785  11.594  -2.023  1.00 96.43           C
ATOM   2561  O   VAL A 174      -9.788  11.825  -0.815  1.00 96.43           O
ATOM   2562  HA  VAL A 174      -8.656  13.363  -2.468  1.00 96.43           H
ATOM   2563  CB  VAL A 174     -10.376  13.392  -3.735  1.00 96.43           C
ATOM   2564  HB  VAL A 174     -10.878  12.692  -4.401  1.00 96.43           H
ATOM   2565  CG1 VAL A 174     -11.412  13.921  -2.741  1.00 96.43           C
ATOM   2566 1HG1 VAL A 174     -11.851  13.086  -2.195  1.00 96.43           H
ATOM   2567 2HG1 VAL A 174     -10.928  14.600  -2.038  1.00 96.43           H
ATOM   2568 3HG1 VAL A 174     -12.194  14.455  -3.281  1.00 96.43           H
ATOM   2569  CG2 VAL A 174      -9.806  14.527  -4.589  1.00 96.43           C
ATOM   2570 1HG2 VAL A 174      -9.266  15.226  -3.950  1.00 96.43           H
ATOM   2571 2HG2 VAL A 174      -9.125  14.114  -5.333  1.00 96.43           H
ATOM   2572 3HG2 VAL A 174     -10.621  15.048  -5.091  1.00 96.43           H
ATOM   2573  HN  VAL A 174      -8.703  12.040  -4.929  1.00 96.43           H
ATOM   2574  N   LEU A 175     -10.219  10.469  -2.573  1.00 95.11           N
ATOM   2575  CA  LEU A 175     -10.839   9.432  -1.765  1.00 95.11           C
ATOM   2576  C   LEU A 175      -9.808   8.872  -0.784  1.00 95.11           C
ATOM   2577  O   LEU A 175     -10.105   8.685   0.395  1.00 95.11           O
ATOM   2578  HA  LEU A 175     -11.641   9.899  -1.194  1.00 95.11           H
ATOM   2579  CB  LEU A 175     -11.479   8.368  -2.659  1.00 95.11           C
ATOM   2580 1HB  LEU A 175     -12.158   8.865  -3.352  1.00 95.11           H
ATOM   2581 2HB  LEU A 175     -10.695   7.906  -3.258  1.00 95.11           H
ATOM   2582  CG  LEU A 175     -12.251   7.262  -1.938  1.00 95.11           C
ATOM   2583  HG  LEU A 175     -11.587   6.804  -1.204  1.00 95.11           H
ATOM   2584  CD1 LEU A 175     -13.444   7.836  -1.170  1.00 95.11           C
ATOM   2585 1HD1 LEU A 175     -13.089   8.554  -0.431  1.00 95.11           H
ATOM   2586 2HD1 LEU A 175     -14.117   8.335  -1.867  1.00 95.11           H
ATOM   2587 3HD1 LEU A 175     -13.975   7.028  -0.667  1.00 95.11           H
ATOM   2588  CD2 LEU A 175     -12.673   6.162  -2.913  1.00 95.11           C
ATOM   2589 1HD2 LEU A 175     -13.313   6.587  -3.686  1.00 95.11           H
ATOM   2590 2HD2 LEU A 175     -11.787   5.726  -3.375  1.00 95.11           H
ATOM   2591 3HD2 LEU A 175     -13.220   5.388  -2.374  1.00 95.11           H
ATOM   2592  HN  LEU A 175     -10.152  10.262  -3.549  1.00 95.11           H
ATOM   2593  N   ALA A 176      -8.617   8.619  -1.306  1.00 95.07           N
ATOM   2594  CA  ALA A 176      -7.562   8.016  -0.509  1.00 95.07           C
ATOM   2595  C   ALA A 176      -7.203   8.953   0.646  1.00 95.07           C
ATOM   2596  O   ALA A 176      -6.957   8.501   1.763  1.00 95.07           O
ATOM   2597  HA  ALA A 176      -7.948   7.081  -0.101  1.00 95.07           H
ATOM   2598  CB  ALA A 176      -6.360   7.705  -1.403  1.00 95.07           C
ATOM   2599 1HB  ALA A 176      -6.662   7.013  -2.189  1.00 95.07           H
ATOM   2600 2HB  ALA A 176      -5.993   8.628  -1.852  1.00 95.07           H
ATOM   2601 3HB  ALA A 176      -5.570   7.253  -0.804  1.00 95.07           H
ATOM   2602  HN  ALA A 176      -8.368   8.818  -2.254  1.00 95.07           H
ATOM   2603  N   ALA A 177      -7.185  10.241   0.337  1.00 94.83           N
ATOM   2604  CA  ALA A 177      -6.826  11.243   1.326  1.00 94.83           C
ATOM   2605  C   ALA A 177      -7.833  11.202   2.476  1.00 94.83           C
ATOM   2606  O   ALA A 177      -7.449  11.242   3.644  1.00 94.83           O
ATOM   2607  HA  ALA A 177      -5.837  10.991   1.710  1.00 94.83           H
ATOM   2608  CB  ALA A 177      -6.758  12.618   0.658  1.00 94.83           C
ATOM   2609 1HB  ALA A 177      -6.008  12.603  -0.132  1.00 94.83           H
ATOM   2610 2HB  ALA A 177      -7.731  12.863   0.231  1.00 94.83           H
ATOM   2611 3HB  ALA A 177      -6.489  13.370   1.400  1.00 94.83           H
ATOM   2612  HN  ALA A 177      -7.409  10.602  -0.569  1.00 94.83           H
ATOM   2613  N   ALA A 178      -9.103  11.123   2.106  1.00 95.01           N
ATOM   2614  CA  ALA A 178     -10.173  11.161   3.089  1.00 95.01           C
ATOM   2615  C   ALA A 178     -10.068   9.934   3.997  1.00 95.01           C
ATOM   2616  O   ALA A 178     -10.336  10.020   5.195  1.00 95.01           O
ATOM   2617  HA  ALA A 178     -10.040  12.060   3.690  1.00 95.01           H
ATOM   2618  CB  ALA A 178     -11.522  11.242   2.372  1.00 95.01           C
ATOM   2619 1HB  ALA A 178     -11.556  12.145   1.763  1.00 95.01           H
ATOM   2620 2HB  ALA A 178     -11.647  10.368   1.732  1.00 95.01           H
ATOM   2621 3HB  ALA A 178     -12.324  11.270   3.109  1.00 95.01           H
ATOM   2622  HN  ALA A 178      -9.404  11.034   1.157  1.00 95.01           H
ATOM   2623  N   LEU A 179      -9.678   8.821   3.393  1.00 93.35           N
ATOM   2624  CA  LEU A 179      -9.644   7.556   4.106  1.00 93.35           C
ATOM   2625  C   LEU A 179      -8.469   7.559   5.086  1.00 93.35           C
ATOM   2626  O   LEU A 179      -8.402   6.720   5.983  1.00 93.35           O
ATOM   2627  HA  LEU A 179     -10.569   7.477   4.677  1.00 93.35           H
ATOM   2628  CB  LEU A 179      -9.619   6.386   3.120  1.00 93.35           C
ATOM   2629 1HB  LEU A 179      -8.794   6.540   2.425  1.00 93.35           H
ATOM   2630 2HB  LEU A 179      -9.402   5.473   3.675  1.00 93.35           H
ATOM   2631  CG  LEU A 179     -10.898   6.165   2.310  1.00 93.35           C
ATOM   2632  HG  LEU A 179     -11.110   7.076   1.751  1.00 93.35           H
ATOM   2633  CD1 LEU A 179     -10.712   5.041   1.288  1.00 93.35           C
ATOM   2634 1HD1 LEU A 179      -9.905   5.303   0.603  1.00 93.35           H
ATOM   2635 2HD1 LEU A 179     -10.462   4.116   1.807  1.00 93.35           H
ATOM   2636 3HD1 LEU A 179     -11.636   4.905   0.725  1.00 93.35           H
ATOM   2637  CD2 LEU A 179     -12.093   5.910   3.230  1.00 93.35           C
ATOM   2638 1HD2 LEU A 179     -11.904   5.023   3.834  1.00 93.35           H
ATOM   2639 2HD2 LEU A 179     -12.238   6.770   3.884  1.00 93.35           H
ATOM   2640 3HD2 LEU A 179     -12.989   5.756   2.628  1.00 93.35           H
ATOM   2641  HN  LEU A 179      -9.390   8.776   2.437  1.00 93.35           H
ATOM   2642  N   CYS A 180      -7.571   8.512   4.881  1.00 94.12           N
ATOM   2643  CA  CYS A 180      -6.352   8.573   5.668  1.00 94.12           C
ATOM   2644  C   CYS A 180      -6.561   9.579   6.802  1.00 94.12           C
ATOM   2645  O   CYS A 180      -5.628   9.890   7.541  1.00 94.12           O
ATOM   2646  HA  CYS A 180      -6.185   7.571   6.065  1.00 94.12           H
ATOM   2647  CB  CYS A 180      -5.139   8.929   4.806  1.00 94.12           C
ATOM   2648 1HB  CYS A 180      -5.304   9.885   4.310  1.00 94.12           H
ATOM   2649 2HB  CYS A 180      -4.256   9.044   5.435  1.00 94.12           H
ATOM   2650  SG  CYS A 180      -4.852   7.620   3.559  1.00 94.12           S
ATOM   2651  HG  CYS A 180      -5.934   7.881   2.832  1.00 94.12           H
ATOM   2652  HN  CYS A 180      -7.667   9.232   4.194  1.00 94.12           H
ATOM   2653  N   ILE A 181      -7.792  10.059   6.904  1.00 94.53           N
ATOM   2654  CA  ILE A 181      -8.126  11.052   7.911  1.00 94.53           C
ATOM   2655  C   ILE A 181      -7.812  10.491   9.299  1.00 94.53           C
ATOM   2656  O   ILE A 181      -7.175  11.158  10.112  1.00 94.53           O
ATOM   2657  HA  ILE A 181      -7.491  11.920   7.737  1.00 94.53           H
ATOM   2658  CB  ILE A 181      -9.576  11.513   7.748  1.00 94.53           C
ATOM   2659  HB  ILE A 181     -10.195  10.635   7.560  1.00 94.53           H
ATOM   2660  CG1 ILE A 181      -9.725  12.437   6.538  1.00 94.53           C
ATOM   2661 1HG1 ILE A 181      -9.166  13.357   6.707  1.00 94.53           H
ATOM   2662 2HG1 ILE A 181      -9.296  11.961   5.656  1.00 94.53           H
ATOM   2663  CG2 ILE A 181     -10.093  12.163   9.033  1.00 94.53           C
ATOM   2664 1HG2 ILE A 181     -10.045  11.442   9.849  1.00 94.53           H
ATOM   2665 2HG2 ILE A 181      -9.476  13.028   9.275  1.00 94.53           H
ATOM   2666 3HG2 ILE A 181     -11.126  12.481   8.889  1.00 94.53           H
ATOM   2667  CD1 ILE A 181     -11.196  12.769   6.279  1.00 94.53           C
ATOM   2668 1HD1 ILE A 181     -11.748  11.849   6.085  1.00 94.53           H
ATOM   2669 2HD1 ILE A 181     -11.616  13.267   7.153  1.00 94.53           H
ATOM   2670 3HD1 ILE A 181     -11.274  13.427   5.413  1.00 94.53           H
ATOM   2671  HN  ILE A 181      -8.551   9.782   6.315  1.00 94.53           H
ATOM   2672  N   PRO A 182      -8.250   9.259   9.593  1.00 93.27           N
ATOM   2673  CA  PRO A 182      -8.073   8.696  10.934  1.00 93.27           C
ATOM   2674  C   PRO A 182      -6.627   8.758  11.399  1.00 93.27           C
ATOM   2675  O   PRO A 182      -6.353   9.138  12.536  1.00 93.27           O
ATOM   2676  HA  PRO A 182      -8.632   9.281  11.663  1.00 93.27           H
ATOM   2677  CB  PRO A 182      -8.560   7.253  10.788  1.00 93.27           C
ATOM   2678 1HB  PRO A 182      -7.743   6.576  10.539  1.00 93.27           H
ATOM   2679 2HB  PRO A 182      -9.007   6.885  11.712  1.00 93.27           H
ATOM   2680  CG  PRO A 182      -9.584   7.338   9.662  1.00 93.27           C
ATOM   2681 1HG  PRO A 182      -9.762   6.366   9.203  1.00 93.27           H
ATOM   2682 2HG  PRO A 182     -10.551   7.689  10.021  1.00 93.27           H
ATOM   2683  CD  PRO A 182      -8.943   8.319   8.694  1.00 93.27           C
ATOM   2684 1HD  PRO A 182      -8.245   7.823   8.019  1.00 93.27           H
ATOM   2685 2HD  PRO A 182      -9.686   8.816   8.071  1.00 93.27           H
ATOM   2686  N   GLU A 183      -5.732   8.381  10.498  1.00 93.35           N
ATOM   2687  CA  GLU A 183      -4.314   8.357  10.816  1.00 93.35           C
ATOM   2688  C   GLU A 183      -3.840   9.751  11.231  1.00 93.35           C
ATOM   2689  O   GLU A 183      -3.045   9.890  12.158  1.00 93.35           O
ATOM   2690  HA  GLU A 183      -4.217   7.668  11.655  1.00 93.35           H
ATOM   2691  CB  GLU A 183      -3.497   7.828   9.636  1.00 93.35           C
ATOM   2692 1HB  GLU A 183      -3.919   8.198   8.701  1.00 93.35           H
ATOM   2693 2HB  GLU A 183      -2.447   8.092   9.768  1.00 93.35           H
ATOM   2694  CG  GLU A 183      -3.552   6.301   9.571  1.00 93.35           C
ATOM   2695 1HG  GLU A 183      -2.843   5.939   8.826  1.00 93.35           H
ATOM   2696 2HG  GLU A 183      -3.249   5.881  10.530  1.00 93.35           H
ATOM   2697  CD  GLU A 183      -4.961   5.818   9.219  1.00 93.35           C
ATOM   2698  OE1 GLU A 183      -5.268   4.658   9.571  1.00 93.35           O
ATOM   2699  OE2 GLU A 183      -5.699   6.619   8.606  1.00 93.35           O
ATOM   2700  HN  GLU A 183      -5.961   8.095   9.568  1.00 93.35           H
ATOM   2701  N   ILE A 184      -4.349  10.749  10.523  1.00 94.60           N
ATOM   2702  CA  ILE A 184      -3.867  12.109  10.694  1.00 94.60           C
ATOM   2703  C   ILE A 184      -4.288  12.626  12.071  1.00 94.60           C
ATOM   2704  O   ILE A 184      -3.547  13.369  12.712  1.00 94.60           O
ATOM   2705  HA  ILE A 184      -2.778  12.078  10.655  1.00 94.60           H
ATOM   2706  CB  ILE A 184      -4.336  12.993   9.536  1.00 94.60           C
ATOM   2707  HB  ILE A 184      -5.420  12.909   9.460  1.00 94.60           H
ATOM   2708  CG1 ILE A 184      -3.751  12.512   8.207  1.00 94.60           C
ATOM   2709 1HG1 ILE A 184      -2.672  12.667   8.203  1.00 94.60           H
ATOM   2710 2HG1 ILE A 184      -3.920  11.441   8.098  1.00 94.60           H
ATOM   2711  CG2 ILE A 184      -4.015  14.465   9.805  1.00 94.60           C
ATOM   2712 1HG2 ILE A 184      -4.519  14.786  10.716  1.00 94.60           H
ATOM   2713 2HG2 ILE A 184      -2.938  14.586   9.923  1.00 94.60           H
ATOM   2714 3HG2 ILE A 184      -4.359  15.071   8.967  1.00 94.60           H
ATOM   2715  CD1 ILE A 184      -4.383  13.256   7.029  1.00 94.60           C
ATOM   2716 1HD1 ILE A 184      -5.459  13.078   7.022  1.00 94.60           H
ATOM   2717 2HD1 ILE A 184      -4.192  14.324   7.128  1.00 94.60           H
ATOM   2718 3HD1 ILE A 184      -3.950  12.894   6.096  1.00 94.60           H
ATOM   2719  HN  ILE A 184      -5.076  10.640   9.845  1.00 94.60           H
ATOM   2720  N   LEU A 185      -5.476  12.211  12.486  1.00 93.40           N
ATOM   2721  CA  LEU A 185      -6.090  12.771  13.678  1.00 93.40           C
ATOM   2722  C   LEU A 185      -5.374  12.231  14.917  1.00 93.40           C
ATOM   2723  O   LEU A 185      -4.981  12.998  15.795  1.00 93.40           O
ATOM   2724  HA  LEU A 185      -5.949  13.851  13.641  1.00 93.40           H
ATOM   2725  CB  LEU A 185      -7.598  12.511  13.676  1.00 93.40           C
ATOM   2726 1HB  LEU A 185      -7.763  11.449  13.495  1.00 93.40           H
ATOM   2727 2HB  LEU A 185      -7.985  12.729  14.671  1.00 93.40           H
ATOM   2728  CG  LEU A 185      -8.414  13.307  12.656  1.00 93.40           C
ATOM   2729  HG  LEU A 185      -8.065  13.042  11.658  1.00 93.40           H
ATOM   2730  CD1 LEU A 185      -9.897  12.935  12.730  1.00 93.40           C
ATOM   2731 1HD1 LEU A 185     -10.015  11.872  12.520  1.00 93.40           H
ATOM   2732 2HD1 LEU A 185     -10.276  13.152  13.728  1.00 93.40           H
ATOM   2733 3HD1 LEU A 185     -10.454  13.515  11.994  1.00 93.40           H
ATOM   2734  CD2 LEU A 185      -8.192  14.811  12.828  1.00 93.40           C
ATOM   2735 1HD2 LEU A 185      -8.497  15.111  13.831  1.00 93.40           H
ATOM   2736 2HD2 LEU A 185      -7.136  15.040  12.686  1.00 93.40           H
ATOM   2737 3HD2 LEU A 185      -8.784  15.353  12.091  1.00 93.40           H
ATOM   2738  HN  LEU A 185      -6.015  11.506  12.024  1.00 93.40           H
ATOM   2739  N   TYR A 186      -5.227  10.915  14.950  1.00 93.55           N
ATOM   2740  CA  TYR A 186      -4.887  10.230  16.186  1.00 93.55           C
ATOM   2741  C   TYR A 186      -3.379   9.988  16.281  1.00 93.55           C
ATOM   2742  O   TYR A 186      -2.877   9.578  17.326  1.00 93.55           O
ATOM   2743  HA  TYR A 186      -5.199  10.862  17.017  1.00 93.55           H
ATOM   2744  CB  TYR A 186      -5.606   8.881  16.132  1.00 93.55           C
ATOM   2745 1HB  TYR A 186      -5.271   8.337  15.248  1.00 93.55           H
ATOM   2746 2HB  TYR A 186      -5.313   8.289  16.999  1.00 93.55           H
ATOM   2747  CG  TYR A 186      -7.131   8.989  16.098  1.00 93.55           C
ATOM   2748  CD1 TYR A 186      -7.797   9.668  17.099  1.00 93.55           C
ATOM   2749  HD1 TYR A 186      -7.235  10.126  17.913  1.00 93.55           H
ATOM   2750  CD2 TYR A 186      -7.842   8.409  15.067  1.00 93.55           C
ATOM   2751  HD2 TYR A 186      -7.316   7.874  14.277  1.00 93.55           H
ATOM   2752  CE1 TYR A 186      -9.233   9.770  17.068  1.00 93.55           C
ATOM   2753  HE1 TYR A 186      -9.771  10.303  17.852  1.00 93.55           H
ATOM   2754  CE2 TYR A 186      -9.278   8.512  15.036  1.00 93.55           C
ATOM   2755  HE2 TYR A 186      -9.852   8.058  14.228  1.00 93.55           H
ATOM   2756  CZ  TYR A 186      -9.903   9.187  16.038  1.00 93.55           C
ATOM   2757  OH  TYR A 186     -11.259   9.284  16.008  1.00 93.55           O
ATOM   2758  HH  TYR A 186     -11.603   8.996  15.114  1.00 93.55           H
ATOM   2759  HN  TYR A 186      -5.336  10.320  14.153  1.00 93.55           H
ATOM   2760  N   SER A 187      -2.698  10.251  15.175  1.00 93.85           N
ATOM   2761  CA  SER A 187      -1.253  10.110  15.134  1.00 93.85           C
ATOM   2762  C   SER A 187      -0.600  11.147  16.050  1.00 93.85           C
ATOM   2763  O   SER A 187      -0.766  12.349  15.850  1.00 93.85           O
ATOM   2764  HA  SER A 187      -1.051   9.101  15.494  1.00 93.85           H
ATOM   2765  CB  SER A 187      -0.725  10.257  13.706  1.00 93.85           C
ATOM   2766 1HB  SER A 187      -1.067  11.203  13.288  1.00 93.85           H
ATOM   2767 2HB  SER A 187       0.364  10.291  13.723  1.00 93.85           H
ATOM   2768  OG  SER A 187      -1.152   9.187  12.867  1.00 93.85           O
ATOM   2769  HG  SER A 187      -2.150   9.127  12.869  1.00 93.85           H
ATOM   2770  HN  SER A 187      -3.117  10.556  14.320  1.00 93.85           H
ATOM   2771  N   GLN A 188       0.129  10.644  17.036  1.00 91.61           N
ATOM   2772  CA  GLN A 188       0.796  11.512  17.992  1.00 91.61           C
ATOM   2773  C   GLN A 188       2.122  10.892  18.436  1.00 91.61           C
ATOM   2774  O   GLN A 188       2.382   9.719  18.173  1.00 91.61           O
ATOM   2775  HA  GLN A 188       0.983  12.443  17.457  1.00 91.61           H
ATOM   2776  CB  GLN A 188      -0.106  11.797  19.194  1.00 91.61           C
ATOM   2777 1HB  GLN A 188      -0.377  10.861  19.681  1.00 91.61           H
ATOM   2778 2HB  GLN A 188       0.438  12.392  19.928  1.00 91.61           H
ATOM   2779  CG  GLN A 188      -1.373  12.540  18.766  1.00 91.61           C
ATOM   2780 1HG  GLN A 188      -1.107  13.383  18.128  1.00 91.61           H
ATOM   2781 2HG  GLN A 188      -2.004  11.878  18.173  1.00 91.61           H
ATOM   2782  CD  GLN A 188      -2.153  13.042  19.983  1.00 91.61           C
ATOM   2783  OE1 GLN A 188      -1.671  13.045  21.103  1.00 91.61           O
ATOM   2784  NE2 GLN A 188      -3.382  13.464  19.701  1.00 91.61           N
ATOM   2785 1HE2 GLN A 188      -3.718  13.434  18.759  1.00 91.61           H
ATOM   2786 2HE2 GLN A 188      -3.971  13.811  20.431  1.00 91.61           H
ATOM   2787  HN  GLN A 188       0.267   9.665  17.186  1.00 91.61           H
ATOM   2788  N   ILE A 189       2.926  11.708  19.102  1.00 91.81           N
ATOM   2789  CA  ILE A 189       4.146  11.217  19.719  1.00 91.81           C
ATOM   2790  C   ILE A 189       3.864  10.853  21.178  1.00 91.81           C
ATOM   2791  O   ILE A 189       3.343  11.670  21.936  1.00 91.81           O
ATOM   2792  HA  ILE A 189       4.440  10.312  19.188  1.00 91.81           H
ATOM   2793  CB  ILE A 189       5.280  12.230  19.547  1.00 91.81           C
ATOM   2794  HB  ILE A 189       4.956  13.180  19.973  1.00 91.81           H
ATOM   2795  CG1 ILE A 189       5.575  12.476  18.066  1.00 91.81           C
ATOM   2796 1HG1 ILE A 189       5.996  11.575  17.621  1.00 91.81           H
ATOM   2797 2HG1 ILE A 189       4.646  12.689  17.537  1.00 91.81           H
ATOM   2798  CG2 ILE A 189       6.528  11.793  20.316  1.00 91.81           C
ATOM   2799 1HG2 ILE A 189       6.291  11.710  21.376  1.00 91.81           H
ATOM   2800 2HG2 ILE A 189       6.864  10.826  19.942  1.00 91.81           H
ATOM   2801 3HG2 ILE A 189       7.318  12.531  20.176  1.00 91.81           H
ATOM   2802  CD1 ILE A 189       6.549  13.642  17.887  1.00 91.81           C
ATOM   2803 1HD1 ILE A 189       6.114  14.547  18.312  1.00 91.81           H
ATOM   2804 2HD1 ILE A 189       7.485  13.415  18.398  1.00 91.81           H
ATOM   2805 3HD1 ILE A 189       6.742  13.796  16.826  1.00 91.81           H
ATOM   2806  HN  ILE A 189       2.756  12.686  19.222  1.00 91.81           H
ATOM   2807  N   LYS A 190       4.219   9.625  21.528  1.00 87.55           N
ATOM   2808  CA  LYS A 190       4.127   9.184  22.909  1.00 87.55           C
ATOM   2809  C   LYS A 190       5.536   9.019  23.482  1.00 87.55           C
ATOM   2810  O   LYS A 190       6.386   8.371  22.874  1.00 87.55           O
ATOM   2811  HA  LYS A 190       3.616   9.967  23.469  1.00 87.55           H
ATOM   2812  CB  LYS A 190       3.270   7.921  23.012  1.00 87.55           C
ATOM   2813 1HB  LYS A 190       2.355   8.049  22.433  1.00 87.55           H
ATOM   2814 2HB  LYS A 190       3.805   7.077  22.578  1.00 87.55           H
ATOM   2815  CG  LYS A 190       2.919   7.614  24.469  1.00 87.55           C
ATOM   2816 1HG  LYS A 190       3.809   7.716  25.090  1.00 87.55           H
ATOM   2817 2HG  LYS A 190       2.192   8.340  24.833  1.00 87.55           H
ATOM   2818  CD  LYS A 190       2.350   6.200  24.610  1.00 87.55           C
ATOM   2819 1HD  LYS A 190       1.540   6.058  23.895  1.00 87.55           H
ATOM   2820 2HD  LYS A 190       3.121   5.469  24.369  1.00 87.55           H
ATOM   2821  CE  LYS A 190       1.834   5.956  26.030  1.00 87.55           C
ATOM   2822 1HE  LYS A 190       2.526   6.387  26.754  1.00 87.55           H
ATOM   2823 2HE  LYS A 190       0.876   6.458  26.166  1.00 87.55           H
ATOM   2824  NZ  LYS A 190       1.681   4.506  26.283  1.00 87.55           N
ATOM   2825 1HZ  LYS A 190       1.095   4.366  27.099  1.00 87.55           H
ATOM   2826 2HZ  LYS A 190       1.249   4.066  25.478  1.00 87.55           H
ATOM   2827 3HZ  LYS A 190       2.592   4.093  26.446  1.00 87.55           H
ATOM   2828  HN  LYS A 190       4.564   8.939  20.887  1.00 87.55           H
ATOM   2829  N   GLU A 191       5.740   9.618  24.647  1.00 85.64           N
ATOM   2830  CA  GLU A 191       6.987   9.441  25.371  1.00 85.64           C
ATOM   2831  C   GLU A 191       6.842   8.334  26.416  1.00 85.64           C
ATOM   2832  O   GLU A 191       5.900   8.342  27.207  1.00 85.64           O
ATOM   2833  HA  GLU A 191       7.719   9.147  24.619  1.00 85.64           H
ATOM   2834  CB  GLU A 191       7.435  10.753  26.020  1.00 85.64           C
ATOM   2835 1HB  GLU A 191       6.595  11.209  26.543  1.00 85.64           H
ATOM   2836 2HB  GLU A 191       8.296  10.569  26.663  1.00 85.64           H
ATOM   2837  CG  GLU A 191       7.894  11.759  24.962  1.00 85.64           C
ATOM   2838 1HG  GLU A 191       8.657  11.304  24.330  1.00 85.64           H
ATOM   2839 2HG  GLU A 191       7.057  12.019  24.315  1.00 85.64           H
ATOM   2840  CD  GLU A 191       8.454  13.024  25.616  1.00 85.64           C
ATOM   2841  OE1 GLU A 191       8.864  13.924  24.852  1.00 85.64           O
ATOM   2842  OE2 GLU A 191       8.459  13.062  26.866  1.00 85.64           O
ATOM   2843  HN  GLU A 191       5.072  10.214  25.094  1.00 85.64           H
ATOM   2844  N   GLU A 192       7.789   7.407  26.386  1.00 78.20           N
ATOM   2845  CA  GLU A 192       7.763   6.281  27.303  1.00 78.20           C
ATOM   2846  C   GLU A 192       9.173   5.986  27.821  1.00 78.20           C
ATOM   2847  O   GLU A 192      10.041   5.560  27.060  1.00 78.20           O
ATOM   2848  HA  GLU A 192       7.124   6.594  28.128  1.00 78.20           H
ATOM   2849  CB  GLU A 192       7.154   5.045  26.637  1.00 78.20           C
ATOM   2850 1HB  GLU A 192       6.122   5.253  26.353  1.00 78.20           H
ATOM   2851 2HB  GLU A 192       7.778   4.734  25.799  1.00 78.20           H
ATOM   2852  CG  GLU A 192       7.115   3.863  27.608  1.00 78.20           C
ATOM   2853 1HG  GLU A 192       7.984   3.226  27.445  1.00 78.20           H
ATOM   2854 2HG  GLU A 192       7.174   4.227  28.633  1.00 78.20           H
ATOM   2855  CD  GLU A 192       5.835   3.045  27.424  1.00 78.20           C
ATOM   2856  OE1 GLU A 192       5.662   2.080  28.199  1.00 78.20           O
ATOM   2857  OE2 GLU A 192       5.059   3.403  26.512  1.00 78.20           O
ATOM   2858  HN  GLU A 192       8.561   7.418  25.751  1.00 78.20           H
ATOM   2859  N   SER A 193       9.356   6.224  29.111  1.00 74.32           N
ATOM   2860  CA  SER A 193      10.602   5.867  29.768  1.00 74.32           C
ATOM   2861  C   SER A 193      11.783   6.508  29.036  1.00 74.32           C
ATOM   2862  O   SER A 193      12.856   5.915  28.942  1.00 74.32           O
ATOM   2863  HA  SER A 193      10.519   6.263  30.780  1.00 74.32           H
ATOM   2864  CB  SER A 193      10.777   4.348  29.829  1.00 74.32           C
ATOM   2865 1HB  SER A 193      10.951   3.963  28.824  1.00 74.32           H
ATOM   2866 2HB  SER A 193      11.661   4.108  30.420  1.00 74.32           H
ATOM   2867  OG  SER A 193       9.639   3.702  30.393  1.00 74.32           O
ATOM   2868  HG  SER A 193       8.984   3.471  29.673  1.00 74.32           H
ATOM   2869  HN  SER A 193       8.674   6.652  29.703  1.00 74.32           H
ATOM   2870  N   GLY A 194      11.544   7.712  28.536  1.00 75.80           N
ATOM   2871  CA  GLY A 194      12.596   8.472  27.882  1.00 75.80           C
ATOM   2872  C   GLY A 194      12.698   8.104  26.400  1.00 75.80           C
ATOM   2873  O   GLY A 194      13.565   8.610  25.689  1.00 75.80           O
ATOM   2874 1HA  GLY A 194      12.395   9.538  27.982  1.00 75.80           H
ATOM   2875 2HA  GLY A 194      13.549   8.280  28.374  1.00 75.80           H
ATOM   2876  HN  GLY A 194      10.654   8.166  28.572  1.00 75.80           H
ATOM   2877  N   ILE A 195      11.801   7.225  25.978  1.00 81.40           N
ATOM   2878  CA  ILE A 195      11.731   6.840  24.579  1.00 81.40           C
ATOM   2879  C   ILE A 195      10.508   7.495  23.934  1.00 81.40           C
ATOM   2880  O   ILE A 195       9.384   7.314  24.400  1.00 81.40           O
ATOM   2881  HA  ILE A 195      12.627   7.223  24.089  1.00 81.40           H
ATOM   2882  CB  ILE A 195      11.757   5.316  24.441  1.00 81.40           C
ATOM   2883  HB  ILE A 195      10.894   4.911  24.969  1.00 81.40           H
ATOM   2884  CG1 ILE A 195      13.007   4.727  25.097  1.00 81.40           C
ATOM   2885 1HG1 ILE A 195      13.898   5.104  24.595  1.00 81.40           H
ATOM   2886 2HG1 ILE A 195      13.064   5.052  26.136  1.00 81.40           H
ATOM   2887  CG2 ILE A 195      11.627   4.896  22.975  1.00 81.40           C
ATOM   2888 1HG2 ILE A 195      10.685   5.268  22.573  1.00 81.40           H
ATOM   2889 2HG2 ILE A 195      12.456   5.313  22.403  1.00 81.40           H
ATOM   2890 3HG2 ILE A 195      11.648   3.809  22.906  1.00 81.40           H
ATOM   2891  CD1 ILE A 195      12.989   3.198  25.036  1.00 81.40           C
ATOM   2892 1HD1 ILE A 195      12.110   2.824  25.560  1.00 81.40           H
ATOM   2893 2HD1 ILE A 195      12.956   2.876  23.996  1.00 81.40           H
ATOM   2894 3HD1 ILE A 195      13.889   2.805  25.510  1.00 81.40           H
ATOM   2895  HN  ILE A 195      11.131   6.780  26.573  1.00 81.40           H
ATOM   2896  N   ALA A 196      10.769   8.244  22.873  1.00 89.29           N
ATOM   2897  CA  ALA A 196       9.695   8.834  22.092  1.00 89.29           C
ATOM   2898  C   ALA A 196       9.217   7.826  21.045  1.00 89.29           C
ATOM   2899  O   ALA A 196      10.019   7.296  20.277  1.00 89.29           O
ATOM   2900  HA  ALA A 196       8.873   9.056  22.772  1.00 89.29           H
ATOM   2901  CB  ALA A 196      10.181  10.142  21.462  1.00 89.29           C
ATOM   2902 1HB  ALA A 196      10.481  10.834  22.249  1.00 89.29           H
ATOM   2903 2HB  ALA A 196      11.032   9.938  20.813  1.00 89.29           H
ATOM   2904 3HB  ALA A 196       9.375  10.584  20.877  1.00 89.29           H
ATOM   2905  HN  ALA A 196      11.691   8.448  22.545  1.00 89.29           H
ATOM   2906  N   ILE A 197       7.913   7.591  21.048  1.00 88.45           N
ATOM   2907  CA  ILE A 197       7.319   6.657  20.107  1.00 88.45           C
ATOM   2908  C   ILE A 197       6.206   7.362  19.329  1.00 88.45           C
ATOM   2909  O   ILE A 197       5.312   7.963  19.924  1.00 88.45           O
ATOM   2910  HA  ILE A 197       8.097   6.361  19.404  1.00 88.45           H
ATOM   2911  CB  ILE A 197       6.856   5.390  20.830  1.00 88.45           C
ATOM   2912  HB  ILE A 197       6.164   5.681  21.620  1.00 88.45           H
ATOM   2913  CG1 ILE A 197       8.034   4.680  21.500  1.00 88.45           C
ATOM   2914 1HG1 ILE A 197       8.723   4.313  20.738  1.00 88.45           H
ATOM   2915 2HG1 ILE A 197       8.588   5.389  22.116  1.00 88.45           H
ATOM   2916  CG2 ILE A 197       6.094   4.464  19.880  1.00 88.45           C
ATOM   2917 1HG2 ILE A 197       5.218   4.984  19.491  1.00 88.45           H
ATOM   2918 2HG2 ILE A 197       6.744   4.178  19.053  1.00 88.45           H
ATOM   2919 3HG2 ILE A 197       5.777   3.572  20.419  1.00 88.45           H
ATOM   2920  CD1 ILE A 197       7.552   3.513  22.363  1.00 88.45           C
ATOM   2921 1HD1 ILE A 197       6.883   3.887  23.138  1.00 88.45           H
ATOM   2922 2HD1 ILE A 197       7.020   2.795  21.739  1.00 88.45           H
ATOM   2923 3HD1 ILE A 197       8.409   3.026  22.828  1.00 88.45           H
ATOM   2924  HN  ILE A 197       7.268   8.026  21.677  1.00 88.45           H
ATOM   2925  N   CYS A 198       6.297   7.266  18.011  1.00 91.16           N
ATOM   2926  CA  CYS A 198       5.217   7.721  17.151  1.00 91.16           C
ATOM   2927  C   CYS A 198       4.135   6.640  17.125  1.00 91.16           C
ATOM   2928  O   CYS A 198       4.345   5.560  16.574  1.00 91.16           O
ATOM   2929  HA  CYS A 198       4.834   8.642  17.591  1.00 91.16           H
ATOM   2930  CB  CYS A 198       5.718   8.061  15.746  1.00 91.16           C
ATOM   2931 1HB  CYS A 198       6.326   8.966  15.777  1.00 91.16           H
ATOM   2932 2HB  CYS A 198       6.358   7.261  15.376  1.00 91.16           H
ATOM   2933  SG  CYS A 198       4.299   8.300  14.616  1.00 91.16           S
ATOM   2934  HN  CYS A 198       7.088   6.886  17.531  1.00 91.16           H
ATOM   2935  N   THR A 199       3.002   6.967  17.728  1.00 90.81           N
ATOM   2936  CA  THR A 199       1.894   6.029  17.799  1.00 90.81           C
ATOM   2937  C   THR A 199       0.567   6.752  17.557  1.00 90.81           C
ATOM   2938  O   THR A 199       0.539   7.972  17.410  1.00 90.81           O
ATOM   2939  HA  THR A 199       2.011   5.298  16.999  1.00 90.81           H
ATOM   2940  CB  THR A 199       1.961   5.320  19.153  1.00 90.81           C
ATOM   2941  HB  THR A 199       2.984   5.022  19.386  1.00 90.81           H
ATOM   2942  OG1 THR A 199       1.023   4.254  19.033  1.00 90.81           O
ATOM   2943  HG1 THR A 199       1.220   3.547  19.713  1.00 90.81           H
ATOM   2944  CG2 THR A 199       1.407   6.178  20.292  1.00 90.81           C
ATOM   2945 1HG2 THR A 199       0.363   6.418  20.091  1.00 90.81           H
ATOM   2946 2HG2 THR A 199       1.985   7.099  20.367  1.00 90.81           H
ATOM   2947 3HG2 THR A 199       1.479   5.627  21.230  1.00 90.81           H
ATOM   2948  HN  THR A 199       2.834   7.852  18.162  1.00 90.81           H
ATOM   2949  N   MET A 200      -0.499   5.967  17.522  1.00 92.32           N
ATOM   2950  CA  MET A 200      -1.840   6.521  17.606  1.00 92.32           C
ATOM   2951  C   MET A 200      -2.387   6.420  19.031  1.00 92.32           C
ATOM   2952  O   MET A 200      -2.314   5.363  19.654  1.00 92.32           O
ATOM   2953  HA  MET A 200      -1.742   7.569  17.320  1.00 92.32           H
ATOM   2954  CB  MET A 200      -2.765   5.767  16.649  1.00 92.32           C
ATOM   2955 1HB  MET A 200      -2.746   4.703  16.882  1.00 92.32           H
ATOM   2956 2HB  MET A 200      -3.792   6.106  16.788  1.00 92.32           H
ATOM   2957  CG  MET A 200      -2.343   5.984  15.194  1.00 92.32           C
ATOM   2958 1HG  MET A 200      -2.369   7.047  14.954  1.00 92.32           H
ATOM   2959 2HG  MET A 200      -1.316   5.649  15.051  1.00 92.32           H
ATOM   2960  SD  MET A 200      -3.434   5.087  14.102  1.00 92.32           S
ATOM   2961  CE  MET A 200      -3.009   3.411  14.547  1.00 92.32           C
ATOM   2962 1HE  MET A 200      -1.950   3.241  14.353  1.00 92.32           H
ATOM   2963 2HE  MET A 200      -3.214   3.253  15.606  1.00 92.32           H
ATOM   2964 3HE  MET A 200      -3.603   2.716  13.955  1.00 92.32           H
ATOM   2965  HN  MET A 200      -0.459   4.971  17.439  1.00 92.32           H
ATOM   2966  N   VAL A 201      -2.924   7.535  19.505  1.00 92.60           N
ATOM   2967  CA  VAL A 201      -3.588   7.556  20.797  1.00 92.60           C
ATOM   2968  C   VAL A 201      -5.051   7.961  20.607  1.00 92.60           C
ATOM   2969  O   VAL A 201      -5.353   8.862  19.825  1.00 92.60           O
ATOM   2970  HA  VAL A 201      -3.555   6.544  21.200  1.00 92.60           H
ATOM   2971  CB  VAL A 201      -2.833   8.475  21.759  1.00 92.60           C
ATOM   2972  HB  VAL A 201      -2.923   9.496  21.387  1.00 92.60           H
ATOM   2973  CG1 VAL A 201      -3.450   8.429  23.158  1.00 92.60           C
ATOM   2974 1HG1 VAL A 201      -4.489   8.753  23.108  1.00 92.60           H
ATOM   2975 2HG1 VAL A 201      -3.405   7.409  23.542  1.00 92.60           H
ATOM   2976 3HG1 VAL A 201      -2.894   9.091  23.822  1.00 92.60           H
ATOM   2977  CG2 VAL A 201      -1.346   8.119  21.803  1.00 92.60           C
ATOM   2978 1HG2 VAL A 201      -1.228   7.089  22.139  1.00 92.60           H
ATOM   2979 2HG2 VAL A 201      -0.917   8.228  20.807  1.00 92.60           H
ATOM   2980 3HG2 VAL A 201      -0.833   8.788  22.494  1.00 92.60           H
ATOM   2981  HN  VAL A 201      -2.910   8.411  19.023  1.00 92.60           H
ATOM   2982  N   TYR A 202      -5.921   7.277  21.335  1.00 92.06           N
ATOM   2983  CA  TYR A 202      -7.344   7.563  21.265  1.00 92.06           C
ATOM   2984  C   TYR A 202      -7.835   8.222  22.556  1.00 92.06           C
ATOM   2985  O   TYR A 202      -8.196   7.534  23.510  1.00 92.06           O
ATOM   2986  HA  TYR A 202      -7.510   8.246  20.432  1.00 92.06           H
ATOM   2987  CB  TYR A 202      -8.039   6.210  21.102  1.00 92.06           C
ATOM   2988 1HB  TYR A 202      -7.856   5.609  21.993  1.00 92.06           H
ATOM   2989 2HB  TYR A 202      -9.115   6.370  21.040  1.00 92.06           H
ATOM   2990  CG  TYR A 202      -7.584   5.422  19.871  1.00 92.06           C
ATOM   2991  CD1 TYR A 202      -8.159   5.671  18.642  1.00 92.06           C
ATOM   2992  HD1 TYR A 202      -8.936   6.429  18.547  1.00 92.06           H
ATOM   2993  CD2 TYR A 202      -6.599   4.462  19.992  1.00 92.06           C
ATOM   2994  HD2 TYR A 202      -6.145   4.266  20.963  1.00 92.06           H
ATOM   2995  CE1 TYR A 202      -7.731   4.929  17.484  1.00 92.06           C
ATOM   2996  HE1 TYR A 202      -8.176   5.116  16.506  1.00 92.06           H
ATOM   2997  CE2 TYR A 202      -6.171   3.721  18.834  1.00 92.06           C
ATOM   2998  HE2 TYR A 202      -5.395   2.960  18.914  1.00 92.06           H
ATOM   2999  CZ  TYR A 202      -6.758   3.991  17.637  1.00 92.06           C
ATOM   3000  OH  TYR A 202      -6.354   3.291  16.543  1.00 92.06           O
ATOM   3001  HH  TYR A 202      -5.754   2.540  16.820  1.00 92.06           H
ATOM   3002  HN  TYR A 202      -5.668   6.541  21.963  1.00 92.06           H
ATOM   3003  N   PRO A 203      -7.857   9.560  22.610  1.00 82.62           N
ATOM   3004  CA  PRO A 203      -7.993  10.262  23.889  1.00 82.62           C
ATOM   3005  C   PRO A 203      -9.370  10.075  24.506  1.00 82.62           C
ATOM   3006  O   PRO A 203      -9.649  10.604  25.581  1.00 82.62           O
ATOM   3007  HA  PRO A 203      -7.296   9.850  24.620  1.00 82.62           H
ATOM   3008  CB  PRO A 203      -7.725  11.725  23.531  1.00 82.62           C
ATOM   3009 1HB  PRO A 203      -8.303  12.404  24.158  1.00 82.62           H
ATOM   3010 2HB  PRO A 203      -6.675  11.985  23.664  1.00 82.62           H
ATOM   3011  CG  PRO A 203      -8.139  11.819  22.090  1.00 82.62           C
ATOM   3012 1HG  PRO A 203      -9.210  11.998  21.998  1.00 82.62           H
ATOM   3013 2HG  PRO A 203      -7.635  12.645  21.588  1.00 82.62           H
ATOM   3014  CD  PRO A 203      -7.756  10.502  21.481  1.00 82.62           C
ATOM   3015 1HD  PRO A 203      -8.426  10.226  20.667  1.00 82.62           H
ATOM   3016 2HD  PRO A 203      -6.747  10.528  21.069  1.00 82.62           H
ATOM   3017  N   SER A 204     -10.201   9.320  23.803  1.00 72.32           N
ATOM   3018  CA  SER A 204     -11.617   9.265  24.125  1.00 72.32           C
ATOM   3019  C   SER A 204     -11.840   8.378  25.351  1.00 72.32           C
ATOM   3020  O   SER A 204     -11.052   7.473  25.619  1.00 72.32           O
ATOM   3021  HA  SER A 204     -11.904  10.295  24.340  1.00 72.32           H
ATOM   3022  CB  SER A 204     -12.432   8.747  22.938  1.00 72.32           C
ATOM   3023 1HB  SER A 204     -13.492   8.775  23.188  1.00 72.32           H
ATOM   3024 2HB  SER A 204     -12.288   9.407  22.083  1.00 72.32           H
ATOM   3025  OG  SER A 204     -12.064   7.418  22.579  1.00 72.32           O
ATOM   3026  HG  SER A 204     -12.733   7.039  21.939  1.00 72.32           H
ATOM   3027  HN  SER A 204      -9.922   8.754  23.027  1.00 72.32           H
ATOM   3028  N   ASP A 205     -12.919   8.669  26.064  1.00 77.54           N
ATOM   3029  CA  ASP A 205     -13.365   7.797  27.136  1.00 77.54           C
ATOM   3030  C   ASP A 205     -13.705   6.421  26.560  1.00 77.54           C
ATOM   3031  O   ASP A 205     -13.565   5.407  27.242  1.00 77.54           O
ATOM   3032  HA  ASP A 205     -12.534   7.760  27.841  1.00 77.54           H
ATOM   3033  CB  ASP A 205     -14.622   8.351  27.810  1.00 77.54           C
ATOM   3034 1HB  ASP A 205     -15.360   8.614  27.052  1.00 77.54           H
ATOM   3035 2HB  ASP A 205     -15.072   7.581  28.438  1.00 77.54           H
ATOM   3036  CG  ASP A 205     -14.293   9.581  28.658  1.00 77.54           C
ATOM   3037  OD1 ASP A 205     -13.230   9.550  29.314  1.00 77.54           O
ATOM   3038  OD2 ASP A 205     -15.112  10.525  28.630  1.00 77.54           O
ATOM   3039  HN  ASP A 205     -13.482   9.483  25.918  1.00 77.54           H
ATOM   3040  N   GLU A 206     -14.144   6.430  25.310  1.00 87.70           N
ATOM   3041  CA  GLU A 206     -14.438   5.190  24.612  1.00 87.70           C
ATOM   3042  C   GLU A 206     -13.282   4.818  23.682  1.00 87.70           C
ATOM   3043  O   GLU A 206     -13.504   4.332  22.574  1.00 87.70           O
ATOM   3044  HA  GLU A 206     -14.543   4.436  25.392  1.00 87.70           H
ATOM   3045  CB  GLU A 206     -15.753   5.296  23.837  1.00 87.70           C
ATOM   3046 1HB  GLU A 206     -15.688   6.108  23.112  1.00 87.70           H
ATOM   3047 2HB  GLU A 206     -15.992   4.334  23.384  1.00 87.70           H
ATOM   3048  CG  GLU A 206     -16.916   5.632  24.772  1.00 87.70           C
ATOM   3049 1HG  GLU A 206     -16.713   5.235  25.767  1.00 87.70           H
ATOM   3050 2HG  GLU A 206     -17.005   6.714  24.873  1.00 87.70           H
ATOM   3051  CD  GLU A 206     -18.230   5.053  24.244  1.00 87.70           C
ATOM   3052  OE1 GLU A 206     -19.014   4.565  25.086  1.00 87.70           O
ATOM   3053  OE2 GLU A 206     -18.421   5.113  23.010  1.00 87.70           O
ATOM   3054  HN  GLU A 206     -14.299   7.262  24.778  1.00 87.70           H
ATOM   3055  N   SER A 207     -12.073   5.060  24.167  1.00 90.74           N
ATOM   3056  CA  SER A 207     -10.887   4.875  23.348  1.00 90.74           C
ATOM   3057  C   SER A 207     -10.865   3.458  22.772  1.00 90.74           C
ATOM   3058  O   SER A 207     -10.416   3.248  21.646  1.00 90.74           O
ATOM   3059  HA  SER A 207     -10.971   5.611  22.548  1.00 90.74           H
ATOM   3060  CB  SER A 207      -9.614   5.141  24.153  1.00 90.74           C
ATOM   3061 1HB  SER A 207      -8.746   4.820  23.577  1.00 90.74           H
ATOM   3062 2HB  SER A 207      -9.507   6.213  24.319  1.00 90.74           H
ATOM   3063  OG  SER A 207      -9.626   4.466  25.408  1.00 90.74           O
ATOM   3064  HG  SER A 207      -8.884   4.806  25.987  1.00 90.74           H
ATOM   3065  HN  SER A 207     -11.897   5.377  25.099  1.00 90.74           H
ATOM   3066  N   THR A 208     -11.354   2.521  23.571  1.00 91.49           N
ATOM   3067  CA  THR A 208     -11.390   1.129  23.158  1.00 91.49           C
ATOM   3068  C   THR A 208     -12.321   0.953  21.956  1.00 91.49           C
ATOM   3069  O   THR A 208     -11.978   0.265  20.996  1.00 91.49           O
ATOM   3070  HA  THR A 208     -10.391   0.840  22.833  1.00 91.49           H
ATOM   3071  CB  THR A 208     -11.796   0.286  24.369  1.00 91.49           C
ATOM   3072  HB  THR A 208     -11.803  -0.775  24.120  1.00 91.49           H
ATOM   3073  OG1 THR A 208     -13.050   0.832  24.767  1.00 91.49           O
ATOM   3074  HG1 THR A 208     -13.527   0.191  25.368  1.00 91.49           H
ATOM   3075  CG2 THR A 208     -10.886   0.521  25.577  1.00 91.49           C
ATOM   3076 1HG2 THR A 208     -10.932   1.571  25.867  1.00 91.49           H
ATOM   3077 2HG2 THR A 208      -9.861   0.261  25.315  1.00 91.49           H
ATOM   3078 3HG2 THR A 208     -11.218  -0.101  26.408  1.00 91.49           H
ATOM   3079  HN  THR A 208     -11.720   2.700  24.484  1.00 91.49           H
ATOM   3080  N   LYS A 209     -13.481   1.587  22.049  1.00 92.46           N
ATOM   3081  CA  LYS A 209     -14.448   1.541  20.966  1.00 92.46           C
ATOM   3082  C   LYS A 209     -13.850   2.208  19.726  1.00 92.46           C
ATOM   3083  O   LYS A 209     -13.994   1.703  18.614  1.00 92.46           O
ATOM   3084  HA  LYS A 209     -14.633   0.491  20.737  1.00 92.46           H
ATOM   3085  CB  LYS A 209     -15.780   2.149  21.410  1.00 92.46           C
ATOM   3086 1HB  LYS A 209     -15.609   3.142  21.827  1.00 92.46           H
ATOM   3087 2HB  LYS A 209     -16.432   2.275  20.546  1.00 92.46           H
ATOM   3088  CG  LYS A 209     -16.467   1.263  22.451  1.00 92.46           C
ATOM   3089 1HG  LYS A 209     -16.598   0.259  22.049  1.00 92.46           H
ATOM   3090 2HG  LYS A 209     -15.833   1.174  23.333  1.00 92.46           H
ATOM   3091  CD  LYS A 209     -17.827   1.840  22.849  1.00 92.46           C
ATOM   3092 1HD  LYS A 209     -17.706   2.872  23.179  1.00 92.46           H
ATOM   3093 2HD  LYS A 209     -18.487   1.858  21.982  1.00 92.46           H
ATOM   3094  CE  LYS A 209     -18.467   1.014  23.967  1.00 92.46           C
ATOM   3095 1HE  LYS A 209     -18.694   0.013  23.602  1.00 92.46           H
ATOM   3096 2HE  LYS A 209     -17.763   0.901  24.792  1.00 92.46           H
ATOM   3097  NZ  LYS A 209     -19.705   1.666  24.449  1.00 92.46           N
ATOM   3098 1HZ  LYS A 209     -20.181   1.049  25.097  1.00 92.46           H
ATOM   3099 2HZ  LYS A 209     -19.470   2.533  24.919  1.00 92.46           H
ATOM   3100 3HZ  LYS A 209     -20.312   1.862  23.661  1.00 92.46           H
ATOM   3101  HN  LYS A 209     -13.763   2.123  22.845  1.00 92.46           H
ATOM   3102  N   LEU A 210     -13.191   3.334  19.958  1.00 93.09           N
ATOM   3103  CA  LEU A 210     -12.645   4.121  18.866  1.00 93.09           C
ATOM   3104  C   LEU A 210     -11.569   3.308  18.144  1.00 93.09           C
ATOM   3105  O   LEU A 210     -11.575   3.214  16.918  1.00 93.09           O
ATOM   3106  HA  LEU A 210     -13.458   4.316  18.166  1.00 93.09           H
ATOM   3107  CB  LEU A 210     -12.153   5.477  19.376  1.00 93.09           C
ATOM   3108 1HB  LEU A 210     -12.953   5.938  19.956  1.00 93.09           H
ATOM   3109 2HB  LEU A 210     -11.322   5.305  20.061  1.00 93.09           H
ATOM   3110  CG  LEU A 210     -11.699   6.472  18.306  1.00 93.09           C
ATOM   3111  HG  LEU A 210     -10.893   6.013  17.733  1.00 93.09           H
ATOM   3112  CD1 LEU A 210     -12.832   6.779  17.326  1.00 93.09           C
ATOM   3113 1HD1 LEU A 210     -13.148   5.858  16.836  1.00 93.09           H
ATOM   3114 2HD1 LEU A 210     -13.675   7.209  17.868  1.00 93.09           H
ATOM   3115 3HD1 LEU A 210     -12.482   7.488  16.576  1.00 93.09           H
ATOM   3116  CD2 LEU A 210     -11.132   7.742  18.944  1.00 93.09           C
ATOM   3117 1HD2 LEU A 210     -11.900   8.215  19.557  1.00 93.09           H
ATOM   3118 2HD2 LEU A 210     -10.276   7.485  19.568  1.00 93.09           H
ATOM   3119 3HD2 LEU A 210     -10.817   8.432  18.161  1.00 93.09           H
ATOM   3120  HN  LEU A 210     -13.028   3.708  20.871  1.00 93.09           H
ATOM   3121  N   LYS A 211     -10.671   2.741  18.936  1.00 93.42           N
ATOM   3122  CA  LYS A 211      -9.609   1.913  18.391  1.00 93.42           C
ATOM   3123  C   LYS A 211     -10.223   0.801  17.538  1.00 93.42           C
ATOM   3124  O   LYS A 211      -9.806   0.583  16.402  1.00 93.42           O
ATOM   3125  HA  LYS A 211      -8.999   2.546  17.746  1.00 93.42           H
ATOM   3126  CB  LYS A 211      -8.701   1.399  19.511  1.00 93.42           C
ATOM   3127 1HB  LYS A 211      -8.200   2.239  19.992  1.00 93.42           H
ATOM   3128 2HB  LYS A 211      -9.303   0.907  20.275  1.00 93.42           H
ATOM   3129  CG  LYS A 211      -7.659   0.421  18.966  1.00 93.42           C
ATOM   3130 1HG  LYS A 211      -8.148  -0.503  18.658  1.00 93.42           H
ATOM   3131 2HG  LYS A 211      -7.187   0.843  18.078  1.00 93.42           H
ATOM   3132  CD  LYS A 211      -6.592   0.113  20.019  1.00 93.42           C
ATOM   3133 1HD  LYS A 211      -6.139   1.042  20.365  1.00 93.42           H
ATOM   3134 2HD  LYS A 211      -7.057  -0.357  20.886  1.00 93.42           H
ATOM   3135  CE  LYS A 211      -5.510  -0.807  19.451  1.00 93.42           C
ATOM   3136 1HE  LYS A 211      -5.928  -1.797  19.264  1.00 93.42           H
ATOM   3137 2HE  LYS A 211      -5.162  -0.421  18.493  1.00 93.42           H
ATOM   3138  NZ  LYS A 211      -4.373  -0.913  20.393  1.00 93.42           N
ATOM   3139 1HZ  LYS A 211      -3.562  -1.275  19.904  1.00 93.42           H
ATOM   3140 2HZ  LYS A 211      -4.160   0.004  20.769  1.00 93.42           H
ATOM   3141 3HZ  LYS A 211      -4.619  -1.540  21.151  1.00 93.42           H
ATOM   3142  HN  LYS A 211     -10.660   2.841  19.931  1.00 93.42           H
ATOM   3143  N   SER A 212     -11.204   0.126  18.120  1.00 93.29           N
ATOM   3144  CA  SER A 212     -11.778  -1.051  17.490  1.00 93.29           C
ATOM   3145  C   SER A 212     -12.476  -0.659  16.186  1.00 93.29           C
ATOM   3146  O   SER A 212     -12.422  -1.396  15.203  1.00 93.29           O
ATOM   3147  HA  SER A 212     -10.935  -1.711  17.289  1.00 93.29           H
ATOM   3148  CB  SER A 212     -12.762  -1.753  18.429  1.00 93.29           C
ATOM   3149 1HB  SER A 212     -13.628  -1.111  18.591  1.00 93.29           H
ATOM   3150 2HB  SER A 212     -13.125  -2.665  17.956  1.00 93.29           H
ATOM   3151  OG  SER A 212     -12.167  -2.073  19.683  1.00 93.29           O
ATOM   3152  HG  SER A 212     -12.831  -2.539  20.268  1.00 93.29           H
ATOM   3153  HN  SER A 212     -11.605   0.371  19.002  1.00 93.29           H
ATOM   3154  N   ALA A 213     -13.117   0.501  16.221  1.00 93.60           N
ATOM   3155  CA  ALA A 213     -13.806   1.010  15.047  1.00 93.60           C
ATOM   3156  C   ALA A 213     -12.783   1.319  13.953  1.00 93.60           C
ATOM   3157  O   ALA A 213     -12.971   0.941  12.798  1.00 93.60           O
ATOM   3158  HA  ALA A 213     -14.479   0.229  14.693  1.00 93.60           H
ATOM   3159  CB  ALA A 213     -14.635   2.236  15.434  1.00 93.60           C
ATOM   3160 1HB  ALA A 213     -15.366   1.957  16.193  1.00 93.60           H
ATOM   3161 2HB  ALA A 213     -13.976   3.009  15.832  1.00 93.60           H
ATOM   3162 3HB  ALA A 213     -15.152   2.618  14.554  1.00 93.60           H
ATOM   3163  HN  ALA A 213     -13.168   1.087  17.029  1.00 93.60           H
ATOM   3164  N   VAL A 214     -11.722   2.003  14.356  1.00 92.87           N
ATOM   3165  CA  VAL A 214     -10.695   2.415  13.414  1.00 92.87           C
ATOM   3166  C   VAL A 214     -10.024   1.174  12.822  1.00 92.87           C
ATOM   3167  O   VAL A 214      -9.721   1.136  11.631  1.00 92.87           O
ATOM   3168  HA  VAL A 214     -11.187   2.964  12.610  1.00 92.87           H
ATOM   3169  CB  VAL A 214      -9.707   3.361  14.098  1.00 92.87           C
ATOM   3170  HB  VAL A 214      -9.379   2.891  15.025  1.00 92.87           H
ATOM   3171  CG1 VAL A 214      -8.471   3.589  13.224  1.00 92.87           C
ATOM   3172 1HG1 VAL A 214      -7.975   2.636  13.042  1.00 92.87           H
ATOM   3173 2HG1 VAL A 214      -8.775   4.028  12.274  1.00 92.87           H
ATOM   3174 3HG1 VAL A 214      -7.785   4.265  13.734  1.00 92.87           H
ATOM   3175  CG2 VAL A 214     -10.377   4.689  14.456  1.00 92.87           C
ATOM   3176 1HG2 VAL A 214     -10.746   5.166  13.548  1.00 92.87           H
ATOM   3177 2HG2 VAL A 214     -11.210   4.504  15.134  1.00 92.87           H
ATOM   3178 3HG2 VAL A 214      -9.652   5.343  14.941  1.00 92.87           H
ATOM   3179  HN  VAL A 214     -11.559   2.274  15.304  1.00 92.87           H
ATOM   3180  N   LEU A 215      -9.811   0.189  13.683  1.00 93.16           N
ATOM   3181  CA  LEU A 215      -9.185  -1.052  13.260  1.00 93.16           C
ATOM   3182  C   LEU A 215     -10.101  -1.766  12.263  1.00 93.16           C
ATOM   3183  O   LEU A 215      -9.634  -2.301  11.259  1.00 93.16           O
ATOM   3184  HA  LEU A 215      -8.257  -0.793  12.751  1.00 93.16           H
ATOM   3185  CB  LEU A 215      -8.813  -1.906  14.474  1.00 93.16           C
ATOM   3186 1HB  LEU A 215      -9.619  -1.835  15.203  1.00 93.16           H
ATOM   3187 2HB  LEU A 215      -8.759  -2.947  14.158  1.00 93.16           H
ATOM   3188  CG  LEU A 215      -7.499  -1.545  15.170  1.00 93.16           C
ATOM   3189  HG  LEU A 215      -7.503  -0.474  15.373  1.00 93.16           H
ATOM   3190  CD1 LEU A 215      -7.378  -2.260  16.517  1.00 93.16           C
ATOM   3191 1HD1 LEU A 215      -8.207  -1.966  17.160  1.00 93.16           H
ATOM   3192 2HD1 LEU A 215      -7.405  -3.338  16.359  1.00 93.16           H
ATOM   3193 3HD1 LEU A 215      -6.435  -1.986  16.990  1.00 93.16           H
ATOM   3194  CD2 LEU A 215      -6.301  -1.827  14.261  1.00 93.16           C
ATOM   3195 1HD2 LEU A 215      -6.281  -2.886  14.005  1.00 93.16           H
ATOM   3196 2HD2 LEU A 215      -6.388  -1.235  13.350  1.00 93.16           H
ATOM   3197 3HD2 LEU A 215      -5.380  -1.562  14.780  1.00 93.16           H
ATOM   3198  HN  LEU A 215     -10.057   0.229  14.651  1.00 93.16           H
ATOM   3199  N   THR A 216     -11.388  -1.752  12.576  1.00 93.93           N
ATOM   3200  CA  THR A 216     -12.373  -2.390  11.720  1.00 93.93           C
ATOM   3201  C   THR A 216     -12.345  -1.771  10.321  1.00 93.93           C
ATOM   3202  O   THR A 216     -12.367  -2.488   9.321  1.00 93.93           O
ATOM   3203  HA  THR A 216     -12.105  -3.440  11.611  1.00 93.93           H
ATOM   3204  CB  THR A 216     -13.737  -2.280  12.405  1.00 93.93           C
ATOM   3205  HB  THR A 216     -14.063  -1.241  12.459  1.00 93.93           H
ATOM   3206  OG1 THR A 216     -13.549  -2.931  13.659  1.00 93.93           O
ATOM   3207  HG1 THR A 216     -13.274  -3.881  13.513  1.00 93.93           H
ATOM   3208  CG2 THR A 216     -14.812  -3.117  11.708  1.00 93.93           C
ATOM   3209 1HG2 THR A 216     -14.516  -4.166  11.715  1.00 93.93           H
ATOM   3210 2HG2 THR A 216     -14.925  -2.778  10.679  1.00 93.93           H
ATOM   3211 3HG2 THR A 216     -15.759  -3.003  12.235  1.00 93.93           H
ATOM   3212  HN  THR A 216     -11.759  -1.315  13.396  1.00 93.93           H
ATOM   3213  N   LEU A 217     -12.297  -0.447  10.295  1.00 91.64           N
ATOM   3214  CA  LEU A 217     -12.259   0.275   9.035  1.00 91.64           C
ATOM   3215  C   LEU A 217     -11.016  -0.145   8.248  1.00 91.64           C
ATOM   3216  O   LEU A 217     -11.076  -0.322   7.032  1.00 91.64           O
ATOM   3217  HA  LEU A 217     -13.142  -0.014   8.465  1.00 91.64           H
ATOM   3218  CB  LEU A 217     -12.351   1.783   9.279  1.00 91.64           C
ATOM   3219 1HB  LEU A 217     -13.255   1.983   9.854  1.00 91.64           H
ATOM   3220 2HB  LEU A 217     -11.506   2.083   9.898  1.00 91.64           H
ATOM   3221  CG  LEU A 217     -12.370   2.665   8.029  1.00 91.64           C
ATOM   3222  HG  LEU A 217     -11.515   2.396   7.408  1.00 91.64           H
ATOM   3223  CD1 LEU A 217     -13.629   2.411   7.197  1.00 91.64           C
ATOM   3224 1HD1 LEU A 217     -13.656   1.366   6.888  1.00 91.64           H
ATOM   3225 2HD1 LEU A 217     -14.511   2.635   7.796  1.00 91.64           H
ATOM   3226 3HD1 LEU A 217     -13.617   3.050   6.315  1.00 91.64           H
ATOM   3227  CD2 LEU A 217     -12.214   4.141   8.397  1.00 91.64           C
ATOM   3228 1HD2 LEU A 217     -13.035   4.442   9.049  1.00 91.64           H
ATOM   3229 2HD2 LEU A 217     -11.267   4.289   8.915  1.00 91.64           H
ATOM   3230 3HD2 LEU A 217     -12.231   4.746   7.490  1.00 91.64           H
ATOM   3231  HN  LEU A 217     -12.283   0.128  11.112  1.00 91.64           H
ATOM   3232  N   LYS A 218      -9.917  -0.294   8.974  1.00 89.79           N
ATOM   3233  CA  LYS A 218      -8.657  -0.669   8.356  1.00 89.79           C
ATOM   3234  C   LYS A 218      -8.792  -2.060   7.735  1.00 89.79           C
ATOM   3235  O   LYS A 218      -8.261  -2.317   6.656  1.00 89.79           O
ATOM   3236  HA  LYS A 218      -8.458   0.047   7.558  1.00 89.79           H
ATOM   3237  CB  LYS A 218      -7.511  -0.553   9.363  1.00 89.79           C
ATOM   3238 1HB  LYS A 218      -7.799  -1.022  10.304  1.00 89.79           H
ATOM   3239 2HB  LYS A 218      -6.640  -1.093   8.992  1.00 89.79           H
ATOM   3240  CG  LYS A 218      -7.142   0.911   9.609  1.00 89.79           C
ATOM   3241 1HG  LYS A 218      -6.712   1.339   8.703  1.00 89.79           H
ATOM   3242 2HG  LYS A 218      -8.042   1.484   9.834  1.00 89.79           H
ATOM   3243  CD  LYS A 218      -6.147   1.040  10.764  1.00 89.79           C
ATOM   3244 1HD  LYS A 218      -6.517   0.491  11.630  1.00 89.79           H
ATOM   3245 2HD  LYS A 218      -5.196   0.588  10.481  1.00 89.79           H
ATOM   3246  CE  LYS A 218      -5.929   2.507  11.138  1.00 89.79           C
ATOM   3247 1HE  LYS A 218      -6.000   3.131  10.247  1.00 89.79           H
ATOM   3248 2HE  LYS A 218      -6.713   2.835  11.821  1.00 89.79           H
ATOM   3249  NZ  LYS A 218      -4.604   2.688  11.773  1.00 89.79           N
ATOM   3250 1HZ  LYS A 218      -4.610   3.534  12.332  1.00 89.79           H
ATOM   3251 2HZ  LYS A 218      -4.402   1.892  12.367  1.00 89.79           H
ATOM   3252 3HZ  LYS A 218      -3.893   2.763  11.055  1.00 89.79           H
ATOM   3253  HN  LYS A 218      -9.880  -0.163   9.964  1.00 89.79           H
ATOM   3254  N   VAL A 219      -9.506  -2.923   8.444  1.00 90.92           N
ATOM   3255  CA  VAL A 219      -9.671  -4.298   8.004  1.00 90.92           C
ATOM   3256  C   VAL A 219     -10.564  -4.327   6.762  1.00 90.92           C
ATOM   3257  O   VAL A 219     -10.273  -5.036   5.800  1.00 90.92           O
ATOM   3258  HA  VAL A 219      -8.685  -4.678   7.736  1.00 90.92           H
ATOM   3259  CB  VAL A 219     -10.213  -5.153   9.151  1.00 90.92           C
ATOM   3260  HB  VAL A 219     -11.094  -4.654   9.554  1.00 90.92           H
ATOM   3261  CG1 VAL A 219     -10.642  -6.533   8.650  1.00 90.92           C
ATOM   3262 1HG1 VAL A 219     -11.424  -6.420   7.899  1.00 90.92           H
ATOM   3263 2HG1 VAL A 219      -9.785  -7.043   8.209  1.00 90.92           H
ATOM   3264 3HG1 VAL A 219     -11.023  -7.120   9.486  1.00 90.92           H
ATOM   3265  CG2 VAL A 219      -9.185  -5.273  10.278  1.00 90.92           C
ATOM   3266 1HG2 VAL A 219      -8.277  -5.739   9.894  1.00 90.92           H
ATOM   3267 2HG2 VAL A 219      -8.949  -4.281  10.663  1.00 90.92           H
ATOM   3268 3HG2 VAL A 219      -9.596  -5.886  11.080  1.00 90.92           H
ATOM   3269  HN  VAL A 219      -9.965  -2.696   9.303  1.00 90.92           H
ATOM   3270  N   ILE A 220     -11.635  -3.549   6.824  1.00 91.10           N
ATOM   3271  CA  ILE A 220     -12.588  -3.499   5.729  1.00 91.10           C
ATOM   3272  C   ILE A 220     -11.877  -3.021   4.461  1.00 91.10           C
ATOM   3273  O   ILE A 220     -11.998  -3.641   3.406  1.00 91.10           O
ATOM   3274  HA  ILE A 220     -12.947  -4.515   5.561  1.00 91.10           H
ATOM   3275  CB  ILE A 220     -13.800  -2.648   6.112  1.00 91.10           C
ATOM   3276  HB  ILE A 220     -13.440  -1.723   6.562  1.00 91.10           H
ATOM   3277  CG1 ILE A 220     -14.659  -3.357   7.161  1.00 91.10           C
ATOM   3278 1HG1 ILE A 220     -15.132  -4.233   6.717  1.00 91.10           H
ATOM   3279 2HG1 ILE A 220     -14.026  -3.714   7.973  1.00 91.10           H
ATOM   3280  CG2 ILE A 220     -14.612  -2.261   4.874  1.00 91.10           C
ATOM   3281 1HG2 ILE A 220     -13.984  -1.688   4.192  1.00 91.10           H
ATOM   3282 2HG2 ILE A 220     -14.963  -3.163   4.372  1.00 91.10           H
ATOM   3283 3HG2 ILE A 220     -15.468  -1.656   5.174  1.00 91.10           H
ATOM   3284  CD1 ILE A 220     -15.731  -2.418   7.718  1.00 91.10           C
ATOM   3285 1HD1 ILE A 220     -15.253  -1.556   8.182  1.00 91.10           H
ATOM   3286 2HD1 ILE A 220     -16.377  -2.083   6.906  1.00 91.10           H
ATOM   3287 3HD1 ILE A 220     -16.327  -2.947   8.461  1.00 91.10           H
ATOM   3288  HN  ILE A 220     -11.855  -2.962   7.603  1.00 91.10           H
ATOM   3289  N   LEU A 221     -11.150  -1.923   4.607  1.00 86.92           N
ATOM   3290  CA  LEU A 221     -10.532  -1.277   3.462  1.00 86.92           C
ATOM   3291  C   LEU A 221      -9.227  -1.997   3.118  1.00 86.92           C
ATOM   3292  O   LEU A 221      -8.745  -1.911   1.990  1.00 86.92           O
ATOM   3293  HA  LEU A 221     -11.216  -1.382   2.619  1.00 86.92           H
ATOM   3294  CB  LEU A 221     -10.359   0.221   3.721  1.00 86.92           C
ATOM   3295 1HB  LEU A 221      -9.680   0.347   4.564  1.00 86.92           H
ATOM   3296 2HB  LEU A 221      -9.873   0.666   2.852  1.00 86.92           H
ATOM   3297  CG  LEU A 221     -11.640   1.004   4.011  1.00 86.92           C
ATOM   3298  HG  LEU A 221     -12.173   0.501   4.818  1.00 86.92           H
ATOM   3299  CD1 LEU A 221     -11.320   2.420   4.494  1.00 86.92           C
ATOM   3300 1HD1 LEU A 221     -10.728   2.367   5.408  1.00 86.92           H
ATOM   3301 2HD1 LEU A 221     -10.755   2.947   3.726  1.00 86.92           H
ATOM   3302 3HD1 LEU A 221     -12.249   2.955   4.693  1.00 86.92           H
ATOM   3303  CD2 LEU A 221     -12.567   1.010   2.793  1.00 86.92           C
ATOM   3304 1HD2 LEU A 221     -12.056   1.476   1.950  1.00 86.92           H
ATOM   3305 2HD2 LEU A 221     -12.834  -0.014   2.535  1.00 86.92           H
ATOM   3306 3HD2 LEU A 221     -13.470   1.574   3.027  1.00 86.92           H
ATOM   3307  HN  LEU A 221     -10.981  -1.477   5.486  1.00 86.92           H
ATOM   3308  N   GLY A 222      -8.691  -2.690   4.112  1.00 83.49           N
ATOM   3309  CA  GLY A 222      -7.377  -3.296   3.980  1.00 83.49           C
ATOM   3310  C   GLY A 222      -7.477  -4.694   3.368  1.00 83.49           C
ATOM   3311  O   GLY A 222      -6.611  -5.101   2.595  1.00 83.49           O
ATOM   3312 1HA  GLY A 222      -6.744  -2.666   3.355  1.00 83.49           H
ATOM   3313 2HA  GLY A 222      -6.900  -3.356   4.958  1.00 83.49           H
ATOM   3314  HN  GLY A 222      -9.139  -2.841   4.994  1.00 83.49           H
ATOM   3315  N   PHE A 223      -8.541  -5.392   3.736  1.00 85.54           N
ATOM   3316  CA  PHE A 223      -8.655  -6.806   3.419  1.00 85.54           C
ATOM   3317  C   PHE A 223      -9.795  -7.055   2.430  1.00 85.54           C
ATOM   3318  O   PHE A 223      -9.565  -7.527   1.318  1.00 85.54           O
ATOM   3319  HA  PHE A 223      -7.712  -7.114   2.969  1.00 85.54           H
ATOM   3320  CB  PHE A 223      -8.964  -7.534   4.729  1.00 85.54           C
ATOM   3321 1HB  PHE A 223      -8.239  -7.228   5.483  1.00 85.54           H
ATOM   3322 2HB  PHE A 223      -9.945  -7.220   5.085  1.00 85.54           H
ATOM   3323  CG  PHE A 223      -8.944  -9.060   4.613  1.00 85.54           C
ATOM   3324  CD1 PHE A 223     -10.110  -9.759   4.633  1.00 85.54           C
ATOM   3325  HD1 PHE A 223     -11.059  -9.232   4.733  1.00 85.54           H
ATOM   3326  CD2 PHE A 223      -7.759  -9.716   4.488  1.00 85.54           C
ATOM   3327  HD2 PHE A 223      -6.825  -9.156   4.472  1.00 85.54           H
ATOM   3328  CE1 PHE A 223     -10.091 -11.174   4.525  1.00 85.54           C
ATOM   3329  HE1 PHE A 223     -11.026 -11.735   4.542  1.00 85.54           H
ATOM   3330  CE2 PHE A 223      -7.740 -11.132   4.380  1.00 85.54           C
ATOM   3331  HE2 PHE A 223      -6.791 -11.658   4.281  1.00 85.54           H
ATOM   3332  CZ  PHE A 223      -8.907 -11.831   4.401  1.00 85.54           C
ATOM   3333  HZ  PHE A 223      -8.892 -12.918   4.318  1.00 85.54           H
ATOM   3334  HN  PHE A 223      -9.314  -5.008   4.241  1.00 85.54           H
ATOM   3335  N   PHE A 224     -11.001  -6.728   2.871  1.00 88.15           N
ATOM   3336  CA  PHE A 224     -12.197  -7.133   2.151  1.00 88.15           C
ATOM   3337  C   PHE A 224     -12.287  -6.427   0.796  1.00 88.15           C
ATOM   3338  O   PHE A 224     -12.591  -7.056  -0.216  1.00 88.15           O
ATOM   3339  HA  PHE A 224     -12.130  -8.210   1.994  1.00 88.15           H
ATOM   3340  CB  PHE A 224     -13.396  -6.722   3.008  1.00 88.15           C
ATOM   3341 1HB  PHE A 224     -13.243  -5.703   3.363  1.00 88.15           H
ATOM   3342 2HB  PHE A 224     -14.289  -6.710   2.383  1.00 88.15           H
ATOM   3343  CG  PHE A 224     -13.644  -7.635   4.210  1.00 88.15           C
ATOM   3344  CD1 PHE A 224     -14.270  -8.829   4.039  1.00 88.15           C
ATOM   3345  HD1 PHE A 224     -14.596  -9.137   3.046  1.00 88.15           H
ATOM   3346  CD2 PHE A 224     -13.237  -7.251   5.450  1.00 88.15           C
ATOM   3347  HD2 PHE A 224     -12.735  -6.293   5.587  1.00 88.15           H
ATOM   3348  CE1 PHE A 224     -14.500  -9.677   5.155  1.00 88.15           C
ATOM   3349  HE1 PHE A 224     -15.003 -10.634   5.018  1.00 88.15           H
ATOM   3350  CE2 PHE A 224     -13.467  -8.098   6.566  1.00 88.15           C
ATOM   3351  HE2 PHE A 224     -13.142  -7.791   7.560  1.00 88.15           H
ATOM   3352  CZ  PHE A 224     -14.094  -9.293   6.395  1.00 88.15           C
ATOM   3353  HZ  PHE A 224     -14.270  -9.943   7.252  1.00 88.15           H
ATOM   3354  HN  PHE A 224     -11.168  -6.197   3.701  1.00 88.15           H
ATOM   3355  N   LEU A 225     -12.017  -5.130   0.822  1.00 83.92           N
ATOM   3356  CA  LEU A 225     -12.120  -4.321  -0.381  1.00 83.92           C
ATOM   3357  C   LEU A 225     -11.158  -4.863  -1.439  1.00 83.92           C
ATOM   3358  O   LEU A 225     -11.568  -5.164  -2.560  1.00 83.92           O
ATOM   3359  HA  LEU A 225     -13.139  -4.421  -0.756  1.00 83.92           H
ATOM   3360  CB  LEU A 225     -11.903  -2.843  -0.052  1.00 83.92           C
ATOM   3361 1HB  LEU A 225     -12.713  -2.512   0.599  1.00 83.92           H
ATOM   3362 2HB  LEU A 225     -10.978  -2.750   0.519  1.00 83.92           H
ATOM   3363  CG  LEU A 225     -11.828  -1.893  -1.249  1.00 83.92           C
ATOM   3364  HG  LEU A 225     -11.124  -2.308  -1.970  1.00 83.92           H
ATOM   3365  CD1 LEU A 225     -13.183  -1.786  -1.950  1.00 83.92           C
ATOM   3366 1HD1 LEU A 225     -13.488  -2.771  -2.303  1.00 83.92           H
ATOM   3367 2HD1 LEU A 225     -13.926  -1.407  -1.248  1.00 83.92           H
ATOM   3368 3HD1 LEU A 225     -13.102  -1.105  -2.797  1.00 83.92           H
ATOM   3369  CD2 LEU A 225     -11.290  -0.523  -0.829  1.00 83.92           C
ATOM   3370 1HD2 LEU A 225     -11.950  -0.088  -0.079  1.00 83.92           H
ATOM   3371 2HD2 LEU A 225     -10.290  -0.638  -0.411  1.00 83.92           H
ATOM   3372 3HD2 LEU A 225     -11.247   0.132  -1.699  1.00 83.92           H
ATOM   3373  HN  LEU A 225     -11.734  -4.634   1.642  1.00 83.92           H
ATOM   3374  N   PRO A 226      -9.867  -4.998  -1.106  1.00 83.08           N
ATOM   3375  CA  PRO A 226      -8.904  -5.584  -2.042  1.00 83.08           C
ATOM   3376  C   PRO A 226      -9.356  -6.939  -2.562  1.00 83.08           C
ATOM   3377  O   PRO A 226      -9.226  -7.227  -3.751  1.00 83.08           O
ATOM   3378  HA  PRO A 226      -8.812  -4.956  -2.927  1.00 83.08           H
ATOM   3379  CB  PRO A 226      -7.619  -5.692  -1.218  1.00 83.08           C
ATOM   3380 1HB  PRO A 226      -7.536  -6.663  -0.730  1.00 83.08           H
ATOM   3381 2HB  PRO A 226      -6.732  -5.573  -1.841  1.00 83.08           H
ATOM   3382  CG  PRO A 226      -7.753  -4.561  -0.206  1.00 83.08           C
ATOM   3383 1HG  PRO A 226      -7.109  -4.715   0.661  1.00 83.08           H
ATOM   3384 2HG  PRO A 226      -7.467  -3.600  -0.632  1.00 83.08           H
ATOM   3385  CD  PRO A 226      -9.227  -4.608   0.163  1.00 83.08           C
ATOM   3386 1HD  PRO A 226      -9.424  -5.334   0.951  1.00 83.08           H
ATOM   3387 2HD  PRO A 226      -9.584  -3.644   0.525  1.00 83.08           H
ATOM   3388  N   PHE A 227      -9.880  -7.743  -1.648  1.00 86.90           N
ATOM   3389  CA  PHE A 227     -10.290  -9.095  -1.988  1.00 86.90           C
ATOM   3390  C   PHE A 227     -11.410  -9.084  -3.030  1.00 86.90           C
ATOM   3391  O   PHE A 227     -11.367  -9.837  -4.001  1.00 86.90           O
ATOM   3392  HA  PHE A 227      -9.418  -9.603  -2.399  1.00 86.90           H
ATOM   3393  CB  PHE A 227     -10.812  -9.740  -0.702  1.00 86.90           C
ATOM   3394 1HB  PHE A 227     -10.039  -9.677   0.064  1.00 86.90           H
ATOM   3395 2HB  PHE A 227     -11.666  -9.168  -0.342  1.00 86.90           H
ATOM   3396  CG  PHE A 227     -11.229 -11.203  -0.865  1.00 86.90           C
ATOM   3397  CD1 PHE A 227     -12.541 -11.523  -1.026  1.00 86.90           C
ATOM   3398  HD1 PHE A 227     -13.296 -10.736  -1.039  1.00 86.90           H
ATOM   3399  CD2 PHE A 227     -10.287 -12.185  -0.850  1.00 86.90           C
ATOM   3400  HD2 PHE A 227      -9.236 -11.929  -0.721  1.00 86.90           H
ATOM   3401  CE1 PHE A 227     -12.928 -12.880  -1.177  1.00 86.90           C
ATOM   3402  HE1 PHE A 227     -13.980 -13.136  -1.306  1.00 86.90           H
ATOM   3403  CE2 PHE A 227     -10.674 -13.543  -1.001  1.00 86.90           C
ATOM   3404  HE2 PHE A 227      -9.920 -14.329  -0.988  1.00 86.90           H
ATOM   3405  CZ  PHE A 227     -11.987 -13.862  -1.162  1.00 86.90           C
ATOM   3406  HZ  PHE A 227     -12.284 -14.904  -1.278  1.00 86.90           H
ATOM   3407  HN  PHE A 227     -10.026  -7.484  -0.693  1.00 86.90           H
ATOM   3408  N   VAL A 228     -12.386  -8.220  -2.793  1.00 87.87           N
ATOM   3409  CA  VAL A 228     -13.497  -8.074  -3.718  1.00 87.87           C
ATOM   3410  C   VAL A 228     -12.967  -7.612  -5.076  1.00 87.87           C
ATOM   3411  O   VAL A 228     -13.396  -8.109  -6.116  1.00 87.87           O
ATOM   3412  HA  VAL A 228     -13.957  -9.055  -3.837  1.00 87.87           H
ATOM   3413  CB  VAL A 228     -14.546  -7.127  -3.131  1.00 87.87           C
ATOM   3414  HB  VAL A 228     -14.040  -6.207  -2.837  1.00 87.87           H
ATOM   3415  CG1 VAL A 228     -15.605  -6.768  -4.175  1.00 87.87           C
ATOM   3416 1HG1 VAL A 228     -15.127  -6.278  -5.024  1.00 87.87           H
ATOM   3417 2HG1 VAL A 228     -16.105  -7.675  -4.513  1.00 87.87           H
ATOM   3418 3HG1 VAL A 228     -16.338  -6.093  -3.732  1.00 87.87           H
ATOM   3419  CG2 VAL A 228     -15.190  -7.729  -1.881  1.00 87.87           C
ATOM   3420 1HG2 VAL A 228     -15.676  -8.670  -2.140  1.00 87.87           H
ATOM   3421 2HG2 VAL A 228     -14.423  -7.910  -1.128  1.00 87.87           H
ATOM   3422 3HG2 VAL A 228     -15.932  -7.035  -1.484  1.00 87.87           H
ATOM   3423  HN  VAL A 228     -12.426  -7.628  -1.988  1.00 87.87           H
ATOM   3424  N   VAL A 229     -12.041  -6.665  -5.023  1.00 82.65           N
ATOM   3425  CA  VAL A 229     -11.464  -6.114  -6.237  1.00 82.65           C
ATOM   3426  C   VAL A 229     -10.752  -7.227  -7.009  1.00 82.65           C
ATOM   3427  O   VAL A 229     -10.887  -7.327  -8.227  1.00 82.65           O
ATOM   3428  HA  VAL A 229     -12.283  -5.733  -6.848  1.00 82.65           H
ATOM   3429  CB  VAL A 229     -10.544  -4.941  -5.894  1.00 82.65           C
ATOM   3430  HB  VAL A 229      -9.887  -5.257  -5.083  1.00 82.65           H
ATOM   3431  CG1 VAL A 229      -9.667  -4.564  -7.089  1.00 82.65           C
ATOM   3432 1HG1 VAL A 229      -9.053  -5.418  -7.374  1.00 82.65           H
ATOM   3433 2HG1 VAL A 229     -10.301  -4.276  -7.928  1.00 82.65           H
ATOM   3434 3HG1 VAL A 229      -9.023  -3.728  -6.818  1.00 82.65           H
ATOM   3435  CG2 VAL A 229     -11.350  -3.737  -5.403  1.00 82.65           C
ATOM   3436 1HG2 VAL A 229     -12.042  -3.421  -6.183  1.00 82.65           H
ATOM   3437 2HG2 VAL A 229     -11.911  -4.015  -4.510  1.00 82.65           H
ATOM   3438 3HG2 VAL A 229     -10.671  -2.918  -5.166  1.00 82.65           H
ATOM   3439  HN  VAL A 229     -11.687  -6.277  -4.173  1.00 82.65           H
ATOM   3440  N   MET A 230     -10.009  -8.035  -6.268  1.00 84.16           N
ATOM   3441  CA  MET A 230      -9.271  -9.134  -6.868  1.00 84.16           C
ATOM   3442  C   MET A 230     -10.209 -10.075  -7.626  1.00 84.16           C
ATOM   3443  O   MET A 230      -9.962 -10.401  -8.786  1.00 84.16           O
ATOM   3444  HA  MET A 230      -8.569  -8.672  -7.562  1.00 84.16           H
ATOM   3445  CB  MET A 230      -8.538  -9.915  -5.774  1.00 84.16           C
ATOM   3446 1HB  MET A 230      -9.235 -10.168  -4.975  1.00 84.16           H
ATOM   3447 2HB  MET A 230      -8.165 -10.854  -6.181  1.00 84.16           H
ATOM   3448  CG  MET A 230      -7.375  -9.101  -5.205  1.00 84.16           C
ATOM   3449 1HG  MET A 230      -6.602  -8.977  -5.964  1.00 84.16           H
ATOM   3450 2HG  MET A 230      -7.717  -8.102  -4.933  1.00 84.16           H
ATOM   3451  SD  MET A 230      -6.697  -9.923  -3.774  1.00 84.16           S
ATOM   3452  CE  MET A 230      -6.470  -8.523  -2.690  1.00 84.16           C
ATOM   3453 1HE  MET A 230      -5.790  -7.810  -3.155  1.00 84.16           H
ATOM   3454 2HE  MET A 230      -7.433  -8.043  -2.511  1.00 84.16           H
ATOM   3455 3HE  MET A 230      -6.051  -8.861  -1.742  1.00 84.16           H
ATOM   3456  HN  MET A 230      -9.907  -7.949  -5.276  1.00 84.16           H
ATOM   3457  N   ALA A 231     -11.266 -10.485  -6.940  1.00 87.44           N
ATOM   3458  CA  ALA A 231     -12.198 -11.445  -7.505  1.00 87.44           C
ATOM   3459  C   ALA A 231     -12.813 -10.864  -8.779  1.00 87.44           C
ATOM   3460  O   ALA A 231     -12.961 -11.566  -9.778  1.00 87.44           O
ATOM   3461  HA  ALA A 231     -11.636 -12.343  -7.760  1.00 87.44           H
ATOM   3462  CB  ALA A 231     -13.256 -11.806  -6.460  1.00 87.44           C
ATOM   3463 1HB  ALA A 231     -12.770 -12.241  -5.586  1.00 87.44           H
ATOM   3464 2HB  ALA A 231     -13.796 -10.906  -6.164  1.00 87.44           H
ATOM   3465 3HB  ALA A 231     -13.955 -12.526  -6.884  1.00 87.44           H
ATOM   3466  HN  ALA A 231     -11.488 -10.173  -6.016  1.00 87.44           H
ATOM   3467  N   CYS A 232     -13.154  -9.586  -8.704  1.00 84.58           N
ATOM   3468  CA  CYS A 232     -13.717  -8.892  -9.850  1.00 84.58           C
ATOM   3469  C   CYS A 232     -12.674  -8.892 -10.970  1.00 84.58           C
ATOM   3470  O   CYS A 232     -13.008  -9.111 -12.134  1.00 84.58           O
ATOM   3471  HA  CYS A 232     -14.605  -9.450 -10.148  1.00 84.58           H
ATOM   3472  CB  CYS A 232     -14.167  -7.476  -9.489  1.00 84.58           C
ATOM   3473 1HB  CYS A 232     -13.373  -6.958  -8.953  1.00 84.58           H
ATOM   3474 2HB  CYS A 232     -14.363  -6.905 -10.397  1.00 84.58           H
ATOM   3475  SG  CYS A 232     -15.677  -7.543  -8.457  1.00 84.58           S
ATOM   3476  HG  CYS A 232     -15.050  -7.789  -7.310  1.00 84.58           H
ATOM   3477  HN  CYS A 232     -13.052  -9.027  -7.881  1.00 84.58           H
ATOM   3478  N   CYS A 233     -11.433  -8.643 -10.580  1.00 82.45           N
ATOM   3479  CA  CYS A 233     -10.355  -8.519 -11.546  1.00 82.45           C
ATOM   3480  C   CYS A 233     -10.194  -9.863 -12.261  1.00 82.45           C
ATOM   3481  O   CYS A 233     -10.143  -9.914 -13.489  1.00 82.45           O
ATOM   3482  HA  CYS A 233     -10.652  -7.740 -12.248  1.00 82.45           H
ATOM   3483  CB  CYS A 233      -9.052  -8.065 -10.885  1.00 82.45           C
ATOM   3484 1HB  CYS A 233      -8.811  -8.722 -10.049  1.00 82.45           H
ATOM   3485 2HB  CYS A 233      -8.229  -8.139 -11.596  1.00 82.45           H
ATOM   3486  SG  CYS A 233      -9.216  -6.340 -10.297  1.00 82.45           S
ATOM   3487  HG  CYS A 233     -10.176  -6.587  -9.410  1.00 82.45           H
ATOM   3488  HN  CYS A 233     -11.160  -8.526  -9.625  1.00 82.45           H
ATOM   3489  N   TYR A 234     -10.120 -10.917 -11.462  1.00 84.99           N
ATOM   3490  CA  TYR A 234      -9.881 -12.246 -11.997  1.00 84.99           C
ATOM   3491  C   TYR A 234     -11.075 -12.728 -12.824  1.00 84.99           C
ATOM   3492  O   TYR A 234     -10.899 -13.344 -13.874  1.00 84.99           O
ATOM   3493  HA  TYR A 234      -9.001 -12.197 -12.638  1.00 84.99           H
ATOM   3494  CB  TYR A 234      -9.711 -13.165 -10.785  1.00 84.99           C
ATOM   3495 1HB  TYR A 234     -10.433 -12.878 -10.021  1.00 84.99           H
ATOM   3496 2HB  TYR A 234      -9.948 -14.187 -11.080  1.00 84.99           H
ATOM   3497  CG  TYR A 234      -8.308 -13.137 -10.176  1.00 84.99           C
ATOM   3498  CD1 TYR A 234      -7.221 -13.535 -10.927  1.00 84.99           C
ATOM   3499  HD1 TYR A 234      -7.363 -13.869 -11.955  1.00 84.99           H
ATOM   3500  CD2 TYR A 234      -8.129 -12.715  -8.874  1.00 84.99           C
ATOM   3501  HD2 TYR A 234      -8.988 -12.400  -8.280  1.00 84.99           H
ATOM   3502  CE1 TYR A 234      -5.901 -13.510 -10.354  1.00 84.99           C
ATOM   3503  HE1 TYR A 234      -5.034 -13.822 -10.936  1.00 84.99           H
ATOM   3504  CE2 TYR A 234      -6.809 -12.689  -8.300  1.00 84.99           C
ATOM   3505  HE2 TYR A 234      -6.653 -12.358  -7.274  1.00 84.99           H
ATOM   3506  CZ  TYR A 234      -5.760 -13.088  -9.068  1.00 84.99           C
ATOM   3507  OH  TYR A 234      -4.512 -13.064  -8.527  1.00 84.99           O
ATOM   3508  HH  TYR A 234      -3.838 -13.347  -9.208  1.00 84.99           H
ATOM   3509  HN  TYR A 234     -10.220 -10.873 -10.468  1.00 84.99           H
ATOM   3510  N   THR A 235     -12.263 -12.429 -12.318  1.00 87.05           N
ATOM   3511  CA  THR A 235     -13.485 -12.809 -13.005  1.00 87.05           C
ATOM   3512  C   THR A 235     -13.541 -12.163 -14.391  1.00 87.05           C
ATOM   3513  O   THR A 235     -13.921 -12.809 -15.366  1.00 87.05           O
ATOM   3514  HA  THR A 235     -13.474 -13.889 -13.156  1.00 87.05           H
ATOM   3515  CB  THR A 235     -14.667 -12.431 -12.110  1.00 87.05           C
ATOM   3516  HB  THR A 235     -15.614 -12.602 -12.623  1.00 87.05           H
ATOM   3517  OG1 THR A 235     -14.404 -11.080 -11.740  1.00 87.05           O
ATOM   3518  HG1 THR A 235     -14.766 -10.458 -12.434  1.00 87.05           H
ATOM   3519  CG2 THR A 235     -14.662 -13.190 -10.782  1.00 87.05           C
ATOM   3520 1HG2 THR A 235     -13.745 -12.965 -10.238  1.00 87.05           H
ATOM   3521 2HG2 THR A 235     -14.717 -14.261 -10.975  1.00 87.05           H
ATOM   3522 3HG2 THR A 235     -15.522 -12.884 -10.185  1.00 87.05           H
ATOM   3523  HN  THR A 235     -12.397 -11.937 -11.458  1.00 87.05           H
ATOM   3524  N   ILE A 236     -13.157 -10.896 -14.434  1.00 82.22           N
ATOM   3525  CA  ILE A 236     -13.097 -10.174 -15.694  1.00 82.22           C
ATOM   3526  C   ILE A 236     -12.058 -10.833 -16.604  1.00 82.22           C
ATOM   3527  O   ILE A 236     -12.303 -11.025 -17.794  1.00 82.22           O
ATOM   3528  HA  ILE A 236     -14.075 -10.261 -16.167  1.00 82.22           H
ATOM   3529  CB  ILE A 236     -12.843  -8.686 -15.447  1.00 82.22           C
ATOM   3530  HB  ILE A 236     -12.084  -8.593 -14.670  1.00 82.22           H
ATOM   3531  CG1 ILE A 236     -14.105  -7.992 -14.932  1.00 82.22           C
ATOM   3532 1HG1 ILE A 236     -14.852  -7.952 -15.725  1.00 82.22           H
ATOM   3533 2HG1 ILE A 236     -14.537  -8.574 -14.117  1.00 82.22           H
ATOM   3534  CG2 ILE A 236     -12.289  -8.009 -16.703  1.00 82.22           C
ATOM   3535 1HG2 ILE A 236     -11.349  -8.482 -16.986  1.00 82.22           H
ATOM   3536 2HG2 ILE A 236     -13.007  -8.111 -17.517  1.00 82.22           H
ATOM   3537 3HG2 ILE A 236     -12.118  -6.952 -16.500  1.00 82.22           H
ATOM   3538  CD1 ILE A 236     -13.793  -6.576 -14.445  1.00 82.22           C
ATOM   3539 1HD1 ILE A 236     -13.064  -6.622 -13.636  1.00 82.22           H
ATOM   3540 2HD1 ILE A 236     -13.385  -5.991 -15.269  1.00 82.22           H
ATOM   3541 3HD1 ILE A 236     -14.708  -6.106 -14.084  1.00 82.22           H
ATOM   3542  HN  ILE A 236     -12.891 -10.364 -13.630  1.00 82.22           H
ATOM   3543  N   ILE A 237     -10.920 -11.161 -16.009  1.00 79.54           N
ATOM   3544  CA  ILE A 237      -9.820 -11.736 -16.765  1.00 79.54           C
ATOM   3545  C   ILE A 237     -10.275 -13.050 -17.401  1.00 79.54           C
ATOM   3546  O   ILE A 237     -10.097 -13.258 -18.600  1.00 79.54           O
ATOM   3547  HA  ILE A 237      -9.569 -11.035 -17.561  1.00 79.54           H
ATOM   3548  CB  ILE A 237      -8.580 -11.878 -15.880  1.00 79.54           C
ATOM   3549  HB  ILE A 237      -8.890 -12.289 -14.920  1.00 79.54           H
ATOM   3550  CG1 ILE A 237      -7.944 -10.514 -15.603  1.00 79.54           C
ATOM   3551 1HG1 ILE A 237      -7.432 -10.159 -16.497  1.00 79.54           H
ATOM   3552 2HG1 ILE A 237      -8.723  -9.787 -15.371  1.00 79.54           H
ATOM   3553  CG2 ILE A 237      -7.580 -12.862 -16.491  1.00 79.54           C
ATOM   3554 1HG2 ILE A 237      -8.050 -13.840 -16.594  1.00 79.54           H
ATOM   3555 2HG2 ILE A 237      -7.270 -12.503 -17.472  1.00 79.54           H
ATOM   3556 3HG2 ILE A 237      -6.708 -12.945 -15.842  1.00 79.54           H
ATOM   3557  CD1 ILE A 237      -6.953 -10.597 -14.440  1.00 79.54           C
ATOM   3558 1HD1 ILE A 237      -7.474 -10.929 -13.542  1.00 79.54           H
ATOM   3559 2HD1 ILE A 237      -6.164 -11.307 -14.686  1.00 79.54           H
ATOM   3560 3HD1 ILE A 237      -6.516  -9.614 -14.265  1.00 79.54           H
ATOM   3561  HN  ILE A 237     -10.745 -11.041 -15.032  1.00 79.54           H
ATOM   3562  N   ILE A 238     -10.854 -13.904 -16.570  1.00 82.53           N
ATOM   3563  CA  ILE A 238     -11.290 -15.213 -17.025  1.00 82.53           C
ATOM   3564  C   ILE A 238     -12.280 -15.044 -18.179  1.00 82.53           C
ATOM   3565  O   ILE A 238     -12.159 -15.707 -19.208  1.00 82.53           O
ATOM   3566  HA  ILE A 238     -10.411 -15.739 -17.398  1.00 82.53           H
ATOM   3567  CB  ILE A 238     -11.844 -16.030 -15.856  1.00 82.53           C
ATOM   3568  HB  ILE A 238     -12.537 -15.401 -15.297  1.00 82.53           H
ATOM   3569  CG1 ILE A 238     -10.726 -16.436 -14.893  1.00 82.53           C
ATOM   3570 1HG1 ILE A 238     -10.134 -17.238 -15.335  1.00 82.53           H
ATOM   3571 2HG1 ILE A 238     -10.053 -15.594 -14.735  1.00 82.53           H
ATOM   3572  CG2 ILE A 238     -12.635 -17.240 -16.358  1.00 82.53           C
ATOM   3573 1HG2 ILE A 238     -13.469 -16.899 -16.971  1.00 82.53           H
ATOM   3574 2HG2 ILE A 238     -11.983 -17.879 -16.953  1.00 82.53           H
ATOM   3575 3HG2 ILE A 238     -13.017 -17.803 -15.506  1.00 82.53           H
ATOM   3576  CD1 ILE A 238     -11.299 -16.898 -13.551  1.00 82.53           C
ATOM   3577 1HD1 ILE A 238     -11.870 -16.085 -13.101  1.00 82.53           H
ATOM   3578 2HD1 ILE A 238     -11.952 -17.756 -13.711  1.00 82.53           H
ATOM   3579 3HD1 ILE A 238     -10.483 -17.180 -12.886  1.00 82.53           H
ATOM   3580  HN  ILE A 238     -11.026 -13.714 -15.603  1.00 82.53           H
ATOM   3581  N   HIS A 239     -13.237 -14.152 -17.970  1.00 82.75           N
ATOM   3582  CA  HIS A 239     -14.275 -13.922 -18.960  1.00 82.75           C
ATOM   3583  C   HIS A 239     -13.639 -13.469 -20.275  1.00 82.75           C
ATOM   3584  O   HIS A 239     -14.076 -13.872 -21.352  1.00 82.75           O
ATOM   3585  HA  HIS A 239     -14.774 -14.878 -19.117  1.00 82.75           H
ATOM   3586  CB  HIS A 239     -15.318 -12.933 -18.434  1.00 82.75           C
ATOM   3587 1HB  HIS A 239     -15.752 -13.331 -17.517  1.00 82.75           H
ATOM   3588 2HB  HIS A 239     -14.819 -12.000 -18.171  1.00 82.75           H
ATOM   3589  CG  HIS A 239     -16.429 -12.634 -19.411  1.00 82.75           C
ATOM   3590  ND1 HIS A 239     -16.433 -11.514 -20.223  1.00 82.75           N
ATOM   3591  HD1 HIS A 239     -15.726 -10.807 -20.249  1.00 82.75           H
ATOM   3592  CD2 HIS A 239     -17.572 -13.322 -19.699  1.00 82.75           C
ATOM   3593  HD2 HIS A 239     -17.885 -14.259 -19.238  1.00 82.75           H
ATOM   3594  CE1 HIS A 239     -17.533 -11.536 -20.962  1.00 82.75           C
ATOM   3595  HE1 HIS A 239     -17.824 -10.789 -21.700  1.00 82.75           H
ATOM   3596  NE2 HIS A 239     -18.238 -12.657 -20.635  1.00 82.75           N
ATOM   3597  HN  HIS A 239     -13.310 -13.593 -17.143  1.00 82.75           H
ATOM   3598  N   THR A 240     -12.617 -12.636 -20.145  1.00 77.00           N
ATOM   3599  CA  THR A 240     -11.929 -12.107 -21.311  1.00 77.00           C
ATOM   3600  C   THR A 240     -11.199 -13.228 -22.054  1.00 77.00           C
ATOM   3601  O   THR A 240     -11.217 -13.278 -23.283  1.00 77.00           O
ATOM   3602  HA  THR A 240     -12.675 -11.703 -21.996  1.00 77.00           H
ATOM   3603  CB  THR A 240     -11.002 -10.983 -20.844  1.00 77.00           C
ATOM   3604  HB  THR A 240     -10.212 -11.372 -20.201  1.00 77.00           H
ATOM   3605  OG1 THR A 240     -11.880 -10.039 -20.237  1.00 77.00           O
ATOM   3606  HG1 THR A 240     -11.819 -10.106 -19.241  1.00 77.00           H
ATOM   3607  CG2 THR A 240     -10.378 -10.215 -22.011  1.00 77.00           C
ATOM   3608 1HG2 THR A 240     -11.168  -9.770 -22.616  1.00 77.00           H
ATOM   3609 2HG2 THR A 240      -9.793 -10.900 -22.625  1.00 77.00           H
ATOM   3610 3HG2 THR A 240      -9.730  -9.430 -21.624  1.00 77.00           H
ATOM   3611  HN  THR A 240     -12.258 -12.324 -19.265  1.00 77.00           H
ATOM   3612  N   LEU A 241     -10.573 -14.100 -21.277  1.00 77.51           N
ATOM   3613  CA  LEU A 241      -9.819 -15.203 -21.846  1.00 77.51           C
ATOM   3614  C   LEU A 241     -10.763 -16.100 -22.649  1.00 77.51           C
ATOM   3615  O   LEU A 241     -10.411 -16.567 -23.731  1.00 77.51           O
ATOM   3616  HA  LEU A 241      -9.083 -14.778 -22.529  1.00 77.51           H
ATOM   3617  CB  LEU A 241      -9.047 -15.945 -20.753  1.00 77.51           C
ATOM   3618 1HB  LEU A 241      -9.729 -16.145 -19.926  1.00 77.51           H
ATOM   3619 2HB  LEU A 241      -8.734 -16.911 -21.149  1.00 77.51           H
ATOM   3620  CG  LEU A 241      -7.814 -15.228 -20.198  1.00 77.51           C
ATOM   3621  HG  LEU A 241      -8.123 -14.248 -19.835  1.00 77.51           H
ATOM   3622  CD1 LEU A 241      -7.228 -15.988 -19.006  1.00 77.51           C
ATOM   3623 1HD1 LEU A 241      -7.976 -16.058 -18.217  1.00 77.51           H
ATOM   3624 2HD1 LEU A 241      -6.938 -16.990 -19.322  1.00 77.51           H
ATOM   3625 3HD1 LEU A 241      -6.353 -15.457 -18.632  1.00 77.51           H
ATOM   3626  CD2 LEU A 241      -6.775 -14.996 -21.297  1.00 77.51           C
ATOM   3627 1HD2 LEU A 241      -6.464 -15.954 -21.712  1.00 77.51           H
ATOM   3628 2HD2 LEU A 241      -7.211 -14.382 -22.085  1.00 77.51           H
ATOM   3629 3HD2 LEU A 241      -5.909 -14.485 -20.875  1.00 77.51           H
ATOM   3630  HN  LEU A 241     -10.576 -14.061 -20.277  1.00 77.51           H
ATOM   3631  N   ILE A 242     -11.944 -16.314 -22.088  1.00 79.29           N
ATOM   3632  CA  ILE A 242     -12.925 -17.182 -22.717  1.00 79.29           C
ATOM   3633  C   ILE A 242     -13.380 -16.558 -24.038  1.00 79.29           C
ATOM   3634  O   ILE A 242     -13.517 -17.253 -25.043  1.00 79.29           O
ATOM   3635  HA  ILE A 242     -12.432 -18.129 -22.935  1.00 79.29           H
ATOM   3636  CB  ILE A 242     -14.073 -17.481 -21.751  1.00 79.29           C
ATOM   3637  HB  ILE A 242     -14.436 -16.536 -21.348  1.00 79.29           H
ATOM   3638  CG1 ILE A 242     -13.589 -18.321 -20.567  1.00 79.29           C
ATOM   3639 1HG1 ILE A 242     -13.374 -19.336 -20.900  1.00 79.29           H
ATOM   3640 2HG1 ILE A 242     -12.658 -17.908 -20.180  1.00 79.29           H
ATOM   3641  CG2 ILE A 242     -15.246 -18.141 -22.480  1.00 79.29           C
ATOM   3642 1HG2 ILE A 242     -15.610 -17.473 -23.260  1.00 79.29           H
ATOM   3643 2HG2 ILE A 242     -14.914 -19.077 -22.929  1.00 79.29           H
ATOM   3644 3HG2 ILE A 242     -16.048 -18.343 -21.770  1.00 79.29           H
ATOM   3645  CD1 ILE A 242     -14.639 -18.356 -19.454  1.00 79.29           C
ATOM   3646 1HD1 ILE A 242     -14.834 -17.341 -19.107  1.00 79.29           H
ATOM   3647 2HD1 ILE A 242     -15.561 -18.792 -19.838  1.00 79.29           H
ATOM   3648 3HD1 ILE A 242     -14.269 -18.959 -18.625  1.00 79.29           H
ATOM   3649  HN  ILE A 242     -12.233 -15.908 -21.221  1.00 79.29           H
ATOM   3650  N   GLN A 243     -13.600 -15.252 -23.993  1.00 73.90           N
ATOM   3651  CA  GLN A 243     -14.085 -14.534 -25.160  1.00 73.90           C
ATOM   3652  C   GLN A 243     -12.963 -14.375 -26.188  1.00 73.90           C
ATOM   3653  O   GLN A 243     -13.225 -14.145 -27.368  1.00 73.90           O
ATOM   3654  HA  GLN A 243     -14.879 -15.156 -25.573  1.00 73.90           H
ATOM   3655  CB  GLN A 243     -14.665 -13.175 -24.766  1.00 73.90           C
ATOM   3656 1HB  GLN A 243     -13.964 -12.651 -24.116  1.00 73.90           H
ATOM   3657 2HB  GLN A 243     -14.796 -12.559 -25.656  1.00 73.90           H
ATOM   3658  CG  GLN A 243     -16.008 -13.338 -24.050  1.00 73.90           C
ATOM   3659 1HG  GLN A 243     -16.629 -14.049 -24.594  1.00 73.90           H
ATOM   3660 2HG  GLN A 243     -15.845 -13.752 -23.055  1.00 73.90           H
ATOM   3661  CD  GLN A 243     -16.736 -11.997 -23.938  1.00 73.90           C
ATOM   3662  OE1 GLN A 243     -16.168 -10.935 -24.132  1.00 73.90           O
ATOM   3663  NE2 GLN A 243     -18.022 -12.105 -23.615  1.00 73.90           N
ATOM   3664 1HE2 GLN A 243     -18.426 -13.008 -23.470  1.00 73.90           H
ATOM   3665 2HE2 GLN A 243     -18.583 -11.284 -23.518  1.00 73.90           H
ATOM   3666  HN  GLN A 243     -13.454 -14.688 -23.180  1.00 73.90           H
ATOM   3667  N   ALA A 244     -11.737 -14.502 -25.703  1.00 66.44           N
ATOM   3668  CA  ALA A 244     -10.573 -14.335 -26.557  1.00 66.44           C
ATOM   3669  C   ALA A 244     -10.457 -15.539 -27.494  1.00 66.44           C
ATOM   3670  O   ALA A 244      -9.738 -16.493 -27.199  1.00 66.44           O
ATOM   3671  HA  ALA A 244     -10.725 -13.435 -27.153  1.00 66.44           H
ATOM   3672  CB  ALA A 244      -9.326 -14.148 -25.691  1.00 66.44           C
ATOM   3673 1HB  ALA A 244      -9.447 -13.263 -25.066  1.00 66.44           H
ATOM   3674 2HB  ALA A 244      -9.189 -15.024 -25.057  1.00 66.44           H
ATOM   3675 3HB  ALA A 244      -8.453 -14.023 -26.332  1.00 66.44           H
ATOM   3676  HN  ALA A 244     -11.532 -14.714 -24.747  1.00 66.44           H
ATOM   3677  N   LYS A 245     -11.175 -15.457 -28.604  1.00 61.36           N
ATOM   3678  CA  LYS A 245     -11.068 -16.468 -29.642  1.00 61.36           C
ATOM   3679  C   LYS A 245      -9.610 -16.582 -30.089  1.00 61.36           C
ATOM   3680  O   LYS A 245      -9.199 -17.611 -30.624  1.00 61.36           O
ATOM   3681  HA  LYS A 245     -11.370 -17.419 -29.203  1.00 61.36           H
ATOM   3682  CB  LYS A 245     -12.040 -16.168 -30.784  1.00 61.36           C
ATOM   3683 1HB  LYS A 245     -11.942 -15.126 -31.087  1.00 61.36           H
ATOM   3684 2HB  LYS A 245     -11.786 -16.777 -31.652  1.00 61.36           H
ATOM   3685  CG  LYS A 245     -13.484 -16.449 -30.364  1.00 61.36           C
ATOM   3686 1HG  LYS A 245     -13.541 -17.421 -29.873  1.00 61.36           H
ATOM   3687 2HG  LYS A 245     -13.806 -15.705 -29.636  1.00 61.36           H
ATOM   3688  CD  LYS A 245     -14.422 -16.428 -31.573  1.00 61.36           C
ATOM   3689 1HD  LYS A 245     -14.448 -15.425 -31.999  1.00 61.36           H
ATOM   3690 2HD  LYS A 245     -14.038 -17.092 -32.347  1.00 61.36           H
ATOM   3691  CE  LYS A 245     -15.836 -16.857 -31.178  1.00 61.36           C
ATOM   3692 1HE  LYS A 245     -15.796 -17.794 -30.622  1.00 61.36           H
ATOM   3693 2HE  LYS A 245     -16.277 -16.113 -30.516  1.00 61.36           H
ATOM   3694  NZ  LYS A 245     -16.682 -17.024 -32.381  1.00 61.36           N
ATOM   3695 1HZ  LYS A 245     -17.622 -17.279 -32.100  1.00 61.36           H
ATOM   3696 2HZ  LYS A 245     -16.709 -16.152 -32.899  1.00 61.36           H
ATOM   3697 3HZ  LYS A 245     -16.295 -17.754 -32.968  1.00 61.36           H
ATOM   3698  HN  LYS A 245     -11.819 -14.717 -28.799  1.00 61.36           H
ATOM   3699  N   LYS A 246      -8.867 -15.511 -29.853  1.00 57.37           N
ATOM   3700  CA  LYS A 246      -7.508 -15.416 -30.360  1.00 57.37           C
ATOM   3701  C   LYS A 246      -6.523 -15.562 -29.199  1.00 57.37           C
ATOM   3702  O   LYS A 246      -6.607 -14.830 -28.214  1.00 57.37           O
ATOM   3703  HA  LYS A 246      -7.357 -16.248 -31.048  1.00 57.37           H
ATOM   3704  CB  LYS A 246      -7.325 -14.126 -31.163  1.00 57.37           C
ATOM   3705 1HB  LYS A 246      -7.723 -13.282 -30.600  1.00 57.37           H
ATOM   3706 2HB  LYS A 246      -6.262 -13.935 -31.314  1.00 57.37           H
ATOM   3707  CG  LYS A 246      -8.029 -14.219 -32.518  1.00 57.37           C
ATOM   3708 1HG  LYS A 246      -7.850 -15.200 -32.959  1.00 57.37           H
ATOM   3709 2HG  LYS A 246      -9.106 -14.125 -32.379  1.00 57.37           H
ATOM   3710  CD  LYS A 246      -7.535 -13.128 -33.470  1.00 57.37           C
ATOM   3711 1HD  LYS A 246      -7.817 -12.148 -33.083  1.00 57.37           H
ATOM   3712 2HD  LYS A 246      -6.446 -13.149 -33.519  1.00 57.37           H
ATOM   3713  CE  LYS A 246      -8.118 -13.317 -34.871  1.00 57.37           C
ATOM   3714 1HE  LYS A 246      -8.007 -14.356 -35.181  1.00 57.37           H
ATOM   3715 2HE  LYS A 246      -9.186 -13.099 -34.860  1.00 57.37           H
ATOM   3716  NZ  LYS A 246      -7.436 -12.430 -35.840  1.00 57.37           N
ATOM   3717 1HZ  LYS A 246      -7.841 -12.560 -36.761  1.00 57.37           H
ATOM   3718 2HZ  LYS A 246      -7.552 -11.464 -35.554  1.00 57.37           H
ATOM   3719 3HZ  LYS A 246      -6.448 -12.657 -35.870  1.00 57.37           H
ATOM   3720  HN  LYS A 246      -9.178 -14.719 -29.328  1.00 57.37           H
ATOM   3721  N   SER A 247      -5.613 -16.512 -29.353  1.00 55.71           N
ATOM   3722  CA  SER A 247      -4.652 -16.805 -28.303  1.00 55.71           C
ATOM   3723  C   SER A 247      -3.886 -15.535 -27.926  1.00 55.71           C
ATOM   3724  O   SER A 247      -3.453 -15.382 -26.785  1.00 55.71           O
ATOM   3725  HA  SER A 247      -5.244 -17.159 -27.459  1.00 55.71           H
ATOM   3726  CB  SER A 247      -3.679 -17.902 -28.738  1.00 55.71           C
ATOM   3727 1HB  SER A 247      -4.211 -18.851 -28.810  1.00 55.71           H
ATOM   3728 2HB  SER A 247      -3.296 -17.675 -29.733  1.00 55.71           H
ATOM   3729  OG  SER A 247      -2.588 -18.039 -27.831  1.00 55.71           O
ATOM   3730  HG  SER A 247      -2.922 -18.337 -26.936  1.00 55.71           H
ATOM   3731  HN  SER A 247      -5.527 -17.076 -30.174  1.00 55.71           H
ATOM   3732  N   SER A 248      -3.741 -14.656 -28.907  1.00 57.69           N
ATOM   3733  CA  SER A 248      -2.812 -13.546 -28.787  1.00 57.69           C
ATOM   3734  C   SER A 248      -3.157 -12.706 -27.556  1.00 57.69           C
ATOM   3735  O   SER A 248      -2.341 -11.910 -27.094  1.00 57.69           O
ATOM   3736  HA  SER A 248      -1.829 -14.004 -28.674  1.00 57.69           H
ATOM   3737  CB  SER A 248      -2.827 -12.676 -30.045  1.00 57.69           C
ATOM   3738 1HB  SER A 248      -1.991 -11.977 -30.013  1.00 57.69           H
ATOM   3739 2HB  SER A 248      -2.683 -13.305 -30.923  1.00 57.69           H
ATOM   3740  OG  SER A 248      -4.047 -11.950 -30.177  1.00 57.69           O
ATOM   3741  HG  SER A 248      -4.004 -11.353 -30.978  1.00 57.69           H
ATOM   3742  HN  SER A 248      -4.245 -14.694 -29.770  1.00 57.69           H
ATOM   3743  N   LYS A 249      -4.368 -12.911 -27.059  1.00 63.48           N
ATOM   3744  CA  LYS A 249      -4.873 -12.105 -25.961  1.00 63.48           C
ATOM   3745  C   LYS A 249      -4.192 -12.538 -24.661  1.00 63.48           C
ATOM   3746  O   LYS A 249      -4.149 -11.777 -23.696  1.00 63.48           O
ATOM   3747  HA  LYS A 249      -4.602 -11.069 -26.164  1.00 63.48           H
ATOM   3748  CB  LYS A 249      -6.401 -12.171 -25.906  1.00 63.48           C
ATOM   3749 1HB  LYS A 249      -6.717 -13.191 -25.683  1.00 63.48           H
ATOM   3750 2HB  LYS A 249      -6.767 -11.541 -25.096  1.00 63.48           H
ATOM   3751  CG  LYS A 249      -7.017 -11.719 -27.231  1.00 63.48           C
ATOM   3752 1HG  LYS A 249      -6.319 -11.069 -27.758  1.00 63.48           H
ATOM   3753 2HG  LYS A 249      -7.191 -12.584 -27.870  1.00 63.48           H
ATOM   3754  CD  LYS A 249      -8.335 -10.977 -26.998  1.00 63.48           C
ATOM   3755 1HD  LYS A 249      -8.798 -11.331 -26.076  1.00 63.48           H
ATOM   3756 2HD  LYS A 249      -8.140  -9.913 -26.867  1.00 63.48           H
ATOM   3757  CE  LYS A 249      -9.296 -11.185 -28.170  1.00 63.48           C
ATOM   3758 1HE  LYS A 249      -8.931 -10.649 -29.046  1.00 63.48           H
ATOM   3759 2HE  LYS A 249      -9.333 -12.241 -28.435  1.00 63.48           H
ATOM   3760  NZ  LYS A 249     -10.653 -10.708 -27.819  1.00 63.48           N
ATOM   3761 1HZ  LYS A 249     -11.325 -11.085 -28.478  1.00 63.48           H
ATOM   3762 2HZ  LYS A 249     -10.888 -11.017 -26.882  1.00 63.48           H
ATOM   3763 3HZ  LYS A 249     -10.675  -9.695 -27.856  1.00 63.48           H
ATOM   3764  HN  LYS A 249      -4.999 -13.612 -27.394  1.00 63.48           H
ATOM   3765  N   HIS A 250      -3.676 -13.758 -24.679  1.00 67.85           N
ATOM   3766  CA  HIS A 250      -3.044 -14.321 -23.497  1.00 67.85           C
ATOM   3767  C   HIS A 250      -1.855 -13.449 -23.087  1.00 67.85           C
ATOM   3768  O   HIS A 250      -1.640 -13.205 -21.901  1.00 67.85           O
ATOM   3769  HA  HIS A 250      -3.790 -14.300 -22.703  1.00 67.85           H
ATOM   3770  CB  HIS A 250      -2.655 -15.782 -23.733  1.00 67.85           C
ATOM   3771 1HB  HIS A 250      -2.102 -15.853 -24.670  1.00 67.85           H
ATOM   3772 2HB  HIS A 250      -1.979 -16.099 -22.939  1.00 67.85           H
ATOM   3773  CG  HIS A 250      -3.829 -16.730 -23.784  1.00 67.85           C
ATOM   3774  ND1 HIS A 250      -4.484 -17.173 -22.648  1.00 67.85           N
ATOM   3775  HD1 HIS A 250      -4.258 -16.923 -21.707  1.00 67.85           H
ATOM   3776  CD2 HIS A 250      -4.459 -17.312 -24.844  1.00 67.85           C
ATOM   3777  HD2 HIS A 250      -4.197 -17.178 -25.893  1.00 67.85           H
ATOM   3778  CE1 HIS A 250      -5.462 -17.987 -23.020  1.00 67.85           C
ATOM   3779  HE1 HIS A 250      -6.158 -18.498 -22.355  1.00 67.85           H
ATOM   3780  NE2 HIS A 250      -5.444 -18.072 -24.381  1.00 67.85           N
ATOM   3781  HN  HIS A 250      -3.686 -14.358 -25.479  1.00 67.85           H
ATOM   3782  N   LYS A 251      -1.115 -13.004 -24.092  1.00 68.01           N
ATOM   3783  CA  LYS A 251       0.116 -12.272 -23.846  1.00 68.01           C
ATOM   3784  C   LYS A 251      -0.212 -10.948 -23.154  1.00 68.01           C
ATOM   3785  O   LYS A 251       0.530 -10.498 -22.282  1.00 68.01           O
ATOM   3786  HA  LYS A 251       0.725 -12.873 -23.171  1.00 68.01           H
ATOM   3787  CB  LYS A 251       0.909 -12.107 -25.144  1.00 68.01           C
ATOM   3788 1HB  LYS A 251       0.488 -12.750 -25.917  1.00 68.01           H
ATOM   3789 2HB  LYS A 251       0.821 -11.081 -25.501  1.00 68.01           H
ATOM   3790  CG  LYS A 251       2.384 -12.454 -24.934  1.00 68.01           C
ATOM   3791 1HG  LYS A 251       2.777 -11.891 -24.087  1.00 68.01           H
ATOM   3792 2HG  LYS A 251       2.481 -13.511 -24.686  1.00 68.01           H
ATOM   3793  CD  LYS A 251       3.206 -12.140 -26.186  1.00 68.01           C
ATOM   3794 1HD  LYS A 251       2.705 -12.547 -27.065  1.00 68.01           H
ATOM   3795 2HD  LYS A 251       3.267 -11.061 -26.325  1.00 68.01           H
ATOM   3796  CE  LYS A 251       4.615 -12.727 -26.078  1.00 68.01           C
ATOM   3797 1HE  LYS A 251       5.030 -12.512 -25.094  1.00 68.01           H
ATOM   3798 2HE  LYS A 251       4.572 -13.811 -26.177  1.00 68.01           H
ATOM   3799  NZ  LYS A 251       5.493 -12.162 -27.127  1.00 68.01           N
ATOM   3800 1HZ  LYS A 251       6.349 -12.703 -27.180  1.00 68.01           H
ATOM   3801 2HZ  LYS A 251       5.016 -12.196 -28.022  1.00 68.01           H
ATOM   3802 3HZ  LYS A 251       5.715 -11.199 -26.900  1.00 68.01           H
ATOM   3803  HN  LYS A 251      -1.343 -13.136 -25.056  1.00 68.01           H
ATOM   3804  N   ALA A 252      -1.325 -10.360 -23.568  1.00 69.26           N
ATOM   3805  CA  ALA A 252      -1.683  -9.029 -23.110  1.00 69.26           C
ATOM   3806  C   ALA A 252      -2.134  -9.101 -21.649  1.00 69.26           C
ATOM   3807  O   ALA A 252      -2.020  -8.123 -20.912  1.00 69.26           O
ATOM   3808  HA  ALA A 252      -0.793  -8.404 -23.176  1.00 69.26           H
ATOM   3809  CB  ALA A 252      -2.763  -8.447 -24.025  1.00 69.26           C
ATOM   3810 1HB  ALA A 252      -2.382  -8.389 -25.044  1.00 69.26           H
ATOM   3811 2HB  ALA A 252      -3.643  -9.088 -24.001  1.00 69.26           H
ATOM   3812 3HB  ALA A 252      -3.031  -7.448 -23.680  1.00 69.26           H
ATOM   3813  HN  ALA A 252      -1.974 -10.777 -24.204  1.00 69.26           H
ATOM   3814  N   LEU A 253      -2.636 -10.269 -21.275  1.00 77.72           N
ATOM   3815  CA  LEU A 253      -3.232 -10.441 -19.962  1.00 77.72           C
ATOM   3816  C   LEU A 253      -2.135 -10.765 -18.946  1.00 77.72           C
ATOM   3817  O   LEU A 253      -2.334 -10.614 -17.742  1.00 77.72           O
ATOM   3818  HA  LEU A 253      -3.690  -9.492 -19.684  1.00 77.72           H
ATOM   3819  CB  LEU A 253      -4.350 -11.485 -20.013  1.00 77.72           C
ATOM   3820 1HB  LEU A 253      -4.020 -12.310 -20.644  1.00 77.72           H
ATOM   3821 2HB  LEU A 253      -4.491 -11.887 -19.010  1.00 77.72           H
ATOM   3822  CG  LEU A 253      -5.703 -10.993 -20.530  1.00 77.72           C
ATOM   3823  HG  LEU A 253      -5.529 -10.378 -21.413  1.00 77.72           H
ATOM   3824  CD1 LEU A 253      -6.583 -12.167 -20.964  1.00 77.72           C
ATOM   3825 1HD1 LEU A 253      -6.085 -12.720 -21.760  1.00 77.72           H
ATOM   3826 2HD1 LEU A 253      -6.753 -12.828 -20.114  1.00 77.72           H
ATOM   3827 3HD1 LEU A 253      -7.539 -11.790 -21.328  1.00 77.72           H
ATOM   3828  CD2 LEU A 253      -6.398 -10.109 -19.493  1.00 77.72           C
ATOM   3829 1HD2 LEU A 253      -6.560 -10.679 -18.579  1.00 77.72           H
ATOM   3830 2HD2 LEU A 253      -5.772  -9.244 -19.276  1.00 77.72           H
ATOM   3831 3HD2 LEU A 253      -7.358  -9.773 -19.886  1.00 77.72           H
ATOM   3832  HN  LEU A 253      -2.639 -11.086 -21.852  1.00 77.72           H
ATOM   3833  N   LYS A 254      -1.000 -11.204 -19.470  1.00 78.15           N
ATOM   3834  CA  LYS A 254       0.083 -11.673 -18.622  1.00 78.15           C
ATOM   3835  C   LYS A 254       0.437 -10.586 -17.606  1.00 78.15           C
ATOM   3836  O   LYS A 254       0.553 -10.861 -16.413  1.00 78.15           O
ATOM   3837  HA  LYS A 254      -0.280 -12.547 -18.081  1.00 78.15           H
ATOM   3838  CB  LYS A 254       1.270 -12.130 -19.473  1.00 78.15           C
ATOM   3839 1HB  LYS A 254       0.932 -12.844 -20.224  1.00 78.15           H
ATOM   3840 2HB  LYS A 254       1.687 -11.277 -20.010  1.00 78.15           H
ATOM   3841  CG  LYS A 254       2.354 -12.771 -18.604  1.00 78.15           C
ATOM   3842 1HG  LYS A 254       2.709 -12.049 -17.868  1.00 78.15           H
ATOM   3843 2HG  LYS A 254       1.932 -13.609 -18.049  1.00 78.15           H
ATOM   3844  CD  LYS A 254       3.527 -13.256 -19.458  1.00 78.15           C
ATOM   3845 1HD  LYS A 254       3.176 -13.998 -20.175  1.00 78.15           H
ATOM   3846 2HD  LYS A 254       3.931 -12.423 -20.033  1.00 78.15           H
ATOM   3847  CE  LYS A 254       4.627 -13.862 -18.585  1.00 78.15           C
ATOM   3848 1HE  LYS A 254       5.041 -13.097 -17.927  1.00 78.15           H
ATOM   3849 2HE  LYS A 254       4.206 -14.638 -17.945  1.00 78.15           H
ATOM   3850  NZ  LYS A 254       5.701 -14.434 -19.427  1.00 78.15           N
ATOM   3851 1HZ  LYS A 254       6.419 -14.834 -18.834  1.00 78.15           H
ATOM   3852 2HZ  LYS A 254       5.314 -15.157 -20.024  1.00 78.15           H
ATOM   3853 3HZ  LYS A 254       6.106 -13.703 -20.001  1.00 78.15           H
ATOM   3854  HN  LYS A 254      -0.815 -11.243 -20.452  1.00 78.15           H
ATOM   3855  N   VAL A 255       0.599  -9.374 -18.116  1.00 78.13           N
ATOM   3856  CA  VAL A 255       1.061  -8.271 -17.291  1.00 78.13           C
ATOM   3857  C   VAL A 255       0.092  -8.071 -16.124  1.00 78.13           C
ATOM   3858  O   VAL A 255       0.511  -8.001 -14.970  1.00 78.13           O
ATOM   3859  HA  VAL A 255       2.038  -8.544 -16.893  1.00 78.13           H
ATOM   3860  CB  VAL A 255       1.233  -7.014 -18.147  1.00 78.13           C
ATOM   3861  HB  VAL A 255       0.272  -6.788 -18.608  1.00 78.13           H
ATOM   3862  CG1 VAL A 255       1.636  -5.815 -17.286  1.00 78.13           C
ATOM   3863 1HG1 VAL A 255       0.863  -5.627 -16.541  1.00 78.13           H
ATOM   3864 2HG1 VAL A 255       2.580  -6.029 -16.785  1.00 78.13           H
ATOM   3865 3HG1 VAL A 255       1.752  -4.936 -17.919  1.00 78.13           H
ATOM   3866  CG2 VAL A 255       2.247  -7.249 -19.269  1.00 78.13           C
ATOM   3867 1HG2 VAL A 255       3.213  -7.512 -18.836  1.00 78.13           H
ATOM   3868 2HG2 VAL A 255       1.901  -8.062 -19.907  1.00 78.13           H
ATOM   3869 3HG2 VAL A 255       2.351  -6.340 -19.861  1.00 78.13           H
ATOM   3870  HN  VAL A 255       0.420  -9.141 -19.072  1.00 78.13           H
ATOM   3871  N   THR A 256      -1.185  -7.984 -16.465  1.00 78.43           N
ATOM   3872  CA  THR A 256      -2.201  -7.650 -15.482  1.00 78.43           C
ATOM   3873  C   THR A 256      -2.258  -8.719 -14.389  1.00 78.43           C
ATOM   3874  O   THR A 256      -2.383  -8.398 -13.208  1.00 78.43           O
ATOM   3875  HA  THR A 256      -1.918  -6.714 -15.000  1.00 78.43           H
ATOM   3876  CB  THR A 256      -3.529  -7.463 -16.219  1.00 78.43           C
ATOM   3877  HB  THR A 256      -3.877  -8.406 -16.639  1.00 78.43           H
ATOM   3878  OG1 THR A 256      -3.259  -6.431 -17.164  1.00 78.43           O
ATOM   3879  HG1 THR A 256      -3.205  -6.816 -18.085  1.00 78.43           H
ATOM   3880  CG2 THR A 256      -4.618  -6.871 -15.322  1.00 78.43           C
ATOM   3881 1HG2 THR A 256      -4.297  -5.896 -14.956  1.00 78.43           H
ATOM   3882 2HG2 THR A 256      -4.794  -7.537 -14.477  1.00 78.43           H
ATOM   3883 3HG2 THR A 256      -5.539  -6.759 -15.895  1.00 78.43           H
ATOM   3884  HN  THR A 256      -1.528  -8.138 -17.392  1.00 78.43           H
ATOM   3885  N   ILE A 257      -2.163  -9.968 -14.822  1.00 81.33           N
ATOM   3886  CA  ILE A 257      -2.222 -11.087 -13.897  1.00 81.33           C
ATOM   3887  C   ILE A 257      -1.067 -10.978 -12.899  1.00 81.33           C
ATOM   3888  O   ILE A 257      -1.268 -11.124 -11.694  1.00 81.33           O
ATOM   3889  HA  ILE A 257      -3.160 -11.009 -13.349  1.00 81.33           H
ATOM   3890  CB  ILE A 257      -2.252 -12.412 -14.661  1.00 81.33           C
ATOM   3891  HB  ILE A 257      -1.436 -12.409 -15.383  1.00 81.33           H
ATOM   3892  CG1 ILE A 257      -3.554 -12.560 -15.450  1.00 81.33           C
ATOM   3893 1HG1 ILE A 257      -4.384 -12.720 -14.762  1.00 81.33           H
ATOM   3894 2HG1 ILE A 257      -3.762 -11.638 -15.992  1.00 81.33           H
ATOM   3895  CG2 ILE A 257      -2.015 -13.594 -13.718  1.00 81.33           C
ATOM   3896 1HG2 ILE A 257      -1.042 -13.488 -13.240  1.00 81.33           H
ATOM   3897 2HG2 ILE A 257      -2.794 -13.612 -12.955  1.00 81.33           H
ATOM   3898 3HG2 ILE A 257      -2.042 -14.523 -14.286  1.00 81.33           H
ATOM   3899  CD1 ILE A 257      -3.468 -13.728 -16.435  1.00 81.33           C
ATOM   3900 1HD1 ILE A 257      -2.652 -13.553 -17.136  1.00 81.33           H
ATOM   3901 2HD1 ILE A 257      -3.284 -14.652 -15.887  1.00 81.33           H
ATOM   3902 3HD1 ILE A 257      -4.407 -13.811 -16.983  1.00 81.33           H
ATOM   3903  HN  ILE A 257      -2.049 -10.219 -15.783  1.00 81.33           H
ATOM   3904  N   THR A 258       0.116 -10.724 -13.437  1.00 85.13           N
ATOM   3905  CA  THR A 258       1.321 -10.711 -12.625  1.00 85.13           C
ATOM   3906  C   THR A 258       1.227  -9.628 -11.548  1.00 85.13           C
ATOM   3907  O   THR A 258       1.507  -9.884 -10.378  1.00 85.13           O
ATOM   3908  HA  THR A 258       1.398 -11.668 -12.109  1.00 85.13           H
ATOM   3909  CB  THR A 258       2.520 -10.536 -13.559  1.00 85.13           C
ATOM   3910  HB  THR A 258       2.491  -9.564 -14.051  1.00 85.13           H
ATOM   3911  OG1 THR A 258       2.453 -11.666 -14.425  1.00 85.13           O
ATOM   3912  HG1 THR A 258       1.846 -11.471 -15.196  1.00 85.13           H
ATOM   3913  CG2 THR A 258       3.857 -10.702 -12.834  1.00 85.13           C
ATOM   3914 1HG2 THR A 258       3.913 -11.699 -12.399  1.00 85.13           H
ATOM   3915 2HG2 THR A 258       3.936  -9.955 -12.043  1.00 85.13           H
ATOM   3916 3HG2 THR A 258       4.674 -10.568 -13.543  1.00 85.13           H
ATOM   3917  HN  THR A 258       0.259 -10.529 -14.407  1.00 85.13           H
ATOM   3918  N   VAL A 259       0.831  -8.440 -11.982  1.00 84.00           N
ATOM   3919  CA  VAL A 259       0.766  -7.299 -11.084  1.00 84.00           C
ATOM   3920  C   VAL A 259      -0.214  -7.604  -9.950  1.00 84.00           C
ATOM   3921  O   VAL A 259       0.084  -7.354  -8.783  1.00 84.00           O
ATOM   3922  HA  VAL A 259       1.760  -7.157 -10.661  1.00 84.00           H
ATOM   3923  CB  VAL A 259       0.400  -6.037 -11.868  1.00 84.00           C
ATOM   3924  HB  VAL A 259      -0.501  -6.250 -12.444  1.00 84.00           H
ATOM   3925  CG1 VAL A 259       0.089  -4.875 -10.922  1.00 84.00           C
ATOM   3926 1HG1 VAL A 259      -0.750  -5.144 -10.281  1.00 84.00           H
ATOM   3927 2HG1 VAL A 259       0.963  -4.663 -10.307  1.00 84.00           H
ATOM   3928 3HG1 VAL A 259      -0.168  -3.991 -11.506  1.00 84.00           H
ATOM   3929  CG2 VAL A 259       1.510  -5.661 -12.852  1.00 84.00           C
ATOM   3930 1HG2 VAL A 259       2.434  -5.477 -12.304  1.00 84.00           H
ATOM   3931 2HG2 VAL A 259       1.662  -6.479 -13.557  1.00 84.00           H
ATOM   3932 3HG2 VAL A 259       1.224  -4.761 -13.396  1.00 84.00           H
ATOM   3933  HN  VAL A 259       0.558  -8.252 -12.925  1.00 84.00           H
ATOM   3934  N   LEU A 260      -1.365  -8.138 -10.332  1.00 83.36           N
ATOM   3935  CA  LEU A 260      -2.408  -8.438  -9.366  1.00 83.36           C
ATOM   3936  C   LEU A 260      -1.872  -9.432  -8.334  1.00 83.36           C
ATOM   3937  O   LEU A 260      -1.956  -9.190  -7.131  1.00 83.36           O
ATOM   3938  HA  LEU A 260      -2.656  -7.508  -8.854  1.00 83.36           H
ATOM   3939  CB  LEU A 260      -3.676  -8.913 -10.078  1.00 83.36           C
ATOM   3940 1HB  LEU A 260      -3.947  -8.173 -10.830  1.00 83.36           H
ATOM   3941 2HB  LEU A 260      -3.447  -9.837 -10.608  1.00 83.36           H
ATOM   3942  CG  LEU A 260      -4.894  -9.160  -9.185  1.00 83.36           C
ATOM   3943  HG  LEU A 260      -4.606  -9.860  -8.400  1.00 83.36           H
ATOM   3944  CD1 LEU A 260      -5.341  -7.868  -8.498  1.00 83.36           C
ATOM   3945 1HD1 LEU A 260      -4.528  -7.484  -7.882  1.00 83.36           H
ATOM   3946 2HD1 LEU A 260      -5.606  -7.128  -9.253  1.00 83.36           H
ATOM   3947 3HD1 LEU A 260      -6.208  -8.072  -7.869  1.00 83.36           H
ATOM   3948  CD2 LEU A 260      -6.031  -9.812  -9.975  1.00 83.36           C
ATOM   3949 1HD2 LEU A 260      -6.325  -9.157 -10.795  1.00 83.36           H
ATOM   3950 2HD2 LEU A 260      -5.692 -10.767 -10.377  1.00 83.36           H
ATOM   3951 3HD2 LEU A 260      -6.884  -9.976  -9.317  1.00 83.36           H
ATOM   3952  HN  LEU A 260      -1.588  -8.366 -11.280  1.00 83.36           H
ATOM   3953  N   THR A 261      -1.334 -10.531  -8.843  1.00 86.80           N
ATOM   3954  CA  THR A 261      -0.921 -11.628  -7.984  1.00 86.80           C
ATOM   3955  C   THR A 261       0.135 -11.154  -6.984  1.00 86.80           C
ATOM   3956  O   THR A 261       0.088 -11.513  -5.809  1.00 86.80           O
ATOM   3957  HA  THR A 261      -1.784 -11.956  -7.406  1.00 86.80           H
ATOM   3958  CB  THR A 261      -0.440 -12.773  -8.879  1.00 86.80           C
ATOM   3959  HB  THR A 261       0.418 -12.466  -9.476  1.00 86.80           H
ATOM   3960  OG1 THR A 261      -1.600 -13.148  -9.616  1.00 86.80           O
ATOM   3961  HG1 THR A 261      -1.640 -12.637 -10.474  1.00 86.80           H
ATOM   3962  CG2 THR A 261      -0.083 -14.029  -8.081  1.00 86.80           C
ATOM   3963 1HG2 THR A 261      -0.961 -14.375  -7.536  1.00 86.80           H
ATOM   3964 2HG2 THR A 261       0.715 -13.796  -7.375  1.00 86.80           H
ATOM   3965 3HG2 THR A 261       0.252 -14.810  -8.764  1.00 86.80           H
ATOM   3966  HN  THR A 261      -1.179 -10.678  -9.820  1.00 86.80           H
ATOM   3967  N   VAL A 262       1.064 -10.354  -7.487  1.00 88.81           N
ATOM   3968  CA  VAL A 262       2.171  -9.886  -6.670  1.00 88.81           C
ATOM   3969  C   VAL A 262       1.629  -9.005  -5.542  1.00 88.81           C
ATOM   3970  O   VAL A 262       2.100  -9.084  -4.408  1.00 88.81           O
ATOM   3971  HA  VAL A 262       2.650 -10.761  -6.232  1.00 88.81           H
ATOM   3972  CB  VAL A 262       3.201  -9.169  -7.546  1.00 88.81           C
ATOM   3973  HB  VAL A 262       2.676  -8.415  -8.132  1.00 88.81           H
ATOM   3974  CG1 VAL A 262       4.247  -8.455  -6.688  1.00 88.81           C
ATOM   3975 1HG1 VAL A 262       3.755  -7.718  -6.054  1.00 88.81           H
ATOM   3976 2HG1 VAL A 262       4.765  -9.184  -6.064  1.00 88.81           H
ATOM   3977 3HG1 VAL A 262       4.967  -7.954  -7.336  1.00 88.81           H
ATOM   3978  CG2 VAL A 262       3.864 -10.144  -8.521  1.00 88.81           C
ATOM   3979 1HG2 VAL A 262       4.368 -10.932  -7.961  1.00 88.81           H
ATOM   3980 2HG2 VAL A 262       3.104 -10.586  -9.166  1.00 88.81           H
ATOM   3981 3HG2 VAL A 262       4.592  -9.609  -9.131  1.00 88.81           H
ATOM   3982  HN  VAL A 262       1.069 -10.028  -8.432  1.00 88.81           H
ATOM   3983  N   PHE A 263       0.648  -8.187  -5.893  1.00 87.01           N
ATOM   3984  CA  PHE A 263       0.016  -7.315  -4.917  1.00 87.01           C
ATOM   3985  C   PHE A 263      -0.662  -8.129  -3.813  1.00 87.01           C
ATOM   3986  O   PHE A 263      -0.481  -7.847  -2.629  1.00 87.01           O
ATOM   3987  HA  PHE A 263       0.800  -6.696  -4.480  1.00 87.01           H
ATOM   3988  CB  PHE A 263      -1.046  -6.505  -5.662  1.00 87.01           C
ATOM   3989 1HB  PHE A 263      -0.573  -5.982  -6.493  1.00 87.01           H
ATOM   3990 2HB  PHE A 263      -1.776  -7.191  -6.092  1.00 87.01           H
ATOM   3991  CG  PHE A 263      -1.779  -5.486  -4.788  1.00 87.01           C
ATOM   3992  CD1 PHE A 263      -2.992  -5.794  -4.255  1.00 87.01           C
ATOM   3993  HD1 PHE A 263      -3.441  -6.768  -4.450  1.00 87.01           H
ATOM   3994  CD2 PHE A 263      -1.218  -4.271  -4.544  1.00 87.01           C
ATOM   3995  HD2 PHE A 263      -0.246  -4.024  -4.971  1.00 87.01           H
ATOM   3996  CE1 PHE A 263      -3.672  -4.848  -3.443  1.00 87.01           C
ATOM   3997  HE1 PHE A 263      -4.644  -5.095  -3.016  1.00 87.01           H
ATOM   3998  CE2 PHE A 263      -1.898  -3.325  -3.732  1.00 87.01           C
ATOM   3999  HE2 PHE A 263      -1.449  -2.352  -3.536  1.00 87.01           H
ATOM   4000  CZ  PHE A 263      -3.111  -3.634  -3.199  1.00 87.01           C
ATOM   4001  HZ  PHE A 263      -3.633  -2.907  -2.575  1.00 87.01           H
ATOM   4002  HN  PHE A 263       0.285  -8.114  -6.822  1.00 87.01           H
ATOM   4003  N   VAL A 264      -1.428  -9.122  -4.239  1.00 85.62           N
ATOM   4004  CA  VAL A 264      -2.174  -9.946  -3.304  1.00 85.62           C
ATOM   4005  C   VAL A 264      -1.206 -10.575  -2.300  1.00 85.62           C
ATOM   4006  O   VAL A 264      -1.408 -10.474  -1.091  1.00 85.62           O
ATOM   4007  HA  VAL A 264      -2.862  -9.293  -2.766  1.00 85.62           H
ATOM   4008  CB  VAL A 264      -3.003 -10.983  -4.065  1.00 85.62           C
ATOM   4009  HB  VAL A 264      -2.312 -11.650  -4.582  1.00 85.62           H
ATOM   4010  CG1 VAL A 264      -3.841 -11.828  -3.104  1.00 85.62           C
ATOM   4011 1HG1 VAL A 264      -3.183 -12.349  -2.409  1.00 85.62           H
ATOM   4012 2HG1 VAL A 264      -4.518 -11.180  -2.547  1.00 85.62           H
ATOM   4013 3HG1 VAL A 264      -4.420 -12.557  -3.671  1.00 85.62           H
ATOM   4014  CG2 VAL A 264      -3.886 -10.312  -5.119  1.00 85.62           C
ATOM   4015 1HG2 VAL A 264      -4.565  -9.612  -4.632  1.00 85.62           H
ATOM   4016 2HG2 VAL A 264      -3.259  -9.775  -5.831  1.00 85.62           H
ATOM   4017 3HG2 VAL A 264      -4.464 -11.072  -5.645  1.00 85.62           H
ATOM   4018  HN  VAL A 264      -1.543  -9.366  -5.202  1.00 85.62           H
ATOM   4019  N   LEU A 265      -0.175 -11.210  -2.838  1.00 89.74           N
ATOM   4020  CA  LEU A 265       0.674 -12.073  -2.036  1.00 89.74           C
ATOM   4021  C   LEU A 265       1.440 -11.224  -1.018  1.00 89.74           C
ATOM   4022  O   LEU A 265       1.770 -11.699   0.068  1.00 89.74           O
ATOM   4023  HA  LEU A 265       0.024 -12.759  -1.493  1.00 89.74           H
ATOM   4024  CB  LEU A 265       1.578 -12.920  -2.933  1.00 89.74           C
ATOM   4025 1HB  LEU A 265       2.094 -12.256  -3.626  1.00 89.74           H
ATOM   4026 2HB  LEU A 265       2.341 -13.387  -2.310  1.00 89.74           H
ATOM   4027  CG  LEU A 265       0.882 -14.016  -3.744  1.00 89.74           C
ATOM   4028  HG  LEU A 265       0.103 -13.550  -4.348  1.00 89.74           H
ATOM   4029  CD1 LEU A 265       1.860 -14.690  -4.708  1.00 89.74           C
ATOM   4030 1HD1 LEU A 265       2.261 -13.947  -5.397  1.00 89.74           H
ATOM   4031 2HD1 LEU A 265       2.676 -15.139  -4.143  1.00 89.74           H
ATOM   4032 3HD1 LEU A 265       1.339 -15.464  -5.271  1.00 89.74           H
ATOM   4033  CD2 LEU A 265       0.196 -15.027  -2.823  1.00 89.74           C
ATOM   4034 1HD2 LEU A 265       0.940 -15.491  -2.175  1.00 89.74           H
ATOM   4035 2HD2 LEU A 265      -0.549 -14.516  -2.213  1.00 89.74           H
ATOM   4036 3HD2 LEU A 265      -0.291 -15.794  -3.424  1.00 89.74           H
ATOM   4037  HN  LEU A 265       0.081 -11.142  -3.802  1.00 89.74           H
ATOM   4038  N   SER A 266       1.699  -9.984  -1.406  1.00 91.14           N
ATOM   4039  CA  SER A 266       2.502  -9.096  -0.583  1.00 91.14           C
ATOM   4040  C   SER A 266       1.639  -8.487   0.525  1.00 91.14           C
ATOM   4041  O   SER A 266       2.095  -8.332   1.657  1.00 91.14           O
ATOM   4042  HA  SER A 266       3.284  -9.724  -0.157  1.00 91.14           H
ATOM   4043  CB  SER A 266       3.140  -7.990  -1.426  1.00 91.14           C
ATOM   4044 1HB  SER A 266       3.703  -7.318  -0.778  1.00 91.14           H
ATOM   4045 2HB  SER A 266       3.852  -8.431  -2.123  1.00 91.14           H
ATOM   4046  OG  SER A 266       2.167  -7.243  -2.151  1.00 91.14           O
ATOM   4047  HG  SER A 266       1.995  -7.674  -3.037  1.00 91.14           H
ATOM   4048  HN  SER A 266       1.373  -9.586  -2.263  1.00 91.14           H
ATOM   4049  N   GLN A 267       0.408  -8.160   0.160  1.00 89.96           N
ATOM   4050  CA  GLN A 267      -0.444  -7.367   1.030  1.00 89.96           C
ATOM   4051  C   GLN A 267      -1.214  -8.275   1.991  1.00 89.96           C
ATOM   4052  O   GLN A 267      -1.529  -7.876   3.110  1.00 89.96           O
ATOM   4053  HA  GLN A 267       0.234  -6.724   1.592  1.00 89.96           H
ATOM   4054  CB  GLN A 267      -1.401  -6.496   0.214  1.00 89.96           C
ATOM   4055 1HB  GLN A 267      -2.007  -7.126  -0.437  1.00 89.96           H
ATOM   4056 2HB  GLN A 267      -2.086  -5.976   0.883  1.00 89.96           H
ATOM   4057  CG  GLN A 267      -0.631  -5.476  -0.628  1.00 89.96           C
ATOM   4058 1HG  GLN A 267       0.002  -5.996  -1.347  1.00 89.96           H
ATOM   4059 2HG  GLN A 267      -1.332  -4.868  -1.200  1.00 89.96           H
ATOM   4060  CD  GLN A 267       0.230  -4.572   0.258  1.00 89.96           C
ATOM   4061  OE1 GLN A 267      -0.212  -4.044   1.265  1.00 89.96           O
ATOM   4062  NE2 GLN A 267       1.479  -4.424  -0.173  1.00 89.96           N
ATOM   4063 1HE2 GLN A 267       1.778  -4.886  -1.008  1.00 89.96           H
ATOM   4064 2HE2 GLN A 267       2.120  -3.852   0.339  1.00 89.96           H
ATOM   4065  HN  GLN A 267      -0.007  -8.426  -0.710  1.00 89.96           H
ATOM   4066  N   PHE A 268      -1.495  -9.481   1.517  1.00 90.62           N
ATOM   4067  CA  PHE A 268      -2.401 -10.370   2.224  1.00 90.62           C
ATOM   4068  C   PHE A 268      -1.900 -10.648   3.643  1.00 90.62           C
ATOM   4069  O   PHE A 268      -2.640 -10.477   4.611  1.00 90.62           O
ATOM   4070  HA  PHE A 268      -3.369  -9.873   2.274  1.00 90.62           H
ATOM   4071  CB  PHE A 268      -2.437 -11.685   1.443  1.00 90.62           C
ATOM   4072 1HB  PHE A 268      -2.754 -11.479   0.420  1.00 90.62           H
ATOM   4073 2HB  PHE A 268      -1.428 -12.092   1.388  1.00 90.62           H
ATOM   4074  CG  PHE A 268      -3.365 -12.742   2.046  1.00 90.62           C
ATOM   4075  CD1 PHE A 268      -2.853 -13.729   2.829  1.00 90.62           C
ATOM   4076  HD1 PHE A 268      -1.782 -13.767   3.027  1.00 90.62           H
ATOM   4077  CD2 PHE A 268      -4.702 -12.694   1.799  1.00 90.62           C
ATOM   4078  HD2 PHE A 268      -5.112 -11.903   1.171  1.00 90.62           H
ATOM   4079  CE1 PHE A 268      -3.714 -14.709   3.389  1.00 90.62           C
ATOM   4080  HE1 PHE A 268      -3.304 -15.500   4.017  1.00 90.62           H
ATOM   4081  CE2 PHE A 268      -5.563 -13.675   2.359  1.00 90.62           C
ATOM   4082  HE2 PHE A 268      -6.634 -13.636   2.161  1.00 90.62           H
ATOM   4083  CZ  PHE A 268      -5.051 -14.662   3.142  1.00 90.62           C
ATOM   4084  HZ  PHE A 268      -5.712 -15.414   3.572  1.00 90.62           H
ATOM   4085  HN  PHE A 268      -1.116  -9.851   0.669  1.00 90.62           H
ATOM   4086  N   PRO A 269      -0.640 -11.079   3.793  1.00 93.96           N
ATOM   4087  CA  PRO A 269      -0.132 -11.483   5.106  1.00 93.96           C
ATOM   4088  C   PRO A 269      -0.346 -10.411   6.162  1.00 93.96           C
ATOM   4089  O   PRO A 269      -0.768 -10.709   7.278  1.00 93.96           O
ATOM   4090  HA  PRO A 269      -0.679 -12.353   5.468  1.00 93.96           H
ATOM   4091  CB  PRO A 269       1.355 -11.744   4.855  1.00 93.96           C
ATOM   4092 1HB  PRO A 269       1.956 -10.854   5.042  1.00 93.96           H
ATOM   4093 2HB  PRO A 269       1.740 -12.530   5.504  1.00 93.96           H
ATOM   4094  CG  PRO A 269       1.398 -12.154   3.387  1.00 93.96           C
ATOM   4095 1HG  PRO A 269       2.395 -12.033   2.963  1.00 93.96           H
ATOM   4096 2HG  PRO A 269       1.132 -13.202   3.252  1.00 93.96           H
ATOM   4097  CD  PRO A 269       0.386 -11.220   2.744  1.00 93.96           C
ATOM   4098 1HD  PRO A 269       0.829 -10.258   2.486  1.00 93.96           H
ATOM   4099 2HD  PRO A 269      -0.021 -11.637   1.823  1.00 93.96           H
ATOM   4100  N   TYR A 270      -0.046  -9.179   5.778  1.00 94.16           N
ATOM   4101  CA  TYR A 270      -0.096  -8.070   6.715  1.00 94.16           C
ATOM   4102  C   TYR A 270      -1.527  -7.826   7.200  1.00 94.16           C
ATOM   4103  O   TYR A 270      -1.753  -7.601   8.388  1.00 94.16           O
ATOM   4104  HA  TYR A 270       0.531  -8.322   7.570  1.00 94.16           H
ATOM   4105  CB  TYR A 270       0.382  -6.840   5.940  1.00 94.16           C
ATOM   4106 1HB  TYR A 270       1.421  -6.991   5.645  1.00 94.16           H
ATOM   4107 2HB  TYR A 270      -0.199  -6.753   5.023  1.00 94.16           H
ATOM   4108  CG  TYR A 270       0.274  -5.530   6.723  1.00 94.16           C
ATOM   4109  CD1 TYR A 270      -0.584  -4.539   6.293  1.00 94.16           C
ATOM   4110  HD1 TYR A 270      -1.185  -4.689   5.396  1.00 94.16           H
ATOM   4111  CD2 TYR A 270       1.035  -5.340   7.858  1.00 94.16           C
ATOM   4112  HD2 TYR A 270       1.713  -6.123   8.198  1.00 94.16           H
ATOM   4113  CE1 TYR A 270      -0.686  -3.305   7.030  1.00 94.16           C
ATOM   4114  HE1 TYR A 270      -1.359  -2.514   6.701  1.00 94.16           H
ATOM   4115  CE2 TYR A 270       0.934  -4.107   8.595  1.00 94.16           C
ATOM   4116  HE2 TYR A 270       1.529  -3.944   9.493  1.00 94.16           H
ATOM   4117  CZ  TYR A 270       0.078  -3.151   8.144  1.00 94.16           C
ATOM   4118  OH  TYR A 270      -0.018  -1.986   8.840  1.00 94.16           O
ATOM   4119  HH  TYR A 270       0.377  -2.099   9.752  1.00 94.16           H
ATOM   4120  HN  TYR A 270       0.227  -8.934   4.848  1.00 94.16           H
ATOM   4121  N   ASN A 271      -2.455  -7.881   6.257  1.00 90.73           N
ATOM   4122  CA  ASN A 271      -3.847  -7.591   6.558  1.00 90.73           C
ATOM   4123  C   ASN A 271      -4.417  -8.707   7.436  1.00 90.73           C
ATOM   4124  O   ASN A 271      -5.350  -8.481   8.204  1.00 90.73           O
ATOM   4125  HA  ASN A 271      -3.835  -6.627   7.065  1.00 90.73           H
ATOM   4126  CB  ASN A 271      -4.684  -7.521   5.279  1.00 90.73           C
ATOM   4127 1HB  ASN A 271      -4.434  -8.360   4.630  1.00 90.73           H
ATOM   4128 2HB  ASN A 271      -5.741  -7.615   5.527  1.00 90.73           H
ATOM   4129  CG  ASN A 271      -4.443  -6.205   4.537  1.00 90.73           C
ATOM   4130  OD1 ASN A 271      -4.864  -5.140   4.957  1.00 90.73           O
ATOM   4131  ND2 ASN A 271      -3.743  -6.338   3.414  1.00 90.73           N
ATOM   4132 1HD2 ASN A 271      -3.427  -7.241   3.126  1.00 90.73           H
ATOM   4133 2HD2 ASN A 271      -3.534  -5.534   2.858  1.00 90.73           H
ATOM   4134  HN  ASN A 271      -2.270  -8.117   5.303  1.00 90.73           H
ATOM   4135  N   CYS A 272      -3.831  -9.887   7.292  1.00 93.20           N
ATOM   4136  CA  CYS A 272      -4.200 -11.013   8.134  1.00 93.20           C
ATOM   4137  C   CYS A 272      -3.892 -10.646   9.588  1.00 93.20           C
ATOM   4138  O   CYS A 272      -4.709 -10.880  10.477  1.00 93.20           O
ATOM   4139  HA  CYS A 272      -5.269 -11.172   7.994  1.00 93.20           H
ATOM   4140  CB  CYS A 272      -3.486 -12.297   7.706  1.00 93.20           C
ATOM   4141 1HB  CYS A 272      -2.417 -12.111   7.601  1.00 93.20           H
ATOM   4142 2HB  CYS A 272      -3.603 -13.061   8.475  1.00 93.20           H
ATOM   4143  SG  CYS A 272      -4.174 -12.896   6.120  1.00 93.20           S
ATOM   4144  HG  CYS A 272      -3.569 -11.991   5.355  1.00 93.20           H
ATOM   4145  HN  CYS A 272      -3.119 -10.079   6.618  1.00 93.20           H
ATOM   4146  N   ILE A 273      -2.711 -10.078   9.784  1.00 93.89           N
ATOM   4147  CA  ILE A 273      -2.267  -9.717  11.120  1.00 93.89           C
ATOM   4148  C   ILE A 273      -3.132  -8.572  11.648  1.00 93.89           C
ATOM   4149  O   ILE A 273      -3.481  -8.546  12.828  1.00 93.89           O
ATOM   4150  HA  ILE A 273      -2.417 -10.587  11.760  1.00 93.89           H
ATOM   4151  CB  ILE A 273      -0.769  -9.407  11.121  1.00 93.89           C
ATOM   4152  HB  ILE A 273      -0.583  -8.616  10.394  1.00 93.89           H
ATOM   4153  CG1 ILE A 273       0.044 -10.626  10.678  1.00 93.89           C
ATOM   4154 1HG1 ILE A 273      -0.257 -10.923   9.674  1.00 93.89           H
ATOM   4155 2HG1 ILE A 273       1.101 -10.364  10.630  1.00 93.89           H
ATOM   4156  CG2 ILE A 273      -0.318  -8.882  12.485  1.00 93.89           C
ATOM   4157 1HG2 ILE A 273      -0.864  -7.969  12.722  1.00 93.89           H
ATOM   4158 2HG2 ILE A 273      -0.520  -9.634  13.248  1.00 93.89           H
ATOM   4159 3HG2 ILE A 273       0.751  -8.670  12.458  1.00 93.89           H
ATOM   4160  CD1 ILE A 273      -0.154 -11.797  11.643  1.00 93.89           C
ATOM   4161 1HD1 ILE A 273       0.171 -11.503  12.642  1.00 93.89           H
ATOM   4162 2HD1 ILE A 273      -1.209 -12.071  11.670  1.00 93.89           H
ATOM   4163 3HD1 ILE A 273       0.434 -12.649  11.305  1.00 93.89           H
ATOM   4164  HN  ILE A 273      -2.064  -9.865   9.052  1.00 93.89           H
ATOM   4165  N   LEU A 274      -3.455  -7.653  10.750  1.00 92.91           N
ATOM   4166  CA  LEU A 274      -4.305  -6.529  11.101  1.00 92.91           C
ATOM   4167  C   LEU A 274      -5.646  -7.052  11.620  1.00 92.91           C
ATOM   4168  O   LEU A 274      -6.227  -6.478  12.540  1.00 92.91           O
ATOM   4169  HA  LEU A 274      -3.812  -5.985  11.907  1.00 92.91           H
ATOM   4170  CB  LEU A 274      -4.437  -5.566   9.920  1.00 92.91           C
ATOM   4171 1HB  LEU A 274      -4.585  -6.153   9.013  1.00 92.91           H
ATOM   4172 2HB  LEU A 274      -5.336  -4.967  10.063  1.00 92.91           H
ATOM   4173  CG  LEU A 274      -3.257  -4.618   9.692  1.00 92.91           C
ATOM   4174  HG  LEU A 274      -2.369  -5.219   9.495  1.00 92.91           H
ATOM   4175  CD1 LEU A 274      -3.490  -3.738   8.463  1.00 92.91           C
ATOM   4176 1HD1 LEU A 274      -3.606  -4.369   7.581  1.00 92.91           H
ATOM   4177 2HD1 LEU A 274      -4.393  -3.144   8.606  1.00 92.91           H
ATOM   4178 3HD1 LEU A 274      -2.637  -3.074   8.324  1.00 92.91           H
ATOM   4179  CD2 LEU A 274      -2.972  -3.788  10.945  1.00 92.91           C
ATOM   4180 1HD2 LEU A 274      -3.852  -3.197  11.198  1.00 92.91           H
ATOM   4181 2HD2 LEU A 274      -2.731  -4.453  11.775  1.00 92.91           H
ATOM   4182 3HD2 LEU A 274      -2.129  -3.123  10.757  1.00 92.91           H
ATOM   4183  HN  LEU A 274      -3.145  -7.668   9.799  1.00 92.91           H
ATOM   4184  N   LEU A 275      -6.099  -8.136  11.008  1.00 93.98           N
ATOM   4185  CA  LEU A 275      -7.353  -8.753  11.406  1.00 93.98           C
ATOM   4186  C   LEU A 275      -7.237  -9.246  12.850  1.00 93.98           C
ATOM   4187  O   LEU A 275      -8.123  -8.999  13.667  1.00 93.98           O
ATOM   4188  HA  LEU A 275      -8.123  -7.982  11.365  1.00 93.98           H
ATOM   4189  CB  LEU A 275      -7.752  -9.846  10.413  1.00 93.98           C
ATOM   4190 1HB  LEU A 275      -7.869  -9.391   9.430  1.00 93.98           H
ATOM   4191 2HB  LEU A 275      -6.931 -10.559  10.339  1.00 93.98           H
ATOM   4192  CG  LEU A 275      -9.032 -10.616  10.743  1.00 93.98           C
ATOM   4193  HG  LEU A 275      -8.941 -11.013  11.754  1.00 93.98           H
ATOM   4194  CD1 LEU A 275     -10.249  -9.689  10.728  1.00 93.98           C
ATOM   4195 1HD1 LEU A 275     -10.115  -8.901  11.469  1.00 93.98           H
ATOM   4196 2HD1 LEU A 275     -10.355  -9.243   9.739  1.00 93.98           H
ATOM   4197 3HD1 LEU A 275     -11.146 -10.262  10.966  1.00 93.98           H
ATOM   4198  CD2 LEU A 275      -9.210 -11.811   9.804  1.00 93.98           C
ATOM   4199 1HD2 LEU A 275      -9.270 -11.458   8.774  1.00 93.98           H
ATOM   4200 2HD2 LEU A 275      -8.360 -12.485   9.908  1.00 93.98           H
ATOM   4201 3HD2 LEU A 275     -10.128 -12.341  10.060  1.00 93.98           H
ATOM   4202  HN  LEU A 275      -5.626  -8.591  10.253  1.00 93.98           H
ATOM   4203  N   VAL A 276      -6.137  -9.934  13.120  1.00 94.50           N
ATOM   4204  CA  VAL A 276      -5.907 -10.486  14.444  1.00 94.50           C
ATOM   4205  C   VAL A 276      -5.898  -9.352  15.471  1.00 94.50           C
ATOM   4206  O   VAL A 276      -6.524  -9.459  16.525  1.00 94.50           O
ATOM   4207  HA  VAL A 276      -6.736 -11.157  14.670  1.00 94.50           H
ATOM   4208  CB  VAL A 276      -4.616 -11.308  14.451  1.00 94.50           C
ATOM   4209  HB  VAL A 276      -3.810 -10.668  14.094  1.00 94.50           H
ATOM   4210  CG1 VAL A 276      -4.263 -11.763  15.868  1.00 94.50           C
ATOM   4211 1HG1 VAL A 276      -4.124 -10.889  16.506  1.00 94.50           H
ATOM   4212 2HG1 VAL A 276      -5.071 -12.377  16.265  1.00 94.50           H
ATOM   4213 3HG1 VAL A 276      -3.342 -12.345  15.844  1.00 94.50           H
ATOM   4214  CG2 VAL A 276      -4.723 -12.504  13.502  1.00 94.50           C
ATOM   4215 1HG2 VAL A 276      -5.547 -13.145  13.817  1.00 94.50           H
ATOM   4216 2HG2 VAL A 276      -4.906 -12.148  12.488  1.00 94.50           H
ATOM   4217 3HG2 VAL A 276      -3.793 -13.071  13.526  1.00 94.50           H
ATOM   4218  HN  VAL A 276      -5.414 -10.115  12.455  1.00 94.50           H
ATOM   4219  N   GLN A 277      -5.182  -8.291  15.128  1.00 93.61           N
ATOM   4220  CA  GLN A 277      -5.067  -7.147  16.015  1.00 93.61           C
ATOM   4221  C   GLN A 277      -6.447  -6.544  16.286  1.00 93.61           C
ATOM   4222  O   GLN A 277      -6.708  -6.049  17.382  1.00 93.61           O
ATOM   4223  HA  GLN A 277      -4.646  -7.539  16.941  1.00 93.61           H
ATOM   4224  CB  GLN A 277      -4.115  -6.098  15.437  1.00 93.61           C
ATOM   4225 1HB  GLN A 277      -4.348  -5.930  14.386  1.00 93.61           H
ATOM   4226 2HB  GLN A 277      -4.259  -5.148  15.951  1.00 93.61           H
ATOM   4227  CG  GLN A 277      -2.658  -6.543  15.577  1.00 93.61           C
ATOM   4228 1HG  GLN A 277      -2.441  -6.767  16.622  1.00 93.61           H
ATOM   4229 2HG  GLN A 277      -2.500  -7.464  15.015  1.00 93.61           H
ATOM   4230  CD  GLN A 277      -1.703  -5.461  15.072  1.00 93.61           C
ATOM   4231  OE1 GLN A 277      -2.066  -4.584  14.305  1.00 93.61           O
ATOM   4232  NE2 GLN A 277      -0.464  -5.569  15.543  1.00 93.61           N
ATOM   4233 1HE2 GLN A 277      -0.231  -6.313  16.170  1.00 93.61           H
ATOM   4234 2HE2 GLN A 277       0.235  -4.908  15.271  1.00 93.61           H
ATOM   4235  HN  GLN A 277      -4.688  -8.206  14.263  1.00 93.61           H
ATOM   4236  N   THR A 278      -7.295  -6.606  15.270  1.00 93.83           N
ATOM   4237  CA  THR A 278      -8.640  -6.069  15.383  1.00 93.83           C
ATOM   4238  C   THR A 278      -9.455  -6.881  16.392  1.00 93.83           C
ATOM   4239  O   THR A 278     -10.107  -6.315  17.268  1.00 93.83           O
ATOM   4240  HA  THR A 278      -8.573  -5.053  15.771  1.00 93.83           H
ATOM   4241  CB  THR A 278      -9.258  -6.043  13.984  1.00 93.83           C
ATOM   4242  HB  THR A 278      -9.418  -7.054  13.610  1.00 93.83           H
ATOM   4243  OG1 THR A 278      -8.360  -5.240  13.223  1.00 93.83           O
ATOM   4244  HG1 THR A 278      -7.687  -5.821  12.764  1.00 93.83           H
ATOM   4245  CG2 THR A 278     -10.577  -5.268  13.941  1.00 93.83           C
ATOM   4246 1HG2 THR A 278     -10.404  -4.238  14.251  1.00 93.83           H
ATOM   4247 2HG2 THR A 278     -11.295  -5.735  14.616  1.00 93.83           H
ATOM   4248 3HG2 THR A 278     -10.973  -5.280  12.925  1.00 93.83           H
ATOM   4249  HN  THR A 278      -7.076  -7.013  14.383  1.00 93.83           H
ATOM   4250  N   ILE A 279      -9.392  -8.195  16.235  1.00 94.70           N
ATOM   4251  CA  ILE A 279     -10.151  -9.089  17.093  1.00 94.70           C
ATOM   4252  C   ILE A 279      -9.694  -8.908  18.542  1.00 94.70           C
ATOM   4253  O   ILE A 279     -10.516  -8.886  19.457  1.00 94.70           O
ATOM   4254  HA  ILE A 279     -11.199  -8.798  17.022  1.00 94.70           H
ATOM   4255  CB  ILE A 279     -10.047 -10.530  16.591  1.00 94.70           C
ATOM   4256  HB  ILE A 279      -8.991 -10.780  16.484  1.00 94.70           H
ATOM   4257  CG1 ILE A 279     -10.688 -10.677  15.209  1.00 94.70           C
ATOM   4258 1HG1 ILE A 279     -11.773 -10.636  15.301  1.00 94.70           H
ATOM   4259 2HG1 ILE A 279     -10.390  -9.842  14.575  1.00 94.70           H
ATOM   4260  CG2 ILE A 279     -10.642 -11.509  17.605  1.00 94.70           C
ATOM   4261 1HG2 ILE A 279     -10.102 -11.428  18.548  1.00 94.70           H
ATOM   4262 2HG2 ILE A 279     -11.693 -11.270  17.767  1.00 94.70           H
ATOM   4263 3HG2 ILE A 279     -10.555 -12.526  17.223  1.00 94.70           H
ATOM   4264  CD1 ILE A 279     -10.277 -11.996  14.551  1.00 94.70           C
ATOM   4265 1HD1 ILE A 279      -9.193 -12.023  14.439  1.00 94.70           H
ATOM   4266 2HD1 ILE A 279     -10.598 -12.829  15.176  1.00 94.70           H
ATOM   4267 3HD1 ILE A 279     -10.746 -12.075  13.571  1.00 94.70           H
ATOM   4268  HN  ILE A 279      -8.836  -8.649  15.539  1.00 94.70           H
ATOM   4269  N   ASP A 280      -8.385  -8.783  18.705  1.00 93.98           N
ATOM   4270  CA  ASP A 280      -7.805  -8.660  20.031  1.00 93.98           C
ATOM   4271  C   ASP A 280      -8.200  -7.310  20.633  1.00 93.98           C
ATOM   4272  O   ASP A 280      -8.342  -7.186  21.848  1.00 93.98           O
ATOM   4273  HA  ASP A 280      -8.204  -9.502  20.598  1.00 93.98           H
ATOM   4274  CB  ASP A 280      -6.277  -8.722  19.972  1.00 93.98           C
ATOM   4275 1HB  ASP A 280      -5.968  -9.587  19.384  1.00 93.98           H
ATOM   4276 2HB  ASP A 280      -5.893  -7.838  19.465  1.00 93.98           H
ATOM   4277  CG  ASP A 280      -5.677  -8.812  21.377  1.00 93.98           C
ATOM   4278  OD1 ASP A 280      -6.139  -9.692  22.136  1.00 93.98           O
ATOM   4279  OD2 ASP A 280      -4.771  -8.000  21.660  1.00 93.98           O
ATOM   4280  HN  ASP A 280      -7.727  -8.766  17.952  1.00 93.98           H
ATOM   4281  N   ALA A 281      -8.367  -6.333  19.754  1.00 92.40           N
ATOM   4282  CA  ALA A 281      -8.773  -5.004  20.180  1.00 92.40           C
ATOM   4283  C   ALA A 281     -10.142  -5.087  20.857  1.00 92.40           C
ATOM   4284  O   ALA A 281     -10.413  -4.357  21.809  1.00 92.40           O
ATOM   4285  HA  ALA A 281      -8.040  -4.649  20.904  1.00 92.40           H
ATOM   4286  CB  ALA A 281      -8.775  -4.060  18.976  1.00 92.40           C
ATOM   4287 1HB  ALA A 281      -7.773  -4.014  18.549  1.00 92.40           H
ATOM   4288 2HB  ALA A 281      -9.473  -4.430  18.225  1.00 92.40           H
ATOM   4289 3HB  ALA A 281      -9.080  -3.064  19.296  1.00 92.40           H
ATOM   4290  HN  ALA A 281      -8.229  -6.437  18.769  1.00 92.40           H
ATOM   4291  N   TYR A 282     -10.969  -5.984  20.340  1.00 91.25           N
ATOM   4292  CA  TYR A 282     -12.297  -6.184  20.895  1.00 91.25           C
ATOM   4293  C   TYR A 282     -12.256  -7.147  22.083  1.00 91.25           C
ATOM   4294  O   TYR A 282     -12.832  -6.867  23.134  1.00 91.25           O
ATOM   4295  HA  TYR A 282     -12.670  -5.218  21.233  1.00 91.25           H
ATOM   4296  CB  TYR A 282     -13.132  -6.811  19.776  1.00 91.25           C
ATOM   4297 1HB  TYR A 282     -12.522  -7.547  19.251  1.00 91.25           H
ATOM   4298 2HB  TYR A 282     -13.970  -7.349  20.218  1.00 91.25           H
ATOM   4299  CG  TYR A 282     -13.672  -5.800  18.762  1.00 91.25           C
ATOM   4300  CD1 TYR A 282     -14.715  -4.966  19.108  1.00 91.25           C
ATOM   4301  HD1 TYR A 282     -15.154  -5.027  20.104  1.00 91.25           H
ATOM   4302  CD2 TYR A 282     -13.115  -5.724  17.501  1.00 91.25           C
ATOM   4303  HD2 TYR A 282     -12.292  -6.383  17.227  1.00 91.25           H
ATOM   4304  CE1 TYR A 282     -15.223  -4.015  18.153  1.00 91.25           C
ATOM   4305  HE1 TYR A 282     -16.046  -3.350  18.414  1.00 91.25           H
ATOM   4306  CE2 TYR A 282     -13.624  -4.773  16.547  1.00 91.25           C
ATOM   4307  HE2 TYR A 282     -13.194  -4.701  15.547  1.00 91.25           H
ATOM   4308  CZ  TYR A 282     -14.652  -3.965  16.920  1.00 91.25           C
ATOM   4309  OH  TYR A 282     -15.132  -3.067  16.019  1.00 91.25           O
ATOM   4310  HH  TYR A 282     -14.494  -2.975  15.254  1.00 91.25           H
ATOM   4311  HN  TYR A 282     -10.746  -6.566  19.559  1.00 91.25           H
ATOM   4312  N   ALA A 283     -11.569  -8.261  21.878  1.00 91.71           N
ATOM   4313  CA  ALA A 283     -11.723  -9.408  22.756  1.00 91.71           C
ATOM   4314  C   ALA A 283     -10.624  -9.382  23.821  1.00 91.71           C
ATOM   4315  O   ALA A 283     -10.759 -10.004  24.873  1.00 91.71           O
ATOM   4316  HA  ALA A 283     -12.693  -9.323  23.246  1.00 91.71           H
ATOM   4317  CB  ALA A 283     -11.700 -10.693  21.927  1.00 91.71           C
ATOM   4318 1HB  ALA A 283     -12.518 -10.675  21.206  1.00 91.71           H
ATOM   4319 2HB  ALA A 283     -10.750 -10.767  21.397  1.00 91.71           H
ATOM   4320 3HB  ALA A 283     -11.816 -11.554  22.586  1.00 91.71           H
ATOM   4321  HN  ALA A 283     -10.917  -8.386  21.130  1.00 91.71           H
ATOM   4322  N   MET A 284      -9.561  -8.655  23.510  1.00 89.74           N
ATOM   4323  CA  MET A 284      -8.416  -8.584  24.401  1.00 89.74           C
ATOM   4324  C   MET A 284      -8.021  -9.977  24.898  1.00 89.74           C
ATOM   4325  O   MET A 284      -7.777 -10.169  26.088  1.00 89.74           O
ATOM   4326  HA  MET A 284      -7.606  -8.161  23.806  1.00 89.74           H
ATOM   4327  CB  MET A 284      -8.753  -7.692  25.597  1.00 89.74           C
ATOM   4328 1HB  MET A 284      -9.551  -8.149  26.182  1.00 89.74           H
ATOM   4329 2HB  MET A 284      -7.885  -7.610  26.251  1.00 89.74           H
ATOM   4330  CG  MET A 284      -9.185  -6.298  25.137  1.00 89.74           C
ATOM   4331 1HG  MET A 284      -8.397  -5.844  24.536  1.00 89.74           H
ATOM   4332 2HG  MET A 284     -10.067  -6.373  24.500  1.00 89.74           H
ATOM   4333  SD  MET A 284      -9.541  -5.271  26.552  1.00 89.74           S
ATOM   4334  CE  MET A 284     -10.522  -3.999  25.773  1.00 89.74           C
ATOM   4335 1HE  MET A 284      -9.930  -3.504  25.003  1.00 89.74           H
ATOM   4336 2HE  MET A 284     -11.405  -4.449  25.319  1.00 89.74           H
ATOM   4337 3HE  MET A 284     -10.831  -3.269  26.521  1.00 89.74           H
ATOM   4338  HN  MET A 284      -9.475  -8.121  22.668  1.00 89.74           H
ATOM   4339  N   PHE A 285      -7.972 -10.912  23.961  1.00 89.98           N
ATOM   4340  CA  PHE A 285      -7.771 -12.309  24.308  1.00 89.98           C
ATOM   4341  C   PHE A 285      -6.282 -12.629  24.453  1.00 89.98           C
ATOM   4342  O   PHE A 285      -5.916 -13.649  25.035  1.00 89.98           O
ATOM   4343  HA  PHE A 285      -8.272 -12.481  25.261  1.00 89.98           H
ATOM   4344  CB  PHE A 285      -8.351 -13.142  23.164  1.00 89.98           C
ATOM   4345 1HB  PHE A 285      -8.458 -14.174  23.497  1.00 89.98           H
ATOM   4346 2HB  PHE A 285      -9.352 -12.777  22.933  1.00 89.98           H
ATOM   4347  CG  PHE A 285      -7.508 -13.118  21.887  1.00 89.98           C
ATOM   4348  CD1 PHE A 285      -7.735 -12.169  20.941  1.00 89.98           C
ATOM   4349  HD1 PHE A 285      -8.517 -11.425  21.091  1.00 89.98           H
ATOM   4350  CD2 PHE A 285      -6.532 -14.047  21.699  1.00 89.98           C
ATOM   4351  HD2 PHE A 285      -6.351 -14.808  22.458  1.00 89.98           H
ATOM   4352  CE1 PHE A 285      -6.952 -12.146  19.756  1.00 89.98           C
ATOM   4353  HE1 PHE A 285      -7.134 -11.385  18.997  1.00 89.98           H
ATOM   4354  CE2 PHE A 285      -5.750 -14.024  20.514  1.00 89.98           C
ATOM   4355  HE2 PHE A 285      -4.968 -14.768  20.364  1.00 89.98           H
ATOM   4356  CZ  PHE A 285      -5.976 -13.075  19.568  1.00 89.98           C
ATOM   4357  HZ  PHE A 285      -5.376 -13.058  18.658  1.00 89.98           H
ATOM   4358  HN  PHE A 285      -8.066 -10.729  22.983  1.00 89.98           H
ATOM   4359  N   ILE A 286      -5.462 -11.739  23.913  1.00 90.36           N
ATOM   4360  CA  ILE A 286      -4.021 -11.894  24.008  1.00 90.36           C
ATOM   4361  C   ILE A 286      -3.534 -11.299  25.331  1.00 90.36           C
ATOM   4362  O   ILE A 286      -3.079 -10.157  25.372  1.00 90.36           O
ATOM   4363  HA  ILE A 286      -3.807 -12.963  24.011  1.00 90.36           H
ATOM   4364  CB  ILE A 286      -3.336 -11.298  22.777  1.00 90.36           C
ATOM   4365  HB  ILE A 286      -3.517 -10.224  22.772  1.00 90.36           H
ATOM   4366  CG1 ILE A 286      -3.936 -11.864  21.488  1.00 90.36           C
ATOM   4367 1HG1 ILE A 286      -3.663 -12.914  21.386  1.00 90.36           H
ATOM   4368 2HG1 ILE A 286      -5.023 -11.820  21.539  1.00 90.36           H
ATOM   4369  CG2 ILE A 286      -1.820 -11.501  22.841  1.00 90.36           C
ATOM   4370 1HG2 ILE A 286      -1.426 -11.012  23.731  1.00 90.36           H
ATOM   4371 2HG2 ILE A 286      -1.598 -12.567  22.883  1.00 90.36           H
ATOM   4372 3HG2 ILE A 286      -1.358 -11.068  21.953  1.00 90.36           H
ATOM   4373  CD1 ILE A 286      -3.446 -11.083  20.266  1.00 90.36           C
ATOM   4374 1HD1 ILE A 286      -3.742 -10.038  20.361  1.00 90.36           H
ATOM   4375 2HD1 ILE A 286      -2.360 -11.149  20.205  1.00 90.36           H
ATOM   4376 3HD1 ILE A 286      -3.887 -11.506  19.364  1.00 90.36           H
ATOM   4377  HN  ILE A 286      -5.768 -10.925  23.419  1.00 90.36           H
ATOM   4378  N   SER A 287      -3.647 -12.101  26.380  1.00 87.50           N
ATOM   4379  CA  SER A 287      -3.193 -11.680  27.695  1.00 87.50           C
ATOM   4380  C   SER A 287      -1.743 -12.120  27.913  1.00 87.50           C
ATOM   4381  O   SER A 287      -1.072 -11.629  28.819  1.00 87.50           O
ATOM   4382  HA  SER A 287      -3.266 -10.593  27.691  1.00 87.50           H
ATOM   4383  CB  SER A 287      -4.091 -12.248  28.795  1.00 87.50           C
ATOM   4384 1HB  SER A 287      -3.723 -11.922  29.768  1.00 87.50           H
ATOM   4385 2HB  SER A 287      -5.098 -11.846  28.684  1.00 87.50           H
ATOM   4386  OG  SER A 287      -4.142 -13.672  28.762  1.00 87.50           O
ATOM   4387  HG  SER A 287      -4.770 -14.008  29.464  1.00 87.50           H
ATOM   4388  HN  SER A 287      -4.038 -13.020  26.342  1.00 87.50           H
ATOM   4389  N   ASN A 288      -1.304 -13.041  27.068  1.00 91.06           N
ATOM   4390  CA  ASN A 288       0.016 -13.628  27.220  1.00 91.06           C
ATOM   4391  C   ASN A 288       1.047 -12.743  26.516  1.00 91.06           C
ATOM   4392  O   ASN A 288       0.926 -12.472  25.323  1.00 91.06           O
ATOM   4393  HA  ASN A 288       0.182 -13.685  28.296  1.00 91.06           H
ATOM   4394  CB  ASN A 288       0.077 -15.019  26.588  1.00 91.06           C
ATOM   4395 1HB  ASN A 288      -0.761 -15.620  26.941  1.00 91.06           H
ATOM   4396 2HB  ASN A 288      -0.025 -14.936  25.506  1.00 91.06           H
ATOM   4397  CG  ASN A 288       1.394 -15.720  26.929  1.00 91.06           C
ATOM   4398  OD1 ASN A 288       2.466 -15.140  26.880  1.00 91.06           O
ATOM   4399  ND2 ASN A 288       1.253 -16.996  27.276  1.00 91.06           N
ATOM   4400 1HD2 ASN A 288       0.344 -17.412  27.296  1.00 91.06           H
ATOM   4401 2HD2 ASN A 288       2.057 -17.540  27.517  1.00 91.06           H
ATOM   4402  HN  ASN A 288      -1.832 -13.385  26.292  1.00 91.06           H
ATOM   4403  N   CYS A 289       2.038 -12.317  27.286  1.00 90.59           N
ATOM   4404  CA  CYS A 289       3.027 -11.379  26.782  1.00 90.59           C
ATOM   4405  C   CYS A 289       3.817 -12.066  25.667  1.00 90.59           C
ATOM   4406  O   CYS A 289       4.208 -11.425  24.693  1.00 90.59           O
ATOM   4407  HA  CYS A 289       2.476 -10.522  26.395  1.00 90.59           H
ATOM   4408  CB  CYS A 289       3.941 -10.867  27.898  1.00 90.59           C
ATOM   4409 1HB  CYS A 289       3.346 -10.387  28.675  1.00 90.59           H
ATOM   4410 2HB  CYS A 289       4.461 -11.703  28.365  1.00 90.59           H
ATOM   4411  SG  CYS A 289       5.154  -9.679  27.217  1.00 90.59           S
ATOM   4412  HN  CYS A 289       2.171 -12.602  28.235  1.00 90.59           H
ATOM   4413  N   ALA A 290       4.029 -13.361  25.847  1.00 92.21           N
ATOM   4414  CA  ALA A 290       4.822 -14.129  24.901  1.00 92.21           C
ATOM   4415  C   ALA A 290       4.120 -14.136  23.542  1.00 92.21           C
ATOM   4416  O   ALA A 290       4.751 -13.907  22.512  1.00 92.21           O
ATOM   4417  HA  ALA A 290       5.788 -13.634  24.799  1.00 92.21           H
ATOM   4418  CB  ALA A 290       5.046 -15.539  25.449  1.00 92.21           C
ATOM   4419 1HB  ALA A 290       5.574 -15.480  26.401  1.00 92.21           H
ATOM   4420 2HB  ALA A 290       4.084 -16.029  25.598  1.00 92.21           H
ATOM   4421 3HB  ALA A 290       5.641 -16.114  24.740  1.00 92.21           H
ATOM   4422  HN  ALA A 290       3.671 -13.884  26.621  1.00 92.21           H
ATOM   4423  N   VAL A 291       2.822 -14.401  23.584  1.00 92.74           N
ATOM   4424  CA  VAL A 291       2.029 -14.450  22.367  1.00 92.74           C
ATOM   4425  C   VAL A 291       1.991 -13.058  21.732  1.00 92.74           C
ATOM   4426  O   VAL A 291       2.111 -12.923  20.516  1.00 92.74           O
ATOM   4427  HA  VAL A 291       2.524 -15.136  21.679  1.00 92.74           H
ATOM   4428  CB  VAL A 291       0.637 -15.006  22.672  1.00 92.74           C
ATOM   4429  HB  VAL A 291       0.161 -14.343  23.394  1.00 92.74           H
ATOM   4430  CG1 VAL A 291      -0.232 -15.030  21.413  1.00 92.74           C
ATOM   4431 1HG1 VAL A 291      -0.338 -14.016  21.026  1.00 92.74           H
ATOM   4432 2HG1 VAL A 291       0.239 -15.660  20.658  1.00 92.74           H
ATOM   4433 3HG1 VAL A 291      -1.216 -15.430  21.658  1.00 92.74           H
ATOM   4434  CG2 VAL A 291       0.728 -16.398  23.301  1.00 92.74           C
ATOM   4435 1HG2 VAL A 291       1.232 -17.076  22.612  1.00 92.74           H
ATOM   4436 2HG2 VAL A 291       1.293 -16.340  24.232  1.00 92.74           H
ATOM   4437 3HG2 VAL A 291      -0.275 -16.770  23.508  1.00 92.74           H
ATOM   4438  HN  VAL A 291       2.315 -14.580  24.426  1.00 92.74           H
ATOM   4439  N   SER A 292       1.823 -12.058  22.585  1.00 92.54           N
ATOM   4440  CA  SER A 292       1.739 -10.684  22.120  1.00 92.54           C
ATOM   4441  C   SER A 292       3.038 -10.292  21.412  1.00 92.54           C
ATOM   4442  O   SER A 292       3.006  -9.663  20.355  1.00 92.54           O
ATOM   4443  HA  SER A 292       0.902 -10.666  21.423  1.00 92.54           H
ATOM   4444  CB  SER A 292       1.457  -9.726  23.280  1.00 92.54           C
ATOM   4445 1HB  SER A 292       0.611 -10.097  23.859  1.00 92.54           H
ATOM   4446 2HB  SER A 292       2.317  -9.705  23.950  1.00 92.54           H
ATOM   4447  OG  SER A 292       1.177  -8.405  22.825  1.00 92.54           O
ATOM   4448  HG  SER A 292       0.269  -8.372  22.408  1.00 92.54           H
ATOM   4449  HN  SER A 292       1.744 -12.175  23.575  1.00 92.54           H
ATOM   4450  N   THR A 293       4.148 -10.679  22.022  1.00 92.69           N
ATOM   4451  CA  THR A 293       5.455 -10.333  21.490  1.00 92.69           C
ATOM   4452  C   THR A 293       5.630 -10.917  20.087  1.00 92.69           C
ATOM   4453  O   THR A 293       6.110 -10.236  19.182  1.00 92.69           O
ATOM   4454  HA  THR A 293       5.510  -9.248  21.393  1.00 92.69           H
ATOM   4455  CB  THR A 293       6.513 -10.813  22.485  1.00 92.69           C
ATOM   4456  HB  THR A 293       6.424 -11.884  22.661  1.00 92.69           H
ATOM   4457  OG1 THR A 293       6.318  -9.982  23.626  1.00 92.69           O
ATOM   4458  HG1 THR A 293       5.749 -10.455  24.300  1.00 92.69           H
ATOM   4459  CG2 THR A 293       7.937 -10.488  22.027  1.00 92.69           C
ATOM   4460 1HG2 THR A 293       8.045  -9.409  21.915  1.00 92.69           H
ATOM   4461 2HG2 THR A 293       8.130 -10.974  21.071  1.00 92.69           H
ATOM   4462 3HG2 THR A 293       8.648 -10.850  22.769  1.00 92.69           H
ATOM   4463  HN  THR A 293       4.164 -11.219  22.864  1.00 92.69           H
ATOM   4464  N   ASN A 294       5.232 -12.174  19.949  1.00 93.53           N
ATOM   4465  CA  ASN A 294       5.395 -12.877  18.688  1.00 93.53           C
ATOM   4466  C   ASN A 294       4.513 -12.220  17.625  1.00 93.53           C
ATOM   4467  O   ASN A 294       4.914 -12.099  16.469  1.00 93.53           O
ATOM   4468  HA  ASN A 294       6.457 -12.802  18.454  1.00 93.53           H
ATOM   4469  CB  ASN A 294       4.971 -14.341  18.815  1.00 93.53           C
ATOM   4470 1HB  ASN A 294       4.000 -14.401  19.307  1.00 93.53           H
ATOM   4471 2HB  ASN A 294       4.853 -14.777  17.823  1.00 93.53           H
ATOM   4472  CG  ASN A 294       6.002 -15.144  19.611  1.00 93.53           C
ATOM   4473  OD1 ASN A 294       7.136 -14.734  19.800  1.00 93.53           O
ATOM   4474  ND2 ASN A 294       5.547 -16.308  20.067  1.00 93.53           N
ATOM   4475 1HD2 ASN A 294       4.606 -16.585  19.877  1.00 93.53           H
ATOM   4476 2HD2 ASN A 294       6.147 -16.905  20.599  1.00 93.53           H
ATOM   4477  HN  ASN A 294       4.806 -12.708  20.679  1.00 93.53           H
ATOM   4478  N   ILE A 295       3.328 -11.812  18.055  1.00 93.32           N
ATOM   4479  CA  ILE A 295       2.363 -11.223  17.142  1.00 93.32           C
ATOM   4480  C   ILE A 295       2.899  -9.884  16.633  1.00 93.32           C
ATOM   4481  O   ILE A 295       2.714  -9.539  15.467  1.00 93.32           O
ATOM   4482  HA  ILE A 295       2.262 -11.899  16.293  1.00 93.32           H
ATOM   4483  CB  ILE A 295       0.989 -11.123  17.807  1.00 93.32           C
ATOM   4484  HB  ILE A 295       1.128 -10.764  18.826  1.00 93.32           H
ATOM   4485  CG1 ILE A 295       0.322 -12.497  17.898  1.00 93.32           C
ATOM   4486 1HG1 ILE A 295       0.055 -12.843  16.900  1.00 93.32           H
ATOM   4487 2HG1 ILE A 295       1.027 -13.221  18.309  1.00 93.32           H
ATOM   4488  CG2 ILE A 295       0.104 -10.104  17.086  1.00 93.32           C
ATOM   4489 1HG2 ILE A 295       0.579  -9.124  17.117  1.00 93.32           H
ATOM   4490 2HG2 ILE A 295      -0.031 -10.410  16.048  1.00 93.32           H
ATOM   4491 3HG2 ILE A 295      -0.867 -10.053  17.579  1.00 93.32           H
ATOM   4492  CD1 ILE A 295      -0.929 -12.442  18.777  1.00 93.32           C
ATOM   4493 1HD1 ILE A 295      -0.655 -12.119  19.781  1.00 93.32           H
ATOM   4494 2HD1 ILE A 295      -1.642 -11.736  18.350  1.00 93.32           H
ATOM   4495 3HD1 ILE A 295      -1.383 -13.432  18.825  1.00 93.32           H
ATOM   4496  HN  ILE A 295       3.025 -11.878  19.005  1.00 93.32           H
ATOM   4497  N   ASP A 296       3.554  -9.165  17.534  1.00 93.16           N
ATOM   4498  CA  ASP A 296       4.105  -7.863  17.195  1.00 93.16           C
ATOM   4499  C   ASP A 296       5.243  -8.042  16.188  1.00 93.16           C
ATOM   4500  O   ASP A 296       5.384  -7.251  15.258  1.00 93.16           O
ATOM   4501  HA  ASP A 296       3.269  -7.297  16.783  1.00 93.16           H
ATOM   4502  CB  ASP A 296       4.673  -7.167  18.433  1.00 93.16           C
ATOM   4503 1HB  ASP A 296       5.365  -7.836  18.945  1.00 93.16           H
ATOM   4504 2HB  ASP A 296       5.244  -6.289  18.131  1.00 93.16           H
ATOM   4505  CG  ASP A 296       3.555  -6.750  19.390  1.00 93.16           C
ATOM   4506  OD1 ASP A 296       2.404  -6.657  18.912  1.00 93.16           O
ATOM   4507  OD2 ASP A 296       3.876  -6.534  20.579  1.00 93.16           O
ATOM   4508  HN  ASP A 296       3.709  -9.457  18.477  1.00 93.16           H
ATOM   4509  N   ILE A 297       6.026  -9.088  16.409  1.00 94.08           N
ATOM   4510  CA  ILE A 297       7.111  -9.416  15.500  1.00 94.08           C
ATOM   4511  C   ILE A 297       6.530  -9.791  14.135  1.00 94.08           C
ATOM   4512  O   ILE A 297       7.037  -9.359  13.100  1.00 94.08           O
ATOM   4513  HA  ILE A 297       7.720  -8.520  15.381  1.00 94.08           H
ATOM   4514  CB  ILE A 297       8.009 -10.498  16.104  1.00 94.08           C
ATOM   4515  HB  ILE A 297       7.372 -11.301  16.476  1.00 94.08           H
ATOM   4516  CG1 ILE A 297       8.795  -9.953  17.298  1.00 94.08           C
ATOM   4517 1HG1 ILE A 297       9.524  -9.220  16.954  1.00 94.08           H
ATOM   4518 2HG1 ILE A 297       8.118  -9.435  17.978  1.00 94.08           H
ATOM   4519  CG2 ILE A 297       8.927 -11.104  15.041  1.00 94.08           C
ATOM   4520 1HG2 ILE A 297       8.323 -11.552  14.252  1.00 94.08           H
ATOM   4521 2HG2 ILE A 297       9.558 -10.323  14.617  1.00 94.08           H
ATOM   4522 3HG2 ILE A 297       9.554 -11.870  15.498  1.00 94.08           H
ATOM   4523  CD1 ILE A 297       9.511 -11.082  18.043  1.00 94.08           C
ATOM   4524 1HD1 ILE A 297       8.776 -11.800  18.407  1.00 94.08           H
ATOM   4525 2HD1 ILE A 297      10.204 -11.581  17.367  1.00 94.08           H
ATOM   4526 3HD1 ILE A 297      10.062 -10.667  18.887  1.00 94.08           H
ATOM   4527  HN  ILE A 297       5.930  -9.704  17.191  1.00 94.08           H
ATOM   4528  N   CYS A 298       5.474 -10.591  14.176  1.00 94.25           N
ATOM   4529  CA  CYS A 298       4.811 -11.017  12.956  1.00 94.25           C
ATOM   4530  C   CYS A 298       4.346  -9.770  12.201  1.00 94.25           C
ATOM   4531  O   CYS A 298       4.438  -9.712  10.975  1.00 94.25           O
ATOM   4532  HA  CYS A 298       5.549 -11.569  12.374  1.00 94.25           H
ATOM   4533  CB  CYS A 298       3.652 -11.973  13.246  1.00 94.25           C
ATOM   4534 1HB  CYS A 298       3.038 -11.578  14.056  1.00 94.25           H
ATOM   4535 2HB  CYS A 298       3.008 -12.055  12.370  1.00 94.25           H
ATOM   4536  SG  CYS A 298       4.300 -13.622  13.701  1.00 94.25           S
ATOM   4537  HG  CYS A 298       4.689 -13.286  14.928  1.00 94.25           H
ATOM   4538  HN  CYS A 298       5.074 -10.945  15.021  1.00 94.25           H
ATOM   4539  N   PHE A 299       3.857  -8.803  12.963  1.00 94.34           N
ATOM   4540  CA  PHE A 299       3.390  -7.556  12.383  1.00 94.34           C
ATOM   4541  C   PHE A 299       4.515  -6.850  11.622  1.00 94.34           C
ATOM   4542  O   PHE A 299       4.320  -6.404  10.492  1.00 94.34           O
ATOM   4543  HA  PHE A 299       2.585  -7.803  11.691  1.00 94.34           H
ATOM   4544  CB  PHE A 299       2.937  -6.665  13.541  1.00 94.34           C
ATOM   4545 1HB  PHE A 299       2.151  -7.178  14.095  1.00 94.34           H
ATOM   4546 2HB  PHE A 299       3.772  -6.527  14.228  1.00 94.34           H
ATOM   4547  CG  PHE A 299       2.421  -5.292  13.106  1.00 94.34           C
ATOM   4548  CD1 PHE A 299       3.280  -4.243  13.007  1.00 94.34           C
ATOM   4549  HD1 PHE A 299       4.337  -4.380  13.238  1.00 94.34           H
ATOM   4550  CD2 PHE A 299       1.103  -5.121  12.818  1.00 94.34           C
ATOM   4551  HD2 PHE A 299       0.414  -5.962  12.897  1.00 94.34           H
ATOM   4552  CE1 PHE A 299       2.802  -2.968  12.603  1.00 94.34           C
ATOM   4553  HE1 PHE A 299       3.490  -2.127  12.524  1.00 94.34           H
ATOM   4554  CE2 PHE A 299       0.624  -3.847  12.414  1.00 94.34           C
ATOM   4555  HE2 PHE A 299      -0.432  -3.710  12.183  1.00 94.34           H
ATOM   4556  CZ  PHE A 299       1.483  -2.797  12.315  1.00 94.34           C
ATOM   4557  HZ  PHE A 299       1.116  -1.819  12.004  1.00 94.34           H
ATOM   4558  HN  PHE A 299       3.778  -8.862  13.958  1.00 94.34           H
ATOM   4559  N   GLN A 300       5.667  -6.771  12.272  1.00 93.32           N
ATOM   4560  CA  GLN A 300       6.800  -6.062  11.703  1.00 93.32           C
ATOM   4561  C   GLN A 300       7.246  -6.732  10.402  1.00 93.32           C
ATOM   4562  O   GLN A 300       7.544  -6.053   9.420  1.00 93.32           O
ATOM   4563  HA  GLN A 300       6.437  -5.055  11.495  1.00 93.32           H
ATOM   4564  CB  GLN A 300       7.955  -5.982  12.703  1.00 93.32           C
ATOM   4565 1HB  GLN A 300       8.146  -6.969  13.123  1.00 93.32           H
ATOM   4566 2HB  GLN A 300       8.865  -5.672  12.189  1.00 93.32           H
ATOM   4567  CG  GLN A 300       7.638  -4.995  13.829  1.00 93.32           C
ATOM   4568 1HG  GLN A 300       7.468  -4.003  13.410  1.00 93.32           H
ATOM   4569 2HG  GLN A 300       6.717  -5.293  14.329  1.00 93.32           H
ATOM   4570  CD  GLN A 300       8.781  -4.937  14.844  1.00 93.32           C
ATOM   4571  OE1 GLN A 300       9.720  -5.715  14.806  1.00 93.32           O
ATOM   4572  NE2 GLN A 300       8.650  -3.973  15.752  1.00 93.32           N
ATOM   4573 1HE2 GLN A 300       7.854  -3.368  15.727  1.00 93.32           H
ATOM   4574 2HE2 GLN A 300       9.347  -3.855  16.459  1.00 93.32           H
ATOM   4575  HN  GLN A 300       5.831  -7.180  13.170  1.00 93.32           H
ATOM   4576  N   VAL A 301       7.278  -8.056  10.436  1.00 94.33           N
ATOM   4577  CA  VAL A 301       7.749  -8.823   9.296  1.00 94.33           C
ATOM   4578  C   VAL A 301       6.806  -8.600   8.112  1.00 94.33           C
ATOM   4579  O   VAL A 301       7.250  -8.266   7.015  1.00 94.33           O
ATOM   4580  HA  VAL A 301       8.738  -8.448   9.032  1.00 94.33           H
ATOM   4581  CB  VAL A 301       7.889 -10.298   9.679  1.00 94.33           C
ATOM   4582  HB  VAL A 301       6.934 -10.631  10.084  1.00 94.33           H
ATOM   4583  CG1 VAL A 301       8.203 -11.156   8.452  1.00 94.33           C
ATOM   4584 1HG1 VAL A 301       7.397 -11.059   7.724  1.00 94.33           H
ATOM   4585 2HG1 VAL A 301       9.139 -10.821   8.004  1.00 94.33           H
ATOM   4586 3HG1 VAL A 301       8.298 -12.199   8.752  1.00 94.33           H
ATOM   4587  CG2 VAL A 301       8.951 -10.484  10.765  1.00 94.33           C
ATOM   4588 1HG2 VAL A 301       9.913 -10.126  10.398  1.00 94.33           H
ATOM   4589 2HG2 VAL A 301       8.667  -9.918  11.652  1.00 94.33           H
ATOM   4590 3HG2 VAL A 301       9.030 -11.541  11.018  1.00 94.33           H
ATOM   4591  HN  VAL A 301       6.990  -8.602  11.223  1.00 94.33           H
ATOM   4592  N   THR A 302       5.522  -8.794   8.375  1.00 94.31           N
ATOM   4593  CA  THR A 302       4.523  -8.721   7.322  1.00 94.31           C
ATOM   4594  C   THR A 302       4.410  -7.290   6.792  1.00 94.31           C
ATOM   4595  O   THR A 302       4.143  -7.081   5.610  1.00 94.31           O
ATOM   4596  HA  THR A 302       4.854  -9.344   6.491  1.00 94.31           H
ATOM   4597  CB  THR A 302       3.208  -9.269   7.879  1.00 94.31           C
ATOM   4598  HB  THR A 302       2.420  -9.227   7.128  1.00 94.31           H
ATOM   4599  OG1 THR A 302       2.979  -8.494   9.053  1.00 94.31           O
ATOM   4600  HG1 THR A 302       3.371  -8.955   9.849  1.00 94.31           H
ATOM   4601  CG2 THR A 302       3.343 -10.701   8.399  1.00 94.31           C
ATOM   4602 1HG2 THR A 302       4.084 -10.730   9.198  1.00 94.31           H
ATOM   4603 2HG2 THR A 302       3.661 -11.354   7.586  1.00 94.31           H
ATOM   4604 3HG2 THR A 302       2.381 -11.041   8.783  1.00 94.31           H
ATOM   4605  HN  THR A 302       5.162  -8.997   9.285  1.00 94.31           H
ATOM   4606  N   GLN A 303       4.619  -6.341   7.693  1.00 93.10           N
ATOM   4607  CA  GLN A 303       4.617  -4.938   7.317  1.00 93.10           C
ATOM   4608  C   GLN A 303       5.723  -4.661   6.297  1.00 93.10           C
ATOM   4609  O   GLN A 303       5.508  -3.943   5.322  1.00 93.10           O
ATOM   4610  HA  GLN A 303       3.642  -4.762   6.862  1.00 93.10           H
ATOM   4611  CB  GLN A 303       4.766  -4.040   8.546  1.00 93.10           C
ATOM   4612 1HB  GLN A 303       3.957  -4.242   9.249  1.00 93.10           H
ATOM   4613 2HB  GLN A 303       5.699  -4.273   9.060  1.00 93.10           H
ATOM   4614  CG  GLN A 303       4.749  -2.562   8.151  1.00 93.10           C
ATOM   4615 1HG  GLN A 303       5.677  -2.309   7.637  1.00 93.10           H
ATOM   4616 2HG  GLN A 303       3.936  -2.379   7.450  1.00 93.10           H
ATOM   4617  CD  GLN A 303       4.581  -1.668   9.381  1.00 93.10           C
ATOM   4618  OE1 GLN A 303       5.508  -1.429  10.138  1.00 93.10           O
ATOM   4619  NE2 GLN A 303       3.351  -1.188   9.537  1.00 93.10           N
ATOM   4620 1HE2 GLN A 303       2.636  -1.422   8.878  1.00 93.10           H
ATOM   4621 2HE2 GLN A 303       3.141  -0.592  10.312  1.00 93.10           H
ATOM   4622  HN  GLN A 303       4.786  -6.518   8.663  1.00 93.10           H
ATOM   4623  N   THR A 304       6.884  -5.244   6.558  1.00 93.37           N
ATOM   4624  CA  THR A 304       8.040  -5.024   5.706  1.00 93.37           C
ATOM   4625  C   THR A 304       7.781  -5.573   4.302  1.00 93.37           C
ATOM   4626  O   THR A 304       8.156  -4.951   3.309  1.00 93.37           O
ATOM   4627  HA  THR A 304       8.194  -3.949   5.606  1.00 93.37           H
ATOM   4628  CB  THR A 304       9.257  -5.652   6.389  1.00 93.37           C
ATOM   4629  HB  THR A 304       9.163  -6.737   6.430  1.00 93.37           H
ATOM   4630  OG1 THR A 304       9.326  -4.993   7.651  1.00 93.37           O
ATOM   4631  HG1 THR A 304       8.870  -5.544   8.350  1.00 93.37           H
ATOM   4632  CG2 THR A 304      10.572  -5.278   5.702  1.00 93.37           C
ATOM   4633 1HG2 THR A 304      10.698  -4.196   5.721  1.00 93.37           H
ATOM   4634 2HG2 THR A 304      10.552  -5.623   4.668  1.00 93.37           H
ATOM   4635 3HG2 THR A 304      11.403  -5.750   6.226  1.00 93.37           H
ATOM   4636  HN  THR A 304       7.040  -5.856   7.333  1.00 93.37           H
ATOM   4637  N   ILE A 305       7.141  -6.732   4.264  1.00 93.78           N
ATOM   4638  CA  ILE A 305       6.817  -7.367   2.997  1.00 93.78           C
ATOM   4639  C   ILE A 305       5.865  -6.465   2.209  1.00 93.78           C
ATOM   4640  O   ILE A 305       5.999  -6.328   0.994  1.00 93.78           O
ATOM   4641  HA  ILE A 305       7.745  -7.465   2.434  1.00 93.78           H
ATOM   4642  CB  ILE A 305       6.276  -8.779   3.228  1.00 93.78           C
ATOM   4643  HB  ILE A 305       5.456  -8.718   3.944  1.00 93.78           H
ATOM   4644  CG1 ILE A 305       7.347  -9.682   3.845  1.00 93.78           C
ATOM   4645 1HG1 ILE A 305       8.108  -9.912   3.099  1.00 93.78           H
ATOM   4646 2HG1 ILE A 305       7.846  -9.157   4.659  1.00 93.78           H
ATOM   4647  CG2 ILE A 305       5.706  -9.366   1.936  1.00 93.78           C
ATOM   4648 1HG2 ILE A 305       4.893  -8.735   1.578  1.00 93.78           H
ATOM   4649 2HG2 ILE A 305       6.490  -9.412   1.180  1.00 93.78           H
ATOM   4650 3HG2 ILE A 305       5.328 -10.371   2.129  1.00 93.78           H
ATOM   4651  CD1 ILE A 305       6.732 -10.981   4.370  1.00 93.78           C
ATOM   4652 1HD1 ILE A 305       5.989 -10.749   5.133  1.00 93.78           H
ATOM   4653 2HD1 ILE A 305       6.255 -11.515   3.549  1.00 93.78           H
ATOM   4654 3HD1 ILE A 305       7.515 -11.604   4.803  1.00 93.78           H
ATOM   4655  HN  ILE A 305       6.846  -7.236   5.076  1.00 93.78           H
ATOM   4656  N   ALA A 306       4.926  -5.874   2.932  1.00 92.92           N
ATOM   4657  CA  ALA A 306       3.919  -5.033   2.308  1.00 92.92           C
ATOM   4658  C   ALA A 306       4.598  -3.822   1.666  1.00 92.92           C
ATOM   4659  O   ALA A 306       4.186  -3.367   0.600  1.00 92.92           O
ATOM   4660  HA  ALA A 306       3.432  -5.621   1.529  1.00 92.92           H
ATOM   4661  CB  ALA A 306       2.872  -4.631   3.349  1.00 92.92           C
ATOM   4662 1HB  ALA A 306       2.399  -5.526   3.753  1.00 92.92           H
ATOM   4663 2HB  ALA A 306       3.356  -4.080   4.156  1.00 92.92           H
ATOM   4664 3HB  ALA A 306       2.117  -4.000   2.880  1.00 92.92           H
ATOM   4665  HN  ALA A 306       4.846  -5.963   3.925  1.00 92.92           H
ATOM   4666  N   PHE A 307       5.629  -3.335   2.342  1.00 93.66           N
ATOM   4667  CA  PHE A 307       6.324  -2.142   1.889  1.00 93.66           C
ATOM   4668  C   PHE A 307       7.205  -2.448   0.676  1.00 93.66           C
ATOM   4669  O   PHE A 307       7.377  -1.603  -0.200  1.00 93.66           O
ATOM   4670  HA  PHE A 307       5.565  -1.412   1.609  1.00 93.66           H
ATOM   4671  CB  PHE A 307       7.211  -1.676   3.045  1.00 93.66           C
ATOM   4672 1HB  PHE A 307       7.779  -2.527   3.420  1.00 93.66           H
ATOM   4673 2HB  PHE A 307       7.934  -0.953   2.666  1.00 93.66           H
ATOM   4674  CG  PHE A 307       6.440  -1.043   4.205  1.00 93.66           C
ATOM   4675  CD1 PHE A 307       5.081  -1.081   4.219  1.00 93.66           C
ATOM   4676  HD1 PHE A 307       4.540  -1.562   3.403  1.00 93.66           H
ATOM   4677  CD2 PHE A 307       7.114  -0.444   5.223  1.00 93.66           C
ATOM   4678  HD2 PHE A 307       8.203  -0.413   5.212  1.00 93.66           H
ATOM   4679  CE1 PHE A 307       4.365  -0.495   5.296  1.00 93.66           C
ATOM   4680  HE1 PHE A 307       3.275  -0.525   5.307  1.00 93.66           H
ATOM   4681  CE2 PHE A 307       6.398   0.143   6.300  1.00 93.66           C
ATOM   4682  HE2 PHE A 307       6.938   0.624   7.115  1.00 93.66           H
ATOM   4683  CZ  PHE A 307       5.039   0.105   6.314  1.00 93.66           C
ATOM   4684  HZ  PHE A 307       4.490   0.555   7.141  1.00 93.66           H
ATOM   4685  HN  PHE A 307       5.988  -3.740   3.183  1.00 93.66           H
ATOM   4686  N   PHE A 308       7.741  -3.660   0.665  1.00 93.40           N
ATOM   4687  CA  PHE A 308       8.633  -4.075  -0.404  1.00 93.40           C
ATOM   4688  C   PHE A 308       7.915  -4.055  -1.755  1.00 93.40           C
ATOM   4689  O   PHE A 308       8.554  -3.947  -2.801  1.00 93.40           O
ATOM   4690  HA  PHE A 308       9.462  -3.368  -0.426  1.00 93.40           H
ATOM   4691  CB  PHE A 308       9.069  -5.508  -0.093  1.00 93.40           C
ATOM   4692 1HB  PHE A 308       9.462  -5.544   0.923  1.00 93.40           H
ATOM   4693 2HB  PHE A 308       8.195  -6.157  -0.120  1.00 93.40           H
ATOM   4694  CG  PHE A 308      10.126  -6.059  -1.053  1.00 93.40           C
ATOM   4695  CD1 PHE A 308       9.764  -6.922  -2.039  1.00 93.40           C
ATOM   4696  HD1 PHE A 308       8.721  -7.221  -2.146  1.00 93.40           H
ATOM   4697  CD2 PHE A 308      11.427  -5.686  -0.919  1.00 93.40           C
ATOM   4698  HD2 PHE A 308      11.717  -4.994  -0.129  1.00 93.40           H
ATOM   4699  CE1 PHE A 308      10.744  -7.434  -2.930  1.00 93.40           C
ATOM   4700  HE1 PHE A 308      10.454  -8.126  -3.721  1.00 93.40           H
ATOM   4701  CE2 PHE A 308      12.407  -6.197  -1.810  1.00 93.40           C
ATOM   4702  HE2 PHE A 308      13.450  -5.898  -1.703  1.00 93.40           H
ATOM   4703  CZ  PHE A 308      12.045  -7.060  -2.797  1.00 93.40           C
ATOM   4704  HZ  PHE A 308      12.797  -7.453  -3.481  1.00 93.40           H
ATOM   4705  HN  PHE A 308       7.575  -4.352   1.369  1.00 93.40           H
ATOM   4706  N   HIS A 309       6.596  -4.162  -1.690  1.00 91.79           N
ATOM   4707  CA  HIS A 309       5.788  -4.205  -2.897  1.00 91.79           C
ATOM   4708  C   HIS A 309       6.034  -2.943  -3.725  1.00 91.79           C
ATOM   4709  O   HIS A 309       6.060  -2.997  -4.953  1.00 91.79           O
ATOM   4710  HA  HIS A 309       6.121  -5.073  -3.465  1.00 91.79           H
ATOM   4711  CB  HIS A 309       4.311  -4.411  -2.554  1.00 91.79           C
ATOM   4712 1HB  HIS A 309       4.203  -5.345  -2.003  1.00 91.79           H
ATOM   4713 2HB  HIS A 309       3.987  -3.609  -1.891  1.00 91.79           H
ATOM   4714  CG  HIS A 309       3.400  -4.446  -3.759  1.00 91.79           C
ATOM   4715  ND1 HIS A 309       2.760  -3.321  -4.248  1.00 91.79           N
ATOM   4716  HD1 HIS A 309       2.830  -2.398  -3.870  1.00 91.79           H
ATOM   4717  CD2 HIS A 309       3.030  -5.481  -4.567  1.00 91.79           C
ATOM   4718  HD2 HIS A 309       3.355  -6.517  -4.464  1.00 91.79           H
ATOM   4719  CE1 HIS A 309       2.040  -3.675  -5.302  1.00 91.79           C
ATOM   4720  HE1 HIS A 309       1.421  -3.012  -5.907  1.00 91.79           H
ATOM   4721  NE2 HIS A 309       2.208  -5.014  -5.498  1.00 91.79           N
ATOM   4722  HN  HIS A 309       6.081  -4.219  -0.834  1.00 91.79           H
ATOM   4723  N   SER A 310       6.208  -1.835  -3.019  1.00 91.65           N
ATOM   4724  CA  SER A 310       6.208  -0.531  -3.660  1.00 91.65           C
ATOM   4725  C   SER A 310       7.459  -0.374  -4.527  1.00 91.65           C
ATOM   4726  O   SER A 310       7.562   0.570  -5.309  1.00 91.65           O
ATOM   4727  HA  SER A 310       5.310  -0.513  -4.277  1.00 91.65           H
ATOM   4728  CB  SER A 310       6.136   0.592  -2.624  1.00 91.65           C
ATOM   4729 1HB  SER A 310       6.916   0.446  -1.876  1.00 91.65           H
ATOM   4730 2HB  SER A 310       6.335   1.547  -3.110  1.00 91.65           H
ATOM   4731  OG  SER A 310       4.866   0.644  -1.980  1.00 91.65           O
ATOM   4732  HG  SER A 310       4.179   1.010  -2.607  1.00 91.65           H
ATOM   4733  HN  SER A 310       6.348  -1.819  -2.029  1.00 91.65           H
ATOM   4734  N   CYS A 311       8.378  -1.313  -4.359  1.00 92.84           N
ATOM   4735  CA  CYS A 311       9.594  -1.320  -5.154  1.00 92.84           C
ATOM   4736  C   CYS A 311       9.457  -2.397  -6.233  1.00 92.84           C
ATOM   4737  O   CYS A 311      10.324  -2.532  -7.094  1.00 92.84           O
ATOM   4738  HA  CYS A 311       9.681  -0.331  -5.603  1.00 92.84           H
ATOM   4739  CB  CYS A 311      10.836  -1.537  -4.287  1.00 92.84           C
ATOM   4740 1HB  CYS A 311      11.734  -1.304  -4.858  1.00 92.84           H
ATOM   4741 2HB  CYS A 311      10.816  -0.860  -3.433  1.00 92.84           H
ATOM   4742  SG  CYS A 311      10.899  -3.272  -3.707  1.00 92.84           S
ATOM   4743  HG  CYS A 311      12.091  -3.180  -3.124  1.00 92.84           H
ATOM   4744  HN  CYS A 311       8.303  -2.057  -3.696  1.00 92.84           H
ATOM   4745  N   LEU A 312       8.360  -3.135  -6.150  1.00 90.30           N
ATOM   4746  CA  LEU A 312       8.191  -4.320  -6.974  1.00 90.30           C
ATOM   4747  C   LEU A 312       7.592  -3.916  -8.323  1.00 90.30           C
ATOM   4748  O   LEU A 312       7.930  -4.496  -9.354  1.00 90.30           O
ATOM   4749  HA  LEU A 312       9.182  -4.740  -7.148  1.00 90.30           H
ATOM   4750  CB  LEU A 312       7.374  -5.378  -6.231  1.00 90.30           C
ATOM   4751 1HB  LEU A 312       6.518  -4.888  -5.767  1.00 90.30           H
ATOM   4752 2HB  LEU A 312       6.980  -6.084  -6.961  1.00 90.30           H
ATOM   4753  CG  LEU A 312       8.121  -6.167  -5.153  1.00 90.30           C
ATOM   4754  HG  LEU A 312       8.390  -5.479  -4.351  1.00 90.30           H
ATOM   4755  CD1 LEU A 312       7.223  -7.244  -4.541  1.00 90.30           C
ATOM   4756 1HD1 LEU A 312       6.350  -6.776  -4.089  1.00 90.30           H
ATOM   4757 2HD1 LEU A 312       6.903  -7.935  -5.320  1.00 90.30           H
ATOM   4758 3HD1 LEU A 312       7.779  -7.790  -3.778  1.00 90.30           H
ATOM   4759  CD2 LEU A 312       9.423  -6.750  -5.704  1.00 90.30           C
ATOM   4760 1HD2 LEU A 312       9.199  -7.420  -6.534  1.00 90.30           H
ATOM   4761 2HD2 LEU A 312      10.065  -5.941  -6.053  1.00 90.30           H
ATOM   4762 3HD2 LEU A 312       9.934  -7.306  -4.917  1.00 90.30           H
ATOM   4763  HN  LEU A 312       7.596  -2.936  -5.535  1.00 90.30           H
ATOM   4764  N   ASN A 313       6.713  -2.926  -8.272  1.00 85.27           N
ATOM   4765  CA  ASN A 313       5.895  -2.591  -9.425  1.00 85.27           C
ATOM   4766  C   ASN A 313       6.803  -2.295 -10.620  1.00 85.27           C
ATOM   4767  O   ASN A 313       6.634  -2.876 -11.691  1.00 85.27           O
ATOM   4768  HA  ASN A 313       5.261  -3.462  -9.589  1.00 85.27           H
ATOM   4769  CB  ASN A 313       5.047  -1.347  -9.156  1.00 85.27           C
ATOM   4770 1HB  ASN A 313       5.647  -0.597  -8.640  1.00 85.27           H
ATOM   4771 2HB  ASN A 313       4.730  -0.906 -10.101  1.00 85.27           H
ATOM   4772  CG  ASN A 313       3.819  -1.692  -8.311  1.00 85.27           C
ATOM   4773  OD1 ASN A 313       3.291  -2.792  -8.357  1.00 85.27           O
ATOM   4774  ND2 ASN A 313       3.394  -0.695  -7.540  1.00 85.27           N
ATOM   4775 1HD2 ASN A 313       3.873   0.183  -7.550  1.00 85.27           H
ATOM   4776 2HD2 ASN A 313       2.597  -0.824  -6.951  1.00 85.27           H
ATOM   4777  HN  ASN A 313       6.557  -2.359  -7.463  1.00 85.27           H
ATOM   4778  N   PRO A 314       7.778  -1.390 -10.461  1.00 85.05           N
ATOM   4779  CA  PRO A 314       8.648  -1.013 -11.578  1.00 85.05           C
ATOM   4780  C   PRO A 314       9.289  -2.221 -12.241  1.00 85.05           C
ATOM   4781  O   PRO A 314       9.400  -2.275 -13.465  1.00 85.05           O
ATOM   4782  HA  PRO A 314       8.064  -0.533 -12.363  1.00 85.05           H
ATOM   4783  CB  PRO A 314       9.692  -0.100 -10.932  1.00 85.05           C
ATOM   4784 1HB  PRO A 314      10.569  -0.659 -10.608  1.00 85.05           H
ATOM   4785 2HB  PRO A 314      10.040   0.665 -11.626  1.00 85.05           H
ATOM   4786  CG  PRO A 314       8.945   0.510  -9.751  1.00 85.05           C
ATOM   4787 1HG  PRO A 314       9.629   0.899  -8.997  1.00 85.05           H
ATOM   4788 2HG  PRO A 314       8.317   1.347 -10.057  1.00 85.05           H
ATOM   4789  CD  PRO A 314       8.125  -0.658  -9.229  1.00 85.05           C
ATOM   4790 1HD  PRO A 314       8.698  -1.281  -8.542  1.00 85.05           H
ATOM   4791 2HD  PRO A 314       7.241  -0.322  -8.687  1.00 85.05           H
ATOM   4792  N   VAL A 315       9.699  -3.166 -11.408  1.00 84.38           N
ATOM   4793  CA  VAL A 315      10.423  -4.329 -11.893  1.00 84.38           C
ATOM   4794  C   VAL A 315       9.511  -5.146 -12.810  1.00 84.38           C
ATOM   4795  O   VAL A 315       9.947  -5.633 -13.852  1.00 84.38           O
ATOM   4796  HA  VAL A 315      11.272  -3.969 -12.474  1.00 84.38           H
ATOM   4797  CB  VAL A 315      10.964  -5.138 -10.713  1.00 84.38           C
ATOM   4798  HB  VAL A 315      10.115  -5.465 -10.113  1.00 84.38           H
ATOM   4799  CG1 VAL A 315      11.705  -6.386 -11.198  1.00 84.38           C
ATOM   4800 1HG1 VAL A 315      11.022  -7.015 -11.769  1.00 84.38           H
ATOM   4801 2HG1 VAL A 315      12.541  -6.089 -11.831  1.00 84.38           H
ATOM   4802 3HG1 VAL A 315      12.079  -6.943 -10.339  1.00 84.38           H
ATOM   4803  CG2 VAL A 315      11.864  -4.277  -9.824  1.00 84.38           C
ATOM   4804 1HG2 VAL A 315      12.706  -3.907 -10.410  1.00 84.38           H
ATOM   4805 2HG2 VAL A 315      11.292  -3.434  -9.437  1.00 84.38           H
ATOM   4806 3HG2 VAL A 315      12.235  -4.877  -8.993  1.00 84.38           H
ATOM   4807  HN  VAL A 315       9.544  -3.147 -10.421  1.00 84.38           H
ATOM   4808  N   LEU A 316       8.260  -5.271 -12.390  1.00 83.33           N
ATOM   4809  CA  LEU A 316       7.297  -6.065 -13.133  1.00 83.33           C
ATOM   4810  C   LEU A 316       7.170  -5.508 -14.553  1.00 83.33           C
ATOM   4811  O   LEU A 316       7.076  -6.267 -15.515  1.00 83.33           O
ATOM   4812  HA  LEU A 316       7.688  -7.080 -13.195  1.00 83.33           H
ATOM   4813  CB  LEU A 316       5.967  -6.136 -12.380  1.00 83.33           C
ATOM   4814 1HB  LEU A 316       5.606  -5.120 -12.222  1.00 83.33           H
ATOM   4815 2HB  LEU A 316       5.238  -6.638 -13.017  1.00 83.33           H
ATOM   4816  CG  LEU A 316       6.000  -6.852 -11.028  1.00 83.33           C
ATOM   4817  HG  LEU A 316       6.659  -6.295 -10.363  1.00 83.33           H
ATOM   4818  CD1 LEU A 316       4.613  -6.865 -10.381  1.00 83.33           C
ATOM   4819 1HD1 LEU A 316       4.274  -5.841 -10.227  1.00 83.33           H
ATOM   4820 2HD1 LEU A 316       3.912  -7.385 -11.035  1.00 83.33           H
ATOM   4821 3HD1 LEU A 316       4.665  -7.380  -9.422  1.00 83.33           H
ATOM   4822  CD2 LEU A 316       6.581  -8.260 -11.167  1.00 83.33           C
ATOM   4823 1HD2 LEU A 316       5.967  -8.841 -11.855  1.00 83.33           H
ATOM   4824 2HD2 LEU A 316       7.599  -8.196 -11.553  1.00 83.33           H
ATOM   4825 3HD2 LEU A 316       6.593  -8.746 -10.191  1.00 83.33           H
ATOM   4826  HN  LEU A 316       7.904  -4.843 -11.560  1.00 83.33           H
ATOM   4827  N   TYR A 317       7.172  -4.185 -14.637  1.00 79.78           N
ATOM   4828  CA  TYR A 317       6.993  -3.517 -15.915  1.00 79.78           C
ATOM   4829  C   TYR A 317       8.188  -3.766 -16.837  1.00 79.78           C
ATOM   4830  O   TYR A 317       8.021  -3.942 -18.043  1.00 79.78           O
ATOM   4831  HA  TYR A 317       6.094  -3.920 -16.382  1.00 79.78           H
ATOM   4832  CB  TYR A 317       6.909  -2.022 -15.601  1.00 79.78           C
ATOM   4833 1HB  TYR A 317       7.850  -1.702 -15.153  1.00 79.78           H
ATOM   4834 2HB  TYR A 317       6.796  -1.471 -16.535  1.00 79.78           H
ATOM   4835  CG  TYR A 317       5.760  -1.647 -14.662  1.00 79.78           C
ATOM   4836  CD1 TYR A 317       4.617  -2.419 -14.628  1.00 79.78           C
ATOM   4837  HD1 TYR A 317       4.532  -3.295 -15.270  1.00 79.78           H
ATOM   4838  CD2 TYR A 317       5.868  -0.537 -13.850  1.00 79.78           C
ATOM   4839  HD2 TYR A 317       6.772   0.073 -13.877  1.00 79.78           H
ATOM   4840  CE1 TYR A 317       3.536  -2.065 -13.745  1.00 79.78           C
ATOM   4841  HE1 TYR A 317       2.627  -2.666 -13.708  1.00 79.78           H
ATOM   4842  CE2 TYR A 317       4.788  -0.184 -12.966  1.00 79.78           C
ATOM   4843  HE2 TYR A 317       4.860   0.691 -12.319  1.00 79.78           H
ATOM   4844  CZ  TYR A 317       3.675  -0.965 -12.957  1.00 79.78           C
ATOM   4845  OH  TYR A 317       2.654  -0.632 -12.123  1.00 79.78           O
ATOM   4846  HH  TYR A 317       2.010  -1.393 -12.049  1.00 79.78           H
ATOM   4847  HN  TYR A 317       7.293  -3.575 -13.855  1.00 79.78           H
ATOM   4848  N   VAL A 318       9.368  -3.774 -16.234  1.00 75.10           N
ATOM   4849  CA  VAL A 318      10.594  -3.963 -16.991  1.00 75.10           C
ATOM   4850  C   VAL A 318      10.569  -5.340 -17.658  1.00 75.10           C
ATOM   4851  O   VAL A 318      10.785  -5.453 -18.864  1.00 75.10           O
ATOM   4852  HA  VAL A 318      10.624  -3.198 -17.766  1.00 75.10           H
ATOM   4853  CB  VAL A 318      11.807  -3.763 -16.080  1.00 75.10           C
ATOM   4854  HB  VAL A 318      11.692  -4.421 -15.219  1.00 75.10           H
ATOM   4855  CG1 VAL A 318      13.101  -4.150 -16.798  1.00 75.10           C
ATOM   4856 1HG1 VAL A 318      13.054  -5.199 -17.092  1.00 75.10           H
ATOM   4857 2HG1 VAL A 318      13.224  -3.529 -17.686  1.00 75.10           H
ATOM   4858 3HG1 VAL A 318      13.948  -3.998 -16.129  1.00 75.10           H
ATOM   4859  CG2 VAL A 318      11.875  -2.323 -15.566  1.00 75.10           C
ATOM   4860 1HG2 VAL A 318      11.955  -1.639 -16.411  1.00 75.10           H
ATOM   4861 2HG2 VAL A 318      10.971  -2.097 -15.000  1.00 75.10           H
ATOM   4862 3HG2 VAL A 318      12.746  -2.208 -14.921  1.00 75.10           H
ATOM   4863  HN  VAL A 318       9.494  -3.654 -15.249  1.00 75.10           H
ATOM   4864  N   PHE A 319      10.302  -6.351 -16.845  1.00 74.09           N
ATOM   4865  CA  PHE A 319      10.479  -7.727 -17.279  1.00 74.09           C
ATOM   4866  C   PHE A 319       9.271  -8.206 -18.088  1.00 74.09           C
ATOM   4867  O   PHE A 319       9.426  -8.927 -19.072  1.00 74.09           O
ATOM   4868  HA  PHE A 319      11.369  -7.756 -17.908  1.00 74.09           H
ATOM   4869  CB  PHE A 319      10.604  -8.582 -16.017  1.00 74.09           C
ATOM   4870 1HB  PHE A 319       9.851  -8.262 -15.297  1.00 74.09           H
ATOM   4871 2HB  PHE A 319      10.384  -9.619 -16.269  1.00 74.09           H
ATOM   4872  CG  PHE A 319      11.982  -8.515 -15.354  1.00 74.09           C
ATOM   4873  CD1 PHE A 319      13.065  -9.048 -15.981  1.00 74.09           C
ATOM   4874  HD1 PHE A 319      12.951  -9.524 -16.955  1.00 74.09           H
ATOM   4875  CD2 PHE A 319      12.124  -7.921 -14.139  1.00 74.09           C
ATOM   4876  HD2 PHE A 319      11.256  -7.493 -13.637  1.00 74.09           H
ATOM   4877  CE1 PHE A 319      14.343  -8.986 -15.366  1.00 74.09           C
ATOM   4878  HE1 PHE A 319      15.211  -9.414 -15.868  1.00 74.09           H
ATOM   4879  CE2 PHE A 319      13.402  -7.859 -13.524  1.00 74.09           C
ATOM   4880  HE2 PHE A 319      13.516  -7.383 -12.550  1.00 74.09           H
ATOM   4881  CZ  PHE A 319      14.485  -8.393 -14.151  1.00 74.09           C
ATOM   4882  HZ  PHE A 319      15.466  -8.345 -13.679  1.00 74.09           H
ATOM   4883  HN  PHE A 319       9.971  -6.243 -15.908  1.00 74.09           H
ATOM   4884  N   VAL A 320       8.096  -7.787 -17.641  1.00 75.80           N
ATOM   4885  CA  VAL A 320       6.857  -8.336 -18.165  1.00 75.80           C
ATOM   4886  C   VAL A 320       6.309  -7.405 -19.247  1.00 75.80           C
ATOM   4887  O   VAL A 320       5.658  -7.856 -20.188  1.00 75.80           O
ATOM   4888  HA  VAL A 320       7.090  -9.300 -18.617  1.00 75.80           H
ATOM   4889  CB  VAL A 320       5.867  -8.575 -17.023  1.00 75.80           C
ATOM   4890  HB  VAL A 320       5.444  -7.611 -16.739  1.00 75.80           H
ATOM   4891  CG1 VAL A 320       4.717  -9.478 -17.475  1.00 75.80           C
ATOM   4892 1HG1 VAL A 320       4.189  -9.006 -18.303  1.00 75.80           H
ATOM   4893 2HG1 VAL A 320       5.116 -10.439 -17.799  1.00 75.80           H
ATOM   4894 3HG1 VAL A 320       4.028  -9.631 -16.644  1.00 75.80           H
ATOM   4895  CG2 VAL A 320       6.573  -9.158 -15.798  1.00 75.80           C
ATOM   4896 1HG2 VAL A 320       7.036 -10.109 -16.063  1.00 75.80           H
ATOM   4897 2HG2 VAL A 320       7.340  -8.463 -15.455  1.00 75.80           H
ATOM   4898 3HG2 VAL A 320       5.846  -9.318 -15.001  1.00 75.80           H
ATOM   4899  HN  VAL A 320       7.984  -7.087 -16.936  1.00 75.80           H
ATOM   4900  N   GLY A 321       6.592  -6.121 -19.078  1.00 75.95           N
ATOM   4901  CA  GLY A 321       6.036  -5.109 -19.959  1.00 75.95           C
ATOM   4902  C   GLY A 321       6.834  -5.018 -21.261  1.00 75.95           C
ATOM   4903  O   GLY A 321       7.870  -4.357 -21.314  1.00 75.95           O
ATOM   4904 1HA  GLY A 321       4.996  -5.348 -20.182  1.00 75.95           H
ATOM   4905 2HA  GLY A 321       6.040  -4.142 -19.457  1.00 75.95           H
ATOM   4906  HN  GLY A 321       7.189  -5.771 -18.356  1.00 75.95           H
ATOM   4907  N   GLU A 322       6.320  -5.690 -22.281  1.00 77.39           N
ATOM   4908  CA  GLU A 322       6.872  -5.557 -23.619  1.00 77.39           C
ATOM   4909  C   GLU A 322       6.824  -4.096 -24.070  1.00 77.39           C
ATOM   4910  O   GLU A 322       7.790  -3.585 -24.633  1.00 77.39           O
ATOM   4911  HA  GLU A 322       7.908  -5.886 -23.539  1.00 77.39           H
ATOM   4912  CB  GLU A 322       6.134  -6.461 -24.608  1.00 77.39           C
ATOM   4913 1HB  GLU A 322       5.058  -6.345 -24.481  1.00 77.39           H
ATOM   4914 2HB  GLU A 322       6.473  -6.250 -25.623  1.00 77.39           H
ATOM   4915  CG  GLU A 322       6.452  -7.935 -24.347  1.00 77.39           C
ATOM   4916 1HG  GLU A 322       7.530  -8.070 -24.270  1.00 77.39           H
ATOM   4917 2HG  GLU A 322       6.023  -8.239 -23.392  1.00 77.39           H
ATOM   4918  CD  GLU A 322       5.900  -8.822 -25.465  1.00 77.39           C
ATOM   4919  OE1 GLU A 322       6.240 -10.025 -25.455  1.00 77.39           O
ATOM   4920  OE2 GLU A 322       5.151  -8.277 -26.304  1.00 77.39           O
ATOM   4921  HN  GLU A 322       5.543  -6.315 -22.205  1.00 77.39           H
ATOM   4922  N   ARG A 323       5.689  -3.466 -23.806  1.00 78.32           N
ATOM   4923  CA  ARG A 323       5.484  -2.088 -24.220  1.00 78.32           C
ATOM   4924  C   ARG A 323       6.498  -1.171 -23.530  1.00 78.32           C
ATOM   4925  O   ARG A 323       7.068  -0.284 -24.163  1.00 78.32           O
ATOM   4926  HA  ARG A 323       5.634  -2.095 -25.299  1.00 78.32           H
ATOM   4927  CB  ARG A 323       4.069  -1.616 -23.883  1.00 78.32           C
ATOM   4928 1HB  ARG A 323       3.358  -2.418 -24.078  1.00 78.32           H
ATOM   4929 2HB  ARG A 323       4.002  -1.383 -22.820  1.00 78.32           H
ATOM   4930  CG  ARG A 323       3.692  -0.382 -24.705  1.00 78.32           C
ATOM   4931 1HG  ARG A 323       4.388   0.429 -24.491  1.00 78.32           H
ATOM   4932 2HG  ARG A 323       3.782  -0.607 -25.768  1.00 78.32           H
ATOM   4933  CD  ARG A 323       2.264   0.070 -24.393  1.00 78.32           C
ATOM   4934 1HD  ARG A 323       1.603  -0.795 -24.344  1.00 78.32           H
ATOM   4935 2HD  ARG A 323       2.231   0.552 -23.417  1.00 78.32           H
ATOM   4936  NE  ARG A 323       1.791   1.008 -25.436  1.00 78.32           N
ATOM   4937  HE  ARG A 323       2.366   1.141 -26.243  1.00 78.32           H
ATOM   4938  CZ  ARG A 323       0.640   1.691 -25.365  1.00 78.32           C
ATOM   4939  NH1 ARG A 323      -0.170   1.552 -24.307  1.00 78.32           N
ATOM   4940 1HH1 ARG A 323       0.083   0.935 -23.562  1.00 78.32           H
ATOM   4941 2HH1 ARG A 323      -1.027   2.065 -24.262  1.00 78.32           H
ATOM   4942  NH2 ARG A 323       0.311   2.515 -26.370  1.00 78.32           N
ATOM   4943 1HH2 ARG A 323      -0.544   3.032 -26.333  1.00 78.32           H
ATOM   4944 2HH2 ARG A 323       0.921   2.613 -27.156  1.00 78.32           H
ATOM   4945  HN  ARG A 323       4.919  -3.880 -23.321  1.00 78.32           H
ATOM   4946  N   PHE A 324       6.690  -1.418 -22.243  1.00 81.78           N
ATOM   4947  CA  PHE A 324       7.562  -0.575 -21.442  1.00 81.78           C
ATOM   4948  C   PHE A 324       9.016  -0.695 -21.903  1.00 81.78           C
ATOM   4949  O   PHE A 324       9.725   0.305 -22.000  1.00 81.78           O
ATOM   4950  HA  PHE A 324       7.226   0.454 -21.572  1.00 81.78           H
ATOM   4951  CB  PHE A 324       7.455  -1.067 -19.997  1.00 81.78           C
ATOM   4952 1HB  PHE A 324       6.403  -1.130 -19.722  1.00 81.78           H
ATOM   4953 2HB  PHE A 324       7.862  -2.076 -19.937  1.00 81.78           H
ATOM   4954  CG  PHE A 324       8.180  -0.179 -18.983  1.00 81.78           C
ATOM   4955  CD1 PHE A 324       9.448  -0.483 -18.597  1.00 81.78           C
ATOM   4956  HD1 PHE A 324       9.948  -1.359 -19.011  1.00 81.78           H
ATOM   4957  CD2 PHE A 324       7.556   0.913 -18.467  1.00 81.78           C
ATOM   4958  HD2 PHE A 324       6.539   1.157 -18.776  1.00 81.78           H
ATOM   4959  CE1 PHE A 324      10.121   0.340 -17.656  1.00 81.78           C
ATOM   4960  HE1 PHE A 324      11.137   0.096 -17.346  1.00 81.78           H
ATOM   4961  CE2 PHE A 324       8.228   1.737 -17.526  1.00 81.78           C
ATOM   4962  HE2 PHE A 324       7.728   2.613 -17.112  1.00 81.78           H
ATOM   4963  CZ  PHE A 324       9.497   1.433 -17.140  1.00 81.78           C
ATOM   4964  HZ  PHE A 324      10.013   2.065 -16.418  1.00 81.78           H
ATOM   4965  HN  PHE A 324       6.264  -2.175 -21.749  1.00 81.78           H
ATOM   4966  N   ARG A 325       9.417  -1.929 -22.176  1.00 83.63           N
ATOM   4967  CA  ARG A 325      10.770  -2.191 -22.636  1.00 83.63           C
ATOM   4968  C   ARG A 325      11.056  -1.405 -23.917  1.00 83.63           C
ATOM   4969  O   ARG A 325      12.132  -0.827 -24.067  1.00 83.63           O
ATOM   4970  HA  ARG A 325      11.411  -1.859 -21.820  1.00 83.63           H
ATOM   4971  CB  ARG A 325      10.980  -3.683 -22.904  1.00 83.63           C
ATOM   4972 1HB  ARG A 325      10.111  -4.089 -23.421  1.00 83.63           H
ATOM   4973 2HB  ARG A 325      11.837  -3.820 -23.564  1.00 83.63           H
ATOM   4974  CG  ARG A 325      11.208  -4.447 -21.598  1.00 83.63           C
ATOM   4975 1HG  ARG A 325      11.998  -3.965 -21.023  1.00 83.63           H
ATOM   4976 2HG  ARG A 325      10.304  -4.412 -20.990  1.00 83.63           H
ATOM   4977  CD  ARG A 325      11.586  -5.904 -21.875  1.00 83.63           C
ATOM   4978 1HD  ARG A 325      12.278  -5.955 -22.715  1.00 83.63           H
ATOM   4979 2HD  ARG A 325      12.102  -6.324 -21.011  1.00 83.63           H
ATOM   4980  NE  ARG A 325      10.371  -6.695 -22.172  1.00 83.63           N
ATOM   4981  HE  ARG A 325       9.484  -6.240 -22.091  1.00 83.63           H
ATOM   4982  CZ  ARG A 325      10.385  -7.983 -22.543  1.00 83.63           C
ATOM   4983  NH1 ARG A 325      11.545  -8.642 -22.668  1.00 83.63           N
ATOM   4984 1HH1 ARG A 325      12.409  -8.173 -22.484  1.00 83.63           H
ATOM   4985 2HH1 ARG A 325      11.547  -9.603 -22.945  1.00 83.63           H
ATOM   4986  NH2 ARG A 325       9.222  -8.601 -22.787  1.00 83.63           N
ATOM   4987 1HH2 ARG A 325       9.215  -9.562 -23.065  1.00 83.63           H
ATOM   4988 2HH2 ARG A 325       8.361  -8.102 -22.692  1.00 83.63           H
ATOM   4989  HN  ARG A 325       8.836  -2.738 -22.086  1.00 83.63           H
ATOM   4990  N   ARG A 326      10.075  -1.408 -24.808  1.00 83.40           N
ATOM   4991  CA  ARG A 326      10.200  -0.685 -26.061  1.00 83.40           C
ATOM   4992  C   ARG A 326      10.331   0.817 -25.797  1.00 83.40           C
ATOM   4993  O   ARG A 326      11.170   1.486 -26.399  1.00 83.40           O
ATOM   4994  HA  ARG A 326      11.104  -1.082 -26.524  1.00 83.40           H
ATOM   4995  CB  ARG A 326       8.990  -0.933 -26.964  1.00 83.40           C
ATOM   4996 1HB  ARG A 326       8.072  -0.812 -26.388  1.00 83.40           H
ATOM   4997 2HB  ARG A 326       8.967  -0.189 -27.760  1.00 83.40           H
ATOM   4998  CG  ARG A 326       9.037  -2.336 -27.571  1.00 83.40           C
ATOM   4999 1HG  ARG A 326       9.956  -2.457 -28.145  1.00 83.40           H
ATOM   5000 2HG  ARG A 326       9.058  -3.080 -26.775  1.00 83.40           H
ATOM   5001  CD  ARG A 326       7.828  -2.583 -28.475  1.00 83.40           C
ATOM   5002 1HD  ARG A 326       6.908  -2.358 -27.936  1.00 83.40           H
ATOM   5003 2HD  ARG A 326       7.865  -1.916 -29.336  1.00 83.40           H
ATOM   5004  NE  ARG A 326       7.815  -3.992 -28.929  1.00 83.40           N
ATOM   5005  HE  ARG A 326       8.551  -4.592 -28.616  1.00 83.40           H
ATOM   5006  CZ  ARG A 326       6.878  -4.514 -29.732  1.00 83.40           C
ATOM   5007  NH1 ARG A 326       5.868  -3.756 -30.181  1.00 83.40           N
ATOM   5008 1HH1 ARG A 326       5.810  -2.794 -29.917  1.00 83.40           H
ATOM   5009 2HH1 ARG A 326       5.173  -4.153 -30.780  1.00 83.40           H
ATOM   5010  NH2 ARG A 326       6.966  -5.805 -30.080  1.00 83.40           N
ATOM   5011 1HH2 ARG A 326       6.275  -6.210 -30.678  1.00 83.40           H
ATOM   5012 2HH2 ARG A 326       7.723  -6.364 -29.740  1.00 83.40           H
ATOM   5013  HN  ARG A 326       9.209  -1.893 -24.684  1.00 83.40           H
ATOM   5014  N   ASP A 327       9.490   1.302 -24.895  1.00 85.77           N
ATOM   5015  CA  ASP A 327       9.450   2.724 -24.599  1.00 85.77           C
ATOM   5016  C   ASP A 327      10.751   3.134 -23.906  1.00 85.77           C
ATOM   5017  O   ASP A 327      11.283   4.212 -24.165  1.00 85.77           O
ATOM   5018  HA  ASP A 327       9.319   3.214 -25.564  1.00 85.77           H
ATOM   5019  CB  ASP A 327       8.289   3.058 -23.660  1.00 85.77           C
ATOM   5020 1HB  ASP A 327       8.357   2.447 -22.760  1.00 85.77           H
ATOM   5021 2HB  ASP A 327       8.359   4.099 -23.345  1.00 85.77           H
ATOM   5022  CG  ASP A 327       6.942   2.816 -24.346  1.00 85.77           C
ATOM   5023  OD1 ASP A 327       6.900   2.972 -25.585  1.00 85.77           O
ATOM   5024  OD2 ASP A 327       5.985   2.481 -23.614  1.00 85.77           O
ATOM   5025  HN  ASP A 327       8.847   0.743 -24.373  1.00 85.77           H
ATOM   5026  N   LEU A 328      11.225   2.252 -23.039  1.00 84.36           N
ATOM   5027  CA  LEU A 328      12.441   2.518 -22.289  1.00 84.36           C
ATOM   5028  C   LEU A 328      13.605   2.707 -23.264  1.00 84.36           C
ATOM   5029  O   LEU A 328      14.338   3.691 -23.179  1.00 84.36           O
ATOM   5030  HA  LEU A 328      12.291   3.451 -21.746  1.00 84.36           H
ATOM   5031  CB  LEU A 328      12.681   1.422 -21.250  1.00 84.36           C
ATOM   5032 1HB  LEU A 328      11.853   1.433 -20.541  1.00 84.36           H
ATOM   5033 2HB  LEU A 328      12.655   0.457 -21.756  1.00 84.36           H
ATOM   5034  CG  LEU A 328      13.990   1.518 -20.463  1.00 84.36           C
ATOM   5035  HG  LEU A 328      14.815   1.544 -21.175  1.00 84.36           H
ATOM   5036  CD1 LEU A 328      14.049   2.816 -19.655  1.00 84.36           C
ATOM   5037 1HD1 LEU A 328      13.984   3.669 -20.331  1.00 84.36           H
ATOM   5038 2HD1 LEU A 328      13.216   2.845 -18.953  1.00 84.36           H
ATOM   5039 3HD1 LEU A 328      14.990   2.859 -19.106  1.00 84.36           H
ATOM   5040  CD2 LEU A 328      14.192   0.284 -19.582  1.00 84.36           C
ATOM   5041 1HD2 LEU A 328      13.365   0.203 -18.876  1.00 84.36           H
ATOM   5042 2HD2 LEU A 328      14.225  -0.608 -20.207  1.00 84.36           H
ATOM   5043 3HD2 LEU A 328      15.129   0.379 -19.034  1.00 84.36           H
ATOM   5044  HN  LEU A 328      10.794   1.370 -22.846  1.00 84.36           H
ATOM   5045  N   VAL A 329      13.739   1.749 -24.169  1.00 84.80           N
ATOM   5046  CA  VAL A 329      14.853   1.750 -25.102  1.00 84.80           C
ATOM   5047  C   VAL A 329      14.762   2.988 -25.997  1.00 84.80           C
ATOM   5048  O   VAL A 329      15.781   3.573 -26.359  1.00 84.80           O
ATOM   5049  HA  VAL A 329      15.771   1.807 -24.517  1.00 84.80           H
ATOM   5050  CB  VAL A 329      14.875   0.440 -25.893  1.00 84.80           C
ATOM   5051  HB  VAL A 329      13.921   0.347 -26.412  1.00 84.80           H
ATOM   5052  CG1 VAL A 329      15.984   0.455 -26.947  1.00 84.80           C
ATOM   5053 1HG1 VAL A 329      15.816   1.279 -27.640  1.00 84.80           H
ATOM   5054 2HG1 VAL A 329      16.949   0.583 -26.457  1.00 84.80           H
ATOM   5055 3HG1 VAL A 329      15.977  -0.487 -27.494  1.00 84.80           H
ATOM   5056  CG2 VAL A 329      15.022  -0.762 -24.958  1.00 84.80           C
ATOM   5057 1HG2 VAL A 329      15.953  -0.676 -24.399  1.00 84.80           H
ATOM   5058 2HG2 VAL A 329      14.182  -0.787 -24.264  1.00 84.80           H
ATOM   5059 3HG2 VAL A 329      15.034  -1.680 -25.547  1.00 84.80           H
ATOM   5060  HN  VAL A 329      13.104   0.983 -24.270  1.00 84.80           H
ATOM   5061  N   LYS A 330      13.531   3.350 -26.328  1.00 84.08           N
[truncated: 117,320 more chars]
