# Supplementary material for: Noncanonical roles of chemokine regions in CCR9 activation revealed by structural modeling and mutational mapping
Source: Nat Commun. 2025 Aug 18;16:7695. doi: 10.1038/s41467-025-62321-9 (PMC12361432; doi:10.1038/s41467-025-62321-9)
Supplement: Supplementary file 4 — Supplementary Data 2 [file 41467_2025_62321_MOESM4_ESM.zip › CCR9_CCL25_rnk102.pdb]

SSBOND   1 CYS A   38    CYS A  289 
SSBOND   2 CYS A  119    CYS A  198 
SSBOND   3 CYS B    7    CYS B   35 
SSBOND   4 CYS B    8    CYS B   52 
ATOM      1  N   GLU A  20      -3.937  -4.130  60.877  1.00 45.97           N
ATOM      2  CA  GLU A  20      -4.071  -3.821  59.464  1.00 45.97           C
ATOM      3  C   GLU A  20      -2.757  -4.101  58.732  1.00 45.97           C
ATOM      4  O   GLU A  20      -2.751  -4.318  57.521  1.00 45.97           O
ATOM      5  HA  GLU A  20      -4.850  -4.488  59.094  1.00 45.97           H
ATOM      6  CB  GLU A  20      -4.514  -2.371  59.259  1.00 45.97           C
ATOM      7 1HB  GLU A  20      -4.022  -1.730  59.991  1.00 45.97           H
ATOM      8 2HB  GLU A  20      -4.326  -2.071  58.228  1.00 45.97           H
ATOM      9  CG  GLU A  20      -6.020  -2.220  59.484  1.00 45.97           C
ATOM     10 1HG  GLU A  20      -6.541  -3.085  59.072  1.00 45.97           H
ATOM     11 2HG  GLU A  20      -6.232  -2.200  60.553  1.00 45.97           H
ATOM     12  CD  GLU A  20      -6.547  -0.941  58.830  1.00 45.97           C
ATOM     13  OE1 GLU A  20      -7.770  -0.897  58.575  1.00 45.97           O
ATOM     14  OE2 GLU A  20      -5.715  -0.037  58.600  1.00 45.97           O
ATOM     15  HN  GLU A  20      -3.029  -4.442  61.157  1.00 45.97           H
ATOM     16  N   SER A  21      -1.676  -4.088  59.497  1.00 52.37           N
ATOM     17  CA  SER A  21      -0.347  -4.188  58.918  1.00 52.37           C
ATOM     18  C   SER A  21      -0.108  -5.607  58.399  1.00 52.37           C
ATOM     19  O   SER A  21       0.409  -5.790  57.298  1.00 52.37           O
ATOM     20  HA  SER A  21      -0.337  -3.473  58.095  1.00 52.37           H
ATOM     21  CB  SER A  21       0.728  -3.807  59.937  1.00 52.37           C
ATOM     22 1HB  SER A  21       1.665  -3.608  59.417  1.00 52.37           H
ATOM     23 2HB  SER A  21       0.440  -2.884  60.440  1.00 52.37           H
ATOM     24  OG  SER A  21       0.932  -4.832  60.906  1.00 52.37           O
ATOM     25  HG  SER A  21       1.634  -4.549  61.560  1.00 52.37           H
ATOM     26  HN  SER A  21      -1.698  -4.011  60.494  1.00 52.37           H
ATOM     27  N   THR A  22      -0.497  -6.575  59.216  1.00 53.29           N
ATOM     28  CA  THR A  22      -0.204  -7.967  58.920  1.00 53.29           C
ATOM     29  C   THR A  22      -1.051  -8.452  57.742  1.00 53.29           C
ATOM     30  O   THR A  22      -0.526  -9.025  56.789  1.00 53.29           O
ATOM     31  HA  THR A  22       0.840  -8.041  58.615  1.00 53.29           H
ATOM     32  CB  THR A  22      -0.421  -8.778  60.199  1.00 53.29           C
ATOM     33  HB  THR A  22      -0.977  -9.692  59.991  1.00 53.29           H
ATOM     34  OG1 THR A  22      -1.054  -7.862  61.088  1.00 53.29           O
ATOM     35  HG1 THR A  22      -1.457  -8.356  61.859  1.00 53.29           H
ATOM     36  CG2 THR A  22       0.893  -9.129  60.900  1.00 53.29           C
ATOM     37 1HG2 THR A  22       1.418  -8.212  61.169  1.00 53.29           H
ATOM     38 2HG2 THR A  22       1.516  -9.721  60.229  1.00 53.29           H
ATOM     39 3HG2 THR A  22       0.682  -9.705  61.801  1.00 53.29           H
ATOM     40  HN  THR A  22      -1.001  -6.421  60.066  1.00 53.29           H
ATOM     41  N   SER A  23      -2.349  -8.203  57.846  1.00 54.94           N
ATOM     42  CA  SER A  23      -3.273  -8.600  56.798  1.00 54.94           C
ATOM     43  C   SER A  23      -2.897  -7.917  55.482  1.00 54.94           C
ATOM     44  O   SER A  23      -2.983  -8.525  54.416  1.00 54.94           O
ATOM     45  HA  SER A  23      -3.164  -9.681  56.712  1.00 54.94           H
ATOM     46  CB  SER A  23      -4.716  -8.262  57.179  1.00 54.94           C
ATOM     47 1HB  SER A  23      -5.387  -8.598  56.389  1.00 54.94           H
ATOM     48 2HB  SER A  23      -4.990  -8.807  58.082  1.00 54.94           H
ATOM     49  OG  SER A  23      -4.898  -6.865  57.394  1.00 54.94           O
ATOM     50  HG  SER A  23      -5.852  -6.677  57.628  1.00 54.94           H
ATOM     51  HN  SER A  23      -2.768  -7.740  58.627  1.00 54.94           H
ATOM     52  N   SER A  24      -2.490  -6.661  55.599  1.00 61.05           N
ATOM     53  CA  SER A  24      -2.078  -5.896  54.435  1.00 61.05           C
ATOM     54  C   SER A  24      -0.818  -6.511  53.823  1.00 61.05           C
ATOM     55  O   SER A  24      -0.550  -6.333  52.636  1.00 61.05           O
ATOM     56  HA  SER A  24      -2.913  -5.961  53.737  1.00 61.05           H
ATOM     57  CB  SER A  24      -1.832  -4.430  54.798  1.00 61.05           C
ATOM     58 1HB  SER A  24      -1.970  -3.810  53.912  1.00 61.05           H
ATOM     59 2HB  SER A  24      -2.572  -4.109  55.531  1.00 61.05           H
ATOM     60  OG  SER A  24      -0.523  -4.223  55.323  1.00 61.05           O
ATOM     61  HG  SER A  24      -0.388  -4.787  56.137  1.00 61.05           H
ATOM     62  HN  SER A  24      -2.438  -6.169  56.468  1.00 61.05           H
ATOM     63  N   MET A  25      -0.077  -7.221  54.662  1.00 64.24           N
ATOM     64  CA  MET A  25       1.144  -7.870  54.217  1.00 64.24           C
ATOM     65  C   MET A  25       0.835  -9.188  53.503  1.00 64.24           C
ATOM     66  O   MET A  25       1.438  -9.498  52.477  1.00 64.24           O
ATOM     67  HA  MET A  25       1.610  -7.173  53.520  1.00 64.24           H
ATOM     68  CB  MET A  25       2.047  -8.140  55.422  1.00 64.24           C
ATOM     69 1HB  MET A  25       1.937  -7.337  56.150  1.00 64.24           H
ATOM     70 2HB  MET A  25       1.736  -9.062  55.914  1.00 64.24           H
ATOM     71  CG  MET A  25       3.512  -8.253  54.994  1.00 64.24           C
ATOM     72 1HG  MET A  25       4.085  -8.771  55.764  1.00 64.24           H
ATOM     73 2HG  MET A  25       3.589  -8.848  54.084  1.00 64.24           H
ATOM     74  SD  MET A  25       4.194  -6.626  54.719  1.00 64.24           S
ATOM     75  CE  MET A  25       5.928  -7.032  54.608  1.00 64.24           C
ATOM     76 1HE  MET A  25       6.253  -7.496  55.539  1.00 64.24           H
ATOM     77 2HE  MET A  25       6.088  -7.725  53.782  1.00 64.24           H
ATOM     78 3HE  MET A  25       6.504  -6.123  54.435  1.00 64.24           H
ATOM     79  HN  MET A  25      -0.300  -7.355  55.628  1.00 64.24           H
ATOM     80  N   GLU A  26      -0.103  -9.928  54.076  1.00 65.63           N
ATOM     81  CA  GLU A  26      -0.509 -11.199  53.499  1.00 65.63           C
ATOM     82  C   GLU A  26      -1.173 -10.976  52.139  1.00 65.63           C
ATOM     83  O   GLU A  26      -0.875 -11.681  51.176  1.00 65.63           O
ATOM     84  HA  GLU A  26       0.413 -11.767  53.372  1.00 65.63           H
ATOM     85  CB  GLU A  26      -1.440 -11.958  54.446  1.00 65.63           C
ATOM     86 1HB  GLU A  26      -2.182 -11.274  54.859  1.00 65.63           H
ATOM     87 2HB  GLU A  26      -1.880 -12.808  53.926  1.00 65.63           H
ATOM     88  CG  GLU A  26      -0.664 -12.534  55.633  1.00 65.63           C
ATOM     89 1HG  GLU A  26       0.138 -13.178  55.269  1.00 65.63           H
ATOM     90 2HG  GLU A  26      -0.194 -11.725  56.192  1.00 65.63           H
ATOM     91  CD  GLU A  26      -1.587 -13.332  56.556  1.00 65.63           C
ATOM     92  OE1 GLU A  26      -1.053 -14.199  57.281  1.00 65.63           O
ATOM     93  OE2 GLU A  26      -2.805 -13.057  56.516  1.00 65.63           O
ATOM     94  HN  GLU A  26      -0.581  -9.673  54.916  1.00 65.63           H
ATOM     95  N   ASP A  27      -2.061  -9.993  52.104  1.00 61.61           N
ATOM     96  CA  ASP A  27      -2.788  -9.685  50.884  1.00 61.61           C
ATOM     97  C   ASP A  27      -1.792  -9.411  49.756  1.00 61.61           C
ATOM     98  O   ASP A  27      -2.014  -9.813  48.615  1.00 61.61           O
ATOM     99  HA  ASP A  27      -3.407 -10.562  50.690  1.00 61.61           H
ATOM    100  CB  ASP A  27      -3.657  -8.438  51.060  1.00 61.61           C
ATOM    101 1HB  ASP A  27      -3.102  -7.679  51.613  1.00 61.61           H
ATOM    102 2HB  ASP A  27      -3.892  -8.014  50.085  1.00 61.61           H
ATOM    103  CG  ASP A  27      -4.952  -8.772  51.803  1.00 61.61           C
ATOM    104  OD1 ASP A  27      -5.227  -9.983  51.947  1.00 61.61           O
ATOM    105  OD2 ASP A  27      -5.637  -7.810  52.210  1.00 61.61           O
ATOM    106  HN  ASP A  27      -2.286  -9.414  52.887  1.00 61.61           H
ATOM    107  N   TYR A  28      -0.714  -8.729  50.115  1.00 66.22           N
ATOM    108  CA  TYR A  28       0.308  -8.379  49.143  1.00 66.22           C
ATOM    109  C   TYR A  28       1.107  -9.613  48.718  1.00 66.22           C
ATOM    110  O   TYR A  28       1.540  -9.712  47.571  1.00 66.22           O
ATOM    111  HA  TYR A  28      -0.189  -7.959  48.269  1.00 66.22           H
ATOM    112  CB  TYR A  28       1.245  -7.398  49.851  1.00 66.22           C
ATOM    113 1HB  TYR A  28       0.673  -6.523  50.158  1.00 66.22           H
ATOM    114 2HB  TYR A  28       1.624  -7.865  50.759  1.00 66.22           H
ATOM    115  CG  TYR A  28       2.429  -6.941  48.996  1.00 66.22           C
ATOM    116  CD1 TYR A  28       3.662  -7.542  49.148  1.00 66.22           C
ATOM    117  HD1 TYR A  28       3.792  -8.342  49.877  1.00 66.22           H
ATOM    118  CD2 TYR A  28       2.264  -5.929  48.073  1.00 66.22           C
ATOM    119  HD2 TYR A  28       1.290  -5.454  47.953  1.00 66.22           H
ATOM    120  CE1 TYR A  28       4.776  -7.113  48.344  1.00 66.22           C
ATOM    121  HE1 TYR A  28       5.756  -7.579  48.454  1.00 66.22           H
ATOM    122  CE2 TYR A  28       3.378  -5.499  47.269  1.00 66.22           C
ATOM    123  HE2 TYR A  28       3.262  -4.701  46.536  1.00 66.22           H
ATOM    124  CZ  TYR A  28       4.579  -6.112  47.444  1.00 66.22           C
ATOM    125  OH  TYR A  28       5.632  -5.707  46.684  1.00 66.22           O
ATOM    126  HH  TYR A  28       5.340  -4.990  46.051  1.00 66.22           H
ATOM    127  HN  TYR A  28      -0.534  -8.419  51.048  1.00 66.22           H
ATOM    128  N   VAL A  29       1.279 -10.522  49.667  1.00 63.43           N
ATOM    129  CA  VAL A  29       2.094 -11.702  49.433  1.00 63.43           C
ATOM    130  C   VAL A  29       1.302 -12.704  48.590  1.00 63.43           C
ATOM    131  O   VAL A  29       1.871 -13.403  47.753  1.00 63.43           O
ATOM    132  HA  VAL A  29       2.973 -11.389  48.870  1.00 63.43           H
ATOM    133  CB  VAL A  29       2.566 -12.285  50.766  1.00 63.43           C
ATOM    134  HB  VAL A  29       1.688 -12.444  51.392  1.00 63.43           H
ATOM    135  CG1 VAL A  29       3.249 -13.639  50.562  1.00 63.43           C
ATOM    136 1HG1 VAL A  29       2.545 -14.335  50.106  1.00 63.43           H
ATOM    137 2HG1 VAL A  29       4.113 -13.515  49.909  1.00 63.43           H
ATOM    138 3HG1 VAL A  29       3.575 -14.030  51.525  1.00 63.43           H
ATOM    139  CG2 VAL A  29       3.492 -11.308  51.494  1.00 63.43           C
ATOM    140 1HG2 VAL A  29       4.364 -11.104  50.873  1.00 63.43           H
ATOM    141 2HG2 VAL A  29       2.958 -10.378  51.688  1.00 63.43           H
ATOM    142 3HG2 VAL A  29       3.813 -11.747  52.439  1.00 63.43           H
ATOM    143  HN  VAL A  29       0.874 -10.462  50.579  1.00 63.43           H
ATOM    144  N   ASN A  30       0.001 -12.742  48.840  1.00 66.33           N
ATOM    145  CA  ASN A  30      -0.855 -13.727  48.202  1.00 66.33           C
ATOM    146  C   ASN A  30      -1.310 -13.196  46.841  1.00 66.33           C
ATOM    147  O   ASN A  30      -1.922 -13.924  46.060  1.00 66.33           O
ATOM    148  HA  ASN A  30      -0.244 -14.625  48.116  1.00 66.33           H
ATOM    149  CB  ASN A  30      -2.103 -14.000  49.044  1.00 66.33           C
ATOM    150 1HB  ASN A  30      -2.503 -13.060  49.423  1.00 66.33           H
ATOM    151 2HB  ASN A  30      -2.877 -14.447  48.420  1.00 66.33           H
ATOM    152  CG  ASN A  30      -1.782 -14.932  50.214  1.00 66.33           C
ATOM    153  OD1 ASN A  30      -0.773 -15.617  50.237  1.00 66.33           O
ATOM    154  ND2 ASN A  30      -2.694 -14.920  51.182  1.00 66.33           N
ATOM    155 1HD2 ASN A  30      -3.501 -14.334  51.101  1.00 66.33           H
ATOM    156 2HD2 ASN A  30      -2.574 -15.496  51.990  1.00 66.33           H
ATOM    157  HN  ASN A  30      -0.467 -12.116  49.464  1.00 66.33           H
ATOM    158  N   PHE A  31      -0.994 -11.933  46.598  1.00 71.33           N
ATOM    159  CA  PHE A  31      -1.336 -11.305  45.333  1.00 71.33           C
ATOM    160  C   PHE A  31      -0.591 -11.969  44.173  1.00 71.33           C
ATOM    161  O   PHE A  31       0.638 -12.013  44.163  1.00 71.33           O
ATOM    162  HA  PHE A  31      -2.409 -11.428  45.191  1.00 71.33           H
ATOM    163  CB  PHE A  31      -0.904  -9.841  45.429  1.00 71.33           C
ATOM    164 1HB  PHE A  31      -1.349  -9.399  46.321  1.00 71.33           H
ATOM    165 2HB  PHE A  31       0.177  -9.799  45.559  1.00 71.33           H
ATOM    166  CG  PHE A  31      -1.291  -8.997  44.213  1.00 71.33           C
ATOM    167  CD1 PHE A  31      -0.385  -8.775  43.224  1.00 71.33           C
ATOM    168  HD1 PHE A  31       0.617  -9.198  43.297  1.00 71.33           H
ATOM    169  CD2 PHE A  31      -2.541  -8.468  44.122  1.00 71.33           C
ATOM    170  HD2 PHE A  31      -3.267  -8.646  44.915  1.00 71.33           H
ATOM    171  CE1 PHE A  31      -0.744  -7.992  42.095  1.00 71.33           C
ATOM    172  HE1 PHE A  31      -0.017  -7.814  41.302  1.00 71.33           H
ATOM    173  CE2 PHE A  31      -2.900  -7.685  42.993  1.00 71.33           C
ATOM    174  HE2 PHE A  31      -3.901  -7.262  42.920  1.00 71.33           H
ATOM    175  CZ  PHE A  31      -1.993  -7.463  42.003  1.00 71.33           C
ATOM    176  HZ  PHE A  31      -2.269  -6.862  41.137  1.00 71.33           H
ATOM    177  HN  PHE A  31      -0.513 -11.342  47.247  1.00 71.33           H
ATOM    178  N   ASN A  32      -1.367 -12.469  43.223  1.00 68.33           N
ATOM    179  CA  ASN A  32      -0.796 -13.094  42.042  1.00 68.33           C
ATOM    180  C   ASN A  32      -0.317 -12.008  41.076  1.00 68.33           C
ATOM    181  O   ASN A  32      -1.111 -11.454  40.317  1.00 68.33           O
ATOM    182  HA  ASN A  32       0.021 -13.713  42.412  1.00 68.33           H
ATOM    183  CB  ASN A  32      -1.836 -13.949  41.314  1.00 68.33           C
ATOM    184 1HB  ASN A  32      -2.380 -14.558  42.035  1.00 68.33           H
ATOM    185 2HB  ASN A  32      -2.566 -13.303  40.827  1.00 68.33           H
ATOM    186  CG  ASN A  32      -1.171 -14.852  40.273  1.00 68.33           C
ATOM    187  OD1 ASN A  32       0.036 -14.855  40.096  1.00 68.33           O
ATOM    188  ND2 ASN A  32      -2.024 -15.617  39.597  1.00 68.33           N
ATOM    189 1HD2 ASN A  32      -3.003 -15.566  39.792  1.00 68.33           H
ATOM    190 2HD2 ASN A  32      -1.685 -16.243  38.894  1.00 68.33           H
ATOM    191  HN  ASN A  32      -2.367 -12.452  43.250  1.00 68.33           H
ATOM    192  N   PHE A  33       0.978 -11.736  41.137  1.00 70.27           N
ATOM    193  CA  PHE A  33       1.588 -10.791  40.218  1.00 70.27           C
ATOM    194  C   PHE A  33       1.853 -11.442  38.858  1.00 70.27           C
ATOM    195  O   PHE A  33       2.972 -11.394  38.350  1.00 70.27           O
ATOM    196  HA  PHE A  33       0.890  -9.964  40.093  1.00 70.27           H
ATOM    197  CB  PHE A  33       2.922 -10.365  40.834  1.00 70.27           C
ATOM    198 1HB  PHE A  33       3.522 -11.255  41.027  1.00 70.27           H
ATOM    199 2HB  PHE A  33       3.470  -9.763  40.109  1.00 70.27           H
ATOM    200  CG  PHE A  33       2.782  -9.570  42.134  1.00 70.27           C
ATOM    201  CD1 PHE A  33       2.597  -8.224  42.090  1.00 70.27           C
ATOM    202  HD1 PHE A  33       2.548  -7.711  41.130  1.00 70.27           H
ATOM    203  CD2 PHE A  33       2.842 -10.210  43.332  1.00 70.27           C
ATOM    204  HD2 PHE A  33       2.991 -11.289  43.367  1.00 70.27           H
ATOM    205  CE1 PHE A  33       2.467  -7.486  43.296  1.00 70.27           C
ATOM    206  HE1 PHE A  33       2.318  -6.406  43.262  1.00 70.27           H
ATOM    207  CE2 PHE A  33       2.712  -9.472  44.538  1.00 70.27           C
ATOM    208  HE2 PHE A  33       2.761  -9.985  45.499  1.00 70.27           H
ATOM    209  CZ  PHE A  33       2.527  -8.126  44.495  1.00 70.27           C
ATOM    210  HZ  PHE A  33       2.427  -7.559  45.421  1.00 70.27           H
ATOM    211  HN  PHE A  33       1.605 -12.148  41.799  1.00 70.27           H
ATOM    212  N   THR A  34       0.803 -12.035  38.308  1.00 72.79           N
ATOM    213  CA  THR A  34       0.806 -12.408  36.904  1.00 72.79           C
ATOM    214  C   THR A  34       1.250 -11.227  36.039  1.00 72.79           C
ATOM    215  O   THR A  34       0.710 -10.128  36.159  1.00 72.79           O
ATOM    216  HA  THR A  34       1.539 -13.203  36.761  1.00 72.79           H
ATOM    217  CB  THR A  34      -0.589 -12.930  36.551  1.00 72.79           C
ATOM    218  HB  THR A  34      -1.315 -12.118  36.533  1.00 72.79           H
ATOM    219  OG1 THR A  34      -0.832 -13.951  37.515  1.00 72.79           O
ATOM    220  HG1 THR A  34      -0.059 -14.585  37.545  1.00 72.79           H
ATOM    221  CG2 THR A  34      -0.616 -13.669  35.211  1.00 72.79           C
ATOM    222 1HG2 THR A  34       0.061 -14.522  35.253  1.00 72.79           H
ATOM    223 2HG2 THR A  34      -0.299 -12.993  34.417  1.00 72.79           H
ATOM    224 3HG2 THR A  34      -1.628 -14.018  35.009  1.00 72.79           H
ATOM    225  HN  THR A  34      -0.036 -12.260  38.804  1.00 72.79           H
ATOM    226  N   ASP A  35       2.228 -11.494  35.187  1.00 81.29           N
ATOM    227  CA  ASP A  35       2.882 -10.431  34.441  1.00 81.29           C
ATOM    228  C   ASP A  35       2.018 -10.054  33.236  1.00 81.29           C
ATOM    229  O   ASP A  35       2.305 -10.460  32.111  1.00 81.29           O
ATOM    230  HA  ASP A  35       2.991  -9.610  35.149  1.00 81.29           H
ATOM    231  CB  ASP A  35       4.248 -10.883  33.921  1.00 81.29           C
ATOM    232 1HB  ASP A  35       4.681 -11.610  34.608  1.00 81.29           H
ATOM    233 2HB  ASP A  35       4.127 -11.385  32.961  1.00 81.29           H
ATOM    234  CG  ASP A  35       5.196  -9.693  33.764  1.00 81.29           C
ATOM    235  OD1 ASP A  35       4.807  -8.594  34.217  1.00 81.29           O
ATOM    236  OD2 ASP A  35       6.288  -9.908  33.196  1.00 81.29           O
ATOM    237  HN  ASP A  35       2.575 -12.414  35.003  1.00 81.29           H
ATOM    238  N   PHE A  36       0.977  -9.282  33.513  1.00 90.23           N
ATOM    239  CA  PHE A  36       0.104  -8.796  32.457  1.00 90.23           C
ATOM    240  C   PHE A  36       0.713  -7.578  31.760  1.00 90.23           C
ATOM    241  O   PHE A  36       0.225  -7.148  30.716  1.00 90.23           O
ATOM    242  HA  PHE A  36      -0.012  -9.605  31.736  1.00 90.23           H
ATOM    243  CB  PHE A  36      -1.212  -8.385  33.120  1.00 90.23           C
ATOM    244 1HB  PHE A  36      -0.995  -7.716  33.953  1.00 90.23           H
ATOM    245 2HB  PHE A  36      -1.806  -7.819  32.403  1.00 90.23           H
ATOM    246  CG  PHE A  36      -2.044  -9.562  33.633  1.00 90.23           C
ATOM    247  CD1 PHE A  36      -2.201 -10.671  32.863  1.00 90.23           C
ATOM    248  HD1 PHE A  36      -1.734 -10.722  31.879  1.00 90.23           H
ATOM    249  CD2 PHE A  36      -2.627  -9.498  34.860  1.00 90.23           C
ATOM    250  HD2 PHE A  36      -2.502  -8.609  35.478  1.00 90.23           H
ATOM    251  CE1 PHE A  36      -2.974 -11.763  33.339  1.00 90.23           C
ATOM    252  HE1 PHE A  36      -3.100 -12.652  32.721  1.00 90.23           H
ATOM    253  CE2 PHE A  36      -3.400 -10.590  35.337  1.00 90.23           C
ATOM    254  HE2 PHE A  36      -3.867 -10.539  36.320  1.00 90.23           H
ATOM    255  CZ  PHE A  36      -3.557 -11.700  34.566  1.00 90.23           C
ATOM    256  HZ  PHE A  36      -4.150 -12.538  34.932  1.00 90.23           H
ATOM    257  HN  PHE A  36       0.728  -8.989  34.436  1.00 90.23           H
ATOM    258  N   TYR A  37       1.770  -7.056  32.365  1.00 91.65           N
ATOM    259  CA  TYR A  37       2.530  -5.982  31.749  1.00 91.65           C
ATOM    260  C   TYR A  37       3.656  -6.538  30.876  1.00 91.65           C
ATOM    261  O   TYR A  37       4.593  -7.154  31.383  1.00 91.65           O
ATOM    262  HA  TYR A  37       1.849  -5.402  31.125  1.00 91.65           H
ATOM    263  CB  TYR A  37       3.141  -5.183  32.902  1.00 91.65           C
ATOM    264 1HB  TYR A  37       2.340  -4.831  33.552  1.00 91.65           H
ATOM    265 2HB  TYR A  37       3.767  -5.846  33.499  1.00 91.65           H
ATOM    266  CG  TYR A  37       3.978  -3.983  32.453  1.00 91.65           C
ATOM    267  CD1 TYR A  37       5.343  -4.113  32.300  1.00 91.65           C
ATOM    268  HD1 TYR A  37       5.825  -5.070  32.499  1.00 91.65           H
ATOM    269  CD2 TYR A  37       3.367  -2.772  32.201  1.00 91.65           C
ATOM    270  HD2 TYR A  37       2.288  -2.669  32.322  1.00 91.65           H
ATOM    271  CE1 TYR A  37       6.131  -2.984  31.878  1.00 91.65           C
ATOM    272  HE1 TYR A  37       7.210  -3.072  31.753  1.00 91.65           H
ATOM    273  CE2 TYR A  37       4.154  -1.642  31.779  1.00 91.65           C
ATOM    274  HE2 TYR A  37       3.685  -0.680  31.576  1.00 91.65           H
ATOM    275  CZ  TYR A  37       5.497  -1.804  31.638  1.00 91.65           C
ATOM    276  OH  TYR A  37       6.241  -0.738  31.238  1.00 91.65           O
ATOM    277  HH  TYR A  37       5.644   0.036  31.029  1.00 91.65           H
ATOM    278  HN  TYR A  37       2.107  -7.354  33.258  1.00 91.65           H
ATOM    279  N   CYS A  38       3.529  -6.300  29.579  1.00 91.92           N
ATOM    280  CA  CYS A  38       4.450  -6.881  28.617  1.00 91.92           C
ATOM    281  C   CYS A  38       5.451  -5.802  28.198  1.00 91.92           C
ATOM    282  O   CYS A  38       5.069  -4.793  27.608  1.00 91.92           O
ATOM    283  HA  CYS A  38       4.957  -7.702  29.126  1.00 91.92           H
ATOM    284  CB  CYS A  38       3.714  -7.475  27.415  1.00 91.92           C
ATOM    285 1HB  CYS A  38       2.920  -8.140  27.757  1.00 91.92           H
ATOM    286 2HB  CYS A  38       3.238  -6.680  26.840  1.00 91.92           H
ATOM    287  SG  CYS A  38       4.886  -8.397  26.355  1.00 91.92           S
ATOM    288  HN  CYS A  38       2.814  -5.724  29.183  1.00 91.92           H
ATOM    289  N   GLU A  39       6.712  -6.053  28.518  1.00 90.45           N
ATOM    290  CA  GLU A  39       7.791  -5.222  28.013  1.00 90.45           C
ATOM    291  C   GLU A  39       8.195  -5.673  26.608  1.00 90.45           C
ATOM    292  O   GLU A  39       8.497  -6.846  26.391  1.00 90.45           O
ATOM    293  HA  GLU A  39       7.385  -4.211  27.975  1.00 90.45           H
ATOM    294  CB  GLU A  39       8.991  -5.245  28.962  1.00 90.45           C
ATOM    295 1HB  GLU A  39       9.244  -6.276  29.210  1.00 90.45           H
ATOM    296 2HB  GLU A  39       9.820  -4.693  28.520  1.00 90.45           H
ATOM    297  CG  GLU A  39       8.661  -4.543  30.281  1.00 90.45           C
ATOM    298 1HG  GLU A  39       8.263  -3.548  30.078  1.00 90.45           H
ATOM    299 2HG  GLU A  39       7.883  -5.096  30.807  1.00 90.45           H
ATOM    300  CD  GLU A  39       9.902  -4.430  31.168  1.00 90.45           C
ATOM    301  OE1 GLU A  39       9.763  -3.854  32.268  1.00 90.45           O
ATOM    302  OE2 GLU A  39      10.963  -4.922  30.725  1.00 90.45           O
ATOM    303  HN  GLU A  39       6.999  -6.805  29.111  1.00 90.45           H
ATOM    304  N   LYS A  40       8.188  -4.718  25.689  1.00 90.11           N
ATOM    305  CA  LYS A  40       8.370  -5.031  24.282  1.00 90.11           C
ATOM    306  C   LYS A  40       9.821  -4.752  23.886  1.00 90.11           C
ATOM    307  O   LYS A  40      10.111  -4.489  22.720  1.00 90.11           O
ATOM    308  HA  LYS A  40       8.178  -6.097  24.157  1.00 90.11           H
ATOM    309  CB  LYS A  40       7.345  -4.282  23.429  1.00 90.11           C
ATOM    310 1HB  LYS A  40       7.465  -3.208  23.568  1.00 90.11           H
ATOM    311 2HB  LYS A  40       7.524  -4.489  22.374  1.00 90.11           H
ATOM    312  CG  LYS A  40       5.918  -4.693  23.800  1.00 90.11           C
ATOM    313 1HG  LYS A  40       5.771  -4.579  24.874  1.00 90.11           H
ATOM    314 2HG  LYS A  40       5.206  -4.031  23.308  1.00 90.11           H
ATOM    315  CD  LYS A  40       5.641  -6.142  23.393  1.00 90.11           C
ATOM    316 1HD  LYS A  40       5.942  -6.296  22.357  1.00 90.11           H
ATOM    317 2HD  LYS A  40       6.243  -6.816  24.003  1.00 90.11           H
ATOM    318  CE  LYS A  40       4.159  -6.483  23.556  1.00 90.11           C
ATOM    319 1HE  LYS A  40       3.946  -6.715  24.599  1.00 90.11           H
ATOM    320 2HE  LYS A  40       3.549  -5.619  23.290  1.00 90.11           H
ATOM    321  NZ  LYS A  40       3.796  -7.636  22.701  1.00 90.11           N
ATOM    322 1HZ  LYS A  40       2.816  -7.861  22.836  1.00 90.11           H
ATOM    323 2HZ  LYS A  40       3.957  -7.399  21.728  1.00 90.11           H
ATOM    324 3HZ  LYS A  40       4.365  -8.436  22.953  1.00 90.11           H
ATOM    325  HN  LYS A  40       8.060  -3.747  25.893  1.00 90.11           H
ATOM    326  N   ASN A  41      10.696  -4.817  24.880  1.00 89.32           N
ATOM    327  CA  ASN A  41      12.098  -4.503  24.665  1.00 89.32           C
ATOM    328  C   ASN A  41      12.656  -5.408  23.565  1.00 89.32           C
ATOM    329  O   ASN A  41      13.367  -4.944  22.675  1.00 89.32           O
ATOM    330  HA  ASN A  41      12.116  -3.449  24.386  1.00 89.32           H
ATOM    331  CB  ASN A  41      12.917  -4.741  25.935  1.00 89.32           C
ATOM    332 1HB  ASN A  41      12.570  -5.648  26.431  1.00 89.32           H
ATOM    333 2HB  ASN A  41      13.963  -4.901  25.673  1.00 89.32           H
ATOM    334  CG  ASN A  41      12.801  -3.554  26.893  1.00 89.32           C
ATOM    335  OD1 ASN A  41      12.431  -2.454  26.518  1.00 89.32           O
ATOM    336  ND2 ASN A  41      13.138  -3.837  28.148  1.00 89.32           N
ATOM    337 1HD2 ASN A  41      13.434  -4.761  28.391  1.00 89.32           H
ATOM    338 2HD2 ASN A  41      13.095  -3.125  28.850  1.00 89.32           H
ATOM    339  HN  ASN A  41      10.460  -5.079  25.816  1.00 89.32           H
ATOM    340  N   ASN A  42      12.314  -6.685  23.663  1.00 91.27           N
ATOM    341  CA  ASN A  42      12.832  -7.672  22.732  1.00 91.27           C
ATOM    342  C   ASN A  42      12.384  -7.313  21.313  1.00 91.27           C
ATOM    343  O   ASN A  42      13.153  -7.445  20.363  1.00 91.27           O
ATOM    344  HA  ASN A  42      13.915  -7.635  22.848  1.00 91.27           H
ATOM    345  CB  ASN A  42      12.299  -9.069  23.057  1.00 91.27           C
ATOM    346 1HB  ASN A  42      11.215  -9.033  23.159  1.00 91.27           H
ATOM    347 2HB  ASN A  42      12.519  -9.747  22.232  1.00 91.27           H
ATOM    348  CG  ASN A  42      12.922  -9.607  24.346  1.00 91.27           C
ATOM    349  OD1 ASN A  42      13.856  -9.047  24.895  1.00 91.27           O
ATOM    350  ND2 ASN A  42      12.354 -10.722  24.797  1.00 91.27           N
ATOM    351 1HD2 ASN A  42      11.589 -11.130  24.298  1.00 91.27           H
ATOM    352 2HD2 ASN A  42      12.691 -11.151  25.635  1.00 91.27           H
ATOM    353  HN  ASN A  42      11.696  -7.046  24.362  1.00 91.27           H
ATOM    354  N   VAL A  43      11.140  -6.866  21.216  1.00 91.51           N
ATOM    355  CA  VAL A  43      10.563  -6.535  19.924  1.00 91.51           C
ATOM    356  C   VAL A  43      11.291  -5.322  19.341  1.00 91.51           C
ATOM    357  O   VAL A  43      11.617  -5.299  18.155  1.00 91.51           O
ATOM    358  HA  VAL A  43      10.721  -7.388  19.264  1.00 91.51           H
ATOM    359  CB  VAL A  43       9.055  -6.317  20.064  1.00 91.51           C
ATOM    360  HB  VAL A  43       8.901  -5.375  20.592  1.00 91.51           H
ATOM    361  CG1 VAL A  43       8.388  -6.202  18.692  1.00 91.51           C
ATOM    362 1HG1 VAL A  43       8.814  -5.358  18.150  1.00 91.51           H
ATOM    363 2HG1 VAL A  43       8.557  -7.119  18.128  1.00 91.51           H
ATOM    364 3HG1 VAL A  43       7.317  -6.047  18.821  1.00 91.51           H
ATOM    365  CG2 VAL A  43       8.415  -7.431  20.894  1.00 91.51           C
ATOM    366 1HG2 VAL A  43       8.585  -8.391  20.406  1.00 91.51           H
ATOM    367 2HG2 VAL A  43       8.860  -7.445  21.889  1.00 91.51           H
ATOM    368 3HG2 VAL A  43       7.343  -7.251  20.978  1.00 91.51           H
ATOM    369  HN  VAL A  43      10.531  -6.731  21.997  1.00 91.51           H
ATOM    370  N   ARG A  44      11.526  -4.342  20.203  1.00 90.34           N
ATOM    371  CA  ARG A  44      12.174  -3.113  19.780  1.00 90.34           C
ATOM    372  C   ARG A  44      13.608  -3.397  19.327  1.00 90.34           C
ATOM    373  O   ARG A  44      14.087  -2.804  18.363  1.00 90.34           O
ATOM    374  HA  ARG A  44      11.567  -2.748  18.952  1.00 90.34           H
ATOM    375  CB  ARG A  44      12.199  -2.085  20.913  1.00 90.34           C
ATOM    376 1HB  ARG A  44      12.547  -2.559  21.831  1.00 90.34           H
ATOM    377 2HB  ARG A  44      12.907  -1.292  20.674  1.00 90.34           H
ATOM    378  CG  ARG A  44      10.810  -1.484  21.138  1.00 90.34           C
ATOM    379 1HG  ARG A  44      10.421  -1.095  20.197  1.00 90.34           H
ATOM    380 2HG  ARG A  44      10.122  -2.263  21.470  1.00 90.34           H
ATOM    381  CD  ARG A  44      10.859  -0.363  22.179  1.00 90.34           C
ATOM    382 1HD  ARG A  44      11.875   0.024  22.260  1.00 90.34           H
ATOM    383 2HD  ARG A  44      10.227   0.466  21.862  1.00 90.34           H
ATOM    384  NE  ARG A  44      10.406  -0.872  23.492  1.00 90.34           N
ATOM    385  HE  ARG A  44       9.582  -1.438  23.517  1.00 90.34           H
ATOM    386  CZ  ARG A  44      11.031  -0.621  24.651  1.00 90.34           C
ATOM    387  NH1 ARG A  44      12.139   0.131  24.677  1.00 90.34           N
ATOM    388 1HH1 ARG A  44      12.506   0.510  23.828  1.00 90.34           H
ATOM    389 2HH1 ARG A  44      12.599   0.313  25.546  1.00 90.34           H
ATOM    390  NH2 ARG A  44      10.530  -1.134  25.783  1.00 90.34           N
ATOM    391 1HH2 ARG A  44      10.984  -0.957  26.656  1.00 90.34           H
ATOM    392 2HH2 ARG A  44       9.702  -1.695  25.755  1.00 90.34           H
ATOM    393  HN  ARG A  44      11.281  -4.380  21.172  1.00 90.34           H
ATOM    394  N   GLN A  45      14.252  -4.306  20.046  1.00 92.02           N
ATOM    395  CA  GLN A  45      15.627  -4.663  19.742  1.00 92.02           C
ATOM    396  C   GLN A  45      15.714  -5.309  18.358  1.00 92.02           C
ATOM    397  O   GLN A  45      16.616  -5.001  17.581  1.00 92.02           O
ATOM    398  HA  GLN A  45      16.178  -3.722  19.746  1.00 92.02           H
ATOM    399  CB  GLN A  45      16.204  -5.586  20.816  1.00 92.02           C
ATOM    400 1HB  GLN A  45      16.071  -5.135  21.799  1.00 92.02           H
ATOM    401 2HB  GLN A  45      15.657  -6.529  20.822  1.00 92.02           H
ATOM    402  CG  GLN A  45      17.690  -5.854  20.569  1.00 92.02           C
ATOM    403 1HG  GLN A  45      17.826  -6.275  19.572  1.00 92.02           H
ATOM    404 2HG  GLN A  45      18.242  -4.915  20.596  1.00 92.02           H
ATOM    405  CD  GLN A  45      18.255  -6.816  21.616  1.00 92.02           C
ATOM    406  OE1 GLN A  45      17.534  -7.441  22.376  1.00 92.02           O
ATOM    407  NE2 GLN A  45      19.583  -6.899  21.613  1.00 92.02           N
ATOM    408 1HE2 GLN A  45      20.116  -6.359  20.962  1.00 92.02           H
ATOM    409 2HE2 GLN A  45      20.047  -7.502  22.262  1.00 92.02           H
ATOM    410  HN  GLN A  45      13.850  -4.793  20.821  1.00 92.02           H
ATOM    411  N   PHE A  46      14.764  -6.194  18.093  1.00 93.69           N
ATOM    412  CA  PHE A  46      14.702  -6.861  16.803  1.00 93.69           C
ATOM    413  C   PHE A  46      14.491  -5.851  15.673  1.00 93.69           C
ATOM    414  O   PHE A  46      15.205  -5.876  14.672  1.00 93.69           O
ATOM    415  HA  PHE A  46      15.653  -7.373  16.657  1.00 93.69           H
ATOM    416  CB  PHE A  46      13.505  -7.813  16.849  1.00 93.69           C
ATOM    417 1HB  PHE A  46      13.709  -8.601  17.574  1.00 93.69           H
ATOM    418 2HB  PHE A  46      12.633  -7.267  17.209  1.00 93.69           H
ATOM    419  CG  PHE A  46      13.167  -8.453  15.502  1.00 93.69           C
ATOM    420  CD1 PHE A  46      12.117  -7.989  14.772  1.00 93.69           C
ATOM    421  HD1 PHE A  46      11.517  -7.161  15.148  1.00 93.69           H
ATOM    422  CD2 PHE A  46      13.916  -9.487  15.033  1.00 93.69           C
ATOM    423  HD2 PHE A  46      14.758  -9.859  15.618  1.00 93.69           H
ATOM    424  CE1 PHE A  46      11.803  -8.584  13.521  1.00 93.69           C
ATOM    425  HE1 PHE A  46      10.962  -8.212  12.937  1.00 93.69           H
ATOM    426  CE2 PHE A  46      13.603 -10.082  13.782  1.00 93.69           C
ATOM    427  HE2 PHE A  46      14.203 -10.910  13.407  1.00 93.69           H
ATOM    428  CZ  PHE A  46      12.553  -9.618  13.053  1.00 93.69           C
ATOM    429  HZ  PHE A  46      12.312 -10.074  12.093  1.00 93.69           H
ATOM    430  HN  PHE A  46      14.048  -6.456  18.739  1.00 93.69           H
ATOM    431  N   ALA A  47      13.508  -4.985  15.872  1.00 92.56           N
ATOM    432  CA  ALA A  47      13.122  -4.041  14.837  1.00 92.56           C
ATOM    433  C   ALA A  47      14.314  -3.143  14.501  1.00 92.56           C
ATOM    434  O   ALA A  47      14.521  -2.790  13.341  1.00 92.56           O
ATOM    435  HA  ALA A  47      12.847  -4.614  13.951  1.00 92.56           H
ATOM    436  CB  ALA A  47      11.903  -3.242  15.304  1.00 92.56           C
ATOM    437 1HB  ALA A  47      11.076  -3.923  15.502  1.00 92.56           H
ATOM    438 2HB  ALA A  47      12.153  -2.699  16.216  1.00 92.56           H
ATOM    439 3HB  ALA A  47      11.614  -2.534  14.528  1.00 92.56           H
ATOM    440  HN  ALA A  47      12.981  -4.923  16.719  1.00 92.56           H
ATOM    441  N   SER A  48      15.066  -2.800  15.536  1.00 92.86           N
ATOM    442  CA  SER A  48      16.126  -1.816  15.397  1.00 92.86           C
ATOM    443  C   SER A  48      17.211  -2.344  14.457  1.00 92.86           C
ATOM    444  O   SER A  48      17.920  -1.566  13.822  1.00 92.86           O
ATOM    445  HA  SER A  48      15.647  -0.934  14.972  1.00 92.86           H
ATOM    446  CB  SER A  48      16.730  -1.461  16.758  1.00 92.86           C
ATOM    447 1HB  SER A  48      17.352  -0.572  16.657  1.00 92.86           H
ATOM    448 2HB  SER A  48      15.930  -1.214  17.456  1.00 92.86           H
ATOM    449  OG  SER A  48      17.511  -2.528  17.290  1.00 92.86           O
ATOM    450  HG  SER A  48      16.992  -3.382  17.254  1.00 92.86           H
ATOM    451  HN  SER A  48      14.961  -3.182  16.454  1.00 92.86           H
ATOM    452  N   HIS A  49      17.306  -3.665  14.397  1.00 94.44           N
ATOM    453  CA  HIS A  49      18.317  -4.306  13.573  1.00 94.44           C
ATOM    454  C   HIS A  49      17.714  -4.675  12.216  1.00 94.44           C
ATOM    455  O   HIS A  49      18.383  -4.577  11.189  1.00 94.44           O
ATOM    456  HA  HIS A  49      19.109  -3.572  13.422  1.00 94.44           H
ATOM    457  CB  HIS A  49      18.926  -5.508  14.298  1.00 94.44           C
ATOM    458 1HB  HIS A  49      18.125  -6.182  14.600  1.00 94.44           H
ATOM    459 2HB  HIS A  49      19.559  -6.057  13.601  1.00 94.44           H
ATOM    460  CG  HIS A  49      19.743  -5.142  15.515  1.00 94.44           C
ATOM    461  ND1 HIS A  49      19.177  -4.921  16.758  1.00 94.44           N
ATOM    462  HD1 HIS A  49      18.203  -4.978  16.976  1.00 94.44           H
ATOM    463  CD2 HIS A  49      21.086  -4.962  15.666  1.00 94.44           C
ATOM    464  HD2 HIS A  49      21.834  -5.059  14.879  1.00 94.44           H
ATOM    465  CE1 HIS A  49      20.146  -4.622  17.611  1.00 94.44           C
ATOM    466  HE1 HIS A  49      20.020  -4.395  18.670  1.00 94.44           H
ATOM    467  NE2 HIS A  49      21.328  -4.647  16.932  1.00 94.44           N
ATOM    468  HN  HIS A  49      16.709  -4.292  14.898  1.00 94.44           H
ATOM    469  N   PHE A  50      16.457  -5.092  12.256  1.00 95.35           N
ATOM    470  CA  PHE A  50      15.844  -5.731  11.105  1.00 95.35           C
ATOM    471  C   PHE A  50      15.346  -4.689  10.100  1.00 95.35           C
ATOM    472  O   PHE A  50      15.591  -4.812   8.901  1.00 95.35           O
ATOM    473  HA  PHE A  50      16.607  -6.351  10.635  1.00 95.35           H
ATOM    474  CB  PHE A  50      14.649  -6.534  11.623  1.00 95.35           C
ATOM    475 1HB  PHE A  50      15.001  -7.255  12.360  1.00 95.35           H
ATOM    476 2HB  PHE A  50      13.966  -5.858  12.139  1.00 95.35           H
ATOM    477  CG  PHE A  50      13.878  -7.277  10.530  1.00 95.35           C
ATOM    478  CD1 PHE A  50      12.655  -6.831  10.136  1.00 95.35           C
ATOM    479  HD1 PHE A  50      12.225  -5.943  10.599  1.00 95.35           H
ATOM    480  CD2 PHE A  50      14.416  -8.385   9.953  1.00 95.35           C
ATOM    481  HD2 PHE A  50      15.395  -8.743  10.268  1.00 95.35           H
ATOM    482  CE1 PHE A  50      11.940  -7.521   9.122  1.00 95.35           C
ATOM    483  HE1 PHE A  50      10.960  -7.163   8.807  1.00 95.35           H
ATOM    484  CE2 PHE A  50      13.700  -9.075   8.939  1.00 95.35           C
ATOM    485  HE2 PHE A  50      14.131  -9.963   8.476  1.00 95.35           H
ATOM    486  CZ  PHE A  50      12.478  -8.629   8.545  1.00 95.35           C
ATOM    487  HZ  PHE A  50      11.929  -9.158   7.766  1.00 95.35           H
ATOM    488  HN  PHE A  50      15.863  -4.999  13.055  1.00 95.35           H
ATOM    489  N   LEU A  51      14.657  -3.688  10.627  1.00 94.83           N
ATOM    490  CA  LEU A  51      13.826  -2.833   9.796  1.00 94.83           C
ATOM    491  C   LEU A  51      14.720  -1.904   8.972  1.00 94.83           C
ATOM    492  O   LEU A  51      14.588  -1.831   7.752  1.00 94.83           O
ATOM    493  HA  LEU A  51      13.276  -3.478   9.112  1.00 94.83           H
ATOM    494  CB  LEU A  51      12.794  -2.095  10.651  1.00 94.83           C
ATOM    495 1HB  LEU A  51      13.326  -1.478  11.375  1.00 94.83           H
ATOM    496 2HB  LEU A  51      12.235  -1.418  10.006  1.00 94.83           H
ATOM    497  CG  LEU A  51      11.797  -2.975  11.407  1.00 94.83           C
ATOM    498  HG  LEU A  51      12.358  -3.642  12.061  1.00 94.83           H
ATOM    499  CD1 LEU A  51      10.885  -2.129  12.299  1.00 94.83           C
ATOM    500 1HD1 LEU A  51      11.490  -1.584  13.024  1.00 94.83           H
ATOM    501 2HD1 LEU A  51      10.330  -1.421  11.683  1.00 94.83           H
ATOM    502 3HD1 LEU A  51      10.186  -2.779  12.825  1.00 94.83           H
ATOM    503  CD2 LEU A  51      10.999  -3.854  10.442  1.00 94.83           C
ATOM    504 1HD2 LEU A  51      10.449  -3.221   9.745  1.00 94.83           H
ATOM    505 2HD2 LEU A  51      11.682  -4.497   9.887  1.00 94.83           H
ATOM    506 3HD2 LEU A  51      10.298  -4.469  11.006  1.00 94.83           H
ATOM    507  HN  LEU A  51      14.661  -3.457  11.600  1.00 94.83           H
ATOM    508  N   PRO A  52      15.642  -1.180   9.621  1.00 95.88           N
ATOM    509  CA  PRO A  52      16.335  -0.072   8.959  1.00 95.88           C
ATOM    510  C   PRO A  52      16.968  -0.492   7.643  1.00 95.88           C
ATOM    511  O   PRO A  52      16.744   0.141   6.612  1.00 95.88           O
ATOM    512  HA  PRO A  52      15.623   0.711   8.696  1.00 95.88           H
ATOM    513  CB  PRO A  52      17.386   0.361   9.983  1.00 95.88           C
ATOM    514 1HB  PRO A  52      18.335  -0.152   9.825  1.00 95.88           H
ATOM    515 2HB  PRO A  52      17.590   1.431   9.921  1.00 95.88           H
ATOM    516  CG  PRO A  52      16.756  -0.016  11.318  1.00 95.88           C
ATOM    517 1HG  PRO A  52      17.502  -0.100  12.108  1.00 95.88           H
ATOM    518 2HG  PRO A  52      16.038   0.733  11.653  1.00 95.88           H
ATOM    519  CD  PRO A  52      16.092  -1.349  11.015  1.00 95.88           C
ATOM    520 1HD  PRO A  52      16.790  -2.181  11.112  1.00 95.88           H
ATOM    521 2HD  PRO A  52      15.264  -1.552  11.694  1.00 95.88           H
ATOM    522  N   PRO A  53      17.772  -1.564   7.645  1.00 97.15           N
ATOM    523  CA  PRO A  53      18.436  -2.012   6.419  1.00 97.15           C
ATOM    524  C   PRO A  53      17.458  -2.213   5.273  1.00 97.15           C
ATOM    525  O   PRO A  53      17.738  -1.829   4.138  1.00 97.15           O
ATOM    526  HA  PRO A  53      19.132  -1.249   6.069  1.00 97.15           H
ATOM    527  CB  PRO A  53      19.107  -3.325   6.829  1.00 97.15           C
ATOM    528 1HB  PRO A  53      18.463  -4.182   6.636  1.00 97.15           H
ATOM    529 2HB  PRO A  53      20.032  -3.492   6.276  1.00 97.15           H
ATOM    530  CG  PRO A  53      19.367  -3.138   8.319  1.00 97.15           C
ATOM    531 1HG  PRO A  53      19.511  -4.092   8.827  1.00 97.15           H
ATOM    532 2HG  PRO A  53      20.268  -2.553   8.503  1.00 97.15           H
ATOM    533  CD  PRO A  53      18.113  -2.422   8.795  1.00 97.15           C
ATOM    534 1HD  PRO A  53      17.310  -3.122   9.024  1.00 97.15           H
ATOM    535 2HD  PRO A  53      18.297  -1.844   9.700  1.00 97.15           H
ATOM    536  N   LEU A  54      16.324  -2.814   5.604  1.00 96.58           N
ATOM    537  CA  LEU A  54      15.362  -3.207   4.588  1.00 96.58           C
ATOM    538  C   LEU A  54      14.677  -1.958   4.031  1.00 96.58           C
ATOM    539  O   LEU A  54      14.503  -1.829   2.820  1.00 96.58           O
ATOM    540  HA  LEU A  54      15.916  -3.686   3.781  1.00 96.58           H
ATOM    541  CB  LEU A  54      14.387  -4.246   5.147  1.00 96.58           C
ATOM    542 1HB  LEU A  54      13.922  -3.834   6.043  1.00 96.58           H
ATOM    543 2HB  LEU A  54      13.593  -4.399   4.417  1.00 96.58           H
ATOM    544  CG  LEU A  54      14.988  -5.608   5.499  1.00 96.58           C
ATOM    545  HG  LEU A  54      15.801  -5.450   6.208  1.00 96.58           H
ATOM    546  CD1 LEU A  54      13.955  -6.501   6.189  1.00 96.58           C
ATOM    547 1HD1 LEU A  54      13.614  -6.022   7.106  1.00 96.58           H
ATOM    548 2HD1 LEU A  54      13.106  -6.655   5.523  1.00 96.58           H
ATOM    549 3HD1 LEU A  54      14.408  -7.463   6.428  1.00 96.58           H
ATOM    550  CD2 LEU A  54      15.591  -6.278   4.263  1.00 96.58           C
ATOM    551 1HD2 LEU A  54      14.814  -6.422   3.513  1.00 96.58           H
ATOM    552 2HD2 LEU A  54      16.378  -5.644   3.854  1.00 96.58           H
ATOM    553 3HD2 LEU A  54      16.011  -7.244   4.542  1.00 96.58           H
ATOM    554  HN  LEU A  54      16.060  -3.033   6.543  1.00 96.58           H
ATOM    555  N   TYR A  55      14.305  -1.070   4.941  1.00 95.72           N
ATOM    556  CA  TYR A  55      13.592   0.138   4.561  1.00 95.72           C
ATOM    557  C   TYR A  55      14.458   1.027   3.666  1.00 95.72           C
ATOM    558  O   TYR A  55      13.953   1.665   2.744  1.00 95.72           O
ATOM    559  HA  TYR A  55      12.699  -0.157   4.011  1.00 95.72           H
ATOM    560  CB  TYR A  55      13.297   0.882   5.865  1.00 95.72           C
ATOM    561 1HB  TYR A  55      14.197   0.888   6.480  1.00 95.72           H
ATOM    562 2HB  TYR A  55      13.062   1.921   5.634  1.00 95.72           H
ATOM    563  CG  TYR A  55      12.147   0.282   6.677  1.00 95.72           C
ATOM    564  CD1 TYR A  55      11.453  -0.807   6.189  1.00 95.72           C
ATOM    565  HD1 TYR A  55      11.725  -1.240   5.226  1.00 95.72           H
ATOM    566  CD2 TYR A  55      11.804   0.830   7.896  1.00 95.72           C
ATOM    567  HD2 TYR A  55      12.352   1.690   8.281  1.00 95.72           H
ATOM    568  CE1 TYR A  55      10.371  -1.372   6.953  1.00 95.72           C
ATOM    569  HE1 TYR A  55       9.815  -2.232   6.580  1.00 95.72           H
ATOM    570  CE2 TYR A  55      10.722   0.265   8.660  1.00 95.72           C
ATOM    571  HE2 TYR A  55      10.440   0.688   9.624  1.00 95.72           H
ATOM    572  CZ  TYR A  55      10.059  -0.808   8.151  1.00 95.72           C
ATOM    573  OH  TYR A  55       9.037  -1.341   8.872  1.00 95.72           O
ATOM    574  HH  TYR A  55       8.887  -0.804   9.702  1.00 95.72           H
ATOM    575  HN  TYR A  55      14.483  -1.165   5.920  1.00 95.72           H
ATOM    576  N   TRP A  56      15.748   1.040   3.969  1.00 97.19           N
ATOM    577  CA  TRP A  56      16.702   1.768   3.150  1.00 97.19           C
ATOM    578  C   TRP A  56      16.762   1.091   1.780  1.00 97.19           C
ATOM    579  O   TRP A  56      16.788   1.765   0.751  1.00 97.19           O
ATOM    580  HA  TRP A  56      16.340   2.790   3.046  1.00 97.19           H
ATOM    581  CB  TRP A  56      18.067   1.847   3.838  1.00 97.19           C
ATOM    582 1HB  TRP A  56      18.224   0.937   4.417  1.00 97.19           H
ATOM    583 2HB  TRP A  56      18.845   1.878   3.075  1.00 97.19           H
ATOM    584  CG  TRP A  56      18.230   3.056   4.761  1.00 97.19           C
ATOM    585  CD1 TRP A  56      18.361   3.064   6.095  1.00 97.19           C
ATOM    586  HD1 TRP A  56      18.368   2.169   6.716  1.00 97.19           H
ATOM    587  CD2 TRP A  56      18.273   4.442   4.362  1.00 97.19           C
ATOM    588  NE1 TRP A  56      18.485   4.349   6.583  1.00 97.19           N
ATOM    589  HE1 TRP A  56      18.594   4.610   7.542  1.00 97.19           H
ATOM    590  CE2 TRP A  56      18.430   5.214   5.496  1.00 97.19           C
ATOM    591  CE3 TRP A  56      18.184   5.025   3.086  1.00 97.19           C
ATOM    592  HE3 TRP A  56      18.060   4.438   2.176  1.00 97.19           H
ATOM    593  CZ2 TRP A  56      18.511   6.611   5.467  1.00 97.19           C
ATOM    594  HZ2 TRP A  56      18.635   7.198   6.377  1.00 97.19           H
ATOM    595  CZ3 TRP A  56      18.266   6.423   3.074  1.00 97.19           C
ATOM    596  HZ3 TRP A  56      18.201   6.926   2.109  1.00 97.19           H
ATOM    597  CH2 TRP A  56      18.424   7.214   4.206  1.00 97.19           C
ATOM    598  HH2 TRP A  56      18.479   8.298   4.113  1.00 97.19           H
ATOM    599  HN  TRP A  56      16.142   0.565   4.757  1.00 97.19           H
ATOM    600  N   LEU A  57      16.782  -0.234   1.809  1.00 97.20           N
ATOM    601  CA  LEU A  57      16.856  -1.009   0.583  1.00 97.20           C
ATOM    602  C   LEU A  57      15.625  -0.714  -0.277  1.00 97.20           C
ATOM    603  O   LEU A  57      15.751  -0.386  -1.456  1.00 97.20           O
ATOM    604  HA  LEU A  57      17.743  -0.679   0.041  1.00 97.20           H
ATOM    605  CB  LEU A  57      17.045  -2.494   0.898  1.00 97.20           C
ATOM    606 1HB  LEU A  57      17.981  -2.613   1.443  1.00 97.20           H
ATOM    607 2HB  LEU A  57      16.244  -2.807   1.567  1.00 97.20           H
ATOM    608  CG  LEU A  57      17.064  -3.438  -0.306  1.00 97.20           C
ATOM    609  HG  LEU A  57      16.167  -3.256  -0.897  1.00 97.20           H
ATOM    610  CD1 LEU A  57      18.266  -3.151  -1.209  1.00 97.20           C
ATOM    611 1HD1 LEU A  57      18.211  -2.124  -1.571  1.00 97.20           H
ATOM    612 2HD1 LEU A  57      19.187  -3.287  -0.642  1.00 97.20           H
ATOM    613 3HD1 LEU A  57      18.255  -3.836  -2.057  1.00 97.20           H
ATOM    614  CD2 LEU A  57      17.022  -4.900   0.143  1.00 97.20           C
ATOM    615 1HD2 LEU A  57      17.888  -5.114   0.768  1.00 97.20           H
ATOM    616 2HD2 LEU A  57      16.109  -5.079   0.712  1.00 97.20           H
ATOM    617 3HD2 LEU A  57      17.036  -5.549  -0.732  1.00 97.20           H
ATOM    618  HN  LEU A  57      16.749  -0.775   2.650  1.00 97.20           H
ATOM    619  N   VAL A  58      14.463  -0.841   0.347  1.00 96.37           N
ATOM    620  CA  VAL A  58      13.209  -0.673  -0.367  1.00 96.37           C
ATOM    621  C   VAL A  58      13.136   0.745  -0.935  1.00 96.37           C
ATOM    622  O   VAL A  58      12.718   0.940  -2.075  1.00 96.37           O
ATOM    623  HA  VAL A  58      13.204  -1.383  -1.194  1.00 96.37           H
ATOM    624  CB  VAL A  58      12.034  -1.010   0.554  1.00 96.37           C
ATOM    625  HB  VAL A  58      12.128  -0.401   1.453  1.00 96.37           H
ATOM    626  CG1 VAL A  58      10.700  -0.665  -0.111  1.00 96.37           C
ATOM    627 1HG1 VAL A  58      10.672   0.401  -0.338  1.00 96.37           H
ATOM    628 2HG1 VAL A  58      10.596  -1.236  -1.033  1.00 96.37           H
ATOM    629 3HG1 VAL A  58       9.882  -0.914   0.565  1.00 96.37           H
ATOM    630  CG2 VAL A  58      12.073  -2.480   0.977  1.00 96.37           C
ATOM    631 1HG2 VAL A  58      12.016  -3.114   0.092  1.00 96.37           H
ATOM    632 2HG2 VAL A  58      13.002  -2.681   1.509  1.00 96.37           H
ATOM    633 3HG2 VAL A  58      11.227  -2.692   1.631  1.00 96.37           H
ATOM    634  HN  VAL A  58      14.371  -1.054   1.320  1.00 96.37           H
ATOM    635  N   PHE A  59      13.548   1.700  -0.113  1.00 97.48           N
ATOM    636  CA  PHE A  59      13.558   3.092  -0.528  1.00 97.48           C
ATOM    637  C   PHE A  59      14.365   3.275  -1.815  1.00 97.48           C
ATOM    638  O   PHE A  59      13.865   3.830  -2.792  1.00 97.48           O
ATOM    639  HA  PHE A  59      12.523   3.384  -0.706  1.00 97.48           H
ATOM    640  CB  PHE A  59      14.224   3.889   0.595  1.00 97.48           C
ATOM    641 1HB  PHE A  59      13.581   3.865   1.475  1.00 97.48           H
ATOM    642 2HB  PHE A  59      15.158   3.399   0.870  1.00 97.48           H
ATOM    643  CG  PHE A  59      14.517   5.347   0.234  1.00 97.48           C
ATOM    644  CD1 PHE A  59      15.802   5.786   0.169  1.00 97.48           C
ATOM    645  HD1 PHE A  59      16.624   5.100   0.373  1.00 97.48           H
ATOM    646  CD2 PHE A  59      13.492   6.203  -0.020  1.00 97.48           C
ATOM    647  HD2 PHE A  59      12.462   5.851   0.033  1.00 97.48           H
ATOM    648  CE1 PHE A  59      16.074   7.139  -0.166  1.00 97.48           C
ATOM    649  HE1 PHE A  59      17.104   7.491  -0.218  1.00 97.48           H
ATOM    650  CE2 PHE A  59      13.764   7.556  -0.355  1.00 97.48           C
ATOM    651  HE2 PHE A  59      12.942   8.243  -0.559  1.00 97.48           H
ATOM    652  CZ  PHE A  59      15.049   7.996  -0.420  1.00 97.48           C
ATOM    653  HZ  PHE A  59      15.257   9.034  -0.677  1.00 97.48           H
ATOM    654  HN  PHE A  59      13.871   1.534   0.819  1.00 97.48           H
ATOM    655  N   ILE A  60      15.600   2.796  -1.774  1.00 97.61           N
ATOM    656  CA  ILE A  60      16.536   3.048  -2.857  1.00 97.61           C
ATOM    657  C   ILE A  60      15.996   2.426  -4.147  1.00 97.61           C
ATOM    658  O   ILE A  60      15.898   3.100  -5.171  1.00 97.61           O
ATOM    659  HA  ILE A  60      16.596   4.128  -2.993  1.00 97.61           H
ATOM    660  CB  ILE A  60      17.936   2.560  -2.479  1.00 97.61           C
ATOM    661  HB  ILE A  60      17.850   1.547  -2.085  1.00 97.61           H
ATOM    662  CG1 ILE A  60      18.537   3.426  -1.370  1.00 97.61           C
ATOM    663 1HG1 ILE A  60      18.812   4.401  -1.774  1.00 97.61           H
ATOM    664 2HG1 ILE A  60      17.791   3.602  -0.595  1.00 97.61           H
ATOM    665  CG2 ILE A  60      18.844   2.492  -3.709  1.00 97.61           C
ATOM    666 1HG2 ILE A  60      18.418   1.801  -4.436  1.00 97.61           H
ATOM    667 2HG2 ILE A  60      18.927   3.483  -4.154  1.00 97.61           H
ATOM    668 3HG2 ILE A  60      19.833   2.143  -3.411  1.00 97.61           H
ATOM    669  CD1 ILE A  60      19.769   2.756  -0.757  1.00 97.61           C
ATOM    670 1HD1 ILE A  60      19.485   1.793  -0.333  1.00 97.61           H
ATOM    671 2HD1 ILE A  60      20.522   2.605  -1.530  1.00 97.61           H
ATOM    672 3HD1 ILE A  60      20.176   3.393   0.028  1.00 97.61           H
ATOM    673  HN  ILE A  60      15.963   2.248  -1.021  1.00 97.61           H
ATOM    674  N   VAL A  61      15.660   1.148  -4.054  1.00 96.26           N
ATOM    675  CA  VAL A  61      15.263   0.392  -5.230  1.00 96.26           C
ATOM    676  C   VAL A  61      13.950   0.959  -5.776  1.00 96.26           C
ATOM    677  O   VAL A  61      13.787   1.101  -6.986  1.00 96.26           O
ATOM    678  HA  VAL A  61      16.040   0.521  -5.983  1.00 96.26           H
ATOM    679  CB  VAL A  61      15.175  -1.097  -4.889  1.00 96.26           C
ATOM    680  HB  VAL A  61      14.461  -1.213  -4.074  1.00 96.26           H
ATOM    681  CG1 VAL A  61      14.660  -1.903  -6.083  1.00 96.26           C
ATOM    682 1HG1 VAL A  61      13.667  -1.549  -6.360  1.00 96.26           H
ATOM    683 2HG1 VAL A  61      15.339  -1.777  -6.927  1.00 96.26           H
ATOM    684 3HG1 VAL A  61      14.608  -2.958  -5.814  1.00 96.26           H
ATOM    685  CG2 VAL A  61      16.527  -1.630  -4.410  1.00 96.26           C
ATOM    686 1HG2 VAL A  61      17.270  -1.495  -5.195  1.00 96.26           H
ATOM    687 2HG2 VAL A  61      16.836  -1.085  -3.518  1.00 96.26           H
ATOM    688 3HG2 VAL A  61      16.436  -2.691  -4.175  1.00 96.26           H
ATOM    689  HN  VAL A  61      15.656   0.631  -3.198  1.00 96.26           H
ATOM    690  N   GLY A  62      13.048   1.267  -4.856  1.00 96.43           N
ATOM    691  CA  GLY A  62      11.730   1.748  -5.232  1.00 96.43           C
ATOM    692  C   GLY A  62      11.818   3.120  -5.904  1.00 96.43           C
ATOM    693  O   GLY A  62      11.140   3.373  -6.899  1.00 96.43           O
ATOM    694 1HA  GLY A  62      11.259   1.037  -5.910  1.00 96.43           H
ATOM    695 2HA  GLY A  62      11.096   1.813  -4.348  1.00 96.43           H
ATOM    696  HN  GLY A  62      13.205   1.192  -3.871  1.00 96.43           H
ATOM    697  N   ALA A  63      12.660   3.969  -5.334  1.00 97.09           N
ATOM    698  CA  ALA A  63      12.811   5.324  -5.837  1.00 97.09           C
ATOM    699  C   ALA A  63      13.313   5.275  -7.281  1.00 97.09           C
ATOM    700  O   ALA A  63      12.731   5.899  -8.166  1.00 97.09           O
ATOM    701  HA  ALA A  63      11.829   5.796  -5.819  1.00 97.09           H
ATOM    702  CB  ALA A  63      13.752   6.108  -4.919  1.00 97.09           C
ATOM    703 1HB  ALA A  63      13.335   6.138  -3.912  1.00 97.09           H
ATOM    704 2HB  ALA A  63      14.726   5.619  -4.894  1.00 97.09           H
ATOM    705 3HB  ALA A  63      13.865   7.124  -5.296  1.00 97.09           H
ATOM    706  HN  ALA A  63      13.231   3.746  -4.544  1.00 97.09           H
ATOM    707  N   LEU A  64      14.389   4.526  -7.474  1.00 95.84           N
ATOM    708  CA  LEU A  64      15.005   4.425  -8.787  1.00 95.84           C
ATOM    709  C   LEU A  64      13.987   3.862  -9.781  1.00 95.84           C
ATOM    710  O   LEU A  64      13.844   4.379 -10.888  1.00 95.84           O
ATOM    711  HA  LEU A  64      15.273   5.434  -9.100  1.00 95.84           H
ATOM    712  CB  LEU A  64      16.301   3.616  -8.709  1.00 95.84           C
ATOM    713 1HB  LEU A  64      16.077   2.650  -8.258  1.00 95.84           H
ATOM    714 2HB  LEU A  64      16.645   3.420  -9.725  1.00 95.84           H
ATOM    715  CG  LEU A  64      17.448   4.259  -7.927  1.00 95.84           C
ATOM    716  HG  LEU A  64      17.082   4.513  -6.932  1.00 95.84           H
ATOM    717  CD1 LEU A  64      18.607   3.277  -7.746  1.00 95.84           C
ATOM    718 1HD1 LEU A  64      18.259   2.401  -7.199  1.00 95.84           H
ATOM    719 2HD1 LEU A  64      18.979   2.970  -8.724  1.00 95.84           H
ATOM    720 3HD1 LEU A  64      19.408   3.760  -7.187  1.00 95.84           H
ATOM    721  CD2 LEU A  64      17.899   5.563  -8.589  1.00 95.84           C
ATOM    722 1HD2 LEU A  64      18.241   5.356  -9.603  1.00 95.84           H
ATOM    723 2HD2 LEU A  64      17.063   6.262  -8.622  1.00 95.84           H
ATOM    724 3HD2 LEU A  64      18.715   5.999  -8.013  1.00 95.84           H
ATOM    725  HN  LEU A  64      14.838   3.995  -6.755  1.00 95.84           H
ATOM    726  N   GLY A  65      13.306   2.811  -9.350  1.00 94.21           N
ATOM    727  CA  GLY A  65      12.406   2.089 -10.234  1.00 94.21           C
ATOM    728  C   GLY A  65      11.262   2.988 -10.705  1.00 94.21           C
ATOM    729  O   GLY A  65      11.002   3.092 -11.903  1.00 94.21           O
ATOM    730 1HA  GLY A  65      12.959   1.716 -11.096  1.00 94.21           H
ATOM    731 2HA  GLY A  65      12.000   1.220  -9.715  1.00 94.21           H
ATOM    732  HN  GLY A  65      13.361   2.452  -8.418  1.00 94.21           H
ATOM    733  N   ASN A  66      10.608   3.615  -9.738  1.00 94.87           N
ATOM    734  CA  ASN A  66       9.393   4.362 -10.018  1.00 94.87           C
ATOM    735  C   ASN A  66       9.754   5.668 -10.728  1.00 94.87           C
ATOM    736  O   ASN A  66       9.000   6.149 -11.572  1.00 94.87           O
ATOM    737  HA  ASN A  66       8.789   3.702 -10.641  1.00 94.87           H
ATOM    738  CB  ASN A  66       8.653   4.715  -8.726  1.00 94.87           C
ATOM    739 1HB  ASN A  66       9.357   5.121  -8.000  1.00 94.87           H
ATOM    740 2HB  ASN A  66       7.916   5.493  -8.926  1.00 94.87           H
ATOM    741  CG  ASN A  66       7.958   3.485  -8.139  1.00 94.87           C
ATOM    742  OD1 ASN A  66       7.064   2.903  -8.731  1.00 94.87           O
ATOM    743  ND2 ASN A  66       8.417   3.123  -6.945  1.00 94.87           N
ATOM    744 1HD2 ASN A  66       9.154   3.644  -6.513  1.00 94.87           H
ATOM    745 2HD2 ASN A  66       8.026   2.330  -6.478  1.00 94.87           H
ATOM    746  HN  ASN A  66      10.895   3.619  -8.780  1.00 94.87           H
ATOM    747  N   SER A  67      10.908   6.205 -10.361  1.00 94.90           N
ATOM    748  CA  SER A  67      11.433   7.382 -11.030  1.00 94.90           C
ATOM    749  C   SER A  67      11.650   7.086 -12.516  1.00 94.90           C
ATOM    750  O   SER A  67      11.420   7.947 -13.364  1.00 94.90           O
ATOM    751  HA  SER A  67      10.672   8.151 -10.901  1.00 94.90           H
ATOM    752  CB  SER A  67      12.741   7.846 -10.385  1.00 94.90           C
ATOM    753 1HB  SER A  67      13.425   7.001 -10.305  1.00 94.90           H
ATOM    754 2HB  SER A  67      13.221   8.584 -11.028  1.00 94.90           H
ATOM    755  OG  SER A  67      12.529   8.408  -9.093  1.00 94.90           O
ATOM    756  HG  SER A  67      12.530   7.687  -8.401  1.00 94.90           H
ATOM    757  HN  SER A  67      11.480   5.849  -9.621  1.00 94.90           H
ATOM    758  N   LEU A  68      12.091   5.866 -12.785  1.00 92.01           N
ATOM    759  CA  LEU A  68      12.327   5.441 -14.155  1.00 92.01           C
ATOM    760  C   LEU A  68      10.996   5.402 -14.909  1.00 92.01           C
ATOM    761  O   LEU A  68      10.922   5.812 -16.066  1.00 92.01           O
ATOM    762  HA  LEU A  68      12.967   6.189 -14.623  1.00 92.01           H
ATOM    763  CB  LEU A  68      13.087   4.114 -14.180  1.00 92.01           C
ATOM    764 1HB  LEU A  68      14.012   4.237 -13.617  1.00 92.01           H
ATOM    765 2HB  LEU A  68      12.492   3.367 -13.655  1.00 92.01           H
ATOM    766  CG  LEU A  68      13.435   3.566 -15.566  1.00 92.01           C
ATOM    767  HG  LEU A  68      12.515   3.497 -16.146  1.00 92.01           H
ATOM    768  CD1 LEU A  68      14.370   4.519 -16.313  1.00 92.01           C
ATOM    769 1HD1 LEU A  68      13.883   5.487 -16.432  1.00 92.01           H
ATOM    770 2HD1 LEU A  68      15.292   4.643 -15.745  1.00 92.01           H
ATOM    771 3HD1 LEU A  68      14.601   4.106 -17.295  1.00 92.01           H
ATOM    772  CD2 LEU A  68      14.015   2.154 -15.468  1.00 92.01           C
ATOM    773 1HD2 LEU A  68      14.921   2.174 -14.863  1.00 92.01           H
ATOM    774 2HD2 LEU A  68      13.283   1.492 -15.004  1.00 92.01           H
ATOM    775 3HD2 LEU A  68      14.253   1.789 -16.467  1.00 92.01           H
ATOM    776  HN  LEU A  68      12.285   5.175 -12.089  1.00 92.01           H
ATOM    777  N   VAL A  69       9.978   4.905 -14.222  1.00 91.85           N
ATOM    778  CA  VAL A  69       8.663   4.768 -14.826  1.00 91.85           C
ATOM    779  C   VAL A  69       8.173   6.143 -15.286  1.00 91.85           C
ATOM    780  O   VAL A  69       7.690   6.289 -16.408  1.00 91.85           O
ATOM    781  HA  VAL A  69       8.767   4.123 -15.698  1.00 91.85           H
ATOM    782  CB  VAL A  69       7.705   4.090 -13.845  1.00 91.85           C
ATOM    783  HB  VAL A  69       7.732   4.648 -12.909  1.00 91.85           H
ATOM    784  CG1 VAL A  69       6.268   4.125 -14.370  1.00 91.85           C
ATOM    785 1HG1 VAL A  69       5.955   5.160 -14.505  1.00 91.85           H
ATOM    786 2HG1 VAL A  69       6.218   3.603 -15.326  1.00 91.85           H
ATOM    787 3HG1 VAL A  69       5.608   3.636 -13.654  1.00 91.85           H
ATOM    788  CG2 VAL A  69       8.146   2.655 -13.551  1.00 91.85           C
ATOM    789 1HG2 VAL A  69       8.161   2.082 -14.478  1.00 91.85           H
ATOM    790 2HG2 VAL A  69       9.145   2.665 -13.113  1.00 91.85           H
ATOM    791 3HG2 VAL A  69       7.448   2.196 -12.851  1.00 91.85           H
ATOM    792  HN  VAL A  69      10.040   4.599 -13.272  1.00 91.85           H
ATOM    793  N   ILE A  70       8.315   7.115 -14.397  1.00 92.70           N
ATOM    794  CA  ILE A  70       7.842   8.460 -14.677  1.00 92.70           C
ATOM    795  C   ILE A  70       8.608   9.026 -15.875  1.00 92.70           C
ATOM    796  O   ILE A  70       8.017   9.649 -16.756  1.00 92.70           O
ATOM    797  HA  ILE A  70       6.788   8.386 -14.945  1.00 92.70           H
ATOM    798  CB  ILE A  70       7.931   9.331 -13.423  1.00 92.70           C
ATOM    799  HB  ILE A  70       8.943   9.256 -13.026  1.00 92.70           H
ATOM    800  CG1 ILE A  70       6.981   8.824 -12.335  1.00 92.70           C
ATOM    801 1HG1 ILE A  70       5.950   8.924 -12.673  1.00 92.70           H
ATOM    802 2HG1 ILE A  70       7.158   7.764 -12.158  1.00 92.70           H
ATOM    803  CG2 ILE A  70       7.685  10.803 -13.759  1.00 92.70           C
ATOM    804 1HG2 ILE A  70       8.434  11.143 -14.474  1.00 92.70           H
ATOM    805 2HG2 ILE A  70       6.691  10.915 -14.193  1.00 92.70           H
ATOM    806 3HG2 ILE A  70       7.754  11.400 -12.849  1.00 92.70           H
ATOM    807  CD1 ILE A  70       7.174   9.604 -11.033  1.00 92.70           C
ATOM    808 1HD1 ILE A  70       8.200   9.482 -10.685  1.00 92.70           H
ATOM    809 2HD1 ILE A  70       6.973  10.660 -11.208  1.00 92.70           H
ATOM    810 3HD1 ILE A  70       6.487   9.223 -10.277  1.00 92.70           H
ATOM    811  HN  ILE A  70       8.743   6.995 -13.502  1.00 92.70           H
ATOM    812  N   LEU A  71       9.912   8.791 -15.868  1.00 90.61           N
ATOM    813  CA  LEU A  71      10.777   9.338 -16.899  1.00 90.61           C
ATOM    814  C   LEU A  71      10.384   8.746 -18.255  1.00 90.61           C
ATOM    815  O   LEU A  71      10.306   9.464 -19.250  1.00 90.61           O
ATOM    816  HA  LEU A  71      10.608  10.414 -16.930  1.00 90.61           H
ATOM    817  CB  LEU A  71      12.247   9.121 -16.536  1.00 90.61           C
ATOM    818 1HB  LEU A  71      12.436   9.593 -15.573  1.00 90.61           H
ATOM    819 2HB  LEU A  71      12.414   8.052 -16.405  1.00 90.61           H
ATOM    820  CG  LEU A  71      13.271   9.649 -17.542  1.00 90.61           C
ATOM    821  HG  LEU A  71      12.818  10.477 -18.088  1.00 90.61           H
ATOM    822  CD1 LEU A  71      14.507  10.201 -16.828  1.00 90.61           C
ATOM    823 1HD1 LEU A  71      14.211  11.017 -16.169  1.00 90.61           H
ATOM    824 2HD1 LEU A  71      14.971   9.409 -16.241  1.00 90.61           H
ATOM    825 3HD1 LEU A  71      15.219  10.570 -17.567  1.00 90.61           H
ATOM    826  CD2 LEU A  71      13.635   8.576 -18.570  1.00 90.61           C
ATOM    827 1HD2 LEU A  71      14.061   7.713 -18.059  1.00 90.61           H
ATOM    828 2HD2 LEU A  71      12.738   8.272 -19.111  1.00 90.61           H
ATOM    829 3HD2 LEU A  71      14.364   8.978 -19.273  1.00 90.61           H
ATOM    830  HN  LEU A  71      10.377   8.238 -15.176  1.00 90.61           H
ATOM    831  N   VAL A  72      10.148   7.442 -18.249  1.00 88.18           N
ATOM    832  CA  VAL A  72       9.794   6.741 -19.471  1.00 88.18           C
ATOM    833  C   VAL A  72       8.484   7.309 -20.020  1.00 88.18           C
ATOM    834  O   VAL A  72       8.348   7.513 -21.225  1.00 88.18           O
ATOM    835  HA  VAL A  72      10.587   6.924 -20.197  1.00 88.18           H
ATOM    836  CB  VAL A  72       9.729   5.235 -19.210  1.00 88.18           C
ATOM    837  HB  VAL A  72       9.081   5.071 -18.350  1.00 88.18           H
ATOM    838  CG1 VAL A  72       9.121   4.497 -20.404  1.00 88.18           C
ATOM    839 1HG1 VAL A  72       8.110   4.864 -20.582  1.00 88.18           H
ATOM    840 2HG1 VAL A  72       9.732   4.672 -21.290  1.00 88.18           H
ATOM    841 3HG1 VAL A  72       9.087   3.428 -20.192  1.00 88.18           H
ATOM    842  CG2 VAL A  72      11.113   4.677 -18.868  1.00 88.18           C
ATOM    843 1HG2 VAL A  72      11.793   4.859 -19.700  1.00 88.18           H
ATOM    844 2HG2 VAL A  72      11.493   5.171 -17.974  1.00 88.18           H
ATOM    845 3HG2 VAL A  72      11.038   3.605 -18.687  1.00 88.18           H
ATOM    846  HN  VAL A  72      10.194   6.869 -17.431  1.00 88.18           H
ATOM    847  N   TYR A  73       7.552   7.549 -19.108  1.00 86.68           N
ATOM    848  CA  TYR A  73       6.249   8.066 -19.489  1.00 86.68           C
ATOM    849  C   TYR A  73       6.381   9.408 -20.212  1.00 86.68           C
ATOM    850  O   TYR A  73       5.705   9.648 -21.211  1.00 86.68           O
ATOM    851  HA  TYR A  73       5.783   7.345 -20.160  1.00 86.68           H
ATOM    852  CB  TYR A  73       5.482   8.278 -18.182  1.00 86.68           C
ATOM    853 1HB  TYR A  73       5.417   7.327 -17.652  1.00 86.68           H
ATOM    854 2HB  TYR A  73       6.048   8.959 -17.546  1.00 86.68           H
ATOM    855  CG  TYR A  73       4.070   8.836 -18.372  1.00 86.68           C
ATOM    856  CD1 TYR A  73       3.869  10.201 -18.423  1.00 86.68           C
ATOM    857  HD1 TYR A  73       4.716  10.880 -18.327  1.00 86.68           H
ATOM    858  CD2 TYR A  73       2.998   7.976 -18.494  1.00 86.68           C
ATOM    859  HD2 TYR A  73       3.157   6.898 -18.454  1.00 86.68           H
ATOM    860  CE1 TYR A  73       2.540  10.727 -18.602  1.00 86.68           C
ATOM    861  HE1 TYR A  73       2.368  11.802 -18.644  1.00 86.68           H
ATOM    862  CE2 TYR A  73       1.670   8.501 -18.673  1.00 86.68           C
ATOM    863  HE2 TYR A  73       0.814   7.833 -18.771  1.00 86.68           H
ATOM    864  CZ  TYR A  73       1.506   9.851 -18.719  1.00 86.68           C
ATOM    865  OH  TYR A  73       0.252  10.347 -18.888  1.00 86.68           O
ATOM    866  HH  TYR A  73      -0.386   9.604 -19.087  1.00 86.68           H
ATOM    867  HN  TYR A  73       7.677   7.396 -18.128  1.00 86.68           H
ATOM    868  N   TRP A  74       7.257  10.248 -19.678  1.00 87.59           N
ATOM    869  CA  TRP A  74       7.373  11.613 -20.161  1.00 87.59           C
ATOM    870  C   TRP A  74       7.981  11.569 -21.564  1.00 87.59           C
ATOM    871  O   TRP A  74       7.434  12.151 -22.500  1.00 87.59           O
ATOM    872  HA  TRP A  74       6.371  12.039 -20.202  1.00 87.59           H
ATOM    873  CB  TRP A  74       8.182  12.472 -19.186  1.00 87.59           C
ATOM    874 1HB  TRP A  74       8.433  11.871 -18.312  1.00 87.59           H
ATOM    875 2HB  TRP A  74       9.122  12.754 -19.660  1.00 87.59           H
ATOM    876  CG  TRP A  74       7.459  13.739 -18.726  1.00 87.59           C
ATOM    877  CD1 TRP A  74       7.071  14.784 -19.470  1.00 87.59           C
ATOM    878  HD1 TRP A  74       7.229  14.863 -20.546  1.00 87.59           H
ATOM    879  CD2 TRP A  74       7.052  14.055 -17.378  1.00 87.59           C
ATOM    880  NE1 TRP A  74       6.445  15.746 -18.704  1.00 87.59           N
ATOM    881  HE1 TRP A  74       6.070  16.613 -19.032  1.00 87.59           H
ATOM    882  CE2 TRP A  74       6.434  15.289 -17.391  1.00 87.59           C
ATOM    883  CE3 TRP A  74       7.201  13.323 -16.187  1.00 87.59           C
ATOM    884  HE3 TRP A  74       7.685  12.347 -16.151  1.00 87.59           H
ATOM    885  CZ2 TRP A  74       5.915  15.899 -16.242  1.00 87.59           C
ATOM    886  HZ2 TRP A  74       5.431  16.875 -16.279  1.00 87.59           H
ATOM    887  CZ3 TRP A  74       6.677  13.946 -15.048  1.00 87.59           C
ATOM    888  HZ3 TRP A  74       6.767  13.421 -14.097  1.00 87.59           H
ATOM    889  CH2 TRP A  74       6.052  15.188 -15.044  1.00 87.59           C
ATOM    890  HH2 TRP A  74       5.670  15.606 -14.113  1.00 87.59           H
ATOM    891  HN  TRP A  74       7.877  10.009 -18.932  1.00 87.59           H
ATOM    892  N   TYR A  75       9.103  10.873 -21.667  1.00 82.63           N
ATOM    893  CA  TYR A  75       9.929  10.956 -22.859  1.00 82.63           C
ATOM    894  C   TYR A  75       9.417  10.011 -23.948  1.00 82.63           C
ATOM    895  O   TYR A  75       9.865  10.075 -25.091  1.00 82.63           O
ATOM    896  HA  TYR A  75       9.885  11.981 -23.228  1.00 82.63           H
ATOM    897  CB  TYR A  75      11.330  10.512 -22.433  1.00 82.63           C
ATOM    898 1HB  TYR A  75      11.242   9.658 -21.762  1.00 82.63           H
ATOM    899 2HB  TYR A  75      11.876  10.171 -23.313  1.00 82.63           H
ATOM    900  CG  TYR A  75      12.145  11.606 -21.739  1.00 82.63           C
ATOM    901  CD1 TYR A  75      12.807  12.555 -22.490  1.00 82.63           C
ATOM    902  HD1 TYR A  75      12.750  12.526 -23.579  1.00 82.63           H
ATOM    903  CD2 TYR A  75      12.217  11.643 -20.361  1.00 82.63           C
ATOM    904  HD2 TYR A  75      11.694  10.893 -19.768  1.00 82.63           H
ATOM    905  CE1 TYR A  75      13.574  13.584 -21.837  1.00 82.63           C
ATOM    906  HE1 TYR A  75      14.102  14.340 -22.419  1.00 82.63           H
ATOM    907  CE2 TYR A  75      12.984  12.672 -19.708  1.00 82.63           C
ATOM    908  HE2 TYR A  75      13.049  12.713 -18.621  1.00 82.63           H
ATOM    909  CZ  TYR A  75      13.624  13.592 -20.478  1.00 82.63           C
ATOM    910  OH  TYR A  75      14.348  14.564 -19.861  1.00 82.63           O
ATOM    911  HH  TYR A  75      14.765  15.165 -20.543  1.00 82.63           H
ATOM    912  HN  TYR A  75       9.449  10.261 -20.955  1.00 82.63           H
ATOM    913  N   CYS A  76       8.485   9.155 -23.554  1.00 76.83           N
ATOM    914  CA  CYS A  76       7.857   8.246 -24.497  1.00 76.83           C
ATOM    915  C   CYS A  76       7.038   9.074 -25.490  1.00 76.83           C
ATOM    916  O   CYS A  76       6.086   9.749 -25.103  1.00 76.83           O
ATOM    917  HA  CYS A  76       8.663   7.717 -25.006  1.00 76.83           H
ATOM    918  CB  CYS A  76       7.000   7.196 -23.786  1.00 76.83           C
ATOM    919 1HB  CYS A  76       7.608   6.645 -23.069  1.00 76.83           H
ATOM    920 2HB  CYS A  76       6.206   7.685 -23.223  1.00 76.83           H
ATOM    921  SG  CYS A  76       6.280   6.043 -25.011  1.00 76.83           S
ATOM    922  HG  CYS A  76       7.434   5.504 -25.391  1.00 76.83           H
ATOM    923  HN  CYS A  76       8.160   9.078 -22.611  1.00 76.83           H
ATOM    924  N   THR A  77       7.440   8.995 -26.750  1.00 70.73           N
ATOM    925  CA  THR A  77       6.852   9.838 -27.777  1.00 70.73           C
ATOM    926  C   THR A  77       5.535   9.238 -28.271  1.00 70.73           C
ATOM    927  O   THR A  77       4.844   9.839 -29.092  1.00 70.73           O
ATOM    928  HA  THR A  77       6.616  10.806 -27.333  1.00 70.73           H
ATOM    929  CB  THR A  77       7.890  10.025 -28.886  1.00 70.73           C
ATOM    930  HB  THR A  77       7.630  10.870 -29.524  1.00 70.73           H
ATOM    931  OG1 THR A  77       7.937   8.756 -29.534  1.00 70.73           O
ATOM    932  HG1 THR A  77       8.230   8.868 -30.483  1.00 70.73           H
ATOM    933  CG2 THR A  77       9.305  10.215 -28.338  1.00 70.73           C
ATOM    934 1HG2 THR A  77       9.591   9.339 -27.755  1.00 70.73           H
ATOM    935 2HG2 THR A  77       9.332  11.100 -27.701  1.00 70.73           H
ATOM    936 3HG2 THR A  77      10.002  10.343 -29.167  1.00 70.73           H
ATOM    937  HN  THR A  77       8.151   8.370 -27.072  1.00 70.73           H
ATOM    938  N   ARG A  78       5.227   8.059 -27.751  1.00 72.66           N
ATOM    939  CA  ARG A  78       4.014   7.361 -28.144  1.00 72.66           C
ATOM    940  C   ARG A  78       2.804   7.952 -27.419  1.00 72.66           C
ATOM    941  O   ARG A  78       2.912   8.383 -26.272  1.00 72.66           O
ATOM    942  HA  ARG A  78       3.940   7.516 -29.221  1.00 72.66           H
ATOM    943  CB  ARG A  78       4.111   5.868 -27.828  1.00 72.66           C
ATOM    944 1HB  ARG A  78       3.442   5.309 -28.483  1.00 72.66           H
ATOM    945 2HB  ARG A  78       5.122   5.514 -28.029  1.00 72.66           H
ATOM    946  CG  ARG A  78       3.749   5.592 -26.367  1.00 72.66           C
ATOM    947 1HG  ARG A  78       4.363   6.212 -25.713  1.00 72.66           H
ATOM    948 2HG  ARG A  78       2.711   5.870 -26.187  1.00 72.66           H
ATOM    949  CD  ARG A  78       3.955   4.116 -26.020  1.00 72.66           C
ATOM    950 1HD  ARG A  78       3.111   3.528 -26.381  1.00 72.66           H
ATOM    951 2HD  ARG A  78       4.845   3.737 -26.522  1.00 72.66           H
ATOM    952  NE  ARG A  78       4.093   3.955 -24.556  1.00 72.66           N
ATOM    953  HE  ARG A  78       5.016   3.926 -24.172  1.00 72.66           H
ATOM    954  CZ  ARG A  78       3.058   3.844 -23.711  1.00 72.66           C
ATOM    955  NH1 ARG A  78       1.800   3.875 -24.170  1.00 72.66           N
ATOM    956 1HH1 ARG A  78       1.627   3.982 -25.149  1.00 72.66           H
ATOM    957 2HH1 ARG A  78       1.033   3.792 -23.533  1.00 72.66           H
ATOM    958  NH2 ARG A  78       3.301   3.701 -22.401  1.00 72.66           N
ATOM    959 1HH2 ARG A  78       2.541   3.617 -21.758  1.00 72.66           H
ATOM    960 2HH2 ARG A  78       4.244   3.679 -22.067  1.00 72.66           H
ATOM    961  HN  ARG A  78       5.788   7.582 -27.075  1.00 72.66           H
ATOM    962  N   VAL A  79       1.678   7.953 -28.117  1.00 77.20           N
ATOM    963  CA  VAL A  79       0.429   8.399 -27.523  1.00 77.20           C
ATOM    964  C   VAL A  79       0.207   7.663 -26.200  1.00 77.20           C
ATOM    965  O   VAL A  79       0.371   6.446 -26.128  1.00 77.20           O
ATOM    966  HA  VAL A  79       0.524   9.466 -27.320  1.00 77.20           H
ATOM    967  CB  VAL A  79      -0.720   8.206 -28.515  1.00 77.20           C
ATOM    968  HB  VAL A  79      -0.906   7.136 -28.608  1.00 77.20           H
ATOM    969  CG1 VAL A  79      -2.003   8.863 -28.002  1.00 77.20           C
ATOM    970 1HG1 VAL A  79      -2.285   8.415 -27.049  1.00 77.20           H
ATOM    971 2HG1 VAL A  79      -1.835   9.931 -27.866  1.00 77.20           H
ATOM    972 3HG1 VAL A  79      -2.804   8.711 -28.726  1.00 77.20           H
ATOM    973  CG2 VAL A  79      -0.346   8.740 -29.899  1.00 77.20           C
ATOM    974 1HG2 VAL A  79      -0.120   9.804 -29.829  1.00 77.20           H
ATOM    975 2HG2 VAL A  79       0.529   8.207 -30.270  1.00 77.20           H
ATOM    976 3HG2 VAL A  79      -1.180   8.590 -30.584  1.00 77.20           H
ATOM    977  HN  VAL A  79       1.611   7.657 -29.070  1.00 77.20           H
ATOM    978  N   LYS A  80      -0.162   8.433 -25.187  1.00 81.20           N
ATOM    979  CA  LYS A  80      -0.454   7.863 -23.882  1.00 81.20           C
ATOM    980  C   LYS A  80      -1.757   7.064 -23.959  1.00 81.20           C
ATOM    981  O   LYS A  80      -2.563   7.271 -24.864  1.00 81.20           O
ATOM    982  HA  LYS A  80       0.357   7.177 -23.637  1.00 81.20           H
ATOM    983  CB  LYS A  80      -0.464   8.955 -22.811  1.00 81.20           C
ATOM    984 1HB  LYS A  80      -1.369   9.554 -22.905  1.00 81.20           H
ATOM    985 2HB  LYS A  80      -0.486   8.499 -21.821  1.00 81.20           H
ATOM    986  CG  LYS A  80       0.766   9.857 -22.936  1.00 81.20           C
ATOM    987 1HG  LYS A  80       0.742  10.381 -23.891  1.00 81.20           H
ATOM    988 2HG  LYS A  80       0.745  10.617 -22.155  1.00 81.20           H
ATOM    989  CD  LYS A  80       2.056   9.042 -22.827  1.00 81.20           C
ATOM    990 1HD  LYS A  80       2.065   8.492 -21.886  1.00 81.20           H
ATOM    991 2HD  LYS A  80       2.093   8.304 -23.629  1.00 81.20           H
ATOM    992  CE  LYS A  80       3.286   9.949 -22.905  1.00 81.20           C
ATOM    993 1HE  LYS A  80       3.147  10.693 -23.690  1.00 81.20           H
ATOM    994 2HE  LYS A  80       3.404  10.493 -21.968  1.00 81.20           H
ATOM    995  NZ  LYS A  80       4.502   9.152 -23.180  1.00 81.20           N
ATOM    996 1HZ  LYS A  80       5.324   9.706 -22.968  1.00 81.20           H
ATOM    997 2HZ  LYS A  80       4.497   8.319 -22.602  1.00 81.20           H
ATOM    998 3HZ  LYS A  80       4.517   8.885 -24.158  1.00 81.20           H
ATOM    999  HN  LYS A  80      -0.263   9.426 -25.247  1.00 81.20           H
ATOM   1000  N   THR A  81      -1.922   6.169 -22.996  1.00 82.01           N
ATOM   1001  CA  THR A  81      -3.179   5.456 -22.845  1.00 82.01           C
ATOM   1002  C   THR A  81      -3.718   5.621 -21.422  1.00 82.01           C
ATOM   1003  O   THR A  81      -3.005   6.087 -20.535  1.00 82.01           O
ATOM   1004  HA  THR A  81      -3.911   5.904 -23.518  1.00 82.01           H
ATOM   1005  CB  THR A  81      -2.946   3.997 -23.241  1.00 82.01           C
ATOM   1006  HB  THR A  81      -3.886   3.447 -23.270  1.00 82.01           H
ATOM   1007  OG1 THR A  81      -1.988   3.529 -22.296  1.00 82.01           O
ATOM   1008  HG1 THR A  81      -1.076   3.855 -22.543  1.00 82.01           H
ATOM   1009  CG2 THR A  81      -2.235   3.863 -24.589  1.00 82.01           C
ATOM   1010 1HG2 THR A  81      -1.264   4.356 -24.539  1.00 82.01           H
ATOM   1011 2HG2 THR A  81      -2.839   4.330 -25.367  1.00 82.01           H
ATOM   1012 3HG2 THR A  81      -2.094   2.808 -24.823  1.00 82.01           H
ATOM   1013  HN  THR A  81      -1.217   5.929 -22.329  1.00 82.01           H
ATOM   1014  N   MET A  82      -4.972   5.229 -21.250  1.00 83.78           N
ATOM   1015  CA  MET A  82      -5.596   5.274 -19.938  1.00 83.78           C
ATOM   1016  C   MET A  82      -4.797   4.455 -18.923  1.00 83.78           C
ATOM   1017  O   MET A  82      -4.577   4.899 -17.797  1.00 83.78           O
ATOM   1018  HA  MET A  82      -5.595   6.325 -19.649  1.00 83.78           H
ATOM   1019  CB  MET A  82      -7.020   4.723 -20.031  1.00 83.78           C
ATOM   1020 1HB  MET A  82      -7.614   5.352 -20.695  1.00 83.78           H
ATOM   1021 2HB  MET A  82      -7.000   3.726 -20.471  1.00 83.78           H
ATOM   1022  CG  MET A  82      -7.677   4.666 -18.651  1.00 83.78           C
ATOM   1023 1HG  MET A  82      -7.315   3.796 -18.103  1.00 83.78           H
ATOM   1024 2HG  MET A  82      -7.401   5.546 -18.070  1.00 83.78           H
ATOM   1025  SD  MET A  82      -9.452   4.582 -18.822  1.00 83.78           S
ATOM   1026  CE  MET A  82      -9.942   4.904 -17.136  1.00 83.78           C
ATOM   1027 1HE  MET A  82      -9.523   4.138 -16.484  1.00 83.78           H
ATOM   1028 2HE  MET A  82      -9.572   5.883 -16.831  1.00 83.78           H
ATOM   1029 3HE  MET A  82     -11.029   4.889 -17.064  1.00 83.78           H
ATOM   1030  HN  MET A  82      -5.557   4.887 -21.985  1.00 83.78           H
ATOM   1031  N   THR A  83      -4.385   3.273 -19.357  1.00 83.28           N
ATOM   1032  CA  THR A  83      -3.529   2.431 -18.537  1.00 83.28           C
ATOM   1033  C   THR A  83      -2.284   3.203 -18.098  1.00 83.28           C
ATOM   1034  O   THR A  83      -1.888   3.140 -16.935  1.00 83.28           O
ATOM   1035  HA  THR A  83      -4.075   2.164 -17.633  1.00 83.28           H
ATOM   1036  CB  THR A  83      -3.209   1.164 -19.334  1.00 83.28           C
ATOM   1037  HB  THR A  83      -2.633   1.402 -20.228  1.00 83.28           H
ATOM   1038  OG1 THR A  83      -4.483   0.568 -19.564  1.00 83.28           O
ATOM   1039  HG1 THR A  83      -5.208   1.166 -19.223  1.00 83.28           H
ATOM   1040  CG2 THR A  83      -2.456   0.125 -18.502  1.00 83.28           C
ATOM   1041 1HG2 THR A  83      -3.062  -0.163 -17.644  1.00 83.28           H
ATOM   1042 2HG2 THR A  83      -1.514   0.550 -18.156  1.00 83.28           H
ATOM   1043 3HG2 THR A  83      -2.254  -0.754 -19.115  1.00 83.28           H
ATOM   1044  HN  THR A  83      -4.625   2.890 -20.249  1.00 83.28           H
ATOM   1045  N   ASP A  84      -1.701   3.915 -19.052  1.00 84.91           N
ATOM   1046  CA  ASP A  84      -0.449   4.611 -18.807  1.00 84.91           C
ATOM   1047  C   ASP A  84      -0.666   5.677 -17.731  1.00 84.91           C
ATOM   1048  O   ASP A  84       0.213   5.919 -16.905  1.00 84.91           O
ATOM   1049  HA  ASP A  84       0.252   3.838 -18.493  1.00 84.91           H
ATOM   1050  CB  ASP A  84       0.048   5.312 -20.073  1.00 84.91           C
ATOM   1051 1HB  ASP A  84      -0.650   6.100 -20.355  1.00 84.91           H
ATOM   1052 2HB  ASP A  84       1.007   5.790 -19.875  1.00 84.91           H
ATOM   1053  CG  ASP A  84       0.197   4.318 -21.227  1.00 84.91           C
ATOM   1054  OD1 ASP A  84       0.904   3.309 -21.019  1.00 84.91           O
ATOM   1055  OD2 ASP A  84      -0.401   4.590 -22.291  1.00 84.91           O
ATOM   1056  HN  ASP A  84      -2.069   4.019 -19.976  1.00 84.91           H
ATOM   1057  N   MET A  85      -1.842   6.287 -17.776  1.00 89.60           N
ATOM   1058  CA  MET A  85      -2.181   7.328 -16.821  1.00 89.60           C
ATOM   1059  C   MET A  85      -2.202   6.778 -15.394  1.00 89.60           C
ATOM   1060  O   MET A  85      -1.688   7.411 -14.473  1.00 89.60           O
ATOM   1061  HA  MET A  85      -1.398   8.081 -16.916  1.00 89.60           H
ATOM   1062  CB  MET A  85      -3.555   7.908 -17.165  1.00 89.60           C
ATOM   1063 1HB  MET A  85      -3.568   8.229 -18.206  1.00 89.60           H
ATOM   1064 2HB  MET A  85      -4.316   7.135 -17.060  1.00 89.60           H
ATOM   1065  CG  MET A  85      -3.893   9.092 -16.256  1.00 89.60           C
ATOM   1066 1HG  MET A  85      -4.893   9.461 -16.484  1.00 89.60           H
ATOM   1067 2HG  MET A  85      -3.902   8.770 -15.215  1.00 89.60           H
ATOM   1068  SD  MET A  85      -2.696  10.396 -16.481  1.00 89.60           S
ATOM   1069  CE  MET A  85      -3.130  10.935 -18.126  1.00 89.60           C
ATOM   1070 1HE  MET A  85      -3.016  10.105 -18.823  1.00 89.60           H
ATOM   1071 2HE  MET A  85      -4.165  11.278 -18.135  1.00 89.60           H
ATOM   1072 3HE  MET A  85      -2.474  11.753 -18.426  1.00 89.60           H
ATOM   1073  HN  MET A  85      -2.554   6.081 -18.447  1.00 89.60           H
ATOM   1074  N   PHE A  86      -2.801   5.605 -15.255  1.00 90.25           N
ATOM   1075  CA  PHE A  86      -2.900   4.964 -13.954  1.00 90.25           C
ATOM   1076  C   PHE A  86      -1.531   4.476 -13.478  1.00 90.25           C
ATOM   1077  O   PHE A  86      -1.212   4.568 -12.294  1.00 90.25           O
ATOM   1078  HA  PHE A  86      -3.281   5.709 -13.255  1.00 90.25           H
ATOM   1079  CB  PHE A  86      -3.830   3.760 -14.118  1.00 90.25           C
ATOM   1080 1HB  PHE A  86      -3.439   3.117 -14.906  1.00 90.25           H
ATOM   1081 2HB  PHE A  86      -3.818   3.177 -13.197  1.00 90.25           H
ATOM   1082  CG  PHE A  86      -5.276   4.131 -14.452  1.00 90.25           C
ATOM   1083  CD1 PHE A  86      -5.853   5.213 -13.865  1.00 90.25           C
ATOM   1084  HD1 PHE A  86      -5.286   5.817 -13.157  1.00 90.25           H
ATOM   1085  CD2 PHE A  86      -5.984   3.378 -15.336  1.00 90.25           C
ATOM   1086  HD2 PHE A  86      -5.521   2.510 -15.806  1.00 90.25           H
ATOM   1087  CE1 PHE A  86      -7.195   5.558 -14.175  1.00 90.25           C
ATOM   1088  HE1 PHE A  86      -7.658   6.425 -13.705  1.00 90.25           H
ATOM   1089  CE2 PHE A  86      -7.326   3.722 -15.646  1.00 90.25           C
ATOM   1090  HE2 PHE A  86      -7.894   3.119 -16.355  1.00 90.25           H
ATOM   1091  CZ  PHE A  86      -7.904   4.805 -15.059  1.00 90.25           C
ATOM   1092  HZ  PHE A  86      -8.934   5.069 -15.298  1.00 90.25           H
ATOM   1093  HN  PHE A  86      -3.214   5.094 -16.009  1.00 90.25           H
ATOM   1094  N   LEU A  87      -0.758   3.966 -14.425  1.00 87.97           N
ATOM   1095  CA  LEU A  87       0.572   3.467 -14.119  1.00 87.97           C
ATOM   1096  C   LEU A  87       1.435   4.617 -13.594  1.00 87.97           C
ATOM   1097  O   LEU A  87       2.260   4.422 -12.703  1.00 87.97           O
ATOM   1098  HA  LEU A  87       0.468   2.725 -13.327  1.00 87.97           H
ATOM   1099  CB  LEU A  87       1.170   2.754 -15.333  1.00 87.97           C
ATOM   1100 1HB  LEU A  87       1.106   3.423 -16.191  1.00 87.97           H
ATOM   1101 2HB  LEU A  87       2.230   2.581 -15.142  1.00 87.97           H
ATOM   1102  CG  LEU A  87       0.525   1.420 -15.712  1.00 87.97           C
ATOM   1103  HG  LEU A  87      -0.541   1.588 -15.868  1.00 87.97           H
ATOM   1104  CD1 LEU A  87       1.096   0.890 -17.029  1.00 87.97           C
ATOM   1105 1HD1 LEU A  87       0.904   1.610 -17.825  1.00 87.97           H
ATOM   1106 2HD1 LEU A  87       2.170   0.741 -16.926  1.00 87.97           H
ATOM   1107 3HD1 LEU A  87       0.620  -0.059 -17.276  1.00 87.97           H
ATOM   1108  CD2 LEU A  87       0.661   0.403 -14.578  1.00 87.97           C
ATOM   1109 1HD2 LEU A  87       1.717   0.232 -14.367  1.00 87.97           H
ATOM   1110 2HD2 LEU A  87       0.169   0.787 -13.684  1.00 87.97           H
ATOM   1111 3HD2 LEU A  87       0.194  -0.537 -14.874  1.00 87.97           H
ATOM   1112  HN  LEU A  87      -1.026   3.890 -15.386  1.00 87.97           H
ATOM   1113  N   LEU A  88       1.214   5.790 -14.169  1.00 91.29           N
ATOM   1114  CA  LEU A  88       1.932   6.979 -13.744  1.00 91.29           C
ATOM   1115  C   LEU A  88       1.590   7.281 -12.283  1.00 91.29           C
ATOM   1116  O   LEU A  88       2.483   7.439 -11.452  1.00 91.29           O
ATOM   1117  HA  LEU A  88       2.997   6.759 -13.810  1.00 91.29           H
ATOM   1118  CB  LEU A  88       1.651   8.144 -14.694  1.00 91.29           C
ATOM   1119 1HB  LEU A  88       2.070   7.900 -15.670  1.00 91.29           H
ATOM   1120 2HB  LEU A  88       0.572   8.229 -14.824  1.00 91.29           H
ATOM   1121  CG  LEU A  88       2.194   9.508 -14.263  1.00 91.29           C
ATOM   1122  HG  LEU A  88       1.890   9.686 -13.232  1.00 91.29           H
ATOM   1123  CD1 LEU A  88       3.723   9.524 -14.293  1.00 91.29           C
ATOM   1124 1HD1 LEU A  88       4.107   8.763 -13.612  1.00 91.29           H
ATOM   1125 2HD1 LEU A  88       4.069   9.314 -15.305  1.00 91.29           H
ATOM   1126 3HD1 LEU A  88       4.083  10.504 -13.982  1.00 91.29           H
ATOM   1127  CD2 LEU A  88       1.593  10.631 -15.112  1.00 91.29           C
ATOM   1128 1HD2 LEU A  88       1.846  10.469 -16.160  1.00 91.29           H
ATOM   1129 2HD2 LEU A  88       0.509  10.634 -14.996  1.00 91.29           H
ATOM   1130 3HD2 LEU A  88       1.996  11.589 -14.784  1.00 91.29           H
ATOM   1131  HN  LEU A  88       0.560   5.935 -14.912  1.00 91.29           H
ATOM   1132  N   ASN A  89       0.294   7.351 -12.015  1.00 93.93           N
ATOM   1133  CA  ASN A  89      -0.177   7.742 -10.697  1.00 93.93           C
ATOM   1134  C   ASN A  89       0.242   6.683  -9.676  1.00 93.93           C
ATOM   1135  O   ASN A  89       0.452   6.994  -8.504  1.00 93.93           O
ATOM   1136  HA  ASN A  89       0.282   8.712 -10.504  1.00 93.93           H
ATOM   1137  CB  ASN A  89      -1.703   7.850 -10.667  1.00 93.93           C
ATOM   1138 1HB  ASN A  89      -2.140   7.038 -11.249  1.00 93.93           H
ATOM   1139 2HB  ASN A  89      -2.059   7.735  -9.643  1.00 93.93           H
ATOM   1140  CG  ASN A  89      -2.169   9.195 -11.227  1.00 93.93           C
ATOM   1141  OD1 ASN A  89      -2.406  10.149 -10.505  1.00 93.93           O
ATOM   1142  ND2 ASN A  89      -2.287   9.218 -12.552  1.00 93.93           N
ATOM   1143 1HD2 ASN A  89      -2.076   8.399 -13.087  1.00 93.93           H
ATOM   1144 2HD2 ASN A  89      -2.586  10.053 -13.013  1.00 93.93           H
ATOM   1145  HN  ASN A  89      -0.426   7.148 -12.678  1.00 93.93           H
ATOM   1146  N   LEU A  90       0.353   5.453 -10.157  1.00 92.40           N
ATOM   1147  CA  LEU A  90       0.772   4.352  -9.307  1.00 92.40           C
ATOM   1148  C   LEU A  90       2.205   4.597  -8.832  1.00 92.40           C
ATOM   1149  O   LEU A  90       2.509   4.430  -7.652  1.00 92.40           O
ATOM   1150  HA  LEU A  90       0.116   4.343  -8.436  1.00 92.40           H
ATOM   1151  CB  LEU A  90       0.583   3.016 -10.029  1.00 92.40           C
ATOM   1152 1HB  LEU A  90      -0.342   3.064 -10.603  1.00 92.40           H
ATOM   1153 2HB  LEU A  90       1.397   2.895 -10.745  1.00 92.40           H
ATOM   1154  CG  LEU A  90       0.536   1.773  -9.139  1.00 92.40           C
ATOM   1155  HG  LEU A  90       1.274   1.892  -8.346  1.00 92.40           H
ATOM   1156  CD1 LEU A  90      -0.831   1.633  -8.466  1.00 92.40           C
ATOM   1157 1HD1 LEU A  90      -1.026   2.511  -7.851  1.00 92.40           H
ATOM   1158 2HD1 LEU A  90      -1.605   1.546  -9.229  1.00 92.40           H
ATOM   1159 3HD1 LEU A  90      -0.838   0.741  -7.839  1.00 92.40           H
ATOM   1160  CD2 LEU A  90       0.918   0.519  -9.927  1.00 92.40           C
ATOM   1161 1HD2 LEU A  90       0.221   0.383 -10.754  1.00 92.40           H
ATOM   1162 2HD2 LEU A  90       1.929   0.630 -10.318  1.00 92.40           H
ATOM   1163 3HD2 LEU A  90       0.876  -0.350  -9.270  1.00 92.40           H
ATOM   1164  HN  LEU A  90       0.161   5.205 -11.107  1.00 92.40           H
ATOM   1165  N   ALA A  91       3.049   4.989  -9.776  1.00 94.39           N
ATOM   1166  CA  ALA A  91       4.453   5.215  -9.478  1.00 94.39           C
ATOM   1167  C   ALA A  91       4.583   6.406  -8.526  1.00 94.39           C
ATOM   1168  O   ALA A  91       5.447   6.415  -7.651  1.00 94.39           O
ATOM   1169  HA  ALA A  91       4.835   4.322  -8.983  1.00 94.39           H
ATOM   1170  CB  ALA A  91       5.225   5.425 -10.782  1.00 94.39           C
ATOM   1171 1HB  ALA A  91       5.125   4.539 -11.410  1.00 94.39           H
ATOM   1172 2HB  ALA A  91       4.821   6.290 -11.308  1.00 94.39           H
ATOM   1173 3HB  ALA A  91       6.278   5.594 -10.558  1.00 94.39           H
ATOM   1174  HN  ALA A  91       2.787   5.152 -10.727  1.00 94.39           H
ATOM   1175  N   ILE A  92       3.710   7.382  -8.728  1.00 95.74           N
ATOM   1176  CA  ILE A  92       3.712   8.572  -7.894  1.00 95.74           C
ATOM   1177  C   ILE A  92       3.340   8.186  -6.461  1.00 95.74           C
ATOM   1178  O   ILE A  92       3.986   8.621  -5.510  1.00 95.74           O
ATOM   1179  HA  ILE A  92       4.727   8.969  -7.893  1.00 95.74           H
ATOM   1180  CB  ILE A  92       2.806   9.649  -8.495  1.00 95.74           C
ATOM   1181  HB  ILE A  92       1.845   9.193  -8.734  1.00 95.74           H
ATOM   1182  CG1 ILE A  92       3.388  10.187  -9.804  1.00 95.74           C
ATOM   1183 1HG1 ILE A  92       4.279  10.779  -9.594  1.00 95.74           H
ATOM   1184 2HG1 ILE A  92       3.699   9.356 -10.437  1.00 95.74           H
ATOM   1185  CG2 ILE A  92       2.538  10.766  -7.485  1.00 95.74           C
ATOM   1186 1HG2 ILE A  92       2.049  10.350  -6.605  1.00 95.74           H
ATOM   1187 2HG2 ILE A  92       3.482  11.227  -7.193  1.00 95.74           H
ATOM   1188 3HG2 ILE A  92       1.891  11.518  -7.938  1.00 95.74           H
ATOM   1189  CD1 ILE A  92       2.363  11.045 -10.548  1.00 95.74           C
ATOM   1190 1HD1 ILE A  92       1.483  10.443 -10.778  1.00 95.74           H
ATOM   1191 2HD1 ILE A  92       2.072  11.889  -9.922  1.00 95.74           H
ATOM   1192 3HD1 ILE A  92       2.802  11.415 -11.475  1.00 95.74           H
ATOM   1193  HN  ILE A  92       3.013   7.369  -9.445  1.00 95.74           H
ATOM   1194  N   ALA A  93       2.300   7.373  -6.352  1.00 95.54           N
ATOM   1195  CA  ALA A  93       1.808   6.957  -5.050  1.00 95.54           C
ATOM   1196  C   ALA A  93       2.923   6.228  -4.297  1.00 95.54           C
ATOM   1197  O   ALA A  93       3.147   6.482  -3.115  1.00 95.54           O
ATOM   1198  HA  ALA A  93       1.534   7.855  -4.496  1.00 95.54           H
ATOM   1199  CB  ALA A  93       0.561   6.089  -5.228  1.00 95.54           C
ATOM   1200 1HB  ALA A  93      -0.211   6.662  -5.742  1.00 95.54           H
ATOM   1201 2HB  ALA A  93       0.813   5.208  -5.819  1.00 95.54           H
ATOM   1202 3HB  ALA A  93       0.192   5.777  -4.251  1.00 95.54           H
ATOM   1203  HN  ALA A  93       1.797   7.000  -7.133  1.00 95.54           H
ATOM   1204  N   ASP A  94       3.592   5.337  -5.013  1.00 94.55           N
ATOM   1205  CA  ASP A  94       4.655   4.545  -4.419  1.00 94.55           C
ATOM   1206  C   ASP A  94       5.759   5.477  -3.914  1.00 94.55           C
ATOM   1207  O   ASP A  94       6.257   5.310  -2.802  1.00 94.55           O
ATOM   1208  HA  ASP A  94       4.180   3.987  -3.612  1.00 94.55           H
ATOM   1209  CB  ASP A  94       5.273   3.593  -5.445  1.00 94.55           C
ATOM   1210 1HB  ASP A  94       5.419   4.117  -6.390  1.00 94.55           H
ATOM   1211 2HB  ASP A  94       6.258   3.274  -5.103  1.00 94.55           H
ATOM   1212  CG  ASP A  94       4.382   2.370  -5.665  1.00 94.55           C
ATOM   1213  OD1 ASP A  94       3.665   2.010  -4.705  1.00 94.55           O
ATOM   1214  OD2 ASP A  94       4.436   1.822  -6.787  1.00 94.55           O
ATOM   1215  HN  ASP A  94       3.419   5.153  -5.981  1.00 94.55           H
ATOM   1216  N   LEU A  95       6.108   6.439  -4.756  1.00 96.70           N
ATOM   1217  CA  LEU A  95       7.185   7.360  -4.435  1.00 96.70           C
ATOM   1218  C   LEU A  95       6.853   8.093  -3.134  1.00 96.70           C
ATOM   1219  O   LEU A  95       7.709   8.234  -2.261  1.00 96.70           O
ATOM   1220  HA  LEU A  95       8.086   6.766  -4.277  1.00 96.70           H
ATOM   1221  CB  LEU A  95       7.460   8.294  -5.615  1.00 96.70           C
ATOM   1222 1HB  LEU A  95       6.505   8.616  -6.028  1.00 96.70           H
ATOM   1223 2HB  LEU A  95       7.960   9.186  -5.237  1.00 96.70           H
ATOM   1224  CG  LEU A  95       8.305   7.712  -6.749  1.00 96.70           C
ATOM   1225  HG  LEU A  95       7.789   6.837  -7.145  1.00 96.70           H
ATOM   1226  CD1 LEU A  95       8.446   8.712  -7.898  1.00 96.70           C
ATOM   1227 1HD1 LEU A  95       7.458   8.958  -8.288  1.00 96.70           H
ATOM   1228 2HD1 LEU A  95       8.928   9.619  -7.533  1.00 96.70           H
ATOM   1229 3HD1 LEU A  95       9.051   8.273  -8.691  1.00 96.70           H
ATOM   1230  CD2 LEU A  95       9.665   7.238  -6.232  1.00 96.70           C
ATOM   1231 1HD2 LEU A  95      10.201   8.080  -5.794  1.00 96.70           H
ATOM   1232 2HD2 LEU A  95       9.518   6.467  -5.475  1.00 96.70           H
ATOM   1233 3HD2 LEU A  95      10.245   6.828  -7.059  1.00 96.70           H
ATOM   1234  HN  LEU A  95       5.669   6.594  -5.641  1.00 96.70           H
ATOM   1235  N   LEU A  96       5.609   8.540  -3.045  1.00 96.02           N
ATOM   1236  CA  LEU A  96       5.186   9.356  -1.919  1.00 96.02           C
ATOM   1237  C   LEU A  96       5.416   8.582  -0.619  1.00 96.02           C
ATOM   1238  O   LEU A  96       5.842   9.156   0.382  1.00 96.02           O
ATOM   1239  HA  LEU A  96       5.814  10.246  -1.907  1.00 96.02           H
ATOM   1240  CB  LEU A  96       3.741   9.823  -2.109  1.00 96.02           C
ATOM   1241 1HB  LEU A  96       3.138   8.963  -2.402  1.00 96.02           H
ATOM   1242 2HB  LEU A  96       3.362  10.166  -1.147  1.00 96.02           H
ATOM   1243  CG  LEU A  96       3.526  10.936  -3.137  1.00 96.02           C
ATOM   1244  HG  LEU A  96       3.830  10.561  -4.115  1.00 96.02           H
ATOM   1245  CD1 LEU A  96       2.046  11.311  -3.237  1.00 96.02           C
ATOM   1246 1HD1 LEU A  96       1.469  10.438  -3.541  1.00 96.02           H
ATOM   1247 2HD1 LEU A  96       1.693  11.659  -2.266  1.00 96.02           H
ATOM   1248 3HD1 LEU A  96       1.921  12.104  -3.974  1.00 96.02           H
ATOM   1249  CD2 LEU A  96       4.405  12.148  -2.825  1.00 96.02           C
ATOM   1250 1HD2 LEU A  96       4.156  12.532  -1.836  1.00 96.02           H
ATOM   1251 2HD2 LEU A  96       5.454  11.851  -2.845  1.00 96.02           H
ATOM   1252 3HD2 LEU A  96       4.233  12.924  -3.570  1.00 96.02           H
ATOM   1253  HN  LEU A  96       4.898   8.354  -3.723  1.00 96.02           H
ATOM   1254  N   PHE A  97       5.123   7.291  -0.676  1.00 95.85           N
ATOM   1255  CA  PHE A  97       5.287   6.435   0.486  1.00 95.85           C
ATOM   1256  C   PHE A  97       6.768   6.191   0.783  1.00 95.85           C
ATOM   1257  O   PHE A  97       7.204   6.318   1.926  1.00 95.85           O
ATOM   1258  HA  PHE A  97       4.828   6.946   1.332  1.00 95.85           H
ATOM   1259  CB  PHE A  97       4.619   5.099   0.154  1.00 95.85           C
ATOM   1260 1HB  PHE A  97       3.538   5.236   0.149  1.00 95.85           H
ATOM   1261 2HB  PHE A  97       4.907   4.800  -0.854  1.00 95.85           H
ATOM   1262  CG  PHE A  97       4.971   3.969   1.125  1.00 95.85           C
ATOM   1263  CD1 PHE A  97       5.590   2.848   0.668  1.00 95.85           C
ATOM   1264  HD1 PHE A  97       5.836   2.754  -0.390  1.00 95.85           H
ATOM   1265  CD2 PHE A  97       4.664   4.087   2.445  1.00 95.85           C
ATOM   1266  HD2 PHE A  97       4.168   4.985   2.811  1.00 95.85           H
ATOM   1267  CE1 PHE A  97       5.916   1.800   1.569  1.00 95.85           C
ATOM   1268  HE1 PHE A  97       6.412   0.901   1.202  1.00 95.85           H
ATOM   1269  CE2 PHE A  97       4.991   3.039   3.346  1.00 95.85           C
ATOM   1270  HE2 PHE A  97       4.745   3.133   4.403  1.00 95.85           H
ATOM   1271  CZ  PHE A  97       5.610   1.917   2.888  1.00 95.85           C
ATOM   1272  HZ  PHE A  97       5.861   1.113   3.580  1.00 95.85           H
ATOM   1273  HN  PHE A  97       4.781   6.831  -1.495  1.00 95.85           H
ATOM   1274  N   LEU A  98       7.500   5.846  -0.266  1.00 96.68           N
ATOM   1275  CA  LEU A  98       8.880   5.418  -0.107  1.00 96.68           C
ATOM   1276  C   LEU A  98       9.666   6.508   0.624  1.00 96.68           C
ATOM   1277  O   LEU A  98      10.554   6.208   1.422  1.00 96.68           O
ATOM   1278  HA  LEU A  98       8.874   4.521   0.513  1.00 96.68           H
ATOM   1279  CB  LEU A  98       9.479   5.029  -1.460  1.00 96.68           C
ATOM   1280 1HB  LEU A  98       9.292   5.840  -2.164  1.00 96.68           H
ATOM   1281 2HB  LEU A  98      10.560   4.949  -1.346  1.00 96.68           H
ATOM   1282  CG  LEU A  98       8.960   3.728  -2.075  1.00 96.68           C
ATOM   1283  HG  LEU A  98       7.876   3.705  -1.962  1.00 96.68           H
ATOM   1284  CD1 LEU A  98       9.261   3.671  -3.574  1.00 96.68           C
ATOM   1285 1HD1 LEU A  98       8.777   4.511  -4.073  1.00 96.68           H
ATOM   1286 2HD1 LEU A  98      10.338   3.727  -3.731  1.00 96.68           H
ATOM   1287 3HD1 LEU A  98       8.881   2.736  -3.985  1.00 96.68           H
ATOM   1288  CD2 LEU A  98       9.517   2.511  -1.332  1.00 96.68           C
ATOM   1289 1HD2 LEU A  98      10.605   2.516  -1.391  1.00 96.68           H
ATOM   1290 2HD2 LEU A  98       9.209   2.551  -0.287  1.00 96.68           H
ATOM   1291 3HD2 LEU A  98       9.132   1.599  -1.790  1.00 96.68           H
ATOM   1292  HN  LEU A  98       7.166   5.855  -1.208  1.00 96.68           H
ATOM   1293  N   VAL A  99       9.313   7.749   0.326  1.00 96.86           N
ATOM   1294  CA  VAL A  99      10.015   8.885   0.898  1.00 96.86           C
ATOM   1295  C   VAL A  99       9.853   8.865   2.420  1.00 96.86           C
ATOM   1296  O   VAL A  99      10.606   9.523   3.136  1.00 96.86           O
ATOM   1297  HA  VAL A  99      11.072   8.775   0.657  1.00 96.86           H
ATOM   1298  CB  VAL A  99       9.516  10.184   0.261  1.00 96.86           C
ATOM   1299  HB  VAL A  99       8.427  10.178   0.297  1.00 96.86           H
ATOM   1300  CG1 VAL A  99      10.006  11.403   1.045  1.00 96.86           C
ATOM   1301 1HG1 VAL A  99       9.634  11.350   2.068  1.00 96.86           H
ATOM   1302 2HG1 VAL A  99      11.096  11.414   1.054  1.00 96.86           H
ATOM   1303 3HG1 VAL A  99       9.638  12.312   0.570  1.00 96.86           H
ATOM   1304  CG2 VAL A  99       9.937  10.270  -1.208  1.00 96.86           C
ATOM   1305 1HG2 VAL A  99      11.024  10.243  -1.276  1.00 96.86           H
ATOM   1306 2HG2 VAL A  99       9.517   9.428  -1.757  1.00 96.86           H
ATOM   1307 3HG2 VAL A  99       9.570  11.203  -1.636  1.00 96.86           H
ATOM   1308  HN  VAL A  99       8.563   7.984  -0.293  1.00 96.86           H
ATOM   1309  N   THR A 100       8.865   8.104   2.868  1.00 96.02           N
ATOM   1310  CA  THR A 100       8.554   8.040   4.286  1.00 96.02           C
ATOM   1311  C   THR A 100       9.396   6.960   4.968  1.00 96.02           C
ATOM   1312  O   THR A 100       9.522   6.947   6.191  1.00 96.02           O
ATOM   1313  HA  THR A 100       8.827   8.992   4.741  1.00 96.02           H
ATOM   1314  CB  THR A 100       7.047   7.817   4.430  1.00 96.02           C
ATOM   1315  HB  THR A 100       6.717   8.036   5.445  1.00 96.02           H
ATOM   1316  OG1 THR A 100       6.852   6.475   3.995  1.00 96.02           O
ATOM   1317  HG1 THR A 100       6.778   6.445   2.998  1.00 96.02           H
ATOM   1318  CG2 THR A 100       6.235   8.653   3.438  1.00 96.02           C
ATOM   1319 1HG2 THR A 100       6.518   8.385   2.420  1.00 96.02           H
ATOM   1320 2HG2 THR A 100       6.435   9.711   3.605  1.00 96.02           H
ATOM   1321 3HG2 THR A 100       5.172   8.457   3.583  1.00 96.02           H
ATOM   1322  HN  THR A 100       8.284   7.540   2.282  1.00 96.02           H
ATOM   1323  N   LEU A 101       9.950   6.080   4.147  1.00 95.90           N
ATOM   1324  CA  LEU A 101      10.636   4.906   4.660  1.00 95.90           C
ATOM   1325  C   LEU A 101      11.866   5.348   5.456  1.00 95.90           C
ATOM   1326  O   LEU A 101      12.156   4.793   6.515  1.00 95.90           O
ATOM   1327  HA  LEU A 101       9.951   4.397   5.337  1.00 95.90           H
ATOM   1328  CB  LEU A 101      10.957   3.934   3.523  1.00 95.90           C
ATOM   1329 1HB  LEU A 101      11.463   4.485   2.731  1.00 95.90           H
ATOM   1330 2HB  LEU A 101      11.663   3.191   3.895  1.00 95.90           H
ATOM   1331  CG  LEU A 101       9.762   3.199   2.912  1.00 95.90           C
ATOM   1332  HG  LEU A 101       9.120   3.935   2.428  1.00 95.90           H
ATOM   1333  CD1 LEU A 101      10.217   2.216   1.831  1.00 95.90           C
ATOM   1334 1HD1 LEU A 101      10.736   2.760   1.041  1.00 95.90           H
ATOM   1335 2HD1 LEU A 101      10.892   1.481   2.269  1.00 95.90           H
ATOM   1336 3HD1 LEU A 101       9.349   1.708   1.413  1.00 95.90           H
ATOM   1337  CD2 LEU A 101       8.927   2.514   3.995  1.00 95.90           C
ATOM   1338 1HD2 LEU A 101       9.545   1.792   4.528  1.00 95.90           H
ATOM   1339 2HD2 LEU A 101       8.556   3.262   4.695  1.00 95.90           H
ATOM   1340 3HD2 LEU A 101       8.084   2.000   3.533  1.00 95.90           H
ATOM   1341  HN  LEU A 101       9.935   6.158   3.150  1.00 95.90           H
ATOM   1342  N   PRO A 102      12.607   6.351   4.965  1.00 96.00           N
ATOM   1343  CA  PRO A 102      13.800   6.823   5.672  1.00 96.00           C
ATOM   1344  C   PRO A 102      13.509   7.176   7.122  1.00 96.00           C
ATOM   1345  O   PRO A 102      14.303   6.869   8.010  1.00 96.00           O
ATOM   1346  HA  PRO A 102      14.548   6.032   5.716  1.00 96.00           H
ATOM   1347  CB  PRO A 102      14.236   8.049   4.867  1.00 96.00           C
ATOM   1348 1HB  PRO A 102      13.799   8.966   5.263  1.00 96.00           H
ATOM   1349 2HB  PRO A 102      15.318   8.178   4.888  1.00 96.00           H
ATOM   1350  CG  PRO A 102      13.732   7.746   3.461  1.00 96.00           C
ATOM   1351 1HG  PRO A 102      13.647   8.650   2.858  1.00 96.00           H
ATOM   1352 2HG  PRO A 102      14.407   7.080   2.924  1.00 96.00           H
ATOM   1353  CD  PRO A 102      12.379   7.102   3.718  1.00 96.00           C
ATOM   1354 1HD  PRO A 102      11.592   7.847   3.837  1.00 96.00           H
ATOM   1355 2HD  PRO A 102      12.077   6.453   2.896  1.00 96.00           H
ATOM   1356  N   PHE A 103      12.368   7.817   7.325  1.00 95.07           N
ATOM   1357  CA  PHE A 103      11.991   8.272   8.652  1.00 95.07           C
ATOM   1358  C   PHE A 103      11.666   7.089   9.566  1.00 95.07           C
ATOM   1359  O   PHE A 103      12.011   7.099  10.747  1.00 95.07           O
ATOM   1360  HA  PHE A 103      12.840   8.821   9.059  1.00 95.07           H
ATOM   1361  CB  PHE A 103      10.737   9.135   8.490  1.00 95.07           C
ATOM   1362 1HB  PHE A 103       9.969   8.549   7.985  1.00 95.07           H
ATOM   1363 2HB  PHE A 103      10.350   9.385   9.478  1.00 95.07           H
ATOM   1364  CG  PHE A 103      10.969  10.429   7.707  1.00 95.07           C
ATOM   1365  CD1 PHE A 103      11.342  11.561   8.361  1.00 95.07           C
ATOM   1366  HD1 PHE A 103      11.476  11.548   9.442  1.00 95.07           H
ATOM   1367  CD2 PHE A 103      10.803  10.446   6.357  1.00 95.07           C
ATOM   1368  HD2 PHE A 103      10.504   9.538   5.833  1.00 95.07           H
ATOM   1369  CE1 PHE A 103      11.558  12.762   7.634  1.00 95.07           C
ATOM   1370  HE1 PHE A 103      11.856  13.670   8.158  1.00 95.07           H
ATOM   1371  CE2 PHE A 103      11.018  11.647   5.631  1.00 95.07           C
ATOM   1372  HE2 PHE A 103      10.884  11.661   4.549  1.00 95.07           H
ATOM   1373  CZ  PHE A 103      11.391  12.780   6.284  1.00 95.07           C
ATOM   1374  HZ  PHE A 103      11.556  13.701   5.726  1.00 95.07           H
ATOM   1375  HN  PHE A 103      11.708   8.025   6.603  1.00 95.07           H
ATOM   1376  N   TRP A 104      11.007   6.097   8.986  1.00 93.05           N
ATOM   1377  CA  TRP A 104      10.670   4.891   9.722  1.00 93.05           C
ATOM   1378  C   TRP A 104      11.976   4.217  10.149  1.00 93.05           C
ATOM   1379  O   TRP A 104      12.068   3.675  11.249  1.00 93.05           O
ATOM   1380  HA  TRP A 104      10.098   5.186  10.601  1.00 93.05           H
ATOM   1381  CB  TRP A 104       9.769   3.975   8.891  1.00 93.05           C
ATOM   1382 1HB  TRP A 104      10.126   3.968   7.861  1.00 93.05           H
ATOM   1383 2HB  TRP A 104       9.859   2.956   9.266  1.00 93.05           H
ATOM   1384  CG  TRP A 104       8.293   4.378   8.901  1.00 93.05           C
ATOM   1385  CD1 TRP A 104       7.535   4.759   7.864  1.00 93.05           C
ATOM   1386  HD1 TRP A 104       7.892   4.832   6.836  1.00 93.05           H
ATOM   1387  CD2 TRP A 104       7.422   4.426  10.051  1.00 93.05           C
ATOM   1388  NE1 TRP A 104       6.244   5.047   8.259  1.00 93.05           N
ATOM   1389  HE1 TRP A 104       5.498   5.351   7.668  1.00 93.05           H
ATOM   1390  CE2 TRP A 104       6.174   4.838   9.632  1.00 93.05           C
ATOM   1391  CE3 TRP A 104       7.681   4.130  11.401  1.00 93.05           C
ATOM   1392  HE3 TRP A 104       8.658   3.803  11.757  1.00 93.05           H
ATOM   1393  CZ2 TRP A 104       5.086   4.993  10.499  1.00 93.05           C
ATOM   1394  HZ2 TRP A 104       4.109   5.320  10.143  1.00 93.05           H
ATOM   1395  CZ3 TRP A 104       6.584   4.289  12.255  1.00 93.05           C
ATOM   1396  HZ3 TRP A 104       6.730   4.073  13.314  1.00 93.05           H
ATOM   1397  CH2 TRP A 104       5.321   4.704  11.849  1.00 93.05           C
ATOM   1398  HH2 TRP A 104       4.516   4.803  12.578  1.00 93.05           H
ATOM   1399  HN  TRP A 104      10.705   6.109   8.033  1.00 93.05           H
ATOM   1400  N   ALA A 105      12.953   4.274   9.256  1.00 94.74           N
ATOM   1401  CA  ALA A 105      14.223   3.610   9.493  1.00 94.74           C
ATOM   1402  C   ALA A 105      14.896   4.229  10.720  1.00 94.74           C
ATOM   1403  O   ALA A 105      15.378   3.513  11.596  1.00 94.74           O
ATOM   1404  HA  ALA A 105      14.016   2.559   9.695  1.00 94.74           H
ATOM   1405  CB  ALA A 105      15.094   3.710   8.239  1.00 94.74           C
ATOM   1406 1HB  ALA A 105      14.584   3.230   7.404  1.00 94.74           H
ATOM   1407 2HB  ALA A 105      15.271   4.759   8.002  1.00 94.74           H
ATOM   1408 3HB  ALA A 105      16.047   3.211   8.418  1.00 94.74           H
ATOM   1409  HN  ALA A 105      12.887   4.762   8.385  1.00 94.74           H
ATOM   1410  N   ILE A 106      14.906   5.554  10.745  1.00 94.20           N
ATOM   1411  CA  ILE A 106      15.544   6.278  11.831  1.00 94.20           C
ATOM   1412  C   ILE A 106      14.815   5.971  13.140  1.00 94.20           C
ATOM   1413  O   ILE A 106      15.448   5.732  14.167  1.00 94.20           O
ATOM   1414  HA  ILE A 106      16.567   5.910  11.912  1.00 94.20           H
ATOM   1415  CB  ILE A 106      15.624   7.771  11.507  1.00 94.20           C
ATOM   1416  HB  ILE A 106      14.644   8.097  11.158  1.00 94.20           H
ATOM   1417  CG1 ILE A 106      16.617   8.033  10.373  1.00 94.20           C
ATOM   1418 1HG1 ILE A 106      17.635   7.919  10.743  1.00 94.20           H
ATOM   1419 2HG1 ILE A 106      16.479   7.293   9.585  1.00 94.20           H
ATOM   1420  CG2 ILE A 106      15.953   8.587  12.758  1.00 94.20           C
ATOM   1421 1HG2 ILE A 106      15.177   8.433  13.507  1.00 94.20           H
ATOM   1422 2HG2 ILE A 106      16.914   8.265  13.159  1.00 94.20           H
ATOM   1423 3HG2 ILE A 106      16.004   9.645  12.499  1.00 94.20           H
ATOM   1424  CD1 ILE A 106      16.432   9.439   9.797  1.00 94.20           C
ATOM   1425 1HD1 ILE A 106      15.420   9.542   9.406  1.00 94.20           H
ATOM   1426 2HD1 ILE A 106      16.595  10.177  10.582  1.00 94.20           H
ATOM   1427 3HD1 ILE A 106      17.151   9.599   8.993  1.00 94.20           H
ATOM   1428  HN  ILE A 106      14.490   6.129  10.041  1.00 94.20           H
ATOM   1429  N   ALA A 107      13.492   5.987  13.062  1.00 92.87           N
ATOM   1430  CA  ALA A 107      12.670   5.809  14.246  1.00 92.87           C
ATOM   1431  C   ALA A 107      12.899   4.407  14.815  1.00 92.87           C
ATOM   1432  O   ALA A 107      12.851   4.211  16.028  1.00 92.87           O
ATOM   1433  HA  ALA A 107      12.985   6.547  14.983  1.00 92.87           H
ATOM   1434  CB  ALA A 107      11.203   6.061  13.892  1.00 92.87           C
ATOM   1435 1HB  ALA A 107      11.089   7.079  13.520  1.00 92.87           H
ATOM   1436 2HB  ALA A 107      10.888   5.356  13.122  1.00 92.87           H
ATOM   1437 3HB  ALA A 107      10.586   5.927  14.780  1.00 92.87           H
ATOM   1438  HN  ALA A 107      12.984   6.119  12.210  1.00 92.87           H
ATOM   1439  N   ALA A 108      13.144   3.469  13.912  1.00 92.23           N
ATOM   1440  CA  ALA A 108      13.345   2.085  14.306  1.00 92.23           C
ATOM   1441  C   ALA A 108      14.746   1.928  14.902  1.00 92.23           C
ATOM   1442  O   ALA A 108      14.954   1.113  15.799  1.00 92.23           O
ATOM   1443  HA  ALA A 108      12.606   1.847  15.070  1.00 92.23           H
ATOM   1444  CB  ALA A 108      13.120   1.173  13.099  1.00 92.23           C
ATOM   1445 1HB  ALA A 108      12.101   1.301  12.732  1.00 92.23           H
ATOM   1446 2HB  ALA A 108      13.826   1.432  12.310  1.00 92.23           H
ATOM   1447 3HB  ALA A 108      13.271   0.135  13.395  1.00 92.23           H
ATOM   1448  HN  ALA A 108      13.205   3.642  12.929  1.00 92.23           H
ATOM   1449  N   ALA A 109      15.669   2.721  14.378  1.00 91.98           N
ATOM   1450  CA  ALA A 109      17.066   2.595  14.758  1.00 91.98           C
ATOM   1451  C   ALA A 109      17.245   3.078  16.198  1.00 91.98           C
ATOM   1452  O   ALA A 109      18.083   2.557  16.932  1.00 91.98           O
ATOM   1453  HA  ALA A 109      17.331   1.539  14.702  1.00 91.98           H
ATOM   1454  CB  ALA A 109      17.936   3.373  13.769  1.00 91.98           C
ATOM   1455 1HB  ALA A 109      17.795   2.972  12.766  1.00 91.98           H
ATOM   1456 2HB  ALA A 109      17.650   4.425  13.783  1.00 91.98           H
ATOM   1457 3HB  ALA A 109      18.984   3.278  14.054  1.00 91.98           H
ATOM   1458  HN  ALA A 109      15.477   3.438  13.708  1.00 91.98           H
ATOM   1459  N   ASP A 110      16.443   4.069  16.560  1.00 88.23           N
ATOM   1460  CA  ASP A 110      16.588   4.715  17.853  1.00 88.23           C
ATOM   1461  C   ASP A 110      15.207   5.111  18.378  1.00 88.23           C
ATOM   1462  O   ASP A 110      14.531   4.311  19.023  1.00 88.23           O
ATOM   1463  HA  ASP A 110      17.080   3.978  18.488  1.00 88.23           H
ATOM   1464  CB  ASP A 110      17.434   5.985  17.743  1.00 88.23           C
ATOM   1465 1HB  ASP A 110      18.408   5.742  17.316  1.00 88.23           H
ATOM   1466 2HB  ASP A 110      16.954   6.688  17.063  1.00 88.23           H
ATOM   1467  CG  ASP A 110      17.621   6.640  19.113  1.00 88.23           C
ATOM   1468  OD1 ASP A 110      17.248   5.985  20.111  1.00 88.23           O
ATOM   1469  OD2 ASP A 110      18.133   7.780  19.132  1.00 88.23           O
ATOM   1470  HN  ASP A 110      15.707   4.430  15.987  1.00 88.23           H
ATOM   1471  N   GLN A 111      14.828   6.346  18.083  1.00 88.57           N
ATOM   1472  CA  GLN A 111      13.543   6.860  18.523  1.00 88.57           C
ATOM   1473  C   GLN A 111      13.043   7.936  17.557  1.00 88.57           C
ATOM   1474  O   GLN A 111      13.779   8.374  16.675  1.00 88.57           O
ATOM   1475  HA  GLN A 111      12.867   6.005  18.506  1.00 88.57           H
ATOM   1476  CB  GLN A 111      13.630   7.403  19.951  1.00 88.57           C
ATOM   1477 1HB  GLN A 111      12.644   7.733  20.279  1.00 88.57           H
ATOM   1478 2HB  GLN A 111      13.941   6.607  20.628  1.00 88.57           H
ATOM   1479  CG  GLN A 111      14.618   8.568  20.036  1.00 88.57           C
ATOM   1480 1HG  GLN A 111      15.600   8.242  19.692  1.00 88.57           H
ATOM   1481 2HG  GLN A 111      14.298   9.370  19.371  1.00 88.57           H
ATOM   1482  CD  GLN A 111      14.722   9.095  21.468  1.00 88.57           C
ATOM   1483  OE1 GLN A 111      13.734   9.332  22.143  1.00 88.57           O
ATOM   1484  NE2 GLN A 111      15.971   9.266  21.892  1.00 88.57           N
ATOM   1485 1HE2 GLN A 111      16.738   9.052  21.288  1.00 88.57           H
ATOM   1486 2HE2 GLN A 111      16.143   9.607  22.817  1.00 88.57           H
ATOM   1487  HN  GLN A 111      15.382   6.989  17.553  1.00 88.57           H
ATOM   1488  N   TRP A 112      11.794   8.331  17.757  1.00 91.31           N
ATOM   1489  CA  TRP A 112      11.184   9.342  16.911  1.00 91.31           C
ATOM   1490  C   TRP A 112      11.768  10.701  17.303  1.00 91.31           C
ATOM   1491  O   TRP A 112      11.450  11.234  18.366  1.00 91.31           O
ATOM   1492  HA  TRP A 112      11.441   9.111  15.877  1.00 91.31           H
ATOM   1493  CB  TRP A 112       9.658   9.295  17.012  1.00 91.31           C
ATOM   1494 1HB  TRP A 112       9.325   8.269  16.855  1.00 91.31           H
ATOM   1495 2HB  TRP A 112       9.362   9.575  18.023  1.00 91.31           H
ATOM   1496  CG  TRP A 112       8.940  10.208  16.015  1.00 91.31           C
ATOM   1497  CD1 TRP A 112       8.500  11.458  16.210  1.00 91.31           C
ATOM   1498  HD1 TRP A 112       8.604  12.006  17.147  1.00 91.31           H
ATOM   1499  CD2 TRP A 112       8.594   9.887  14.651  1.00 91.31           C
ATOM   1500  NE1 TRP A 112       7.898  11.965  15.077  1.00 91.31           N
ATOM   1501  HE1 TRP A 112       7.494  12.874  14.977  1.00 91.31           H
ATOM   1502  CE2 TRP A 112       7.958  10.980  14.098  1.00 91.31           C
ATOM   1503  CE3 TRP A 112       8.813   8.713  13.909  1.00 91.31           C
ATOM   1504  HE3 TRP A 112       9.313   7.838  14.322  1.00 91.31           H
ATOM   1505  CZ2 TRP A 112       7.487  11.006  12.780  1.00 91.31           C
ATOM   1506  HZ2 TRP A 112       6.987  11.882  12.367  1.00 91.31           H
ATOM   1507  CZ3 TRP A 112       8.336   8.756  12.593  1.00 91.31           C
ATOM   1508  HZ3 TRP A 112       8.480   7.871  11.973  1.00 91.31           H
ATOM   1509  CH2 TRP A 112       7.693   9.848  12.022  1.00 91.31           C
ATOM   1510  HH2 TRP A 112       7.351   9.802  10.988  1.00 91.31           H
ATOM   1511  HN  TRP A 112      11.203   7.972  18.479  1.00 91.31           H
ATOM   1512  N   LYS A 113      12.610  11.224  16.424  1.00 91.77           N
ATOM   1513  CA  LYS A 113      13.335  12.448  16.719  1.00 91.77           C
ATOM   1514  C   LYS A 113      12.620  13.630  16.059  1.00 91.77           C
ATOM   1515  O   LYS A 113      13.073  14.769  16.159  1.00 91.77           O
ATOM   1516  HA  LYS A 113      13.311  12.591  17.799  1.00 91.77           H
ATOM   1517  CB  LYS A 113      14.803  12.313  16.312  1.00 91.77           C
ATOM   1518 1HB  LYS A 113      14.870  12.040  15.259  1.00 91.77           H
ATOM   1519 2HB  LYS A 113      15.305  13.274  16.424  1.00 91.77           H
ATOM   1520  CG  LYS A 113      15.513  11.259  17.164  1.00 91.77           C
ATOM   1521 1HG  LYS A 113      15.488  11.557  18.213  1.00 91.77           H
ATOM   1522 2HG  LYS A 113      14.984  10.309  17.089  1.00 91.77           H
ATOM   1523  CD  LYS A 113      16.965  11.078  16.715  1.00 91.77           C
ATOM   1524 1HD  LYS A 113      16.991  10.792  15.664  1.00 91.77           H
ATOM   1525 2HD  LYS A 113      17.497  12.025  16.802  1.00 91.77           H
ATOM   1526  CE  LYS A 113      17.670  10.012  17.556  1.00 91.77           C
ATOM   1527 1HE  LYS A 113      17.706  10.328  18.599  1.00 91.77           H
ATOM   1528 2HE  LYS A 113      17.102   9.082  17.525  1.00 91.77           H
ATOM   1529  NZ  LYS A 113      19.042   9.780  17.054  1.00 91.77           N
ATOM   1530 1HZ  LYS A 113      19.464   9.012  17.566  1.00 91.77           H
ATOM   1531 2HZ  LYS A 113      19.007   9.549  16.067  1.00 91.77           H
ATOM   1532 3HZ  LYS A 113      19.597  10.618  17.186  1.00 91.77           H
ATOM   1533  HN  LYS A 113      12.801  10.825  15.527  1.00 91.77           H
ATOM   1534  N   PHE A 114      11.515  13.317  15.398  1.00 93.62           N
ATOM   1535  CA  PHE A 114      10.863  14.283  14.530  1.00 93.62           C
ATOM   1536  C   PHE A 114       9.624  14.877  15.203  1.00 93.62           C
ATOM   1537  O   PHE A 114       9.170  14.375  16.230  1.00 93.62           O
ATOM   1538  HA  PHE A 114      11.583  15.078  14.333  1.00 93.62           H
ATOM   1539  CB  PHE A 114      10.434  13.532  13.268  1.00 93.62           C
ATOM   1540 1HB  PHE A 114       9.627  12.845  13.524  1.00 93.62           H
ATOM   1541 2HB  PHE A 114      10.028  14.248  12.553  1.00 93.62           H
ATOM   1542  CG  PHE A 114      11.562  12.746  12.598  1.00 93.62           C
ATOM   1543  CD1 PHE A 114      12.505  13.399  11.867  1.00 93.62           C
ATOM   1544  HD1 PHE A 114      12.458  14.483  11.760  1.00 93.62           H
ATOM   1545  CD2 PHE A 114      11.621  11.394  12.732  1.00 93.62           C
ATOM   1546  HD2 PHE A 114      10.865  10.871  13.317  1.00 93.62           H
ATOM   1547  CE1 PHE A 114      13.552  12.669  11.245  1.00 93.62           C
ATOM   1548  HE1 PHE A 114      14.308  13.193  10.660  1.00 93.62           H
ATOM   1549  CE2 PHE A 114      12.668  10.664  12.109  1.00 93.62           C
ATOM   1550  HE2 PHE A 114      12.716   9.580  12.217  1.00 93.62           H
ATOM   1551  CZ  PHE A 114      13.612  11.317  11.379  1.00 93.62           C
ATOM   1552  HZ  PHE A 114      14.415  10.757  10.901  1.00 93.62           H
ATOM   1553  HN  PHE A 114      11.066  12.425  15.449  1.00 93.62           H
ATOM   1554  N   GLN A 115       9.112  15.938  14.597  1.00 94.18           N
ATOM   1555  CA  GLN A 115       7.956  16.627  15.144  1.00 94.18           C
ATOM   1556  C   GLN A 115       6.688  15.802  14.914  1.00 94.18           C
ATOM   1557  O   GLN A 115       6.687  14.867  14.115  1.00 94.18           O
ATOM   1558  HA  GLN A 115       8.151  16.716  16.213  1.00 94.18           H
ATOM   1559  CB  GLN A 115       7.816  18.026  14.542  1.00 94.18           C
ATOM   1560 1HB  GLN A 115       7.802  17.958  13.454  1.00 94.18           H
ATOM   1561 2HB  GLN A 115       6.864  18.463  14.845  1.00 94.18           H
ATOM   1562  CG  GLN A 115       8.965  18.933  14.988  1.00 94.18           C
ATOM   1563 1HG  GLN A 115       9.072  18.884  16.071  1.00 94.18           H
ATOM   1564 2HG  GLN A 115       9.901  18.576  14.558  1.00 94.18           H
ATOM   1565  CD  GLN A 115       8.719  20.381  14.559  1.00 94.18           C
ATOM   1566  OE1 GLN A 115       7.823  20.684  13.789  1.00 94.18           O
ATOM   1567  NE2 GLN A 115       9.563  21.255  15.099  1.00 94.18           N
ATOM   1568 1HE2 GLN A 115      10.278  20.940  15.724  1.00 94.18           H
ATOM   1569 2HE2 GLN A 115       9.484  22.228  14.879  1.00 94.18           H
ATOM   1570  HN  GLN A 115       9.472  16.325  13.748  1.00 94.18           H
ATOM   1571  N   THR A 116       5.638  16.177  15.630  1.00 94.11           N
ATOM   1572  CA  THR A 116       4.381  15.454  15.551  1.00 94.11           C
ATOM   1573  C   THR A 116       3.827  15.501  14.126  1.00 94.11           C
ATOM   1574  O   THR A 116       3.231  14.534  13.655  1.00 94.11           O
ATOM   1575  HA  THR A 116       4.571  14.406  15.785  1.00 94.11           H
ATOM   1576  CB  THR A 116       3.428  16.044  16.593  1.00 94.11           C
ATOM   1577  HB  THR A 116       3.057  17.018  16.273  1.00 94.11           H
ATOM   1578  OG1 THR A 116       4.188  16.041  17.799  1.00 94.11           O
ATOM   1579  HG1 THR A 116       3.757  16.638  18.476  1.00 94.11           H
ATOM   1580  CG2 THR A 116       2.246  15.122  16.895  1.00 94.11           C
ATOM   1581 1HG2 THR A 116       2.615  14.171  17.279  1.00 94.11           H
ATOM   1582 2HG2 THR A 116       1.677  14.949  15.981  1.00 94.11           H
ATOM   1583 3HG2 THR A 116       1.602  15.589  17.640  1.00 94.11           H
ATOM   1584  HN  THR A 116       5.637  16.958  16.255  1.00 94.11           H
ATOM   1585  N   PHE A 117       4.043  16.637  13.478  1.00 95.34           N
ATOM   1586  CA  PHE A 117       3.572  16.824  12.117  1.00 95.34           C
ATOM   1587  C   PHE A 117       4.065  15.697  11.207  1.00 95.34           C
ATOM   1588  O   PHE A 117       3.287  15.123  10.446  1.00 95.34           O
ATOM   1589  HA  PHE A 117       2.483  16.814  12.147  1.00 95.34           H
ATOM   1590  CB  PHE A 117       4.149  18.152  11.622  1.00 95.34           C
ATOM   1591 1HB  PHE A 117       3.751  18.960  12.235  1.00 95.34           H
ATOM   1592 2HB  PHE A 117       5.229  18.144  11.768  1.00 95.34           H
ATOM   1593  CG  PHE A 117       3.850  18.451  10.152  1.00 95.34           C
ATOM   1594  CD1 PHE A 117       4.827  18.310   9.217  1.00 95.34           C
ATOM   1595  HD1 PHE A 117       5.823  17.984   9.514  1.00 95.34           H
ATOM   1596  CD2 PHE A 117       2.606  18.858   9.780  1.00 95.34           C
ATOM   1597  HD2 PHE A 117       1.823  18.971  10.530  1.00 95.34           H
ATOM   1598  CE1 PHE A 117       4.549  18.588   7.852  1.00 95.34           C
ATOM   1599  HE1 PHE A 117       5.332  18.475   7.102  1.00 95.34           H
ATOM   1600  CE2 PHE A 117       2.329  19.136   8.416  1.00 95.34           C
ATOM   1601  HE2 PHE A 117       1.332  19.462   8.118  1.00 95.34           H
ATOM   1602  CZ  PHE A 117       3.306  18.995   7.480  1.00 95.34           C
ATOM   1603  HZ  PHE A 117       3.092  19.208   6.433  1.00 95.34           H
ATOM   1604  HN  PHE A 117       4.529  17.419  13.868  1.00 95.34           H
ATOM   1605  N   MET A 118       5.355  15.413  11.315  1.00 94.75           N
ATOM   1606  CA  MET A 118       5.967  14.386  10.489  1.00 94.75           C
ATOM   1607  C   MET A 118       5.361  13.013  10.783  1.00 94.75           C
ATOM   1608  O   MET A 118       5.210  12.191   9.880  1.00 94.75           O
ATOM   1609  HA  MET A 118       5.754  14.672   9.459  1.00 94.75           H
ATOM   1610  CB  MET A 118       7.473  14.348  10.755  1.00 94.75           C
ATOM   1611 1HB  MET A 118       7.875  15.361  10.740  1.00 94.75           H
ATOM   1612 2HB  MET A 118       7.660  13.946  11.751  1.00 94.75           H
ATOM   1613  CG  MET A 118       8.193  13.492   9.711  1.00 94.75           C
ATOM   1614 1HG  MET A 118       9.259  13.453   9.933  1.00 94.75           H
ATOM   1615 2HG  MET A 118       7.822  12.468   9.749  1.00 94.75           H
ATOM   1616  SD  MET A 118       7.935  14.172   8.081  1.00 94.75           S
ATOM   1617  CE  MET A 118       8.925  15.653   8.203  1.00 94.75           C
ATOM   1618 1HE  MET A 118       8.544  16.279   9.010  1.00 94.75           H
ATOM   1619 2HE  MET A 118       9.960  15.382   8.411  1.00 94.75           H
ATOM   1620 3HE  MET A 118       8.875  16.202   7.263  1.00 94.75           H
ATOM   1621  HN  MET A 118       5.977  15.870  11.951  1.00 94.75           H
ATOM   1622  N   CYS A 119       5.030  12.806  12.049  1.00 93.50           N
ATOM   1623  CA  CYS A 119       4.447  11.545  12.474  1.00 93.50           C
ATOM   1624  C   CYS A 119       3.108  11.369  11.755  1.00 93.50           C
ATOM   1625  O   CYS A 119       2.817  10.295  11.231  1.00 93.50           O
ATOM   1626  HA  CYS A 119       5.148  10.762  12.184  1.00 93.50           H
ATOM   1627  CB  CYS A 119       4.292  11.477  13.995  1.00 93.50           C
ATOM   1628 1HB  CYS A 119       5.273  11.484  14.469  1.00 93.50           H
ATOM   1629 2HB  CYS A 119       3.758  12.357  14.354  1.00 93.50           H
ATOM   1630  SG  CYS A 119       3.382   9.960  14.464  1.00 93.50           S
ATOM   1631  HN  CYS A 119       5.155  13.480  12.777  1.00 93.50           H
ATOM   1632  N   LYS A 120       2.328  12.440  11.754  1.00 94.56           N
ATOM   1633  CA  LYS A 120       1.020  12.413  11.121  1.00 94.56           C
ATOM   1634  C   LYS A 120       1.180  12.039   9.646  1.00 94.56           C
ATOM   1635  O   LYS A 120       0.483  11.158   9.146  1.00 94.56           O
ATOM   1636  HA  LYS A 120       0.436  11.635  11.613  1.00 94.56           H
ATOM   1637  CB  LYS A 120       0.290  13.738  11.344  1.00 94.56           C
ATOM   1638 1HB  LYS A 120       0.938  14.568  11.061  1.00 94.56           H
ATOM   1639 2HB  LYS A 120      -0.588  13.787  10.700  1.00 94.56           H
ATOM   1640  CG  LYS A 120      -0.134  13.892  12.806  1.00 94.56           C
ATOM   1641 1HG  LYS A 120      -0.777  13.059  13.091  1.00 94.56           H
ATOM   1642 2HG  LYS A 120       0.745  13.850  13.449  1.00 94.56           H
ATOM   1643  CD  LYS A 120      -0.872  15.213  13.027  1.00 94.56           C
ATOM   1644 1HD  LYS A 120      -0.192  16.047  12.854  1.00 94.56           H
ATOM   1645 2HD  LYS A 120      -1.682  15.307  12.304  1.00 94.56           H
ATOM   1646  CE  LYS A 120      -1.437  15.295  14.447  1.00 94.56           C
ATOM   1647 1HE  LYS A 120      -1.656  14.293  14.816  1.00 94.56           H
ATOM   1648 2HE  LYS A 120      -0.693  15.726  15.116  1.00 94.56           H
ATOM   1649  NZ  LYS A 120      -2.668  16.117  14.469  1.00 94.56           N
ATOM   1650 1HZ  LYS A 120      -3.008  16.191  15.421  1.00 94.56           H
ATOM   1651 2HZ  LYS A 120      -2.462  17.043  14.110  1.00 94.56           H
ATOM   1652 3HZ  LYS A 120      -3.376  15.680  13.889  1.00 94.56           H
ATOM   1653  HN  LYS A 120       2.576  13.313  12.174  1.00 94.56           H
ATOM   1654  N   VAL A 121       2.102  12.729   8.990  1.00 94.61           N
ATOM   1655  CA  VAL A 121       2.295  12.551   7.561  1.00 94.61           C
ATOM   1656  C   VAL A 121       2.728  11.109   7.285  1.00 94.61           C
ATOM   1657  O   VAL A 121       2.154  10.438   6.429  1.00 94.61           O
ATOM   1658  HA  VAL A 121       1.335  12.728   7.075  1.00 94.61           H
ATOM   1659  CB  VAL A 121       3.291  13.585   7.034  1.00 94.61           C
ATOM   1660  HB  VAL A 121       4.185  13.538   7.657  1.00 94.61           H
ATOM   1661  CG1 VAL A 121       3.704  13.266   5.596  1.00 94.61           C
ATOM   1662 1HG1 VAL A 121       4.171  12.282   5.562  1.00 94.61           H
ATOM   1663 2HG1 VAL A 121       2.822  13.272   4.955  1.00 94.61           H
ATOM   1664 3HG1 VAL A 121       4.412  14.017   5.246  1.00 94.61           H
ATOM   1665  CG2 VAL A 121       2.719  15.000   7.140  1.00 94.61           C
ATOM   1666 1HG2 VAL A 121       1.803  15.067   6.553  1.00 94.61           H
ATOM   1667 2HG2 VAL A 121       2.499  15.227   8.183  1.00 94.61           H
ATOM   1668 3HG2 VAL A 121       3.448  15.716   6.759  1.00 94.61           H
ATOM   1669  HN  VAL A 121       2.710  13.397   9.418  1.00 94.61           H
ATOM   1670  N   VAL A 122       3.736  10.676   8.026  1.00 93.27           N
ATOM   1671  CA  VAL A 122       4.409   9.425   7.717  1.00 93.27           C
ATOM   1672  C   VAL A 122       3.421   8.268   7.871  1.00 93.27           C
ATOM   1673  O   VAL A 122       3.413   7.342   7.061  1.00 93.27           O
ATOM   1674  HA  VAL A 122       4.733   9.474   6.678  1.00 93.27           H
ATOM   1675  CB  VAL A 122       5.653   9.270   8.594  1.00 93.27           C
ATOM   1676  HB  VAL A 122       5.367   9.488   9.623  1.00 93.27           H
ATOM   1677  CG1 VAL A 122       6.181   7.834   8.547  1.00 93.27           C
ATOM   1678 1HG1 VAL A 122       5.411   7.152   8.909  1.00 93.27           H
ATOM   1679 2HG1 VAL A 122       6.442   7.577   7.521  1.00 93.27           H
ATOM   1680 3HG1 VAL A 122       7.065   7.752   9.179  1.00 93.27           H
ATOM   1681  CG2 VAL A 122       6.740  10.267   8.187  1.00 93.27           C
ATOM   1682 1HG2 VAL A 122       7.021  10.094   7.148  1.00 93.27           H
ATOM   1683 2HG2 VAL A 122       6.360  11.283   8.296  1.00 93.27           H
ATOM   1684 3HG2 VAL A 122       7.613  10.135   8.826  1.00 93.27           H
ATOM   1685  HN  VAL A 122       4.094  11.162   8.824  1.00 93.27           H
ATOM   1686  N   ASN A 123       2.611   8.358   8.916  1.00 92.22           N
ATOM   1687  CA  ASN A 123       1.617   7.332   9.183  1.00 92.22           C
ATOM   1688  C   ASN A 123       0.578   7.330   8.059  1.00 92.22           C
ATOM   1689  O   ASN A 123       0.112   6.271   7.643  1.00 92.22           O
ATOM   1690  HA  ASN A 123       2.176   6.398   9.236  1.00 92.22           H
ATOM   1691  CB  ASN A 123       0.887   7.602  10.500  1.00 92.22           C
ATOM   1692 1HB  ASN A 123       0.782   8.677  10.648  1.00 92.22           H
ATOM   1693 2HB  ASN A 123      -0.119   7.186  10.454  1.00 92.22           H
ATOM   1694  CG  ASN A 123       1.644   6.991  11.681  1.00 92.22           C
ATOM   1695  OD1 ASN A 123       2.456   6.092  11.533  1.00 92.22           O
ATOM   1696  ND2 ASN A 123       1.333   7.526  12.858  1.00 92.22           N
ATOM   1697 1HD2 ASN A 123       0.657   8.261  12.910  1.00 92.22           H
ATOM   1698 2HD2 ASN A 123       1.775   7.193  13.691  1.00 92.22           H
ATOM   1699  HN  ASN A 123       2.626   9.112   9.572  1.00 92.22           H
ATOM   1700  N   SER A 124       0.247   8.528   7.600  1.00 93.50           N
ATOM   1701  CA  SER A 124      -0.864   8.695   6.679  1.00 93.50           C
ATOM   1702  C   SER A 124      -0.443   8.275   5.270  1.00 93.50           C
ATOM   1703  O   SER A 124      -1.251   7.745   4.508  1.00 93.50           O
ATOM   1704  HA  SER A 124      -1.651   8.041   7.054  1.00 93.50           H
ATOM   1705  CB  SER A 124      -1.363  10.142   6.675  1.00 93.50           C
ATOM   1706 1HB  SER A 124      -0.584  10.793   6.277  1.00 93.50           H
ATOM   1707 2HB  SER A 124      -2.221  10.228   6.008  1.00 93.50           H
ATOM   1708  OG  SER A 124      -1.730  10.584   7.979  1.00 93.50           O
ATOM   1709  HG  SER A 124      -1.121  11.320   8.274  1.00 93.50           H
ATOM   1710  HN  SER A 124       0.722   9.372   7.848  1.00 93.50           H
ATOM   1711  N   MET A 125       0.822   8.527   4.964  1.00 93.56           N
ATOM   1712  CA  MET A 125       1.308   8.372   3.604  1.00 93.56           C
ATOM   1713  C   MET A 125       1.161   6.925   3.131  1.00 93.56           C
ATOM   1714  O   MET A 125       0.808   6.677   1.978  1.00 93.56           O
ATOM   1715  HA  MET A 125       0.686   9.026   2.994  1.00 93.56           H
ATOM   1716  CB  MET A 125       2.780   8.784   3.538  1.00 93.56           C
ATOM   1717 1HB  MET A 125       3.307   8.406   4.415  1.00 93.56           H
ATOM   1718 2HB  MET A 125       3.250   8.331   2.665  1.00 93.56           H
ATOM   1719  CG  MET A 125       2.921  10.305   3.469  1.00 93.56           C
ATOM   1720 1HG  MET A 125       2.430  10.764   4.327  1.00 93.56           H
ATOM   1721 2HG  MET A 125       3.974  10.584   3.517  1.00 93.56           H
ATOM   1722  SD  MET A 125       2.199  10.917   1.955  1.00 93.56           S
ATOM   1723  CE  MET A 125       0.881  11.919   2.623  1.00 93.56           C
ATOM   1724 1HE  MET A 125       0.212  11.292   3.212  1.00 93.56           H
ATOM   1725 2HE  MET A 125       1.303  12.697   3.259  1.00 93.56           H
ATOM   1726 3HE  MET A 125       0.325  12.378   1.807  1.00 93.56           H
ATOM   1727  HN  MET A 125       1.507   8.831   5.626  1.00 93.56           H
ATOM   1728  N   TYR A 126       1.439   6.006   4.044  1.00 86.95           N
ATOM   1729  CA  TYR A 126       1.353   4.589   3.730  1.00 86.95           C
ATOM   1730  C   TYR A 126      -0.080   4.194   3.369  1.00 86.95           C
ATOM   1731  O   TYR A 126      -0.304   3.491   2.385  1.00 86.95           O
ATOM   1732  HA  TYR A 126       2.003   4.394   2.877  1.00 86.95           H
ATOM   1733  CB  TYR A 126       1.768   3.850   5.004  1.00 86.95           C
ATOM   1734 1HB  TYR A 126       2.827   4.031   5.189  1.00 86.95           H
ATOM   1735 2HB  TYR A 126       1.221   4.268   5.849  1.00 86.95           H
ATOM   1736  CG  TYR A 126       1.526   2.340   4.954  1.00 86.95           C
ATOM   1737  CD1 TYR A 126       0.696   1.743   5.882  1.00 86.95           C
ATOM   1738  HD1 TYR A 126       0.214   2.348   6.650  1.00 86.95           H
ATOM   1739  CD2 TYR A 126       2.136   1.575   3.981  1.00 86.95           C
ATOM   1740  HD2 TYR A 126       2.791   2.046   3.248  1.00 86.95           H
ATOM   1741  CE1 TYR A 126       0.468   0.322   5.835  1.00 86.95           C
ATOM   1742  HE1 TYR A 126      -0.185  -0.162   6.561  1.00 86.95           H
ATOM   1743  CE2 TYR A 126       1.908   0.154   3.934  1.00 86.95           C
ATOM   1744  HE2 TYR A 126       2.384  -0.462   3.171  1.00 86.95           H
ATOM   1745  CZ  TYR A 126       1.085  -0.402   4.863  1.00 86.95           C
ATOM   1746  OH  TYR A 126       0.869  -1.744   4.818  1.00 86.95           O
ATOM   1747  HH  TYR A 126       1.358  -2.144   4.043  1.00 86.95           H
ATOM   1748  HN  TYR A 126       1.718   6.215   4.981  1.00 86.95           H
ATOM   1749  N   LYS A 127      -1.013   4.663   4.184  1.00 87.73           N
ATOM   1750  CA  LYS A 127      -2.412   4.316   3.999  1.00 87.73           C
ATOM   1751  C   LYS A 127      -2.908   4.907   2.678  1.00 87.73           C
ATOM   1752  O   LYS A 127      -3.696   4.281   1.971  1.00 87.73           O
ATOM   1753  HA  LYS A 127      -2.474   3.230   3.936  1.00 87.73           H
ATOM   1754  CB  LYS A 127      -3.236   4.747   5.214  1.00 87.73           C
ATOM   1755 1HB  LYS A 127      -3.003   5.781   5.469  1.00 87.73           H
ATOM   1756 2HB  LYS A 127      -4.297   4.711   4.969  1.00 87.73           H
ATOM   1757  CG  LYS A 127      -2.953   3.844   6.416  1.00 87.73           C
ATOM   1758 1HG  LYS A 127      -1.884   3.836   6.627  1.00 87.73           H
ATOM   1759 2HG  LYS A 127      -3.449   4.244   7.301  1.00 87.73           H
ATOM   1760  CD  LYS A 127      -3.437   2.416   6.156  1.00 87.73           C
ATOM   1761 1HD  LYS A 127      -4.481   2.433   5.842  1.00 87.73           H
ATOM   1762 2HD  LYS A 127      -2.866   1.979   5.337  1.00 87.73           H
ATOM   1763  CE  LYS A 127      -3.289   1.549   7.408  1.00 87.73           C
ATOM   1764 1HE  LYS A 127      -2.252   1.559   7.743  1.00 87.73           H
ATOM   1765 2HE  LYS A 127      -3.889   1.964   8.217  1.00 87.73           H
ATOM   1766  NZ  LYS A 127      -3.714   0.159   7.129  1.00 87.73           N
ATOM   1767 1HZ  LYS A 127      -3.625  -0.396   7.973  1.00 87.73           H
ATOM   1768 2HZ  LYS A 127      -4.680   0.156   6.823  1.00 87.73           H
ATOM   1769 3HZ  LYS A 127      -3.127  -0.234   6.402  1.00 87.73           H
ATOM   1770  HN  LYS A 127      -0.826   5.267   4.959  1.00 87.73           H
ATOM   1771  N   MET A 128      -2.427   6.107   2.386  1.00 92.29           N
ATOM   1772  CA  MET A 128      -2.784   6.774   1.145  1.00 92.29           C
ATOM   1773  C   MET A 128      -2.282   5.985  -0.066  1.00 92.29           C
ATOM   1774  O   MET A 128      -3.015   5.794  -1.035  1.00 92.29           O
ATOM   1775  HA  MET A 128      -3.873   6.813   1.136  1.00 92.29           H
ATOM   1776  CB  MET A 128      -2.177   8.178   1.127  1.00 92.29           C
ATOM   1777 1HB  MET A 128      -2.471   8.717   2.028  1.00 92.29           H
ATOM   1778 2HB  MET A 128      -1.089   8.108   1.140  1.00 92.29           H
ATOM   1779  CG  MET A 128      -2.629   8.955  -0.111  1.00 92.29           C
ATOM   1780 1HG  MET A 128      -2.370   8.401  -1.013  1.00 92.29           H
ATOM   1781 2HG  MET A 128      -3.713   9.066  -0.104  1.00 92.29           H
ATOM   1782  SD  MET A 128      -1.853  10.563  -0.139  1.00 92.29           S
ATOM   1783  CE  MET A 128      -2.753  11.365   1.176  1.00 92.29           C
ATOM   1784 1HE  MET A 128      -3.816  11.382   0.932  1.00 92.29           H
ATOM   1785 2HE  MET A 128      -2.603  10.817   2.107  1.00 92.29           H
ATOM   1786 3HE  MET A 128      -2.392  12.387   1.294  1.00 92.29           H
ATOM   1787  HN  MET A 128      -1.806   6.620   2.978  1.00 92.29           H
ATOM   1788  N   ASN A 129      -1.035   5.547   0.029  1.00 91.49           N
ATOM   1789  CA  ASN A 129      -0.439   4.750  -1.030  1.00 91.49           C
ATOM   1790  C   ASN A 129      -1.293   3.502  -1.265  1.00 91.49           C
ATOM   1791  O   ASN A 129      -1.666   3.206  -2.399  1.00 91.49           O
ATOM   1792  HA  ASN A 129      -0.410   5.406  -1.900  1.00 91.49           H
ATOM   1793  CB  ASN A 129       0.971   4.294  -0.649  1.00 91.49           C
ATOM   1794 1HB  ASN A 129       1.652   5.144  -0.675  1.00 91.49           H
ATOM   1795 2HB  ASN A 129       0.971   3.917   0.374  1.00 91.49           H
ATOM   1796  CG  ASN A 129       1.470   3.204  -1.600  1.00 91.49           C
ATOM   1797  OD1 ASN A 129       1.287   2.018  -1.378  1.00 91.49           O
ATOM   1798  ND2 ASN A 129       2.110   3.670  -2.668  1.00 91.49           N
ATOM   1799 1HD2 ASN A 129       2.226   4.656  -2.791  1.00 91.49           H
ATOM   1800 2HD2 ASN A 129       2.474   3.035  -3.350  1.00 91.49           H
ATOM   1801  HN  ASN A 129      -0.437   5.728   0.810  1.00 91.49           H
ATOM   1802  N   PHE A 130      -1.576   2.804  -0.175  1.00 86.94           N
ATOM   1803  CA  PHE A 130      -2.260   1.525  -0.263  1.00 86.94           C
ATOM   1804  C   PHE A 130      -3.583   1.661  -1.019  1.00 86.94           C
ATOM   1805  O   PHE A 130      -3.810   0.969  -2.010  1.00 86.94           O
ATOM   1806  HA  PHE A 130      -1.603   0.844  -0.803  1.00 86.94           H
ATOM   1807  CB  PHE A 130      -2.549   1.074   1.170  1.00 86.94           C
ATOM   1808 1HB  PHE A 130      -1.624   1.109   1.745  1.00 86.94           H
ATOM   1809 2HB  PHE A 130      -3.238   1.782   1.631  1.00 86.94           H
ATOM   1810  CG  PHE A 130      -3.143  -0.333   1.272  1.00 86.94           C
ATOM   1811  CD1 PHE A 130      -4.482  -0.518   1.123  1.00 86.94           C
ATOM   1812  HD1 PHE A 130      -5.132   0.335   0.930  1.00 86.94           H
ATOM   1813  CD2 PHE A 130      -2.332  -1.398   1.511  1.00 86.94           C
ATOM   1814  HD2 PHE A 130      -1.259  -1.249   1.631  1.00 86.94           H
ATOM   1815  CE1 PHE A 130      -5.033  -1.823   1.217  1.00 86.94           C
ATOM   1816  HE1 PHE A 130      -6.106  -1.972   1.097  1.00 86.94           H
ATOM   1817  CE2 PHE A 130      -2.883  -2.703   1.606  1.00 86.94           C
ATOM   1818  HE2 PHE A 130      -2.232  -3.556   1.798  1.00 86.94           H
ATOM   1819  CZ  PHE A 130      -4.222  -2.888   1.456  1.00 86.94           C
ATOM   1820  HZ  PHE A 130      -4.645  -3.890   1.529  1.00 86.94           H
ATOM   1821  HN  PHE A 130      -1.348   3.099   0.753  1.00 86.94           H
ATOM   1822  N   TYR A 131      -4.422   2.558  -0.522  1.00 88.10           N
ATOM   1823  CA  TYR A 131      -5.767   2.701  -1.054  1.00 88.10           C
ATOM   1824  C   TYR A 131      -5.733   3.147  -2.518  1.00 88.10           C
ATOM   1825  O   TYR A 131      -6.501   2.649  -3.340  1.00 88.10           O
ATOM   1826  HA  TYR A 131      -6.259   1.730  -0.989  1.00 88.10           H
ATOM   1827  CB  TYR A 131      -6.439   3.791  -0.217  1.00 88.10           C
ATOM   1828 1HB  TYR A 131      -5.803   4.676  -0.214  1.00 88.10           H
ATOM   1829 2HB  TYR A 131      -7.378   4.074  -0.693  1.00 88.10           H
ATOM   1830  CG  TYR A 131      -6.721   3.379   1.230  1.00 88.10           C
ATOM   1831  CD1 TYR A 131      -7.273   2.143   1.500  1.00 88.10           C
ATOM   1832  HD1 TYR A 131      -7.508   1.461   0.683  1.00 88.10           H
ATOM   1833  CD2 TYR A 131      -6.423   4.243   2.264  1.00 88.10           C
ATOM   1834  HD2 TYR A 131      -5.987   5.219   2.050  1.00 88.10           H
ATOM   1835  CE1 TYR A 131      -7.539   1.756   2.861  1.00 88.10           C
ATOM   1836  HE1 TYR A 131      -7.975   0.783   3.089  1.00 88.10           H
ATOM   1837  CE2 TYR A 131      -6.688   3.855   3.625  1.00 88.10           C
ATOM   1838  HE2 TYR A 131      -6.458   4.528   4.451  1.00 88.10           H
ATOM   1839  CZ  TYR A 131      -7.233   2.631   3.856  1.00 88.10           C
ATOM   1840  OH  TYR A 131      -7.484   2.265   5.142  1.00 88.10           O
ATOM   1841  HH  TYR A 131      -7.320   3.037   5.756  1.00 88.10           H
ATOM   1842  HN  TYR A 131      -4.197   3.180   0.228  1.00 88.10           H
ATOM   1843  N   SER A 132      -4.836   4.080  -2.798  1.00 90.83           N
ATOM   1844  CA  SER A 132      -4.716   4.624  -4.140  1.00 90.83           C
ATOM   1845  C   SER A 132      -4.260   3.531  -5.109  1.00 90.83           C
ATOM   1846  O   SER A 132      -4.772   3.431  -6.223  1.00 90.83           O
ATOM   1847  HA  SER A 132      -5.715   4.973  -4.400  1.00 90.83           H
ATOM   1848  CB  SER A 132      -3.741   5.803  -4.172  1.00 90.83           C
ATOM   1849 1HB  SER A 132      -3.635   6.159  -5.196  1.00 90.83           H
ATOM   1850 2HB  SER A 132      -4.149   6.628  -3.588  1.00 90.83           H
ATOM   1851  OG  SER A 132      -2.459   5.449  -3.659  1.00 90.83           O
ATOM   1852  HG  SER A 132      -2.324   5.865  -2.760  1.00 90.83           H
ATOM   1853  HN  SER A 132      -4.199   4.463  -2.128  1.00 90.83           H
ATOM   1854  N   CYS A 133      -3.302   2.740  -4.649  1.00 86.14           N
ATOM   1855  CA  CYS A 133      -2.729   1.697  -5.483  1.00 86.14           C
ATOM   1856  C   CYS A 133      -3.821   0.671  -5.788  1.00 86.14           C
ATOM   1857  O   CYS A 133      -3.970   0.238  -6.930  1.00 86.14           O
ATOM   1858  HA  CYS A 133      -2.385   2.181  -6.397  1.00 86.14           H
ATOM   1859  CB  CYS A 133      -1.508   1.052  -4.823  1.00 86.14           C
ATOM   1860 1HB  CYS A 133      -1.712   0.864  -3.769  1.00 86.14           H
ATOM   1861 2HB  CYS A 133      -1.302   0.087  -5.285  1.00 86.14           H
ATOM   1862  SG  CYS A 133      -0.053   2.148  -4.992  1.00 86.14           S
ATOM   1863  HG  CYS A 133      -0.456   3.053  -4.104  1.00 86.14           H
ATOM   1864  HN  CYS A 133      -2.919   2.802  -3.727  1.00 86.14           H
ATOM   1865  N   VAL A 134      -4.558   0.311  -4.747  1.00 84.06           N
ATOM   1866  CA  VAL A 134      -5.634  -0.655  -4.890  1.00 84.06           C
ATOM   1867  C   VAL A 134      -6.606  -0.173  -5.969  1.00 84.06           C
ATOM   1868  O   VAL A 134      -6.953  -0.926  -6.878  1.00 84.06           O
ATOM   1869  HA  VAL A 134      -5.190  -1.597  -5.214  1.00 84.06           H
ATOM   1870  CB  VAL A 134      -6.310  -0.890  -3.538  1.00 84.06           C
ATOM   1871  HB  VAL A 134      -6.366   0.068  -3.021  1.00 84.06           H
ATOM   1872  CG1 VAL A 134      -7.737  -1.409  -3.721  1.00 84.06           C
ATOM   1873 1HG1 VAL A 134      -8.321  -0.679  -4.281  1.00 84.06           H
ATOM   1874 2HG1 VAL A 134      -7.713  -2.352  -4.268  1.00 84.06           H
ATOM   1875 3HG1 VAL A 134      -8.194  -1.568  -2.744  1.00 84.06           H
ATOM   1876  CG2 VAL A 134      -5.486  -1.845  -2.672  1.00 84.06           C
ATOM   1877 1HG2 VAL A 134      -5.384  -2.802  -3.182  1.00 84.06           H
ATOM   1878 2HG2 VAL A 134      -4.498  -1.418  -2.499  1.00 84.06           H
ATOM   1879 3HG2 VAL A 134      -5.989  -1.994  -1.716  1.00 84.06           H
ATOM   1880  HN  VAL A 134      -4.429   0.666  -3.822  1.00 84.06           H
ATOM   1881  N   LEU A 135      -7.018   1.078  -5.832  1.00 87.01           N
ATOM   1882  CA  LEU A 135      -8.051   1.625  -6.696  1.00 87.01           C
ATOM   1883  C   LEU A 135      -7.514   1.726  -8.125  1.00 87.01           C
ATOM   1884  O   LEU A 135      -8.249   1.500  -9.085  1.00 87.01           O
ATOM   1885  HA  LEU A 135      -8.887   0.924  -6.690  1.00 87.01           H
ATOM   1886  CB  LEU A 135      -8.569   2.952  -6.138  1.00 87.01           C
ATOM   1887 1HB  LEU A 135      -7.721   3.624  -6.007  1.00 87.01           H
ATOM   1888 2HB  LEU A 135      -9.223   3.406  -6.883  1.00 87.01           H
ATOM   1889  CG  LEU A 135      -9.330   2.872  -4.813  1.00 87.01           C
ATOM   1890  HG  LEU A 135      -8.752   2.256  -4.124  1.00 87.01           H
ATOM   1891  CD1 LEU A 135      -9.468   4.256  -4.176  1.00 87.01           C
ATOM   1892 1HD1 LEU A 135      -8.478   4.669  -3.986  1.00 87.01           H
ATOM   1893 2HD1 LEU A 135     -10.013   4.915  -4.852  1.00 87.01           H
ATOM   1894 3HD1 LEU A 135     -10.013   4.170  -3.236  1.00 87.01           H
ATOM   1895  CD2 LEU A 135     -10.686   2.189  -5.000  1.00 87.01           C
ATOM   1896 1HD2 LEU A 135     -11.284   2.757  -5.713  1.00 87.01           H
ATOM   1897 2HD2 LEU A 135     -10.535   1.178  -5.378  1.00 87.01           H
ATOM   1898 3HD2 LEU A 135     -11.206   2.145  -4.043  1.00 87.01           H
ATOM   1899  HN  LEU A 135      -6.660   1.714  -5.148  1.00 87.01           H
ATOM   1900  N   LEU A 136      -6.237   2.065  -8.221  1.00 88.16           N
ATOM   1901  CA  LEU A 136      -5.597   2.211  -9.517  1.00 88.16           C
ATOM   1902  C   LEU A 136      -5.532   0.847 -10.206  1.00 88.16           C
ATOM   1903  O   LEU A 136      -5.809   0.736 -11.399  1.00 88.16           O
ATOM   1904  HA  LEU A 136      -6.222   2.872 -10.117  1.00 88.16           H
ATOM   1905  CB  LEU A 136      -4.233   2.890  -9.367  1.00 88.16           C
ATOM   1906 1HB  LEU A 136      -3.689   2.393  -8.565  1.00 88.16           H
ATOM   1907 2HB  LEU A 136      -3.667   2.728 -10.284  1.00 88.16           H
ATOM   1908  CG  LEU A 136      -4.260   4.391  -9.075  1.00 88.16           C
ATOM   1909  HG  LEU A 136      -4.975   4.570  -8.272  1.00 88.16           H
ATOM   1910  CD1 LEU A 136      -2.896   4.878  -8.581  1.00 88.16           C
ATOM   1911 1HD1 LEU A 136      -2.630   4.348  -7.667  1.00 88.16           H
ATOM   1912 2HD1 LEU A 136      -2.143   4.684  -9.345  1.00 88.16           H
ATOM   1913 3HD1 LEU A 136      -2.942   5.948  -8.381  1.00 88.16           H
ATOM   1914  CD2 LEU A 136      -4.743   5.179 -10.294  1.00 88.16           C
ATOM   1915 1HD2 LEU A 136      -4.071   4.998 -11.133  1.00 88.16           H
ATOM   1916 2HD2 LEU A 136      -5.750   4.857 -10.559  1.00 88.16           H
ATOM   1917 3HD2 LEU A 136      -4.752   6.243 -10.059  1.00 88.16           H
ATOM   1918  HN  LEU A 136      -5.644   2.239  -7.434  1.00 88.16           H
ATOM   1919  N   ILE A 137      -5.166  -0.158  -9.424  1.00 81.61           N
ATOM   1920  CA  ILE A 137      -5.033  -1.506  -9.951  1.00 81.61           C
ATOM   1921  C   ILE A 137      -6.387  -1.977 -10.485  1.00 81.61           C
ATOM   1922  O   ILE A 137      -6.459  -2.597 -11.545  1.00 81.61           O
ATOM   1923  HA  ILE A 137      -4.329  -1.463 -10.783  1.00 81.61           H
ATOM   1924  CB  ILE A 137      -4.431  -2.436  -8.896  1.00 81.61           C
ATOM   1925  HB  ILE A 137      -4.929  -2.243  -7.946  1.00 81.61           H
ATOM   1926  CG1 ILE A 137      -2.942  -2.145  -8.693  1.00 81.61           C
ATOM   1927 1HG1 ILE A 137      -2.381  -2.479  -9.566  1.00 81.61           H
ATOM   1928 2HG1 ILE A 137      -2.787  -1.070  -8.606  1.00 81.61           H
ATOM   1929  CG2 ILE A 137      -4.685  -3.903  -9.249  1.00 81.61           C
ATOM   1930 1HG2 ILE A 137      -5.759  -4.083  -9.302  1.00 81.61           H
ATOM   1931 2HG2 ILE A 137      -4.231  -4.128 -10.214  1.00 81.61           H
ATOM   1932 3HG2 ILE A 137      -4.246  -4.543  -8.483  1.00 81.61           H
ATOM   1933  CD1 ILE A 137      -2.412  -2.846  -7.441  1.00 81.61           C
ATOM   1934 1HD1 ILE A 137      -2.960  -2.492  -6.567  1.00 81.61           H
ATOM   1935 2HD1 ILE A 137      -2.547  -3.923  -7.542  1.00 81.61           H
ATOM   1936 3HD1 ILE A 137      -1.352  -2.622  -7.320  1.00 81.61           H
ATOM   1937  HN  ILE A 137      -4.963  -0.064  -8.449  1.00 81.61           H
ATOM   1938  N   MET A 138      -7.427  -1.664  -9.727  1.00 82.29           N
ATOM   1939  CA  MET A 138      -8.783  -1.969 -10.153  1.00 82.29           C
ATOM   1940  C   MET A 138      -9.090  -1.324 -11.506  1.00 82.29           C
ATOM   1941  O   MET A 138      -9.593  -1.986 -12.413  1.00 82.29           O
ATOM   1942  HA  MET A 138      -8.825  -3.054 -10.241  1.00 82.29           H
ATOM   1943  CB  MET A 138      -9.774  -1.456  -9.107  1.00 82.29           C
ATOM   1944 1HB  MET A 138      -9.662  -2.026  -8.184  1.00 82.29           H
ATOM   1945 2HB  MET A 138      -9.552  -0.416  -8.868  1.00 82.29           H
ATOM   1946  CG  MET A 138     -11.214  -1.572  -9.612  1.00 82.29           C
ATOM   1947 1HG  MET A 138     -11.325  -1.024 -10.548  1.00 82.29           H
ATOM   1948 2HG  MET A 138     -11.450  -2.615  -9.824  1.00 82.29           H
ATOM   1949  SD  MET A 138     -12.344  -0.927  -8.390  1.00 82.29           S
ATOM   1950  CE  MET A 138     -12.026   0.820  -8.566  1.00 82.29           C
ATOM   1951 1HE  MET A 138     -10.978   1.023  -8.349  1.00 82.29           H
ATOM   1952 2HE  MET A 138     -12.253   1.130  -9.586  1.00 82.29           H
ATOM   1953 3HE  MET A 138     -12.655   1.375  -7.870  1.00 82.29           H
ATOM   1954  HN  MET A 138      -7.356  -1.211  -8.838  1.00 82.29           H
ATOM   1955  N   CYS A 139      -8.774  -0.041 -11.600  1.00 85.60           N
ATOM   1956  CA  CYS A 139      -9.115   0.729 -12.784  1.00 85.60           C
ATOM   1957  C   CYS A 139      -8.338   0.156 -13.970  1.00 85.60           C
ATOM   1958  O   CYS A 139      -8.861   0.080 -15.081  1.00 85.60           O
ATOM   1959  HA  CYS A 139     -10.189   0.615 -12.933  1.00 85.60           H
ATOM   1960  CB  CYS A 139      -8.839   2.221 -12.588  1.00 85.60           C
ATOM   1961 1HB  CYS A 139      -7.818   2.366 -12.233  1.00 85.60           H
ATOM   1962 2HB  CYS A 139      -8.922   2.743 -13.541  1.00 85.60           H
ATOM   1963  SG  CYS A 139     -10.025   2.925 -11.385  1.00 85.60           S
ATOM   1964  HG  CYS A 139      -9.414   2.460 -10.299  1.00 85.60           H
ATOM   1965  HN  CYS A 139      -8.295   0.471 -10.887  1.00 85.60           H
ATOM   1966  N   ILE A 140      -7.102  -0.234 -13.695  1.00 82.21           N
ATOM   1967  CA  ILE A 140      -6.260  -0.831 -14.717  1.00 82.21           C
ATOM   1968  C   ILE A 140      -6.930  -2.100 -15.247  1.00 82.21           C
ATOM   1969  O   ILE A 140      -6.939  -2.344 -16.453  1.00 82.21           O
ATOM   1970  HA  ILE A 140      -6.181  -0.114 -15.535  1.00 82.21           H
ATOM   1971  CB  ILE A 140      -4.846  -1.060 -14.179  1.00 82.21           C
ATOM   1972  HB  ILE A 140      -4.926  -1.509 -13.189  1.00 82.21           H
ATOM   1973  CG1 ILE A 140      -4.099   0.265 -14.016  1.00 82.21           C
ATOM   1974 1HG1 ILE A 140      -3.828   0.656 -14.997  1.00 82.21           H
ATOM   1975 2HG1 ILE A 140      -4.754   1.000 -13.549  1.00 82.21           H
ATOM   1976  CG2 ILE A 140      -4.077  -2.047 -15.061  1.00 82.21           C
ATOM   1977 1HG2 ILE A 140      -4.603  -3.001 -15.082  1.00 82.21           H
ATOM   1978 2HG2 ILE A 140      -4.006  -1.649 -16.074  1.00 82.21           H
ATOM   1979 3HG2 ILE A 140      -3.076  -2.192 -14.656  1.00 82.21           H
ATOM   1980  CD1 ILE A 140      -2.839   0.083 -13.167  1.00 82.21           C
ATOM   1981 1HD1 ILE A 140      -3.117  -0.285 -12.180  1.00 82.21           H
ATOM   1982 2HD1 ILE A 140      -2.176  -0.635 -13.650  1.00 82.21           H
ATOM   1983 3HD1 ILE A 140      -2.327   1.041 -13.067  1.00 82.21           H
ATOM   1984  HN  ILE A 140      -6.676  -0.147 -12.794  1.00 82.21           H
ATOM   1985  N   SER A 141      -7.475  -2.874 -14.320  1.00 76.40           N
ATOM   1986  CA  SER A 141      -8.052  -4.162 -14.666  1.00 76.40           C
ATOM   1987  C   SER A 141      -9.286  -3.962 -15.548  1.00 76.40           C
ATOM   1988  O   SER A 141      -9.484  -4.691 -16.520  1.00 76.40           O
ATOM   1989  HA  SER A 141      -7.272  -4.690 -15.214  1.00 76.40           H
ATOM   1990  CB  SER A 141      -8.420  -4.955 -13.411  1.00 76.40           C
ATOM   1991 1HB  SER A 141      -9.189  -4.419 -12.855  1.00 76.40           H
ATOM   1992 2HB  SER A 141      -8.848  -5.915 -13.701  1.00 76.40           H
ATOM   1993  OG  SER A 141      -7.292  -5.174 -12.568  1.00 76.40           O
ATOM   1994  HG  SER A 141      -7.199  -4.420 -11.918  1.00 76.40           H
ATOM   1995  HN  SER A 141      -7.525  -2.635 -13.351  1.00 76.40           H
ATOM   1996  N   VAL A 142     -10.084  -2.971 -15.179  1.00 79.28           N
ATOM   1997  CA  VAL A 142     -11.275  -2.645 -15.944  1.00 79.28           C
ATOM   1998  C   VAL A 142     -10.865  -2.160 -17.336  1.00 79.28           C
ATOM   1999  O   VAL A 142     -11.471  -2.545 -18.335  1.00 79.28           O
ATOM   2000  HA  VAL A 142     -11.860  -3.559 -16.049  1.00 79.28           H
ATOM   2001  CB  VAL A 142     -12.124  -1.625 -15.182  1.00 79.28           C
ATOM   2002  HB  VAL A 142     -11.492  -0.765 -14.957  1.00 79.28           H
ATOM   2003  CG1 VAL A 142     -13.295  -1.137 -16.038  1.00 79.28           C
ATOM   2004 1HG1 VAL A 142     -12.912  -0.666 -16.943  1.00 79.28           H
ATOM   2005 2HG1 VAL A 142     -13.925  -1.984 -16.307  1.00 79.28           H
ATOM   2006 3HG1 VAL A 142     -13.881  -0.413 -15.472  1.00 79.28           H
ATOM   2007  CG2 VAL A 142     -12.618  -2.205 -13.855  1.00 79.28           C
ATOM   2008 1HG2 VAL A 142     -13.225  -3.089 -14.049  1.00 79.28           H
ATOM   2009 2HG2 VAL A 142     -11.763  -2.479 -13.238  1.00 79.28           H
ATOM   2010 3HG2 VAL A 142     -13.218  -1.459 -13.334  1.00 79.28           H
ATOM   2011  HN  VAL A 142      -9.928  -2.398 -14.375  1.00 79.28           H
ATOM   2012  N   ASP A 143      -9.839  -1.322 -17.357  1.00 79.43           N
ATOM   2013  CA  ASP A 143      -9.397  -0.711 -18.600  1.00 79.43           C
ATOM   2014  C   ASP A 143      -8.898  -1.801 -19.550  1.00 79.43           C
ATOM   2015  O   ASP A 143      -9.154  -1.746 -20.752  1.00 79.43           O
ATOM   2016  HA  ASP A 143     -10.271  -0.188 -18.988  1.00 79.43           H
ATOM   2017  CB  ASP A 143      -8.245   0.265 -18.354  1.00 79.43           C
ATOM   2018 1HB  ASP A 143      -8.497   0.931 -17.529  1.00 79.43           H
ATOM   2019 2HB  ASP A 143      -7.353  -0.287 -18.057  1.00 79.43           H
ATOM   2020  CG  ASP A 143      -7.948   1.089 -19.609  1.00 79.43           C
ATOM   2021  OD1 ASP A 143      -8.918   1.651 -20.161  1.00 79.43           O
ATOM   2022  OD2 ASP A 143      -6.757   1.138 -19.986  1.00 79.43           O
ATOM   2023  HN  ASP A 143      -9.313  -1.061 -16.548  1.00 79.43           H
ATOM   2024  N   ARG A 144      -8.196  -2.767 -18.976  1.00 73.93           N
ATOM   2025  CA  ARG A 144      -7.684  -3.883 -19.752  1.00 73.93           C
ATOM   2026  C   ARG A 144      -8.838  -4.665 -20.384  1.00 73.93           C
ATOM   2027  O   ARG A 144      -8.784  -5.014 -21.562  1.00 73.93           O
ATOM   2028  HA  ARG A 144      -7.055  -3.426 -20.517  1.00 73.93           H
ATOM   2029  CB  ARG A 144      -6.855  -4.827 -18.879  1.00 73.93           C
ATOM   2030 1HB  ARG A 144      -7.301  -4.897 -17.887  1.00 73.93           H
ATOM   2031 2HB  ARG A 144      -6.869  -5.830 -19.306  1.00 73.93           H
ATOM   2032  CG  ARG A 144      -5.410  -4.338 -18.761  1.00 73.93           C
ATOM   2033 1HG  ARG A 144      -4.978  -4.224 -19.756  1.00 73.93           H
ATOM   2034 2HG  ARG A 144      -5.392  -3.354 -18.292  1.00 73.93           H
ATOM   2035  CD  ARG A 144      -4.565  -5.315 -17.942  1.00 73.93           C
ATOM   2036 1HD  ARG A 144      -4.774  -5.188 -16.880  1.00 73.93           H
ATOM   2037 2HD  ARG A 144      -4.830  -6.341 -18.199  1.00 73.93           H
ATOM   2038  NE  ARG A 144      -3.127  -5.084 -18.204  1.00 73.93           N
ATOM   2039  HE  ARG A 144      -2.875  -4.318 -18.795  1.00 73.93           H
ATOM   2040  CZ  ARG A 144      -2.141  -5.838 -17.700  1.00 73.93           C
ATOM   2041  NH1 ARG A 144      -2.420  -6.879 -16.903  1.00 73.93           N
ATOM   2042 1HH1 ARG A 144      -3.370  -7.097 -16.680  1.00 73.93           H
ATOM   2043 2HH1 ARG A 144      -1.678  -7.436 -16.530  1.00 73.93           H
ATOM   2044  NH2 ARG A 144      -0.871  -5.537 -18.005  1.00 73.93           N
ATOM   2045 1HH2 ARG A 144      -0.123  -6.089 -17.636  1.00 73.93           H
ATOM   2046 2HH2 ARG A 144      -0.671  -4.759 -18.600  1.00 73.93           H
ATOM   2047  HN  ARG A 144      -7.977  -2.795 -18.001  1.00 73.93           H
ATOM   2048  N   TYR A 145      -9.854  -4.917 -19.571  1.00 73.10           N
ATOM   2049  CA  TYR A 145     -11.024  -5.641 -20.039  1.00 73.10           C
ATOM   2050  C   TYR A 145     -11.662  -4.936 -21.237  1.00 73.10           C
ATOM   2051  O   TYR A 145     -11.940  -5.566 -22.257  1.00 73.10           O
ATOM   2052  HA  TYR A 145     -10.704  -6.638 -20.341  1.00 73.10           H
ATOM   2053  CB  TYR A 145     -12.015  -5.637 -18.873  1.00 73.10           C
ATOM   2054 1HB  TYR A 145     -11.628  -6.276 -18.079  1.00 73.10           H
ATOM   2055 2HB  TYR A 145     -12.079  -4.628 -18.467  1.00 73.10           H
ATOM   2056  CG  TYR A 145     -13.420  -6.111 -19.250  1.00 73.10           C
ATOM   2057  CD1 TYR A 145     -14.471  -5.216 -19.256  1.00 73.10           C
ATOM   2058  HD1 TYR A 145     -14.300  -4.173 -18.992  1.00 73.10           H
ATOM   2059  CD2 TYR A 145     -13.637  -7.432 -19.584  1.00 73.10           C
ATOM   2060  HD2 TYR A 145     -12.807  -8.139 -19.579  1.00 73.10           H
ATOM   2061  CE1 TYR A 145     -15.794  -5.662 -19.611  1.00 73.10           C
ATOM   2062  HE1 TYR A 145     -16.633  -4.966 -19.620  1.00 73.10           H
ATOM   2063  CE2 TYR A 145     -14.959  -7.878 -19.939  1.00 73.10           C
ATOM   2064  HE2 TYR A 145     -15.144  -8.918 -20.205  1.00 73.10           H
ATOM   2065  CZ  TYR A 145     -15.972  -6.970 -19.935  1.00 73.10           C
ATOM   2066  OH  TYR A 145     -17.222  -7.391 -20.270  1.00 73.10           O
ATOM   2067  HH  TYR A 145     -17.208  -8.368 -20.481  1.00 73.10           H
ATOM   2068  HN  TYR A 145      -9.886  -4.636 -18.612  1.00 73.10           H
ATOM   2069  N   ILE A 146     -11.876  -3.638 -21.075  1.00 75.37           N
ATOM   2070  CA  ILE A 146     -12.532  -2.854 -22.107  1.00 75.37           C
ATOM   2071  C   ILE A 146     -11.698  -2.905 -23.389  1.00 75.37           C
ATOM   2072  O   ILE A 146     -12.244  -3.030 -24.484  1.00 75.37           O
ATOM   2073  HA  ILE A 146     -13.498  -3.317 -22.306  1.00 75.37           H
ATOM   2074  CB  ILE A 146     -12.805  -1.434 -21.608  1.00 75.37           C
ATOM   2075  HB  ILE A 146     -11.880  -1.033 -21.194  1.00 75.37           H
ATOM   2076  CG1 ILE A 146     -13.840  -1.438 -20.481  1.00 75.37           C
ATOM   2077 1HG1 ILE A 146     -14.821  -1.691 -20.884  1.00 75.37           H
ATOM   2078 2HG1 ILE A 146     -13.586  -2.209 -19.753  1.00 75.37           H
ATOM   2079  CG2 ILE A 146     -13.218  -0.517 -22.761  1.00 75.37           C
ATOM   2080 1HG2 ILE A 146     -12.418  -0.479 -23.500  1.00 75.37           H
ATOM   2081 2HG2 ILE A 146     -14.125  -0.904 -23.227  1.00 75.37           H
ATOM   2082 3HG2 ILE A 146     -13.406   0.486 -22.378  1.00 75.37           H
ATOM   2083  CD1 ILE A 146     -13.903  -0.075 -19.789  1.00 75.37           C
ATOM   2084 1HD1 ILE A 146     -12.927   0.163 -19.366  1.00 75.37           H
ATOM   2085 2HD1 ILE A 146     -14.181   0.689 -20.515  1.00 75.37           H
ATOM   2086 3HD1 ILE A 146     -14.646  -0.106 -18.992  1.00 75.37           H
ATOM   2087  HN  ILE A 146     -11.610  -3.125 -20.259  1.00 75.37           H
ATOM   2088  N   ALA A 147     -10.389  -2.806 -23.210  1.00 75.50           N
ATOM   2089  CA  ALA A 147      -9.482  -2.733 -24.342  1.00 75.50           C
ATOM   2090  C   ALA A 147      -9.566  -4.035 -25.142  1.00 75.50           C
ATOM   2091  O   ALA A 147      -9.344  -4.040 -26.352  1.00 75.50           O
ATOM   2092  HA  ALA A 147      -9.806  -1.907 -24.975  1.00 75.50           H
ATOM   2093  CB  ALA A 147      -8.064  -2.446 -23.843  1.00 75.50           C
ATOM   2094 1HB  ALA A 147      -8.053  -1.497 -23.308  1.00 75.50           H
ATOM   2095 2HB  ALA A 147      -7.746  -3.245 -23.174  1.00 75.50           H
ATOM   2096 3HB  ALA A 147      -7.384  -2.392 -24.693  1.00 75.50           H
ATOM   2097  HN  ALA A 147      -9.948  -2.775 -22.312  1.00 75.50           H
ATOM   2098  N   ILE A 148      -9.887  -5.108 -24.433  1.00 70.75           N
ATOM   2099  CA  ILE A 148      -9.952  -6.421 -25.052  1.00 70.75           C
ATOM   2100  C   ILE A 148     -11.344  -6.628 -25.652  1.00 70.75           C
ATOM   2101  O   ILE A 148     -11.472  -7.014 -26.813  1.00 70.75           O
ATOM   2102  HA  ILE A 148      -9.222  -6.438 -25.860  1.00 70.75           H
ATOM   2103  CB  ILE A 148      -9.547  -7.505 -24.051  1.00 70.75           C
ATOM   2104  HB  ILE A 148     -10.126  -7.362 -23.139  1.00 70.75           H
ATOM   2105  CG1 ILE A 148      -8.069  -7.377 -23.674  1.00 70.75           C
ATOM   2106 1HG1 ILE A 148      -7.448  -7.643 -24.528  1.00 70.75           H
ATOM   2107 2HG1 ILE A 148      -7.842  -6.340 -23.425  1.00 70.75           H
ATOM   2108  CG2 ILE A 148      -9.883  -8.898 -24.586  1.00 70.75           C
ATOM   2109 1HG2 ILE A 148     -10.956  -8.970 -24.763  1.00 70.75           H
ATOM   2110 2HG2 ILE A 148      -9.349  -9.068 -25.521  1.00 70.75           H
ATOM   2111 3HG2 ILE A 148      -9.584  -9.650 -23.855  1.00 70.75           H
ATOM   2112  CD1 ILE A 148      -7.727  -8.279 -22.486  1.00 70.75           C
ATOM   2113 1HD1 ILE A 148      -8.333  -7.994 -21.627  1.00 70.75           H
ATOM   2114 2HD1 ILE A 148      -7.932  -9.317 -22.748  1.00 70.75           H
ATOM   2115 3HD1 ILE A 148      -6.671  -8.169 -22.239  1.00 70.75           H
ATOM   2116  HN  ILE A 148     -10.100  -5.089 -23.457  1.00 70.75           H
ATOM   2117  N   ALA A 149     -12.352  -6.364 -24.834  1.00 71.51           N
ATOM   2118  CA  ALA A 149     -13.713  -6.741 -25.177  1.00 71.51           C
ATOM   2119  C   ALA A 149     -14.234  -5.813 -26.275  1.00 71.51           C
ATOM   2120  O   ALA A 149     -14.971  -6.245 -27.160  1.00 71.51           O
ATOM   2121  HA  ALA A 149     -13.688  -7.763 -25.557  1.00 71.51           H
ATOM   2122  CB  ALA A 149     -14.585  -6.705 -23.920  1.00 71.51           C
ATOM   2123 1HB  ALA A 149     -14.189  -7.403 -23.183  1.00 71.51           H
ATOM   2124 2HB  ALA A 149     -14.581  -5.697 -23.505  1.00 71.51           H
ATOM   2125 3HB  ALA A 149     -15.605  -6.988 -24.177  1.00 71.51           H
ATOM   2126  HN  ALA A 149     -12.251  -5.901 -23.953  1.00 71.51           H
ATOM   2127  N   GLN A 150     -13.831  -4.554 -26.182  1.00 74.69           N
ATOM   2128  CA  GLN A 150     -14.368  -3.529 -27.061  1.00 74.69           C
ATOM   2129  C   GLN A 150     -13.238  -2.845 -27.832  1.00 74.69           C
ATOM   2130  O   GLN A 150     -13.215  -1.621 -27.951  1.00 74.69           O
ATOM   2131  HA  GLN A 150     -15.023  -4.057 -27.755  1.00 74.69           H
ATOM   2132  CB  GLN A 150     -15.191  -2.508 -26.274  1.00 74.69           C
ATOM   2133 1HB  GLN A 150     -14.552  -2.000 -25.552  1.00 74.69           H
ATOM   2134 2HB  GLN A 150     -15.576  -1.746 -26.951  1.00 74.69           H
ATOM   2135  CG  GLN A 150     -16.354  -3.185 -25.546  1.00 74.69           C
ATOM   2136 1HG  GLN A 150     -16.832  -3.907 -26.209  1.00 74.69           H
ATOM   2137 2HG  GLN A 150     -15.977  -3.742 -24.688  1.00 74.69           H
ATOM   2138  CD  GLN A 150     -17.384  -2.154 -25.079  1.00 74.69           C
ATOM   2139  OE1 GLN A 150     -17.280  -0.969 -25.349  1.00 74.69           O
ATOM   2140  NE2 GLN A 150     -18.381  -2.670 -24.365  1.00 74.69           N
ATOM   2141 1HE2 GLN A 150     -18.407  -3.652 -24.180  1.00 74.69           H
ATOM   2142 2HE2 GLN A 150     -19.104  -2.075 -24.015  1.00 74.69           H
ATOM   2143  HN  GLN A 150     -13.152  -4.232 -25.523  1.00 74.69           H
ATOM   2144  N   ALA A 151     -12.327  -3.665 -28.336  1.00 68.14           N
ATOM   2145  CA  ALA A 151     -11.072  -3.157 -28.864  1.00 68.14           C
ATOM   2146  C   ALA A 151     -11.358  -1.994 -29.816  1.00 68.14           C
ATOM   2147  O   ALA A 151     -10.690  -0.963 -29.761  1.00 68.14           O
ATOM   2148  HA  ALA A 151     -10.483  -2.790 -28.023  1.00 68.14           H
ATOM   2149  CB  ALA A 151     -10.306  -4.293 -29.544  1.00 68.14           C
ATOM   2150 1HB  ALA A 151     -10.103  -5.080 -28.817  1.00 68.14           H
ATOM   2151 2HB  ALA A 151     -10.906  -4.698 -30.359  1.00 68.14           H
ATOM   2152 3HB  ALA A 151      -9.365  -3.912 -29.940  1.00 68.14           H
ATOM   2153  HN  ALA A 151     -12.435  -4.658 -28.386  1.00 68.14           H
ATOM   2154  N   MET A 152     -12.352  -2.200 -30.668  1.00 70.08           N
ATOM   2155  CA  MET A 152     -12.680  -1.218 -31.687  1.00 70.08           C
ATOM   2156  C   MET A 152     -13.181   0.082 -31.055  1.00 70.08           C
ATOM   2157  O   MET A 152     -12.692   1.163 -31.380  1.00 70.08           O
ATOM   2158  HA  MET A 152     -11.750  -1.033 -32.226  1.00 70.08           H
ATOM   2159  CB  MET A 152     -13.758  -1.784 -32.614  1.00 70.08           C
ATOM   2160 1HB  MET A 152     -14.528  -2.278 -32.022  1.00 70.08           H
ATOM   2161 2HB  MET A 152     -14.243  -0.970 -33.153  1.00 70.08           H
ATOM   2162  CG  MET A 152     -13.157  -2.777 -33.612  1.00 70.08           C
ATOM   2163 1HG  MET A 152     -12.080  -2.627 -33.682  1.00 70.08           H
ATOM   2164 2HG  MET A 152     -13.315  -3.797 -33.262  1.00 70.08           H
ATOM   2165  SD  MET A 152     -13.908  -2.560 -35.216  1.00 70.08           S
ATOM   2166  CE  MET A 152     -15.493  -3.328 -34.923  1.00 70.08           C
ATOM   2167 1HE  MET A 152     -15.345  -4.370 -34.640  1.00 70.08           H
ATOM   2168 2HE  MET A 152     -16.008  -2.803 -34.118  1.00 70.08           H
ATOM   2169 3HE  MET A 152     -16.094  -3.279 -35.831  1.00 70.08           H
ATOM   2170  HN  MET A 152     -12.928  -3.018 -30.669  1.00 70.08           H
ATOM   2171  N   ARG A 153     -14.150  -0.066 -30.164  1.00 70.14           N
ATOM   2172  CA  ARG A 153     -14.735   1.085 -29.497  1.00 70.14           C
ATOM   2173  C   ARG A 153     -13.685   1.791 -28.638  1.00 70.14           C
ATOM   2174  O   ARG A 153     -13.695   3.016 -28.521  1.00 70.14           O
ATOM   2175  HA  ARG A 153     -15.080   1.730 -30.306  1.00 70.14           H
ATOM   2176  CB  ARG A 153     -15.913   0.669 -28.613  1.00 70.14           C
ATOM   2177 1HB  ARG A 153     -15.627  -0.186 -28.000  1.00 70.14           H
ATOM   2178 2HB  ARG A 153     -16.164   1.481 -27.930  1.00 70.14           H
ATOM   2179  CG  ARG A 153     -17.135   0.311 -29.460  1.00 70.14           C
ATOM   2180 1HG  ARG A 153     -17.366   1.133 -30.137  1.00 70.14           H
ATOM   2181 2HG  ARG A 153     -16.912  -0.558 -30.078  1.00 70.14           H
ATOM   2182  CD  ARG A 153     -18.348   0.016 -28.575  1.00 70.14           C
ATOM   2183 1HD  ARG A 153     -18.173  -0.889 -27.993  1.00 70.14           H
ATOM   2184 2HD  ARG A 153     -18.496   0.829 -27.864  1.00 70.14           H
ATOM   2185  NE  ARG A 153     -19.557  -0.148 -29.412  1.00 70.14           N
ATOM   2186  HE  ARG A 153     -19.457  -0.059 -30.403  1.00 70.14           H
ATOM   2187  CZ  ARG A 153     -20.778  -0.410 -28.926  1.00 70.14           C
ATOM   2188  NH1 ARG A 153     -20.971  -0.541 -27.606  1.00 70.14           N
ATOM   2189 1HH1 ARG A 153     -20.200  -0.443 -26.976  1.00 70.14           H
ATOM   2190 2HH1 ARG A 153     -21.885  -0.736 -27.251  1.00 70.14           H
ATOM   2191  NH2 ARG A 153     -21.804  -0.540 -29.778  1.00 70.14           N
ATOM   2192 1HH2 ARG A 153     -22.721  -0.735 -29.431  1.00 70.14           H
ATOM   2193 2HH2 ARG A 153     -21.652  -0.441 -30.762  1.00 70.14           H
ATOM   2194  HN  ARG A 153     -14.534  -0.950 -29.897  1.00 70.14           H
ATOM   2195  N   ALA A 154     -12.804   0.989 -28.058  1.00 71.54           N
ATOM   2196  CA  ALA A 154     -11.790   1.516 -27.161  1.00 71.54           C
ATOM   2197  C   ALA A 154     -10.871   2.463 -27.936  1.00 71.54           C
ATOM   2198  O   ALA A 154     -10.311   3.396 -27.363  1.00 71.54           O
ATOM   2199  HA  ALA A 154     -12.299   2.077 -26.378  1.00 71.54           H
ATOM   2200  CB  ALA A 154     -11.024   0.357 -26.519  1.00 71.54           C
ATOM   2201 1HB  ALA A 154     -11.717  -0.269 -25.957  1.00 71.54           H
ATOM   2202 2HB  ALA A 154     -10.547  -0.239 -27.298  1.00 71.54           H
ATOM   2203 3HB  ALA A 154     -10.264   0.752 -25.846  1.00 71.54           H
ATOM   2204  HN  ALA A 154     -12.776  -0.001 -28.194  1.00 71.54           H
ATOM   2205  N   HIS A 155     -10.746   2.190 -29.226  1.00 72.89           N
ATOM   2206  CA  HIS A 155      -9.849   2.961 -30.071  1.00 72.89           C
ATOM   2207  C   HIS A 155     -10.461   4.336 -30.349  1.00 72.89           C
ATOM   2208  O   HIS A 155      -9.795   5.358 -30.196  1.00 72.89           O
ATOM   2209  HA  HIS A 155      -8.925   3.092 -29.508  1.00 72.89           H
ATOM   2210  CB  HIS A 155      -9.512   2.193 -31.350  1.00 72.89           C
ATOM   2211 1HB  HIS A 155      -9.227   1.174 -31.085  1.00 72.89           H
ATOM   2212 2HB  HIS A 155     -10.408   2.123 -31.967  1.00 72.89           H
ATOM   2213  CG  HIS A 155      -8.403   2.814 -32.165  1.00 72.89           C
ATOM   2214  ND1 HIS A 155      -8.639   3.734 -33.172  1.00 72.89           N
ATOM   2215  HD1 HIS A 155      -9.535   4.073 -33.457  1.00 72.89           H
ATOM   2216  CD2 HIS A 155      -7.052   2.639 -32.112  1.00 72.89           C
ATOM   2217  HD2 HIS A 155      -6.522   1.977 -31.427  1.00 72.89           H
ATOM   2218  CE1 HIS A 155      -7.474   4.089 -33.695  1.00 72.89           C
ATOM   2219  HE1 HIS A 155      -7.327   4.799 -34.508  1.00 72.89           H
ATOM   2220  NE2 HIS A 155      -6.492   3.408 -33.037  1.00 72.89           N
ATOM   2221  HN  HIS A 155     -11.243   1.459 -29.694  1.00 72.89           H
ATOM   2222  N   THR A 156     -11.723   4.315 -30.752  1.00 74.16           N
ATOM   2223  CA  THR A 156     -12.397   5.535 -31.164  1.00 74.16           C
ATOM   2224  C   THR A 156     -12.571   6.477 -29.971  1.00 74.16           C
ATOM   2225  O   THR A 156     -12.539   7.697 -30.129  1.00 74.16           O
ATOM   2226  HA  THR A 156     -11.765   6.049 -31.888  1.00 74.16           H
ATOM   2227  CB  THR A 156     -13.720   5.144 -31.827  1.00 74.16           C
ATOM   2228  HB  THR A 156     -14.419   5.980 -31.824  1.00 74.16           H
ATOM   2229  OG1 THR A 156     -14.140   3.988 -31.107  1.00 74.16           O
ATOM   2230  HG1 THR A 156     -15.116   3.827 -31.259  1.00 74.16           H
ATOM   2231  CG2 THR A 156     -13.531   4.642 -33.259  1.00 74.16           C
ATOM   2232 1HG2 THR A 156     -12.885   3.764 -33.254  1.00 74.16           H
ATOM   2233 2HG2 THR A 156     -13.072   5.426 -33.862  1.00 74.16           H
ATOM   2234 3HG2 THR A 156     -14.500   4.378 -33.683  1.00 74.16           H
ATOM   2235  HN  THR A 156     -12.282   3.487 -30.800  1.00 74.16           H
ATOM   2236  N   TRP A 157     -12.750   5.876 -28.804  1.00 77.57           N
ATOM   2237  CA  TRP A 157     -13.103   6.636 -27.617  1.00 77.57           C
ATOM   2238  C   TRP A 157     -11.820   6.903 -26.827  1.00 77.57           C
ATOM   2239  O   TRP A 157     -11.870   7.167 -25.627  1.00 77.57           O
ATOM   2240  HA  TRP A 157     -13.542   7.579 -27.944  1.00 77.57           H
ATOM   2241  CB  TRP A 157     -14.170   5.908 -26.797  1.00 77.57           C
ATOM   2242 1HB  TRP A 157     -13.888   4.860 -26.702  1.00 77.57           H
ATOM   2243 2HB  TRP A 157     -14.187   6.326 -25.790  1.00 77.57           H
ATOM   2244  CG  TRP A 157     -15.577   5.991 -27.392  1.00 77.57           C
ATOM   2245  CD1 TRP A 157     -15.932   5.928 -28.683  1.00 77.57           C
ATOM   2246  HD1 TRP A 157     -15.229   5.803 -29.507  1.00 77.57           H
ATOM   2247  CD2 TRP A 157     -16.811   6.157 -26.663  1.00 77.57           C
ATOM   2248  NE1 TRP A 157     -17.298   6.040 -28.838  1.00 77.57           N
ATOM   2249  HE1 TRP A 157     -17.800   6.021 -29.703  1.00 77.57           H
ATOM   2250  CE2 TRP A 157     -17.850   6.183 -27.570  1.00 77.57           C
ATOM   2251  CE3 TRP A 157     -17.041   6.279 -25.281  1.00 77.57           C
ATOM   2252  HE3 TRP A 157     -16.238   6.261 -24.544  1.00 77.57           H
ATOM   2253  CZ2 TRP A 157     -19.191   6.332 -27.196  1.00 77.57           C
ATOM   2254  HZ2 TRP A 157     -19.994   6.350 -27.933  1.00 77.57           H
ATOM   2255  CZ3 TRP A 157     -18.387   6.427 -24.924  1.00 77.57           C
ATOM   2256  HZ3 TRP A 157     -18.621   6.527 -23.864  1.00 77.57           H
ATOM   2257  CH2 TRP A 157     -19.444   6.456 -25.825  1.00 77.57           C
ATOM   2258  HH2 TRP A 157     -20.467   6.575 -25.466  1.00 77.57           H
ATOM   2259  HN  TRP A 157     -12.658   4.891 -28.663  1.00 77.57           H
ATOM   2260  N   ARG A 158     -10.701   6.824 -27.533  1.00 78.12           N
ATOM   2261  CA  ARG A 158      -9.403   6.852 -26.882  1.00 78.12           C
ATOM   2262  C   ARG A 158      -9.236   8.147 -26.084  1.00 78.12           C
ATOM   2263  O   ARG A 158      -8.785   8.122 -24.940  1.00 78.12           O
ATOM   2264  HA  ARG A 158      -9.402   5.983 -26.224  1.00 78.12           H
ATOM   2265  CB  ARG A 158      -8.271   6.743 -27.906  1.00 78.12           C
ATOM   2266 1HB  ARG A 158      -8.409   5.847 -28.512  1.00 78.12           H
ATOM   2267 2HB  ARG A 158      -8.306   7.595 -28.585  1.00 78.12           H
ATOM   2268  CG  ARG A 158      -6.908   6.691 -27.213  1.00 78.12           C
ATOM   2269 1HG  ARG A 158      -6.775   7.581 -26.598  1.00 78.12           H
ATOM   2270 2HG  ARG A 158      -6.868   5.832 -26.543  1.00 78.12           H
ATOM   2271  CD  ARG A 158      -5.775   6.599 -28.238  1.00 78.12           C
ATOM   2272 1HD  ARG A 158      -5.948   5.757 -28.908  1.00 78.12           H
ATOM   2273 2HD  ARG A 158      -5.756   7.498 -28.853  1.00 78.12           H
ATOM   2274  NE  ARG A 158      -4.478   6.434 -27.545  1.00 78.12           N
ATOM   2275  HE  ARG A 158      -4.442   6.628 -26.564  1.00 78.12           H
ATOM   2276  CZ  ARG A 158      -3.348   6.041 -28.149  1.00 78.12           C
ATOM   2277  NH1 ARG A 158      -3.338   5.768 -29.461  1.00 78.12           N
ATOM   2278 1HH1 ARG A 158      -4.177   5.857 -29.996  1.00 78.12           H
ATOM   2279 2HH1 ARG A 158      -2.490   5.475 -29.904  1.00 78.12           H
ATOM   2280  NH2 ARG A 158      -2.229   5.925 -27.421  1.00 78.12           N
ATOM   2281 1HH2 ARG A 158      -1.377   5.634 -27.857  1.00 78.12           H
ATOM   2282 2HH2 ARG A 158      -2.245   6.131 -26.443  1.00 78.12           H
ATOM   2283  HN  ARG A 158     -10.673   6.743 -28.529  1.00 78.12           H
ATOM   2284  N   GLU A 159      -9.609   9.248 -26.720  1.00 80.75           N
ATOM   2285  CA  GLU A 159      -9.422  10.558 -26.120  1.00 80.75           C
ATOM   2286  C   GLU A 159     -10.327  10.716 -24.896  1.00 80.75           C
ATOM   2287  O   GLU A 159      -9.873  11.139 -23.835  1.00 80.75           O
ATOM   2288  HA  GLU A 159      -8.377  10.590 -25.814  1.00 80.75           H
ATOM   2289  CB  GLU A 159      -9.680  11.670 -27.139  1.00 80.75           C
ATOM   2290 1HB  GLU A 159     -10.596  11.457 -27.691  1.00 80.75           H
ATOM   2291 2HB  GLU A 159      -9.697  12.635 -26.634  1.00 80.75           H
ATOM   2292  CG  GLU A 159      -8.552  11.742 -28.170  1.00 80.75           C
ATOM   2293 1HG  GLU A 159      -7.588  11.680 -27.664  1.00 80.75           H
ATOM   2294 2HG  GLU A 159      -8.614  10.887 -28.843  1.00 80.75           H
ATOM   2295  CD  GLU A 159      -8.628  13.039 -28.977  1.00 80.75           C
ATOM   2296  OE1 GLU A 159      -7.586  13.406 -29.561  1.00 80.75           O
ATOM   2297  OE2 GLU A 159      -9.727  13.635 -28.991  1.00 80.75           O
ATOM   2298  HN  GLU A 159     -10.031   9.255 -27.627  1.00 80.75           H
ATOM   2299  N   LYS A 160     -11.591  10.366 -25.086  1.00 84.27           N
ATOM   2300  CA  LYS A 160     -12.560  10.447 -24.006  1.00 84.27           C
ATOM   2301  C   LYS A 160     -12.063   9.621 -22.818  1.00 84.27           C
ATOM   2302  O   LYS A 160     -12.147  10.061 -21.672  1.00 84.27           O
ATOM   2303  HA  LYS A 160     -12.621  11.491 -23.699  1.00 84.27           H
ATOM   2304  CB  LYS A 160     -13.949  10.038 -24.500  1.00 84.27           C
ATOM   2305 1HB  LYS A 160     -13.883   9.097 -25.047  1.00 84.27           H
ATOM   2306 2HB  LYS A 160     -14.606   9.866 -23.648  1.00 84.27           H
ATOM   2307  CG  LYS A 160     -14.548  11.118 -25.404  1.00 84.27           C
ATOM   2308 1HG  LYS A 160     -14.493  12.086 -24.906  1.00 84.27           H
ATOM   2309 2HG  LYS A 160     -13.963  11.197 -26.320  1.00 84.27           H
ATOM   2310  CD  LYS A 160     -16.005  10.798 -25.748  1.00 84.27           C
ATOM   2311 1HD  LYS A 160     -16.055   9.855 -26.293  1.00 84.27           H
ATOM   2312 2HD  LYS A 160     -16.579  10.667 -24.831  1.00 84.27           H
ATOM   2313  CE  LYS A 160     -16.626  11.913 -26.591  1.00 84.27           C
ATOM   2314 1HE  LYS A 160     -16.536  12.866 -26.068  1.00 84.27           H
ATOM   2315 2HE  LYS A 160     -16.084  12.013 -27.531  1.00 84.27           H
ATOM   2316  NZ  LYS A 160     -18.052  11.624 -26.863  1.00 84.27           N
ATOM   2317 1HZ  LYS A 160     -18.445  12.366 -27.432  1.00 84.27           H
ATOM   2318 2HZ  LYS A 160     -18.130  10.742 -27.357  1.00 84.27           H
ATOM   2319 3HZ  LYS A 160     -18.558  11.566 -25.986  1.00 84.27           H
ATOM   2320  HN  LYS A 160     -11.955  10.034 -25.956  1.00 84.27           H
ATOM   2321  N   ARG A 161     -11.555   8.437 -23.132  1.00 84.14           N
ATOM   2322  CA  ARG A 161     -11.061   7.538 -22.103  1.00 84.14           C
ATOM   2323  C   ARG A 161      -9.921   8.198 -21.325  1.00 84.14           C
ATOM   2324  O   ARG A 161      -9.814   8.028 -20.111  1.00 84.14           O
ATOM   2325  HA  ARG A 161     -11.921   7.353 -21.458  1.00 84.14           H
ATOM   2326  CB  ARG A 161     -10.563   6.226 -22.711  1.00 84.14           C
ATOM   2327 1HB  ARG A 161      -9.890   6.439 -23.542  1.00 84.14           H
ATOM   2328 2HB  ARG A 161      -9.988   5.672 -21.969  1.00 84.14           H
ATOM   2329  CG  ARG A 161     -11.732   5.370 -23.202  1.00 84.14           C
ATOM   2330 1HG  ARG A 161     -12.302   5.004 -22.348  1.00 84.14           H
ATOM   2331 2HG  ARG A 161     -12.409   5.980 -23.799  1.00 84.14           H
ATOM   2332  CD  ARG A 161     -11.234   4.187 -24.035  1.00 84.14           C
ATOM   2333 1HD  ARG A 161     -12.073   3.705 -24.536  1.00 84.14           H
ATOM   2334 2HD  ARG A 161     -10.558   4.539 -24.814  1.00 84.14           H
ATOM   2335  NE  ARG A 161     -10.538   3.213 -23.165  1.00 84.14           N
ATOM   2336  HE  ARG A 161     -10.747   3.225 -22.187  1.00 84.14           H
ATOM   2337  CZ  ARG A 161      -9.646   2.315 -23.605  1.00 84.14           C
ATOM   2338  NH1 ARG A 161      -9.328   2.255 -24.906  1.00 84.14           N
ATOM   2339 1HH1 ARG A 161      -9.757   2.882 -25.555  1.00 84.14           H
ATOM   2340 2HH1 ARG A 161      -8.661   1.582 -25.226  1.00 84.14           H
ATOM   2341  NH2 ARG A 161      -9.076   1.480 -22.726  1.00 84.14           N
ATOM   2342 1HH2 ARG A 161      -8.408   0.805 -23.039  1.00 84.14           H
ATOM   2343 2HH2 ARG A 161      -9.319   1.532 -21.757  1.00 84.14           H
ATOM   2344  HN  ARG A 161     -11.480   8.092 -24.067  1.00 84.14           H
ATOM   2345  N   LEU A 162      -9.098   8.935 -22.055  1.00 85.10           N
ATOM   2346  CA  LEU A 162      -7.963   9.612 -21.450  1.00 85.10           C
ATOM   2347  C   LEU A 162      -8.469  10.687 -20.487  1.00 85.10           C
ATOM   2348  O   LEU A 162      -7.913  10.868 -19.405  1.00 85.10           O
ATOM   2349  HA  LEU A 162      -7.407   8.869 -20.878  1.00 85.10           H
ATOM   2350  CB  LEU A 162      -7.021  10.148 -22.530  1.00 85.10           C
ATOM   2351 1HB  LEU A 162      -6.927   9.392 -23.310  1.00 85.10           H
ATOM   2352 2HB  LEU A 162      -7.485  11.022 -22.988  1.00 85.10           H
ATOM   2353  CG  LEU A 162      -5.617  10.536 -22.063  1.00 85.10           C
ATOM   2354  HG  LEU A 162      -5.696  10.966 -21.064  1.00 85.10           H
ATOM   2355  CD1 LEU A 162      -4.715   9.306 -21.956  1.00 85.10           C
ATOM   2356 1HD1 LEU A 162      -5.140   8.605 -21.238  1.00 85.10           H
ATOM   2357 2HD1 LEU A 162      -4.638   8.825 -22.931  1.00 85.10           H
ATOM   2358 3HD1 LEU A 162      -3.723   9.610 -21.622  1.00 85.10           H
ATOM   2359  CD2 LEU A 162      -5.015  11.611 -22.971  1.00 85.10           C
ATOM   2360 1HD2 LEU A 162      -4.951  11.232 -23.990  1.00 85.10           H
ATOM   2361 2HD2 LEU A 162      -5.648  12.499 -22.952  1.00 85.10           H
ATOM   2362 3HD2 LEU A 162      -4.017  11.869 -22.616  1.00 85.10           H
ATOM   2363  HN  LEU A 162      -9.197   9.074 -23.040  1.00 85.10           H
ATOM   2364  N   LEU A 163      -9.520  11.372 -20.915  1.00 87.73           N
ATOM   2365  CA  LEU A 163     -10.062  12.474 -20.137  1.00 87.73           C
ATOM   2366  C   LEU A 163     -10.654  11.931 -18.836  1.00 87.73           C
ATOM   2367  O   LEU A 163     -10.381  12.457 -17.758  1.00 87.73           O
ATOM   2368  HA  LEU A 163      -9.233  13.137 -19.889  1.00 87.73           H
ATOM   2369  CB  LEU A 163     -11.054  13.283 -20.975  1.00 87.73           C
ATOM   2370 1HB  LEU A 163     -10.745  13.231 -22.019  1.00 87.73           H
ATOM   2371 2HB  LEU A 163     -12.031  12.803 -20.907  1.00 87.73           H
ATOM   2372  CG  LEU A 163     -11.212  14.755 -20.590  1.00 87.73           C
ATOM   2373  HG  LEU A 163     -10.388  15.026 -19.930  1.00 87.73           H
ATOM   2374  CD1 LEU A 163     -11.119  15.657 -21.823  1.00 87.73           C
ATOM   2375 1HD1 LEU A 163     -10.148  15.522 -22.299  1.00 87.73           H
ATOM   2376 2HD1 LEU A 163     -11.908  15.392 -22.527  1.00 87.73           H
ATOM   2377 3HD1 LEU A 163     -11.234  16.698 -21.521  1.00 87.73           H
ATOM   2378  CD2 LEU A 163     -12.509  14.982 -19.811  1.00 87.73           C
ATOM   2379 1HD2 LEU A 163     -13.359  14.689 -20.426  1.00 87.73           H
ATOM   2380 2HD2 LEU A 163     -12.495  14.383 -18.900  1.00 87.73           H
ATOM   2381 3HD2 LEU A 163     -12.596  16.037 -19.550  1.00 87.73           H
ATOM   2382  HN  LEU A 163      -9.997  11.185 -21.773  1.00 87.73           H
ATOM   2383  N   TYR A 164     -11.454  10.884 -18.978  1.00 88.52           N
ATOM   2384  CA  TYR A 164     -12.035  10.223 -17.822  1.00 88.52           C
ATOM   2385  C   TYR A 164     -10.944   9.676 -16.898  1.00 88.52           C
ATOM   2386  O   TYR A 164     -11.097   9.687 -15.678  1.00 88.52           O
ATOM   2387  HA  TYR A 164     -12.628  10.957 -17.277  1.00 88.52           H
ATOM   2388  CB  TYR A 164     -12.854   9.054 -18.372  1.00 88.52           C
ATOM   2389 1HB  TYR A 164     -12.245   8.502 -19.088  1.00 88.52           H
ATOM   2390 2HB  TYR A 164     -13.085   8.369 -17.556  1.00 88.52           H
ATOM   2391  CG  TYR A 164     -14.159   9.473 -19.050  1.00 88.52           C
ATOM   2392  CD1 TYR A 164     -15.006  10.366 -18.425  1.00 88.52           C
ATOM   2393  HD1 TYR A 164     -14.745  10.771 -17.448  1.00 88.52           H
ATOM   2394  CD2 TYR A 164     -14.490   8.959 -20.288  1.00 88.52           C
ATOM   2395  HD2 TYR A 164     -13.821   8.254 -20.782  1.00 88.52           H
ATOM   2396  CE1 TYR A 164     -16.235  10.761 -19.064  1.00 88.52           C
ATOM   2397  HE1 TYR A 164     -16.913  11.464 -18.581  1.00 88.52           H
ATOM   2398  CE2 TYR A 164     -15.719   9.354 -20.927  1.00 88.52           C
ATOM   2399  HE2 TYR A 164     -15.992   8.956 -21.904  1.00 88.52           H
ATOM   2400  CZ  TYR A 164     -16.530  10.235 -20.283  1.00 88.52           C
ATOM   2401  OH  TYR A 164     -17.691  10.608 -20.887  1.00 88.52           O
ATOM   2402  HH  TYR A 164     -18.195  11.240 -20.297  1.00 88.52           H
ATOM   2403  HN  TYR A 164     -11.707  10.489 -19.862  1.00 88.52           H
ATOM   2404  N   SER A 165      -9.868   9.212 -17.516  1.00 88.68           N
ATOM   2405  CA  SER A 165      -8.763   8.640 -16.766  1.00 88.68           C
ATOM   2406  C   SER A 165      -8.190   9.682 -15.803  1.00 88.68           C
ATOM   2407  O   SER A 165      -7.752   9.343 -14.705  1.00 88.68           O
ATOM   2408  HA  SER A 165      -9.191   7.804 -16.213  1.00 88.68           H
ATOM   2409  CB  SER A 165      -7.669   8.125 -17.703  1.00 88.68           C
ATOM   2410 1HB  SER A 165      -7.050   7.401 -17.174  1.00 88.68           H
ATOM   2411 2HB  SER A 165      -8.127   7.601 -18.541  1.00 88.68           H
ATOM   2412  OG  SER A 165      -6.848   9.180 -18.195  1.00 88.68           O
ATOM   2413  HG  SER A 165      -7.341  10.049 -18.148  1.00 88.68           H
ATOM   2414  HN  SER A 165      -9.745   9.221 -18.508  1.00 88.68           H
ATOM   2415  N   LYS A 166      -8.212  10.929 -16.250  1.00 90.98           N
ATOM   2416  CA  LYS A 166      -7.713  12.025 -15.435  1.00 90.98           C
ATOM   2417  C   LYS A 166      -8.638  12.222 -14.233  1.00 90.98           C
ATOM   2418  O   LYS A 166      -8.174  12.338 -13.100  1.00 90.98           O
ATOM   2419  HA  LYS A 166      -6.728  11.738 -15.069  1.00 90.98           H
ATOM   2420  CB  LYS A 166      -7.532  13.284 -16.285  1.00 90.98           C
ATOM   2421 1HB  LYS A 166      -8.451  13.495 -16.831  1.00 90.98           H
ATOM   2422 2HB  LYS A 166      -7.344  14.140 -15.637  1.00 90.98           H
ATOM   2423  CG  LYS A 166      -6.373  13.119 -17.270  1.00 90.98           C
ATOM   2424 1HG  LYS A 166      -5.450  12.927 -16.722  1.00 90.98           H
ATOM   2425 2HG  LYS A 166      -6.552  12.252 -17.906  1.00 90.98           H
ATOM   2426  CD  LYS A 166      -6.207  14.369 -18.136  1.00 90.98           C
ATOM   2427 1HD  LYS A 166      -7.113  14.534 -18.720  1.00 90.98           H
ATOM   2428 2HD  LYS A 166      -6.075  15.243 -17.499  1.00 90.98           H
ATOM   2429  CE  LYS A 166      -5.007  14.230 -19.075  1.00 90.98           C
ATOM   2430 1HE  LYS A 166      -4.111  14.000 -18.498  1.00 90.98           H
ATOM   2431 2HE  LYS A 166      -5.167  13.397 -19.759  1.00 90.98           H
ATOM   2432  NZ  LYS A 166      -4.802  15.478 -19.843  1.00 90.98           N
ATOM   2433 1HZ  LYS A 166      -4.013  15.364 -20.470  1.00 90.98           H
ATOM   2434 2HZ  LYS A 166      -5.636  15.683 -20.383  1.00 90.98           H
ATOM   2435 3HZ  LYS A 166      -4.618  16.243 -19.203  1.00 90.98           H
ATOM   2436  HN  LYS A 166      -8.561  11.195 -17.148  1.00 90.98           H
ATOM   2437  N   MET A 167      -9.932  12.255 -14.520  1.00 93.46           N
ATOM   2438  CA  MET A 167     -10.924  12.475 -13.482  1.00 93.46           C
ATOM   2439  C   MET A 167     -10.889  11.352 -12.443  1.00 93.46           C
ATOM   2440  O   MET A 167     -10.997  11.607 -11.245  1.00 93.46           O
ATOM   2441  HA  MET A 167     -10.653  13.421 -13.013  1.00 93.46           H
ATOM   2442  CB  MET A 167     -12.316  12.544 -14.112  1.00 93.46           C
ATOM   2443 1HB  MET A 167     -12.500  11.643 -14.697  1.00 93.46           H
ATOM   2444 2HB  MET A 167     -13.073  12.575 -13.328  1.00 93.46           H
ATOM   2445  CG  MET A 167     -12.451  13.777 -15.008  1.00 93.46           C
ATOM   2446 1HG  MET A 167     -12.222  14.678 -14.439  1.00 93.46           H
ATOM   2447 2HG  MET A 167     -11.731  13.724 -15.825  1.00 93.46           H
ATOM   2448  SD  MET A 167     -14.109  13.877 -15.663  1.00 93.46           S
ATOM   2449  CE  MET A 167     -15.003  14.307 -14.180  1.00 93.46           C
ATOM   2450 1HE  MET A 167     -14.868  13.523 -13.434  1.00 93.46           H
ATOM   2451 2HE  MET A 167     -14.624  15.251 -13.788  1.00 93.46           H
ATOM   2452 3HE  MET A 167     -16.063  14.409 -14.411  1.00 93.46           H
ATOM   2453  HN  MET A 167     -10.303  12.134 -15.441  1.00 93.46           H
ATOM   2454  N   VAL A 168     -10.737  10.133 -12.941  1.00 92.76           N
ATOM   2455  CA  VAL A 168     -10.700   8.969 -12.072  1.00 92.76           C
ATOM   2456  C   VAL A 168      -9.499   9.078 -11.131  1.00 92.76           C
ATOM   2457  O   VAL A 168      -9.617   8.819  -9.934  1.00 92.76           O
ATOM   2458  HA  VAL A 168     -11.613   8.974 -11.477  1.00 92.76           H
ATOM   2459  CB  VAL A 168     -10.688   7.690 -12.911  1.00 92.76           C
ATOM   2460  HB  VAL A 168      -9.902   7.788 -13.660  1.00 92.76           H
ATOM   2461  CG1 VAL A 168     -10.364   6.470 -12.046  1.00 92.76           C
ATOM   2462 1HG1 VAL A 168      -9.383   6.598 -11.591  1.00 92.76           H
ATOM   2463 2HG1 VAL A 168     -11.117   6.368 -11.265  1.00 92.76           H
ATOM   2464 3HG1 VAL A 168     -10.362   5.575 -12.668  1.00 92.76           H
ATOM   2465  CG2 VAL A 168     -12.017   7.504 -13.646  1.00 92.76           C
ATOM   2466 1HG2 VAL A 168     -12.828   7.438 -12.920  1.00 92.76           H
ATOM   2467 2HG2 VAL A 168     -12.190   8.354 -14.307  1.00 92.76           H
ATOM   2468 3HG2 VAL A 168     -11.982   6.587 -14.235  1.00 92.76           H
ATOM   2469  HN  VAL A 168     -10.641   9.936 -13.916  1.00 92.76           H
ATOM   2470  N   CYS A 169      -8.369   9.462 -11.707  1.00 92.36           N
ATOM   2471  CA  CYS A 169      -7.141   9.584 -10.940  1.00 92.36           C
ATOM   2472  C   CYS A 169      -7.380  10.582  -9.806  1.00 92.36           C
ATOM   2473  O   CYS A 169      -7.057  10.304  -8.652  1.00 92.36           O
ATOM   2474  HA  CYS A 169      -6.921   8.592 -10.544  1.00 92.36           H
ATOM   2475  CB  CYS A 169      -5.961   9.995 -11.823  1.00 92.36           C
ATOM   2476 1HB  CYS A 169      -6.223  10.878 -12.406  1.00 92.36           H
ATOM   2477 2HB  CYS A 169      -5.108  10.265 -11.201  1.00 92.36           H
ATOM   2478  SG  CYS A 169      -5.507   8.619 -12.942  1.00 92.36           S
ATOM   2479  HG  CYS A 169      -6.379   8.925 -13.899  1.00 92.36           H
ATOM   2480  HN  CYS A 169      -8.285   9.688 -12.678  1.00 92.36           H
ATOM   2481  N   PHE A 170      -7.944  11.723 -10.173  1.00 94.70           N
ATOM   2482  CA  PHE A 170      -8.204  12.775  -9.206  1.00 94.70           C
ATOM   2483  C   PHE A 170      -9.110  12.273  -8.080  1.00 94.70           C
ATOM   2484  O   PHE A 170      -8.840  12.518  -6.905  1.00 94.70           O
ATOM   2485  HA  PHE A 170      -7.243  13.076  -8.789  1.00 94.70           H
ATOM   2486  CB  PHE A 170      -8.917  13.904  -9.953  1.00 94.70           C
ATOM   2487 1HB  PHE A 170      -8.298  14.218 -10.793  1.00 94.70           H
ATOM   2488 2HB  PHE A 170      -9.848  13.519 -10.369  1.00 94.70           H
ATOM   2489  CG  PHE A 170      -9.231  15.124  -9.084  1.00 94.70           C
ATOM   2490  CD1 PHE A 170     -10.477  15.287  -8.565  1.00 94.70           C
ATOM   2491  HD1 PHE A 170     -11.253  14.549  -8.768  1.00 94.70           H
ATOM   2492  CD2 PHE A 170      -8.263  16.046  -8.832  1.00 94.70           C
ATOM   2493  HD2 PHE A 170      -7.264  15.915  -9.248  1.00 94.70           H
ATOM   2494  CE1 PHE A 170     -10.768  16.420  -7.760  1.00 94.70           C
ATOM   2495  HE1 PHE A 170     -11.767  16.550  -7.344  1.00 94.70           H
ATOM   2496  CE2 PHE A 170      -8.554  17.178  -8.026  1.00 94.70           C
ATOM   2497  HE2 PHE A 170      -7.778  17.917  -7.823  1.00 94.70           H
ATOM   2498  CZ  PHE A 170      -9.800  17.341  -7.507  1.00 94.70           C
ATOM   2499  HZ  PHE A 170     -10.023  18.210  -6.888  1.00 94.70           H
ATOM   2500  HN  PHE A 170      -8.221  11.933 -11.111  1.00 94.70           H
ATOM   2501  N   THR A 171     -10.166  11.579  -8.478  1.00 95.38           N
ATOM   2502  CA  THR A 171     -11.136  11.076  -7.520  1.00 95.38           C
ATOM   2503  C   THR A 171     -10.465  10.117  -6.535  1.00 95.38           C
ATOM   2504  O   THR A 171     -10.771  10.132  -5.343  1.00 95.38           O
ATOM   2505  HA  THR A 171     -11.514  11.918  -6.940  1.00 95.38           H
ATOM   2506  CB  THR A 171     -12.286  10.438  -8.302  1.00 95.38           C
ATOM   2507  HB  THR A 171     -11.969   9.504  -8.767  1.00 95.38           H
ATOM   2508  OG1 THR A 171     -12.704  11.461  -9.202  1.00 95.38           O
ATOM   2509  HG1 THR A 171     -12.289  11.318 -10.100  1.00 95.38           H
ATOM   2510  CG2 THR A 171     -13.517  10.182  -7.430  1.00 95.38           C
ATOM   2511 1HG2 THR A 171     -13.874  11.127  -7.020  1.00 95.38           H
ATOM   2512 2HG2 THR A 171     -13.251   9.509  -6.615  1.00 95.38           H
ATOM   2513 3HG2 THR A 171     -14.302   9.728  -8.034  1.00 95.38           H
ATOM   2514  HN  THR A 171     -10.363  11.359  -9.434  1.00 95.38           H
ATOM   2515  N   ILE A 172      -9.563   9.306  -7.068  1.00 93.85           N
ATOM   2516  CA  ILE A 172      -8.877   8.314  -6.259  1.00 93.85           C
ATOM   2517  C   ILE A 172      -8.041   9.023  -5.192  1.00 93.85           C
ATOM   2518  O   ILE A 172      -8.048   8.626  -4.027  1.00 93.85           O
ATOM   2519  HA  ILE A 172      -9.639   7.716  -5.759  1.00 93.85           H
ATOM   2520  CB  ILE A 172      -8.067   7.366  -7.146  1.00 93.85           C
ATOM   2521  HB  ILE A 172      -7.535   7.963  -7.887  1.00 93.85           H
ATOM   2522  CG1 ILE A 172      -8.985   6.410  -7.909  1.00 93.85           C
ATOM   2523 1HG1 ILE A 172      -9.449   5.712  -7.213  1.00 93.85           H
ATOM   2524 2HG1 ILE A 172      -9.791   6.973  -8.380  1.00 93.85           H
ATOM   2525  CG2 ILE A 172      -7.012   6.617  -6.328  1.00 93.85           C
ATOM   2526 1HG2 ILE A 172      -6.332   7.334  -5.869  1.00 93.85           H
ATOM   2527 2HG2 ILE A 172      -7.504   6.033  -5.550  1.00 93.85           H
ATOM   2528 3HG2 ILE A 172      -6.451   5.951  -6.983  1.00 93.85           H
ATOM   2529  CD1 ILE A 172      -8.207   5.636  -8.975  1.00 93.85           C
ATOM   2530 1HD1 ILE A 172      -7.765   6.336  -9.683  1.00 93.85           H
ATOM   2531 2HD1 ILE A 172      -7.418   5.055  -8.497  1.00 93.85           H
ATOM   2532 3HD1 ILE A 172      -8.884   4.964  -9.502  1.00 93.85           H
ATOM   2533  HN  ILE A 172      -9.301   9.320  -8.033  1.00 93.85           H
ATOM   2534  N   TRP A 173      -7.340  10.060  -5.627  1.00 94.62           N
ATOM   2535  CA  TRP A 173      -6.444  10.783  -4.740  1.00 94.62           C
ATOM   2536  C   TRP A 173      -7.277  11.361  -3.594  1.00 94.62           C
ATOM   2537  O   TRP A 173      -6.901  11.246  -2.429  1.00 94.62           O
ATOM   2538  HA  TRP A 173      -5.716  10.071  -4.349  1.00 94.62           H
ATOM   2539  CB  TRP A 173      -5.658  11.849  -5.505  1.00 94.62           C
ATOM   2540 1HB  TRP A 173      -6.316  12.314  -6.239  1.00 94.62           H
ATOM   2541 2HB  TRP A 173      -5.355  12.631  -4.809  1.00 94.62           H
ATOM   2542  CG  TRP A 173      -4.416  11.314  -6.220  1.00 94.62           C
ATOM   2543  CD1 TRP A 173      -4.210  11.197  -7.539  1.00 94.62           C
ATOM   2544  HD1 TRP A 173      -4.935  11.484  -8.301  1.00 94.62           H
ATOM   2545  CD2 TRP A 173      -3.210  10.823  -5.598  1.00 94.62           C
ATOM   2546  NE1 TRP A 173      -2.964  10.670  -7.812  1.00 94.62           N
ATOM   2547  HE1 TRP A 173      -2.583  10.490  -8.719  1.00 94.62           H
ATOM   2548  CE2 TRP A 173      -2.337  10.435  -6.594  1.00 94.62           C
ATOM   2549  CE3 TRP A 173      -2.868  10.711  -4.239  1.00 94.62           C
ATOM   2550  HE3 TRP A 173      -3.540  11.011  -3.435  1.00 94.62           H
ATOM   2551  CZ2 TRP A 173      -1.065   9.909  -6.336  1.00 94.62           C
ATOM   2552  HZ2 TRP A 173      -0.393   9.610  -7.141  1.00 94.62           H
ATOM   2553  CZ3 TRP A 173      -1.594  10.184  -3.998  1.00 94.62           C
ATOM   2554  HZ3 TRP A 173      -1.278  10.075  -2.960  1.00 94.62           H
ATOM   2555  CH2 TRP A 173      -0.703   9.789  -4.989  1.00 94.62           C
ATOM   2556  HH2 TRP A 173       0.274   9.386  -4.719  1.00 94.62           H
ATOM   2557  HN  TRP A 173      -7.377  10.406  -6.564  1.00 94.62           H
ATOM   2558  N   VAL A 174      -8.394  11.969  -3.966  1.00 95.65           N
ATOM   2559  CA  VAL A 174      -9.251  12.622  -2.991  1.00 95.65           C
ATOM   2560  C   VAL A 174      -9.765  11.582  -1.994  1.00 95.65           C
ATOM   2561  O   VAL A 174      -9.748  11.814  -0.786  1.00 95.65           O
ATOM   2562  HA  VAL A 174      -8.644  13.352  -2.455  1.00 95.65           H
ATOM   2563  CB  VAL A 174     -10.377  13.374  -3.704  1.00 95.65           C
ATOM   2564  HB  VAL A 174     -10.874  12.675  -4.376  1.00 95.65           H
ATOM   2565  CG1 VAL A 174     -11.415  13.884  -2.703  1.00 95.65           C
ATOM   2566 1HG1 VAL A 174     -11.846  13.039  -2.165  1.00 95.65           H
ATOM   2567 2HG1 VAL A 174     -10.937  14.560  -1.995  1.00 95.65           H
ATOM   2568 3HG1 VAL A 174     -12.204  14.415  -3.236  1.00 95.65           H
ATOM   2569  CG2 VAL A 174      -9.820  14.522  -4.548  1.00 95.65           C
ATOM   2570 1HG2 VAL A 174      -9.286  15.221  -3.904  1.00 95.65           H
ATOM   2571 2HG2 VAL A 174      -9.136  14.124  -5.298  1.00 95.65           H
ATOM   2572 3HG2 VAL A 174     -10.641  15.040  -5.044  1.00 95.65           H
ATOM   2573  HN  VAL A 174      -8.715  12.020  -4.912  1.00 95.65           H
ATOM   2574  N   LEU A 175     -10.211  10.458  -2.536  1.00 93.10           N
ATOM   2575  CA  LEU A 175     -10.842   9.433  -1.722  1.00 93.10           C
ATOM   2576  C   LEU A 175      -9.805   8.838  -0.766  1.00 93.10           C
ATOM   2577  O   LEU A 175     -10.098   8.603   0.405  1.00 93.10           O
ATOM   2578  HA  LEU A 175     -11.618   9.918  -1.130  1.00 93.10           H
ATOM   2579  CB  LEU A 175     -11.530   8.393  -2.608  1.00 93.10           C
ATOM   2580 1HB  LEU A 175     -12.189   8.915  -3.302  1.00 93.10           H
ATOM   2581 2HB  LEU A 175     -10.768   7.894  -3.207  1.00 93.10           H
ATOM   2582  CG  LEU A 175     -12.346   7.325  -1.878  1.00 93.10           C
ATOM   2583  HG  LEU A 175     -12.502   7.656  -0.851  1.00 93.10           H
ATOM   2584  CD1 LEU A 175     -13.728   7.161  -2.514  1.00 93.10           C
ATOM   2585 1HD1 LEU A 175     -14.266   8.108  -2.463  1.00 93.10           H
ATOM   2586 2HD1 LEU A 175     -13.616   6.863  -3.557  1.00 93.10           H
ATOM   2587 3HD1 LEU A 175     -14.288   6.396  -1.976  1.00 93.10           H
ATOM   2588  CD2 LEU A 175     -11.584   6.000  -1.815  1.00 93.10           C
ATOM   2589 1HD2 LEU A 175     -11.377   5.651  -2.827  1.00 93.10           H
ATOM   2590 2HD2 LEU A 175     -10.644   6.146  -1.282  1.00 93.10           H
ATOM   2591 3HD2 LEU A 175     -12.187   5.258  -1.291  1.00 93.10           H
ATOM   2592  HN  LEU A 175     -10.148  10.244  -3.511  1.00 93.10           H
ATOM   2593  N   ALA A 176      -8.615   8.611  -1.302  1.00 92.91           N
ATOM   2594  CA  ALA A 176      -7.541   8.024  -0.519  1.00 92.91           C
ATOM   2595  C   ALA A 176      -7.178   8.968   0.629  1.00 92.91           C
ATOM   2596  O   ALA A 176      -6.894   8.521   1.739  1.00 92.91           O
ATOM   2597  HA  ALA A 176      -7.907   7.085  -0.104  1.00 92.91           H
ATOM   2598  CB  ALA A 176      -6.347   7.729  -1.429  1.00 92.91           C
ATOM   2599 1HB  ALA A 176      -6.650   7.031  -2.210  1.00 92.91           H
ATOM   2600 2HB  ALA A 176      -6.000   8.656  -1.885  1.00 92.91           H
ATOM   2601 3HB  ALA A 176      -5.542   7.289  -0.841  1.00 92.91           H
ATOM   2602  HN  ALA A 176      -8.380   8.821  -2.252  1.00 92.91           H
ATOM   2603  N   ALA A 177      -7.201  10.257   0.323  1.00 93.66           N
ATOM   2604  CA  ALA A 177      -6.844  11.266   1.305  1.00 93.66           C
ATOM   2605  C   ALA A 177      -7.846  11.224   2.461  1.00 93.66           C
ATOM   2606  O   ALA A 177      -7.456  11.269   3.627  1.00 93.66           O
ATOM   2607  HA  ALA A 177      -5.852  11.022   1.686  1.00 93.66           H
ATOM   2608  CB  ALA A 177      -6.789  12.639   0.631  1.00 93.66           C
ATOM   2609 1HB  ALA A 177      -6.042  12.624  -0.162  1.00 93.66           H
ATOM   2610 2HB  ALA A 177      -7.765  12.874   0.207  1.00 93.66           H
ATOM   2611 3HB  ALA A 177      -6.521  13.395   1.369  1.00 93.66           H
ATOM   2612  HN  ALA A 177      -7.457  10.614  -0.576  1.00 93.66           H
ATOM   2613  N   ALA A 178      -9.117  11.138   2.097  1.00 93.65           N
ATOM   2614  CA  ALA A 178     -10.181  11.163   3.085  1.00 93.65           C
ATOM   2615  C   ALA A 178     -10.052   9.943   3.999  1.00 93.65           C
ATOM   2616  O   ALA A 178     -10.316  10.030   5.198  1.00 93.65           O
ATOM   2617  HA  ALA A 178     -10.060  12.067   3.681  1.00 93.65           H
ATOM   2618  CB  ALA A 178     -11.536  11.219   2.376  1.00 93.65           C
ATOM   2619 1HB  ALA A 178     -11.588  12.119   1.763  1.00 93.65           H
ATOM   2620 2HB  ALA A 178     -11.650  10.340   1.741  1.00 93.65           H
ATOM   2621 3HB  ALA A 178     -12.334  11.238   3.118  1.00 93.65           H
ATOM   2622  HN  ALA A 178      -9.422  11.052   1.149  1.00 93.65           H
ATOM   2623  N   LEU A 179      -9.646   8.834   3.399  1.00 91.42           N
ATOM   2624  CA  LEU A 179      -9.560   7.578   4.125  1.00 91.42           C
ATOM   2625  C   LEU A 179      -8.367   7.628   5.082  1.00 91.42           C
ATOM   2626  O   LEU A 179      -8.208   6.750   5.928  1.00 91.42           O
ATOM   2627  HA  LEU A 179     -10.471   7.478   4.714  1.00 91.42           H
ATOM   2628  CB  LEU A 179      -9.518   6.398   3.152  1.00 91.42           C
ATOM   2629 1HB  LEU A 179      -8.731   6.584   2.420  1.00 91.42           H
ATOM   2630 2HB  LEU A 179      -9.232   5.505   3.707  1.00 91.42           H
ATOM   2631  CG  LEU A 179     -10.817   6.103   2.399  1.00 91.42           C
ATOM   2632  HG  LEU A 179     -11.090   6.991   1.828  1.00 91.42           H
ATOM   2633  CD1 LEU A 179     -10.623   4.963   1.397  1.00 91.42           C
ATOM   2634 1HD1 LEU A 179      -9.856   5.241   0.674  1.00 91.42           H
ATOM   2635 2HD1 LEU A 179     -10.313   4.062   1.927  1.00 91.42           H
ATOM   2636 3HD1 LEU A 179     -11.561   4.774   0.876  1.00 91.42           H
ATOM   2637  CD2 LEU A 179     -11.963   5.822   3.373  1.00 91.42           C
ATOM   2638 1HD2 LEU A 179     -11.712   4.958   3.989  1.00 91.42           H
ATOM   2639 2HD2 LEU A 179     -12.119   6.691   4.012  1.00 91.42           H
ATOM   2640 3HD2 LEU A 179     -12.874   5.615   2.812  1.00 91.42           H
ATOM   2641  HN  LEU A 179      -9.379   8.785   2.437  1.00 91.42           H
ATOM   2642  N   CYS A 180      -7.560   8.666   4.917  1.00 92.42           N
ATOM   2643  CA  CYS A 180      -6.349   8.805   5.708  1.00 92.42           C
ATOM   2644  C   CYS A 180      -6.628   9.789   6.846  1.00 92.42           C
ATOM   2645  O   CYS A 180      -5.729  10.125   7.615  1.00 92.42           O
ATOM   2646  HA  CYS A 180      -6.116   7.815   6.101  1.00 92.42           H
ATOM   2647  CB  CYS A 180      -5.161   9.246   4.850  1.00 92.42           C
ATOM   2648 1HB  CYS A 180      -5.387  10.192   4.360  1.00 92.42           H
ATOM   2649 2HB  CYS A 180      -4.289   9.415   5.482  1.00 92.42           H
ATOM   2650  SG  CYS A 180      -4.784   7.967   3.597  1.00 92.42           S
ATOM   2651  HG  CYS A 180      -5.919   8.101   2.916  1.00 92.42           H
ATOM   2652  HN  CYS A 180      -7.721   9.401   4.259  1.00 92.42           H
ATOM   2653  N   ILE A 181      -7.878  10.223   6.916  1.00 93.33           N
ATOM   2654  CA  ILE A 181      -8.279  11.189   7.924  1.00 93.33           C
ATOM   2655  C   ILE A 181      -7.951  10.637   9.313  1.00 93.33           C
ATOM   2656  O   ILE A 181      -7.357  11.331  10.137  1.00 93.33           O
ATOM   2657  HA  ILE A 181      -7.689  12.092   7.764  1.00 93.33           H
ATOM   2658  CB  ILE A 181      -9.749  11.571   7.746  1.00 93.33           C
ATOM   2659  HB  ILE A 181     -10.318  10.661   7.553  1.00 93.33           H
ATOM   2660  CG1 ILE A 181      -9.935  12.486   6.533  1.00 93.33           C
ATOM   2661 1HG1 ILE A 181      -9.449  13.444   6.718  1.00 93.33           H
ATOM   2662 2HG1 ILE A 181      -9.449  12.044   5.663  1.00 93.33           H
ATOM   2663  CG2 ILE A 181     -10.313  12.194   9.024  1.00 93.33           C
ATOM   2664 1HG2 ILE A 181     -10.235  11.478   9.842  1.00 93.33           H
ATOM   2665 2HG2 ILE A 181      -9.747  13.091   9.272  1.00 93.33           H
ATOM   2666 3HG2 ILE A 181     -11.360  12.456   8.870  1.00 93.33           H
ATOM   2667  CD1 ILE A 181     -11.419  12.709   6.237  1.00 93.33           C
ATOM   2668 1HD1 ILE A 181     -11.896  11.751   6.029  1.00 93.33           H
ATOM   2669 2HD1 ILE A 181     -11.896  13.172   7.100  1.00 93.33           H
ATOM   2670 3HD1 ILE A 181     -11.523  13.362   5.370  1.00 93.33           H
ATOM   2671  HN  ILE A 181      -8.608   9.926   6.301  1.00 93.33           H
ATOM   2672  N   PRO A 182      -8.330   9.383   9.596  1.00 91.44           N
ATOM   2673  CA  PRO A 182      -8.130   8.819  10.934  1.00 91.44           C
ATOM   2674  C   PRO A 182      -6.691   8.949  11.406  1.00 91.44           C
ATOM   2675  O   PRO A 182      -6.440   9.346  12.543  1.00 91.44           O
ATOM   2676  HA  PRO A 182      -8.721   9.370  11.665  1.00 91.44           H
ATOM   2677  CB  PRO A 182      -8.545   7.355  10.775  1.00 91.44           C
ATOM   2678 1HB  PRO A 182      -7.694   6.721  10.524  1.00 91.44           H
ATOM   2679 2HB  PRO A 182      -8.977   6.958  11.694  1.00 91.44           H
ATOM   2680  CG  PRO A 182      -9.567   7.398   9.645  1.00 91.44           C
ATOM   2681 1HG  PRO A 182      -9.696   6.422   9.178  1.00 91.44           H
ATOM   2682 2HG  PRO A 182     -10.552   7.699  10.002  1.00 91.44           H
ATOM   2683  CD  PRO A 182      -8.971   8.416   8.687  1.00 91.44           C
ATOM   2684 1HD  PRO A 182      -8.247   7.961   8.011  1.00 91.44           H
ATOM   2685 2HD  PRO A 182      -9.735   8.882   8.064  1.00 91.44           H
ATOM   2686  N   GLU A 183      -5.775   8.607  10.511  1.00 91.92           N
ATOM   2687  CA  GLU A 183      -4.360   8.634  10.841  1.00 91.92           C
ATOM   2688  C   GLU A 183      -3.932  10.051  11.227  1.00 91.92           C
ATOM   2689  O   GLU A 183      -3.159  10.235  12.166  1.00 91.92           O
ATOM   2690  HA  GLU A 183      -4.250   7.968  11.697  1.00 91.92           H
ATOM   2691  CB  GLU A 183      -3.517   8.102   9.680  1.00 91.92           C
ATOM   2692 1HB  GLU A 183      -3.918   8.470   8.736  1.00 91.92           H
ATOM   2693 2HB  GLU A 183      -2.471   8.366   9.836  1.00 91.92           H
ATOM   2694  CG  GLU A 183      -3.571   6.575   9.618  1.00 91.92           C
ATOM   2695 1HG  GLU A 183      -2.809   6.208   8.929  1.00 91.92           H
ATOM   2696 2HG  GLU A 183      -3.341   6.158  10.598  1.00 91.92           H
ATOM   2697  CD  GLU A 183      -4.951   6.093   9.164  1.00 91.92           C
ATOM   2698  OE1 GLU A 183      -5.230   4.893   9.373  1.00 91.92           O
ATOM   2699  OE2 GLU A 183      -5.694   6.937   8.618  1.00 91.92           O
ATOM   2700  HN  GLU A 183      -5.986   8.318   9.578  1.00 91.92           H
ATOM   2701  N   ILE A 184      -4.452  11.016  10.482  1.00 94.12           N
ATOM   2702  CA  ILE A 184      -4.032  12.397  10.647  1.00 94.12           C
ATOM   2703  C   ILE A 184      -4.447  12.890  12.034  1.00 94.12           C
ATOM   2704  O   ILE A 184      -3.729  13.667  12.661  1.00 94.12           O
ATOM   2705  HA  ILE A 184      -2.944  12.417  10.584  1.00 94.12           H
ATOM   2706  CB  ILE A 184      -4.567  13.259   9.502  1.00 94.12           C
ATOM   2707  HB  ILE A 184      -5.647  13.125   9.449  1.00 94.12           H
ATOM   2708  CG1 ILE A 184      -3.989  12.808   8.159  1.00 94.12           C
ATOM   2709 1HG1 ILE A 184      -2.922  13.027   8.126  1.00 94.12           H
ATOM   2710 2HG1 ILE A 184      -4.097  11.728   8.057  1.00 94.12           H
ATOM   2711  CG2 ILE A 184      -4.309  14.744   9.767  1.00 94.12           C
ATOM   2712 1HG2 ILE A 184      -4.807  15.040  10.690  1.00 94.12           H
ATOM   2713 2HG2 ILE A 184      -3.236  14.915   9.862  1.00 94.12           H
ATOM   2714 3HG2 ILE A 184      -4.699  15.334   8.938  1.00 94.12           H
ATOM   2715  CD1 ILE A 184      -4.695  13.508   6.996  1.00 94.12           C
ATOM   2716 1HD1 ILE A 184      -5.758  13.267   7.018  1.00 94.12           H
ATOM   2717 2HD1 ILE A 184      -4.564  14.586   7.088  1.00 94.12           H
ATOM   2718 3HD1 ILE A 184      -4.265  13.169   6.053  1.00 94.12           H
ATOM   2719  HN  ILE A 184      -5.146  10.866   9.779  1.00 94.12           H
ATOM   2720  N   LEU A 185      -5.605  12.418  12.473  1.00 93.56           N
ATOM   2721  CA  LEU A 185      -6.215  12.939  13.684  1.00 93.56           C
ATOM   2722  C   LEU A 185      -5.484  12.372  14.903  1.00 93.56           C
ATOM   2723  O   LEU A 185      -5.081  13.120  15.793  1.00 93.56           O
ATOM   2724  HA  LEU A 185      -6.084  14.021  13.676  1.00 93.56           H
ATOM   2725  CB  LEU A 185      -7.720  12.665  13.687  1.00 93.56           C
ATOM   2726 1HB  LEU A 185      -7.876  11.605  13.487  1.00 93.56           H
ATOM   2727 2HB  LEU A 185      -8.103  12.860  14.688  1.00 93.56           H
ATOM   2728  CG  LEU A 185      -8.550  13.472  12.687  1.00 93.56           C
ATOM   2729  HG  LEU A 185      -8.194  13.242  11.683  1.00 93.56           H
ATOM   2730  CD1 LEU A 185     -10.025  13.068  12.747  1.00 93.56           C
ATOM   2731 1HD1 LEU A 185     -10.122  12.009  12.507  1.00 93.56           H
ATOM   2732 2HD1 LEU A 185     -10.411  13.250  13.749  1.00 93.56           H
ATOM   2733 3HD1 LEU A 185     -10.592  13.657  12.026  1.00 93.56           H
ATOM   2734  CD2 LEU A 185      -8.359  14.975  12.901  1.00 93.56           C
ATOM   2735 1HD2 LEU A 185      -8.672  15.241  13.911  1.00 93.56           H
ATOM   2736 2HD2 LEU A 185      -7.307  15.229  12.768  1.00 93.56           H
ATOM   2737 3HD2 LEU A 185      -8.960  15.525  12.177  1.00 93.56           H
ATOM   2738  HN  LEU A 185      -6.122  11.694  12.017  1.00 93.56           H
ATOM   2739  N   TYR A 186      -5.337  11.055  14.905  1.00 92.50           N
ATOM   2740  CA  TYR A 186      -4.998  10.342  16.125  1.00 92.50           C
ATOM   2741  C   TYR A 186      -3.489  10.108  16.222  1.00 92.50           C
ATOM   2742  O   TYR A 186      -2.990   9.673  17.258  1.00 92.50           O
ATOM   2743  HA  TYR A 186      -5.319  10.950  16.970  1.00 92.50           H
ATOM   2744  CB  TYR A 186      -5.707   8.989  16.033  1.00 92.50           C
ATOM   2745 1HB  TYR A 186      -5.345   8.460  15.151  1.00 92.50           H
ATOM   2746 2HB  TYR A 186      -5.433   8.388  16.900  1.00 92.50           H
ATOM   2747  CG  TYR A 186      -7.232   9.089  15.960  1.00 92.50           C
ATOM   2748  CD1 TYR A 186      -7.916   9.873  16.867  1.00 92.50           C
ATOM   2749  HD1 TYR A 186      -7.370  10.420  17.635  1.00 92.50           H
ATOM   2750  CD2 TYR A 186      -7.923   8.396  14.987  1.00 92.50           C
ATOM   2751  HD2 TYR A 186      -7.382   7.778  14.270  1.00 92.50           H
ATOM   2752  CE1 TYR A 186      -9.351   9.967  16.798  1.00 92.50           C
ATOM   2753  HE1 TYR A 186      -9.904  10.582  17.508  1.00 92.50           H
ATOM   2754  CE2 TYR A 186      -9.358   8.491  14.918  1.00 92.50           C
ATOM   2755  HE2 TYR A 186      -9.916   7.949  14.155  1.00 92.50           H
ATOM   2756  CZ  TYR A 186     -10.001   9.271  15.827  1.00 92.50           C
ATOM   2757  OH  TYR A 186     -11.357   9.361  15.762  1.00 92.50           O
ATOM   2758  HH  TYR A 186     -11.692   9.995  16.459  1.00 92.50           H
ATOM   2759  HN  TYR A 186      -5.445  10.479  14.095  1.00 92.50           H
ATOM   2760  N   SER A 187      -2.804  10.407  15.127  1.00 93.11           N
ATOM   2761  CA  SER A 187      -1.358  10.275  15.090  1.00 93.11           C
ATOM   2762  C   SER A 187      -0.714  11.296  16.029  1.00 93.11           C
ATOM   2763  O   SER A 187      -0.924  12.499  15.882  1.00 93.11           O
ATOM   2764  HA  SER A 187      -1.152   9.260  15.430  1.00 93.11           H
ATOM   2765  CB  SER A 187      -0.825  10.453  13.667  1.00 93.11           C
ATOM   2766 1HB  SER A 187      -1.152  11.416  13.275  1.00 93.11           H
ATOM   2767 2HB  SER A 187       0.264  10.470  13.687  1.00 93.11           H
ATOM   2768  OG  SER A 187      -1.267   9.414  12.797  1.00 93.11           O
ATOM   2769  HG  SER A 187      -1.798   9.801  12.043  1.00 93.11           H
ATOM   2770  HN  SER A 187      -3.221  10.735  14.279  1.00 93.11           H
ATOM   2771  N   GLN A 188       0.057  10.780  16.974  1.00 92.38           N
ATOM   2772  CA  GLN A 188       0.689  11.627  17.972  1.00 92.38           C
ATOM   2773  C   GLN A 188       2.052  11.057  18.366  1.00 92.38           C
ATOM   2774  O   GLN A 188       2.381   9.925  18.016  1.00 92.38           O
ATOM   2775  HA  GLN A 188       0.818  12.596  17.489  1.00 92.38           H
ATOM   2776  CB  GLN A 188      -0.211  11.795  19.198  1.00 92.38           C
ATOM   2777 1HB  GLN A 188      -0.361  10.828  19.678  1.00 92.38           H
ATOM   2778 2HB  GLN A 188       0.278  12.441  19.927  1.00 92.38           H
ATOM   2779  CG  GLN A 188      -1.565  12.391  18.807  1.00 92.38           C
ATOM   2780 1HG  GLN A 188      -1.412  13.299  18.224  1.00 92.38           H
ATOM   2781 2HG  GLN A 188      -2.105  11.690  18.170  1.00 92.38           H
ATOM   2782  CD  GLN A 188      -2.402  12.709  20.048  1.00 92.38           C
ATOM   2783  OE1 GLN A 188      -1.899  12.842  21.151  1.00 92.38           O
ATOM   2784  NE2 GLN A 188      -3.705  12.825  19.806  1.00 92.38           N
ATOM   2785 1HE2 GLN A 188      -4.054  12.705  18.876  1.00 92.38           H
ATOM   2786 2HE2 GLN A 188      -4.336  13.033  20.554  1.00 92.38           H
ATOM   2787  HN  GLN A 188       0.253   9.803  17.065  1.00 92.38           H
ATOM   2788  N   ILE A 189       2.810  11.868  19.090  1.00 92.32           N
ATOM   2789  CA  ILE A 189       4.035  11.393  19.711  1.00 92.32           C
ATOM   2790  C   ILE A 189       3.751  11.019  21.167  1.00 92.32           C
ATOM   2791  O   ILE A 189       3.244  11.837  21.934  1.00 92.32           O
ATOM   2792  HA  ILE A 189       4.344  10.493  19.178  1.00 92.32           H
ATOM   2793  CB  ILE A 189       5.154  12.423  19.547  1.00 92.32           C
ATOM   2794  HB  ILE A 189       4.820  13.363  19.987  1.00 92.32           H
ATOM   2795  CG1 ILE A 189       5.439  12.693  18.068  1.00 92.32           C
ATOM   2796 1HG1 ILE A 189       5.850  11.796  17.604  1.00 92.32           H
ATOM   2797 2HG1 ILE A 189       4.507  12.921  17.550  1.00 92.32           H
ATOM   2798  CG2 ILE A 189       6.412  11.991  20.304  1.00 92.32           C
ATOM   2799 1HG2 ILE A 189       6.181  11.892  21.364  1.00 92.32           H
ATOM   2800 2HG2 ILE A 189       6.758  11.034  19.916  1.00 92.32           H
ATOM   2801 3HG2 ILE A 189       7.191  12.742  20.170  1.00 92.32           H
ATOM   2802  CD1 ILE A 189       6.419  13.855  17.902  1.00 92.32           C
ATOM   2803 1HD1 ILE A 189       5.994  14.755  18.346  1.00 92.32           H
ATOM   2804 2HD1 ILE A 189       7.358  13.613  18.400  1.00 92.32           H
ATOM   2805 3HD1 ILE A 189       6.604  14.025  16.841  1.00 92.32           H
ATOM   2806  HN  ILE A 189       2.600  12.832  19.254  1.00 92.32           H
ATOM   2807  N   LYS A 190       4.090   9.784  21.505  1.00 88.01           N
ATOM   2808  CA  LYS A 190       3.969   9.323  22.878  1.00 88.01           C
ATOM   2809  C   LYS A 190       5.365   9.086  23.457  1.00 88.01           C
ATOM   2810  O   LYS A 190       6.197   8.432  22.831  1.00 88.01           O
ATOM   2811  HA  LYS A 190       3.489  10.118  23.448  1.00 88.01           H
ATOM   2812  CB  LYS A 190       3.055   8.098  22.952  1.00 88.01           C
ATOM   2813 1HB  LYS A 190       2.105   8.317  22.466  1.00 88.01           H
ATOM   2814 2HB  LYS A 190       3.507   7.269  22.408  1.00 88.01           H
ATOM   2815  CG  LYS A 190       2.807   7.686  24.405  1.00 88.01           C
ATOM   2816 1HG  LYS A 190       3.756   7.450  24.886  1.00 88.01           H
ATOM   2817 2HG  LYS A 190       2.371   8.521  24.954  1.00 88.01           H
ATOM   2818  CD  LYS A 190       1.875   6.476  24.481  1.00 88.01           C
ATOM   2819 1HD  LYS A 190       0.861   6.776  24.218  1.00 88.01           H
ATOM   2820 2HD  LYS A 190       2.184   5.728  23.751  1.00 88.01           H
ATOM   2821  CE  LYS A 190       1.885   5.863  25.882  1.00 88.01           C
ATOM   2822 1HE  LYS A 190       2.897   5.880  26.286  1.00 88.01           H
ATOM   2823 2HE  LYS A 190       1.265   6.460  26.551  1.00 88.01           H
ATOM   2824  NZ  LYS A 190       1.384   4.471  25.843  1.00 88.01           N
ATOM   2825 1HZ  LYS A 190       1.681   3.981  26.680  1.00 88.01           H
ATOM   2826 2HZ  LYS A 190       0.371   4.477  25.796  1.00 88.01           H
ATOM   2827 3HZ  LYS A 190       1.757   4.000  25.026  1.00 88.01           H
ATOM   2828  HN  LYS A 190       4.442   9.105  20.861  1.00 88.01           H
ATOM   2829  N   GLU A 191       5.577   9.630  24.646  1.00 85.04           N
ATOM   2830  CA  GLU A 191       6.819   9.399  25.364  1.00 85.04           C
ATOM   2831  C   GLU A 191       6.650   8.250  26.360  1.00 85.04           C
ATOM   2832  O   GLU A 191       5.733   8.264  27.179  1.00 85.04           O
ATOM   2833  HA  GLU A 191       7.547   9.122  24.601  1.00 85.04           H
ATOM   2834  CB  GLU A 191       7.290  10.672  26.069  1.00 85.04           C
ATOM   2835 1HB  GLU A 191       6.453  11.131  26.595  1.00 85.04           H
ATOM   2836 2HB  GLU A 191       8.133  10.440  26.721  1.00 85.04           H
ATOM   2837  CG  GLU A 191       7.796  11.703  25.059  1.00 85.04           C
ATOM   2838 1HG  GLU A 191       8.574  11.259  24.439  1.00 85.04           H
ATOM   2839 2HG  GLU A 191       6.984  11.994  24.393  1.00 85.04           H
ATOM   2840  CD  GLU A 191       8.348  12.941  25.769  1.00 85.04           C
ATOM   2841  OE1 GLU A 191       8.793  13.859  25.046  1.00 85.04           O
ATOM   2842  OE2 GLU A 191       8.312  12.942  27.019  1.00 85.04           O
ATOM   2843  HN  GLU A 191       4.920  10.219  25.117  1.00 85.04           H
ATOM   2844  N   GLU A 192       7.550   7.283  26.258  1.00 77.05           N
ATOM   2845  CA  GLU A 192       7.461   6.088  27.080  1.00 77.05           C
ATOM   2846  C   GLU A 192       8.856   5.651  27.534  1.00 77.05           C
ATOM   2847  O   GLU A 192       9.701   5.308  26.709  1.00 77.05           O
ATOM   2848  HA  GLU A 192       6.864   6.376  27.945  1.00 77.05           H
ATOM   2849  CB  GLU A 192       6.749   4.959  26.332  1.00 77.05           C
ATOM   2850 1HB  GLU A 192       5.720   5.250  26.121  1.00 77.05           H
ATOM   2851 2HB  GLU A 192       7.315   4.697  25.438  1.00 77.05           H
ATOM   2852  CG  GLU A 192       6.683   3.692  27.187  1.00 77.05           C
ATOM   2853 1HG  GLU A 192       7.323   2.923  26.754  1.00 77.05           H
ATOM   2854 2HG  GLU A 192       7.067   3.901  28.185  1.00 77.05           H
ATOM   2855  CD  GLU A 192       5.247   3.172  27.286  1.00 77.05           C
ATOM   2856  OE1 GLU A 192       4.972   2.447  28.266  1.00 77.05           O
ATOM   2857  OE2 GLU A 192       4.457   3.512  26.379  1.00 77.05           O
ATOM   2858  HN  GLU A 192       8.327   7.306  25.629  1.00 77.05           H
ATOM   2859  N   SER A 193       9.052   5.678  28.844  1.00 73.24           N
ATOM   2860  CA  SER A 193      10.283   5.172  29.426  1.00 73.24           C
ATOM   2861  C   SER A 193      11.481   5.947  28.874  1.00 73.24           C
ATOM   2862  O   SER A 193      12.586   5.412  28.791  1.00 73.24           O
ATOM   2863  HA  SER A 193      10.183   5.335  30.499  1.00 73.24           H
ATOM   2864  CB  SER A 193      10.447   3.675  29.153  1.00 73.24           C
ATOM   2865 1HB  SER A 193      10.793   3.530  28.129  1.00 73.24           H
ATOM   2866 2HB  SER A 193      11.216   3.269  29.810  1.00 73.24           H
ATOM   2867  OG  SER A 193       9.230   2.960  29.348  1.00 73.24           O
ATOM   2868  HG  SER A 193       9.325   2.025  29.008  1.00 73.24           H
ATOM   2869  HN  SER A 193       8.390   6.037  29.501  1.00 73.24           H
ATOM   2870  N   GLY A 194      11.222   7.194  28.511  1.00 77.04           N
ATOM   2871  CA  GLY A 194      12.264   8.047  27.966  1.00 77.04           C
ATOM   2872  C   GLY A 194      12.439   7.810  26.465  1.00 77.04           C
ATOM   2873  O   GLY A 194      13.381   8.317  25.858  1.00 77.04           O
ATOM   2874 1HA  GLY A 194      12.015   9.093  28.146  1.00 77.04           H
ATOM   2875 2HA  GLY A 194      13.205   7.851  28.481  1.00 77.04           H
ATOM   2876  HN  GLY A 194      10.321   7.622  28.583  1.00 77.04           H
ATOM   2877  N   ILE A 195      11.516   7.039  25.909  1.00 84.25           N
ATOM   2878  CA  ILE A 195      11.527   6.769  24.481  1.00 84.25           C
ATOM   2879  C   ILE A 195      10.330   7.462  23.827  1.00 84.25           C
ATOM   2880  O   ILE A 195       9.190   7.266  24.244  1.00 84.25           O
ATOM   2881  HA  ILE A 195      12.441   7.201  24.074  1.00 84.25           H
ATOM   2882  CB  ILE A 195      11.583   5.263  24.221  1.00 84.25           C
ATOM   2883  HB  ILE A 195      10.722   4.800  24.703  1.00 84.25           H
ATOM   2884  CG1 ILE A 195      12.836   4.645  24.844  1.00 84.25           C
ATOM   2885 1HG1 ILE A 195      13.722   5.012  24.327  1.00 84.25           H
ATOM   2886 2HG1 ILE A 195      12.921   4.958  25.885  1.00 84.25           H
ATOM   2887  CG2 ILE A 195      11.479   4.961  22.724  1.00 84.25           C
ATOM   2888 1HG2 ILE A 195      10.535   5.347  22.340  1.00 84.25           H
ATOM   2889 2HG2 ILE A 195      12.307   5.437  22.199  1.00 84.25           H
ATOM   2890 3HG2 ILE A 195      11.521   3.883  22.567  1.00 84.25           H
ATOM   2891  CD1 ILE A 195      12.790   3.117  24.768  1.00 84.25           C
ATOM   2892 1HD1 ILE A 195      11.915   2.753  25.307  1.00 84.25           H
ATOM   2893 2HD1 ILE A 195      12.729   2.807  23.725  1.00 84.25           H
ATOM   2894 3HD1 ILE A 195      13.692   2.704  25.219  1.00 84.25           H
ATOM   2895  HN  ILE A 195      10.772   6.603  26.416  1.00 84.25           H
ATOM   2896  N   ALA A 196      10.630   8.259  22.811  1.00 90.43           N
ATOM   2897  CA  ALA A 196       9.587   8.903  22.032  1.00 90.43           C
ATOM   2898  C   ALA A 196       9.105   7.945  20.941  1.00 90.43           C
ATOM   2899  O   ALA A 196       9.911   7.398  20.190  1.00 90.43           O
ATOM   2900  HA  ALA A 196       8.758   9.122  22.704  1.00 90.43           H
ATOM   2901  CB  ALA A 196      10.117  10.219  21.459  1.00 90.43           C
ATOM   2902 1HB  ALA A 196      10.419  10.876  22.275  1.00 90.43           H
ATOM   2903 2HB  ALA A 196      10.976  10.017  20.819  1.00 90.43           H
ATOM   2904 3HB  ALA A 196       9.335  10.702  20.874  1.00 90.43           H
ATOM   2905  HN  ALA A 196      11.564   8.465  22.520  1.00 90.43           H
ATOM   2906  N   ILE A 197       7.792   7.770  20.890  1.00 89.43           N
ATOM   2907  CA  ILE A 197       7.196   6.855  19.931  1.00 89.43           C
ATOM   2908  C   ILE A 197       6.116   7.590  19.135  1.00 89.43           C
ATOM   2909  O   ILE A 197       5.253   8.247  19.713  1.00 89.43           O
ATOM   2910  HA  ILE A 197       7.983   6.545  19.243  1.00 89.43           H
ATOM   2911  CB  ILE A 197       6.690   5.595  20.637  1.00 89.43           C
ATOM   2912  HB  ILE A 197       5.977   5.897  21.404  1.00 89.43           H
ATOM   2913  CG1 ILE A 197       7.834   4.866  21.344  1.00 89.43           C
ATOM   2914 1HG1 ILE A 197       8.546   4.496  20.606  1.00 89.43           H
ATOM   2915 2HG1 ILE A 197       8.373   5.563  21.986  1.00 89.43           H
ATOM   2916  CG2 ILE A 197       5.945   4.682  19.661  1.00 89.43           C
ATOM   2917 1HG2 ILE A 197       5.091   5.216  19.244  1.00 89.43           H
ATOM   2918 2HG2 ILE A 197       6.617   4.386  18.856  1.00 89.43           H
ATOM   2919 3HG2 ILE A 197       5.596   3.795  20.189  1.00 89.43           H
ATOM   2920  CD1 ILE A 197       7.306   3.699  22.181  1.00 89.43           C
ATOM   2921 1HD1 ILE A 197       6.613   4.076  22.934  1.00 89.43           H
ATOM   2922 2HD1 ILE A 197       6.788   2.992  21.533  1.00 89.43           H
ATOM   2923 3HD1 ILE A 197       8.139   3.198  22.673  1.00 89.43           H
ATOM   2924  HN  ILE A 197       7.142   8.240  21.486  1.00 89.43           H
ATOM   2925  N   CYS A 198       6.200   7.453  17.819  1.00 91.86           N
ATOM   2926  CA  CYS A 198       5.128   7.906  16.950  1.00 91.86           C
ATOM   2927  C   CYS A 198       4.059   6.813  16.896  1.00 91.86           C
ATOM   2928  O   CYS A 198       4.269   5.764  16.289  1.00 91.86           O
ATOM   2929  HA  CYS A 198       4.728   8.817  17.395  1.00 91.86           H
ATOM   2930  CB  CYS A 198       5.645   8.268  15.556  1.00 91.86           C
ATOM   2931 1HB  CYS A 198       6.269   9.160  15.611  1.00 91.86           H
ATOM   2932 2HB  CYS A 198       6.271   7.464  15.171  1.00 91.86           H
ATOM   2933  SG  CYS A 198       4.237   8.561  14.423  1.00 91.86           S
ATOM   2934  HN  CYS A 198       6.981   7.043  17.349  1.00 91.86           H
ATOM   2935  N   THR A 199       2.936   7.096  17.540  1.00 91.48           N
ATOM   2936  CA  THR A 199       1.836   6.148  17.577  1.00 91.48           C
ATOM   2937  C   THR A 199       0.501   6.872  17.387  1.00 91.48           C
ATOM   2938  O   THR A 199       0.446   8.100  17.428  1.00 91.48           O
ATOM   2939  HA  THR A 199       1.947   5.458  16.740  1.00 91.48           H
ATOM   2940  CB  THR A 199       1.924   5.372  18.893  1.00 91.48           C
ATOM   2941  HB  THR A 199       2.946   5.046  19.085  1.00 91.48           H
ATOM   2942  OG1 THR A 199       0.963   4.330  18.747  1.00 91.48           O
ATOM   2943  HG1 THR A 199       1.101   3.636  19.454  1.00 91.48           H
ATOM   2944  CG2 THR A 199       1.415   6.183  20.086  1.00 91.48           C
ATOM   2945 1HG2 THR A 199       0.372   6.452  19.925  1.00 91.48           H
ATOM   2946 2HG2 THR A 199       2.012   7.090  20.190  1.00 91.48           H
ATOM   2947 3HG2 THR A 199       1.500   5.586  20.994  1.00 91.48           H
ATOM   2948  HN  THR A 199       2.772   7.952  18.029  1.00 91.48           H
ATOM   2949  N   MET A 200      -0.541   6.080  17.183  1.00 91.78           N
ATOM   2950  CA  MET A 200      -1.898   6.594  17.263  1.00 91.78           C
ATOM   2951  C   MET A 200      -2.445   6.479  18.687  1.00 91.78           C
ATOM   2952  O   MET A 200      -2.372   5.416  19.300  1.00 91.78           O
ATOM   2953  HA  MET A 200      -1.832   7.643  16.975  1.00 91.78           H
ATOM   2954  CB  MET A 200      -2.798   5.810  16.305  1.00 91.78           C
ATOM   2955 1HB  MET A 200      -2.697   4.741  16.498  1.00 91.78           H
ATOM   2956 2HB  MET A 200      -3.841   6.069  16.486  1.00 91.78           H
ATOM   2957  CG  MET A 200      -2.439   6.106  14.848  1.00 91.78           C
ATOM   2958 1HG  MET A 200      -2.539   7.173  14.650  1.00 91.78           H
ATOM   2959 2HG  MET A 200      -1.397   5.844  14.661  1.00 91.78           H
ATOM   2960  SD  MET A 200      -3.505   5.181  13.756  1.00 91.78           S
ATOM   2961  CE  MET A 200      -3.117   3.519  14.279  1.00 91.78           C
ATOM   2962 1HE  MET A 200      -2.055   3.328  14.127  1.00 91.78           H
ATOM   2963 2HE  MET A 200      -3.359   3.405  15.336  1.00 91.78           H
ATOM   2964 3HE  MET A 200      -3.701   2.808  13.694  1.00 91.78           H
ATOM   2965  HN  MET A 200      -0.470   5.106  16.967  1.00 91.78           H
ATOM   2966  N   VAL A 201      -2.981   7.590  19.172  1.00 92.42           N
ATOM   2967  CA  VAL A 201      -3.657   7.595  20.458  1.00 92.42           C
ATOM   2968  C   VAL A 201      -5.142   7.898  20.249  1.00 92.42           C
ATOM   2969  O   VAL A 201      -5.493   8.897  19.623  1.00 92.42           O
ATOM   2970  HA  VAL A 201      -3.559   6.597  20.885  1.00 92.42           H
ATOM   2971  CB  VAL A 201      -2.972   8.584  21.404  1.00 92.42           C
ATOM   2972  HB  VAL A 201      -3.094   9.584  20.988  1.00 92.42           H
ATOM   2973  CG1 VAL A 201      -3.630   8.567  22.785  1.00 92.42           C
ATOM   2974 1HG1 VAL A 201      -4.681   8.843  22.691  1.00 92.42           H
ATOM   2975 2HG1 VAL A 201      -3.555   7.566  23.211  1.00 92.42           H
ATOM   2976 3HG1 VAL A 201      -3.125   9.279  23.437  1.00 92.42           H
ATOM   2977  CG2 VAL A 201      -1.473   8.297  21.507  1.00 92.42           C
ATOM   2978 1HG2 VAL A 201      -1.322   7.287  21.889  1.00 92.42           H
ATOM   2979 2HG2 VAL A 201      -1.018   8.384  20.521  1.00 92.42           H
ATOM   2980 3HG2 VAL A 201      -1.011   9.014  22.186  1.00 92.42           H
ATOM   2981  HN  VAL A 201      -2.960   8.472  18.702  1.00 92.42           H
ATOM   2982  N   TYR A 202      -5.974   7.017  20.785  1.00 91.37           N
ATOM   2983  CA  TYR A 202      -7.411   7.151  20.624  1.00 91.37           C
ATOM   2984  C   TYR A 202      -8.041   7.808  21.854  1.00 91.37           C
ATOM   2985  O   TYR A 202      -8.235   7.156  22.879  1.00 91.37           O
ATOM   2986  HA  TYR A 202      -7.595   7.779  19.752  1.00 91.37           H
ATOM   2987  CB  TYR A 202      -7.955   5.728  20.485  1.00 91.37           C
ATOM   2988 1HB  TYR A 202      -7.631   5.141  21.344  1.00 91.37           H
ATOM   2989 2HB  TYR A 202      -9.045   5.762  20.516  1.00 91.37           H
ATOM   2990  CG  TYR A 202      -7.517   5.016  19.204  1.00 91.37           C
ATOM   2991  CD1 TYR A 202      -8.193   5.245  18.022  1.00 91.37           C
ATOM   2992  HD1 TYR A 202      -9.038   5.933  18.002  1.00 91.37           H
ATOM   2993  CD2 TYR A 202      -6.447   4.146  19.229  1.00 91.37           C
ATOM   2994  HD2 TYR A 202      -5.914   3.965  20.163  1.00 91.37           H
ATOM   2995  CE1 TYR A 202      -7.780   4.576  16.816  1.00 91.37           C
ATOM   2996  HE1 TYR A 202      -8.305   4.747  15.876  1.00 91.37           H
ATOM   2997  CE2 TYR A 202      -6.035   3.476  18.023  1.00 91.37           C
ATOM   2998  HE2 TYR A 202      -5.191   2.786  18.029  1.00 91.37           H
ATOM   2999  CZ  TYR A 202      -6.722   3.724  16.876  1.00 91.37           C
ATOM   3000  OH  TYR A 202      -6.332   3.092  15.737  1.00 91.37           O
ATOM   3001  HH  TYR A 202      -5.856   2.242  15.963  1.00 91.37           H
ATOM   3002  HN  TYR A 202      -5.680   6.224  21.319  1.00 91.37           H
ATOM   3003  N   PRO A 203      -8.371   9.104  21.776  1.00 82.69           N
ATOM   3004  CA  PRO A 203      -9.043   9.780  22.888  1.00 82.69           C
ATOM   3005  C   PRO A 203     -10.467   9.286  23.088  1.00 82.69           C
ATOM   3006  O   PRO A 203     -11.026   8.624  22.215  1.00 82.69           O
ATOM   3007  HA  PRO A 203      -8.533   9.561  23.826  1.00 82.69           H
ATOM   3008  CB  PRO A 203      -9.005  11.257  22.491  1.00 82.69           C
ATOM   3009 1HB  PRO A 203      -9.881  11.794  22.856  1.00 82.69           H
ATOM   3010 2HB  PRO A 203      -8.130  11.761  22.902  1.00 82.69           H
ATOM   3011  CG  PRO A 203      -8.966  11.221  20.990  1.00 82.69           C
ATOM   3012 1HG  PRO A 203      -9.969  11.139  20.571  1.00 82.69           H
ATOM   3013 2HG  PRO A 203      -8.526  12.132  20.585  1.00 82.69           H
ATOM   3014  CD  PRO A 203      -8.136  10.019  20.644  1.00 82.69           C
ATOM   3015 1HD  PRO A 203      -8.447   9.576  19.698  1.00 82.69           H
ATOM   3016 2HD  PRO A 203      -7.081  10.274  20.547  1.00 82.69           H
ATOM   3017  N   SER A 204     -11.021   9.625  24.243  1.00 72.55           N
ATOM   3018  CA  SER A 204     -12.419   9.340  24.515  1.00 72.55           C
ATOM   3019  C   SER A 204     -12.536   8.121  25.433  1.00 72.55           C
ATOM   3020  O   SER A 204     -11.641   7.279  25.468  1.00 72.55           O
ATOM   3021  HA  SER A 204     -12.804  10.231  25.011  1.00 72.55           H
ATOM   3022  CB  SER A 204     -13.195   9.103  23.217  1.00 72.55           C
ATOM   3023 1HB  SER A 204     -14.251   9.320  23.382  1.00 72.55           H
ATOM   3024 2HB  SER A 204     -12.843   9.796  22.453  1.00 72.55           H
ATOM   3025  OG  SER A 204     -13.054   7.766  22.747  1.00 72.55           O
ATOM   3026  HG  SER A 204     -13.535   7.657  21.877  1.00 72.55           H
ATOM   3027  HN  SER A 204     -10.531  10.085  24.984  1.00 72.55           H
ATOM   3028  N   ASP A 205     -13.647   8.067  26.153  1.00 77.18           N
ATOM   3029  CA  ASP A 205     -13.932   6.925  27.004  1.00 77.18           C
ATOM   3030  C   ASP A 205     -14.174   5.692  26.131  1.00 77.18           C
ATOM   3031  O   ASP A 205     -14.080   4.562  26.608  1.00 77.18           O
ATOM   3032  HA  ASP A 205     -13.055   6.818  27.643  1.00 77.18           H
ATOM   3033  CB  ASP A 205     -15.188   7.164  27.844  1.00 77.18           C
ATOM   3034 1HB  ASP A 205     -16.035   7.368  27.188  1.00 77.18           H
ATOM   3035 2HB  ASP A 205     -15.431   6.262  28.406  1.00 77.18           H
ATOM   3036  CG  ASP A 205     -14.989   8.335  28.808  1.00 77.18           C
ATOM   3037  OD1 ASP A 205     -13.882   8.415  29.383  1.00 77.18           O
ATOM   3038  OD2 ASP A 205     -15.949   9.124  28.948  1.00 77.18           O
ATOM   3039  HN  ASP A 205     -14.344   8.784  26.161  1.00 77.18           H
ATOM   3040  N   GLU A 206     -14.481   5.951  24.869  1.00 85.43           N
ATOM   3041  CA  GLU A 206     -14.806   4.879  23.943  1.00 85.43           C
ATOM   3042  C   GLU A 206     -13.630   4.617  23.000  1.00 85.43           C
ATOM   3043  O   GLU A 206     -13.824   4.189  21.864  1.00 85.43           O
ATOM   3044  HA  GLU A 206     -14.984   4.002  24.565  1.00 85.43           H
ATOM   3045  CB  GLU A 206     -16.078   5.202  23.156  1.00 85.43           C
ATOM   3046 1HB  GLU A 206     -15.980   6.179  22.684  1.00 85.43           H
ATOM   3047 2HB  GLU A 206     -16.285   4.400  22.447  1.00 85.43           H
ATOM   3048  CG  GLU A 206     -17.292   5.280  24.084  1.00 85.43           C
ATOM   3049 1HG  GLU A 206     -17.067   5.930  24.929  1.00 85.43           H
ATOM   3050 2HG  GLU A 206     -18.132   5.728  23.553  1.00 85.43           H
ATOM   3051  CD  GLU A 206     -17.685   3.891  24.592  1.00 85.43           C
ATOM   3052  OE1 GLU A 206     -18.714   3.815  25.297  1.00 85.43           O
ATOM   3053  OE2 GLU A 206     -16.947   2.937  24.263  1.00 85.43           O
ATOM   3054  HN  GLU A 206     -14.510   6.871  24.478  1.00 85.43           H
ATOM   3055  N   SER A 207     -12.436   4.885  23.507  1.00 90.27           N
ATOM   3056  CA  SER A 207     -11.235   4.767  22.697  1.00 90.27           C
ATOM   3057  C   SER A 207     -11.108   3.342  22.154  1.00 90.27           C
ATOM   3058  O   SER A 207     -10.608   3.137  21.049  1.00 90.27           O
ATOM   3059  HA  SER A 207     -11.366   5.477  21.881  1.00 90.27           H
ATOM   3060  CB  SER A 207      -9.989   5.141  23.502  1.00 90.27           C
ATOM   3061 1HB  SER A 207      -9.097   4.850  22.946  1.00 90.27           H
ATOM   3062 2HB  SER A 207      -9.948   6.223  23.626  1.00 90.27           H
ATOM   3063  OG  SER A 207      -9.973   4.516  24.783  1.00 90.27           O
ATOM   3064  HG  SER A 207      -9.254   4.918  25.350  1.00 90.27           H
ATOM   3065  HN  SER A 207     -12.281   5.177  24.451  1.00 90.27           H
ATOM   3066  N   THR A 208     -11.570   2.394  22.957  1.00 90.93           N
ATOM   3067  CA  THR A 208     -11.510   0.994  22.572  1.00 90.93           C
ATOM   3068  C   THR A 208     -12.395   0.738  21.350  1.00 90.93           C
ATOM   3069  O   THR A 208     -11.956   0.123  20.380  1.00 90.93           O
ATOM   3070  HA  THR A 208     -10.486   0.761  22.280  1.00 90.93           H
ATOM   3071  CB  THR A 208     -11.898   0.152  23.790  1.00 90.93           C
ATOM   3072  HB  THR A 208     -11.864  -0.912  23.554  1.00 90.93           H
ATOM   3073  OG1 THR A 208     -13.175   0.658  24.169  1.00 90.93           O
ATOM   3074  HG1 THR A 208     -13.639   0.003  24.766  1.00 90.93           H
ATOM   3075  CG2 THR A 208     -11.010   0.435  25.003  1.00 90.93           C
ATOM   3076 1HG2 THR A 208     -11.096   1.485  25.280  1.00 90.93           H
ATOM   3077 2HG2 THR A 208      -9.973   0.208  24.755  1.00 90.93           H
ATOM   3078 3HG2 THR A 208     -11.328  -0.189  25.839  1.00 90.93           H
ATOM   3079  HN  THR A 208     -11.977   2.569  23.853  1.00 90.93           H
ATOM   3080  N   LYS A 209     -13.625   1.223  21.438  1.00 92.15           N
ATOM   3081  CA  LYS A 209     -14.571   1.067  20.346  1.00 92.15           C
ATOM   3082  C   LYS A 209     -14.031   1.780  19.105  1.00 92.15           C
ATOM   3083  O   LYS A 209     -14.166   1.279  17.989  1.00 92.15           O
ATOM   3084  HA  LYS A 209     -14.645   0.002  20.128  1.00 92.15           H
ATOM   3085  CB  LYS A 209     -15.962   1.541  20.771  1.00 92.15           C
ATOM   3086 1HB  LYS A 209     -15.904   2.561  21.150  1.00 92.15           H
ATOM   3087 2HB  LYS A 209     -16.624   1.561  19.905  1.00 92.15           H
ATOM   3088  CG  LYS A 209     -16.549   0.624  21.847  1.00 92.15           C
ATOM   3089 1HG  LYS A 209     -16.437  -0.416  21.543  1.00 92.15           H
ATOM   3090 2HG  LYS A 209     -15.993   0.747  22.776  1.00 92.15           H
ATOM   3091  CD  LYS A 209     -18.027   0.936  22.086  1.00 92.15           C
ATOM   3092 1HD  LYS A 209     -18.172   2.015  22.137  1.00 92.15           H
ATOM   3093 2HD  LYS A 209     -18.619   0.575  21.245  1.00 92.15           H
ATOM   3094  CE  LYS A 209     -18.522   0.288  23.380  1.00 92.15           C
ATOM   3095 1HE  LYS A 209     -19.002  -0.665  23.157  1.00 92.15           H
ATOM   3096 2HE  LYS A 209     -17.676   0.073  24.033  1.00 92.15           H
ATOM   3097  NZ  LYS A 209     -19.477   1.180  24.075  1.00 92.15           N
ATOM   3098 1HZ  LYS A 209     -20.022   0.640  24.738  1.00 92.15           H
ATOM   3099 2HZ  LYS A 209     -18.966   1.904  24.567  1.00 92.15           H
ATOM   3100 3HZ  LYS A 209     -20.097   1.606  23.395  1.00 92.15           H
ATOM   3101  HN  LYS A 209     -13.977   1.714  22.235  1.00 92.15           H
ATOM   3102  N   LEU A 210     -13.431   2.938  19.340  1.00 92.85           N
ATOM   3103  CA  LEU A 210     -12.912   3.747  18.250  1.00 92.85           C
ATOM   3104  C   LEU A 210     -11.804   2.975  17.531  1.00 92.85           C
ATOM   3105  O   LEU A 210     -11.799   2.887  16.304  1.00 92.85           O
ATOM   3106  HA  LEU A 210     -13.729   3.912  17.548  1.00 92.85           H
ATOM   3107  CB  LEU A 210     -12.472   5.119  18.763  1.00 92.85           C
ATOM   3108 1HB  LEU A 210     -13.319   5.584  19.269  1.00 92.85           H
ATOM   3109 2HB  LEU A 210     -11.694   4.972  19.513  1.00 92.85           H
ATOM   3110  CG  LEU A 210     -11.947   6.094  17.707  1.00 92.85           C
ATOM   3111  HG  LEU A 210     -11.121   5.615  17.182  1.00 92.85           H
ATOM   3112  CD1 LEU A 210     -13.024   6.406  16.666  1.00 92.85           C
ATOM   3113 1HD1 LEU A 210     -13.329   5.485  16.171  1.00 92.85           H
ATOM   3114 2HD1 LEU A 210     -13.886   6.856  17.159  1.00 92.85           H
ATOM   3115 3HD1 LEU A 210     -12.624   7.101  15.928  1.00 92.85           H
ATOM   3116  CD2 LEU A 210     -11.395   7.363  18.359  1.00 92.85           C
ATOM   3117 1HD2 LEU A 210     -12.185   7.854  18.926  1.00 92.85           H
ATOM   3118 2HD2 LEU A 210     -10.576   7.100  19.030  1.00 92.85           H
ATOM   3119 3HD2 LEU A 210     -11.028   8.038  17.586  1.00 92.85           H
ATOM   3120  HN  LEU A 210     -13.298   3.323  20.253  1.00 92.85           H
ATOM   3121  N   LYS A 211     -10.891   2.435  18.326  1.00 92.83           N
ATOM   3122  CA  LYS A 211      -9.787   1.663  17.781  1.00 92.83           C
ATOM   3123  C   LYS A 211     -10.342   0.518  16.931  1.00 92.83           C
ATOM   3124  O   LYS A 211      -9.950   0.351  15.777  1.00 92.83           O
ATOM   3125  HA  LYS A 211      -9.212   2.326  17.135  1.00 92.83           H
ATOM   3126  CB  LYS A 211      -8.853   1.200  18.901  1.00 92.83           C
ATOM   3127 1HB  LYS A 211      -8.442   2.067  19.419  1.00 92.83           H
ATOM   3128 2HB  LYS A 211      -9.418   0.628  19.638  1.00 92.83           H
ATOM   3129  CG  LYS A 211      -7.714   0.343  18.346  1.00 92.83           C
ATOM   3130 1HG  LYS A 211      -8.116  -0.589  17.949  1.00 92.83           H
ATOM   3131 2HG  LYS A 211      -7.234   0.862  17.517  1.00 92.83           H
ATOM   3132  CD  LYS A 211      -6.679   0.037  19.431  1.00 92.83           C
ATOM   3133 1HD  LYS A 211      -6.324   0.968  19.872  1.00 92.83           H
ATOM   3134 2HD  LYS A 211      -7.145  -0.538  20.231  1.00 92.83           H
ATOM   3135  CE  LYS A 211      -5.497  -0.745  18.856  1.00 92.83           C
ATOM   3136 1HE  LYS A 211      -5.837  -1.715  18.492  1.00 92.83           H
ATOM   3137 2HE  LYS A 211      -5.082  -0.212  18.000  1.00 92.83           H
ATOM   3138  NZ  LYS A 211      -4.450  -0.934  19.885  1.00 92.83           N
ATOM   3139 1HZ  LYS A 211      -3.607  -1.288  19.448  1.00 92.83           H
ATOM   3140 2HZ  LYS A 211      -4.252  -0.045  20.332  1.00 92.83           H
ATOM   3141 3HZ  LYS A 211      -4.775  -1.596  20.580  1.00 92.83           H
ATOM   3142  HN  LYS A 211     -10.897   2.519  19.322  1.00 92.83           H
ATOM   3143  N   SER A 212     -11.246  -0.240  17.534  1.00 92.45           N
ATOM   3144  CA  SER A 212     -11.798  -1.413  16.876  1.00 92.45           C
ATOM   3145  C   SER A 212     -12.415  -1.018  15.533  1.00 92.45           C
ATOM   3146  O   SER A 212     -12.218  -1.702  14.530  1.00 92.45           O
ATOM   3147  HA  SER A 212     -10.952  -2.084  16.726  1.00 92.45           H
ATOM   3148  CB  SER A 212     -12.842  -2.099  17.759  1.00 92.45           C
ATOM   3149 1HB  SER A 212     -12.392  -2.359  18.717  1.00 92.45           H
ATOM   3150 2HB  SER A 212     -13.654  -1.403  17.967  1.00 92.45           H
ATOM   3151  OG  SER A 212     -13.368  -3.274  17.148  1.00 92.45           O
ATOM   3152  HG  SER A 212     -12.624  -3.898  16.909  1.00 92.45           H
ATOM   3153  HN  SER A 212     -11.600  -0.065  18.452  1.00 92.45           H
ATOM   3154  N   ALA A 213     -13.149   0.085  15.557  1.00 92.92           N
ATOM   3155  CA  ALA A 213     -13.828   0.558  14.363  1.00 92.92           C
ATOM   3156  C   ALA A 213     -12.789   0.913  13.297  1.00 92.92           C
ATOM   3157  O   ALA A 213     -12.935   0.540  12.135  1.00 92.92           O
ATOM   3158  HA  ALA A 213     -14.453  -0.254  13.993  1.00 92.92           H
ATOM   3159  CB  ALA A 213     -14.725   1.745  14.721  1.00 92.92           C
ATOM   3160 1HB  ALA A 213     -15.463   1.433  15.460  1.00 92.92           H
ATOM   3161 2HB  ALA A 213     -14.115   2.549  15.135  1.00 92.92           H
ATOM   3162 3HB  ALA A 213     -15.234   2.100  13.825  1.00 92.92           H
ATOM   3163  HN  ALA A 213     -13.283   0.650  16.371  1.00 92.92           H
ATOM   3164  N   VAL A 214     -11.763   1.630  13.732  1.00 91.10           N
ATOM   3165  CA  VAL A 214     -10.739   2.102  12.817  1.00 91.10           C
ATOM   3166  C   VAL A 214     -10.027   0.901  12.192  1.00 91.10           C
ATOM   3167  O   VAL A 214      -9.754   0.891  10.992  1.00 91.10           O
ATOM   3168  HA  VAL A 214     -11.237   2.664  12.027  1.00 91.10           H
ATOM   3169  CB  VAL A 214      -9.784   3.050  13.544  1.00 91.10           C
ATOM   3170  HB  VAL A 214      -9.464   2.563  14.465  1.00 91.10           H
ATOM   3171  CG1 VAL A 214      -8.537   3.326  12.702  1.00 91.10           C
ATOM   3172 1HG1 VAL A 214      -8.016   2.389  12.506  1.00 91.10           H
ATOM   3173 2HG1 VAL A 214      -8.831   3.783  11.757  1.00 91.10           H
ATOM   3174 3HG1 VAL A 214      -7.875   4.003  13.242  1.00 91.10           H
ATOM   3175  CG2 VAL A 214     -10.489   4.354  13.923  1.00 91.10           C
ATOM   3176 1HG2 VAL A 214     -10.851   4.847  13.020  1.00 91.10           H
ATOM   3177 2HG2 VAL A 214     -11.331   4.135  14.579  1.00 91.10           H
ATOM   3178 3HG2 VAL A 214      -9.788   5.010  14.438  1.00 91.10           H
ATOM   3179  HN  VAL A 214     -11.627   1.887  14.689  1.00 91.10           H
ATOM   3180  N   LEU A 215      -9.746  -0.084  13.033  1.00 91.60           N
ATOM   3181  CA  LEU A 215      -9.061  -1.283  12.580  1.00 91.60           C
ATOM   3182  C   LEU A 215      -9.953  -2.029  11.585  1.00 91.60           C
ATOM   3183  O   LEU A 215      -9.480  -2.494  10.550  1.00 91.60           O
ATOM   3184  HA  LEU A 215      -8.156  -0.966  12.062  1.00 91.60           H
ATOM   3185  CB  LEU A 215      -8.625  -2.134  13.774  1.00 91.60           C
ATOM   3186 1HB  LEU A 215      -9.334  -1.976  14.586  1.00 91.60           H
ATOM   3187 2HB  LEU A 215      -8.694  -3.184  13.490  1.00 91.60           H
ATOM   3188  CG  LEU A 215      -7.215  -1.871  14.306  1.00 91.60           C
ATOM   3189  HG  LEU A 215      -6.708  -1.199  13.613  1.00 91.60           H
ATOM   3190  CD1 LEU A 215      -7.264  -1.166  15.663  1.00 91.60           C
ATOM   3191 1HD1 LEU A 215      -7.782  -0.213  15.559  1.00 91.60           H
ATOM   3192 2HD1 LEU A 215      -7.796  -1.793  16.379  1.00 91.60           H
ATOM   3193 3HD1 LEU A 215      -6.248  -0.991  16.018  1.00 91.60           H
ATOM   3194  CD2 LEU A 215      -6.399  -3.164  14.360  1.00 91.60           C
ATOM   3195 1HD2 LEU A 215      -6.893  -3.878  15.019  1.00 91.60           H
ATOM   3196 2HD2 LEU A 215      -6.321  -3.587  13.358  1.00 91.60           H
ATOM   3197 3HD2 LEU A 215      -5.401  -2.948  14.742  1.00 91.60           H
ATOM   3198  HN  LEU A 215      -9.977  -0.072  14.005  1.00 91.60           H
ATOM   3199  N   THR A 216     -11.227  -2.120  11.935  1.00 92.52           N
ATOM   3200  CA  THR A 216     -12.185  -2.824  11.098  1.00 92.52           C
ATOM   3201  C   THR A 216     -12.233  -2.199   9.703  1.00 92.52           C
ATOM   3202  O   THR A 216     -12.238  -2.911   8.700  1.00 92.52           O
ATOM   3203  HA  THR A 216     -11.844  -3.852  10.977  1.00 92.52           H
ATOM   3204  CB  THR A 216     -13.536  -2.814  11.816  1.00 92.52           C
ATOM   3205  HB  THR A 216     -13.906  -1.796  11.935  1.00 92.52           H
ATOM   3206  OG1 THR A 216     -13.292  -3.526  13.026  1.00 92.52           O
ATOM   3207  HG1 THR A 216     -13.148  -2.882  13.778  1.00 92.52           H
ATOM   3208  CG2 THR A 216     -14.588  -3.658  11.093  1.00 92.52           C
ATOM   3209 1HG2 THR A 216     -14.247  -4.692  11.034  1.00 92.52           H
ATOM   3210 2HG2 THR A 216     -14.739  -3.267  10.087  1.00 92.52           H
ATOM   3211 3HG2 THR A 216     -15.528  -3.617  11.644  1.00 92.52           H
ATOM   3212  HN  THR A 216     -11.608  -1.725  12.771  1.00 92.52           H
ATOM   3213  N   LEU A 217     -12.268  -0.875   9.683  1.00 88.77           N
ATOM   3214  CA  LEU A 217     -12.326  -0.147   8.427  1.00 88.77           C
ATOM   3215  C   LEU A 217     -11.082  -0.469   7.597  1.00 88.77           C
ATOM   3216  O   LEU A 217     -11.169  -0.640   6.382  1.00 88.77           O
ATOM   3217  HA  LEU A 217     -13.204  -0.499   7.885  1.00 88.77           H
ATOM   3218  CB  LEU A 217     -12.523   1.349   8.683  1.00 88.77           C
ATOM   3219 1HB  LEU A 217     -13.392   1.475   9.329  1.00 88.77           H
ATOM   3220 2HB  LEU A 217     -11.659   1.720   9.234  1.00 88.77           H
ATOM   3221  CG  LEU A 217     -12.715   2.223   7.442  1.00 88.77           C
ATOM   3222  HG  LEU A 217     -11.905   2.007   6.744  1.00 88.77           H
ATOM   3223  CD1 LEU A 217     -14.027   1.885   6.730  1.00 88.77           C
ATOM   3224 1HD1 LEU A 217     -14.015   0.839   6.423  1.00 88.77           H
ATOM   3225 2HD1 LEU A 217     -14.862   2.055   7.409  1.00 88.77           H
ATOM   3226 3HD1 LEU A 217     -14.137   2.521   5.852  1.00 88.77           H
ATOM   3227  CD2 LEU A 217     -12.621   3.708   7.797  1.00 88.77           C
ATOM   3228 1HD2 LEU A 217     -13.395   3.957   8.523  1.00 88.77           H
ATOM   3229 2HD2 LEU A 217     -11.641   3.918   8.225  1.00 88.77           H
ATOM   3230 3HD2 LEU A 217     -12.761   4.306   6.897  1.00 88.77           H
ATOM   3231  HN  LEU A 217     -12.258  -0.303  10.503  1.00 88.77           H
ATOM   3232  N   LYS A 218      -9.953  -0.543   8.286  1.00 86.57           N
ATOM   3233  CA  LYS A 218      -8.687  -0.807   7.623  1.00 86.57           C
ATOM   3234  C   LYS A 218      -8.734  -2.194   6.978  1.00 86.57           C
ATOM   3235  O   LYS A 218      -8.208  -2.391   5.883  1.00 86.57           O
ATOM   3236  HA  LYS A 218      -8.569  -0.063   6.835  1.00 86.57           H
ATOM   3237  CB  LYS A 218      -7.523  -0.622   8.598  1.00 86.57           C
ATOM   3238 1HB  LYS A 218      -7.745  -1.129   9.537  1.00 86.57           H
ATOM   3239 2HB  LYS A 218      -6.625  -1.087   8.191  1.00 86.57           H
ATOM   3240  CG  LYS A 218      -7.260   0.861   8.864  1.00 86.57           C
ATOM   3241 1HG  LYS A 218      -6.877   1.334   7.959  1.00 86.57           H
ATOM   3242 2HG  LYS A 218      -8.196   1.361   9.112  1.00 86.57           H
ATOM   3243  CD  LYS A 218      -6.258   1.045  10.005  1.00 86.57           C
ATOM   3244 1HD  LYS A 218      -6.602   0.503  10.886  1.00 86.57           H
ATOM   3245 2HD  LYS A 218      -5.296   0.618   9.722  1.00 86.57           H
ATOM   3246  CE  LYS A 218      -6.083   2.526  10.348  1.00 86.57           C
ATOM   3247 1HE  LYS A 218      -5.986   3.109   9.431  1.00 86.57           H
ATOM   3248 2HE  LYS A 218      -6.969   2.893  10.866  1.00 86.57           H
ATOM   3249  NZ  LYS A 218      -4.887   2.724  11.197  1.00 86.57           N
ATOM   3250 1HZ  LYS A 218      -4.527   3.662  11.061  1.00 86.57           H
ATOM   3251 2HZ  LYS A 218      -5.139   2.597  12.171  1.00 86.57           H
ATOM   3252 3HZ  LYS A 218      -4.175   2.049  10.941  1.00 86.57           H
ATOM   3253  HN  LYS A 218      -9.894  -0.426   9.278  1.00 86.57           H
ATOM   3254  N   VAL A 219      -9.369  -3.119   7.683  1.00 87.94           N
ATOM   3255  CA  VAL A 219      -9.433  -4.496   7.225  1.00 87.94           C
ATOM   3256  C   VAL A 219     -10.337  -4.578   5.993  1.00 87.94           C
ATOM   3257  O   VAL A 219     -10.000  -5.242   5.014  1.00 87.94           O
ATOM   3258  HA  VAL A 219      -8.424  -4.795   6.940  1.00 87.94           H
ATOM   3259  CB  VAL A 219      -9.893  -5.406   8.366  1.00 87.94           C
ATOM   3260  HB  VAL A 219     -10.786  -4.964   8.808  1.00 87.94           H
ATOM   3261  CG1 VAL A 219     -10.265  -6.795   7.843  1.00 87.94           C
ATOM   3262 1HG1 VAL A 219     -11.075  -6.705   7.119  1.00 87.94           H
ATOM   3263 2HG1 VAL A 219      -9.397  -7.247   7.363  1.00 87.94           H
ATOM   3264 3HG1 VAL A 219     -10.588  -7.421   8.674  1.00 87.94           H
ATOM   3265  CG2 VAL A 219      -8.824  -5.499   9.457  1.00 87.94           C
ATOM   3266 1HG2 VAL A 219      -7.907  -5.907   9.033  1.00 87.94           H
ATOM   3267 2HG2 VAL A 219      -8.629  -4.505   9.860  1.00 87.94           H
ATOM   3268 3HG2 VAL A 219      -9.177  -6.152  10.256  1.00 87.94           H
ATOM   3269  HN  VAL A 219      -9.833  -2.940   8.550  1.00 87.94           H
ATOM   3270  N   ILE A 220     -11.469  -3.894   6.083  1.00 88.55           N
ATOM   3271  CA  ILE A 220     -12.468  -3.961   5.030  1.00 88.55           C
ATOM   3272  C   ILE A 220     -11.907  -3.321   3.759  1.00 88.55           C
ATOM   3273  O   ILE A 220     -11.907  -3.940   2.696  1.00 88.55           O
ATOM   3274  HA  ILE A 220     -12.662  -5.015   4.830  1.00 88.55           H
ATOM   3275  CB  ILE A 220     -13.785  -3.340   5.502  1.00 88.55           C
ATOM   3276  HB  ILE A 220     -13.564  -2.372   5.952  1.00 88.55           H
ATOM   3277  CG1 ILE A 220     -14.442  -4.202   6.581  1.00 88.55           C
ATOM   3278 1HG1 ILE A 220     -14.777  -5.143   6.146  1.00 88.55           H
ATOM   3279 2HG1 ILE A 220     -13.709  -4.449   7.350  1.00 88.55           H
ATOM   3280  CG2 ILE A 220     -14.724  -3.085   4.322  1.00 88.55           C
ATOM   3281 1HG2 ILE A 220     -14.247  -2.401   3.619  1.00 88.55           H
ATOM   3282 2HG2 ILE A 220     -14.942  -4.028   3.820  1.00 88.55           H
ATOM   3283 3HG2 ILE A 220     -15.652  -2.643   4.685  1.00 88.55           H
ATOM   3284  CD1 ILE A 220     -15.629  -3.475   7.216  1.00 88.55           C
ATOM   3285 1HD1 ILE A 220     -15.286  -2.546   7.671  1.00 88.55           H
ATOM   3286 2HD1 ILE A 220     -16.370  -3.251   6.448  1.00 88.55           H
ATOM   3287 3HD1 ILE A 220     -16.078  -4.110   7.980  1.00 88.55           H
ATOM   3288  HN  ILE A 220     -11.706  -3.304   6.854  1.00 88.55           H
ATOM   3289  N   LEU A 221     -11.442  -2.090   3.910  1.00 83.25           N
ATOM   3290  CA  LEU A 221     -11.019  -1.304   2.763  1.00 83.25           C
ATOM   3291  C   LEU A 221      -9.608  -1.730   2.351  1.00 83.25           C
ATOM   3292  O   LEU A 221      -9.216  -1.558   1.198  1.00 83.25           O
ATOM   3293  HA  LEU A 221     -11.700  -1.529   1.943  1.00 83.25           H
ATOM   3294  CB  LEU A 221     -11.148   0.191   3.061  1.00 83.25           C
ATOM   3295 1HB  LEU A 221     -10.498   0.431   3.903  1.00 83.25           H
ATOM   3296 2HB  LEU A 221     -10.773   0.747   2.201  1.00 83.25           H
ATOM   3297  CG  LEU A 221     -12.557   0.692   3.381  1.00 83.25           C
ATOM   3298  HG  LEU A 221     -12.899   0.195   4.289  1.00 83.25           H
ATOM   3299  CD1 LEU A 221     -12.554   2.196   3.664  1.00 83.25           C
ATOM   3300 1HD1 LEU A 221     -11.907   2.404   4.516  1.00 83.25           H
ATOM   3301 2HD1 LEU A 221     -12.184   2.729   2.788  1.00 83.25           H
ATOM   3302 3HD1 LEU A 221     -13.568   2.526   3.889  1.00 83.25           H
ATOM   3303  CD2 LEU A 221     -13.538   0.321   2.267  1.00 83.25           C
ATOM   3304 1HD2 LEU A 221     -13.211   0.772   1.330  1.00 83.25           H
ATOM   3305 2HD2 LEU A 221     -13.569  -0.763   2.157  1.00 83.25           H
ATOM   3306 3HD2 LEU A 221     -14.532   0.689   2.520  1.00 83.25           H
ATOM   3307  HN  LEU A 221     -11.353  -1.630   4.793  1.00 83.25           H
ATOM   3308  N   GLY A 222      -8.884  -2.276   3.317  1.00 75.68           N
ATOM   3309  CA  GLY A 222      -7.481  -2.592   3.113  1.00 75.68           C
ATOM   3310  C   GLY A 222      -7.321  -3.912   2.356  1.00 75.68           C
ATOM   3311  O   GLY A 222      -6.388  -4.072   1.570  1.00 75.68           O
ATOM   3312 1HA  GLY A 222      -7.001  -1.789   2.555  1.00 75.68           H
ATOM   3313 2HA  GLY A 222      -6.975  -2.658   4.076  1.00 75.68           H
ATOM   3314  HN  GLY A 222      -9.240  -2.502   4.224  1.00 75.68           H
ATOM   3315  N   PHE A 223      -8.244  -4.825   2.620  1.00 77.16           N
ATOM   3316  CA  PHE A 223      -8.091  -6.198   2.169  1.00 77.16           C
ATOM   3317  C   PHE A 223      -9.299  -6.641   1.342  1.00 77.16           C
ATOM   3318  O   PHE A 223      -9.182  -6.869   0.139  1.00 77.16           O
ATOM   3319  HA  PHE A 223      -7.195  -6.236   1.550  1.00 77.16           H
ATOM   3320  CB  PHE A 223      -7.996  -7.072   3.421  1.00 77.16           C
ATOM   3321 1HB  PHE A 223      -7.195  -6.694   4.056  1.00 77.16           H
ATOM   3322 2HB  PHE A 223      -8.923  -6.979   3.988  1.00 77.16           H
ATOM   3323  CG  PHE A 223      -7.741  -8.552   3.129  1.00 77.16           C
ATOM   3324  CD1 PHE A 223      -8.660  -9.485   3.495  1.00 77.16           C
ATOM   3325  HD1 PHE A 223      -9.578  -9.179   3.996  1.00 77.16           H
ATOM   3326  CD2 PHE A 223      -6.596  -8.934   2.503  1.00 77.16           C
ATOM   3327  HD2 PHE A 223      -5.860  -8.186   2.209  1.00 77.16           H
ATOM   3328  CE1 PHE A 223      -8.423 -10.859   3.223  1.00 77.16           C
ATOM   3329  HE1 PHE A 223      -9.160 -11.607   3.517  1.00 77.16           H
ATOM   3330  CE2 PHE A 223      -6.359 -10.307   2.231  1.00 77.16           C
ATOM   3331  HE2 PHE A 223      -5.441 -10.614   1.730  1.00 77.16           H
ATOM   3332  CZ  PHE A 223      -7.278 -11.241   2.597  1.00 77.16           C
ATOM   3333  HZ  PHE A 223      -7.096 -12.295   2.389  1.00 77.16           H
ATOM   3334  HN  PHE A 223      -9.083  -4.639   3.131  1.00 77.16           H
ATOM   3335  N   PHE A 224     -10.432  -6.750   2.019  1.00 85.21           N
ATOM   3336  CA  PHE A 224     -11.562  -7.483   1.475  1.00 85.21           C
ATOM   3337  C   PHE A 224     -12.076  -6.827   0.192  1.00 85.21           C
ATOM   3338  O   PHE A 224     -12.282  -7.501  -0.816  1.00 85.21           O
ATOM   3339  HA  PHE A 224     -11.215  -8.492   1.251  1.00 85.21           H
ATOM   3340  CB  PHE A 224     -12.669  -7.447   2.530  1.00 85.21           C
ATOM   3341 1HB  PHE A 224     -12.700  -6.453   2.976  1.00 85.21           H
ATOM   3342 2HB  PHE A 224     -13.630  -7.607   2.040  1.00 85.21           H
ATOM   3343  CG  PHE A 224     -12.502  -8.484   3.643  1.00 85.21           C
ATOM   3344  CD1 PHE A 224     -12.780  -9.793   3.400  1.00 85.21           C
ATOM   3345  HD1 PHE A 224     -13.122 -10.104   2.412  1.00 85.21           H
ATOM   3346  CD2 PHE A 224     -12.076  -8.097   4.875  1.00 85.21           C
ATOM   3347  HD2 PHE A 224     -11.853  -7.048   5.070  1.00 85.21           H
ATOM   3348  CE1 PHE A 224     -12.625 -10.756   4.432  1.00 85.21           C
ATOM   3349  HE1 PHE A 224     -12.848 -11.805   4.238  1.00 85.21           H
ATOM   3350  CE2 PHE A 224     -11.921  -9.059   5.907  1.00 85.21           C
ATOM   3351  HE2 PHE A 224     -11.579  -8.749   6.895  1.00 85.21           H
ATOM   3352  CZ  PHE A 224     -12.199 -10.368   5.664  1.00 85.21           C
ATOM   3353  HZ  PHE A 224     -12.079 -11.107   6.457  1.00 85.21           H
ATOM   3354  HN  PHE A 224     -10.585  -6.348   2.922  1.00 85.21           H
ATOM   3355  N   LEU A 225     -12.267  -5.518   0.271  1.00 83.00           N
ATOM   3356  CA  LEU A 225     -12.822  -4.774  -0.848  1.00 83.00           C
ATOM   3357  C   LEU A 225     -11.904  -4.928  -2.062  1.00 83.00           C
ATOM   3358  O   LEU A 225     -12.357  -5.301  -3.143  1.00 83.00           O
ATOM   3359  HA  LEU A 225     -13.789  -5.217  -1.087  1.00 83.00           H
ATOM   3360  CB  LEU A 225     -13.076  -3.319  -0.450  1.00 83.00           C
ATOM   3361 1HB  LEU A 225     -13.760  -3.309   0.400  1.00 83.00           H
ATOM   3362 2HB  LEU A 225     -12.136  -2.887  -0.107  1.00 83.00           H
ATOM   3363  CG  LEU A 225     -13.652  -2.415  -1.542  1.00 83.00           C
ATOM   3364  HG  LEU A 225     -13.026  -2.511  -2.429  1.00 83.00           H
ATOM   3365  CD1 LEU A 225     -15.062  -2.860  -1.934  1.00 83.00           C
ATOM   3366 1HD1 LEU A 225     -15.030  -3.883  -2.308  1.00 83.00           H
ATOM   3367 2HD1 LEU A 225     -15.714  -2.812  -1.062  1.00 83.00           H
ATOM   3368 3HD1 LEU A 225     -15.448  -2.201  -2.712  1.00 83.00           H
ATOM   3369  CD2 LEU A 225     -13.612  -0.946  -1.116  1.00 83.00           C
ATOM   3370 1HD2 LEU A 225     -14.200  -0.815  -0.208  1.00 83.00           H
ATOM   3371 2HD2 LEU A 225     -12.580  -0.651  -0.927  1.00 83.00           H
ATOM   3372 3HD2 LEU A 225     -14.026  -0.326  -1.911  1.00 83.00           H
ATOM   3373  HN  LEU A 225     -12.051  -4.969   1.078  1.00 83.00           H
ATOM   3374  N   PRO A 226     -10.604  -4.644  -1.908  1.00 76.94           N
ATOM   3375  CA  PRO A 226      -9.651  -4.851  -3.002  1.00 76.94           C
ATOM   3376  C   PRO A 226      -9.718  -6.261  -3.566  1.00 76.94           C
ATOM   3377  O   PRO A 226      -9.775  -6.446  -4.780  1.00 76.94           O
ATOM   3378  HA  PRO A 226      -9.895  -4.198  -3.840  1.00 76.94           H
ATOM   3379  CB  PRO A 226      -8.293  -4.560  -2.360  1.00 76.94           C
ATOM   3380 1HB  PRO A 226      -7.834  -5.466  -1.964  1.00 76.94           H
ATOM   3381 2HB  PRO A 226      -7.592  -4.137  -3.079  1.00 76.94           H
ATOM   3382  CG  PRO A 226      -8.631  -3.570  -1.252  1.00 76.94           C
ATOM   3383 1HG  PRO A 226      -7.853  -3.534  -0.490  1.00 76.94           H
ATOM   3384 2HG  PRO A 226      -8.733  -2.554  -1.634  1.00 76.94           H
ATOM   3385  CD  PRO A 226      -9.943  -4.108  -0.704  1.00 76.94           C
ATOM   3386 1HD  PRO A 226      -9.781  -4.885   0.043  1.00 76.94           H
ATOM   3387 2HD  PRO A 226     -10.532  -3.327  -0.224  1.00 76.94           H
ATOM   3388  N   PHE A 227      -9.710  -7.228  -2.659  1.00 81.80           N
ATOM   3389  CA  PHE A 227      -9.568  -8.620  -3.051  1.00 81.80           C
ATOM   3390  C   PHE A 227     -10.752  -9.071  -3.909  1.00 81.80           C
ATOM   3391  O   PHE A 227     -10.565  -9.713  -4.942  1.00 81.80           O
ATOM   3392  HA  PHE A 227      -8.649  -8.700  -3.631  1.00 81.80           H
ATOM   3393  CB  PHE A 227      -9.542  -9.446  -1.763  1.00 81.80           C
ATOM   3394 1HB  PHE A 227      -8.701  -9.121  -1.152  1.00 81.80           H
ATOM   3395 2HB  PHE A 227     -10.449  -9.241  -1.193  1.00 81.80           H
ATOM   3396  CG  PHE A 227      -9.434 -10.955  -1.994  1.00 81.80           C
ATOM   3397  CD1 PHE A 227     -10.535 -11.743  -1.870  1.00 81.80           C
ATOM   3398  HD1 PHE A 227     -11.495 -11.299  -1.606  1.00 81.80           H
ATOM   3399  CD2 PHE A 227      -8.236 -11.508  -2.324  1.00 81.80           C
ATOM   3400  HD2 PHE A 227      -7.353 -10.876  -2.423  1.00 81.80           H
ATOM   3401  CE1 PHE A 227     -10.434 -13.143  -2.084  1.00 81.80           C
ATOM   3402  HE1 PHE A 227     -11.317 -13.774  -1.984  1.00 81.80           H
ATOM   3403  CE2 PHE A 227      -8.135 -12.908  -2.538  1.00 81.80           C
ATOM   3404  HE2 PHE A 227      -7.175 -13.351  -2.802  1.00 81.80           H
ATOM   3405  CZ  PHE A 227      -9.236 -13.696  -2.414  1.00 81.80           C
ATOM   3406  HZ  PHE A 227      -9.159 -14.770  -2.578  1.00 81.80           H
ATOM   3407  HN  PHE A 227      -9.798  -7.072  -1.675  1.00 81.80           H
ATOM   3408  N   VAL A 228     -11.943  -8.719  -3.449  1.00 84.13           N
ATOM   3409  CA  VAL A 228     -13.158  -9.106  -4.146  1.00 84.13           C
ATOM   3410  C   VAL A 228     -13.160  -8.483  -5.543  1.00 84.13           C
ATOM   3411  O   VAL A 228     -13.477  -9.153  -6.525  1.00 84.13           O
ATOM   3412  HA  VAL A 228     -13.149 -10.191  -4.246  1.00 84.13           H
ATOM   3413  CB  VAL A 228     -14.384  -8.717  -3.316  1.00 84.13           C
ATOM   3414  HB  VAL A 228     -14.269  -7.675  -3.016  1.00 84.13           H
ATOM   3415  CG1 VAL A 228     -15.665  -8.828  -4.145  1.00 84.13           C
ATOM   3416 1HG1 VAL A 228     -15.600  -8.162  -5.006  1.00 84.13           H
ATOM   3417 2HG1 VAL A 228     -15.787  -9.855  -4.489  1.00 84.13           H
ATOM   3418 3HG1 VAL A 228     -16.520  -8.546  -3.531  1.00 84.13           H
ATOM   3419  CG2 VAL A 228     -14.477  -9.564  -2.046  1.00 84.13           C
ATOM   3420 1HG2 VAL A 228     -14.558 -10.617  -2.316  1.00 84.13           H
ATOM   3421 2HG2 VAL A 228     -13.583  -9.412  -1.441  1.00 84.13           H
ATOM   3422 3HG2 VAL A 228     -15.357  -9.267  -1.475  1.00 84.13           H
ATOM   3423  HN  VAL A 228     -12.086  -8.180  -2.619  1.00 84.13           H
ATOM   3424  N   VAL A 229     -12.803  -7.207  -5.588  1.00 76.54           N
ATOM   3425  CA  VAL A 229     -12.836  -6.465  -6.837  1.00 76.54           C
ATOM   3426  C   VAL A 229     -11.914  -7.144  -7.853  1.00 76.54           C
ATOM   3427  O   VAL A 229     -12.318  -7.407  -8.984  1.00 76.54           O
ATOM   3428  HA  VAL A 229     -13.858  -6.499  -7.214  1.00 76.54           H
ATOM   3429  CB  VAL A 229     -12.471  -5.001  -6.585  1.00 76.54           C
ATOM   3430  HB  VAL A 229     -11.596  -4.980  -5.936  1.00 76.54           H
ATOM   3431  CG1 VAL A 229     -12.105  -4.294  -7.891  1.00 76.54           C
ATOM   3432 1HG1 VAL A 229     -11.250  -4.793  -8.347  1.00 76.54           H
ATOM   3433 2HG1 VAL A 229     -12.953  -4.330  -8.574  1.00 76.54           H
ATOM   3434 3HG1 VAL A 229     -11.850  -3.255  -7.683  1.00 76.54           H
ATOM   3435  CG2 VAL A 229     -13.607  -4.269  -5.865  1.00 76.54           C
ATOM   3436 1HG2 VAL A 229     -14.507  -4.305  -6.478  1.00 76.54           H
ATOM   3437 2HG2 VAL A 229     -13.800  -4.752  -4.907  1.00 76.54           H
ATOM   3438 3HG2 VAL A 229     -13.322  -3.231  -5.698  1.00 76.54           H
ATOM   3439  HN  VAL A 229     -12.497  -6.684  -4.793  1.00 76.54           H
ATOM   3440  N   MET A 230     -10.693  -7.407  -7.412  1.00 78.10           N
ATOM   3441  CA  MET A 230      -9.695  -8.003  -8.284  1.00 78.10           C
ATOM   3442  C   MET A 230     -10.152  -9.374  -8.785  1.00 78.10           C
ATOM   3443  O   MET A 230     -10.066  -9.664  -9.977  1.00 78.10           O
ATOM   3444  HA  MET A 230      -9.594  -7.317  -9.125  1.00 78.10           H
ATOM   3445  CB  MET A 230      -8.375  -8.150  -7.524  1.00 78.10           C
ATOM   3446 1HB  MET A 230      -8.577  -8.407  -6.485  1.00 78.10           H
ATOM   3447 2HB  MET A 230      -7.796  -8.970  -7.949  1.00 78.10           H
ATOM   3448  CG  MET A 230      -7.560  -6.857  -7.586  1.00 78.10           C
ATOM   3449 1HG  MET A 230      -7.378  -6.581  -8.625  1.00 78.10           H
ATOM   3450 2HG  MET A 230      -8.122  -6.040  -7.133  1.00 78.10           H
ATOM   3451  SD  MET A 230      -6.007  -7.073  -6.733  1.00 78.10           S
ATOM   3452  CE  MET A 230      -6.541  -6.822  -5.048  1.00 78.10           C
ATOM   3453 1HE  MET A 230      -6.967  -5.824  -4.947  1.00 78.10           H
ATOM   3454 2HE  MET A 230      -7.295  -7.567  -4.792  1.00 78.10           H
ATOM   3455 3HE  MET A 230      -5.688  -6.923  -4.377  1.00 78.10           H
ATOM   3456  HN  MET A 230     -10.383  -7.222  -6.479  1.00 78.10           H
ATOM   3457  N   ALA A 231     -10.628 -10.182  -7.848  1.00 81.30           N
ATOM   3458  CA  ALA A 231     -11.047 -11.536  -8.170  1.00 81.30           C
ATOM   3459  C   ALA A 231     -12.079 -11.491  -9.298  1.00 81.30           C
ATOM   3460  O   ALA A 231     -12.014 -12.285 -10.235  1.00 81.30           O
ATOM   3461  HA  ALA A 231     -10.168 -12.082  -8.513  1.00 81.30           H
ATOM   3462  CB  ALA A 231     -11.588 -12.215  -6.910  1.00 81.30           C
ATOM   3463 1HB  ALA A 231     -10.808 -12.247  -6.150  1.00 81.30           H
ATOM   3464 2HB  ALA A 231     -12.441 -11.652  -6.532  1.00 81.30           H
ATOM   3465 3HB  ALA A 231     -11.902 -13.231  -7.152  1.00 81.30           H
ATOM   3466  HN  ALA A 231     -10.729  -9.925  -6.887  1.00 81.30           H
ATOM   3467  N   CYS A 232     -13.007 -10.555  -9.171  1.00 81.91           N
ATOM   3468  CA  CYS A 232     -14.056 -10.401 -10.165  1.00 81.91           C
ATOM   3469  C   CYS A 232     -13.407 -10.002 -11.491  1.00 81.91           C
ATOM   3470  O   CYS A 232     -13.699 -10.591 -12.531  1.00 81.91           O
ATOM   3471  HA  CYS A 232     -14.550 -11.370 -10.251  1.00 81.91           H
ATOM   3472  CB  CYS A 232     -15.114  -9.389  -9.719  1.00 81.91           C
ATOM   3473 1HB  CYS A 232     -14.631  -8.474  -9.377  1.00 81.91           H
ATOM   3474 2HB  CYS A 232     -15.748  -9.119 -10.563  1.00 81.91           H
ATOM   3475  SG  CYS A 232     -16.132 -10.098  -8.374  1.00 81.91           S
ATOM   3476  HG  CYS A 232     -15.276  -9.826  -7.394  1.00 81.91           H
ATOM   3477  HN  CYS A 232     -13.050  -9.909  -8.408  1.00 81.91           H
ATOM   3478  N   CYS A 233     -12.538  -9.005 -11.412  1.00 75.65           N
ATOM   3479  CA  CYS A 233     -11.952  -8.426 -12.609  1.00 75.65           C
ATOM   3480  C   CYS A 233     -11.222  -9.534 -13.370  1.00 75.65           C
ATOM   3481  O   CYS A 233     -11.419  -9.700 -14.573  1.00 75.65           O
ATOM   3482  HA  CYS A 233     -12.777  -8.029 -13.200  1.00 75.65           H
ATOM   3483  CB  CYS A 233     -11.025  -7.256 -12.275  1.00 75.65           C
ATOM   3484 1HB  CYS A 233     -10.338  -7.541 -11.478  1.00 75.65           H
ATOM   3485 2HB  CYS A 233     -10.417  -7.004 -13.144  1.00 75.65           H
ATOM   3486  SG  CYS A 233     -12.011  -5.803 -11.760  1.00 75.65           S
ATOM   3487  HG  CYS A 233     -12.288  -6.249 -10.538  1.00 75.65           H
ATOM   3488  HN  CYS A 233     -12.235  -8.595 -10.552  1.00 75.65           H
ATOM   3489  N   TYR A 234     -10.393 -10.264 -12.638  1.00 76.32           N
ATOM   3490  CA  TYR A 234      -9.544 -11.273 -13.249  1.00 76.32           C
ATOM   3491  C   TYR A 234     -10.377 -12.442 -13.778  1.00 76.32           C
ATOM   3492  O   TYR A 234     -10.040 -13.036 -14.801  1.00 76.32           O
ATOM   3493  HA  TYR A 234      -9.015 -10.808 -14.081  1.00 76.32           H
ATOM   3494  CB  TYR A 234      -8.623 -11.779 -12.138  1.00 76.32           C
ATOM   3495 1HB  TYR A 234      -9.185 -11.819 -11.204  1.00 76.32           H
ATOM   3496 2HB  TYR A 234      -8.318 -12.800 -12.369  1.00 76.32           H
ATOM   3497  CG  TYR A 234      -7.372 -10.924 -11.928  1.00 76.32           C
ATOM   3498  CD1 TYR A 234      -6.332 -10.990 -12.832  1.00 76.32           C
ATOM   3499  HD1 TYR A 234      -6.401 -11.651 -13.696  1.00 76.32           H
ATOM   3500  CD2 TYR A 234      -7.284 -10.087 -10.834  1.00 76.32           C
ATOM   3501  HD2 TYR A 234      -8.106 -10.035 -10.120  1.00 76.32           H
ATOM   3502  CE1 TYR A 234      -5.154 -10.184 -12.635  1.00 76.32           C
ATOM   3503  HE1 TYR A 234      -4.325 -10.227 -13.341  1.00 76.32           H
ATOM   3504  CE2 TYR A 234      -6.107  -9.281 -10.637  1.00 76.32           C
ATOM   3505  HE2 TYR A 234      -6.025  -8.616  -9.777  1.00 76.32           H
ATOM   3506  CZ  TYR A 234      -5.100  -9.370 -11.547  1.00 76.32           C
ATOM   3507  OH  TYR A 234      -3.988  -8.609 -11.360  1.00 76.32           O
ATOM   3508  HH  TYR A 234      -4.079  -8.070 -10.523  1.00 76.32           H
ATOM   3509  HN  TYR A 234     -10.296 -10.175 -11.647  1.00 76.32           H
ATOM   3510  N   THR A 235     -11.448 -12.738 -13.057  1.00 83.67           N
ATOM   3511  CA  THR A 235     -12.372 -13.777 -13.480  1.00 83.67           C
ATOM   3512  C   THR A 235     -12.918 -13.469 -14.875  1.00 83.67           C
ATOM   3513  O   THR A 235     -12.972 -14.348 -15.733  1.00 83.67           O
ATOM   3514  HA  THR A 235     -11.823 -14.716 -13.552  1.00 83.67           H
ATOM   3515  CB  THR A 235     -13.462 -13.903 -12.414  1.00 83.67           C
ATOM   3516  HB  THR A 235     -14.041 -12.982 -12.339  1.00 83.67           H
ATOM   3517  OG1 THR A 235     -12.755 -14.282 -11.237  1.00 83.67           O
ATOM   3518  HG1 THR A 235     -12.714 -13.513 -10.600  1.00 83.67           H
ATOM   3519  CG2 THR A 235     -14.405 -15.079 -12.678  1.00 83.67           C
ATOM   3520 1HG2 THR A 235     -13.835 -16.007 -12.685  1.00 83.67           H
ATOM   3521 2HG2 THR A 235     -14.893 -14.944 -13.643  1.00 83.67           H
ATOM   3522 3HG2 THR A 235     -15.160 -15.122 -11.892  1.00 83.67           H
ATOM   3523  HN  THR A 235     -11.689 -12.283 -12.200  1.00 83.67           H
ATOM   3524  N   ILE A 236     -13.311 -12.216 -15.059  1.00 80.61           N
ATOM   3525  CA  ILE A 236     -13.871 -11.786 -16.329  1.00 80.61           C
ATOM   3526  C   ILE A 236     -12.786 -11.846 -17.406  1.00 80.61           C
ATOM   3527  O   ILE A 236     -13.026 -12.338 -18.507  1.00 80.61           O
ATOM   3528  HA  ILE A 236     -14.659 -12.491 -16.594  1.00 80.61           H
ATOM   3529  CB  ILE A 236     -14.523 -10.409 -16.188  1.00 80.61           C
ATOM   3530  HB  ILE A 236     -13.794  -9.730 -15.745  1.00 80.61           H
ATOM   3531  CG1 ILE A 236     -15.723 -10.465 -15.240  1.00 80.61           C
ATOM   3532 1HG1 ILE A 236     -16.546 -10.994 -15.721  1.00 80.61           H
ATOM   3533 2HG1 ILE A 236     -15.459 -11.031 -14.347  1.00 80.61           H
ATOM   3534  CG2 ILE A 236     -14.899  -9.838 -17.556  1.00 80.61           C
ATOM   3535 1HG2 ILE A 236     -14.002  -9.739 -18.168  1.00 80.61           H
ATOM   3536 2HG2 ILE A 236     -15.602 -10.509 -18.049  1.00 80.61           H
ATOM   3537 3HG2 ILE A 236     -15.360  -8.859 -17.427  1.00 80.61           H
ATOM   3538  CD1 ILE A 236     -16.176  -9.058 -14.845  1.00 80.61           C
ATOM   3539 1HD1 ILE A 236     -15.358  -8.541 -14.344  1.00 80.61           H
ATOM   3540 2HD1 ILE A 236     -16.461  -8.504 -15.740  1.00 80.61           H
ATOM   3541 3HD1 ILE A 236     -17.030  -9.127 -14.172  1.00 80.61           H
ATOM   3542  HN  ILE A 236     -13.251 -11.504 -14.360  1.00 80.61           H
ATOM   3543  N   ILE A 237     -11.615 -11.337 -17.051  1.00 77.66           N
ATOM   3544  CA  ILE A 237     -10.517 -11.254 -17.998  1.00 77.66           C
ATOM   3545  C   ILE A 237     -10.191 -12.655 -18.519  1.00 77.66           C
ATOM   3546  O   ILE A 237     -10.071 -12.859 -19.726  1.00 77.66           O
ATOM   3547  HA  ILE A 237     -10.854 -10.643 -18.836  1.00 77.66           H
ATOM   3548  CB  ILE A 237      -9.320 -10.538 -17.369  1.00 77.66           C
ATOM   3549  HB  ILE A 237      -9.174 -10.935 -16.364  1.00 77.66           H
ATOM   3550  CG1 ILE A 237      -9.590  -9.039 -17.227  1.00 77.66           C
ATOM   3551 1HG1 ILE A 237      -9.600  -8.573 -18.213  1.00 77.66           H
ATOM   3552 2HG1 ILE A 237     -10.576  -8.883 -16.791  1.00 77.66           H
ATOM   3553  CG2 ILE A 237      -8.038 -10.818 -18.156  1.00 77.66           C
ATOM   3554 1HG2 ILE A 237      -7.841 -11.890 -18.160  1.00 77.66           H
ATOM   3555 2HG2 ILE A 237      -8.157 -10.466 -19.181  1.00 77.66           H
ATOM   3556 3HG2 ILE A 237      -7.203 -10.297 -17.687  1.00 77.66           H
ATOM   3557  CD1 ILE A 237      -8.528  -8.370 -16.352  1.00 77.66           C
ATOM   3558 1HD1 ILE A 237      -8.537  -8.822 -15.360  1.00 77.66           H
ATOM   3559 2HD1 ILE A 237      -7.545  -8.508 -16.804  1.00 77.66           H
ATOM   3560 3HD1 ILE A 237      -8.743  -7.305 -16.268  1.00 77.66           H
ATOM   3561  HN  ILE A 237     -11.412 -10.987 -16.136  1.00 77.66           H
ATOM   3562  N   ILE A 238     -10.058 -13.583 -17.584  1.00 77.56           N
ATOM   3563  CA  ILE A 238      -9.704 -14.949 -17.930  1.00 77.56           C
ATOM   3564  C   ILE A 238     -10.762 -15.521 -18.877  1.00 77.56           C
ATOM   3565  O   ILE A 238     -10.429 -16.169 -19.867  1.00 77.56           O
ATOM   3566  HA  ILE A 238      -8.751 -14.917 -18.458  1.00 77.56           H
ATOM   3567  CB  ILE A 238      -9.494 -15.786 -16.666  1.00 77.56           C
ATOM   3568  HB  ILE A 238     -10.343 -15.620 -16.002  1.00 77.56           H
ATOM   3569  CG1 ILE A 238      -8.239 -15.337 -15.915  1.00 77.56           C
ATOM   3570 1HG1 ILE A 238      -7.351 -15.661 -16.458  1.00 77.56           H
ATOM   3571 2HG1 ILE A 238      -8.207 -14.249 -15.870  1.00 77.56           H
ATOM   3572  CG2 ILE A 238      -9.462 -17.279 -16.996  1.00 77.56           C
ATOM   3573 1HG2 ILE A 238     -10.407 -17.570 -17.454  1.00 77.56           H
ATOM   3574 2HG2 ILE A 238      -8.645 -17.481 -17.688  1.00 77.56           H
ATOM   3575 3HG2 ILE A 238      -9.312 -17.850 -16.080  1.00 77.56           H
ATOM   3576  CD1 ILE A 238      -8.214 -15.913 -14.497  1.00 77.56           C
ATOM   3577 1HD1 ILE A 238      -9.091 -15.568 -13.950  1.00 77.56           H
ATOM   3578 2HD1 ILE A 238      -8.222 -17.001 -14.547  1.00 77.56           H
ATOM   3579 3HD1 ILE A 238      -7.311 -15.578 -13.986  1.00 77.56           H
ATOM   3580  HN  ILE A 238     -10.186 -13.415 -16.606  1.00 77.56           H
ATOM   3581  N   HIS A 239     -12.016 -15.259 -18.538  1.00 82.27           N
ATOM   3582  CA  HIS A 239     -13.126 -15.774 -19.322  1.00 82.27           C
ATOM   3583  C   HIS A 239     -13.031 -15.244 -20.755  1.00 82.27           C
ATOM   3584  O   HIS A 239     -13.182 -16.002 -21.712  1.00 82.27           O
ATOM   3585  HA  HIS A 239     -13.021 -16.859 -19.338  1.00 82.27           H
ATOM   3586  CB  HIS A 239     -14.462 -15.443 -18.655  1.00 82.27           C
ATOM   3587 1HB  HIS A 239     -14.445 -15.810 -17.629  1.00 82.27           H
ATOM   3588 2HB  HIS A 239     -14.573 -14.360 -18.604  1.00 82.27           H
ATOM   3589  CG  HIS A 239     -15.663 -16.026 -19.362  1.00 82.27           C
ATOM   3590  ND1 HIS A 239     -16.413 -15.310 -20.279  1.00 82.27           N
ATOM   3591  HD1 HIS A 239     -16.247 -14.365 -20.560  1.00 82.27           H
ATOM   3592  CD2 HIS A 239     -16.234 -17.262 -19.279  1.00 82.27           C
ATOM   3593  HD2 HIS A 239     -15.892 -18.080 -18.645  1.00 82.27           H
ATOM   3594  CE1 HIS A 239     -17.389 -16.089 -20.720  1.00 82.27           C
ATOM   3595  HE1 HIS A 239     -18.149 -15.813 -21.451  1.00 82.27           H
ATOM   3596  NE2 HIS A 239     -17.277 -17.298 -20.098  1.00 82.27           N
ATOM   3597  HN  HIS A 239     -12.278 -14.708 -17.746  1.00 82.27           H
ATOM   3598  N   THR A 240     -12.783 -13.947 -20.856  1.00 77.54           N
ATOM   3599  CA  THR A 240     -12.700 -13.300 -22.155  1.00 77.54           C
ATOM   3600  C   THR A 240     -11.498 -13.830 -22.939  1.00 77.54           C
ATOM   3601  O   THR A 240     -11.580 -14.029 -24.150  1.00 77.54           O
ATOM   3602  HA  THR A 240     -13.592 -13.559 -22.725  1.00 77.54           H
ATOM   3603  CB  THR A 240     -12.659 -11.788 -21.929  1.00 77.54           C
ATOM   3604  HB  THR A 240     -11.715 -11.488 -21.473  1.00 77.54           H
ATOM   3605  OG1 THR A 240     -13.826 -11.520 -21.156  1.00 77.54           O
ATOM   3606  HG1 THR A 240     -13.614 -11.585 -20.181  1.00 77.54           H
ATOM   3607  CG2 THR A 240     -12.877 -10.996 -23.220  1.00 77.54           C
ATOM   3608 1HG2 THR A 240     -13.851 -11.246 -23.639  1.00 77.54           H
ATOM   3609 2HG2 THR A 240     -12.097 -11.249 -23.937  1.00 77.54           H
ATOM   3610 3HG2 THR A 240     -12.838  -9.929 -23.002  1.00 77.54           H
ATOM   3611  HN  THR A 240     -12.639 -13.342 -20.073  1.00 77.54           H
ATOM   3612  N   LEU A 241     -10.408 -14.043 -22.216  1.00 75.37           N
ATOM   3613  CA  LEU A 241      -9.174 -14.494 -22.838  1.00 75.37           C
ATOM   3614  C   LEU A 241      -9.374 -15.906 -23.393  1.00 75.37           C
ATOM   3615  O   LEU A 241      -8.857 -16.237 -24.458  1.00 75.37           O
ATOM   3616  HA  LEU A 241      -8.963 -13.823 -23.670  1.00 75.37           H
ATOM   3617  CB  LEU A 241      -8.006 -14.379 -21.856  1.00 75.37           C
ATOM   3618 1HB  LEU A 241      -8.338 -14.743 -20.883  1.00 75.37           H
ATOM   3619 2HB  LEU A 241      -7.210 -15.044 -22.190  1.00 75.37           H
ATOM   3620  CG  LEU A 241      -7.420 -12.978 -21.672  1.00 75.37           C
ATOM   3621  HG  LEU A 241      -8.226 -12.306 -21.380  1.00 75.37           H
ATOM   3622  CD1 LEU A 241      -6.385 -12.960 -20.545  1.00 75.37           C
ATOM   3623 1HD1 LEU A 241      -6.858 -13.265 -19.612  1.00 75.37           H
ATOM   3624 2HD1 LEU A 241      -5.575 -13.649 -20.785  1.00 75.37           H
ATOM   3625 3HD1 LEU A 241      -5.984 -11.952 -20.436  1.00 75.37           H
ATOM   3626  CD2 LEU A 241      -6.845 -12.448 -22.987  1.00 75.37           C
ATOM   3627 1HD2 LEU A 241      -6.055 -13.115 -23.333  1.00 75.37           H
ATOM   3628 2HD2 LEU A 241      -7.635 -12.401 -23.737  1.00 75.37           H
ATOM   3629 3HD2 LEU A 241      -6.434 -11.451 -22.829  1.00 75.37           H
ATOM   3630  HN  LEU A 241     -10.359 -13.913 -21.226  1.00 75.37           H
ATOM   3631  N   ILE A 242     -10.126 -16.700 -22.645  1.00 76.39           N
ATOM   3632  CA  ILE A 242     -10.416 -18.063 -23.058  1.00 76.39           C
ATOM   3633  C   ILE A 242     -11.244 -18.036 -24.344  1.00 76.39           C
ATOM   3634  O   ILE A 242     -11.033 -18.853 -25.239  1.00 76.39           O
ATOM   3635  HA  ILE A 242      -9.463 -18.549 -23.270  1.00 76.39           H
ATOM   3636  CB  ILE A 242     -11.076 -18.839 -21.917  1.00 76.39           C
ATOM   3637  HB  ILE A 242     -11.857 -18.214 -21.485  1.00 76.39           H
ATOM   3638  CG1 ILE A 242     -10.071 -19.140 -20.803  1.00 76.39           C
ATOM   3639 1HG1 ILE A 242      -9.361 -19.894 -21.143  1.00 76.39           H
ATOM   3640 2HG1 ILE A 242      -9.496 -18.242 -20.576  1.00 76.39           H
ATOM   3641  CG2 ILE A 242     -11.751 -20.110 -22.437  1.00 76.39           C
ATOM   3642 1HG2 ILE A 242     -12.516 -19.842 -23.166  1.00 76.39           H
ATOM   3643 2HG2 ILE A 242     -11.006 -20.750 -22.910  1.00 76.39           H
ATOM   3644 3HG2 ILE A 242     -12.213 -20.643 -21.606  1.00 76.39           H
ATOM   3645  CD1 ILE A 242     -10.781 -19.631 -19.540  1.00 76.39           C
ATOM   3646 1HD1 ILE A 242     -11.471 -18.863 -19.190  1.00 76.39           H
ATOM   3647 2HD1 ILE A 242     -11.335 -20.542 -19.766  1.00 76.39           H
ATOM   3648 3HD1 ILE A 242     -10.043 -19.837 -18.765  1.00 76.39           H
ATOM   3649  HN  ILE A 242     -10.533 -16.427 -21.773  1.00 76.39           H
ATOM   3650  N   GLN A 243     -12.169 -17.089 -24.395  1.00 75.09           N
ATOM   3651  CA  GLN A 243     -13.056 -16.971 -25.539  1.00 75.09           C
ATOM   3652  C   GLN A 243     -12.293 -16.429 -26.749  1.00 75.09           C
ATOM   3653  O   GLN A 243     -12.616 -16.758 -27.890  1.00 75.09           O
ATOM   3654  HA  GLN A 243     -13.402 -17.984 -25.743  1.00 75.09           H
ATOM   3655  CB  GLN A 243     -14.260 -16.086 -25.210  1.00 75.09           C
ATOM   3656 1HB  GLN A 243     -13.919 -15.153 -24.762  1.00 75.09           H
ATOM   3657 2HB  GLN A 243     -14.786 -15.825 -26.128  1.00 75.09           H
ATOM   3658  CG  GLN A 243     -15.218 -16.798 -24.252  1.00 75.09           C
ATOM   3659 1HG  GLN A 243     -15.481 -17.776 -24.656  1.00 75.09           H
ATOM   3660 2HG  GLN A 243     -14.721 -16.970 -23.297  1.00 75.09           H
ATOM   3661  CD  GLN A 243     -16.487 -15.972 -24.031  1.00 75.09           C
ATOM   3662  OE1 GLN A 243     -16.551 -14.792 -24.333  1.00 75.09           O
ATOM   3663  NE2 GLN A 243     -17.490 -16.657 -23.489  1.00 75.09           N
ATOM   3664 1HE2 GLN A 243     -17.372 -17.624 -23.265  1.00 75.09           H
ATOM   3665 2HE2 GLN A 243     -18.363 -16.204 -23.306  1.00 75.09           H
ATOM   3666  HN  GLN A 243     -12.316 -16.412 -23.674  1.00 75.09           H
ATOM   3667  N   ALA A 244     -11.294 -15.607 -26.460  1.00 68.63           N
ATOM   3668  CA  ALA A 244     -10.485 -15.013 -27.510  1.00 68.63           C
ATOM   3669  C   ALA A 244      -9.739 -16.119 -28.260  1.00 68.63           C
ATOM   3670  O   ALA A 244      -9.075 -16.952 -27.645  1.00 68.63           O
ATOM   3671  HA  ALA A 244     -11.158 -14.507 -28.202  1.00 68.63           H
ATOM   3672  CB  ALA A 244      -9.536 -13.979 -26.901  1.00 68.63           C
ATOM   3673 1HB  ALA A 244     -10.116 -13.201 -26.405  1.00 68.63           H
ATOM   3674 2HB  ALA A 244      -8.886 -14.467 -26.173  1.00 68.63           H
ATOM   3675 3HB  ALA A 244      -8.929 -13.534 -27.689  1.00 68.63           H
ATOM   3676  HN  ALA A 244     -11.036 -15.347 -25.529  1.00 68.63           H
ATOM   3677  N   LYS A 245      -9.874 -16.091 -29.578  1.00 60.64           N
ATOM   3678  CA  LYS A 245      -9.300 -17.134 -30.411  1.00 60.64           C
ATOM   3679  C   LYS A 245      -7.802 -16.876 -30.584  1.00 60.64           C
ATOM   3680  O   LYS A 245      -7.065 -17.753 -31.032  1.00 60.64           O
ATOM   3681  HA  LYS A 245      -9.429 -18.080 -29.886  1.00 60.64           H
ATOM   3682  CB  LYS A 245     -10.061 -17.242 -31.734  1.00 60.64           C
ATOM   3683 1HB  LYS A 245     -10.275 -16.245 -32.118  1.00 60.64           H
ATOM   3684 2HB  LYS A 245      -9.439 -17.743 -32.476  1.00 60.64           H
ATOM   3685  CG  LYS A 245     -11.369 -18.015 -31.551  1.00 60.64           C
ATOM   3686 1HG  LYS A 245     -11.175 -18.945 -31.016  1.00 60.64           H
ATOM   3687 2HG  LYS A 245     -12.057 -17.433 -30.939  1.00 60.64           H
ATOM   3688  CD  LYS A 245     -12.017 -18.324 -32.903  1.00 60.64           C
ATOM   3689 1HD  LYS A 245     -12.288 -17.393 -33.401  1.00 60.64           H
ATOM   3690 2HD  LYS A 245     -11.299 -18.833 -33.546  1.00 60.64           H
ATOM   3691  CE  LYS A 245     -13.262 -19.196 -32.728  1.00 60.64           C
ATOM   3692 1HE  LYS A 245     -13.007 -20.095 -32.167  1.00 60.64           H
ATOM   3693 2HE  LYS A 245     -14.010 -18.658 -32.146  1.00 60.64           H
ATOM   3694  NZ  LYS A 245     -13.823 -19.568 -34.046  1.00 60.64           N
ATOM   3695 1HZ  LYS A 245     -14.641 -20.152 -33.912  1.00 60.64           H
ATOM   3696 2HZ  LYS A 245     -14.085 -18.729 -34.551  1.00 60.64           H
ATOM   3697 3HZ  LYS A 245     -13.127 -20.079 -34.578  1.00 60.64           H
ATOM   3698  HN  LYS A 245     -10.363 -15.374 -30.075  1.00 60.64           H
ATOM   3699  N   LYS A 246      -7.395 -15.669 -30.219  1.00 58.47           N
ATOM   3700  CA  LYS A 246      -6.053 -15.206 -30.526  1.00 58.47           C
ATOM   3701  C   LYS A 246      -5.046 -15.963 -29.658  1.00 58.47           C
ATOM   3702  O   LYS A 246      -5.213 -16.053 -28.442  1.00 58.47           O
ATOM   3703  HA  LYS A 246      -5.856 -15.445 -31.571  1.00 58.47           H
ATOM   3704  CB  LYS A 246      -5.964 -13.685 -30.385  1.00 58.47           C
ATOM   3705 1HB  LYS A 246      -6.569 -13.358 -29.539  1.00 58.47           H
ATOM   3706 2HB  LYS A 246      -4.936 -13.395 -30.172  1.00 58.47           H
ATOM   3707  CG  LYS A 246      -6.443 -12.988 -31.660  1.00 58.47           C
ATOM   3708 1HG  LYS A 246      -5.918 -13.399 -32.523  1.00 58.47           H
ATOM   3709 2HG  LYS A 246      -7.504 -13.185 -31.810  1.00 58.47           H
ATOM   3710  CD  LYS A 246      -6.204 -11.479 -31.583  1.00 58.47           C
ATOM   3711 1HD  LYS A 246      -6.842 -11.045 -30.813  1.00 58.47           H
ATOM   3712 2HD  LYS A 246      -5.173 -11.285 -31.288  1.00 58.47           H
ATOM   3713  CE  LYS A 246      -6.491 -10.808 -32.928  1.00 58.47           C
ATOM   3714 1HE  LYS A 246      -5.861 -11.247 -33.701  1.00 58.47           H
ATOM   3715 2HE  LYS A 246      -7.526 -10.991 -33.218  1.00 58.47           H
ATOM   3716  NZ  LYS A 246      -6.243  -9.352 -32.844  1.00 58.47           N
ATOM   3717 1HZ  LYS A 246      -6.456  -8.921 -33.737  1.00 58.47           H
ATOM   3718 2HZ  LYS A 246      -6.832  -8.949 -32.125  1.00 58.47           H
ATOM   3719 3HZ  LYS A 246      -5.269  -9.188 -32.614  1.00 58.47           H
ATOM   3720  HN  LYS A 246      -7.965 -15.013 -29.723  1.00 58.47           H
ATOM   3721  N   SER A 247      -4.023 -16.489 -30.315  1.00 57.51           N
ATOM   3722  CA  SER A 247      -3.066 -17.353 -29.645  1.00 57.51           C
ATOM   3723  C   SER A 247      -2.439 -16.617 -28.459  1.00 57.51           C
ATOM   3724  O   SER A 247      -2.118 -17.231 -27.442  1.00 57.51           O
ATOM   3725  HA  SER A 247      -3.644 -18.211 -29.301  1.00 57.51           H
ATOM   3726  CB  SER A 247      -1.979 -17.825 -30.612  1.00 57.51           C
ATOM   3727 1HB  SER A 247      -1.334 -18.545 -30.108  1.00 57.51           H
ATOM   3728 2HB  SER A 247      -2.441 -18.345 -31.451  1.00 57.51           H
ATOM   3729  OG  SER A 247      -1.191 -16.743 -31.099  1.00 57.51           O
ATOM   3730  HG  SER A 247      -0.473 -17.088 -31.705  1.00 57.51           H
ATOM   3731  HN  SER A 247      -3.843 -16.333 -31.287  1.00 57.51           H
ATOM   3732  N   SER A 248      -2.282 -15.313 -28.628  1.00 61.51           N
ATOM   3733  CA  SER A 248      -1.496 -14.526 -27.693  1.00 61.51           C
ATOM   3734  C   SER A 248      -2.187 -14.489 -26.329  1.00 61.51           C
ATOM   3735  O   SER A 248      -1.668 -13.900 -25.382  1.00 61.51           O
ATOM   3736  HA  SER A 248      -0.536 -15.037 -27.622  1.00 61.51           H
ATOM   3737  CB  SER A 248      -1.278 -13.104 -28.217  1.00 61.51           C
ATOM   3738 1HB  SER A 248      -0.586 -12.578 -27.559  1.00 61.51           H
ATOM   3739 2HB  SER A 248      -0.812 -13.148 -29.201  1.00 61.51           H
ATOM   3740  OG  SER A 248      -2.499 -12.374 -28.302  1.00 61.51           O
ATOM   3741  HG  SER A 248      -2.320 -11.446 -28.628  1.00 61.51           H
ATOM   3742  HN  SER A 248      -2.681 -14.795 -29.385  1.00 61.51           H
ATOM   3743  N   LYS A 249      -3.348 -15.125 -26.272  1.00 64.79           N
ATOM   3744  CA  LYS A 249      -4.081 -15.234 -25.022  1.00 64.79           C
ATOM   3745  C   LYS A 249      -3.149 -15.773 -23.934  1.00 64.79           C
ATOM   3746  O   LYS A 249      -3.097 -15.229 -22.832  1.00 64.79           O
ATOM   3747  HA  LYS A 249      -4.397 -14.230 -24.740  1.00 64.79           H
ATOM   3748  CB  LYS A 249      -5.348 -16.070 -25.215  1.00 64.79           C
ATOM   3749 1HB  LYS A 249      -5.316 -16.942 -24.563  1.00 64.79           H
ATOM   3750 2HB  LYS A 249      -6.221 -15.486 -24.924  1.00 64.79           H
ATOM   3751  CG  LYS A 249      -5.492 -16.520 -26.671  1.00 64.79           C
ATOM   3752 1HG  LYS A 249      -5.795 -15.674 -27.288  1.00 64.79           H
ATOM   3753 2HG  LYS A 249      -4.527 -16.859 -27.047  1.00 64.79           H
ATOM   3754  CD  LYS A 249      -6.519 -17.646 -26.798  1.00 64.79           C
ATOM   3755 1HD  LYS A 249      -6.231 -18.480 -26.159  1.00 64.79           H
ATOM   3756 2HD  LYS A 249      -7.491 -17.298 -26.448  1.00 64.79           H
ATOM   3757  CE  LYS A 249      -6.634 -18.122 -28.247  1.00 64.79           C
ATOM   3758 1HE  LYS A 249      -6.739 -17.264 -28.911  1.00 64.79           H
ATOM   3759 2HE  LYS A 249      -5.721 -18.641 -28.539  1.00 64.79           H
ATOM   3760  NZ  LYS A 249      -7.797 -19.025 -28.406  1.00 64.79           N
ATOM   3761 1HZ  LYS A 249      -7.850 -19.341 -29.367  1.00 64.79           H
ATOM   3762 2HZ  LYS A 249      -7.690 -19.825 -27.792  1.00 64.79           H
ATOM   3763 3HZ  LYS A 249      -8.646 -18.526 -28.166  1.00 64.79           H
ATOM   3764  HN  LYS A 249      -3.786 -15.561 -27.058  1.00 64.79           H
ATOM   3765  N   HIS A 250      -2.437 -16.834 -24.282  1.00 70.45           N
ATOM   3766  CA  HIS A 250      -1.703 -17.601 -23.290  1.00 70.45           C
ATOM   3767  C   HIS A 250      -0.678 -16.698 -22.600  1.00 70.45           C
ATOM   3768  O   HIS A 250      -0.488 -16.783 -21.388  1.00 70.45           O
ATOM   3769  HA  HIS A 250      -2.432 -17.938 -22.553  1.00 70.45           H
ATOM   3770  CB  HIS A 250      -1.069 -18.842 -23.922  1.00 70.45           C
ATOM   3771 1HB  HIS A 250      -0.517 -18.542 -24.812  1.00 70.45           H
ATOM   3772 2HB  HIS A 250      -0.345 -19.263 -23.224  1.00 70.45           H
ATOM   3773  CG  HIS A 250      -2.064 -19.913 -24.301  1.00 70.45           C
ATOM   3774  ND1 HIS A 250      -2.613 -20.787 -23.379  1.00 70.45           N
ATOM   3775  HD1 HIS A 250      -2.417 -20.801 -22.398  1.00 70.45           H
ATOM   3776  CD2 HIS A 250      -2.602 -20.242 -25.510  1.00 70.45           C
ATOM   3777  HD2 HIS A 250      -2.385 -19.751 -26.459  1.00 70.45           H
ATOM   3778  CE1 HIS A 250      -3.442 -21.600 -24.015  1.00 70.45           C
ATOM   3779  HE1 HIS A 250      -4.028 -22.400 -23.563  1.00 70.45           H
ATOM   3780  NE2 HIS A 250      -3.434 -21.261 -25.336  1.00 70.45           N
ATOM   3781  HN  HIS A 250      -2.357 -17.171 -25.221  1.00 70.45           H
ATOM   3782  N   LYS A 251      -0.044 -15.855 -23.402  1.00 71.04           N
ATOM   3783  CA  LYS A 251       0.968 -14.949 -22.886  1.00 71.04           C
ATOM   3784  C   LYS A 251       0.313 -13.953 -21.926  1.00 71.04           C
ATOM   3785  O   LYS A 251       0.780 -13.768 -20.804  1.00 71.04           O
ATOM   3786  HA  LYS A 251       1.686 -15.547 -22.325  1.00 71.04           H
ATOM   3787  CB  LYS A 251       1.729 -14.286 -24.035  1.00 71.04           C
ATOM   3788 1HB  LYS A 251       2.019 -15.039 -24.767  1.00 71.04           H
ATOM   3789 2HB  LYS A 251       1.077 -13.578 -24.548  1.00 71.04           H
ATOM   3790  CG  LYS A 251       2.974 -13.560 -23.521  1.00 71.04           C
ATOM   3791 1HG  LYS A 251       2.677 -12.723 -22.890  1.00 71.04           H
ATOM   3792 2HG  LYS A 251       3.562 -14.235 -22.899  1.00 71.04           H
ATOM   3793  CD  LYS A 251       3.831 -13.051 -24.682  1.00 71.04           C
ATOM   3794 1HD  LYS A 251       4.000 -13.858 -25.395  1.00 71.04           H
ATOM   3795 2HD  LYS A 251       3.297 -12.263 -25.214  1.00 71.04           H
ATOM   3796  CE  LYS A 251       5.173 -12.516 -24.180  1.00 71.04           C
ATOM   3797 1HE  LYS A 251       5.019 -11.588 -23.630  1.00 71.04           H
ATOM   3798 2HE  LYS A 251       5.618 -13.229 -23.485  1.00 71.04           H
ATOM   3799  NZ  LYS A 251       6.094 -12.280 -25.315  1.00 71.04           N
ATOM   3800 1HZ  LYS A 251       7.020 -12.067 -24.960  1.00 71.04           H
ATOM   3801 2HZ  LYS A 251       6.138 -13.112 -25.893  1.00 71.04           H
ATOM   3802 3HZ  LYS A 251       5.756 -11.501 -25.868  1.00 71.04           H
ATOM   3803  HN  LYS A 251      -0.213 -15.785 -24.385  1.00 71.04           H
ATOM   3804  N   ALA A 252      -0.759 -13.337 -22.403  1.00 69.80           N
ATOM   3805  CA  ALA A 252      -1.445 -12.319 -21.626  1.00 69.80           C
ATOM   3806  C   ALA A 252      -1.942 -12.933 -20.316  1.00 69.80           C
ATOM   3807  O   ALA A 252      -1.915 -12.282 -19.272  1.00 69.80           O
ATOM   3808  HA  ALA A 252      -0.725 -11.533 -21.400  1.00 69.80           H
ATOM   3809  CB  ALA A 252      -2.582 -11.722 -22.458  1.00 69.80           C
ATOM   3810 1HB  ALA A 252      -2.173 -11.273 -23.364  1.00 69.80           H
ATOM   3811 2HB  ALA A 252      -3.286 -12.508 -22.729  1.00 69.80           H
ATOM   3812 3HB  ALA A 252      -3.096 -10.958 -21.875  1.00 69.80           H
ATOM   3813  HN  ALA A 252      -1.158 -13.524 -23.301  1.00 69.80           H
ATOM   3814  N   LEU A 253      -2.384 -14.178 -20.412  1.00 74.67           N
ATOM   3815  CA  LEU A 253      -2.896 -14.883 -19.249  1.00 74.67           C
ATOM   3816  C   LEU A 253      -1.776 -15.037 -18.218  1.00 74.67           C
ATOM   3817  O   LEU A 253      -1.967 -14.739 -17.040  1.00 74.67           O
ATOM   3818  HA  LEU A 253      -3.683 -14.267 -18.815  1.00 74.67           H
ATOM   3819  CB  LEU A 253      -3.535 -16.209 -19.665  1.00 74.67           C
ATOM   3820 1HB  LEU A 253      -4.158 -16.030 -20.542  1.00 74.67           H
ATOM   3821 2HB  LEU A 253      -2.743 -16.892 -19.971  1.00 74.67           H
ATOM   3822  CG  LEU A 253      -4.388 -16.905 -18.602  1.00 74.67           C
ATOM   3823  HG  LEU A 253      -3.901 -16.775 -17.636  1.00 74.67           H
ATOM   3824  CD1 LEU A 253      -5.772 -16.261 -18.502  1.00 74.67           C
ATOM   3825 1HD1 LEU A 253      -5.665 -15.210 -18.231  1.00 74.67           H
ATOM   3826 2HD1 LEU A 253      -6.280 -16.339 -19.463  1.00 74.67           H
ATOM   3827 3HD1 LEU A 253      -6.357 -16.774 -17.739  1.00 74.67           H
ATOM   3828  CD2 LEU A 253      -4.474 -18.409 -18.867  1.00 74.67           C
ATOM   3829 1HD2 LEU A 253      -4.925 -18.581 -19.844  1.00 74.67           H
ATOM   3830 2HD2 LEU A 253      -3.472 -18.839 -18.848  1.00 74.67           H
ATOM   3831 3HD2 LEU A 253      -5.086 -18.879 -18.097  1.00 74.67           H
ATOM   3832  HN  LEU A 253      -2.396 -14.703 -21.264  1.00 74.67           H
ATOM   3833  N   LYS A 254      -0.632 -15.502 -18.699  1.00 76.31           N
ATOM   3834  CA  LYS A 254       0.502 -15.749 -17.825  1.00 76.31           C
ATOM   3835  C   LYS A 254       0.864 -14.457 -17.090  1.00 76.31           C
ATOM   3836  O   LYS A 254       1.026 -14.457 -15.870  1.00 76.31           O
ATOM   3837  HA  LYS A 254       0.191 -16.490 -17.088  1.00 76.31           H
ATOM   3838  CB  LYS A 254       1.665 -16.354 -18.614  1.00 76.31           C
ATOM   3839 1HB  LYS A 254       1.321 -17.234 -19.159  1.00 76.31           H
ATOM   3840 2HB  LYS A 254       2.018 -15.638 -19.356  1.00 76.31           H
ATOM   3841  CG  LYS A 254       2.816 -16.742 -17.683  1.00 76.31           C
ATOM   3842 1HG  LYS A 254       3.221 -15.848 -17.209  1.00 76.31           H
ATOM   3843 2HG  LYS A 254       2.443 -17.384 -16.886  1.00 76.31           H
ATOM   3844  CD  LYS A 254       3.923 -17.465 -18.453  1.00 76.31           C
ATOM   3845 1HD  LYS A 254       3.517 -18.358 -18.928  1.00 76.31           H
ATOM   3846 2HD  LYS A 254       4.297 -16.822 -19.250  1.00 76.31           H
ATOM   3847  CE  LYS A 254       5.074 -17.853 -17.522  1.00 76.31           C
ATOM   3848 1HE  LYS A 254       5.542 -16.956 -17.118  1.00 76.31           H
ATOM   3849 2HE  LYS A 254       4.688 -18.420 -16.674  1.00 76.31           H
ATOM   3850  NZ  LYS A 254       6.079 -18.660 -18.249  1.00 76.31           N
ATOM   3851 1HZ  LYS A 254       6.844 -18.890 -17.624  1.00 76.31           H
ATOM   3852 2HZ  LYS A 254       5.648 -19.515 -18.584  1.00 76.31           H
ATOM   3853 3HZ  LYS A 254       6.433 -18.129 -19.037  1.00 76.31           H
ATOM   3854  HN  LYS A 254      -0.474 -15.709 -19.665  1.00 76.31           H
ATOM   3855  N   VAL A 255       0.981 -13.387 -17.862  1.00 73.69           N
ATOM   3856  CA  VAL A 255       1.309 -12.089 -17.298  1.00 73.69           C
ATOM   3857  C   VAL A 255       0.326 -11.764 -16.171  1.00 73.69           C
ATOM   3858  O   VAL A 255       0.733 -11.350 -15.087  1.00 73.69           O
ATOM   3859  HA  VAL A 255       2.313 -12.156 -16.878  1.00 73.69           H
ATOM   3860  CB  VAL A 255       1.327 -11.028 -18.400  1.00 73.69           C
ATOM   3861  HB  VAL A 255       0.433 -11.163 -19.009  1.00 73.69           H
ATOM   3862  CG1 VAL A 255       1.282  -9.619 -17.806  1.00 73.69           C
ATOM   3863 1HG1 VAL A 255       0.370  -9.500 -17.221  1.00 73.69           H
ATOM   3864 2HG1 VAL A 255       2.149  -9.468 -17.162  1.00 73.69           H
ATOM   3865 3HG1 VAL A 255       1.296  -8.885 -18.611  1.00 73.69           H
ATOM   3866  CG2 VAL A 255       2.546 -11.202 -19.309  1.00 73.69           C
ATOM   3867 1HG2 VAL A 255       3.456 -11.106 -18.717  1.00 73.69           H
ATOM   3868 2HG2 VAL A 255       2.516 -12.188 -19.772  1.00 73.69           H
ATOM   3869 3HG2 VAL A 255       2.533 -10.435 -20.083  1.00 73.69           H
ATOM   3870  HN  VAL A 255       0.857 -13.397 -18.854  1.00 73.69           H
ATOM   3871  N   THR A 256      -0.950 -11.965 -16.467  1.00 74.29           N
ATOM   3872  CA  THR A 256      -2.005 -11.523 -15.570  1.00 74.29           C
ATOM   3873  C   THR A 256      -1.938 -12.291 -14.249  1.00 74.29           C
ATOM   3874  O   THR A 256      -2.067 -11.702 -13.177  1.00 74.29           O
ATOM   3875  HA  THR A 256      -1.839 -10.471 -15.338  1.00 74.29           H
ATOM   3876  CB  THR A 256      -3.341 -11.681 -16.298  1.00 74.29           C
ATOM   3877  HB  THR A 256      -3.503 -12.717 -16.594  1.00 74.29           H
ATOM   3878  OG1 THR A 256      -3.268 -10.740 -17.366  1.00 74.29           O
ATOM   3879  HG1 THR A 256      -3.259 -11.219 -18.244  1.00 74.29           H
ATOM   3880  CG2 THR A 256      -4.526 -11.200 -15.458  1.00 74.29           C
ATOM   3881 1HG2 THR A 256      -4.397 -10.144 -15.218  1.00 74.29           H
ATOM   3882 2HG2 THR A 256      -4.576 -11.778 -14.535  1.00 74.29           H
ATOM   3883 3HG2 THR A 256      -5.449 -11.334 -16.021  1.00 74.29           H
ATOM   3884  HN  THR A 256      -1.266 -12.420 -17.300  1.00 74.29           H
ATOM   3885  N   ILE A 257      -1.736 -13.595 -14.369  1.00 77.82           N
ATOM   3886  CA  ILE A 257      -1.675 -14.453 -13.198  1.00 77.82           C
ATOM   3887  C   ILE A 257      -0.490 -14.034 -12.324  1.00 77.82           C
ATOM   3888  O   ILE A 257      -0.616 -13.945 -11.104  1.00 77.82           O
ATOM   3889  HA  ILE A 257      -2.593 -14.299 -12.631  1.00 77.82           H
ATOM   3890  CB  ILE A 257      -1.641 -15.925 -13.614  1.00 77.82           C
ATOM   3891  HB  ILE A 257      -0.876 -16.046 -14.381  1.00 77.82           H
ATOM   3892  CG1 ILE A 257      -2.973 -16.351 -14.233  1.00 77.82           C
ATOM   3893 1HG1 ILE A 257      -3.742 -16.386 -13.462  1.00 77.82           H
ATOM   3894 2HG1 ILE A 257      -3.291 -15.609 -14.966  1.00 77.82           H
ATOM   3895  CG2 ILE A 257      -1.245 -16.819 -12.437  1.00 77.82           C
ATOM   3896 1HG2 ILE A 257      -0.255 -16.533 -12.081  1.00 77.82           H
ATOM   3897 2HG2 ILE A 257      -1.969 -16.700 -11.631  1.00 77.82           H
ATOM   3898 3HG2 ILE A 257      -1.228 -17.860 -12.760  1.00 77.82           H
ATOM   3899  CD1 ILE A 257      -2.853 -17.720 -14.905  1.00 77.82           C
ATOM   3900 1HD1 ILE A 257      -2.101 -17.674 -15.692  1.00 77.82           H
ATOM   3901 2HD1 ILE A 257      -2.559 -18.464 -14.164  1.00 77.82           H
ATOM   3902 3HD1 ILE A 257      -3.815 -17.999 -15.337  1.00 77.82           H
ATOM   3903  HN  ILE A 257      -1.616 -14.064 -15.243  1.00 77.82           H
ATOM   3904  N   THR A 258       0.632 -13.787 -12.984  1.00 79.04           N
ATOM   3905  CA  THR A 258       1.860 -13.467 -12.277  1.00 79.04           C
ATOM   3906  C   THR A 258       1.655 -12.247 -11.376  1.00 79.04           C
ATOM   3907  O   THR A 258       2.054 -12.256 -10.213  1.00 79.04           O
ATOM   3908  HA  THR A 258       2.112 -14.306 -11.627  1.00 79.04           H
ATOM   3909  CB  THR A 258       2.968 -13.276 -13.315  1.00 79.04           C
ATOM   3910  HB  THR A 258       2.721 -12.466 -14.002  1.00 79.04           H
ATOM   3911  OG1 THR A 258       3.112 -14.563 -13.910  1.00 79.04           O
ATOM   3912  HG1 THR A 258       2.478 -14.659 -14.677  1.00 79.04           H
ATOM   3913  CG2 THR A 258       4.331 -13.006 -12.675  1.00 79.04           C
ATOM   3914 1HG2 THR A 258       4.607 -13.848 -12.041  1.00 79.04           H
ATOM   3915 2HG2 THR A 258       4.276 -12.099 -12.072  1.00 79.04           H
ATOM   3916 3HG2 THR A 258       5.080 -12.878 -13.456  1.00 79.04           H
ATOM   3917  HN  THR A 258       0.710 -13.804 -13.981  1.00 79.04           H
ATOM   3918  N   VAL A 259       1.033 -11.227 -11.948  1.00 75.66           N
ATOM   3919  CA  VAL A 259       0.843  -9.973 -11.239  1.00 75.66           C
ATOM   3920  C   VAL A 259      -0.039 -10.215 -10.012  1.00 75.66           C
ATOM   3921  O   VAL A 259       0.255  -9.721  -8.925  1.00 75.66           O
ATOM   3922  HA  VAL A 259       1.823  -9.632 -10.905  1.00 75.66           H
ATOM   3923  CB  VAL A 259       0.271  -8.917 -12.187  1.00 75.66           C
ATOM   3924  HB  VAL A 259      -0.621  -9.335 -12.655  1.00 75.66           H
ATOM   3925  CG1 VAL A 259      -0.145  -7.660 -11.420  1.00 75.66           C
ATOM   3926 1HG1 VAL A 259      -0.907  -7.919 -10.685  1.00 75.66           H
ATOM   3927 2HG1 VAL A 259       0.723  -7.241 -10.912  1.00 75.66           H
ATOM   3928 3HG1 VAL A 259      -0.548  -6.926 -12.118  1.00 75.66           H
ATOM   3929  CG2 VAL A 259       1.268  -8.578 -13.296  1.00 75.66           C
ATOM   3930 1HG2 VAL A 259       2.186  -8.190 -12.853  1.00 75.66           H
ATOM   3931 2HG2 VAL A 259       1.494  -9.477 -13.870  1.00 75.66           H
ATOM   3932 3HG2 VAL A 259       0.837  -7.825 -13.955  1.00 75.66           H
ATOM   3933  HN  VAL A 259       0.663 -11.247 -12.877  1.00 75.66           H
ATOM   3934  N   LEU A 260      -1.102 -10.977 -10.227  1.00 77.17           N
ATOM   3935  CA  LEU A 260      -2.049 -11.258  -9.162  1.00 77.17           C
ATOM   3936  C   LEU A 260      -1.327 -11.978  -8.021  1.00 77.17           C
ATOM   3937  O   LEU A 260      -1.485 -11.617  -6.856  1.00 77.17           O
ATOM   3938  HA  LEU A 260      -2.415 -10.302  -8.789  1.00 77.17           H
ATOM   3939  CB  LEU A 260      -3.256 -12.025  -9.707  1.00 77.17           C
ATOM   3940 1HB  LEU A 260      -3.739 -11.410 -10.466  1.00 77.17           H
ATOM   3941 2HB  LEU A 260      -2.895 -12.923 -10.207  1.00 77.17           H
ATOM   3942  CG  LEU A 260      -4.309 -12.436  -8.676  1.00 77.17           C
ATOM   3943  HG  LEU A 260      -3.823 -13.046  -7.915  1.00 77.17           H
ATOM   3944  CD1 LEU A 260      -4.893 -11.211  -7.970  1.00 77.17           C
ATOM   3945 1HD1 LEU A 260      -4.096 -10.672  -7.458  1.00 77.17           H
ATOM   3946 2HD1 LEU A 260      -5.360 -10.556  -8.705  1.00 77.17           H
ATOM   3947 3HD1 LEU A 260      -5.639 -11.532  -7.243  1.00 77.17           H
ATOM   3948  CD2 LEU A 260      -5.397 -13.299  -9.319  1.00 77.17           C
ATOM   3949 1HD2 LEU A 260      -5.886 -12.736 -10.114  1.00 77.17           H
ATOM   3950 2HD2 LEU A 260      -4.946 -14.200  -9.737  1.00 77.17           H
ATOM   3951 3HD2 LEU A 260      -6.133 -13.578  -8.565  1.00 77.17           H
ATOM   3952  HN  LEU A 260      -1.320 -11.396 -11.108  1.00 77.17           H
ATOM   3953  N   THR A 261      -0.550 -12.984  -8.396  1.00 83.67           N
ATOM   3954  CA  THR A 261       0.112 -13.826  -7.414  1.00 83.67           C
ATOM   3955  C   THR A 261       1.066 -12.994  -6.554  1.00 83.67           C
ATOM   3956  O   THR A 261       1.122 -13.167  -5.338  1.00 83.67           O
ATOM   3957  HA  THR A 261      -0.646 -14.235  -6.746  1.00 83.67           H
ATOM   3958  CB  THR A 261       0.805 -14.967  -8.160  1.00 83.67           C
ATOM   3959  HB  THR A 261       1.575 -14.584  -8.829  1.00 83.67           H
ATOM   3960  OG1 THR A 261      -0.263 -15.670  -8.789  1.00 83.67           O
ATOM   3961  HG1 THR A 261      -0.451 -15.273  -9.688  1.00 83.67           H
ATOM   3962  CG2 THR A 261       1.421 -15.998  -7.211  1.00 83.67           C
ATOM   3963 1HG2 THR A 261       0.639 -16.430  -6.587  1.00 83.67           H
ATOM   3964 2HG2 THR A 261       2.163 -15.511  -6.578  1.00 83.67           H
ATOM   3965 3HG2 THR A 261       1.900 -16.786  -7.792  1.00 83.67           H
ATOM   3966  HN  THR A 261      -0.370 -13.226  -9.350  1.00 83.67           H
ATOM   3967  N   VAL A 262       1.792 -12.108  -7.220  1.00 82.76           N
ATOM   3968  CA  VAL A 262       2.792 -11.299  -6.544  1.00 82.76           C
ATOM   3969  C   VAL A 262       2.106 -10.417  -5.499  1.00 82.76           C
ATOM   3970  O   VAL A 262       2.597 -10.278  -4.380  1.00 82.76           O
ATOM   3971  HA  VAL A 262       3.475 -11.979  -6.035  1.00 82.76           H
ATOM   3972  CB  VAL A 262       3.596 -10.497  -7.569  1.00 82.76           C
ATOM   3973  HB  VAL A 262       2.891  -9.976  -8.216  1.00 82.76           H
ATOM   3974  CG1 VAL A 262       4.467  -9.445  -6.879  1.00 82.76           C
ATOM   3975 1HG1 VAL A 262       3.832  -8.758  -6.319  1.00 82.76           H
ATOM   3976 2HG1 VAL A 262       5.161  -9.937  -6.198  1.00 82.76           H
ATOM   3977 3HG1 VAL A 262       5.028  -8.889  -7.630  1.00 82.76           H
ATOM   3978  CG2 VAL A 262       4.444 -11.421  -8.445  1.00 82.76           C
ATOM   3979 1HG2 VAL A 262       5.137 -11.982  -7.818  1.00 82.76           H
ATOM   3980 2HG2 VAL A 262       3.793 -12.115  -8.978  1.00 82.76           H
ATOM   3981 3HG2 VAL A 262       5.006 -10.825  -9.164  1.00 82.76           H
ATOM   3982  HN  VAL A 262       1.705 -11.939  -8.202  1.00 82.76           H
ATOM   3983  N   PHE A 263       0.981  -9.843  -5.901  1.00 79.65           N
ATOM   3984  CA  PHE A 263       0.239  -8.954  -5.024  1.00 79.65           C
ATOM   3985  C   PHE A 263      -0.268  -9.700  -3.788  1.00 79.65           C
ATOM   3986  O   PHE A 263      -0.063  -9.253  -2.661  1.00 79.65           O
ATOM   3987  HA  PHE A 263       0.922  -8.162  -4.714  1.00 79.65           H
ATOM   3988  CB  PHE A 263      -0.960  -8.437  -5.821  1.00 79.65           C
ATOM   3989 1HB  PHE A 263      -0.598  -7.930  -6.715  1.00 79.65           H
ATOM   3990 2HB  PHE A 263      -1.554  -9.287  -6.156  1.00 79.65           H
ATOM   3991  CG  PHE A 263      -1.861  -7.480  -5.039  1.00 79.65           C
ATOM   3992  CD1 PHE A 263      -2.905  -7.967  -4.315  1.00 79.65           C
ATOM   3993  HD1 PHE A 263      -3.099  -9.039  -4.293  1.00 79.65           H
ATOM   3994  CD2 PHE A 263      -1.619  -6.142  -5.067  1.00 79.65           C
ATOM   3995  HD2 PHE A 263      -0.783  -5.752  -5.647  1.00 79.65           H
ATOM   3996  CE1 PHE A 263      -3.742  -7.079  -3.589  1.00 79.65           C
ATOM   3997  HE1 PHE A 263      -4.578  -7.469  -3.010  1.00 79.65           H
ATOM   3998  CE2 PHE A 263      -2.456  -5.254  -4.341  1.00 79.65           C
ATOM   3999  HE2 PHE A 263      -2.262  -4.181  -4.364  1.00 79.65           H
ATOM   4000  CZ  PHE A 263      -3.500  -5.741  -3.618  1.00 79.65           C
ATOM   4001  HZ  PHE A 263      -4.142  -5.059  -3.060  1.00 79.65           H
ATOM   4002  HN  PHE A 263       0.578  -9.977  -6.807  1.00 79.65           H
ATOM   4003  N   VAL A 264      -0.920 -10.825  -4.042  1.00 83.77           N
ATOM   4004  CA  VAL A 264      -1.554 -11.580  -2.975  1.00 83.77           C
ATOM   4005  C   VAL A 264      -0.493 -12.012  -1.962  1.00 83.77           C
ATOM   4006  O   VAL A 264      -0.679 -11.855  -0.756  1.00 83.77           O
ATOM   4007  HA  VAL A 264      -2.263 -10.916  -2.479  1.00 83.77           H
ATOM   4008  CB  VAL A 264      -2.337 -12.757  -3.560  1.00 83.77           C
ATOM   4009  HB  VAL A 264      -1.663 -13.319  -4.207  1.00 83.77           H
ATOM   4010  CG1 VAL A 264      -2.820 -13.698  -2.454  1.00 83.77           C
ATOM   4011 1HG1 VAL A 264      -1.962 -14.086  -1.907  1.00 83.77           H
ATOM   4012 2HG1 VAL A 264      -3.470 -13.151  -1.771  1.00 83.77           H
ATOM   4013 3HG1 VAL A 264      -3.374 -14.525  -2.898  1.00 83.77           H
ATOM   4014  CG2 VAL A 264      -3.508 -12.267  -4.414  1.00 83.77           C
ATOM   4015 1HG2 VAL A 264      -4.182 -11.671  -3.798  1.00 83.77           H
ATOM   4016 2HG2 VAL A 264      -3.130 -11.657  -5.234  1.00 83.77           H
ATOM   4017 3HG2 VAL A 264      -4.047 -13.124  -4.817  1.00 83.77           H
ATOM   4018  HN  VAL A 264      -1.019 -11.220  -4.956  1.00 83.77           H
ATOM   4019  N   LEU A 265       0.598 -12.549  -2.488  1.00 88.67           N
ATOM   4020  CA  LEU A 265       1.620 -13.146  -1.646  1.00 88.67           C
ATOM   4021  C   LEU A 265       2.265 -12.058  -0.785  1.00 88.67           C
ATOM   4022  O   LEU A 265       2.740 -12.332   0.316  1.00 88.67           O
ATOM   4023  HA  LEU A 265       1.125 -13.859  -0.987  1.00 88.67           H
ATOM   4024  CB  LEU A 265       2.622 -13.933  -2.494  1.00 88.67           C
ATOM   4025 1HB  LEU A 265       2.967 -13.290  -3.303  1.00 88.67           H
ATOM   4026 2HB  LEU A 265       3.490 -14.162  -1.876  1.00 88.67           H
ATOM   4027  CG  LEU A 265       2.105 -15.238  -3.102  1.00 88.67           C
ATOM   4028  HG  LEU A 265       1.243 -15.006  -3.727  1.00 88.67           H
ATOM   4029  CD1 LEU A 265       3.160 -15.877  -4.007  1.00 88.67           C
ATOM   4030 1HD1 LEU A 265       3.410 -15.190  -4.815  1.00 88.67           H
ATOM   4031 2HD1 LEU A 265       4.055 -16.094  -3.424  1.00 88.67           H
ATOM   4032 3HD1 LEU A 265       2.767 -16.803  -4.426  1.00 88.67           H
ATOM   4033  CD2 LEU A 265       1.626 -16.200  -2.012  1.00 88.67           C
ATOM   4034 1HD2 LEU A 265       2.454 -16.430  -1.342  1.00 88.67           H
ATOM   4035 2HD2 LEU A 265       0.819 -15.734  -1.446  1.00 88.67           H
ATOM   4036 3HD2 LEU A 265       1.264 -17.119  -2.472  1.00 88.67           H
ATOM   4037  HN  LEU A 265       0.789 -12.580  -3.470  1.00 88.67           H
ATOM   4038  N   SER A 266       2.262 -10.845  -1.320  1.00 88.27           N
ATOM   4039  CA  SER A 266       2.927  -9.735  -0.660  1.00 88.27           C
ATOM   4040  C   SER A 266       2.002  -9.122   0.393  1.00 88.27           C
ATOM   4041  O   SER A 266       2.443  -8.780   1.489  1.00 88.27           O
ATOM   4042  HA  SER A 266       3.811 -10.166  -0.189  1.00 88.27           H
ATOM   4043  CB  SER A 266       3.358  -8.671  -1.672  1.00 88.27           C
ATOM   4044 1HB  SER A 266       3.802  -7.827  -1.144  1.00 88.27           H
ATOM   4045 2HB  SER A 266       4.130  -9.081  -2.323  1.00 88.27           H
ATOM   4046  OG  SER A 266       2.265  -8.213  -2.463  1.00 88.27           O
ATOM   4047  HG  SER A 266       2.225  -8.725  -3.321  1.00 88.27           H
ATOM   4048  HN  SER A 266       1.818 -10.618  -2.186  1.00 88.27           H
ATOM   4049  N   GLN A 267       0.735  -9.000   0.023  1.00 87.21           N
ATOM   4050  CA  GLN A 267      -0.196  -8.195   0.794  1.00 87.21           C
ATOM   4051  C   GLN A 267      -0.948  -9.071   1.799  1.00 87.21           C
ATOM   4052  O   GLN A 267      -1.273  -8.622   2.897  1.00 87.21           O
ATOM   4053  HA  GLN A 267       0.420  -7.469   1.325  1.00 87.21           H
ATOM   4054  CB  GLN A 267      -1.170  -7.453  -0.123  1.00 87.21           C
ATOM   4055 1HB  GLN A 267      -1.717  -8.170  -0.735  1.00 87.21           H
ATOM   4056 2HB  GLN A 267      -1.906  -6.919   0.478  1.00 87.21           H
ATOM   4057  CG  GLN A 267      -0.427  -6.466  -1.026  1.00 87.21           C
ATOM   4058 1HG  GLN A 267       0.281  -7.005  -1.656  1.00 87.21           H
ATOM   4059 2HG  GLN A 267      -1.136  -5.973  -1.692  1.00 87.21           H
ATOM   4060  CD  GLN A 267       0.315  -5.416  -0.197  1.00 87.21           C
ATOM   4061  OE1 GLN A 267      -0.158  -4.945   0.824  1.00 87.21           O
ATOM   4062  NE2 GLN A 267       1.502  -5.077  -0.692  1.00 87.21           N
ATOM   4063 1HE2 GLN A 267       1.832  -5.501  -1.535  1.00 87.21           H
ATOM   4064 2HE2 GLN A 267       2.065  -4.397  -0.221  1.00 87.21           H
ATOM   4065  HN  GLN A 267       0.345  -9.440  -0.786  1.00 87.21           H
ATOM   4066  N   PHE A 268      -1.204 -10.303   1.386  1.00 89.28           N
ATOM   4067  CA  PHE A 268      -2.083 -11.179   2.143  1.00 89.28           C
ATOM   4068  C   PHE A 268      -1.565 -11.375   3.569  1.00 89.28           C
ATOM   4069  O   PHE A 268      -2.305 -11.183   4.533  1.00 89.28           O
ATOM   4070  HA  PHE A 268      -3.063 -10.703   2.176  1.00 89.28           H
ATOM   4071  CB  PHE A 268      -2.093 -12.530   1.426  1.00 89.28           C
ATOM   4072 1HB  PHE A 268      -2.405 -12.380   0.392  1.00 89.28           H
ATOM   4073 2HB  PHE A 268      -1.077 -12.923   1.398  1.00 89.28           H
ATOM   4074  CG  PHE A 268      -3.009 -13.571   2.073  1.00 89.28           C
ATOM   4075  CD1 PHE A 268      -2.485 -14.524   2.889  1.00 89.28           C
ATOM   4076  HD1 PHE A 268      -1.412 -14.547   3.083  1.00 89.28           H
ATOM   4077  CD2 PHE A 268      -4.347 -13.543   1.832  1.00 89.28           C
ATOM   4078  HD2 PHE A 268      -4.767 -12.779   1.178  1.00 89.28           H
ATOM   4079  CE1 PHE A 268      -3.335 -15.490   3.490  1.00 89.28           C
ATOM   4080  HE1 PHE A 268      -2.915 -16.254   4.144  1.00 89.28           H
ATOM   4081  CE2 PHE A 268      -5.197 -14.509   2.433  1.00 89.28           C
ATOM   4082  HE2 PHE A 268      -6.270 -14.486   2.240  1.00 89.28           H
ATOM   4083  CZ  PHE A 268      -4.673 -15.462   3.249  1.00 89.28           C
ATOM   4084  HZ  PHE A 268      -5.326 -16.203   3.710  1.00 89.28           H
ATOM   4085  HN  PHE A 268      -0.822 -10.705   0.553  1.00 89.28           H
ATOM   4086  N   PRO A 269      -0.292 -11.760   3.729  1.00 93.64           N
ATOM   4087  CA  PRO A 269       0.236 -12.088   5.056  1.00 93.64           C
ATOM   4088  C   PRO A 269      -0.005 -10.976   6.064  1.00 93.64           C
ATOM   4089  O   PRO A 269      -0.413 -11.236   7.194  1.00 93.64           O
ATOM   4090  HA  PRO A 269      -0.282 -12.957   5.461  1.00 93.64           H
ATOM   4091  CB  PRO A 269       1.729 -12.313   4.806  1.00 93.64           C
ATOM   4092 1HB  PRO A 269       2.303 -11.398   4.949  1.00 93.64           H
ATOM   4093 2HB  PRO A 269       2.142 -13.057   5.488  1.00 93.64           H
ATOM   4094  CG  PRO A 269       1.777 -12.789   3.359  1.00 93.64           C
ATOM   4095 1HG  PRO A 269       2.767 -12.656   2.922  1.00 93.64           H
ATOM   4096 2HG  PRO A 269       1.543 -13.850   3.273  1.00 93.64           H
ATOM   4097  CD  PRO A 269       0.732 -11.917   2.681  1.00 93.64           C
ATOM   4098 1HD  PRO A 269       1.144 -10.955   2.376  1.00 93.64           H
ATOM   4099 2HD  PRO A 269       0.333 -12.388   1.782  1.00 93.64           H
ATOM   4100  N   TYR A 270       0.257  -9.754   5.623  1.00 92.13           N
ATOM   4101  CA  TYR A 270       0.149  -8.602   6.502  1.00 92.13           C
ATOM   4102  C   TYR A 270      -1.295  -8.396   6.961  1.00 92.13           C
ATOM   4103  O   TYR A 270      -1.547  -8.148   8.139  1.00 92.13           O
ATOM   4104  HA  TYR A 270       0.777  -8.785   7.374  1.00 92.13           H
ATOM   4105  CB  TYR A 270       0.585  -7.395   5.670  1.00 92.13           C
ATOM   4106 1HB  TYR A 270       1.652  -7.475   5.462  1.00 92.13           H
ATOM   4107 2HB  TYR A 270       0.071  -7.423   4.709  1.00 92.13           H
ATOM   4108  CG  TYR A 270       0.311  -6.046   6.339  1.00 92.13           C
ATOM   4109  CD1 TYR A 270      -0.629  -5.189   5.805  1.00 92.13           C
ATOM   4110  HD1 TYR A 270      -1.177  -5.473   4.906  1.00 92.13           H
ATOM   4111  CD2 TYR A 270       1.004  -5.687   7.477  1.00 92.13           C
ATOM   4112  HD2 TYR A 270       1.747  -6.364   7.899  1.00 92.13           H
ATOM   4113  CE1 TYR A 270      -0.887  -3.920   6.434  1.00 92.13           C
ATOM   4114  HE1 TYR A 270      -1.627  -3.234   6.023  1.00 92.13           H
ATOM   4115  CE2 TYR A 270       0.746  -4.418   8.107  1.00 92.13           C
ATOM   4116  HE2 TYR A 270       1.286  -4.122   9.006  1.00 92.13           H
ATOM   4117  CZ  TYR A 270      -0.187  -3.597   7.555  1.00 92.13           C
ATOM   4118  OH  TYR A 270      -0.431  -2.399   8.149  1.00 92.13           O
ATOM   4119  HH  TYR A 270      -0.023  -2.381   9.062  1.00 92.13           H
ATOM   4120  HN  TYR A 270       0.537  -9.546   4.686  1.00 92.13           H
ATOM   4121  N   ASN A 271      -2.207  -8.505   6.006  1.00 90.14           N
ATOM   4122  CA  ASN A 271      -3.612  -8.256   6.281  1.00 90.14           C
ATOM   4123  C   ASN A 271      -4.150  -9.355   7.201  1.00 90.14           C
ATOM   4124  O   ASN A 271      -5.098  -9.132   7.951  1.00 90.14           O
ATOM   4125  HA  ASN A 271      -3.643  -7.271   6.746  1.00 90.14           H
ATOM   4126  CB  ASN A 271      -4.437  -8.273   4.993  1.00 90.14           C
ATOM   4127 1HB  ASN A 271      -4.145  -9.126   4.380  1.00 90.14           H
ATOM   4128 2HB  ASN A 271      -5.493  -8.401   5.234  1.00 90.14           H
ATOM   4129  CG  ASN A 271      -4.243  -6.979   4.200  1.00 90.14           C
ATOM   4130  OD1 ASN A 271      -4.668  -5.907   4.598  1.00 90.14           O
ATOM   4131  ND2 ASN A 271      -3.578  -7.138   3.059  1.00 90.14           N
ATOM   4132 1HD2 ASN A 271      -3.256  -8.046   2.790  1.00 90.14           H
ATOM   4133 2HD2 ASN A 271      -3.401  -6.350   2.470  1.00 90.14           H
ATOM   4134  HN  ASN A 271      -2.000  -8.757   5.061  1.00 90.14           H
ATOM   4135  N   CYS A 272      -3.520 -10.517   7.112  1.00 93.17           N
ATOM   4136  CA  CYS A 272      -3.854 -11.619   7.999  1.00 93.17           C
ATOM   4137  C   CYS A 272      -3.579 -11.178   9.438  1.00 93.17           C
ATOM   4138  O   CYS A 272      -4.422 -11.354  10.316  1.00 93.17           O
ATOM   4139  HA  CYS A 272      -4.914 -11.827   7.853  1.00 93.17           H
ATOM   4140  CB  CYS A 272      -3.086 -12.891   7.635  1.00 93.17           C
ATOM   4141 1HB  CYS A 272      -2.024 -12.667   7.531  1.00 93.17           H
ATOM   4142 2HB  CYS A 272      -3.181 -13.624   8.435  1.00 93.17           H
ATOM   4143  SG  CYS A 272      -3.732 -13.586   6.070  1.00 93.17           S
ATOM   4144  HG  CYS A 272      -3.172 -12.681   5.273  1.00 93.17           H
ATOM   4145  HN  CYS A 272      -2.794 -10.711   6.452  1.00 93.17           H
ATOM   4146  N   ILE A 273      -2.397 -10.614   9.635  1.00 93.50           N
ATOM   4147  CA  ILE A 273      -1.983 -10.186  10.960  1.00 93.50           C
ATOM   4148  C   ILE A 273      -2.861  -9.018  11.412  1.00 93.50           C
ATOM   4149  O   ILE A 273      -3.248  -8.942  12.577  1.00 93.50           O
ATOM   4150  HA  ILE A 273      -2.145 -11.023  11.639  1.00 93.50           H
ATOM   4151  CB  ILE A 273      -0.485  -9.872  10.979  1.00 93.50           C
ATOM   4152  HB  ILE A 273      -0.287  -9.110  10.225  1.00 93.50           H
ATOM   4153  CG1 ILE A 273       0.338 -11.106  10.602  1.00 93.50           C
ATOM   4154 1HG1 ILE A 273       0.051 -11.449   9.608  1.00 93.50           H
ATOM   4155 2HG1 ILE A 273       1.395 -10.842  10.556  1.00 93.50           H
ATOM   4156  CG2 ILE A 273      -0.063  -9.292  12.330  1.00 93.50           C
ATOM   4157 1HG2 ILE A 273      -0.616  -8.372  12.519  1.00 93.50           H
ATOM   4158 2HG2 ILE A 273      -0.279 -10.014  13.118  1.00 93.50           H
ATOM   4159 3HG2 ILE A 273       1.005  -9.078  12.316  1.00 93.50           H
ATOM   4160  CD1 ILE A 273       0.132 -12.233  11.616  1.00 93.50           C
ATOM   4161 1HD1 ILE A 273       0.443 -11.894  12.604  1.00 93.50           H
ATOM   4162 2HD1 ILE A 273      -0.922 -12.511  11.641  1.00 93.50           H
ATOM   4163 3HD1 ILE A 273       0.729 -13.097  11.324  1.00 93.50           H
ATOM   4164  HN  ILE A 273      -1.728 -10.449   8.909  1.00 93.50           H
ATOM   4165  N   LEU A 274      -3.151  -8.137  10.466  1.00 91.94           N
ATOM   4166  CA  LEU A 274      -3.980  -6.978  10.751  1.00 91.94           C
ATOM   4167  C   LEU A 274      -5.346  -7.445  11.257  1.00 91.94           C
ATOM   4168  O   LEU A 274      -5.931  -6.821  12.141  1.00 91.94           O
ATOM   4169  HA  LEU A 274      -3.491  -6.415  11.546  1.00 91.94           H
ATOM   4170  CB  LEU A 274      -4.057  -6.060   9.529  1.00 91.94           C
ATOM   4171 1HB  LEU A 274      -3.080  -6.048   9.046  1.00 91.94           H
ATOM   4172 2HB  LEU A 274      -4.759  -6.495   8.817  1.00 91.94           H
ATOM   4173  CG  LEU A 274      -4.479  -4.615   9.801  1.00 91.94           C
ATOM   4174  HG  LEU A 274      -5.188  -4.616  10.628  1.00 91.94           H
ATOM   4175  CD1 LEU A 274      -3.281  -3.767  10.233  1.00 91.94           C
ATOM   4176 1HD1 LEU A 274      -2.851  -4.183  11.144  1.00 91.94           H
ATOM   4177 2HD1 LEU A 274      -2.530  -3.769   9.443  1.00 91.94           H
ATOM   4178 3HD1 LEU A 274      -3.609  -2.744  10.420  1.00 91.94           H
ATOM   4179  CD2 LEU A 274      -5.198  -4.017   8.590  1.00 91.94           C
ATOM   4180 1HD2 LEU A 274      -4.530  -4.030   7.728  1.00 91.94           H
ATOM   4181 2HD2 LEU A 274      -6.088  -4.605   8.369  1.00 91.94           H
ATOM   4182 3HD2 LEU A 274      -5.486  -2.989   8.810  1.00 91.94           H
ATOM   4183  HN  LEU A 274      -2.830  -8.205   9.521  1.00 91.94           H
ATOM   4184  N   LEU A 275      -5.815  -8.539  10.674  1.00 93.97           N
ATOM   4185  CA  LEU A 275      -7.093  -9.107  11.066  1.00 93.97           C
ATOM   4186  C   LEU A 275      -7.020  -9.555  12.527  1.00 93.97           C
ATOM   4187  O   LEU A 275      -7.925  -9.276  13.312  1.00 93.97           O
ATOM   4188  HA  LEU A 275      -7.840  -8.318  10.984  1.00 93.97           H
ATOM   4189  CB  LEU A 275      -7.503 -10.221  10.101  1.00 93.97           C
ATOM   4190 1HB  LEU A 275      -7.606  -9.792   9.105  1.00 93.97           H
ATOM   4191 2HB  LEU A 275      -6.694 -10.949  10.053  1.00 93.97           H
ATOM   4192  CG  LEU A 275      -8.798 -10.961  10.443  1.00 93.97           C
ATOM   4193  HG  LEU A 275      -8.721 -11.328  11.467  1.00 93.97           H
ATOM   4194  CD1 LEU A 275     -10.000 -10.017  10.390  1.00 93.97           C
ATOM   4195 1HD1 LEU A 275      -9.859  -9.209  11.108  1.00 93.97           H
ATOM   4196 2HD1 LEU A 275     -10.091  -9.599   9.387  1.00 93.97           H
ATOM   4197 3HD1 LEU A 275     -10.907 -10.569  10.637  1.00 93.97           H
ATOM   4198  CD2 LEU A 275      -8.987 -12.181   9.539  1.00 93.97           C
ATOM   4199 1HD2 LEU A 275      -9.033 -11.859   8.499  1.00 93.97           H
ATOM   4200 2HD2 LEU A 275      -8.148 -12.865   9.671  1.00 93.97           H
ATOM   4201 3HD2 LEU A 275      -9.914 -12.689   9.803  1.00 93.97           H
ATOM   4202  HN  LEU A 275      -5.338  -9.033   9.947  1.00 93.97           H
ATOM   4203  N   VAL A 276      -5.933 -10.241  12.849  1.00 94.65           N
ATOM   4204  CA  VAL A 276      -5.733 -10.735  14.201  1.00 94.65           C
ATOM   4205  C   VAL A 276      -5.764  -9.558  15.178  1.00 94.65           C
ATOM   4206  O   VAL A 276      -6.434  -9.619  16.208  1.00 94.65           O
ATOM   4207  HA  VAL A 276      -6.560 -11.405  14.433  1.00 94.65           H
ATOM   4208  CB  VAL A 276      -4.434 -11.541  14.276  1.00 94.65           C
ATOM   4209  HB  VAL A 276      -3.630 -10.917  13.887  1.00 94.65           H
ATOM   4210  CG1 VAL A 276      -4.093 -11.896  15.725  1.00 94.65           C
ATOM   4211 1HG1 VAL A 276      -3.971 -10.981  16.305  1.00 94.65           H
ATOM   4212 2HG1 VAL A 276      -4.900 -12.492  16.152  1.00 94.65           H
ATOM   4213 3HG1 VAL A 276      -3.166 -12.469  15.750  1.00 94.65           H
ATOM   4214  CG2 VAL A 276      -4.518 -12.797  13.408  1.00 94.65           C
ATOM   4215 1HG2 VAL A 276      -5.339 -13.425  13.755  1.00 94.65           H
ATOM   4216 2HG2 VAL A 276      -4.692 -12.512  12.371  1.00 94.65           H
ATOM   4217 3HG2 VAL A 276      -3.582 -13.352  13.480  1.00 94.65           H
ATOM   4218  HN  VAL A 276      -5.200 -10.461  12.206  1.00 94.65           H
ATOM   4219  N   GLN A 277      -5.030  -8.514  14.822  1.00 93.10           N
ATOM   4220  CA  GLN A 277      -4.951  -7.332  15.663  1.00 93.10           C
ATOM   4221  C   GLN A 277      -6.339  -6.713  15.840  1.00 93.10           C
ATOM   4222  O   GLN A 277      -6.647  -6.161  16.895  1.00 93.10           O
ATOM   4223  HA  GLN A 277      -4.578  -7.685  16.624  1.00 93.10           H
ATOM   4224  CB  GLN A 277      -3.966  -6.313  15.086  1.00 93.10           C
ATOM   4225 1HB  GLN A 277      -4.163  -6.173  14.023  1.00 93.10           H
ATOM   4226 2HB  GLN A 277      -4.114  -5.346  15.567  1.00 93.10           H
ATOM   4227  CG  GLN A 277      -2.521  -6.773  15.287  1.00 93.10           C
ATOM   4228 1HG  GLN A 277      -2.323  -6.909  16.351  1.00 93.10           H
ATOM   4229 2HG  GLN A 277      -2.374  -7.742  14.810  1.00 93.10           H
ATOM   4230  CD  GLN A 277      -1.536  -5.757  14.705  1.00 93.10           C
ATOM   4231  OE1 GLN A 277      -1.859  -4.974  13.827  1.00 93.10           O
ATOM   4232  NE2 GLN A 277      -0.320  -5.814  15.241  1.00 93.10           N
ATOM   4233 1HE2 GLN A 277      -0.121  -6.481  15.959  1.00 93.10           H
ATOM   4234 2HE2 GLN A 277       0.394  -5.190  14.927  1.00 93.10           H
ATOM   4235  HN  GLN A 277      -4.496  -8.468  13.977  1.00 93.10           H
ATOM   4236  N   THR A 278      -7.141  -6.826  14.790  1.00 93.60           N
ATOM   4237  CA  THR A 278      -8.482  -6.268  14.809  1.00 93.60           C
ATOM   4238  C   THR A 278      -9.364  -7.032  15.799  1.00 93.60           C
ATOM   4239  O   THR A 278     -10.093  -6.425  16.582  1.00 93.60           O
ATOM   4240  HA  THR A 278      -8.421  -5.239  15.164  1.00 93.60           H
ATOM   4241  CB  THR A 278      -9.021  -6.284  13.378  1.00 93.60           C
ATOM   4242  HB  THR A 278      -9.177  -7.305  13.032  1.00 93.60           H
ATOM   4243  OG1 THR A 278      -8.068  -5.523  12.639  1.00 93.60           O
ATOM   4244  HG1 THR A 278      -7.145  -5.861  12.822  1.00 93.60           H
ATOM   4245  CG2 THR A 278     -10.322  -5.492  13.233  1.00 93.60           C
ATOM   4246 1HG2 THR A 278     -10.149  -4.454  13.515  1.00 93.60           H
ATOM   4247 2HG2 THR A 278     -11.084  -5.923  13.883  1.00 93.60           H
ATOM   4248 3HG2 THR A 278     -10.661  -5.536  12.198  1.00 93.60           H
ATOM   4249  HN  THR A 278      -6.887  -7.288  13.940  1.00 93.60           H
ATOM   4250  N   ILE A 279      -9.267  -8.351  15.732  1.00 95.10           N
ATOM   4251  CA  ILE A 279     -10.061  -9.205  16.599  1.00 95.10           C
ATOM   4252  C   ILE A 279      -9.660  -8.961  18.055  1.00 95.10           C
ATOM   4253  O   ILE A 279     -10.517  -8.872  18.933  1.00 95.10           O
ATOM   4254  HA  ILE A 279     -11.105  -8.915  16.476  1.00 95.10           H
ATOM   4255  CB  ILE A 279      -9.944 -10.667  16.165  1.00 95.10           C
ATOM   4256  HB  ILE A 279      -8.886 -10.922  16.107  1.00 95.10           H
ATOM   4257  CG1 ILE A 279     -10.536 -10.875  14.770  1.00 95.10           C
ATOM   4258 1HG1 ILE A 279     -11.624 -10.842  14.825  1.00 95.10           H
ATOM   4259 2HG1 ILE A 279     -10.226 -10.061  14.114  1.00 95.10           H
ATOM   4260  CG2 ILE A 279     -10.576 -11.599  17.201  1.00 95.10           C
ATOM   4261 1HG2 ILE A 279     -10.069 -11.477  18.158  1.00 95.10           H
ATOM   4262 2HG2 ILE A 279     -11.632 -11.352  17.315  1.00 95.10           H
ATOM   4263 3HG2 ILE A 279     -10.478 -12.632  16.868  1.00 95.10           H
ATOM   4264  CD1 ILE A 279     -10.090 -12.213  14.178  1.00 95.10           C
ATOM   4265 1HD1 ILE A 279      -9.003 -12.232  14.102  1.00 95.10           H
ATOM   4266 2HD1 ILE A 279     -10.423 -13.025  14.824  1.00 95.10           H
ATOM   4267 3HD1 ILE A 279     -10.525 -12.335  13.186  1.00 95.10           H
ATOM   4268  HN  ILE A 279      -8.661  -8.836  15.102  1.00 95.10           H
ATOM   4269  N   ASP A 280      -8.356  -8.861  18.267  1.00 94.14           N
ATOM   4270  CA  ASP A 280      -7.825  -8.706  19.611  1.00 94.14           C
ATOM   4271  C   ASP A 280      -8.204  -7.325  20.148  1.00 94.14           C
ATOM   4272  O   ASP A 280      -8.442  -7.164  21.344  1.00 94.14           O
ATOM   4273  HA  ASP A 280      -8.271  -9.515  20.189  1.00 94.14           H
ATOM   4274  CB  ASP A 280      -6.299  -8.814  19.616  1.00 94.14           C
ATOM   4275 1HB  ASP A 280      -5.992  -9.711  19.078  1.00 94.14           H
ATOM   4276 2HB  ASP A 280      -5.869  -7.963  19.089  1.00 94.14           H
ATOM   4277  CG  ASP A 280      -5.758  -8.860  21.047  1.00 94.14           C
ATOM   4278  OD1 ASP A 280      -6.276  -9.693  21.822  1.00 94.14           O
ATOM   4279  OD2 ASP A 280      -4.839  -8.063  21.332  1.00 94.14           O
ATOM   4280  HN  ASP A 280      -7.668  -8.883  17.541  1.00 94.14           H
ATOM   4281  N   ALA A 281      -8.247  -6.363  19.238  1.00 92.25           N
ATOM   4282  CA  ALA A 281      -8.634  -5.009  19.598  1.00 92.25           C
ATOM   4283  C   ALA A 281     -10.052  -5.024  20.173  1.00 92.25           C
ATOM   4284  O   ALA A 281     -10.410  -4.163  20.975  1.00 92.25           O
ATOM   4285  HA  ALA A 281      -7.944  -4.660  20.366  1.00 92.25           H
ATOM   4286  CB  ALA A 281      -8.512  -4.100  18.374  1.00 92.25           C
ATOM   4287 1HB  ALA A 281      -7.480  -4.101  18.022  1.00 92.25           H
ATOM   4288 2HB  ALA A 281      -9.165  -4.466  17.582  1.00 92.25           H
ATOM   4289 3HB  ALA A 281      -8.802  -3.085  18.644  1.00 92.25           H
ATOM   4290  HN  ALA A 281      -8.025  -6.496  18.273  1.00 92.25           H
ATOM   4291  N   TYR A 282     -10.821  -6.013  19.740  1.00 90.92           N
ATOM   4292  CA  TYR A 282     -12.191  -6.154  20.204  1.00 90.92           C
ATOM   4293  C   TYR A 282     -12.265  -7.078  21.421  1.00 90.92           C
ATOM   4294  O   TYR A 282     -12.869  -6.730  22.434  1.00 90.92           O
ATOM   4295  HA  TYR A 282     -12.554  -5.165  20.486  1.00 90.92           H
ATOM   4296  CB  TYR A 282     -12.965  -6.789  19.048  1.00 90.92           C
ATOM   4297 1HB  TYR A 282     -12.815  -6.189  18.150  1.00 90.92           H
ATOM   4298 2HB  TYR A 282     -12.549  -7.776  18.844  1.00 90.92           H
ATOM   4299  CG  TYR A 282     -14.467  -6.928  19.306  1.00 90.92           C
ATOM   4300  CD1 TYR A 282     -14.994  -8.151  19.667  1.00 90.92           C
ATOM   4301  HD1 TYR A 282     -14.342  -9.018  19.768  1.00 90.92           H
ATOM   4302  CD2 TYR A 282     -15.293  -5.830  19.177  1.00 90.92           C
ATOM   4303  HD2 TYR A 282     -14.876  -4.864  18.892  1.00 90.92           H
ATOM   4304  CE1 TYR A 282     -16.408  -8.282  19.910  1.00 90.92           C
ATOM   4305  HE1 TYR A 282     -16.838  -9.242  20.195  1.00 90.92           H
ATOM   4306  CE2 TYR A 282     -16.706  -5.961  19.420  1.00 90.92           C
ATOM   4307  HE2 TYR A 282     -17.370  -5.102  19.322  1.00 90.92           H
ATOM   4308  CZ  TYR A 282     -17.194  -7.180  19.774  1.00 90.92           C
ATOM   4309  OH  TYR A 282     -18.529  -7.303  20.004  1.00 90.92           O
ATOM   4310  HH  TYR A 282     -18.978  -6.417  19.894  1.00 90.92           H
ATOM   4311  HN  TYR A 282     -10.523  -6.708  19.086  1.00 90.92           H
ATOM   4312  N   ALA A 283     -11.643  -8.240  21.281  1.00 92.78           N
ATOM   4313  CA  ALA A 283     -11.882  -9.334  22.206  1.00 92.78           C
ATOM   4314  C   ALA A 283     -10.828  -9.299  23.315  1.00 92.78           C
ATOM   4315  O   ALA A 283     -11.024  -9.879  24.381  1.00 92.78           O
ATOM   4316  HA  ALA A 283     -12.867  -9.185  22.649  1.00 92.78           H
ATOM   4317  CB  ALA A 283     -11.880 -10.659  21.442  1.00 92.78           C
ATOM   4318 1HB  ALA A 283     -12.666 -10.644  20.686  1.00 92.78           H
ATOM   4319 2HB  ALA A 283     -10.914 -10.798  20.958  1.00 92.78           H
ATOM   4320 3HB  ALA A 283     -12.060 -11.480  22.136  1.00 92.78           H
ATOM   4321  HN  ALA A 283     -10.986  -8.438  20.553  1.00 92.78           H
ATOM   4322  N   MET A 284      -9.733  -8.612  23.024  1.00 90.49           N
ATOM   4323  CA  MET A 284      -8.632  -8.524  23.969  1.00 90.49           C
ATOM   4324  C   MET A 284      -8.274  -9.904  24.523  1.00 90.49           C
ATOM   4325  O   MET A 284      -8.143 -10.076  25.734  1.00 90.49           O
ATOM   4326  HA  MET A 284      -7.792  -8.122  23.403  1.00 90.49           H
ATOM   4327  CB  MET A 284      -9.022  -7.596  25.122  1.00 90.49           C
ATOM   4328 1HB  MET A 284      -9.963  -7.929  25.559  1.00 90.49           H
ATOM   4329 2HB  MET A 284      -8.268  -7.650  25.907  1.00 90.49           H
ATOM   4330  CG  MET A 284      -9.161  -6.151  24.639  1.00 90.49           C
ATOM   4331 1HG  MET A 284      -8.190  -5.768  24.327  1.00 90.49           H
ATOM   4332 2HG  MET A 284      -9.815  -6.111  23.768  1.00 90.49           H
ATOM   4333  SD  MET A 284      -9.825  -5.132  25.946  1.00 90.49           S
ATOM   4334  CE  MET A 284     -11.554  -5.146  25.501  1.00 90.49           C
ATOM   4335 1HE  MET A 284     -11.676  -4.722  24.504  1.00 90.49           H
ATOM   4336 2HE  MET A 284     -11.923  -6.171  25.508  1.00 90.49           H
ATOM   4337 3HE  MET A 284     -12.119  -4.552  26.220  1.00 90.49           H
ATOM   4338  HN  MET A 284      -9.592  -8.122  22.164  1.00 90.49           H
ATOM   4339  N   PHE A 285      -8.124 -10.852  23.610  1.00 91.30           N
ATOM   4340  CA  PHE A 285      -7.953 -12.243  23.996  1.00 91.30           C
ATOM   4341  C   PHE A 285      -6.473 -12.580  24.189  1.00 91.30           C
ATOM   4342  O   PHE A 285      -6.139 -13.595  24.797  1.00 91.30           O
ATOM   4343  HA  PHE A 285      -8.482 -12.384  24.938  1.00 91.30           H
ATOM   4344  CB  PHE A 285      -8.514 -13.095  22.856  1.00 91.30           C
ATOM   4345 1HB  PHE A 285      -8.629 -14.121  23.206  1.00 91.30           H
ATOM   4346 2HB  PHE A 285      -9.509 -12.732  22.600  1.00 91.30           H
ATOM   4347  CG  PHE A 285      -7.647 -13.097  21.595  1.00 91.30           C
ATOM   4348  CD1 PHE A 285      -7.860 -12.170  20.623  1.00 91.30           C
ATOM   4349  HD1 PHE A 285      -8.648 -11.427  20.742  1.00 91.30           H
ATOM   4350  CD2 PHE A 285      -6.664 -14.025  21.447  1.00 91.30           C
ATOM   4351  HD2 PHE A 285      -6.493 -14.768  22.227  1.00 91.30           H
ATOM   4352  CE1 PHE A 285      -7.055 -12.172  19.453  1.00 91.30           C
ATOM   4353  HE1 PHE A 285      -7.226 -11.429  18.673  1.00 91.30           H
ATOM   4354  CE2 PHE A 285      -5.859 -14.026  20.277  1.00 91.30           C
ATOM   4355  HE2 PHE A 285      -5.071 -14.770  20.158  1.00 91.30           H
ATOM   4356  CZ  PHE A 285      -6.072 -13.100  19.304  1.00 91.30           C
ATOM   4357  HZ  PHE A 285      -5.454 -13.101  18.406  1.00 91.30           H
ATOM   4358  HN  PHE A 285      -8.118 -10.684  22.624  1.00 91.30           H
ATOM   4359  N   ILE A 286      -5.627 -11.709  23.659  1.00 91.82           N
ATOM   4360  CA  ILE A 286      -4.190 -11.888  23.788  1.00 91.82           C
ATOM   4361  C   ILE A 286      -3.720 -11.271  25.106  1.00 91.82           C
ATOM   4362  O   ILE A 286      -3.372 -10.092  25.154  1.00 91.82           O
ATOM   4363  HA  ILE A 286      -3.997 -12.961  23.820  1.00 91.82           H
ATOM   4364  CB  ILE A 286      -3.469 -11.335  22.557  1.00 91.82           C
ATOM   4365  HB  ILE A 286      -3.666 -10.265  22.498  1.00 91.82           H
ATOM   4366  CG1 ILE A 286      -4.012 -11.966  21.273  1.00 91.82           C
ATOM   4367 1HG1 ILE A 286      -3.718 -13.014  21.227  1.00 91.82           H
ATOM   4368 2HG1 ILE A 286      -5.102 -11.941  21.284  1.00 91.82           H
ATOM   4369  CG2 ILE A 286      -1.954 -11.509  22.685  1.00 91.82           C
ATOM   4370 1HG2 ILE A 286      -1.601 -10.975  23.567  1.00 91.82           H
ATOM   4371 2HG2 ILE A 286      -1.717 -12.568  22.782  1.00 91.82           H
ATOM   4372 3HG2 ILE A 286      -1.466 -11.107  21.797  1.00 91.82           H
ATOM   4373  CD1 ILE A 286      -3.492 -11.229  20.038  1.00 91.82           C
ATOM   4374 1HD1 ILE A 286      -3.808 -10.187  20.076  1.00 91.82           H
ATOM   4375 2HD1 ILE A 286      -2.403 -11.277  20.018  1.00 91.82           H
ATOM   4376 3HD1 ILE A 286      -3.893 -11.698  19.139  1.00 91.82           H
ATOM   4377  HN  ILE A 286      -5.907 -10.895  23.151  1.00 91.82           H
ATOM   4378  N   SER A 287      -3.723 -12.095  26.143  1.00 89.35           N
ATOM   4379  CA  SER A 287      -3.271 -11.654  27.452  1.00 89.35           C
ATOM   4380  C   SER A 287      -1.813 -12.065  27.668  1.00 89.35           C
ATOM   4381  O   SER A 287      -1.137 -11.527  28.544  1.00 89.35           O
ATOM   4382  HA  SER A 287      -3.365 -10.568  27.438  1.00 89.35           H
ATOM   4383  CB  SER A 287      -4.154 -12.227  28.562  1.00 89.35           C
ATOM   4384 1HB  SER A 287      -3.782 -11.893  29.530  1.00 89.35           H
ATOM   4385 2HB  SER A 287      -5.167 -11.837  28.458  1.00 89.35           H
ATOM   4386  OG  SER A 287      -4.190 -13.651  28.533  1.00 89.35           O
ATOM   4387  HG  SER A 287      -4.799 -13.993  29.250  1.00 89.35           H
ATOM   4388  HN  SER A 287      -4.027 -13.047  26.100  1.00 89.35           H
ATOM   4389  N   ASN A 288      -1.372 -13.013  26.855  1.00 92.53           N
ATOM   4390  CA  ASN A 288      -0.052 -13.595  27.030  1.00 92.53           C
ATOM   4391  C   ASN A 288       0.984 -12.718  26.325  1.00 92.53           C
ATOM   4392  O   ASN A 288       0.882 -12.473  25.124  1.00 92.53           O
ATOM   4393  HA  ASN A 288       0.102 -13.637  28.108  1.00 92.53           H
ATOM   4394  CB  ASN A 288       0.018 -14.995  26.418  1.00 92.53           C
ATOM   4395 1HB  ASN A 288      -0.821 -15.593  26.771  1.00 92.53           H
ATOM   4396 2HB  ASN A 288      -0.073 -14.927  25.334  1.00 92.53           H
ATOM   4397  CG  ASN A 288       1.334 -15.687  26.782  1.00 92.53           C
ATOM   4398  OD1 ASN A 288       2.395 -15.086  26.805  1.00 92.53           O
ATOM   4399  ND2 ASN A 288       1.204 -16.980  27.064  1.00 92.53           N
ATOM   4400 1HD2 ASN A 288       0.304 -17.413  27.026  1.00 92.53           H
ATOM   4401 2HD2 ASN A 288       2.008 -17.520  27.313  1.00 92.53           H
ATOM   4402  HN  ASN A 288      -1.899 -13.383  26.090  1.00 92.53           H
ATOM   4403  N   CYS A 289       1.959 -12.268  27.102  1.00 92.05           N
ATOM   4404  CA  CYS A 289       2.948 -11.333  26.595  1.00 92.05           C
ATOM   4405  C   CYS A 289       3.765 -12.037  25.510  1.00 92.05           C
ATOM   4406  O   CYS A 289       4.174 -11.413  24.533  1.00 92.05           O
ATOM   4407  HA  CYS A 289       2.397 -10.489  26.179  1.00 92.05           H
ATOM   4408  CB  CYS A 289       3.838 -10.788  27.715  1.00 92.05           C
ATOM   4409 1HB  CYS A 289       3.223 -10.318  28.483  1.00 92.05           H
ATOM   4410 2HB  CYS A 289       4.375 -11.607  28.195  1.00 92.05           H
ATOM   4411  SG  CYS A 289       5.026  -9.574  27.036  1.00 92.05           S
ATOM   4412  HN  CYS A 289       2.078 -12.533  28.059  1.00 92.05           H
ATOM   4413  N   ALA A 290       3.977 -13.328  25.718  1.00 93.87           N
ATOM   4414  CA  ALA A 290       4.789 -14.111  24.802  1.00 93.87           C
ATOM   4415  C   ALA A 290       4.118 -14.136  23.427  1.00 93.87           C
ATOM   4416  O   ALA A 290       4.780 -13.959  22.406  1.00 93.87           O
ATOM   4417  HA  ALA A 290       5.758 -13.619  24.715  1.00 93.87           H
ATOM   4418  CB  ALA A 290       4.998 -15.514  25.375  1.00 93.87           C
ATOM   4419 1HB  ALA A 290       5.504 -15.442  26.337  1.00 93.87           H
ATOM   4420 2HB  ALA A 290       4.031 -15.999  25.508  1.00 93.87           H
ATOM   4421 3HB  ALA A 290       5.607 -16.100  24.687  1.00 93.87           H
ATOM   4422  HN  ALA A 290       3.607 -13.838  26.495  1.00 93.87           H
ATOM   4423  N   VAL A 291       2.812 -14.357  23.446  1.00 93.94           N
ATOM   4424  CA  VAL A 291       2.045 -14.419  22.213  1.00 93.94           C
ATOM   4425  C   VAL A 291       2.044 -13.040  21.549  1.00 93.94           C
ATOM   4426  O   VAL A 291       2.236 -12.930  20.339  1.00 93.94           O
ATOM   4427  HA  VAL A 291       2.544 -15.126  21.551  1.00 93.94           H
ATOM   4428  CB  VAL A 291       0.637 -14.946  22.498  1.00 93.94           C
ATOM   4429  HB  VAL A 291       0.169 -14.279  23.221  1.00 93.94           H
ATOM   4430  CG1 VAL A 291      -0.218 -14.938  21.229  1.00 93.94           C
ATOM   4431 1HG1 VAL A 291      -0.297 -13.919  20.851  1.00 93.94           H
ATOM   4432 2HG1 VAL A 291       0.247 -15.571  20.474  1.00 93.94           H
ATOM   4433 3HG1 VAL A 291      -1.213 -15.318  21.460  1.00 93.94           H
ATOM   4434  CG2 VAL A 291       0.691 -16.345  23.114  1.00 93.94           C
ATOM   4435 1HG2 VAL A 291       1.187 -17.028  22.424  1.00 93.94           H
ATOM   4436 2HG2 VAL A 291       1.246 -16.309  24.051  1.00 93.94           H
ATOM   4437 3HG2 VAL A 291      -0.323 -16.696  23.306  1.00 93.94           H
ATOM   4438  HN  VAL A 291       2.279 -14.493  24.282  1.00 93.94           H
ATOM   4439  N   SER A 292       1.826 -12.023  22.370  1.00 92.95           N
ATOM   4440  CA  SER A 292       1.757 -10.660  21.872  1.00 92.95           C
ATOM   4441  C   SER A 292       3.081 -10.278  21.207  1.00 92.95           C
ATOM   4442  O   SER A 292       3.090  -9.654  20.147  1.00 92.95           O
ATOM   4443  HA  SER A 292       0.948 -10.661  21.141  1.00 92.95           H
ATOM   4444  CB  SER A 292       1.425  -9.678  22.997  1.00 92.95           C
ATOM   4445 1HB  SER A 292       0.538 -10.023  23.529  1.00 92.95           H
ATOM   4446 2HB  SER A 292       2.243  -9.662  23.718  1.00 92.95           H
ATOM   4447  OG  SER A 292       1.200  -8.360  22.506  1.00 92.95           O
ATOM   4448  HG  SER A 292       0.323  -8.318  22.028  1.00 92.95           H
ATOM   4449  HN  SER A 292       1.698 -12.119  23.358  1.00 92.95           H
ATOM   4450  N   THR A 293       4.167 -10.669  21.858  1.00 93.14           N
ATOM   4451  CA  THR A 293       5.494 -10.348  21.360  1.00 93.14           C
ATOM   4452  C   THR A 293       5.698 -10.941  19.964  1.00 93.14           C
ATOM   4453  O   THR A 293       6.193 -10.264  19.064  1.00 93.14           O
ATOM   4454  HA  THR A 293       5.571  -9.265  21.261  1.00 93.14           H
ATOM   4455  CB  THR A 293       6.516 -10.841  22.385  1.00 93.14           C
ATOM   4456  HB  THR A 293       6.399 -11.909  22.569  1.00 93.14           H
ATOM   4457  OG1 THR A 293       6.310  -9.997  23.515  1.00 93.14           O
ATOM   4458  HG1 THR A 293       5.748 -10.468  24.196  1.00 93.14           H
ATOM   4459  CG2 THR A 293       7.957 -10.551  21.962  1.00 93.14           C
ATOM   4460 1HG2 THR A 293       8.092  -9.476  21.844  1.00 93.14           H
ATOM   4461 2HG2 THR A 293       8.165 -11.049  21.015  1.00 93.14           H
ATOM   4462 3HG2 THR A 293       8.642 -10.922  22.725  1.00 93.14           H
ATOM   4463  HN  THR A 293       4.151 -11.194  22.708  1.00 93.14           H
ATOM   4464  N   ASN A 294       5.306 -12.200  19.828  1.00 94.50           N
ATOM   4465  CA  ASN A 294       5.506 -12.915  18.580  1.00 94.50           C
ATOM   4466  C   ASN A 294       4.634 -12.285  17.491  1.00 94.50           C
ATOM   4467  O   ASN A 294       5.060 -12.163  16.343  1.00 94.50           O
ATOM   4468  HA  ASN A 294       6.571 -12.825  18.365  1.00 94.50           H
ATOM   4469  CB  ASN A 294       5.103 -14.384  18.716  1.00 94.50           C
ATOM   4470 1HB  ASN A 294       4.140 -14.456  19.222  1.00 94.50           H
ATOM   4471 2HB  ASN A 294       4.977 -14.824  17.726  1.00 94.50           H
ATOM   4472  CG  ASN A 294       6.156 -15.171  19.499  1.00 94.50           C
ATOM   4473  OD1 ASN A 294       7.286 -14.744  19.671  1.00 94.50           O
ATOM   4474  ND2 ASN A 294       5.725 -16.341  19.961  1.00 94.50           N
ATOM   4475 1HD2 ASN A 294       4.785 -16.633  19.784  1.00 94.50           H
ATOM   4476 2HD2 ASN A 294       6.340 -16.929  20.486  1.00 94.50           H
ATOM   4477  HN  ASN A 294       4.860 -12.728  20.551  1.00 94.50           H
ATOM   4478  N   ILE A 295       3.430 -11.901  17.890  1.00 93.41           N
ATOM   4479  CA  ILE A 295       2.479 -11.327  16.953  1.00 93.41           C
ATOM   4480  C   ILE A 295       3.030 -10.003  16.420  1.00 93.41           C
ATOM   4481  O   ILE A 295       2.888  -9.699  15.237  1.00 93.41           O
ATOM   4482  HA  ILE A 295       2.383 -12.022  16.119  1.00 93.41           H
ATOM   4483  CB  ILE A 295       1.099 -11.202  17.601  1.00 93.41           C
ATOM   4484  HB  ILE A 295       1.230 -10.831  18.617  1.00 93.41           H
ATOM   4485  CG1 ILE A 295       0.416 -12.568  17.703  1.00 93.41           C
ATOM   4486 1HG1 ILE A 295       0.143 -12.918  16.708  1.00 93.41           H
ATOM   4487 2HG1 ILE A 295       1.112 -13.297  18.118  1.00 93.41           H
ATOM   4488  CG2 ILE A 295       0.234 -10.184  16.856  1.00 93.41           C
ATOM   4489 1HG2 ILE A 295       0.720  -9.208  16.879  1.00 93.41           H
ATOM   4490 2HG2 ILE A 295       0.107 -10.502  15.821  1.00 93.41           H
ATOM   4491 3HG2 ILE A 295      -0.742 -10.115  17.337  1.00 93.41           H
ATOM   4492  CD1 ILE A 295      -0.834 -12.491  18.583  1.00 93.41           C
ATOM   4493 1HD1 ILE A 295      -0.554 -12.164  19.584  1.00 93.41           H
ATOM   4494 2HD1 ILE A 295      -1.538 -11.780  18.152  1.00 93.41           H
ATOM   4495 3HD1 ILE A 295      -1.300 -13.475  18.639  1.00 93.41           H
ATOM   4496  HN  ILE A 295       3.103 -11.977  18.832  1.00 93.41           H
ATOM   4497  N   ASP A 296       3.649  -9.252  17.320  1.00 93.55           N
ATOM   4498  CA  ASP A 296       4.201  -7.957  16.960  1.00 93.55           C
ATOM   4499  C   ASP A 296       5.359  -8.155  15.980  1.00 93.55           C
ATOM   4500  O   ASP A 296       5.499  -7.401  15.018  1.00 93.55           O
ATOM   4501  HA  ASP A 296       3.372  -7.404  16.519  1.00 93.55           H
ATOM   4502  CB  ASP A 296       4.744  -7.228  18.191  1.00 93.55           C
ATOM   4503 1HB  ASP A 296       5.358  -7.909  18.780  1.00 93.55           H
ATOM   4504 2HB  ASP A 296       5.388  -6.407  17.878  1.00 93.55           H
ATOM   4505  CG  ASP A 296       3.603  -6.687  19.055  1.00 93.55           C
ATOM   4506  OD1 ASP A 296       2.479  -6.592  18.516  1.00 93.55           O
ATOM   4507  OD2 ASP A 296       3.881  -6.380  20.235  1.00 93.55           O
ATOM   4508  HN  ASP A 296       3.774  -9.514  18.276  1.00 93.55           H
ATOM   4509  N   ILE A 297       6.159  -9.174  16.257  1.00 94.26           N
ATOM   4510  CA  ILE A 297       7.269  -9.513  15.384  1.00 94.26           C
ATOM   4511  C   ILE A 297       6.728  -9.900  14.006  1.00 94.26           C
ATOM   4512  O   ILE A 297       7.254  -9.462  12.983  1.00 94.26           O
ATOM   4513  HA  ILE A 297       7.884  -8.620  15.275  1.00 94.26           H
ATOM   4514  CB  ILE A 297       8.146 -10.591  16.025  1.00 94.26           C
ATOM   4515  HB  ILE A 297       7.496 -11.383  16.396  1.00 94.26           H
ATOM   4516  CG1 ILE A 297       8.910 -10.032  17.227  1.00 94.26           C
ATOM   4517 1HG1 ILE A 297       9.665  -9.325  16.886  1.00 94.26           H
ATOM   4518 2HG1 ILE A 297       8.226  -9.482  17.873  1.00 94.26           H
ATOM   4519  CG2 ILE A 297       9.083 -11.221  14.993  1.00 94.26           C
ATOM   4520 1HG2 ILE A 297       8.494 -11.678  14.198  1.00 94.26           H
ATOM   4521 2HG2 ILE A 297       9.729 -10.451  14.570  1.00 94.26           H
ATOM   4522 3HG2 ILE A 297       9.695 -11.983  15.475  1.00 94.26           H
ATOM   4523  CD1 ILE A 297       9.578 -11.156  18.022  1.00 94.26           C
ATOM   4524 1HD1 ILE A 297       8.817 -11.848  18.382  1.00 94.26           H
ATOM   4525 2HD1 ILE A 297      10.279 -11.689  17.380  1.00 94.26           H
ATOM   4526 3HD1 ILE A 297      10.114 -10.731  18.871  1.00 94.26           H
ATOM   4527  HN  ILE A 297       6.059  -9.761  17.061  1.00 94.26           H
ATOM   4528  N   CYS A 298       5.685 -10.717  14.023  1.00 94.39           N
ATOM   4529  CA  CYS A 298       5.070 -11.171  12.787  1.00 94.39           C
ATOM   4530  C   CYS A 298       4.605  -9.943  12.002  1.00 94.39           C
ATOM   4531  O   CYS A 298       4.743  -9.894  10.781  1.00 94.39           O
ATOM   4532  HA  CYS A 298       5.838 -11.715  12.237  1.00 94.39           H
ATOM   4533  CB  CYS A 298       3.923 -12.147  13.052  1.00 94.39           C
ATOM   4534 1HB  CYS A 298       3.273 -11.755  13.835  1.00 94.39           H
ATOM   4535 2HB  CYS A 298       3.312 -12.256  12.156  1.00 94.39           H
ATOM   4536  SG  CYS A 298       4.589 -13.776  13.554  1.00 94.39           S
ATOM   4537  HG  CYS A 298       4.916 -13.418  14.792  1.00 94.39           H
ATOM   4538  HN  CYS A 298       5.262 -11.066  14.859  1.00 94.39           H
ATOM   4539  N   PHE A 299       4.064  -8.982  12.735  1.00 93.12           N
ATOM   4540  CA  PHE A 299       3.566  -7.763  12.121  1.00 93.12           C
ATOM   4541  C   PHE A 299       4.679  -7.034  11.366  1.00 93.12           C
ATOM   4542  O   PHE A 299       4.492  -6.622  10.223  1.00 93.12           O
ATOM   4543  HA  PHE A 299       2.782  -8.050  11.420  1.00 93.12           H
ATOM   4544  CB  PHE A 299       3.062  -6.865  13.253  1.00 93.12           C
ATOM   4545 1HB  PHE A 299       2.313  -7.409  13.829  1.00 93.12           H
ATOM   4546 2HB  PHE A 299       3.890  -6.651  13.929  1.00 93.12           H
ATOM   4547  CG  PHE A 299       2.456  -5.543  12.777  1.00 93.12           C
ATOM   4548  CD1 PHE A 299       3.212  -4.413  12.770  1.00 93.12           C
ATOM   4549  HD1 PHE A 299       4.249  -4.448  13.104  1.00 93.12           H
ATOM   4550  CD2 PHE A 299       1.162  -5.499  12.360  1.00 93.12           C
ATOM   4551  HD2 PHE A 299       0.557  -6.406  12.366  1.00 93.12           H
ATOM   4552  CE1 PHE A 299       2.649  -3.186  12.328  1.00 93.12           C
ATOM   4553  HE1 PHE A 299       3.255  -2.279  12.323  1.00 93.12           H
ATOM   4554  CE2 PHE A 299       0.600  -4.273  11.918  1.00 93.12           C
ATOM   4555  HE2 PHE A 299      -0.437  -4.237  11.584  1.00 93.12           H
ATOM   4556  CZ  PHE A 299       1.356  -3.142  11.911  1.00 93.12           C
ATOM   4557  HZ  PHE A 299       0.924  -2.200  11.572  1.00 93.12           H
ATOM   4558  HN  PHE A 299       3.963  -9.026  13.729  1.00 93.12           H
ATOM   4559  N   GLN A 300       5.814  -6.898  12.037  1.00 93.12           N
ATOM   4560  CA  GLN A 300       6.939  -6.178  11.466  1.00 93.12           C
ATOM   4561  C   GLN A 300       7.402  -6.854  10.174  1.00 93.12           C
ATOM   4562  O   GLN A 300       7.670  -6.182   9.179  1.00 93.12           O
ATOM   4563  HA  GLN A 300       6.562  -5.179  11.246  1.00 93.12           H
ATOM   4564  CB  GLN A 300       8.088  -6.070  12.470  1.00 93.12           C
ATOM   4565 1HB  GLN A 300       8.326  -7.058  12.863  1.00 93.12           H
ATOM   4566 2HB  GLN A 300       8.983  -5.704  11.966  1.00 93.12           H
ATOM   4567  CG  GLN A 300       7.724  -5.130  13.621  1.00 93.12           C
ATOM   4568 1HG  GLN A 300       6.850  -5.515  14.147  1.00 93.12           H
ATOM   4569 2HG  GLN A 300       8.541  -5.099  14.342  1.00 93.12           H
ATOM   4570  CD  GLN A 300       7.436  -3.719  13.107  1.00 93.12           C
ATOM   4571  OE1 GLN A 300       7.879  -3.314  12.045  1.00 93.12           O
ATOM   4572  NE2 GLN A 300       6.670  -2.994  13.917  1.00 93.12           N
ATOM   4573 1HE2 GLN A 300       6.338  -3.386  14.775  1.00 93.12           H
ATOM   4574 2HE2 GLN A 300       6.425  -2.056  13.668  1.00 93.12           H
ATOM   4575  HN  GLN A 300       5.971  -7.269  12.952  1.00 93.12           H
ATOM   4576  N   VAL A 301       7.481  -8.175  10.231  1.00 94.99           N
ATOM   4577  CA  VAL A 301       7.997  -8.943   9.110  1.00 94.99           C
ATOM   4578  C   VAL A 301       7.066  -8.774   7.909  1.00 94.99           C
ATOM   4579  O   VAL A 301       7.511  -8.422   6.818  1.00 94.99           O
ATOM   4580  HA  VAL A 301       8.976  -8.536   8.856  1.00 94.99           H
ATOM   4581  CB  VAL A 301       8.185 -10.405   9.520  1.00 94.99           C
ATOM   4582  HB  VAL A 301       7.235 -10.767   9.914  1.00 94.99           H
ATOM   4583  CG1 VAL A 301       8.553 -11.270   8.313  1.00 94.99           C
ATOM   4584 1HG1 VAL A 301       7.757 -11.215   7.570  1.00 94.99           H
ATOM   4585 2HG1 VAL A 301       9.483 -10.908   7.876  1.00 94.99           H
ATOM   4586 3HG1 VAL A 301       8.680 -12.304   8.633  1.00 94.99           H
ATOM   4587  CG2 VAL A 301       9.233 -10.534  10.627  1.00 94.99           C
ATOM   4588 1HG2 VAL A 301      10.187 -10.146  10.271  1.00 94.99           H
ATOM   4589 2HG2 VAL A 301       8.912  -9.965  11.500  1.00 94.99           H
ATOM   4590 3HG2 VAL A 301       9.346 -11.584  10.900  1.00 94.99           H
ATOM   4591  HN  VAL A 301       7.200  -8.719  11.022  1.00 94.99           H
ATOM   4592  N   THR A 302       5.788  -9.032   8.150  1.00 94.45           N
ATOM   4593  CA  THR A 302       4.812  -9.047   7.074  1.00 94.45           C
ATOM   4594  C   THR A 302       4.631  -7.642   6.498  1.00 94.45           C
ATOM   4595  O   THR A 302       4.400  -7.483   5.300  1.00 94.45           O
ATOM   4596  HA  THR A 302       5.196  -9.675   6.270  1.00 94.45           H
ATOM   4597  CB  THR A 302       3.517  -9.652   7.619  1.00 94.45           C
ATOM   4598  HB  THR A 302       2.747  -9.685   6.848  1.00 94.45           H
ATOM   4599  OG1 THR A 302       3.213  -8.851   8.758  1.00 94.45           O
ATOM   4600  HG1 THR A 302       3.582  -9.276   9.584  1.00 94.45           H
ATOM   4601  CG2 THR A 302       3.722 -11.055   8.195  1.00 94.45           C
ATOM   4602 1HG2 THR A 302       4.442 -11.011   9.012  1.00 94.45           H
ATOM   4603 2HG2 THR A 302       4.098 -11.716   7.414  1.00 94.45           H
ATOM   4604 3HG2 THR A 302       2.772 -11.437   8.568  1.00 94.45           H
ATOM   4605  HN  THR A 302       5.419  -9.227   9.058  1.00 94.45           H
ATOM   4606  N   GLN A 303       4.743  -6.657   7.377  1.00 92.99           N
ATOM   4607  CA  GLN A 303       4.650  -5.268   6.962  1.00 92.99           C
ATOM   4608  C   GLN A 303       5.755  -4.939   5.956  1.00 92.99           C
ATOM   4609  O   GLN A 303       5.508  -4.274   4.952  1.00 92.99           O
ATOM   4610  HA  GLN A 303       3.675  -5.174   6.484  1.00 92.99           H
ATOM   4611  CB  GLN A 303       4.709  -4.329   8.169  1.00 92.99           C
ATOM   4612 1HB  GLN A 303       3.883  -4.548   8.845  1.00 92.99           H
ATOM   4613 2HB  GLN A 303       5.631  -4.504   8.724  1.00 92.99           H
ATOM   4614  CG  GLN A 303       4.642  -2.866   7.729  1.00 92.99           C
ATOM   4615 1HG  GLN A 303       5.598  -2.567   7.300  1.00 92.99           H
ATOM   4616 2HG  GLN A 303       3.892  -2.752   6.946  1.00 92.99           H
ATOM   4617  CD  GLN A 303       4.298  -1.954   8.908  1.00 92.99           C
ATOM   4618  OE1 GLN A 303       5.160  -1.463   9.619  1.00 92.99           O
ATOM   4619  NE2 GLN A 303       2.994  -1.755   9.076  1.00 92.99           N
ATOM   4620 1HE2 GLN A 303       2.339  -2.188   8.457  1.00 92.99           H
ATOM   4621 2HE2 GLN A 303       2.669  -1.173   9.822  1.00 92.99           H
ATOM   4622  HN  GLN A 303       4.895  -6.796   8.356  1.00 92.99           H
ATOM   4623  N   THR A 304       6.951  -5.421   6.262  1.00 94.10           N
ATOM   4624  CA  THR A 304       8.106  -5.142   5.426  1.00 94.10           C
ATOM   4625  C   THR A 304       7.918  -5.752   4.035  1.00 94.10           C
ATOM   4626  O   THR A 304       8.248  -5.127   3.029  1.00 94.10           O
ATOM   4627  HA  THR A 304       8.182  -4.063   5.293  1.00 94.10           H
ATOM   4628  CB  THR A 304       9.351  -5.656   6.152  1.00 94.10           C
ATOM   4629  HB  THR A 304       9.334  -6.743   6.230  1.00 94.10           H
ATOM   4630  OG1 THR A 304       9.348  -4.950   7.389  1.00 94.10           O
ATOM   4631  HG1 THR A 304       8.910  -5.503   8.098  1.00 94.10           H
ATOM   4632  CG2 THR A 304      10.649  -5.214   5.473  1.00 94.10           C
ATOM   4633 1HG2 THR A 304      10.697  -4.125   5.456  1.00 94.10           H
ATOM   4634 2HG2 THR A 304      10.674  -5.595   4.453  1.00 94.10           H
ATOM   4635 3HG2 THR A 304      11.501  -5.605   6.029  1.00 94.10           H
ATOM   4636  HN  THR A 304       7.137  -5.991   7.062  1.00 94.10           H
ATOM   4637  N   ILE A 305       7.388  -6.967   4.024  1.00 94.02           N
ATOM   4638  CA  ILE A 305       7.141  -7.664   2.774  1.00 94.02           C
ATOM   4639  C   ILE A 305       6.174  -6.842   1.919  1.00 94.02           C
ATOM   4640  O   ILE A 305       6.334  -6.756   0.703  1.00 94.02           O
ATOM   4641  HA  ILE A 305       8.092  -7.736   2.246  1.00 94.02           H
ATOM   4642  CB  ILE A 305       6.663  -9.093   3.042  1.00 94.02           C
ATOM   4643  HB  ILE A 305       5.836  -9.049   3.750  1.00 94.02           H
ATOM   4644  CG1 ILE A 305       7.769  -9.928   3.691  1.00 94.02           C
ATOM   4645 1HG1 ILE A 305       8.535 -10.162   2.951  1.00 94.02           H
ATOM   4646 2HG1 ILE A 305       8.253  -9.349   4.477  1.00 94.02           H
ATOM   4647  CG2 ILE A 305       6.130  -9.742   1.763  1.00 94.02           C
ATOM   4648 1HG2 ILE A 305       5.292  -9.159   1.382  1.00 94.02           H
ATOM   4649 2HG2 ILE A 305       6.922  -9.773   1.014  1.00 94.02           H
ATOM   4650 3HG2 ILE A 305       5.797 -10.756   1.982  1.00 94.02           H
ATOM   4651  CD1 ILE A 305       7.205 -11.224   4.276  1.00 94.02           C
ATOM   4652 1HD1 ILE A 305       6.457 -10.985   5.033  1.00 94.02           H
ATOM   4653 2HD1 ILE A 305       6.744 -11.811   3.482  1.00 94.02           H
ATOM   4654 3HD1 ILE A 305       8.012 -11.798   4.731  1.00 94.02           H
ATOM   4655  HN  ILE A 305       7.130  -7.472   4.848  1.00 94.02           H
ATOM   4656  N   ALA A 306       5.191  -6.259   2.590  1.00 91.53           N
ATOM   4657  CA  ALA A 306       4.161  -5.502   1.900  1.00 91.53           C
ATOM   4658  C   ALA A 306       4.795  -4.282   1.228  1.00 91.53           C
ATOM   4659  O   ALA A 306       4.360  -3.863   0.156  1.00 91.53           O
ATOM   4660  HA  ALA A 306       3.732  -6.147   1.133  1.00 91.53           H
ATOM   4661  CB  ALA A 306       3.061  -5.115   2.891  1.00 91.53           C
ATOM   4662 1HB  ALA A 306       2.624  -6.018   3.318  1.00 91.53           H
ATOM   4663 2HB  ALA A 306       3.488  -4.506   3.688  1.00 91.53           H
ATOM   4664 3HB  ALA A 306       2.289  -4.547   2.373  1.00 91.53           H
ATOM   4665  HN  ALA A 306       5.093  -6.298   3.584  1.00 91.53           H
ATOM   4666  N   PHE A 307       5.813  -3.746   1.885  1.00 92.68           N
ATOM   4667  CA  PHE A 307       6.445  -2.524   1.419  1.00 92.68           C
ATOM   4668  C   PHE A 307       7.269  -2.780   0.156  1.00 92.68           C
ATOM   4669  O   PHE A 307       7.377  -1.910  -0.707  1.00 92.68           O
ATOM   4670  HA  PHE A 307       5.649  -1.814   1.193  1.00 92.68           H
ATOM   4671  CB  PHE A 307       7.377  -2.048   2.535  1.00 92.68           C
ATOM   4672 1HB  PHE A 307       8.006  -2.882   2.848  1.00 92.68           H
ATOM   4673 2HB  PHE A 307       8.041  -1.280   2.137  1.00 92.68           H
ATOM   4674  CG  PHE A 307       6.649  -1.490   3.759  1.00 92.68           C
ATOM   4675  CD1 PHE A 307       5.290  -1.488   3.799  1.00 92.68           C
ATOM   4676  HD1 PHE A 307       4.719  -1.886   2.959  1.00 92.68           H
ATOM   4677  CD2 PHE A 307       7.361  -0.994   4.806  1.00 92.68           C
ATOM   4678  HD2 PHE A 307       8.450  -0.995   4.773  1.00 92.68           H
ATOM   4679  CE1 PHE A 307       4.613  -0.969   4.935  1.00 92.68           C
ATOM   4680  HE1 PHE A 307       3.524  -0.968   4.967  1.00 92.68           H
ATOM   4681  CE2 PHE A 307       6.685  -0.475   5.942  1.00 92.68           C
ATOM   4682  HE2 PHE A 307       7.255  -0.078   6.781  1.00 92.68           H
ATOM   4683  CZ  PHE A 307       5.325  -0.474   5.982  1.00 92.68           C
ATOM   4684  HZ  PHE A 307       4.807  -0.076   6.854  1.00 92.68           H
ATOM   4685  HN  PHE A 307       6.205  -4.133   2.720  1.00 92.68           H
ATOM   4686  N   PHE A 308       7.830  -3.979   0.087  1.00 92.30           N
ATOM   4687  CA  PHE A 308       8.627  -4.366  -1.065  1.00 92.30           C
ATOM   4688  C   PHE A 308       7.805  -4.288  -2.353  1.00 92.30           C
ATOM   4689  O   PHE A 308       8.362  -4.153  -3.441  1.00 92.30           O
ATOM   4690  HA  PHE A 308       9.465  -3.671  -1.127  1.00 92.30           H
ATOM   4691  CB  PHE A 308       9.063  -5.816  -0.839  1.00 92.30           C
ATOM   4692 1HB  PHE A 308       8.348  -6.300  -0.173  1.00 92.30           H
ATOM   4693 2HB  PHE A 308       9.024  -6.348  -1.789  1.00 92.30           H
ATOM   4694  CG  PHE A 308      10.467  -5.959  -0.248  1.00 92.30           C
ATOM   4695  CD1 PHE A 308      11.557  -5.869  -1.056  1.00 92.30           C
ATOM   4696  HD1 PHE A 308      11.431  -5.694  -2.124  1.00 92.30           H
ATOM   4697  CD2 PHE A 308      10.624  -6.177   1.085  1.00 92.30           C
ATOM   4698  HD2 PHE A 308       9.750  -6.250   1.733  1.00 92.30           H
ATOM   4699  CE1 PHE A 308      12.860  -6.002  -0.507  1.00 92.30           C
ATOM   4700  HE1 PHE A 308      13.734  -5.929  -1.154  1.00 92.30           H
ATOM   4701  CE2 PHE A 308      11.927  -6.310   1.634  1.00 92.30           C
ATOM   4702  HE2 PHE A 308      12.053  -6.484   2.702  1.00 92.30           H
ATOM   4703  CZ  PHE A 308      13.018  -6.219   0.826  1.00 92.30           C
ATOM   4704  HZ  PHE A 308      14.018  -6.321   1.247  1.00 92.30           H
ATOM   4705  HN  PHE A 308       7.747  -4.677   0.798  1.00 92.30           H
ATOM   4706  N   HIS A 309       6.494  -4.376  -2.186  1.00 88.47           N
ATOM   4707  CA  HIS A 309       5.593  -4.382  -3.326  1.00 88.47           C
ATOM   4708  C   HIS A 309       5.762  -3.086  -4.121  1.00 88.47           C
ATOM   4709  O   HIS A 309       5.672  -3.089  -5.348  1.00 88.47           O
ATOM   4710  HA  HIS A 309       5.889  -5.224  -3.953  1.00 88.47           H
ATOM   4711  CB  HIS A 309       4.150  -4.619  -2.878  1.00 88.47           C
ATOM   4712 1HB  HIS A 309       4.116  -5.515  -2.257  1.00 88.47           H
ATOM   4713 2HB  HIS A 309       3.834  -3.785  -2.251  1.00 88.47           H
ATOM   4714  CG  HIS A 309       3.171  -4.775  -4.016  1.00 88.47           C
ATOM   4715  ND1 HIS A 309       2.500  -3.704  -4.580  1.00 88.47           N
ATOM   4716  HD1 HIS A 309       2.588  -2.747  -4.303  1.00 88.47           H
ATOM   4717  CD2 HIS A 309       2.757  -5.886  -4.691  1.00 88.47           C
ATOM   4718  HD2 HIS A 309       3.090  -6.907  -4.502  1.00 88.47           H
ATOM   4719  CE1 HIS A 309       1.719  -4.161  -5.548  1.00 88.47           C
ATOM   4720  HE1 HIS A 309       1.064  -3.562  -6.180  1.00 88.47           H
ATOM   4721  NE2 HIS A 309       1.880  -5.514  -5.615  1.00 88.47           N
ATOM   4722  HN  HIS A 309       6.046  -4.442  -1.294  1.00 88.47           H
ATOM   4723  N   SER A 310       6.003  -2.008  -3.389  1.00 89.00           N
ATOM   4724  CA  SER A 310       6.040  -0.687  -3.992  1.00 89.00           C
ATOM   4725  C   SER A 310       7.292  -0.543  -4.861  1.00 89.00           C
ATOM   4726  O   SER A 310       7.396   0.390  -5.656  1.00 89.00           O
ATOM   4727  HA  SER A 310       5.140  -0.623  -4.604  1.00 89.00           H
ATOM   4728  CB  SER A 310       6.007   0.408  -2.924  1.00 89.00           C
ATOM   4729 1HB  SER A 310       6.800   0.228  -2.196  1.00 89.00           H
ATOM   4730 2HB  SER A 310       6.213   1.373  -3.387  1.00 89.00           H
ATOM   4731  OG  SER A 310       4.751   0.461  -2.253  1.00 89.00           O
ATOM   4732  HG  SER A 310       4.059   0.861  -2.853  1.00 89.00           H
ATOM   4733  HN  SER A 310       6.171  -2.027  -2.403  1.00 89.00           H
ATOM   4734  N   CYS A 311       8.210  -1.481  -4.680  1.00 91.22           N
ATOM   4735  CA  CYS A 311       9.440  -1.482  -5.452  1.00 91.22           C
ATOM   4736  C   CYS A 311       9.349  -2.595  -6.499  1.00 91.22           C
ATOM   4737  O   CYS A 311      10.212  -2.707  -7.368  1.00 91.22           O
ATOM   4738  HA  CYS A 311       9.511  -0.506  -5.931  1.00 91.22           H
ATOM   4739  CB  CYS A 311      10.670  -1.642  -4.557  1.00 91.22           C
ATOM   4740 1HB  CYS A 311      11.574  -1.419  -5.123  1.00 91.22           H
ATOM   4741 2HB  CYS A 311      10.626  -0.928  -3.734  1.00 91.22           H
ATOM   4742  SG  CYS A 311      10.750  -3.348  -3.900  1.00 91.22           S
ATOM   4743  HG  CYS A 311      11.882  -3.183  -3.221  1.00 91.22           H
ATOM   4744  HN  CYS A 311       8.123  -2.228  -4.021  1.00 91.22           H
ATOM   4745  N   LEU A 312       8.294  -3.388  -6.382  1.00 87.80           N
ATOM   4746  CA  LEU A 312       8.138  -4.556  -7.233  1.00 87.80           C
ATOM   4747  C   LEU A 312       7.437  -4.146  -8.530  1.00 87.80           C
ATOM   4748  O   LEU A 312       7.662  -4.748  -9.578  1.00 87.80           O
ATOM   4749  HA  LEU A 312       9.137  -4.916  -7.480  1.00 87.80           H
ATOM   4750  CB  LEU A 312       7.425  -5.679  -6.477  1.00 87.80           C
ATOM   4751 1HB  LEU A 312       6.559  -5.255  -5.969  1.00 87.80           H
ATOM   4752 2HB  LEU A 312       7.048  -6.397  -7.205  1.00 87.80           H
ATOM   4753  CG  LEU A 312       8.267  -6.433  -5.446  1.00 87.80           C
ATOM   4754  HG  LEU A 312       8.639  -5.714  -4.716  1.00 87.80           H
ATOM   4755  CD1 LEU A 312       7.418  -7.453  -4.685  1.00 87.80           C
ATOM   4756 1HD1 LEU A 312       6.610  -6.938  -4.166  1.00 87.80           H
ATOM   4757 2HD1 LEU A 312       6.998  -8.173  -5.388  1.00 87.80           H
ATOM   4758 3HD1 LEU A 312       8.041  -7.975  -3.959  1.00 87.80           H
ATOM   4759  CD2 LEU A 312       9.488  -7.081  -6.104  1.00 87.80           C
ATOM   4760 1HD2 LEU A 312       9.158  -7.784  -6.869  1.00 87.80           H
ATOM   4761 2HD2 LEU A 312      10.106  -6.309  -6.562  1.00 87.80           H
ATOM   4762 3HD2 LEU A 312      10.069  -7.610  -5.349  1.00 87.80           H
ATOM   4763  HN  LEU A 312       7.557  -3.245  -5.722  1.00 87.80           H
ATOM   4764  N   ASN A 313       6.601  -3.124  -8.416  1.00 80.85           N
ATOM   4765  CA  ASN A 313       5.755  -2.722  -9.526  1.00 80.85           C
ATOM   4766  C   ASN A 313       6.630  -2.426 -10.747  1.00 80.85           C
ATOM   4767  O   ASN A 313       6.425  -3.000 -11.815  1.00 80.85           O
ATOM   4768  HA  ASN A 313       5.080  -3.561  -9.691  1.00 80.85           H
ATOM   4769  CB  ASN A 313       4.970  -1.453  -9.189  1.00 80.85           C
ATOM   4770 1HB  ASN A 313       5.626  -0.735  -8.697  1.00 80.85           H
ATOM   4771 2HB  ASN A 313       4.617  -0.984 -10.108  1.00 80.85           H
ATOM   4772  CG  ASN A 313       3.780  -1.769  -8.281  1.00 80.85           C
ATOM   4773  OD1 ASN A 313       3.256  -2.871  -8.263  1.00 80.85           O
ATOM   4774  ND2 ASN A 313       3.384  -0.745  -7.532  1.00 80.85           N
ATOM   4775 1HD2 ASN A 313       3.857   0.134  -7.595  1.00 80.85           H
ATOM   4776 2HD2 ASN A 313       2.612  -0.852  -6.905  1.00 80.85           H
ATOM   4777  HN  ASN A 313       6.497  -2.577  -7.585  1.00 80.85           H
ATOM   4778  N   PRO A 314       7.617  -1.530 -10.611  1.00 80.63           N
ATOM   4779  CA  PRO A 314       8.472  -1.172 -11.745  1.00 80.63           C
ATOM   4780  C   PRO A 314       9.089  -2.392 -12.410  1.00 80.63           C
ATOM   4781  O   PRO A 314       9.184  -2.455 -13.635  1.00 80.63           O
ATOM   4782  HA  PRO A 314       7.880  -0.693 -12.524  1.00 80.63           H
ATOM   4783  CB  PRO A 314       9.536  -0.265 -11.125  1.00 80.63           C
ATOM   4784 1HB  PRO A 314      10.413  -0.831 -10.812  1.00 80.63           H
ATOM   4785 2HB  PRO A 314       9.881   0.490 -11.831  1.00 80.63           H
ATOM   4786  CG  PRO A 314       8.817   0.362  -9.937  1.00 80.63           C
ATOM   4787 1HG  PRO A 314       9.518   0.750  -9.198  1.00 80.63           H
ATOM   4788 2HG  PRO A 314       8.193   1.203 -10.239  1.00 80.63           H
ATOM   4789  CD  PRO A 314       7.993  -0.793  -9.391  1.00 80.63           C
ATOM   4790 1HD  PRO A 314       8.571  -1.416  -8.709  1.00 80.63           H
ATOM   4791 2HD  PRO A 314       7.122  -0.443  -8.837  1.00 80.63           H
ATOM   4792  N   VAL A 315       9.496  -3.338 -11.577  1.00 82.36           N
ATOM   4793  CA  VAL A 315      10.213  -4.505 -12.062  1.00 82.36           C
ATOM   4794  C   VAL A 315       9.290  -5.326 -12.965  1.00 82.36           C
ATOM   4795  O   VAL A 315       9.716  -5.822 -14.007  1.00 82.36           O
ATOM   4796  HA  VAL A 315      11.057  -4.151 -12.653  1.00 82.36           H
ATOM   4797  CB  VAL A 315      10.765  -5.308 -10.882  1.00 82.36           C
ATOM   4798  HB  VAL A 315       9.921  -5.633 -10.274  1.00 82.36           H
ATOM   4799  CG1 VAL A 315      11.503  -6.558 -11.367  1.00 82.36           C
ATOM   4800 1HG1 VAL A 315      10.816  -7.190 -11.930  1.00 82.36           H
ATOM   4801 2HG1 VAL A 315      12.334  -6.263 -12.008  1.00 82.36           H
ATOM   4802 3HG1 VAL A 315      11.885  -7.110 -10.508  1.00 82.36           H
ATOM   4803  CG2 VAL A 315      11.670  -4.442 -10.005  1.00 82.36           C
ATOM   4804 1HG2 VAL A 315      12.507  -4.074 -10.599  1.00 82.36           H
ATOM   4805 2HG2 VAL A 315      11.101  -3.598  -9.617  1.00 82.36           H
ATOM   4806 3HG2 VAL A 315      12.049  -5.038  -9.174  1.00 82.36           H
ATOM   4807  HN  VAL A 315       9.344  -3.317 -10.589  1.00 82.36           H
ATOM   4808  N   LEU A 316       8.044  -5.445 -12.532  1.00 78.64           N
ATOM   4809  CA  LEU A 316       7.061  -6.210 -13.281  1.00 78.64           C
ATOM   4810  C   LEU A 316       6.940  -5.632 -14.692  1.00 78.64           C
ATOM   4811  O   LEU A 316       6.841  -6.378 -15.666  1.00 78.64           O
ATOM   4812  HA  LEU A 316       7.431  -7.232 -13.356  1.00 78.64           H
ATOM   4813  CB  LEU A 316       5.733  -6.264 -12.523  1.00 78.64           C
ATOM   4814 1HB  LEU A 316       5.425  -5.243 -12.296  1.00 78.64           H
ATOM   4815 2HB  LEU A 316       4.977  -6.685 -13.184  1.00 78.64           H
ATOM   4816  CG  LEU A 316       5.737  -7.067 -11.220  1.00 78.64           C
ATOM   4817  HG  LEU A 316       6.531  -6.679 -10.582  1.00 78.64           H
ATOM   4818  CD1 LEU A 316       4.420  -6.887 -10.462  1.00 78.64           C
ATOM   4819 1HD1 LEU A 316       4.280  -5.833 -10.222  1.00 78.64           H
ATOM   4820 2HD1 LEU A 316       3.593  -7.232 -11.083  1.00 78.64           H
ATOM   4821 3HD1 LEU A 316       4.449  -7.468  -9.540  1.00 78.64           H
ATOM   4822  CD2 LEU A 316       6.048  -8.541 -11.486  1.00 78.64           C
ATOM   4823 1HD2 LEU A 316       5.293  -8.958 -12.152  1.00 78.64           H
ATOM   4824 2HD2 LEU A 316       7.030  -8.626 -11.952  1.00 78.64           H
ATOM   4825 3HD2 LEU A 316       6.044  -9.089 -10.544  1.00 78.64           H
ATOM   4826  HN  LEU A 316       7.703  -5.031 -11.688  1.00 78.64           H
ATOM   4827  N   TYR A 317       6.952  -4.309 -14.759  1.00 75.15           N
ATOM   4828  CA  TYR A 317       6.788  -3.622 -16.029  1.00 75.15           C
ATOM   4829  C   TYR A 317       7.971  -3.900 -16.959  1.00 75.15           C
ATOM   4830  O   TYR A 317       7.794  -4.039 -18.169  1.00 75.15           O
ATOM   4831  HA  TYR A 317       5.874  -3.991 -16.495  1.00 75.15           H
ATOM   4832  CB  TYR A 317       6.754  -2.129 -15.700  1.00 75.15           C
ATOM   4833 1HB  TYR A 317       7.716  -1.838 -15.278  1.00 75.15           H
ATOM   4834 2HB  TYR A 317       6.628  -1.566 -16.624  1.00 75.15           H
ATOM   4835  CG  TYR A 317       5.645  -1.732 -14.723  1.00 75.15           C
ATOM   4836  CD1 TYR A 317       4.486  -2.479 -14.654  1.00 75.15           C
ATOM   4837  HD1 TYR A 317       4.361  -3.350 -15.297  1.00 75.15           H
ATOM   4838  CD2 TYR A 317       5.804  -0.628 -13.910  1.00 75.15           C
ATOM   4839  HD2 TYR A 317       6.719  -0.039 -13.964  1.00 75.15           H
ATOM   4840  CE1 TYR A 317       3.443  -2.105 -13.735  1.00 75.15           C
ATOM   4841  HE1 TYR A 317       2.523  -2.686 -13.671  1.00 75.15           H
ATOM   4842  CE2 TYR A 317       4.760  -0.255 -12.990  1.00 75.15           C
ATOM   4843  HE2 TYR A 317       4.873   0.614 -12.343  1.00 75.15           H
ATOM   4844  CZ  TYR A 317       3.631  -1.012 -12.948  1.00 75.15           C
ATOM   4845  OH  TYR A 317       2.646  -0.660 -12.080  1.00 75.15           O
ATOM   4846  HH  TYR A 317       1.969  -1.393 -12.015  1.00 75.15           H
ATOM   4847  HN  TYR A 317       7.071  -3.710 -13.967  1.00 75.15           H
ATOM   4848  N   VAL A 318       9.150  -3.973 -16.360  1.00 74.36           N
ATOM   4849  CA  VAL A 318      10.365  -4.204 -17.123  1.00 74.36           C
ATOM   4850  C   VAL A 318      10.288  -5.577 -17.793  1.00 74.36           C
ATOM   4851  O   VAL A 318      10.428  -5.687 -19.010  1.00 74.36           O
ATOM   4852  HA  VAL A 318      10.417  -3.438 -17.897  1.00 74.36           H
ATOM   4853  CB  VAL A 318      11.589  -4.047 -16.218  1.00 74.36           C
ATOM   4854  HB  VAL A 318      11.455  -4.703 -15.357  1.00 74.36           H
ATOM   4855  CG1 VAL A 318      12.865  -4.478 -16.943  1.00 74.36           C
ATOM   4856 1HG1 VAL A 318      12.780  -5.524 -17.238  1.00 74.36           H
ATOM   4857 2HG1 VAL A 318      13.005  -3.861 -17.831  1.00 74.36           H
ATOM   4858 3HG1 VAL A 318      13.720  -4.357 -16.278  1.00 74.36           H
ATOM   4859  CG2 VAL A 318      11.709  -2.612 -15.702  1.00 74.36           C
ATOM   4860 1HG2 VAL A 318      11.809  -1.930 -16.546  1.00 74.36           H
ATOM   4861 2HG2 VAL A 318      10.817  -2.355 -15.131  1.00 74.36           H
ATOM   4862 3HG2 VAL A 318      12.587  -2.529 -15.062  1.00 74.36           H
ATOM   4863  HN  VAL A 318       9.282  -3.877 -15.373  1.00 74.36           H
ATOM   4864  N   PHE A 319      10.066  -6.590 -16.968  1.00 73.71           N
ATOM   4865  CA  PHE A 319      10.184  -7.965 -17.424  1.00 73.71           C
ATOM   4866  C   PHE A 319       8.977  -8.367 -18.273  1.00 73.71           C
ATOM   4867  O   PHE A 319       9.114  -9.120 -19.236  1.00 73.71           O
ATOM   4868  HA  PHE A 319      11.089  -8.029 -18.029  1.00 73.71           H
ATOM   4869  CB  PHE A 319      10.231  -8.848 -16.175  1.00 73.71           C
ATOM   4870 1HB  PHE A 319       9.479  -8.499 -15.468  1.00 73.71           H
ATOM   4871 2HB  PHE A 319       9.960  -9.866 -16.452  1.00 73.71           H
ATOM   4872  CG  PHE A 319      11.594  -8.869 -15.479  1.00 73.71           C
ATOM   4873  CD1 PHE A 319      12.671  -9.408 -16.110  1.00 73.71           C
ATOM   4874  HD1 PHE A 319      12.564  -9.825 -17.111  1.00 73.71           H
ATOM   4875  CD2 PHE A 319      11.727  -8.349 -14.229  1.00 73.71           C
ATOM   4876  HD2 PHE A 319      10.864  -7.916 -13.724  1.00 73.71           H
ATOM   4877  CE1 PHE A 319      13.935  -9.428 -15.464  1.00 73.71           C
ATOM   4878  HE1 PHE A 319      14.799  -9.861 -15.969  1.00 73.71           H
ATOM   4879  CE2 PHE A 319      12.992  -8.368 -13.583  1.00 73.71           C
ATOM   4880  HE2 PHE A 319      13.099  -7.951 -12.582  1.00 73.71           H
ATOM   4881  CZ  PHE A 319      14.069  -8.908 -14.214  1.00 73.71           C
ATOM   4882  HZ  PHE A 319      15.040  -8.923 -13.718  1.00 73.71           H
ATOM   4883  HN  PHE A 319       9.810  -6.484 -16.008  1.00 73.71           H
ATOM   4884  N   VAL A 320       7.821  -7.848 -17.885  1.00 70.18           N
ATOM   4885  CA  VAL A 320       6.560  -8.375 -18.378  1.00 70.18           C
ATOM   4886  C   VAL A 320       6.001  -7.432 -19.446  1.00 70.18           C
ATOM   4887  O   VAL A 320       5.295  -7.867 -20.355  1.00 70.18           O
ATOM   4888  HA  VAL A 320       6.765  -9.342 -18.837  1.00 70.18           H
ATOM   4889  CB  VAL A 320       5.595  -8.597 -17.213  1.00 70.18           C
ATOM   4890  HB  VAL A 320       5.223  -7.623 -16.895  1.00 70.18           H
ATOM   4891  CG1 VAL A 320       4.394  -9.440 -17.649  1.00 70.18           C
ATOM   4892 1HG1 VAL A 320       3.862  -8.927 -18.450  1.00 70.18           H
ATOM   4893 2HG1 VAL A 320       4.741 -10.409 -18.005  1.00 70.18           H
ATOM   4894 3HG1 VAL A 320       3.724  -9.583 -16.801  1.00 70.18           H
ATOM   4895  CG2 VAL A 320       6.311  -9.238 -16.022  1.00 70.18           C
ATOM   4896 1HG2 VAL A 320       6.724 -10.201 -16.322  1.00 70.18           H
ATOM   4897 2HG2 VAL A 320       7.117  -8.585 -15.688  1.00 70.18           H
ATOM   4898 3HG2 VAL A 320       5.601  -9.385 -15.208  1.00 70.18           H
ATOM   4899  HN  VAL A 320       7.739  -7.082 -17.247  1.00 70.18           H
ATOM   4900  N   GLY A 321       6.338  -6.159 -19.301  1.00 71.91           N
ATOM   4901  CA  GLY A 321       5.853  -5.147 -20.224  1.00 71.91           C
ATOM   4902  C   GLY A 321       6.731  -5.080 -21.476  1.00 71.91           C
ATOM   4903  O   GLY A 321       7.801  -4.476 -21.456  1.00 71.91           O
ATOM   4904 1HA  GLY A 321       4.825  -5.372 -20.508  1.00 71.91           H
ATOM   4905 2HA  GLY A 321       5.843  -4.175 -19.731  1.00 71.91           H
ATOM   4906  HN  GLY A 321       6.930  -5.817 -18.572  1.00 71.91           H
ATOM   4907  N   GLU A 322       6.244  -5.710 -22.535  1.00 76.23           N
ATOM   4908  CA  GLU A 322       6.840  -5.537 -23.848  1.00 76.23           C
ATOM   4909  C   GLU A 322       6.832  -4.059 -24.244  1.00 76.23           C
ATOM   4910  O   GLU A 322       7.839  -3.533 -24.717  1.00 76.23           O
ATOM   4911  HA  GLU A 322       7.868  -5.887 -23.749  1.00 76.23           H
ATOM   4912  CB  GLU A 322       6.119  -6.388 -24.895  1.00 76.23           C
ATOM   4913 1HB  GLU A 322       5.042  -6.255 -24.798  1.00 76.23           H
ATOM   4914 2HB  GLU A 322       6.495  -6.145 -25.889  1.00 76.23           H
ATOM   4915  CG  GLU A 322       6.401  -7.877 -24.680  1.00 76.23           C
ATOM   4916 1HG  GLU A 322       7.477  -8.045 -24.642  1.00 76.23           H
ATOM   4917 2HG  GLU A 322       5.995  -8.192 -23.718  1.00 76.23           H
ATOM   4918  CD  GLU A 322       5.787  -8.719 -25.800  1.00 76.23           C
ATOM   4919  OE1 GLU A 322       6.074  -9.935 -25.818  1.00 76.23           O
ATOM   4920  OE2 GLU A 322       5.045  -8.127 -26.613  1.00 76.23           O
ATOM   4921  HN  GLU A 322       5.459  -6.329 -22.506  1.00 76.23           H
ATOM   4922  N   ARG A 323       5.684  -3.430 -24.036  1.00 76.62           N
ATOM   4923  CA  ARG A 323       5.512  -2.039 -24.421  1.00 76.62           C
ATOM   4924  C   ARG A 323       6.510  -1.154 -23.673  1.00 76.62           C
ATOM   4925  O   ARG A 323       7.120  -0.264 -24.264  1.00 76.62           O
ATOM   4926  HA  ARG A 323       5.701  -2.022 -25.495  1.00 76.62           H
ATOM   4927  CB  ARG A 323       4.091  -1.558 -24.125  1.00 76.62           C
ATOM   4928 1HB  ARG A 323       3.380  -2.357 -24.335  1.00 76.62           H
ATOM   4929 2HB  ARG A 323       3.997  -1.319 -23.065  1.00 76.62           H
ATOM   4930  CG  ARG A 323       3.743  -0.325 -24.962  1.00 76.62           C
ATOM   4931 1HG  ARG A 323       4.428   0.488 -24.721  1.00 76.62           H
ATOM   4932 2HG  ARG A 323       3.877  -0.551 -26.020  1.00 76.62           H
ATOM   4933  CD  ARG A 323       2.302   0.122 -24.709  1.00 76.62           C
ATOM   4934 1HD  ARG A 323       1.650  -0.749 -24.635  1.00 76.62           H
ATOM   4935 2HD  ARG A 323       2.238   0.649 -23.757  1.00 76.62           H
ATOM   4936  NE  ARG A 323       1.845   1.003 -25.807  1.00 76.62           N
ATOM   4937  HE  ARG A 323       2.452   1.127 -26.592  1.00 76.62           H
ATOM   4938  CZ  ARG A 323       0.669   1.645 -25.815  1.00 76.62           C
ATOM   4939  NH1 ARG A 323      -0.184   1.514 -24.789  1.00 76.62           N
ATOM   4940 1HH1 ARG A 323       0.056   0.935 -24.010  1.00 76.62           H
ATOM   4941 2HH1 ARG A 323      -1.060   1.997 -24.803  1.00 76.62           H
ATOM   4942  NH2 ARG A 323       0.358   2.418 -26.863  1.00 76.62           N
ATOM   4943 1HH2 ARG A 323      -0.516   2.904 -26.885  1.00 76.62           H
ATOM   4944 2HH2 ARG A 323       1.000   2.510 -27.625  1.00 76.62           H
ATOM   4945  HN  ARG A 323       4.883  -3.853 -23.613  1.00 76.62           H
ATOM   4946  N   PHE A 324       6.646  -1.428 -22.384  1.00 79.23           N
ATOM   4947  CA  PHE A 324       7.507  -0.623 -21.534  1.00 79.23           C
ATOM   4948  C   PHE A 324       8.972  -0.759 -21.952  1.00 79.23           C
ATOM   4949  O   PHE A 324       9.698   0.232 -22.015  1.00 79.23           O
ATOM   4950  HA  PHE A 324       7.193   0.414 -21.646  1.00 79.23           H
ATOM   4951  CB  PHE A 324       7.345  -1.150 -20.107  1.00 79.23           C
ATOM   4952 1HB  PHE A 324       6.283  -1.203 -19.868  1.00 79.23           H
ATOM   4953 2HB  PHE A 324       7.733  -2.168 -20.060  1.00 79.23           H
ATOM   4954  CG  PHE A 324       8.050  -0.302 -19.046  1.00 79.23           C
ATOM   4955  CD1 PHE A 324       9.290  -0.650 -18.611  1.00 79.23           C
ATOM   4956  HD1 PHE A 324       9.782  -1.534 -19.018  1.00 79.23           H
ATOM   4957  CD2 PHE A 324       7.436   0.800 -18.539  1.00 79.23           C
ATOM   4958  HD2 PHE A 324       6.441   1.079 -18.888  1.00 79.23           H
ATOM   4959  CE1 PHE A 324       9.944   0.137 -17.627  1.00 79.23           C
ATOM   4960  HE1 PHE A 324      10.939  -0.142 -17.278  1.00 79.23           H
ATOM   4961  CE2 PHE A 324       8.090   1.588 -17.555  1.00 79.23           C
ATOM   4962  HE2 PHE A 324       7.598   2.471 -17.148  1.00 79.23           H
ATOM   4963  CZ  PHE A 324       9.330   1.240 -17.120  1.00 79.23           C
ATOM   4964  HZ  PHE A 324       9.833   1.844 -16.364  1.00 79.23           H
ATOM   4965  HN  PHE A 324       6.181  -2.183 -21.921  1.00 79.23           H
ATOM   4966  N   ARG A 325       9.364  -1.995 -22.227  1.00 81.59           N
ATOM   4967  CA  ARG A 325      10.725  -2.271 -22.653  1.00 81.59           C
ATOM   4968  C   ARG A 325      11.061  -1.468 -23.911  1.00 81.59           C
ATOM   4969  O   ARG A 325      12.145  -0.896 -24.016  1.00 81.59           O
ATOM   4970  HA  ARG A 325      11.348  -1.962 -21.813  1.00 81.59           H
ATOM   4971  CB  ARG A 325      10.921  -3.761 -22.939  1.00 81.59           C
ATOM   4972 1HB  ARG A 325      10.028  -4.164 -23.416  1.00 81.59           H
ATOM   4973 2HB  ARG A 325      11.745  -3.895 -23.641  1.00 81.59           H
ATOM   4974  CG  ARG A 325      11.211  -4.534 -21.651  1.00 81.59           C
ATOM   4975 1HG  ARG A 325      12.072  -4.096 -21.146  1.00 81.59           H
ATOM   4976 2HG  ARG A 325      10.363  -4.445 -20.971  1.00 81.59           H
ATOM   4977  CD  ARG A 325      11.482  -6.010 -21.946  1.00 81.59           C
ATOM   4978 1HD  ARG A 325      12.111  -6.103 -22.832  1.00 81.59           H
ATOM   4979 2HD  ARG A 325      12.029  -6.461 -21.118  1.00 81.59           H
ATOM   4980  NE  ARG A 325      10.205  -6.727 -22.157  1.00 81.59           N
ATOM   4981  HE  ARG A 325       9.354  -6.226 -21.998  1.00 81.59           H
ATOM   4982  CZ  ARG A 325      10.117  -8.006 -22.547  1.00 81.59           C
ATOM   4983  NH1 ARG A 325      11.224  -8.726 -22.774  1.00 81.59           N
ATOM   4984 1HH1 ARG A 325      12.125  -8.309 -22.653  1.00 81.59           H
ATOM   4985 2HH1 ARG A 325      11.150  -9.680 -23.065  1.00 81.59           H
ATOM   4986  NH2 ARG A 325       8.905  -8.555 -22.706  1.00 81.59           N
ATOM   4987 1HH2 ARG A 325       8.822  -9.508 -22.997  1.00 81.59           H
ATOM   4988 2HH2 ARG A 325       8.083  -8.011 -22.535  1.00 81.59           H
ATOM   4989  HN  ARG A 325       8.770  -2.797 -22.163  1.00 81.59           H
ATOM   4990  N   ARG A 326      10.111  -1.452 -24.835  1.00 82.63           N
ATOM   4991  CA  ARG A 326      10.283  -0.710 -26.073  1.00 82.63           C
ATOM   4992  C   ARG A 326      10.425   0.785 -25.780  1.00 82.63           C
ATOM   4993  O   ARG A 326      11.293   1.451 -26.341  1.00 82.63           O
ATOM   4994  HA  ARG A 326      11.196  -1.112 -26.513  1.00 82.63           H
ATOM   4995  CB  ARG A 326       9.098  -0.928 -27.015  1.00 82.63           C
ATOM   4996 1HB  ARG A 326       8.165  -0.829 -26.461  1.00 82.63           H
ATOM   4997 2HB  ARG A 326       9.094  -0.157 -27.785  1.00 82.63           H
ATOM   4998  CG  ARG A 326       9.165  -2.310 -27.669  1.00 82.63           C
ATOM   4999 1HG  ARG A 326      10.063  -2.383 -28.282  1.00 82.63           H
ATOM   5000 2HG  ARG A 326       9.240  -3.078 -26.899  1.00 82.63           H
ATOM   5001  CD  ARG A 326       7.929  -2.568 -28.534  1.00 82.63           C
ATOM   5002 1HD  ARG A 326       7.027  -2.303 -27.982  1.00 82.63           H
ATOM   5003 2HD  ARG A 326       7.957  -1.934 -29.420  1.00 82.63           H
ATOM   5004  NE  ARG A 326       7.878  -3.992 -28.932  1.00 82.63           N
ATOM   5005  HE  ARG A 326       8.091  -4.681 -28.239  1.00 82.63           H
ATOM   5006  CZ  ARG A 326       7.564  -4.417 -30.163  1.00 82.63           C
ATOM   5007  NH1 ARG A 326       7.270  -3.539 -31.132  1.00 82.63           N
ATOM   5008 1HH1 ARG A 326       7.283  -2.558 -30.938  1.00 82.63           H
ATOM   5009 2HH1 ARG A 326       7.036  -3.864 -32.048  1.00 82.63           H
ATOM   5010  NH2 ARG A 326       7.549  -5.734 -30.412  1.00 82.63           N
ATOM   5011 1HH2 ARG A 326       7.316  -6.067 -31.325  1.00 82.63           H
ATOM   5012 2HH2 ARG A 326       7.769  -6.383 -29.684  1.00 82.63           H
ATOM   5013  HN  ARG A 326       9.238  -1.933 -24.748  1.00 82.63           H
ATOM   5014  N   ASP A 327       9.558   1.268 -24.902  1.00 83.91           N
ATOM   5015  CA  ASP A 327       9.547   2.681 -24.561  1.00 83.91           C
ATOM   5016  C   ASP A 327      10.857   3.041 -23.857  1.00 83.91           C
ATOM   5017  O   ASP A 327      11.433   4.097 -24.114  1.00 83.91           O
ATOM   5018  HA  ASP A 327       9.426   3.203 -25.510  1.00 83.91           H
ATOM   5019  CB  ASP A 327       8.394   3.009 -23.611  1.00 83.91           C
ATOM   5020 1HB  ASP A 327       8.480   2.405 -22.707  1.00 83.91           H
ATOM   5021 2HB  ASP A 327       8.456   4.053 -23.304  1.00 83.91           H
ATOM   5022  CG  ASP A 327       7.042   2.747 -24.278  1.00 83.91           C
ATOM   5023  OD1 ASP A 327       6.979   2.909 -25.516  1.00 83.91           O
ATOM   5024  OD2 ASP A 327       6.102   2.392 -23.535  1.00 83.91           O
ATOM   5025  HN  ASP A 327       8.874   0.714 -24.428  1.00 83.91           H
ATOM   5026  N   LEU A 328      11.289   2.144 -22.984  1.00 85.19           N
ATOM   5027  CA  LEU A 328      12.493   2.377 -22.205  1.00 85.19           C
ATOM   5028  C   LEU A 328      13.681   2.560 -23.152  1.00 85.19           C
ATOM   5029  O   LEU A 328      14.410   3.546 -23.056  1.00 85.19           O
ATOM   5030  HA  LEU A 328      12.349   3.303 -21.650  1.00 85.19           H
ATOM   5031  CB  LEU A 328      12.692   1.260 -21.179  1.00 85.19           C
ATOM   5032 1HB  LEU A 328      11.849   1.274 -20.488  1.00 85.19           H
ATOM   5033 2HB  LEU A 328      12.660   0.304 -21.701  1.00 85.19           H
ATOM   5034  CG  LEU A 328      13.985   1.321 -20.363  1.00 85.19           C
ATOM   5035  HG  LEU A 328      14.824   1.376 -21.057  1.00 85.19           H
ATOM   5036  CD1 LEU A 328      14.029   2.582 -19.498  1.00 85.19           C
ATOM   5037 1HD1 LEU A 328      13.977   3.463 -20.138  1.00 85.19           H
ATOM   5038 2HD1 LEU A 328      13.182   2.582 -18.812  1.00 85.19           H
ATOM   5039 3HD1 LEU A 328      14.958   2.600 -18.929  1.00 85.19           H
ATOM   5040  CD2 LEU A 328      14.169   0.049 -19.532  1.00 85.19           C
ATOM   5041 1HD2 LEU A 328      13.329  -0.062 -18.847  1.00 85.19           H
ATOM   5042 2HD2 LEU A 328      14.215  -0.815 -20.195  1.00 85.19           H
ATOM   5043 3HD2 LEU A 328      15.096   0.119 -18.962  1.00 85.19           H
ATOM   5044  HN  LEU A 328      10.832   1.272 -22.805  1.00 85.19           H
ATOM   5045  N   VAL A 329      13.838   1.594 -24.046  1.00 84.47           N
ATOM   5046  CA  VAL A 329      14.972   1.592 -24.954  1.00 84.47           C
ATOM   5047  C   VAL A 329      14.917   2.843 -25.834  1.00 84.47           C
ATOM   5048  O   VAL A 329      15.952   3.417 -26.169  1.00 84.47           O
ATOM   5049  HA  VAL A 329      15.878   1.629 -24.349  1.00 84.47           H
ATOM   5050  CB  VAL A 329      14.994   0.293 -25.762  1.00 84.47           C
ATOM   5051  HB  VAL A 329      14.037   0.203 -26.277  1.00 84.47           H
ATOM   5052  CG1 VAL A 329      16.096   0.326 -26.823  1.00 84.47           C
ATOM   5053 1HG1 VAL A 329      15.921   1.158 -27.504  1.00 84.47           H
ATOM   5054 2HG1 VAL A 329      17.064   0.451 -26.337  1.00 84.47           H
ATOM   5055 3HG1 VAL A 329      16.089  -0.610 -27.382  1.00 84.47           H
ATOM   5056  CG2 VAL A 329      15.151  -0.921 -24.844  1.00 84.47           C
ATOM   5057 1HG2 VAL A 329      16.085  -0.838 -24.290  1.00 84.47           H
ATOM   5058 2HG2 VAL A 329      14.315  -0.958 -24.145  1.00 84.47           H
ATOM   5059 3HG2 VAL A 329      15.163  -1.830 -25.444  1.00 84.47           H
ATOM   5060  HN  VAL A 329      13.208   0.825 -24.155  1.00 84.47           H
ATOM   5061  N   LYS A 330      13.699   3.229 -26.184  1.00 83.31           N
[truncated: 117,320 more chars]
