# Supplementary material for: Noncanonical roles of chemokine regions in CCR9 activation revealed by structural modeling and mutational mapping
Source: Nat Commun. 2025 Aug 18;16:7695. doi: 10.1038/s41467-025-62321-9 (PMC12361432; doi:10.1038/s41467-025-62321-9)
Supplement: Supplementary file 4 — Supplementary Data 2 [file 41467_2025_62321_MOESM4_ESM.zip › CCR9_CCL25_rnk103.pdb]

SSBOND   1 CYS A   38    CYS A  289 
SSBOND   2 CYS A  119    CYS A  198 
SSBOND   3 CYS B    7    CYS B   35 
SSBOND   4 CYS B    8    CYS B   52 
ATOM      1  N   GLU A  20      -1.063  -2.311  60.614  1.00 46.81           N
ATOM      2  CA  GLU A  20      -1.032  -2.896  59.284  1.00 46.81           C
ATOM      3  C   GLU A  20      -1.171  -4.417  59.370  1.00 46.81           C
ATOM      4  O   GLU A  20      -0.173  -5.137  59.353  1.00 46.81           O
ATOM      5  HA  GLU A  20      -1.892  -2.475  58.762  1.00 46.81           H
ATOM      6  CB  GLU A  20       0.247  -2.503  58.542  1.00 46.81           C
ATOM      7 1HB  GLU A  20       1.105  -2.612  59.205  1.00 46.81           H
ATOM      8 2HB  GLU A  20       0.334  -3.086  57.625  1.00 46.81           H
ATOM      9  CG  GLU A  20       0.204  -1.034  58.115  1.00 46.81           C
ATOM     10 1HG  GLU A  20      -0.823  -0.748  57.888  1.00 46.81           H
ATOM     11 2HG  GLU A  20       0.536  -0.402  58.939  1.00 46.81           H
ATOM     12  CD  GLU A  20       1.089  -0.793  56.891  1.00 46.81           C
ATOM     13  OE1 GLU A  20       0.647  -0.019  56.014  1.00 46.81           O
ATOM     14  OE2 GLU A  20       2.188  -1.387  56.860  1.00 46.81           O
ATOM     15  HN  GLU A  20      -1.139  -2.969  61.363  1.00 46.81           H
ATOM     16  N   SER A  21      -2.416  -4.862  59.460  1.00 51.48           N
ATOM     17  CA  SER A  21      -2.698  -6.203  59.942  1.00 51.48           C
ATOM     18  C   SER A  21      -1.946  -7.233  59.097  1.00 51.48           C
ATOM     19  O   SER A  21      -1.649  -6.984  57.929  1.00 51.48           O
ATOM     20  HA  SER A  21      -2.341  -6.220  60.972  1.00 51.48           H
ATOM     21  CB  SER A  21      -4.200  -6.492  59.919  1.00 51.48           C
ATOM     22 1HB  SER A  21      -4.376  -7.525  60.218  1.00 51.48           H
ATOM     23 2HB  SER A  21      -4.703  -5.859  60.651  1.00 51.48           H
ATOM     24  OG  SER A  21      -4.767  -6.268  58.631  1.00 51.48           O
ATOM     25  HG  SER A  21      -4.829  -7.131  58.130  1.00 51.48           H
ATOM     26  HN  SER A  21      -3.221  -4.324  59.210  1.00 51.48           H
ATOM     27  N   THR A  22      -1.660  -8.367  59.719  1.00 57.12           N
ATOM     28  CA  THR A  22      -1.071  -9.485  59.003  1.00 57.12           C
ATOM     29  C   THR A  22      -1.832  -9.746  57.701  1.00 57.12           C
ATOM     30  O   THR A  22      -1.229 -10.067  56.678  1.00 57.12           O
ATOM     31  HA  THR A  22      -0.051  -9.218  58.728  1.00 57.12           H
ATOM     32  CB  THR A  22      -1.048 -10.691  59.945  1.00 57.12           C
ATOM     33  HB  THR A  22      -1.941 -11.303  59.815  1.00 57.12           H
ATOM     34  OG1 THR A  22      -0.877 -10.117  61.238  1.00 57.12           O
ATOM     35  HG1 THR A  22      -1.120 -10.784  61.942  1.00 57.12           H
ATOM     36  CG2 THR A  22       0.197 -11.559  59.755  1.00 57.12           C
ATOM     37 1HG2 THR A  22       1.089 -10.963  59.950  1.00 57.12           H
ATOM     38 2HG2 THR A  22       0.227 -11.932  58.731  1.00 57.12           H
ATOM     39 3HG2 THR A  22       0.163 -12.400  60.447  1.00 57.12           H
ATOM     40  HN  THR A  22      -1.824  -8.528  60.692  1.00 57.12           H
ATOM     41  N   SER A  23      -3.147  -9.598  57.782  1.00 61.53           N
ATOM     42  CA  SER A  23      -3.999  -9.841  56.631  1.00 61.53           C
ATOM     43  C   SER A  23      -3.540  -8.985  55.449  1.00 61.53           C
ATOM     44  O   SER A  23      -3.611  -9.417  54.300  1.00 61.53           O
ATOM     45  HA  SER A  23      -3.882 -10.901  56.404  1.00 61.53           H
ATOM     46  CB  SER A  23      -5.465  -9.551  56.960  1.00 61.53           C
ATOM     47 1HB  SER A  23      -6.075  -9.712  56.071  1.00 61.53           H
ATOM     48 2HB  SER A  23      -5.813 -10.253  57.717  1.00 61.53           H
ATOM     49  OG  SER A  23      -5.653  -8.218  57.427  1.00 61.53           O
ATOM     50  HG  SER A  23      -6.627  -8.036  57.559  1.00 61.53           H
ATOM     51  HN  SER A  23      -3.628  -9.318  58.613  1.00 61.53           H
ATOM     52  N   SER A  24      -3.079  -7.785  55.773  1.00 66.77           N
ATOM     53  CA  SER A  24      -2.668  -6.840  54.749  1.00 66.77           C
ATOM     54  C   SER A  24      -1.413  -7.352  54.039  1.00 66.77           C
ATOM     55  O   SER A  24      -1.234  -7.123  52.844  1.00 66.77           O
ATOM     56  HA  SER A  24      -3.505  -6.786  54.053  1.00 66.77           H
ATOM     57  CB  SER A  24      -2.412  -5.456  55.347  1.00 66.77           C
ATOM     58 1HB  SER A  24      -2.494  -4.702  54.564  1.00 66.77           H
ATOM     59 2HB  SER A  24      -3.181  -5.233  56.086  1.00 66.77           H
ATOM     60  OG  SER A  24      -1.128  -5.368  55.958  1.00 66.77           O
ATOM     61  HG  SER A  24      -1.097  -5.944  56.775  1.00 66.77           H
ATOM     62  HN  SER A  24      -2.986  -7.457  56.713  1.00 66.77           H
ATOM     63  N   MET A  25      -0.575  -8.036  54.805  1.00 71.45           N
ATOM     64  CA  MET A  25       0.640  -8.613  54.256  1.00 71.45           C
ATOM     65  C   MET A  25       0.334  -9.891  53.473  1.00 71.45           C
ATOM     66  O   MET A  25       0.915 -10.130  52.415  1.00 71.45           O
ATOM     67  HA  MET A  25       1.047  -7.857  53.585  1.00 71.45           H
ATOM     68  CB  MET A  25       1.613  -8.932  55.393  1.00 71.45           C
ATOM     69 1HB  MET A  25       1.619  -8.112  56.111  1.00 71.45           H
ATOM     70 2HB  MET A  25       1.275  -9.820  55.927  1.00 71.45           H
ATOM     71  CG  MET A  25       3.027  -9.159  54.856  1.00 71.45           C
ATOM     72 1HG  MET A  25       3.642  -9.637  55.619  1.00 71.45           H
ATOM     73 2HG  MET A  25       2.997  -9.835  54.002  1.00 71.45           H
ATOM     74  SD  MET A  25       3.755  -7.602  54.376  1.00 71.45           S
ATOM     75  CE  MET A  25       5.465  -8.091  54.228  1.00 71.45           C
ATOM     76 1HE  MET A  25       5.820  -8.469  55.187  1.00 71.45           H
ATOM     77 2HE  MET A  25       5.555  -8.873  53.474  1.00 71.45           H
ATOM     78 3HE  MET A  25       6.065  -7.231  53.931  1.00 71.45           H
ATOM     79  HN  MET A  25      -0.716  -8.197  55.782  1.00 71.45           H
ATOM     80  N   GLU A  26      -0.579 -10.680  54.022  1.00 72.14           N
ATOM     81  CA  GLU A  26      -0.990 -11.913  53.373  1.00 72.14           C
ATOM     82  C   GLU A  26      -1.652 -11.610  52.028  1.00 72.14           C
ATOM     83  O   GLU A  26      -1.377 -12.277  51.032  1.00 72.14           O
ATOM     84  HA  GLU A  26      -0.071 -12.477  53.214  1.00 72.14           H
ATOM     85  CB  GLU A  26      -1.925 -12.722  54.275  1.00 72.14           C
ATOM     86 1HB  GLU A  26      -2.673 -12.062  54.714  1.00 72.14           H
ATOM     87 2HB  GLU A  26      -2.357 -13.548  53.709  1.00 72.14           H
ATOM     88  CG  GLU A  26      -1.156 -13.352  55.438  1.00 72.14           C
ATOM     89 1HG  GLU A  26      -0.462 -14.101  55.056  1.00 72.14           H
ATOM     90 2HG  GLU A  26      -0.558 -12.590  55.938  1.00 72.14           H
ATOM     91  CD  GLU A  26      -2.113 -13.998  56.442  1.00 72.14           C
ATOM     92  OE1 GLU A  26      -1.614 -14.785  57.275  1.00 72.14           O
ATOM     93  OE2 GLU A  26      -3.321 -13.691  56.353  1.00 72.14           O
ATOM     94  HN  GLU A  26      -1.033 -10.488  54.892  1.00 72.14           H
ATOM     95  N   ASP A  27      -2.513 -10.603  52.042  1.00 72.56           N
ATOM     96  CA  ASP A  27      -3.253 -10.234  50.847  1.00 72.56           C
ATOM     97  C   ASP A  27      -2.268  -9.943  49.712  1.00 72.56           C
ATOM     98  O   ASP A  27      -2.502 -10.331  48.568  1.00 72.56           O
ATOM     99  HA  ASP A  27      -3.895 -11.088  50.632  1.00 72.56           H
ATOM    100  CB  ASP A  27      -4.088  -8.974  51.083  1.00 72.56           C
ATOM    101 1HB  ASP A  27      -3.487  -8.227  51.600  1.00 72.56           H
ATOM    102 2HB  ASP A  27      -4.380  -8.542  50.125  1.00 72.56           H
ATOM    103  CG  ASP A  27      -5.337  -9.291  51.907  1.00 72.56           C
ATOM    104  OD1 ASP A  27      -5.662 -10.494  52.006  1.00 72.56           O
ATOM    105  OD2 ASP A  27      -5.939  -8.323  52.420  1.00 72.56           O
ATOM    106  HN  ASP A  27      -2.708 -10.045  52.848  1.00 72.56           H
ATOM    107  N   TYR A  28      -1.189  -9.263  50.068  1.00 74.46           N
ATOM    108  CA  TYR A  28      -0.181  -8.892  49.090  1.00 74.46           C
ATOM    109  C   TYR A  28       0.577 -10.124  48.590  1.00 74.46           C
ATOM    110  O   TYR A  28       0.909 -10.216  47.409  1.00 74.46           O
ATOM    111  HA  TYR A  28      -0.687  -8.420  48.248  1.00 74.46           H
ATOM    112  CB  TYR A  28       0.796  -7.968  49.819  1.00 74.46           C
ATOM    113 1HB  TYR A  28       0.247  -7.111  50.210  1.00 74.46           H
ATOM    114 2HB  TYR A  28       1.211  -8.499  50.677  1.00 74.46           H
ATOM    115  CG  TYR A  28       1.946  -7.463  48.945  1.00 74.46           C
ATOM    116  CD1 TYR A  28       3.147  -8.144  48.924  1.00 74.46           C
ATOM    117  HD1 TYR A  28       3.275  -9.041  49.530  1.00 74.46           H
ATOM    118  CD2 TYR A  28       1.783  -6.328  48.178  1.00 74.46           C
ATOM    119  HD2 TYR A  28       0.834  -5.791  48.195  1.00 74.46           H
ATOM    120  CE1 TYR A  28       4.229  -7.669  48.102  1.00 74.46           C
ATOM    121  HE1 TYR A  28       5.182  -8.196  48.076  1.00 74.46           H
ATOM    122  CE2 TYR A  28       2.865  -5.853  47.356  1.00 74.46           C
ATOM    123  HE2 TYR A  28       2.749  -4.957  46.745  1.00 74.46           H
ATOM    124  CZ  TYR A  28       4.035  -6.547  47.358  1.00 74.46           C
ATOM    125  OH  TYR A  28       5.057  -6.098  46.581  1.00 74.46           O
ATOM    126  HH  TYR A  28       4.837  -5.193  46.216  1.00 74.46           H
ATOM    127  HN  TYR A  28      -0.998  -8.967  51.004  1.00 74.46           H
ATOM    128  N   VAL A  29       0.830 -11.039  49.514  1.00 71.78           N
ATOM    129  CA  VAL A  29       1.624 -12.216  49.205  1.00 71.78           C
ATOM    130  C   VAL A  29       0.795 -13.175  48.347  1.00 71.78           C
ATOM    131  O   VAL A  29       1.331 -13.850  47.470  1.00 71.78           O
ATOM    132  HA  VAL A  29       2.488 -11.887  48.627  1.00 71.78           H
ATOM    133  CB  VAL A  29       2.134 -12.857  50.496  1.00 71.78           C
ATOM    134  HB  VAL A  29       1.277 -13.025  51.149  1.00 71.78           H
ATOM    135  CG1 VAL A  29       2.783 -14.214  50.216  1.00 71.78           C
ATOM    136 1HG1 VAL A  29       2.050 -14.880  49.760  1.00 71.78           H
ATOM    137 2HG1 VAL A  29       3.624 -14.081  49.536  1.00 71.78           H
ATOM    138 3HG1 VAL A  29       3.136 -14.648  51.151  1.00 71.78           H
ATOM    139  CG2 VAL A  29       3.105 -11.926  51.225  1.00 71.78           C
ATOM    140 1HG2 VAL A  29       3.957 -11.713  50.581  1.00 71.78           H
ATOM    141 2HG2 VAL A  29       2.596 -10.994  51.475  1.00 71.78           H
ATOM    142 3HG2 VAL A  29       3.452 -12.407  52.140  1.00 71.78           H
ATOM    143  HN  VAL A  29       0.502 -10.987  50.457  1.00 71.78           H
ATOM    144  N   ASN A  30      -0.499 -13.203  48.631  1.00 74.74           N
ATOM    145  CA  ASN A  30      -1.386 -14.154  47.983  1.00 74.74           C
ATOM    146  C   ASN A  30      -1.828 -13.593  46.630  1.00 74.74           C
ATOM    147  O   ASN A  30      -2.450 -14.296  45.836  1.00 74.74           O
ATOM    148  HA  ASN A  30      -0.802 -15.069  47.884  1.00 74.74           H
ATOM    149  CB  ASN A  30      -2.639 -14.400  48.825  1.00 74.74           C
ATOM    150 1HB  ASN A  30      -3.036 -13.449  49.180  1.00 74.74           H
ATOM    151 2HB  ASN A  30      -3.413 -14.857  48.208  1.00 74.74           H
ATOM    152  CG  ASN A  30      -2.330 -15.306  50.018  1.00 74.74           C
ATOM    153  OD1 ASN A  30      -1.363 -16.050  50.031  1.00 74.74           O
ATOM    154  ND2 ASN A  30      -3.202 -15.202  51.017  1.00 74.74           N
ATOM    155 1HD2 ASN A  30      -3.974 -14.572  50.943  1.00 74.74           H
ATOM    156 2HD2 ASN A  30      -3.085 -15.755  51.843  1.00 74.74           H
ATOM    157  HN  ASN A  30      -0.941 -12.594  49.289  1.00 74.74           H
ATOM    158  N   PHE A  31      -1.488 -12.331  46.410  1.00 78.98           N
ATOM    159  CA  PHE A  31      -1.817 -11.676  45.155  1.00 78.98           C
ATOM    160  C   PHE A  31      -1.049 -12.305  43.991  1.00 78.98           C
ATOM    161  O   PHE A  31       0.180 -12.326  43.993  1.00 78.98           O
ATOM    162  HA  PHE A  31      -2.887 -11.805  44.994  1.00 78.98           H
ATOM    163  CB  PHE A  31      -1.400 -10.210  45.293  1.00 78.98           C
ATOM    164 1HB  PHE A  31      -1.875  -9.790  46.180  1.00 78.98           H
ATOM    165 2HB  PHE A  31      -0.324 -10.163  45.456  1.00 78.98           H
ATOM    166  CG  PHE A  31      -1.757  -9.345  44.083  1.00 78.98           C
ATOM    167  CD1 PHE A  31      -0.810  -9.058  43.150  1.00 78.98           C
ATOM    168  HD1 PHE A  31       0.203  -9.443  43.265  1.00 78.98           H
ATOM    169  CD2 PHE A  31      -3.021  -8.864  43.940  1.00 78.98           C
ATOM    170  HD2 PHE A  31      -3.780  -9.094  44.687  1.00 78.98           H
ATOM    171  CE1 PHE A  31      -1.141  -8.255  42.026  1.00 78.98           C
ATOM    172  HE1 PHE A  31      -0.382  -8.024  41.279  1.00 78.98           H
ATOM    173  CE2 PHE A  31      -3.352  -8.061  42.816  1.00 78.98           C
ATOM    174  HE2 PHE A  31      -4.365  -7.675  42.702  1.00 78.98           H
ATOM    175  CZ  PHE A  31      -2.405  -7.773  41.883  1.00 78.98           C
ATOM    176  HZ  PHE A  31      -2.659  -7.157  41.021  1.00 78.98           H
ATOM    177  HN  PHE A  31      -0.999 -11.760  47.069  1.00 78.98           H
ATOM    178  N   ASN A  32      -1.807 -12.802  43.024  1.00 76.92           N
ATOM    179  CA  ASN A  32      -1.213 -13.393  41.837  1.00 76.92           C
ATOM    180  C   ASN A  32      -0.769 -12.280  40.886  1.00 76.92           C
ATOM    181  O   ASN A  32      -1.580 -11.741  40.133  1.00 76.92           O
ATOM    182  HA  ASN A  32      -0.376 -13.988  42.201  1.00 76.92           H
ATOM    183  CB  ASN A  32      -2.222 -14.273  41.096  1.00 76.92           C
ATOM    184 1HB  ASN A  32      -2.711 -14.945  41.802  1.00 76.92           H
ATOM    185 2HB  ASN A  32      -3.002 -13.650  40.658  1.00 76.92           H
ATOM    186  CG  ASN A  32      -1.536 -15.089  39.998  1.00 76.92           C
ATOM    187  OD1 ASN A  32      -0.363 -14.924  39.709  1.00 76.92           O
ATOM    188  ND2 ASN A  32      -2.332 -15.975  39.406  1.00 76.92           N
ATOM    189 1HD2 ASN A  32      -3.286 -16.059  39.692  1.00 76.92           H
ATOM    190 2HD2 ASN A  32      -1.975 -16.556  38.675  1.00 76.92           H
ATOM    191  HN  ASN A  32      -2.807 -12.805  43.043  1.00 76.92           H
ATOM    192  N   PHE A  33       0.517 -11.968  40.950  1.00 78.34           N
ATOM    193  CA  PHE A  33       1.109 -11.036  40.006  1.00 78.34           C
ATOM    194  C   PHE A  33       1.349 -11.705  38.651  1.00 78.34           C
ATOM    195  O   PHE A  33       2.488 -11.802  38.196  1.00 78.34           O
ATOM    196  HA  PHE A  33       0.407 -10.211  39.882  1.00 78.34           H
ATOM    197  CB  PHE A  33       2.454 -10.600  40.592  1.00 78.34           C
ATOM    198 1HB  PHE A  33       3.047 -11.487  40.811  1.00 78.34           H
ATOM    199 2HB  PHE A  33       2.998 -10.030  39.839  1.00 78.34           H
ATOM    200  CG  PHE A  33       2.334  -9.756  41.862  1.00 78.34           C
ATOM    201  CD1 PHE A  33       2.203  -8.405  41.772  1.00 78.34           C
ATOM    202  HD1 PHE A  33       2.182  -7.924  40.794  1.00 78.34           H
ATOM    203  CD2 PHE A  33       2.360 -10.356  43.082  1.00 78.34           C
ATOM    204  HD2 PHE A  33       2.466 -11.438  43.155  1.00 78.34           H
ATOM    205  CE1 PHE A  33       2.092  -7.622  42.951  1.00 78.34           C
ATOM    206  HE1 PHE A  33       1.987  -6.539  42.878  1.00 78.34           H
ATOM    207  CE2 PHE A  33       2.250  -9.572  44.262  1.00 78.34           C
ATOM    208  HE2 PHE A  33       2.270 -10.054  45.239  1.00 78.34           H
ATOM    209  CZ  PHE A  33       2.118  -8.222  44.171  1.00 78.34           C
ATOM    210  HZ  PHE A  33       2.033  -7.621  45.076  1.00 78.34           H
ATOM    211  HN  PHE A  33       1.149 -12.340  41.630  1.00 78.34           H
ATOM    212  N   THR A  34       0.258 -12.150  38.045  1.00 78.25           N
ATOM    213  CA  THR A  34       0.298 -12.587  36.660  1.00 78.25           C
ATOM    214  C   THR A  34       0.828 -11.468  35.762  1.00 78.25           C
ATOM    215  O   THR A  34       0.414 -10.317  35.888  1.00 78.25           O
ATOM    216  HA  THR A  34       0.998 -13.419  36.582  1.00 78.25           H
ATOM    217  CB  THR A  34      -1.105 -13.062  36.274  1.00 78.25           C
ATOM    218  HB  THR A  34      -1.803 -12.226  36.239  1.00 78.25           H
ATOM    219  OG1 THR A  34      -1.405 -14.073  37.233  1.00 78.25           O
ATOM    220  HG1 THR A  34      -0.629 -14.698  37.325  1.00 78.25           H
ATOM    221  CG2 THR A  34      -1.125 -13.801  34.935  1.00 78.25           C
ATOM    222 1HG2 THR A  34      -0.478 -14.677  34.993  1.00 78.25           H
ATOM    223 2HG2 THR A  34      -0.767 -13.137  34.148  1.00 78.25           H
ATOM    224 3HG2 THR A  34      -2.144 -14.117  34.709  1.00 78.25           H
ATOM    225  HN  THR A  34      -0.638 -12.213  38.483  1.00 78.25           H
ATOM    226  N   ASP A  35       1.738 -11.846  34.875  1.00 83.56           N
ATOM    227  CA  ASP A  35       2.473 -10.866  34.094  1.00 83.56           C
ATOM    228  C   ASP A  35       1.627 -10.439  32.893  1.00 83.56           C
ATOM    229  O   ASP A  35       1.887 -10.857  31.766  1.00 83.56           O
ATOM    230  HA  ASP A  35       2.670 -10.042  34.780  1.00 83.56           H
ATOM    231  CB  ASP A  35       3.783 -11.454  33.564  1.00 83.56           C
ATOM    232 1HB  ASP A  35       4.156 -12.205  34.261  1.00 83.56           H
ATOM    233 2HB  ASP A  35       3.601 -11.962  32.617  1.00 83.56           H
ATOM    234  CG  ASP A  35       4.836 -10.362  33.370  1.00 83.56           C
ATOM    235  OD1 ASP A  35       4.595  -9.245  33.877  1.00 83.56           O
ATOM    236  OD2 ASP A  35       5.858 -10.668  32.719  1.00 83.56           O
ATOM    237  HN  ASP A  35       1.974 -12.799  34.687  1.00 83.56           H
ATOM    238  N   PHE A  36       0.632  -9.610  33.175  1.00 91.44           N
ATOM    239  CA  PHE A  36      -0.232  -9.094  32.127  1.00 91.44           C
ATOM    240  C   PHE A  36       0.401  -7.879  31.445  1.00 91.44           C
ATOM    241  O   PHE A  36      -0.049  -7.457  30.380  1.00 91.44           O
ATOM    242  HA  PHE A  36      -0.365  -9.891  31.396  1.00 91.44           H
ATOM    243  CB  PHE A  36      -1.539  -8.664  32.797  1.00 91.44           C
ATOM    244 1HB  PHE A  36      -1.307  -8.009  33.636  1.00 91.44           H
ATOM    245 2HB  PHE A  36      -2.123  -8.079  32.087  1.00 91.44           H
ATOM    246  CG  PHE A  36      -2.393  -9.830  33.299  1.00 91.44           C
ATOM    247  CD1 PHE A  36      -2.504 -10.962  32.553  1.00 91.44           C
ATOM    248  HD1 PHE A  36      -1.985 -11.039  31.598  1.00 91.44           H
ATOM    249  CD2 PHE A  36      -3.041  -9.735  34.490  1.00 91.44           C
ATOM    250  HD2 PHE A  36      -2.953  -8.827  35.088  1.00 91.44           H
ATOM    251  CE1 PHE A  36      -3.297 -12.044  33.019  1.00 91.44           C
ATOM    252  HE1 PHE A  36      -3.386 -12.952  32.421  1.00 91.44           H
ATOM    253  CE2 PHE A  36      -3.834 -10.817  34.956  1.00 91.44           C
ATOM    254  HE2 PHE A  36      -4.354 -10.740  35.911  1.00 91.44           H
ATOM    255  CZ  PHE A  36      -3.945 -11.949  34.211  1.00 91.44           C
ATOM    256  HZ  PHE A  36      -4.554 -12.779  34.568  1.00 91.44           H
ATOM    257  HN  PHE A  36       0.413  -9.293  34.098  1.00 91.44           H
ATOM    258  N   TYR A  37       1.433  -7.351  32.085  1.00 92.67           N
ATOM    259  CA  TYR A  37       2.217  -6.283  31.489  1.00 92.67           C
ATOM    260  C   TYR A  37       3.348  -6.847  30.627  1.00 92.67           C
ATOM    261  O   TYR A  37       4.238  -7.528  31.133  1.00 92.67           O
ATOM    262  HA  TYR A  37       1.553  -5.689  30.861  1.00 92.67           H
ATOM    263  CB  TYR A  37       2.823  -5.502  32.657  1.00 92.67           C
ATOM    264 1HB  TYR A  37       2.016  -5.127  33.287  1.00 92.67           H
ATOM    265 2HB  TYR A  37       3.414  -6.184  33.268  1.00 92.67           H
ATOM    266  CG  TYR A  37       3.705  -4.327  32.230  1.00 92.67           C
ATOM    267  CD1 TYR A  37       5.070  -4.494  32.119  1.00 92.67           C
ATOM    268  HD1 TYR A  37       5.520  -5.463  32.337  1.00 92.67           H
ATOM    269  CD2 TYR A  37       3.135  -3.101  31.954  1.00 92.67           C
ATOM    270  HD2 TYR A  37       2.056  -2.969  32.041  1.00 92.67           H
ATOM    271  CE1 TYR A  37       5.900  -3.388  31.717  1.00 92.67           C
ATOM    272  HE1 TYR A  37       6.980  -3.506  31.626  1.00 92.67           H
ATOM    273  CE2 TYR A  37       3.965  -1.995  31.552  1.00 92.67           C
ATOM    274  HE2 TYR A  37       3.528  -1.021  31.332  1.00 92.67           H
ATOM    275  CZ  TYR A  37       5.307  -2.193  31.453  1.00 92.67           C
ATOM    276  OH  TYR A  37       6.091  -1.149  31.073  1.00 92.67           O
ATOM    277  HH  TYR A  37       5.524  -0.346  30.888  1.00 92.67           H
ATOM    278  HN  TYR A  37       1.736  -7.641  32.993  1.00 92.67           H
ATOM    279  N   CYS A  38       3.276  -6.543  29.339  1.00 92.17           N
ATOM    280  CA  CYS A  38       4.213  -7.108  28.383  1.00 92.17           C
ATOM    281  C   CYS A  38       5.218  -6.021  27.997  1.00 92.17           C
ATOM    282  O   CYS A  38       4.846  -5.007  27.410  1.00 92.17           O
ATOM    283  HA  CYS A  38       4.712  -7.936  28.887  1.00 92.17           H
ATOM    284  CB  CYS A  38       3.496  -7.683  27.161  1.00 92.17           C
ATOM    285 1HB  CYS A  38       2.698  -8.354  27.479  1.00 92.17           H
ATOM    286 2HB  CYS A  38       3.028  -6.880  26.592  1.00 92.17           H
ATOM    287  SG  CYS A  38       4.686  -8.585  26.103  1.00 92.17           S
ATOM    288  HN  CYS A  38       2.595  -5.924  28.948  1.00 92.17           H
ATOM    289  N   GLU A  39       6.473  -6.271  28.342  1.00 90.66           N
ATOM    290  CA  GLU A  39       7.563  -5.450  27.844  1.00 90.66           C
ATOM    291  C   GLU A  39       7.937  -5.869  26.420  1.00 90.66           C
ATOM    292  O   GLU A  39       8.260  -7.030  26.176  1.00 90.66           O
ATOM    293  HA  GLU A  39       7.180  -4.430  27.840  1.00 90.66           H
ATOM    294  CB  GLU A  39       8.776  -5.526  28.774  1.00 90.66           C
ATOM    295 1HB  GLU A  39       9.012  -6.569  28.984  1.00 90.66           H
ATOM    296 2HB  GLU A  39       9.609  -4.975  28.337  1.00 90.66           H
ATOM    297  CG  GLU A  39       8.478  -4.862  30.119  1.00 90.66           C
ATOM    298 1HG  GLU A  39       8.078  -3.861  29.954  1.00 90.66           H
ATOM    299 2HG  GLU A  39       7.711  -5.429  30.647  1.00 90.66           H
ATOM    300  CD  GLU A  39       9.740  -4.777  30.980  1.00 90.66           C
ATOM    301  OE1 GLU A  39       9.623  -4.251  32.108  1.00 90.66           O
ATOM    302  OE2 GLU A  39      10.793  -5.239  30.490  1.00 90.66           O
ATOM    303  HN  GLU A  39       6.748  -7.017  28.948  1.00 90.66           H
ATOM    304  N   LYS A  40       7.879  -4.900  25.518  1.00 90.50           N
ATOM    305  CA  LYS A  40       8.079  -5.180  24.106  1.00 90.50           C
ATOM    306  C   LYS A  40       9.536  -4.896  23.736  1.00 90.50           C
ATOM    307  O   LYS A  40       9.843  -4.616  22.578  1.00 90.50           O
ATOM    308  HA  LYS A  40       7.884  -6.241  23.953  1.00 90.50           H
ATOM    309  CB  LYS A  40       7.067  -4.406  23.259  1.00 90.50           C
ATOM    310 1HB  LYS A  40       7.200  -3.335  23.413  1.00 90.50           H
ATOM    311 2HB  LYS A  40       7.249  -4.600  22.202  1.00 90.50           H
ATOM    312  CG  LYS A  40       5.634  -4.804  23.617  1.00 90.50           C
ATOM    313 1HG  LYS A  40       5.470  -4.662  24.685  1.00 90.50           H
ATOM    314 2HG  LYS A  40       4.931  -4.152  23.097  1.00 90.50           H
ATOM    315  CD  LYS A  40       5.359  -6.261  23.241  1.00 90.50           C
ATOM    316 1HD  LYS A  40       5.686  -6.445  22.218  1.00 90.50           H
ATOM    317 2HD  LYS A  40       5.940  -6.922  23.884  1.00 90.50           H
ATOM    318  CE  LYS A  40       3.871  -6.590  23.374  1.00 90.50           C
ATOM    319 1HE  LYS A  40       3.632  -6.808  24.415  1.00 90.50           H
ATOM    320 2HE  LYS A  40       3.274  -5.726  23.083  1.00 90.50           H
ATOM    321  NZ  LYS A  40       3.519  -7.751  22.525  1.00 90.50           N
ATOM    322 1HZ  LYS A  40       2.538  -7.974  22.647  1.00 90.50           H
ATOM    323 2HZ  LYS A  40       3.695  -7.524  21.552  1.00 90.50           H
ATOM    324 3HZ  LYS A  40       4.083  -8.549  22.793  1.00 90.50           H
ATOM    325  HN  LYS A  40       7.701  -3.941  25.738  1.00 90.50           H
ATOM    326  N   ASN A  41      10.395  -4.978  24.741  1.00 88.82           N
ATOM    327  CA  ASN A  41      11.802  -4.668  24.550  1.00 88.82           C
ATOM    328  C   ASN A  41      12.370  -5.557  23.442  1.00 88.82           C
ATOM    329  O   ASN A  41      13.098  -5.082  22.572  1.00 88.82           O
ATOM    330  HA  ASN A  41      11.829  -3.610  24.290  1.00 88.82           H
ATOM    331  CB  ASN A  41      12.603  -4.933  25.827  1.00 88.82           C
ATOM    332 1HB  ASN A  41      12.284  -5.876  26.271  1.00 88.82           H
ATOM    333 2HB  ASN A  41      13.660  -5.036  25.582  1.00 88.82           H
ATOM    334  CG  ASN A  41      12.416  -3.798  26.836  1.00 88.82           C
ATOM    335  OD1 ASN A  41      12.147  -2.660  26.488  1.00 88.82           O
ATOM    336  ND2 ASN A  41      12.574  -4.170  28.103  1.00 88.82           N
ATOM    337 1HD2 ASN A  41      12.794  -5.121  28.321  1.00 88.82           H
ATOM    338 2HD2 ASN A  41      12.471  -3.499  28.838  1.00 88.82           H
ATOM    339  HN  ASN A  41      10.145  -5.251  25.670  1.00 88.82           H
ATOM    340  N   ASN A  42      12.017  -6.833  23.512  1.00 91.06           N
ATOM    341  CA  ASN A  42      12.526  -7.803  22.557  1.00 91.06           C
ATOM    342  C   ASN A  42      12.060  -7.421  21.151  1.00 91.06           C
ATOM    343  O   ASN A  42      12.816  -7.541  20.188  1.00 91.06           O
ATOM    344  HA  ASN A  42      13.610  -7.766  22.661  1.00 91.06           H
ATOM    345  CB  ASN A  42      12.000  -9.206  22.865  1.00 91.06           C
ATOM    346 1HB  ASN A  42      10.917  -9.175  22.980  1.00 91.06           H
ATOM    347 2HB  ASN A  42      12.213  -9.870  22.027  1.00 91.06           H
ATOM    348  CG  ASN A  42      12.638  -9.764  24.139  1.00 91.06           C
ATOM    349  OD1 ASN A  42      13.586  -9.218  24.679  1.00 91.06           O
ATOM    350  ND2 ASN A  42      12.067 -10.878  24.587  1.00 91.06           N
ATOM    351 1HD2 ASN A  42      11.291 -11.274  24.097  1.00 91.06           H
ATOM    352 2HD2 ASN A  42      12.413 -11.319  25.415  1.00 91.06           H
ATOM    353  HN  ASN A  42      11.397  -7.204  24.202  1.00 91.06           H
ATOM    354  N   VAL A  43      10.817  -6.969  21.077  1.00 91.63           N
ATOM    355  CA  VAL A  43      10.237  -6.578  19.803  1.00 91.63           C
ATOM    356  C   VAL A  43      11.009  -5.381  19.242  1.00 91.63           C
ATOM    357  O   VAL A  43      11.326  -5.344  18.054  1.00 91.63           O
ATOM    358  HA  VAL A  43      10.349  -7.419  19.118  1.00 91.63           H
ATOM    359  CB  VAL A  43       8.742  -6.300  19.971  1.00 91.63           C
ATOM    360  HB  VAL A  43       8.634  -5.427  20.616  1.00 91.63           H
ATOM    361  CG1 VAL A  43       8.091  -5.973  18.626  1.00 91.63           C
ATOM    362 1HG1 VAL A  43       8.564  -5.090  18.197  1.00 91.63           H
ATOM    363 2HG1 VAL A  43       8.215  -6.817  17.948  1.00 91.63           H
ATOM    364 3HG1 VAL A  43       7.028  -5.779  18.774  1.00 91.63           H
ATOM    365  CG2 VAL A  43       8.039  -7.476  20.650  1.00 91.63           C
ATOM    366 1HG2 VAL A  43       8.161  -8.373  20.042  1.00 91.63           H
ATOM    367 2HG2 VAL A  43       8.476  -7.642  21.634  1.00 91.63           H
ATOM    368 3HG2 VAL A  43       6.977  -7.252  20.757  1.00 91.63           H
ATOM    369  HN  VAL A  43      10.210  -6.868  21.865  1.00 91.63           H
ATOM    370  N   ARG A  44      11.288  -4.433  20.124  1.00 90.24           N
ATOM    371  CA  ARG A  44      11.958  -3.209  19.719  1.00 90.24           C
ATOM    372  C   ARG A  44      13.385  -3.512  19.256  1.00 90.24           C
ATOM    373  O   ARG A  44      13.864  -2.928  18.286  1.00 90.24           O
ATOM    374  HA  ARG A  44      11.355  -2.819  18.900  1.00 90.24           H
ATOM    375  CB  ARG A  44      12.006  -2.201  20.869  1.00 90.24           C
ATOM    376 1HB  ARG A  44      12.454  -2.666  21.747  1.00 90.24           H
ATOM    377 2HB  ARG A  44      12.644  -1.360  20.594  1.00 90.24           H
ATOM    378  CG  ARG A  44      10.604  -1.694  21.213  1.00 90.24           C
ATOM    379 1HG  ARG A  44      10.071  -1.438  20.297  1.00 90.24           H
ATOM    380 2HG  ARG A  44      10.037  -2.486  21.702  1.00 90.24           H
ATOM    381  CD  ARG A  44      10.673  -0.470  22.128  1.00 90.24           C
ATOM    382 1HD  ARG A  44      11.477   0.191  21.806  1.00 90.24           H
ATOM    383 2HD  ARG A  44       9.746   0.099  22.059  1.00 90.24           H
ATOM    384  NE  ARG A  44      10.900  -0.896  23.527  1.00 90.24           N
ATOM    385  HE  ARG A  44      11.834  -1.122  23.803  1.00 90.24           H
ATOM    386  CZ  ARG A  44       9.932  -0.998  24.448  1.00 90.24           C
ATOM    387  NH1 ARG A  44       8.662  -0.708  24.135  1.00 90.24           N
ATOM    388 1HH1 ARG A  44       8.431  -0.412  23.208  1.00 90.24           H
ATOM    389 2HH1 ARG A  44       7.945  -0.786  24.828  1.00 90.24           H
ATOM    390  NH2 ARG A  44      10.253  -1.394  25.687  1.00 90.24           N
ATOM    391 1HH2 ARG A  44       9.542  -1.476  26.386  1.00 90.24           H
ATOM    392 2HH2 ARG A  44      11.203  -1.609  25.913  1.00 90.24           H
ATOM    393  HN  ARG A  44      11.066  -4.491  21.097  1.00 90.24           H
ATOM    394  N   GLN A  45      14.023  -4.426  19.973  1.00 91.73           N
ATOM    395  CA  GLN A  45      15.403  -4.775  19.681  1.00 91.73           C
ATOM    396  C   GLN A  45      15.507  -5.412  18.294  1.00 91.73           C
ATOM    397  O   GLN A  45      16.423  -5.102  17.532  1.00 91.73           O
ATOM    398  HA  GLN A  45      15.951  -3.833  19.698  1.00 91.73           H
ATOM    399  CB  GLN A  45      15.972  -5.705  20.755  1.00 91.73           C
ATOM    400 1HB  GLN A  45      15.820  -5.265  21.740  1.00 91.73           H
ATOM    401 2HB  GLN A  45      15.434  -6.653  20.743  1.00 91.73           H
ATOM    402  CG  GLN A  45      17.464  -5.957  20.528  1.00 91.73           C
ATOM    403 1HG  GLN A  45      17.617  -6.389  19.539  1.00 91.73           H
ATOM    404 2HG  GLN A  45      18.003  -5.010  20.549  1.00 91.73           H
ATOM    405  CD  GLN A  45      18.030  -6.896  21.595  1.00 91.73           C
ATOM    406  OE1 GLN A  45      17.311  -7.492  22.379  1.00 91.73           O
ATOM    407  NE2 GLN A  45      19.357  -6.993  21.581  1.00 91.73           N
ATOM    408 1HE2 GLN A  45      19.889  -6.476  20.911  1.00 91.73           H
ATOM    409 2HE2 GLN A  45      19.821  -7.583  22.241  1.00 91.73           H
ATOM    410  HN  GLN A  45      13.615  -4.922  20.739  1.00 91.73           H
ATOM    411  N   PHE A  46      14.557  -6.289  18.007  1.00 93.74           N
ATOM    412  CA  PHE A  46      14.495  -6.927  16.703  1.00 93.74           C
ATOM    413  C   PHE A  46      14.309  -5.889  15.594  1.00 93.74           C
ATOM    414  O   PHE A  46      15.029  -5.905  14.597  1.00 93.74           O
ATOM    415  HA  PHE A  46      15.440  -7.450  16.554  1.00 93.74           H
ATOM    416  CB  PHE A  46      13.284  -7.862  16.719  1.00 93.74           C
ATOM    417 1HB  PHE A  46      13.460  -8.655  17.445  1.00 93.74           H
ATOM    418 2HB  PHE A  46      12.412  -7.304  17.061  1.00 93.74           H
ATOM    419  CG  PHE A  46      12.968  -8.494  15.362  1.00 93.74           C
ATOM    420  CD1 PHE A  46      11.971  -7.984  14.591  1.00 93.74           C
ATOM    421  HD1 PHE A  46      11.396  -7.126  14.939  1.00 93.74           H
ATOM    422  CD2 PHE A  46      13.685  -9.565  14.927  1.00 93.74           C
ATOM    423  HD2 PHE A  46      14.484  -9.973  15.545  1.00 93.74           H
ATOM    424  CE1 PHE A  46      11.677  -8.571  13.331  1.00 93.74           C
ATOM    425  HE1 PHE A  46      10.877  -8.163  12.713  1.00 93.74           H
ATOM    426  CE2 PHE A  46      13.391 -10.151  13.667  1.00 93.74           C
ATOM    427  HE2 PHE A  46      13.966 -11.009  13.318  1.00 93.74           H
ATOM    428  CZ  PHE A  46      12.394  -9.642  12.896  1.00 93.74           C
ATOM    429  HZ  PHE A  46      12.169 -10.092  11.929  1.00 93.74           H
ATOM    430  HN  PHE A  46      13.840  -6.565  18.647  1.00 93.74           H
ATOM    431  N   ALA A  47      13.339  -5.012  15.805  1.00 92.44           N
ATOM    432  CA  ALA A  47      12.984  -4.031  14.794  1.00 92.44           C
ATOM    433  C   ALA A  47      14.215  -3.189  14.452  1.00 92.44           C
ATOM    434  O   ALA A  47      14.454  -2.878  13.286  1.00 92.44           O
ATOM    435  HA  ALA A  47      12.666  -4.573  13.903  1.00 92.44           H
ATOM    436  CB  ALA A  47      11.816  -3.180  15.295  1.00 92.44           C
ATOM    437 1HB  ALA A  47      10.958  -3.822  15.495  1.00 92.44           H
ATOM    438 2HB  ALA A  47      12.107  -2.667  16.212  1.00 92.44           H
ATOM    439 3HB  ALA A  47      11.550  -2.444  14.536  1.00 92.44           H
ATOM    440  HN  ALA A  47      12.801  -4.965  16.647  1.00 92.44           H
ATOM    441  N   SER A  48      14.962  -2.843  15.490  1.00 92.63           N
ATOM    442  CA  SER A  48      16.027  -1.864  15.352  1.00 92.63           C
ATOM    443  C   SER A  48      17.120  -2.405  14.428  1.00 92.63           C
ATOM    444  O   SER A  48      17.841  -1.635  13.797  1.00 92.63           O
ATOM    445  HA  SER A  48      15.555  -0.985  14.913  1.00 92.63           H
ATOM    446  CB  SER A  48      16.618  -1.497  16.715  1.00 92.63           C
ATOM    447 1HB  SER A  48      17.239  -0.608  16.614  1.00 92.63           H
ATOM    448 2HB  SER A  48      15.811  -1.246  17.404  1.00 92.63           H
ATOM    449  OG  SER A  48      17.395  -2.559  17.263  1.00 92.63           O
ATOM    450  HG  SER A  48      16.863  -3.405  17.268  1.00 92.63           H
ATOM    451  HN  SER A  48      14.850  -3.219  16.410  1.00 92.63           H
ATOM    452  N   HIS A  49      17.207  -3.726  14.379  1.00 94.06           N
ATOM    453  CA  HIS A  49      18.225  -4.379  13.573  1.00 94.06           C
ATOM    454  C   HIS A  49      17.646  -4.734  12.203  1.00 94.06           C
ATOM    455  O   HIS A  49      18.330  -4.620  11.187  1.00 94.06           O
ATOM    456  HA  HIS A  49      19.031  -3.657  13.442  1.00 94.06           H
ATOM    457  CB  HIS A  49      18.802  -5.593  14.306  1.00 94.06           C
ATOM    458 1HB  HIS A  49      17.985  -6.257  14.587  1.00 94.06           H
ATOM    459 2HB  HIS A  49      19.442  -6.147  13.620  1.00 94.06           H
ATOM    460  CG  HIS A  49      19.595  -5.244  15.542  1.00 94.06           C
ATOM    461  ND1 HIS A  49      19.005  -5.025  16.775  1.00 94.06           N
ATOM    462  HD1 HIS A  49      18.026  -5.072  16.971  1.00 94.06           H
ATOM    463  CD2 HIS A  49      20.938  -5.079  15.723  1.00 94.06           C
ATOM    464  HD2 HIS A  49      21.701  -5.180  14.952  1.00 94.06           H
ATOM    465  CE1 HIS A  49      19.959  -4.741  17.650  1.00 94.06           C
ATOM    466  HE1 HIS A  49      19.812  -4.520  18.707  1.00 94.06           H
ATOM    467  NE2 HIS A  49      21.155  -4.775  16.996  1.00 94.06           N
ATOM    468  HN  HIS A  49      16.599  -4.346  14.875  1.00 94.06           H
ATOM    469  N   PHE A  50      16.390  -5.158  12.218  1.00 95.19           N
ATOM    470  CA  PHE A  50      15.800  -5.792  11.051  1.00 95.19           C
ATOM    471  C   PHE A  50      15.306  -4.746  10.050  1.00 95.19           C
ATOM    472  O   PHE A  50      15.568  -4.854   8.853  1.00 95.19           O
ATOM    473  HA  PHE A  50      16.576  -6.399  10.586  1.00 95.19           H
ATOM    474  CB  PHE A  50      14.607  -6.613  11.544  1.00 95.19           C
ATOM    475 1HB  PHE A  50      14.960  -7.356  12.259  1.00 95.19           H
ATOM    476 2HB  PHE A  50      13.923  -5.955  12.080  1.00 95.19           H
ATOM    477  CG  PHE A  50      13.838  -7.324  10.429  1.00 95.19           C
ATOM    478  CD1 PHE A  50      12.614  -6.869  10.049  1.00 95.19           C
ATOM    479  HD1 PHE A  50      12.181  -5.997  10.539  1.00 95.19           H
ATOM    480  CD2 PHE A  50      14.378  -8.412   9.818  1.00 95.19           C
ATOM    481  HD2 PHE A  50      15.359  -8.777  10.122  1.00 95.19           H
ATOM    482  CE1 PHE A  50      11.901  -7.529   9.014  1.00 95.19           C
ATOM    483  HE1 PHE A  50      10.920  -7.164   8.710  1.00 95.19           H
ATOM    484  CE2 PHE A  50      13.665  -9.073   8.783  1.00 95.19           C
ATOM    485  HE2 PHE A  50      14.098  -9.945   8.293  1.00 95.19           H
ATOM    486  CZ  PHE A  50      12.441  -8.617   8.403  1.00 95.19           C
ATOM    487  HZ  PHE A  50      11.893  -9.124   7.608  1.00 95.19           H
ATOM    488  HN  PHE A  50      15.782  -5.074  13.007  1.00 95.19           H
ATOM    489  N   LEU A  51      14.599  -3.756  10.577  1.00 94.82           N
ATOM    490  CA  LEU A  51      13.781  -2.894   9.742  1.00 94.82           C
ATOM    491  C   LEU A  51      14.687  -1.960   8.938  1.00 94.82           C
ATOM    492  O   LEU A  51      14.574  -1.880   7.715  1.00 94.82           O
ATOM    493  HA  LEU A  51      13.238  -3.533   9.045  1.00 94.82           H
ATOM    494  CB  LEU A  51      12.739  -2.160  10.589  1.00 94.82           C
ATOM    495 1HB  LEU A  51      13.261  -1.578  11.348  1.00 94.82           H
ATOM    496 2HB  LEU A  51      12.213  -1.452   9.949  1.00 94.82           H
ATOM    497  CG  LEU A  51      11.701  -3.041  11.287  1.00 94.82           C
ATOM    498  HG  LEU A  51      12.222  -3.693  11.988  1.00 94.82           H
ATOM    499  CD1 LEU A  51      10.721  -2.194  12.101  1.00 94.82           C
ATOM    500 1HD1 LEU A  51      11.269  -1.632  12.858  1.00 94.82           H
ATOM    501 2HD1 LEU A  51      10.202  -1.501  11.439  1.00 94.82           H
ATOM    502 3HD1 LEU A  51       9.994  -2.845  12.587  1.00 94.82           H
ATOM    503  CD2 LEU A  51      10.981  -3.942  10.281  1.00 94.82           C
ATOM    504 1HD2 LEU A  51      10.474  -3.326   9.539  1.00 94.82           H
ATOM    505 2HD2 LEU A  51      11.708  -4.585   9.784  1.00 94.82           H
ATOM    506 3HD2 LEU A  51      10.249  -4.558  10.804  1.00 94.82           H
ATOM    507  HN  LEU A  51      14.580  -3.541  11.553  1.00 94.82           H
ATOM    508  N   PRO A  52      15.599  -1.240   9.605  1.00 95.70           N
ATOM    509  CA  PRO A  52      16.298  -0.125   8.961  1.00 95.70           C
ATOM    510  C   PRO A  52      16.950  -0.532   7.650  1.00 95.70           C
ATOM    511  O   PRO A  52      16.743   0.113   6.623  1.00 95.70           O
ATOM    512  HA  PRO A  52      15.589   0.658   8.695  1.00 95.70           H
ATOM    513  CB  PRO A  52      17.335   0.302  10.002  1.00 95.70           C
ATOM    514 1HB  PRO A  52      18.287  -0.208   9.853  1.00 95.70           H
ATOM    515 2HB  PRO A  52      17.537   1.372   9.952  1.00 95.70           H
ATOM    516  CG  PRO A  52      16.689  -0.088  11.326  1.00 95.70           C
ATOM    517 1HG  PRO A  52      17.424  -0.178  12.125  1.00 95.70           H
ATOM    518 2HG  PRO A  52      15.964   0.656  11.657  1.00 95.70           H
ATOM    519  CD  PRO A  52      16.031  -1.420  11.003  1.00 95.70           C
ATOM    520 1HD  PRO A  52      16.730  -2.251  11.102  1.00 95.70           H
ATOM    521 2HD  PRO A  52      15.194  -1.631  11.669  1.00 95.70           H
ATOM    522  N   PRO A  53      17.749  -1.608   7.652  1.00 96.57           N
ATOM    523  CA  PRO A  53      18.420  -2.052   6.428  1.00 96.57           C
ATOM    524  C   PRO A  53      17.448  -2.243   5.274  1.00 96.57           C
ATOM    525  O   PRO A  53      17.731  -1.841   4.147  1.00 96.57           O
ATOM    526  HA  PRO A  53      19.121  -1.290   6.087  1.00 96.57           H
ATOM    527  CB  PRO A  53      19.083  -3.370   6.835  1.00 96.57           C
ATOM    528 1HB  PRO A  53      18.436  -4.223   6.633  1.00 96.57           H
ATOM    529 2HB  PRO A  53      20.010  -3.538   6.288  1.00 96.57           H
ATOM    530  CG  PRO A  53      19.333  -3.192   8.328  1.00 96.57           C
ATOM    531 1HG  PRO A  53      19.470  -4.149   8.832  1.00 96.57           H
ATOM    532 2HG  PRO A  53      20.235  -2.612   8.521  1.00 96.57           H
ATOM    533  CD  PRO A  53      18.079  -2.473   8.799  1.00 96.57           C
ATOM    534 1HD  PRO A  53      17.271  -3.171   9.019  1.00 96.57           H
ATOM    535 2HD  PRO A  53      18.259  -1.901   9.709  1.00 96.57           H
ATOM    536  N   LEU A  54      16.317  -2.856   5.591  1.00 95.76           N
ATOM    537  CA  LEU A  54      15.358  -3.231   4.566  1.00 95.76           C
ATOM    538  C   LEU A  54      14.686  -1.971   4.016  1.00 95.76           C
ATOM    539  O   LEU A  54      14.513  -1.833   2.807  1.00 95.76           O
ATOM    540  HA  LEU A  54      15.912  -3.708   3.758  1.00 95.76           H
ATOM    541  CB  LEU A  54      14.371  -4.266   5.109  1.00 95.76           C
ATOM    542 1HB  LEU A  54      13.919  -3.867   6.017  1.00 95.76           H
ATOM    543 2HB  LEU A  54      13.568  -4.391   4.382  1.00 95.76           H
ATOM    544  CG  LEU A  54      14.952  -5.646   5.427  1.00 95.76           C
ATOM    545  HG  LEU A  54      15.763  -5.517   6.144  1.00 95.76           H
ATOM    546  CD1 LEU A  54      13.904  -6.544   6.086  1.00 95.76           C
ATOM    547 1HD1 LEU A  54      13.564  -6.086   7.015  1.00 95.76           H
ATOM    548 2HD1 LEU A  54      13.057  -6.669   5.412  1.00 95.76           H
ATOM    549 3HD1 LEU A  54      14.344  -7.518   6.301  1.00 95.76           H
ATOM    550  CD2 LEU A  54      15.553  -6.289   4.176  1.00 95.76           C
ATOM    551 1HD2 LEU A  54      14.779  -6.402   3.418  1.00 95.76           H
ATOM    552 2HD2 LEU A  54      16.350  -5.654   3.788  1.00 95.76           H
ATOM    553 3HD2 LEU A  54      15.960  -7.268   4.430  1.00 95.76           H
ATOM    554  HN  LEU A  54      16.054  -3.097   6.525  1.00 95.76           H
ATOM    555  N   TYR A  55      14.327  -1.083   4.932  1.00 94.82           N
ATOM    556  CA  TYR A  55      13.621   0.131   4.561  1.00 94.82           C
ATOM    557  C   TYR A  55      14.489   1.019   3.667  1.00 94.82           C
ATOM    558  O   TYR A  55      13.985   1.664   2.749  1.00 94.82           O
ATOM    559  HA  TYR A  55      12.723  -0.156   4.013  1.00 94.82           H
ATOM    560  CB  TYR A  55      13.335   0.870   5.870  1.00 94.82           C
ATOM    561 1HB  TYR A  55      14.233   0.856   6.486  1.00 94.82           H
ATOM    562 2HB  TYR A  55      13.118   1.914   5.646  1.00 94.82           H
ATOM    563  CG  TYR A  55      12.173   0.284   6.674  1.00 94.82           C
ATOM    564  CD1 TYR A  55      11.489  -0.817   6.197  1.00 94.82           C
ATOM    565  HD1 TYR A  55      11.778  -1.268   5.248  1.00 94.82           H
ATOM    566  CD2 TYR A  55      11.808   0.855   7.876  1.00 94.82           C
ATOM    567  HD2 TYR A  55      12.347   1.725   8.252  1.00 94.82           H
ATOM    568  CE1 TYR A  55      10.396  -1.368   6.954  1.00 94.82           C
ATOM    569  HE1 TYR A  55       9.848  -2.237   6.589  1.00 94.82           H
ATOM    570  CE2 TYR A  55      10.714   0.304   8.632  1.00 94.82           C
ATOM    571  HE2 TYR A  55      10.415   0.746   9.583  1.00 94.82           H
ATOM    572  CZ  TYR A  55      10.062  -0.781   8.134  1.00 94.82           C
ATOM    573  OH  TYR A  55       9.029  -1.302   8.849  1.00 94.82           O
ATOM    574  HH  TYR A  55       8.597  -2.043   8.335  1.00 94.82           H
ATOM    575  HN  TYR A  55      14.510  -1.183   5.910  1.00 94.82           H
ATOM    576  N   TRP A  56      15.780   1.023   3.967  1.00 96.05           N
ATOM    577  CA  TRP A  56      16.737   1.745   3.146  1.00 96.05           C
ATOM    578  C   TRP A  56      16.791   1.067   1.775  1.00 96.05           C
ATOM    579  O   TRP A  56      16.793   1.739   0.745  1.00 96.05           O
ATOM    580  HA  TRP A  56      16.379   2.769   3.041  1.00 96.05           H
ATOM    581  CB  TRP A  56      18.103   1.818   3.831  1.00 96.05           C
ATOM    582 1HB  TRP A  56      18.249   0.915   4.424  1.00 96.05           H
ATOM    583 2HB  TRP A  56      18.881   1.827   3.067  1.00 96.05           H
ATOM    584  CG  TRP A  56      18.281   3.039   4.735  1.00 96.05           C
ATOM    585  CD1 TRP A  56      18.420   3.066   6.068  1.00 96.05           C
ATOM    586  HD1 TRP A  56      18.422   2.179   6.702  1.00 96.05           H
ATOM    587  CD2 TRP A  56      18.336   4.418   4.315  1.00 96.05           C
ATOM    588  NE1 TRP A  56      18.559   4.356   6.536  1.00 96.05           N
ATOM    589  HE1 TRP A  56      18.676   4.631   7.490  1.00 96.05           H
ATOM    590  CE2 TRP A  56      18.506   5.205   5.436  1.00 96.05           C
ATOM    591  CE3 TRP A  56      18.244   4.983   3.031  1.00 96.05           C
ATOM    592  HE3 TRP A  56      18.110   4.384   2.131  1.00 96.05           H
ATOM    593  CZ2 TRP A  56      18.599   6.601   5.386  1.00 96.05           C
ATOM    594  HZ2 TRP A  56      18.733   7.201   6.287  1.00 96.05           H
ATOM    595  CZ3 TRP A  56      18.339   6.380   2.998  1.00 96.05           C
ATOM    596  HZ3 TRP A  56      18.274   6.869   2.026  1.00 96.05           H
ATOM    597  CH2 TRP A  56      18.510   7.186   4.117  1.00 96.05           C
ATOM    598  HH2 TRP A  56      18.575   8.268   4.007  1.00 96.05           H
ATOM    599  HN  TRP A  56      16.173   0.545   4.753  1.00 96.05           H
ATOM    600  N   LEU A  57      16.833  -0.257   1.807  1.00 96.43           N
ATOM    601  CA  LEU A  57      16.905  -1.034   0.581  1.00 96.43           C
ATOM    602  C   LEU A  57      15.659  -0.759  -0.265  1.00 96.43           C
ATOM    603  O   LEU A  57      15.765  -0.462  -1.454  1.00 96.43           O
ATOM    604  HA  LEU A  57      17.780  -0.691   0.028  1.00 96.43           H
ATOM    605  CB  LEU A  57      17.120  -2.515   0.896  1.00 96.43           C
ATOM    606 1HB  LEU A  57      18.048  -2.615   1.458  1.00 96.43           H
ATOM    607 2HB  LEU A  57      16.314  -2.848   1.550  1.00 96.43           H
ATOM    608  CG  LEU A  57      17.182  -3.455  -0.309  1.00 96.43           C
ATOM    609  HG  LEU A  57      16.307  -3.270  -0.932  1.00 96.43           H
ATOM    610  CD1 LEU A  57      18.416  -3.167  -1.166  1.00 96.43           C
ATOM    611 1HD1 LEU A  57      18.376  -2.139  -1.527  1.00 96.43           H
ATOM    612 2HD1 LEU A  57      19.316  -3.308  -0.567  1.00 96.43           H
ATOM    613 3HD1 LEU A  57      18.435  -3.850  -2.016  1.00 96.43           H
ATOM    614  CD2 LEU A  57      17.120  -4.919   0.133  1.00 96.43           C
ATOM    615 1HD2 LEU A  57      17.963  -5.136   0.790  1.00 96.43           H
ATOM    616 2HD2 LEU A  57      16.188  -5.098   0.669  1.00 96.43           H
ATOM    617 3HD2 LEU A  57      17.166  -5.566  -0.743  1.00 96.43           H
ATOM    618  HN  LEU A  57      16.819  -0.797   2.649  1.00 96.43           H
ATOM    619  N   VAL A  58      14.508  -0.869   0.382  1.00 95.24           N
ATOM    620  CA  VAL A  58      13.242  -0.688  -0.308  1.00 95.24           C
ATOM    621  C   VAL A  58      13.185   0.721  -0.899  1.00 95.24           C
ATOM    622  O   VAL A  58      12.794   0.900  -2.052  1.00 95.24           O
ATOM    623  HA  VAL A  58      13.205  -1.412  -1.122  1.00 95.24           H
ATOM    624  CB  VAL A  58      12.081  -0.985   0.643  1.00 95.24           C
ATOM    625  HB  VAL A  58      12.222  -0.385   1.542  1.00 95.24           H
ATOM    626  CG1 VAL A  58      10.744  -0.585   0.017  1.00 95.24           C
ATOM    627 1HG1 VAL A  58      10.750   0.482  -0.204  1.00 95.24           H
ATOM    628 2HG1 VAL A  58      10.592  -1.146  -0.905  1.00 95.24           H
ATOM    629 3HG1 VAL A  58       9.935  -0.807   0.714  1.00 95.24           H
ATOM    630  CG2 VAL A  58      12.074  -2.458   1.058  1.00 95.24           C
ATOM    631 1HG2 VAL A  58      11.969  -3.084   0.172  1.00 95.24           H
ATOM    632 2HG2 VAL A  58      13.010  -2.697   1.563  1.00 95.24           H
ATOM    633 3HG2 VAL A  58      11.239  -2.641   1.734  1.00 95.24           H
ATOM    634  HN  VAL A  58      14.432  -1.077   1.357  1.00 95.24           H
ATOM    635  N   PHE A  59      13.582   1.687  -0.084  1.00 96.65           N
ATOM    636  CA  PHE A  59      13.580   3.076  -0.511  1.00 96.65           C
ATOM    637  C   PHE A  59      14.377   3.252  -1.806  1.00 96.65           C
ATOM    638  O   PHE A  59      13.870   3.805  -2.781  1.00 96.65           O
ATOM    639  HA  PHE A  59      12.542   3.360  -0.685  1.00 96.65           H
ATOM    640  CB  PHE A  59      14.249   3.887   0.600  1.00 96.65           C
ATOM    641 1HB  PHE A  59      13.625   3.844   1.493  1.00 96.65           H
ATOM    642 2HB  PHE A  59      15.201   3.421   0.853  1.00 96.65           H
ATOM    643  CG  PHE A  59      14.496   5.353   0.238  1.00 96.65           C
ATOM    644  CD1 PHE A  59      15.766   5.839   0.200  1.00 96.65           C
ATOM    645  HD1 PHE A  59      16.607   5.185   0.427  1.00 96.65           H
ATOM    646  CD2 PHE A  59      13.447   6.170  -0.046  1.00 96.65           C
ATOM    647  HD2 PHE A  59      12.429   5.780  -0.016  1.00 96.65           H
ATOM    648  CE1 PHE A  59      15.995   7.200  -0.136  1.00 96.65           C
ATOM    649  HE1 PHE A  59      17.013   7.590  -0.167  1.00 96.65           H
ATOM    650  CE2 PHE A  59      13.676   7.530  -0.382  1.00 96.65           C
ATOM    651  HE2 PHE A  59      12.835   8.185  -0.610  1.00 96.65           H
ATOM    652  CZ  PHE A  59      14.945   8.016  -0.420  1.00 96.65           C
ATOM    653  HZ  PHE A  59      15.121   9.061  -0.678  1.00 96.65           H
ATOM    654  HN  PHE A  59      13.899   1.534   0.852  1.00 96.65           H
ATOM    655  N   ILE A  60      15.611   2.772  -1.773  1.00 96.85           N
ATOM    656  CA  ILE A  60      16.540   3.018  -2.863  1.00 96.85           C
ATOM    657  C   ILE A  60      15.996   2.382  -4.144  1.00 96.85           C
ATOM    658  O   ILE A  60      15.878   3.048  -5.171  1.00 96.85           O
ATOM    659  HA  ILE A  60      16.592   4.097  -3.009  1.00 96.85           H
ATOM    660  CB  ILE A  60      17.945   2.543  -2.488  1.00 96.85           C
ATOM    661  HB  ILE A  60      17.869   1.529  -2.096  1.00 96.85           H
ATOM    662  CG1 ILE A  60      18.540   3.413  -1.379  1.00 96.85           C
ATOM    663 1HG1 ILE A  60      18.796   4.394  -1.780  1.00 96.85           H
ATOM    664 2HG1 ILE A  60      17.797   3.571  -0.598  1.00 96.85           H
ATOM    665  CG2 ILE A  60      18.851   2.485  -3.720  1.00 96.85           C
ATOM    666 1HG2 ILE A  60      18.430   1.791  -4.448  1.00 96.85           H
ATOM    667 2HG2 ILE A  60      18.924   3.477  -4.164  1.00 96.85           H
ATOM    668 3HG2 ILE A  60      19.843   2.144  -3.425  1.00 96.85           H
ATOM    669  CD1 ILE A  60      19.787   2.759  -0.780  1.00 96.85           C
ATOM    670 1HD1 ILE A  60      19.522   1.789  -0.359  1.00 96.85           H
ATOM    671 2HD1 ILE A  60      20.537   2.625  -1.560  1.00 96.85           H
ATOM    672 3HD1 ILE A  60      20.190   3.398   0.006  1.00 96.85           H
ATOM    673  HN  ILE A  60      15.978   2.224  -1.021  1.00 96.85           H
ATOM    674  N   VAL A  61      15.680   1.099  -4.041  1.00 95.16           N
ATOM    675  CA  VAL A  61      15.295   0.327  -5.210  1.00 95.16           C
ATOM    676  C   VAL A  61      13.983   0.881  -5.771  1.00 95.16           C
ATOM    677  O   VAL A  61      13.834   1.024  -6.984  1.00 95.16           O
ATOM    678  HA  VAL A  61      16.077   0.452  -5.959  1.00 95.16           H
ATOM    679  CB  VAL A  61      15.212  -1.158  -4.853  1.00 95.16           C
ATOM    680  HB  VAL A  61      14.511  -1.266  -4.026  1.00 95.16           H
ATOM    681  CG1 VAL A  61      14.679  -1.976  -6.031  1.00 95.16           C
ATOM    682 1HG1 VAL A  61      13.682  -1.625  -6.295  1.00 95.16           H
ATOM    683 2HG1 VAL A  61      15.344  -1.859  -6.886  1.00 95.16           H
ATOM    684 3HG1 VAL A  61      14.631  -3.028  -5.750  1.00 95.16           H
ATOM    685  CG2 VAL A  61      16.571  -1.686  -4.389  1.00 95.16           C
ATOM    686 1HG2 VAL A  61      17.302  -1.559  -5.188  1.00 95.16           H
ATOM    687 2HG2 VAL A  61      16.895  -1.132  -3.508  1.00 95.16           H
ATOM    688 3HG2 VAL A  61      16.484  -2.744  -4.142  1.00 95.16           H
ATOM    689  HN  VAL A  61      15.685   0.589  -3.181  1.00 95.16           H
ATOM    690  N   GLY A  62      13.066   1.177  -4.862  1.00 95.24           N
ATOM    691  CA  GLY A  62      11.747   1.643  -5.254  1.00 95.24           C
ATOM    692  C   GLY A  62      11.826   3.019  -5.917  1.00 95.24           C
ATOM    693  O   GLY A  62      11.153   3.271  -6.916  1.00 95.24           O
ATOM    694 1HA  GLY A  62      11.295   0.929  -5.943  1.00 95.24           H
ATOM    695 2HA  GLY A  62      11.100   1.694  -4.378  1.00 95.24           H
ATOM    696  HN  GLY A  62      13.212   1.103  -3.876  1.00 95.24           H
ATOM    697  N   ALA A  63      12.654   3.874  -5.335  1.00 95.81           N
ATOM    698  CA  ALA A  63      12.774   5.242  -5.812  1.00 95.81           C
ATOM    699  C   ALA A  63      13.313   5.233  -7.244  1.00 95.81           C
ATOM    700  O   ALA A  63      12.810   5.953  -8.105  1.00 95.81           O
ATOM    701  HA  ALA A  63      11.777   5.683  -5.811  1.00 95.81           H
ATOM    702  CB  ALA A  63      13.667   6.038  -4.858  1.00 95.81           C
ATOM    703 1HB  ALA A  63      13.225   6.039  -3.862  1.00 95.81           H
ATOM    704 2HB  ALA A  63      14.655   5.580  -4.818  1.00 95.81           H
ATOM    705 3HB  ALA A  63      13.757   7.064  -5.216  1.00 95.81           H
ATOM    706  HN  ALA A  63      13.234   3.647  -4.554  1.00 95.81           H
ATOM    707  N   LEU A  64      14.328   4.408  -7.455  1.00 94.21           N
ATOM    708  CA  LEU A  64      14.944   4.300  -8.767  1.00 94.21           C
ATOM    709  C   LEU A  64      13.915   3.770  -9.767  1.00 94.21           C
ATOM    710  O   LEU A  64      13.757   4.324 -10.853  1.00 94.21           O
ATOM    711  HA  LEU A  64      15.239   5.304  -9.073  1.00 94.21           H
ATOM    712  CB  LEU A  64      16.219   3.457  -8.692  1.00 94.21           C
ATOM    713 1HB  LEU A  64      15.980   2.515  -8.200  1.00 94.21           H
ATOM    714 2HB  LEU A  64      16.532   3.216  -9.708  1.00 94.21           H
ATOM    715  CG  LEU A  64      17.403   4.095  -7.962  1.00 94.21           C
ATOM    716  HG  LEU A  64      17.069   4.398  -6.970  1.00 94.21           H
ATOM    717  CD1 LEU A  64      18.536   3.086  -7.769  1.00 94.21           C
ATOM    718 1HD1 LEU A  64      18.175   2.242  -7.180  1.00 94.21           H
ATOM    719 2HD1 LEU A  64      18.876   2.730  -8.742  1.00 94.21           H
ATOM    720 3HD1 LEU A  64      19.365   3.565  -7.247  1.00 94.21           H
ATOM    721  CD2 LEU A  64      17.877   5.358  -8.684  1.00 94.21           C
ATOM    722 1HD2 LEU A  64      18.188   5.102  -9.697  1.00 94.21           H
ATOM    723 2HD2 LEU A  64      17.062   6.080  -8.726  1.00 94.21           H
ATOM    724 3HD2 LEU A  64      18.719   5.791  -8.144  1.00 94.21           H
ATOM    725  HN  LEU A  64      14.729   3.823  -6.750  1.00 94.21           H
ATOM    726  N   GLY A  65      13.240   2.704  -9.363  1.00 92.28           N
ATOM    727  CA  GLY A  65      12.331   2.010 -10.260  1.00 92.28           C
ATOM    728  C   GLY A  65      11.201   2.934 -10.718  1.00 92.28           C
ATOM    729  O   GLY A  65      10.961   3.081 -11.915  1.00 92.28           O
ATOM    730 1HA  GLY A  65      12.880   1.644 -11.128  1.00 92.28           H
ATOM    731 2HA  GLY A  65      11.913   1.138  -9.757  1.00 92.28           H
ATOM    732  HN  GLY A  65      13.306   2.314  -8.445  1.00 92.28           H
ATOM    733  N   ASN A  66      10.536   3.531  -9.740  1.00 93.81           N
ATOM    734  CA  ASN A  66       9.340   4.310 -10.014  1.00 93.81           C
ATOM    735  C   ASN A  66       9.731   5.598 -10.742  1.00 93.81           C
ATOM    736  O   ASN A  66       8.997   6.074 -11.606  1.00 93.81           O
ATOM    737  HA  ASN A  66       8.710   3.662 -10.624  1.00 93.81           H
ATOM    738  CB  ASN A  66       8.625   4.697  -8.719  1.00 93.81           C
ATOM    739 1HB  ASN A  66       9.351   5.070  -7.996  1.00 93.81           H
ATOM    740 2HB  ASN A  66       7.925   5.509  -8.914  1.00 93.81           H
ATOM    741  CG  ASN A  66       7.876   3.502  -8.127  1.00 93.81           C
ATOM    742  OD1 ASN A  66       6.889   3.027  -8.664  1.00 93.81           O
ATOM    743  ND2 ASN A  66       8.398   3.043  -6.993  1.00 93.81           N
ATOM    744 1HD2 ASN A  66       9.210   3.479  -6.604  1.00 93.81           H
ATOM    745 2HD2 ASN A  66       7.979   2.263  -6.528  1.00 93.81           H
ATOM    746  HN  ASN A  66      10.801   3.490  -8.776  1.00 93.81           H
ATOM    747  N   SER A  67      10.887   6.125 -10.365  1.00 92.96           N
ATOM    748  CA  SER A  67      11.398   7.332 -10.991  1.00 92.96           C
ATOM    749  C   SER A  67      11.628   7.090 -12.485  1.00 92.96           C
ATOM    750  O   SER A  67      11.384   7.974 -13.305  1.00 92.96           O
ATOM    751  HA  SER A  67      10.625   8.085 -10.840  1.00 92.96           H
ATOM    752  CB  SER A  67      12.695   7.792 -10.323  1.00 92.96           C
ATOM    753 1HB  SER A  67      13.440   6.999 -10.392  1.00 92.96           H
ATOM    754 2HB  SER A  67      13.095   8.652 -10.861  1.00 92.96           H
ATOM    755  OG  SER A  67      12.497   8.139  -8.955  1.00 92.96           O
ATOM    756  HG  SER A  67      12.950   7.472  -8.364  1.00 92.96           H
ATOM    757  HN  SER A  67      11.469   5.742  -9.648  1.00 92.96           H
ATOM    758  N   LEU A  68      12.094   5.889 -12.792  1.00 89.20           N
ATOM    759  CA  LEU A  68      12.366   5.522 -14.171  1.00 89.20           C
ATOM    760  C   LEU A  68      11.048   5.449 -14.945  1.00 89.20           C
ATOM    761  O   LEU A  68      10.988   5.830 -16.113  1.00 89.20           O
ATOM    762  HA  LEU A  68      12.978   6.313 -14.605  1.00 89.20           H
ATOM    763  CB  LEU A  68      13.186   4.232 -14.231  1.00 89.20           C
ATOM    764 1HB  LEU A  68      14.115   4.389 -13.683  1.00 89.20           H
ATOM    765 2HB  LEU A  68      12.636   3.450 -13.707  1.00 89.20           H
ATOM    766  CG  LEU A  68      13.533   3.722 -15.631  1.00 89.20           C
ATOM    767  HG  LEU A  68      12.603   3.481 -16.147  1.00 89.20           H
ATOM    768  CD1 LEU A  68      14.238   4.805 -16.451  1.00 89.20           C
ATOM    769 1HD1 LEU A  68      13.584   5.671 -16.546  1.00 89.20           H
ATOM    770 2HD1 LEU A  68      15.159   5.099 -15.948  1.00 89.20           H
ATOM    771 3HD1 LEU A  68      14.473   4.415 -17.441  1.00 89.20           H
ATOM    772  CD2 LEU A  68      14.355   2.433 -15.557  1.00 89.20           C
ATOM    773 1HD2 LEU A  68      15.281   2.623 -15.015  1.00 89.20           H
ATOM    774 2HD2 LEU A  68      13.781   1.666 -15.038  1.00 89.20           H
ATOM    775 3HD2 LEU A  68      14.587   2.092 -16.566  1.00 89.20           H
ATOM    776  HN  LEU A  68      12.285   5.174 -12.119  1.00 89.20           H
ATOM    777  N   VAL A  69      10.024   4.958 -14.262  1.00 88.65           N
ATOM    778  CA  VAL A  69       8.707   4.848 -14.864  1.00 88.65           C
ATOM    779  C   VAL A  69       8.243   6.232 -15.324  1.00 88.65           C
ATOM    780  O   VAL A  69       7.783   6.393 -16.453  1.00 88.65           O
ATOM    781  HA  VAL A  69       8.797   4.201 -15.737  1.00 88.65           H
ATOM    782  CB  VAL A  69       7.737   4.187 -13.883  1.00 88.65           C
ATOM    783  HB  VAL A  69       7.744   4.769 -12.961  1.00 88.65           H
ATOM    784  CG1 VAL A  69       6.309   4.197 -14.433  1.00 88.65           C
ATOM    785 1HG1 VAL A  69       5.991   5.227 -14.600  1.00 88.65           H
ATOM    786 2HG1 VAL A  69       6.279   3.651 -15.376  1.00 88.65           H
ATOM    787 3HG1 VAL A  69       5.640   3.722 -13.716  1.00 88.65           H
ATOM    788  CG2 VAL A  69       8.184   2.764 -13.545  1.00 88.65           C
ATOM    789 1HG2 VAL A  69       8.219   2.167 -14.456  1.00 88.65           H
ATOM    790 2HG2 VAL A  69       9.174   2.792 -13.091  1.00 88.65           H
ATOM    791 3HG2 VAL A  69       7.476   2.317 -12.846  1.00 88.65           H
ATOM    792  HN  VAL A  69      10.085   4.640 -13.316  1.00 88.65           H
ATOM    793  N   ILE A  70       8.380   7.195 -14.424  1.00 90.28           N
ATOM    794  CA  ILE A  70       7.903   8.541 -14.691  1.00 90.28           C
ATOM    795  C   ILE A  70       8.670   9.124 -15.879  1.00 90.28           C
ATOM    796  O   ILE A  70       8.081   9.757 -16.754  1.00 90.28           O
ATOM    797  HA  ILE A  70       6.850   8.466 -14.963  1.00 90.28           H
ATOM    798  CB  ILE A  70       7.983   9.399 -13.426  1.00 90.28           C
ATOM    799  HB  ILE A  70       9.002   9.345 -13.042  1.00 90.28           H
ATOM    800  CG1 ILE A  70       7.059   8.855 -12.335  1.00 90.28           C
ATOM    801 1HG1 ILE A  70       6.026   8.882 -12.681  1.00 90.28           H
ATOM    802 2HG1 ILE A  70       7.301   7.810 -12.136  1.00 90.28           H
ATOM    803  CG2 ILE A  70       7.696  10.868 -13.741  1.00 90.28           C
ATOM    804 1HG2 ILE A  70       8.428  11.236 -14.460  1.00 90.28           H
ATOM    805 2HG2 ILE A  70       6.695  10.960 -14.162  1.00 90.28           H
ATOM    806 3HG2 ILE A  70       7.760  11.455 -12.825  1.00 90.28           H
ATOM    807  CD1 ILE A  70       7.193   9.669 -11.047  1.00 90.28           C
ATOM    808 1HD1 ILE A  70       8.222   9.619 -10.691  1.00 90.28           H
ATOM    809 2HD1 ILE A  70       6.927  10.708 -11.245  1.00 90.28           H
ATOM    810 3HD1 ILE A  70       6.526   9.261 -10.288  1.00 90.28           H
ATOM    811  HN  ILE A  70       8.807   7.068 -13.529  1.00 90.28           H
ATOM    812  N   LEU A  71       9.974   8.890 -15.873  1.00 86.97           N
ATOM    813  CA  LEU A  71      10.845   9.475 -16.878  1.00 86.97           C
ATOM    814  C   LEU A  71      10.416   8.989 -18.264  1.00 86.97           C
ATOM    815  O   LEU A  71      10.303   9.783 -19.196  1.00 86.97           O
ATOM    816  HA  LEU A  71      10.712  10.556 -16.835  1.00 86.97           H
ATOM    817  CB  LEU A  71      12.311   9.186 -16.551  1.00 86.97           C
ATOM    818 1HB  LEU A  71      12.487   9.438 -15.505  1.00 86.97           H
ATOM    819 2HB  LEU A  71      12.481   8.114 -16.653  1.00 86.97           H
ATOM    820  CG  LEU A  71      13.347   9.921 -17.404  1.00 86.97           C
ATOM    821  HG  LEU A  71      12.953  10.909 -17.643  1.00 86.97           H
ATOM    822  CD1 LEU A  71      14.649  10.129 -16.628  1.00 86.97           C
ATOM    823 1HD1 LEU A  71      14.448  10.721 -15.735  1.00 86.97           H
ATOM    824 2HD1 LEU A  71      15.058   9.161 -16.339  1.00 86.97           H
ATOM    825 3HD1 LEU A  71      15.367  10.654 -17.258  1.00 86.97           H
ATOM    826  CD2 LEU A  71      13.580   9.194 -18.730  1.00 86.97           C
ATOM    827 1HD2 LEU A  71      13.942   8.186 -18.533  1.00 86.97           H
ATOM    828 2HD2 LEU A  71      12.643   9.142 -19.285  1.00 86.97           H
ATOM    829 3HD2 LEU A  71      14.320   9.738 -19.317  1.00 86.97           H
ATOM    830  HN  LEU A  71      10.435   8.313 -15.199  1.00 86.97           H
ATOM    831  N   VAL A  72      10.190   7.687 -18.355  1.00 81.67           N
ATOM    832  CA  VAL A  72       9.890   7.068 -19.635  1.00 81.67           C
ATOM    833  C   VAL A  72       8.541   7.582 -20.141  1.00 81.67           C
ATOM    834  O   VAL A  72       8.380   7.843 -21.333  1.00 81.67           O
ATOM    835  HA  VAL A  72      10.667   7.370 -20.337  1.00 81.67           H
ATOM    836  CB  VAL A  72       9.937   5.544 -19.502  1.00 81.67           C
ATOM    837  HB  VAL A  72       9.235   5.253 -18.721  1.00 81.67           H
ATOM    838  CG1 VAL A  72       9.499   4.867 -20.803  1.00 81.67           C
ATOM    839 1HG1 VAL A  72       8.478   5.166 -21.042  1.00 81.67           H
ATOM    840 2HG1 VAL A  72      10.164   5.168 -21.611  1.00 81.67           H
ATOM    841 3HG1 VAL A  72       9.542   3.785 -20.681  1.00 81.67           H
ATOM    842  CG2 VAL A  72      11.330   5.073 -19.082  1.00 81.67           C
ATOM    843 1HG2 VAL A  72      12.060   5.382 -19.831  1.00 81.67           H
ATOM    844 2HG2 VAL A  72      11.589   5.516 -18.120  1.00 81.67           H
ATOM    845 3HG2 VAL A  72      11.336   3.987 -18.995  1.00 81.67           H
ATOM    846  HN  VAL A  72      10.209   7.060 -17.576  1.00 81.67           H
ATOM    847  N   TYR A  73       7.606   7.712 -19.212  1.00 83.28           N
ATOM    848  CA  TYR A  73       6.268   8.165 -19.554  1.00 83.28           C
ATOM    849  C   TYR A  73       6.308   9.543 -20.217  1.00 83.28           C
ATOM    850  O   TYR A  73       5.560   9.805 -21.158  1.00 83.28           O
ATOM    851  HA  TYR A  73       5.838   7.446 -20.251  1.00 83.28           H
ATOM    852  CB  TYR A  73       5.508   8.271 -18.230  1.00 83.28           C
ATOM    853 1HB  TYR A  73       5.469   7.286 -17.765  1.00 83.28           H
ATOM    854 2HB  TYR A  73       6.064   8.921 -17.554  1.00 83.28           H
ATOM    855  CG  TYR A  73       4.082   8.808 -18.373  1.00 83.28           C
ATOM    856  CD1 TYR A  73       3.846  10.166 -18.300  1.00 83.28           C
ATOM    857  HD1 TYR A  73       4.675  10.856 -18.141  1.00 83.28           H
ATOM    858  CD2 TYR A  73       3.033   7.935 -18.574  1.00 83.28           C
ATOM    859  HD2 TYR A  73       3.219   6.863 -18.632  1.00 83.28           H
ATOM    860  CE1 TYR A  73       2.505  10.672 -18.435  1.00 83.28           C
ATOM    861  HE1 TYR A  73       2.304  11.742 -18.379  1.00 83.28           H
ATOM    862  CE2 TYR A  73       1.691   8.441 -18.709  1.00 83.28           C
ATOM    863  HE2 TYR A  73       0.853   7.762 -18.868  1.00 83.28           H
ATOM    864  CZ  TYR A  73       1.493   9.784 -18.632  1.00 83.28           C
ATOM    865  OH  TYR A  73       0.226  10.262 -18.759  1.00 83.28           O
ATOM    866  HH  TYR A  73      -0.398   9.517 -18.992  1.00 83.28           H
ATOM    867  HN  TYR A  73       7.750   7.515 -18.242  1.00 83.28           H
ATOM    868  N   TRP A  74       7.189  10.387 -19.701  1.00 83.82           N
ATOM    869  CA  TRP A  74       7.211  11.784 -20.101  1.00 83.82           C
ATOM    870  C   TRP A  74       7.902  11.875 -21.463  1.00 83.82           C
ATOM    871  O   TRP A  74       7.370  12.476 -22.395  1.00 83.82           O
ATOM    872  HA  TRP A  74       6.178  12.123 -20.184  1.00 83.82           H
ATOM    873  CB  TRP A  74       7.879  12.651 -19.033  1.00 83.82           C
ATOM    874 1HB  TRP A  74       8.640  12.059 -18.524  1.00 83.82           H
ATOM    875 2HB  TRP A  74       8.393  13.479 -19.520  1.00 83.82           H
ATOM    876  CG  TRP A  74       6.910  13.213 -17.991  1.00 83.82           C
ATOM    877  CD1 TRP A  74       6.583  12.690 -16.801  1.00 83.82           C
ATOM    878  HD1 TRP A  74       6.986  11.756 -16.410  1.00 83.82           H
ATOM    879  CD2 TRP A  74       6.151  14.436 -18.095  1.00 83.82           C
ATOM    880  NE1 TRP A  74       5.672  13.483 -16.134  1.00 83.82           N
ATOM    881  HE1 TRP A  74       5.279  13.303 -15.232  1.00 83.82           H
ATOM    882  CE2 TRP A  74       5.401  14.578 -16.945  1.00 83.82           C
ATOM    883  CE3 TRP A  74       6.099  15.390 -19.126  1.00 83.82           C
ATOM    884  HE3 TRP A  74       6.682  15.300 -20.043  1.00 83.82           H
ATOM    885  CZ2 TRP A  74       4.545  15.663 -16.718  1.00 83.82           C
ATOM    886  HZ2 TRP A  74       3.963  15.752 -15.801  1.00 83.82           H
ATOM    887  CZ3 TRP A  74       5.240  16.468 -18.884  1.00 83.82           C
ATOM    888  HZ3 TRP A  74       5.162  17.237 -19.652  1.00 83.82           H
ATOM    889  CH2 TRP A  74       4.478  16.626 -17.732  1.00 83.82           C
ATOM    890  HH2 TRP A  74       3.831  17.496 -17.618  1.00 83.82           H
ATOM    891  HN  TRP A  74       7.878  10.132 -19.022  1.00 83.82           H
ATOM    892  N   TYR A  75       9.078  11.268 -21.536  1.00 76.18           N
ATOM    893  CA  TYR A  75       9.994  11.540 -22.630  1.00 76.18           C
ATOM    894  C   TYR A  75       9.779  10.557 -23.783  1.00 76.18           C
ATOM    895  O   TYR A  75      10.293  10.761 -24.882  1.00 76.18           O
ATOM    896  HA  TYR A  75       9.802  12.553 -22.986  1.00 76.18           H
ATOM    897  CB  TYR A  75      11.401  11.342 -22.062  1.00 76.18           C
ATOM    898 1HB  TYR A  75      11.418  10.424 -21.475  1.00 76.18           H
ATOM    899 2HB  TYR A  75      12.099  11.206 -22.888  1.00 76.18           H
ATOM    900  CG  TYR A  75      11.887  12.499 -21.187  1.00 76.18           C
ATOM    901  CD1 TYR A  75      12.322  13.671 -21.772  1.00 76.18           C
ATOM    902  HD1 TYR A  75      12.320  13.772 -22.858  1.00 76.18           H
ATOM    903  CD2 TYR A  75      11.890  12.371 -19.813  1.00 76.18           C
ATOM    904  HD2 TYR A  75      11.546  11.446 -19.351  1.00 76.18           H
ATOM    905  CE1 TYR A  75      12.780  14.760 -20.949  1.00 76.18           C
ATOM    906  HE1 TYR A  75      13.127  15.691 -21.398  1.00 76.18           H
ATOM    907  CE2 TYR A  75      12.348  13.460 -18.990  1.00 76.18           C
ATOM    908  HE2 TYR A  75      12.356  13.373 -17.904  1.00 76.18           H
ATOM    909  CZ  TYR A  75      12.770  14.601 -19.599  1.00 76.18           C
ATOM    910  OH  TYR A  75      13.203  15.629 -18.821  1.00 76.18           O
ATOM    911  HH  TYR A  75      13.466  16.405 -19.395  1.00 76.18           H
ATOM    912  HN  TYR A  75       9.406  10.603 -20.865  1.00 76.18           H
ATOM    913  N   CYS A  76       9.019   9.511 -23.492  1.00 68.44           N
ATOM    914  CA  CYS A  76       9.169   8.255 -24.206  1.00 68.44           C
ATOM    915  C   CYS A  76       7.787   7.805 -24.684  1.00 68.44           C
ATOM    916  O   CYS A  76       7.646   7.291 -25.793  1.00 68.44           O
ATOM    917  HA  CYS A  76       9.826   8.453 -25.053  1.00 68.44           H
ATOM    918  CB  CYS A  76       9.849   7.190 -23.342  1.00 68.44           C
ATOM    919 1HB  CYS A  76       9.118   6.731 -22.676  1.00 68.44           H
ATOM    920 2HB  CYS A  76      10.247   6.397 -23.974  1.00 68.44           H
ATOM    921  SG  CYS A  76      11.198   7.946 -22.364  1.00 68.44           S
ATOM    922  HG  CYS A  76      11.903   8.374 -23.407  1.00 68.44           H
ATOM    923  HN  CYS A  76       8.312   9.513 -22.784  1.00 68.44           H
ATOM    924  N   THR A  77       6.802   8.016 -23.824  1.00 67.27           N
ATOM    925  CA  THR A  77       5.427   7.693 -24.167  1.00 67.27           C
ATOM    926  C   THR A  77       4.870   8.718 -25.158  1.00 67.27           C
ATOM    927  O   THR A  77       4.350   9.757 -24.754  1.00 67.27           O
ATOM    928  HA  THR A  77       5.416   6.725 -24.668  1.00 67.27           H
ATOM    929  CB  THR A  77       4.624   7.605 -22.868  1.00 67.27           C
ATOM    930  HB  THR A  77       4.489   8.592 -22.426  1.00 67.27           H
ATOM    931  OG1 THR A  77       5.348   6.668 -22.075  1.00 67.27           O
ATOM    932  HG1 THR A  77       5.479   5.818 -22.584  1.00 67.27           H
ATOM    933  CG2 THR A  77       3.257   6.945 -23.068  1.00 67.27           C
ATOM    934 1HG2 THR A  77       3.395   5.933 -23.448  1.00 67.27           H
ATOM    935 2HG2 THR A  77       2.675   7.526 -23.784  1.00 67.27           H
ATOM    936 3HG2 THR A  77       2.729   6.908 -22.116  1.00 67.27           H
ATOM    937  HN  THR A  77       6.930   8.398 -22.909  1.00 67.27           H
ATOM    938  N   ARG A  78       4.998   8.389 -26.435  1.00 62.76           N
ATOM    939  CA  ARG A  78       4.450   9.232 -27.483  1.00 62.76           C
ATOM    940  C   ARG A  78       2.925   9.291 -27.375  1.00 62.76           C
ATOM    941  O   ARG A  78       2.339  10.372 -27.390  1.00 62.76           O
ATOM    942  HA  ARG A  78       4.893  10.213 -27.312  1.00 62.76           H
ATOM    943  CB  ARG A  78       4.836   8.710 -28.868  1.00 62.76           C
ATOM    944 1HB  ARG A  78       4.654   7.637 -28.920  1.00 62.76           H
ATOM    945 2HB  ARG A  78       4.206   9.177 -29.626  1.00 62.76           H
ATOM    946  CG  ARG A  78       6.308   8.999 -29.173  1.00 62.76           C
ATOM    947 1HG  ARG A  78       6.532  10.041 -28.944  1.00 62.76           H
ATOM    948 2HG  ARG A  78       6.942   8.388 -28.531  1.00 62.76           H
ATOM    949  CD  ARG A  78       6.631   8.712 -30.640  1.00 62.76           C
ATOM    950 1HD  ARG A  78       6.459   7.658 -30.860  1.00 62.76           H
ATOM    951 2HD  ARG A  78       5.965   9.285 -31.286  1.00 62.76           H
ATOM    952  NE  ARG A  78       8.039   9.065 -30.927  1.00 62.76           N
ATOM    953  HE  ARG A  78       8.625   9.319 -30.157  1.00 62.76           H
ATOM    954  CZ  ARG A  78       8.579   9.066 -32.153  1.00 62.76           C
ATOM    955  NH1 ARG A  78       7.841   8.734 -33.221  1.00 62.76           N
ATOM    956 1HH1 ARG A  78       6.879   8.484 -33.107  1.00 62.76           H
ATOM    957 2HH1 ARG A  78       8.251   8.737 -34.133  1.00 62.76           H
ATOM    958  NH2 ARG A  78       9.868   9.403 -32.296  1.00 62.76           N
ATOM    959 1HH2 ARG A  78      10.286   9.409 -33.204  1.00 62.76           H
ATOM    960 2HH2 ARG A  78      10.412   9.649 -31.494  1.00 62.76           H
ATOM    961  HN  ARG A  78       5.465   7.565 -26.756  1.00 62.76           H
ATOM    962  N   VAL A  79       2.326   8.114 -27.267  1.00 70.03           N
ATOM    963  CA  VAL A  79       0.877   8.008 -27.275  1.00 70.03           C
ATOM    964  C   VAL A  79       0.404   7.440 -25.936  1.00 70.03           C
ATOM    965  O   VAL A  79       0.409   6.227 -25.735  1.00 70.03           O
ATOM    966  HA  VAL A  79       0.474   9.014 -27.391  1.00 70.03           H
ATOM    967  CB  VAL A  79       0.419   7.174 -28.473  1.00 70.03           C
ATOM    968  HB  VAL A  79       0.124   6.192 -28.104  1.00 70.03           H
ATOM    969  CG1 VAL A  79      -0.797   7.808 -29.150  1.00 70.03           C
ATOM    970 1HG1 VAL A  79      -1.618   7.872 -28.436  1.00 70.03           H
ATOM    971 2HG1 VAL A  79      -0.540   8.807 -29.499  1.00 70.03           H
ATOM    972 3HG1 VAL A  79      -1.102   7.194 -29.998  1.00 70.03           H
ATOM    973  CG2 VAL A  79       1.562   6.976 -29.472  1.00 70.03           C
ATOM    974 1HG2 VAL A  79       1.901   7.947 -29.832  1.00 70.03           H
ATOM    975 2HG2 VAL A  79       2.388   6.461 -28.982  1.00 70.03           H
ATOM    976 3HG2 VAL A  79       1.209   6.380 -30.314  1.00 70.03           H
ATOM    977  HN  VAL A  79       2.813   7.245 -27.176  1.00 70.03           H
ATOM    978  N   LYS A  80       0.007   8.345 -25.053  1.00 78.46           N
ATOM    979  CA  LYS A  80      -0.381   7.957 -23.707  1.00 78.46           C
ATOM    980  C   LYS A  80      -1.746   7.267 -23.753  1.00 78.46           C
ATOM    981  O   LYS A  80      -2.629   7.680 -24.503  1.00 78.46           O
ATOM    982  HA  LYS A  80       0.357   7.240 -23.348  1.00 78.46           H
ATOM    983  CB  LYS A  80      -0.333   9.164 -22.767  1.00 78.46           C
ATOM    984 1HB  LYS A  80      -1.010   9.938 -23.128  1.00 78.46           H
ATOM    985 2HB  LYS A  80      -0.683   8.872 -21.777  1.00 78.46           H
ATOM    986  CG  LYS A  80       1.087   9.725 -22.668  1.00 78.46           C
ATOM    987 1HG  LYS A  80       1.714   9.039 -22.099  1.00 78.46           H
ATOM    988 2HG  LYS A  80       1.522   9.802 -23.664  1.00 78.46           H
ATOM    989  CD  LYS A  80       1.087  11.100 -21.997  1.00 78.46           C
ATOM    990 1HD  LYS A  80       0.527  11.807 -22.609  1.00 78.46           H
ATOM    991 2HD  LYS A  80       0.579  11.040 -21.035  1.00 78.46           H
ATOM    992  CE  LYS A  80       2.515  11.611 -21.795  1.00 78.46           C
ATOM    993 1HE  LYS A  80       3.086  10.890 -21.210  1.00 78.46           H
ATOM    994 2HE  LYS A  80       3.013  11.707 -22.759  1.00 78.46           H
ATOM    995  NZ  LYS A  80       2.504  12.920 -21.104  1.00 78.46           N
ATOM    996 1HZ  LYS A  80       3.446  13.157 -20.814  1.00 78.46           H
ATOM    997 2HZ  LYS A  80       2.155  13.633 -21.735  1.00 78.46           H
ATOM    998 3HZ  LYS A  80       1.903  12.867 -20.289  1.00 78.46           H
ATOM    999  HN  LYS A  80      -0.052   9.325 -25.244  1.00 78.46           H
ATOM   1000  N   THR A  81      -1.876   6.229 -22.940  1.00 82.68           N
ATOM   1001  CA  THR A  81      -3.144   5.530 -22.817  1.00 82.68           C
ATOM   1002  C   THR A  81      -3.709   5.696 -21.405  1.00 82.68           C
ATOM   1003  O   THR A  81      -3.054   6.266 -20.533  1.00 82.68           O
ATOM   1004  HA  THR A  81      -3.857   5.987 -23.502  1.00 82.68           H
ATOM   1005  CB  THR A  81      -2.919   4.069 -23.213  1.00 82.68           C
ATOM   1006  HB  THR A  81      -3.868   3.546 -23.327  1.00 82.68           H
ATOM   1007  OG1 THR A  81      -2.056   3.563 -22.198  1.00 82.68           O
ATOM   1008  HG1 THR A  81      -1.102   3.732 -22.445  1.00 82.68           H
ATOM   1009  CG2 THR A  81      -2.102   3.931 -24.499  1.00 82.68           C
ATOM   1010 1HG2 THR A  81      -1.126   4.395 -24.362  1.00 82.68           H
ATOM   1011 2HG2 THR A  81      -2.627   4.423 -25.318  1.00 82.68           H
ATOM   1012 3HG2 THR A  81      -1.972   2.874 -24.735  1.00 82.68           H
ATOM   1013  HN  THR A  81      -1.136   5.866 -22.374  1.00 82.68           H
ATOM   1014  N   MET A  82      -4.919   5.188 -21.222  1.00 84.78           N
ATOM   1015  CA  MET A  82      -5.550   5.209 -19.914  1.00 84.78           C
ATOM   1016  C   MET A  82      -4.722   4.427 -18.892  1.00 84.78           C
ATOM   1017  O   MET A  82      -4.502   4.896 -17.777  1.00 84.78           O
ATOM   1018  HA  MET A  82      -5.596   6.260 -19.627  1.00 84.78           H
ATOM   1019  CB  MET A  82      -6.949   4.597 -20.012  1.00 84.78           C
ATOM   1020 1HB  MET A  82      -7.570   5.204 -20.671  1.00 84.78           H
ATOM   1021 2HB  MET A  82      -6.886   3.605 -20.458  1.00 84.78           H
ATOM   1022  CG  MET A  82      -7.603   4.501 -18.632  1.00 84.78           C
ATOM   1023 1HG  MET A  82      -7.219   3.632 -18.098  1.00 84.78           H
ATOM   1024 2HG  MET A  82      -7.348   5.378 -18.037  1.00 84.78           H
ATOM   1025  SD  MET A  82      -9.376   4.376 -18.804  1.00 84.78           S
ATOM   1026  CE  MET A  82      -9.874   4.696 -17.120  1.00 84.78           C
ATOM   1027 1HE  MET A  82      -9.438   3.943 -16.463  1.00 84.78           H
ATOM   1028 2HE  MET A  82      -9.526   5.685 -16.820  1.00 84.78           H
ATOM   1029 3HE  MET A  82     -10.961   4.656 -17.049  1.00 84.78           H
ATOM   1030  HN  MET A  82      -5.464   4.768 -21.948  1.00 84.78           H
ATOM   1031  N   THR A  83      -4.284   3.249 -19.310  1.00 84.26           N
ATOM   1032  CA  THR A  83      -3.411   2.437 -18.480  1.00 84.26           C
ATOM   1033  C   THR A  83      -2.185   3.244 -18.047  1.00 84.26           C
ATOM   1034  O   THR A  83      -1.815   3.237 -16.874  1.00 84.26           O
ATOM   1035  HA  THR A  83      -3.952   2.167 -17.573  1.00 84.26           H
ATOM   1036  CB  THR A  83      -3.059   1.170 -19.261  1.00 84.26           C
ATOM   1037  HB  THR A  83      -2.550   1.416 -20.193  1.00 84.26           H
ATOM   1038  OG1 THR A  83      -4.304   0.491 -19.401  1.00 84.26           O
ATOM   1039  HG1 THR A  83      -4.970   1.087 -19.849  1.00 84.26           H
ATOM   1040  CG2 THR A  83      -2.196   0.202 -18.449  1.00 84.26           C
ATOM   1041 1HG2 THR A  83      -2.734  -0.097 -17.549  1.00 84.26           H
ATOM   1042 2HG2 THR A  83      -1.264   0.693 -18.169  1.00 84.26           H
ATOM   1043 3HG2 THR A  83      -1.975  -0.680 -19.050  1.00 84.26           H
ATOM   1044  HN  THR A  83      -4.516   2.848 -20.197  1.00 84.26           H
ATOM   1045  N   ASP A  84      -1.589   3.921 -19.017  1.00 84.36           N
ATOM   1046  CA  ASP A  84      -0.351   4.642 -18.775  1.00 84.36           C
ATOM   1047  C   ASP A  84      -0.593   5.724 -17.721  1.00 84.36           C
ATOM   1048  O   ASP A  84       0.289   6.021 -16.917  1.00 84.36           O
ATOM   1049  HA  ASP A  84       0.360   3.886 -18.441  1.00 84.36           H
ATOM   1050  CB  ASP A  84       0.146   5.327 -20.050  1.00 84.36           C
ATOM   1051 1HB  ASP A  84      -0.561   6.100 -20.351  1.00 84.36           H
ATOM   1052 2HB  ASP A  84       1.096   5.823 -19.854  1.00 84.36           H
ATOM   1053  CG  ASP A  84       0.318   4.315 -21.185  1.00 84.36           C
ATOM   1054  OD1 ASP A  84       0.856   3.224 -20.896  1.00 84.36           O
ATOM   1055  OD2 ASP A  84      -0.093   4.654 -22.315  1.00 84.36           O
ATOM   1056  HN  ASP A  84      -1.938   3.982 -19.952  1.00 84.36           H
ATOM   1057  N   MET A  85      -1.794   6.284 -17.759  1.00 90.18           N
ATOM   1058  CA  MET A  85      -2.164   7.324 -16.815  1.00 90.18           C
ATOM   1059  C   MET A  85      -2.192   6.782 -15.384  1.00 90.18           C
ATOM   1060  O   MET A  85      -1.705   7.432 -14.461  1.00 90.18           O
ATOM   1061  HA  MET A  85      -1.394   8.090 -16.905  1.00 90.18           H
ATOM   1062  CB  MET A  85      -3.544   7.876 -17.179  1.00 90.18           C
ATOM   1063 1HB  MET A  85      -3.557   8.169 -18.229  1.00 90.18           H
ATOM   1064 2HB  MET A  85      -4.296   7.097 -17.056  1.00 90.18           H
ATOM   1065  CG  MET A  85      -3.901   9.080 -16.304  1.00 90.18           C
ATOM   1066 1HG  MET A  85      -4.893   9.448 -16.565  1.00 90.18           H
ATOM   1067 2HG  MET A  85      -3.938   8.780 -15.256  1.00 90.18           H
ATOM   1068  SD  MET A  85      -2.693  10.375 -16.524  1.00 90.18           S
ATOM   1069  CE  MET A  85      -3.106  10.906 -18.178  1.00 90.18           C
ATOM   1070 1HE  MET A  85      -2.989  10.070 -18.867  1.00 90.18           H
ATOM   1071 2HE  MET A  85      -4.138  11.255 -18.200  1.00 90.18           H
ATOM   1072 3HE  MET A  85      -2.441  11.717 -18.475  1.00 90.18           H
ATOM   1073  HN  MET A  85      -2.505   6.038 -18.418  1.00 90.18           H
ATOM   1074  N   PHE A  86      -2.768   5.597 -15.246  1.00 90.92           N
ATOM   1075  CA  PHE A  86      -2.867   4.960 -13.944  1.00 90.92           C
ATOM   1076  C   PHE A  86      -1.490   4.517 -13.444  1.00 90.92           C
ATOM   1077  O   PHE A  86      -1.202   4.602 -12.251  1.00 90.92           O
ATOM   1078  HA  PHE A  86      -3.282   5.696 -13.255  1.00 90.92           H
ATOM   1079  CB  PHE A  86      -3.756   3.726 -14.115  1.00 90.92           C
ATOM   1080 1HB  PHE A  86      -3.342   3.100 -14.906  1.00 90.92           H
ATOM   1081 2HB  PHE A  86      -3.727   3.140 -13.197  1.00 90.92           H
ATOM   1082  CG  PHE A  86      -5.213   4.051 -14.451  1.00 90.92           C
ATOM   1083  CD1 PHE A  86      -5.823   5.119 -13.871  1.00 90.92           C
ATOM   1084  HD1 PHE A  86      -5.274   5.743 -13.166  1.00 90.92           H
ATOM   1085  CD2 PHE A  86      -5.897   3.272 -15.331  1.00 90.92           C
ATOM   1086  HD2 PHE A  86      -5.408   2.416 -15.796  1.00 90.92           H
ATOM   1087  CE1 PHE A  86      -7.175   5.420 -14.183  1.00 90.92           C
ATOM   1088  HE1 PHE A  86      -7.664   6.276 -13.717  1.00 90.92           H
ATOM   1089  CE2 PHE A  86      -7.250   3.573 -15.643  1.00 90.92           C
ATOM   1090  HE2 PHE A  86      -7.798   2.948 -16.347  1.00 90.92           H
ATOM   1091  CZ  PHE A  86      -7.860   4.640 -15.062  1.00 90.92           C
ATOM   1092  HZ  PHE A  86      -8.898   4.872 -15.302  1.00 90.92           H
ATOM   1093  HN  PHE A  86      -3.161   5.074 -16.003  1.00 90.92           H
ATOM   1094  N   LEU A  87      -0.677   4.053 -14.381  1.00 89.04           N
ATOM   1095  CA  LEU A  87       0.659   3.589 -14.050  1.00 89.04           C
ATOM   1096  C   LEU A  87       1.493   4.768 -13.543  1.00 89.04           C
ATOM   1097  O   LEU A  87       2.316   4.609 -12.643  1.00 89.04           O
ATOM   1098  HA  LEU A  87       0.562   2.863 -13.243  1.00 89.04           H
ATOM   1099  CB  LEU A  87       1.285   2.860 -15.241  1.00 89.04           C
ATOM   1100 1HB  LEU A  87       1.235   3.517 -16.110  1.00 89.04           H
ATOM   1101 2HB  LEU A  87       2.340   2.694 -15.027  1.00 89.04           H
ATOM   1102  CG  LEU A  87       0.651   1.519 -15.614  1.00 89.04           C
ATOM   1103  HG  LEU A  87      -0.394   1.693 -15.868  1.00 89.04           H
ATOM   1104  CD1 LEU A  87       1.323   0.921 -16.852  1.00 89.04           C
ATOM   1105 1HD1 LEU A  87       1.212   1.606 -17.693  1.00 89.04           H
ATOM   1106 2HD1 LEU A  87       2.383   0.763 -16.650  1.00 89.04           H
ATOM   1107 3HD1 LEU A  87       0.854  -0.032 -17.096  1.00 89.04           H
ATOM   1108  CD2 LEU A  87       0.673   0.553 -14.428  1.00 89.04           C
ATOM   1109 1HD2 LEU A  87       1.704   0.379 -14.120  1.00 89.04           H
ATOM   1110 2HD2 LEU A  87       0.114   0.985 -13.598  1.00 89.04           H
ATOM   1111 3HD2 LEU A  87       0.217  -0.393 -14.721  1.00 89.04           H
ATOM   1112  HN  LEU A  87      -0.917   3.991 -15.350  1.00 89.04           H
ATOM   1113  N   LEU A  88       1.251   5.924 -14.144  1.00 90.98           N
ATOM   1114  CA  LEU A  88       1.925   7.140 -13.725  1.00 90.98           C
ATOM   1115  C   LEU A  88       1.584   7.429 -12.261  1.00 90.98           C
ATOM   1116  O   LEU A  88       2.477   7.630 -11.440  1.00 90.98           O
ATOM   1117  HA  LEU A  88       2.998   6.962 -13.800  1.00 90.98           H
ATOM   1118  CB  LEU A  88       1.589   8.293 -14.673  1.00 90.98           C
ATOM   1119 1HB  LEU A  88       1.998   8.060 -15.656  1.00 90.98           H
ATOM   1120 2HB  LEU A  88       0.506   8.343 -14.782  1.00 90.98           H
ATOM   1121  CG  LEU A  88       2.096   9.675 -14.255  1.00 90.98           C
ATOM   1122  HG  LEU A  88       1.786   9.856 -13.226  1.00 90.98           H
ATOM   1123  CD1 LEU A  88       3.625   9.729 -14.282  1.00 90.98           C
ATOM   1124 1HD1 LEU A  88       4.027   8.986 -13.593  1.00 90.98           H
ATOM   1125 2HD1 LEU A  88       3.979   9.517 -15.291  1.00 90.98           H
ATOM   1126 3HD1 LEU A  88       3.959  10.722 -13.981  1.00 90.98           H
ATOM   1127  CD2 LEU A  88       1.469  10.773 -15.117  1.00 90.98           C
ATOM   1128 1HD2 LEU A  88       1.728  10.607 -16.162  1.00 90.98           H
ATOM   1129 2HD2 LEU A  88       0.385  10.749 -15.002  1.00 90.98           H
ATOM   1130 3HD2 LEU A  88       1.847  11.744 -14.799  1.00 90.98           H
ATOM   1131  HN  LEU A  88       0.609   6.036 -14.903  1.00 90.98           H
ATOM   1132  N   ASN A  89       0.289   7.440 -11.980  1.00 94.11           N
ATOM   1133  CA  ASN A  89      -0.187   7.818 -10.660  1.00 94.11           C
ATOM   1134  C   ASN A  89       0.250   6.762  -9.643  1.00 94.11           C
ATOM   1135  O   ASN A  89       0.478   7.076  -8.476  1.00 94.11           O
ATOM   1136  HA  ASN A  89       0.257   8.794 -10.464  1.00 94.11           H
ATOM   1137  CB  ASN A  89      -1.714   7.902 -10.628  1.00 94.11           C
ATOM   1138 1HB  ASN A  89      -2.139   7.083 -11.208  1.00 94.11           H
ATOM   1139 2HB  ASN A  89      -2.067   7.784  -9.604  1.00 94.11           H
ATOM   1140  CG  ASN A  89      -2.202   9.239 -11.190  1.00 94.11           C
ATOM   1141  OD1 ASN A  89      -2.471  10.184 -10.468  1.00 94.11           O
ATOM   1142  ND2 ASN A  89      -2.300   9.264 -12.516  1.00 94.11           N
ATOM   1143 1HD2 ASN A  89      -2.064   8.453 -13.051  1.00 94.11           H
ATOM   1144 2HD2 ASN A  89      -2.611  10.095 -12.979  1.00 94.11           H
ATOM   1145  HN  ASN A  89      -0.427   7.196 -12.634  1.00 94.11           H
ATOM   1146  N   LEU A  90       0.353   5.531 -10.123  1.00 92.22           N
ATOM   1147  CA  LEU A  90       0.780   4.431  -9.275  1.00 92.22           C
ATOM   1148  C   LEU A  90       2.214   4.681  -8.805  1.00 92.22           C
ATOM   1149  O   LEU A  90       2.520   4.525  -7.623  1.00 92.22           O
ATOM   1150  HA  LEU A  90       0.127   4.419  -8.402  1.00 92.22           H
ATOM   1151  CB  LEU A  90       0.594   3.095  -9.998  1.00 92.22           C
ATOM   1152 1HB  LEU A  90      -0.430   3.044 -10.368  1.00 92.22           H
ATOM   1153 2HB  LEU A  90       1.249   3.082 -10.869  1.00 92.22           H
ATOM   1154  CG  LEU A  90       0.871   1.840  -9.168  1.00 92.22           C
ATOM   1155  HG  LEU A  90       1.842   1.955  -8.687  1.00 92.22           H
ATOM   1156  CD1 LEU A  90      -0.168   1.677  -8.057  1.00 92.22           C
ATOM   1157 1HD1 LEU A  90      -0.135   2.545  -7.399  1.00 92.22           H
ATOM   1158 2HD1 LEU A  90      -1.162   1.593  -8.498  1.00 92.22           H
ATOM   1159 3HD1 LEU A  90       0.051   0.777  -7.483  1.00 92.22           H
ATOM   1160  CD2 LEU A  90       0.954   0.600 -10.061  1.00 92.22           C
ATOM   1161 1HD2 LEU A  90       0.010   0.469 -10.589  1.00 92.22           H
ATOM   1162 2HD2 LEU A  90       1.760   0.726 -10.783  1.00 92.22           H
ATOM   1163 3HD2 LEU A  90       1.151  -0.278  -9.446  1.00 92.22           H
ATOM   1164  HN  LEU A  90       0.152   5.282 -11.070  1.00 92.22           H
ATOM   1165  N   ALA A  91       3.055   5.066  -9.753  1.00 93.63           N
ATOM   1166  CA  ALA A  91       4.460   5.296  -9.459  1.00 93.63           C
ATOM   1167  C   ALA A  91       4.589   6.484  -8.504  1.00 93.63           C
ATOM   1168  O   ALA A  91       5.447   6.486  -7.622  1.00 93.63           O
ATOM   1169  HA  ALA A  91       4.847   4.402  -8.969  1.00 93.63           H
ATOM   1170  CB  ALA A  91       5.226   5.512 -10.766  1.00 93.63           C
ATOM   1171 1HB  ALA A  91       5.127   4.628 -11.396  1.00 93.63           H
ATOM   1172 2HB  ALA A  91       4.818   6.377 -11.287  1.00 93.63           H
ATOM   1173 3HB  ALA A  91       6.280   5.684 -10.545  1.00 93.63           H
ATOM   1174  HN  ALA A  91       2.792   5.220 -10.705  1.00 93.63           H
ATOM   1175  N   ILE A  92       3.724   7.466  -8.712  1.00 95.18           N
ATOM   1176  CA  ILE A  92       3.731   8.658  -7.881  1.00 95.18           C
ATOM   1177  C   ILE A  92       3.368   8.274  -6.445  1.00 95.18           C
ATOM   1178  O   ILE A  92       4.021   8.709  -5.498  1.00 95.18           O
ATOM   1179  HA  ILE A  92       4.746   9.054  -7.886  1.00 95.18           H
ATOM   1180  CB  ILE A  92       2.822   9.733  -8.478  1.00 95.18           C
ATOM   1181  HB  ILE A  92       1.863   9.275  -8.719  1.00 95.18           H
ATOM   1182  CG1 ILE A  92       3.403  10.278  -9.785  1.00 95.18           C
ATOM   1183 1HG1 ILE A  92       4.288  10.877  -9.572  1.00 95.18           H
ATOM   1184 2HG1 ILE A  92       3.723   9.450 -10.418  1.00 95.18           H
ATOM   1185  CG2 ILE A  92       2.550  10.846  -7.465  1.00 95.18           C
ATOM   1186 1HG2 ILE A  92       2.061  10.425  -6.586  1.00 95.18           H
ATOM   1187 2HG2 ILE A  92       3.492  11.309  -7.171  1.00 95.18           H
ATOM   1188 3HG2 ILE A  92       1.901  11.598  -7.915  1.00 95.18           H
ATOM   1189  CD1 ILE A  92       2.373  11.128 -10.531  1.00 95.18           C
ATOM   1190 1HD1 ILE A  92       1.499  10.519 -10.764  1.00 95.18           H
ATOM   1191 2HD1 ILE A  92       2.073  11.968  -9.904  1.00 95.18           H
ATOM   1192 3HD1 ILE A  92       2.812  11.503 -11.456  1.00 95.18           H
ATOM   1193  HN  ILE A  92       3.030   7.457  -9.432  1.00 95.18           H
ATOM   1194  N   ALA A  93       2.326   7.463  -6.328  1.00 95.25           N
ATOM   1195  CA  ALA A  93       1.833   7.062  -5.022  1.00 95.25           C
ATOM   1196  C   ALA A  93       2.940   6.320  -4.269  1.00 95.25           C
ATOM   1197  O   ALA A  93       3.141   6.543  -3.076  1.00 95.25           O
ATOM   1198  HA  ALA A  93       1.575   7.967  -4.472  1.00 95.25           H
ATOM   1199  CB  ALA A  93       0.573   6.211  -5.191  1.00 95.25           C
ATOM   1200 1HB  ALA A  93      -0.192   6.794  -5.705  1.00 95.25           H
ATOM   1201 2HB  ALA A  93       0.809   5.324  -5.778  1.00 95.25           H
ATOM   1202 3HB  ALA A  93       0.203   5.910  -4.211  1.00 95.25           H
ATOM   1203  HN  ALA A  93       1.824   7.083  -7.105  1.00 95.25           H
ATOM   1204  N   ASP A  94       3.629   5.454  -4.997  1.00 94.52           N
ATOM   1205  CA  ASP A  94       4.689   4.656  -4.406  1.00 94.52           C
ATOM   1206  C   ASP A  94       5.803   5.581  -3.912  1.00 94.52           C
ATOM   1207  O   ASP A  94       6.303   5.418  -2.800  1.00 94.52           O
ATOM   1208  HA  ASP A  94       4.215   4.105  -3.595  1.00 94.52           H
ATOM   1209  CB  ASP A  94       5.293   3.695  -5.433  1.00 94.52           C
ATOM   1210 1HB  ASP A  94       5.429   4.211  -6.383  1.00 94.52           H
ATOM   1211 2HB  ASP A  94       6.281   3.375  -5.100  1.00 94.52           H
ATOM   1212  CG  ASP A  94       4.396   2.473  -5.634  1.00 94.52           C
ATOM   1213  OD1 ASP A  94       3.730   2.089  -4.648  1.00 94.52           O
ATOM   1214  OD2 ASP A  94       4.395   1.950  -6.769  1.00 94.52           O
ATOM   1215  HN  ASP A  94       3.472   5.294  -5.972  1.00 94.52           H
ATOM   1216  N   LEU A  95       6.159   6.533  -4.763  1.00 95.80           N
ATOM   1217  CA  LEU A  95       7.246   7.445  -4.453  1.00 95.80           C
ATOM   1218  C   LEU A  95       6.928   8.188  -3.153  1.00 95.80           C
ATOM   1219  O   LEU A  95       7.792   8.334  -2.290  1.00 95.80           O
ATOM   1220  HA  LEU A  95       8.143   6.845  -4.297  1.00 95.80           H
ATOM   1221  CB  LEU A  95       7.523   8.372  -5.638  1.00 95.80           C
ATOM   1222 1HB  LEU A  95       6.568   8.705  -6.044  1.00 95.80           H
ATOM   1223 2HB  LEU A  95       8.039   9.258  -5.269  1.00 95.80           H
ATOM   1224  CG  LEU A  95       8.349   7.773  -6.779  1.00 95.80           C
ATOM   1225  HG  LEU A  95       7.805   6.919  -7.182  1.00 95.80           H
ATOM   1226  CD1 LEU A  95       8.520   8.779  -7.919  1.00 95.80           C
ATOM   1227 1HD1 LEU A  95       7.540   9.059  -8.306  1.00 95.80           H
ATOM   1228 2HD1 LEU A  95       9.030   9.667  -7.546  1.00 95.80           H
ATOM   1229 3HD1 LEU A  95       9.111   8.328  -8.716  1.00 95.80           H
ATOM   1230  CD2 LEU A  95       9.694   7.253  -6.267  1.00 95.80           C
ATOM   1231 1HD2 LEU A  95      10.256   8.074  -5.822  1.00 95.80           H
ATOM   1232 2HD2 LEU A  95       9.523   6.481  -5.517  1.00 95.80           H
ATOM   1233 3HD2 LEU A  95      10.261   6.833  -7.098  1.00 95.80           H
ATOM   1234  HN  LEU A  95       5.719   6.684  -5.648  1.00 95.80           H
ATOM   1235  N   LEU A  96       5.685   8.637  -3.055  1.00 95.25           N
ATOM   1236  CA  LEU A  96       5.272   9.453  -1.926  1.00 95.25           C
ATOM   1237  C   LEU A  96       5.493   8.672  -0.629  1.00 95.25           C
ATOM   1238  O   LEU A  96       5.909   9.241   0.379  1.00 95.25           O
ATOM   1239  HA  LEU A  96       5.910  10.336  -1.910  1.00 95.25           H
ATOM   1240  CB  LEU A  96       3.833   9.938  -2.114  1.00 95.25           C
ATOM   1241 1HB  LEU A  96       3.216   9.083  -2.393  1.00 95.25           H
ATOM   1242 2HB  LEU A  96       3.463  10.297  -1.154  1.00 95.25           H
ATOM   1243  CG  LEU A  96       3.628  11.041  -3.153  1.00 95.25           C
ATOM   1244  HG  LEU A  96       3.922  10.652  -4.128  1.00 95.25           H
ATOM   1245  CD1 LEU A  96       2.152  11.435  -3.251  1.00 95.25           C
ATOM   1246 1HD1 LEU A  96       1.563  10.566  -3.543  1.00 95.25           H
ATOM   1247 2HD1 LEU A  96       1.809  11.799  -2.282  1.00 95.25           H
ATOM   1248 3HD1 LEU A  96       2.035  12.221  -3.997  1.00 95.25           H
ATOM   1249  CD2 LEU A  96       4.524  12.246  -2.859  1.00 95.25           C
ATOM   1250 1HD2 LEU A  96       4.284  12.645  -1.873  1.00 95.25           H
ATOM   1251 2HD2 LEU A  96       5.569  11.935  -2.881  1.00 95.25           H
ATOM   1252 3HD2 LEU A  96       4.358  13.015  -3.613  1.00 95.25           H
ATOM   1253  HN  LEU A  96       4.969   8.451  -3.727  1.00 95.25           H
ATOM   1254  N   PHE A  97       5.205   7.380  -0.697  1.00 95.94           N
ATOM   1255  CA  PHE A  97       5.357   6.517   0.462  1.00 95.94           C
ATOM   1256  C   PHE A  97       6.835   6.254   0.759  1.00 95.94           C
ATOM   1257  O   PHE A  97       7.271   6.365   1.904  1.00 95.94           O
ATOM   1258  HA  PHE A  97       4.904   7.032   1.310  1.00 95.94           H
ATOM   1259  CB  PHE A  97       4.672   5.191   0.126  1.00 95.94           C
ATOM   1260 1HB  PHE A  97       3.592   5.339   0.137  1.00 95.94           H
ATOM   1261 2HB  PHE A  97       4.944   4.901  -0.889  1.00 95.94           H
ATOM   1262  CG  PHE A  97       5.027   4.048   1.079  1.00 95.94           C
ATOM   1263  CD1 PHE A  97       5.639   2.931   0.603  1.00 95.94           C
ATOM   1264  HD1 PHE A  97       5.877   2.850  -0.457  1.00 95.94           H
ATOM   1265  CD2 PHE A  97       4.729   4.150   2.402  1.00 95.94           C
ATOM   1266  HD2 PHE A  97       4.239   5.045   2.784  1.00 95.94           H
ATOM   1267  CE1 PHE A  97       5.967   1.870   1.488  1.00 95.94           C
ATOM   1268  HE1 PHE A  97       6.458   0.975   1.107  1.00 95.94           H
ATOM   1269  CE2 PHE A  97       5.058   3.089   3.287  1.00 95.94           C
ATOM   1270  HE2 PHE A  97       4.820   3.171   4.348  1.00 95.94           H
ATOM   1271  CZ  PHE A  97       5.670   1.972   2.812  1.00 95.94           C
ATOM   1272  HZ  PHE A  97       5.923   1.158   3.491  1.00 95.94           H
ATOM   1273  HN  PHE A  97       4.874   6.924  -1.523  1.00 95.94           H
ATOM   1274  N   LEU A  98       7.564   5.909  -0.292  1.00 95.77           N
ATOM   1275  CA  LEU A  98       8.937   5.461  -0.135  1.00 95.77           C
ATOM   1276  C   LEU A  98       9.740   6.537   0.598  1.00 95.77           C
ATOM   1277  O   LEU A  98      10.608   6.223   1.411  1.00 95.77           O
ATOM   1278  HA  LEU A  98       8.920   4.562   0.482  1.00 95.77           H
ATOM   1279  CB  LEU A  98       9.531   5.067  -1.490  1.00 95.77           C
ATOM   1280 1HB  LEU A  98       9.353   5.882  -2.192  1.00 95.77           H
ATOM   1281 2HB  LEU A  98      10.611   4.973  -1.377  1.00 95.77           H
ATOM   1282  CG  LEU A  98       8.995   3.774  -2.106  1.00 95.77           C
ATOM   1283  HG  LEU A  98       7.910   3.766  -1.995  1.00 95.77           H
ATOM   1284  CD1 LEU A  98       9.296   3.715  -3.605  1.00 95.77           C
ATOM   1285 1HD1 LEU A  98       8.824   4.561  -4.104  1.00 95.77           H
ATOM   1286 2HD1 LEU A  98      10.374   3.756  -3.761  1.00 95.77           H
ATOM   1287 3HD1 LEU A  98       8.904   2.785  -4.018  1.00 95.77           H
ATOM   1288  CD2 LEU A  98       9.533   2.548  -1.365  1.00 95.77           C
ATOM   1289 1HD2 LEU A  98      10.622   2.538  -1.423  1.00 95.77           H
ATOM   1290 2HD2 LEU A  98       9.225   2.592  -0.320  1.00 95.77           H
ATOM   1291 3HD2 LEU A  98       9.137   1.643  -1.824  1.00 95.77           H
ATOM   1292  HN  LEU A  98       7.232   5.932  -1.235  1.00 95.77           H
ATOM   1293  N   VAL A  99       9.421   7.784   0.285  1.00 95.88           N
ATOM   1294  CA  VAL A  99      10.143   8.908   0.858  1.00 95.88           C
ATOM   1295  C   VAL A  99       9.970   8.897   2.378  1.00 95.88           C
ATOM   1296  O   VAL A  99      10.735   9.537   3.098  1.00 95.88           O
ATOM   1297  HA  VAL A  99      11.199   8.774   0.624  1.00 95.88           H
ATOM   1298  CB  VAL A  99       9.676  10.214   0.213  1.00 95.88           C
ATOM   1299  HB  VAL A  99       8.587  10.236   0.251  1.00 95.88           H
ATOM   1300  CG1 VAL A  99      10.198  11.425   0.987  1.00 95.88           C
ATOM   1301 1HG1 VAL A  99       9.826  11.389   2.011  1.00 95.88           H
ATOM   1302 2HG1 VAL A  99      11.288  11.410   0.995  1.00 95.88           H
ATOM   1303 3HG1 VAL A  99       9.851  12.341   0.507  1.00 95.88           H
ATOM   1304  CG2 VAL A  99      10.096  10.280  -1.257  1.00 95.88           C
ATOM   1305 1HG2 VAL A  99      11.183  10.225  -1.327  1.00 95.88           H
ATOM   1306 2HG2 VAL A  99       9.654   9.444  -1.800  1.00 95.88           H
ATOM   1307 3HG2 VAL A  99       9.752  11.218  -1.692  1.00 95.88           H
ATOM   1308  HN  VAL A  99       8.687   8.032  -0.347  1.00 95.88           H
ATOM   1309  N   THR A 100       8.960   8.163   2.822  1.00 95.15           N
ATOM   1310  CA  THR A 100       8.638   8.110   4.238  1.00 95.15           C
ATOM   1311  C   THR A 100       9.448   7.010   4.928  1.00 95.15           C
ATOM   1312  O   THR A 100       9.566   6.997   6.152  1.00 95.15           O
ATOM   1313  HA  THR A 100       8.932   9.056   4.692  1.00 95.15           H
ATOM   1314  CB  THR A 100       7.125   7.927   4.372  1.00 95.15           C
ATOM   1315  HB  THR A 100       6.792   8.168   5.382  1.00 95.15           H
ATOM   1316  OG1 THR A 100       6.900   6.583   3.956  1.00 95.15           O
ATOM   1317  HG1 THR A 100       6.856   6.537   2.958  1.00 95.15           H
ATOM   1318  CG2 THR A 100       6.341   8.766   3.362  1.00 95.15           C
ATOM   1319 1HG2 THR A 100       6.626   8.477   2.350  1.00 95.15           H
ATOM   1320 2HG2 THR A 100       6.566   9.822   3.514  1.00 95.15           H
ATOM   1321 3HG2 THR A 100       5.273   8.599   3.501  1.00 95.15           H
ATOM   1322  HN  THR A 100       8.368   7.612   2.233  1.00 95.15           H
ATOM   1323  N   LEU A 101       9.984   6.114   4.112  1.00 95.02           N
ATOM   1324  CA  LEU A 101      10.641   4.927   4.633  1.00 95.02           C
ATOM   1325  C   LEU A 101      11.878   5.343   5.431  1.00 95.02           C
ATOM   1326  O   LEU A 101      12.153   4.785   6.492  1.00 95.02           O
ATOM   1327  HA  LEU A 101       9.942   4.438   5.310  1.00 95.02           H
ATOM   1328  CB  LEU A 101      10.941   3.942   3.502  1.00 95.02           C
ATOM   1329 1HB  LEU A 101      11.452   4.480   2.704  1.00 95.02           H
ATOM   1330 2HB  LEU A 101      11.637   3.191   3.876  1.00 95.02           H
ATOM   1331  CG  LEU A 101       9.732   3.222   2.901  1.00 95.02           C
ATOM   1332  HG  LEU A 101       9.101   3.964   2.412  1.00 95.02           H
ATOM   1333  CD1 LEU A 101      10.167   2.221   1.828  1.00 95.02           C
ATOM   1334 1HD1 LEU A 101      10.692   2.748   1.031  1.00 95.02           H
ATOM   1335 2HD1 LEU A 101      10.831   1.479   2.272  1.00 95.02           H
ATOM   1336 3HD1 LEU A 101       9.289   1.724   1.418  1.00 95.02           H
ATOM   1337  CD2 LEU A 101       8.889   2.561   3.993  1.00 95.02           C
ATOM   1338 1HD2 LEU A 101       9.497   1.834   4.531  1.00 95.02           H
ATOM   1339 2HD2 LEU A 101       8.533   3.322   4.688  1.00 95.02           H
ATOM   1340 3HD2 LEU A 101       8.037   2.056   3.539  1.00 95.02           H
ATOM   1341  HN  LEU A 101       9.975   6.189   3.115  1.00 95.02           H
ATOM   1342  N   PRO A 102      12.644   6.326   4.938  1.00 94.76           N
ATOM   1343  CA  PRO A 102      13.845   6.775   5.647  1.00 94.76           C
ATOM   1344  C   PRO A 102      13.557   7.141   7.094  1.00 94.76           C
ATOM   1345  O   PRO A 102      14.346   6.832   7.985  1.00 94.76           O
ATOM   1346  HA  PRO A 102      14.574   5.967   5.698  1.00 94.76           H
ATOM   1347  CB  PRO A 102      14.312   7.986   4.837  1.00 94.76           C
ATOM   1348 1HB  PRO A 102      13.895   8.915   5.226  1.00 94.76           H
ATOM   1349 2HB  PRO A 102      15.397   8.090   4.862  1.00 94.76           H
ATOM   1350  CG  PRO A 102      13.807   7.687   3.431  1.00 94.76           C
ATOM   1351 1HG  PRO A 102      13.745   8.589   2.822  1.00 94.76           H
ATOM   1352 2HG  PRO A 102      14.469   7.003   2.900  1.00 94.76           H
ATOM   1353  CD  PRO A 102      12.439   7.075   3.685  1.00 94.76           C
ATOM   1354 1HD  PRO A 102      11.669   7.839   3.797  1.00 94.76           H
ATOM   1355 2HD  PRO A 102      12.125   6.429   2.865  1.00 94.76           H
ATOM   1356  N   PHE A 103      12.422   7.797   7.290  1.00 94.44           N
ATOM   1357  CA  PHE A 103      12.044   8.258   8.615  1.00 94.44           C
ATOM   1358  C   PHE A 103      11.725   7.078   9.536  1.00 94.44           C
ATOM   1359  O   PHE A 103      12.086   7.087  10.711  1.00 94.44           O
ATOM   1360  HA  PHE A 103      12.891   8.813   9.019  1.00 94.44           H
ATOM   1361  CB  PHE A 103      10.787   9.114   8.449  1.00 94.44           C
ATOM   1362 1HB  PHE A 103      10.024   8.526   7.939  1.00 94.44           H
ATOM   1363 2HB  PHE A 103      10.393   9.359   9.436  1.00 94.44           H
ATOM   1364  CG  PHE A 103      11.016  10.411   7.671  1.00 94.44           C
ATOM   1365  CD1 PHE A 103      11.347  11.552   8.334  1.00 94.44           C
ATOM   1366  HD1 PHE A 103      11.449  11.542   9.419  1.00 94.44           H
ATOM   1367  CD2 PHE A 103      10.888  10.424   6.317  1.00 94.44           C
ATOM   1368  HD2 PHE A 103      10.623   9.510   5.787  1.00 94.44           H
ATOM   1369  CE1 PHE A 103      11.559  12.756   7.612  1.00 94.44           C
ATOM   1370  HE1 PHE A 103      11.824  13.671   8.143  1.00 94.44           H
ATOM   1371  CE2 PHE A 103      11.101  11.628   5.595  1.00 94.44           C
ATOM   1372  HE2 PHE A 103      10.999  11.638   4.510  1.00 94.44           H
ATOM   1373  CZ  PHE A 103      11.432  12.769   6.258  1.00 94.44           C
ATOM   1374  HZ  PHE A 103      11.595  13.693   5.704  1.00 94.44           H
ATOM   1375  HN  PHE A 103      11.769   8.014   6.565  1.00 94.44           H
ATOM   1376  N   TRP A 104      11.051   6.089   8.966  1.00 92.72           N
ATOM   1377  CA  TRP A 104      10.701   4.894   9.713  1.00 92.72           C
ATOM   1378  C   TRP A 104      11.999   4.187  10.110  1.00 92.72           C
ATOM   1379  O   TRP A 104      12.091   3.614  11.195  1.00 92.72           O
ATOM   1380  HA  TRP A 104      10.158   5.206  10.606  1.00 92.72           H
ATOM   1381  CB  TRP A 104       9.756   4.000   8.907  1.00 92.72           C
ATOM   1382 1HB  TRP A 104      10.114   3.945   7.879  1.00 92.72           H
ATOM   1383 2HB  TRP A 104       9.795   2.989   9.313  1.00 92.72           H
ATOM   1384  CG  TRP A 104       8.302   4.477   8.901  1.00 92.72           C
ATOM   1385  CD1 TRP A 104       7.550   4.818   7.846  1.00 92.72           C
ATOM   1386  HD1 TRP A 104       7.897   4.797   6.813  1.00 92.72           H
ATOM   1387  CD2 TRP A 104       7.451   4.652  10.053  1.00 92.72           C
ATOM   1388  NE1 TRP A 104       6.281   5.199   8.231  1.00 92.72           N
ATOM   1389  HE1 TRP A 104       5.543   5.495   7.626  1.00 92.72           H
ATOM   1390  CE2 TRP A 104       6.219   5.095   9.616  1.00 92.72           C
ATOM   1391  CE3 TRP A 104       7.712   4.444  11.418  1.00 92.72           C
ATOM   1392  HE3 TRP A 104       8.676   4.094  11.788  1.00 92.72           H
ATOM   1393  CZ2 TRP A 104       5.151   5.367  10.480  1.00 92.72           C
ATOM   1394  HZ2 TRP A 104       4.187   5.716  10.110  1.00 92.72           H
ATOM   1395  CZ3 TRP A 104       6.635   4.720  12.269  1.00 92.72           C
ATOM   1396  HZ3 TRP A 104       6.784   4.575  13.339  1.00 92.72           H
ATOM   1397  CH2 TRP A 104       5.389   5.167  11.845  1.00 92.72           C
ATOM   1398  HH2 TRP A 104       4.600   5.360  12.572  1.00 92.72           H
ATOM   1399  HN  TRP A 104      10.747   6.097   8.013  1.00 92.72           H
ATOM   1400  N   ALA A 105      12.969   4.251   9.210  1.00 94.13           N
ATOM   1401  CA  ALA A 105      14.238   3.579   9.429  1.00 94.13           C
ATOM   1402  C   ALA A 105      14.913   4.165  10.671  1.00 94.13           C
ATOM   1403  O   ALA A 105      15.392   3.425  11.529  1.00 94.13           O
ATOM   1404  HA  ALA A 105      14.029   2.524   9.604  1.00 94.13           H
ATOM   1405  CB  ALA A 105      15.108   3.709   8.177  1.00 94.13           C
ATOM   1406 1HB  ALA A 105      14.596   3.251   7.330  1.00 94.13           H
ATOM   1407 2HB  ALA A 105      15.287   4.763   7.966  1.00 94.13           H
ATOM   1408 3HB  ALA A 105      16.060   3.204   8.341  1.00 94.13           H
ATOM   1409  HN  ALA A 105      12.898   4.749   8.346  1.00 94.13           H
ATOM   1410  N   ILE A 106      14.930   5.489  10.727  1.00 93.83           N
ATOM   1411  CA  ILE A 106      15.570   6.183  11.831  1.00 93.83           C
ATOM   1412  C   ILE A 106      14.819   5.870  13.128  1.00 93.83           C
ATOM   1413  O   ILE A 106      15.437   5.610  14.159  1.00 93.83           O
ATOM   1414  HA  ILE A 106      16.584   5.795  11.917  1.00 93.83           H
ATOM   1415  CB  ILE A 106      15.681   7.679  11.531  1.00 93.83           C
ATOM   1416  HB  ILE A 106      14.712   8.030  11.176  1.00 93.83           H
ATOM   1417  CG1 ILE A 106      16.693   7.940  10.413  1.00 93.83           C
ATOM   1418 1HG1 ILE A 106      17.705   7.835  10.803  1.00 93.83           H
ATOM   1419 2HG1 ILE A 106      16.574   7.193   9.628  1.00 93.83           H
ATOM   1420  CG2 ILE A 106      16.011   8.470  12.799  1.00 93.83           C
ATOM   1421 1HG2 ILE A 106      15.222   8.319  13.536  1.00 93.83           H
ATOM   1422 2HG2 ILE A 106      16.961   8.123  13.206  1.00 93.83           H
ATOM   1423 3HG2 ILE A 106      16.084   9.530  12.557  1.00 93.83           H
ATOM   1424  CD1 ILE A 106      16.511   9.341   9.825  1.00 93.83           C
ATOM   1425 1HD1 ILE A 106      15.505   9.434   9.415  1.00 93.83           H
ATOM   1426 2HD1 ILE A 106      16.655  10.085  10.607  1.00 93.83           H
ATOM   1427 3HD1 ILE A 106      17.242   9.500   9.033  1.00 93.83           H
ATOM   1428  HN  ILE A 106      14.517   6.083  10.036  1.00 93.83           H
ATOM   1429  N   ALA A 107      13.498   5.907  13.033  1.00 92.45           N
ATOM   1430  CA  ALA A 107      12.659   5.729  14.205  1.00 92.45           C
ATOM   1431  C   ALA A 107      12.862   4.320  14.764  1.00 92.45           C
ATOM   1432  O   ALA A 107      12.801   4.114  15.975  1.00 92.45           O
ATOM   1433  HA  ALA A 107      12.975   6.457  14.953  1.00 92.45           H
ATOM   1434  CB  ALA A 107      11.200   6.005  13.835  1.00 92.45           C
ATOM   1435 1HB  ALA A 107      11.105   7.028  13.472  1.00 92.45           H
ATOM   1436 2HB  ALA A 107      10.886   5.312  13.055  1.00 92.45           H
ATOM   1437 3HB  ALA A 107      10.571   5.872  14.715  1.00 92.45           H
ATOM   1438  HN  ALA A 107      13.003   6.053  12.177  1.00 92.45           H
ATOM   1439  N   ALA A 108      13.098   3.385  13.855  1.00 91.79           N
ATOM   1440  CA  ALA A 108      13.279   1.996  14.239  1.00 91.79           C
ATOM   1441  C   ALA A 108      14.669   1.818  14.854  1.00 91.79           C
ATOM   1442  O   ALA A 108      14.852   1.005  15.759  1.00 91.79           O
ATOM   1443  HA  ALA A 108      12.526   1.759  14.991  1.00 91.79           H
ATOM   1444  CB  ALA A 108      13.060   1.097  13.021  1.00 91.79           C
ATOM   1445 1HB  ALA A 108      12.049   1.240  12.641  1.00 91.79           H
ATOM   1446 2HB  ALA A 108      13.781   1.355  12.245  1.00 91.79           H
ATOM   1447 3HB  ALA A 108      13.196   0.054  13.310  1.00 91.79           H
ATOM   1448  HN  ALA A 108      13.167   3.565  12.874  1.00 91.79           H
ATOM   1449  N   ALA A 109      15.613   2.591  14.337  1.00 91.50           N
ATOM   1450  CA  ALA A 109      17.004   2.438  14.729  1.00 91.50           C
ATOM   1451  C   ALA A 109      17.169   2.877  16.185  1.00 91.50           C
ATOM   1452  O   ALA A 109      17.971   2.306  16.922  1.00 91.50           O
ATOM   1453  HA  ALA A 109      17.257   1.381  14.646  1.00 91.50           H
ATOM   1454  CB  ALA A 109      17.894   3.235  13.774  1.00 91.50           C
ATOM   1455 1HB  ALA A 109      17.761   2.864  12.758  1.00 91.50           H
ATOM   1456 2HB  ALA A 109      17.619   4.289  13.815  1.00 91.50           H
ATOM   1457 3HB  ALA A 109      18.937   3.120  14.069  1.00 91.50           H
ATOM   1458  HN  ALA A 109      15.441   3.309  13.663  1.00 91.50           H
ATOM   1459  N   ASP A 110      16.398   3.889  16.556  1.00 88.20           N
ATOM   1460  CA  ASP A 110      16.549   4.505  17.863  1.00 88.20           C
ATOM   1461  C   ASP A 110      15.173   4.920  18.388  1.00 88.20           C
ATOM   1462  O   ASP A 110      14.465   4.115  18.991  1.00 88.20           O
ATOM   1463  HA  ASP A 110      17.020   3.744  18.486  1.00 88.20           H
ATOM   1464  CB  ASP A 110      17.423   5.758  17.785  1.00 88.20           C
ATOM   1465 1HB  ASP A 110      18.394   5.502  17.361  1.00 88.20           H
ATOM   1466 2HB  ASP A 110      16.964   6.485  17.115  1.00 88.20           H
ATOM   1467  CG  ASP A 110      17.613   6.381  19.170  1.00 88.20           C
ATOM   1468  OD1 ASP A 110      17.293   5.682  20.155  1.00 88.20           O
ATOM   1469  OD2 ASP A 110      18.074   7.542  19.211  1.00 88.20           O
ATOM   1470  HN  ASP A 110      15.683   4.287  15.981  1.00 88.20           H
ATOM   1471  N   GLN A 111      14.835   6.177  18.139  1.00 88.14           N
ATOM   1472  CA  GLN A 111      13.546   6.702  18.556  1.00 88.14           C
ATOM   1473  C   GLN A 111      13.064   7.770  17.572  1.00 88.14           C
ATOM   1474  O   GLN A 111      13.826   8.224  16.721  1.00 88.14           O
ATOM   1475  HA  GLN A 111      12.867   5.850  18.540  1.00 88.14           H
ATOM   1476  CB  GLN A 111      13.616   7.260  19.979  1.00 88.14           C
ATOM   1477 1HB  GLN A 111      12.635   7.627  20.279  1.00 88.14           H
ATOM   1478 2HB  GLN A 111      13.884   6.463  20.673  1.00 88.14           H
ATOM   1479  CG  GLN A 111      14.641   8.392  20.075  1.00 88.14           C
ATOM   1480 1HG  GLN A 111      15.629   8.017  19.805  1.00 88.14           H
ATOM   1481 2HG  GLN A 111      14.391   9.175  19.359  1.00 88.14           H
ATOM   1482  CD  GLN A 111      14.681   8.978  21.487  1.00 88.14           C
ATOM   1483  OE1 GLN A 111      13.665   9.182  22.131  1.00 88.14           O
ATOM   1484  NE2 GLN A 111      15.908   9.237  21.931  1.00 88.14           N
ATOM   1485 1HE2 GLN A 111      16.700   9.045  21.352  1.00 88.14           H
ATOM   1486 2HE2 GLN A 111      16.038   9.622  22.845  1.00 88.14           H
ATOM   1487  HN  GLN A 111      15.423   6.830  17.662  1.00 88.14           H
ATOM   1488  N   TRP A 112      11.800   8.139  17.722  1.00 90.70           N
ATOM   1489  CA  TRP A 112      11.219   9.175  16.885  1.00 90.70           C
ATOM   1490  C   TRP A 112      11.808  10.519  17.318  1.00 90.70           C
ATOM   1491  O   TRP A 112      11.509  11.010  18.405  1.00 90.70           O
ATOM   1492  HA  TRP A 112      11.495   8.963  15.852  1.00 90.70           H
ATOM   1493  CB  TRP A 112       9.691   9.142  16.953  1.00 90.70           C
ATOM   1494 1HB  TRP A 112       9.349   8.130  16.737  1.00 90.70           H
ATOM   1495 2HB  TRP A 112       9.378   9.374  17.971  1.00 90.70           H
ATOM   1496  CG  TRP A 112       9.004  10.113  15.991  1.00 90.70           C
ATOM   1497  CD1 TRP A 112       8.584  11.361  16.238  1.00 90.70           C
ATOM   1498  HD1 TRP A 112       8.685  11.863  17.200  1.00 90.70           H
ATOM   1499  CD2 TRP A 112       8.672   9.863  14.609  1.00 90.70           C
ATOM   1500  NE1 TRP A 112       8.008  11.931  15.121  1.00 90.70           N
ATOM   1501  HE1 TRP A 112       7.622  12.852  15.058  1.00 90.70           H
ATOM   1502  CE2 TRP A 112       8.064  10.991  14.099  1.00 90.70           C
ATOM   1503  CE3 TRP A 112       8.880   8.720  13.815  1.00 90.70           C
ATOM   1504  HE3 TRP A 112       9.358   7.817  14.195  1.00 90.70           H
ATOM   1505  CZ2 TRP A 112       7.612  11.088  12.777  1.00 90.70           C
ATOM   1506  HZ2 TRP A 112       7.134  11.991  12.398  1.00 90.70           H
ATOM   1507  CZ3 TRP A 112       8.423   8.833  12.497  1.00 90.70           C
ATOM   1508  HZ3 TRP A 112       8.559   7.975  11.838  1.00 90.70           H
ATOM   1509  CH2 TRP A 112       7.808   9.962  11.968  1.00 90.70           C
ATOM   1510  HH2 TRP A 112       7.480   9.971  10.929  1.00 90.70           H
ATOM   1511  HN  TRP A 112      11.178   7.744  18.399  1.00 90.70           H
ATOM   1512  N   LYS A 113      12.635  11.075  16.445  1.00 91.65           N
ATOM   1513  CA  LYS A 113      13.372  12.283  16.778  1.00 91.65           C
ATOM   1514  C   LYS A 113      12.675  13.490  16.147  1.00 91.65           C
ATOM   1515  O   LYS A 113      13.117  14.625  16.317  1.00 91.65           O
ATOM   1516  HA  LYS A 113      13.344  12.395  17.861  1.00 91.65           H
ATOM   1517  CB  LYS A 113      14.841  12.141  16.375  1.00 91.65           C
ATOM   1518 1HB  LYS A 113      14.909  11.873  15.321  1.00 91.65           H
ATOM   1519 2HB  LYS A 113      15.348  13.099  16.492  1.00 91.65           H
ATOM   1520  CG  LYS A 113      15.543  11.079  17.224  1.00 91.65           C
ATOM   1521 1HG  LYS A 113      15.517  11.372  18.273  1.00 91.65           H
ATOM   1522 2HG  LYS A 113      15.008  10.133  17.144  1.00 91.65           H
ATOM   1523  CD  LYS A 113      16.994  10.891  16.777  1.00 91.65           C
ATOM   1524 1HD  LYS A 113      17.021  10.611  15.724  1.00 91.65           H
ATOM   1525 2HD  LYS A 113      17.532  11.835  16.869  1.00 91.65           H
ATOM   1526  CE  LYS A 113      17.690   9.816  17.614  1.00 91.65           C
ATOM   1527 1HE  LYS A 113      17.723  10.125  18.659  1.00 91.65           H
ATOM   1528 2HE  LYS A 113      17.120   8.889  17.573  1.00 91.65           H
ATOM   1529  NZ  LYS A 113      19.065   9.582  17.118  1.00 91.65           N
ATOM   1530 1HZ  LYS A 113      19.480   8.809  17.625  1.00 91.65           H
ATOM   1531 2HZ  LYS A 113      19.034   9.360  16.129  1.00 91.65           H
ATOM   1532 3HZ  LYS A 113      19.622  10.417  17.259  1.00 91.65           H
ATOM   1533  HN  LYS A 113      12.805  10.716  15.528  1.00 91.65           H
ATOM   1534  N   PHE A 114      11.596  13.204  15.433  1.00 92.76           N
ATOM   1535  CA  PHE A 114      10.966  14.209  14.594  1.00 92.76           C
ATOM   1536  C   PHE A 114       9.734  14.802  15.279  1.00 92.76           C
ATOM   1537  O   PHE A 114       9.254  14.263  16.276  1.00 92.76           O
ATOM   1538  HA  PHE A 114      11.701  14.997  14.426  1.00 92.76           H
ATOM   1539  CB  PHE A 114      10.531  13.507  13.306  1.00 92.76           C
ATOM   1540 1HB  PHE A 114       9.713  12.824  13.535  1.00 92.76           H
ATOM   1541 2HB  PHE A 114      10.140  14.252  12.613  1.00 92.76           H
ATOM   1542  CG  PHE A 114      11.650  12.726  12.614  1.00 92.76           C
ATOM   1543  CD1 PHE A 114      12.606  13.388  11.909  1.00 92.76           C
ATOM   1544  HD1 PHE A 114      12.575  14.475  11.837  1.00 92.76           H
ATOM   1545  CD2 PHE A 114      11.689  11.370  12.704  1.00 92.76           C
ATOM   1546  HD2 PHE A 114      10.923  10.839  13.269  1.00 92.76           H
ATOM   1547  CE1 PHE A 114      13.645  12.663  11.267  1.00 92.76           C
ATOM   1548  HE1 PHE A 114      14.411  13.194  10.702  1.00 92.76           H
ATOM   1549  CE2 PHE A 114      12.728  10.645  12.062  1.00 92.76           C
ATOM   1550  HE2 PHE A 114      12.759   9.558  12.135  1.00 92.76           H
ATOM   1551  CZ  PHE A 114      13.684  11.307  11.357  1.00 92.76           C
ATOM   1552  HZ  PHE A 114      14.481  10.750  10.865  1.00 92.76           H
ATOM   1553  HN  PHE A 114      11.155  12.307  15.422  1.00 92.76           H
ATOM   1554  N   GLN A 115       9.255  15.902  14.717  1.00 93.34           N
ATOM   1555  CA  GLN A 115       8.112  16.596  15.285  1.00 93.34           C
ATOM   1556  C   GLN A 115       6.831  15.796  15.042  1.00 93.34           C
ATOM   1557  O   GLN A 115       6.808  14.894  14.206  1.00 93.34           O
ATOM   1558  HA  GLN A 115       8.312  16.658  16.355  1.00 93.34           H
ATOM   1559  CB  GLN A 115       7.991  18.011  14.715  1.00 93.34           C
ATOM   1560 1HB  GLN A 115       7.999  17.970  13.626  1.00 93.34           H
ATOM   1561 2HB  GLN A 115       7.036  18.446  15.011  1.00 93.34           H
ATOM   1562  CG  GLN A 115       9.136  18.900  15.206  1.00 93.34           C
ATOM   1563 1HG  GLN A 115      10.091  18.426  14.979  1.00 93.34           H
ATOM   1564 2HG  GLN A 115       9.116  19.851  14.674  1.00 93.34           H
ATOM   1565  CD  GLN A 115       9.029  19.149  16.712  1.00 93.34           C
ATOM   1566  OE1 GLN A 115       7.983  18.994  17.320  1.00 93.34           O
ATOM   1567  NE2 GLN A 115      10.167  19.543  17.277  1.00 93.34           N
ATOM   1568 1HE2 GLN A 115      10.990  19.650  16.720  1.00 93.34           H
ATOM   1569 2HE2 GLN A 115      10.198  19.731  18.259  1.00 93.34           H
ATOM   1570  HN  GLN A 115       9.635  16.319  13.891  1.00 93.34           H
ATOM   1571  N   THR A 116       5.796  16.154  15.788  1.00 93.72           N
ATOM   1572  CA  THR A 116       4.535  15.438  15.712  1.00 93.72           C
ATOM   1573  C   THR A 116       3.960  15.519  14.296  1.00 93.72           C
ATOM   1574  O   THR A 116       3.365  14.559  13.808  1.00 93.72           O
ATOM   1575  HA  THR A 116       4.724  14.385  15.920  1.00 93.72           H
ATOM   1576  CB  THR A 116       3.601  16.010  16.780  1.00 93.72           C
ATOM   1577  HB  THR A 116       3.295  17.025  16.526  1.00 93.72           H
ATOM   1578  OG1 THR A 116       4.336  15.874  17.993  1.00 93.72           O
ATOM   1579  HG1 THR A 116       3.936  16.454  18.703  1.00 93.72           H
ATOM   1580  CG2 THR A 116       2.359  15.143  16.998  1.00 93.72           C
ATOM   1581 1HG2 THR A 116       2.663  14.146  17.317  1.00 93.72           H
ATOM   1582 2HG2 THR A 116       1.799  15.071  16.066  1.00 93.72           H
ATOM   1583 3HG2 THR A 116       1.731  15.595  17.765  1.00 93.72           H
ATOM   1584  HN  THR A 116       5.811  16.917  16.434  1.00 93.72           H
ATOM   1585  N   PHE A 117       4.159  16.673  13.676  1.00 94.48           N
ATOM   1586  CA  PHE A 117       3.671  16.890  12.325  1.00 94.48           C
ATOM   1587  C   PHE A 117       4.163  15.790  11.381  1.00 94.48           C
ATOM   1588  O   PHE A 117       3.388  15.251  10.593  1.00 94.48           O
ATOM   1589  HA  PHE A 117       2.582  16.870  12.366  1.00 94.48           H
ATOM   1590  CB  PHE A 117       4.232  18.234  11.857  1.00 94.48           C
ATOM   1591 1HB  PHE A 117       3.841  19.023  12.501  1.00 94.48           H
ATOM   1592 2HB  PHE A 117       5.315  18.229  11.983  1.00 94.48           H
ATOM   1593  CG  PHE A 117       3.904  18.574  10.402  1.00 94.48           C
ATOM   1594  CD1 PHE A 117       4.862  18.457   9.444  1.00 94.48           C
ATOM   1595  HD1 PHE A 117       5.864  18.121   9.713  1.00 94.48           H
ATOM   1596  CD2 PHE A 117       2.654  18.992  10.066  1.00 94.48           C
ATOM   1597  HD2 PHE A 117       1.886  19.086  10.834  1.00 94.48           H
ATOM   1598  CE1 PHE A 117       4.558  18.772   8.093  1.00 94.48           C
ATOM   1599  HE1 PHE A 117       5.326  18.678   7.325  1.00 94.48           H
ATOM   1600  CE2 PHE A 117       2.350  19.307   8.715  1.00 94.48           C
ATOM   1601  HE2 PHE A 117       1.348  19.642   8.446  1.00 94.48           H
ATOM   1602  CZ  PHE A 117       3.308  19.190   7.757  1.00 94.48           C
ATOM   1603  HZ  PHE A 117       3.074  19.432   6.721  1.00 94.48           H
ATOM   1604  HN  PHE A 117       4.642  17.449  14.081  1.00 94.48           H
ATOM   1605  N   MET A 118       5.449  15.490  11.493  1.00 94.46           N
ATOM   1606  CA  MET A 118       6.060  14.486  10.638  1.00 94.46           C
ATOM   1607  C   MET A 118       5.462  13.103  10.903  1.00 94.46           C
ATOM   1608  O   MET A 118       5.317  12.300   9.983  1.00 94.46           O
ATOM   1609  HA  MET A 118       5.839  14.796   9.617  1.00 94.46           H
ATOM   1610  CB  MET A 118       7.568  14.448  10.894  1.00 94.46           C
ATOM   1611 1HB  MET A 118       7.960  15.464  10.933  1.00 94.46           H
ATOM   1612 2HB  MET A 118       7.764  13.993  11.865  1.00 94.46           H
ATOM   1613  CG  MET A 118       8.290  13.659   9.800  1.00 94.46           C
ATOM   1614 1HG  MET A 118       9.358  13.616  10.015  1.00 94.46           H
ATOM   1615 2HG  MET A 118       7.927  12.631   9.781  1.00 94.46           H
ATOM   1616  SD  MET A 118       8.018  14.429   8.212  1.00 94.46           S
ATOM   1617  CE  MET A 118       8.971  15.923   8.426  1.00 94.46           C
ATOM   1618 1HE  MET A 118       8.573  16.491   9.267  1.00 94.46           H
ATOM   1619 2HE  MET A 118      10.012  15.666   8.621  1.00 94.46           H
ATOM   1620 3HE  MET A 118       8.909  16.526   7.520  1.00 94.46           H
ATOM   1621  HN  MET A 118       6.068  15.919  12.150  1.00 94.46           H
ATOM   1622  N   CYS A 119       5.130  12.869  12.164  1.00 93.56           N
ATOM   1623  CA  CYS A 119       4.536  11.603  12.558  1.00 93.56           C
ATOM   1624  C   CYS A 119       3.199  11.452  11.831  1.00 93.56           C
ATOM   1625  O   CYS A 119       2.901  10.391  11.284  1.00 93.56           O
ATOM   1626  HA  CYS A 119       5.233  10.822  12.254  1.00 93.56           H
ATOM   1627  CB  CYS A 119       4.374  11.502  14.077  1.00 93.56           C
ATOM   1628 1HB  CYS A 119       5.354  11.472  14.554  1.00 93.56           H
ATOM   1629 2HB  CYS A 119       3.863  12.387  14.455  1.00 93.56           H
ATOM   1630  SG  CYS A 119       3.424   9.999  14.507  1.00 93.56           S
ATOM   1631  HN  CYS A 119       5.261  13.524  12.908  1.00 93.56           H
ATOM   1632  N   LYS A 120       2.428  12.530  11.847  1.00 94.38           N
ATOM   1633  CA  LYS A 120       1.124  12.527  11.206  1.00 94.38           C
ATOM   1634  C   LYS A 120       1.291  12.189   9.723  1.00 94.38           C
ATOM   1635  O   LYS A 120       0.609  11.308   9.203  1.00 94.38           O
ATOM   1636  HA  LYS A 120       0.531  11.742  11.674  1.00 94.38           H
ATOM   1637  CB  LYS A 120       0.401  13.852  11.457  1.00 94.38           C
ATOM   1638 1HB  LYS A 120       1.057  14.683  11.203  1.00 94.38           H
ATOM   1639 2HB  LYS A 120      -0.471  13.923  10.806  1.00 94.38           H
ATOM   1640  CG  LYS A 120      -0.037  13.968  12.919  1.00 94.38           C
ATOM   1641 1HG  LYS A 120      -0.683  13.129  13.177  1.00 94.38           H
ATOM   1642 2HG  LYS A 120       0.836  13.911  13.569  1.00 94.38           H
ATOM   1643  CD  LYS A 120      -0.778  15.284  13.166  1.00 94.38           C
ATOM   1644 1HD  LYS A 120      -0.096  16.122  13.022  1.00 94.38           H
ATOM   1645 2HD  LYS A 120      -1.580  15.396  12.436  1.00 94.38           H
ATOM   1646  CE  LYS A 120      -1.358  15.329  14.581  1.00 94.38           C
ATOM   1647 1HE  LYS A 120      -1.281  14.345  15.043  1.00 94.38           H
ATOM   1648 2HE  LYS A 120      -0.779  16.017  15.196  1.00 94.38           H
ATOM   1649  NZ  LYS A 120      -2.775  15.757  14.546  1.00 94.38           N
ATOM   1650 1HZ  LYS A 120      -3.150  15.758  15.488  1.00 94.38           H
ATOM   1651 2HZ  LYS A 120      -2.836  16.691  14.157  1.00 94.38           H
ATOM   1652 3HZ  LYS A 120      -3.308  15.115  13.970  1.00 94.38           H
ATOM   1653  HN  LYS A 120       2.681  13.391  12.287  1.00 94.38           H
ATOM   1654  N   VAL A 121       2.202  12.908   9.084  1.00 94.36           N
ATOM   1655  CA  VAL A 121       2.387  12.778   7.649  1.00 94.36           C
ATOM   1656  C   VAL A 121       2.828  11.349   7.324  1.00 94.36           C
ATOM   1657  O   VAL A 121       2.256  10.703   6.447  1.00 94.36           O
ATOM   1658  HA  VAL A 121       1.423  12.963   7.174  1.00 94.36           H
ATOM   1659  CB  VAL A 121       3.373  13.836   7.149  1.00 94.36           C
ATOM   1660  HB  VAL A 121       4.277  13.764   7.754  1.00 94.36           H
ATOM   1661  CG1 VAL A 121       3.761  13.579   5.692  1.00 94.36           C
ATOM   1662 1HG1 VAL A 121       4.229  12.599   5.608  1.00 94.36           H
ATOM   1663 2HG1 VAL A 121       2.868  13.611   5.067  1.00 94.36           H
ATOM   1664 3HG1 VAL A 121       4.462  14.346   5.362  1.00 94.36           H
ATOM   1665  CG2 VAL A 121       2.801  15.244   7.325  1.00 94.36           C
ATOM   1666 1HG2 VAL A 121       1.875  15.333   6.757  1.00 94.36           H
ATOM   1667 2HG2 VAL A 121       2.598  15.425   8.380  1.00 94.36           H
ATOM   1668 3HG2 VAL A 121       3.521  15.977   6.962  1.00 94.36           H
ATOM   1669  HN  VAL A 121       2.806  13.569   9.529  1.00 94.36           H
ATOM   1670  N   VAL A 122       3.843  10.898   8.047  1.00 93.04           N
ATOM   1671  CA  VAL A 122       4.510   9.654   7.706  1.00 93.04           C
ATOM   1672  C   VAL A 122       3.522   8.494   7.845  1.00 93.04           C
ATOM   1673  O   VAL A 122       3.494   7.594   7.008  1.00 93.04           O
ATOM   1674  HA  VAL A 122       4.824   9.724   6.664  1.00 93.04           H
ATOM   1675  CB  VAL A 122       5.763   9.478   8.567  1.00 93.04           C
ATOM   1676  HB  VAL A 122       5.489   9.682   9.602  1.00 93.04           H
ATOM   1677  CG1 VAL A 122       6.283   8.041   8.493  1.00 93.04           C
ATOM   1678 1HG1 VAL A 122       5.513   7.357   8.851  1.00 93.04           H
ATOM   1679 2HG1 VAL A 122       6.532   7.798   7.460  1.00 93.04           H
ATOM   1680 3HG1 VAL A 122       7.173   7.944   9.114  1.00 93.04           H
ATOM   1681  CG2 VAL A 122       6.850  10.476   8.164  1.00 93.04           C
ATOM   1682 1HG2 VAL A 122       7.119  10.318   7.120  1.00 93.04           H
ATOM   1683 2HG2 VAL A 122       6.476  11.492   8.293  1.00 93.04           H
ATOM   1684 3HG2 VAL A 122       7.729  10.330   8.792  1.00 93.04           H
ATOM   1685  HN  VAL A 122       4.207  11.366   8.852  1.00 93.04           H
ATOM   1686  N   ASN A 123       2.734   8.555   8.909  1.00 91.34           N
ATOM   1687  CA  ASN A 123       1.729   7.535   9.155  1.00 91.34           C
ATOM   1688  C   ASN A 123       0.702   7.554   8.020  1.00 91.34           C
ATOM   1689  O   ASN A 123       0.295   6.502   7.529  1.00 91.34           O
ATOM   1690  HA  ASN A 123       2.279   6.596   9.203  1.00 91.34           H
ATOM   1691  CB  ASN A 123       0.988   7.797  10.467  1.00 91.34           C
ATOM   1692 1HB  ASN A 123       0.962   8.868  10.667  1.00 91.34           H
ATOM   1693 2HB  ASN A 123      -0.046   7.464  10.378  1.00 91.34           H
ATOM   1694  CG  ASN A 123       1.664   7.072  11.633  1.00 91.34           C
ATOM   1695  OD1 ASN A 123       2.463   6.167  11.455  1.00 91.34           O
ATOM   1696  ND2 ASN A 123       1.301   7.519  12.832  1.00 91.34           N
ATOM   1697 1HD2 ASN A 123       0.640   8.265  12.908  1.00 91.34           H
ATOM   1698 2HD2 ASN A 123       1.688   7.108  13.657  1.00 91.34           H
ATOM   1699  HN  ASN A 123       2.775   9.282   9.595  1.00 91.34           H
ATOM   1700  N   SER A 124       0.312   8.761   7.638  1.00 92.77           N
ATOM   1701  CA  SER A 124      -0.799   8.932   6.718  1.00 92.77           C
ATOM   1702  C   SER A 124      -0.374   8.533   5.303  1.00 92.77           C
ATOM   1703  O   SER A 124      -1.168   7.978   4.545  1.00 92.77           O
ATOM   1704  HA  SER A 124      -1.581   8.267   7.083  1.00 92.77           H
ATOM   1705  CB  SER A 124      -1.309  10.374   6.732  1.00 92.77           C
ATOM   1706 1HB  SER A 124      -0.546  11.033   6.318  1.00 92.77           H
ATOM   1707 2HB  SER A 124      -2.184  10.456   6.087  1.00 92.77           H
ATOM   1708  OG  SER A 124      -1.647  10.808   8.046  1.00 92.77           O
ATOM   1709  HG  SER A 124      -1.025  11.536   8.337  1.00 92.77           H
ATOM   1710  HN  SER A 124       0.741   9.611   7.945  1.00 92.77           H
ATOM   1711  N   MET A 125       0.879   8.832   4.990  1.00 92.85           N
ATOM   1712  CA  MET A 125       1.381   8.633   3.641  1.00 92.85           C
ATOM   1713  C   MET A 125       1.300   7.159   3.238  1.00 92.85           C
ATOM   1714  O   MET A 125       0.966   6.841   2.098  1.00 92.85           O
ATOM   1715  HA  MET A 125       0.735   9.229   2.996  1.00 92.85           H
ATOM   1716  CB  MET A 125       2.834   9.105   3.562  1.00 92.85           C
ATOM   1717 1HB  MET A 125       3.384   8.746   4.432  1.00 92.85           H
ATOM   1718 2HB  MET A 125       3.313   8.675   2.682  1.00 92.85           H
ATOM   1719  CG  MET A 125       2.912  10.632   3.497  1.00 92.85           C
ATOM   1720 1HG  MET A 125       2.281  11.070   4.270  1.00 92.85           H
ATOM   1721 2HG  MET A 125       3.932  10.961   3.695  1.00 92.85           H
ATOM   1722  SD  MET A 125       2.389  11.202   1.889  1.00 92.85           S
ATOM   1723  CE  MET A 125       1.398  12.608   2.365  1.00 92.85           C
ATOM   1724 1HE  MET A 125       0.581  12.276   3.005  1.00 92.85           H
ATOM   1725 2HE  MET A 125       2.018  13.322   2.908  1.00 92.85           H
ATOM   1726 3HE  MET A 125       0.991  13.085   1.473  1.00 92.85           H
ATOM   1727  HN  MET A 125       1.544   9.204   5.638  1.00 92.85           H
ATOM   1728  N   TYR A 126       1.610   6.299   4.197  1.00 86.14           N
ATOM   1729  CA  TYR A 126       1.559   4.866   3.961  1.00 86.14           C
ATOM   1730  C   TYR A 126       0.148   4.425   3.570  1.00 86.14           C
ATOM   1731  O   TYR A 126      -0.029   3.682   2.605  1.00 86.14           O
ATOM   1732  HA  TYR A 126       2.244   4.634   3.145  1.00 86.14           H
ATOM   1733  CB  TYR A 126       1.937   4.207   5.289  1.00 86.14           C
ATOM   1734 1HB  TYR A 126       2.996   4.378   5.480  1.00 86.14           H
ATOM   1735 2HB  TYR A 126       1.385   4.692   6.094  1.00 86.14           H
ATOM   1736  CG  TYR A 126       1.662   2.702   5.338  1.00 86.14           C
ATOM   1737  CD1 TYR A 126       0.853   2.180   6.326  1.00 86.14           C
ATOM   1738  HD1 TYR A 126       0.410   2.839   7.073  1.00 86.14           H
ATOM   1739  CD2 TYR A 126       2.223   1.868   4.392  1.00 86.14           C
ATOM   1740  HD2 TYR A 126       2.861   2.280   3.611  1.00 86.14           H
ATOM   1741  CE1 TYR A 126       0.594   0.764   6.372  1.00 86.14           C
ATOM   1742  HE1 TYR A 126      -0.042   0.339   7.148  1.00 86.14           H
ATOM   1743  CE2 TYR A 126       1.964   0.452   4.438  1.00 86.14           C
ATOM   1744  HE2 TYR A 126       2.400  -0.218   3.697  1.00 86.14           H
ATOM   1745  CZ  TYR A 126       1.162  -0.030   5.425  1.00 86.14           C
ATOM   1746  OH  TYR A 126       0.918  -1.367   5.468  1.00 86.14           O
ATOM   1747  HH  TYR A 126       0.344  -1.584   6.258  1.00 86.14           H
ATOM   1748  HN  TYR A 126       1.892   6.566   5.118  1.00 86.14           H
ATOM   1749  N   LYS A 127      -0.821   4.901   4.338  1.00 87.69           N
ATOM   1750  CA  LYS A 127      -2.202   4.496   4.138  1.00 87.69           C
ATOM   1751  C   LYS A 127      -2.704   5.050   2.803  1.00 87.69           C
ATOM   1752  O   LYS A 127      -3.483   4.398   2.110  1.00 87.69           O
ATOM   1753  HA  LYS A 127      -2.219   3.407   4.088  1.00 87.69           H
ATOM   1754  CB  LYS A 127      -3.060   4.908   5.336  1.00 87.69           C
ATOM   1755 1HB  LYS A 127      -2.886   5.958   5.569  1.00 87.69           H
ATOM   1756 2HB  LYS A 127      -4.116   4.809   5.083  1.00 87.69           H
ATOM   1757  CG  LYS A 127      -2.740   4.048   6.560  1.00 87.69           C
ATOM   1758 1HG  LYS A 127      -1.667   4.065   6.751  1.00 87.69           H
ATOM   1759 2HG  LYS A 127      -3.228   4.467   7.441  1.00 87.69           H
ATOM   1760  CD  LYS A 127      -3.204   2.604   6.353  1.00 87.69           C
ATOM   1761 1HD  LYS A 127      -4.280   2.585   6.183  1.00 87.69           H
ATOM   1762 2HD  LYS A 127      -2.733   2.192   5.461  1.00 87.69           H
ATOM   1763  CE  LYS A 127      -2.858   1.738   7.566  1.00 87.69           C
ATOM   1764 1HE  LYS A 127      -1.807   1.867   7.825  1.00 87.69           H
ATOM   1765 2HE  LYS A 127      -3.440   2.061   8.429  1.00 87.69           H
ATOM   1766  NZ  LYS A 127      -3.133   0.312   7.279  1.00 87.69           N
ATOM   1767 1HZ  LYS A 127      -2.947  -0.241   8.109  1.00 87.69           H
ATOM   1768 2HZ  LYS A 127      -4.104   0.203   7.010  1.00 87.69           H
ATOM   1769 3HZ  LYS A 127      -2.535  -0.002   6.523  1.00 87.69           H
ATOM   1770  HN  LYS A 127      -0.675   5.551   5.083  1.00 87.69           H
ATOM   1771  N   MET A 128      -2.236   6.248   2.483  1.00 91.76           N
ATOM   1772  CA  MET A 128      -2.623   6.895   1.241  1.00 91.76           C
ATOM   1773  C   MET A 128      -2.164   6.079   0.031  1.00 91.76           C
ATOM   1774  O   MET A 128      -2.931   5.870  -0.909  1.00 91.76           O
ATOM   1775  HA  MET A 128      -3.712   6.944   1.262  1.00 91.76           H
ATOM   1776  CB  MET A 128      -2.005   8.293   1.178  1.00 91.76           C
ATOM   1777 1HB  MET A 128      -2.258   8.847   2.082  1.00 91.76           H
ATOM   1778 2HB  MET A 128      -0.918   8.212   1.148  1.00 91.76           H
ATOM   1779  CG  MET A 128      -2.499   9.057  -0.051  1.00 91.76           C
ATOM   1780 1HG  MET A 128      -2.298   8.480  -0.954  1.00 91.76           H
ATOM   1781 2HG  MET A 128      -3.579   9.194   0.005  1.00 91.76           H
ATOM   1782  SD  MET A 128      -1.688  10.644  -0.150  1.00 91.76           S
ATOM   1783  CE  MET A 128      -0.006  10.116  -0.428  1.00 91.76           C
ATOM   1784 1HE  MET A 128       0.325   9.501   0.410  1.00 91.76           H
ATOM   1785 2HE  MET A 128       0.045   9.534  -1.348  1.00 91.76           H
ATOM   1786 3HE  MET A 128       0.640  10.990  -0.514  1.00 91.76           H
ATOM   1787  HN  MET A 128      -1.605   6.773   3.054  1.00 91.76           H
ATOM   1788  N   ASN A 129      -0.916   5.639   0.093  1.00 90.99           N
ATOM   1789  CA  ASN A 129      -0.369   4.790  -0.952  1.00 90.99           C
ATOM   1790  C   ASN A 129      -1.182   3.496  -1.029  1.00 90.99           C
ATOM   1791  O   ASN A 129      -1.563   3.063  -2.116  1.00 90.99           O
ATOM   1792  HA  ASN A 129      -0.436   5.380  -1.865  1.00 90.99           H
ATOM   1793  CB  ASN A 129       1.085   4.417  -0.653  1.00 90.99           C
ATOM   1794 1HB  ASN A 129       1.722   5.293  -0.780  1.00 90.99           H
ATOM   1795 2HB  ASN A 129       1.178   4.104   0.386  1.00 90.99           H
ATOM   1796  CG  ASN A 129       1.563   3.294  -1.575  1.00 90.99           C
ATOM   1797  OD1 ASN A 129       1.437   2.117  -1.279  1.00 90.99           O
ATOM   1798  ND2 ASN A 129       2.118   3.721  -2.706  1.00 90.99           N
ATOM   1799 1HD2 ASN A 129       2.191   4.701  -2.888  1.00 90.99           H
ATOM   1800 2HD2 ASN A 129       2.462   3.061  -3.374  1.00 90.99           H
ATOM   1801  HN  ASN A 129      -0.284   5.853   0.838  1.00 90.99           H
ATOM   1802  N   PHE A 130      -1.424   2.916   0.137  1.00 84.63           N
ATOM   1803  CA  PHE A 130      -2.061   1.612   0.206  1.00 84.63           C
ATOM   1804  C   PHE A 130      -3.401   1.617  -0.532  1.00 84.63           C
ATOM   1805  O   PHE A 130      -3.651   0.760  -1.378  1.00 84.63           O
ATOM   1806  HA  PHE A 130      -1.389   0.898  -0.270  1.00 84.63           H
ATOM   1807  CB  PHE A 130      -2.309   1.313   1.686  1.00 84.63           C
ATOM   1808 1HB  PHE A 130      -1.362   1.378   2.223  1.00 84.63           H
ATOM   1809 2HB  PHE A 130      -2.962   2.082   2.097  1.00 84.63           H
ATOM   1810  CG  PHE A 130      -2.933  -0.059   1.948  1.00 84.63           C
ATOM   1811  CD1 PHE A 130      -4.179  -0.148   2.484  1.00 84.63           C
ATOM   1812  HD1 PHE A 130      -4.734   0.758   2.728  1.00 84.63           H
ATOM   1813  CD2 PHE A 130      -2.241  -1.190   1.644  1.00 84.63           C
ATOM   1814  HD2 PHE A 130      -1.242  -1.119   1.214  1.00 84.63           H
ATOM   1815  CE1 PHE A 130      -4.758  -1.422   2.727  1.00 84.63           C
ATOM   1816  HE1 PHE A 130      -5.757  -1.493   3.157  1.00 84.63           H
ATOM   1817  CE2 PHE A 130      -2.820  -2.464   1.887  1.00 84.63           C
ATOM   1818  HE2 PHE A 130      -2.266  -3.370   1.643  1.00 84.63           H
ATOM   1819  CZ  PHE A 130      -4.067  -2.553   2.423  1.00 84.63           C
ATOM   1820  HZ  PHE A 130      -4.511  -3.530   2.609  1.00 84.63           H
ATOM   1821  HN  PHE A 130      -1.193   3.321   1.022  1.00 84.63           H
ATOM   1822  N   TYR A 131      -4.228   2.592  -0.185  1.00 86.71           N
ATOM   1823  CA  TYR A 131      -5.557   2.689  -0.765  1.00 86.71           C
ATOM   1824  C   TYR A 131      -5.483   3.056  -2.248  1.00 86.71           C
ATOM   1825  O   TYR A 131      -6.196   2.483  -3.070  1.00 86.71           O
ATOM   1826  HA  TYR A 131      -6.040   1.717  -0.663  1.00 86.71           H
ATOM   1827  CB  TYR A 131      -6.267   3.813  -0.008  1.00 86.71           C
ATOM   1828 1HB  TYR A 131      -5.628   4.696  -0.007  1.00 86.71           H
ATOM   1829 2HB  TYR A 131      -7.178   4.079  -0.544  1.00 86.71           H
ATOM   1830  CG  TYR A 131      -6.627   3.460   1.437  1.00 86.71           C
ATOM   1831  CD1 TYR A 131      -7.268   2.271   1.717  1.00 86.71           C
ATOM   1832  HD1 TYR A 131      -7.518   1.583   0.909  1.00 86.71           H
ATOM   1833  CD2 TYR A 131      -6.310   4.331   2.459  1.00 86.71           C
ATOM   1834  HD2 TYR A 131      -5.804   5.271   2.237  1.00 86.71           H
ATOM   1835  CE1 TYR A 131      -7.607   1.939   3.077  1.00 86.71           C
ATOM   1836  HE1 TYR A 131      -8.113   1.002   3.312  1.00 86.71           H
ATOM   1837  CE2 TYR A 131      -6.649   3.999   3.819  1.00 86.71           C
ATOM   1838  HE2 TYR A 131      -6.405   4.678   4.636  1.00 86.71           H
ATOM   1839  CZ  TYR A 131      -7.280   2.819   4.060  1.00 86.71           C
ATOM   1840  OH  TYR A 131      -7.600   2.505   5.344  1.00 86.71           O
ATOM   1841  HH  TYR A 131      -7.408   3.282   5.944  1.00 86.71           H
ATOM   1842  HN  TYR A 131      -4.004   3.306   0.478  1.00 86.71           H
ATOM   1843  N   SER A 132      -4.613   4.011  -2.546  1.00 89.39           N
ATOM   1844  CA  SER A 132      -4.516   4.541  -3.895  1.00 89.39           C
ATOM   1845  C   SER A 132      -4.039   3.448  -4.853  1.00 89.39           C
ATOM   1846  O   SER A 132      -4.567   3.310  -5.956  1.00 89.39           O
ATOM   1847  HA  SER A 132      -5.525   4.862  -4.152  1.00 89.39           H
ATOM   1848  CB  SER A 132      -3.571   5.743  -3.948  1.00 89.39           C
ATOM   1849 1HB  SER A 132      -3.457   6.069  -4.981  1.00 89.39           H
ATOM   1850 2HB  SER A 132      -4.011   6.575  -3.398  1.00 89.39           H
ATOM   1851  OG  SER A 132      -2.289   5.439  -3.402  1.00 89.39           O
ATOM   1852  HG  SER A 132      -2.186   5.876  -2.509  1.00 89.39           H
ATOM   1853  HN  SER A 132      -3.983   4.419  -1.885  1.00 89.39           H
ATOM   1854  N   CYS A 133      -3.045   2.699  -4.399  1.00 83.76           N
ATOM   1855  CA  CYS A 133      -2.496   1.618  -5.199  1.00 83.76           C
ATOM   1856  C   CYS A 133      -3.619   0.623  -5.499  1.00 83.76           C
ATOM   1857  O   CYS A 133      -3.793   0.203  -6.641  1.00 83.76           O
ATOM   1858  HA  CYS A 133      -2.122   2.068  -6.119  1.00 83.76           H
ATOM   1859  CB  CYS A 133      -1.309   0.946  -4.505  1.00 83.76           C
ATOM   1860 1HB  CYS A 133      -1.540   0.779  -3.453  1.00 83.76           H
ATOM   1861 2HB  CYS A 133      -1.123  -0.032  -4.949  1.00 83.76           H
ATOM   1862  SG  CYS A 133       0.182   1.996  -4.659  1.00 83.76           S
ATOM   1863  HG  CYS A 133      -0.206   2.917  -3.781  1.00 83.76           H
ATOM   1864  HN  CYS A 133      -2.618   2.820  -3.503  1.00 83.76           H
ATOM   1865  N   VAL A 134      -4.353   0.276  -4.452  1.00 80.86           N
ATOM   1866  CA  VAL A 134      -5.427  -0.695  -4.580  1.00 80.86           C
ATOM   1867  C   VAL A 134      -6.389  -0.244  -5.681  1.00 80.86           C
ATOM   1868  O   VAL A 134      -6.729  -1.022  -6.570  1.00 80.86           O
ATOM   1869  HA  VAL A 134      -4.979  -1.645  -4.873  1.00 80.86           H
ATOM   1870  CB  VAL A 134      -6.116  -0.894  -3.228  1.00 80.86           C
ATOM   1871  HB  VAL A 134      -6.114   0.063  -2.707  1.00 80.86           H
ATOM   1872  CG1 VAL A 134      -7.573  -1.324  -3.414  1.00 80.86           C
ATOM   1873 1HG1 VAL A 134      -8.110  -0.557  -3.971  1.00 80.86           H
ATOM   1874 2HG1 VAL A 134      -7.607  -2.264  -3.965  1.00 80.86           H
ATOM   1875 3HG1 VAL A 134      -8.039  -1.459  -2.438  1.00 80.86           H
ATOM   1876  CG2 VAL A 134      -5.353  -1.901  -2.366  1.00 80.86           C
ATOM   1877 1HG2 VAL A 134      -5.309  -2.861  -2.881  1.00 80.86           H
ATOM   1878 2HG2 VAL A 134      -4.340  -1.537  -2.192  1.00 80.86           H
ATOM   1879 3HG2 VAL A 134      -5.864  -2.024  -1.412  1.00 80.86           H
ATOM   1880  HN  VAL A 134      -4.225   0.645  -3.531  1.00 80.86           H
ATOM   1881  N   LEU A 135      -6.800   1.012  -5.585  1.00 85.61           N
ATOM   1882  CA  LEU A 135      -7.829   1.532  -6.468  1.00 85.61           C
ATOM   1883  C   LEU A 135      -7.287   1.591  -7.898  1.00 85.61           C
ATOM   1884  O   LEU A 135      -8.015   1.329  -8.853  1.00 85.61           O
ATOM   1885  HA  LEU A 135      -8.664   0.832  -6.445  1.00 85.61           H
ATOM   1886  CB  LEU A 135      -8.350   2.875  -5.952  1.00 85.61           C
ATOM   1887 1HB  LEU A 135      -7.504   3.555  -5.848  1.00 85.61           H
ATOM   1888 2HB  LEU A 135      -9.010   3.301  -6.708  1.00 85.61           H
ATOM   1889  CG  LEU A 135      -9.103   2.835  -4.621  1.00 85.61           C
ATOM   1890  HG  LEU A 135      -8.511   2.259  -3.910  1.00 85.61           H
ATOM   1891  CD1 LEU A 135      -9.264   4.242  -4.040  1.00 85.61           C
ATOM   1892 1HD1 LEU A 135      -8.280   4.680  -3.872  1.00 85.61           H
ATOM   1893 2HD1 LEU A 135      -9.824   4.862  -4.740  1.00 85.61           H
ATOM   1894 3HD1 LEU A 135      -9.803   4.184  -3.094  1.00 85.61           H
ATOM   1895  CD2 LEU A 135     -10.448   2.121  -4.773  1.00 85.61           C
ATOM   1896 1HD2 LEU A 135     -11.059   2.648  -5.504  1.00 85.61           H
ATOM   1897 2HD2 LEU A 135     -10.279   1.098  -5.109  1.00 85.61           H
ATOM   1898 3HD2 LEU A 135     -10.962   2.107  -3.812  1.00 85.61           H
ATOM   1899  HN  LEU A 135      -6.442   1.668  -4.920  1.00 85.61           H
ATOM   1900  N   LEU A 136      -6.012   1.938  -7.999  1.00 88.20           N
ATOM   1901  CA  LEU A 136      -5.378   2.091  -9.297  1.00 88.20           C
ATOM   1902  C   LEU A 136      -5.297   0.726  -9.984  1.00 88.20           C
ATOM   1903  O   LEU A 136      -5.591   0.607 -11.173  1.00 88.20           O
ATOM   1904  HA  LEU A 136      -6.015   2.741  -9.897  1.00 88.20           H
ATOM   1905  CB  LEU A 136      -4.024   2.789  -9.154  1.00 88.20           C
ATOM   1906 1HB  LEU A 136      -3.480   2.317  -8.336  1.00 88.20           H
ATOM   1907 2HB  LEU A 136      -3.449   2.613 -10.063  1.00 88.20           H
ATOM   1908  CG  LEU A 136      -4.071   4.296  -8.897  1.00 88.20           C
ATOM   1909  HG  LEU A 136      -4.785   4.484  -8.095  1.00 88.20           H
ATOM   1910  CD1 LEU A 136      -2.711   4.814  -8.424  1.00 88.20           C
ATOM   1911 1HD1 LEU A 136      -2.433   4.310  -7.498  1.00 88.20           H
ATOM   1912 2HD1 LEU A 136      -1.960   4.613  -9.187  1.00 88.20           H
ATOM   1913 3HD1 LEU A 136      -2.773   5.888  -8.249  1.00 88.20           H
ATOM   1914  CD2 LEU A 136      -4.572   5.048 -10.133  1.00 88.20           C
ATOM   1915 1HD2 LEU A 136      -3.902   4.857 -10.971  1.00 88.20           H
ATOM   1916 2HD2 LEU A 136      -5.576   4.705 -10.384  1.00 88.20           H
ATOM   1917 3HD2 LEU A 136      -4.595   6.117  -9.923  1.00 88.20           H
ATOM   1918  HN  LEU A 136      -5.416   2.112  -7.215  1.00 88.20           H
ATOM   1919  N   ILE A 137      -4.897  -0.270  -9.206  1.00 79.82           N
ATOM   1920  CA  ILE A 137      -4.740  -1.614  -9.733  1.00 79.82           C
ATOM   1921  C   ILE A 137      -6.090  -2.116 -10.249  1.00 79.82           C
ATOM   1922  O   ILE A 137      -6.159  -2.759 -11.295  1.00 79.82           O
ATOM   1923  HA  ILE A 137      -4.049  -1.557 -10.575  1.00 79.82           H
ATOM   1924  CB  ILE A 137      -4.103  -2.530  -8.686  1.00 79.82           C
ATOM   1925  HB  ILE A 137      -4.607  -2.362  -7.734  1.00 79.82           H
ATOM   1926  CG1 ILE A 137      -2.626  -2.185  -8.482  1.00 79.82           C
ATOM   1927 1HG1 ILE A 137      -2.059  -2.462  -9.371  1.00 79.82           H
ATOM   1928 2HG1 ILE A 137      -2.515  -1.108  -8.355  1.00 79.82           H
ATOM   1929  CG2 ILE A 137      -4.303  -4.002  -9.049  1.00 79.82           C
ATOM   1930 1HG2 ILE A 137      -5.370  -4.221  -9.103  1.00 79.82           H
ATOM   1931 2HG2 ILE A 137      -3.842  -4.204 -10.016  1.00 79.82           H
ATOM   1932 3HG2 ILE A 137      -3.841  -4.631  -8.288  1.00 79.82           H
ATOM   1933  CD1 ILE A 137      -2.058  -2.910  -7.261  1.00 79.82           C
ATOM   1934 1HD1 ILE A 137      -2.612  -2.613  -6.371  1.00 79.82           H
ATOM   1935 2HD1 ILE A 137      -2.149  -3.987  -7.402  1.00 79.82           H
ATOM   1936 3HD1 ILE A 137      -1.007  -2.648  -7.139  1.00 79.82           H
ATOM   1937  HN  ILE A 137      -4.682  -0.169  -8.235  1.00 79.82           H
ATOM   1938  N   MET A 138      -7.131  -1.804  -9.490  1.00 79.43           N
ATOM   1939  CA  MET A 138      -8.483  -2.147  -9.896  1.00 79.43           C
ATOM   1940  C   MET A 138      -8.829  -1.509 -11.243  1.00 79.43           C
ATOM   1941  O   MET A 138      -9.347  -2.179 -12.136  1.00 79.43           O
ATOM   1942  HA  MET A 138      -8.496  -3.233  -9.986  1.00 79.43           H
ATOM   1943  CB  MET A 138      -9.473  -1.664  -8.834  1.00 79.43           C
ATOM   1944 1HB  MET A 138      -9.377  -2.277  -7.937  1.00 79.43           H
ATOM   1945 2HB  MET A 138      -9.234  -0.640  -8.547  1.00 79.43           H
ATOM   1946  CG  MET A 138     -10.910  -1.731  -9.353  1.00 79.43           C
ATOM   1947 1HG  MET A 138     -11.048  -1.013 -10.161  1.00 79.43           H
ATOM   1948 2HG  MET A 138     -11.110  -2.719  -9.768  1.00 79.43           H
ATOM   1949  SD  MET A 138     -12.055  -1.385  -8.028  1.00 79.43           S
ATOM   1950  CE  MET A 138     -12.033   0.400  -8.058  1.00 79.43           C
ATOM   1951 1HE  MET A 138     -11.019   0.754  -7.871  1.00 79.43           H
ATOM   1952 2HE  MET A 138     -12.366   0.751  -9.035  1.00 79.43           H
ATOM   1953 3HE  MET A 138     -12.700   0.784  -7.286  1.00 79.43           H
ATOM   1954  HN  MET A 138      -7.060  -1.327  -8.614  1.00 79.43           H
ATOM   1955  N   CYS A 139      -8.528  -0.223 -11.348  1.00 84.78           N
ATOM   1956  CA  CYS A 139      -8.887   0.535 -12.535  1.00 84.78           C
ATOM   1957  C   CYS A 139      -8.114  -0.039 -13.724  1.00 84.78           C
ATOM   1958  O   CYS A 139      -8.654  -0.152 -14.824  1.00 84.78           O
ATOM   1959  HA  CYS A 139      -9.961   0.409 -12.674  1.00 84.78           H
ATOM   1960  CB  CYS A 139      -8.623   2.031 -12.351  1.00 84.78           C
ATOM   1961 1HB  CYS A 139      -7.608   2.187 -11.986  1.00 84.78           H
ATOM   1962 2HB  CYS A 139      -8.699   2.542 -13.311  1.00 84.78           H
ATOM   1963  SG  CYS A 139      -9.828   2.738 -11.170  1.00 84.78           S
ATOM   1964  HG  CYS A 139      -9.236   2.274 -10.073  1.00 84.78           H
ATOM   1965  HN  CYS A 139      -8.048   0.298 -10.643  1.00 84.78           H
ATOM   1966  N   ILE A 140      -6.863  -0.388 -13.463  1.00 81.27           N
ATOM   1967  CA  ILE A 140      -6.013  -0.955 -14.497  1.00 81.27           C
ATOM   1968  C   ILE A 140      -6.651  -2.241 -15.026  1.00 81.27           C
ATOM   1969  O   ILE A 140      -6.646  -2.490 -16.231  1.00 81.27           O
ATOM   1970  HA  ILE A 140      -5.964  -0.233 -15.312  1.00 81.27           H
ATOM   1971  CB  ILE A 140      -4.588  -1.145 -13.973  1.00 81.27           C
ATOM   1972  HB  ILE A 140      -4.645  -1.601 -12.985  1.00 81.27           H
ATOM   1973  CG1 ILE A 140      -3.879   0.201 -13.810  1.00 81.27           C
ATOM   1974 1HG1 ILE A 140      -3.601   0.590 -14.790  1.00 81.27           H
ATOM   1975 2HG1 ILE A 140      -4.562   0.923 -13.363  1.00 81.27           H
ATOM   1976  CG2 ILE A 140      -3.799  -2.103 -14.868  1.00 81.27           C
ATOM   1977 1HG2 ILE A 140      -4.296  -3.073 -14.889  1.00 81.27           H
ATOM   1978 2HG2 ILE A 140      -3.749  -1.699 -15.879  1.00 81.27           H
ATOM   1979 3HG2 ILE A 140      -2.790  -2.221 -14.473  1.00 81.27           H
ATOM   1980  CD1 ILE A 140      -2.631   0.061 -12.937  1.00 81.27           C
ATOM   1981 1HD1 ILE A 140      -2.916  -0.305 -11.951  1.00 81.27           H
ATOM   1982 2HD1 ILE A 140      -1.940  -0.643 -13.401  1.00 81.27           H
ATOM   1983 3HD1 ILE A 140      -2.146   1.033 -12.838  1.00 81.27           H
ATOM   1984  HN  ILE A 140      -6.430  -0.288 -12.567  1.00 81.27           H
ATOM   1985  N   SER A 141      -7.184  -3.024 -14.100  1.00 75.21           N
ATOM   1986  CA  SER A 141      -7.738  -4.322 -14.446  1.00 75.21           C
ATOM   1987  C   SER A 141      -8.976  -4.145 -15.326  1.00 75.21           C
ATOM   1988  O   SER A 141      -9.170  -4.888 -16.288  1.00 75.21           O
ATOM   1989  HA  SER A 141      -6.948  -4.835 -14.994  1.00 75.21           H
ATOM   1990  CB  SER A 141      -8.089  -5.123 -13.190  1.00 75.21           C
ATOM   1991 1HB  SER A 141      -8.862  -4.598 -12.630  1.00 75.21           H
ATOM   1992 2HB  SER A 141      -8.505  -6.088 -13.480  1.00 75.21           H
ATOM   1993  OG  SER A 141      -6.954  -5.329 -12.353  1.00 75.21           O
ATOM   1994  HG  SER A 141      -6.895  -4.599 -11.672  1.00 75.21           H
ATOM   1995  HN  SER A 141      -7.242  -2.785 -13.131  1.00 75.21           H
ATOM   1996  N   VAL A 142      -9.783  -3.158 -14.966  1.00 77.52           N
ATOM   1997  CA  VAL A 142     -10.984  -2.858 -15.727  1.00 77.52           C
ATOM   1998  C   VAL A 142     -10.592  -2.391 -17.130  1.00 77.52           C
ATOM   1999  O   VAL A 142     -11.186  -2.818 -18.119  1.00 77.52           O
ATOM   2000  HA  VAL A 142     -11.558  -3.781 -15.812  1.00 77.52           H
ATOM   2001  CB  VAL A 142     -11.839  -1.836 -14.974  1.00 77.52           C
ATOM   2002  HB  VAL A 142     -11.217  -0.965 -14.770  1.00 77.52           H
ATOM   2003  CG1 VAL A 142     -13.024  -1.378 -15.826  1.00 77.52           C
ATOM   2004 1HG1 VAL A 142     -12.656  -0.918 -16.743  1.00 77.52           H
ATOM   2005 2HG1 VAL A 142     -13.646  -2.238 -16.075  1.00 77.52           H
ATOM   2006 3HG1 VAL A 142     -13.614  -0.652 -15.267  1.00 77.52           H
ATOM   2007  CG2 VAL A 142     -12.313  -2.400 -13.633  1.00 77.52           C
ATOM   2008 1HG2 VAL A 142     -12.910  -3.295 -13.806  1.00 77.52           H
ATOM   2009 2HG2 VAL A 142     -11.448  -2.653 -13.019  1.00 77.52           H
ATOM   2010 3HG2 VAL A 142     -12.918  -1.653 -13.118  1.00 77.52           H
ATOM   2011  HN  VAL A 142      -9.627  -2.569 -14.173  1.00 77.52           H
ATOM   2012  N   ASP A 143      -9.593  -1.521 -17.171  1.00 81.03           N
ATOM   2013  CA  ASP A 143      -9.181  -0.915 -18.426  1.00 81.03           C
ATOM   2014  C   ASP A 143      -8.668  -2.005 -19.369  1.00 81.03           C
ATOM   2015  O   ASP A 143      -8.945  -1.974 -20.568  1.00 81.03           O
ATOM   2016  HA  ASP A 143     -10.070  -0.416 -18.810  1.00 81.03           H
ATOM   2017  CB  ASP A 143      -8.048   0.090 -18.206  1.00 81.03           C
ATOM   2018 1HB  ASP A 143      -8.308   0.763 -17.388  1.00 81.03           H
ATOM   2019 2HB  ASP A 143      -7.142  -0.437 -17.909  1.00 81.03           H
ATOM   2020  CG  ASP A 143      -7.781   0.901 -19.475  1.00 81.03           C
ATOM   2021  OD1 ASP A 143      -8.770   1.420 -20.036  1.00 81.03           O
ATOM   2022  OD2 ASP A 143      -6.593   0.984 -19.856  1.00 81.03           O
ATOM   2023  HN  ASP A 143      -9.072  -1.229 -16.370  1.00 81.03           H
ATOM   2024  N   ARG A 144      -7.931  -2.943 -18.793  1.00 74.18           N
ATOM   2025  CA  ARG A 144      -7.384  -4.045 -19.567  1.00 74.18           C
ATOM   2026  C   ARG A 144      -8.512  -4.868 -20.191  1.00 74.18           C
ATOM   2027  O   ARG A 144      -8.437  -5.245 -21.359  1.00 74.18           O
ATOM   2028  HA  ARG A 144      -6.773  -3.570 -20.335  1.00 74.18           H
ATOM   2029  CB  ARG A 144      -6.521  -4.957 -18.692  1.00 74.18           C
ATOM   2030 1HB  ARG A 144      -6.992  -5.083 -17.717  1.00 74.18           H
ATOM   2031 2HB  ARG A 144      -6.456  -5.946 -19.144  1.00 74.18           H
ATOM   2032  CG  ARG A 144      -5.116  -4.378 -18.515  1.00 74.18           C
ATOM   2033 1HG  ARG A 144      -4.662  -4.209 -19.492  1.00 74.18           H
ATOM   2034 2HG  ARG A 144      -5.177  -3.408 -18.021  1.00 74.18           H
ATOM   2035  CD  ARG A 144      -4.234  -5.320 -17.693  1.00 74.18           C
ATOM   2036 1HD  ARG A 144      -4.607  -5.381 -16.671  1.00 74.18           H
ATOM   2037 2HD  ARG A 144      -4.277  -6.327 -18.109  1.00 74.18           H
ATOM   2038  NE  ARG A 144      -2.836  -4.834 -17.693  1.00 74.18           N
ATOM   2039  HE  ARG A 144      -2.642  -3.964 -18.147  1.00 74.18           H
ATOM   2040  CZ  ARG A 144      -1.814  -5.486 -17.123  1.00 74.18           C
ATOM   2041  NH1 ARG A 144      -2.015  -6.656 -16.502  1.00 74.18           N
ATOM   2042 1HH1 ARG A 144      -2.934  -7.049 -16.461  1.00 74.18           H
ATOM   2043 2HH1 ARG A 144      -1.247  -7.137 -16.079  1.00 74.18           H
ATOM   2044  NH2 ARG A 144      -0.587  -4.951 -17.185  1.00 74.18           N
ATOM   2045 1HH2 ARG A 144       0.187  -5.425 -16.764  1.00 74.18           H
ATOM   2046 2HH2 ARG A 144      -0.445  -4.078 -17.650  1.00 74.18           H
ATOM   2047  HN  ARG A 144      -7.707  -2.959 -17.819  1.00 74.18           H
ATOM   2048  N   TYR A 145      -9.533  -5.121 -19.385  1.00 72.25           N
ATOM   2049  CA  TYR A 145     -10.687  -5.870 -19.851  1.00 72.25           C
ATOM   2050  C   TYR A 145     -11.329  -5.191 -21.062  1.00 72.25           C
ATOM   2051  O   TYR A 145     -11.578  -5.835 -22.080  1.00 72.25           O
ATOM   2052  HA  TYR A 145     -10.348  -6.865 -20.139  1.00 72.25           H
ATOM   2053  CB  TYR A 145     -11.686  -5.870 -18.692  1.00 72.25           C
ATOM   2054 1HB  TYR A 145     -11.311  -6.522 -17.903  1.00 72.25           H
ATOM   2055 2HB  TYR A 145     -11.743  -4.865 -18.275  1.00 72.25           H
ATOM   2056  CG  TYR A 145     -13.093  -6.325 -19.084  1.00 72.25           C
ATOM   2057  CD1 TYR A 145     -14.123  -5.409 -19.143  1.00 72.25           C
ATOM   2058  HD1 TYR A 145     -13.934  -4.361 -18.911  1.00 72.25           H
ATOM   2059  CD2 TYR A 145     -13.332  -7.653 -19.378  1.00 72.25           C
ATOM   2060  HD2 TYR A 145     -12.519  -8.376 -19.331  1.00 72.25           H
ATOM   2061  CE1 TYR A 145     -15.448  -5.838 -19.512  1.00 72.25           C
ATOM   2062  HE1 TYR A 145     -16.270  -5.124 -19.562  1.00 72.25           H
ATOM   2063  CE2 TYR A 145     -14.657  -8.081 -19.747  1.00 72.25           C
ATOM   2064  HE2 TYR A 145     -14.859  -9.126 -19.981  1.00 72.25           H
ATOM   2065  CZ  TYR A 145     -15.649  -7.152 -19.795  1.00 72.25           C
ATOM   2066  OH  TYR A 145     -16.900  -7.557 -20.144  1.00 72.25           O
ATOM   2067  HH  TYR A 145     -16.904  -8.541 -20.320  1.00 72.25           H
ATOM   2068  HN  TYR A 145      -9.579  -4.825 -18.431  1.00 72.25           H
ATOM   2069  N   ILE A 146     -11.579  -3.898 -20.912  1.00 73.90           N
ATOM   2070  CA  ILE A 146     -12.258  -3.142 -21.950  1.00 73.90           C
ATOM   2071  C   ILE A 146     -11.416  -3.166 -23.227  1.00 73.90           C
ATOM   2072  O   ILE A 146     -11.951  -3.311 -24.325  1.00 73.90           O
ATOM   2073  HA  ILE A 146     -13.206  -3.642 -22.152  1.00 73.90           H
ATOM   2074  CB  ILE A 146     -12.587  -1.731 -21.457  1.00 73.90           C
ATOM   2075  HB  ILE A 146     -11.676  -1.289 -21.055  1.00 73.90           H
ATOM   2076  CG1 ILE A 146     -13.609  -1.773 -20.319  1.00 73.90           C
ATOM   2077 1HG1 ILE A 146     -14.580  -2.078 -20.709  1.00 73.90           H
ATOM   2078 2HG1 ILE A 146     -13.312  -2.521 -19.585  1.00 73.90           H
ATOM   2079  CG2 ILE A 146     -13.050  -0.841 -22.611  1.00 73.90           C
ATOM   2080 1HG2 ILE A 146     -12.259  -0.774 -23.359  1.00 73.90           H
ATOM   2081 2HG2 ILE A 146     -13.944  -1.270 -23.065  1.00 73.90           H
ATOM   2082 3HG2 ILE A 146     -13.277   0.156 -22.233  1.00 73.90           H
ATOM   2083  CD1 ILE A 146     -13.732  -0.406 -19.642  1.00 73.90           C
ATOM   2084 1HD1 ILE A 146     -12.764  -0.116 -19.232  1.00 73.90           H
ATOM   2085 2HD1 ILE A 146     -14.053   0.335 -20.374  1.00 73.90           H
ATOM   2086 3HD1 ILE A 146     -14.465  -0.464 -18.837  1.00 73.90           H
ATOM   2087  HN  ILE A 146     -11.325  -3.370 -20.102  1.00 73.90           H
ATOM   2088  N   ALA A 147     -10.112  -3.022 -23.041  1.00 75.30           N
ATOM   2089  CA  ALA A 147      -9.203  -2.914 -24.169  1.00 75.30           C
ATOM   2090  C   ALA A 147      -9.220  -4.224 -24.959  1.00 75.30           C
ATOM   2091  O   ALA A 147      -8.970  -4.230 -26.164  1.00 75.30           O
ATOM   2092  HA  ALA A 147      -9.562  -2.109 -24.809  1.00 75.30           H
ATOM   2093  CB  ALA A 147      -7.804  -2.556 -23.664  1.00 75.30           C
ATOM   2094 1HB  ALA A 147      -7.841  -1.603 -23.135  1.00 75.30           H
ATOM   2095 2HB  ALA A 147      -7.451  -3.334 -22.987  1.00 75.30           H
ATOM   2096 3HB  ALA A 147      -7.122  -2.475 -24.511  1.00 75.30           H
ATOM   2097  HN  ALA A 147      -9.677  -2.979 -22.142  1.00 75.30           H
ATOM   2098  N   ILE A 148      -9.517  -5.303 -24.250  1.00 70.04           N
ATOM   2099  CA  ILE A 148      -9.516  -6.622 -24.858  1.00 70.04           C
ATOM   2100  C   ILE A 148     -10.899  -6.910 -25.444  1.00 70.04           C
ATOM   2101  O   ILE A 148     -11.016  -7.315 -26.599  1.00 70.04           O
ATOM   2102  HA  ILE A 148      -8.792  -6.606 -25.673  1.00 70.04           H
ATOM   2103  CB  ILE A 148      -9.042  -7.675 -23.853  1.00 70.04           C
ATOM   2104  HB  ILE A 148      -9.615  -7.552 -22.934  1.00 70.04           H
ATOM   2105  CG1 ILE A 148      -7.568  -7.469 -23.497  1.00 70.04           C
ATOM   2106 1HG1 ILE A 148      -6.946  -7.706 -24.360  1.00 70.04           H
ATOM   2107 2HG1 ILE A 148      -7.392  -6.421 -23.255  1.00 70.04           H
ATOM   2108  CG2 ILE A 148      -9.316  -9.088 -24.370  1.00 70.04           C
ATOM   2109 1HG2 ILE A 148     -10.386  -9.216 -24.531  1.00 70.04           H
ATOM   2110 2HG2 ILE A 148      -8.786  -9.240 -25.311  1.00 70.04           H
ATOM   2111 3HG2 ILE A 148      -8.969  -9.817 -23.637  1.00 70.04           H
ATOM   2112  CD1 ILE A 148      -7.162  -8.348 -22.313  1.00 70.04           C
ATOM   2113 1HD1 ILE A 148      -7.770  -8.092 -21.445  1.00 70.04           H
ATOM   2114 2HD1 ILE A 148      -7.318  -9.396 -22.568  1.00 70.04           H
ATOM   2115 3HD1 ILE A 148      -6.110  -8.182 -22.081  1.00 70.04           H
ATOM   2116  HN  ILE A 148      -9.755  -5.285 -23.278  1.00 70.04           H
ATOM   2117  N   ALA A 149     -11.913  -6.691 -24.619  1.00 70.33           N
ATOM   2118  CA  ALA A 149     -13.257  -7.132 -24.952  1.00 70.33           C
ATOM   2119  C   ALA A 149     -13.831  -6.226 -26.044  1.00 70.33           C
ATOM   2120  O   ALA A 149     -14.561  -6.689 -26.919  1.00 70.33           O
ATOM   2121  HA  ALA A 149     -13.187  -8.149 -25.336  1.00 70.33           H
ATOM   2122  CB  ALA A 149     -14.120  -7.139 -23.688  1.00 70.33           C
ATOM   2123 1HB  ALA A 149     -13.685  -7.820 -22.956  1.00 70.33           H
ATOM   2124 2HB  ALA A 149     -14.161  -6.134 -23.270  1.00 70.33           H
ATOM   2125 3HB  ALA A 149     -15.128  -7.470 -23.939  1.00 70.33           H
ATOM   2126  HN  ALA A 149     -11.828  -6.222 -23.740  1.00 70.33           H
ATOM   2127  N   GLN A 150     -13.478  -4.952 -25.957  1.00 74.75           N
ATOM   2128  CA  GLN A 150     -14.054  -3.954 -26.843  1.00 74.75           C
ATOM   2129  C   GLN A 150     -12.949  -3.226 -27.611  1.00 74.75           C
ATOM   2130  O   GLN A 150     -13.004  -2.008 -27.779  1.00 74.75           O
ATOM   2131  HA  GLN A 150     -14.682  -4.511 -27.538  1.00 74.75           H
ATOM   2132  CB  GLN A 150     -14.923  -2.966 -26.063  1.00 74.75           C
ATOM   2133 1HB  GLN A 150     -14.312  -2.434 -25.334  1.00 74.75           H
ATOM   2134 2HB  GLN A 150     -15.329  -2.217 -26.744  1.00 74.75           H
ATOM   2135  CG  GLN A 150     -16.067  -3.687 -25.348  1.00 74.75           C
ATOM   2136 1HG  GLN A 150     -16.555  -4.376 -26.038  1.00 74.75           H
ATOM   2137 2HG  GLN A 150     -15.669  -4.285 -24.528  1.00 74.75           H
ATOM   2138  CD  GLN A 150     -17.093  -2.688 -24.808  1.00 74.75           C
ATOM   2139  OE1 GLN A 150     -17.014  -1.493 -25.037  1.00 74.75           O
ATOM   2140  NE2 GLN A 150     -18.056  -3.243 -24.078  1.00 74.75           N
ATOM   2141 1HE2 GLN A 150     -18.063  -4.232 -23.928  1.00 74.75           H
ATOM   2142 2HE2 GLN A 150     -18.774  -2.672 -23.680  1.00 74.75           H
ATOM   2143  HN  GLN A 150     -12.814  -4.599 -25.298  1.00 74.75           H
ATOM   2144  N   ALA A 151     -11.972  -4.001 -28.057  1.00 71.94           N
ATOM   2145  CA  ALA A 151     -10.746  -3.430 -28.588  1.00 71.94           C
ATOM   2146  C   ALA A 151     -11.095  -2.332 -29.595  1.00 71.94           C
ATOM   2147  O   ALA A 151     -10.513  -1.249 -29.564  1.00 71.94           O
ATOM   2148  HA  ALA A 151     -10.198  -2.988 -27.757  1.00 71.94           H
ATOM   2149  CB  ALA A 151      -9.893  -4.538 -29.208  1.00 71.94           C
ATOM   2150 1HB  ALA A 151      -9.648  -5.278 -28.446  1.00 71.94           H
ATOM   2151 2HB  ALA A 151     -10.449  -5.018 -30.013  1.00 71.94           H
ATOM   2152 3HB  ALA A 151      -8.974  -4.109 -29.607  1.00 71.94           H
ATOM   2153  HN  ALA A 151     -12.008  -5.001 -28.058  1.00 71.94           H
ATOM   2154  N   MET A 152     -12.045  -2.648 -30.462  1.00 70.13           N
ATOM   2155  CA  MET A 152     -12.441  -1.722 -31.510  1.00 70.13           C
ATOM   2156  C   MET A 152     -12.939  -0.403 -30.916  1.00 70.13           C
ATOM   2157  O   MET A 152     -12.400   0.660 -31.218  1.00 70.13           O
ATOM   2158  HA  MET A 152     -11.542  -1.546 -32.101  1.00 70.13           H
ATOM   2159  CB  MET A 152     -13.549  -2.352 -32.356  1.00 70.13           C
ATOM   2160 1HB  MET A 152     -14.273  -2.843 -31.706  1.00 70.13           H
ATOM   2161 2HB  MET A 152     -14.085  -1.573 -32.898  1.00 70.13           H
ATOM   2162  CG  MET A 152     -12.974  -3.367 -33.346  1.00 70.13           C
ATOM   2163 1HG  MET A 152     -12.030  -3.760 -32.969  1.00 70.13           H
ATOM   2164 2HG  MET A 152     -13.653  -4.213 -33.449  1.00 70.13           H
ATOM   2165  SD  MET A 152     -12.720  -2.593 -34.935  1.00 70.13           S
ATOM   2166  CE  MET A 152     -14.399  -2.569 -35.540  1.00 70.13           C
ATOM   2167 1HE  MET A 152     -14.778  -3.590 -35.600  1.00 70.13           H
ATOM   2168 2HE  MET A 152     -15.022  -1.989 -34.860  1.00 70.13           H
ATOM   2169 3HE  MET A 152     -14.421  -2.115 -36.530  1.00 70.13           H
ATOM   2170  HN  MET A 152     -12.539  -3.518 -30.458  1.00 70.13           H
ATOM   2171  N   ARG A 153     -13.962  -0.516 -30.082  1.00 74.33           N
ATOM   2172  CA  ARG A 153     -14.573   0.659 -29.484  1.00 74.33           C
ATOM   2173  C   ARG A 153     -13.553   1.407 -28.623  1.00 74.33           C
ATOM   2174  O   ARG A 153     -13.545   2.637 -28.591  1.00 74.33           O
ATOM   2175  HA  ARG A 153     -14.894   1.268 -30.329  1.00 74.33           H
ATOM   2176  CB  ARG A 153     -15.775   0.276 -28.619  1.00 74.33           C
ATOM   2177 1HB  ARG A 153     -15.511  -0.561 -27.973  1.00 74.33           H
ATOM   2178 2HB  ARG A 153     -16.041   1.109 -27.969  1.00 74.33           H
ATOM   2179  CG  ARG A 153     -16.976  -0.104 -29.488  1.00 74.33           C
ATOM   2180 1HG  ARG A 153     -17.204   0.711 -30.175  1.00 74.33           H
ATOM   2181 2HG  ARG A 153     -16.729  -0.974 -30.096  1.00 74.33           H
ATOM   2182  CD  ARG A 153     -18.202  -0.409 -28.625  1.00 74.33           C
ATOM   2183 1HD  ARG A 153     -18.023  -1.302 -28.026  1.00 74.33           H
ATOM   2184 2HD  ARG A 153     -18.381   0.411 -27.930  1.00 74.33           H
ATOM   2185  NE  ARG A 153     -19.390  -0.609 -29.486  1.00 74.33           N
ATOM   2186  HE  ARG A 153     -19.271  -0.526 -30.476  1.00 74.33           H
ATOM   2187  CZ  ARG A 153     -20.614  -0.894 -29.023  1.00 74.33           C
ATOM   2188  NH1 ARG A 153     -20.832  -1.017 -27.706  1.00 74.33           N
ATOM   2189 1HH1 ARG A 153     -20.077  -0.895 -27.061  1.00 74.33           H
ATOM   2190 2HH1 ARG A 153     -21.748  -1.229 -27.368  1.00 74.33           H
ATOM   2191  NH2 ARG A 153     -21.618  -1.054 -29.895  1.00 74.33           N
ATOM   2192 1HH2 ARG A 153     -22.538  -1.267 -29.566  1.00 74.33           H
ATOM   2193 2HH2 ARG A 153     -21.448  -0.961 -30.876  1.00 74.33           H
ATOM   2194  HN  ARG A 153     -14.373  -1.387 -29.814  1.00 74.33           H
ATOM   2195  N   ALA A 154     -12.716   0.634 -27.946  1.00 73.71           N
ATOM   2196  CA  ALA A 154     -11.764   1.202 -27.008  1.00 73.71           C
ATOM   2197  C   ALA A 154     -10.782   2.099 -27.765  1.00 73.71           C
ATOM   2198  O   ALA A 154     -10.279   3.078 -27.215  1.00 73.71           O
ATOM   2199  HA  ALA A 154     -12.322   1.810 -26.295  1.00 73.71           H
ATOM   2200  CB  ALA A 154     -11.059   0.076 -26.250  1.00 73.71           C
ATOM   2201 1HB  ALA A 154     -11.797  -0.514 -25.706  1.00 73.71           H
ATOM   2202 2HB  ALA A 154     -10.533  -0.565 -26.958  1.00 73.71           H
ATOM   2203 3HB  ALA A 154     -10.344   0.503 -25.546  1.00 73.71           H
ATOM   2204  HN  ALA A 154     -12.683  -0.362 -28.031  1.00 73.71           H
ATOM   2205  N   HIS A 155     -10.539   1.733 -29.015  1.00 75.33           N
ATOM   2206  CA  HIS A 155      -9.635   2.499 -29.857  1.00 75.33           C
ATOM   2207  C   HIS A 155     -10.274   3.846 -30.202  1.00 75.33           C
ATOM   2208  O   HIS A 155      -9.645   4.892 -30.051  1.00 75.33           O
ATOM   2209  HA  HIS A 155      -8.734   2.674 -29.270  1.00 75.33           H
ATOM   2210  CB  HIS A 155      -9.236   1.696 -31.097  1.00 75.33           C
ATOM   2211 1HB  HIS A 155      -8.904   0.706 -30.785  1.00 75.33           H
ATOM   2212 2HB  HIS A 155     -10.117   1.554 -31.724  1.00 75.33           H
ATOM   2213  CG  HIS A 155      -8.148   2.340 -31.921  1.00 75.33           C
ATOM   2214  ND1 HIS A 155      -8.412   3.225 -32.952  1.00 75.33           N
ATOM   2215  HD1 HIS A 155      -9.319   3.521 -33.251  1.00 75.33           H
ATOM   2216  CD2 HIS A 155      -6.790   2.220 -31.855  1.00 75.33           C
ATOM   2217  HD2 HIS A 155      -6.239   1.598 -31.150  1.00 75.33           H
ATOM   2218  CE1 HIS A 155      -7.258   3.612 -33.477  1.00 75.33           C
ATOM   2219  HE1 HIS A 155      -7.133   4.308 -34.307  1.00 75.33           H
ATOM   2220  NE2 HIS A 155      -6.255   2.988 -32.796  1.00 75.33           N
ATOM   2221  HN  HIS A 155     -10.946   0.931 -29.452  1.00 75.33           H
ATOM   2222  N   THR A 156     -11.515   3.776 -30.660  1.00 76.53           N
ATOM   2223  CA  THR A 156     -12.205   4.963 -31.137  1.00 76.53           C
ATOM   2224  C   THR A 156     -12.402   5.960 -29.993  1.00 76.53           C
ATOM   2225  O   THR A 156     -12.371   7.170 -30.208  1.00 76.53           O
ATOM   2226  HA  THR A 156     -11.576   5.450 -31.881  1.00 76.53           H
ATOM   2227  CB  THR A 156     -13.517   4.518 -31.788  1.00 76.53           C
ATOM   2228  HB  THR A 156     -14.244   4.218 -31.033  1.00 76.53           H
ATOM   2229  OG1 THR A 156     -13.122   3.498 -32.701  1.00 76.53           O
ATOM   2230  HG1 THR A 156     -13.376   2.600 -32.342  1.00 76.53           H
ATOM   2231  CG2 THR A 156     -14.125   5.602 -32.680  1.00 76.53           C
ATOM   2232 1HG2 THR A 156     -13.423   5.854 -33.475  1.00 76.53           H
ATOM   2233 2HG2 THR A 156     -14.331   6.490 -32.082  1.00 76.53           H
ATOM   2234 3HG2 THR A 156     -15.053   5.235 -33.117  1.00 76.53           H
ATOM   2235  HN  THR A 156     -12.047   2.930 -30.709  1.00 76.53           H
ATOM   2236  N   TRP A 157     -12.602   5.414 -28.802  1.00 83.04           N
ATOM   2237  CA  TRP A 157     -12.983   6.228 -27.660  1.00 83.04           C
ATOM   2238  C   TRP A 157     -11.718   6.536 -26.856  1.00 83.04           C
ATOM   2239  O   TRP A 157     -11.795   6.871 -25.675  1.00 83.04           O
ATOM   2240  HA  TRP A 157     -13.418   7.152 -28.040  1.00 83.04           H
ATOM   2241  CB  TRP A 157     -14.065   5.535 -26.830  1.00 83.04           C
ATOM   2242 1HB  TRP A 157     -13.773   4.498 -26.664  1.00 83.04           H
ATOM   2243 2HB  TRP A 157     -14.118   6.011 -25.851  1.00 83.04           H
ATOM   2244  CG  TRP A 157     -15.454   5.562 -27.471  1.00 83.04           C
ATOM   2245  CD1 TRP A 157     -15.780   5.310 -28.746  1.00 83.04           C
ATOM   2246  HD1 TRP A 157     -15.061   5.042 -29.521  1.00 83.04           H
ATOM   2247  CD2 TRP A 157     -16.699   5.870 -26.810  1.00 83.04           C
ATOM   2248  NE1 TRP A 157     -17.138   5.433 -28.955  1.00 83.04           N
ATOM   2249  HE1 TRP A 157     -17.619   5.295 -29.821  1.00 83.04           H
ATOM   2250  CE2 TRP A 157     -17.715   5.784 -27.740  1.00 83.04           C
ATOM   2251  CE3 TRP A 157     -16.959   6.210 -25.471  1.00 83.04           C
ATOM   2252  HE3 TRP A 157     -16.175   6.284 -24.717  1.00 83.04           H
ATOM   2253  CZ2 TRP A 157     -19.060   6.024 -27.431  1.00 83.04           C
ATOM   2254  HZ2 TRP A 157     -19.844   5.950 -28.185  1.00 83.04           H
ATOM   2255  CZ3 TRP A 157     -18.308   6.447 -25.178  1.00 83.04           C
ATOM   2256  HZ3 TRP A 157     -18.565   6.714 -24.153  1.00 83.04           H
ATOM   2257  CH2 TRP A 157     -19.342   6.364 -26.103  1.00 83.04           C
ATOM   2258  HH2 TRP A 157     -20.369   6.564 -25.796  1.00 83.04           H
ATOM   2259  HN  TRP A 157     -12.507   4.437 -28.612  1.00 83.04           H
ATOM   2260  N   ARG A 158     -10.583   6.412 -27.529  1.00 82.64           N
ATOM   2261  CA  ARG A 158      -9.300   6.485 -26.851  1.00 82.64           C
ATOM   2262  C   ARG A 158      -9.184   7.798 -26.073  1.00 82.64           C
ATOM   2263  O   ARG A 158      -8.780   7.802 -24.912  1.00 82.64           O
ATOM   2264  HA  ARG A 158      -9.291   5.629 -26.177  1.00 82.64           H
ATOM   2265  CB  ARG A 158      -8.144   6.388 -27.848  1.00 82.64           C
ATOM   2266 1HB  ARG A 158      -8.229   5.463 -28.419  1.00 82.64           H
ATOM   2267 2HB  ARG A 158      -8.204   7.210 -28.561  1.00 82.64           H
ATOM   2268  CG  ARG A 158      -6.794   6.427 -27.128  1.00 82.64           C
ATOM   2269 1HG  ARG A 158      -6.771   7.269 -26.436  1.00 82.64           H
ATOM   2270 2HG  ARG A 158      -6.668   5.522 -26.534  1.00 82.64           H
ATOM   2271  CD  ARG A 158      -5.643   6.551 -28.128  1.00 82.64           C
ATOM   2272 1HD  ARG A 158      -5.645   5.696 -28.805  1.00 82.64           H
ATOM   2273 2HD  ARG A 158      -5.776   7.443 -28.740  1.00 82.64           H
ATOM   2274  NE  ARG A 158      -4.352   6.620 -27.408  1.00 82.64           N
ATOM   2275  HE  ARG A 158      -4.353   6.992 -26.480  1.00 82.64           H
ATOM   2276  CZ  ARG A 158      -3.182   6.217 -27.922  1.00 82.64           C
ATOM   2277  NH1 ARG A 158      -3.122   5.710 -29.161  1.00 82.64           N
ATOM   2278 1HH1 ARG A 158      -3.954   5.631 -29.710  1.00 82.64           H
ATOM   2279 2HH1 ARG A 158      -2.245   5.411 -29.537  1.00 82.64           H
ATOM   2280  NH2 ARG A 158      -2.073   6.327 -27.178  1.00 82.64           N
ATOM   2281 1HH2 ARG A 158      -1.192   6.030 -27.546  1.00 82.64           H
ATOM   2282 2HH2 ARG A 158      -2.126   6.706 -26.254  1.00 82.64           H
ATOM   2283  HN  ARG A 158     -10.531   6.265 -28.516  1.00 82.64           H
ATOM   2284  N   GLU A 159      -9.547   8.881 -26.746  1.00 85.17           N
ATOM   2285  CA  GLU A 159      -9.366  10.208 -26.182  1.00 85.17           C
ATOM   2286  C   GLU A 159     -10.284  10.400 -24.973  1.00 85.17           C
ATOM   2287  O   GLU A 159      -9.849  10.884 -23.929  1.00 85.17           O
ATOM   2288  HA  GLU A 159      -8.324  10.248 -25.865  1.00 85.17           H
ATOM   2289  CB  GLU A 159      -9.612  11.290 -27.235  1.00 85.17           C
ATOM   2290 1HB  GLU A 159     -10.555  11.096 -27.746  1.00 85.17           H
ATOM   2291 2HB  GLU A 159      -9.569  12.274 -26.768  1.00 85.17           H
ATOM   2292  CG  GLU A 159      -8.519  11.272 -28.305  1.00 85.17           C
ATOM   2293 1HG  GLU A 159      -7.539  11.285 -27.829  1.00 85.17           H
ATOM   2294 2HG  GLU A 159      -8.582  10.348 -28.880  1.00 85.17           H
ATOM   2295  CD  GLU A 159      -8.652  12.473 -29.244  1.00 85.17           C
ATOM   2296  OE1 GLU A 159      -7.663  12.747 -29.958  1.00 85.17           O
ATOM   2297  OE2 GLU A 159      -9.739  13.090 -29.226  1.00 85.17           O
ATOM   2298  HN  GLU A 159      -9.956   8.862 -27.658  1.00 85.17           H
ATOM   2299  N   LYS A 160     -11.537  10.011 -25.154  1.00 87.90           N
ATOM   2300  CA  LYS A 160     -12.513  10.108 -24.082  1.00 87.90           C
ATOM   2301  C   LYS A 160     -12.015   9.315 -22.872  1.00 87.90           C
ATOM   2302  O   LYS A 160     -12.132   9.772 -21.736  1.00 87.90           O
ATOM   2303  HA  LYS A 160     -12.587  11.158 -23.801  1.00 87.90           H
ATOM   2304  CB  LYS A 160     -13.895   9.673 -24.575  1.00 87.90           C
ATOM   2305 1HB  LYS A 160     -13.817   8.717 -25.093  1.00 87.90           H
ATOM   2306 2HB  LYS A 160     -14.558   9.521 -23.723  1.00 87.90           H
ATOM   2307  CG  LYS A 160     -14.497  10.721 -25.514  1.00 87.90           C
ATOM   2308 1HG  LYS A 160     -14.481  11.698 -25.033  1.00 87.90           H
ATOM   2309 2HG  LYS A 160     -13.887  10.799 -26.415  1.00 87.90           H
ATOM   2310  CD  LYS A 160     -15.933  10.356 -25.894  1.00 87.90           C
ATOM   2311 1HD  LYS A 160     -15.942   9.409 -26.432  1.00 87.90           H
ATOM   2312 2HD  LYS A 160     -16.527  10.215 -24.991  1.00 87.90           H
ATOM   2313  CE  LYS A 160     -16.565  11.448 -26.761  1.00 87.90           C
ATOM   2314 1HE  LYS A 160     -16.536  12.401 -26.234  1.00 87.90           H
ATOM   2315 2HE  LYS A 160     -15.988  11.572 -27.677  1.00 87.90           H
ATOM   2316  NZ  LYS A 160     -17.965  11.100 -27.093  1.00 87.90           N
ATOM   2317 1HZ  LYS A 160     -18.367  11.832 -27.668  1.00 87.90           H
ATOM   2318 2HZ  LYS A 160     -17.984  10.223 -27.601  1.00 87.90           H
ATOM   2319 3HZ  LYS A 160     -18.502  11.008 -26.238  1.00 87.90           H
ATOM   2320  HN  LYS A 160     -11.888   9.637 -26.013  1.00 87.90           H
ATOM   2321  N   ARG A 161     -11.470   8.142 -23.157  1.00 88.12           N
ATOM   2322  CA  ARG A 161     -10.974   7.272 -22.104  1.00 88.12           C
ATOM   2323  C   ARG A 161      -9.843   7.960 -21.336  1.00 88.12           C
ATOM   2324  O   ARG A 161      -9.715   7.786 -20.125  1.00 88.12           O
ATOM   2325  HA  ARG A 161     -11.835   7.095 -21.460  1.00 88.12           H
ATOM   2326  CB  ARG A 161     -10.460   5.950 -22.678  1.00 88.12           C
ATOM   2327 1HB  ARG A 161      -9.801   6.149 -23.523  1.00 88.12           H
ATOM   2328 2HB  ARG A 161      -9.866   5.429 -21.927  1.00 88.12           H
ATOM   2329  CG  ARG A 161     -11.620   5.060 -23.127  1.00 88.12           C
ATOM   2330 1HG  ARG A 161     -12.166   4.700 -22.255  1.00 88.12           H
ATOM   2331 2HG  ARG A 161     -12.321   5.643 -23.724  1.00 88.12           H
ATOM   2332  CD  ARG A 161     -11.113   3.870 -23.944  1.00 88.12           C
ATOM   2333 1HD  ARG A 161     -11.956   3.317 -24.359  1.00 88.12           H
ATOM   2334 2HD  ARG A 161     -10.519   4.223 -24.787  1.00 88.12           H
ATOM   2335  NE  ARG A 161     -10.297   2.979 -23.089  1.00 88.12           N
ATOM   2336  HE  ARG A 161     -10.522   2.928 -22.116  1.00 88.12           H
ATOM   2337  CZ  ARG A 161      -9.276   2.236 -23.537  1.00 88.12           C
ATOM   2338  NH1 ARG A 161      -8.931   2.265 -24.832  1.00 88.12           N
ATOM   2339 1HH1 ARG A 161      -9.436   2.843 -25.471  1.00 88.12           H
ATOM   2340 2HH1 ARG A 161      -8.167   1.707 -25.158  1.00 88.12           H
ATOM   2341  NH2 ARG A 161      -8.605   1.464 -22.671  1.00 88.12           N
ATOM   2342 1HH2 ARG A 161      -7.841   0.904 -22.989  1.00 88.12           H
ATOM   2343 2HH2 ARG A 161      -8.869   1.448 -21.707  1.00 88.12           H
ATOM   2344  HN  ARG A 161     -11.366   7.784 -24.085  1.00 88.12           H
ATOM   2345  N   LEU A 162      -9.053   8.728 -22.072  1.00 89.38           N
ATOM   2346  CA  LEU A 162      -7.920   9.420 -21.481  1.00 89.38           C
ATOM   2347  C   LEU A 162      -8.430  10.550 -20.584  1.00 89.38           C
ATOM   2348  O   LEU A 162      -7.814  10.866 -19.567  1.00 89.38           O
ATOM   2349  HA  LEU A 162      -7.386   8.701 -20.859  1.00 89.38           H
ATOM   2350  CB  LEU A 162      -6.950   9.887 -22.568  1.00 89.38           C
ATOM   2351 1HB  LEU A 162      -6.724   9.038 -23.214  1.00 89.38           H
ATOM   2352 2HB  LEU A 162      -7.457  10.630 -23.183  1.00 89.38           H
ATOM   2353  CG  LEU A 162      -5.630  10.484 -22.078  1.00 89.38           C
ATOM   2354  HG  LEU A 162      -5.857  11.252 -21.337  1.00 89.38           H
ATOM   2355  CD1 LEU A 162      -4.773   9.425 -21.383  1.00 89.38           C
ATOM   2356 1HD1 LEU A 162      -5.315   9.024 -20.526  1.00 89.38           H
ATOM   2357 2HD1 LEU A 162      -4.553   8.619 -22.083  1.00 89.38           H
ATOM   2358 3HD1 LEU A 162      -3.841   9.876 -21.044  1.00 89.38           H
ATOM   2359  CD2 LEU A 162      -4.879  11.168 -23.222  1.00 89.38           C
ATOM   2360 1HD2 LEU A 162      -4.664  10.439 -24.003  1.00 89.38           H
ATOM   2361 2HD2 LEU A 162      -5.494  11.969 -23.633  1.00 89.38           H
ATOM   2362 3HD2 LEU A 162      -3.945  11.584 -22.846  1.00 89.38           H
ATOM   2363  HN  LEU A 162      -9.176   8.880 -23.052  1.00 89.38           H
ATOM   2364  N   LEU A 163      -9.549  11.128 -20.994  1.00 91.43           N
ATOM   2365  CA  LEU A 163     -10.167  12.194 -20.223  1.00 91.43           C
ATOM   2366  C   LEU A 163     -10.691  11.624 -18.903  1.00 91.43           C
ATOM   2367  O   LEU A 163     -10.399  12.157 -17.834  1.00 91.43           O
ATOM   2368  HA  LEU A 163      -9.391  12.926 -19.999  1.00 91.43           H
ATOM   2369  CB  LEU A 163     -11.236  12.906 -21.054  1.00 91.43           C
ATOM   2370 1HB  LEU A 163     -10.793  13.200 -22.005  1.00 91.43           H
ATOM   2371 2HB  LEU A 163     -12.028  12.192 -21.279  1.00 91.43           H
ATOM   2372  CG  LEU A 163     -11.869  14.143 -20.414  1.00 91.43           C
ATOM   2373  HG  LEU A 163     -12.205  13.876 -19.412  1.00 91.43           H
ATOM   2374  CD1 LEU A 163     -10.842  15.267 -20.261  1.00 91.43           C
ATOM   2375 1HD1 LEU A 163     -10.022  14.927 -19.628  1.00 91.43           H
ATOM   2376 2HD1 LEU A 163     -10.454  15.541 -21.242  1.00 91.43           H
ATOM   2377 3HD1 LEU A 163     -11.318  16.135 -19.804  1.00 91.43           H
ATOM   2378  CD2 LEU A 163     -13.102  14.596 -21.198  1.00 91.43           C
ATOM   2379 1HD2 LEU A 163     -12.813  14.840 -22.221  1.00 91.43           H
ATOM   2380 2HD2 LEU A 163     -13.839  13.793 -21.211  1.00 91.43           H
ATOM   2381 3HD2 LEU A 163     -13.532  15.477 -20.722  1.00 91.43           H
ATOM   2382  HN  LEU A 163     -10.031  10.880 -21.834  1.00 91.43           H
ATOM   2383  N   TYR A 164     -11.457  10.550 -19.022  1.00 91.62           N
ATOM   2384  CA  TYR A 164     -12.045   9.917 -17.854  1.00 91.62           C
ATOM   2385  C   TYR A 164     -10.961   9.416 -16.898  1.00 91.62           C
ATOM   2386  O   TYR A 164     -11.140   9.443 -15.681  1.00 91.62           O
ATOM   2387  HA  TYR A 164     -12.657  10.659 -17.341  1.00 91.62           H
ATOM   2388  CB  TYR A 164     -12.839   8.719 -18.378  1.00 91.62           C
ATOM   2389 1HB  TYR A 164     -12.217   8.161 -19.078  1.00 91.62           H
ATOM   2390 2HB  TYR A 164     -13.060   8.050 -17.546  1.00 91.62           H
ATOM   2391  CG  TYR A 164     -14.149   9.096 -19.073  1.00 91.62           C
ATOM   2392  CD1 TYR A 164     -15.005  10.005 -18.484  1.00 91.62           C
ATOM   2393  HD1 TYR A 164     -14.748  10.453 -17.525  1.00 91.62           H
ATOM   2394  CD2 TYR A 164     -14.475   8.528 -20.287  1.00 91.62           C
ATOM   2395  HD2 TYR A 164     -13.799   7.810 -20.752  1.00 91.62           H
ATOM   2396  CE1 TYR A 164     -16.238  10.360 -19.138  1.00 91.62           C
ATOM   2397  HE1 TYR A 164     -16.923  11.076 -18.684  1.00 91.62           H
ATOM   2398  CE2 TYR A 164     -15.708   8.883 -20.941  1.00 91.62           C
ATOM   2399  HE2 TYR A 164     -15.978   8.442 -21.900  1.00 91.62           H
ATOM   2400  CZ  TYR A 164     -16.529   9.782 -20.334  1.00 91.62           C
ATOM   2401  OH  TYR A 164     -17.693  10.118 -20.951  1.00 91.62           O
ATOM   2402  HH  TYR A 164     -17.788   9.606 -21.805  1.00 91.62           H
ATOM   2403  HN  TYR A 164     -11.677  10.114 -19.895  1.00 91.62           H
ATOM   2404  N   SER A 165      -9.860   8.969 -17.485  1.00 92.24           N
ATOM   2405  CA  SER A 165      -8.763   8.426 -16.702  1.00 92.24           C
ATOM   2406  C   SER A 165      -8.196   9.504 -15.776  1.00 92.24           C
ATOM   2407  O   SER A 165      -7.755   9.205 -14.667  1.00 92.24           O
ATOM   2408  HA  SER A 165      -9.198   7.612 -16.121  1.00 92.24           H
ATOM   2409  CB  SER A 165      -7.661   7.872 -17.609  1.00 92.24           C
ATOM   2410 1HB  SER A 165      -7.034   7.186 -17.039  1.00 92.24           H
ATOM   2411 2HB  SER A 165      -8.112   7.295 -18.416  1.00 92.24           H
ATOM   2412  OG  SER A 165      -6.852   8.907 -18.159  1.00 92.24           O
ATOM   2413  HG  SER A 165      -7.429   9.659 -18.480  1.00 92.24           H
ATOM   2414  HN  SER A 165      -9.711   8.975 -18.474  1.00 92.24           H
ATOM   2415  N   LYS A 166      -8.225  10.735 -16.266  1.00 94.09           N
ATOM   2416  CA  LYS A 166      -7.775  11.866 -15.473  1.00 94.09           C
ATOM   2417  C   LYS A 166      -8.712  12.052 -14.278  1.00 94.09           C
ATOM   2418  O   LYS A 166      -8.257  12.203 -13.146  1.00 94.09           O
ATOM   2419  HA  LYS A 166      -6.780  11.626 -15.098  1.00 94.09           H
ATOM   2420  CB  LYS A 166      -7.640  13.113 -16.349  1.00 94.09           C
ATOM   2421 1HB  LYS A 166      -8.556  13.263 -16.920  1.00 94.09           H
ATOM   2422 2HB  LYS A 166      -7.511  13.993 -15.718  1.00 94.09           H
ATOM   2423  CG  LYS A 166      -6.452  12.986 -17.305  1.00 94.09           C
ATOM   2424 1HG  LYS A 166      -5.532  12.863 -16.733  1.00 94.09           H
ATOM   2425 2HG  LYS A 166      -6.568  12.093 -17.918  1.00 94.09           H
ATOM   2426  CD  LYS A 166      -6.338  14.219 -18.204  1.00 94.09           C
ATOM   2427 1HD  LYS A 166      -7.254  14.338 -18.782  1.00 94.09           H
ATOM   2428 2HD  LYS A 166      -6.229  15.113 -17.590  1.00 94.09           H
ATOM   2429  CE  LYS A 166      -5.143  14.097 -19.152  1.00 94.09           C
ATOM   2430 1HE  LYS A 166      -4.237  13.892 -18.582  1.00 94.09           H
ATOM   2431 2HE  LYS A 166      -5.292  13.254 -19.827  1.00 94.09           H
ATOM   2432  NZ  LYS A 166      -4.973  15.342 -19.934  1.00 94.09           N
ATOM   2433 1HZ  LYS A 166      -4.191  15.237 -20.571  1.00 94.09           H
ATOM   2434 2HZ  LYS A 166      -5.817  15.526 -20.464  1.00 94.09           H
ATOM   2435 3HZ  LYS A 166      -4.793  16.115 -19.304  1.00 94.09           H
ATOM   2436  HN  LYS A 166      -8.549  10.964 -17.184  1.00 94.09           H
ATOM   2437  N   MET A 167     -10.004  12.035 -14.572  1.00 95.25           N
ATOM   2438  CA  MET A 167     -11.008  12.252 -13.544  1.00 95.25           C
ATOM   2439  C   MET A 167     -10.952  11.153 -12.482  1.00 95.25           C
ATOM   2440  O   MET A 167     -11.074  11.430 -11.290  1.00 95.25           O
ATOM   2441  HA  MET A 167     -10.763  13.214 -13.094  1.00 95.25           H
ATOM   2442  CB  MET A 167     -12.397  12.275 -14.184  1.00 95.25           C
ATOM   2443 1HB  MET A 167     -12.564  11.347 -14.732  1.00 95.25           H
ATOM   2444 2HB  MET A 167     -13.159  12.327 -13.406  1.00 95.25           H
ATOM   2445  CG  MET A 167     -12.545  13.467 -15.132  1.00 95.25           C
ATOM   2446 1HG  MET A 167     -12.356  14.395 -14.594  1.00 95.25           H
ATOM   2447 2HG  MET A 167     -11.804  13.403 -15.928  1.00 95.25           H
ATOM   2448  SD  MET A 167     -14.188  13.491 -15.830  1.00 95.25           S
ATOM   2449  CE  MET A 167     -15.129  13.973 -14.391  1.00 95.25           C
ATOM   2450 1HE  MET A 167     -14.993  13.232 -13.603  1.00 95.25           H
ATOM   2451 2HE  MET A 167     -14.782  14.945 -14.039  1.00 95.25           H
ATOM   2452 3HE  MET A 167     -16.185  14.037 -14.652  1.00 95.25           H
ATOM   2453  HN  MET A 167     -10.366  11.876 -15.490  1.00 95.25           H
ATOM   2454  N   VAL A 168     -10.769   9.928 -12.953  1.00 95.05           N
ATOM   2455  CA  VAL A 168     -10.707   8.784 -12.059  1.00 95.05           C
ATOM   2456  C   VAL A 168      -9.500   8.934 -11.129  1.00 95.05           C
ATOM   2457  O   VAL A 168      -9.604   8.689  -9.928  1.00 95.05           O
ATOM   2458  HA  VAL A 168     -11.615   8.787 -11.457  1.00 95.05           H
ATOM   2459  CB  VAL A 168     -10.679   7.487 -12.870  1.00 95.05           C
ATOM   2460  HB  VAL A 168      -9.894   7.578 -13.620  1.00 95.05           H
ATOM   2461  CG1 VAL A 168     -10.341   6.290 -11.978  1.00 95.05           C
ATOM   2462 1HG1 VAL A 168      -9.362   6.440 -11.525  1.00 95.05           H
ATOM   2463 2HG1 VAL A 168     -11.094   6.197 -11.195  1.00 95.05           H
ATOM   2464 3HG1 VAL A 168     -10.328   5.381 -12.580  1.00 95.05           H
ATOM   2465  CG2 VAL A 168     -12.005   7.269 -13.601  1.00 95.05           C
ATOM   2466 1HG2 VAL A 168     -12.815   7.210 -12.874  1.00 95.05           H
ATOM   2467 2HG2 VAL A 168     -12.187   8.103 -14.280  1.00 95.05           H
ATOM   2468 3HG2 VAL A 168     -11.958   6.341 -14.170  1.00 95.05           H
ATOM   2469  HN  VAL A 168     -10.664   9.712 -13.923  1.00 95.05           H
ATOM   2470  N   CYS A 169      -8.384   9.335 -11.720  1.00 95.11           N
ATOM   2471  CA  CYS A 169      -7.154   9.496 -10.965  1.00 95.11           C
ATOM   2472  C   CYS A 169      -7.409  10.501  -9.839  1.00 95.11           C
ATOM   2473  O   CYS A 169      -7.072  10.244  -8.685  1.00 95.11           O
ATOM   2474  HA  CYS A 169      -6.905   8.515 -10.559  1.00 95.11           H
ATOM   2475  CB  CYS A 169      -5.991   9.926 -11.862  1.00 95.11           C
ATOM   2476 1HB  CYS A 169      -6.284  10.788 -12.461  1.00 95.11           H
ATOM   2477 2HB  CYS A 169      -5.145  10.237 -11.250  1.00 95.11           H
ATOM   2478  SG  CYS A 169      -5.499   8.544 -12.954  1.00 95.11           S
ATOM   2479  HG  CYS A 169      -6.406   8.781 -13.897  1.00 95.11           H
ATOM   2480  HN  CYS A 169      -8.313   9.547 -12.695  1.00 95.11           H
ATOM   2481  N   PHE A 170      -8.002  11.624 -10.216  1.00 96.36           N
ATOM   2482  CA  PHE A 170      -8.286  12.678  -9.257  1.00 96.36           C
ATOM   2483  C   PHE A 170      -9.173  12.162  -8.122  1.00 96.36           C
ATOM   2484  O   PHE A 170      -8.903  12.424  -6.951  1.00 96.36           O
ATOM   2485  HA  PHE A 170      -7.332  13.010  -8.848  1.00 96.36           H
ATOM   2486  CB  PHE A 170      -9.034  13.780 -10.011  1.00 96.36           C
ATOM   2487 1HB  PHE A 170      -8.429  14.099 -10.860  1.00 96.36           H
ATOM   2488 2HB  PHE A 170      -9.958  13.366 -10.416  1.00 96.36           H
ATOM   2489  CG  PHE A 170      -9.372  15.002  -9.155  1.00 96.36           C
ATOM   2490  CD1 PHE A 170     -10.620  15.142  -8.633  1.00 96.36           C
ATOM   2491  HD1 PHE A 170     -11.379  14.384  -8.825  1.00 96.36           H
ATOM   2492  CD2 PHE A 170      -8.424  15.947  -8.916  1.00 96.36           C
ATOM   2493  HD2 PHE A 170      -7.424  15.835  -9.334  1.00 96.36           H
ATOM   2494  CE1 PHE A 170     -10.933  16.276  -7.838  1.00 96.36           C
ATOM   2495  HE1 PHE A 170     -11.933  16.389  -7.420  1.00 96.36           H
ATOM   2496  CE2 PHE A 170      -8.737  17.081  -8.121  1.00 96.36           C
ATOM   2497  HE2 PHE A 170      -7.978  17.839  -7.929  1.00 96.36           H
ATOM   2498  CZ  PHE A 170      -9.985  17.222  -7.599  1.00 96.36           C
ATOM   2499  HZ  PHE A 170     -10.226  18.093  -6.988  1.00 96.36           H
ATOM   2500  HN  PHE A 170      -8.286  11.819 -11.155  1.00 96.36           H
ATOM   2501  N   THR A 171     -10.213  11.438  -8.508  1.00 96.44           N
ATOM   2502  CA  THR A 171     -11.166  10.922  -7.541  1.00 96.44           C
ATOM   2503  C   THR A 171     -10.466   9.993  -6.546  1.00 96.44           C
ATOM   2504  O   THR A 171     -10.765  10.017  -5.353  1.00 96.44           O
ATOM   2505  HA  THR A 171     -11.564  11.760  -6.969  1.00 96.44           H
ATOM   2506  CB  THR A 171     -12.301  10.243  -8.311  1.00 96.44           C
ATOM   2507  HB  THR A 171     -11.958   9.318  -8.774  1.00 96.44           H
ATOM   2508  OG1 THR A 171     -12.759  11.248  -9.211  1.00 96.44           O
ATOM   2509  HG1 THR A 171     -12.330  11.127 -10.106  1.00 96.44           H
ATOM   2510  CG2 THR A 171     -13.515   9.951  -7.427  1.00 96.44           C
ATOM   2511 1HG2 THR A 171     -13.899  10.886  -7.018  1.00 96.44           H
ATOM   2512 2HG2 THR A 171     -13.221   9.291  -6.612  1.00 96.44           H
ATOM   2513 3HG2 THR A 171     -14.291   9.470  -8.023  1.00 96.44           H
ATOM   2514  HN  THR A 171     -10.408  11.204  -9.461  1.00 96.44           H
ATOM   2515  N   ILE A 172      -9.548   9.196  -7.074  1.00 94.89           N
ATOM   2516  CA  ILE A 172      -8.838   8.228  -6.256  1.00 94.89           C
ATOM   2517  C   ILE A 172      -8.023   8.966  -5.192  1.00 94.89           C
ATOM   2518  O   ILE A 172      -8.027   8.580  -4.024  1.00 94.89           O
ATOM   2519  HA  ILE A 172      -9.586   7.614  -5.754  1.00 94.89           H
ATOM   2520  CB  ILE A 172      -8.002   7.295  -7.135  1.00 94.89           C
ATOM   2521  HB  ILE A 172      -7.492   7.899  -7.885  1.00 94.89           H
ATOM   2522  CG1 ILE A 172      -8.893   6.302  -7.884  1.00 94.89           C
ATOM   2523 1HG1 ILE A 172      -9.350   5.612  -7.175  1.00 94.89           H
ATOM   2524 2HG1 ILE A 172      -9.705   6.837  -8.376  1.00 94.89           H
ATOM   2525  CG2 ILE A 172      -6.922   6.589  -6.313  1.00 94.89           C
ATOM   2526 1HG2 ILE A 172      -6.262   7.333  -5.865  1.00 94.89           H
ATOM   2527 2HG2 ILE A 172      -7.392   6.000  -5.526  1.00 94.89           H
ATOM   2528 3HG2 ILE A 172      -6.343   5.933  -6.962  1.00 94.89           H
ATOM   2529  CD1 ILE A 172      -8.088   5.518  -8.922  1.00 94.89           C
ATOM   2530 1HD1 ILE A 172      -7.653   6.210  -9.643  1.00 94.89           H
ATOM   2531 2HD1 ILE A 172      -7.292   4.965  -8.422  1.00 94.89           H
ATOM   2532 3HD1 ILE A 172      -8.746   4.819  -9.439  1.00 94.89           H
ATOM   2533  HN  ILE A 172      -9.289   9.205  -8.040  1.00 94.89           H
ATOM   2534  N   TRP A 173      -7.343  10.013  -5.635  1.00 96.01           N
ATOM   2535  CA  TRP A 173      -6.468  10.765  -4.751  1.00 96.01           C
ATOM   2536  C   TRP A 173      -7.320  11.339  -3.618  1.00 96.01           C
ATOM   2537  O   TRP A 173      -6.953  11.238  -2.448  1.00 96.01           O
ATOM   2538  HA  TRP A 173      -5.728  10.073  -4.348  1.00 96.01           H
ATOM   2539  CB  TRP A 173      -5.698  11.838  -5.524  1.00 96.01           C
ATOM   2540 1HB  TRP A 173      -6.361  12.281  -6.268  1.00 96.01           H
ATOM   2541 2HB  TRP A 173      -5.415  12.634  -4.836  1.00 96.01           H
ATOM   2542  CG  TRP A 173      -4.442  11.319  -6.226  1.00 96.01           C
ATOM   2543  CD1 TRP A 173      -4.233  11.174  -7.542  1.00 96.01           C
ATOM   2544  HD1 TRP A 173      -4.965  11.420  -8.311  1.00 96.01           H
ATOM   2545  CD2 TRP A 173      -3.222  10.880  -5.593  1.00 96.01           C
ATOM   2546  NE1 TRP A 173      -2.972  10.676  -7.802  1.00 96.01           N
ATOM   2547  HE1 TRP A 173      -2.586  10.483  -8.704  1.00 96.01           H
ATOM   2548  CE2 TRP A 173      -2.338  10.491  -6.578  1.00 96.01           C
ATOM   2549  CE3 TRP A 173      -2.877  10.813  -4.231  1.00 96.01           C
ATOM   2550  HE3 TRP A 173      -3.557  11.114  -3.434  1.00 96.01           H
ATOM   2551  CZ2 TRP A 173      -1.052  10.008  -6.308  1.00 96.01           C
ATOM   2552  HZ2 TRP A 173      -0.373   9.707  -7.105  1.00 96.01           H
ATOM   2553  CZ3 TRP A 173      -1.589  10.328  -3.978  1.00 96.01           C
ATOM   2554  HZ3 TRP A 173      -1.270  10.256  -2.938  1.00 96.01           H
ATOM   2555  CH2 TRP A 173      -0.687   9.933  -4.959  1.00 96.01           C
ATOM   2556  HH2 TRP A 173       0.300   9.565  -4.679  1.00 96.01           H
ATOM   2557  HN  TRP A 173      -7.383  10.349  -6.576  1.00 96.01           H
ATOM   2558  N   VAL A 174      -8.441  11.930  -4.005  1.00 96.31           N
ATOM   2559  CA  VAL A 174      -9.317  12.575  -3.042  1.00 96.31           C
ATOM   2560  C   VAL A 174      -9.809  11.538  -2.030  1.00 96.31           C
ATOM   2561  O   VAL A 174      -9.812  11.792  -0.827  1.00 96.31           O
ATOM   2562  HA  VAL A 174      -8.730  13.328  -2.516  1.00 96.31           H
ATOM   2563  CB  VAL A 174     -10.459  13.289  -3.770  1.00 96.31           C
ATOM   2564  HB  VAL A 174     -10.934  12.568  -4.436  1.00 96.31           H
ATOM   2565  CG1 VAL A 174     -11.517  13.781  -2.780  1.00 96.31           C
ATOM   2566 1HG1 VAL A 174     -11.927  12.931  -2.234  1.00 96.31           H
ATOM   2567 2HG1 VAL A 174     -11.060  14.478  -2.077  1.00 96.31           H
ATOM   2568 3HG1 VAL A 174     -12.316  14.284  -3.323  1.00 96.31           H
ATOM   2569  CG2 VAL A 174      -9.929  14.441  -4.624  1.00 96.31           C
ATOM   2570 1HG2 VAL A 174      -9.417  15.162  -3.986  1.00 96.31           H
ATOM   2571 2HG2 VAL A 174      -9.231  14.053  -5.366  1.00 96.31           H
ATOM   2572 3HG2 VAL A 174     -10.761  14.931  -5.130  1.00 96.31           H
ATOM   2573  HN  VAL A 174      -8.753  11.972  -4.954  1.00 96.31           H
ATOM   2574  N   LEU A 175     -10.213  10.391  -2.556  1.00 94.41           N
ATOM   2575  CA  LEU A 175     -10.829   9.366  -1.731  1.00 94.41           C
ATOM   2576  C   LEU A 175      -9.784   8.794  -0.771  1.00 94.41           C
ATOM   2577  O   LEU A 175     -10.080   8.545   0.397  1.00 94.41           O
ATOM   2578  HA  LEU A 175     -11.612   9.846  -1.144  1.00 94.41           H
ATOM   2579  CB  LEU A 175     -11.504   8.308  -2.607  1.00 94.41           C
ATOM   2580 1HB  LEU A 175     -12.153   8.816  -3.320  1.00 94.41           H
ATOM   2581 2HB  LEU A 175     -10.734   7.797  -3.184  1.00 94.41           H
ATOM   2582  CG  LEU A 175     -12.331   7.254  -1.868  1.00 94.41           C
ATOM   2583  HG  LEU A 175     -12.586   7.648  -0.884  1.00 94.41           H
ATOM   2584  CD1 LEU A 175     -13.646   6.977  -2.599  1.00 94.41           C
ATOM   2585 1HD1 LEU A 175     -14.228   7.897  -2.661  1.00 94.41           H
ATOM   2586 2HD1 LEU A 175     -13.433   6.613  -3.604  1.00 94.41           H
ATOM   2587 3HD1 LEU A 175     -14.214   6.224  -2.052  1.00 94.41           H
ATOM   2588  CD2 LEU A 175     -11.519   5.977  -1.646  1.00 94.41           C
ATOM   2589 1HD2 LEU A 175     -11.213   5.568  -2.609  1.00 94.41           H
ATOM   2590 2HD2 LEU A 175     -10.635   6.207  -1.051  1.00 94.41           H
ATOM   2591 3HD2 LEU A 175     -12.130   5.244  -1.118  1.00 94.41           H
ATOM   2592  HN  LEU A 175     -10.125  10.158  -3.524  1.00 94.41           H
ATOM   2593  N   ALA A 176      -8.584   8.602  -1.298  1.00 94.15           N
ATOM   2594  CA  ALA A 176      -7.500   8.043  -0.509  1.00 94.15           C
ATOM   2595  C   ALA A 176      -7.160   9.002   0.634  1.00 94.15           C
ATOM   2596  O   ALA A 176      -6.880   8.568   1.750  1.00 94.15           O
ATOM   2597  HA  ALA A 176      -7.849   7.099  -0.088  1.00 94.15           H
ATOM   2598  CB  ALA A 176      -6.299   7.765  -1.415  1.00 94.15           C
ATOM   2599 1HB  ALA A 176      -6.586   7.056  -2.191  1.00 94.15           H
ATOM   2600 2HB  ALA A 176      -5.969   8.695  -1.876  1.00 94.15           H
ATOM   2601 3HB  ALA A 176      -5.486   7.345  -0.822  1.00 94.15           H
ATOM   2602  HN  ALA A 176      -8.348   8.821  -2.245  1.00 94.15           H
ATOM   2603  N   ALA A 177      -7.194  10.287   0.315  1.00 94.68           N
ATOM   2604  CA  ALA A 177      -6.859  11.310   1.291  1.00 94.68           C
ATOM   2605  C   ALA A 177      -7.862  11.256   2.445  1.00 94.68           C
ATOM   2606  O   ALA A 177      -7.475  11.302   3.611  1.00 94.68           O
ATOM   2607  HA  ALA A 177      -5.864  11.088   1.676  1.00 94.68           H
ATOM   2608  CB  ALA A 177      -6.830  12.678   0.607  1.00 94.68           C
ATOM   2609 1HB  ALA A 177      -6.081  12.673  -0.185  1.00 94.68           H
ATOM   2610 2HB  ALA A 177      -7.809  12.892   0.179  1.00 94.68           H
ATOM   2611 3HB  ALA A 177      -6.578  13.445   1.340  1.00 94.68           H
ATOM   2612  HN  ALA A 177      -7.445  10.632  -0.590  1.00 94.68           H
ATOM   2613  N   ALA A 178      -9.132  11.158   2.078  1.00 94.58           N
ATOM   2614  CA  ALA A 178     -10.199  11.173   3.065  1.00 94.58           C
ATOM   2615  C   ALA A 178     -10.050   9.962   3.988  1.00 94.58           C
ATOM   2616  O   ALA A 178     -10.296  10.059   5.189  1.00 94.58           O
ATOM   2617  HA  ALA A 178     -10.093  12.084   3.654  1.00 94.58           H
ATOM   2618  CB  ALA A 178     -11.553  11.200   2.353  1.00 94.58           C
ATOM   2619 1HB  ALA A 178     -11.619  12.095   1.733  1.00 94.58           H
ATOM   2620 2HB  ALA A 178     -11.651  10.315   1.725  1.00 94.58           H
ATOM   2621 3HB  ALA A 178     -12.352  11.211   3.093  1.00 94.58           H
ATOM   2622  HN  ALA A 178      -9.435  11.071   1.129  1.00 94.58           H
ATOM   2623  N   LEU A 179      -9.649   8.849   3.392  1.00 92.44           N
ATOM   2624  CA  LEU A 179      -9.546   7.601   4.128  1.00 92.44           C
ATOM   2625  C   LEU A 179      -8.371   7.685   5.104  1.00 92.44           C
ATOM   2626  O   LEU A 179      -8.267   6.878   6.027  1.00 92.44           O
ATOM   2627  HA  LEU A 179     -10.465   7.484   4.703  1.00 92.44           H
ATOM   2628  CB  LEU A 179      -9.461   6.415   3.164  1.00 92.44           C
ATOM   2629 1HB  LEU A 179      -8.688   6.628   2.426  1.00 92.44           H
ATOM   2630 2HB  LEU A 179      -9.135   5.539   3.725  1.00 92.44           H
ATOM   2631  CG  LEU A 179     -10.752   6.060   2.423  1.00 92.44           C
ATOM   2632  HG  LEU A 179     -11.099   6.949   1.897  1.00 92.44           H
ATOM   2633  CD1 LEU A 179     -10.500   4.980   1.370  1.00 92.44           C
ATOM   2634 1HD1 LEU A 179      -9.769   5.342   0.646  1.00 92.44           H
ATOM   2635 2HD1 LEU A 179     -10.116   4.082   1.854  1.00 92.44           H
ATOM   2636 3HD1 LEU A 179     -11.433   4.747   0.858  1.00 92.44           H
ATOM   2637  CD2 LEU A 179     -11.855   5.657   3.404  1.00 92.44           C
ATOM   2638 1HD2 LEU A 179     -11.531   4.789   3.978  1.00 92.44           H
ATOM   2639 2HD2 LEU A 179     -12.058   6.486   4.083  1.00 92.44           H
ATOM   2640 3HD2 LEU A 179     -12.761   5.410   2.851  1.00 92.44           H
ATOM   2641  HN  LEU A 179      -9.397   8.792   2.426  1.00 92.44           H
ATOM   2642  N   CYS A 180      -7.515   8.668   4.867  1.00 93.47           N
ATOM   2643  CA  CYS A 180      -6.298   8.806   5.649  1.00 93.47           C
ATOM   2644  C   CYS A 180      -6.559   9.813   6.771  1.00 93.47           C
ATOM   2645  O   CYS A 180      -5.655  10.141   7.538  1.00 93.47           O
ATOM   2646  HA  CYS A 180      -6.075   7.820   6.058  1.00 93.47           H
ATOM   2647  CB  CYS A 180      -5.109   9.217   4.777  1.00 93.47           C
ATOM   2648 1HB  CYS A 180      -5.336  10.146   4.255  1.00 93.47           H
ATOM   2649 2HB  CYS A 180      -4.238   9.407   5.403  1.00 93.47           H
ATOM   2650  SG  CYS A 180      -4.733   7.896   3.568  1.00 93.47           S
ATOM   2651  HG  CYS A 180      -5.843   8.045   2.850  1.00 93.47           H
ATOM   2652  HN  CYS A 180      -7.642   9.361   4.158  1.00 93.47           H
ATOM   2653  N   ILE A 181      -7.799  10.276   6.830  1.00 93.88           N
ATOM   2654  CA  ILE A 181      -8.182  11.263   7.825  1.00 93.88           C
ATOM   2655  C   ILE A 181      -7.865  10.724   9.221  1.00 93.88           C
ATOM   2656  O   ILE A 181      -7.271  11.423  10.041  1.00 93.88           O
ATOM   2657  HA  ILE A 181      -7.576  12.153   7.653  1.00 93.88           H
ATOM   2658  CB  ILE A 181      -9.645  11.670   7.640  1.00 93.88           C
ATOM   2659  HB  ILE A 181     -10.229  10.769   7.454  1.00 93.88           H
ATOM   2660  CG1 ILE A 181      -9.812  12.577   6.420  1.00 93.88           C
ATOM   2661 1HG1 ILE A 181      -9.285  13.516   6.585  1.00 93.88           H
ATOM   2662 2HG1 ILE A 181      -9.359  12.106   5.547  1.00 93.88           H
ATOM   2663  CG2 ILE A 181     -10.200  12.314   8.913  1.00 93.88           C
ATOM   2664 1HG2 ILE A 181     -10.136  11.603   9.737  1.00 93.88           H
ATOM   2665 2HG2 ILE A 181      -9.618  13.203   9.154  1.00 93.88           H
ATOM   2666 3HG2 ILE A 181     -11.242  12.593   8.754  1.00 93.88           H
ATOM   2667  CD1 ILE A 181     -11.291  12.858   6.143  1.00 93.88           C
ATOM   2668 1HD1 ILE A 181     -11.810  11.918   5.955  1.00 93.88           H
ATOM   2669 2HD1 ILE A 181     -11.735  13.351   7.008  1.00 93.88           H
ATOM   2670 3HD1 ILE A 181     -11.381  13.505   5.271  1.00 93.88           H
ATOM   2671  HN  ILE A 181      -8.533   9.989   6.215  1.00 93.88           H
ATOM   2672  N   PRO A 182      -8.253   9.475   9.516  1.00 91.72           N
ATOM   2673  CA  PRO A 182      -8.049   8.918  10.856  1.00 91.72           C
ATOM   2674  C   PRO A 182      -6.606   9.038  11.316  1.00 91.72           C
ATOM   2675  O   PRO A 182      -6.343   9.443  12.448  1.00 91.72           O
ATOM   2676  HA  PRO A 182      -8.629   9.481  11.587  1.00 91.72           H
ATOM   2677  CB  PRO A 182      -8.479   7.457  10.710  1.00 91.72           C
ATOM   2678 1HB  PRO A 182      -7.636   6.814  10.457  1.00 91.72           H
ATOM   2679 2HB  PRO A 182      -8.908   7.071  11.635  1.00 91.72           H
ATOM   2680  CG  PRO A 182      -9.509   7.503   9.587  1.00 91.72           C
ATOM   2681 1HG  PRO A 182      -9.650   6.525   9.127  1.00 91.72           H
ATOM   2682 2HG  PRO A 182     -10.489   7.815   9.949  1.00 91.72           H
ATOM   2683  CD  PRO A 182      -8.911   8.509   8.618  1.00 91.72           C
ATOM   2684 1HD  PRO A 182      -8.196   8.042   7.940  1.00 91.72           H
ATOM   2685 2HD  PRO A 182      -9.675   8.977   7.997  1.00 91.72           H
ATOM   2686  N   GLU A 183      -5.700   8.679  10.419  1.00 92.37           N
ATOM   2687  CA  GLU A 183      -4.282   8.695  10.738  1.00 92.37           C
ATOM   2688  C   GLU A 183      -3.839  10.109  11.117  1.00 92.37           C
ATOM   2689  O   GLU A 183      -3.043  10.288  12.038  1.00 92.37           O
ATOM   2690  HA  GLU A 183      -4.172   8.030  11.595  1.00 92.37           H
ATOM   2691  CB  GLU A 183      -3.452   8.153   9.573  1.00 92.37           C
ATOM   2692 1HB  GLU A 183      -3.855   8.525   8.631  1.00 92.37           H
ATOM   2693 2HB  GLU A 183      -2.402   8.406   9.722  1.00 92.37           H
ATOM   2694  CG  GLU A 183      -3.523   6.626   9.512  1.00 92.37           C
ATOM   2695 1HG  GLU A 183      -2.783   6.252   8.805  1.00 92.37           H
ATOM   2696 2HG  GLU A 183      -3.273   6.207  10.487  1.00 92.37           H
ATOM   2697  CD  GLU A 183      -4.919   6.159   9.093  1.00 92.37           C
ATOM   2698  OE1 GLU A 183      -5.224   4.976   9.357  1.00 92.37           O
ATOM   2699  OE2 GLU A 183      -5.648   6.995   8.518  1.00 92.37           O
ATOM   2700  HN  GLU A 183      -5.920   8.383   9.489  1.00 92.37           H
ATOM   2701  N   ILE A 184      -4.373  11.078  10.388  1.00 93.85           N
ATOM   2702  CA  ILE A 184      -3.952  12.458  10.554  1.00 93.85           C
ATOM   2703  C   ILE A 184      -4.354  12.946  11.947  1.00 93.85           C
ATOM   2704  O   ILE A 184      -3.613  13.692  12.585  1.00 93.85           O
ATOM   2705  HA  ILE A 184      -2.865  12.479  10.481  1.00 93.85           H
ATOM   2706  CB  ILE A 184      -4.499  13.325   9.417  1.00 93.85           C
ATOM   2707  HB  ILE A 184      -5.580  13.198   9.380  1.00 93.85           H
ATOM   2708  CG1 ILE A 184      -3.944  12.871   8.066  1.00 93.85           C
ATOM   2709 1HG1 ILE A 184      -2.872  13.064   8.026  1.00 93.85           H
ATOM   2710 2HG1 ILE A 184      -4.078  11.795   7.957  1.00 93.85           H
ATOM   2711  CG2 ILE A 184      -4.227  14.808   9.680  1.00 93.85           C
ATOM   2712 1HG2 ILE A 184      -4.710  15.107  10.610  1.00 93.85           H
ATOM   2713 2HG2 ILE A 184      -3.153  14.972   9.759  1.00 93.85           H
ATOM   2714 3HG2 ILE A 184      -4.626  15.401   8.857  1.00 93.85           H
ATOM   2715  CD1 ILE A 184      -4.642  13.597   6.914  1.00 93.85           C
ATOM   2716 1HD1 ILE A 184      -5.710  13.382   6.944  1.00 93.85           H
ATOM   2717 2HD1 ILE A 184      -4.485  14.671   7.014  1.00 93.85           H
ATOM   2718 3HD1 ILE A 184      -4.228  13.256   5.965  1.00 93.85           H
ATOM   2719  HN  ILE A 184      -5.080  10.932   9.696  1.00 93.85           H
ATOM   2720  N   LEU A 185      -5.527  12.505  12.378  1.00 93.71           N
ATOM   2721  CA  LEU A 185      -6.132  13.045  13.583  1.00 93.71           C
ATOM   2722  C   LEU A 185      -5.414  12.476  14.809  1.00 93.71           C
ATOM   2723  O   LEU A 185      -4.987  13.225  15.686  1.00 93.71           O
ATOM   2724  HA  LEU A 185      -5.985  14.125  13.568  1.00 93.71           H
ATOM   2725  CB  LEU A 185      -7.642  12.794  13.584  1.00 93.71           C
ATOM   2726 1HB  LEU A 185      -7.814  11.736  13.390  1.00 93.71           H
ATOM   2727 2HB  LEU A 185      -8.024  13.002  14.583  1.00 93.71           H
ATOM   2728  CG  LEU A 185      -8.457  13.608  12.577  1.00 93.71           C
ATOM   2729  HG  LEU A 185      -8.114  13.352  11.574  1.00 93.71           H
ATOM   2730  CD1 LEU A 185      -9.942  13.246  12.653  1.00 93.71           C
ATOM   2731 1HD1 LEU A 185     -10.069  12.186  12.431  1.00 93.71           H
ATOM   2732 2HD1 LEU A 185     -10.315  13.454  13.656  1.00 93.71           H
ATOM   2733 3HD1 LEU A 185     -10.498  13.838  11.927  1.00 93.71           H
ATOM   2734  CD2 LEU A 185      -8.223  15.108  12.766  1.00 93.71           C
ATOM   2735 1HD2 LEU A 185      -8.521  15.398  13.773  1.00 93.71           H
ATOM   2736 2HD2 LEU A 185      -7.166  15.331  12.621  1.00 93.71           H
ATOM   2737 3HD2 LEU A 185      -8.814  15.663  12.037  1.00 93.71           H
ATOM   2738  HN  LEU A 185      -6.060  11.794  11.919  1.00 93.71           H
ATOM   2739  N   TYR A 186      -5.303  11.156  14.829  1.00 92.94           N
ATOM   2740  CA  TYR A 186      -5.018  10.448  16.066  1.00 92.94           C
ATOM   2741  C   TYR A 186      -3.525  10.143  16.192  1.00 92.94           C
ATOM   2742  O   TYR A 186      -3.072   9.659  17.228  1.00 92.94           O
ATOM   2743  HA  TYR A 186      -5.323  11.086  16.896  1.00 92.94           H
ATOM   2744  CB  TYR A 186      -5.791   9.130  15.985  1.00 92.94           C
ATOM   2745 1HB  TYR A 186      -5.436   8.565  15.123  1.00 92.94           H
ATOM   2746 2HB  TYR A 186      -5.568   8.535  16.870  1.00 92.94           H
ATOM   2747  CG  TYR A 186      -7.307   9.303  15.873  1.00 92.94           C
ATOM   2748  CD1 TYR A 186      -7.971  10.149  16.738  1.00 92.94           C
ATOM   2749  HD1 TYR A 186      -7.415  10.693  17.501  1.00 92.94           H
ATOM   2750  CD2 TYR A 186      -8.011   8.613  14.907  1.00 92.94           C
ATOM   2751  HD2 TYR A 186      -7.487   7.945  14.223  1.00 92.94           H
ATOM   2752  CE1 TYR A 186      -9.397  10.312  16.633  1.00 92.94           C
ATOM   2753  HE1 TYR A 186      -9.934  10.976  17.310  1.00 92.94           H
ATOM   2754  CE2 TYR A 186      -9.438   8.776  14.801  1.00 92.94           C
ATOM   2755  HE2 TYR A 186     -10.006   8.237  14.043  1.00 92.94           H
ATOM   2756  CZ  TYR A 186     -10.061   9.617  15.670  1.00 92.94           C
ATOM   2757  OH  TYR A 186     -11.408   9.771  15.570  1.00 92.94           O
ATOM   2758  HH  TYR A 186     -11.751   9.275  14.773  1.00 92.94           H
ATOM   2759  HN  TYR A 186      -5.403  10.574  14.023  1.00 92.94           H
ATOM   2760  N   SER A 187      -2.800  10.440  15.123  1.00 93.08           N
ATOM   2761  CA  SER A 187      -1.353  10.306  15.139  1.00 93.08           C
ATOM   2762  C   SER A 187      -0.741  11.358  16.066  1.00 93.08           C
ATOM   2763  O   SER A 187      -0.929  12.556  15.862  1.00 93.08           O
ATOM   2764  HA  SER A 187      -1.160   9.302  15.519  1.00 93.08           H
ATOM   2765  CB  SER A 187      -0.773  10.438  13.730  1.00 93.08           C
ATOM   2766 1HB  SER A 187      -1.094  11.383  13.292  1.00 93.08           H
ATOM   2767 2HB  SER A 187       0.315  10.466  13.787  1.00 93.08           H
ATOM   2768  OG  SER A 187      -1.175   9.363  12.884  1.00 93.08           O
ATOM   2769  HG  SER A 187      -1.640   9.721  12.074  1.00 93.08           H
ATOM   2770  HN  SER A 187      -3.185  10.765  14.260  1.00 93.08           H
ATOM   2771  N   GLN A 188      -0.020  10.871  17.066  1.00 92.02           N
ATOM   2772  CA  GLN A 188       0.756  11.749  17.925  1.00 92.02           C
ATOM   2773  C   GLN A 188       1.999  11.022  18.443  1.00 92.02           C
ATOM   2774  O   GLN A 188       2.130   9.811  18.272  1.00 92.02           O
ATOM   2775  HA  GLN A 188       1.054  12.585  17.292  1.00 92.02           H
ATOM   2776  CB  GLN A 188      -0.094  12.275  19.083  1.00 92.02           C
ATOM   2777 1HB  GLN A 188       0.472  13.015  19.648  1.00 92.02           H
ATOM   2778 2HB  GLN A 188      -0.977  12.780  18.691  1.00 92.02           H
ATOM   2779  CG  GLN A 188      -0.522  11.135  20.011  1.00 92.02           C
ATOM   2780 1HG  GLN A 188      -1.090  10.396  19.446  1.00 92.02           H
ATOM   2781 2HG  GLN A 188       0.361  10.629  20.401  1.00 92.02           H
ATOM   2782  CD  GLN A 188      -1.370  11.662  21.170  1.00 92.02           C
ATOM   2783  OE1 GLN A 188      -1.776  12.811  21.204  1.00 92.02           O
ATOM   2784  NE2 GLN A 188      -1.613  10.758  22.116  1.00 92.02           N
ATOM   2785 1HE2 GLN A 188      -1.250   9.831  22.027  1.00 92.02           H
ATOM   2786 2HE2 GLN A 188      -2.160  11.007  22.915  1.00 92.02           H
ATOM   2787  HN  GLN A 188       0.039   9.899  17.291  1.00 92.02           H
ATOM   2788  N   ILE A 189       2.879  11.792  19.066  1.00 91.87           N
ATOM   2789  CA  ILE A 189       4.057  11.222  19.697  1.00 91.87           C
ATOM   2790  C   ILE A 189       3.735  10.879  21.153  1.00 91.87           C
ATOM   2791  O   ILE A 189       3.199  11.708  21.886  1.00 91.87           O
ATOM   2792  HA  ILE A 189       4.296  10.298  19.170  1.00 91.87           H
ATOM   2793  CB  ILE A 189       5.257  12.158  19.537  1.00 91.87           C
ATOM   2794  HB  ILE A 189       5.006  13.115  19.994  1.00 91.87           H
ATOM   2795  CG1 ILE A 189       5.550  12.426  18.059  1.00 91.87           C
ATOM   2796 1HG1 ILE A 189       5.918  11.515  17.587  1.00 91.87           H
ATOM   2797 2HG1 ILE A 189       4.628  12.700  17.546  1.00 91.87           H
ATOM   2798  CG2 ILE A 189       6.481  11.612  20.274  1.00 91.87           C
ATOM   2799 1HG2 ILE A 189       6.253  11.515  21.335  1.00 91.87           H
ATOM   2800 2HG2 ILE A 189       6.744  10.635  19.868  1.00 91.87           H
ATOM   2801 3HG2 ILE A 189       7.319  12.296  20.143  1.00 91.87           H
ATOM   2802  CD1 ILE A 189       6.582  13.543  17.898  1.00 91.87           C
ATOM   2803 1HD1 ILE A 189       6.200  14.459  18.350  1.00 91.87           H
ATOM   2804 2HD1 ILE A 189       7.510  13.255  18.392  1.00 91.87           H
ATOM   2805 3HD1 ILE A 189       6.771  13.713  16.838  1.00 91.87           H
ATOM   2806  HN  ILE A 189       2.797  12.785  19.144  1.00 91.87           H
ATOM   2807  N   LYS A 190       4.077   9.655  21.529  1.00 88.77           N
ATOM   2808  CA  LYS A 190       3.964   9.239  22.916  1.00 88.77           C
ATOM   2809  C   LYS A 190       5.355   8.909  23.460  1.00 88.77           C
ATOM   2810  O   LYS A 190       6.125   8.198  22.816  1.00 88.77           O
ATOM   2811  HA  LYS A 190       3.565  10.083  23.479  1.00 88.77           H
ATOM   2812  CB  LYS A 190       2.962   8.090  23.052  1.00 88.77           C
ATOM   2813 1HB  LYS A 190       2.010   8.378  22.605  1.00 88.77           H
ATOM   2814 2HB  LYS A 190       3.322   7.222  22.500  1.00 88.77           H
ATOM   2815  CG  LYS A 190       2.750   7.717  24.520  1.00 88.77           C
ATOM   2816 1HG  LYS A 190       3.627   7.188  24.894  1.00 88.77           H
ATOM   2817 2HG  LYS A 190       2.646   8.623  25.118  1.00 88.77           H
ATOM   2818  CD  LYS A 190       1.507   6.842  24.690  1.00 88.77           C
ATOM   2819 1HD  LYS A 190       0.617   7.470  24.725  1.00 88.77           H
ATOM   2820 2HD  LYS A 190       1.400   6.185  23.827  1.00 88.77           H
ATOM   2821  CE  LYS A 190       1.597   6.004  25.967  1.00 88.77           C
ATOM   2822 1HE  LYS A 190       2.643   5.824  26.218  1.00 88.77           H
ATOM   2823 2HE  LYS A 190       1.158   6.552  26.801  1.00 88.77           H
ATOM   2824  NZ  LYS A 190       0.895   4.713  25.790  1.00 88.77           N
ATOM   2825 1HZ  LYS A 190       0.984   4.161  26.636  1.00 88.77           H
ATOM   2826 2HZ  LYS A 190      -0.086   4.885  25.600  1.00 88.77           H
ATOM   2827 3HZ  LYS A 190       1.306   4.208  25.012  1.00 88.77           H
ATOM   2828  HN  LYS A 190       4.424   8.955  20.905  1.00 88.77           H
ATOM   2829  N   GLU A 191       5.636   9.441  24.641  1.00 86.36           N
ATOM   2830  CA  GLU A 191       6.887   9.145  25.317  1.00 86.36           C
ATOM   2831  C   GLU A 191       6.693   8.003  26.318  1.00 86.36           C
ATOM   2832  O   GLU A 191       5.794   8.054  27.155  1.00 86.36           O
ATOM   2833  HA  GLU A 191       7.575   8.834  24.530  1.00 86.36           H
ATOM   2834  CB  GLU A 191       7.445  10.390  26.008  1.00 86.36           C
ATOM   2835 1HB  GLU A 191       6.649  10.894  26.556  1.00 86.36           H
ATOM   2836 2HB  GLU A 191       8.292  10.114  26.636  1.00 86.36           H
ATOM   2837  CG  GLU A 191       7.978  11.393  24.982  1.00 86.36           C
ATOM   2838 1HG  GLU A 191       8.718  10.909  24.345  1.00 86.36           H
ATOM   2839 2HG  GLU A 191       7.166  11.723  24.335  1.00 86.36           H
ATOM   2840  CD  GLU A 191       8.609  12.603  25.675  1.00 86.36           C
ATOM   2841  OE1 GLU A 191       9.076  13.499  24.939  1.00 86.36           O
ATOM   2842  OE2 GLU A 191       8.609  12.604  26.925  1.00 86.36           O
ATOM   2843  HN  GLU A 191       5.026  10.062  25.133  1.00 86.36           H
ATOM   2844  N   GLU A 192       7.551   7.001  26.197  1.00 76.61           N
ATOM   2845  CA  GLU A 192       7.453   5.826  27.045  1.00 76.61           C
ATOM   2846  C   GLU A 192       8.846   5.368  27.482  1.00 76.61           C
ATOM   2847  O   GLU A 192       9.684   5.035  26.646  1.00 76.61           O
ATOM   2848  HA  GLU A 192       6.878   6.144  27.915  1.00 76.61           H
ATOM   2849  CB  GLU A 192       6.703   4.697  26.334  1.00 76.61           C
ATOM   2850 1HB  GLU A 192       5.690   5.023  26.096  1.00 76.61           H
ATOM   2851 2HB  GLU A 192       7.268   4.374  25.461  1.00 76.61           H
ATOM   2852  CG  GLU A 192       6.570   3.471  27.240  1.00 76.61           C
ATOM   2853 1HG  GLU A 192       7.263   2.696  26.912  1.00 76.61           H
ATOM   2854 2HG  GLU A 192       6.847   3.737  28.260  1.00 76.61           H
ATOM   2855  CD  GLU A 192       5.140   2.927  27.219  1.00 76.61           C
ATOM   2856  OE1 GLU A 192       4.841   2.086  28.094  1.00 76.61           O
ATOM   2857  OE2 GLU A 192       4.379   3.365  26.330  1.00 76.61           O
ATOM   2858  HN  GLU A 192       8.302   6.984  25.536  1.00 76.61           H
ATOM   2859  N   SER A 193       9.050   5.366  28.791  1.00 72.54           N
ATOM   2860  CA  SER A 193      10.279   4.835  29.356  1.00 72.54           C
ATOM   2861  C   SER A 193      11.487   5.538  28.734  1.00 72.54           C
ATOM   2862  O   SER A 193      12.546   4.933  28.571  1.00 72.54           O
ATOM   2863  HA  SER A 193      10.221   5.047  30.424  1.00 72.54           H
ATOM   2864  CB  SER A 193      10.376   3.323  29.142  1.00 72.54           C
ATOM   2865 1HB  SER A 193      10.475   3.114  28.077  1.00 72.54           H
ATOM   2866 2HB  SER A 193      11.276   2.945  29.626  1.00 72.54           H
ATOM   2867  OG  SER A 193       9.237   2.637  29.656  1.00 72.54           O
ATOM   2868  HG  SER A 193       9.269   1.674  29.389  1.00 72.54           H
ATOM   2869  HN  SER A 193       8.395   5.717  29.460  1.00 72.54           H
ATOM   2870  N   GLY A 194      11.289   6.805  28.403  1.00 77.34           N
ATOM   2871  CA  GLY A 194      12.363   7.612  27.849  1.00 77.34           C
ATOM   2872  C   GLY A 194      12.505   7.376  26.344  1.00 77.34           C
ATOM   2873  O   GLY A 194      13.451   7.858  25.724  1.00 77.34           O
ATOM   2874 1HA  GLY A 194      12.166   8.667  28.039  1.00 77.34           H
ATOM   2875 2HA  GLY A 194      13.301   7.367  28.349  1.00 77.34           H
ATOM   2876  HN  GLY A 194      10.415   7.280  28.508  1.00 77.34           H
ATOM   2877  N   ILE A 195      11.551   6.635  25.801  1.00 84.40           N
ATOM   2878  CA  ILE A 195      11.522   6.383  24.370  1.00 84.40           C
ATOM   2879  C   ILE A 195      10.337   7.124  23.749  1.00 84.40           C
ATOM   2880  O   ILE A 195       9.195   6.939  24.169  1.00 84.40           O
ATOM   2881  HA  ILE A 195      12.442   6.788  23.949  1.00 84.40           H
ATOM   2882  CB  ILE A 195      11.521   4.879  24.092  1.00 84.40           C
ATOM   2883  HB  ILE A 195      10.625   4.449  24.540  1.00 84.40           H
ATOM   2884  CG1 ILE A 195      12.725   4.199  24.747  1.00 84.40           C
ATOM   2885 1HG1 ILE A 195      13.647   4.588  24.315  1.00 84.40           H
ATOM   2886 2HG1 ILE A 195      12.747   4.437  25.811  1.00 84.40           H
ATOM   2887  CG2 ILE A 195      11.454   4.599  22.589  1.00 84.40           C
ATOM   2888 1HG2 ILE A 195      10.540   5.031  22.180  1.00 84.40           H
ATOM   2889 2HG2 ILE A 195      12.318   5.045  22.097  1.00 84.40           H
ATOM   2890 3HG2 ILE A 195      11.454   3.523  22.419  1.00 84.40           H
ATOM   2891  CD1 ILE A 195      12.667   2.681  24.559  1.00 84.40           C
ATOM   2892 1HD1 ILE A 195      11.756   2.293  25.015  1.00 84.40           H
ATOM   2893 2HD1 ILE A 195      12.670   2.447  23.495  1.00 84.40           H
ATOM   2894 3HD1 ILE A 195      13.535   2.223  25.035  1.00 84.40           H
ATOM   2895  HN  ILE A 195      10.808   6.212  26.319  1.00 84.40           H
ATOM   2896  N   ALA A 196      10.647   7.947  22.759  1.00 90.68           N
ATOM   2897  CA  ALA A 196       9.613   8.624  21.995  1.00 90.68           C
ATOM   2898  C   ALA A 196       9.111   7.693  20.889  1.00 90.68           C
ATOM   2899  O   ALA A 196       9.903   7.164  20.111  1.00 90.68           O
ATOM   2900  HA  ALA A 196       8.789   8.844  22.674  1.00 90.68           H
ATOM   2901  CB  ALA A 196      10.163   9.941  21.444  1.00 90.68           C
ATOM   2902 1HB  ALA A 196      10.478  10.577  22.271  1.00 90.68           H
ATOM   2903 2HB  ALA A 196      11.016   9.736  20.797  1.00 90.68           H
ATOM   2904 3HB  ALA A 196       9.386  10.448  20.871  1.00 90.68           H
ATOM   2905  HN  ALA A 196      11.584   8.154  22.476  1.00 90.68           H
ATOM   2906  N   ILE A 197       7.797   7.523  20.853  1.00 89.37           N
ATOM   2907  CA  ILE A 197       7.184   6.634  19.882  1.00 89.37           C
ATOM   2908  C   ILE A 197       6.098   7.393  19.116  1.00 89.37           C
ATOM   2909  O   ILE A 197       5.230   8.020  19.721  1.00 89.37           O
ATOM   2910  HA  ILE A 197       7.960   6.336  19.176  1.00 89.37           H
ATOM   2911  CB  ILE A 197       6.679   5.361  20.564  1.00 89.37           C
ATOM   2912  HB  ILE A 197       5.963   5.647  21.335  1.00 89.37           H
ATOM   2913  CG1 ILE A 197       7.823   4.622  21.262  1.00 89.37           C
ATOM   2914 1HG1 ILE A 197       8.554   4.295  20.523  1.00 89.37           H
ATOM   2915 2HG1 ILE A 197       8.339   5.302  21.941  1.00 89.37           H
ATOM   2916  CG2 ILE A 197       5.939   4.463  19.571  1.00 89.37           C
ATOM   2917 1HG2 ILE A 197       5.085   5.002  19.161  1.00 89.37           H
ATOM   2918 2HG2 ILE A 197       6.614   4.182  18.762  1.00 89.37           H
ATOM   2919 3HG2 ILE A 197       5.591   3.565  20.082  1.00 89.37           H
ATOM   2920  CD1 ILE A 197       7.301   3.414  22.042  1.00 89.37           C
ATOM   2921 1HD1 ILE A 197       6.588   3.748  22.796  1.00 89.37           H
ATOM   2922 2HD1 ILE A 197       6.807   2.725  21.356  1.00 89.37           H
ATOM   2923 3HD1 ILE A 197       8.134   2.907  22.528  1.00 89.37           H
ATOM   2924  HN  ILE A 197       7.157   7.979  21.472  1.00 89.37           H
ATOM   2925  N   CYS A 198       6.183   7.311  17.796  1.00 91.88           N
ATOM   2926  CA  CYS A 198       5.119   7.816  16.945  1.00 91.88           C
ATOM   2927  C   CYS A 198       4.022   6.753  16.865  1.00 91.88           C
ATOM   2928  O   CYS A 198       4.223   5.693  16.273  1.00 91.88           O
ATOM   2929  HA  CYS A 198       4.744   8.724  17.419  1.00 91.88           H
ATOM   2930  CB  CYS A 198       5.639   8.206  15.560  1.00 91.88           C
ATOM   2931 1HB  CYS A 198       6.277   9.087  15.637  1.00 91.88           H
ATOM   2932 2HB  CYS A 198       6.253   7.403  15.154  1.00 91.88           H
ATOM   2933  SG  CYS A 198       4.235   8.548  14.438  1.00 91.88           S
ATOM   2934  HN  CYS A 198       6.959   6.909  17.309  1.00 91.88           H
ATOM   2935  N   THR A 199       2.887   7.072  17.468  1.00 91.26           N
ATOM   2936  CA  THR A 199       1.777   6.136  17.518  1.00 91.26           C
ATOM   2937  C   THR A 199       0.451   6.869  17.307  1.00 91.26           C
ATOM   2938  O   THR A 199       0.398   8.096  17.378  1.00 91.26           O
ATOM   2939  HA  THR A 199       1.886   5.429  16.695  1.00 91.26           H
ATOM   2940  CB  THR A 199       1.851   5.385  18.849  1.00 91.26           C
ATOM   2941  HB  THR A 199       2.868   5.048  19.049  1.00 91.26           H
ATOM   2942  OG1 THR A 199       0.875   4.355  18.722  1.00 91.26           O
ATOM   2943  HG1 THR A 199       0.954   3.713  19.484  1.00 91.26           H
ATOM   2944  CG2 THR A 199       1.352   6.227  20.025  1.00 91.26           C
ATOM   2945 1HG2 THR A 199       0.313   6.508  19.856  1.00 91.26           H
ATOM   2946 2HG2 THR A 199       1.962   7.127  20.112  1.00 91.26           H
ATOM   2947 3HG2 THR A 199       1.427   5.647  20.945  1.00 91.26           H
ATOM   2948  HN  THR A 199       2.720   7.950  17.916  1.00 91.26           H
ATOM   2949  N   MET A 200      -0.587   6.086  17.052  1.00 91.77           N
ATOM   2950  CA  MET A 200      -1.945   6.600  17.116  1.00 91.77           C
ATOM   2951  C   MET A 200      -2.527   6.438  18.522  1.00 91.77           C
ATOM   2952  O   MET A 200      -2.356   5.395  19.152  1.00 91.77           O
ATOM   2953  HA  MET A 200      -1.871   7.658  16.866  1.00 91.77           H
ATOM   2954  CB  MET A 200      -2.822   5.851  16.111  1.00 91.77           C
ATOM   2955 1HB  MET A 200      -2.733   4.777  16.274  1.00 91.77           H
ATOM   2956 2HB  MET A 200      -3.869   6.112  16.271  1.00 91.77           H
ATOM   2957  CG  MET A 200      -2.420   6.189  14.674  1.00 91.77           C
ATOM   2958 1HG  MET A 200      -2.434   7.269  14.528  1.00 91.77           H
ATOM   2959 2HG  MET A 200      -1.401   5.854  14.484  1.00 91.77           H
ATOM   2960  SD  MET A 200      -3.541   5.406  13.526  1.00 91.77           S
ATOM   2961  CE  MET A 200      -3.223   3.690  13.903  1.00 91.77           C
ATOM   2962 1HE  MET A 200      -2.172   3.467  13.718  1.00 91.77           H
ATOM   2963 2HE  MET A 200      -3.456   3.499  14.950  1.00 91.77           H
ATOM   2964 3HE  MET A 200      -3.846   3.058  13.271  1.00 91.77           H
ATOM   2965  HN  MET A 200      -0.512   5.120  16.805  1.00 91.77           H
ATOM   2966  N   VAL A 201      -3.202   7.485  18.973  1.00 92.37           N
ATOM   2967  CA  VAL A 201      -3.874   7.444  20.261  1.00 92.37           C
ATOM   2968  C   VAL A 201      -5.363   7.731  20.063  1.00 92.37           C
ATOM   2969  O   VAL A 201      -5.730   8.735  19.454  1.00 92.37           O
ATOM   2970  HA  VAL A 201      -3.761   6.436  20.659  1.00 92.37           H
ATOM   2971  CB  VAL A 201      -3.201   8.416  21.233  1.00 92.37           C
ATOM   2972  HB  VAL A 201      -3.294   9.420  20.820  1.00 92.37           H
ATOM   2973  CG1 VAL A 201      -3.899   8.400  22.594  1.00 92.37           C
ATOM   2974 1HG1 VAL A 201      -4.941   8.693  22.472  1.00 92.37           H
ATOM   2975 2HG1 VAL A 201      -3.851   7.395  23.015  1.00 92.37           H
ATOM   2976 3HG1 VAL A 201      -3.401   9.099  23.266  1.00 92.37           H
ATOM   2977  CG2 VAL A 201      -1.710   8.103  21.376  1.00 92.37           C
ATOM   2978 1HG2 VAL A 201      -1.587   7.089  21.755  1.00 92.37           H
ATOM   2979 2HG2 VAL A 201      -1.225   8.190  20.404  1.00 92.37           H
ATOM   2980 3HG2 VAL A 201      -1.257   8.809  22.073  1.00 92.37           H
ATOM   2981  HN  VAL A 201      -3.294   8.347  18.476  1.00 92.37           H
ATOM   2982  N   TYR A 202      -6.182   6.832  20.590  1.00 91.76           N
ATOM   2983  CA  TYR A 202      -7.622   6.951  20.439  1.00 91.76           C
ATOM   2984  C   TYR A 202      -8.252   7.589  21.679  1.00 91.76           C
ATOM   2985  O   TYR A 202      -7.867   7.278  22.805  1.00 91.76           O
ATOM   2986  HA  TYR A 202      -7.818   7.585  19.574  1.00 91.76           H
ATOM   2987  CB  TYR A 202      -8.150   5.523  20.290  1.00 91.76           C
ATOM   2988 1HB  TYR A 202      -7.852   4.944  21.165  1.00 91.76           H
ATOM   2989 2HB  TYR A 202      -9.240   5.549  20.281  1.00 91.76           H
ATOM   2990  CG  TYR A 202      -7.660   4.806  19.031  1.00 91.76           C
ATOM   2991  CD1 TYR A 202      -8.334   4.969  17.838  1.00 91.76           C
ATOM   2992  HD1 TYR A 202      -9.216   5.608  17.793  1.00 91.76           H
ATOM   2993  CD2 TYR A 202      -6.543   3.998  19.088  1.00 91.76           C
ATOM   2994  HD2 TYR A 202      -6.010   3.869  20.030  1.00 91.76           H
ATOM   2995  CE1 TYR A 202      -7.873   4.294  16.652  1.00 91.76           C
ATOM   2996  HE1 TYR A 202      -8.396   4.414  15.704  1.00 91.76           H
ATOM   2997  CE2 TYR A 202      -6.082   3.323  17.902  1.00 91.76           C
ATOM   2998  HE2 TYR A 202      -5.201   2.681  17.933  1.00 91.76           H
ATOM   2999  CZ  TYR A 202      -6.769   3.505  16.743  1.00 91.76           C
ATOM   3000  OH  TYR A 202      -6.334   2.868  15.623  1.00 91.76           O
ATOM   3001  HH  TYR A 202      -7.037   2.904  14.913  1.00 91.76           H
ATOM   3002  HN  TYR A 202      -5.876   6.035  21.111  1.00 91.76           H
ATOM   3003  N   PRO A 203      -9.229   8.488  21.496  1.00 84.52           N
ATOM   3004  CA  PRO A 203      -9.767   9.257  22.621  1.00 84.52           C
ATOM   3005  C   PRO A 203     -10.557   8.389  23.587  1.00 84.52           C
ATOM   3006  O   PRO A 203     -11.192   7.418  23.178  1.00 84.52           O
ATOM   3007  HA  PRO A 203      -8.954   9.675  23.215  1.00 84.52           H
ATOM   3008  CB  PRO A 203     -10.651  10.310  21.951  1.00 84.52           C
ATOM   3009 1HB  PRO A 203     -11.510  10.566  22.571  1.00 84.52           H
ATOM   3010 2HB  PRO A 203     -10.105  11.235  21.767  1.00 84.52           H
ATOM   3011  CG  PRO A 203     -11.074   9.655  20.667  1.00 84.52           C
ATOM   3012 1HG  PRO A 203     -11.949   9.022  20.817  1.00 84.52           H
ATOM   3013 2HG  PRO A 203     -11.343  10.397  19.915  1.00 84.52           H
ATOM   3014  CD  PRO A 203      -9.889   8.844  20.227  1.00 84.52           C
ATOM   3015 1HD  PRO A 203     -10.194   7.958  19.671  1.00 84.52           H
ATOM   3016 2HD  PRO A 203      -9.229   9.419  19.578  1.00 84.52           H
ATOM   3017  N   SER A 204     -10.496   8.764  24.856  1.00 71.95           N
ATOM   3018  CA  SER A 204     -10.691   7.806  25.931  1.00 71.95           C
ATOM   3019  C   SER A 204     -12.049   7.118  25.778  1.00 71.95           C
ATOM   3020  O   SER A 204     -12.145   5.896  25.877  1.00 71.95           O
ATOM   3021  HA  SER A 204      -9.882   7.083  25.823  1.00 71.95           H
ATOM   3022  CB  SER A 204     -10.590   8.484  27.298  1.00 71.95           C
ATOM   3023 1HB  SER A 204     -10.913   7.788  28.073  1.00 71.95           H
ATOM   3024 2HB  SER A 204      -9.548   8.729  27.505  1.00 71.95           H
ATOM   3025  OG  SER A 204     -11.378   9.669  27.367  1.00 71.95           O
ATOM   3026  HG  SER A 204     -12.332   9.435  27.556  1.00 71.95           H
ATOM   3027  HN  SER A 204     -10.317   9.702  25.154  1.00 71.95           H
ATOM   3028  N   ASP A 205     -13.066   7.934  25.540  1.00 71.17           N
ATOM   3029  CA  ASP A 205     -14.427   7.550  25.873  1.00 71.17           C
ATOM   3030  C   ASP A 205     -14.791   6.270  25.117  1.00 71.17           C
ATOM   3031  O   ASP A 205     -15.220   5.288  25.722  1.00 71.17           O
ATOM   3032  HA  ASP A 205     -14.429   7.410  26.954  1.00 71.17           H
ATOM   3033  CB  ASP A 205     -15.422   8.638  25.465  1.00 71.17           C
ATOM   3034 1HB  ASP A 205     -15.232   8.943  24.436  1.00 71.17           H
ATOM   3035 2HB  ASP A 205     -16.436   8.239  25.497  1.00 71.17           H
ATOM   3036  CG  ASP A 205     -15.316   9.852  26.390  1.00 71.17           C
ATOM   3037  OD1 ASP A 205     -14.715   9.689  27.474  1.00 71.17           O
ATOM   3038  OD2 ASP A 205     -15.838  10.916  25.993  1.00 71.17           O
ATOM   3039  HN  ASP A 205     -12.971   8.840  25.129  1.00 71.17           H
ATOM   3040  N   GLU A 206     -14.605   6.322  23.806  1.00 83.45           N
ATOM   3041  CA  GLU A 206     -14.939   5.191  22.958  1.00 83.45           C
ATOM   3042  C   GLU A 206     -13.704   4.722  22.187  1.00 83.45           C
ATOM   3043  O   GLU A 206     -13.805   4.325  21.027  1.00 83.45           O
ATOM   3044  HA  GLU A 206     -15.271   4.407  23.638  1.00 83.45           H
ATOM   3045  CB  GLU A 206     -16.081   5.542  22.002  1.00 83.45           C
ATOM   3046 1HB  GLU A 206     -15.883   6.504  21.529  1.00 83.45           H
ATOM   3047 2HB  GLU A 206     -16.224   4.732  21.286  1.00 83.45           H
ATOM   3048  CG  GLU A 206     -17.404   5.686  22.757  1.00 83.45           C
ATOM   3049 1HG  GLU A 206     -17.268   6.348  23.613  1.00 83.45           H
ATOM   3050 2HG  GLU A 206     -18.148   6.151  22.110  1.00 83.45           H
ATOM   3051  CD  GLU A 206     -17.914   4.325  23.235  1.00 83.45           C
ATOM   3052  OE1 GLU A 206     -19.017   4.307  23.823  1.00 83.45           O
ATOM   3053  OE2 GLU A 206     -17.190   3.334  23.001  1.00 83.45           O
ATOM   3054  HN  GLU A 206     -14.234   7.116  23.325  1.00 83.45           H
ATOM   3055  N   SER A 207     -12.566   4.783  22.863  1.00 89.48           N
ATOM   3056  CA  SER A 207     -11.293   4.523  22.211  1.00 89.48           C
ATOM   3057  C   SER A 207     -11.310   3.135  21.566  1.00 89.48           C
ATOM   3058  O   SER A 207     -10.884   2.973  20.424  1.00 89.48           O
ATOM   3059  HA  SER A 207     -11.195   5.297  21.450  1.00 89.48           H
ATOM   3060  CB  SER A 207     -10.134   4.634  23.202  1.00 89.48           C
ATOM   3061 1HB  SER A 207      -9.243   4.178  22.771  1.00 89.48           H
ATOM   3062 2HB  SER A 207      -9.902   5.685  23.374  1.00 89.48           H
ATOM   3063  OG  SER A 207     -10.433   4.005  24.446  1.00 89.48           O
ATOM   3064  HG  SER A 207     -10.701   4.692  25.121  1.00 89.48           H
ATOM   3065  HN  SER A 207     -12.504   5.005  23.836  1.00 89.48           H
ATOM   3066  N   THR A 208     -11.806   2.171  22.326  1.00 89.45           N
ATOM   3067  CA  THR A 208     -11.736   0.780  21.911  1.00 89.45           C
ATOM   3068  C   THR A 208     -12.591   0.553  20.663  1.00 89.45           C
ATOM   3069  O   THR A 208     -12.140  -0.069  19.702  1.00 89.45           O
ATOM   3070  HA  THR A 208     -10.706   0.554  21.638  1.00 89.45           H
ATOM   3071  CB  THR A 208     -12.153  -0.090  23.099  1.00 89.45           C
ATOM   3072  HB  THR A 208     -12.116  -1.148  22.839  1.00 89.45           H
ATOM   3073  OG1 THR A 208     -13.437   0.410  23.462  1.00 89.45           O
ATOM   3074  HG1 THR A 208     -13.911  -0.253  24.041  1.00 89.45           H
ATOM   3075  CG2 THR A 208     -11.291   0.160  24.338  1.00 89.45           C
ATOM   3076 1HG2 THR A 208     -11.381   1.204  24.639  1.00 89.45           H
ATOM   3077 2HG2 THR A 208     -10.250  -0.063  24.108  1.00 89.45           H
ATOM   3078 3HG2 THR A 208     -11.629  -0.482  25.152  1.00 89.45           H
ATOM   3079  HN  THR A 208     -12.248   2.326  23.210  1.00 89.45           H
ATOM   3080  N   LYS A 209     -13.810   1.069  20.717  1.00 91.32           N
ATOM   3081  CA  LYS A 209     -14.727   0.942  19.597  1.00 91.32           C
ATOM   3082  C   LYS A 209     -14.122   1.622  18.368  1.00 91.32           C
ATOM   3083  O   LYS A 209     -14.224   1.107  17.256  1.00 91.32           O
ATOM   3084  HA  LYS A 209     -14.838  -0.121  19.384  1.00 91.32           H
ATOM   3085  CB  LYS A 209     -16.111   1.474  19.975  1.00 91.32           C
ATOM   3086 1HB  LYS A 209     -16.024   2.494  20.348  1.00 91.32           H
ATOM   3087 2HB  LYS A 209     -16.745   1.512  19.089  1.00 91.32           H
ATOM   3088  CG  LYS A 209     -16.767   0.591  21.039  1.00 91.32           C
ATOM   3089 1HG  LYS A 209     -16.648  -0.458  20.769  1.00 91.32           H
ATOM   3090 2HG  LYS A 209     -16.263   0.733  21.995  1.00 91.32           H
ATOM   3091  CD  LYS A 209     -18.253   0.921  21.186  1.00 91.32           C
ATOM   3092 1HD  LYS A 209     -18.397   2.000  21.129  1.00 91.32           H
ATOM   3093 2HD  LYS A 209     -18.811   0.481  20.359  1.00 91.32           H
ATOM   3094  CE  LYS A 209     -18.803   0.397  22.514  1.00 91.32           C
ATOM   3095 1HE  LYS A 209     -19.324  -0.546  22.352  1.00 91.32           H
ATOM   3096 2HE  LYS A 209     -17.980   0.193  23.199  1.00 91.32           H
ATOM   3097  NZ  LYS A 209     -19.726   1.384  23.119  1.00 91.32           N
ATOM   3098 1HZ  LYS A 209     -20.246   0.944  23.870  1.00 91.32           H
ATOM   3099 2HZ  LYS A 209     -19.192   2.163  23.488  1.00 91.32           H
ATOM   3100 3HZ  LYS A 209     -20.371   1.720  22.412  1.00 91.32           H
ATOM   3101  HN  LYS A 209     -14.173   1.565  21.506  1.00 91.32           H
ATOM   3102  N   LEU A 210     -13.504   2.769  18.610  1.00 92.74           N
ATOM   3103  CA  LEU A 210     -12.941   3.559  17.528  1.00 92.74           C
ATOM   3104  C   LEU A 210     -11.796   2.781  16.877  1.00 92.74           C
ATOM   3105  O   LEU A 210     -11.735   2.668  15.653  1.00 92.74           O
ATOM   3106  HA  LEU A 210     -13.726   3.703  16.787  1.00 92.74           H
ATOM   3107  CB  LEU A 210     -12.534   4.945  18.032  1.00 92.74           C
ATOM   3108 1HB  LEU A 210     -13.404   5.412  18.494  1.00 92.74           H
ATOM   3109 2HB  LEU A 210     -11.786   4.820  18.816  1.00 92.74           H
ATOM   3110  CG  LEU A 210     -11.974   5.904  16.980  1.00 92.74           C
ATOM   3111  HG  LEU A 210     -11.125   5.421  16.495  1.00 92.74           H
ATOM   3112  CD1 LEU A 210     -13.012   6.191  15.893  1.00 92.74           C
ATOM   3113 1HD1 LEU A 210     -13.292   5.258  15.402  1.00 92.74           H
ATOM   3114 2HD1 LEU A 210     -13.895   6.644  16.344  1.00 92.74           H
ATOM   3115 3HD1 LEU A 210     -12.588   6.875  15.157  1.00 92.74           H
ATOM   3116  CD2 LEU A 210     -11.454   7.188  17.629  1.00 92.74           C
ATOM   3117 1HD2 LEU A 210     -12.269   7.684  18.156  1.00 92.74           H
ATOM   3118 2HD2 LEU A 210     -10.661   6.942  18.335  1.00 92.74           H
ATOM   3119 3HD2 LEU A 210     -11.062   7.851  16.859  1.00 92.74           H
ATOM   3120  HN  LEU A 210     -13.385   3.158  19.524  1.00 92.74           H
ATOM   3121  N   LYS A 211     -10.917   2.264  17.723  1.00 92.85           N
ATOM   3122  CA  LYS A 211      -9.787   1.486  17.245  1.00 92.85           C
ATOM   3123  C   LYS A 211     -10.296   0.332  16.380  1.00 92.85           C
ATOM   3124  O   LYS A 211      -9.815   0.126  15.267  1.00 92.85           O
ATOM   3125  HA  LYS A 211      -9.178   2.142  16.623  1.00 92.85           H
ATOM   3126  CB  LYS A 211      -8.912   1.036  18.418  1.00 92.85           C
ATOM   3127 1HB  LYS A 211      -8.500   1.909  18.924  1.00 92.85           H
ATOM   3128 2HB  LYS A 211      -9.522   0.504  19.147  1.00 92.85           H
ATOM   3129  CG  LYS A 211      -7.775   0.132  17.938  1.00 92.85           C
ATOM   3130 1HG  LYS A 211      -8.182  -0.818  17.593  1.00 92.85           H
ATOM   3131 2HG  LYS A 211      -7.274   0.593  17.086  1.00 92.85           H
ATOM   3132  CD  LYS A 211      -6.763  -0.116  19.058  1.00 92.85           C
ATOM   3133 1HD  LYS A 211      -6.398   0.837  19.442  1.00 92.85           H
ATOM   3134 2HD  LYS A 211      -7.251  -0.627  19.888  1.00 92.85           H
ATOM   3135  CE  LYS A 211      -5.585  -0.955  18.557  1.00 92.85           C
ATOM   3136 1HE  LYS A 211      -5.929  -1.955  18.295  1.00 92.85           H
ATOM   3137 2HE  LYS A 211      -5.175  -0.511  17.650  1.00 92.85           H
ATOM   3138  NZ  LYS A 211      -4.532  -1.041  19.594  1.00 92.85           N
ATOM   3139 1HZ  LYS A 211      -3.673  -1.379  19.175  1.00 92.85           H
ATOM   3140 2HZ  LYS A 211      -4.375  -0.123  19.993  1.00 92.85           H
ATOM   3141 3HZ  LYS A 211      -4.827  -1.681  20.323  1.00 92.85           H
ATOM   3142  HN  LYS A 211     -10.969   2.369  18.716  1.00 92.85           H
ATOM   3143  N   SER A 212     -11.264  -0.391  16.924  1.00 91.79           N
ATOM   3144  CA  SER A 212     -11.815  -1.545  16.234  1.00 91.79           C
ATOM   3145  C   SER A 212     -12.323  -1.134  14.851  1.00 91.79           C
ATOM   3146  O   SER A 212     -12.008  -1.781  13.853  1.00 91.79           O
ATOM   3147  HA  SER A 212     -10.987  -2.249  16.144  1.00 91.79           H
ATOM   3148  CB  SER A 212     -12.942  -2.186  17.046  1.00 91.79           C
ATOM   3149 1HB  SER A 212     -12.589  -2.395  18.055  1.00 91.79           H
ATOM   3150 2HB  SER A 212     -13.769  -1.481  17.137  1.00 91.79           H
ATOM   3151  OG  SER A 212     -13.411  -3.392  16.448  1.00 91.79           O
ATOM   3152  HG  SER A 212     -12.642  -4.004  16.265  1.00 91.79           H
ATOM   3153  HN  SER A 212     -11.670  -0.200  17.818  1.00 91.79           H
ATOM   3154  N   ALA A 213     -13.101  -0.062  14.836  1.00 92.65           N
ATOM   3155  CA  ALA A 213     -13.749   0.376  13.611  1.00 92.65           C
ATOM   3156  C   ALA A 213     -12.681   0.734  12.575  1.00 92.65           C
ATOM   3157  O   ALA A 213     -12.788   0.352  11.411  1.00 92.65           O
ATOM   3158  HA  ALA A 213     -14.344  -0.456  13.235  1.00 92.65           H
ATOM   3159  CB  ALA A 213     -14.681   1.550  13.918  1.00 92.65           C
ATOM   3160 1HB  ALA A 213     -15.438   1.235  14.636  1.00 92.65           H
ATOM   3161 2HB  ALA A 213     -14.102   2.373  14.337  1.00 92.65           H
ATOM   3162 3HB  ALA A 213     -15.166   1.878  12.999  1.00 92.65           H
ATOM   3163  HN  ALA A 213     -13.291   0.502  15.640  1.00 92.65           H
ATOM   3164  N   VAL A 214     -11.676   1.464  13.036  1.00 91.37           N
ATOM   3165  CA  VAL A 214     -10.615   1.919  12.154  1.00 91.37           C
ATOM   3166  C   VAL A 214      -9.883   0.706  11.576  1.00 91.37           C
ATOM   3167  O   VAL A 214      -9.531   0.692  10.397  1.00 91.37           O
ATOM   3168  HA  VAL A 214     -11.081   2.469  11.337  1.00 91.37           H
ATOM   3169  CB  VAL A 214      -9.686   2.877  12.902  1.00 91.37           C
ATOM   3170  HB  VAL A 214      -9.398   2.400  13.839  1.00 91.37           H
ATOM   3171  CG1 VAL A 214      -8.412   3.145  12.099  1.00 91.37           C
ATOM   3172 1HG1 VAL A 214      -7.884   2.206  11.931  1.00 91.37           H
ATOM   3173 2HG1 VAL A 214      -8.675   3.591  11.140  1.00 91.37           H
ATOM   3174 3HG1 VAL A 214      -7.770   3.829  12.654  1.00 91.37           H
ATOM   3175  CG2 VAL A 214     -10.406   4.184  13.242  1.00 91.37           C
ATOM   3176 1HG2 VAL A 214     -10.737   4.666  12.323  1.00 91.37           H
ATOM   3177 2HG2 VAL A 214     -11.269   3.970  13.872  1.00 91.37           H
ATOM   3178 3HG2 VAL A 214      -9.723   4.847  13.774  1.00 91.37           H
ATOM   3179  HN  VAL A 214     -11.579   1.743  13.992  1.00 91.37           H
ATOM   3180  N   LEU A 215      -9.674  -0.283  12.433  1.00 91.58           N
ATOM   3181  CA  LEU A 215      -8.976  -1.490  12.027  1.00 91.58           C
ATOM   3182  C   LEU A 215      -9.814  -2.232  10.983  1.00 91.58           C
ATOM   3183  O   LEU A 215      -9.293  -2.660   9.954  1.00 91.58           O
ATOM   3184  HA  LEU A 215      -8.038  -1.185  11.562  1.00 91.58           H
ATOM   3185  CB  LEU A 215      -8.621  -2.341  13.248  1.00 91.58           C
ATOM   3186 1HB  LEU A 215      -9.435  -2.264  13.968  1.00 91.58           H
ATOM   3187 2HB  LEU A 215      -8.567  -3.384  12.936  1.00 91.58           H
ATOM   3188  CG  LEU A 215      -7.314  -1.982  13.958  1.00 91.58           C
ATOM   3189  HG  LEU A 215      -7.203  -0.898  13.943  1.00 91.58           H
ATOM   3190  CD1 LEU A 215      -7.352  -2.412  15.426  1.00 91.58           C
ATOM   3191 1HD1 LEU A 215      -8.174  -1.906  15.932  1.00 91.58           H
ATOM   3192 2HD1 LEU A 215      -7.497  -3.490  15.485  1.00 91.58           H
ATOM   3193 3HD1 LEU A 215      -6.410  -2.145  15.907  1.00 91.58           H
ATOM   3194  CD2 LEU A 215      -6.109  -2.569  13.220  1.00 91.58           C
ATOM   3195 1HD2 LEU A 215      -6.200  -3.655  13.182  1.00 91.58           H
ATOM   3196 2HD2 LEU A 215      -6.076  -2.172  12.205  1.00 91.58           H
ATOM   3197 3HD2 LEU A 215      -5.194  -2.299  13.745  1.00 91.58           H
ATOM   3198  HN  LEU A 215      -9.973  -0.268  13.387  1.00 91.58           H
ATOM   3199  N   THR A 216     -11.097  -2.363  11.285  1.00 92.35           N
ATOM   3200  CA  THR A 216     -12.009  -3.057  10.393  1.00 92.35           C
ATOM   3201  C   THR A 216     -11.994  -2.411   9.006  1.00 92.35           C
ATOM   3202  O   THR A 216     -11.936  -3.107   7.994  1.00 92.35           O
ATOM   3203  HA  THR A 216     -11.658  -4.082  10.272  1.00 92.35           H
ATOM   3204  CB  THR A 216     -13.394  -3.065  11.044  1.00 92.35           C
ATOM   3205  HB  THR A 216     -13.777  -2.051  11.155  1.00 92.35           H
ATOM   3206  OG1 THR A 216     -13.202  -3.787  12.258  1.00 92.35           O
ATOM   3207  HG1 THR A 216     -12.941  -3.160  12.991  1.00 92.35           H
ATOM   3208  CG2 THR A 216     -14.403  -3.909  10.263  1.00 92.35           C
ATOM   3209 1HG2 THR A 216     -14.051  -4.940  10.210  1.00 92.35           H
ATOM   3210 2HG2 THR A 216     -14.509  -3.509   9.255  1.00 92.35           H
ATOM   3211 3HG2 THR A 216     -15.368  -3.881  10.769  1.00 92.35           H
ATOM   3212  HN  THR A 216     -11.514  -2.004  12.121  1.00 92.35           H
ATOM   3213  N   LEU A 217     -12.047  -1.087   9.005  1.00 89.82           N
ATOM   3214  CA  LEU A 217     -12.076  -0.341   7.758  1.00 89.82           C
ATOM   3215  C   LEU A 217     -10.820  -0.663   6.946  1.00 89.82           C
ATOM   3216  O   LEU A 217     -10.889  -0.833   5.730  1.00 89.82           O
ATOM   3217  HA  LEU A 217     -12.946  -0.678   7.196  1.00 89.82           H
ATOM   3218  CB  LEU A 217     -12.264   1.153   8.032  1.00 89.82           C
ATOM   3219 1HB  LEU A 217     -13.152   1.279   8.652  1.00 89.82           H
ATOM   3220 2HB  LEU A 217     -11.414   1.505   8.617  1.00 89.82           H
ATOM   3221  CG  LEU A 217     -12.406   2.048   6.800  1.00 89.82           C
ATOM   3222  HG  LEU A 217     -11.569   1.845   6.132  1.00 89.82           H
ATOM   3223  CD1 LEU A 217     -13.688   1.723   6.030  1.00 89.82           C
ATOM   3224 1HD1 LEU A 217     -13.663   0.683   5.705  1.00 89.82           H
ATOM   3225 2HD1 LEU A 217     -14.550   1.881   6.678  1.00 89.82           H
ATOM   3226 3HD1 LEU A 217     -13.763   2.374   5.159  1.00 89.82           H
ATOM   3227  CD2 LEU A 217     -12.328   3.527   7.185  1.00 89.82           C
ATOM   3228 1HD2 LEU A 217     -13.131   3.764   7.883  1.00 89.82           H
ATOM   3229 2HD2 LEU A 217     -11.366   3.729   7.655  1.00 89.82           H
ATOM   3230 3HD2 LEU A 217     -12.431   4.141   6.290  1.00 89.82           H
ATOM   3231  HN  LEU A 217     -12.069  -0.527   9.833  1.00 89.82           H
ATOM   3232  N   LYS A 218      -9.701  -0.737   7.652  1.00 87.82           N
ATOM   3233  CA  LYS A 218      -8.425  -1.000   7.007  1.00 87.82           C
ATOM   3234  C   LYS A 218      -8.458  -2.391   6.370  1.00 87.82           C
ATOM   3235  O   LYS A 218      -7.977  -2.578   5.253  1.00 87.82           O
ATOM   3236  HA  LYS A 218      -8.301  -0.261   6.215  1.00 87.82           H
ATOM   3237  CB  LYS A 218      -7.274  -0.803   7.995  1.00 87.82           C
ATOM   3238 1HB  LYS A 218      -7.514  -1.290   8.940  1.00 87.82           H
ATOM   3239 2HB  LYS A 218      -6.374  -1.282   7.610  1.00 87.82           H
ATOM   3240  CG  LYS A 218      -7.005   0.684   8.234  1.00 87.82           C
ATOM   3241 1HG  LYS A 218      -6.518   1.114   7.359  1.00 87.82           H
ATOM   3242 2HG  LYS A 218      -7.950   1.212   8.364  1.00 87.82           H
ATOM   3243  CD  LYS A 218      -6.125   0.890   9.469  1.00 87.82           C
ATOM   3244 1HD  LYS A 218      -6.608   0.451  10.341  1.00 87.82           H
ATOM   3245 2HD  LYS A 218      -5.176   0.371   9.334  1.00 87.82           H
ATOM   3246  CE  LYS A 218      -5.869   2.378   9.716  1.00 87.82           C
ATOM   3247 1HE  LYS A 218      -5.375   2.817   8.849  1.00 87.82           H
ATOM   3248 2HE  LYS A 218      -6.817   2.901   9.842  1.00 87.82           H
ATOM   3249  NZ  LYS A 218      -5.029   2.566  10.920  1.00 87.82           N
ATOM   3250 1HZ  LYS A 218      -4.771   3.543  11.004  1.00 87.82           H
ATOM   3251 2HZ  LYS A 218      -5.549   2.282  11.743  1.00 87.82           H
ATOM   3252 3HZ  LYS A 218      -4.190   2.001  10.839  1.00 87.82           H
ATOM   3253  HN  LYS A 218      -9.656  -0.622   8.644  1.00 87.82           H
ATOM   3254  N   VAL A 219      -9.030  -3.332   7.108  1.00 88.27           N
ATOM   3255  CA  VAL A 219      -9.058  -4.716   6.666  1.00 88.27           C
ATOM   3256  C   VAL A 219      -9.920  -4.827   5.407  1.00 88.27           C
ATOM   3257  O   VAL A 219      -9.528  -5.473   4.437  1.00 88.27           O
ATOM   3258  HA  VAL A 219      -8.036  -5.002   6.418  1.00 88.27           H
ATOM   3259  CB  VAL A 219      -9.540  -5.618   7.803  1.00 88.27           C
ATOM   3260  HB  VAL A 219     -10.463  -5.195   8.199  1.00 88.27           H
ATOM   3261  CG1 VAL A 219      -9.851  -7.026   7.291  1.00 88.27           C
ATOM   3262 1HG1 VAL A 219     -10.631  -6.973   6.532  1.00 88.27           H
ATOM   3263 2HG1 VAL A 219      -8.951  -7.462   6.857  1.00 88.27           H
ATOM   3264 3HG1 VAL A 219     -10.192  -7.647   8.120  1.00 88.27           H
ATOM   3265  CG2 VAL A 219      -8.518  -5.661   8.940  1.00 88.27           C
ATOM   3266 1HG2 VAL A 219      -7.571  -6.050   8.564  1.00 88.27           H
ATOM   3267 2HG2 VAL A 219      -8.367  -4.655   9.332  1.00 88.27           H
ATOM   3268 3HG2 VAL A 219      -8.886  -6.310   9.735  1.00 88.27           H
ATOM   3269  HN  VAL A 219      -9.467  -3.161   7.990  1.00 88.27           H
ATOM   3270  N   ILE A 220     -11.079  -4.188   5.464  1.00 88.01           N
ATOM   3271  CA  ILE A 220     -12.045  -4.291   4.383  1.00 88.01           C
ATOM   3272  C   ILE A 220     -11.458  -3.660   3.119  1.00 88.01           C
ATOM   3273  O   ILE A 220     -11.393  -4.303   2.072  1.00 88.01           O
ATOM   3274  HA  ILE A 220     -12.211  -5.352   4.194  1.00 88.01           H
ATOM   3275  CB  ILE A 220     -13.387  -3.691   4.804  1.00 88.01           C
ATOM   3276  HB  ILE A 220     -13.200  -2.714   5.249  1.00 88.01           H
ATOM   3277  CG1 ILE A 220     -14.062  -4.552   5.874  1.00 88.01           C
ATOM   3278 1HG1 ILE A 220     -14.338  -5.517   5.448  1.00 88.01           H
ATOM   3279 2HG1 ILE A 220     -13.359  -4.750   6.683  1.00 88.01           H
ATOM   3280  CG2 ILE A 220     -14.293  -3.469   3.592  1.00 88.01           C
ATOM   3281 1HG2 ILE A 220     -13.808  -2.785   2.896  1.00 88.01           H
ATOM   3282 2HG2 ILE A 220     -14.477  -4.422   3.096  1.00 88.01           H
ATOM   3283 3HG2 ILE A 220     -15.241  -3.041   3.920  1.00 88.01           H
ATOM   3284  CD1 ILE A 220     -15.307  -3.860   6.431  1.00 88.01           C
ATOM   3285 1HD1 ILE A 220     -15.023  -2.907   6.878  1.00 88.01           H
ATOM   3286 2HD1 ILE A 220     -16.018  -3.685   5.623  1.00 88.01           H
ATOM   3287 3HD1 ILE A 220     -15.767  -4.494   7.189  1.00 88.01           H
ATOM   3288  HN  ILE A 220     -11.361  -3.608   6.228  1.00 88.01           H
ATOM   3289  N   LEU A 221     -11.046  -2.408   3.257  1.00 83.28           N
ATOM   3290  CA  LEU A 221     -10.651  -1.618   2.104  1.00 83.28           C
ATOM   3291  C   LEU A 221      -9.243  -2.028   1.668  1.00 83.28           C
ATOM   3292  O   LEU A 221      -8.861  -1.821   0.517  1.00 83.28           O
ATOM   3293  HA  LEU A 221     -11.345  -1.851   1.295  1.00 83.28           H
ATOM   3294  CB  LEU A 221     -10.792  -0.124   2.404  1.00 83.28           C
ATOM   3295 1HB  LEU A 221     -10.213   0.102   3.299  1.00 83.28           H
ATOM   3296 2HB  LEU A 221     -10.341   0.435   1.583  1.00 83.28           H
ATOM   3297  CG  LEU A 221     -12.219   0.387   2.610  1.00 83.28           C
ATOM   3298  HG  LEU A 221     -12.637  -0.110   3.485  1.00 83.28           H
ATOM   3299  CD1 LEU A 221     -12.226   1.890   2.898  1.00 83.28           C
ATOM   3300 1HD1 LEU A 221     -11.649   2.090   3.801  1.00 83.28           H
ATOM   3301 2HD1 LEU A 221     -11.782   2.423   2.058  1.00 83.28           H
ATOM   3302 3HD1 LEU A 221     -13.253   2.227   3.041  1.00 83.28           H
ATOM   3303  CD2 LEU A 221     -13.108   0.027   1.418  1.00 83.28           C
ATOM   3304 1HD2 LEU A 221     -12.702   0.479   0.513  1.00 83.28           H
ATOM   3305 2HD2 LEU A 221     -13.138  -1.056   1.301  1.00 83.28           H
ATOM   3306 3HD2 LEU A 221     -14.116   0.403   1.591  1.00 83.28           H
ATOM   3307  HN  LEU A 221     -10.980  -1.935   4.136  1.00 83.28           H
ATOM   3308  N   GLY A 222      -8.510  -2.603   2.610  1.00 75.92           N
ATOM   3309  CA  GLY A 222      -7.102  -2.888   2.393  1.00 75.92           C
ATOM   3310  C   GLY A 222      -6.922  -4.186   1.603  1.00 75.92           C
ATOM   3311  O   GLY A 222      -5.980  -4.315   0.822  1.00 75.92           O
ATOM   3312 1HA  GLY A 222      -6.639  -2.062   1.854  1.00 75.92           H
ATOM   3313 2HA  GLY A 222      -6.592  -2.969   3.353  1.00 75.92           H
ATOM   3314  HN  GLY A 222      -8.863  -2.871   3.507  1.00 75.92           H
ATOM   3315  N   PHE A 223      -7.839  -5.114   1.833  1.00 77.21           N
ATOM   3316  CA  PHE A 223      -7.677  -6.467   1.328  1.00 77.21           C
ATOM   3317  C   PHE A 223      -8.922  -6.919   0.562  1.00 77.21           C
ATOM   3318  O   PHE A 223      -8.866  -7.137  -0.647  1.00 77.21           O
ATOM   3319  HA  PHE A 223      -6.820  -6.460   0.654  1.00 77.21           H
ATOM   3320  CB  PHE A 223      -7.481  -7.377   2.542  1.00 77.21           C
ATOM   3321 1HB  PHE A 223      -6.684  -6.969   3.164  1.00 77.21           H
ATOM   3322 2HB  PHE A 223      -8.391  -7.366   3.142  1.00 77.21           H
ATOM   3323  CG  PHE A 223      -7.140  -8.825   2.186  1.00 77.21           C
ATOM   3324  CD1 PHE A 223      -8.025  -9.820   2.465  1.00 77.21           C
ATOM   3325  HD1 PHE A 223      -8.976  -9.586   2.942  1.00 77.21           H
ATOM   3326  CD2 PHE A 223      -5.953  -9.118   1.590  1.00 77.21           C
ATOM   3327  HD2 PHE A 223      -5.245  -8.320   1.367  1.00 77.21           H
ATOM   3328  CE1 PHE A 223      -7.708 -11.165   2.134  1.00 77.21           C
ATOM   3329  HE1 PHE A 223      -8.417 -11.962   2.358  1.00 77.21           H
ATOM   3330  CE2 PHE A 223      -5.637 -10.462   1.260  1.00 77.21           C
ATOM   3331  HE2 PHE A 223      -4.685 -10.696   0.782  1.00 77.21           H
ATOM   3332  CZ  PHE A 223      -6.521 -11.457   1.539  1.00 77.21           C
ATOM   3333  HZ  PHE A 223      -6.278 -12.489   1.285  1.00 77.21           H
ATOM   3334  HN  PHE A 223      -8.678  -4.954   2.352  1.00 77.21           H
ATOM   3335  N   PHE A 224     -10.017  -7.046   1.298  1.00 83.88           N
ATOM   3336  CA  PHE A 224     -11.182  -7.749   0.790  1.00 83.88           C
ATOM   3337  C   PHE A 224     -11.736  -7.061  -0.460  1.00 83.88           C
ATOM   3338  O   PHE A 224     -12.053  -7.722  -1.447  1.00 83.88           O
ATOM   3339  HA  PHE A 224     -10.865  -8.760   0.535  1.00 83.88           H
ATOM   3340  CB  PHE A 224     -12.244  -7.710   1.891  1.00 83.88           C
ATOM   3341 1HB  PHE A 224     -12.225  -6.728   2.365  1.00 83.88           H
ATOM   3342 2HB  PHE A 224     -13.228  -7.826   1.438  1.00 83.88           H
ATOM   3343  CG  PHE A 224     -12.064  -8.782   2.967  1.00 83.88           C
ATOM   3344  CD1 PHE A 224     -12.462 -10.060   2.727  1.00 83.88           C
ATOM   3345  HD1 PHE A 224     -12.910 -10.320   1.768  1.00 83.88           H
ATOM   3346  CD2 PHE A 224     -11.505  -8.458   4.164  1.00 83.88           C
ATOM   3347  HD2 PHE A 224     -11.185  -7.434   4.357  1.00 83.88           H
ATOM   3348  CE1 PHE A 224     -12.295 -11.055   3.726  1.00 83.88           C
ATOM   3349  HE1 PHE A 224     -12.615 -12.080   3.534  1.00 83.88           H
ATOM   3350  CE2 PHE A 224     -11.338  -9.453   5.163  1.00 83.88           C
ATOM   3351  HE2 PHE A 224     -10.890  -9.193   6.122  1.00 83.88           H
ATOM   3352  CZ  PHE A 224     -11.737 -10.731   4.923  1.00 83.88           C
ATOM   3353  HZ  PHE A 224     -11.608 -11.495   5.689  1.00 83.88           H
ATOM   3354  HN  PHE A 224     -10.114  -6.680   2.223  1.00 83.88           H
ATOM   3355  N   LEU A 225     -11.835  -5.743  -0.376  1.00 82.24           N
ATOM   3356  CA  LEU A 225     -12.395  -4.963  -1.467  1.00 82.24           C
ATOM   3357  C   LEU A 225     -11.553  -5.178  -2.726  1.00 82.24           C
ATOM   3358  O   LEU A 225     -12.089  -5.485  -3.790  1.00 82.24           O
ATOM   3359  HA  LEU A 225     -13.400  -5.340  -1.655  1.00 82.24           H
ATOM   3360  CB  LEU A 225     -12.531  -3.494  -1.061  1.00 82.24           C
ATOM   3361 1HB  LEU A 225     -13.155  -3.441  -0.169  1.00 82.24           H
ATOM   3362 2HB  LEU A 225     -11.545  -3.122  -0.784  1.00 82.24           H
ATOM   3363  CG  LEU A 225     -13.121  -2.558  -2.118  1.00 82.24           C
ATOM   3364  HG  LEU A 225     -12.557  -2.688  -3.042  1.00 82.24           H
ATOM   3365  CD1 LEU A 225     -14.576  -2.922  -2.422  1.00 82.24           C
ATOM   3366 1HD1 LEU A 225     -14.625  -3.945  -2.794  1.00 82.24           H
ATOM   3367 2HD1 LEU A 225     -15.169  -2.838  -1.511  1.00 82.24           H
ATOM   3368 3HD1 LEU A 225     -14.970  -2.241  -3.176  1.00 82.24           H
ATOM   3369  CD2 LEU A 225     -12.971  -1.094  -1.699  1.00 82.24           C
ATOM   3370 1HD2 LEU A 225     -13.494  -0.931  -0.757  1.00 82.24           H
ATOM   3371 2HD2 LEU A 225     -11.914  -0.859  -1.574  1.00 82.24           H
ATOM   3372 3HD2 LEU A 225     -13.398  -0.451  -2.468  1.00 82.24           H
ATOM   3373  HN  LEU A 225     -11.541  -5.209   0.417  1.00 82.24           H
ATOM   3374  N   PRO A 226     -10.226  -5.021  -2.630  1.00 75.73           N
ATOM   3375  CA  PRO A 226      -9.359  -5.195  -3.798  1.00 75.73           C
ATOM   3376  C   PRO A 226      -9.295  -6.642  -4.258  1.00 75.73           C
ATOM   3377  O   PRO A 226      -9.329  -6.918  -5.457  1.00 75.73           O
ATOM   3378  HA  PRO A 226      -9.759  -4.644  -4.649  1.00 75.73           H
ATOM   3379  CB  PRO A 226      -7.997  -4.691  -3.316  1.00 75.73           C
ATOM   3380 1HB  PRO A 226      -7.178  -5.233  -3.790  1.00 75.73           H
ATOM   3381 2HB  PRO A 226      -7.855  -3.636  -3.547  1.00 75.73           H
ATOM   3382  CG  PRO A 226      -8.033  -4.932  -1.834  1.00 75.73           C
ATOM   3383 1HG  PRO A 226      -7.735  -5.952  -1.593  1.00 75.73           H
ATOM   3384 2HG  PRO A 226      -7.345  -4.268  -1.310  1.00 75.73           H
ATOM   3385  CD  PRO A 226      -9.453  -4.671  -1.425  1.00 75.73           C
ATOM   3386 1HD  PRO A 226      -9.743  -5.282  -0.570  1.00 75.73           H
ATOM   3387 2HD  PRO A 226      -9.604  -3.630  -1.139  1.00 75.73           H
ATOM   3388  N   PHE A 227      -9.203  -7.536  -3.285  1.00 80.87           N
ATOM   3389  CA  PHE A 227      -9.071  -8.953  -3.579  1.00 80.87           C
ATOM   3390  C   PHE A 227     -10.252  -9.451  -4.415  1.00 80.87           C
ATOM   3391  O   PHE A 227     -10.063 -10.163  -5.400  1.00 80.87           O
ATOM   3392  HA  PHE A 227      -8.148  -9.081  -4.145  1.00 80.87           H
ATOM   3393  CB  PHE A 227      -9.063  -9.689  -2.238  1.00 80.87           C
ATOM   3394 1HB  PHE A 227      -8.198  -9.364  -1.661  1.00 80.87           H
ATOM   3395 2HB  PHE A 227      -9.950  -9.403  -1.673  1.00 80.87           H
ATOM   3396  CG  PHE A 227      -9.029 -11.214  -2.366  1.00 80.87           C
ATOM   3397  CD1 PHE A 227     -10.164 -11.938  -2.177  1.00 80.87           C
ATOM   3398  HD1 PHE A 227     -11.099 -11.433  -1.934  1.00 80.87           H
ATOM   3399  CD2 PHE A 227      -7.862 -11.844  -2.669  1.00 80.87           C
ATOM   3400  HD2 PHE A 227      -6.952 -11.264  -2.821  1.00 80.87           H
ATOM   3401  CE1 PHE A 227     -10.132 -13.353  -2.295  1.00 80.87           C
ATOM   3402  HE1 PHE A 227     -11.042 -13.933  -2.143  1.00 80.87           H
ATOM   3403  CE2 PHE A 227      -7.830 -13.259  -2.788  1.00 80.87           C
ATOM   3404  HE2 PHE A 227      -6.895 -13.764  -3.030  1.00 80.87           H
ATOM   3405  CZ  PHE A 227      -8.966 -13.983  -2.598  1.00 80.87           C
ATOM   3406  HZ  PHE A 227      -8.941 -15.069  -2.690  1.00 80.87           H
ATOM   3407  HN  PHE A 227      -9.218  -7.306  -2.311  1.00 80.87           H
ATOM   3408  N   VAL A 228     -11.444  -9.058  -3.991  1.00 83.32           N
ATOM   3409  CA  VAL A 228     -12.657  -9.484  -4.667  1.00 83.32           C
ATOM   3410  C   VAL A 228     -12.651  -8.948  -6.101  1.00 83.32           C
ATOM   3411  O   VAL A 228     -12.929  -9.686  -7.044  1.00 83.32           O
ATOM   3412  HA  VAL A 228     -12.651 -10.573  -4.700  1.00 83.32           H
ATOM   3413  CB  VAL A 228     -13.885  -9.041  -3.869  1.00 83.32           C
ATOM   3414  HB  VAL A 228     -13.769  -7.983  -3.635  1.00 83.32           H
ATOM   3415  CG1 VAL A 228     -15.163  -9.202  -4.694  1.00 83.32           C
ATOM   3416 1HG1 VAL A 228     -15.093  -8.592  -5.595  1.00 83.32           H
ATOM   3417 2HG1 VAL A 228     -15.286 -10.249  -4.973  1.00 83.32           H
ATOM   3418 3HG1 VAL A 228     -16.020  -8.880  -4.102  1.00 83.32           H
ATOM   3419  CG2 VAL A 228     -13.985  -9.806  -2.548  1.00 83.32           C
ATOM   3420 1HG2 VAL A 228     -14.067 -10.874  -2.752  1.00 83.32           H
ATOM   3421 2HG2 VAL A 228     -13.093  -9.618  -1.950  1.00 83.32           H
ATOM   3422 3HG2 VAL A 228     -14.866  -9.472  -2.000  1.00 83.32           H
ATOM   3423  HN  VAL A 228     -11.588  -8.460  -3.202  1.00 83.32           H
ATOM   3424  N   VAL A 229     -12.331  -7.667  -6.218  1.00 76.67           N
ATOM   3425  CA  VAL A 229     -12.438  -6.984  -7.496  1.00 76.67           C
ATOM   3426  C   VAL A 229     -11.435  -7.589  -8.479  1.00 76.67           C
ATOM   3427  O   VAL A 229     -11.771  -7.849  -9.634  1.00 76.67           O
ATOM   3428  HA  VAL A 229     -13.446  -7.152  -7.876  1.00 76.67           H
ATOM   3429  CB  VAL A 229     -12.251  -5.478  -7.301  1.00 76.67           C
ATOM   3430  HB  VAL A 229     -11.258  -5.315  -6.882  1.00 76.67           H
ATOM   3431  CG1 VAL A 229     -12.322  -4.739  -8.639  1.00 76.67           C
ATOM   3432 1HG1 VAL A 229     -11.537  -5.106  -9.300  1.00 76.67           H
ATOM   3433 2HG1 VAL A 229     -13.295  -4.913  -9.098  1.00 76.67           H
ATOM   3434 3HG1 VAL A 229     -12.186  -3.670  -8.471  1.00 76.67           H
ATOM   3435  CG2 VAL A 229     -13.276  -4.921  -6.311  1.00 76.67           C
ATOM   3436 1HG2 VAL A 229     -14.282  -5.101  -6.690  1.00 76.67           H
ATOM   3437 2HG2 VAL A 229     -13.156  -5.416  -5.347  1.00 76.67           H
ATOM   3438 3HG2 VAL A 229     -13.120  -3.849  -6.191  1.00 76.67           H
ATOM   3439  HN  VAL A 229     -12.005  -7.101  -5.462  1.00 76.67           H
ATOM   3440  N   MET A 230     -10.223  -7.796  -7.986  1.00 76.55           N
ATOM   3441  CA  MET A 230      -9.169  -8.371  -8.805  1.00 76.55           C
ATOM   3442  C   MET A 230      -9.547  -9.777  -9.276  1.00 76.55           C
ATOM   3443  O   MET A 230      -9.341 -10.123 -10.438  1.00 76.55           O
ATOM   3444  HA  MET A 230      -9.070  -7.708  -9.664  1.00 76.55           H
ATOM   3445  CB  MET A 230      -7.871  -8.435  -7.997  1.00 76.55           C
ATOM   3446 1HB  MET A 230      -8.097  -8.668  -6.957  1.00 76.55           H
ATOM   3447 2HB  MET A 230      -7.243  -9.241  -8.375  1.00 76.55           H
ATOM   3448  CG  MET A 230      -7.112  -7.109  -8.075  1.00 76.55           C
ATOM   3449 1HG  MET A 230      -6.961  -6.827  -9.118  1.00 76.55           H
ATOM   3450 2HG  MET A 230      -7.700  -6.316  -7.613  1.00 76.55           H
ATOM   3451  SD  MET A 230      -5.536  -7.258  -7.251  1.00 76.55           S
ATOM   3452  CE  MET A 230      -6.057  -7.086  -5.552  1.00 76.55           C
ATOM   3453 1HE  MET A 230      -6.538  -6.117  -5.416  1.00 76.55           H
ATOM   3454 2HE  MET A 230      -6.763  -7.880  -5.307  1.00 76.55           H
ATOM   3455 3HE  MET A 230      -5.189  -7.156  -4.897  1.00 76.55           H
ATOM   3456  HN  MET A 230      -9.957  -7.579  -7.046  1.00 76.55           H
ATOM   3457  N   ALA A 231     -10.093 -10.551  -8.349  1.00 80.38           N
ATOM   3458  CA  ALA A 231     -10.483 -11.918  -8.650  1.00 80.38           C
ATOM   3459  C   ALA A 231     -11.510 -11.912  -9.784  1.00 80.38           C
ATOM   3460  O   ALA A 231     -11.403 -12.696 -10.726  1.00 80.38           O
ATOM   3461  HA  ALA A 231      -9.593 -12.452  -8.979  1.00 80.38           H
ATOM   3462  CB  ALA A 231     -11.019 -12.586  -7.382  1.00 80.38           C
ATOM   3463 1HB  ALA A 231     -10.242 -12.591  -6.617  1.00 80.38           H
ATOM   3464 2HB  ALA A 231     -11.885 -12.033  -7.017  1.00 80.38           H
ATOM   3465 3HB  ALA A 231     -11.312 -13.612  -7.608  1.00 80.38           H
ATOM   3466  HN  ALA A 231     -10.268 -10.258  -7.409  1.00 80.38           H
ATOM   3467  N   CYS A 232     -12.481 -11.019  -9.657  1.00 79.49           N
ATOM   3468  CA  CYS A 232     -13.542 -10.922 -10.644  1.00 79.49           C
ATOM   3469  C   CYS A 232     -12.920 -10.502 -11.978  1.00 79.49           C
ATOM   3470  O   CYS A 232     -13.186 -11.113 -13.011  1.00 79.49           O
ATOM   3471  HA  CYS A 232     -13.990 -11.913 -10.721  1.00 79.49           H
ATOM   3472  CB  CYS A 232     -14.642  -9.957 -10.198  1.00 79.49           C
ATOM   3473 1HB  CYS A 232     -14.204  -9.005  -9.899  1.00 79.49           H
ATOM   3474 2HB  CYS A 232     -15.315  -9.750 -11.031  1.00 79.49           H
ATOM   3475  SG  CYS A 232     -15.580 -10.679  -8.802  1.00 79.49           S
ATOM   3476  HG  CYS A 232     -14.705 -10.342  -7.859  1.00 79.49           H
ATOM   3477  HN  CYS A 232     -12.549 -10.372  -8.898  1.00 79.49           H
ATOM   3478  N   CYS A 233     -12.104  -9.460 -11.911  1.00 72.21           N
ATOM   3479  CA  CYS A 233     -11.568  -8.851 -13.117  1.00 72.21           C
ATOM   3480  C   CYS A 233     -10.776  -9.914 -13.881  1.00 72.21           C
ATOM   3481  O   CYS A 233     -10.976 -10.100 -15.080  1.00 72.21           O
ATOM   3482  HA  CYS A 233     -12.423  -8.510 -13.702  1.00 72.21           H
ATOM   3483  CB  CYS A 233     -10.715  -7.622 -12.798  1.00 72.21           C
ATOM   3484 1HB  CYS A 233     -10.001  -7.859 -12.009  1.00 72.21           H
ATOM   3485 2HB  CYS A 233     -10.135  -7.334 -13.676  1.00 72.21           H
ATOM   3486  SG  CYS A 233     -11.786  -6.234 -12.276  1.00 72.21           S
ATOM   3487  HG  CYS A 233     -12.129  -6.757 -11.102  1.00 72.21           H
ATOM   3488  HN  CYS A 233     -11.809  -9.034 -11.056  1.00 72.21           H
ATOM   3489  N   TYR A 234      -9.893 -10.583 -13.155  1.00 75.54           N
ATOM   3490  CA  TYR A 234      -8.956 -11.503 -13.777  1.00 75.54           C
ATOM   3491  C   TYR A 234      -9.662 -12.783 -14.228  1.00 75.54           C
ATOM   3492  O   TYR A 234      -9.268 -13.397 -15.219  1.00 75.54           O
ATOM   3493  HA  TYR A 234      -8.526 -11.008 -14.648  1.00 75.54           H
ATOM   3494  CB  TYR A 234      -7.930 -11.854 -12.698  1.00 75.54           C
ATOM   3495 1HB  TYR A 234      -8.449 -11.999 -11.750  1.00 75.54           H
ATOM   3496 2HB  TYR A 234      -7.460 -12.804 -12.952  1.00 75.54           H
ATOM   3497  CG  TYR A 234      -6.839 -10.798 -12.509  1.00 75.54           C
ATOM   3498  CD1 TYR A 234      -6.101 -10.366 -13.592  1.00 75.54           C
ATOM   3499  HD1 TYR A 234      -6.295 -10.778 -14.583  1.00 75.54           H
ATOM   3500  CD2 TYR A 234      -6.593 -10.277 -11.255  1.00 75.54           C
ATOM   3501  HD2 TYR A 234      -7.176 -10.617 -10.399  1.00 75.54           H
ATOM   3502  CE1 TYR A 234      -5.075  -9.372 -13.414  1.00 75.54           C
ATOM   3503  HE1 TYR A 234      -4.485  -9.023 -14.262  1.00 75.54           H
ATOM   3504  CE2 TYR A 234      -5.567  -9.282 -11.077  1.00 75.54           C
ATOM   3505  HE2 TYR A 234      -5.362  -8.862 -10.092  1.00 75.54           H
ATOM   3506  CZ  TYR A 234      -4.858  -8.879 -12.165  1.00 75.54           C
ATOM   3507  OH  TYR A 234      -3.889  -7.940 -11.998  1.00 75.54           O
ATOM   3508  HH  TYR A 234      -3.930  -7.568 -11.070  1.00 75.54           H
ATOM   3509  HN  TYR A 234      -9.811 -10.505 -12.161  1.00 75.54           H
ATOM   3510  N   THR A 235     -10.693 -13.148 -13.480  1.00 80.87           N
ATOM   3511  CA  THR A 235     -11.542 -14.261 -13.867  1.00 80.87           C
ATOM   3512  C   THR A 235     -12.109 -14.036 -15.270  1.00 80.87           C
ATOM   3513  O   THR A 235     -12.079 -14.937 -16.108  1.00 80.87           O
ATOM   3514  HA  THR A 235     -10.929 -15.162 -13.911  1.00 80.87           H
ATOM   3515  CB  THR A 235     -12.621 -14.428 -12.795  1.00 80.87           C
ATOM   3516  HB  THR A 235     -13.192 -13.508 -12.672  1.00 80.87           H
ATOM   3517  OG1 THR A 235     -11.902 -14.865 -11.645  1.00 80.87           O
ATOM   3518  HG1 THR A 235     -11.642 -14.079 -11.085  1.00 80.87           H
ATOM   3519  CG2 THR A 235     -13.575 -15.585 -13.100  1.00 80.87           C
ATOM   3520 1HG2 THR A 235     -13.011 -16.516 -13.157  1.00 80.87           H
ATOM   3521 2HG2 THR A 235     -14.073 -15.403 -14.053  1.00 80.87           H
ATOM   3522 3HG2 THR A 235     -14.321 -15.659 -12.309  1.00 80.87           H
ATOM   3523  HN  THR A 235     -10.950 -12.697 -12.625  1.00 80.87           H
ATOM   3524  N   ILE A 236     -12.613 -12.830 -15.484  1.00 76.57           N
ATOM   3525  CA  ILE A 236     -13.210 -12.484 -16.763  1.00 76.57           C
ATOM   3526  C   ILE A 236     -12.117 -12.424 -17.832  1.00 76.57           C
ATOM   3527  O   ILE A 236     -12.290 -12.947 -18.931  1.00 76.57           O
ATOM   3528  HA  ILE A 236     -13.906 -13.281 -17.025  1.00 76.57           H
ATOM   3529  CB  ILE A 236     -14.024 -11.194 -16.643  1.00 76.57           C
ATOM   3530  HB  ILE A 236     -13.372 -10.414 -16.249  1.00 76.57           H
ATOM   3531  CG1 ILE A 236     -15.176 -11.362 -15.650  1.00 76.57           C
ATOM   3532 1HG1 ILE A 236     -15.949 -11.993 -16.089  1.00 76.57           H
ATOM   3533 2HG1 ILE A 236     -14.818 -11.872 -14.755  1.00 76.57           H
ATOM   3534  CG2 ILE A 236     -14.513 -10.724 -18.014  1.00 76.57           C
ATOM   3535 1HG2 ILE A 236     -13.656 -10.538 -18.662  1.00 76.57           H
ATOM   3536 2HG2 ILE A 236     -15.143 -11.495 -18.458  1.00 76.57           H
ATOM   3537 3HG2 ILE A 236     -15.089  -9.806 -17.900  1.00 76.57           H
ATOM   3538  CD1 ILE A 236     -15.772 -10.007 -15.267  1.00 76.57           C
ATOM   3539 1HD1 ILE A 236     -15.002  -9.388 -14.806  1.00 76.57           H
ATOM   3540 2HD1 ILE A 236     -16.151  -9.510 -16.160  1.00 76.57           H
ATOM   3541 3HD1 ILE A 236     -16.589 -10.156 -14.560  1.00 76.57           H
ATOM   3542  HN  ILE A 236     -12.618 -12.097 -14.803  1.00 76.57           H
ATOM   3543  N   ILE A 237     -11.016 -11.782 -17.471  1.00 73.19           N
ATOM   3544  CA  ILE A 237      -9.921 -11.589 -18.407  1.00 73.19           C
ATOM   3545  C   ILE A 237      -9.447 -12.951 -18.918  1.00 73.19           C
ATOM   3546  O   ILE A 237      -9.289 -13.145 -20.122  1.00 73.19           O
ATOM   3547  HA  ILE A 237     -10.310 -11.020 -19.251  1.00 73.19           H
ATOM   3548  CB  ILE A 237      -8.811 -10.751 -17.768  1.00 73.19           C
ATOM   3549  HB  ILE A 237      -8.652 -11.113 -16.753  1.00 73.19           H
ATOM   3550  CG1 ILE A 237      -9.224  -9.282 -17.665  1.00 73.19           C
ATOM   3551 1HG1 ILE A 237      -9.246  -8.836 -18.660  1.00 73.19           H
ATOM   3552 2HG1 ILE A 237     -10.234  -9.211 -17.262  1.00 73.19           H
ATOM   3553  CG2 ILE A 237      -7.491 -10.925 -18.522  1.00 73.19           C
ATOM   3554 1HG2 ILE A 237      -7.195 -11.973 -18.499  1.00 73.19           H
ATOM   3555 2HG2 ILE A 237      -7.619 -10.606 -19.556  1.00 73.19           H
ATOM   3556 3HG2 ILE A 237      -6.720 -10.319 -18.047  1.00 73.19           H
ATOM   3557  CD1 ILE A 237      -8.257  -8.502 -16.772  1.00 73.19           C
ATOM   3558 1HD1 ILE A 237      -8.256  -8.936 -15.772  1.00 73.19           H
ATOM   3559 2HD1 ILE A 237      -7.252  -8.554 -17.192  1.00 73.19           H
ATOM   3560 3HD1 ILE A 237      -8.573  -7.461 -16.716  1.00 73.19           H
ATOM   3561  HN  ILE A 237     -10.865 -11.398 -16.560  1.00 73.19           H
ATOM   3562  N   ILE A 238      -9.233 -13.859 -17.977  1.00 75.09           N
ATOM   3563  CA  ILE A 238      -8.728 -15.179 -18.312  1.00 75.09           C
ATOM   3564  C   ILE A 238      -9.691 -15.857 -19.288  1.00 75.09           C
ATOM   3565  O   ILE A 238      -9.263 -16.468 -20.266  1.00 75.09           O
ATOM   3566  HA  ILE A 238      -7.768 -15.045 -18.812  1.00 75.09           H
ATOM   3567  CB  ILE A 238      -8.466 -15.991 -17.042  1.00 75.09           C
ATOM   3568  HB  ILE A 238      -9.300 -15.833 -16.358  1.00 75.09           H
ATOM   3569  CG1 ILE A 238      -7.201 -15.506 -16.331  1.00 75.09           C
ATOM   3570 1HG1 ILE A 238      -6.321 -15.826 -16.889  1.00 75.09           H
ATOM   3571 2HG1 ILE A 238      -7.186 -14.416 -16.311  1.00 75.09           H
ATOM   3572  CG2 ILE A 238      -8.412 -17.489 -17.350  1.00 75.09           C
ATOM   3573 1HG2 ILE A 238      -9.363 -17.806 -17.778  1.00 75.09           H
ATOM   3574 2HG2 ILE A 238      -7.609 -17.685 -18.061  1.00 75.09           H
ATOM   3575 3HG2 ILE A 238      -8.225 -18.042 -16.429  1.00 75.09           H
ATOM   3576  CD1 ILE A 238      -7.132 -16.048 -14.902  1.00 75.09           C
ATOM   3577 1HD1 ILE A 238      -8.001 -15.706 -14.341  1.00 75.09           H
ATOM   3578 2HD1 ILE A 238      -7.123 -17.138 -14.928  1.00 75.09           H
ATOM   3579 3HD1 ILE A 238      -6.223 -15.688 -14.420  1.00 75.09           H
ATOM   3580  HN  ILE A 238      -9.399 -13.704 -17.003  1.00 75.09           H
ATOM   3581  N   HIS A 239     -10.975 -15.727 -18.988  1.00 80.30           N
ATOM   3582  CA  HIS A 239     -12.002 -16.356 -19.802  1.00 80.30           C
ATOM   3583  C   HIS A 239     -11.915 -15.827 -21.235  1.00 80.30           C
ATOM   3584  O   HIS A 239     -11.958 -16.600 -22.190  1.00 80.30           O
ATOM   3585  HA  HIS A 239     -11.787 -17.425 -19.805  1.00 80.30           H
ATOM   3586  CB  HIS A 239     -13.385 -16.159 -19.180  1.00 80.30           C
ATOM   3587 1HB  HIS A 239     -13.357 -16.495 -18.143  1.00 80.30           H
ATOM   3588 2HB  HIS A 239     -13.617 -15.094 -19.164  1.00 80.30           H
ATOM   3589  CG  HIS A 239     -14.493 -16.890 -19.901  1.00 80.30           C
ATOM   3590  ND1 HIS A 239     -15.287 -16.288 -20.861  1.00 80.30           N
ATOM   3591  HD1 HIS A 239     -15.216 -15.339 -21.169  1.00 80.30           H
ATOM   3592  CD2 HIS A 239     -14.928 -18.178 -19.793  1.00 80.30           C
ATOM   3593  HD2 HIS A 239     -14.519 -18.935 -19.124  1.00 80.30           H
ATOM   3594  CE1 HIS A 239     -16.159 -17.183 -21.303  1.00 80.30           C
ATOM   3595  HE1 HIS A 239     -16.921 -17.013 -22.064  1.00 80.30           H
ATOM   3596  NE2 HIS A 239     -15.935 -18.353 -20.640  1.00 80.30           N
ATOM   3597  HN  HIS A 239     -11.317 -15.205 -18.206  1.00 80.30           H
ATOM   3598  N   THR A 240     -11.795 -14.511 -21.340  1.00 73.34           N
ATOM   3599  CA  THR A 240     -11.746 -13.865 -22.641  1.00 73.34           C
ATOM   3600  C   THR A 240     -10.473 -14.267 -23.388  1.00 73.34           C
ATOM   3601  O   THR A 240     -10.502 -14.488 -24.597  1.00 73.34           O
ATOM   3602  HA  THR A 240     -12.589 -14.221 -23.233  1.00 73.34           H
ATOM   3603  CB  THR A 240     -11.874 -12.356 -22.424  1.00 73.34           C
ATOM   3604  HB  THR A 240     -10.969 -11.950 -21.971  1.00 73.34           H
ATOM   3605  OG1 THR A 240     -13.064 -12.215 -21.655  1.00 73.34           O
ATOM   3606  HG1 THR A 240     -12.844 -12.222 -20.679  1.00 73.34           H
ATOM   3607  CG2 THR A 240     -12.176 -11.602 -23.721  1.00 73.34           C
ATOM   3608 1HG2 THR A 240     -13.116 -11.962 -24.139  1.00 73.34           H
ATOM   3609 2HG2 THR A 240     -11.372 -11.772 -24.436  1.00 73.34           H
ATOM   3610 3HG2 THR A 240     -12.257 -10.536 -23.511  1.00 73.34           H
ATOM   3611  HN  THR A 240     -11.733 -13.891 -20.558  1.00 73.34           H
ATOM   3612  N   LEU A 241      -9.385 -14.349 -22.636  1.00 74.07           N
ATOM   3613  CA  LEU A 241      -8.089 -14.642 -23.224  1.00 74.07           C
ATOM   3614  C   LEU A 241      -8.100 -16.065 -23.786  1.00 74.07           C
ATOM   3615  O   LEU A 241      -7.515 -16.326 -24.836  1.00 74.07           O
ATOM   3616  HA  LEU A 241      -7.939 -13.946 -24.049  1.00 74.07           H
ATOM   3617  CB  LEU A 241      -6.971 -14.390 -22.210  1.00 74.07           C
ATOM   3618 1HB  LEU A 241      -7.284 -14.792 -21.246  1.00 74.07           H
ATOM   3619 2HB  LEU A 241      -6.092 -14.955 -22.520  1.00 74.07           H
ATOM   3620  CG  LEU A 241      -6.561 -12.930 -22.013  1.00 74.07           C
ATOM   3621  HG  LEU A 241      -7.441 -12.366 -21.704  1.00 74.07           H
ATOM   3622  CD1 LEU A 241      -5.523 -12.797 -20.896  1.00 74.07           C
ATOM   3623 1HD1 LEU A 241      -5.945 -13.170 -19.963  1.00 74.07           H
ATOM   3624 2HD1 LEU A 241      -4.637 -13.377 -21.153  1.00 74.07           H
ATOM   3625 3HD1 LEU A 241      -5.249 -11.749 -20.778  1.00 74.07           H
ATOM   3626  CD2 LEU A 241      -6.071 -12.316 -23.327  1.00 74.07           C
ATOM   3627 1HD2 LEU A 241      -5.208 -12.876 -23.689  1.00 74.07           H
ATOM   3628 2HD2 LEU A 241      -6.869 -12.358 -24.067  1.00 74.07           H
ATOM   3629 3HD2 LEU A 241      -5.785 -11.278 -23.158  1.00 74.07           H
ATOM   3630  HN  LEU A 241      -9.379 -14.218 -21.644  1.00 74.07           H
ATOM   3631  N   ILE A 242      -8.771 -16.949 -23.062  1.00 75.82           N
ATOM   3632  CA  ILE A 242      -8.856 -18.341 -23.469  1.00 75.82           C
ATOM   3633  C   ILE A 242      -9.595 -18.432 -24.806  1.00 75.82           C
ATOM   3634  O   ILE A 242      -9.206 -19.202 -25.683  1.00 75.82           O
ATOM   3635  HA  ILE A 242      -7.837 -18.702 -23.613  1.00 75.82           H
ATOM   3636  CB  ILE A 242      -9.484 -19.186 -22.360  1.00 75.82           C
ATOM   3637  HB  ILE A 242     -10.347 -18.648 -21.967  1.00 75.82           H
ATOM   3638  CG1 ILE A 242      -8.507 -19.382 -21.199  1.00 75.82           C
ATOM   3639 1HG1 ILE A 242      -7.702 -20.050 -21.506  1.00 75.82           H
ATOM   3640 2HG1 ILE A 242      -8.047 -18.428 -20.941  1.00 75.82           H
ATOM   3641  CG2 ILE A 242      -9.996 -20.520 -22.910  1.00 75.82           C
ATOM   3642 1HG2 ILE A 242     -10.749 -20.332 -23.675  1.00 75.82           H
ATOM   3643 2HG2 ILE A 242      -9.165 -21.075 -23.345  1.00 75.82           H
ATOM   3644 3HG2 ILE A 242     -10.437 -21.101 -22.100  1.00 75.82           H
ATOM   3645  CD1 ILE A 242      -9.218 -19.960 -19.974  1.00 75.82           C
ATOM   3646 1HD1 ILE A 242     -10.006 -19.278 -19.656  1.00 75.82           H
ATOM   3647 2HD1 ILE A 242      -9.655 -20.926 -20.230  1.00 75.82           H
ATOM   3648 3HD1 ILE A 242      -8.501 -20.089 -19.164  1.00 75.82           H
ATOM   3649  HN  ILE A 242      -9.250 -16.727 -22.212  1.00 75.82           H
ATOM   3650  N   GLN A 243     -10.647 -17.636 -24.919  1.00 73.13           N
ATOM   3651  CA  GLN A 243     -11.472 -17.651 -26.115  1.00 73.13           C
ATOM   3652  C   GLN A 243     -10.714 -17.032 -27.291  1.00 73.13           C
ATOM   3653  O   GLN A 243     -11.010 -17.325 -28.449  1.00 73.13           O
ATOM   3654  HA  GLN A 243     -11.671 -18.704 -26.316  1.00 73.13           H
ATOM   3655  CB  GLN A 243     -12.798 -16.926 -25.876  1.00 73.13           C
ATOM   3656 1HB  GLN A 243     -12.606 -15.932 -25.474  1.00 73.13           H
ATOM   3657 2HB  GLN A 243     -13.320 -16.792 -26.824  1.00 73.13           H
ATOM   3658  CG  GLN A 243     -13.685 -17.711 -24.907  1.00 73.13           C
ATOM   3659 1HG  GLN A 243     -13.829 -18.725 -25.280  1.00 73.13           H
ATOM   3660 2HG  GLN A 243     -13.188 -17.795 -23.940  1.00 73.13           H
ATOM   3661  CD  GLN A 243     -15.043 -17.029 -24.731  1.00 73.13           C
ATOM   3662  OE1 GLN A 243     -15.243 -15.882 -25.097  1.00 73.13           O
ATOM   3663  NE2 GLN A 243     -15.963 -17.796 -24.152  1.00 73.13           N
ATOM   3664 1HE2 GLN A 243     -15.734 -18.729 -23.876  1.00 73.13           H
ATOM   3665 2HE2 GLN A 243     -16.883 -17.439 -23.994  1.00 73.13           H
ATOM   3666  HN  GLN A 243     -10.938 -16.989 -24.214  1.00 73.13           H
ATOM   3667  N   ALA A 244      -9.750 -16.188 -26.954  1.00 67.79           N
ATOM   3668  CA  ALA A 244      -8.933 -15.541 -27.967  1.00 67.79           C
ATOM   3669  C   ALA A 244      -8.160 -16.605 -28.748  1.00 67.79           C
ATOM   3670  O   ALA A 244      -7.506 -17.462 -28.156  1.00 67.79           O
ATOM   3671  HA  ALA A 244      -9.603 -15.017 -28.649  1.00 67.79           H
ATOM   3672  CB  ALA A 244      -8.009 -14.519 -27.301  1.00 67.79           C
ATOM   3673 1HB  ALA A 244      -8.608 -13.770 -26.785  1.00 67.79           H
ATOM   3674 2HB  ALA A 244      -7.364 -15.026 -26.584  1.00 67.79           H
ATOM   3675 3HB  ALA A 244      -7.397 -14.034 -28.062  1.00 67.79           H
ATOM   3676  HN  ALA A 244      -9.524 -15.945 -26.010  1.00 67.79           H
ATOM   3677  N   LYS A 245      -8.259 -16.515 -30.066  1.00 60.04           N
ATOM   3678  CA  LYS A 245      -7.540 -17.431 -30.935  1.00 60.04           C
ATOM   3679  C   LYS A 245      -6.115 -16.917 -31.143  1.00 60.04           C
ATOM   3680  O   LYS A 245      -5.336 -17.517 -31.882  1.00 60.04           O
ATOM   3681  HA  LYS A 245      -7.489 -18.393 -30.426  1.00 60.04           H
ATOM   3682  CB  LYS A 245      -8.311 -17.650 -32.239  1.00 60.04           C
ATOM   3683 1HB  LYS A 245      -8.599 -16.687 -32.661  1.00 60.04           H
ATOM   3684 2HB  LYS A 245      -7.667 -18.138 -32.969  1.00 60.04           H
ATOM   3685  CG  LYS A 245      -9.560 -18.502 -32.001  1.00 60.04           C
ATOM   3686 1HG  LYS A 245      -9.292 -19.397 -31.440  1.00 60.04           H
ATOM   3687 2HG  LYS A 245     -10.273 -17.946 -31.392  1.00 60.04           H
ATOM   3688  CD  LYS A 245     -10.212 -18.900 -33.326  1.00 60.04           C
ATOM   3689 1HD  LYS A 245     -10.567 -18.008 -33.843  1.00 60.04           H
ATOM   3690 2HD  LYS A 245      -9.472 -19.371 -33.973  1.00 60.04           H
ATOM   3691  CE  LYS A 245     -11.381 -19.861 -33.095  1.00 60.04           C
ATOM   3692 1HE  LYS A 245     -11.045 -20.717 -32.511  1.00 60.04           H
ATOM   3693 2HE  LYS A 245     -12.158 -19.364 -32.515  1.00 60.04           H
ATOM   3694  NZ  LYS A 245     -11.936 -20.321 -34.388  1.00 60.04           N
ATOM   3695 1HZ  LYS A 245     -12.706 -20.958 -34.217  1.00 60.04           H
ATOM   3696 2HZ  LYS A 245     -12.269 -19.523 -34.917  1.00 60.04           H
ATOM   3697 3HZ  LYS A 245     -11.213 -20.799 -34.915  1.00 60.04           H
ATOM   3698  HN  LYS A 245      -8.818 -15.834 -30.539  1.00 60.04           H
ATOM   3699  N   LYS A 246      -5.816 -15.810 -30.478  1.00 59.98           N
ATOM   3700  CA  LYS A 246      -4.551 -15.128 -30.690  1.00 59.98           C
ATOM   3701  C   LYS A 246      -3.439 -15.889 -29.965  1.00 59.98           C
ATOM   3702  O   LYS A 246      -3.573 -16.218 -28.787  1.00 59.98           O
ATOM   3703  HA  LYS A 246      -4.343 -15.150 -31.760  1.00 59.98           H
ATOM   3704  CB  LYS A 246      -4.659 -13.658 -30.280  1.00 59.98           C
ATOM   3705 1HB  LYS A 246      -5.184 -13.580 -29.328  1.00 59.98           H
ATOM   3706 2HB  LYS A 246      -3.662 -13.245 -30.128  1.00 59.98           H
ATOM   3707  CG  LYS A 246      -5.398 -12.845 -31.345  1.00 59.98           C
ATOM   3708 1HG  LYS A 246      -4.957 -13.035 -32.323  1.00 59.98           H
ATOM   3709 2HG  LYS A 246      -6.438 -13.167 -31.396  1.00 59.98           H
ATOM   3710  CD  LYS A 246      -5.336 -11.348 -31.033  1.00 59.98           C
ATOM   3711 1HD  LYS A 246      -5.883 -11.142 -30.113  1.00 59.98           H
ATOM   3712 2HD  LYS A 246      -4.301 -11.052 -30.861  1.00 59.98           H
ATOM   3713  CE  LYS A 246      -5.925 -10.524 -32.179  1.00 59.98           C
ATOM   3714 1HE  LYS A 246      -5.382 -10.732 -33.101  1.00 59.98           H
ATOM   3715 2HE  LYS A 246      -6.962 -10.815 -32.348  1.00 59.98           H
ATOM   3716  NZ  LYS A 246      -5.853  -9.079 -31.869  1.00 59.98           N
ATOM   3717 1HZ  LYS A 246      -6.263  -8.549 -32.631  1.00 59.98           H
ATOM   3718 2HZ  LYS A 246      -6.364  -8.891 -31.014  1.00 59.98           H
ATOM   3719 3HZ  LYS A 246      -4.884  -8.807 -31.751  1.00 59.98           H
ATOM   3720  HN  LYS A 246      -6.420 -15.381 -29.807  1.00 59.98           H
ATOM   3721  N   SER A 247      -2.365 -16.145 -30.698  1.00 60.80           N
ATOM   3722  CA  SER A 247      -1.257 -16.915 -30.158  1.00 60.80           C
ATOM   3723  C   SER A 247      -0.667 -16.200 -28.941  1.00 60.80           C
ATOM   3724  O   SER A 247      -0.212 -16.845 -27.998  1.00 60.80           O
ATOM   3725  HA  SER A 247      -1.686 -17.874 -29.868  1.00 60.80           H
ATOM   3726  CB  SER A 247      -0.176 -17.140 -31.217  1.00 60.80           C
ATOM   3727 1HB  SER A 247       0.665 -17.669 -30.770  1.00 60.80           H
ATOM   3728 2HB  SER A 247      -0.570 -17.779 -32.008  1.00 60.80           H
ATOM   3729  OG  SER A 247       0.282 -15.914 -31.782  1.00 60.80           O
ATOM   3730  HG  SER A 247       0.971 -16.097 -32.483  1.00 60.80           H
ATOM   3731  HN  SER A 247      -2.247 -15.838 -31.642  1.00 60.80           H
ATOM   3732  N   SER A 248      -0.694 -14.877 -29.001  1.00 65.00           N
ATOM   3733  CA  SER A 248      -0.071 -14.068 -27.968  1.00 65.00           C
ATOM   3734  C   SER A 248      -0.846 -14.206 -26.656  1.00 65.00           C
ATOM   3735  O   SER A 248      -0.443 -13.657 -25.632  1.00 65.00           O
ATOM   3736  HA  SER A 248       0.938 -14.465 -27.860  1.00 65.00           H
ATOM   3737  CB  SER A 248       0.003 -12.598 -28.388  1.00 65.00           C
ATOM   3738 1HB  SER A 248       0.556 -12.034 -27.638  1.00 65.00           H
ATOM   3739 2HB  SER A 248       0.559 -12.516 -29.322  1.00 65.00           H
ATOM   3740  OG  SER A 248      -1.291 -12.025 -28.554  1.00 65.00           O
ATOM   3741  HG  SER A 248      -1.208 -11.061 -28.806  1.00 65.00           H
ATOM   3742  HN  SER A 248      -1.131 -14.359 -29.737  1.00 65.00           H
ATOM   3743  N   LYS A 249      -1.945 -14.943 -26.730  1.00 69.51           N
ATOM   3744  CA  LYS A 249      -2.841 -15.066 -25.593  1.00 69.51           C
ATOM   3745  C   LYS A 249      -2.084 -15.687 -24.417  1.00 69.51           C
ATOM   3746  O   LYS A 249      -2.300 -15.309 -23.267  1.00 69.51           O
ATOM   3747  HA  LYS A 249      -3.152 -14.060 -25.311  1.00 69.51           H
ATOM   3748  CB  LYS A 249      -4.104 -15.836 -25.987  1.00 69.51           C
ATOM   3749 1HB  LYS A 249      -4.868 -15.704 -25.221  1.00 69.51           H
ATOM   3750 2HB  LYS A 249      -4.508 -15.428 -26.914  1.00 69.51           H
ATOM   3751  CG  LYS A 249      -3.804 -17.325 -26.166  1.00 69.51           C
ATOM   3752 1HG  LYS A 249      -2.926 -17.449 -26.800  1.00 69.51           H
ATOM   3753 2HG  LYS A 249      -3.566 -17.771 -25.200  1.00 69.51           H
ATOM   3754  CD  LYS A 249      -4.997 -18.053 -26.790  1.00 69.51           C
ATOM   3755 1HD  LYS A 249      -5.916 -17.744 -26.293  1.00 69.51           H
ATOM   3756 2HD  LYS A 249      -5.091 -17.772 -27.838  1.00 69.51           H
ATOM   3757  CE  LYS A 249      -4.834 -19.570 -26.675  1.00 69.51           C
ATOM   3758 1HE  LYS A 249      -4.038 -19.908 -27.339  1.00 69.51           H
ATOM   3759 2HE  LYS A 249      -4.535 -19.834 -25.660  1.00 69.51           H
ATOM   3760  NZ  LYS A 249      -6.100 -20.255 -27.019  1.00 69.51           N
ATOM   3761 1HZ  LYS A 249      -5.958 -21.259 -27.000  1.00 69.51           H
ATOM   3762 2HZ  LYS A 249      -6.815 -20.002 -26.346  1.00 69.51           H
ATOM   3763 3HZ  LYS A 249      -6.395 -19.973 -27.948  1.00 69.51           H
ATOM   3764  HN  LYS A 249      -2.225 -15.449 -27.546  1.00 69.51           H
ATOM   3765  N   HIS A 250      -1.213 -16.629 -24.747  1.00 73.83           N
ATOM   3766  CA  HIS A 250      -0.522 -17.399 -23.727  1.00 73.83           C
ATOM   3767  C   HIS A 250       0.400 -16.478 -22.925  1.00 73.83           C
ATOM   3768  O   HIS A 250       0.515 -16.615 -21.708  1.00 73.83           O
ATOM   3769  HA  HIS A 250      -1.289 -17.798 -23.063  1.00 73.83           H
ATOM   3770  CB  HIS A 250       0.219 -18.584 -24.349  1.00 73.83           C
ATOM   3771 1HB  HIS A 250       0.853 -18.219 -25.157  1.00 73.83           H
ATOM   3772 2HB  HIS A 250       0.878 -19.022 -23.599  1.00 73.83           H
ATOM   3773  CG  HIS A 250      -0.690 -19.662 -24.890  1.00 73.83           C
ATOM   3774  ND1 HIS A 250      -1.306 -20.599 -24.080  1.00 73.83           N
ATOM   3775  HD1 HIS A 250      -1.218 -20.662 -23.086  1.00 73.83           H
ATOM   3776  CD2 HIS A 250      -1.082 -19.939 -26.167  1.00 73.83           C
ATOM   3777  HD2 HIS A 250      -0.780 -19.391 -27.059  1.00 73.83           H
ATOM   3778  CE1 HIS A 250      -2.032 -21.401 -24.845  1.00 73.83           C
ATOM   3779  HE1 HIS A 250      -2.636 -22.241 -24.502  1.00 73.83           H
ATOM   3780  NE2 HIS A 250      -1.892 -20.991 -26.138  1.00 73.83           N
ATOM   3781  HN  HIS A 250      -0.978 -16.869 -25.689  1.00 73.83           H
ATOM   3782  N   LYS A 251       1.033 -15.559 -23.640  1.00 72.32           N
ATOM   3783  CA  LYS A 251       1.948 -14.622 -23.012  1.00 72.32           C
ATOM   3784  C   LYS A 251       1.168 -13.718 -22.055  1.00 72.32           C
ATOM   3785  O   LYS A 251       1.583 -13.508 -20.917  1.00 72.32           O
ATOM   3786  HA  LYS A 251       2.664 -15.203 -22.431  1.00 72.32           H
ATOM   3787  CB  LYS A 251       2.742 -13.856 -24.072  1.00 72.32           C
ATOM   3788 1HB  LYS A 251       3.198 -14.559 -24.769  1.00 72.32           H
ATOM   3789 2HB  LYS A 251       2.067 -13.226 -24.652  1.00 72.32           H
ATOM   3790  CG  LYS A 251       3.827 -12.992 -23.427  1.00 72.32           C
ATOM   3791 1HG  LYS A 251       3.365 -12.216 -22.817  1.00 72.32           H
ATOM   3792 2HG  LYS A 251       4.434 -13.603 -22.758  1.00 72.32           H
ATOM   3793  CD  LYS A 251       4.720 -12.349 -24.490  1.00 72.32           C
ATOM   3794 1HD  LYS A 251       5.191 -13.126 -25.093  1.00 72.32           H
ATOM   3795 2HD  LYS A 251       4.113 -11.747 -25.165  1.00 72.32           H
ATOM   3796  CE  LYS A 251       5.797 -11.474 -23.845  1.00 72.32           C
ATOM   3797 1HE  LYS A 251       5.332 -10.628 -23.340  1.00 72.32           H
ATOM   3798 2HE  LYS A 251       6.331 -12.045 -23.085  1.00 72.32           H
ATOM   3799  NZ  LYS A 251       6.750 -10.987 -24.868  1.00 72.32           N
ATOM   3800 1HZ  LYS A 251       7.413 -10.353 -24.436  1.00 72.32           H
ATOM   3801 2HZ  LYS A 251       7.247 -11.774 -25.269  1.00 72.32           H
ATOM   3802 3HZ  LYS A 251       6.242 -10.500 -25.598  1.00 72.32           H
ATOM   3803  HN  LYS A 251       0.928 -15.450 -24.629  1.00 72.32           H
ATOM   3804  N   ALA A 252       0.052 -13.206 -22.553  1.00 71.12           N
ATOM   3805  CA  ALA A 252      -0.773 -12.303 -21.769  1.00 71.12           C
ATOM   3806  C   ALA A 252      -1.236 -13.016 -20.497  1.00 71.12           C
ATOM   3807  O   ALA A 252      -1.276 -12.416 -19.424  1.00 71.12           O
ATOM   3808  HA  ALA A 252      -0.156 -11.447 -21.492  1.00 71.12           H
ATOM   3809  CB  ALA A 252      -1.944 -11.811 -22.621  1.00 71.12           C
ATOM   3810 1HB  ALA A 252      -1.562 -11.286 -23.496  1.00 71.12           H
ATOM   3811 2HB  ALA A 252      -2.544 -12.663 -22.941  1.00 71.12           H
ATOM   3812 3HB  ALA A 252      -2.562 -11.133 -22.032  1.00 71.12           H
ATOM   3813  HN  ALA A 252      -0.291 -13.399 -23.473  1.00 71.12           H
ATOM   3814  N   LEU A 253      -1.574 -14.287 -20.659  1.00 75.43           N
ATOM   3815  CA  LEU A 253      -2.067 -15.078 -19.545  1.00 75.43           C
ATOM   3816  C   LEU A 253      -0.982 -15.169 -18.470  1.00 75.43           C
ATOM   3817  O   LEU A 253      -1.247 -14.927 -17.293  1.00 75.43           O
ATOM   3818  HA  LEU A 253      -2.925 -14.553 -19.126  1.00 75.43           H
ATOM   3819  CB  LEU A 253      -2.563 -16.440 -20.033  1.00 75.43           C
ATOM   3820 1HB  LEU A 253      -2.984 -16.315 -21.031  1.00 75.43           H
ATOM   3821 2HB  LEU A 253      -1.705 -17.104 -20.131  1.00 75.43           H
ATOM   3822  CG  LEU A 253      -3.608 -17.129 -19.153  1.00 75.43           C
ATOM   3823  HG  LEU A 253      -3.470 -16.785 -18.127  1.00 75.43           H
ATOM   3824  CD1 LEU A 253      -5.025 -16.737 -19.575  1.00 75.43           C
ATOM   3825 1HD1 LEU A 253      -5.147 -15.658 -19.482  1.00 75.43           H
ATOM   3826 2HD1 LEU A 253      -5.191 -17.034 -20.610  1.00 75.43           H
ATOM   3827 3HD1 LEU A 253      -5.748 -17.241 -18.932  1.00 75.43           H
ATOM   3828  CD2 LEU A 253      -3.409 -18.646 -19.150  1.00 75.43           C
ATOM   3829 1HD2 LEU A 253      -3.504 -19.026 -20.167  1.00 75.43           H
ATOM   3830 2HD2 LEU A 253      -2.417 -18.882 -18.765  1.00 75.43           H
ATOM   3831 3HD2 LEU A 253      -4.164 -19.110 -18.516  1.00 75.43           H
ATOM   3832  HN  LEU A 253      -1.515 -14.774 -21.531  1.00 75.43           H
ATOM   3833  N   LYS A 254       0.217 -15.517 -18.912  1.00 78.70           N
ATOM   3834  CA  LYS A 254       1.327 -15.709 -17.994  1.00 78.70           C
ATOM   3835  C   LYS A 254       1.521 -14.439 -17.163  1.00 78.70           C
ATOM   3836  O   LYS A 254       1.657 -14.506 -15.942  1.00 78.70           O
ATOM   3837  HA  LYS A 254       1.058 -16.524 -17.322  1.00 78.70           H
ATOM   3838  CB  LYS A 254       2.582 -16.144 -18.754  1.00 78.70           C
ATOM   3839 1HB  LYS A 254       2.364 -17.032 -19.346  1.00 78.70           H
ATOM   3840 2HB  LYS A 254       2.878 -15.361 -19.452  1.00 78.70           H
ATOM   3841  CG  LYS A 254       3.733 -16.437 -17.789  1.00 78.70           C
ATOM   3842 1HG  LYS A 254       4.013 -15.524 -17.264  1.00 78.70           H
ATOM   3843 2HG  LYS A 254       3.406 -17.152 -17.034  1.00 78.70           H
ATOM   3844  CD  LYS A 254       4.946 -16.995 -18.536  1.00 78.70           C
ATOM   3845 1HD  LYS A 254       4.664 -17.905 -19.066  1.00 78.70           H
ATOM   3846 2HD  LYS A 254       5.276 -16.278 -19.288  1.00 78.70           H
ATOM   3847  CE  LYS A 254       6.094 -17.296 -17.570  1.00 78.70           C
ATOM   3848 1HE  LYS A 254       6.449 -16.369 -17.119  1.00 78.70           H
ATOM   3849 2HE  LYS A 254       5.737 -17.930 -16.759  1.00 78.70           H
ATOM   3850  NZ  LYS A 254       7.206 -17.967 -18.280  1.00 78.70           N
ATOM   3851 1HZ  LYS A 254       7.962 -18.148 -17.629  1.00 78.70           H
ATOM   3852 2HZ  LYS A 254       6.878 -18.843 -18.670  1.00 78.70           H
ATOM   3853 3HZ  LYS A 254       7.540 -17.368 -19.028  1.00 78.70           H
ATOM   3854  HN  LYS A 254       0.435 -15.669 -19.876  1.00 78.70           H
ATOM   3855  N   VAL A 255       1.526 -13.311 -17.858  1.00 75.31           N
ATOM   3856  CA  VAL A 255       1.742 -12.031 -17.204  1.00 75.31           C
ATOM   3857  C   VAL A 255       0.653 -11.810 -16.152  1.00 75.31           C
ATOM   3858  O   VAL A 255       0.944 -11.399 -15.030  1.00 75.31           O
ATOM   3859  HA  VAL A 255       2.709 -12.075 -16.704  1.00 75.31           H
ATOM   3860  CB  VAL A 255       1.799 -10.913 -18.248  1.00 75.31           C
ATOM   3861  HB  VAL A 255       0.912 -10.995 -18.876  1.00 75.31           H
ATOM   3862  CG1 VAL A 255       1.776  -9.537 -17.580  1.00 75.31           C
ATOM   3863 1HG1 VAL A 255       0.859  -9.429 -17.002  1.00 75.31           H
ATOM   3864 2HG1 VAL A 255       2.637  -9.441 -16.917  1.00 75.31           H
ATOM   3865 3HG1 VAL A 255       1.818  -8.762 -18.344  1.00 75.31           H
ATOM   3866  CG2 VAL A 255       3.027 -11.066 -19.148  1.00 75.31           C
ATOM   3867 1HG2 VAL A 255       3.931 -11.023 -18.540  1.00 75.31           H
ATOM   3868 2HG2 VAL A 255       2.982 -12.025 -19.664  1.00 75.31           H
ATOM   3869 3HG2 VAL A 255       3.043 -10.259 -19.881  1.00 75.31           H
ATOM   3870  HN  VAL A 255       1.387 -13.262 -18.847  1.00 75.31           H
ATOM   3871  N   THR A 256      -0.578 -12.095 -16.551  1.00 73.23           N
ATOM   3872  CA  THR A 256      -1.719 -11.861 -15.683  1.00 73.23           C
ATOM   3873  C   THR A 256      -1.573 -12.657 -14.384  1.00 73.23           C
ATOM   3874  O   THR A 256      -1.779 -12.120 -13.297  1.00 73.23           O
ATOM   3875  HA  THR A 256      -1.734 -10.806 -15.411  1.00 73.23           H
ATOM   3876  CB  THR A 256      -2.987 -12.205 -16.467  1.00 73.23           C
ATOM   3877  HB  THR A 256      -3.019 -13.267 -16.709  1.00 73.23           H
ATOM   3878  OG1 THR A 256      -2.956 -11.320 -17.583  1.00 73.23           O
ATOM   3879  HG1 THR A 256      -2.755 -11.831 -18.419  1.00 73.23           H
ATOM   3880  CG2 THR A 256      -4.263 -11.814 -15.717  1.00 73.23           C
ATOM   3881 1HG2 THR A 256      -4.262 -10.739 -15.534  1.00 73.23           H
ATOM   3882 2HG2 THR A 256      -4.302 -12.344 -14.766  1.00 73.23           H
ATOM   3883 3HG2 THR A 256      -5.133 -12.079 -16.317  1.00 73.23           H
ATOM   3884  HN  THR A 256      -0.800 -12.477 -17.448  1.00 73.23           H
ATOM   3885  N   ILE A 257      -1.218 -13.924 -14.541  1.00 77.79           N
ATOM   3886  CA  ILE A 257      -1.098 -14.814 -13.399  1.00 77.79           C
ATOM   3887  C   ILE A 257       0.010 -14.306 -12.475  1.00 77.79           C
ATOM   3888  O   ILE A 257      -0.158 -14.272 -11.257  1.00 77.79           O
ATOM   3889  HA  ILE A 257      -2.043 -14.778 -12.856  1.00 77.79           H
ATOM   3890  CB  ILE A 257      -0.898 -16.258 -13.864  1.00 77.79           C
ATOM   3891  HB  ILE A 257      -0.092 -16.272 -14.598  1.00 77.79           H
ATOM   3892  CG1 ILE A 257      -2.152 -16.789 -14.560  1.00 77.79           C
ATOM   3893 1HG1 ILE A 257      -2.938 -16.957 -13.823  1.00 77.79           H
ATOM   3894 2HG1 ILE A 257      -2.527 -16.043 -15.261  1.00 77.79           H
ATOM   3895  CG2 ILE A 257      -0.465 -17.153 -12.701  1.00 77.79           C
ATOM   3896 1HG2 ILE A 257       0.475 -16.785 -12.289  1.00 77.79           H
ATOM   3897 2HG2 ILE A 257      -1.232 -17.139 -11.926  1.00 77.79           H
ATOM   3898 3HG2 ILE A 257      -0.330 -18.174 -13.059  1.00 77.79           H
ATOM   3899  CD1 ILE A 257      -1.856 -18.093 -15.303  1.00 77.79           C
ATOM   3900 1HD1 ILE A 257      -1.088 -17.916 -16.056  1.00 77.79           H
ATOM   3901 2HD1 ILE A 257      -1.505 -18.844 -14.595  1.00 77.79           H
ATOM   3902 3HD1 ILE A 257      -2.765 -18.449 -15.789  1.00 77.79           H
ATOM   3903  HN  ILE A 257      -1.015 -14.342 -15.426  1.00 77.79           H
ATOM   3904  N   THR A 258       1.120 -13.923 -13.090  1.00 81.68           N
ATOM   3905  CA  THR A 258       2.282 -13.486 -12.335  1.00 81.68           C
ATOM   3906  C   THR A 258       1.919 -12.302 -11.436  1.00 81.68           C
ATOM   3907  O   THR A 258       2.278 -12.278 -10.260  1.00 81.68           O
ATOM   3908  HA  THR A 258       2.593 -14.300 -11.681  1.00 81.68           H
ATOM   3909  CB  THR A 258       3.402 -13.173 -13.329  1.00 81.68           C
ATOM   3910  HB  THR A 258       3.102 -12.381 -14.016  1.00 81.68           H
ATOM   3911  OG1 THR A 258       3.694 -14.431 -13.931  1.00 81.68           O
ATOM   3912  HG1 THR A 258       3.096 -14.581 -14.718  1.00 81.68           H
ATOM   3913  CG2 THR A 258       4.707 -12.779 -12.636  1.00 81.68           C
ATOM   3914 1HG2 THR A 258       5.042 -13.598 -12.000  1.00 81.68           H
ATOM   3915 2HG2 THR A 258       4.541 -11.891 -12.026  1.00 81.68           H
ATOM   3916 3HG2 THR A 258       5.468 -12.568 -13.387  1.00 81.68           H
ATOM   3917  HN  THR A 258       1.232 -13.909 -14.084  1.00 81.68           H
ATOM   3918  N   VAL A 259       1.211 -11.348 -12.025  1.00 76.09           N
ATOM   3919  CA  VAL A 259       0.848 -10.137 -11.309  1.00 76.09           C
ATOM   3920  C   VAL A 259      -0.014 -10.504 -10.099  1.00 76.09           C
ATOM   3921  O   VAL A 259       0.226 -10.022  -8.993  1.00 76.09           O
ATOM   3922  HA  VAL A 259       1.769  -9.674 -10.957  1.00 76.09           H
ATOM   3923  CB  VAL A 259       0.157  -9.156 -12.259  1.00 76.09           C
ATOM   3924  HB  VAL A 259      -0.661  -9.683 -12.749  1.00 76.09           H
ATOM   3925  CG1 VAL A 259      -0.439  -7.976 -11.489  1.00 76.09           C
ATOM   3926 1HG1 VAL A 259      -1.173  -8.343 -10.772  1.00 76.09           H
ATOM   3927 2HG1 VAL A 259       0.355  -7.449 -10.959  1.00 76.09           H
ATOM   3928 3HG1 VAL A 259      -0.923  -7.294 -12.188  1.00 76.09           H
ATOM   3929  CG2 VAL A 259       1.122  -8.672 -13.343  1.00 76.09           C
ATOM   3930 1HG2 VAL A 259       1.970  -8.170 -12.878  1.00 76.09           H
ATOM   3931 2HG2 VAL A 259       1.478  -9.526 -13.921  1.00 76.09           H
ATOM   3932 3HG2 VAL A 259       0.606  -7.976 -14.005  1.00 76.09           H
ATOM   3933  HN  VAL A 259       0.889 -11.394 -12.970  1.00 76.09           H
ATOM   3934  N   LEU A 260      -0.999 -11.353 -10.350  1.00 77.92           N
ATOM   3935  CA  LEU A 260      -1.941 -11.734  -9.311  1.00 77.92           C
ATOM   3936  C   LEU A 260      -1.189 -12.435  -8.178  1.00 77.92           C
ATOM   3937  O   LEU A 260      -1.414 -12.142  -7.005  1.00 77.92           O
ATOM   3938  HA  LEU A 260      -2.382 -10.818  -8.918  1.00 77.92           H
ATOM   3939  CB  LEU A 260      -3.081 -12.568  -9.901  1.00 77.92           C
ATOM   3940 1HB  LEU A 260      -3.568 -11.981 -10.680  1.00 77.92           H
ATOM   3941 2HB  LEU A 260      -2.650 -13.444 -10.385  1.00 77.92           H
ATOM   3942  CG  LEU A 260      -4.149 -13.038  -8.912  1.00 77.92           C
ATOM   3943  HG  LEU A 260      -3.657 -13.611  -8.125  1.00 77.92           H
ATOM   3944  CD1 LEU A 260      -4.838 -11.848  -8.242  1.00 77.92           C
ATOM   3945 1HD1 LEU A 260      -4.098 -11.257  -7.702  1.00 77.92           H
ATOM   3946 2HD1 LEU A 260      -5.314 -11.229  -9.002  1.00 77.92           H
ATOM   3947 3HD1 LEU A 260      -5.592 -12.211  -7.544  1.00 77.92           H
ATOM   3948  CD2 LEU A 260      -5.152 -13.973  -9.592  1.00 77.92           C
ATOM   3949 1HD2 LEU A 260      -5.642 -13.446 -10.411  1.00 77.92           H
ATOM   3950 2HD2 LEU A 260      -4.628 -14.846  -9.982  1.00 77.92           H
ATOM   3951 3HD2 LEU A 260      -5.900 -14.293  -8.866  1.00 77.92           H
ATOM   3952  HN  LEU A 260      -1.158 -11.778 -11.241  1.00 77.92           H
ATOM   3953  N   THR A 261      -0.311 -13.347  -8.569  1.00 83.95           N
ATOM   3954  CA  THR A 261       0.396 -14.168  -7.601  1.00 83.95           C
ATOM   3955  C   THR A 261       1.269 -13.295  -6.698  1.00 83.95           C
ATOM   3956  O   THR A 261       1.312 -13.498  -5.485  1.00 83.95           O
ATOM   3957  HA  THR A 261      -0.340 -14.655  -6.961  1.00 83.95           H
ATOM   3958  CB  THR A 261       1.186 -15.230  -8.369  1.00 83.95           C
ATOM   3959  HB  THR A 261       1.927 -14.767  -9.021  1.00 83.95           H
ATOM   3960  OG1 THR A 261       0.184 -16.001  -9.027  1.00 83.95           O
ATOM   3961  HG1 THR A 261      -0.045 -15.585  -9.907  1.00 83.95           H
ATOM   3962  CG2 THR A 261       1.877 -16.231  -7.441  1.00 83.95           C
ATOM   3963 1HG2 THR A 261       1.128 -16.742  -6.836  1.00 83.95           H
ATOM   3964 2HG2 THR A 261       2.572 -15.702  -6.789  1.00 83.95           H
ATOM   3965 3HG2 THR A 261       2.424 -16.961  -8.037  1.00 83.95           H
ATOM   3966  HN  THR A 261      -0.081 -13.528  -9.525  1.00 83.95           H
ATOM   3967  N   VAL A 262       1.945 -12.343  -7.323  1.00 84.22           N
ATOM   3968  CA  VAL A 262       2.895 -11.507  -6.609  1.00 84.22           C
ATOM   3969  C   VAL A 262       2.147 -10.650  -5.586  1.00 84.22           C
ATOM   3970  O   VAL A 262       2.613 -10.471  -4.462  1.00 84.22           O
ATOM   3971  HA  VAL A 262       3.581 -12.168  -6.079  1.00 84.22           H
ATOM   3972  CB  VAL A 262       3.711 -10.677  -7.602  1.00 84.22           C
ATOM   3973  HB  VAL A 262       3.013 -10.122  -8.228  1.00 84.22           H
ATOM   3974  CG1 VAL A 262       4.596  -9.664  -6.873  1.00 84.22           C
ATOM   3975 1HG1 VAL A 262       3.971  -8.992  -6.286  1.00 84.22           H
ATOM   3976 2HG1 VAL A 262       5.283 -10.192  -6.211  1.00 84.22           H
ATOM   3977 3HG1 VAL A 262       5.165  -9.087  -7.602  1.00 84.22           H
ATOM   3978  CG2 VAL A 262       4.546 -11.578  -8.515  1.00 84.22           C
ATOM   3979 1HG2 VAL A 262       5.231 -12.172  -7.910  1.00 84.22           H
ATOM   3980 2HG2 VAL A 262       3.886 -12.241  -9.073  1.00 84.22           H
ATOM   3981 3HG2 VAL A 262       5.116 -10.962  -9.210  1.00 84.22           H
ATOM   3982  HN  VAL A 262       1.851 -12.138  -8.298  1.00 84.22           H
ATOM   3983  N   PHE A 263       1.000 -10.144  -6.013  1.00 79.13           N
ATOM   3984  CA  PHE A 263       0.172  -9.327  -5.141  1.00 79.13           C
ATOM   3985  C   PHE A 263      -0.286 -10.123  -3.917  1.00 79.13           C
ATOM   3986  O   PHE A 263      -0.109  -9.681  -2.783  1.00 79.13           O
ATOM   3987  HA  PHE A 263       0.780  -8.482  -4.817  1.00 79.13           H
ATOM   3988  CB  PHE A 263      -1.056  -8.910  -5.952  1.00 79.13           C
ATOM   3989 1HB  PHE A 263      -0.728  -8.356  -6.831  1.00 79.13           H
ATOM   3990 2HB  PHE A 263      -1.563  -9.806  -6.311  1.00 79.13           H
ATOM   3991  CG  PHE A 263      -2.056  -8.054  -5.172  1.00 79.13           C
ATOM   3992  CD1 PHE A 263      -3.082  -8.645  -4.504  1.00 79.13           C
ATOM   3993  HD1 PHE A 263      -3.193  -9.730  -4.525  1.00 79.13           H
ATOM   3994  CD2 PHE A 263      -1.918  -6.701  -5.146  1.00 79.13           C
ATOM   3995  HD2 PHE A 263      -1.095  -6.227  -5.681  1.00 79.13           H
ATOM   3996  CE1 PHE A 263      -4.010  -7.851  -3.780  1.00 79.13           C
ATOM   3997  HE1 PHE A 263      -4.833  -8.325  -3.245  1.00 79.13           H
ATOM   3998  CE2 PHE A 263      -2.845  -5.906  -4.421  1.00 79.13           C
ATOM   3999  HE2 PHE A 263      -2.734  -4.822  -4.401  1.00 79.13           H
ATOM   4000  CZ  PHE A 263      -3.872  -6.498  -3.754  1.00 79.13           C
ATOM   4001  HZ  PHE A 263      -4.584  -5.888  -3.198  1.00 79.13           H
ATOM   4002  HN  PHE A 263       0.634 -10.283  -6.933  1.00 79.13           H
ATOM   4003  N   VAL A 264      -0.866 -11.283  -4.188  1.00 83.88           N
ATOM   4004  CA  VAL A 264      -1.451 -12.092  -3.132  1.00 83.88           C
ATOM   4005  C   VAL A 264      -0.367 -12.456  -2.115  1.00 83.88           C
ATOM   4006  O   VAL A 264      -0.568 -12.312  -0.910  1.00 83.88           O
ATOM   4007  HA  VAL A 264      -2.209 -11.486  -2.635  1.00 83.88           H
ATOM   4008  CB  VAL A 264      -2.142 -13.317  -3.733  1.00 83.88           C
ATOM   4009  HB  VAL A 264      -1.427 -13.819  -4.385  1.00 83.88           H
ATOM   4010  CG1 VAL A 264      -2.555 -14.305  -2.641  1.00 83.88           C
ATOM   4011 1HG1 VAL A 264      -1.671 -14.635  -2.096  1.00 83.88           H
ATOM   4012 2HG1 VAL A 264      -3.245 -13.817  -1.952  1.00 83.88           H
ATOM   4013 3HG1 VAL A 264      -3.045 -15.166  -3.096  1.00 83.88           H
ATOM   4014  CG2 VAL A 264      -3.345 -12.905  -4.584  1.00 83.88           C
ATOM   4015 1HG2 VAL A 264      -4.063 -12.369  -3.963  1.00 83.88           H
ATOM   4016 2HG2 VAL A 264      -3.012 -12.258  -5.395  1.00 83.88           H
ATOM   4017 3HG2 VAL A 264      -3.818 -13.795  -4.999  1.00 83.88           H
ATOM   4018  HN  VAL A 264      -0.940 -11.670  -5.107  1.00 83.88           H
ATOM   4019  N   LEU A 265       0.758 -12.921  -2.638  1.00 88.27           N
ATOM   4020  CA  LEU A 265       1.807 -13.466  -1.793  1.00 88.27           C
ATOM   4021  C   LEU A 265       2.388 -12.348  -0.925  1.00 88.27           C
ATOM   4022  O   LEU A 265       2.872 -12.601   0.178  1.00 88.27           O
ATOM   4023  HA  LEU A 265       1.348 -14.207  -1.139  1.00 88.27           H
ATOM   4024  CB  LEU A 265       2.853 -14.194  -2.639  1.00 88.27           C
ATOM   4025 1HB  LEU A 265       3.171 -13.527  -3.441  1.00 88.27           H
ATOM   4026 2HB  LEU A 265       3.728 -14.383  -2.017  1.00 88.27           H
ATOM   4027  CG  LEU A 265       2.408 -15.519  -3.261  1.00 88.27           C
ATOM   4028  HG  LEU A 265       1.549 -15.324  -3.902  1.00 88.27           H
ATOM   4029  CD1 LEU A 265       3.509 -16.105  -4.148  1.00 88.27           C
ATOM   4030 1HD1 LEU A 265       3.743 -15.404  -4.949  1.00 88.27           H
ATOM   4031 2HD1 LEU A 265       4.402 -16.283  -3.548  1.00 88.27           H
ATOM   4032 3HD1 LEU A 265       3.167 -17.047  -4.577  1.00 88.27           H
ATOM   4033  CD2 LEU A 265       1.954 -16.505  -2.184  1.00 88.27           C
ATOM   4034 1HD2 LEU A 265       2.779 -16.700  -1.498  1.00 88.27           H
ATOM   4035 2HD2 LEU A 265       1.116 -16.079  -1.632  1.00 88.27           H
ATOM   4036 3HD2 LEU A 265       1.643 -17.439  -2.653  1.00 88.27           H
ATOM   4037  HN  LEU A 265       0.958 -12.929  -3.618  1.00 88.27           H
ATOM   4038  N   SER A 266       2.322 -11.135  -1.454  1.00 87.66           N
ATOM   4039  CA  SER A 266       2.940  -9.996  -0.796  1.00 87.66           C
ATOM   4040  C   SER A 266       1.978  -9.403   0.235  1.00 87.66           C
ATOM   4041  O   SER A 266       2.390  -9.038   1.335  1.00 87.66           O
ATOM   4042  HA  SER A 266       3.829 -10.394  -0.307  1.00 87.66           H
ATOM   4043  CB  SER A 266       3.352  -8.930  -1.813  1.00 87.66           C
ATOM   4044 1HB  SER A 266       3.808  -8.089  -1.291  1.00 87.66           H
ATOM   4045 2HB  SER A 266       4.110  -9.339  -2.481  1.00 87.66           H
ATOM   4046  OG  SER A 266       2.244  -8.467  -2.580  1.00 87.66           O
ATOM   4047  HG  SER A 266       2.187  -8.974  -3.440  1.00 87.66           H
ATOM   4048  HN  SER A 266       1.857 -10.926  -2.315  1.00 87.66           H
ATOM   4049  N   GLN A 267       0.715  -9.325  -0.157  1.00 86.36           N
ATOM   4050  CA  GLN A 267      -0.257  -8.552   0.599  1.00 86.36           C
ATOM   4051  C   GLN A 267      -0.969  -9.445   1.617  1.00 86.36           C
ATOM   4052  O   GLN A 267      -1.300  -8.998   2.714  1.00 86.36           O
ATOM   4053  HA  GLN A 267       0.322  -7.787   1.117  1.00 86.36           H
ATOM   4054  CB  GLN A 267      -1.262  -7.874  -0.334  1.00 86.36           C
ATOM   4055 1HB  GLN A 267      -1.754  -8.625  -0.952  1.00 86.36           H
ATOM   4056 2HB  GLN A 267      -2.040  -7.388   0.255  1.00 86.36           H
ATOM   4057  CG  GLN A 267      -0.572  -6.842  -1.228  1.00 86.36           C
ATOM   4058 1HG  GLN A 267       0.194  -7.332  -1.830  1.00 86.36           H
ATOM   4059 2HG  GLN A 267      -1.296  -6.413  -1.920  1.00 86.36           H
ATOM   4060  CD  GLN A 267       0.064  -5.730  -0.391  1.00 86.36           C
ATOM   4061  OE1 GLN A 267      -0.480  -5.278   0.603  1.00 86.36           O
ATOM   4062  NE2 GLN A 267       1.242  -5.315  -0.848  1.00 86.36           N
ATOM   4063 1HE2 GLN A 267       1.633  -5.729  -1.671  1.00 86.36           H
ATOM   4064 2HE2 GLN A 267       1.737  -4.590  -0.369  1.00 86.36           H
ATOM   4065  HN  GLN A 267       0.353  -9.777  -0.972  1.00 86.36           H
ATOM   4066  N   PHE A 268      -1.183 -10.690   1.218  1.00 89.18           N
ATOM   4067  CA  PHE A 268      -2.013 -11.593   1.996  1.00 89.18           C
ATOM   4068  C   PHE A 268      -1.479 -11.737   3.423  1.00 89.18           C
ATOM   4069  O   PHE A 268      -2.217 -11.549   4.388  1.00 89.18           O
ATOM   4070  HA  PHE A 268      -3.015 -11.165   2.027  1.00 89.18           H
ATOM   4071  CB  PHE A 268      -1.961 -12.957   1.304  1.00 89.18           C
ATOM   4072 1HB  PHE A 268      -2.284 -12.841   0.270  1.00 89.18           H
ATOM   4073 2HB  PHE A 268      -0.927 -13.300   1.278  1.00 89.18           H
ATOM   4074  CG  PHE A 268      -2.822 -14.028   1.976  1.00 89.18           C
ATOM   4075  CD1 PHE A 268      -2.231 -15.069   2.621  1.00 89.18           C
ATOM   4076  HD1 PHE A 268      -1.144 -15.140   2.661  1.00 89.18           H
ATOM   4077  CD2 PHE A 268      -4.178 -13.940   1.927  1.00 89.18           C
ATOM   4078  HD2 PHE A 268      -4.652 -13.106   1.409  1.00 89.18           H
ATOM   4079  CE1 PHE A 268      -3.030 -16.064   3.245  1.00 89.18           C
ATOM   4080  HE1 PHE A 268      -2.557 -16.898   3.762  1.00 89.18           H
ATOM   4081  CE2 PHE A 268      -4.977 -14.935   2.550  1.00 89.18           C
ATOM   4082  HE2 PHE A 268      -6.064 -14.864   2.510  1.00 89.18           H
ATOM   4083  CZ  PHE A 268      -4.387 -15.976   3.196  1.00 89.18           C
ATOM   4084  HZ  PHE A 268      -5.000 -16.739   3.674  1.00 89.18           H
ATOM   4085  HN  PHE A 268      -0.801 -11.082   0.381  1.00 89.18           H
ATOM   4086  N   PRO A 269      -0.191 -12.071   3.581  1.00 93.20           N
ATOM   4087  CA  PRO A 269       0.359 -12.349   4.910  1.00 93.20           C
ATOM   4088  C   PRO A 269       0.084 -11.224   5.895  1.00 93.20           C
ATOM   4089  O   PRO A 269      -0.317 -11.472   7.030  1.00 93.20           O
ATOM   4090  HA  PRO A 269      -0.124 -13.227   5.339  1.00 93.20           H
ATOM   4091  CB  PRO A 269       1.857 -12.526   4.654  1.00 93.20           C
ATOM   4092 1HB  PRO A 269       2.397 -11.587   4.771  1.00 93.20           H
ATOM   4093 2HB  PRO A 269       2.302 -13.238   5.349  1.00 93.20           H
ATOM   4094  CG  PRO A 269       1.911 -13.032   3.217  1.00 93.20           C
ATOM   4095 1HG  PRO A 269       2.893 -12.874   2.770  1.00 93.20           H
ATOM   4096 2HG  PRO A 269       1.716 -14.103   3.158  1.00 93.20           H
ATOM   4097  CD  PRO A 269       0.831 -12.215   2.528  1.00 93.20           C
ATOM   4098 1HD  PRO A 269       1.205 -11.246   2.198  1.00 93.20           H
ATOM   4099 2HD  PRO A 269       0.443 -12.721   1.644  1.00 93.20           H
ATOM   4100  N   TYR A 270       0.310 -10.004   5.428  1.00 91.97           N
ATOM   4101  CA  TYR A 270       0.181  -8.839   6.286  1.00 91.97           C
ATOM   4102  C   TYR A 270      -1.266  -8.657   6.750  1.00 91.97           C
ATOM   4103  O   TYR A 270      -1.517  -8.397   7.926  1.00 91.97           O
ATOM   4104  HA  TYR A 270       0.817  -8.991   7.158  1.00 91.97           H
ATOM   4105  CB  TYR A 270       0.584  -7.637   5.429  1.00 91.97           C
ATOM   4106 1HB  TYR A 270       1.653  -7.693   5.223  1.00 91.97           H
ATOM   4107 2HB  TYR A 270       0.071  -7.700   4.469  1.00 91.97           H
ATOM   4108  CG  TYR A 270       0.273  -6.283   6.070  1.00 91.97           C
ATOM   4109  CD1 TYR A 270      -0.648  -5.438   5.484  1.00 91.97           C
ATOM   4110  HD1 TYR A 270      -1.153  -5.735   4.565  1.00 91.97           H
ATOM   4111  CD2 TYR A 270       0.912  -5.908   7.234  1.00 91.97           C
ATOM   4112  HD2 TYR A 270       1.639  -6.575   7.696  1.00 91.97           H
ATOM   4113  CE1 TYR A 270      -0.941  -4.164   6.088  1.00 91.97           C
ATOM   4114  HE1 TYR A 270      -1.665  -3.487   5.636  1.00 91.97           H
ATOM   4115  CE2 TYR A 270       0.619  -4.633   7.837  1.00 91.97           C
ATOM   4116  HE2 TYR A 270       1.117  -4.324   8.756  1.00 91.97           H
ATOM   4117  CZ  TYR A 270      -0.293  -3.824   7.234  1.00 91.97           C
ATOM   4118  OH  TYR A 270      -0.569  -2.621   7.804  1.00 91.97           O
ATOM   4119  HH  TYR A 270      -0.236  -2.604   8.747  1.00 91.97           H
ATOM   4120  HN  TYR A 270       0.576  -9.807   4.485  1.00 91.97           H
ATOM   4121  N   ASN A 271      -2.180  -8.801   5.802  1.00 89.72           N
ATOM   4122  CA  ASN A 271      -3.584  -8.543   6.071  1.00 89.72           C
ATOM   4123  C   ASN A 271      -4.136  -9.645   6.977  1.00 89.72           C
ATOM   4124  O   ASN A 271      -5.094  -9.424   7.716  1.00 89.72           O
ATOM   4125  HA  ASN A 271      -3.610  -7.562   6.545  1.00 89.72           H
ATOM   4126  CB  ASN A 271      -4.402  -8.541   4.777  1.00 89.72           C
ATOM   4127 1HB  ASN A 271      -4.128  -9.403   4.169  1.00 89.72           H
ATOM   4128 2HB  ASN A 271      -5.462  -8.641   5.013  1.00 89.72           H
ATOM   4129  CG  ASN A 271      -4.170  -7.254   3.983  1.00 89.72           C
ATOM   4130  OD1 ASN A 271      -4.601  -6.177   4.358  1.00 89.72           O
ATOM   4131  ND2 ASN A 271      -3.465  -7.426   2.869  1.00 89.72           N
ATOM   4132 1HD2 ASN A 271      -3.139  -8.338   2.618  1.00 89.72           H
ATOM   4133 2HD2 ASN A 271      -3.260  -6.644   2.281  1.00 89.72           H
ATOM   4134  HN  ASN A 271      -1.975  -9.087   4.866  1.00 89.72           H
ATOM   4135  N   CYS A 272      -3.508 -10.808   6.891  1.00 92.75           N
ATOM   4136  CA  CYS A 272      -3.834 -11.904   7.788  1.00 92.75           C
ATOM   4137  C   CYS A 272      -3.562 -11.446   9.223  1.00 92.75           C
ATOM   4138  O   CYS A 272      -4.407 -11.613  10.102  1.00 92.75           O
ATOM   4139  HA  CYS A 272      -4.892 -12.121   7.645  1.00 92.75           H
ATOM   4140  CB  CYS A 272      -3.056 -13.173   7.437  1.00 92.75           C
ATOM   4141 1HB  CYS A 272      -2.003 -12.935   7.288  1.00 92.75           H
ATOM   4142 2HB  CYS A 272      -3.108 -13.882   8.264  1.00 92.75           H
ATOM   4143  SG  CYS A 272      -3.745 -13.931   5.921  1.00 92.75           S
ATOM   4144  HG  CYS A 272      -3.190 -13.071   5.071  1.00 92.75           H
ATOM   4145  HN  CYS A 272      -2.789 -11.008   6.225  1.00 92.75           H
ATOM   4146  N   ILE A 273      -2.381 -10.879   9.416  1.00 93.53           N
ATOM   4147  CA  ILE A 273      -1.972 -10.430  10.736  1.00 93.53           C
ATOM   4148  C   ILE A 273      -2.858  -9.261  11.169  1.00 93.53           C
ATOM   4149  O   ILE A 273      -3.252  -9.172  12.331  1.00 93.53           O
ATOM   4150  HA  ILE A 273      -2.132 -11.259  11.426  1.00 93.53           H
ATOM   4151  CB  ILE A 273      -0.477 -10.108  10.754  1.00 93.53           C
ATOM   4152  HB  ILE A 273      -0.279  -9.361   9.985  1.00 93.53           H
ATOM   4153  CG1 ILE A 273       0.354 -11.345  10.406  1.00 93.53           C
ATOM   4154 1HG1 ILE A 273       0.074 -11.711   9.419  1.00 93.53           H
ATOM   4155 2HG1 ILE A 273       1.410 -11.077  10.359  1.00 93.53           H
ATOM   4156  CG2 ILE A 273      -0.063  -9.498  12.094  1.00 93.53           C
ATOM   4157 1HG2 ILE A 273      -0.621  -8.576  12.261  1.00 93.53           H
ATOM   4158 2HG2 ILE A 273      -0.278 -10.203  12.897  1.00 93.53           H
ATOM   4159 3HG2 ILE A 273       1.005  -9.278  12.079  1.00 93.53           H
ATOM   4160  CD1 ILE A 273       0.150 -12.452  11.443  1.00 93.53           C
ATOM   4161 1HD1 ILE A 273       0.455 -12.090  12.425  1.00 93.53           H
ATOM   4162 2HD1 ILE A 273      -0.902 -12.734  11.470  1.00 93.53           H
ATOM   4163 3HD1 ILE A 273       0.752 -13.319  11.172  1.00 93.53           H
ATOM   4164  HN  ILE A 273      -1.710 -10.724   8.690  1.00 93.53           H
ATOM   4165  N   LEU A 274      -3.146  -8.392  10.211  1.00 92.00           N
ATOM   4166  CA  LEU A 274      -3.955  -7.216  10.486  1.00 92.00           C
ATOM   4167  C   LEU A 274      -5.340  -7.656  10.967  1.00 92.00           C
ATOM   4168  O   LEU A 274      -5.941  -7.004  11.819  1.00 92.00           O
ATOM   4169  HA  LEU A 274      -3.469  -6.666  11.291  1.00 92.00           H
ATOM   4170  CB  LEU A 274      -3.993  -6.294   9.265  1.00 92.00           C
ATOM   4171 1HB  LEU A 274      -2.976  -6.183   8.888  1.00 92.00           H
ATOM   4172 2HB  LEU A 274      -4.572  -6.784   8.482  1.00 92.00           H
ATOM   4173  CG  LEU A 274      -4.577  -4.899   9.496  1.00 92.00           C
ATOM   4174  HG  LEU A 274      -5.528  -5.009  10.017  1.00 92.00           H
ATOM   4175  CD1 LEU A 274      -3.663  -4.064  10.395  1.00 92.00           C
ATOM   4176 1HD1 LEU A 274      -3.550  -4.560  11.359  1.00 92.00           H
ATOM   4177 2HD1 LEU A 274      -2.686  -3.960   9.923  1.00 92.00           H
ATOM   4178 3HD1 LEU A 274      -4.102  -3.077  10.542  1.00 92.00           H
ATOM   4179  CD2 LEU A 274      -4.868  -4.200   8.167  1.00 92.00           C
ATOM   4180 1HD2 LEU A 274      -3.944  -4.102   7.597  1.00 92.00           H
ATOM   4181 2HD2 LEU A 274      -5.586  -4.790   7.596  1.00 92.00           H
ATOM   4182 3HD2 LEU A 274      -5.283  -3.211   8.360  1.00 92.00           H
ATOM   4183  HN  LEU A 274      -2.838  -8.480   9.264  1.00 92.00           H
ATOM   4184  N   LEU A 275      -5.805  -8.759  10.399  1.00 93.49           N
ATOM   4185  CA  LEU A 275      -7.086  -9.320  10.794  1.00 93.49           C
ATOM   4186  C   LEU A 275      -7.021  -9.748  12.261  1.00 93.49           C
ATOM   4187  O   LEU A 275      -7.920  -9.439  13.042  1.00 93.49           O
ATOM   4188  HA  LEU A 275      -7.832  -8.531  10.697  1.00 93.49           H
ATOM   4189  CB  LEU A 275      -7.493 -10.447   9.842  1.00 93.49           C
ATOM   4190 1HB  LEU A 275      -7.572 -10.036   8.836  1.00 93.49           H
ATOM   4191 2HB  LEU A 275      -6.692 -11.186   9.823  1.00 93.49           H
ATOM   4192  CG  LEU A 275      -8.803 -11.165  10.174  1.00 93.49           C
ATOM   4193  HG  LEU A 275      -8.740 -11.537  11.196  1.00 93.49           H
ATOM   4194  CD1 LEU A 275      -9.987 -10.197  10.118  1.00 93.49           C
ATOM   4195 1HD1 LEU A 275      -9.836  -9.395  10.840  1.00 93.49           H
ATOM   4196 2HD1 LEU A 275     -10.064  -9.774   9.116  1.00 93.49           H
ATOM   4197 3HD1 LEU A 275     -10.906 -10.733  10.357  1.00 93.49           H
ATOM   4198  CD2 LEU A 275      -9.010 -12.377   9.263  1.00 93.49           C
ATOM   4199 1HD2 LEU A 275      -9.044 -12.049   8.224  1.00 93.49           H
ATOM   4200 2HD2 LEU A 275      -8.185 -13.076   9.397  1.00 93.49           H
ATOM   4201 3HD2 LEU A 275      -9.949 -12.868   9.520  1.00 93.49           H
ATOM   4202  HN  LEU A 275      -5.324  -9.266   9.684  1.00 93.49           H
ATOM   4203  N   VAL A 276      -5.949 -10.452  12.592  1.00 94.60           N
ATOM   4204  CA  VAL A 276      -5.756 -10.927  13.952  1.00 94.60           C
ATOM   4205  C   VAL A 276      -5.777  -9.736  14.912  1.00 94.60           C
ATOM   4206  O   VAL A 276      -6.439  -9.780  15.947  1.00 94.60           O
ATOM   4207  HA  VAL A 276      -6.591 -11.585  14.192  1.00 94.60           H
ATOM   4208  CB  VAL A 276      -4.467 -11.745  14.042  1.00 94.60           C
ATOM   4209  HB  VAL A 276      -3.656 -11.139  13.638  1.00 94.60           H
ATOM   4210  CG1 VAL A 276      -4.127 -12.075  15.497  1.00 94.60           C
ATOM   4211 1HG1 VAL A 276      -3.994 -11.149  16.058  1.00 94.60           H
ATOM   4212 2HG1 VAL A 276      -4.939 -12.653  15.938  1.00 94.60           H
ATOM   4213 3HG1 VAL A 276      -3.206 -12.657  15.533  1.00 94.60           H
ATOM   4214  CG2 VAL A 276      -4.565 -13.019  13.200  1.00 94.60           C
ATOM   4215 1HG2 VAL A 276      -5.393 -13.630  13.561  1.00 94.60           H
ATOM   4216 2HG2 VAL A 276      -4.738 -12.753  12.157  1.00 94.60           H
ATOM   4217 3HG2 VAL A 276      -3.635 -13.582  13.282  1.00 94.60           H
ATOM   4218  HN  VAL A 276      -5.221 -10.697  11.952  1.00 94.60           H
ATOM   4219  N   GLN A 277      -5.043  -8.699  14.534  1.00 93.24           N
ATOM   4220  CA  GLN A 277      -4.955  -7.505  15.357  1.00 93.24           C
ATOM   4221  C   GLN A 277      -6.336  -6.867  15.516  1.00 93.24           C
ATOM   4222  O   GLN A 277      -6.648  -6.306  16.566  1.00 93.24           O
ATOM   4223  HA  GLN A 277      -4.592  -7.847  16.326  1.00 93.24           H
ATOM   4224  CB  GLN A 277      -3.955  -6.507  14.770  1.00 93.24           C
ATOM   4225 1HB  GLN A 277      -4.135  -6.392  13.701  1.00 93.24           H
ATOM   4226 2HB  GLN A 277      -4.102  -5.528  15.225  1.00 93.24           H
ATOM   4227  CG  GLN A 277      -2.516  -6.972  15.003  1.00 93.24           C
ATOM   4228 1HG  GLN A 277      -2.348  -7.126  16.069  1.00 93.24           H
ATOM   4229 2HG  GLN A 277      -2.356  -7.933  14.513  1.00 93.24           H
ATOM   4230  CD  GLN A 277      -1.515  -5.947  14.466  1.00 93.24           C
ATOM   4231  OE1 GLN A 277      -1.814  -5.144  13.598  1.00 93.24           O
ATOM   4232  NE2 GLN A 277      -0.312  -6.019  15.030  1.00 93.24           N
ATOM   4233 1HE2 GLN A 277      -0.132  -6.702  15.738  1.00 93.24           H
ATOM   4234 2HE2 GLN A 277       0.412  -5.390  14.746  1.00 93.24           H
ATOM   4235  HN  GLN A 277      -4.517  -8.667  13.684  1.00 93.24           H
ATOM   4236  N   THR A 278      -7.128  -6.974  14.459  1.00 93.13           N
ATOM   4237  CA  THR A 278      -8.465  -6.406  14.465  1.00 93.13           C
ATOM   4238  C   THR A 278      -9.351  -7.139  15.474  1.00 93.13           C
ATOM   4239  O   THR A 278     -10.068  -6.508  16.249  1.00 93.13           O
ATOM   4240  HA  THR A 278      -8.397  -5.369  14.793  1.00 93.13           H
ATOM   4241  CB  THR A 278      -9.006  -6.454  13.034  1.00 93.13           C
ATOM   4242  HB  THR A 278      -9.162  -7.483  12.712  1.00 93.13           H
ATOM   4243  OG1 THR A 278      -8.054  -5.710  12.278  1.00 93.13           O
ATOM   4244  HG1 THR A 278      -7.375  -6.327  11.881  1.00 93.13           H
ATOM   4245  CG2 THR A 278     -10.307  -5.666  12.873  1.00 93.13           C
ATOM   4246 1HG2 THR A 278     -10.134  -4.621  13.132  1.00 93.13           H
ATOM   4247 2HG2 THR A 278     -11.068  -6.082  13.534  1.00 93.13           H
ATOM   4248 3HG2 THR A 278     -10.647  -5.733  11.840  1.00 93.13           H
ATOM   4249  HN  THR A 278      -6.869  -7.437  13.611  1.00 93.13           H
ATOM   4250  N   ILE A 279      -9.273  -8.461  15.431  1.00 94.59           N
ATOM   4251  CA  ILE A 279     -10.087  -9.287  16.307  1.00 94.59           C
ATOM   4252  C   ILE A 279      -9.683  -9.034  17.761  1.00 94.59           C
ATOM   4253  O   ILE A 279     -10.540  -8.929  18.637  1.00 94.59           O
ATOM   4254  HA  ILE A 279     -11.124  -8.977  16.178  1.00 94.59           H
ATOM   4255  CB  ILE A 279      -9.998 -10.757  15.891  1.00 94.59           C
ATOM   4256  HB  ILE A 279      -8.946 -11.037  15.849  1.00 94.59           H
ATOM   4257  CG1 ILE A 279     -10.578 -10.967  14.491  1.00 94.59           C
ATOM   4258 1HG1 ILE A 279     -11.665 -10.896  14.529  1.00 94.59           H
ATOM   4259 2HG1 ILE A 279     -10.230 -10.175  13.827  1.00 94.59           H
ATOM   4260  CG2 ILE A 279     -10.666 -11.661  16.929  1.00 94.59           C
ATOM   4261 1HG2 ILE A 279     -10.167 -11.540  17.891  1.00 94.59           H
ATOM   4262 2HG2 ILE A 279     -11.716 -11.389  17.027  1.00 94.59           H
ATOM   4263 3HG2 ILE A 279     -10.588 -12.700  16.609  1.00 94.59           H
ATOM   4264  CD1 ILE A 279     -10.169 -12.329  13.927  1.00 94.59           C
ATOM   4265 1HD1 ILE A 279      -9.083 -12.387  13.868  1.00 94.59           H
ATOM   4266 2HD1 ILE A 279     -10.540 -13.119  14.581  1.00 94.59           H
ATOM   4267 3HD1 ILE A 279     -10.595 -12.452  12.931  1.00 94.59           H
ATOM   4268  HN  ILE A 279      -8.670  -8.966  14.815  1.00 94.59           H
ATOM   4269  N   ASP A 280      -8.378  -8.942  17.972  1.00 94.41           N
ATOM   4270  CA  ASP A 280      -7.847  -8.772  19.313  1.00 94.41           C
ATOM   4271  C   ASP A 280      -8.205  -7.375  19.825  1.00 94.41           C
ATOM   4272  O   ASP A 280      -8.434  -7.187  21.019  1.00 94.41           O
ATOM   4273  HA  ASP A 280      -8.306  -9.563  19.906  1.00 94.41           H
ATOM   4274  CB  ASP A 280      -6.323  -8.903  19.323  1.00 94.41           C
ATOM   4275 1HB  ASP A 280      -6.029  -9.812  18.799  1.00 94.41           H
ATOM   4276 2HB  ASP A 280      -5.879  -8.066  18.784  1.00 94.41           H
ATOM   4277  CG  ASP A 280      -5.785  -8.937  20.755  1.00 94.41           C
ATOM   4278  OD1 ASP A 280      -6.313  -9.753  21.541  1.00 94.41           O
ATOM   4279  OD2 ASP A 280      -4.857  -8.146  21.031  1.00 94.41           O
ATOM   4280  HN  ASP A 280      -7.690  -8.983  17.247  1.00 94.41           H
ATOM   4281  N   ALA A 281      -8.242  -6.431  18.896  1.00 92.08           N
ATOM   4282  CA  ALA A 281      -8.608  -5.065  19.232  1.00 92.08           C
ATOM   4283  C   ALA A 281     -10.025  -5.049  19.807  1.00 92.08           C
ATOM   4284  O   ALA A 281     -10.350  -4.206  20.642  1.00 92.08           O
ATOM   4285  HA  ALA A 281      -7.912  -4.712  19.992  1.00 92.08           H
ATOM   4286  CB  ALA A 281      -8.472  -4.181  17.991  1.00 92.08           C
ATOM   4287 1HB  ALA A 281      -7.441  -4.204  17.639  1.00 92.08           H
ATOM   4288 2HB  ALA A 281      -9.132  -4.552  17.206  1.00 92.08           H
ATOM   4289 3HB  ALA A 281      -8.747  -3.156  18.242  1.00 92.08           H
ATOM   4290  HN  ALA A 281      -8.027  -6.586  17.932  1.00 92.08           H
ATOM   4291  N   TYR A 282     -10.832  -5.989  19.337  1.00 90.76           N
ATOM   4292  CA  TYR A 282     -12.210  -6.087  19.787  1.00 90.76           C
ATOM   4293  C   TYR A 282     -12.321  -6.984  21.021  1.00 90.76           C
ATOM   4294  O   TYR A 282     -12.935  -6.604  22.016  1.00 90.76           O
ATOM   4295  HA  TYR A 282     -12.552  -5.085  20.044  1.00 90.76           H
ATOM   4296  CB  TYR A 282     -12.985  -6.728  18.634  1.00 90.76           C
ATOM   4297 1HB  TYR A 282     -12.814  -6.148  17.728  1.00 90.76           H
ATOM   4298 2HB  TYR A 282     -12.588  -7.727  18.453  1.00 90.76           H
ATOM   4299  CG  TYR A 282     -14.492  -6.830  18.879  1.00 90.76           C
ATOM   4300  CD1 TYR A 282     -15.052  -8.039  19.239  1.00 90.76           C
ATOM   4301  HD1 TYR A 282     -14.421  -8.921  19.348  1.00 90.76           H
ATOM   4302  CD2 TYR A 282     -15.291  -5.713  18.740  1.00 90.76           C
ATOM   4303  HD2 TYR A 282     -14.849  -4.758  18.456  1.00 90.76           H
ATOM   4304  CE1 TYR A 282     -16.470  -8.135  19.469  1.00 90.76           C
ATOM   4305  HE1 TYR A 282     -16.926  -9.084  19.753  1.00 90.76           H
ATOM   4306  CE2 TYR A 282     -16.709  -5.810  18.971  1.00 90.76           C
ATOM   4307  HE2 TYR A 282     -17.352  -4.936  18.865  1.00 90.76           H
ATOM   4308  CZ  TYR A 282     -17.229  -7.016  19.324  1.00 90.76           C
ATOM   4309  OH  TYR A 282     -18.568  -7.107  19.542  1.00 90.76           O
ATOM   4310  HH  TYR A 282     -18.807  -8.038  19.817  1.00 90.76           H
ATOM   4311  HN  TYR A 282     -10.558  -6.674  18.662  1.00 90.76           H
ATOM   4312  N   ALA A 283     -11.716  -8.159  20.916  1.00 92.50           N
ATOM   4313  CA  ALA A 283     -11.998  -9.232  21.854  1.00 92.50           C
ATOM   4314  C   ALA A 283     -10.946  -9.222  22.965  1.00 92.50           C
ATOM   4315  O   ALA A 283     -11.169  -9.774  24.041  1.00 92.50           O
ATOM   4316  HA  ALA A 283     -12.978  -9.042  22.292  1.00 92.50           H
ATOM   4317  CB  ALA A 283     -12.043 -10.566  21.105  1.00 92.50           C
ATOM   4318 1HB  ALA A 283     -12.826 -10.531  20.348  1.00 92.50           H
ATOM   4319 2HB  ALA A 283     -11.081 -10.746  20.626  1.00 92.50           H
ATOM   4320 3HB  ALA A 283     -12.254 -11.371  21.809  1.00 92.50           H
ATOM   4321  HN  ALA A 283     -11.046  -8.381  20.208  1.00 92.50           H
ATOM   4322  N   MET A 284      -9.821  -8.589  22.666  1.00 91.32           N
ATOM   4323  CA  MET A 284      -8.718  -8.537  23.609  1.00 91.32           C
ATOM   4324  C   MET A 284      -8.411  -9.927  24.171  1.00 91.32           C
ATOM   4325  O   MET A 284      -8.314 -10.102  25.384  1.00 91.32           O
ATOM   4326  HA  MET A 284      -7.863  -8.170  23.041  1.00 91.32           H
ATOM   4327  CB  MET A 284      -9.071  -7.589  24.757  1.00 91.32           C
ATOM   4328 1HB  MET A 284      -9.986  -7.927  25.244  1.00 91.32           H
ATOM   4329 2HB  MET A 284      -8.282  -7.612  25.509  1.00 91.32           H
ATOM   4330  CG  MET A 284      -9.257  -6.158  24.248  1.00 91.32           C
ATOM   4331 1HG  MET A 284      -8.302  -5.758  23.906  1.00 91.32           H
ATOM   4332 2HG  MET A 284      -9.930  -6.152  23.391  1.00 91.32           H
ATOM   4333  SD  MET A 284      -9.916  -5.128  25.549  1.00 91.32           S
ATOM   4334  CE  MET A 284     -11.648  -5.542  25.423  1.00 91.32           C
ATOM   4335 1HE  MET A 284     -12.012  -5.286  24.428  1.00 91.32           H
ATOM   4336 2HE  MET A 284     -11.780  -6.611  25.594  1.00 91.32           H
ATOM   4337 3HE  MET A 284     -12.211  -4.983  26.170  1.00 91.32           H
ATOM   4338  HN  MET A 284      -9.659  -8.118  21.799  1.00 91.32           H
ATOM   4339  N   PHE A 285      -8.266 -10.879  23.261  1.00 91.69           N
ATOM   4340  CA  PHE A 285      -8.147 -12.274  23.650  1.00 91.69           C
ATOM   4341  C   PHE A 285      -6.682 -12.660  23.864  1.00 91.69           C
ATOM   4342  O   PHE A 285      -6.390 -13.705  24.444  1.00 91.69           O
ATOM   4343  HA  PHE A 285      -8.693 -12.396  24.585  1.00 91.69           H
ATOM   4344  CB  PHE A 285      -8.719 -13.108  22.503  1.00 91.69           C
ATOM   4345 1HB  PHE A 285      -8.877 -14.129  22.853  1.00 91.69           H
ATOM   4346 2HB  PHE A 285      -9.697 -12.710  22.230  1.00 91.69           H
ATOM   4347  CG  PHE A 285      -7.833 -13.144  21.256  1.00 91.69           C
ATOM   4348  CD1 PHE A 285      -8.005 -12.220  20.273  1.00 91.69           C
ATOM   4349  HD1 PHE A 285      -8.774 -11.453  20.374  1.00 91.69           H
ATOM   4350  CD2 PHE A 285      -6.874 -14.100  21.131  1.00 91.69           C
ATOM   4351  HD2 PHE A 285      -6.736 -14.840  21.918  1.00 91.69           H
ATOM   4352  CE1 PHE A 285      -7.183 -12.252  19.116  1.00 91.69           C
ATOM   4353  HE1 PHE A 285      -7.321 -11.512  18.329  1.00 91.69           H
ATOM   4354  CE2 PHE A 285      -6.052 -14.132  19.973  1.00 91.69           C
ATOM   4355  HE2 PHE A 285      -5.283 -14.898  19.873  1.00 91.69           H
ATOM   4356  CZ  PHE A 285      -6.224 -13.208  18.991  1.00 91.69           C
ATOM   4357  HZ  PHE A 285      -5.592 -13.233  18.102  1.00 91.69           H
ATOM   4358  HN  PHE A 285      -8.229 -10.710  22.276  1.00 91.69           H
ATOM   4359  N   ILE A 286      -5.799 -11.796  23.384  1.00 92.13           N
ATOM   4360  CA  ILE A 286      -4.372 -12.018  23.544  1.00 92.13           C
ATOM   4361  C   ILE A 286      -3.918 -11.438  24.885  1.00 92.13           C
ATOM   4362  O   ILE A 286      -3.614 -10.250  24.981  1.00 92.13           O
ATOM   4363  HA  ILE A 286      -4.208 -13.095  23.561  1.00 92.13           H
ATOM   4364  CB  ILE A 286      -3.605 -11.462  22.343  1.00 92.13           C
ATOM   4365  HB  ILE A 286      -3.777 -10.387  22.296  1.00 92.13           H
ATOM   4366  CG1 ILE A 286      -4.127 -12.061  21.035  1.00 92.13           C
ATOM   4367 1HG1 ILE A 286      -3.865 -13.118  20.985  1.00 92.13           H
ATOM   4368 2HG1 ILE A 286      -5.215 -12.000  21.012  1.00 92.13           H
ATOM   4369  CG2 ILE A 286      -2.099 -11.672  22.509  1.00 92.13           C
ATOM   4370 1HG2 ILE A 286      -1.757 -11.160  23.408  1.00 92.13           H
ATOM   4371 2HG2 ILE A 286      -1.888 -12.738  22.595  1.00 92.13           H
ATOM   4372 3HG2 ILE A 286      -1.578 -11.268  21.641  1.00 92.13           H
ATOM   4373  CD1 ILE A 286      -3.544 -11.327  19.825  1.00 92.13           C
ATOM   4374 1HD1 ILE A 286      -3.828 -10.276  19.866  1.00 92.13           H
ATOM   4375 2HD1 ILE A 286      -2.457 -11.411  19.839  1.00 92.13           H
ATOM   4376 3HD1 ILE A 286      -3.931 -11.773  18.909  1.00 92.13           H
ATOM   4377  HN  ILE A 286      -6.044 -10.960  22.894  1.00 92.13           H
ATOM   4378  N   SER A 287      -3.885 -12.304  25.888  1.00 90.44           N
ATOM   4379  CA  SER A 287      -3.446 -11.899  27.212  1.00 90.44           C
ATOM   4380  C   SER A 287      -1.987 -12.306  27.427  1.00 90.44           C
ATOM   4381  O   SER A 287      -1.326 -11.802  28.334  1.00 90.44           O
ATOM   4382  HA  SER A 287      -3.548 -10.814  27.231  1.00 90.44           H
ATOM   4383  CB  SER A 287      -4.333 -12.513  28.298  1.00 90.44           C
ATOM   4384 1HB  SER A 287      -3.984 -12.188  29.278  1.00 90.44           H
ATOM   4385 2HB  SER A 287      -5.353 -12.144  28.185  1.00 90.44           H
ATOM   4386  OG  SER A 287      -4.336 -13.936  28.244  1.00 90.44           O
ATOM   4387  HG  SER A 287      -4.942 -14.305  28.949  1.00 90.44           H
ATOM   4388  HN  SER A 287      -4.152 -13.264  25.806  1.00 90.44           H
ATOM   4389  N   ASN A 288      -1.528 -13.212  26.577  1.00 93.33           N
ATOM   4390  CA  ASN A 288      -0.207 -13.794  26.746  1.00 93.33           C
ATOM   4391  C   ASN A 288       0.830 -12.901  26.061  1.00 93.33           C
ATOM   4392  O   ASN A 288       0.721 -12.618  24.869  1.00 93.33           O
ATOM   4393  HA  ASN A 288      -0.056 -13.857  27.823  1.00 93.33           H
ATOM   4394  CB  ASN A 288      -0.130 -15.182  26.106  1.00 93.33           C
ATOM   4395 1HB  ASN A 288      -0.966 -15.791  26.451  1.00 93.33           H
ATOM   4396 2HB  ASN A 288      -0.225 -15.093  25.024  1.00 93.33           H
ATOM   4397  CG  ASN A 288       1.190 -15.873  26.453  1.00 93.33           C
ATOM   4398  OD1 ASN A 288       2.265 -15.309  26.337  1.00 93.33           O
ATOM   4399  ND2 ASN A 288       1.048 -17.124  26.884  1.00 93.33           N
ATOM   4400 1HD2 ASN A 288       0.136 -17.528  26.956  1.00 93.33           H
ATOM   4401 2HD2 ASN A 288       1.854 -17.660  27.136  1.00 93.33           H
ATOM   4402  HN  ASN A 288      -2.040 -13.549  25.787  1.00 93.33           H
ATOM   4403  N   CYS A 289       1.812 -12.481  26.846  1.00 92.55           N
ATOM   4404  CA  CYS A 289       2.799 -11.529  26.365  1.00 92.55           C
ATOM   4405  C   CYS A 289       3.625 -12.204  25.268  1.00 92.55           C
ATOM   4406  O   CYS A 289       4.002 -11.565  24.288  1.00 92.55           O
ATOM   4407  HA  CYS A 289       2.245 -10.680  25.964  1.00 92.55           H
ATOM   4408  CB  CYS A 289       3.679 -11.004  27.501  1.00 92.55           C
ATOM   4409 1HB  CYS A 289       3.058 -10.546  28.271  1.00 92.55           H
ATOM   4410 2HB  CYS A 289       4.211 -11.831  27.971  1.00 92.55           H
ATOM   4411  SG  CYS A 289       4.874  -9.780  26.852  1.00 92.55           S
ATOM   4412  HN  CYS A 289       1.940 -12.780  27.791  1.00 92.55           H
ATOM   4413  N   ALA A 290       3.881 -13.488  25.472  1.00 94.29           N
ATOM   4414  CA  ALA A 290       4.705 -14.243  24.543  1.00 94.29           C
ATOM   4415  C   ALA A 290       4.030 -14.266  23.170  1.00 94.29           C
ATOM   4416  O   ALA A 290       4.681 -14.046  22.150  1.00 94.29           O
ATOM   4417  HA  ALA A 290       5.664 -13.731  24.458  1.00 94.29           H
ATOM   4418  CB  ALA A 290       4.945 -15.648  25.098  1.00 94.29           C
ATOM   4419 1HB  ALA A 290       5.453 -15.577  26.060  1.00 94.29           H
ATOM   4420 2HB  ALA A 290       3.989 -16.155  25.229  1.00 94.29           H
ATOM   4421 3HB  ALA A 290       5.563 -16.214  24.402  1.00 94.29           H
ATOM   4422  HN  ALA A 290       3.537 -14.011  26.252  1.00 94.29           H
ATOM   4423  N   VAL A 291       2.732 -14.533  23.189  1.00 94.28           N
ATOM   4424  CA  VAL A 291       1.960 -14.582  21.959  1.00 94.28           C
ATOM   4425  C   VAL A 291       1.945 -13.194  21.316  1.00 94.28           C
ATOM   4426  O   VAL A 291       2.125 -13.064  20.107  1.00 94.28           O
ATOM   4427  HA  VAL A 291       2.461 -15.276  21.284  1.00 94.28           H
ATOM   4428  CB  VAL A 291       0.559 -15.126  22.243  1.00 94.28           C
ATOM   4429  HB  VAL A 291       0.091 -14.477  22.984  1.00 94.28           H
ATOM   4430  CG1 VAL A 291      -0.306 -15.096  20.981  1.00 94.28           C
ATOM   4431 1HG1 VAL A 291      -0.395 -14.069  20.625  1.00 94.28           H
ATOM   4432 2HG1 VAL A 291       0.157 -15.710  20.208  1.00 94.28           H
ATOM   4433 3HG1 VAL A 291      -1.297 -15.487  21.210  1.00 94.28           H
ATOM   4434  CG2 VAL A 291       0.626 -16.537  22.828  1.00 94.28           C
ATOM   4435 1HG2 VAL A 291       1.121 -17.201  22.120  1.00 94.28           H
ATOM   4436 2HG2 VAL A 291       1.188 -16.517  23.762  1.00 94.28           H
ATOM   4437 3HG2 VAL A 291      -0.384 -16.900  23.020  1.00 94.28           H
ATOM   4438  HN  VAL A 291       2.211 -14.714  24.023  1.00 94.28           H
ATOM   4439  N   SER A 292       1.728 -12.191  22.155  1.00 94.12           N
ATOM   4440  CA  SER A 292       1.633 -10.822  21.676  1.00 94.12           C
ATOM   4441  C   SER A 292       2.945 -10.411  21.005  1.00 94.12           C
ATOM   4442  O   SER A 292       2.935  -9.779  19.950  1.00 94.12           O
ATOM   4443  HA  SER A 292       0.818 -10.825  20.953  1.00 94.12           H
ATOM   4444  CB  SER A 292       1.297  -9.861  22.818  1.00 94.12           C
ATOM   4445 1HB  SER A 292       0.453 -10.253  23.385  1.00 94.12           H
ATOM   4446 2HB  SER A 292       2.143  -9.803  23.503  1.00 94.12           H
ATOM   4447  OG  SER A 292       0.982  -8.556  22.342  1.00 94.12           O
ATOM   4448  HG  SER A 292       0.080  -8.557  21.911  1.00 94.12           H
ATOM   4449  HN  SER A 292       1.617 -12.302  23.142  1.00 94.12           H
ATOM   4450  N   THR A 293       4.043 -10.787  21.644  1.00 93.65           N
ATOM   4451  CA  THR A 293       5.360 -10.436  21.139  1.00 93.65           C
ATOM   4452  C   THR A 293       5.568 -11.019  19.740  1.00 93.65           C
ATOM   4453  O   THR A 293       6.026 -10.323  18.835  1.00 93.65           O
ATOM   4454  HA  THR A 293       5.414  -9.352  21.045  1.00 93.65           H
ATOM   4455  CB  THR A 293       6.398 -10.914  22.157  1.00 93.65           C
ATOM   4456  HB  THR A 293       6.364 -11.997  22.269  1.00 93.65           H
ATOM   4457  OG1 THR A 293       6.104 -10.163  23.332  1.00 93.65           O
ATOM   4458  HG1 THR A 293       5.606 -10.733  23.986  1.00 93.65           H
ATOM   4459  CG2 THR A 293       7.820 -10.484  21.787  1.00 93.65           C
ATOM   4460 1HG2 THR A 293       7.870  -9.397  21.741  1.00 93.65           H
ATOM   4461 2HG2 THR A 293       8.085 -10.902  20.816  1.00 93.65           H
ATOM   4462 3HG2 THR A 293       8.517 -10.849  22.542  1.00 93.65           H
ATOM   4463  HN  THR A 293       4.043 -11.321  22.490  1.00 93.65           H
ATOM   4464  N   ASN A 294       5.220 -12.291  19.606  1.00 94.90           N
ATOM   4465  CA  ASN A 294       5.436 -12.998  18.355  1.00 94.90           C
ATOM   4466  C   ASN A 294       4.566 -12.371  17.264  1.00 94.90           C
ATOM   4467  O   ASN A 294       4.994 -12.248  16.117  1.00 94.90           O
ATOM   4468  HA  ASN A 294       6.501 -12.896  18.148  1.00 94.90           H
ATOM   4469  CB  ASN A 294       5.048 -14.472  18.481  1.00 94.90           C
ATOM   4470 1HB  ASN A 294       4.070 -14.555  18.955  1.00 94.90           H
ATOM   4471 2HB  ASN A 294       4.959 -14.915  17.489  1.00 94.90           H
ATOM   4472  CG  ASN A 294       6.085 -15.244  19.300  1.00 94.90           C
ATOM   4473  OD1 ASN A 294       7.194 -14.792  19.529  1.00 94.90           O
ATOM   4474  ND2 ASN A 294       5.662 -16.431  19.726  1.00 94.90           N
ATOM   4475 1HD2 ASN A 294       4.739 -16.743  19.503  1.00 94.90           H
ATOM   4476 2HD2 ASN A 294       6.268 -17.012  20.270  1.00 94.90           H
ATOM   4477  HN  ASN A 294       4.799 -12.835  20.332  1.00 94.90           H
ATOM   4478  N   ILE A 295       3.359 -11.992  17.659  1.00 93.95           N
ATOM   4479  CA  ILE A 295       2.411 -11.417  16.720  1.00 93.95           C
ATOM   4480  C   ILE A 295       2.963 -10.091  16.191  1.00 93.95           C
ATOM   4481  O   ILE A 295       2.852  -9.799  15.002  1.00 93.95           O
ATOM   4482  HA  ILE A 295       2.318 -12.110  15.884  1.00 93.95           H
ATOM   4483  CB  ILE A 295       1.028 -11.294  17.363  1.00 93.95           C
ATOM   4484  HB  ILE A 295       1.155 -10.923  18.379  1.00 93.95           H
ATOM   4485  CG1 ILE A 295       0.347 -12.661  17.463  1.00 93.95           C
ATOM   4486 1HG1 ILE A 295       0.073 -13.008  16.467  1.00 93.95           H
ATOM   4487 2HG1 ILE A 295       1.045 -13.390  17.874  1.00 93.95           H
ATOM   4488  CG2 ILE A 295       0.164 -10.277  16.615  1.00 93.95           C
ATOM   4489 1HG2 ILE A 295       0.648  -9.301  16.640  1.00 93.95           H
ATOM   4490 2HG2 ILE A 295       0.041 -10.595  15.580  1.00 93.95           H
ATOM   4491 3HG2 ILE A 295      -0.814 -10.210  17.093  1.00 93.95           H
ATOM   4492  CD1 ILE A 295      -0.901 -12.588  18.345  1.00 93.95           C
ATOM   4493 1HD1 ILE A 295      -0.619 -12.264  19.347  1.00 93.95           H
ATOM   4494 2HD1 ILE A 295      -1.607 -11.876  17.918  1.00 93.95           H
ATOM   4495 3HD1 ILE A 295      -1.365 -13.573  18.399  1.00 93.95           H
ATOM   4496  HN  ILE A 295       3.028 -12.071  18.599  1.00 93.95           H
ATOM   4497  N   ASP A 296       3.545  -9.324  17.102  1.00 93.85           N
ATOM   4498  CA  ASP A 296       4.078  -8.019  16.751  1.00 93.85           C
ATOM   4499  C   ASP A 296       5.249  -8.195  15.783  1.00 93.85           C
ATOM   4500  O   ASP A 296       5.394  -7.428  14.831  1.00 93.85           O
ATOM   4501  HA  ASP A 296       3.243  -7.480  16.301  1.00 93.85           H
ATOM   4502  CB  ASP A 296       4.593  -7.283  17.989  1.00 93.85           C
ATOM   4503 1HB  ASP A 296       5.293  -7.920  18.530  1.00 93.85           H
ATOM   4504 2HB  ASP A 296       5.144  -6.393  17.684  1.00 93.85           H
ATOM   4505  CG  ASP A 296       3.439  -6.886  18.911  1.00 93.85           C
ATOM   4506  OD1 ASP A 296       2.297  -6.842  18.404  1.00 93.85           O
ATOM   4507  OD2 ASP A 296       3.724  -6.634  20.102  1.00 93.85           O
ATOM   4508  HN  ASP A 296       3.655  -9.581  18.062  1.00 93.85           H
ATOM   4509  N   ILE A 297       6.057  -9.208  16.059  1.00 94.42           N
ATOM   4510  CA  ILE A 297       7.184  -9.523  15.198  1.00 94.42           C
ATOM   4511  C   ILE A 297       6.667  -9.927  13.815  1.00 94.42           C
ATOM   4512  O   ILE A 297       7.186  -9.471  12.798  1.00 94.42           O
ATOM   4513  HA  ILE A 297       7.778  -8.616  15.093  1.00 94.42           H
ATOM   4514  CB  ILE A 297       8.079 -10.578  15.852  1.00 94.42           C
ATOM   4515  HB  ILE A 297       7.445 -11.385  16.217  1.00 94.42           H
ATOM   4516  CG1 ILE A 297       8.815  -9.998  17.061  1.00 94.42           C
ATOM   4517 1HG1 ILE A 297       9.534  -9.249  16.729  1.00 94.42           H
ATOM   4518 2HG1 ILE A 297       8.105  -9.492  17.715  1.00 94.42           H
ATOM   4519  CG2 ILE A 297       9.043 -11.187  14.832  1.00 94.42           C
ATOM   4520 1HG2 ILE A 297       8.474 -11.660  14.031  1.00 94.42           H
ATOM   4521 2HG2 ILE A 297       9.675 -10.403  14.415  1.00 94.42           H
ATOM   4522 3HG2 ILE A 297       9.668 -11.934  15.323  1.00 94.42           H
ATOM   4523  CD1 ILE A 297       9.540 -11.098  17.841  1.00 94.42           C
ATOM   4524 1HD1 ILE A 297       8.815 -11.832  18.192  1.00 94.42           H
ATOM   4525 2HD1 ILE A 297      10.266 -11.586  17.191  1.00 94.42           H
ATOM   4526 3HD1 ILE A 297      10.055 -10.659  18.695  1.00 94.42           H
ATOM   4527  HN  ILE A 297       5.950  -9.808  16.852  1.00 94.42           H
ATOM   4528  N   CYS A 298       5.652 -10.778  13.824  1.00 94.65           N
ATOM   4529  CA  CYS A 298       5.062 -11.251  12.583  1.00 94.65           C
ATOM   4530  C   CYS A 298       4.569 -10.038  11.792  1.00 94.65           C
ATOM   4531  O   CYS A 298       4.723  -9.983  10.573  1.00 94.65           O
ATOM   4532  HA  CYS A 298       5.851 -11.773  12.041  1.00 94.65           H
ATOM   4533  CB  CYS A 298       3.940 -12.260  12.838  1.00 94.65           C
ATOM   4534 1HB  CYS A 298       3.275 -11.887  13.617  1.00 94.65           H
ATOM   4535 2HB  CYS A 298       3.339 -12.383  11.938  1.00 94.65           H
ATOM   4536  SG  CYS A 298       4.649 -13.870  13.342  1.00 94.65           S
ATOM   4537  HG  CYS A 298       4.955 -13.506  14.584  1.00 94.65           H
ATOM   4538  HN  CYS A 298       5.233 -11.141  14.656  1.00 94.65           H
ATOM   4539  N   PHE A 299       3.986  -9.095  12.518  1.00 93.73           N
ATOM   4540  CA  PHE A 299       3.461  -7.891  11.897  1.00 93.73           C
ATOM   4541  C   PHE A 299       4.560  -7.139  11.143  1.00 93.73           C
ATOM   4542  O   PHE A 299       4.368  -6.739   9.996  1.00 93.73           O
ATOM   4543  HA  PHE A 299       2.687  -8.200  11.195  1.00 93.73           H
ATOM   4544  CB  PHE A 299       2.932  -7.001  13.024  1.00 93.73           C
ATOM   4545 1HB  PHE A 299       2.176  -7.552  13.583  1.00 93.73           H
ATOM   4546 2HB  PHE A 299       3.746  -6.787  13.717  1.00 93.73           H
ATOM   4547  CG  PHE A 299       2.329  -5.680  12.544  1.00 93.73           C
ATOM   4548  CD1 PHE A 299       3.086  -4.550  12.535  1.00 93.73           C
ATOM   4549  HD1 PHE A 299       4.123  -4.586  12.871  1.00 93.73           H
ATOM   4550  CD2 PHE A 299       1.036  -5.635  12.124  1.00 93.73           C
ATOM   4551  HD2 PHE A 299       0.429  -6.540  12.131  1.00 93.73           H
ATOM   4552  CE1 PHE A 299       2.527  -3.324  12.089  1.00 93.73           C
ATOM   4553  HE1 PHE A 299       3.134  -2.418  12.083  1.00 93.73           H
ATOM   4554  CE2 PHE A 299       0.477  -4.408  11.678  1.00 93.73           C
ATOM   4555  HE2 PHE A 299      -0.559  -4.372  11.342  1.00 93.73           H
ATOM   4556  CZ  PHE A 299       1.234  -3.279  11.670  1.00 93.73           C
ATOM   4557  HZ  PHE A 299       0.804  -2.337  11.327  1.00 93.73           H
ATOM   4558  HN  PHE A 299       3.871  -9.144  13.510  1.00 93.73           H
ATOM   4559  N   GLN A 300       5.687  -6.968  11.819  1.00 93.19           N
ATOM   4560  CA  GLN A 300       6.789  -6.206  11.256  1.00 93.19           C
ATOM   4561  C   GLN A 300       7.313  -6.887   9.990  1.00 93.19           C
ATOM   4562  O   GLN A 300       7.588  -6.222   8.992  1.00 93.19           O
ATOM   4563  HA  GLN A 300       6.369  -5.232  11.006  1.00 93.19           H
ATOM   4564  CB  GLN A 300       7.908  -6.021  12.283  1.00 93.19           C
ATOM   4565 1HB  GLN A 300       8.148  -6.980  12.741  1.00 93.19           H
ATOM   4566 2HB  GLN A 300       8.811  -5.672  11.782  1.00 93.19           H
ATOM   4567  CG  GLN A 300       7.499  -5.021  13.365  1.00 93.19           C
ATOM   4568 1HG  GLN A 300       6.962  -4.187  12.912  1.00 93.19           H
ATOM   4569 2HG  GLN A 300       6.813  -5.498  14.066  1.00 93.19           H
ATOM   4570  CD  GLN A 300       8.723  -4.496  14.118  1.00 93.19           C
ATOM   4571  OE1 GLN A 300       9.843  -4.937  13.918  1.00 93.19           O
ATOM   4572  NE2 GLN A 300       8.448  -3.533  14.994  1.00 93.19           N
ATOM   4573 1HE2 GLN A 300       7.507  -3.217  15.110  1.00 93.19           H
ATOM   4574 2HE2 GLN A 300       9.183  -3.126  15.536  1.00 93.19           H
ATOM   4575  HN  GLN A 300       5.853  -7.340  12.732  1.00 93.19           H
ATOM   4576  N   VAL A 301       7.435  -8.204  10.072  1.00 94.37           N
ATOM   4577  CA  VAL A 301       7.976  -8.975   8.966  1.00 94.37           C
ATOM   4578  C   VAL A 301       7.062  -8.823   7.748  1.00 94.37           C
ATOM   4579  O   VAL A 301       7.521  -8.474   6.662  1.00 94.37           O
ATOM   4580  HA  VAL A 301       8.954  -8.561   8.723  1.00 94.37           H
ATOM   4581  CB  VAL A 301       8.169 -10.433   9.389  1.00 94.37           C
ATOM   4582  HB  VAL A 301       7.216 -10.801   9.768  1.00 94.37           H
ATOM   4583  CG1 VAL A 301       8.568 -11.302   8.195  1.00 94.37           C
ATOM   4584 1HG1 VAL A 301       7.785 -11.260   7.438  1.00 94.37           H
ATOM   4585 2HG1 VAL A 301       9.503 -10.934   7.774  1.00 94.37           H
ATOM   4586 3HG1 VAL A 301       8.699 -12.333   8.525  1.00 94.37           H
ATOM   4587  CG2 VAL A 301       9.198 -10.544  10.517  1.00 94.37           C
ATOM   4588 1HG2 VAL A 301      10.155 -10.149  10.175  1.00 94.37           H
ATOM   4589 2HG2 VAL A 301       8.855  -9.972  11.379  1.00 94.37           H
ATOM   4590 3HG2 VAL A 301       9.316 -11.590  10.799  1.00 94.37           H
ATOM   4591  HN  VAL A 301       7.172  -8.741  10.873  1.00 94.37           H
ATOM   4592  N   THR A 302       5.783  -9.092   7.970  1.00 93.33           N
ATOM   4593  CA  THR A 302       4.826  -9.132   6.878  1.00 93.33           C
ATOM   4594  C   THR A 302       4.612  -7.730   6.305  1.00 93.33           C
ATOM   4595  O   THR A 302       4.406  -7.572   5.103  1.00 93.33           O
ATOM   4596  HA  THR A 302       5.243  -9.744   6.078  1.00 93.33           H
ATOM   4597  CB  THR A 302       3.541  -9.779   7.399  1.00 93.33           C
ATOM   4598  HB  THR A 302       2.788  -9.835   6.613  1.00 93.33           H
ATOM   4599  OG1 THR A 302       3.190  -8.989   8.532  1.00 93.33           O
ATOM   4600  HG1 THR A 302       3.544  -9.411   9.366  1.00 93.33           H
ATOM   4601  CG2 THR A 302       3.780 -11.175   7.978  1.00 93.33           C
ATOM   4602 1HG2 THR A 302       4.483 -11.108   8.808  1.00 93.33           H
ATOM   4603 2HG2 THR A 302       4.192 -11.823   7.204  1.00 93.33           H
ATOM   4604 3HG2 THR A 302       2.836 -11.588   8.333  1.00 93.33           H
ATOM   4605  HN  THR A 302       5.401  -9.281   8.875  1.00 93.33           H
ATOM   4606  N   GLN A 303       4.667  -6.748   7.193  1.00 91.99           N
ATOM   4607  CA  GLN A 303       4.545  -5.360   6.781  1.00 91.99           C
ATOM   4608  C   GLN A 303       5.662  -4.996   5.801  1.00 91.99           C
ATOM   4609  O   GLN A 303       5.425  -4.302   4.814  1.00 91.99           O
ATOM   4610  HA  GLN A 303       3.578  -5.289   6.283  1.00 91.99           H
ATOM   4611  CB  GLN A 303       4.553  -4.426   7.993  1.00 91.99           C
ATOM   4612 1HB  GLN A 303       3.718  -4.670   8.651  1.00 91.99           H
ATOM   4613 2HB  GLN A 303       5.466  -4.578   8.568  1.00 91.99           H
ATOM   4614  CG  GLN A 303       4.455  -2.962   7.559  1.00 91.99           C
ATOM   4615 1HG  GLN A 303       5.418  -2.629   7.171  1.00 91.99           H
ATOM   4616 2HG  GLN A 303       3.735  -2.868   6.746  1.00 91.99           H
ATOM   4617  CD  GLN A 303       4.033  -2.070   8.728  1.00 91.99           C
ATOM   4618  OE1 GLN A 303       4.841  -1.631   9.530  1.00 91.99           O
ATOM   4619  NE2 GLN A 303       2.727  -1.827   8.779  1.00 91.99           N
ATOM   4620 1HE2 GLN A 303       2.118  -2.218   8.088  1.00 91.99           H
ATOM   4621 2HE2 GLN A 303       2.353  -1.253   9.508  1.00 91.99           H
ATOM   4622  HN  GLN A 303       4.793  -6.888   8.175  1.00 91.99           H
ATOM   4623  N   THR A 304       6.856  -5.481   6.109  1.00 92.18           N
ATOM   4624  CA  THR A 304       8.021  -5.172   5.297  1.00 92.18           C
ATOM   4625  C   THR A 304       7.880  -5.790   3.905  1.00 92.18           C
ATOM   4626  O   THR A 304       8.222  -5.162   2.904  1.00 92.18           O
ATOM   4627  HA  THR A 304       8.070  -4.091   5.163  1.00 92.18           H
ATOM   4628  CB  THR A 304       9.263  -5.650   6.051  1.00 92.18           C
ATOM   4629  HB  THR A 304       9.274  -6.737   6.134  1.00 92.18           H
ATOM   4630  OG1 THR A 304       9.215  -4.939   7.285  1.00 92.18           O
ATOM   4631  HG1 THR A 304       8.845  -5.528   8.004  1.00 92.18           H
ATOM   4632  CG2 THR A 304      10.563  -5.175   5.398  1.00 92.18           C
ATOM   4633 1HG2 THR A 304      10.582  -4.085   5.377  1.00 92.18           H
ATOM   4634 2HG2 THR A 304      10.620  -5.560   4.380  1.00 92.18           H
ATOM   4635 3HG2 THR A 304      11.414  -5.542   5.973  1.00 92.18           H
ATOM   4636  HN  THR A 304       7.034  -6.073   6.895  1.00 92.18           H
ATOM   4637  N   ILE A 305       7.374  -7.015   3.885  1.00 92.32           N
ATOM   4638  CA  ILE A 305       7.135  -7.706   2.629  1.00 92.32           C
ATOM   4639  C   ILE A 305       6.146  -6.896   1.787  1.00 92.32           C
ATOM   4640  O   ILE A 305       6.299  -6.795   0.571  1.00 92.32           O
ATOM   4641  HA  ILE A 305       8.084  -7.752   2.096  1.00 92.32           H
ATOM   4642  CB  ILE A 305       6.689  -9.146   2.886  1.00 92.32           C
ATOM   4643  HB  ILE A 305       5.858  -9.126   3.592  1.00 92.32           H
ATOM   4644  CG1 ILE A 305       7.811  -9.961   3.532  1.00 92.32           C
ATOM   4645 1HG1 ILE A 305       8.591 -10.160   2.797  1.00 92.32           H
ATOM   4646 2HG1 ILE A 305       8.269  -9.383   4.335  1.00 92.32           H
ATOM   4647  CG2 ILE A 305       6.174  -9.798   1.601  1.00 92.32           C
ATOM   4648 1HG2 ILE A 305       5.323  -9.232   1.222  1.00 92.32           H
ATOM   4649 2HG2 ILE A 305       6.968  -9.807   0.855  1.00 92.32           H
ATOM   4650 3HG2 ILE A 305       5.863 -10.822   1.813  1.00 92.32           H
ATOM   4651  CD1 ILE A 305       7.278 -11.283   4.089  1.00 92.32           C
ATOM   4652 1HD1 ILE A 305       6.516 -11.079   4.841  1.00 92.32           H
ATOM   4653 2HD1 ILE A 305       6.843 -11.869   3.280  1.00 92.32           H
ATOM   4654 3HD1 ILE A 305       8.097 -11.842   4.543  1.00 92.32           H
ATOM   4655  HN  ILE A 305       7.130  -7.533   4.705  1.00 92.32           H
ATOM   4656  N   ALA A 306       5.154  -6.342   2.468  1.00 89.46           N
ATOM   4657  CA  ALA A 306       4.113  -5.586   1.792  1.00 89.46           C
ATOM   4658  C   ALA A 306       4.733  -4.358   1.123  1.00 89.46           C
ATOM   4659  O   ALA A 306       4.288  -3.936   0.057  1.00 89.46           O
ATOM   4660  HA  ALA A 306       3.682  -6.228   1.024  1.00 89.46           H
ATOM   4661  CB  ALA A 306       3.019  -5.214   2.795  1.00 89.46           C
ATOM   4662 1HB  ALA A 306       2.591  -6.123   3.219  1.00 89.46           H
ATOM   4663 2HB  ALA A 306       3.448  -4.608   3.592  1.00 89.46           H
ATOM   4664 3HB  ALA A 306       2.238  -4.648   2.287  1.00 89.46           H
ATOM   4665  HN  ALA A 306       5.055  -6.402   3.461  1.00 89.46           H
ATOM   4666  N   PHE A 307       5.751  -3.818   1.778  1.00 89.76           N
ATOM   4667  CA  PHE A 307       6.389  -2.603   1.299  1.00 89.76           C
ATOM   4668  C   PHE A 307       7.189  -2.871   0.022  1.00 89.76           C
ATOM   4669  O   PHE A 307       7.256  -2.019  -0.863  1.00 89.76           O
ATOM   4670  HA  PHE A 307       5.598  -1.885   1.086  1.00 89.76           H
ATOM   4671  CB  PHE A 307       7.346  -2.138   2.398  1.00 89.76           C
ATOM   4672 1HB  PHE A 307       7.985  -2.972   2.687  1.00 89.76           H
ATOM   4673 2HB  PHE A 307       7.998  -1.363   1.994  1.00 89.76           H
ATOM   4674  CG  PHE A 307       6.645  -1.595   3.645  1.00 89.76           C
ATOM   4675  CD1 PHE A 307       5.287  -1.604   3.720  1.00 89.76           C
ATOM   4676  HD1 PHE A 307       4.699  -1.998   2.891  1.00 89.76           H
ATOM   4677  CD2 PHE A 307       7.380  -1.104   4.679  1.00 89.76           C
ATOM   4678  HD2 PHE A 307       8.468  -1.097   4.618  1.00 89.76           H
ATOM   4679  CE1 PHE A 307       4.637  -1.100   4.877  1.00 89.76           C
ATOM   4680  HE1 PHE A 307       3.549  -1.107   4.937  1.00 89.76           H
ATOM   4681  CE2 PHE A 307       6.729  -0.600   5.836  1.00 89.76           C
ATOM   4682  HE2 PHE A 307       7.318  -0.206   6.664  1.00 89.76           H
ATOM   4683  CZ  PHE A 307       5.372  -0.609   5.911  1.00 89.76           C
ATOM   4684  HZ  PHE A 307       4.872  -0.223   6.799  1.00 89.76           H
ATOM   4685  HN  PHE A 307       6.139  -4.196   2.618  1.00 89.76           H
ATOM   4686  N   PHE A 308       7.776  -4.058  -0.033  1.00 90.39           N
ATOM   4687  CA  PHE A 308       8.553  -4.455  -1.194  1.00 90.39           C
ATOM   4688  C   PHE A 308       7.695  -4.440  -2.460  1.00 90.39           C
ATOM   4689  O   PHE A 308       8.219  -4.347  -3.569  1.00 90.39           O
ATOM   4690  HA  PHE A 308       9.366  -3.736  -1.300  1.00 90.39           H
ATOM   4691  CB  PHE A 308       9.041  -5.882  -0.939  1.00 90.39           C
ATOM   4692 1HB  PHE A 308       8.335  -6.383  -0.276  1.00 90.39           H
ATOM   4693 2HB  PHE A 308       9.037  -6.430  -1.882  1.00 90.39           H
ATOM   4694  CG  PHE A 308      10.440  -5.962  -0.326  1.00 90.39           C
ATOM   4695  CD1 PHE A 308      11.537  -5.792  -1.111  1.00 90.39           C
ATOM   4696  HD1 PHE A 308      11.420  -5.599  -2.177  1.00 90.39           H
ATOM   4697  CD2 PHE A 308      10.586  -6.203   1.005  1.00 90.39           C
ATOM   4698  HD2 PHE A 308       9.707  -6.339   1.634  1.00 90.39           H
ATOM   4699  CE1 PHE A 308      12.836  -5.866  -0.541  1.00 90.39           C
ATOM   4700  HE1 PHE A 308      13.716  -5.731  -1.171  1.00 90.39           H
ATOM   4701  CE2 PHE A 308      11.885  -6.277   1.574  1.00 90.39           C
ATOM   4702  HE2 PHE A 308      12.002  -6.470   2.641  1.00 90.39           H
ATOM   4703  CZ  PHE A 308      12.982  -6.107   0.789  1.00 90.39           C
ATOM   4704  HZ  PHE A 308      13.979  -6.164   1.226  1.00 90.39           H
ATOM   4705  HN  PHE A 308       7.726  -4.740   0.696  1.00 90.39           H
ATOM   4706  N   HIS A 309       6.389  -4.533  -2.253  1.00 86.36           N
ATOM   4707  CA  HIS A 309       5.455  -4.567  -3.365  1.00 86.36           C
ATOM   4708  C   HIS A 309       5.586  -3.282  -4.185  1.00 86.36           C
ATOM   4709  O   HIS A 309       5.460  -3.307  -5.408  1.00 86.36           O
ATOM   4710  HA  HIS A 309       5.740  -5.416  -3.987  1.00 86.36           H
ATOM   4711  CB  HIS A 309       4.028  -4.811  -2.869  1.00 86.36           C
ATOM   4712 1HB  HIS A 309       4.024  -5.689  -2.223  1.00 86.36           H
ATOM   4713 2HB  HIS A 309       3.717  -3.964  -2.258  1.00 86.36           H
ATOM   4714  CG  HIS A 309       3.020  -5.013  -3.975  1.00 86.36           C
ATOM   4715  ND1 HIS A 309       2.267  -3.978  -4.501  1.00 86.36           N
ATOM   4716  HD1 HIS A 309       2.309  -3.020  -4.216  1.00 86.36           H
ATOM   4717  CD2 HIS A 309       2.649  -6.140  -4.649  1.00 86.36           C
ATOM   4718  HD2 HIS A 309       3.048  -7.141  -4.484  1.00 86.36           H
ATOM   4719  CE1 HIS A 309       1.482  -4.471  -5.448  1.00 86.36           C
ATOM   4720  HE1 HIS A 309       0.770  -3.905  -6.049  1.00 86.36           H
ATOM   4721  NE2 HIS A 309       1.719  -5.811  -5.537  1.00 86.36           N
ATOM   4722  HN  HIS A 309       5.969  -4.585  -1.347  1.00 86.36           H
ATOM   4723  N   SER A 310       5.838  -2.190  -3.478  1.00 84.85           N
ATOM   4724  CA  SER A 310       5.935  -0.890  -4.119  1.00 84.85           C
ATOM   4725  C   SER A 310       7.164  -0.845  -5.029  1.00 84.85           C
ATOM   4726  O   SER A 310       7.242  -0.015  -5.933  1.00 84.85           O
ATOM   4727  HA  SER A 310       5.021  -0.788  -4.705  1.00 84.85           H
ATOM   4728  CB  SER A 310       6.002   0.232  -3.081  1.00 84.85           C
ATOM   4729 1HB  SER A 310       6.793   0.015  -2.363  1.00 84.85           H
ATOM   4730 2HB  SER A 310       6.267   1.167  -3.574  1.00 84.85           H
ATOM   4731  OG  SER A 310       4.766   0.394  -2.390  1.00 84.85           O
ATOM   4732  HG  SER A 310       4.115   0.889  -2.965  1.00 84.85           H
ATOM   4733  HN  SER A 310       5.974  -2.185  -2.488  1.00 84.85           H
ATOM   4734  N   CYS A 311       8.095  -1.748  -4.758  1.00 87.41           N
ATOM   4735  CA  CYS A 311       9.300  -1.846  -5.563  1.00 87.41           C
ATOM   4736  C   CYS A 311       8.997  -2.726  -6.777  1.00 87.41           C
ATOM   4737  O   CYS A 311       9.603  -2.560  -7.835  1.00 87.41           O
ATOM   4738  HA  CYS A 311       9.553  -0.832  -5.873  1.00 87.41           H
ATOM   4739  CB  CYS A 311      10.481  -2.382  -4.751  1.00 87.41           C
ATOM   4740 1HB  CYS A 311      10.254  -3.381  -4.380  1.00 87.41           H
ATOM   4741 2HB  CYS A 311      11.361  -2.471  -5.388  1.00 87.41           H
ATOM   4742  SG  CYS A 311      10.837  -1.261  -3.349  1.00 87.41           S
ATOM   4743  HG  CYS A 311      12.082  -1.681  -3.147  1.00 87.41           H
ATOM   4744  HN  CYS A 311       8.035  -2.404  -4.005  1.00 87.41           H
ATOM   4745  N   LEU A 312       8.059  -3.641  -6.585  1.00 87.26           N
ATOM   4746  CA  LEU A 312       7.769  -4.641  -7.599  1.00 87.26           C
ATOM   4747  C   LEU A 312       6.787  -4.058  -8.617  1.00 87.26           C
ATOM   4748  O   LEU A 312       6.743  -4.498  -9.765  1.00 87.26           O
ATOM   4749  HA  LEU A 312       8.704  -4.866  -8.112  1.00 87.26           H
ATOM   4750  CB  LEU A 312       7.284  -5.938  -6.950  1.00 87.26           C
ATOM   4751 1HB  LEU A 312       6.412  -5.711  -6.337  1.00 87.26           H
ATOM   4752 2HB  LEU A 312       6.952  -6.614  -7.739  1.00 87.26           H
ATOM   4753  CG  LEU A 312       8.305  -6.676  -6.082  1.00 87.26           C
ATOM   4754  HG  LEU A 312       8.658  -5.990  -5.312  1.00 87.26           H
ATOM   4755  CD1 LEU A 312       7.659  -7.864  -5.366  1.00 87.26           C
ATOM   4756 1HD1 LEU A 312       6.850  -7.509  -4.729  1.00 87.26           H
ATOM   4757 2HD1 LEU A 312       7.261  -8.560  -6.105  1.00 87.26           H
ATOM   4758 3HD1 LEU A 312       8.407  -8.371  -4.756  1.00 87.26           H
ATOM   4759  CD2 LEU A 312       9.524  -7.096  -6.906  1.00 87.26           C
ATOM   4760 1HD2 LEU A 312       9.207  -7.758  -7.711  1.00 87.26           H
ATOM   4761 2HD2 LEU A 312       9.999  -6.211  -7.328  1.00 87.26           H
ATOM   4762 3HD2 LEU A 312      10.234  -7.619  -6.264  1.00 87.26           H
ATOM   4763  HN  LEU A 312       7.503  -3.707  -5.756  1.00 87.26           H
ATOM   4764  N   ASN A 313       6.023  -3.076  -8.160  1.00 79.85           N
ATOM   4765  CA  ASN A 313       4.985  -2.487  -8.989  1.00 79.85           C
ATOM   4766  C   ASN A 313       5.581  -2.095 -10.343  1.00 79.85           C
ATOM   4767  O   ASN A 313       5.034  -2.441 -11.389  1.00 79.85           O
ATOM   4768  HA  ASN A 313       4.219  -3.257  -9.078  1.00 79.85           H
ATOM   4769  CB  ASN A 313       4.413  -1.225  -8.341  1.00 79.85           C
ATOM   4770 1HB  ASN A 313       5.200  -0.702  -7.798  1.00 79.85           H
ATOM   4771 2HB  ASN A 313       4.054  -0.545  -9.114  1.00 79.85           H
ATOM   4772  CG  ASN A 313       3.269  -1.569  -7.386  1.00 79.85           C
ATOM   4773  OD1 ASN A 313       2.730  -2.664  -7.390  1.00 79.85           O
ATOM   4774  ND2 ASN A 313       2.929  -0.576  -6.569  1.00 79.85           N
ATOM   4775 1HD2 ASN A 313       3.411   0.298  -6.617  1.00 79.85           H
ATOM   4776 2HD2 ASN A 313       2.190  -0.704  -5.907  1.00 79.85           H
ATOM   4777  HN  ASN A 313       6.105  -2.685  -7.243  1.00 79.85           H
ATOM   4778  N   PRO A 314       6.708  -1.371 -10.348  1.00 79.78           N
ATOM   4779  CA  PRO A 314       7.367  -1.010 -11.606  1.00 79.78           C
ATOM   4780  C   PRO A 314       7.633  -2.221 -12.485  1.00 79.78           C
ATOM   4781  O   PRO A 314       7.298  -2.219 -13.669  1.00 79.78           O
ATOM   4782  HA  PRO A 314       6.718  -0.365 -12.198  1.00 79.78           H
ATOM   4783  CB  PRO A 314       8.667  -0.341 -11.155  1.00 79.78           C
ATOM   4784 1HB  PRO A 314       9.485  -1.058 -11.084  1.00 79.78           H
ATOM   4785 2HB  PRO A 314       8.983   0.434 -11.854  1.00 79.78           H
ATOM   4786  CG  PRO A 314       8.310   0.242  -9.792  1.00 79.78           C
ATOM   4787 1HG  PRO A 314       9.197   0.439  -9.191  1.00 79.78           H
ATOM   4788 2HG  PRO A 314       7.784   1.192  -9.884  1.00 79.78           H
ATOM   4789  CD  PRO A 314       7.434  -0.839  -9.180  1.00 79.78           C
ATOM   4790 1HD  PRO A 314       8.027  -1.612  -8.692  1.00 79.78           H
ATOM   4791 2HD  PRO A 314       6.759  -0.434  -8.426  1.00 79.78           H
ATOM   4792  N   VAL A 315       8.234  -3.234 -11.878  1.00 78.51           N
ATOM   4793  CA  VAL A 315       8.670  -4.402 -12.624  1.00 78.51           C
ATOM   4794  C   VAL A 315       7.454  -5.081 -13.257  1.00 78.51           C
ATOM   4795  O   VAL A 315       7.478  -5.433 -14.435  1.00 78.51           O
ATOM   4796  HA  VAL A 315       9.332  -4.057 -13.418  1.00 78.51           H
ATOM   4797  CB  VAL A 315       9.470  -5.336 -11.713  1.00 78.51           C
ATOM   4798  HB  VAL A 315       8.796  -5.709 -10.941  1.00 78.51           H
ATOM   4799  CG1 VAL A 315      10.003  -6.539 -12.494  1.00 78.51           C
ATOM   4800 1HG1 VAL A 315       9.167  -7.096 -12.918  1.00 78.51           H
ATOM   4801 2HG1 VAL A 315      10.653  -6.192 -13.296  1.00 78.51           H
ATOM   4802 3HG1 VAL A 315      10.567  -7.186 -11.823  1.00 78.51           H
ATOM   4803  CG2 VAL A 315      10.608  -4.584 -11.020  1.00 78.51           C
ATOM   4804 1HG2 VAL A 315      11.279  -4.169 -11.771  1.00 78.51           H
ATOM   4805 2HG2 VAL A 315      10.195  -3.776 -10.416  1.00 78.51           H
ATOM   4806 3HG2 VAL A 315      11.160  -5.271 -10.379  1.00 78.51           H
ATOM   4807  HN  VAL A 315       8.423  -3.264 -10.896  1.00 78.51           H
ATOM   4808  N   LEU A 316       6.419  -5.244 -12.446  1.00 76.49           N
ATOM   4809  CA  LEU A 316       5.306  -6.101 -12.817  1.00 76.49           C
ATOM   4810  C   LEU A 316       4.574  -5.491 -14.014  1.00 76.49           C
ATOM   4811  O   LEU A 316       4.340  -6.168 -15.014  1.00 76.49           O
ATOM   4812  HA  LEU A 316       5.720  -7.063 -13.119  1.00 76.49           H
ATOM   4813  CB  LEU A 316       4.401  -6.358 -11.609  1.00 76.49           C
ATOM   4814 1HB  LEU A 316       4.115  -5.396 -11.184  1.00 76.49           H
ATOM   4815 2HB  LEU A 316       3.487  -6.836 -11.960  1.00 76.49           H
ATOM   4816  CG  LEU A 316       4.999  -7.219 -10.495  1.00 76.49           C
ATOM   4817  HG  LEU A 316       5.926  -6.752 -10.162  1.00 76.49           H
ATOM   4818  CD1 LEU A 316       4.063  -7.277  -9.286  1.00 76.49           C
ATOM   4819 1HD1 LEU A 316       3.903  -6.270  -8.901  1.00 76.49           H
ATOM   4820 2HD1 LEU A 316       3.108  -7.708  -9.586  1.00 76.49           H
ATOM   4821 3HD1 LEU A 316       4.512  -7.896  -8.508  1.00 76.49           H
ATOM   4822  CD2 LEU A 316       5.355  -8.614 -11.011  1.00 76.49           C
ATOM   4823 1HD2 LEU A 316       4.456  -9.103 -11.387  1.00 76.49           H
ATOM   4824 2HD2 LEU A 316       6.085  -8.528 -11.816  1.00 76.49           H
ATOM   4825 3HD2 LEU A 316       5.778  -9.206 -10.199  1.00 76.49           H
ATOM   4826  HN  LEU A 316       6.333  -4.804 -11.552  1.00 76.49           H
ATOM   4827  N   TYR A 317       4.234  -4.218 -13.873  1.00 70.98           N
ATOM   4828  CA  TYR A 317       3.254  -3.604 -14.753  1.00 70.98           C
ATOM   4829  C   TYR A 317       3.935  -2.932 -15.947  1.00 70.98           C
ATOM   4830  O   TYR A 317       3.307  -2.712 -16.981  1.00 70.98           O
ATOM   4831  HA  TYR A 317       2.590  -4.388 -15.116  1.00 70.98           H
ATOM   4832  CB  TYR A 317       2.548  -2.535 -13.916  1.00 70.98           C
ATOM   4833 1HB  TYR A 317       3.299  -1.905 -13.441  1.00 70.98           H
ATOM   4834 2HB  TYR A 317       1.967  -1.894 -14.579  1.00 70.98           H
ATOM   4835  CG  TYR A 317       1.621  -3.101 -12.838  1.00 70.98           C
ATOM   4836  CD1 TYR A 317       0.404  -3.646 -13.191  1.00 70.98           C
ATOM   4837  HD1 TYR A 317       0.102  -3.673 -14.238  1.00 70.98           H
ATOM   4838  CD2 TYR A 317       2.003  -3.066 -11.512  1.00 70.98           C
ATOM   4839  HD2 TYR A 317       2.965  -2.635 -11.233  1.00 70.98           H
ATOM   4840  CE1 TYR A 317      -0.468  -4.178 -12.176  1.00 70.98           C
ATOM   4841  HE1 TYR A 317      -1.433  -4.612 -12.442  1.00 70.98           H
ATOM   4842  CE2 TYR A 317       1.131  -3.598 -10.498  1.00 70.98           C
ATOM   4843  HE2 TYR A 317       1.421  -3.577  -9.447  1.00 70.98           H
ATOM   4844  CZ  TYR A 317      -0.061  -4.128 -10.880  1.00 70.98           C
ATOM   4845  OH  TYR A 317      -0.885  -4.631  -9.921  1.00 70.98           O
ATOM   4846  HH  TYR A 317      -0.379  -4.760  -9.069  1.00 70.98           H
ATOM   4847  HN  TYR A 317       4.614  -3.612 -13.174  1.00 70.98           H
ATOM   4848  N   VAL A 318       5.211  -2.625 -15.764  1.00 70.21           N
ATOM   4849  CA  VAL A 318       5.890  -1.690 -16.645  1.00 70.21           C
ATOM   4850  C   VAL A 318       6.892  -2.452 -17.515  1.00 70.21           C
ATOM   4851  O   VAL A 318       6.771  -2.468 -18.739  1.00 70.21           O
ATOM   4852  HA  VAL A 318       5.136  -1.240 -17.291  1.00 70.21           H
ATOM   4853  CB  VAL A 318       6.539  -0.574 -15.825  1.00 70.21           C
ATOM   4854  HB  VAL A 318       7.355  -1.011 -15.251  1.00 70.21           H
ATOM   4855  CG1 VAL A 318       7.130   0.504 -16.736  1.00 70.21           C
ATOM   4856 1HG1 VAL A 318       7.887   0.058 -17.381  1.00 70.21           H
ATOM   4857 2HG1 VAL A 318       6.339   0.935 -17.349  1.00 70.21           H
ATOM   4858 3HG1 VAL A 318       7.585   1.285 -16.127  1.00 70.21           H
ATOM   4859  CG2 VAL A 318       5.540   0.031 -14.836  1.00 70.21           C
ATOM   4860 1HG2 VAL A 318       4.694   0.447 -15.383  1.00 70.21           H
ATOM   4861 2HG2 VAL A 318       5.188  -0.743 -14.155  1.00 70.21           H
ATOM   4862 3HG2 VAL A 318       6.027   0.822 -14.266  1.00 70.21           H
ATOM   4863  HN  VAL A 318       5.778  -3.002 -15.031  1.00 70.21           H
ATOM   4864  N   PHE A 319       7.858  -3.066 -16.849  1.00 67.71           N
ATOM   4865  CA  PHE A 319       8.955  -3.714 -17.549  1.00 67.71           C
ATOM   4866  C   PHE A 319       8.483  -4.994 -18.243  1.00 67.71           C
ATOM   4867  O   PHE A 319       9.159  -5.507 -19.133  1.00 67.71           O
ATOM   4868  HA  PHE A 319       9.321  -3.011 -18.297  1.00 67.71           H
ATOM   4869  CB  PHE A 319      10.005  -4.076 -16.497  1.00 67.71           C
ATOM   4870 1HB  PHE A 319       9.508  -4.549 -15.650  1.00 67.71           H
ATOM   4871 2HB  PHE A 319      10.688  -4.813 -16.919  1.00 67.71           H
ATOM   4872  CG  PHE A 319      10.817  -2.881 -15.991  1.00 67.71           C
ATOM   4873  CD1 PHE A 319      11.820  -2.369 -16.753  1.00 67.71           C
ATOM   4874  HD1 PHE A 319      12.046  -2.810 -17.724  1.00 67.71           H
ATOM   4875  CD2 PHE A 319      10.535  -2.332 -14.780  1.00 67.71           C
ATOM   4876  HD2 PHE A 319       9.731  -2.743 -14.169  1.00 67.71           H
ATOM   4877  CE1 PHE A 319      12.573  -1.261 -16.284  1.00 67.71           C
ATOM   4878  HE1 PHE A 319      13.377  -0.850 -16.895  1.00 67.71           H
ATOM   4879  CE2 PHE A 319      11.288  -1.223 -14.310  1.00 67.71           C
ATOM   4880  HE2 PHE A 319      11.062  -0.783 -13.339  1.00 67.71           H
ATOM   4881  CZ  PHE A 319      12.291  -0.711 -15.072  1.00 67.71           C
ATOM   4882  HZ  PHE A 319      12.869   0.140 -14.712  1.00 67.71           H
ATOM   4883  HN  PHE A 319       7.900  -3.125 -15.852  1.00 67.71           H
ATOM   4884  N   VAL A 320       7.326  -5.472 -17.808  1.00 67.50           N
ATOM   4885  CA  VAL A 320       6.718  -6.637 -18.429  1.00 67.50           C
ATOM   4886  C   VAL A 320       6.079  -6.226 -19.757  1.00 67.50           C
ATOM   4887  O   VAL A 320       5.861  -7.064 -20.630  1.00 67.50           O
ATOM   4888  HA  VAL A 320       7.512  -7.355 -18.629  1.00 67.50           H
ATOM   4889  CB  VAL A 320       5.724  -7.285 -17.463  1.00 67.50           C
ATOM   4890  HB  VAL A 320       4.995  -6.528 -17.173  1.00 67.50           H
ATOM   4891  CG1 VAL A 320       4.969  -8.431 -18.140  1.00 67.50           C
ATOM   4892 1HG1 VAL A 320       4.420  -8.046 -18.999  1.00 67.50           H
ATOM   4893 2HG1 VAL A 320       5.679  -9.188 -18.472  1.00 67.50           H
ATOM   4894 3HG1 VAL A 320       4.270  -8.874 -17.431  1.00 67.50           H
ATOM   4895  CG2 VAL A 320       6.430  -7.768 -16.194  1.00 67.50           C
ATOM   4896 1HG2 VAL A 320       7.190  -8.503 -16.458  1.00 67.50           H
ATOM   4897 2HG2 VAL A 320       6.900  -6.921 -15.694  1.00 67.50           H
ATOM   4898 3HG2 VAL A 320       5.701  -8.225 -15.524  1.00 67.50           H
ATOM   4899  HN  VAL A 320       6.808  -5.079 -17.048  1.00 67.50           H
ATOM   4900  N   GLY A 321       5.796  -4.936 -19.867  1.00 66.32           N
ATOM   4901  CA  GLY A 321       5.195  -4.402 -21.077  1.00 66.32           C
ATOM   4902  C   GLY A 321       6.208  -4.369 -22.224  1.00 66.32           C
ATOM   4903  O   GLY A 321       7.276  -3.772 -22.096  1.00 66.32           O
ATOM   4904 1HA  GLY A 321       4.338  -5.013 -21.362  1.00 66.32           H
ATOM   4905 2HA  GLY A 321       4.821  -3.396 -20.889  1.00 66.32           H
ATOM   4906  HN  GLY A 321       5.971  -4.262 -19.149  1.00 66.32           H
ATOM   4907  N   GLU A 322       5.837  -5.018 -23.318  1.00 66.09           N
ATOM   4908  CA  GLU A 322       6.649  -4.979 -24.522  1.00 66.09           C
ATOM   4909  C   GLU A 322       6.820  -3.535 -25.000  1.00 66.09           C
ATOM   4910  O   GLU A 322       7.916  -3.132 -25.387  1.00 66.09           O
ATOM   4911  HA  GLU A 322       7.616  -5.390 -24.234  1.00 66.09           H
ATOM   4912  CB  GLU A 322       6.040  -5.851 -25.622  1.00 66.09           C
ATOM   4913 1HB  GLU A 322       4.966  -5.674 -25.679  1.00 66.09           H
ATOM   4914 2HB  GLU A 322       6.557  -5.669 -26.564  1.00 66.09           H
ATOM   4915  CG  GLU A 322       6.226  -7.337 -25.309  1.00 66.09           C
ATOM   4916 1HG  GLU A 322       7.277  -7.540 -25.101  1.00 66.09           H
ATOM   4917 2HG  GLU A 322       5.667  -7.596 -24.409  1.00 66.09           H
ATOM   4918  CD  GLU A 322       5.754  -8.207 -26.476  1.00 66.09           C
ATOM   4919  OE1 GLU A 322       6.047  -9.421 -26.433  1.00 66.09           O
ATOM   4920  OE2 GLU A 322       5.112  -7.637 -27.385  1.00 66.09           O
ATOM   4921  HN  GLU A 322       5.001  -5.562 -23.389  1.00 66.09           H
ATOM   4922  N   ARG A 323       5.721  -2.797 -24.957  1.00 63.78           N
ATOM   4923  CA  ARG A 323       5.714  -1.435 -25.463  1.00 63.78           C
ATOM   4924  C   ARG A 323       6.717  -0.576 -24.690  1.00 63.78           C
ATOM   4925  O   ARG A 323       7.459   0.204 -25.285  1.00 63.78           O
ATOM   4926  HA  ARG A 323       6.001  -1.526 -26.511  1.00 63.78           H
ATOM   4927  CB  ARG A 323       4.322  -0.811 -25.346  1.00 63.78           C
ATOM   4928 1HB  ARG A 323       3.584  -1.591 -25.158  1.00 63.78           H
ATOM   4929 2HB  ARG A 323       4.294  -0.133 -24.493  1.00 63.78           H
ATOM   4930  CG  ARG A 323       3.953  -0.050 -26.622  1.00 63.78           C
ATOM   4931 1HG  ARG A 323       4.713   0.703 -26.833  1.00 63.78           H
ATOM   4932 2HG  ARG A 323       3.941  -0.737 -27.468  1.00 63.78           H
ATOM   4933  CD  ARG A 323       2.586   0.622 -26.483  1.00 63.78           C
ATOM   4934 1HD  ARG A 323       1.920  -0.009 -25.894  1.00 63.78           H
ATOM   4935 2HD  ARG A 323       2.688   1.566 -25.948  1.00 63.78           H
ATOM   4936  NE  ARG A 323       2.001   0.860 -27.822  1.00 63.78           N
ATOM   4937  HE  ARG A 323       2.535   0.586 -28.622  1.00 63.78           H
ATOM   4938  CZ  ARG A 323       0.802   1.421 -28.029  1.00 63.78           C
ATOM   4939  NH1 ARG A 323       0.045   1.809 -26.994  1.00 63.78           N
ATOM   4940 1HH1 ARG A 323       0.373   1.680 -26.058  1.00 63.78           H
ATOM   4941 2HH1 ARG A 323      -0.849   2.227 -27.157  1.00 63.78           H
ATOM   4942  NH2 ARG A 323       0.372   1.589 -29.287  1.00 63.78           N
ATOM   4943 1HH2 ARG A 323      -0.520   2.007 -29.459  1.00 63.78           H
ATOM   4944 2HH2 ARG A 323       0.944   1.298 -30.054  1.00 63.78           H
ATOM   4945  HN  ARG A 323       4.849  -3.114 -24.585  1.00 63.78           H
ATOM   4946  N   PHE A 324       6.706  -0.748 -23.376  1.00 65.87           N
ATOM   4947  CA  PHE A 324       7.570   0.038 -22.512  1.00 65.87           C
ATOM   4948  C   PHE A 324       9.042  -0.303 -22.751  1.00 65.87           C
ATOM   4949  O   PHE A 324       9.890   0.587 -22.793  1.00 65.87           O
ATOM   4950  HA  PHE A 324       7.398   1.087 -22.750  1.00 65.87           H
ATOM   4951  CB  PHE A 324       7.204  -0.320 -21.070  1.00 65.87           C
ATOM   4952 1HB  PHE A 324       6.123  -0.244 -20.950  1.00 65.87           H
ATOM   4953 2HB  PHE A 324       7.472  -1.360 -20.885  1.00 65.87           H
ATOM   4954  CG  PHE A 324       7.882   0.561 -20.019  1.00 65.87           C
ATOM   4955  CD1 PHE A 324       9.069   0.178 -19.474  1.00 65.87           C
ATOM   4956  HD1 PHE A 324       9.536  -0.755 -19.787  1.00 65.87           H
ATOM   4957  CD2 PHE A 324       7.299   1.726 -19.629  1.00 65.87           C
ATOM   4958  HD2 PHE A 324       6.348   2.032 -20.065  1.00 65.87           H
ATOM   4959  CE1 PHE A 324       9.699   0.996 -18.499  1.00 65.87           C
ATOM   4960  HE1 PHE A 324      10.649   0.689 -18.063  1.00 65.87           H
ATOM   4961  CE2 PHE A 324       7.929   2.543 -18.653  1.00 65.87           C
ATOM   4962  HE2 PHE A 324       7.462   3.477 -18.340  1.00 65.87           H
ATOM   4963  CZ  PHE A 324       9.115   2.161 -18.109  1.00 65.87           C
ATOM   4964  HZ  PHE A 324       9.599   2.789 -17.360  1.00 65.87           H
ATOM   4965  HN  PHE A 324       6.122  -1.408 -22.904  1.00 65.87           H
ATOM   4966  N   ARG A 325       9.301  -1.594 -22.902  1.00 69.18           N
ATOM   4967  CA  ARG A 325      10.648  -2.059 -23.182  1.00 69.18           C
ATOM   4968  C   ARG A 325      11.188  -1.391 -24.448  1.00 69.18           C
ATOM   4969  O   ARG A 325      12.348  -0.984 -24.493  1.00 69.18           O
ATOM   4970  HA  ARG A 325      11.230  -1.770 -22.307  1.00 69.18           H
ATOM   4971  CB  ARG A 325      10.680  -3.578 -23.362  1.00 69.18           C
ATOM   4972 1HB  ARG A 325       9.885  -3.884 -24.041  1.00 69.18           H
ATOM   4973 2HB  ARG A 325      11.623  -3.874 -23.822  1.00 69.18           H
ATOM   4974  CG  ARG A 325      10.515  -4.293 -22.019  1.00 69.18           C
ATOM   4975 1HG  ARG A 325      11.226  -3.889 -21.298  1.00 69.18           H
ATOM   4976 2HG  ARG A 325       9.517  -4.104 -21.623  1.00 69.18           H
ATOM   4977  CD  ARG A 325      10.732  -5.800 -22.170  1.00 69.18           C
ATOM   4978 1HD  ARG A 325      10.017  -6.209 -22.882  1.00 69.18           H
ATOM   4979 2HD  ARG A 325      11.727  -5.994 -22.570  1.00 69.18           H
ATOM   4980  NE  ARG A 325      10.577  -6.467 -20.858  1.00 69.18           N
ATOM   4981  HE  ARG A 325      10.296  -5.908 -20.078  1.00 69.18           H
ATOM   4982  CZ  ARG A 325      10.790  -7.774 -20.650  1.00 69.18           C
ATOM   4983  NH1 ARG A 325      11.168  -8.570 -21.659  1.00 69.18           N
ATOM   4984 1HH1 ARG A 325      11.294  -8.191 -22.575  1.00 69.18           H
ATOM   4985 2HH1 ARG A 325      11.325  -9.544 -21.495  1.00 69.18           H
ATOM   4986  NH2 ARG A 325      10.619  -8.272 -19.418  1.00 69.18           N
ATOM   4987 1HH2 ARG A 325      10.773  -9.244 -19.246  1.00 69.18           H
ATOM   4988 2HH2 ARG A 325      10.336  -7.670 -18.670  1.00 69.18           H
ATOM   4989  HN  ARG A 325       8.610  -2.314 -22.836  1.00 69.18           H
ATOM   4990  N   ARG A 326      10.321  -1.299 -25.446  1.00 70.40           N
ATOM   4991  CA  ARG A 326      10.677  -0.632 -26.687  1.00 70.40           C
ATOM   4992  C   ARG A 326      10.953   0.852 -26.432  1.00 70.40           C
ATOM   4993  O   ARG A 326      11.949   1.392 -26.909  1.00 70.40           O
ATOM   4994  HA  ARG A 326      11.575  -1.144 -27.032  1.00 70.40           H
ATOM   4995  CB  ARG A 326       9.559  -0.765 -27.723  1.00 70.40           C
ATOM   4996 1HB  ARG A 326       8.593  -0.609 -27.243  1.00 70.40           H
ATOM   4997 2HB  ARG A 326       9.667   0.011 -28.482  1.00 70.40           H
ATOM   4998  CG  ARG A 326       9.588  -2.143 -28.388  1.00 70.40           C
ATOM   4999 1HG  ARG A 326      10.532  -2.275 -28.917  1.00 70.40           H
ATOM   5000 2HG  ARG A 326       9.540  -2.919 -27.624  1.00 70.40           H
ATOM   5001  CD  ARG A 326       8.421  -2.306 -29.364  1.00 70.40           C
ATOM   5002 1HD  ARG A 326       7.482  -2.069 -28.863  1.00 70.40           H
ATOM   5003 2HD  ARG A 326       8.528  -1.604 -30.191  1.00 70.40           H
ATOM   5004  NE  ARG A 326       8.383  -3.692 -29.880  1.00 70.40           N
ATOM   5005  HE  ARG A 326       8.598  -4.435 -29.245  1.00 70.40           H
ATOM   5006  CZ  ARG A 326       8.080  -4.015 -31.145  1.00 70.40           C
ATOM   5007  NH1 ARG A 326       7.784  -3.060 -32.038  1.00 70.40           N
ATOM   5008 1HH1 ARG A 326       7.789  -2.099 -31.762  1.00 70.40           H
ATOM   5009 2HH1 ARG A 326       7.558  -3.310 -32.979  1.00 70.40           H
ATOM   5010  NH2 ARG A 326       8.076  -5.306 -31.503  1.00 70.40           N
ATOM   5011 1HH2 ARG A 326       7.851  -5.564 -32.442  1.00 70.40           H
ATOM   5012 2HH2 ARG A 326       8.298  -6.012 -30.830  1.00 70.40           H
ATOM   5013  HN  ARG A 326       9.393  -1.669 -25.416  1.00 70.40           H
ATOM   5014  N   ASP A 327      10.052   1.468 -25.681  1.00 69.27           N
ATOM   5015  CA  ASP A 327      10.126   2.900 -25.446  1.00 69.27           C
ATOM   5016  C   ASP A 327      11.332   3.204 -24.555  1.00 69.27           C
ATOM   5017  O   ASP A 327      12.019   4.205 -24.755  1.00 69.27           O
ATOM   5018  HA  ASP A 327      10.216   3.348 -26.436  1.00 69.27           H
ATOM   5019  CB  ASP A 327       8.871   3.407 -24.733  1.00 69.27           C
ATOM   5020 1HB  ASP A 327       8.669   2.787 -23.859  1.00 69.27           H
ATOM   5021 2HB  ASP A 327       9.039   4.422 -24.372  1.00 69.27           H
ATOM   5022  CG  ASP A 327       7.662   3.387 -25.670  1.00 69.27           C
ATOM   5023  OD1 ASP A 327       7.894   3.274 -26.894  1.00 69.27           O
ATOM   5024  OD2 ASP A 327       6.533   3.483 -25.143  1.00 69.27           O
ATOM   5025  HN  ASP A 327       9.284   1.006 -25.237  1.00 69.27           H
ATOM   5026  N   LEU A 328      11.552   2.323 -23.590  1.00 70.03           N
ATOM   5027  CA  LEU A 328      12.717   2.432 -22.729  1.00 70.03           C
ATOM   5028  C   LEU A 328      13.983   2.431 -23.588  1.00 70.03           C
ATOM   5029  O   LEU A 328      14.848   3.291 -23.426  1.00 70.03           O
ATOM   5030  HA  LEU A 328      12.652   3.388 -22.210  1.00 70.03           H
ATOM   5031  CB  LEU A 328      12.699   1.336 -21.661  1.00 70.03           C
ATOM   5032 1HB  LEU A 328      11.766   1.416 -21.103  1.00 70.03           H
ATOM   5033 2HB  LEU A 328      12.687   0.368 -22.163  1.00 70.03           H
ATOM   5034  CG  LEU A 328      13.860   1.349 -20.666  1.00 70.03           C
ATOM   5035  HG  LEU A 328      14.769   1.618 -21.204  1.00 70.03           H
ATOM   5036  CD1 LEU A 328      13.644   2.412 -19.586  1.00 70.03           C
ATOM   5037 1HD1 LEU A 328      13.572   3.394 -20.052  1.00 70.03           H
ATOM   5038 2HD1 LEU A 328      12.723   2.198 -19.045  1.00 70.03           H
ATOM   5039 3HD1 LEU A 328      14.484   2.400 -18.891  1.00 70.03           H
ATOM   5040  CD2 LEU A 328      14.084  -0.040 -20.066  1.00 70.03           C
ATOM   5041 1HD2 LEU A 328      13.182  -0.361 -19.546  1.00 70.03           H
ATOM   5042 2HD2 LEU A 328      14.315  -0.747 -20.863  1.00 70.03           H
ATOM   5043 3HD2 LEU A 328      14.916  -0.002 -19.362  1.00 70.03           H
ATOM   5044  HN  LEU A 328      10.952   1.548 -23.394  1.00 70.03           H
ATOM   5045  N   VAL A 329      14.052   1.457 -24.484  1.00 72.68           N
ATOM   5046  CA  VAL A 329      15.218   1.306 -25.338  1.00 72.68           C
ATOM   5047  C   VAL A 329      15.358   2.544 -26.226  1.00 72.68           C
ATOM   5048  O   VAL A 329      16.470   2.969 -26.534  1.00 72.68           O
ATOM   5049  HA  VAL A 329      16.093   1.238 -24.691  1.00 72.68           H
ATOM   5050  CB  VAL A 329      15.116   0.006 -26.137  1.00 72.68           C
ATOM   5051  HB  VAL A 329      14.136  -0.019 -26.614  1.00 72.68           H
ATOM   5052  CG1 VAL A 329      16.177  -0.045 -27.239  1.00 72.68           C
ATOM   5053 1HG1 VAL A 329      16.034   0.795 -27.919  1.00 72.68           H
ATOM   5054 2HG1 VAL A 329      17.169   0.014 -26.791  1.00 72.68           H
ATOM   5055 3HG1 VAL A 329      16.082  -0.979 -27.791  1.00 72.68           H
ATOM   5056  CG2 VAL A 329      15.222  -1.213 -25.218  1.00 72.68           C
ATOM   5057 1HG2 VAL A 329      16.181  -1.195 -24.700  1.00 72.68           H
ATOM   5058 2HG2 VAL A 329      14.414  -1.188 -24.486  1.00 72.68           H
ATOM   5059 3HG2 VAL A 329      15.147  -2.124 -25.811  1.00 72.68           H
ATOM   5060  HN  VAL A 329      13.330   0.780 -24.630  1.00 72.68           H
ATOM   5061  N   LYS A 330      14.213   3.089 -26.612  1.00 70.29           N
[truncated: 117,320 more chars]
