# Supplementary material for: Noncanonical roles of chemokine regions in CCR9 activation revealed by structural modeling and mutational mapping
Source: Nat Commun. 2025 Aug 18;16:7695. doi: 10.1038/s41467-025-62321-9 (PMC12361432; doi:10.1038/s41467-025-62321-9)
Supplement: Supplementary file 4 — Supplementary Data 2 [file 41467_2025_62321_MOESM4_ESM.zip › CCR9_CCL25_rnk104.pdb]

SSBOND   1 CYS A   38    CYS A  289 
SSBOND   2 CYS A  119    CYS A  198 
SSBOND   3 CYS B    7    CYS B   35 
SSBOND   4 CYS B    8    CYS B   52 
ATOM      1  N   GLU A  20      -1.476  -3.398  61.188  1.00 46.50           N
ATOM      2  CA  GLU A  20      -1.795  -3.166  59.790  1.00 46.50           C
ATOM      3  C   GLU A  20      -0.559  -3.395  58.918  1.00 46.50           C
ATOM      4  O   GLU A  20      -0.677  -3.633  57.717  1.00 46.50           O
ATOM      5  HA  GLU A  20      -2.563  -3.898  59.543  1.00 46.50           H
ATOM      6  CB  GLU A  20      -2.359  -1.758  59.583  1.00 46.50           C
ATOM      7 1HB  GLU A  20      -1.846  -1.057  60.240  1.00 46.50           H
ATOM      8 2HB  GLU A  20      -2.294  -1.488  58.529  1.00 46.50           H
ATOM      9  CG  GLU A  20      -3.843  -1.703  59.951  1.00 46.50           C
ATOM     10 1HG  GLU A  20      -4.336  -2.619  59.627  1.00 46.50           H
ATOM     11 2HG  GLU A  20      -3.950  -1.649  61.035  1.00 46.50           H
ATOM     12  CD  GLU A  20      -4.523  -0.494  59.306  1.00 46.50           C
ATOM     13  OE1 GLU A  20      -5.773  -0.480  59.304  1.00 46.50           O
ATOM     14  OE2 GLU A  20      -3.778   0.389  58.828  1.00 46.50           O
ATOM     15  HN  GLU A  20      -0.521  -3.631  61.371  1.00 46.50           H
ATOM     16  N   SER A  21       0.599  -3.315  59.557  1.00 52.11           N
ATOM     17  CA  SER A  21       1.858  -3.356  58.832  1.00 52.11           C
ATOM     18  C   SER A  21       2.124  -4.774  58.325  1.00 52.11           C
ATOM     19  O   SER A  21       2.516  -4.963  57.174  1.00 52.11           O
ATOM     20  HA  SER A  21       1.732  -2.668  57.996  1.00 52.11           H
ATOM     21  CB  SER A  21       3.016  -2.881  59.712  1.00 52.11           C
ATOM     22 1HB  SER A  21       3.879  -2.656  59.085  1.00 52.11           H
ATOM     23 2HB  SER A  21       2.735  -1.954  60.211  1.00 52.11           H
ATOM     24  OG  SER A  21       3.379  -3.854  60.687  1.00 52.11           O
ATOM     25  HG  SER A  21       4.127  -3.508  61.254  1.00 52.11           H
ATOM     26  HN  SER A  21       0.686  -3.223  60.549  1.00 52.11           H
ATOM     27  N   THR A  22       1.899  -5.736  59.208  1.00 54.19           N
ATOM     28  CA  THR A  22       2.212  -7.122  58.902  1.00 54.19           C
ATOM     29  C   THR A  22       1.297  -7.643  57.792  1.00 54.19           C
ATOM     30  O   THR A  22       1.772  -8.151  56.778  1.00 54.19           O
ATOM     31  HA  THR A  22       3.233  -7.167  58.522  1.00 54.19           H
ATOM     32  CB  THR A  22       2.113  -7.926  60.199  1.00 54.19           C
ATOM     33  HB  THR A  22       1.466  -8.794  60.071  1.00 54.19           H
ATOM     34  OG1 THR A  22       1.680  -6.974  61.167  1.00 54.19           O
ATOM     35  HG1 THR A  22       1.369  -7.443  61.993  1.00 54.19           H
ATOM     36  CG2 THR A  22       3.481  -8.382  60.712  1.00 54.19           C
ATOM     37 1HG2 THR A  22       4.106  -7.510  60.905  1.00 54.19           H
ATOM     38 2HG2 THR A  22       3.959  -9.012  59.961  1.00 54.19           H
ATOM     39 3HG2 THR A  22       3.354  -8.949  61.634  1.00 54.19           H
ATOM     40  HN  THR A  22       1.511  -5.581  60.117  1.00 54.19           H
ATOM     41  N   SER A  23       0.000  -7.498  58.022  1.00 55.39           N
ATOM     42  CA  SER A  23      -0.987  -8.011  57.088  1.00 55.39           C
ATOM     43  C   SER A  23      -0.779  -7.383  55.709  1.00 55.39           C
ATOM     44  O   SER A  23      -0.883  -8.064  54.690  1.00 55.39           O
ATOM     45  HA  SER A  23      -0.816  -9.087  57.048  1.00 55.39           H
ATOM     46  CB  SER A  23      -2.409  -7.741  57.585  1.00 55.39           C
ATOM     47 1HB  SER A  23      -3.126  -8.105  56.849  1.00 55.39           H
ATOM     48 2HB  SER A  23      -2.584  -8.299  58.505  1.00 55.39           H
ATOM     49  OG  SER A  23      -2.637  -6.354  57.822  1.00 55.39           O
ATOM     50  HG  SER A  23      -3.575  -6.211  58.136  1.00 55.39           H
ATOM     51  HN  SER A  23      -0.378  -7.042  58.828  1.00 55.39           H
ATOM     52  N   SER A  24      -0.488  -6.090  55.721  1.00 59.69           N
ATOM     53  CA  SER A  24      -0.271  -5.360  54.483  1.00 59.69           C
ATOM     54  C   SER A  24       0.982  -5.883  53.780  1.00 59.69           C
ATOM     55  O   SER A  24       1.123  -5.740  52.566  1.00 59.69           O
ATOM     56  HA  SER A  24      -1.157  -5.550  53.877  1.00 59.69           H
ATOM     57  CB  SER A  24      -0.146  -3.858  54.745  1.00 59.69           C
ATOM     58 1HB  SER A  24      -0.334  -3.312  53.820  1.00 59.69           H
ATOM     59 2HB  SER A  24      -0.909  -3.549  55.459  1.00 59.69           H
ATOM     60  OG  SER A  24       1.141  -3.509  55.247  1.00 59.69           O
ATOM     61  HG  SER A  24       1.355  -4.061  56.053  1.00 59.69           H
ATOM     62  HN  SER A  24      -0.400  -5.544  56.554  1.00 59.69           H
ATOM     63  N   MET A  25       1.862  -6.478  54.572  1.00 62.45           N
ATOM     64  CA  MET A  25       3.094  -7.034  54.038  1.00 62.45           C
ATOM     65  C   MET A  25       2.846  -8.401  53.397  1.00 62.45           C
ATOM     66  O   MET A  25       3.423  -8.717  52.358  1.00 62.45           O
ATOM     67  HA  MET A  25       3.432  -6.326  53.282  1.00 62.45           H
ATOM     68  CB  MET A  25       4.120  -7.177  55.165  1.00 62.45           C
ATOM     69 1HB  MET A  25       4.034  -6.332  55.848  1.00 62.45           H
ATOM     70 2HB  MET A  25       3.908  -8.077  55.742  1.00 62.45           H
ATOM     71  CG  MET A  25       5.542  -7.246  54.605  1.00 62.45           C
ATOM     72 1HG  MET A  25       6.200  -7.740  55.320  1.00 62.45           H
ATOM     73 2HG  MET A  25       5.555  -7.844  53.694  1.00 62.45           H
ATOM     74  SD  MET A  25       6.143  -5.600  54.262  1.00 62.45           S
ATOM     75  CE  MET A  25       7.858  -5.796  54.716  1.00 62.45           C
ATOM     76 1HE  MET A  25       7.926  -6.082  55.765  1.00 62.45           H
ATOM     77 2HE  MET A  25       8.312  -6.571  54.098  1.00 62.45           H
ATOM     78 3HE  MET A  25       8.385  -4.854  54.562  1.00 62.45           H
ATOM     79  HN  MET A  25       1.744  -6.583  55.559  1.00 62.45           H
ATOM     80  N   GLU A  26       1.987  -9.175  54.044  1.00 63.24           N
ATOM     81  CA  GLU A  26       1.642 -10.494  53.540  1.00 63.24           C
ATOM     82  C   GLU A  26       0.838 -10.373  52.244  1.00 63.24           C
ATOM     83  O   GLU A  26       1.113 -11.074  51.271  1.00 63.24           O
ATOM     84  HA  GLU A  26       2.594 -10.986  53.340  1.00 63.24           H
ATOM     85  CB  GLU A  26       0.872 -11.298  54.589  1.00 63.24           C
ATOM     86 1HB  GLU A  26       0.095 -10.675  55.032  1.00 63.24           H
ATOM     87 2HB  GLU A  26       0.487 -12.214  54.141  1.00 63.24           H
ATOM     88  CG  GLU A  26       1.793 -11.732  55.732  1.00 63.24           C
ATOM     89 1HG  GLU A  26       2.624 -12.314  55.333  1.00 63.24           H
ATOM     90 2HG  GLU A  26       2.222 -10.852  56.212  1.00 63.24           H
ATOM     91  CD  GLU A  26       1.031 -12.563  56.765  1.00 63.24           C
ATOM     92  OE1 GLU A  26       1.700 -13.358  57.460  1.00 63.24           O
ATOM     93  OE2 GLU A  26      -0.205 -12.385  56.837  1.00 63.24           O
ATOM     94  HN  GLU A  26       1.531  -8.916  54.895  1.00 63.24           H
ATOM     95  N   ASP A  27      -0.140  -9.479  52.272  1.00 59.63           N
ATOM     96  CA  ASP A  27      -0.993  -9.266  51.116  1.00 59.63           C
ATOM     97  C   ASP A  27      -0.124  -8.948  49.898  1.00 59.63           C
ATOM     98  O   ASP A  27      -0.406  -9.408  48.792  1.00 59.63           O
ATOM     99  HA  ASP A  27      -1.552 -10.194  50.998  1.00 59.63           H
ATOM    100  CB  ASP A  27      -1.942  -8.087  51.341  1.00 59.63           C
ATOM    101 1HB  ASP A  27      -1.397  -7.259  51.793  1.00 59.63           H
ATOM    102 2HB  ASP A  27      -2.322  -7.733  50.383  1.00 59.63           H
ATOM    103  CG  ASP A  27      -3.111  -8.488  52.242  1.00 59.63           C
ATOM    104  OD1 ASP A  27      -3.310  -9.712  52.402  1.00 59.63           O
ATOM    105  OD2 ASP A  27      -3.779  -7.563  52.751  1.00 59.63           O
ATOM    106  HN  ASP A  27      -0.351  -8.907  53.065  1.00 59.63           H
ATOM    107  N   TYR A  28       0.915  -8.163  50.141  1.00 63.51           N
ATOM    108  CA  TYR A  28       1.818  -7.765  49.074  1.00 63.51           C
ATOM    109  C   TYR A  28       2.665  -8.948  48.603  1.00 63.51           C
ATOM    110  O   TYR A  28       3.061  -9.008  47.440  1.00 63.51           O
ATOM    111  HA  TYR A  28       1.216  -7.404  48.241  1.00 63.51           H
ATOM    112  CB  TYR A  28       2.739  -6.701  49.676  1.00 63.51           C
ATOM    113 1HB  TYR A  28       2.128  -5.913  50.116  1.00 63.51           H
ATOM    114 2HB  TYR A  28       3.313  -7.149  50.487  1.00 63.51           H
ATOM    115  CG  TYR A  28       3.707  -6.075  48.671  1.00 63.51           C
ATOM    116  CD1 TYR A  28       4.982  -6.583  48.532  1.00 63.51           C
ATOM    117  HD1 TYR A  28       5.300  -7.431  49.139  1.00 63.51           H
ATOM    118  CD2 TYR A  28       3.305  -5.002  47.902  1.00 63.51           C
ATOM    119  HD2 TYR A  28       2.297  -4.600  48.011  1.00 63.51           H
ATOM    120  CE1 TYR A  28       5.894  -5.994  47.586  1.00 63.51           C
ATOM    121  HE1 TYR A  28       6.904  -6.385  47.466  1.00 63.51           H
ATOM    122  CE2 TYR A  28       4.216  -4.412  46.956  1.00 63.51           C
ATOM    123  HE2 TYR A  28       3.911  -3.564  46.342  1.00 63.51           H
ATOM    124  CZ  TYR A  28       5.465  -4.937  46.844  1.00 63.51           C
ATOM    125  OH  TYR A  28       6.326  -4.381  45.950  1.00 63.51           O
ATOM    126  HH  TYR A  28       6.800  -5.098  45.439  1.00 63.51           H
ATOM    127  HN  TYR A  28       1.143  -7.801  51.045  1.00 63.51           H
ATOM    128  N   VAL A  29       2.919  -9.860  49.530  1.00 62.16           N
ATOM    129  CA  VAL A  29       3.763 -11.007  49.241  1.00 62.16           C
ATOM    130  C   VAL A  29       2.943 -12.063  48.497  1.00 62.16           C
ATOM    131  O   VAL A  29       3.460 -12.747  47.615  1.00 62.16           O
ATOM    132  HA  VAL A  29       4.569 -10.666  48.591  1.00 62.16           H
ATOM    133  CB  VAL A  29       4.388 -11.536  50.533  1.00 62.16           C
ATOM    134  HB  VAL A  29       3.586 -11.685  51.257  1.00 62.16           H
ATOM    135  CG1 VAL A  29       5.068 -12.886  50.301  1.00 62.16           C
ATOM    136 1HG1 VAL A  29       4.332 -13.608  49.947  1.00 62.16           H
ATOM    137 2HG1 VAL A  29       5.854 -12.773  49.553  1.00 62.16           H
ATOM    138 3HG1 VAL A  29       5.504 -13.239  51.235  1.00 62.16           H
ATOM    139  CG2 VAL A  29       5.370 -10.521  51.123  1.00 62.16           C
ATOM    140 1HG2 VAL A  29       6.166 -10.326  50.404  1.00 62.16           H
ATOM    141 2HG2 VAL A  29       4.844  -9.592  51.343  1.00 62.16           H
ATOM    142 3HG2 VAL A  29       5.799 -10.922  52.041  1.00 62.16           H
ATOM    143  HN  VAL A  29       2.559  -9.824  50.462  1.00 62.16           H
ATOM    144  N   ASN A  30       1.679 -12.163  48.880  1.00 63.09           N
ATOM    145  CA  ASN A  30       0.827 -13.228  48.379  1.00 63.09           C
ATOM    146  C   ASN A  30       0.214 -12.800  47.044  1.00 63.09           C
ATOM    147  O   ASN A  30      -0.364 -13.618  46.331  1.00 63.09           O
ATOM    148  HA  ASN A  30       1.481 -14.095  48.278  1.00 63.09           H
ATOM    149  CB  ASN A  30      -0.317 -13.522  49.351  1.00 63.09           C
ATOM    150 1HB  ASN A  30      -0.696 -12.588  49.766  1.00 63.09           H
ATOM    151 2HB  ASN A  30      -1.142 -13.992  48.816  1.00 63.09           H
ATOM    152  CG  ASN A  30       0.149 -14.438  50.485  1.00 63.09           C
ATOM    153  OD1 ASN A  30       1.174 -15.096  50.405  1.00 63.09           O
ATOM    154  ND2 ASN A  30      -0.658 -14.443  51.542  1.00 63.09           N
ATOM    155 1HD2 ASN A  30      -1.484 -13.880  51.544  1.00 63.09           H
ATOM    156 2HD2 ASN A  30      -0.438 -15.011  52.336  1.00 63.09           H
ATOM    157  HN  ASN A  30       1.237 -11.534  49.520  1.00 63.09           H
ATOM    158  N   PHE A  31       0.362 -11.517  46.746  1.00 66.51           N
ATOM    159  CA  PHE A  31      -0.158 -10.973  45.503  1.00 66.51           C
ATOM    160  C   PHE A  31       0.494 -11.646  44.294  1.00 66.51           C
ATOM    161  O   PHE A  31       1.717 -11.646  44.163  1.00 66.51           O
ATOM    162  HA  PHE A  31      -1.230 -11.165  45.490  1.00 66.51           H
ATOM    163  CB  PHE A  31       0.187  -9.482  45.489  1.00 66.51           C
ATOM    164 1HB  PHE A  31      -0.162  -9.030  46.417  1.00 66.51           H
ATOM    165 2HB  PHE A  31       1.271  -9.371  45.469  1.00 66.51           H
ATOM    166  CG  PHE A  31      -0.412  -8.716  44.308  1.00 66.51           C
ATOM    167  CD1 PHE A  31       0.331  -8.503  43.189  1.00 66.51           C
ATOM    168  HD1 PHE A  31       1.353  -8.878  43.133  1.00 66.51           H
ATOM    169  CD2 PHE A  31      -1.687  -8.248  44.376  1.00 66.51           C
ATOM    170  HD2 PHE A  31      -2.282  -8.419  45.273  1.00 66.51           H
ATOM    171  CE1 PHE A  31      -0.225  -7.792  42.092  1.00 66.51           C
ATOM    172  HE1 PHE A  31       0.371  -7.621  41.195  1.00 66.51           H
ATOM    173  CE2 PHE A  31      -2.243  -7.538  43.280  1.00 66.51           C
ATOM    174  HE2 PHE A  31      -3.265  -7.163  43.335  1.00 66.51           H
ATOM    175  CZ  PHE A  31      -1.500  -7.324  42.161  1.00 66.51           C
ATOM    176  HZ  PHE A  31      -1.927  -6.779  41.319  1.00 66.51           H
ATOM    177  HN  PHE A  31       0.827 -10.856  47.335  1.00 66.51           H
ATOM    178  N   ASN A  32      -0.352 -12.205  43.441  1.00 65.81           N
ATOM    179  CA  ASN A  32       0.123 -12.838  42.223  1.00 65.81           C
ATOM    180  C   ASN A  32       0.482 -11.760  41.198  1.00 65.81           C
ATOM    181  O   ASN A  32      -0.389 -11.263  40.485  1.00 65.81           O
ATOM    182  HA  ASN A  32       0.988 -13.429  42.525  1.00 65.81           H
ATOM    183  CB  ASN A  32      -0.956 -13.733  41.610  1.00 65.81           C
ATOM    184 1HB  ASN A  32      -1.391 -14.366  42.383  1.00 65.81           H
ATOM    185 2HB  ASN A  32      -1.763 -13.116  41.213  1.00 65.81           H
ATOM    186  CG  ASN A  32      -0.377 -14.604  40.493  1.00 65.81           C
ATOM    187  OD1 ASN A  32       0.801 -14.558  40.182  1.00 65.81           O
ATOM    188  ND2 ASN A  32      -1.270 -15.399  39.910  1.00 65.81           N
ATOM    189 1HD2 ASN A  32      -2.223 -15.389  40.213  1.00 65.81           H
ATOM    190 2HD2 ASN A  32      -0.988 -16.008  39.168  1.00 65.81           H
ATOM    191  HN  ASN A  32      -1.343 -12.229  43.571  1.00 65.81           H
ATOM    192  N   PHE A  33       1.764 -11.430  41.158  1.00 68.48           N
ATOM    193  CA  PHE A  33       2.269 -10.510  40.153  1.00 68.48           C
ATOM    194  C   PHE A  33       2.499 -11.226  38.820  1.00 68.48           C
ATOM    195  O   PHE A  33       3.583 -11.144  38.246  1.00 68.48           O
ATOM    196  HA  PHE A  33       1.518  -9.732  40.020  1.00 68.48           H
ATOM    197  CB  PHE A  33       3.607  -9.975  40.667  1.00 68.48           C
ATOM    198 1HB  PHE A  33       4.291 -10.812  40.809  1.00 68.48           H
ATOM    199 2HB  PHE A  33       4.045  -9.330  39.906  1.00 68.48           H
ATOM    200  CG  PHE A  33       3.501  -9.194  41.979  1.00 68.48           C
ATOM    201  CD1 PHE A  33       3.241  -7.859  41.956  1.00 68.48           C
ATOM    202  HD1 PHE A  33       3.108  -7.346  41.004  1.00 68.48           H
ATOM    203  CD2 PHE A  33       3.668  -9.834  43.167  1.00 68.48           C
ATOM    204  HD2 PHE A  33       3.876 -10.904  43.185  1.00 68.48           H
ATOM    205  CE1 PHE A  33       3.143  -7.134  43.173  1.00 68.48           C
ATOM    206  HE1 PHE A  33       2.935  -6.064  43.155  1.00 68.48           H
ATOM    207  CE2 PHE A  33       3.570  -9.109  44.384  1.00 68.48           C
ATOM    208  HE2 PHE A  33       3.703  -9.622  45.336  1.00 68.48           H
ATOM    209  CZ  PHE A  33       3.310  -7.774  44.361  1.00 68.48           C
ATOM    210  HZ  PHE A  33       3.235  -7.218  45.296  1.00 68.48           H
ATOM    211  HN  PHE A  33       2.452 -11.778  41.795  1.00 68.48           H
ATOM    212  N   THR A  34       1.460 -11.913  38.367  1.00 70.83           N
ATOM    213  CA  THR A  34       1.370 -12.300  36.970  1.00 70.83           C
ATOM    214  C   THR A  34       1.710 -11.114  36.065  1.00 70.83           C
ATOM    215  O   THR A  34       1.110 -10.047  36.183  1.00 70.83           O
ATOM    216  HA  THR A  34       2.116 -13.072  36.779  1.00 70.83           H
ATOM    217  CB  THR A  34      -0.028 -12.870  36.725  1.00 70.83           C
ATOM    218  HB  THR A  34      -0.491 -12.406  35.854  1.00 70.83           H
ATOM    219  OG1 THR A  34      -0.706 -12.668  37.962  1.00 70.83           O
ATOM    220  HG1 THR A  34      -1.028 -11.723  38.026  1.00 70.83           H
ATOM    221  CG2 THR A  34      -0.019 -14.390  36.549  1.00 70.83           C
ATOM    222 1HG2 THR A  34       0.381 -14.857  37.449  1.00 70.83           H
ATOM    223 2HG2 THR A  34       0.604 -14.653  35.695  1.00 70.83           H
ATOM    224 3HG2 THR A  34      -1.036 -14.742  36.379  1.00 70.83           H
ATOM    225  HN  THR A  34       0.690 -12.203  38.936  1.00 70.83           H
ATOM    226  N   ASP A  35       2.671 -11.341  35.182  1.00 80.18           N
ATOM    227  CA  ASP A  35       3.299 -10.247  34.461  1.00 80.18           C
ATOM    228  C   ASP A  35       2.409  -9.841  33.284  1.00 80.18           C
ATOM    229  O   ASP A  35       2.711 -10.159  32.135  1.00 80.18           O
ATOM    230  HA  ASP A  35       3.411  -9.448  35.194  1.00 80.18           H
ATOM    231  CB  ASP A  35       4.660 -10.664  33.902  1.00 80.18           C
ATOM    232 1HB  ASP A  35       5.072 -11.474  34.504  1.00 80.18           H
ATOM    233 2HB  ASP A  35       4.540 -11.049  32.889  1.00 80.18           H
ATOM    234  CG  ASP A  35       5.634  -9.484  33.892  1.00 80.18           C
ATOM    235  OD1 ASP A  35       5.239  -8.418  34.411  1.00 80.18           O
ATOM    236  OD2 ASP A  35       6.752  -9.675  33.367  1.00 80.18           O
ATOM    237  HN  ASP A  35       3.021 -12.251  34.957  1.00 80.18           H
ATOM    238  N   PHE A  36       1.331  -9.144  33.611  1.00 89.90           N
ATOM    239  CA  PHE A  36       0.428  -8.639  32.591  1.00 89.90           C
ATOM    240  C   PHE A  36       1.005  -7.393  31.916  1.00 89.90           C
ATOM    241  O   PHE A  36       0.498  -6.950  30.887  1.00 89.90           O
ATOM    242  HA  PHE A  36       0.304  -9.428  31.849  1.00 89.90           H
ATOM    243  CB  PHE A  36      -0.878  -8.265  33.295  1.00 89.90           C
ATOM    244 1HB  PHE A  36      -0.651  -7.608  34.135  1.00 89.90           H
ATOM    245 2HB  PHE A  36      -1.501  -7.695  32.605  1.00 89.90           H
ATOM    246  CG  PHE A  36      -1.676  -9.466  33.806  1.00 89.90           C
ATOM    247  CD1 PHE A  36      -1.790 -10.583  33.039  1.00 89.90           C
ATOM    248  HD1 PHE A  36      -1.313 -10.622  32.060  1.00 89.90           H
ATOM    249  CD2 PHE A  36      -2.271  -9.416  35.028  1.00 89.90           C
ATOM    250  HD2 PHE A  36      -2.180  -8.521  35.643  1.00 89.90           H
ATOM    251  CE1 PHE A  36      -2.531 -11.697  33.513  1.00 89.90           C
ATOM    252  HE1 PHE A  36      -2.622 -12.593  32.898  1.00 89.90           H
ATOM    253  CE2 PHE A  36      -3.012 -10.531  35.503  1.00 89.90           C
ATOM    254  HE2 PHE A  36      -3.489 -10.492  36.482  1.00 89.90           H
ATOM    255  CZ  PHE A  36      -3.126 -11.648  34.735  1.00 89.90           C
ATOM    256  HZ  PHE A  36      -3.695 -12.504  35.100  1.00 89.90           H
ATOM    257  HN  PHE A  36       1.071  -8.924  34.552  1.00 89.90           H
ATOM    258  N   TYR A  37       2.057  -6.864  32.523  1.00 91.28           N
ATOM    259  CA  TYR A  37       2.828  -5.804  31.896  1.00 91.28           C
ATOM    260  C   TYR A  37       3.939  -6.382  31.016  1.00 91.28           C
ATOM    261  O   TYR A  37       4.868  -7.013  31.517  1.00 91.28           O
ATOM    262  HA  TYR A  37       2.151  -5.218  31.275  1.00 91.28           H
ATOM    263  CB  TYR A  37       3.461  -5.010  33.040  1.00 91.28           C
ATOM    264 1HB  TYR A  37       2.673  -4.662  33.707  1.00 91.28           H
ATOM    265 2HB  TYR A  37       4.100  -5.675  33.621  1.00 91.28           H
ATOM    266  CG  TYR A  37       4.287  -3.807  32.579  1.00 91.28           C
ATOM    267  CD1 TYR A  37       5.647  -3.937  32.386  1.00 91.28           C
ATOM    268  HD1 TYR A  37       6.133  -4.897  32.562  1.00 91.28           H
ATOM    269  CD2 TYR A  37       3.671  -2.592  32.357  1.00 91.28           C
ATOM    270  HD2 TYR A  37       2.597  -2.489  32.510  1.00 91.28           H
ATOM    271  CE1 TYR A  37       6.424  -2.805  31.953  1.00 91.28           C
ATOM    272  HE1 TYR A  37       7.500  -2.893  31.797  1.00 91.28           H
ATOM    273  CE2 TYR A  37       4.449  -1.460  31.924  1.00 91.28           C
ATOM    274  HE2 TYR A  37       3.975  -0.494  31.745  1.00 91.28           H
ATOM    275  CZ  TYR A  37       5.787  -1.622  31.743  1.00 91.28           C
ATOM    276  OH  TYR A  37       6.521  -0.553  31.334  1.00 91.28           O
ATOM    277  HH  TYR A  37       5.916   0.211  31.109  1.00 91.28           H
ATOM    278  HN  TYR A  37       2.383  -7.147  33.425  1.00 91.28           H
ATOM    279  N   CYS A  38       3.805  -6.145  29.719  1.00 91.65           N
ATOM    280  CA  CYS A  38       4.714  -6.738  28.753  1.00 91.65           C
ATOM    281  C   CYS A  38       5.718  -5.669  28.318  1.00 91.65           C
ATOM    282  O   CYS A  38       5.339  -4.661  27.723  1.00 91.65           O
ATOM    283  HA  CYS A  38       5.220  -7.559  29.262  1.00 91.65           H
ATOM    284  CB  CYS A  38       3.963  -7.334  27.561  1.00 91.65           C
ATOM    285 1HB  CYS A  38       3.173  -7.998  27.913  1.00 91.65           H
ATOM    286 2HB  CYS A  38       3.481  -6.540  26.991  1.00 91.65           H
ATOM    287  SG  CYS A  38       5.123  -8.257  26.488  1.00 91.65           S
ATOM    288  HN  CYS A  38       3.094  -5.562  29.327  1.00 91.65           H
ATOM    289  N   GLU A  39       6.980  -5.924  28.633  1.00 90.16           N
ATOM    290  CA  GLU A  39       8.060  -5.099  28.119  1.00 90.16           C
ATOM    291  C   GLU A  39       8.442  -5.544  26.706  1.00 90.16           C
ATOM    292  O   GLU A  39       8.778  -6.707  26.487  1.00 90.16           O
ATOM    293  HA  GLU A  39       7.663  -4.085  28.093  1.00 90.16           H
ATOM    294  CB  GLU A  39       9.272  -5.140  29.053  1.00 90.16           C
ATOM    295 1HB  GLU A  39       9.510  -6.174  29.301  1.00 90.16           H
ATOM    296 2HB  GLU A  39      10.104  -4.603  28.598  1.00 90.16           H
ATOM    297  CG  GLU A  39       8.970  -4.429  30.374  1.00 90.16           C
ATOM    298 1HG  GLU A  39       8.592  -3.426  30.173  1.00 90.16           H
ATOM    299 2HG  GLU A  39       8.186  -4.964  30.908  1.00 90.16           H
ATOM    300  CD  GLU A  39      10.223  -4.342  31.248  1.00 90.16           C
ATOM    301  OE1 GLU A  39      10.107  -3.763  32.350  1.00 90.16           O
ATOM    302  OE2 GLU A  39      11.268  -4.857  30.795  1.00 90.16           O
ATOM    303  HN  GLU A  39       7.267  -6.676  29.225  1.00 90.16           H
ATOM    304  N   LYS A  40       8.378  -4.595  25.784  1.00 89.49           N
ATOM    305  CA  LYS A  40       8.544  -4.908  24.375  1.00 89.49           C
ATOM    306  C   LYS A  40       9.989  -4.624  23.960  1.00 89.49           C
ATOM    307  O   LYS A  40      10.257  -4.321  22.798  1.00 89.49           O
ATOM    308  HA  LYS A  40       8.354  -5.975  24.253  1.00 89.49           H
ATOM    309  CB  LYS A  40       7.505  -4.164  23.534  1.00 89.49           C
ATOM    310 1HB  LYS A  40       7.626  -3.089  23.668  1.00 89.49           H
ATOM    311 2HB  LYS A  40       7.669  -4.373  22.477  1.00 89.49           H
ATOM    312  CG  LYS A  40       6.085  -4.575  23.927  1.00 89.49           C
ATOM    313 1HG  LYS A  40       5.952  -4.454  25.002  1.00 89.49           H
ATOM    314 2HG  LYS A  40       5.364  -3.919  23.440  1.00 89.49           H
ATOM    315  CD  LYS A  40       5.807  -6.028  23.535  1.00 89.49           C
ATOM    316 1HD  LYS A  40       6.105  -6.192  22.499  1.00 89.49           H
ATOM    317 2HD  LYS A  40       6.409  -6.696  24.150  1.00 89.49           H
ATOM    318  CE  LYS A  40       4.325  -6.367  23.704  1.00 89.49           C
ATOM    319 1HE  LYS A  40       4.114  -6.593  24.750  1.00 89.49           H
ATOM    320 2HE  LYS A  40       3.715  -5.505  23.436  1.00 89.49           H
ATOM    321  NZ  LYS A  40       3.958  -7.524  22.857  1.00 89.49           N
ATOM    322 1HZ  LYS A  40       2.977  -7.743  22.990  1.00 89.49           H
ATOM    323 2HZ  LYS A  40       4.124  -7.297  21.883  1.00 89.49           H
ATOM    324 3HZ  LYS A  40       4.521  -8.326  23.118  1.00 89.49           H
ATOM    325  HN  LYS A  40       8.217  -3.629  25.986  1.00 89.49           H
ATOM    326  N   ASN A  41      10.883  -4.730  24.933  1.00 88.98           N
ATOM    327  CA  ASN A  41      12.282  -4.415  24.702  1.00 88.98           C
ATOM    328  C   ASN A  41      12.828  -5.319  23.596  1.00 88.98           C
ATOM    329  O   ASN A  41      13.536  -4.856  22.703  1.00 88.98           O
ATOM    330  HA  ASN A  41      12.296  -3.361  24.424  1.00 88.98           H
ATOM    331  CB  ASN A  41      13.116  -4.653  25.963  1.00 88.98           C
ATOM    332 1HB  ASN A  41      12.785  -5.568  26.454  1.00 88.98           H
ATOM    333 2HB  ASN A  41      14.161  -4.798  25.690  1.00 88.98           H
ATOM    334  CG  ASN A  41      12.994  -3.475  26.931  1.00 88.98           C
ATOM    335  OD1 ASN A  41      12.637  -2.368  26.562  1.00 88.98           O
ATOM    336  ND2 ASN A  41      13.311  -3.773  28.188  1.00 88.98           N
ATOM    337 1HD2 ASN A  41      13.598  -4.701  28.425  1.00 88.98           H
ATOM    338 2HD2 ASN A  41      13.264  -3.068  28.896  1.00 88.98           H
ATOM    339  HN  ASN A  41      10.664  -5.025  25.863  1.00 88.98           H
ATOM    340  N   ASN A  42      12.480  -6.594  23.692  1.00 91.16           N
ATOM    341  CA  ASN A  42      12.968  -7.577  22.740  1.00 91.16           C
ATOM    342  C   ASN A  42      12.472  -7.214  21.338  1.00 91.16           C
ATOM    343  O   ASN A  42      13.207  -7.349  20.362  1.00 91.16           O
ATOM    344  HA  ASN A  42      14.054  -7.539  22.820  1.00 91.16           H
ATOM    345  CB  ASN A  42      12.449  -8.976  23.077  1.00 91.16           C
ATOM    346 1HB  ASN A  42      11.366  -8.945  23.204  1.00 91.16           H
ATOM    347 2HB  ASN A  42      12.653  -9.653  22.248  1.00 91.16           H
ATOM    348  CG  ASN A  42      13.102  -9.511  24.353  1.00 91.16           C
ATOM    349  OD1 ASN A  42      14.050  -8.950  24.877  1.00 91.16           O
ATOM    350  ND2 ASN A  42      12.544 -10.624  24.821  1.00 91.16           N
ATOM    351 1HD2 ASN A  42      11.768 -11.033  24.342  1.00 91.16           H
ATOM    352 2HD2 ASN A  42      12.901 -11.051  25.652  1.00 91.16           H
ATOM    353  HN  ASN A  42      11.876  -6.957  24.402  1.00 91.16           H
ATOM    354  N   VAL A  43      11.229  -6.760  21.285  1.00 91.49           N
ATOM    355  CA  VAL A  43      10.620  -6.393  20.017  1.00 91.49           C
ATOM    356  C   VAL A  43      11.374  -5.203  19.420  1.00 91.49           C
ATOM    357  O   VAL A  43      11.655  -5.179  18.223  1.00 91.49           O
ATOM    358  HA  VAL A  43      10.721  -7.245  19.345  1.00 91.49           H
ATOM    359  CB  VAL A  43       9.128  -6.117  20.213  1.00 91.49           C
ATOM    360  HB  VAL A  43       9.030  -5.244  20.858  1.00 91.49           H
ATOM    361  CG1 VAL A  43       8.450  -5.796  18.880  1.00 91.49           C
ATOM    362 1HG1 VAL A  43       8.913  -4.913  18.440  1.00 91.49           H
ATOM    363 2HG1 VAL A  43       8.563  -6.642  18.202  1.00 91.49           H
ATOM    364 3HG1 VAL A  43       7.390  -5.605  19.048  1.00 91.49           H
ATOM    365  CG2 VAL A  43       8.440  -7.294  20.909  1.00 91.49           C
ATOM    366 1HG2 VAL A  43       8.553  -8.192  20.302  1.00 91.49           H
ATOM    367 2HG2 VAL A  43       8.897  -7.456  21.886  1.00 91.49           H
ATOM    368 3HG2 VAL A  43       7.381  -7.072  21.036  1.00 91.49           H
ATOM    369  HN  VAL A  43      10.641  -6.642  22.085  1.00 91.49           H
ATOM    370  N   ARG A  44      11.681  -4.244  20.282  1.00 90.11           N
ATOM    371  CA  ARG A  44      12.342  -3.027  19.844  1.00 90.11           C
ATOM    372  C   ARG A  44      13.764  -3.337  19.372  1.00 90.11           C
ATOM    373  O   ARG A  44      14.241  -2.751  18.401  1.00 90.11           O
ATOM    374  HA  ARG A  44      11.729  -2.656  19.023  1.00 90.11           H
ATOM    375  CB  ARG A  44      12.400  -1.995  20.972  1.00 90.11           C
ATOM    376 1HB  ARG A  44      12.743  -2.473  21.890  1.00 90.11           H
ATOM    377 2HB  ARG A  44      13.126  -1.221  20.725  1.00 90.11           H
ATOM    378  CG  ARG A  44      11.028  -1.359  21.204  1.00 90.11           C
ATOM    379 1HG  ARG A  44      10.664  -0.922  20.274  1.00 90.11           H
ATOM    380 2HG  ARG A  44      10.312  -2.127  21.497  1.00 90.11           H
ATOM    381  CD  ARG A  44      11.099  -0.281  22.287  1.00 90.11           C
ATOM    382 1HD  ARG A  44      12.098   0.156  22.312  1.00 90.11           H
ATOM    383 2HD  ARG A  44      10.404   0.526  22.055  1.00 90.11           H
ATOM    384  NE  ARG A  44      10.771  -0.866  23.606  1.00 90.11           N
ATOM    385  HE  ARG A  44      10.302  -1.749  23.624  1.00 90.11           H
ATOM    386  CZ  ARG A  44      11.063  -0.286  24.779  1.00 90.11           C
ATOM    387  NH1 ARG A  44      11.690   0.897  24.815  1.00 90.11           N
ATOM    388 1HH1 ARG A  44      11.945   1.355  23.963  1.00 90.11           H
ATOM    389 2HH1 ARG A  44      11.904   1.323  25.694  1.00 90.11           H
ATOM    390  NH2 ARG A  44      10.717  -0.908  25.914  1.00 90.11           N
ATOM    391 1HH2 ARG A  44      10.928  -0.489  26.798  1.00 90.11           H
ATOM    392 2HH2 ARG A  44      10.249  -1.791  25.879  1.00 90.11           H
ATOM    393  HN  ARG A  44      11.485  -4.290  21.262  1.00 90.11           H
ATOM    394  N   GLN A  45      14.402  -4.256  20.082  1.00 91.99           N
ATOM    395  CA  GLN A  45      15.770  -4.629  19.766  1.00 91.99           C
ATOM    396  C   GLN A  45      15.837  -5.277  18.381  1.00 91.99           C
ATOM    397  O   GLN A  45      16.739  -4.983  17.598  1.00 91.99           O
ATOM    398  HA  GLN A  45      16.333  -3.695  19.765  1.00 91.99           H
ATOM    399  CB  GLN A  45      16.346  -5.560  20.835  1.00 91.99           C
ATOM    400 1HB  GLN A  45      16.220  -5.111  21.820  1.00 91.99           H
ATOM    401 2HB  GLN A  45      15.793  -6.500  20.840  1.00 91.99           H
ATOM    402  CG  GLN A  45      17.829  -5.837  20.580  1.00 91.99           C
ATOM    403 1HG  GLN A  45      17.957  -6.270  19.588  1.00 91.99           H
ATOM    404 2HG  GLN A  45      18.385  -4.899  20.593  1.00 91.99           H
ATOM    405  CD  GLN A  45      18.398  -6.788  21.635  1.00 91.99           C
ATOM    406  OE1 GLN A  45      17.680  -7.399  22.409  1.00 91.99           O
ATOM    407  NE2 GLN A  45      19.725  -6.878  21.622  1.00 91.99           N
ATOM    408 1HE2 GLN A  45      20.256  -6.349  20.960  1.00 91.99           H
ATOM    409 2HE2 GLN A  45      20.192  -7.475  22.275  1.00 91.99           H
ATOM    410  HN  GLN A  45      14.001  -4.741  20.859  1.00 91.99           H
ATOM    411  N   PHE A  46      14.871  -6.145  18.122  1.00 93.74           N
ATOM    412  CA  PHE A  46      14.780  -6.799  16.827  1.00 93.74           C
ATOM    413  C   PHE A  46      14.564  -5.777  15.710  1.00 93.74           C
ATOM    414  O   PHE A  46      15.252  -5.810  14.691  1.00 93.74           O
ATOM    415  HA  PHE A  46      15.723  -7.321  16.662  1.00 93.74           H
ATOM    416  CB  PHE A  46      13.574  -7.738  16.884  1.00 93.74           C
ATOM    417 1HB  PHE A  46      13.774  -8.527  17.609  1.00 93.74           H
ATOM    418 2HB  PHE A  46      12.710  -7.182  17.249  1.00 93.74           H
ATOM    419  CG  PHE A  46      13.219  -8.377  15.540  1.00 93.74           C
ATOM    420  CD1 PHE A  46      12.179  -7.893  14.810  1.00 93.74           C
ATOM    421  HD1 PHE A  46      11.598  -7.048  15.182  1.00 93.74           H
ATOM    422  CD2 PHE A  46      13.943  -9.431  15.076  1.00 93.74           C
ATOM    423  HD2 PHE A  46      14.776  -9.819  15.661  1.00 93.74           H
ATOM    424  CE1 PHE A  46      11.849  -8.486  13.563  1.00 93.74           C
ATOM    425  HE1 PHE A  46      11.016  -8.097  12.978  1.00 93.74           H
ATOM    426  CE2 PHE A  46      13.613 -10.024  13.828  1.00 93.74           C
ATOM    427  HE2 PHE A  46      14.194 -10.868  13.456  1.00 93.74           H
ATOM    428  CZ  PHE A  46      12.574  -9.539  13.098  1.00 93.74           C
ATOM    429  HZ  PHE A  46      12.321  -9.995  12.141  1.00 93.74           H
ATOM    430  HN  PHE A  46      14.160  -6.403  18.776  1.00 93.74           H
ATOM    431  N   ALA A  47      13.604  -4.892  15.939  1.00 92.78           N
ATOM    432  CA  ALA A  47      13.221  -3.925  14.925  1.00 92.78           C
ATOM    433  C   ALA A  47      14.438  -3.078  14.547  1.00 92.78           C
ATOM    434  O   ALA A  47      14.649  -2.778  13.373  1.00 92.78           O
ATOM    435  HA  ALA A  47      12.888  -4.479  14.047  1.00 92.78           H
ATOM    436  CB  ALA A  47      12.058  -3.076  15.442  1.00 92.78           C
ATOM    437 1HB  ALA A  47      11.209  -3.722  15.668  1.00 92.78           H
ATOM    438 2HB  ALA A  47      12.365  -2.551  16.347  1.00 92.78           H
ATOM    439 3HB  ALA A  47      11.770  -2.351  14.681  1.00 92.78           H
ATOM    440  HN  ALA A  47      13.094  -4.830  16.797  1.00 92.78           H
ATOM    441  N   SER A  48      15.206  -2.717  15.564  1.00 92.98           N
ATOM    442  CA  SER A  48      16.268  -1.741  15.391  1.00 92.98           C
ATOM    443  C   SER A  48      17.341  -2.295  14.452  1.00 92.98           C
ATOM    444  O   SER A  48      18.063  -1.533  13.810  1.00 92.98           O
ATOM    445  HA  SER A  48      15.787  -0.868  14.949  1.00 92.98           H
ATOM    446  CB  SER A  48      16.887  -1.355  16.736  1.00 92.98           C
ATOM    447 1HB  SER A  48      17.570  -0.517  16.593  1.00 92.98           H
ATOM    448 2HB  SER A  48      16.103  -1.016  17.412  1.00 92.98           H
ATOM    449  OG  SER A  48      17.589  -2.443  17.331  1.00 92.98           O
ATOM    450  HG  SER A  48      17.985  -2.157  18.204  1.00 92.98           H
ATOM    451  HN  SER A  48      15.113  -3.080  16.492  1.00 92.98           H
ATOM    452  N   HIS A  49      17.411  -3.617  14.400  1.00 94.46           N
ATOM    453  CA  HIS A  49      18.403  -4.282  13.573  1.00 94.46           C
ATOM    454  C   HIS A  49      17.782  -4.655  12.226  1.00 94.46           C
ATOM    455  O   HIS A  49      18.440  -4.568  11.190  1.00 94.46           O
ATOM    456  HA  HIS A  49      19.205  -3.563  13.407  1.00 94.46           H
ATOM    457  CB  HIS A  49      19.001  -5.486  14.304  1.00 94.46           C
ATOM    458 1HB  HIS A  49      18.192  -6.151  14.610  1.00 94.46           H
ATOM    459 2HB  HIS A  49      19.627  -6.046  13.609  1.00 94.46           H
ATOM    460  CG  HIS A  49      19.821  -5.123  15.518  1.00 94.46           C
ATOM    461  ND1 HIS A  49      19.256  -4.864  16.755  1.00 94.46           N
ATOM    462  HD1 HIS A  49      18.279  -4.890  16.968  1.00 94.46           H
ATOM    463  CD2 HIS A  49      21.169  -4.978  15.674  1.00 94.46           C
ATOM    464  HD2 HIS A  49      21.917  -5.111  14.893  1.00 94.46           H
ATOM    465  CE1 HIS A  49      20.228  -4.577  17.608  1.00 94.46           C
ATOM    466  HE1 HIS A  49      20.104  -4.328  18.662  1.00 94.46           H
ATOM    467  NE2 HIS A  49      21.413  -4.648  16.936  1.00 94.46           N
ATOM    468  HN  HIS A  49      16.807  -4.229  14.910  1.00 94.46           H
ATOM    469  N   PHE A  50      16.522  -5.061  12.283  1.00 95.40           N
ATOM    470  CA  PHE A  50      15.890  -5.703  11.143  1.00 95.40           C
ATOM    471  C   PHE A  50      15.379  -4.664  10.143  1.00 95.40           C
ATOM    472  O   PHE A  50      15.615  -4.783   8.942  1.00 95.40           O
ATOM    473  HA  PHE A  50      16.645  -6.326  10.663  1.00 95.40           H
ATOM    474  CB  PHE A  50      14.702  -6.503  11.681  1.00 95.40           C
ATOM    475 1HB  PHE A  50      15.067  -7.231  12.406  1.00 95.40           H
ATOM    476 2HB  PHE A  50      14.035  -5.827  12.216  1.00 95.40           H
ATOM    477  CG  PHE A  50      13.905  -7.236  10.601  1.00 95.40           C
ATOM    478  CD1 PHE A  50      12.673  -6.784  10.241  1.00 95.40           C
ATOM    479  HD1 PHE A  50      12.255  -5.899  10.722  1.00 95.40           H
ATOM    480  CD2 PHE A  50      14.426  -8.339  10.001  1.00 95.40           C
ATOM    481  HD2 PHE A  50      15.413  -8.701  10.289  1.00 95.40           H
ATOM    482  CE1 PHE A  50      11.933  -7.464   9.238  1.00 95.40           C
ATOM    483  HE1 PHE A  50      10.946  -7.102   8.950  1.00 95.40           H
ATOM    484  CE2 PHE A  50      13.686  -9.019   8.998  1.00 95.40           C
ATOM    485  HE2 PHE A  50      14.104  -9.903   8.517  1.00 95.40           H
ATOM    486  CZ  PHE A  50      12.455  -8.567   8.638  1.00 95.40           C
ATOM    487  HZ  PHE A  50      11.886  -9.089   7.868  1.00 95.40           H
ATOM    488  HN  PHE A  50      15.938  -4.959  13.088  1.00 95.40           H
ATOM    489  N   LEU A  51      14.687  -3.667  10.676  1.00 94.94           N
ATOM    490  CA  LEU A  51      13.848  -2.814   9.852  1.00 94.94           C
ATOM    491  C   LEU A  51      14.733  -1.882   9.023  1.00 94.94           C
ATOM    492  O   LEU A  51      14.590  -1.806   7.804  1.00 94.94           O
ATOM    493  HA  LEU A  51      13.294  -3.460   9.172  1.00 94.94           H
ATOM    494  CB  LEU A  51      12.820  -2.079  10.716  1.00 94.94           C
ATOM    495 1HB  LEU A  51      13.356  -1.479  11.451  1.00 94.94           H
ATOM    496 2HB  LEU A  51      12.269  -1.386  10.079  1.00 94.94           H
ATOM    497  CG  LEU A  51      11.812  -2.961  11.455  1.00 94.94           C
ATOM    498  HG  LEU A  51      12.361  -3.611  12.135  1.00 94.94           H
ATOM    499  CD1 LEU A  51      10.863  -2.114  12.306  1.00 94.94           C
ATOM    500 1HD1 LEU A  51      11.439  -1.550  13.040  1.00 94.94           H
ATOM    501 2HD1 LEU A  51      10.318  -1.422  11.663  1.00 94.94           H
ATOM    502 3HD1 LEU A  51      10.157  -2.765  12.820  1.00 94.94           H
ATOM    503  CD2 LEU A  51      11.054  -3.864  10.479  1.00 94.94           C
ATOM    504 1HD2 LEU A  51      10.517  -3.249   9.757  1.00 94.94           H
ATOM    505 2HD2 LEU A  51      11.762  -4.506   9.955  1.00 94.94           H
ATOM    506 3HD2 LEU A  51      10.344  -4.480  11.031  1.00 94.94           H
ATOM    507  HN  LEU A  51      14.694  -3.439  11.650  1.00 94.94           H
ATOM    508  N   PRO A  52      15.661  -1.159   9.665  1.00 95.78           N
ATOM    509  CA  PRO A  52      16.351  -0.053   8.997  1.00 95.78           C
ATOM    510  C   PRO A  52      16.976  -0.476   7.678  1.00 95.78           C
ATOM    511  O   PRO A  52      16.743   0.154   6.647  1.00 95.78           O
ATOM    512  HA  PRO A  52      15.639   0.731   8.737  1.00 95.78           H
ATOM    513  CB  PRO A  52      17.410   0.380  10.014  1.00 95.78           C
ATOM    514 1HB  PRO A  52      18.356  -0.135   9.851  1.00 95.78           H
ATOM    515 2HB  PRO A  52      17.614   1.449   9.949  1.00 95.78           H
ATOM    516  CG  PRO A  52      16.787   0.006  11.353  1.00 95.78           C
ATOM    517 1HG  PRO A  52      17.538  -0.079  12.139  1.00 95.78           H
ATOM    518 2HG  PRO A  52      16.072   0.756  11.691  1.00 95.78           H
ATOM    519  CD  PRO A  52      16.119  -1.327  11.056  1.00 95.78           C
ATOM    520 1HD  PRO A  52      16.816  -2.159  11.150  1.00 95.78           H
ATOM    521 2HD  PRO A  52      15.294  -1.527  11.740  1.00 95.78           H
ATOM    522  N   PRO A  53      17.780  -1.547   7.677  1.00 97.10           N
ATOM    523  CA  PRO A  53      18.437  -1.997   6.448  1.00 97.10           C
ATOM    524  C   PRO A  53      17.452  -2.200   5.308  1.00 97.10           C
ATOM    525  O   PRO A  53      17.723  -1.815   4.172  1.00 97.10           O
ATOM    526  HA  PRO A  53      19.130  -1.234   6.093  1.00 97.10           H
ATOM    527  CB  PRO A  53      19.111  -3.308   6.856  1.00 97.10           C
ATOM    528 1HB  PRO A  53      18.466  -4.167   6.669  1.00 97.10           H
ATOM    529 2HB  PRO A  53      20.033  -3.476   6.298  1.00 97.10           H
ATOM    530  CG  PRO A  53      19.380  -3.119   8.344  1.00 97.10           C
ATOM    531 1HG  PRO A  53      19.528  -4.072   8.853  1.00 97.10           H
ATOM    532 2HG  PRO A  53      20.281  -2.533   8.522  1.00 97.10           H
ATOM    533  CD  PRO A  53      18.129  -2.403   8.826  1.00 97.10           C
ATOM    534 1HD  PRO A  53      17.327  -3.103   9.062  1.00 97.10           H
ATOM    535 2HD  PRO A  53      18.317  -1.823   9.729  1.00 97.10           H
ATOM    536  N   LEU A  54      16.323  -2.807   5.646  1.00 96.59           N
ATOM    537  CA  LEU A  54      15.354  -3.199   4.637  1.00 96.59           C
ATOM    538  C   LEU A  54      14.671  -1.949   4.079  1.00 96.59           C
ATOM    539  O   LEU A  54      14.490  -1.823   2.869  1.00 96.59           O
ATOM    540  HA  LEU A  54      15.901  -3.683   3.828  1.00 96.59           H
ATOM    541  CB  LEU A  54      14.378  -4.232   5.204  1.00 96.59           C
ATOM    542 1HB  LEU A  54      13.912  -3.811   6.095  1.00 96.59           H
ATOM    543 2HB  LEU A  54      13.583  -4.391   4.475  1.00 96.59           H
ATOM    544  CG  LEU A  54      14.977  -5.591   5.568  1.00 96.59           C
ATOM    545  HG  LEU A  54      15.784  -5.428   6.282  1.00 96.59           H
ATOM    546  CD1 LEU A  54      13.939  -6.481   6.255  1.00 96.59           C
ATOM    547 1HD1 LEU A  54      13.592  -5.997   7.168  1.00 96.59           H
ATOM    548 2HD1 LEU A  54      13.095  -6.640   5.584  1.00 96.59           H
ATOM    549 3HD1 LEU A  54      14.391  -7.442   6.504  1.00 96.59           H
ATOM    550  CD2 LEU A  54      15.589  -6.268   4.340  1.00 96.59           C
ATOM    551 1HD2 LEU A  54      14.817  -6.417   3.585  1.00 96.59           H
ATOM    552 2HD2 LEU A  54      16.378  -5.636   3.933  1.00 96.59           H
ATOM    553 3HD2 LEU A  54      16.008  -7.232   4.628  1.00 96.59           H
ATOM    554  HN  LEU A  54      16.068  -3.030   6.586  1.00 96.59           H
ATOM    555  N   TYR A  55      14.309  -1.055   4.988  1.00 95.66           N
ATOM    556  CA  TYR A  55      13.596   0.153   4.609  1.00 95.66           C
ATOM    557  C   TYR A  55      14.458   1.036   3.704  1.00 95.66           C
ATOM    558  O   TYR A  55      13.948   1.669   2.781  1.00 95.66           O
ATOM    559  HA  TYR A  55      12.698  -0.143   4.066  1.00 95.66           H
ATOM    560  CB  TYR A  55      13.312   0.902   5.912  1.00 95.66           C
ATOM    561 1HB  TYR A  55      14.217   0.910   6.519  1.00 95.66           H
ATOM    562 2HB  TYR A  55      13.075   1.940   5.678  1.00 95.66           H
ATOM    563  CG  TYR A  55      12.169   0.306   6.736  1.00 95.66           C
ATOM    564  CD1 TYR A  55      11.457  -0.772   6.250  1.00 95.66           C
ATOM    565  HD1 TYR A  55      11.710  -1.199   5.279  1.00 95.66           H
ATOM    566  CD2 TYR A  55      11.849   0.846   7.965  1.00 95.66           C
ATOM    567  HD2 TYR A  55      12.411   1.698   8.348  1.00 95.66           H
ATOM    568  CE1 TYR A  55      10.381  -1.333   7.025  1.00 95.66           C
ATOM    569  HE1 TYR A  55       9.811  -2.184   6.653  1.00 95.66           H
ATOM    570  CE2 TYR A  55      10.773   0.285   8.740  1.00 95.66           C
ATOM    571  HE2 TYR A  55      10.510   0.702   9.712  1.00 95.66           H
ATOM    572  CZ  TYR A  55      10.092  -0.777   8.232  1.00 95.66           C
ATOM    573  OH  TYR A  55       9.076  -1.307   8.964  1.00 95.66           O
ATOM    574  HH  TYR A  55       8.624  -2.033   8.446  1.00 95.66           H
ATOM    575  HN  TYR A  55      14.495  -1.146   5.967  1.00 95.66           H
ATOM    576  N   TRP A  56      15.749   1.051   4.001  1.00 97.08           N
ATOM    577  CA  TRP A  56      16.699   1.774   3.173  1.00 97.08           C
ATOM    578  C   TRP A  56      16.751   1.089   1.805  1.00 97.08           C
ATOM    579  O   TRP A  56      16.763   1.757   0.773  1.00 97.08           O
ATOM    580  HA  TRP A  56      16.337   2.796   3.064  1.00 97.08           H
ATOM    581  CB  TRP A  56      18.068   1.856   3.852  1.00 97.08           C
ATOM    582 1HB  TRP A  56      18.224   0.952   4.441  1.00 97.08           H
ATOM    583 2HB  TRP A  56      18.842   1.874   3.085  1.00 97.08           H
ATOM    584  CG  TRP A  56      18.240   3.075   4.759  1.00 97.08           C
ATOM    585  CD1 TRP A  56      18.373   3.099   6.093  1.00 97.08           C
ATOM    586  HD1 TRP A  56      18.375   2.212   6.725  1.00 97.08           H
ATOM    587  CD2 TRP A  56      18.293   4.456   4.343  1.00 97.08           C
ATOM    588  NE1 TRP A  56      18.507   4.389   6.564  1.00 97.08           N
ATOM    589  HE1 TRP A  56      18.620   4.662   7.520  1.00 97.08           H
ATOM    590  CE2 TRP A  56      18.457   5.241   5.466  1.00 97.08           C
ATOM    591  CE3 TRP A  56      18.205   5.023   3.060  1.00 97.08           C
ATOM    592  HE3 TRP A  56      18.076   4.426   2.157  1.00 97.08           H
ATOM    593  CZ2 TRP A  56      18.547   6.637   5.420  1.00 97.08           C
ATOM    594  HZ2 TRP A  56      18.677   7.234   6.322  1.00 97.08           H
ATOM    595  CZ3 TRP A  56      18.297   6.420   3.030  1.00 97.08           C
ATOM    596  HZ3 TRP A  56      18.235   6.912   2.059  1.00 97.08           H
ATOM    597  CH2 TRP A  56      18.462   7.224   4.152  1.00 97.08           C
ATOM    598  HH2 TRP A  56      18.526   8.307   4.045  1.00 97.08           H
ATOM    599  HN  TRP A  56      16.147   0.582   4.789  1.00 97.08           H
ATOM    600  N   LEU A  57      16.779  -0.235   1.843  1.00 97.18           N
ATOM    601  CA  LEU A  57      16.850  -1.017   0.620  1.00 97.18           C
ATOM    602  C   LEU A  57      15.615  -0.729  -0.236  1.00 97.18           C
ATOM    603  O   LEU A  57      15.735  -0.410  -1.418  1.00 97.18           O
ATOM    604  HA  LEU A  57      17.733  -0.688   0.072  1.00 97.18           H
ATOM    605  CB  LEU A  57      17.042  -2.500   0.943  1.00 97.18           C
ATOM    606 1HB  LEU A  57      17.976  -2.613   1.493  1.00 97.18           H
ATOM    607 2HB  LEU A  57      16.239  -2.813   1.609  1.00 97.18           H
ATOM    608  CG  LEU A  57      17.071  -3.449  -0.257  1.00 97.18           C
ATOM    609  HG  LEU A  57      16.175  -3.274  -0.853  1.00 97.18           H
ATOM    610  CD1 LEU A  57      18.275  -3.159  -1.156  1.00 97.18           C
ATOM    611 1HD1 LEU A  57      18.217  -2.135  -1.523  1.00 97.18           H
ATOM    612 2HD1 LEU A  57      19.194  -3.289  -0.585  1.00 97.18           H
ATOM    613 3HD1 LEU A  57      18.272  -3.848  -2.001  1.00 97.18           H
ATOM    614  CD2 LEU A  57      17.034  -4.909   0.198  1.00 97.18           C
ATOM    615 1HD2 LEU A  57      17.899  -5.116   0.828  1.00 97.18           H
ATOM    616 2HD2 LEU A  57      16.121  -5.090   0.765  1.00 97.18           H
ATOM    617 3HD2 LEU A  57      17.056  -5.562  -0.674  1.00 97.18           H
ATOM    618  HN  LEU A  57      16.755  -0.771   2.686  1.00 97.18           H
ATOM    619  N   VAL A  58      14.455  -0.852   0.394  1.00 96.36           N
ATOM    620  CA  VAL A  58      13.198  -0.686  -0.314  1.00 96.36           C
ATOM    621  C   VAL A  58      13.124   0.730  -0.889  1.00 96.36           C
ATOM    622  O   VAL A  58      12.710   0.919  -2.032  1.00 96.36           O
ATOM    623  HA  VAL A  58      13.187  -1.400  -1.138  1.00 96.36           H
ATOM    624  CB  VAL A  58      12.027  -1.016   0.614  1.00 96.36           C
ATOM    625  HB  VAL A  58      12.123  -0.398   1.507  1.00 96.36           H
ATOM    626  CG1 VAL A  58      10.690  -0.679  -0.048  1.00 96.36           C
ATOM    627 1HG1 VAL A  58      10.659   0.385  -0.285  1.00 96.36           H
ATOM    628 2HG1 VAL A  58      10.583  -1.258  -0.965  1.00 96.36           H
ATOM    629 3HG1 VAL A  58       9.875  -0.923   0.633  1.00 96.36           H
ATOM    630  CG2 VAL A  58      12.069  -2.482   1.050  1.00 96.36           C
ATOM    631 1HG2 VAL A  58      12.010  -3.124   0.171  1.00 96.36           H
ATOM    632 2HG2 VAL A  58      13.001  -2.677   1.580  1.00 96.36           H
ATOM    633 3HG2 VAL A  58      11.226  -2.689   1.709  1.00 96.36           H
ATOM    634  HN  VAL A  58      14.368  -1.060   1.368  1.00 96.36           H
ATOM    635  N   PHE A  59      13.532   1.689  -0.071  1.00 97.34           N
ATOM    636  CA  PHE A  59      13.540   3.079  -0.492  1.00 97.34           C
ATOM    637  C   PHE A  59      14.347   3.258  -1.779  1.00 97.34           C
ATOM    638  O   PHE A  59      13.845   3.805  -2.760  1.00 97.34           O
ATOM    639  HA  PHE A  59      12.505   3.369  -0.671  1.00 97.34           H
ATOM    640  CB  PHE A  59      14.205   3.882   0.628  1.00 97.34           C
ATOM    641 1HB  PHE A  59      13.562   3.859   1.508  1.00 97.34           H
ATOM    642 2HB  PHE A  59      15.141   3.396   0.904  1.00 97.34           H
ATOM    643  CG  PHE A  59      14.493   5.340   0.262  1.00 97.34           C
ATOM    644  CD1 PHE A  59      15.776   5.786   0.208  1.00 97.34           C
ATOM    645  HD1 PHE A  59      16.600   5.106   0.426  1.00 97.34           H
ATOM    646  CD2 PHE A  59      13.466   6.189  -0.009  1.00 97.34           C
ATOM    647  HD2 PHE A  59      12.437   5.831   0.035  1.00 97.34           H
ATOM    648  CE1 PHE A  59      16.044   7.139  -0.131  1.00 97.34           C
ATOM    649  HE1 PHE A  59      17.072   7.497  -0.174  1.00 97.34           H
ATOM    650  CE2 PHE A  59      13.733   7.541  -0.348  1.00 97.34           C
ATOM    651  HE2 PHE A  59      12.910   8.222  -0.565  1.00 97.34           H
ATOM    652  CZ  PHE A  59      15.017   7.988  -0.402  1.00 97.34           C
ATOM    653  HZ  PHE A  59      15.222   9.026  -0.663  1.00 97.34           H
ATOM    654  HN  PHE A  59      13.853   1.528   0.863  1.00 97.34           H
ATOM    655  N   ILE A  60      15.585   2.786  -1.735  1.00 97.54           N
ATOM    656  CA  ILE A  60      16.520   3.035  -2.818  1.00 97.54           C
ATOM    657  C   ILE A  60      15.981   2.407  -4.105  1.00 97.54           C
ATOM    658  O   ILE A  60      15.878   3.078  -5.131  1.00 97.54           O
ATOM    659  HA  ILE A  60      16.578   4.114  -2.958  1.00 97.54           H
ATOM    660  CB  ILE A  60      17.921   2.551  -2.438  1.00 97.54           C
ATOM    661  HB  ILE A  60      17.837   1.540  -2.040  1.00 97.54           H
ATOM    662  CG1 ILE A  60      18.521   3.423  -1.333  1.00 97.54           C
ATOM    663 1HG1 ILE A  60      18.797   4.395  -1.742  1.00 97.54           H
ATOM    664 2HG1 ILE A  60      17.773   3.604  -0.561  1.00 97.54           H
ATOM    665  CG2 ILE A  60      18.829   2.479  -3.668  1.00 97.54           C
ATOM    666 1HG2 ILE A  60      18.404   1.785  -4.392  1.00 97.54           H
ATOM    667 2HG2 ILE A  60      18.910   3.469  -4.117  1.00 97.54           H
ATOM    668 3HG2 ILE A  60      19.818   2.133  -3.369  1.00 97.54           H
ATOM    669  CD1 ILE A  60      19.750   2.756  -0.714  1.00 97.54           C
ATOM    670 1HD1 ILE A  60      19.465   1.795  -0.285  1.00 97.54           H
ATOM    671 2HD1 ILE A  60      20.505   2.599  -1.485  1.00 97.54           H
ATOM    672 3HD1 ILE A  60      20.157   3.396   0.068  1.00 97.54           H
ATOM    673  HN  ILE A  60      15.949   2.244  -0.978  1.00 97.54           H
ATOM    674  N   VAL A  61      15.652   1.127  -4.009  1.00 96.19           N
ATOM    675  CA  VAL A  61      15.264   0.364  -5.184  1.00 96.19           C
ATOM    676  C   VAL A  61      13.954   0.925  -5.740  1.00 96.19           C
ATOM    677  O   VAL A  61      13.800   1.066  -6.952  1.00 96.19           O
ATOM    678  HA  VAL A  61      16.046   0.492  -5.932  1.00 96.19           H
ATOM    679  CB  VAL A  61      15.178  -1.123  -4.836  1.00 96.19           C
ATOM    680  HB  VAL A  61      14.464  -1.236  -4.021  1.00 96.19           H
ATOM    681  CG1 VAL A  61      14.665  -1.936  -6.027  1.00 96.19           C
ATOM    682 1HG1 VAL A  61      13.672  -1.584  -6.305  1.00 96.19           H
ATOM    683 2HG1 VAL A  61      15.344  -1.812  -6.870  1.00 96.19           H
ATOM    684 3HG1 VAL A  61      14.614  -2.989  -5.752  1.00 96.19           H
ATOM    685  CG2 VAL A  61      16.530  -1.652  -4.353  1.00 96.19           C
ATOM    686 1HG2 VAL A  61      17.274  -1.519  -5.139  1.00 96.19           H
ATOM    687 2HG2 VAL A  61      16.839  -1.103  -3.464  1.00 96.19           H
ATOM    688 3HG2 VAL A  61      16.441  -2.712  -4.113  1.00 96.19           H
ATOM    689  HN  VAL A  61      15.648   0.614  -3.151  1.00 96.19           H
ATOM    690  N   GLY A  62      13.043   1.229  -4.828  1.00 96.34           N
ATOM    691  CA  GLY A  62      11.728   1.712  -5.215  1.00 96.34           C
ATOM    692  C   GLY A  62      11.822   3.092  -5.869  1.00 96.34           C
ATOM    693  O   GLY A  62      11.158   3.354  -6.871  1.00 96.34           O
ATOM    694 1HA  GLY A  62      11.268   1.008  -5.908  1.00 96.34           H
ATOM    695 2HA  GLY A  62      11.083   1.764  -4.338  1.00 96.34           H
ATOM    696  HN  GLY A  62      13.190   1.151  -3.842  1.00 96.34           H
ATOM    697  N   ALA A  63      12.650   3.938  -5.275  1.00 96.82           N
ATOM    698  CA  ALA A  63      12.788   5.306  -5.745  1.00 96.82           C
ATOM    699  C   ALA A  63      13.323   5.296  -7.179  1.00 96.82           C
ATOM    700  O   ALA A  63      12.810   6.007  -8.041  1.00 96.82           O
ATOM    701  HA  ALA A  63      11.797   5.760  -5.740  1.00 96.82           H
ATOM    702  CB  ALA A  63      13.693   6.086  -4.790  1.00 96.82           C
ATOM    703 1HB  ALA A  63      13.254   6.088  -3.793  1.00 96.82           H
ATOM    704 2HB  ALA A  63      14.675   5.614  -4.754  1.00 96.82           H
ATOM    705 3HB  ALA A  63      13.796   7.112  -5.144  1.00 96.82           H
ATOM    706  HN  ALA A  63      13.220   3.703  -4.487  1.00 96.82           H
ATOM    707  N   LEU A  64      14.348   4.482  -7.388  1.00 95.53           N
ATOM    708  CA  LEU A  64      14.971   4.385  -8.697  1.00 95.53           C
ATOM    709  C   LEU A  64      13.956   3.834  -9.701  1.00 95.53           C
ATOM    710  O   LEU A  64      13.796   4.379 -10.791  1.00 95.53           O
ATOM    711  HA  LEU A  64      15.245   5.395  -9.004  1.00 95.53           H
ATOM    712  CB  LEU A  64      16.262   3.569  -8.617  1.00 95.53           C
ATOM    713 1HB  LEU A  64      16.034   2.611  -8.151  1.00 95.53           H
ATOM    714 2HB  LEU A  64      16.599   3.358  -9.632  1.00 95.53           H
ATOM    715  CG  LEU A  64      17.418   4.216  -7.850  1.00 95.53           C
ATOM    716  HG  LEU A  64      17.060   4.484  -6.856  1.00 95.53           H
ATOM    717  CD1 LEU A  64      18.572   3.229  -7.664  1.00 95.53           C
ATOM    718 1HD1 LEU A  64      18.223   2.362  -7.104  1.00 95.53           H
ATOM    719 2HD1 LEU A  64      18.937   2.908  -8.640  1.00 95.53           H
ATOM    720 3HD1 LEU A  64      19.380   3.715  -7.116  1.00 95.53           H
ATOM    721  CD2 LEU A  64      17.872   5.508  -8.531  1.00 95.53           C
ATOM    722 1HD2 LEU A  64      18.206   5.287  -9.545  1.00 95.53           H
ATOM    723 2HD2 LEU A  64      17.040   6.212  -8.568  1.00 95.53           H
ATOM    724 3HD2 LEU A  64      18.694   5.947  -7.965  1.00 95.53           H
ATOM    725  HN  LEU A  64      14.750   3.898  -6.684  1.00 95.53           H
ATOM    726  N   GLY A  65      13.296   2.758  -9.296  1.00 93.85           N
ATOM    727  CA  GLY A  65      12.413   2.039 -10.198  1.00 93.85           C
ATOM    728  C   GLY A  65      11.262   2.932 -10.666  1.00 93.85           C
ATOM    729  O   GLY A  65      11.012   3.052 -11.864  1.00 93.85           O
ATOM    730 1HA  GLY A  65      12.977   1.685 -11.060  1.00 93.85           H
ATOM    731 2HA  GLY A  65      12.013   1.158  -9.695  1.00 93.85           H
ATOM    732  HN  GLY A  65      13.358   2.379  -8.373  1.00 93.85           H
ATOM    733  N   ASN A  66      10.591   3.535  -9.695  1.00 94.54           N
ATOM    734  CA  ASN A  66       9.379   4.285  -9.978  1.00 94.54           C
ATOM    735  C   ASN A  66       9.745   5.587 -10.693  1.00 94.54           C
ATOM    736  O   ASN A  66       8.986   6.075 -11.529  1.00 94.54           O
ATOM    737  HA  ASN A  66       8.772   3.625 -10.598  1.00 94.54           H
ATOM    738  CB  ASN A  66       8.641   4.646  -8.687  1.00 94.54           C
ATOM    739 1HB  ASN A  66       9.346   5.052  -7.962  1.00 94.54           H
ATOM    740 2HB  ASN A  66       7.907   5.426  -8.890  1.00 94.54           H
ATOM    741  CG  ASN A  66       7.941   3.421  -8.095  1.00 94.54           C
ATOM    742  OD1 ASN A  66       7.049   2.836  -8.688  1.00 94.54           O
ATOM    743  ND2 ASN A  66       8.392   3.067  -6.895  1.00 94.54           N
ATOM    744 1HD2 ASN A  66       9.127   3.590  -6.463  1.00 94.54           H
ATOM    745 2HD2 ASN A  66       7.997   2.278  -6.425  1.00 94.54           H
ATOM    746  HN  ASN A  66      10.862   3.517  -8.733  1.00 94.54           H
ATOM    747  N   SER A  67      10.908   6.113 -10.339  1.00 94.40           N
ATOM    748  CA  SER A  67      11.428   7.296 -11.003  1.00 94.40           C
ATOM    749  C   SER A  67      11.651   7.007 -12.488  1.00 94.40           C
ATOM    750  O   SER A  67      11.410   7.866 -13.335  1.00 94.40           O
ATOM    751  HA  SER A  67      10.662   8.060 -10.872  1.00 94.40           H
ATOM    752  CB  SER A  67      12.731   7.765 -10.351  1.00 94.40           C
ATOM    753 1HB  SER A  67      13.465   6.961 -10.390  1.00 94.40           H
ATOM    754 2HB  SER A  67      13.140   8.600 -10.921  1.00 94.40           H
ATOM    755  OG  SER A  67      12.537   8.165  -8.997  1.00 94.40           O
ATOM    756  HG  SER A  67      12.990   7.520  -8.382  1.00 94.40           H
ATOM    757  HN  SER A  67      11.490   5.745  -9.614  1.00 94.40           H
ATOM    758  N   LEU A  68      12.110   5.794 -12.760  1.00 91.74           N
ATOM    759  CA  LEU A  68      12.349   5.374 -14.130  1.00 91.74           C
ATOM    760  C   LEU A  68      11.019   5.328 -14.885  1.00 91.74           C
ATOM    761  O   LEU A  68      10.948   5.718 -16.049  1.00 91.74           O
ATOM    762  HA  LEU A  68      12.985   6.127 -14.596  1.00 91.74           H
ATOM    763  CB  LEU A  68      13.119   4.052 -14.159  1.00 91.74           C
ATOM    764 1HB  LEU A  68      14.040   4.178 -13.590  1.00 91.74           H
ATOM    765 2HB  LEU A  68      12.526   3.298 -13.641  1.00 91.74           H
ATOM    766  CG  LEU A  68      13.478   3.514 -15.545  1.00 91.74           C
ATOM    767  HG  LEU A  68      12.564   3.451 -16.135  1.00 91.74           H
ATOM    768  CD1 LEU A  68      14.422   4.472 -16.276  1.00 91.74           C
ATOM    769 1HD1 LEU A  68      13.938   5.441 -16.392  1.00 91.74           H
ATOM    770 2HD1 LEU A  68      15.339   4.590 -15.699  1.00 91.74           H
ATOM    771 3HD1 LEU A  68      14.661   4.066 -17.259  1.00 91.74           H
ATOM    772  CD2 LEU A  68      14.055   2.100 -15.453  1.00 91.74           C
ATOM    773 1HD2 LEU A  68      14.956   2.114 -14.839  1.00 91.74           H
ATOM    774 2HD2 LEU A  68      13.318   1.436 -15.001  1.00 91.74           H
ATOM    775 3HD2 LEU A  68      14.302   1.743 -16.453  1.00 91.74           H
ATOM    776  HN  LEU A  68      12.316   5.105 -12.065  1.00 91.74           H
ATOM    777  N   VAL A  69       9.998   4.847 -14.191  1.00 91.26           N
ATOM    778  CA  VAL A  69       8.682   4.713 -14.792  1.00 91.26           C
ATOM    779  C   VAL A  69       8.199   6.086 -15.263  1.00 91.26           C
ATOM    780  O   VAL A  69       7.722   6.228 -16.388  1.00 91.26           O
ATOM    781  HA  VAL A  69       8.781   4.059 -15.659  1.00 91.26           H
ATOM    782  CB  VAL A  69       7.721   4.048 -13.804  1.00 91.26           C
ATOM    783  HB  VAL A  69       7.749   4.617 -12.875  1.00 91.26           H
ATOM    784  CG1 VAL A  69       6.285   4.079 -14.332  1.00 91.26           C
ATOM    785 1HG1 VAL A  69       5.974   5.113 -14.479  1.00 91.26           H
ATOM    786 2HG1 VAL A  69       6.235   3.545 -15.281  1.00 91.26           H
ATOM    787 3HG1 VAL A  69       5.623   3.600 -13.610  1.00 91.26           H
ATOM    788  CG2 VAL A  69       8.160   2.616 -13.492  1.00 91.26           C
ATOM    789 1HG2 VAL A  69       8.175   2.031 -14.412  1.00 91.26           H
ATOM    790 2HG2 VAL A  69       9.158   2.629 -13.054  1.00 91.26           H
ATOM    791 3HG2 VAL A  69       7.460   2.167 -12.788  1.00 91.26           H
ATOM    792  HN  VAL A  69      10.059   4.552 -13.238  1.00 91.26           H
ATOM    793  N   ILE A  70       8.340   7.063 -14.379  1.00 91.93           N
ATOM    794  CA  ILE A  70       7.873   8.408 -14.670  1.00 91.93           C
ATOM    795  C   ILE A  70       8.652   8.967 -15.862  1.00 91.93           C
ATOM    796  O   ILE A  70       8.070   9.584 -16.753  1.00 91.93           O
ATOM    797  HA  ILE A  70       6.821   8.336 -14.947  1.00 91.93           H
ATOM    798  CB  ILE A  70       7.952   9.284 -13.418  1.00 91.93           C
ATOM    799  HB  ILE A  70       8.966   9.225 -13.023  1.00 91.93           H
ATOM    800  CG1 ILE A  70       7.012   8.768 -12.327  1.00 91.93           C
ATOM    801 1HG1 ILE A  70       5.980   8.831 -12.671  1.00 91.93           H
ATOM    802 2HG1 ILE A  70       7.219   7.715 -12.132  1.00 91.93           H
ATOM    803  CG2 ILE A  70       7.684  10.751 -13.758  1.00 91.93           C
ATOM    804 1HG2 ILE A  70       8.427  11.100 -14.476  1.00 91.93           H
ATOM    805 2HG2 ILE A  70       6.688  10.848 -14.190  1.00 91.93           H
ATOM    806 3HG2 ILE A  70       7.746  11.352 -12.851  1.00 91.93           H
ATOM    807  CD1 ILE A  70       7.176   9.573 -11.036  1.00 91.93           C
ATOM    808 1HD1 ILE A  70       8.203   9.487 -10.682  1.00 91.93           H
ATOM    809 2HD1 ILE A  70       6.944  10.620 -11.230  1.00 91.93           H
ATOM    810 3HD1 ILE A  70       6.496   9.185 -10.277  1.00 91.93           H
ATOM    811  HN  ILE A  70       8.763   6.947 -13.481  1.00 91.93           H
ATOM    812  N   LEU A  71       9.955   8.731 -15.840  1.00 89.87           N
ATOM    813  CA  LEU A  71      10.831   9.272 -16.865  1.00 89.87           C
ATOM    814  C   LEU A  71      10.457   8.669 -18.221  1.00 89.87           C
ATOM    815  O   LEU A  71      10.400   9.377 -19.225  1.00 89.87           O
ATOM    816  HA  LEU A  71      10.660  10.348 -16.907  1.00 89.87           H
ATOM    817  CB  LEU A  71      12.298   9.062 -16.483  1.00 89.87           C
ATOM    818 1HB  LEU A  71      12.481   9.567 -15.535  1.00 89.87           H
ATOM    819 2HB  LEU A  71      12.459   7.997 -16.312  1.00 89.87           H
ATOM    820  CG  LEU A  71      13.332   9.550 -17.498  1.00 89.87           C
ATOM    821  HG  LEU A  71      12.849  10.270 -18.159  1.00 89.87           H
ATOM    822  CD1 LEU A  71      14.484  10.277 -16.801  1.00 89.87           C
ATOM    823 1HD1 LEU A  71      14.094  11.138 -16.258  1.00 89.87           H
ATOM    824 2HD1 LEU A  71      14.973   9.598 -16.103  1.00 89.87           H
ATOM    825 3HD1 LEU A  71      15.205  10.614 -17.546  1.00 89.87           H
ATOM    826  CD2 LEU A  71      13.829   8.397 -18.373  1.00 89.87           C
ATOM    827 1HD2 LEU A  71      14.289   7.635 -17.743  1.00 89.87           H
ATOM    828 2HD2 LEU A  71      12.987   7.962 -18.912  1.00 89.87           H
ATOM    829 3HD2 LEU A  71      14.563   8.771 -19.086  1.00 89.87           H
ATOM    830  HN  LEU A  71      10.412   8.182 -15.140  1.00 89.87           H
ATOM    831  N   VAL A  72      10.210   7.367 -18.205  1.00 87.08           N
ATOM    832  CA  VAL A  72       9.849   6.660 -19.422  1.00 87.08           C
ATOM    833  C   VAL A  72       8.546   7.240 -19.976  1.00 87.08           C
ATOM    834  O   VAL A  72       8.420   7.453 -21.181  1.00 87.08           O
ATOM    835  HA  VAL A  72      10.644   6.827 -20.149  1.00 87.08           H
ATOM    836  CB  VAL A  72       9.765   5.157 -19.148  1.00 87.08           C
ATOM    837  HB  VAL A  72       9.113   5.009 -18.288  1.00 87.08           H
ATOM    838  CG1 VAL A  72       9.150   4.416 -20.337  1.00 87.08           C
ATOM    839 1HG1 VAL A  72       8.144   4.795 -20.520  1.00 87.08           H
ATOM    840 2HG1 VAL A  72       9.765   4.577 -21.223  1.00 87.08           H
ATOM    841 3HG1 VAL A  72       9.102   3.350 -20.116  1.00 87.08           H
ATOM    842  CG2 VAL A  72      11.141   4.586 -18.799  1.00 87.08           C
ATOM    843 1HG2 VAL A  72      11.825   4.752 -19.631  1.00 87.08           H
ATOM    844 2HG2 VAL A  72      11.525   5.083 -17.908  1.00 87.08           H
ATOM    845 3HG2 VAL A  72      11.053   3.516 -18.609  1.00 87.08           H
ATOM    846  HN  VAL A  72      10.254   6.799 -17.384  1.00 87.08           H
ATOM    847  N   TYR A  73       7.610   7.479 -19.070  1.00 85.47           N
ATOM    848  CA  TYR A  73       6.313   8.011 -19.455  1.00 85.47           C
ATOM    849  C   TYR A  73       6.460   9.368 -20.146  1.00 85.47           C
ATOM    850  O   TYR A  73       5.759   9.654 -21.116  1.00 85.47           O
ATOM    851  HA  TYR A  73       5.854   7.306 -20.149  1.00 85.47           H
ATOM    852  CB  TYR A  73       5.530   8.196 -18.154  1.00 85.47           C
ATOM    853 1HB  TYR A  73       5.449   7.233 -17.650  1.00 85.47           H
ATOM    854 2HB  TYR A  73       6.093   8.855 -17.494  1.00 85.47           H
ATOM    855  CG  TYR A  73       4.126   8.773 -18.350  1.00 85.47           C
ATOM    856  CD1 TYR A  73       3.940  10.140 -18.381  1.00 85.47           C
ATOM    857  HD1 TYR A  73       4.793  10.809 -18.266  1.00 85.47           H
ATOM    858  CD2 TYR A  73       3.046   7.926 -18.496  1.00 85.47           C
ATOM    859  HD2 TYR A  73       3.193   6.846 -18.472  1.00 85.47           H
ATOM    860  CE1 TYR A  73       2.619  10.683 -18.565  1.00 85.47           C
ATOM    861  HE1 TYR A  73       2.458  11.760 -18.591  1.00 85.47           H
ATOM    862  CE2 TYR A  73       1.725   8.468 -18.681  1.00 85.47           C
ATOM    863  HE2 TYR A  73       0.864   7.811 -18.797  1.00 85.47           H
ATOM    864  CZ  TYR A  73       1.577   9.820 -18.706  1.00 85.47           C
ATOM    865  OH  TYR A  73       0.329  10.333 -18.880  1.00 85.47           O
ATOM    866  HH  TYR A  73      -0.314   9.599 -19.100  1.00 85.47           H
ATOM    867  HN  TYR A  73       7.725   7.317 -18.090  1.00 85.47           H
ATOM    868  N   TRP A  74       7.376  10.168 -19.620  1.00 86.24           N
ATOM    869  CA  TRP A  74       7.512  11.544 -20.066  1.00 86.24           C
ATOM    870  C   TRP A  74       8.106  11.528 -21.476  1.00 86.24           C
ATOM    871  O   TRP A  74       7.555  12.136 -22.392  1.00 86.24           O
ATOM    872  HA  TRP A  74       6.517  11.988 -20.085  1.00 86.24           H
ATOM    873  CB  TRP A  74       8.345  12.361 -19.076  1.00 86.24           C
ATOM    874 1HB  TRP A  74       8.066  12.077 -18.061  1.00 86.24           H
ATOM    875 2HB  TRP A  74       9.397  12.102 -19.201  1.00 86.24           H
ATOM    876  CG  TRP A  74       8.186  13.875 -19.229  1.00 86.24           C
ATOM    877  CD1 TRP A  74       8.857  14.696 -20.048  1.00 86.24           C
ATOM    878  HD1 TRP A  74       9.635  14.373 -20.738  1.00 86.24           H
ATOM    879  CD2 TRP A  74       7.265  14.720 -18.506  1.00 86.24           C
ATOM    880  NE1 TRP A  74       8.438  16.004 -19.906  1.00 86.24           N
ATOM    881  HE1 TRP A  74       8.788  16.795 -20.408  1.00 86.24           H
ATOM    882  CE2 TRP A  74       7.439  16.018 -18.939  1.00 86.24           C
ATOM    883  CE3 TRP A  74       6.317  14.397 -17.520  1.00 86.24           C
ATOM    884  HE3 TRP A  74       6.161  13.380 -17.161  1.00 86.24           H
ATOM    885  CZ2 TRP A  74       6.701  17.098 -18.441  1.00 86.24           C
ATOM    886  HZ2 TRP A  74       6.857  18.115 -18.800  1.00 86.24           H
ATOM    887  CZ3 TRP A  74       5.587  15.488 -17.032  1.00 86.24           C
ATOM    888  HZ3 TRP A  74       4.838  15.293 -16.264  1.00 86.24           H
ATOM    889  CH2 TRP A  74       5.750  16.801 -17.457  1.00 86.24           C
ATOM    890  HH2 TRP A  74       5.141  17.595 -17.027  1.00 86.24           H
ATOM    891  HN  TRP A  74       8.016   9.890 -18.904  1.00 86.24           H
ATOM    892  N   TYR A  75       9.222  10.826 -21.605  1.00 82.10           N
ATOM    893  CA  TYR A  75      10.032  10.924 -22.808  1.00 82.10           C
ATOM    894  C   TYR A  75       9.496  10.005 -23.907  1.00 82.10           C
ATOM    895  O   TYR A  75       9.928  10.088 -25.056  1.00 82.10           O
ATOM    896  HA  TYR A  75       9.993  11.956 -23.156  1.00 82.10           H
ATOM    897  CB  TYR A  75      11.435  10.460 -22.410  1.00 82.10           C
ATOM    898 1HB  TYR A  75      11.347   9.596 -21.751  1.00 82.10           H
ATOM    899 2HB  TYR A  75      11.963  10.127 -23.303  1.00 82.10           H
ATOM    900  CG  TYR A  75      12.271  11.534 -21.711  1.00 82.10           C
ATOM    901  CD1 TYR A  75      12.965  12.463 -22.459  1.00 82.10           C
ATOM    902  HD1 TYR A  75      12.918  12.432 -23.547  1.00 82.10           H
ATOM    903  CD2 TYR A  75      12.331  11.573 -20.333  1.00 82.10           C
ATOM    904  HD2 TYR A  75      11.783  10.839 -19.742  1.00 82.10           H
ATOM    905  CE1 TYR A  75      13.752  13.474 -21.801  1.00 82.10           C
ATOM    906  HE1 TYR A  75      14.305  14.214 -22.380  1.00 82.10           H
ATOM    907  CE2 TYR A  75      13.118  12.584 -19.675  1.00 82.10           C
ATOM    908  HE2 TYR A  75      13.174  12.626 -18.587  1.00 82.10           H
ATOM    909  CZ  TYR A  75      13.790  13.484 -20.442  1.00 82.10           C
ATOM    910  OH  TYR A  75      14.533  14.439 -19.820  1.00 82.10           O
ATOM    911  HH  TYR A  75      14.975  15.024 -20.500  1.00 82.10           H
ATOM    912  HN  TYR A  75       9.574  10.201 -20.909  1.00 82.10           H
ATOM    913  N   CYS A  76       8.563   9.149 -23.515  1.00 75.41           N
ATOM    914  CA  CYS A  76       7.923   8.254 -24.464  1.00 75.41           C
ATOM    915  C   CYS A  76       7.123   9.099 -25.457  1.00 75.41           C
ATOM    916  O   CYS A  76       6.172   9.778 -25.074  1.00 75.41           O
ATOM    917  HA  CYS A  76       8.722   7.713 -24.972  1.00 75.41           H
ATOM    918  CB  CYS A  76       7.046   7.217 -23.760  1.00 75.41           C
ATOM    919 1HB  CYS A  76       7.642   6.651 -23.044  1.00 75.41           H
ATOM    920 2HB  CYS A  76       6.259   7.717 -23.195  1.00 75.41           H
ATOM    921  SG  CYS A  76       6.307   6.083 -24.992  1.00 75.41           S
ATOM    922  HG  CYS A  76       7.459   5.583 -25.429  1.00 75.41           H
ATOM    923  HN  CYS A  76       8.244   9.062 -22.571  1.00 75.41           H
ATOM    924  N   THR A  77       7.538   9.028 -26.714  1.00 68.58           N
ATOM    925  CA  THR A  77       6.970   9.888 -27.738  1.00 68.58           C
ATOM    926  C   THR A  77       5.660   9.298 -28.264  1.00 68.58           C
ATOM    927  O   THR A  77       4.982   9.914 -29.085  1.00 68.58           O
ATOM    928  HA  THR A  77       6.728  10.849 -27.285  1.00 68.58           H
ATOM    929  CB  THR A  77       8.026  10.088 -28.827  1.00 68.58           C
ATOM    930  HB  THR A  77       7.698  10.828 -29.557  1.00 68.58           H
ATOM    931  OG1 THR A  77       8.251   8.777 -29.338  1.00 68.58           O
ATOM    932  HG1 THR A  77       8.753   8.828 -30.201  1.00 68.58           H
ATOM    933  CG2 THR A  77       9.384  10.503 -28.256  1.00 68.58           C
ATOM    934 1HG2 THR A  77       9.744   9.730 -27.577  1.00 68.58           H
ATOM    935 2HG2 THR A  77       9.278  11.443 -27.714  1.00 68.58           H
ATOM    936 3HG2 THR A  77      10.097  10.631 -29.070  1.00 68.58           H
ATOM    937  HN  THR A  77       8.246   8.400 -27.034  1.00 68.58           H
ATOM    938  N   ARG A  78       5.343   8.110 -27.770  1.00 70.15           N
ATOM    939  CA  ARG A  78       4.130   7.426 -28.185  1.00 70.15           C
ATOM    940  C   ARG A  78       2.918   8.000 -27.447  1.00 70.15           C
ATOM    941  O   ARG A  78       3.020   8.384 -26.283  1.00 70.15           O
ATOM    942  HA  ARG A  78       4.059   7.609 -29.257  1.00 70.15           H
ATOM    943  CB  ARG A  78       4.222   5.924 -27.908  1.00 70.15           C
ATOM    944 1HB  ARG A  78       3.557   5.385 -28.583  1.00 70.15           H
ATOM    945 2HB  ARG A  78       5.234   5.575 -28.111  1.00 70.15           H
ATOM    946  CG  ARG A  78       3.849   5.610 -26.458  1.00 70.15           C
ATOM    947 1HG  ARG A  78       4.441   6.229 -25.784  1.00 70.15           H
ATOM    948 2HG  ARG A  78       2.803   5.861 -26.285  1.00 70.15           H
ATOM    949  CD  ARG A  78       4.084   4.132 -26.139  1.00 70.15           C
ATOM    950 1HD  ARG A  78       3.271   3.530 -26.546  1.00 70.15           H
ATOM    951 2HD  ARG A  78       5.003   3.790 -26.616  1.00 70.15           H
ATOM    952  NE  ARG A  78       4.172   3.938 -24.675  1.00 70.15           N
ATOM    953  HE  ARG A  78       5.081   3.846 -24.268  1.00 70.15           H
ATOM    954  CZ  ARG A  78       3.110   3.877 -23.860  1.00 70.15           C
ATOM    955  NH1 ARG A  78       1.869   3.994 -24.350  1.00 70.15           N
ATOM    956 1HH1 ARG A  78       1.729   4.128 -25.332  1.00 70.15           H
ATOM    957 2HH1 ARG A  78       1.081   3.948 -23.735  1.00 70.15           H
ATOM    958  NH2 ARG A  78       3.308   3.698 -22.547  1.00 70.15           N
ATOM    959 1HH2 ARG A  78       2.526   3.651 -21.925  1.00 70.15           H
ATOM    960 2HH2 ARG A  78       4.238   3.611 -22.189  1.00 70.15           H
ATOM    961  HN  ARG A  78       5.897   7.617 -27.099  1.00 70.15           H
ATOM    962  N   VAL A  79       1.799   8.041 -28.156  1.00 76.01           N
ATOM    963  CA  VAL A  79       0.554   8.499 -27.563  1.00 76.01           C
ATOM    964  C   VAL A  79       0.314   7.749 -26.251  1.00 76.01           C
ATOM    965  O   VAL A  79       0.453   6.529 -26.194  1.00 76.01           O
ATOM    966  HA  VAL A  79       0.665   9.561 -27.345  1.00 76.01           H
ATOM    967  CB  VAL A  79      -0.592   8.337 -28.562  1.00 76.01           C
ATOM    968  HB  VAL A  79      -0.792   7.271 -28.673  1.00 76.01           H
ATOM    969  CG1 VAL A  79      -1.869   9.003 -28.045  1.00 76.01           C
ATOM    970 1HG1 VAL A  79      -2.161   8.545 -27.101  1.00 76.01           H
ATOM    971 2HG1 VAL A  79      -1.687  10.067 -27.892  1.00 76.01           H
ATOM    972 3HG1 VAL A  79      -2.668   8.873 -28.775  1.00 76.01           H
ATOM    973  CG2 VAL A  79      -0.204   8.888 -29.936  1.00 76.01           C
ATOM    974 1HG2 VAL A  79       0.036   9.947 -29.848  1.00 76.01           H
ATOM    975 2HG2 VAL A  79       0.666   8.348 -30.311  1.00 76.01           H
ATOM    976 3HG2 VAL A  79      -1.037   8.760 -30.627  1.00 76.01           H
ATOM    977  HN  VAL A  79       1.735   7.770 -29.116  1.00 76.01           H
ATOM    978  N   LYS A  80      -0.043   8.512 -25.228  1.00 78.29           N
ATOM    979  CA  LYS A  80      -0.343   7.931 -23.930  1.00 78.29           C
ATOM    980  C   LYS A  80      -1.648   7.137 -24.021  1.00 78.29           C
ATOM    981  O   LYS A  80      -2.465   7.379 -24.907  1.00 78.29           O
ATOM    982  HA  LYS A  80       0.465   7.241 -23.687  1.00 78.29           H
ATOM    983  CB  LYS A  80      -0.355   9.013 -22.848  1.00 78.29           C
ATOM    984 1HB  LYS A  80      -1.253   9.623 -22.949  1.00 78.29           H
ATOM    985 2HB  LYS A  80      -0.396   8.547 -21.864  1.00 78.29           H
ATOM    986  CG  LYS A  80       0.886   9.901 -22.948  1.00 78.29           C
ATOM    987 1HG  LYS A  80       0.897  10.411 -23.911  1.00 78.29           H
ATOM    988 2HG  LYS A  80       0.847  10.674 -22.179  1.00 78.29           H
ATOM    989  CD  LYS A  80       2.165   9.077 -22.786  1.00 78.29           C
ATOM    990 1HD  LYS A  80       2.176   8.604 -21.804  1.00 78.29           H
ATOM    991 2HD  LYS A  80       2.181   8.276 -23.525  1.00 78.29           H
ATOM    992  CE  LYS A  80       3.407   9.955 -22.950  1.00 78.29           C
ATOM    993 1HE  LYS A  80       3.284  10.614 -23.809  1.00 78.29           H
ATOM    994 2HE  LYS A  80       3.528  10.592 -22.074  1.00 78.29           H
ATOM    995  NZ  LYS A  80       4.614   9.117 -23.130  1.00 78.29           N
ATOM    996 1HZ  LYS A  80       5.409   9.710 -23.339  1.00 78.29           H
ATOM    997 2HZ  LYS A  80       4.794   8.597 -22.278  1.00 78.29           H
ATOM    998 3HZ  LYS A  80       4.464   8.469 -23.896  1.00 78.29           H
ATOM    999  HN  LYS A  80      -0.129   9.507 -25.275  1.00 78.29           H
ATOM   1000  N   THR A  81      -1.803   6.206 -23.091  1.00 79.30           N
ATOM   1001  CA  THR A  81      -3.063   5.499 -22.942  1.00 79.30           C
ATOM   1002  C   THR A  81      -3.600   5.659 -21.518  1.00 79.30           C
ATOM   1003  O   THR A  81      -2.878   6.100 -20.625  1.00 79.30           O
ATOM   1004  HA  THR A  81      -3.793   5.953 -23.612  1.00 79.30           H
ATOM   1005  CB  THR A  81      -2.838   4.040 -23.346  1.00 79.30           C
ATOM   1006  HB  THR A  81      -3.780   3.492 -23.367  1.00 79.30           H
ATOM   1007  OG1 THR A  81      -1.871   3.567 -22.413  1.00 79.30           O
ATOM   1008  HG1 THR A  81      -0.968   3.931 -22.641  1.00 79.30           H
ATOM   1009  CG2 THR A  81      -2.142   3.909 -24.702  1.00 79.30           C
ATOM   1010 1HG2 THR A  81      -1.169   4.400 -24.661  1.00 79.30           H
ATOM   1011 2HG2 THR A  81      -2.754   4.380 -25.472  1.00 79.30           H
ATOM   1012 3HG2 THR A  81      -2.006   2.854 -24.941  1.00 79.30           H
ATOM   1013  HN  THR A  81      -1.087   5.933 -22.448  1.00 79.30           H
ATOM   1014  N   MET A  82      -4.862   5.291 -21.351  1.00 81.47           N
ATOM   1015  CA  MET A  82      -5.489   5.342 -20.041  1.00 81.47           C
ATOM   1016  C   MET A  82      -4.711   4.500 -19.028  1.00 81.47           C
ATOM   1017  O   MET A  82      -4.504   4.924 -17.892  1.00 81.47           O
ATOM   1018  HA  MET A  82      -5.466   6.391 -19.746  1.00 81.47           H
ATOM   1019  CB  MET A  82      -6.925   4.824 -20.142  1.00 81.47           C
ATOM   1020 1HB  MET A  82      -7.508   5.481 -20.787  1.00 81.47           H
ATOM   1021 2HB  MET A  82      -6.927   3.837 -20.605  1.00 81.47           H
ATOM   1022  CG  MET A  82      -7.577   4.746 -18.760  1.00 81.47           C
ATOM   1023 1HG  MET A  82      -7.213   3.868 -18.226  1.00 81.47           H
ATOM   1024 2HG  MET A  82      -7.300   5.618 -18.168  1.00 81.47           H
ATOM   1025  SD  MET A  82      -9.352   4.663 -18.927  1.00 81.47           S
ATOM   1026  CE  MET A  82      -9.837   4.955 -17.234  1.00 81.47           C
ATOM   1027 1HE  MET A  82      -9.416   4.179 -16.596  1.00 81.47           H
ATOM   1028 2HE  MET A  82      -9.467   5.929 -16.913  1.00 81.47           H
ATOM   1029 3HE  MET A  82     -10.924   4.937 -17.159  1.00 81.47           H
ATOM   1030  HN  MET A  82      -5.451   4.964 -22.089  1.00 81.47           H
ATOM   1031  N   THR A  83      -4.301   3.322 -19.475  1.00 81.06           N
ATOM   1032  CA  THR A  83      -3.456   2.466 -18.662  1.00 81.06           C
ATOM   1033  C   THR A  83      -2.210   3.226 -18.204  1.00 81.06           C
ATOM   1034  O   THR A  83      -1.818   3.140 -17.041  1.00 81.06           O
ATOM   1035  HA  THR A  83      -4.009   2.189 -17.765  1.00 81.06           H
ATOM   1036  CB  THR A  83      -3.137   1.208 -19.473  1.00 81.06           C
ATOM   1037  HB  THR A  83      -2.594   1.461 -20.384  1.00 81.06           H
ATOM   1038  OG1 THR A  83      -4.405   0.588 -19.665  1.00 81.06           O
ATOM   1039  HG1 THR A  83      -5.137   1.219 -19.411  1.00 81.06           H
ATOM   1040  CG2 THR A  83      -2.336   0.181 -18.671  1.00 81.06           C
ATOM   1041 1HG2 THR A  83      -2.909  -0.122 -17.794  1.00 81.06           H
ATOM   1042 2HG2 THR A  83      -1.392   0.623 -18.352  1.00 81.06           H
ATOM   1043 3HG2 THR A  83      -2.137  -0.691 -19.293  1.00 81.06           H
ATOM   1044  HN  THR A  83      -4.537   2.953 -20.374  1.00 81.06           H
ATOM   1045  N   ASP A  84      -1.621   3.953 -19.142  1.00 82.54           N
ATOM   1046  CA  ASP A  84      -0.370   4.644 -18.878  1.00 82.54           C
ATOM   1047  C   ASP A  84      -0.596   5.701 -17.795  1.00 82.54           C
ATOM   1048  O   ASP A  84       0.276   5.934 -16.960  1.00 82.54           O
ATOM   1049  HA  ASP A  84       0.326   3.867 -18.564  1.00 82.54           H
ATOM   1050  CB  ASP A  84       0.141   5.355 -20.133  1.00 82.54           C
ATOM   1051 1HB  ASP A  84      -0.549   6.151 -20.411  1.00 82.54           H
ATOM   1052 2HB  ASP A  84       1.102   5.824 -19.923  1.00 82.54           H
ATOM   1053  CG  ASP A  84       0.291   4.373 -21.297  1.00 82.54           C
ATOM   1054  OD1 ASP A  84       0.967   3.342 -21.086  1.00 82.54           O
ATOM   1055  OD2 ASP A  84      -0.273   4.675 -22.370  1.00 82.54           O
ATOM   1056  HN  ASP A  84      -1.983   4.072 -20.067  1.00 82.54           H
ATOM   1057  N   MET A  85      -1.770   6.312 -17.845  1.00 86.84           N
ATOM   1058  CA  MET A  85      -2.118   7.344 -16.883  1.00 86.84           C
ATOM   1059  C   MET A  85      -2.152   6.780 -15.461  1.00 86.84           C
ATOM   1060  O   MET A  85      -1.651   7.406 -14.529  1.00 86.84           O
ATOM   1061  HA  MET A  85      -1.334   8.097 -16.964  1.00 86.84           H
ATOM   1062  CB  MET A  85      -3.488   7.928 -17.234  1.00 86.84           C
ATOM   1063 1HB  MET A  85      -3.492   8.258 -18.272  1.00 86.84           H
ATOM   1064 2HB  MET A  85      -4.251   7.155 -17.142  1.00 86.84           H
ATOM   1065  CG  MET A  85      -3.833   9.104 -16.318  1.00 86.84           C
ATOM   1066 1HG  MET A  85      -4.831   9.477 -16.551  1.00 86.84           H
ATOM   1067 2HG  MET A  85      -3.851   8.774 -15.279  1.00 86.84           H
ATOM   1068  SD  MET A  85      -2.633  10.409 -16.521  1.00 86.84           S
ATOM   1069  CE  MET A  85      -3.054  10.964 -18.165  1.00 86.84           C
ATOM   1070 1HE  MET A  85      -2.936  10.140 -18.868  1.00 86.84           H
ATOM   1071 2HE  MET A  85      -4.089  11.308 -18.178  1.00 86.84           H
ATOM   1072 3HE  MET A  85      -2.395  11.784 -18.451  1.00 86.84           H
ATOM   1073  HN  MET A  85      -2.476   6.112 -18.524  1.00 86.84           H
ATOM   1074  N   PHE A  86      -2.748   5.603 -15.340  1.00 87.91           N
ATOM   1075  CA  PHE A  86      -2.871   4.956 -14.045  1.00 87.91           C
ATOM   1076  C   PHE A  86      -1.511   4.462 -13.547  1.00 87.91           C
ATOM   1077  O   PHE A  86      -1.213   4.546 -12.357  1.00 87.91           O
ATOM   1078  HA  PHE A  86      -3.263   5.698 -13.349  1.00 87.91           H
ATOM   1079  CB  PHE A  86      -3.800   3.755 -14.231  1.00 87.91           C
ATOM   1080 1HB  PHE A  86      -3.403   3.120 -15.023  1.00 87.91           H
ATOM   1081 2HB  PHE A  86      -3.798   3.162 -13.316  1.00 87.91           H
ATOM   1082  CG  PHE A  86      -5.243   4.131 -14.575  1.00 87.91           C
ATOM   1083  CD1 PHE A  86      -5.822   5.213 -13.987  1.00 87.91           C
ATOM   1084  HD1 PHE A  86      -5.258   5.812 -13.272  1.00 87.91           H
ATOM   1085  CD2 PHE A  86      -5.946   3.384 -15.467  1.00 87.91           C
ATOM   1086  HD2 PHE A  86      -5.482   2.517 -15.938  1.00 87.91           H
ATOM   1087  CE1 PHE A  86      -7.160   5.562 -14.306  1.00 87.91           C
ATOM   1088  HE1 PHE A  86      -7.624   6.429 -13.836  1.00 87.91           H
ATOM   1089  CE2 PHE A  86      -7.285   3.734 -15.786  1.00 87.91           C
ATOM   1090  HE2 PHE A  86      -7.849   3.135 -16.501  1.00 87.91           H
ATOM   1091  CZ  PHE A  86      -7.864   4.815 -15.199  1.00 87.91           C
ATOM   1092  HZ  PHE A  86      -8.892   5.084 -15.444  1.00 87.91           H
ATOM   1093  HN  PHE A  86      -3.142   5.094 -16.105  1.00 87.91           H
ATOM   1094  N   LEU A  87      -0.722   3.956 -14.484  1.00 85.96           N
ATOM   1095  CA  LEU A  87       0.602   3.455 -14.157  1.00 85.96           C
ATOM   1096  C   LEU A  87       1.457   4.603 -13.614  1.00 85.96           C
ATOM   1097  O   LEU A  87       2.268   4.403 -12.712  1.00 85.96           O
ATOM   1098  HA  LEU A  87       0.484   2.710 -13.370  1.00 85.96           H
ATOM   1099  CB  LEU A  87       1.219   2.746 -15.364  1.00 85.96           C
ATOM   1100 1HB  LEU A  87       1.170   3.418 -16.220  1.00 85.96           H
ATOM   1101 2HB  LEU A  87       2.275   2.571 -15.156  1.00 85.96           H
ATOM   1102  CG  LEU A  87       0.579   1.414 -15.758  1.00 85.96           C
ATOM   1103  HG  LEU A  87      -0.483   1.584 -15.934  1.00 85.96           H
ATOM   1104  CD1 LEU A  87       1.174   0.885 -17.065  1.00 85.96           C
ATOM   1105 1HD1 LEU A  87       0.999   1.607 -17.863  1.00 85.96           H
ATOM   1106 2HD1 LEU A  87       2.247   0.734 -16.941  1.00 85.96           H
ATOM   1107 3HD1 LEU A  87       0.701  -0.063 -17.323  1.00 85.96           H
ATOM   1108  CD2 LEU A  87       0.691   0.394 -14.624  1.00 85.96           C
ATOM   1109 1HD2 LEU A  87       1.742   0.221 -14.393  1.00 85.96           H
ATOM   1110 2HD2 LEU A  87       0.183   0.777 -13.739  1.00 85.96           H
ATOM   1111 3HD2 LEU A  87       0.228  -0.544 -14.931  1.00 85.96           H
ATOM   1112  HN  LEU A  87      -0.974   3.886 -15.449  1.00 85.96           H
ATOM   1113  N   LEU A  88       1.245   5.778 -14.187  1.00 89.42           N
ATOM   1114  CA  LEU A  88       1.954   6.966 -13.743  1.00 89.42           C
ATOM   1115  C   LEU A  88       1.592   7.255 -12.285  1.00 89.42           C
ATOM   1116  O   LEU A  88       2.474   7.411 -11.442  1.00 89.42           O
ATOM   1117  HA  LEU A  88       3.021   6.749 -13.797  1.00 89.42           H
ATOM   1118  CB  LEU A  88       1.682   8.138 -14.689  1.00 89.42           C
ATOM   1119 1HB  LEU A  88       2.113   7.902 -15.661  1.00 89.42           H
ATOM   1120 2HB  LEU A  88       0.604   8.222 -14.830  1.00 89.42           H
ATOM   1121  CG  LEU A  88       2.217   9.499 -14.241  1.00 89.42           C
ATOM   1122  HG  LEU A  88       1.901   9.669 -13.212  1.00 89.42           H
ATOM   1123  CD1 LEU A  88       3.747   9.517 -14.252  1.00 89.42           C
ATOM   1124 1HD1 LEU A  88       4.125   8.753 -13.573  1.00 89.42           H
ATOM   1125 2HD1 LEU A  88       4.106   9.315 -15.262  1.00 89.42           H
ATOM   1126 3HD1 LEU A  88       4.101  10.496 -13.930  1.00 89.42           H
ATOM   1127  CD2 LEU A  88       1.625  10.627 -15.088  1.00 89.42           C
ATOM   1128 1HD2 LEU A  88       1.890  10.474 -16.134  1.00 89.42           H
ATOM   1129 2HD2 LEU A  88       0.540  10.627 -14.985  1.00 89.42           H
ATOM   1130 3HD2 LEU A  88       2.022  11.584 -14.749  1.00 89.42           H
ATOM   1131  HN  LEU A  88       0.603   5.926 -14.940  1.00 89.42           H
ATOM   1132  N   ASN A  89       0.293   7.319 -12.033  1.00 92.51           N
ATOM   1133  CA  ASN A  89      -0.196   7.700 -10.719  1.00 92.51           C
ATOM   1134  C   ASN A  89       0.226   6.644  -9.696  1.00 92.51           C
ATOM   1135  O   ASN A  89       0.427   6.956  -8.523  1.00 92.51           O
ATOM   1136  HA  ASN A  89       0.248   8.675 -10.519  1.00 92.51           H
ATOM   1137  CB  ASN A  89      -1.724   7.788 -10.704  1.00 92.51           C
ATOM   1138 1HB  ASN A  89      -2.144   6.976 -11.298  1.00 92.51           H
ATOM   1139 2HB  ASN A  89      -2.089   7.660  -9.685  1.00 92.51           H
ATOM   1140  CG  ASN A  89      -2.201   9.132 -11.257  1.00 92.51           C
ATOM   1141  OD1 ASN A  89      -2.458  10.077 -10.529  1.00 92.51           O
ATOM   1142  ND2 ASN A  89      -2.306   9.165 -12.583  1.00 92.51           N
ATOM   1143 1HD2 ASN A  89      -2.080   8.354 -13.122  1.00 92.51           H
ATOM   1144 2HD2 ASN A  89      -2.610  10.001 -13.039  1.00 92.51           H
ATOM   1145  HN  ASN A  89      -0.418   7.116 -12.706  1.00 92.51           H
ATOM   1146  N   LEU A  90       0.349   5.416 -10.177  1.00 90.78           N
ATOM   1147  CA  LEU A  90       0.762   4.315  -9.323  1.00 90.78           C
ATOM   1148  C   LEU A  90       2.193   4.559  -8.839  1.00 90.78           C
ATOM   1149  O   LEU A  90       2.489   4.396  -7.657  1.00 90.78           O
ATOM   1150  HA  LEU A  90       0.101   4.309  -8.456  1.00 90.78           H
ATOM   1151  CB  LEU A  90       0.576   2.979 -10.044  1.00 90.78           C
ATOM   1152 1HB  LEU A  90      -0.332   3.035 -10.644  1.00 90.78           H
ATOM   1153 2HB  LEU A  90       1.407   2.844 -10.737  1.00 90.78           H
ATOM   1154  CG  LEU A  90       0.488   1.740  -9.150  1.00 90.78           C
ATOM   1155  HG  LEU A  90       1.215   1.848  -8.345  1.00 90.78           H
ATOM   1156  CD1 LEU A  90      -0.893   1.631  -8.500  1.00 90.78           C
ATOM   1157 1HD1 LEU A  90      -1.079   2.516  -7.891  1.00 90.78           H
ATOM   1158 2HD1 LEU A  90      -1.655   1.557  -9.276  1.00 90.78           H
ATOM   1159 3HD1 LEU A  90      -0.928   0.742  -7.870  1.00 90.78           H
ATOM   1160  CD2 LEU A  90       0.858   0.475  -9.927  1.00 90.78           C
ATOM   1161 1HD2 LEU A  90       0.173   0.350 -10.765  1.00 90.78           H
ATOM   1162 2HD2 LEU A  90       1.878   0.564 -10.301  1.00 90.78           H
ATOM   1163 3HD2 LEU A  90       0.787  -0.390  -9.267  1.00 90.78           H
ATOM   1164  HN  LEU A  90       0.173   5.168 -11.130  1.00 90.78           H
ATOM   1165  N   ALA A  91       3.043   4.947  -9.779  1.00 93.53           N
ATOM   1166  CA  ALA A  91       4.445   5.174  -9.472  1.00 93.53           C
ATOM   1167  C   ALA A  91       4.568   6.361  -8.516  1.00 93.53           C
ATOM   1168  O   ALA A  91       5.427   6.368  -7.635  1.00 93.53           O
ATOM   1169  HA  ALA A  91       4.826   4.279  -8.978  1.00 93.53           H
ATOM   1170  CB  ALA A  91       5.224   5.388 -10.771  1.00 93.53           C
ATOM   1171 1HB  ALA A  91       5.129   4.505 -11.402  1.00 93.53           H
ATOM   1172 2HB  ALA A  91       4.823   6.255 -11.297  1.00 93.53           H
ATOM   1173 3HB  ALA A  91       6.276   5.558 -10.541  1.00 93.53           H
ATOM   1174  HN  ALA A  91       2.788   5.106 -10.733  1.00 93.53           H
ATOM   1175  N   ILE A  92       3.696   7.338  -8.721  1.00 94.87           N
ATOM   1176  CA  ILE A  92       3.692   8.526  -7.884  1.00 94.87           C
ATOM   1177  C   ILE A  92       3.320   8.134  -6.452  1.00 94.87           C
ATOM   1178  O   ILE A  92       3.968   8.564  -5.499  1.00 94.87           O
ATOM   1179  HA  ILE A  92       4.706   8.926  -7.880  1.00 94.87           H
ATOM   1180  CB  ILE A  92       2.784   9.601  -8.483  1.00 94.87           C
ATOM   1181  HB  ILE A  92       1.826   9.141  -8.727  1.00 94.87           H
ATOM   1182  CG1 ILE A  92       3.367  10.147  -9.787  1.00 94.87           C
ATOM   1183 1HG1 ILE A  92       4.252  10.746  -9.571  1.00 94.87           H
ATOM   1184 2HG1 ILE A  92       3.689   9.320 -10.421  1.00 94.87           H
ATOM   1185  CG2 ILE A  92       2.507  10.712  -7.469  1.00 94.87           C
ATOM   1186 1HG2 ILE A  92       2.017  10.290  -6.592  1.00 94.87           H
ATOM   1187 2HG2 ILE A  92       3.447  11.176  -7.172  1.00 94.87           H
ATOM   1188 3HG2 ILE A  92       1.858  11.463  -7.921  1.00 94.87           H
ATOM   1189  CD1 ILE A  92       2.339  10.999 -10.534  1.00 94.87           C
ATOM   1190 1HD1 ILE A  92       1.466  10.391 -10.770  1.00 94.87           H
ATOM   1191 2HD1 ILE A  92       2.038  11.838  -9.907  1.00 94.87           H
ATOM   1192 3HD1 ILE A  92       2.780  11.375 -11.457  1.00 94.87           H
ATOM   1193  HN  ILE A  92       3.003   7.327  -9.442  1.00 94.87           H
ATOM   1194  N   ALA A  93       2.278   7.323  -6.346  1.00 94.71           N
ATOM   1195  CA  ALA A  93       1.780   6.910  -5.045  1.00 94.71           C
ATOM   1196  C   ALA A  93       2.890   6.178  -4.288  1.00 94.71           C
ATOM   1197  O   ALA A  93       3.098   6.418  -3.099  1.00 94.71           O
ATOM   1198  HA  ALA A  93       1.508   7.810  -4.493  1.00 94.71           H
ATOM   1199  CB  ALA A  93       0.531   6.046  -5.227  1.00 94.71           C
ATOM   1200 1HB  ALA A  93      -0.237   6.622  -5.744  1.00 94.71           H
ATOM   1201 2HB  ALA A  93       0.781   5.164  -5.817  1.00 94.71           H
ATOM   1202 3HB  ALA A  93       0.157   5.737  -4.251  1.00 94.71           H
ATOM   1203  HN  ALA A  93       1.778   6.950  -7.128  1.00 94.71           H
ATOM   1204  N   ASP A  94       3.573   5.300  -5.007  1.00 94.01           N
ATOM   1205  CA  ASP A  94       4.638   4.511  -4.410  1.00 94.01           C
ATOM   1206  C   ASP A  94       5.736   5.446  -3.901  1.00 94.01           C
ATOM   1207  O   ASP A  94       6.227   5.283  -2.785  1.00 94.01           O
ATOM   1208  HA  ASP A  94       4.162   3.950  -3.606  1.00 94.01           H
ATOM   1209  CB  ASP A  94       5.262   3.563  -5.436  1.00 94.01           C
ATOM   1210 1HB  ASP A  94       5.397   4.084  -6.384  1.00 94.01           H
ATOM   1211 2HB  ASP A  94       6.251   3.255  -5.098  1.00 94.01           H
ATOM   1212  CG  ASP A  94       4.382   2.329  -5.649  1.00 94.01           C
ATOM   1213  OD1 ASP A  94       3.692   1.950  -4.678  1.00 94.01           O
ATOM   1214  OD2 ASP A  94       4.420   1.792  -6.777  1.00 94.01           O
ATOM   1215  HN  ASP A  94       3.411   5.125  -5.978  1.00 94.01           H
ATOM   1216  N   LEU A  95       6.090   6.405  -4.744  1.00 96.32           N
ATOM   1217  CA  LEU A  95       7.171   7.322  -4.423  1.00 96.32           C
ATOM   1218  C   LEU A  95       6.838   8.061  -3.125  1.00 96.32           C
ATOM   1219  O   LEU A  95       7.692   8.206  -2.253  1.00 96.32           O
ATOM   1220  HA  LEU A  95       8.068   6.725  -4.260  1.00 96.32           H
ATOM   1221  CB  LEU A  95       7.453   8.252  -5.605  1.00 96.32           C
ATOM   1222 1HB  LEU A  95       6.500   8.583  -6.017  1.00 96.32           H
ATOM   1223 2HB  LEU A  95       7.964   9.139  -5.230  1.00 96.32           H
ATOM   1224  CG  LEU A  95       8.290   7.658  -6.740  1.00 96.32           C
ATOM   1225  HG  LEU A  95       7.768   6.782  -7.127  1.00 96.32           H
ATOM   1226  CD1 LEU A  95       8.427   8.650  -7.897  1.00 96.32           C
ATOM   1227 1HD1 LEU A  95       7.438   8.896  -8.283  1.00 96.32           H
ATOM   1228 2HD1 LEU A  95       8.915   9.557  -7.541  1.00 96.32           H
ATOM   1229 3HD1 LEU A  95       9.026   8.202  -8.690  1.00 96.32           H
ATOM   1230  CD2 LEU A  95       9.651   7.182  -6.228  1.00 96.32           C
ATOM   1231 1HD2 LEU A  95      10.192   8.025  -5.799  1.00 96.32           H
ATOM   1232 2HD2 LEU A  95       9.505   6.418  -5.465  1.00 96.32           H
ATOM   1233 3HD2 LEU A  95      10.224   6.764  -7.055  1.00 96.32           H
ATOM   1234  HN  LEU A  95       5.654   6.560  -5.630  1.00 96.32           H
ATOM   1235  N   LEU A  96       5.594   8.509  -3.039  1.00 95.66           N
ATOM   1236  CA  LEU A  96       5.170   9.330  -1.918  1.00 95.66           C
ATOM   1237  C   LEU A  96       5.409   8.567  -0.614  1.00 95.66           C
ATOM   1238  O   LEU A  96       5.843   9.149   0.379  1.00 95.66           O
ATOM   1239  HA  LEU A  96       5.792  10.224  -1.914  1.00 95.66           H
ATOM   1240  CB  LEU A  96       3.722   9.787  -2.106  1.00 95.66           C
ATOM   1241 1HB  LEU A  96       3.123   8.922  -2.392  1.00 95.66           H
ATOM   1242 2HB  LEU A  96       3.343  10.133  -1.144  1.00 95.66           H
ATOM   1243  CG  LEU A  96       3.496  10.893  -3.139  1.00 95.66           C
ATOM   1244  HG  LEU A  96       3.810  10.519  -4.114  1.00 95.66           H
ATOM   1245  CD1 LEU A  96       2.012  11.247  -3.248  1.00 95.66           C
ATOM   1246 1HD1 LEU A  96       1.449  10.365  -3.552  1.00 95.66           H
ATOM   1247 2HD1 LEU A  96       1.649  11.594  -2.280  1.00 95.66           H
ATOM   1248 3HD1 LEU A  96       1.880  12.036  -3.989  1.00 95.66           H
ATOM   1249  CD2 LEU A  96       4.357  12.119  -2.827  1.00 95.66           C
ATOM   1250 1HD2 LEU A  96       4.097  12.503  -1.841  1.00 95.66           H
ATOM   1251 2HD2 LEU A  96       5.410  11.837  -2.841  1.00 95.66           H
ATOM   1252 3HD2 LEU A  96       4.177  12.889  -3.576  1.00 95.66           H
ATOM   1253  HN  LEU A  96       4.883   8.320  -3.717  1.00 95.66           H
ATOM   1254  N   PHE A  97       5.116   7.275  -0.658  1.00 95.40           N
ATOM   1255  CA  PHE A  97       5.283   6.429   0.511  1.00 95.40           C
ATOM   1256  C   PHE A  97       6.765   6.183   0.802  1.00 95.40           C
ATOM   1257  O   PHE A  97       7.208   6.320   1.941  1.00 95.40           O
ATOM   1258  HA  PHE A  97       4.831   6.950   1.354  1.00 95.40           H
ATOM   1259  CB  PHE A  97       4.609   5.093   0.196  1.00 95.40           C
ATOM   1260 1HB  PHE A  97       3.528   5.235   0.190  1.00 95.40           H
ATOM   1261 2HB  PHE A  97       4.894   4.781  -0.809  1.00 95.40           H
ATOM   1262  CG  PHE A  97       4.955   3.973   1.179  1.00 95.40           C
ATOM   1263  CD1 PHE A  97       5.582   2.850   0.738  1.00 95.40           C
ATOM   1264  HD1 PHE A  97       5.837   2.747  -0.317  1.00 95.40           H
ATOM   1265  CD2 PHE A  97       4.638   4.102   2.495  1.00 95.40           C
ATOM   1266  HD2 PHE A  97       4.136   5.002   2.849  1.00 95.40           H
ATOM   1267  CE1 PHE A  97       5.904   1.811   1.651  1.00 95.40           C
ATOM   1268  HE1 PHE A  97       6.405   0.910   1.297  1.00 95.40           H
ATOM   1269  CE2 PHE A  97       4.960   3.063   3.408  1.00 95.40           C
ATOM   1270  HE2 PHE A  97       4.705   3.166   4.463  1.00 95.40           H
ATOM   1271  CZ  PHE A  97       5.586   1.939   2.967  1.00 95.40           C
ATOM   1272  HZ  PHE A  97       5.833   1.142   3.668  1.00 95.40           H
ATOM   1273  HN  PHE A  97       4.771   6.808  -1.472  1.00 95.40           H
ATOM   1274  N   LEU A  98       7.490   5.823  -0.247  1.00 96.55           N
ATOM   1275  CA  LEU A  98       8.869   5.394  -0.092  1.00 96.55           C
ATOM   1276  C   LEU A  98       9.661   6.487   0.630  1.00 96.55           C
ATOM   1277  O   LEU A  98      10.546   6.190   1.431  1.00 96.55           O
ATOM   1278  HA  LEU A  98       8.865   4.501   0.532  1.00 96.55           H
ATOM   1279  CB  LEU A  98       9.462   4.998  -1.446  1.00 96.55           C
ATOM   1280 1HB  LEU A  98       9.268   5.803  -2.155  1.00 96.55           H
ATOM   1281 2HB  LEU A  98      10.544   4.922  -1.338  1.00 96.55           H
ATOM   1282  CG  LEU A  98       8.945   3.690  -2.048  1.00 96.55           C
ATOM   1283  HG  LEU A  98       7.861   3.665  -1.931  1.00 96.55           H
ATOM   1284  CD1 LEU A  98       9.239   3.623  -3.548  1.00 96.55           C
ATOM   1285 1HD1 LEU A  98       8.751   4.457  -4.052  1.00 96.55           H
ATOM   1286 2HD1 LEU A  98      10.316   3.680  -3.710  1.00 96.55           H
ATOM   1287 3HD1 LEU A  98       8.861   2.683  -3.950  1.00 96.55           H
ATOM   1288  CD2 LEU A  98       9.508   2.481  -1.298  1.00 96.55           C
ATOM   1289 1HD2 LEU A  98      10.596   2.489  -1.362  1.00 96.55           H
ATOM   1290 2HD2 LEU A  98       9.205   2.528  -0.252  1.00 96.55           H
ATOM   1291 3HD2 LEU A  98       9.124   1.565  -1.746  1.00 96.55           H
ATOM   1292  HN  LEU A  98       7.150   5.822  -1.188  1.00 96.55           H
ATOM   1293  N   VAL A  99       9.313   7.727   0.321  1.00 96.76           N
ATOM   1294  CA  VAL A  99      10.024   8.865   0.878  1.00 96.76           C
ATOM   1295  C   VAL A  99       9.875   8.858   2.401  1.00 96.76           C
ATOM   1296  O   VAL A  99      10.640   9.514   3.106  1.00 96.76           O
ATOM   1297  HA  VAL A  99      11.079   8.747   0.629  1.00 96.76           H
ATOM   1298  CB  VAL A  99       9.527  10.160   0.234  1.00 96.76           C
ATOM   1299  HB  VAL A  99       8.437  10.160   0.279  1.00 96.76           H
ATOM   1300  CG1 VAL A  99      10.028  11.383   1.005  1.00 96.76           C
ATOM   1301 1HG1 VAL A  99       9.664  11.341   2.031  1.00 96.76           H
ATOM   1302 2HG1 VAL A  99      11.118  11.390   1.006  1.00 96.76           H
ATOM   1303 3HG1 VAL A  99       9.660  12.290   0.525  1.00 96.76           H
ATOM   1304  CG2 VAL A  99       9.936  10.233  -1.238  1.00 96.76           C
ATOM   1305 1HG2 VAL A  99      11.023  10.200  -1.315  1.00 96.76           H
ATOM   1306 2HG2 VAL A  99       9.508   9.388  -1.777  1.00 96.76           H
ATOM   1307 3HG2 VAL A  99       9.570  11.164  -1.671  1.00 96.76           H
ATOM   1308  HN  VAL A  99       8.562   7.960  -0.297  1.00 96.76           H
ATOM   1309  N   THR A 100       8.884   8.109   2.863  1.00 96.14           N
ATOM   1310  CA  THR A 100       8.583   8.061   4.284  1.00 96.14           C
ATOM   1311  C   THR A 100       9.417   6.976   4.969  1.00 96.14           C
ATOM   1312  O   THR A 100       9.539   6.962   6.193  1.00 96.14           O
ATOM   1313  HA  THR A 100       8.870   9.013   4.729  1.00 96.14           H
ATOM   1314  CB  THR A 100       7.075   7.857   4.440  1.00 96.14           C
ATOM   1315  HB  THR A 100       6.754   8.089   5.456  1.00 96.14           H
ATOM   1316  OG1 THR A 100       6.860   6.513   4.019  1.00 96.14           O
ATOM   1317  HG1 THR A 100       6.777   6.476   3.023  1.00 96.14           H
ATOM   1318  CG2 THR A 100       6.265   8.693   3.447  1.00 96.14           C
ATOM   1319 1HG2 THR A 100       6.537   8.413   2.430  1.00 96.14           H
ATOM   1320 2HG2 THR A 100       6.479   9.751   3.603  1.00 96.14           H
ATOM   1321 3HG2 THR A 100       5.201   8.511   3.601  1.00 96.14           H
ATOM   1322  HN  THR A 100       8.295   7.544   2.286  1.00 96.14           H
ATOM   1323  N   LEU A 101       9.969   6.093   4.150  1.00 95.92           N
ATOM   1324  CA  LEU A 101      10.647   4.916   4.665  1.00 95.92           C
ATOM   1325  C   LEU A 101      11.883   5.349   5.456  1.00 95.92           C
ATOM   1326  O   LEU A 101      12.179   4.787   6.509  1.00 95.92           O
ATOM   1327  HA  LEU A 101       9.959   4.415   5.347  1.00 95.92           H
ATOM   1328  CB  LEU A 101      10.954   3.935   3.531  1.00 95.92           C
ATOM   1329 1HB  LEU A 101      11.451   4.482   2.730  1.00 95.92           H
ATOM   1330 2HB  LEU A 101      11.665   3.196   3.900  1.00 95.92           H
ATOM   1331  CG  LEU A 101       9.753   3.196   2.939  1.00 95.92           C
ATOM   1332  HG  LEU A 101       9.112   3.926   2.445  1.00 95.92           H
ATOM   1333  CD1 LEU A 101      10.198   2.191   1.875  1.00 95.92           C
ATOM   1334 1HD1 LEU A 101      10.715   2.717   1.072  1.00 95.92           H
ATOM   1335 2HD1 LEU A 101      10.871   1.461   2.324  1.00 95.92           H
ATOM   1336 3HD1 LEU A 101       9.324   1.680   1.471  1.00 95.92           H
ATOM   1337  CD2 LEU A 101       8.919   2.535   4.039  1.00 95.92           C
ATOM   1338 1HD2 LEU A 101       9.537   1.820   4.583  1.00 95.92           H
ATOM   1339 2HD2 LEU A 101       8.556   3.298   4.727  1.00 95.92           H
ATOM   1340 3HD2 LEU A 101       8.072   2.017   3.590  1.00 95.92           H
ATOM   1341  HN  LEU A 101       9.959   6.172   3.153  1.00 95.92           H
ATOM   1342  N   PRO A 102      12.623   6.352   4.966  1.00 95.82           N
ATOM   1343  CA  PRO A 102      13.822   6.818   5.667  1.00 95.82           C
ATOM   1344  C   PRO A 102      13.542   7.163   7.121  1.00 95.82           C
ATOM   1345  O   PRO A 102      14.338   6.845   8.003  1.00 95.82           O
ATOM   1346  HA  PRO A 102      14.568   6.024   5.702  1.00 95.82           H
ATOM   1347  CB  PRO A 102      14.257   8.047   4.866  1.00 95.82           C
ATOM   1348 1HB  PRO A 102      13.825   8.962   5.269  1.00 95.82           H
ATOM   1349 2HB  PRO A 102      15.339   8.173   4.880  1.00 95.82           H
ATOM   1350  CG  PRO A 102      13.742   7.752   3.462  1.00 95.82           C
ATOM   1351 1HG  PRO A 102      13.657   8.659   2.863  1.00 95.82           H
ATOM   1352 2HG  PRO A 102      14.412   7.088   2.916  1.00 95.82           H
ATOM   1353  CD  PRO A 102      12.390   7.111   3.723  1.00 95.82           C
ATOM   1354 1HD  PRO A 102      11.606   7.857   3.852  1.00 95.82           H
ATOM   1355 2HD  PRO A 102      12.081   6.467   2.900  1.00 95.82           H
ATOM   1356  N   PHE A 103      12.406   7.812   7.334  1.00 95.15           N
ATOM   1357  CA  PHE A 103      12.035   8.252   8.667  1.00 95.15           C
ATOM   1358  C   PHE A 103      11.704   7.059   9.567  1.00 95.15           C
ATOM   1359  O   PHE A 103      12.043   7.056  10.749  1.00 95.15           O
ATOM   1360  HA  PHE A 103      12.888   8.791   9.080  1.00 95.15           H
ATOM   1361  CB  PHE A 103      10.787   9.125   8.519  1.00 95.15           C
ATOM   1362 1HB  PHE A 103      10.012   8.549   8.012  1.00 95.15           H
ATOM   1363 2HB  PHE A 103      10.406   9.369   9.511  1.00 95.15           H
ATOM   1364  CG  PHE A 103      11.024  10.424   7.746  1.00 95.15           C
ATOM   1365  CD1 PHE A 103      11.416  11.546   8.407  1.00 95.15           C
ATOM   1366  HD1 PHE A 103      11.561  11.520   9.487  1.00 95.15           H
ATOM   1367  CD2 PHE A 103      10.843  10.456   6.399  1.00 95.15           C
ATOM   1368  HD2 PHE A 103      10.529   9.557   5.869  1.00 95.15           H
ATOM   1369  CE1 PHE A 103      11.636  12.752   7.690  1.00 95.15           C
ATOM   1370  HE1 PHE A 103      11.950  13.651   8.219  1.00 95.15           H
ATOM   1371  CE2 PHE A 103      11.064  11.662   5.682  1.00 95.15           C
ATOM   1372  HE2 PHE A 103      10.919  11.688   4.602  1.00 95.15           H
ATOM   1373  CZ  PHE A 103      11.455  12.784   6.342  1.00 95.15           C
ATOM   1374  HZ  PHE A 103      11.625  13.710   5.792  1.00 95.15           H
ATOM   1375  HN  PHE A 103      11.747   8.036   6.616  1.00 95.15           H
ATOM   1376  N   TRP A 104      11.047   6.075   8.972  1.00 93.16           N
ATOM   1377  CA  TRP A 104      10.710   4.858   9.691  1.00 93.16           C
ATOM   1378  C   TRP A 104      12.016   4.192  10.131  1.00 93.16           C
ATOM   1379  O   TRP A 104      12.100   3.653  11.233  1.00 93.16           O
ATOM   1380  HA  TRP A 104      10.122   5.139  10.565  1.00 93.16           H
ATOM   1381  CB  TRP A 104       9.830   3.942   8.838  1.00 93.16           C
ATOM   1382 1HB  TRP A 104      10.216   3.932   7.818  1.00 93.16           H
ATOM   1383 2HB  TRP A 104       9.908   2.924   9.218  1.00 93.16           H
ATOM   1384  CG  TRP A 104       8.356   4.349   8.806  1.00 93.16           C
ATOM   1385  CD1 TRP A 104       7.626   4.726   7.747  1.00 93.16           C
ATOM   1386  HD1 TRP A 104       8.011   4.794   6.730  1.00 93.16           H
ATOM   1387  CD2 TRP A 104       7.455   4.403   9.932  1.00 93.16           C
ATOM   1388  NE1 TRP A 104       6.327   5.019   8.107  1.00 93.16           N
ATOM   1389  HE1 TRP A 104       5.597   5.321   7.494  1.00 93.16           H
ATOM   1390  CE2 TRP A 104       6.219   4.816   9.478  1.00 93.16           C
ATOM   1391  CE3 TRP A 104       7.676   4.112  11.290  1.00 93.16           C
ATOM   1392  HE3 TRP A 104       8.642   3.784  11.673  1.00 93.16           H
ATOM   1393  CZ2 TRP A 104       5.108   4.976  10.315  1.00 93.16           C
ATOM   1394  HZ2 TRP A 104       4.142   5.304   9.931  1.00 93.16           H
ATOM   1395  CZ3 TRP A 104       6.557   4.277  12.114  1.00 93.16           C
ATOM   1396  HZ3 TRP A 104       6.674   4.065  13.176  1.00 93.16           H
ATOM   1397  CH2 TRP A 104       5.306   4.693  11.672  1.00 93.16           C
ATOM   1398  HH2 TRP A 104       4.482   4.797  12.378  1.00 93.16           H
ATOM   1399  HN  TRP A 104      10.746   6.099   8.018  1.00 93.16           H
ATOM   1400  N   ALA A 105      13.001   4.253   9.247  1.00 94.79           N
ATOM   1401  CA  ALA A 105      14.268   3.584   9.492  1.00 94.79           C
ATOM   1402  C   ALA A 105      14.935   4.202  10.722  1.00 94.79           C
ATOM   1403  O   ALA A 105      15.399   3.484  11.607  1.00 94.79           O
ATOM   1404  HA  ALA A 105      14.056   2.534   9.692  1.00 94.79           H
ATOM   1405  CB  ALA A 105      15.145   3.681   8.242  1.00 94.79           C
ATOM   1406 1HB  ALA A 105      14.638   3.202   7.404  1.00 94.79           H
ATOM   1407 2HB  ALA A 105      15.327   4.729   8.006  1.00 94.79           H
ATOM   1408 3HB  ALA A 105      16.095   3.179   8.426  1.00 94.79           H
ATOM   1409  HN  ALA A 105      12.943   4.745   8.379  1.00 94.79           H
ATOM   1410  N   ILE A 106      14.964   5.526  10.739  1.00 94.24           N
ATOM   1411  CA  ILE A 106      15.610   6.247  11.822  1.00 94.24           C
ATOM   1412  C   ILE A 106      14.880   5.949  13.134  1.00 94.24           C
ATOM   1413  O   ILE A 106      15.513   5.716  14.162  1.00 94.24           O
ATOM   1414  HA  ILE A 106      16.630   5.872  11.902  1.00 94.24           H
ATOM   1415  CB  ILE A 106      15.700   7.739  11.494  1.00 94.24           C
ATOM   1416  HB  ILE A 106      14.722   8.072  11.147  1.00 94.24           H
ATOM   1417  CG1 ILE A 106      16.693   7.991  10.358  1.00 94.24           C
ATOM   1418 1HG1 ILE A 106      17.712   7.883  10.731  1.00 94.24           H
ATOM   1419 2HG1 ILE A 106      16.558   7.242   9.579  1.00 94.24           H
ATOM   1420  CG2 ILE A 106      16.038   8.556  12.743  1.00 94.24           C
ATOM   1421 1HG2 ILE A 106      15.261   8.410  13.494  1.00 94.24           H
ATOM   1422 2HG2 ILE A 106      16.997   8.227  13.144  1.00 94.24           H
ATOM   1423 3HG2 ILE A 106      16.096   9.612  12.482  1.00 94.24           H
ATOM   1424  CD1 ILE A 106      16.506   9.390   9.767  1.00 94.24           C
ATOM   1425 1HD1 ILE A 106      15.494   9.486   9.374  1.00 94.24           H
ATOM   1426 2HD1 ILE A 106      16.667  10.137  10.544  1.00 94.24           H
ATOM   1427 3HD1 ILE A 106      17.225   9.543   8.962  1.00 94.24           H
ATOM   1428  HN  ILE A 106      14.557   6.103  10.031  1.00 94.24           H
ATOM   1429  N   ALA A 107      13.557   5.967  13.055  1.00 92.91           N
ATOM   1430  CA  ALA A 107      12.735   5.793  14.240  1.00 92.91           C
ATOM   1431  C   ALA A 107      12.967   4.395  14.817  1.00 92.91           C
ATOM   1432  O   ALA A 107      12.922   4.206  16.031  1.00 92.91           O
ATOM   1433  HA  ALA A 107      13.048   6.536  14.973  1.00 92.91           H
ATOM   1434  CB  ALA A 107      11.267   6.041  13.884  1.00 92.91           C
ATOM   1435 1HB  ALA A 107      11.151   7.057  13.507  1.00 92.91           H
ATOM   1436 2HB  ALA A 107      10.955   5.331  13.118  1.00 92.91           H
ATOM   1437 3HB  ALA A 107      10.651   5.911  14.773  1.00 92.91           H
ATOM   1438  HN  ALA A 107      13.049   6.096  12.203  1.00 92.91           H
ATOM   1439  N   ALA A 108      13.209   3.452  13.918  1.00 92.42           N
ATOM   1440  CA  ALA A 108      13.410   2.070  14.319  1.00 92.42           C
ATOM   1441  C   ALA A 108      14.815   1.912  14.903  1.00 92.42           C
ATOM   1442  O   ALA A 108      15.030   1.103  15.804  1.00 92.42           O
ATOM   1443  HA  ALA A 108      12.677   1.839  15.092  1.00 92.42           H
ATOM   1444  CB  ALA A 108      13.170   1.150  13.120  1.00 92.42           C
ATOM   1445 1HB  ALA A 108      12.148   1.279  12.762  1.00 92.42           H
ATOM   1446 2HB  ALA A 108      13.869   1.402  12.323  1.00 92.42           H
ATOM   1447 3HB  ALA A 108      13.321   0.114  13.422  1.00 92.42           H
ATOM   1448  HN  ALA A 108      13.268   3.619  12.934  1.00 92.42           H
ATOM   1449  N   ALA A 109      15.736   2.699  14.366  1.00 92.03           N
ATOM   1450  CA  ALA A 109      17.137   2.567  14.728  1.00 92.03           C
ATOM   1451  C   ALA A 109      17.332   3.032  16.172  1.00 92.03           C
ATOM   1452  O   ALA A 109      18.173   2.497  16.892  1.00 92.03           O
ATOM   1453  HA  ALA A 109      17.400   1.511  14.656  1.00 92.03           H
ATOM   1454  CB  ALA A 109      17.997   3.357  13.740  1.00 92.03           C
ATOM   1455 1HB  ALA A 109      17.844   2.968  12.733  1.00 92.03           H
ATOM   1456 2HB  ALA A 109      17.712   4.409  13.770  1.00 92.03           H
ATOM   1457 3HB  ALA A 109      19.048   3.258  14.012  1.00 92.03           H
ATOM   1458  HN  ALA A 109      15.539   3.415  13.696  1.00 92.03           H
ATOM   1459  N   ASP A 110      16.540   4.024  16.553  1.00 88.09           N
ATOM   1460  CA  ASP A 110      16.702   4.654  17.852  1.00 88.09           C
ATOM   1461  C   ASP A 110      15.329   5.061  18.391  1.00 88.09           C
ATOM   1462  O   ASP A 110      14.649   4.262  19.034  1.00 88.09           O
ATOM   1463  HA  ASP A 110      17.189   3.904  18.475  1.00 88.09           H
ATOM   1464  CB  ASP A 110      17.562   5.915  17.749  1.00 88.09           C
ATOM   1465 1HB  ASP A 110      18.535   5.663  17.328  1.00 88.09           H
ATOM   1466 2HB  ASP A 110      17.093   6.625  17.067  1.00 88.09           H
ATOM   1467  CG  ASP A 110      17.747   6.566  19.122  1.00 88.09           C
ATOM   1468  OD1 ASP A 110      17.418   5.888  20.120  1.00 88.09           O
ATOM   1469  OD2 ASP A 110      18.214   7.725  19.142  1.00 88.09           O
ATOM   1470  HN  ASP A 110      15.801   4.396  15.992  1.00 88.09           H
ATOM   1471  N   GLN A 111      14.962   6.302  18.109  1.00 88.70           N
ATOM   1472  CA  GLN A 111      13.680   6.823  18.553  1.00 88.70           C
ATOM   1473  C   GLN A 111      13.176   7.892  17.582  1.00 88.70           C
ATOM   1474  O   GLN A 111      13.908   8.321  16.692  1.00 88.70           O
ATOM   1475  HA  GLN A 111      13.002   5.969  18.547  1.00 88.70           H
ATOM   1476  CB  GLN A 111      13.776   7.376  19.977  1.00 88.70           C
ATOM   1477 1HB  GLN A 111      12.792   7.705  20.310  1.00 88.70           H
ATOM   1478 2HB  GLN A 111      14.094   6.586  20.657  1.00 88.70           H
ATOM   1479  CG  GLN A 111      14.761   8.544  20.046  1.00 88.70           C
ATOM   1480 1HG  GLN A 111      15.747   8.212  19.719  1.00 88.70           H
ATOM   1481 2HG  GLN A 111      14.446   9.331  19.361  1.00 88.70           H
ATOM   1482  CD  GLN A 111      14.851   9.102  21.468  1.00 88.70           C
ATOM   1483  OE1 GLN A 111      13.856   9.337  22.133  1.00 88.70           O
ATOM   1484  NE2 GLN A 111      16.095   9.300  21.893  1.00 88.70           N
ATOM   1485 1HE2 GLN A 111      16.868   9.086  21.296  1.00 88.70           H
ATOM   1486 2HE2 GLN A 111      16.258   9.663  22.811  1.00 88.70           H
ATOM   1487  HN  GLN A 111      15.522   6.947  17.589  1.00 88.70           H
ATOM   1488  N   TRP A 112      11.930   8.293  17.787  1.00 91.44           N
ATOM   1489  CA  TRP A 112      11.320   9.305  16.942  1.00 91.44           C
ATOM   1490  C   TRP A 112      11.922  10.660  17.318  1.00 91.44           C
ATOM   1491  O   TRP A 112      11.620  11.204  18.379  1.00 91.44           O
ATOM   1492  HA  TRP A 112      11.562   9.064  15.907  1.00 91.44           H
ATOM   1493  CB  TRP A 112       9.795   9.274  17.062  1.00 91.44           C
ATOM   1494 1HB  TRP A 112       9.450   8.250  16.917  1.00 91.44           H
ATOM   1495 2HB  TRP A 112       9.515   9.564  18.074  1.00 91.44           H
ATOM   1496  CG  TRP A 112       9.074  10.185  16.067  1.00 91.44           C
ATOM   1497  CD1 TRP A 112       8.652  11.443  16.256  1.00 91.44           C
ATOM   1498  HD1 TRP A 112       8.776  11.998  17.186  1.00 91.44           H
ATOM   1499  CD2 TRP A 112       8.705   9.856  14.711  1.00 91.44           C
ATOM   1500  NE1 TRP A 112       8.040  11.946  15.126  1.00 91.44           N
ATOM   1501  HE1 TRP A 112       7.646  12.860  15.024  1.00 91.44           H
ATOM   1502  CE2 TRP A 112       8.073  10.951  14.157  1.00 91.44           C
ATOM   1503  CE3 TRP A 112       8.898   8.673  13.977  1.00 91.44           C
ATOM   1504  HE3 TRP A 112       9.394   7.795  14.392  1.00 91.44           H
ATOM   1505  CZ2 TRP A 112       7.584  10.971  12.845  1.00 91.44           C
ATOM   1506  HZ2 TRP A 112       7.089  11.849  12.430  1.00 91.44           H
ATOM   1507  CZ3 TRP A 112       8.403   8.709  12.668  1.00 91.44           C
ATOM   1508  HZ3 TRP A 112       8.527   7.816  12.055  1.00 91.44           H
ATOM   1509  CH2 TRP A 112       7.765   9.803  12.095  1.00 91.44           C
ATOM   1510  HH2 TRP A 112       7.408   9.752  11.067  1.00 91.44           H
ATOM   1511  HN  TRP A 112      11.341   7.938  18.514  1.00 91.44           H
ATOM   1512  N   LYS A 113      12.762  11.166  16.427  1.00 91.95           N
ATOM   1513  CA  LYS A 113      13.497  12.389  16.702  1.00 91.95           C
ATOM   1514  C   LYS A 113      12.786  13.568  16.033  1.00 91.95           C
ATOM   1515  O   LYS A 113      13.257  14.702  16.102  1.00 91.95           O
ATOM   1516  HA  LYS A 113      13.481  12.544  17.781  1.00 91.95           H
ATOM   1517  CB  LYS A 113      14.962  12.239  16.287  1.00 91.95           C
ATOM   1518 1HB  LYS A 113      15.020  11.974  15.231  1.00 91.95           H
ATOM   1519 2HB  LYS A 113      15.477  13.193  16.404  1.00 91.95           H
ATOM   1520  CG  LYS A 113      15.662  11.168  17.126  1.00 91.95           C
ATOM   1521 1HG  LYS A 113      15.630  11.448  18.179  1.00 91.95           H
ATOM   1522 2HG  LYS A 113      15.131  10.221  17.031  1.00 91.95           H
ATOM   1523  CD  LYS A 113      17.116  10.990  16.685  1.00 91.95           C
ATOM   1524 1HD  LYS A 113      17.150  10.740  15.624  1.00 91.95           H
ATOM   1525 2HD  LYS A 113      17.655  11.929  16.808  1.00 91.95           H
ATOM   1526  CE  LYS A 113      17.804   9.890  17.495  1.00 91.95           C
ATOM   1527 1HE  LYS A 113      17.803  10.154  18.553  1.00 91.95           H
ATOM   1528 2HE  LYS A 113      17.248   8.957  17.399  1.00 91.95           H
ATOM   1529  NZ  LYS A 113      19.195   9.695  17.029  1.00 91.95           N
ATOM   1530 1HZ  LYS A 113      19.618   8.927  17.538  1.00 91.95           H
ATOM   1531 2HZ  LYS A 113      19.193   9.484  16.037  1.00 91.95           H
ATOM   1532 3HZ  LYS A 113      19.728  10.542  17.192  1.00 91.95           H
ATOM   1533  HN  LYS A 113      12.943  10.756  15.533  1.00 91.95           H
ATOM   1534  N   PHE A 114      11.663  13.258  15.401  1.00 93.86           N
ATOM   1535  CA  PHE A 114      11.001  14.222  14.538  1.00 93.86           C
ATOM   1536  C   PHE A 114       9.774  14.822  15.226  1.00 93.86           C
ATOM   1537  O   PHE A 114       9.344  14.335  16.271  1.00 93.86           O
ATOM   1538  HA  PHE A 114      11.719  15.013  14.325  1.00 93.86           H
ATOM   1539  CB  PHE A 114      10.550  13.465  13.286  1.00 93.86           C
ATOM   1540 1HB  PHE A 114       9.737  12.791  13.555  1.00 93.86           H
ATOM   1541 2HB  PHE A 114      10.148  14.180  12.568  1.00 93.86           H
ATOM   1542  CG  PHE A 114      11.662  12.658  12.613  1.00 93.86           C
ATOM   1543  CD1 PHE A 114      12.612  13.293  11.875  1.00 93.86           C
ATOM   1544  HD1 PHE A 114      12.581  14.377  11.764  1.00 93.86           H
ATOM   1545  CD2 PHE A 114      11.700  11.306  12.751  1.00 93.86           C
ATOM   1546  HD2 PHE A 114      10.938  10.797  13.342  1.00 93.86           H
ATOM   1547  CE1 PHE A 114      13.643  12.544  11.250  1.00 93.86           C
ATOM   1548  HE1 PHE A 114      14.405  13.053  10.659  1.00 93.86           H
ATOM   1549  CE2 PHE A 114      12.732  10.557  12.126  1.00 93.86           C
ATOM   1550  HE2 PHE A 114      12.762   9.473  12.237  1.00 93.86           H
ATOM   1551  CZ  PHE A 114      13.682  11.192  11.389  1.00 93.86           C
ATOM   1552  HZ  PHE A 114      14.474  10.617  10.909  1.00 93.86           H
ATOM   1553  HN  PHE A 114      11.209  12.371  15.470  1.00 93.86           H
ATOM   1554  N   GLN A 115       9.244  15.870  14.613  1.00 94.31           N
ATOM   1555  CA  GLN A 115       8.094  16.561  15.171  1.00 94.31           C
ATOM   1556  C   GLN A 115       6.820  15.747  14.938  1.00 94.31           C
ATOM   1557  O   GLN A 115       6.814  14.814  14.137  1.00 94.31           O
ATOM   1558  HA  GLN A 115       8.293  16.639  16.240  1.00 94.31           H
ATOM   1559  CB  GLN A 115       7.961  17.968  14.583  1.00 94.31           C
ATOM   1560 1HB  GLN A 115       7.954  17.911  13.495  1.00 94.31           H
ATOM   1561 2HB  GLN A 115       7.010  18.404  14.886  1.00 94.31           H
ATOM   1562  CG  GLN A 115       9.111  18.866  15.045  1.00 94.31           C
ATOM   1563 1HG  GLN A 115       9.296  18.707  16.107  1.00 94.31           H
ATOM   1564 2HG  GLN A 115      10.025  18.594  14.517  1.00 94.31           H
ATOM   1565  CD  GLN A 115       8.789  20.340  14.793  1.00 94.31           C
ATOM   1566  OE1 GLN A 115       7.832  20.688  14.121  1.00 94.31           O
ATOM   1567  NE2 GLN A 115       9.641  21.186  15.367  1.00 94.31           N
ATOM   1568 1HE2 GLN A 115      10.407  20.835  15.906  1.00 94.31           H
ATOM   1569 2HE2 GLN A 115       9.515  22.172  15.260  1.00 94.31           H
ATOM   1570  HN  GLN A 115       9.587  16.247  13.753  1.00 94.31           H
ATOM   1571  N   THR A 116       5.772  16.129  15.653  1.00 94.43           N
ATOM   1572  CA  THR A 116       4.511  15.411  15.575  1.00 94.43           C
ATOM   1573  C   THR A 116       3.960  15.454  14.149  1.00 94.43           C
ATOM   1574  O   THR A 116       3.366  14.484  13.680  1.00 94.43           O
ATOM   1575  HA  THR A 116       4.697  14.364  15.815  1.00 94.43           H
ATOM   1576  CB  THR A 116       3.561  16.013  16.612  1.00 94.43           C
ATOM   1577  HB  THR A 116       3.208  16.994  16.294  1.00 94.43           H
ATOM   1578  OG1 THR A 116       4.310  15.992  17.824  1.00 94.43           O
ATOM   1579  HG1 THR A 116       3.889  16.599  18.498  1.00 94.43           H
ATOM   1580  CG2 THR A 116       2.361  15.108  16.901  1.00 94.43           C
ATOM   1581 1HG2 THR A 116       2.712  14.150  17.283  1.00 94.43           H
ATOM   1582 2HG2 THR A 116       1.797  14.948  15.982  1.00 94.43           H
ATOM   1583 3HG2 THR A 116       1.719  15.582  17.643  1.00 94.43           H
ATOM   1584  HN  THR A 116       5.775  16.913  16.274  1.00 94.43           H
ATOM   1585  N   PHE A 117       4.177  16.587  13.498  1.00 95.45           N
ATOM   1586  CA  PHE A 117       3.704  16.771  12.137  1.00 95.45           C
ATOM   1587  C   PHE A 117       4.185  15.635  11.231  1.00 95.45           C
ATOM   1588  O   PHE A 117       3.400  15.064  10.475  1.00 95.45           O
ATOM   1589  HA  PHE A 117       2.614  16.770  12.170  1.00 95.45           H
ATOM   1590  CB  PHE A 117       4.290  18.091  11.633  1.00 95.45           C
ATOM   1591 1HB  PHE A 117       3.897  18.907  12.240  1.00 95.45           H
ATOM   1592 2HB  PHE A 117       5.370  18.077  11.781  1.00 95.45           H
ATOM   1593  CG  PHE A 117       3.995  18.383  10.161  1.00 95.45           C
ATOM   1594  CD1 PHE A 117       4.972  18.227   9.228  1.00 95.45           C
ATOM   1595  HD1 PHE A 117       5.966  17.895   9.529  1.00 95.45           H
ATOM   1596  CD2 PHE A 117       2.755  18.797   9.785  1.00 95.45           C
ATOM   1597  HD2 PHE A 117       1.972  18.922  10.533  1.00 95.45           H
ATOM   1598  CE1 PHE A 117       4.698  18.498   7.861  1.00 95.45           C
ATOM   1599  HE1 PHE A 117       5.481  18.373   7.113  1.00 95.45           H
ATOM   1600  CE2 PHE A 117       2.481  19.067   8.418  1.00 95.45           C
ATOM   1601  HE2 PHE A 117       1.488  19.399   8.117  1.00 95.45           H
ATOM   1602  CZ  PHE A 117       3.458  18.912   7.485  1.00 95.45           C
ATOM   1603  HZ  PHE A 117       3.248  19.119   6.436  1.00 95.45           H
ATOM   1604  HN  PHE A 117       4.664  17.370  13.885  1.00 95.45           H
ATOM   1605  N   MET A 118       5.473  15.341  11.338  1.00 95.09           N
ATOM   1606  CA  MET A 118       6.075  14.309  10.512  1.00 95.09           C
ATOM   1607  C   MET A 118       5.463  12.939  10.813  1.00 95.09           C
ATOM   1608  O   MET A 118       5.312  12.112   9.915  1.00 95.09           O
ATOM   1609  HA  MET A 118       5.859  14.593   9.483  1.00 95.09           H
ATOM   1610  CB  MET A 118       7.582  14.262  10.772  1.00 95.09           C
ATOM   1611 1HB  MET A 118       7.986  15.274  10.774  1.00 95.09           H
ATOM   1612 2HB  MET A 118       7.772  13.842  11.760  1.00 95.09           H
ATOM   1613  CG  MET A 118       8.296  13.424   9.710  1.00 95.09           C
ATOM   1614 1HG  MET A 118       9.363  13.377   9.928  1.00 95.09           H
ATOM   1615 2HG  MET A 118       7.922  12.401   9.730  1.00 95.09           H
ATOM   1616  SD  MET A 118       8.036  14.136   8.094  1.00 95.09           S
ATOM   1617  CE  MET A 118       9.039  15.606   8.237  1.00 95.09           C
ATOM   1618 1HE  MET A 118       8.667  16.220   9.057  1.00 95.09           H
ATOM   1619 2HE  MET A 118      10.072  15.322   8.435  1.00 95.09           H
ATOM   1620 3HE  MET A 118       8.988  16.172   7.307  1.00 95.09           H
ATOM   1621  HN  MET A 118       6.099  15.794  11.973  1.00 95.09           H
ATOM   1622  N   CYS A 119       5.126  12.742  12.079  1.00 93.83           N
ATOM   1623  CA  CYS A 119       4.534  11.486  12.509  1.00 93.83           C
ATOM   1624  C   CYS A 119       3.194  11.316  11.790  1.00 93.83           C
ATOM   1625  O   CYS A 119       2.898  10.242  11.269  1.00 93.83           O
ATOM   1626  HA  CYS A 119       5.230  10.698  12.223  1.00 93.83           H
ATOM   1627  CB  CYS A 119       4.377  11.427  14.030  1.00 93.83           C
ATOM   1628 1HB  CYS A 119       5.357  11.446  14.506  1.00 93.83           H
ATOM   1629 2HB  CYS A 119       3.834  12.303  14.382  1.00 93.83           H
ATOM   1630  SG  CYS A 119       3.482   9.904  14.507  1.00 93.83           S
ATOM   1631  HN  CYS A 119       5.251  13.420  12.803  1.00 93.83           H
ATOM   1632  N   LYS A 120       2.420  12.391  11.785  1.00 94.93           N
ATOM   1633  CA  LYS A 120       1.113  12.370  11.151  1.00 94.93           C
ATOM   1634  C   LYS A 120       1.273  12.001   9.674  1.00 94.93           C
ATOM   1635  O   LYS A 120       0.578  11.120   9.172  1.00 94.93           O
ATOM   1636  HA  LYS A 120       0.526  11.592  11.639  1.00 94.93           H
ATOM   1637  CB  LYS A 120       0.386  13.696  11.378  1.00 94.93           C
ATOM   1638 1HB  LYS A 120       1.034  14.525  11.093  1.00 94.93           H
ATOM   1639 2HB  LYS A 120      -0.495  13.747  10.737  1.00 94.93           H
ATOM   1640  CG  LYS A 120      -0.033  13.848  12.842  1.00 94.93           C
ATOM   1641 1HG  LYS A 120      -0.694  13.028  13.122  1.00 94.93           H
ATOM   1642 2HG  LYS A 120       0.846  13.783  13.483  1.00 94.93           H
ATOM   1643  CD  LYS A 120      -0.742  15.184  13.073  1.00 94.93           C
ATOM   1644 1HD  LYS A 120      -0.049  16.005  12.891  1.00 94.93           H
ATOM   1645 2HD  LYS A 120      -1.560  15.294  12.360  1.00 94.93           H
ATOM   1646  CE  LYS A 120      -1.287  15.276  14.500  1.00 94.93           C
ATOM   1647 1HE  LYS A 120      -1.350  14.279  14.936  1.00 94.93           H
ATOM   1648 2HE  LYS A 120      -0.602  15.853  15.121  1.00 94.93           H
ATOM   1649  NZ  LYS A 120      -2.624  15.911  14.504  1.00 94.93           N
ATOM   1650 1HZ  LYS A 120      -2.965  15.974  15.457  1.00 94.93           H
ATOM   1651 2HZ  LYS A 120      -2.558  16.841  14.107  1.00 94.93           H
ATOM   1652 3HZ  LYS A 120      -3.265  15.352  13.952  1.00 94.93           H
ATOM   1653  HN  LYS A 120       2.673  13.264  12.203  1.00 94.93           H
ATOM   1654  N   VAL A 121       2.194  12.694   9.021  1.00 95.04           N
ATOM   1655  CA  VAL A 121       2.382  12.525   7.590  1.00 95.04           C
ATOM   1656  C   VAL A 121       2.804  11.083   7.302  1.00 95.04           C
ATOM   1657  O   VAL A 121       2.231  10.426   6.435  1.00 95.04           O
ATOM   1658  HA  VAL A 121       1.423  12.713   7.108  1.00 95.04           H
ATOM   1659  CB  VAL A 121       3.385  13.557   7.069  1.00 95.04           C
ATOM   1660  HB  VAL A 121       4.276  13.504   7.694  1.00 95.04           H
ATOM   1661  CG1 VAL A 121       3.800  13.240   5.631  1.00 95.04           C
ATOM   1662 1HG1 VAL A 121       4.263  12.254   5.595  1.00 95.04           H
ATOM   1663 2HG1 VAL A 121       2.920  13.251   4.987  1.00 95.04           H
ATOM   1664 3HG1 VAL A 121       4.513  13.989   5.285  1.00 95.04           H
ATOM   1665  CG2 VAL A 121       2.819  14.974   7.176  1.00 95.04           C
ATOM   1666 1HG2 VAL A 121       1.905  15.046   6.586  1.00 95.04           H
ATOM   1667 2HG2 VAL A 121       2.596  15.199   8.219  1.00 95.04           H
ATOM   1668 3HG2 VAL A 121       3.551  15.688   6.799  1.00 95.04           H
ATOM   1669  HN  VAL A 121       2.804  13.359   9.452  1.00 95.04           H
ATOM   1670  N   VAL A 122       3.804  10.633   8.046  1.00 93.68           N
ATOM   1671  CA  VAL A 122       4.468   9.381   7.728  1.00 93.68           C
ATOM   1672  C   VAL A 122       3.473   8.228   7.876  1.00 93.68           C
ATOM   1673  O   VAL A 122       3.477   7.293   7.077  1.00 93.68           O
ATOM   1674  HA  VAL A 122       4.791   9.434   6.688  1.00 93.68           H
ATOM   1675  CB  VAL A 122       5.713   9.212   8.602  1.00 93.68           C
ATOM   1676  HB  VAL A 122       5.428   9.416   9.634  1.00 93.68           H
ATOM   1677  CG1 VAL A 122       6.240   7.777   8.535  1.00 93.68           C
ATOM   1678 1HG1 VAL A 122       5.470   7.090   8.887  1.00 93.68           H
ATOM   1679 2HG1 VAL A 122       6.500   7.533   7.505  1.00 93.68           H
ATOM   1680 3HG1 VAL A 122       7.124   7.685   9.166  1.00 93.68           H
ATOM   1681  CG2 VAL A 122       6.800  10.214   8.208  1.00 93.68           C
ATOM   1682 1HG2 VAL A 122       7.080  10.055   7.167  1.00 93.68           H
ATOM   1683 2HG2 VAL A 122       6.421  11.229   8.332  1.00 93.68           H
ATOM   1684 3HG2 VAL A 122       7.673  10.072   8.845  1.00 93.68           H
ATOM   1685  HN  VAL A 122       4.159  11.107   8.851  1.00 93.68           H
ATOM   1686  N   ASN A 123       2.644   8.333   8.905  1.00 92.48           N
ATOM   1687  CA  ASN A 123       1.639   7.316   9.162  1.00 92.48           C
ATOM   1688  C   ASN A 123       0.601   7.335   8.039  1.00 92.48           C
ATOM   1689  O   ASN A 123       0.150   6.283   7.587  1.00 92.48           O
ATOM   1690  HA  ASN A 123       2.188   6.375   9.207  1.00 92.48           H
ATOM   1691  CB  ASN A 123       0.912   7.582  10.482  1.00 92.48           C
ATOM   1692 1HB  ASN A 123       0.764   8.654  10.611  1.00 92.48           H
ATOM   1693 2HB  ASN A 123      -0.077   7.125  10.455  1.00 92.48           H
ATOM   1694  CG  ASN A 123       1.705   7.025  11.667  1.00 92.48           C
ATOM   1695  OD1 ASN A 123       2.586   6.195  11.521  1.00 92.48           O
ATOM   1696  ND2 ASN A 123       1.344   7.528  12.844  1.00 92.48           N
ATOM   1697 1HD2 ASN A 123       0.612   8.208  12.894  1.00 92.48           H
ATOM   1698 2HD2 ASN A 123       1.804   7.227  13.679  1.00 92.48           H
ATOM   1699  HN  ASN A 123       2.652   9.094   9.554  1.00 92.48           H
ATOM   1700  N   SER A 124       0.251   8.542   7.620  1.00 93.63           N
ATOM   1701  CA  SER A 124      -0.863   8.724   6.704  1.00 93.63           C
ATOM   1702  C   SER A 124      -0.457   8.290   5.294  1.00 93.63           C
ATOM   1703  O   SER A 124      -1.268   7.736   4.554  1.00 93.63           O
ATOM   1704  HA  SER A 124      -1.658   8.084   7.087  1.00 93.63           H
ATOM   1705  CB  SER A 124      -1.338  10.178   6.696  1.00 93.63           C
ATOM   1706 1HB  SER A 124      -0.552  10.814   6.288  1.00 93.63           H
ATOM   1707 2HB  SER A 124      -2.200  10.274   6.036  1.00 93.63           H
ATOM   1708  OG  SER A 124      -1.686  10.633   8.001  1.00 93.63           O
ATOM   1709  HG  SER A 124      -1.046  11.343   8.297  1.00 93.63           H
ATOM   1710  HN  SER A 124       0.714   9.385   7.894  1.00 93.63           H
ATOM   1711  N   MET A 125       0.798   8.558   4.965  1.00 93.57           N
ATOM   1712  CA  MET A 125       1.266   8.389   3.600  1.00 93.57           C
ATOM   1713  C   MET A 125       1.143   6.931   3.154  1.00 93.57           C
ATOM   1714  O   MET A 125       0.807   6.657   2.002  1.00 93.57           O
ATOM   1715  HA  MET A 125       0.620   9.019   2.989  1.00 93.57           H
ATOM   1716  CB  MET A 125       2.728   8.831   3.503  1.00 93.57           C
ATOM   1717 1HB  MET A 125       3.278   8.472   4.372  1.00 93.57           H
ATOM   1718 2HB  MET A 125       3.190   8.381   2.625  1.00 93.57           H
ATOM   1719  CG  MET A 125       2.835  10.355   3.418  1.00 93.57           C
ATOM   1720 1HG  MET A 125       2.320  10.812   4.262  1.00 93.57           H
ATOM   1721 2HG  MET A 125       3.881  10.658   3.480  1.00 93.57           H
ATOM   1722  SD  MET A 125       2.124  10.932   1.886  1.00 93.57           S
ATOM   1723  CE  MET A 125       1.473  12.506   2.420  1.00 93.57           C
ATOM   1724 1HE  MET A 125       0.744  12.348   3.214  1.00 93.57           H
ATOM   1725 2HE  MET A 125       2.287  13.128   2.792  1.00 93.57           H
ATOM   1726 3HE  MET A 125       0.991  13.005   1.579  1.00 93.57           H
ATOM   1727  HN  MET A 125       1.488   8.883   5.611  1.00 93.57           H
ATOM   1728  N   TYR A 126       1.421   6.034   4.088  1.00 87.35           N
ATOM   1729  CA  TYR A 126       1.331   4.611   3.810  1.00 87.35           C
ATOM   1730  C   TYR A 126      -0.099   4.215   3.436  1.00 87.35           C
ATOM   1731  O   TYR A 126      -0.314   3.507   2.453  1.00 87.35           O
ATOM   1732  HA  TYR A 126       1.992   4.389   2.972  1.00 87.35           H
ATOM   1733  CB  TYR A 126       1.721   3.902   5.108  1.00 87.35           C
ATOM   1734 1HB  TYR A 126       2.781   4.071   5.299  1.00 87.35           H
ATOM   1735 2HB  TYR A 126       1.173   4.353   5.935  1.00 87.35           H
ATOM   1736  CG  TYR A 126       1.454   2.395   5.099  1.00 87.35           C
ATOM   1737  CD1 TYR A 126       0.641   1.833   6.062  1.00 87.35           C
ATOM   1738  HD1 TYR A 126       0.189   2.462   6.829  1.00 87.35           H
ATOM   1739  CD2 TYR A 126       2.026   1.599   4.128  1.00 87.35           C
ATOM   1740  HD2 TYR A 126       2.668   2.043   3.367  1.00 87.35           H
ATOM   1741  CE1 TYR A 126       0.389   0.415   6.053  1.00 87.35           C
ATOM   1742  HE1 TYR A 126      -0.251  -0.042   6.808  1.00 87.35           H
ATOM   1743  CE2 TYR A 126       1.774   0.181   4.119  1.00 87.35           C
ATOM   1744  HE2 TYR A 126       2.219  -0.459   3.358  1.00 87.35           H
ATOM   1745  CZ  TYR A 126       0.968  -0.341   5.082  1.00 87.35           C
ATOM   1746  OH  TYR A 126       0.730  -1.680   5.074  1.00 87.35           O
ATOM   1747  HH  TYR A 126       1.193  -2.104   4.296  1.00 87.35           H
ATOM   1748  HN  TYR A 126       1.702   6.266   5.019  1.00 87.35           H
ATOM   1749  N   LYS A 127      -1.040   4.688   4.240  1.00 87.44           N
ATOM   1750  CA  LYS A 127      -2.436   4.335   4.047  1.00 87.44           C
ATOM   1751  C   LYS A 127      -2.930   4.926   2.725  1.00 87.44           C
ATOM   1752  O   LYS A 127      -3.737   4.312   2.030  1.00 87.44           O
ATOM   1753  HA  LYS A 127      -2.492   3.249   3.982  1.00 87.44           H
ATOM   1754  CB  LYS A 127      -3.268   4.759   5.259  1.00 87.44           C
ATOM   1755 1HB  LYS A 127      -3.069   5.805   5.494  1.00 87.44           H
ATOM   1756 2HB  LYS A 127      -4.329   4.683   5.021  1.00 87.44           H
ATOM   1757  CG  LYS A 127      -2.949   3.888   6.476  1.00 87.44           C
ATOM   1758 1HG  LYS A 127      -1.892   3.980   6.726  1.00 87.44           H
ATOM   1759 2HG  LYS A 127      -3.513   4.241   7.339  1.00 87.44           H
ATOM   1760  CD  LYS A 127      -3.287   2.421   6.203  1.00 87.44           C
ATOM   1761 1HD  LYS A 127      -4.330   2.335   5.899  1.00 87.44           H
ATOM   1762 2HD  LYS A 127      -2.682   2.052   5.375  1.00 87.44           H
ATOM   1763  CE  LYS A 127      -3.040   1.561   7.444  1.00 87.44           C
ATOM   1764 1HE  LYS A 127      -2.043   1.760   7.839  1.00 87.44           H
ATOM   1765 2HE  LYS A 127      -3.751   1.828   8.226  1.00 87.44           H
ATOM   1766  NZ  LYS A 127      -3.173   0.125   7.115  1.00 87.44           N
ATOM   1767 1HZ  LYS A 127      -2.975  -0.431   7.940  1.00 87.44           H
ATOM   1768 2HZ  LYS A 127      -4.117  -0.064   6.798  1.00 87.44           H
ATOM   1769 3HZ  LYS A 127      -2.516  -0.116   6.380  1.00 87.44           H
ATOM   1770  HN  LYS A 127      -0.861   5.302   5.009  1.00 87.44           H
ATOM   1771  N   MET A 128      -2.423   6.112   2.418  1.00 91.70           N
ATOM   1772  CA  MET A 128      -2.774   6.775   1.174  1.00 91.70           C
ATOM   1773  C   MET A 128      -2.294   5.966  -0.033  1.00 91.70           C
ATOM   1774  O   MET A 128      -3.039   5.778  -0.994  1.00 91.70           O
ATOM   1775  HA  MET A 128      -3.862   6.836   1.170  1.00 91.70           H
ATOM   1776  CB  MET A 128      -2.138   8.167   1.141  1.00 91.70           C
ATOM   1777 1HB  MET A 128      -2.346   8.687   2.076  1.00 91.70           H
ATOM   1778 2HB  MET A 128      -1.055   8.074   1.061  1.00 91.70           H
ATOM   1779  CG  MET A 128      -2.674   8.986  -0.035  1.00 91.70           C
ATOM   1780 1HG  MET A 128      -2.522   8.442  -0.967  1.00 91.70           H
ATOM   1781 2HG  MET A 128      -3.748   9.137   0.075  1.00 91.70           H
ATOM   1782  SD  MET A 128      -1.842  10.564  -0.108  1.00 91.70           S
ATOM   1783  CE  MET A 128      -3.222  11.624  -0.508  1.00 91.70           C
ATOM   1784 1HE  MET A 128      -3.659  11.309  -1.455  1.00 91.70           H
ATOM   1785 2HE  MET A 128      -3.973  11.555   0.279  1.00 91.70           H
ATOM   1786 3HE  MET A 128      -2.877  12.654  -0.592  1.00 91.70           H
ATOM   1787  HN  MET A 128      -1.786   6.616   3.001  1.00 91.70           H
ATOM   1788  N   ASN A 129      -1.053   5.510   0.056  1.00 90.41           N
ATOM   1789  CA  ASN A 129      -0.478   4.695  -1.000  1.00 90.41           C
ATOM   1790  C   ASN A 129      -1.351   3.458  -1.217  1.00 90.41           C
ATOM   1791  O   ASN A 129      -1.746   3.161  -2.343  1.00 90.41           O
ATOM   1792  HA  ASN A 129      -0.448   5.342  -1.877  1.00 90.41           H
ATOM   1793  CB  ASN A 129       0.928   4.222  -0.627  1.00 90.41           C
ATOM   1794 1HB  ASN A 129       1.619   5.065  -0.655  1.00 90.41           H
ATOM   1795 2HB  ASN A 129       0.929   3.843   0.394  1.00 90.41           H
ATOM   1796  CG  ASN A 129       1.411   3.129  -1.583  1.00 90.41           C
ATOM   1797  OD1 ASN A 129       1.203   1.946  -1.370  1.00 90.41           O
ATOM   1798  ND2 ASN A 129       2.065   3.590  -2.646  1.00 90.41           N
ATOM   1799 1HD2 ASN A 129       2.201   4.574  -2.761  1.00 90.41           H
ATOM   1800 2HD2 ASN A 129       2.420   2.953  -3.330  1.00 90.41           H
ATOM   1801  HN  ASN A 129      -0.446   5.688   0.831  1.00 90.41           H
ATOM   1802  N   PHE A 130      -1.628   2.768  -0.119  1.00 84.14           N
ATOM   1803  CA  PHE A 130      -2.325   1.496  -0.190  1.00 84.14           C
ATOM   1804  C   PHE A 130      -3.643   1.636  -0.955  1.00 84.14           C
ATOM   1805  O   PHE A 130      -3.876   0.927  -1.933  1.00 84.14           O
ATOM   1806  HA  PHE A 130      -1.674   0.799  -0.717  1.00 84.14           H
ATOM   1807  CB  PHE A 130      -2.627   1.070   1.248  1.00 84.14           C
ATOM   1808 1HB  PHE A 130      -1.700   1.085   1.822  1.00 84.14           H
ATOM   1809 2HB  PHE A 130      -3.294   1.803   1.701  1.00 84.14           H
ATOM   1810  CG  PHE A 130      -3.261  -0.317   1.366  1.00 84.14           C
ATOM   1811  CD1 PHE A 130      -4.606  -0.463   1.230  1.00 84.14           C
ATOM   1812  HD1 PHE A 130      -5.232   0.408   1.037  1.00 84.14           H
ATOM   1813  CD2 PHE A 130      -2.480  -1.404   1.608  1.00 84.14           C
ATOM   1814  HD2 PHE A 130      -1.402  -1.287   1.717  1.00 84.14           H
ATOM   1815  CE1 PHE A 130      -5.195  -1.751   1.340  1.00 84.14           C
ATOM   1816  HE1 PHE A 130      -6.273  -1.868   1.231  1.00 84.14           H
ATOM   1817  CE2 PHE A 130      -3.069  -2.691   1.717  1.00 84.14           C
ATOM   1818  HE2 PHE A 130      -2.443  -3.563   1.911  1.00 84.14           H
ATOM   1819  CZ  PHE A 130      -4.414  -2.838   1.581  1.00 84.14           C
ATOM   1820  HZ  PHE A 130      -4.866  -3.826   1.665  1.00 84.14           H
ATOM   1821  HN  PHE A 130      -1.383   3.065   0.804  1.00 84.14           H
ATOM   1822  N   TYR A 131      -4.472   2.554  -0.479  1.00 85.37           N
ATOM   1823  CA  TYR A 131      -5.813   2.702  -1.018  1.00 85.37           C
ATOM   1824  C   TYR A 131      -5.770   3.132  -2.486  1.00 85.37           C
ATOM   1825  O   TYR A 131      -6.538   2.632  -3.306  1.00 85.37           O
ATOM   1826  HA  TYR A 131      -6.314   1.737  -0.945  1.00 85.37           H
ATOM   1827  CB  TYR A 131      -6.478   3.808  -0.195  1.00 85.37           C
ATOM   1828 1HB  TYR A 131      -5.830   4.684  -0.192  1.00 85.37           H
ATOM   1829 2HB  TYR A 131      -7.408   4.100  -0.683  1.00 85.37           H
ATOM   1830  CG  TYR A 131      -6.781   3.410   1.251  1.00 85.37           C
ATOM   1831  CD1 TYR A 131      -7.365   2.189   1.523  1.00 85.37           C
ATOM   1832  HD1 TYR A 131      -7.610   1.509   0.707  1.00 85.37           H
ATOM   1833  CD2 TYR A 131      -6.471   4.272   2.283  1.00 85.37           C
ATOM   1834  HD2 TYR A 131      -6.010   5.236   2.068  1.00 85.37           H
ATOM   1835  CE1 TYR A 131      -7.650   1.815   2.884  1.00 85.37           C
ATOM   1836  HE1 TYR A 131      -8.111   0.854   3.112  1.00 85.37           H
ATOM   1837  CE2 TYR A 131      -6.756   3.897   3.644  1.00 85.37           C
ATOM   1838  HE2 TYR A 131      -6.516   4.569   4.468  1.00 85.37           H
ATOM   1839  CZ  TYR A 131      -7.332   2.687   3.877  1.00 85.37           C
ATOM   1840  OH  TYR A 131      -7.601   2.334   5.162  1.00 85.37           O
ATOM   1841  HH  TYR A 131      -7.421   3.105   5.774  1.00 85.37           H
ATOM   1842  HN  TYR A 131      -4.241   3.187   0.259  1.00 85.37           H
ATOM   1843  N   SER A 132      -4.862   4.054  -2.773  1.00 89.34           N
ATOM   1844  CA  SER A 132      -4.749   4.601  -4.115  1.00 89.34           C
ATOM   1845  C   SER A 132      -4.289   3.512  -5.086  1.00 89.34           C
ATOM   1846  O   SER A 132      -4.776   3.434  -6.213  1.00 89.34           O
ATOM   1847  HA  SER A 132      -5.751   4.944  -4.372  1.00 89.34           H
ATOM   1848  CB  SER A 132      -3.781   5.785  -4.147  1.00 89.34           C
ATOM   1849 1HB  SER A 132      -3.679   6.142  -5.172  1.00 89.34           H
ATOM   1850 2HB  SER A 132      -4.195   6.608  -3.563  1.00 89.34           H
ATOM   1851  OG  SER A 132      -2.497   5.439  -3.635  1.00 89.34           O
ATOM   1852  HG  SER A 132      -2.364   5.857  -2.736  1.00 89.34           H
ATOM   1853  HN  SER A 132      -4.214   4.426  -2.109  1.00 89.34           H
ATOM   1854  N   CYS A 133      -3.355   2.699  -4.614  1.00 83.55           N
ATOM   1855  CA  CYS A 133      -2.787   1.651  -5.444  1.00 83.55           C
ATOM   1856  C   CYS A 133      -3.905   0.675  -5.818  1.00 83.55           C
ATOM   1857  O   CYS A 133      -4.047   0.304  -6.982  1.00 83.55           O
ATOM   1858  HA  CYS A 133      -2.385   2.138  -6.333  1.00 83.55           H
ATOM   1859  CB  CYS A 133      -1.623   0.945  -4.746  1.00 83.55           C
ATOM   1860 1HB  CYS A 133      -1.883   0.737  -3.708  1.00 83.55           H
ATOM   1861 2HB  CYS A 133      -1.429  -0.015  -5.224  1.00 83.55           H
ATOM   1862  SG  CYS A 133      -0.123   1.991  -4.816  1.00 83.55           S
ATOM   1863  HG  CYS A 133      -0.524   2.870  -3.901  1.00 83.55           H
ATOM   1864  HN  CYS A 133      -2.987   2.749  -3.686  1.00 83.55           H
ATOM   1865  N   VAL A 134      -4.670   0.287  -4.808  1.00 80.13           N
ATOM   1866  CA  VAL A 134      -5.737  -0.679  -5.005  1.00 80.13           C
ATOM   1867  C   VAL A 134      -6.698  -0.159  -6.075  1.00 80.13           C
ATOM   1868  O   VAL A 134      -7.046  -0.882  -7.007  1.00 80.13           O
ATOM   1869  HA  VAL A 134      -5.282  -1.603  -5.362  1.00 80.13           H
ATOM   1870  CB  VAL A 134      -6.428  -0.975  -3.673  1.00 80.13           C
ATOM   1871  HB  VAL A 134      -6.649  -0.023  -3.191  1.00 80.13           H
ATOM   1872  CG1 VAL A 134      -7.752  -1.709  -3.894  1.00 80.13           C
ATOM   1873 1HG1 VAL A 134      -8.413  -1.090  -4.501  1.00 80.13           H
ATOM   1874 2HG1 VAL A 134      -7.564  -2.652  -4.407  1.00 80.13           H
ATOM   1875 3HG1 VAL A 134      -8.223  -1.907  -2.930  1.00 80.13           H
ATOM   1876  CG2 VAL A 134      -5.509  -1.770  -2.743  1.00 80.13           C
ATOM   1877 1HG2 VAL A 134      -5.243  -2.715  -3.216  1.00 80.13           H
ATOM   1878 2HG2 VAL A 134      -4.604  -1.194  -2.547  1.00 80.13           H
ATOM   1879 3HG2 VAL A 134      -6.025  -1.967  -1.803  1.00 80.13           H
ATOM   1880  HN  VAL A 134      -4.570   0.621  -3.870  1.00 80.13           H
ATOM   1881  N   LEU A 135      -7.101   1.092  -5.905  1.00 84.40           N
ATOM   1882  CA  LEU A 135      -8.122   1.672  -6.761  1.00 84.40           C
ATOM   1883  C   LEU A 135      -7.584   1.777  -8.190  1.00 84.40           C
ATOM   1884  O   LEU A 135      -8.323   1.570  -9.152  1.00 84.40           O
ATOM   1885  HA  LEU A 135      -8.973   0.992  -6.762  1.00 84.40           H
ATOM   1886  CB  LEU A 135      -8.608   3.005  -6.188  1.00 84.40           C
ATOM   1887 1HB  LEU A 135      -7.744   3.656  -6.052  1.00 84.40           H
ATOM   1888 2HB  LEU A 135      -9.254   3.481  -6.925  1.00 84.40           H
ATOM   1889  CG  LEU A 135      -9.367   2.927  -4.861  1.00 84.40           C
ATOM   1890  HG  LEU A 135      -8.799   2.293  -4.180  1.00 84.40           H
ATOM   1891  CD1 LEU A 135      -9.474   4.307  -4.210  1.00 84.40           C
ATOM   1892 1HD1 LEU A 135      -8.475   4.698  -4.019  1.00 84.40           H
ATOM   1893 2HD1 LEU A 135     -10.007   4.984  -4.878  1.00 84.40           H
ATOM   1894 3HD1 LEU A 135     -10.018   4.224  -3.269  1.00 84.40           H
ATOM   1895  CD2 LEU A 135     -10.737   2.274  -5.051  1.00 84.40           C
ATOM   1896 1HD2 LEU A 135     -11.325   2.862  -5.756  1.00 84.40           H
ATOM   1897 2HD2 LEU A 135     -10.608   1.264  -5.439  1.00 84.40           H
ATOM   1898 3HD2 LEU A 135     -11.255   2.232  -4.093  1.00 84.40           H
ATOM   1899  HN  LEU A 135      -6.743   1.704  -5.200  1.00 84.40           H
ATOM   1900  N   LEU A 136      -6.302   2.099  -8.284  1.00 86.20           N
ATOM   1901  CA  LEU A 136      -5.664   2.262  -9.579  1.00 86.20           C
ATOM   1902  C   LEU A 136      -5.622   0.911 -10.295  1.00 86.20           C
ATOM   1903  O   LEU A 136      -5.898   0.829 -11.491  1.00 86.20           O
ATOM   1904  HA  LEU A 136      -6.282   2.943 -10.164  1.00 86.20           H
ATOM   1905  CB  LEU A 136      -4.291   2.918  -9.421  1.00 86.20           C
ATOM   1906 1HB  LEU A 136      -3.757   2.409  -8.619  1.00 86.20           H
ATOM   1907 2HB  LEU A 136      -3.724   2.752 -10.337  1.00 86.20           H
ATOM   1908  CG  LEU A 136      -4.295   4.418  -9.122  1.00 86.20           C
ATOM   1909  HG  LEU A 136      -5.009   4.605  -8.319  1.00 86.20           H
ATOM   1910  CD1 LEU A 136      -2.924   4.882  -8.624  1.00 86.20           C
ATOM   1911 1HD1 LEU A 136      -2.668   4.344  -7.711  1.00 86.20           H
ATOM   1912 2HD1 LEU A 136      -2.173   4.680  -9.388  1.00 86.20           H
ATOM   1913 3HD1 LEU A 136      -2.955   5.952  -8.419  1.00 86.20           H
ATOM   1914  CD2 LEU A 136      -4.764   5.219 -10.338  1.00 86.20           C
ATOM   1915 1HD2 LEU A 136      -4.094   5.032 -11.177  1.00 86.20           H
ATOM   1916 2HD2 LEU A 136      -5.776   4.914 -10.606  1.00 86.20           H
ATOM   1917 3HD2 LEU A 136      -4.757   6.282 -10.098  1.00 86.20           H
ATOM   1918  HN  LEU A 136      -5.704   2.248  -7.496  1.00 86.20           H
ATOM   1919  N   ILE A 137      -5.273  -0.116  -9.533  1.00 78.09           N
ATOM   1920  CA  ILE A 137      -5.149  -1.453 -10.089  1.00 78.09           C
ATOM   1921  C   ILE A 137      -6.505  -1.899 -10.639  1.00 78.09           C
ATOM   1922  O   ILE A 137      -6.576  -2.523 -11.697  1.00 78.09           O
ATOM   1923  HA  ILE A 137      -4.442  -1.398 -10.917  1.00 78.09           H
ATOM   1924  CB  ILE A 137      -4.559  -2.411  -9.053  1.00 78.09           C
ATOM   1925  HB  ILE A 137      -5.065  -2.241  -8.103  1.00 78.09           H
ATOM   1926  CG1 ILE A 137      -3.072  -2.130  -8.830  1.00 78.09           C
ATOM   1927 1HG1 ILE A 137      -2.505  -2.436  -9.709  1.00 78.09           H
ATOM   1928 2HG1 ILE A 137      -2.915  -1.059  -8.707  1.00 78.09           H
ATOM   1929  CG2 ILE A 137      -4.815  -3.868  -9.446  1.00 78.09           C
ATOM   1930 1HG2 ILE A 137      -5.889  -4.043  -9.513  1.00 78.09           H
ATOM   1931 2HG2 ILE A 137      -4.353  -4.070 -10.412  1.00 78.09           H
ATOM   1932 3HG2 ILE A 137      -4.385  -4.528  -8.693  1.00 78.09           H
ATOM   1933  CD1 ILE A 137      -2.552  -2.873  -7.598  1.00 78.09           C
ATOM   1934 1HD1 ILE A 137      -3.106  -2.547  -6.717  1.00 78.09           H
ATOM   1935 2HD1 ILE A 137      -2.689  -3.946  -7.736  1.00 78.09           H
ATOM   1936 3HD1 ILE A 137      -1.493  -2.656  -7.462  1.00 78.09           H
ATOM   1937  HN  ILE A 137      -5.077  -0.045  -8.555  1.00 78.09           H
ATOM   1938  N   MET A 138      -7.549  -1.563  -9.895  1.00 76.53           N
ATOM   1939  CA  MET A 138      -8.904  -1.859 -10.329  1.00 76.53           C
ATOM   1940  C   MET A 138      -9.207  -1.193 -11.673  1.00 76.53           C
ATOM   1941  O   MET A 138      -9.754  -1.826 -12.574  1.00 76.53           O
ATOM   1942  HA  MET A 138      -8.948  -2.943 -10.435  1.00 76.53           H
ATOM   1943  CB  MET A 138      -9.897  -1.361  -9.278  1.00 76.53           C
ATOM   1944 1HB  MET A 138      -9.696  -1.848  -8.323  1.00 76.53           H
ATOM   1945 2HB  MET A 138      -9.764  -0.291  -9.124  1.00 76.53           H
ATOM   1946  CG  MET A 138     -11.338  -1.645  -9.707  1.00 76.53           C
ATOM   1947 1HG  MET A 138     -11.527  -1.210 -10.688  1.00 76.53           H
ATOM   1948 2HG  MET A 138     -11.494  -2.720  -9.800  1.00 76.53           H
ATOM   1949  SD  MET A 138     -12.477  -0.967  -8.511  1.00 76.53           S
ATOM   1950  CE  MET A 138     -12.154   0.775  -8.729  1.00 76.53           C
ATOM   1951 1HE  MET A 138     -11.107   0.981  -8.510  1.00 76.53           H
ATOM   1952 2HE  MET A 138     -12.372   1.058  -9.759  1.00 76.53           H
ATOM   1953 3HE  MET A 138     -12.787   1.349  -8.052  1.00 76.53           H
ATOM   1954  HN  MET A 138      -7.481  -1.097  -9.013  1.00 76.53           H
ATOM   1955  N   CYS A 139      -8.837   0.076 -11.765  1.00 82.08           N
ATOM   1956  CA  CYS A 139      -9.160   0.866 -12.941  1.00 82.08           C
ATOM   1957  C   CYS A 139      -8.380   0.300 -14.129  1.00 82.08           C
ATOM   1958  O   CYS A 139      -8.896   0.243 -15.244  1.00 82.08           O
ATOM   1959  HA  CYS A 139     -10.234   0.766 -13.100  1.00 82.08           H
ATOM   1960  CB  CYS A 139      -8.868   2.352 -12.722  1.00 82.08           C
ATOM   1961 1HB  CYS A 139      -7.835   2.484 -12.402  1.00 82.08           H
ATOM   1962 2HB  CYS A 139      -8.984   2.896 -13.659  1.00 82.08           H
ATOM   1963  SG  CYS A 139     -10.005   3.034 -11.460  1.00 82.08           S
ATOM   1964  HG  CYS A 139      -9.339   2.569 -10.407  1.00 82.08           H
ATOM   1965  HN  CYS A 139      -8.327   0.563 -11.056  1.00 82.08           H
ATOM   1966  N   ILE A 140      -7.149  -0.103 -13.850  1.00 79.30           N
ATOM   1967  CA  ILE A 140      -6.305  -0.693 -14.875  1.00 79.30           C
ATOM   1968  C   ILE A 140      -6.990  -1.939 -15.439  1.00 79.30           C
ATOM   1969  O   ILE A 140      -6.961  -2.175 -16.646  1.00 79.30           O
ATOM   1970  HA  ILE A 140      -6.204   0.039 -15.677  1.00 79.30           H
ATOM   1971  CB  ILE A 140      -4.902  -0.958 -14.326  1.00 79.30           C
ATOM   1972  HB  ILE A 140      -5.001  -1.432 -13.349  1.00 79.30           H
ATOM   1973  CG1 ILE A 140      -4.138   0.351 -14.117  1.00 79.30           C
ATOM   1974 1HG1 ILE A 140      -3.879   0.783 -15.084  1.00 79.30           H
ATOM   1975 2HG1 ILE A 140      -4.777   1.072 -13.607  1.00 79.30           H
ATOM   1976  CG2 ILE A 140      -4.136  -1.931 -15.224  1.00 79.30           C
ATOM   1977 1HG2 ILE A 140      -4.675  -2.877 -15.277  1.00 79.30           H
ATOM   1978 2HG2 ILE A 140      -4.045  -1.508 -16.224  1.00 79.30           H
ATOM   1979 3HG2 ILE A 140      -3.142  -2.102 -14.810  1.00 79.30           H
ATOM   1980  CD1 ILE A 140      -2.866   0.120 -13.298  1.00 79.30           C
ATOM   1981 1HD1 ILE A 140      -3.132  -0.289 -12.323  1.00 79.30           H
ATOM   1982 2HD1 ILE A 140      -2.219  -0.582 -13.823  1.00 79.30           H
ATOM   1983 3HD1 ILE A 140      -2.343   1.067 -13.165  1.00 79.30           H
ATOM   1984  HN  ILE A 140      -6.729  -0.032 -12.946  1.00 79.30           H
ATOM   1985  N   SER A 141      -7.590  -2.704 -14.539  1.00 74.64           N
ATOM   1986  CA  SER A 141      -8.179  -3.978 -14.914  1.00 74.64           C
ATOM   1987  C   SER A 141      -9.370  -3.751 -15.846  1.00 74.64           C
ATOM   1988  O   SER A 141      -9.532  -4.461 -16.837  1.00 74.64           O
ATOM   1989  HA  SER A 141      -7.387  -4.522 -15.430  1.00 74.64           H
ATOM   1990  CB  SER A 141      -8.616  -4.768 -13.678  1.00 74.64           C
ATOM   1991 1HB  SER A 141      -9.362  -4.195 -13.127  1.00 74.64           H
ATOM   1992 2HB  SER A 141      -9.093  -5.696 -13.990  1.00 74.64           H
ATOM   1993  OG  SER A 141      -7.518  -5.065 -12.819  1.00 74.64           O
ATOM   1994  HG  SER A 141      -7.419  -4.347 -12.130  1.00 74.64           H
ATOM   1995  HN  SER A 141      -7.677  -2.466 -13.572  1.00 74.64           H
ATOM   1996  N   VAL A 142     -10.174  -2.758 -15.496  1.00 75.37           N
ATOM   1997  CA  VAL A 142     -11.328  -2.407 -16.306  1.00 75.37           C
ATOM   1998  C   VAL A 142     -10.855  -1.930 -17.681  1.00 75.37           C
ATOM   1999  O   VAL A 142     -11.427  -2.305 -18.703  1.00 75.37           O
ATOM   2000  HA  VAL A 142     -11.926  -3.309 -16.435  1.00 75.37           H
ATOM   2001  CB  VAL A 142     -12.185  -1.371 -15.576  1.00 75.37           C
ATOM   2002  HB  VAL A 142     -11.549  -0.518 -15.338  1.00 75.37           H
ATOM   2003  CG1 VAL A 142     -13.323  -0.873 -16.470  1.00 75.37           C
ATOM   2004 1HG1 VAL A 142     -12.906  -0.413 -17.366  1.00 75.37           H
ATOM   2005 2HG1 VAL A 142     -13.956  -1.714 -16.753  1.00 75.37           H
ATOM   2006 3HG1 VAL A 142     -13.916  -0.138 -15.926  1.00 75.37           H
ATOM   2007  CG2 VAL A 142     -12.727  -1.936 -14.262  1.00 75.37           C
ATOM   2008 1HG2 VAL A 142     -13.340  -2.813 -14.468  1.00 75.37           H
ATOM   2009 2HG2 VAL A 142     -11.894  -2.218 -13.617  1.00 75.37           H
ATOM   2010 3HG2 VAL A 142     -13.332  -1.179 -13.763  1.00 75.37           H
ATOM   2011  HN  VAL A 142     -10.047  -2.198 -14.677  1.00 75.37           H
ATOM   2012  N   ASP A 143      -9.814  -1.111 -17.661  1.00 76.97           N
ATOM   2013  CA  ASP A 143      -9.325  -0.492 -18.882  1.00 76.97           C
ATOM   2014  C   ASP A 143      -8.831  -1.580 -19.837  1.00 76.97           C
ATOM   2015  O   ASP A 143      -9.077  -1.513 -21.040  1.00 76.97           O
ATOM   2016  HA  ASP A 143     -10.175   0.060 -19.283  1.00 76.97           H
ATOM   2017  CB  ASP A 143      -8.155   0.450 -18.592  1.00 76.97           C
ATOM   2018 1HB  ASP A 143      -8.414   1.116 -17.769  1.00 76.97           H
ATOM   2019 2HB  ASP A 143      -7.288  -0.129 -18.272  1.00 76.97           H
ATOM   2020  CG  ASP A 143      -7.795   1.274 -19.829  1.00 76.97           C
ATOM   2021  OD1 ASP A 143      -8.730   1.870 -20.406  1.00 76.97           O
ATOM   2022  OD2 ASP A 143      -6.593   1.291 -20.170  1.00 76.97           O
ATOM   2023  HN  ASP A 143      -9.308  -0.868 -16.833  1.00 76.97           H
ATOM   2024  N   ARG A 144      -8.143  -2.557 -19.265  1.00 72.82           N
ATOM   2025  CA  ARG A 144      -7.621  -3.663 -20.050  1.00 72.82           C
ATOM   2026  C   ARG A 144      -8.766  -4.432 -20.712  1.00 72.82           C
ATOM   2027  O   ARG A 144      -8.689  -4.774 -21.891  1.00 72.82           O
ATOM   2028  HA  ARG A 144      -6.978  -3.197 -20.796  1.00 72.82           H
ATOM   2029  CB  ARG A 144      -6.809  -4.623 -19.177  1.00 72.82           C
ATOM   2030 1HB  ARG A 144      -7.281  -4.718 -18.199  1.00 72.82           H
ATOM   2031 2HB  ARG A 144      -6.807  -5.616 -19.627  1.00 72.82           H
ATOM   2032  CG  ARG A 144      -5.371  -4.129 -19.010  1.00 72.82           C
ATOM   2033 1HG  ARG A 144      -4.932  -3.940 -19.989  1.00 72.82           H
ATOM   2034 2HG  ARG A 144      -5.368  -3.182 -18.471  1.00 72.82           H
ATOM   2035  CD  ARG A 144      -4.524  -5.155 -18.254  1.00 72.82           C
ATOM   2036 1HD  ARG A 144      -4.767  -5.128 -17.192  1.00 72.82           H
ATOM   2037 2HD  ARG A 144      -4.752  -6.160 -18.608  1.00 72.82           H
ATOM   2038  NE  ARG A 144      -3.085  -4.866 -18.449  1.00 72.82           N
ATOM   2039  HE  ARG A 144      -2.838  -4.066 -18.997  1.00 72.82           H
ATOM   2040  CZ  ARG A 144      -2.094  -5.608 -17.938  1.00 72.82           C
ATOM   2041  NH1 ARG A 144      -2.367  -6.690 -17.196  1.00 72.82           N
ATOM   2042 1HH1 ARG A 144      -3.316  -6.949 -17.020  1.00 72.82           H
ATOM   2043 2HH1 ARG A 144      -1.621  -7.238 -16.818  1.00 72.82           H
ATOM   2044  NH2 ARG A 144      -0.825  -5.252 -18.180  1.00 72.82           N
ATOM   2045 1HH2 ARG A 144      -0.073  -5.795 -17.806  1.00 72.82           H
ATOM   2046 2HH2 ARG A 144      -0.629  -4.443 -18.735  1.00 72.82           H
ATOM   2047  HN  ARG A 144      -7.941  -2.601 -18.287  1.00 72.82           H
ATOM   2048  N   TYR A 145      -9.802  -4.681 -19.924  1.00 70.97           N
ATOM   2049  CA  TYR A 145     -10.968  -5.391 -20.423  1.00 70.97           C
ATOM   2050  C   TYR A 145     -11.562  -4.681 -21.641  1.00 70.97           C
ATOM   2051  O   TYR A 145     -11.816  -5.309 -22.668  1.00 70.97           O
ATOM   2052  HA  TYR A 145     -10.653  -6.393 -20.714  1.00 70.97           H
ATOM   2053  CB  TYR A 145     -11.992  -5.371 -19.286  1.00 70.97           C
ATOM   2054 1HB  TYR A 145     -11.662  -6.052 -18.502  1.00 70.97           H
ATOM   2055 2HB  TYR A 145     -12.017  -4.372 -18.851  1.00 70.97           H
ATOM   2056  CG  TYR A 145     -13.407  -5.760 -19.717  1.00 70.97           C
ATOM   2057  CD1 TYR A 145     -14.387  -4.794 -19.820  1.00 70.97           C
ATOM   2058  HD1 TYR A 145     -14.153  -3.754 -19.595  1.00 70.97           H
ATOM   2059  CD2 TYR A 145     -13.704  -7.077 -20.003  1.00 70.97           C
ATOM   2060  HD2 TYR A 145     -12.930  -7.840 -19.922  1.00 70.97           H
ATOM   2061  CE1 TYR A 145     -15.720  -5.160 -20.226  1.00 70.97           C
ATOM   2062  HE1 TYR A 145     -16.503  -4.407 -20.311  1.00 70.97           H
ATOM   2063  CE2 TYR A 145     -15.036  -7.444 -20.409  1.00 70.97           C
ATOM   2064  HE2 TYR A 145     -15.284  -8.480 -20.637  1.00 70.97           H
ATOM   2065  CZ  TYR A 145     -15.978  -6.467 -20.500  1.00 70.97           C
ATOM   2066  OH  TYR A 145     -17.236  -6.813 -20.883  1.00 70.97           O
ATOM   2067  HH  TYR A 145     -17.279  -7.794 -21.073  1.00 70.97           H
ATOM   2068  HN  TYR A 145      -9.853  -4.407 -18.964  1.00 70.97           H
ATOM   2069  N   ILE A 146     -11.767  -3.381 -21.487  1.00 72.81           N
ATOM   2070  CA  ILE A 146     -12.399  -2.594 -22.533  1.00 72.81           C
ATOM   2071  C   ILE A 146     -11.532  -2.638 -23.793  1.00 72.81           C
ATOM   2072  O   ILE A 146     -12.048  -2.778 -24.900  1.00 72.81           O
ATOM   2073  HA  ILE A 146     -13.359  -3.060 -22.757  1.00 72.81           H
ATOM   2074  CB  ILE A 146     -12.689  -1.177 -22.035  1.00 72.81           C
ATOM   2075  HB  ILE A 146     -11.775  -0.774 -21.599  1.00 72.81           H
ATOM   2076  CG1 ILE A 146     -13.749  -1.189 -20.931  1.00 72.81           C
ATOM   2077 1HG1 ILE A 146     -14.720  -1.438 -21.358  1.00 72.81           H
ATOM   2078 2HG1 ILE A 146     -13.512  -1.966 -20.203  1.00 72.81           H
ATOM   2079  CG2 ILE A 146     -13.080  -0.258 -23.194  1.00 72.81           C
ATOM   2080 1HG2 ILE A 146     -12.264  -0.215 -23.915  1.00 72.81           H
ATOM   2081 2HG2 ILE A 146     -13.974  -0.647 -23.681  1.00 72.81           H
ATOM   2082 3HG2 ILE A 146     -13.281   0.743 -22.812  1.00 72.81           H
ATOM   2083  CD1 ILE A 146     -13.826   0.168 -20.230  1.00 72.81           C
ATOM   2084 1HD1 ILE A 146     -12.859   0.402 -19.784  1.00 72.81           H
ATOM   2085 2HD1 ILE A 146     -14.087   0.938 -20.956  1.00 72.81           H
ATOM   2086 3HD1 ILE A 146     -14.586   0.132 -19.450  1.00 72.81           H
ATOM   2087  HN  ILE A 146     -11.510  -2.867 -20.669  1.00 72.81           H
ATOM   2088  N   ALA A 147     -10.230  -2.516 -23.581  1.00 73.14           N
ATOM   2089  CA  ALA A 147      -9.297  -2.426 -24.691  1.00 73.14           C
ATOM   2090  C   ALA A 147      -9.367  -3.713 -25.516  1.00 73.14           C
ATOM   2091  O   ALA A 147      -9.112  -3.697 -26.719  1.00 73.14           O
ATOM   2092  HA  ALA A 147      -9.603  -1.587 -25.315  1.00 73.14           H
ATOM   2093  CB  ALA A 147      -7.890  -2.154 -24.154  1.00 73.14           C
ATOM   2094 1HB  ALA A 147      -7.887  -1.215 -23.601  1.00 73.14           H
ATOM   2095 2HB  ALA A 147      -7.590  -2.967 -23.492  1.00 73.14           H
ATOM   2096 3HB  ALA A 147      -7.190  -2.087 -24.987  1.00 73.14           H
ATOM   2097  HN  ALA A 147      -9.812  -2.478 -22.673  1.00 73.14           H
ATOM   2098  N   ILE A 148      -9.714  -4.796 -24.836  1.00 68.96           N
ATOM   2099  CA  ILE A 148      -9.708  -6.107 -25.463  1.00 68.96           C
ATOM   2100  C   ILE A 148     -11.080  -6.378 -26.082  1.00 68.96           C
ATOM   2101  O   ILE A 148     -11.172  -6.839 -27.219  1.00 68.96           O
ATOM   2102  HA  ILE A 148      -8.967  -6.083 -26.262  1.00 68.96           H
ATOM   2103  CB  ILE A 148      -9.262  -7.176 -24.463  1.00 68.96           C
ATOM   2104  HB  ILE A 148      -9.859  -7.068 -23.558  1.00 68.96           H
ATOM   2105  CG1 ILE A 148      -7.798  -6.978 -24.065  1.00 68.96           C
ATOM   2106 1HG1 ILE A 148      -7.161  -7.082 -24.944  1.00 68.96           H
ATOM   2107 2HG1 ILE A 148      -7.654  -5.967 -23.685  1.00 68.96           H
ATOM   2108  CG2 ILE A 148      -9.522  -8.581 -25.011  1.00 68.96           C
ATOM   2109 1HG2 ILE A 148     -10.588  -8.704 -25.203  1.00 68.96           H
ATOM   2110 2HG2 ILE A 148      -8.968  -8.717 -25.940  1.00 68.96           H
ATOM   2111 3HG2 ILE A 148      -9.196  -9.321 -24.281  1.00 68.96           H
ATOM   2112  CD1 ILE A 148      -7.377  -7.994 -23.001  1.00 68.96           C
ATOM   2113 1HD1 ILE A 148      -8.000  -7.871 -22.115  1.00 68.96           H
ATOM   2114 2HD1 ILE A 148      -7.499  -9.003 -23.394  1.00 68.96           H
ATOM   2115 3HD1 ILE A 148      -6.332  -7.831 -22.736  1.00 68.96           H
ATOM   2116  HN  ILE A 148      -9.995  -4.787 -23.877  1.00 68.96           H
ATOM   2117  N   ALA A 149     -12.113  -6.080 -25.308  1.00 68.42           N
ATOM   2118  CA  ALA A 149     -13.465  -6.450 -25.688  1.00 68.42           C
ATOM   2119  C   ALA A 149     -13.942  -5.533 -26.816  1.00 68.42           C
ATOM   2120  O   ALA A 149     -14.620  -5.981 -27.740  1.00 68.42           O
ATOM   2121  HA  ALA A 149     -13.438  -7.477 -26.053  1.00 68.42           H
ATOM   2122  CB  ALA A 149     -14.377  -6.388 -24.461  1.00 68.42           C
ATOM   2123 1HB  ALA A 149     -14.011  -7.078 -23.701  1.00 68.42           H
ATOM   2124 2HB  ALA A 149     -14.377  -5.374 -24.060  1.00 68.42           H
ATOM   2125 3HB  ALA A 149     -15.391  -6.666 -24.747  1.00 68.42           H
ATOM   2126  HN  ALA A 149     -12.037  -5.595 -24.436  1.00 68.42           H
ATOM   2127  N   GLN A 150     -13.570  -4.267 -26.704  1.00 70.07           N
ATOM   2128  CA  GLN A 150     -14.098  -3.249 -27.597  1.00 70.07           C
ATOM   2129  C   GLN A 150     -12.958  -2.564 -28.353  1.00 70.07           C
ATOM   2130  O   GLN A 150     -12.948  -1.342 -28.494  1.00 70.07           O
ATOM   2131  HA  GLN A 150     -14.739  -3.784 -28.298  1.00 70.07           H
ATOM   2132  CB  GLN A 150     -14.938  -2.228 -26.828  1.00 70.07           C
ATOM   2133 1HB  GLN A 150     -14.316  -1.720 -26.092  1.00 70.07           H
ATOM   2134 2HB  GLN A 150     -15.307  -1.465 -27.514  1.00 70.07           H
ATOM   2135  CG  GLN A 150     -16.118  -2.904 -26.128  1.00 70.07           C
ATOM   2136 1HG  GLN A 150     -16.564  -3.645 -26.791  1.00 70.07           H
ATOM   2137 2HG  GLN A 150     -15.764  -3.438 -25.246  1.00 70.07           H
ATOM   2138  CD  GLN A 150     -17.175  -1.876 -25.719  1.00 70.07           C
ATOM   2139  OE1 GLN A 150     -17.062  -0.691 -25.986  1.00 70.07           O
ATOM   2140  NE2 GLN A 150     -18.206  -2.395 -25.057  1.00 70.07           N
ATOM   2141 1HE2 GLN A 150     -18.237  -3.377 -24.870  1.00 70.07           H
ATOM   2142 2HE2 GLN A 150     -18.950  -1.803 -24.747  1.00 70.07           H
ATOM   2143  HN  GLN A 150     -12.922  -3.933 -26.019  1.00 70.07           H
ATOM   2144  N   ALA A 151     -12.025  -3.381 -28.820  1.00 64.98           N
ATOM   2145  CA  ALA A 151     -10.763  -2.866 -29.325  1.00 64.98           C
ATOM   2146  C   ALA A 151     -11.039  -1.712 -30.292  1.00 64.98           C
ATOM   2147  O   ALA A 151     -10.358  -0.689 -30.252  1.00 64.98           O
ATOM   2148  HA  ALA A 151     -10.195  -2.488 -28.474  1.00 64.98           H
ATOM   2149  CB  ALA A 151      -9.974  -4.001 -29.980  1.00 64.98           C
ATOM   2150 1HB  ALA A 151      -9.779  -4.780 -29.244  1.00 64.98           H
ATOM   2151 2HB  ALA A 151     -10.552  -4.416 -30.805  1.00 64.98           H
ATOM   2152 3HB  ALA A 151      -9.028  -3.614 -30.358  1.00 64.98           H
ATOM   2153  HN  ALA A 151     -12.120  -4.376 -28.857  1.00 64.98           H
ATOM   2154  N   MET A 152     -12.038  -1.917 -31.137  1.00 65.91           N
ATOM   2155  CA  MET A 152     -12.362  -0.940 -32.163  1.00 65.91           C
ATOM   2156  C   MET A 152     -12.889   0.354 -31.539  1.00 65.91           C
ATOM   2157  O   MET A 152     -12.383   1.437 -31.829  1.00 65.91           O
ATOM   2158  HA  MET A 152     -11.428  -0.744 -32.688  1.00 65.91           H
ATOM   2159  CB  MET A 152     -13.420  -1.520 -33.104  1.00 65.91           C
ATOM   2160 1HB  MET A 152     -14.208  -1.997 -32.522  1.00 65.91           H
ATOM   2161 2HB  MET A 152     -13.886  -0.715 -33.673  1.00 65.91           H
ATOM   2162  CG  MET A 152     -12.800  -2.537 -34.065  1.00 65.91           C
ATOM   2163 1HG  MET A 152     -11.713  -2.516 -33.978  1.00 65.91           H
ATOM   2164 2HG  MET A 152     -13.121  -3.544 -33.798  1.00 65.91           H
ATOM   2165  SD  MET A 152     -13.284  -2.168 -35.742  1.00 65.91           S
ATOM   2166  CE  MET A 152     -14.972  -2.748 -35.712  1.00 65.91           C
ATOM   2167 1HE  MET A 152     -14.986  -3.811 -35.471  1.00 65.91           H
ATOM   2168 2HE  MET A 152     -15.533  -2.197 -34.958  1.00 65.91           H
ATOM   2169 3HE  MET A 152     -15.427  -2.591 -36.690  1.00 65.91           H
ATOM   2170  HN  MET A 152     -12.619  -2.731 -31.130  1.00 65.91           H
ATOM   2171  N   ARG A 153     -13.897   0.199 -30.695  1.00 65.10           N
ATOM   2172  CA  ARG A 153     -14.512   1.344 -30.045  1.00 65.10           C
ATOM   2173  C   ARG A 153     -13.503   2.039 -29.128  1.00 65.10           C
ATOM   2174  O   ARG A 153     -13.547   3.257 -28.960  1.00 65.10           O
ATOM   2175  HA  ARG A 153     -14.815   1.999 -30.862  1.00 65.10           H
ATOM   2176  CB  ARG A 153     -15.731   0.922 -29.222  1.00 65.10           C
ATOM   2177 1HB  ARG A 153     -15.480   0.055 -28.612  1.00 65.10           H
ATOM   2178 2HB  ARG A 153     -16.008   1.724 -28.538  1.00 65.10           H
ATOM   2179  CG  ARG A 153     -16.916   0.588 -30.131  1.00 65.10           C
ATOM   2180 1HG  ARG A 153     -17.117   1.428 -30.796  1.00 65.10           H
ATOM   2181 2HG  ARG A 153     -16.666  -0.265 -30.762  1.00 65.10           H
ATOM   2182  CD  ARG A 153     -18.166   0.272 -29.307  1.00 65.10           C
ATOM   2183 1HD  ARG A 153     -18.015  -0.646 -28.739  1.00 65.10           H
ATOM   2184 2HD  ARG A 153     -18.347   1.068 -28.585  1.00 65.10           H
ATOM   2185  NE  ARG A 153     -19.337   0.125 -30.201  1.00 65.10           N
ATOM   2186  HE  ARG A 153     -19.194   0.239 -31.184  1.00 65.10           H
ATOM   2187  CZ  ARG A 153     -20.577  -0.150 -29.775  1.00 65.10           C
ATOM   2188  NH1 ARG A 153     -20.827  -0.313 -28.468  1.00 65.10           N
ATOM   2189 1HH1 ARG A 153     -20.085  -0.229 -27.803  1.00 65.10           H
ATOM   2190 2HH1 ARG A 153     -21.755  -0.518 -28.158  1.00 65.10           H
ATOM   2191  NH2 ARG A 153     -21.564  -0.261 -30.675  1.00 65.10           N
ATOM   2192 1HH2 ARG A 153     -22.495  -0.466 -30.373  1.00 65.10           H
ATOM   2193 2HH2 ARG A 153     -21.369  -0.138 -31.648  1.00 65.10           H
ATOM   2194  HN  ARG A 153     -14.294  -0.687 -30.453  1.00 65.10           H
ATOM   2195  N   ALA A 154     -12.617   1.235 -28.559  1.00 66.79           N
ATOM   2196  CA  ALA A 154     -11.646   1.745 -27.606  1.00 66.79           C
ATOM   2197  C   ALA A 154     -10.721   2.739 -28.311  1.00 66.79           C
ATOM   2198  O   ALA A 154     -10.177   3.643 -27.678  1.00 66.79           O
ATOM   2199  HA  ALA A 154     -12.193   2.266 -26.821  1.00 66.79           H
ATOM   2200  CB  ALA A 154     -10.880   0.577 -26.982  1.00 66.79           C
ATOM   2201 1HB  ALA A 154     -11.579  -0.083 -26.470  1.00 66.79           H
ATOM   2202 2HB  ALA A 154     -10.363   0.022 -27.765  1.00 66.79           H
ATOM   2203 3HB  ALA A 154     -10.151   0.961 -26.268  1.00 66.79           H
ATOM   2204  HN  ALA A 154     -12.556   0.253 -28.739  1.00 66.79           H
ATOM   2205  N   HIS A 155     -10.570   2.539 -29.612  1.00 68.79           N
ATOM   2206  CA  HIS A 155      -9.660   3.357 -30.395  1.00 68.79           C
ATOM   2207  C   HIS A 155     -10.285   4.732 -30.639  1.00 68.79           C
ATOM   2208  O   HIS A 155      -9.633   5.757 -30.451  1.00 68.79           O
ATOM   2209  HA  HIS A 155      -8.756   3.479 -29.797  1.00 68.79           H
ATOM   2210  CB  HIS A 155      -9.268   2.645 -31.692  1.00 68.79           C
ATOM   2211 1HB  HIS A 155      -9.020   1.609 -31.464  1.00 68.79           H
ATOM   2212 2HB  HIS A 155     -10.130   2.628 -32.359  1.00 68.79           H
ATOM   2213  CG  HIS A 155      -8.103   3.280 -32.413  1.00 68.79           C
ATOM   2214  ND1 HIS A 155      -8.255   4.325 -33.308  1.00 68.79           N
ATOM   2215  HD1 HIS A 155      -9.121   4.755 -33.564  1.00 68.79           H
ATOM   2216  CD2 HIS A 155      -6.767   3.009 -32.361  1.00 68.79           C
ATOM   2217  HD2 HIS A 155      -6.297   2.238 -31.751  1.00 68.79           H
ATOM   2218  CE1 HIS A 155      -7.058   4.658 -33.769  1.00 68.79           C
ATOM   2219  HE1 HIS A 155      -6.847   5.446 -34.492  1.00 68.79           H
ATOM   2220  NE2 HIS A 155      -6.138   3.841 -33.182  1.00 68.79           N
ATOM   2221  HN  HIS A 155     -11.056   1.835 -30.129  1.00 68.79           H
ATOM   2222  N   THR A 156     -11.543   4.709 -31.054  1.00 70.82           N
ATOM   2223  CA  THR A 156     -12.239   5.936 -31.402  1.00 70.82           C
ATOM   2224  C   THR A 156     -12.455   6.798 -30.157  1.00 70.82           C
ATOM   2225  O   THR A 156     -12.450   8.026 -30.239  1.00 70.82           O
ATOM   2226  HA  THR A 156     -11.608   6.508 -32.082  1.00 70.82           H
ATOM   2227  CB  THR A 156     -13.541   5.556 -32.111  1.00 70.82           C
ATOM   2228  HB  THR A 156     -14.308   6.313 -31.947  1.00 70.82           H
ATOM   2229  OG1 THR A 156     -13.842   4.256 -31.612  1.00 70.82           O
ATOM   2230  HG1 THR A 156     -14.800   4.034 -31.792  1.00 70.82           H
ATOM   2231  CG2 THR A 156     -13.348   5.343 -33.614  1.00 70.82           C
ATOM   2232 1HG2 THR A 156     -12.630   4.540 -33.778  1.00 70.82           H
ATOM   2233 2HG2 THR A 156     -12.975   6.262 -34.067  1.00 70.82           H
ATOM   2234 3HG2 THR A 156     -14.302   5.076 -34.069  1.00 70.82           H
ATOM   2235  HN  THR A 156     -12.084   3.873 -31.153  1.00 70.82           H
ATOM   2236  N   TRP A 157     -12.639   6.122 -29.033  1.00 74.65           N
ATOM   2237  CA  TRP A 157     -13.022   6.800 -27.806  1.00 74.65           C
ATOM   2238  C   TRP A 157     -11.750   7.073 -27.000  1.00 74.65           C
ATOM   2239  O   TRP A 157     -11.813   7.302 -25.793  1.00 74.65           O
ATOM   2240  HA  TRP A 157     -13.498   7.741 -28.080  1.00 74.65           H
ATOM   2241  CB  TRP A 157     -14.058   5.986 -27.029  1.00 74.65           C
ATOM   2242 1HB  TRP A 157     -13.734   4.946 -26.992  1.00 74.65           H
ATOM   2243 2HB  TRP A 157     -14.093   6.346 -26.001  1.00 74.65           H
ATOM   2244  CG  TRP A 157     -15.467   6.044 -27.622  1.00 74.65           C
ATOM   2245  CD1 TRP A 157     -15.842   5.795 -28.885  1.00 74.65           C
ATOM   2246  HD1 TRP A 157     -15.158   5.507 -29.682  1.00 74.65           H
ATOM   2247  CD2 TRP A 157     -16.682   6.384 -26.921  1.00 74.65           C
ATOM   2248  NE1 TRP A 157     -17.204   5.950 -29.048  1.00 74.65           N
ATOM   2249  HE1 TRP A 157     -17.717   5.820 -29.896  1.00 74.65           H
ATOM   2250  CE2 TRP A 157     -17.731   6.320 -27.816  1.00 74.65           C
ATOM   2251  CE3 TRP A 157     -16.888   6.736 -25.575  1.00 74.65           C
ATOM   2252  HE3 TRP A 157     -16.076   6.794 -24.850  1.00 74.65           H
ATOM   2253  CZ2 TRP A 157     -19.058   6.593 -27.463  1.00 74.65           C
ATOM   2254  HZ2 TRP A 157     -19.869   6.535 -28.188  1.00 74.65           H
ATOM   2255  CZ3 TRP A 157     -18.219   7.006 -25.238  1.00 74.65           C
ATOM   2256  HZ3 TRP A 157     -18.435   7.283 -24.207  1.00 74.65           H
ATOM   2257  CH2 TRP A 157     -19.286   6.945 -26.127  1.00 74.65           C
ATOM   2258  HH2 TRP A 157     -20.297   7.170 -25.786  1.00 74.65           H
ATOM   2259  HN  TRP A 157     -12.532   5.131 -28.952  1.00 74.65           H
ATOM   2260  N   ARG A 158     -10.626   7.039 -27.700  1.00 74.71           N
ATOM   2261  CA  ARG A 158      -9.332   7.069 -27.040  1.00 74.71           C
ATOM   2262  C   ARG A 158      -9.187   8.347 -26.212  1.00 74.71           C
ATOM   2263  O   ARG A 158      -8.743   8.302 -25.066  1.00 74.71           O
ATOM   2264  HA  ARG A 158      -9.325   6.185 -26.401  1.00 74.71           H
ATOM   2265  CB  ARG A 158      -8.192   6.997 -28.058  1.00 74.71           C
ATOM   2266 1HB  ARG A 158      -8.320   6.119 -28.691  1.00 74.71           H
ATOM   2267 2HB  ARG A 158      -8.227   7.868 -28.711  1.00 74.71           H
ATOM   2268  CG  ARG A 158      -6.834   6.933 -27.356  1.00 74.71           C
ATOM   2269 1HG  ARG A 158      -6.706   7.810 -26.722  1.00 74.71           H
ATOM   2270 2HG  ARG A 158      -6.798   6.060 -26.704  1.00 74.71           H
ATOM   2271  CD  ARG A 158      -5.694   6.862 -28.374  1.00 74.71           C
ATOM   2272 1HD  ARG A 158      -5.869   6.044 -29.073  1.00 74.71           H
ATOM   2273 2HD  ARG A 158      -5.661   7.781 -28.961  1.00 74.71           H
ATOM   2274  NE  ARG A 158      -4.404   6.663 -27.677  1.00 74.71           N
ATOM   2275  HE  ARG A 158      -4.371   6.837 -26.693  1.00 74.71           H
ATOM   2276  CZ  ARG A 158      -3.276   6.264 -28.282  1.00 74.71           C
ATOM   2277  NH1 ARG A 158      -3.262   6.017 -29.599  1.00 74.71           N
ATOM   2278 1HH1 ARG A 158      -4.097   6.130 -30.138  1.00 74.71           H
ATOM   2279 2HH1 ARG A 158      -2.416   5.720 -30.042  1.00 74.71           H
ATOM   2280  NH2 ARG A 158      -2.164   6.117 -27.550  1.00 74.71           N
ATOM   2281 1HH2 ARG A 158      -1.314   5.820 -27.986  1.00 74.71           H
ATOM   2282 2HH2 ARG A 158      -2.183   6.303 -26.568  1.00 74.71           H
ATOM   2283  HN  ARG A 158     -10.590   6.993 -28.698  1.00 74.71           H
ATOM   2284  N   GLU A 159      -9.570   9.458 -26.825  1.00 77.18           N
ATOM   2285  CA  GLU A 159      -9.400  10.756 -26.196  1.00 77.18           C
ATOM   2286  C   GLU A 159     -10.321  10.883 -24.981  1.00 77.18           C
ATOM   2287  O   GLU A 159      -9.884  11.289 -23.906  1.00 77.18           O
ATOM   2288  HA  GLU A 159      -8.359  10.789 -25.876  1.00 77.18           H
ATOM   2289  CB  GLU A 159      -9.653  11.887 -27.196  1.00 77.18           C
ATOM   2290 1HB  GLU A 159     -10.571  11.689 -27.749  1.00 77.18           H
ATOM   2291 2HB  GLU A 159      -9.662  12.844 -26.674  1.00 77.18           H
ATOM   2292  CG  GLU A 159      -8.526  11.969 -28.228  1.00 77.18           C
ATOM   2293 1HG  GLU A 159      -7.562  11.971 -27.719  1.00 77.18           H
ATOM   2294 2HG  GLU A 159      -8.548  11.086 -28.866  1.00 77.18           H
ATOM   2295  CD  GLU A 159      -8.659  13.228 -29.086  1.00 77.18           C
ATOM   2296  OE1 GLU A 159      -7.631  13.625 -29.675  1.00 77.18           O
ATOM   2297  OE2 GLU A 159      -9.787  13.766 -29.133  1.00 77.18           O
ATOM   2298  HN  GLU A 159      -9.989   9.479 -27.733  1.00 77.18           H
ATOM   2299  N   LYS A 160     -11.580  10.527 -25.193  1.00 80.51           N
ATOM   2300  CA  LYS A 160     -12.564  10.587 -24.126  1.00 80.51           C
ATOM   2301  C   LYS A 160     -12.083   9.739 -22.947  1.00 80.51           C
ATOM   2302  O   LYS A 160     -12.204  10.149 -21.793  1.00 80.51           O
ATOM   2303  HA  LYS A 160     -12.631  11.625 -23.801  1.00 80.51           H
ATOM   2304  CB  LYS A 160     -13.946  10.186 -24.649  1.00 80.51           C
ATOM   2305 1HB  LYS A 160     -13.872   9.250 -25.202  1.00 80.51           H
ATOM   2306 2HB  LYS A 160     -14.618  10.008 -23.810  1.00 80.51           H
ATOM   2307  CG  LYS A 160     -14.527  11.275 -25.553  1.00 80.51           C
ATOM   2308 1HG  LYS A 160     -14.479  12.238 -25.045  1.00 80.51           H
ATOM   2309 2HG  LYS A 160     -13.924  11.362 -26.457  1.00 80.51           H
ATOM   2310  CD  LYS A 160     -15.976  10.961 -25.927  1.00 80.51           C
ATOM   2311 1HD  LYS A 160     -16.017  10.024 -26.483  1.00 80.51           H
ATOM   2312 2HD  LYS A 160     -16.567  10.821 -25.022  1.00 80.51           H
ATOM   2313  CE  LYS A 160     -16.582  12.087 -26.769  1.00 80.51           C
ATOM   2314 1HE  LYS A 160     -16.514  13.030 -26.227  1.00 80.51           H
ATOM   2315 2HE  LYS A 160     -16.012  12.206 -27.690  1.00 80.51           H
ATOM   2316  NZ  LYS A 160     -17.996  11.792 -27.088  1.00 80.51           N
ATOM   2317 1HZ  LYS A 160     -18.381  12.545 -27.648  1.00 80.51           H
ATOM   2318 2HZ  LYS A 160     -18.052  10.923 -27.607  1.00 80.51           H
ATOM   2319 3HZ  LYS A 160     -18.526  11.706 -26.228  1.00 80.51           H
ATOM   2320  HN  LYS A 160     -11.929  10.204 -26.073  1.00 80.51           H
ATOM   2321  N   ARG A 161     -11.549   8.572 -23.277  1.00 80.94           N
ATOM   2322  CA  ARG A 161     -11.060   7.659 -22.259  1.00 80.94           C
ATOM   2323  C   ARG A 161      -9.931   8.311 -21.458  1.00 80.94           C
ATOM   2324  O   ARG A 161      -9.829   8.113 -20.248  1.00 80.94           O
ATOM   2325  HA  ARG A 161     -11.925   7.458 -21.626  1.00 80.94           H
ATOM   2326  CB  ARG A 161     -10.547   6.360 -22.885  1.00 80.94           C
ATOM   2327 1HB  ARG A 161      -9.866   6.591 -23.704  1.00 80.94           H
ATOM   2328 2HB  ARG A 161      -9.977   5.796 -22.146  1.00 80.94           H
ATOM   2329  CG  ARG A 161     -11.706   5.506 -23.403  1.00 80.94           C
ATOM   2330 1HG  ARG A 161     -12.286   5.125 -22.563  1.00 80.94           H
ATOM   2331 2HG  ARG A 161     -12.377   6.122 -24.001  1.00 80.94           H
ATOM   2332  CD  ARG A 161     -11.191   4.337 -24.246  1.00 80.94           C
ATOM   2333 1HD  ARG A 161     -12.020   3.867 -24.774  1.00 80.94           H
ATOM   2334 2HD  ARG A 161     -10.497   4.702 -25.003  1.00 80.94           H
ATOM   2335  NE  ARG A 161     -10.518   3.345 -23.378  1.00 80.94           N
ATOM   2336  HE  ARG A 161     -10.706   3.377 -22.396  1.00 80.94           H
ATOM   2337  CZ  ARG A 161      -9.672   2.407 -23.826  1.00 80.94           C
ATOM   2338  NH1 ARG A 161      -9.384   2.318 -25.131  1.00 80.94           N
ATOM   2339 1HH1 ARG A 161      -9.802   2.955 -25.780  1.00 80.94           H
ATOM   2340 2HH1 ARG A 161      -8.752   1.615 -25.457  1.00 80.94           H
ATOM   2341  NH2 ARG A 161      -9.119   1.559 -22.948  1.00 80.94           N
ATOM   2342 1HH2 ARG A 161      -8.486   0.853 -23.265  1.00 80.94           H
ATOM   2343 2HH2 ARG A 161      -9.339   1.633 -21.975  1.00 80.94           H
ATOM   2344  HN  ARG A 161     -11.448   8.250 -24.218  1.00 80.94           H
ATOM   2345  N   LEU A 162      -9.112   9.076 -22.164  1.00 81.19           N
ATOM   2346  CA  LEU A 162      -7.991   9.752 -21.536  1.00 81.19           C
ATOM   2347  C   LEU A 162      -8.518  10.801 -20.555  1.00 81.19           C
ATOM   2348  O   LEU A 162      -7.978  10.961 -19.461  1.00 81.19           O
ATOM   2349  HA  LEU A 162      -7.432   9.004 -20.974  1.00 81.19           H
ATOM   2350  CB  LEU A 162      -7.046  10.322 -22.596  1.00 81.19           C
ATOM   2351 1HB  LEU A 162      -6.960   9.597 -23.405  1.00 81.19           H
ATOM   2352 2HB  LEU A 162      -7.503  11.217 -23.018  1.00 81.19           H
ATOM   2353  CG  LEU A 162      -5.638  10.679 -22.117  1.00 81.19           C
ATOM   2354  HG  LEU A 162      -5.709  11.057 -21.096  1.00 81.19           H
ATOM   2355  CD1 LEU A 162      -4.741   9.441 -22.079  1.00 81.19           C
ATOM   2356 1HD1 LEU A 162      -5.166   8.705 -21.396  1.00 81.19           H
ATOM   2357 2HD1 LEU A 162      -4.671   9.011 -23.078  1.00 81.19           H
ATOM   2358 3HD1 LEU A 162      -3.746   9.723 -21.735  1.00 81.19           H
ATOM   2359  CD2 LEU A 162      -5.035  11.797 -22.970  1.00 81.19           C
ATOM   2360 1HD2 LEU A 162      -4.979  11.471 -24.009  1.00 81.19           H
ATOM   2361 2HD2 LEU A 162      -5.664  12.685 -22.902  1.00 81.19           H
ATOM   2362 3HD2 LEU A 162      -4.034  12.032 -22.608  1.00 81.19           H
ATOM   2363  HN  LEU A 162      -9.206   9.236 -23.147  1.00 81.19           H
ATOM   2364  N   LEU A 163      -9.567  11.489 -20.981  1.00 84.92           N
ATOM   2365  CA  LEU A 163     -10.157  12.537 -20.165  1.00 84.92           C
ATOM   2366  C   LEU A 163     -10.695  11.925 -18.869  1.00 84.92           C
ATOM   2367  O   LEU A 163     -10.379  12.398 -17.778  1.00 84.92           O
ATOM   2368  HA  LEU A 163      -9.364  13.240 -19.912  1.00 84.92           H
ATOM   2369  CB  LEU A 163     -11.210  13.309 -20.963  1.00 84.92           C
ATOM   2370 1HB  LEU A 163     -10.858  13.407 -21.990  1.00 84.92           H
ATOM   2371 2HB  LEU A 163     -12.123  12.714 -20.994  1.00 84.92           H
ATOM   2372  CG  LEU A 163     -11.559  14.703 -20.438  1.00 84.92           C
ATOM   2373  HG  LEU A 163     -11.171  14.794 -19.424  1.00 84.92           H
ATOM   2374  CD1 LEU A 163     -10.886  15.790 -21.279  1.00 84.92           C
ATOM   2375 1HD1 LEU A 163      -9.805  15.663 -21.239  1.00 84.92           H
ATOM   2376 2HD1 LEU A 163     -11.223  15.711 -22.312  1.00 84.92           H
ATOM   2377 3HD1 LEU A 163     -11.152  16.771 -20.884  1.00 84.92           H
ATOM   2378  CD2 LEU A 163     -13.075  14.895 -20.360  1.00 84.92           C
ATOM   2379 1HD2 LEU A 163     -13.508  14.777 -21.354  1.00 84.92           H
ATOM   2380 2HD2 LEU A 163     -13.502  14.151 -19.687  1.00 84.92           H
ATOM   2381 3HD2 LEU A 163     -13.296  15.894 -19.985  1.00 84.92           H
ATOM   2382  HN  LEU A 163     -10.011  11.342 -21.865  1.00 84.92           H
ATOM   2383  N   TYR A 164     -11.497  10.884 -19.032  1.00 86.41           N
ATOM   2384  CA  TYR A 164     -12.087  10.207 -17.889  1.00 86.41           C
ATOM   2385  C   TYR A 164     -11.004   9.646 -16.966  1.00 86.41           C
ATOM   2386  O   TYR A 164     -11.171   9.625 -15.748  1.00 86.41           O
ATOM   2387  HA  TYR A 164     -12.682  10.935 -17.338  1.00 86.41           H
ATOM   2388  CB  TYR A 164     -12.904   9.047 -18.461  1.00 86.41           C
ATOM   2389 1HB  TYR A 164     -12.294   8.509 -19.186  1.00 86.41           H
ATOM   2390 2HB  TYR A 164     -13.136   8.348 -17.658  1.00 86.41           H
ATOM   2391  CG  TYR A 164     -14.209   9.478 -19.135  1.00 86.41           C
ATOM   2392  CD1 TYR A 164     -15.033  10.397 -18.518  1.00 86.41           C
ATOM   2393  HD1 TYR A 164     -14.754  10.816 -17.551  1.00 86.41           H
ATOM   2394  CD2 TYR A 164     -14.561   8.948 -20.359  1.00 86.41           C
ATOM   2395  HD2 TYR A 164     -13.910   8.222 -20.846  1.00 86.41           H
ATOM   2396  CE1 TYR A 164     -16.261  10.803 -19.152  1.00 86.41           C
ATOM   2397  HE1 TYR A 164     -16.921  11.527 -18.675  1.00 86.41           H
ATOM   2398  CE2 TYR A 164     -15.789   9.353 -20.993  1.00 86.41           C
ATOM   2399  HE2 TYR A 164     -16.079   8.942 -21.960  1.00 86.41           H
ATOM   2400  CZ  TYR A 164     -16.578  10.261 -20.358  1.00 86.41           C
ATOM   2401  OH  TYR A 164     -17.738  10.644 -20.956  1.00 86.41           O
ATOM   2402  HH  TYR A 164     -17.856  10.151 -21.819  1.00 86.41           H
ATOM   2403  HN  TYR A 164     -11.745  10.503 -19.923  1.00 86.41           H
ATOM   2404  N   SER A 165      -9.917   9.204 -17.582  1.00 86.52           N
ATOM   2405  CA  SER A 165      -8.809   8.638 -16.831  1.00 86.52           C
ATOM   2406  C   SER A 165      -8.266   9.670 -15.841  1.00 86.52           C
ATOM   2407  O   SER A 165      -7.846   9.318 -14.740  1.00 86.52           O
ATOM   2408  HA  SER A 165      -9.228   7.782 -16.300  1.00 86.52           H
ATOM   2409  CB  SER A 165      -7.696   8.161 -17.766  1.00 86.52           C
ATOM   2410 1HB  SER A 165      -7.063   7.446 -17.241  1.00 86.52           H
ATOM   2411 2HB  SER A 165      -8.135   7.636 -18.614  1.00 86.52           H
ATOM   2412  OG  SER A 165      -6.898   9.243 -18.240  1.00 86.52           O
ATOM   2413  HG  SER A 165      -7.426  10.091 -18.222  1.00 86.52           H
ATOM   2414  HN  SER A 165      -9.787   9.229 -18.573  1.00 86.52           H
ATOM   2415  N   LYS A 166      -8.291  10.924 -16.270  1.00 88.21           N
ATOM   2416  CA  LYS A 166      -7.799  12.009 -15.438  1.00 88.21           C
ATOM   2417  C   LYS A 166      -8.732  12.190 -14.239  1.00 88.21           C
ATOM   2418  O   LYS A 166      -8.274  12.294 -13.102  1.00 88.21           O
ATOM   2419  HA  LYS A 166      -6.815  11.718 -15.069  1.00 88.21           H
ATOM   2420  CB  LYS A 166      -7.612  13.279 -16.270  1.00 88.21           C
ATOM   2421 1HB  LYS A 166      -8.529  13.498 -16.818  1.00 88.21           H
ATOM   2422 2HB  LYS A 166      -7.427  14.127 -15.609  1.00 88.21           H
ATOM   2423  CG  LYS A 166      -6.449  13.126 -17.251  1.00 88.21           C
ATOM   2424 1HG  LYS A 166      -5.530  12.918 -16.703  1.00 88.21           H
ATOM   2425 2HG  LYS A 166      -6.630  12.273 -17.905  1.00 88.21           H
ATOM   2426  CD  LYS A 166      -6.271  14.392 -18.093  1.00 88.21           C
ATOM   2427 1HD  LYS A 166      -7.177  14.580 -18.668  1.00 88.21           H
ATOM   2428 2HD  LYS A 166      -6.126  15.251 -17.438  1.00 88.21           H
ATOM   2429  CE  LYS A 166      -5.077  14.257 -19.040  1.00 88.21           C
ATOM   2430 1HE  LYS A 166      -4.184  13.992 -18.473  1.00 88.21           H
ATOM   2431 2HE  LYS A 166      -5.257  13.449 -19.748  1.00 88.21           H
ATOM   2432  NZ  LYS A 166      -4.850  15.524 -19.771  1.00 88.21           N
ATOM   2433 1HZ  LYS A 166      -4.068  15.413 -20.406  1.00 88.21           H
ATOM   2434 2HZ  LYS A 166      -5.683  15.764 -20.298  1.00 88.21           H
ATOM   2435 3HZ  LYS A 166      -4.645  16.264 -19.108  1.00 88.21           H
ATOM   2436  HN  LYS A 166      -8.639  11.202 -17.165  1.00 88.21           H
ATOM   2437  N   MET A 167     -10.023  12.222 -14.534  1.00 91.81           N
ATOM   2438  CA  MET A 167     -11.022  12.436 -13.500  1.00 91.81           C
ATOM   2439  C   MET A 167     -10.992  11.308 -12.467  1.00 91.81           C
ATOM   2440  O   MET A 167     -11.108  11.557 -11.268  1.00 91.81           O
ATOM   2441  HA  MET A 167     -10.755  13.380 -13.026  1.00 91.81           H
ATOM   2442  CB  MET A 167     -12.410  12.507 -14.139  1.00 91.81           C
ATOM   2443 1HB  MET A 167     -12.590  11.607 -14.728  1.00 91.81           H
ATOM   2444 2HB  MET A 167     -13.172  12.535 -13.359  1.00 91.81           H
ATOM   2445  CG  MET A 167     -12.541  13.742 -15.032  1.00 91.81           C
ATOM   2446 1HG  MET A 167     -12.328  14.642 -14.455  1.00 91.81           H
ATOM   2447 2HG  MET A 167     -11.807  13.699 -15.837  1.00 91.81           H
ATOM   2448  SD  MET A 167     -14.188  13.831 -15.714  1.00 91.81           S
ATOM   2449  CE  MET A 167     -15.109  14.254 -14.245  1.00 91.81           C
ATOM   2450 1HE  MET A 167     -14.981  13.471 -13.497  1.00 91.81           H
ATOM   2451 2HE  MET A 167     -14.743  15.200 -13.846  1.00 91.81           H
ATOM   2452 3HE  MET A 167     -16.166  14.349 -14.493  1.00 91.81           H
ATOM   2453  HN  MET A 167     -10.389  12.104 -15.457  1.00 91.81           H
ATOM   2454  N   VAL A 168     -10.836  10.092 -12.969  1.00 91.05           N
ATOM   2455  CA  VAL A 168     -10.799   8.925 -12.105  1.00 91.05           C
ATOM   2456  C   VAL A 168      -9.599   9.031 -11.161  1.00 91.05           C
ATOM   2457  O   VAL A 168      -9.722   8.776  -9.964  1.00 91.05           O
ATOM   2458  HA  VAL A 168     -11.713   8.926 -11.511  1.00 91.05           H
ATOM   2459  CB  VAL A 168     -10.784   7.649 -12.949  1.00 91.05           C
ATOM   2460  HB  VAL A 168     -10.000   7.752 -13.699  1.00 91.05           H
ATOM   2461  CG1 VAL A 168     -10.455   6.426 -12.090  1.00 91.05           C
ATOM   2462 1HG1 VAL A 168      -9.473   6.556 -11.635  1.00 91.05           H
ATOM   2463 2HG1 VAL A 168     -11.207   6.319 -11.308  1.00 91.05           H
ATOM   2464 3HG1 VAL A 168     -10.452   5.534 -12.715  1.00 91.05           H
ATOM   2465  CG2 VAL A 168     -12.114   7.462 -13.683  1.00 91.05           C
ATOM   2466 1HG2 VAL A 168     -12.923   7.390 -12.956  1.00 91.05           H
ATOM   2467 2HG2 VAL A 168     -12.290   8.314 -14.340  1.00 91.05           H
ATOM   2468 3HG2 VAL A 168     -12.076   6.548 -14.276  1.00 91.05           H
ATOM   2469  HN  VAL A 168     -10.735   9.899 -13.945  1.00 91.05           H
ATOM   2470  N   CYS A 169      -8.467   9.408 -11.736  1.00 90.05           N
ATOM   2471  CA  CYS A 169      -7.239   9.524 -10.967  1.00 90.05           C
ATOM   2472  C   CYS A 169      -7.479  10.516  -9.827  1.00 90.05           C
ATOM   2473  O   CYS A 169      -7.155  10.233  -8.675  1.00 90.05           O
ATOM   2474  HA  CYS A 169      -7.020   8.531 -10.576  1.00 90.05           H
ATOM   2475  CB  CYS A 169      -6.058   9.939 -11.846  1.00 90.05           C
ATOM   2476 1HB  CYS A 169      -6.317  10.828 -12.422  1.00 90.05           H
ATOM   2477 2HB  CYS A 169      -5.204  10.202 -11.222  1.00 90.05           H
ATOM   2478  SG  CYS A 169      -5.608   8.572 -12.977  1.00 90.05           S
ATOM   2479  HG  CYS A 169      -6.471   8.895 -13.936  1.00 90.05           H
ATOM   2480  HN  CYS A 169      -8.380   9.632 -12.707  1.00 90.05           H
ATOM   2481  N   PHE A 170      -8.044  11.659 -10.189  1.00 93.19           N
ATOM   2482  CA  PHE A 170      -8.293  12.710  -9.217  1.00 93.19           C
ATOM   2483  C   PHE A 170      -9.189  12.209  -8.083  1.00 93.19           C
ATOM   2484  O   PHE A 170      -8.905  12.447  -6.911  1.00 93.19           O
ATOM   2485  HA  PHE A 170      -7.328  13.010  -8.810  1.00 93.19           H
ATOM   2486  CB  PHE A 170      -9.012  13.841  -9.957  1.00 93.19           C
ATOM   2487 1HB  PHE A 170      -8.396  14.160 -10.798  1.00 93.19           H
ATOM   2488 2HB  PHE A 170      -9.943  13.455 -10.372  1.00 93.19           H
ATOM   2489  CG  PHE A 170      -9.325  15.056  -9.082  1.00 93.19           C
ATOM   2490  CD1 PHE A 170     -10.576  15.224  -8.574  1.00 93.19           C
ATOM   2491  HD1 PHE A 170     -11.354  14.492  -8.790  1.00 93.19           H
ATOM   2492  CD2 PHE A 170      -8.354  15.969  -8.812  1.00 93.19           C
ATOM   2493  HD2 PHE A 170      -7.352  15.834  -9.220  1.00 93.19           H
ATOM   2494  CE1 PHE A 170     -10.866  16.352  -7.762  1.00 93.19           C
ATOM   2495  HE1 PHE A 170     -11.869  16.486  -7.355  1.00 93.19           H
ATOM   2496  CE2 PHE A 170      -8.644  17.097  -8.000  1.00 93.19           C
ATOM   2497  HE2 PHE A 170      -7.866  17.828  -7.784  1.00 93.19           H
ATOM   2498  CZ  PHE A 170      -9.895  17.264  -7.492  1.00 93.19           C
ATOM   2499  HZ  PHE A 170     -10.118  18.130  -6.869  1.00 93.19           H
ATOM   2500  HN  PHE A 170      -8.330  11.870 -11.123  1.00 93.19           H
ATOM   2501  N   THR A 171     -10.254  11.523  -8.473  1.00 94.45           N
ATOM   2502  CA  THR A 171     -11.220  11.029  -7.506  1.00 94.45           C
ATOM   2503  C   THR A 171     -10.547  10.071  -6.521  1.00 94.45           C
ATOM   2504  O   THR A 171     -10.849  10.088  -5.329  1.00 94.45           O
ATOM   2505  HA  THR A 171     -11.591  11.874  -6.927  1.00 94.45           H
ATOM   2506  CB  THR A 171     -12.378  10.391  -8.278  1.00 94.45           C
ATOM   2507  HB  THR A 171     -12.063   9.463  -8.754  1.00 94.45           H
ATOM   2508  OG1 THR A 171     -12.812  11.420  -9.163  1.00 94.45           O
ATOM   2509  HG1 THR A 171     -12.392  11.298 -10.062  1.00 94.45           H
ATOM   2510  CG2 THR A 171     -13.595  10.123  -7.392  1.00 94.45           C
ATOM   2511 1HG2 THR A 171     -13.951  11.063  -6.969  1.00 94.45           H
ATOM   2512 2HG2 THR A 171     -13.316   9.445  -6.586  1.00 94.45           H
ATOM   2513 3HG2 THR A 171     -14.387   9.671  -7.989  1.00 94.45           H
ATOM   2514  HN  THR A 171     -10.461  11.305  -9.426  1.00 94.45           H
ATOM   2515  N   ILE A 172      -9.647   9.259  -7.056  1.00 92.92           N
ATOM   2516  CA  ILE A 172      -8.957   8.269  -6.246  1.00 92.92           C
ATOM   2517  C   ILE A 172      -8.120   8.981  -5.182  1.00 92.92           C
ATOM   2518  O   ILE A 172      -8.127   8.589  -4.016  1.00 92.92           O
ATOM   2519  HA  ILE A 172      -9.717   7.670  -5.744  1.00 92.92           H
ATOM   2520  CB  ILE A 172      -8.148   7.321  -7.133  1.00 92.92           C
ATOM   2521  HB  ILE A 172      -7.614   7.917  -7.872  1.00 92.92           H
ATOM   2522  CG1 ILE A 172      -9.067   6.368  -7.899  1.00 92.92           C
ATOM   2523 1HG1 ILE A 172      -9.537   5.672  -7.204  1.00 92.92           H
ATOM   2524 2HG1 ILE A 172      -9.869   6.934  -8.374  1.00 92.92           H
ATOM   2525  CG2 ILE A 172      -7.096   6.569  -6.315  1.00 92.92           C
ATOM   2526 1HG2 ILE A 172      -6.415   7.284  -5.854  1.00 92.92           H
ATOM   2527 2HG2 ILE A 172      -7.590   5.985  -5.538  1.00 92.92           H
ATOM   2528 3HG2 ILE A 172      -6.535   5.902  -6.969  1.00 92.92           H
ATOM   2529  CD1 ILE A 172      -8.287   5.588  -8.960  1.00 92.92           C
ATOM   2530 1HD1 ILE A 172      -7.839   6.286  -9.667  1.00 92.92           H
ATOM   2531 2HD1 ILE A 172      -7.503   5.005  -8.478  1.00 92.92           H
ATOM   2532 3HD1 ILE A 172      -8.965   4.918  -9.490  1.00 92.92           H
ATOM   2533  HN  ILE A 172      -9.388   9.269  -8.022  1.00 92.92           H
ATOM   2534  N   TRP A 173      -7.418  10.015  -5.621  1.00 93.63           N
ATOM   2535  CA  TRP A 173      -6.514  10.734  -4.740  1.00 93.63           C
ATOM   2536  C   TRP A 173      -7.337  11.318  -3.591  1.00 93.63           C
ATOM   2537  O   TRP A 173      -6.946  11.219  -2.429  1.00 93.63           O
ATOM   2538  HA  TRP A 173      -5.788  10.020  -4.353  1.00 93.63           H
ATOM   2539  CB  TRP A 173      -5.726  11.796  -5.511  1.00 93.63           C
ATOM   2540 1HB  TRP A 173      -6.384  12.259  -6.247  1.00 93.63           H
ATOM   2541 2HB  TRP A 173      -5.420  12.581  -4.819  1.00 93.63           H
ATOM   2542  CG  TRP A 173      -4.486  11.255  -6.226  1.00 93.63           C
ATOM   2543  CD1 TRP A 173      -4.283  11.129  -7.544  1.00 93.63           C
ATOM   2544  HD1 TRP A 173      -5.009  11.411  -8.306  1.00 93.63           H
ATOM   2545  CD2 TRP A 173      -3.279  10.767  -5.603  1.00 93.63           C
ATOM   2546  NE1 TRP A 173      -3.038  10.599  -7.816  1.00 93.63           N
ATOM   2547  HE1 TRP A 173      -2.659  10.413  -8.722  1.00 93.63           H
ATOM   2548  CE2 TRP A 173      -2.408  10.372  -6.598  1.00 93.63           C
ATOM   2549  CE3 TRP A 173      -2.934  10.664  -4.244  1.00 93.63           C
ATOM   2550  HE3 TRP A 173      -3.604  10.969  -3.440  1.00 93.63           H
ATOM   2551  CZ2 TRP A 173      -1.137   9.847  -6.339  1.00 93.63           C
ATOM   2552  HZ2 TRP A 173      -0.467   9.541  -7.143  1.00 93.63           H
ATOM   2553  CZ3 TRP A 173      -1.660  10.137  -4.002  1.00 93.63           C
ATOM   2554  HZ3 TRP A 173      -1.342  10.035  -2.964  1.00 93.63           H
ATOM   2555  CH2 TRP A 173      -0.772   9.734  -4.992  1.00 93.63           C
ATOM   2556  HH2 TRP A 173       0.205   9.333  -4.722  1.00 93.63           H
ATOM   2557  HN  TRP A 173      -7.460  10.362  -6.558  1.00 93.63           H
ATOM   2558  N   VAL A 174      -8.463  11.915  -3.955  1.00 95.25           N
ATOM   2559  CA  VAL A 174      -9.312  12.574  -2.977  1.00 95.25           C
ATOM   2560  C   VAL A 174      -9.812  11.542  -1.965  1.00 95.25           C
ATOM   2561  O   VAL A 174      -9.780  11.783  -0.759  1.00 95.25           O
ATOM   2562  HA  VAL A 174      -8.701  13.310  -2.455  1.00 95.25           H
ATOM   2563  CB  VAL A 174     -10.447  13.317  -3.685  1.00 95.25           C
ATOM   2564  HB  VAL A 174     -10.951  12.609  -4.343  1.00 95.25           H
ATOM   2565  CG1 VAL A 174     -11.475  13.835  -2.677  1.00 95.25           C
ATOM   2566 1HG1 VAL A 174     -11.897  12.996  -2.124  1.00 95.25           H
ATOM   2567 2HG1 VAL A 174     -10.989  14.520  -1.982  1.00 95.25           H
ATOM   2568 3HG1 VAL A 174     -12.270  14.359  -3.207  1.00 95.25           H
ATOM   2569  CG2 VAL A 174      -9.902  14.456  -4.548  1.00 95.25           C
ATOM   2570 1HG2 VAL A 174      -9.362  15.163  -3.918  1.00 95.25           H
ATOM   2571 2HG2 VAL A 174      -9.227  14.050  -5.302  1.00 95.25           H
ATOM   2572 3HG2 VAL A 174     -10.730  14.967  -5.040  1.00 95.25           H
ATOM   2573  HN  VAL A 174      -8.796  11.952  -4.897  1.00 95.25           H
ATOM   2574  N   LEU A 175     -10.263  10.413  -2.492  1.00 92.75           N
ATOM   2575  CA  LEU A 175     -10.880   9.393  -1.662  1.00 92.75           C
ATOM   2576  C   LEU A 175      -9.832   8.815  -0.708  1.00 92.75           C
ATOM   2577  O   LEU A 175     -10.114   8.591   0.468  1.00 92.75           O
ATOM   2578  HA  LEU A 175     -11.655   9.879  -1.069  1.00 92.75           H
ATOM   2579  CB  LEU A 175     -11.568   8.338  -2.531  1.00 92.75           C
ATOM   2580 1HB  LEU A 175     -12.232   8.849  -3.229  1.00 92.75           H
ATOM   2581 2HB  LEU A 175     -10.807   7.834  -3.126  1.00 92.75           H
ATOM   2582  CG  LEU A 175     -12.378   7.277  -1.783  1.00 92.75           C
ATOM   2583  HG  LEU A 175     -12.510   7.611  -0.754  1.00 92.75           H
ATOM   2584  CD1 LEU A 175     -13.773   7.123  -2.391  1.00 92.75           C
ATOM   2585 1HD1 LEU A 175     -14.303   8.074  -2.330  1.00 92.75           H
ATOM   2586 2HD1 LEU A 175     -13.684   6.823  -3.435  1.00 92.75           H
ATOM   2587 3HD1 LEU A 175     -14.327   6.363  -1.840  1.00 92.75           H
ATOM   2588  CD2 LEU A 175     -11.624   5.947  -1.733  1.00 92.75           C
ATOM   2589 1HD2 LEU A 175     -11.440   5.595  -2.749  1.00 92.75           H
ATOM   2590 2HD2 LEU A 175     -10.673   6.087  -1.220  1.00 92.75           H
ATOM   2591 3HD2 LEU A 175     -12.222   5.210  -1.196  1.00 92.75           H
ATOM   2592  HN  LEU A 175     -10.212  10.191  -3.466  1.00 92.75           H
ATOM   2593  N   ALA A 176      -8.644   8.590  -1.251  1.00 92.40           N
ATOM   2594  CA  ALA A 176      -7.561   8.019  -0.470  1.00 92.40           C
ATOM   2595  C   ALA A 176      -7.200   8.975   0.669  1.00 92.40           C
ATOM   2596  O   ALA A 176      -6.904   8.538   1.780  1.00 92.40           O
ATOM   2597  HA  ALA A 176      -7.916   7.080  -0.046  1.00 92.40           H
ATOM   2598  CB  ALA A 176      -6.370   7.728  -1.385  1.00 92.40           C
ATOM   2599 1HB  ALA A 176      -6.671   7.022  -2.159  1.00 92.40           H
ATOM   2600 2HB  ALA A 176      -6.033   8.655  -1.850  1.00 92.40           H
ATOM   2601 3HB  ALA A 176      -5.557   7.299  -0.799  1.00 92.40           H
ATOM   2602  HN  ALA A 176      -8.418   8.791  -2.204  1.00 92.40           H
ATOM   2603  N   ALA A 177      -7.237  10.261   0.354  1.00 93.55           N
ATOM   2604  CA  ALA A 177      -6.877  11.280   1.325  1.00 93.55           C
ATOM   2605  C   ALA A 177      -7.855  11.226   2.501  1.00 93.55           C
ATOM   2606  O   ALA A 177      -7.441  11.262   3.659  1.00 93.55           O
ATOM   2607  HA  ALA A 177      -5.874  11.055   1.687  1.00 93.55           H
ATOM   2608  CB  ALA A 177      -6.859  12.650   0.645  1.00 93.55           C
ATOM   2609 1HB  ALA A 177      -6.128  12.645  -0.164  1.00 93.55           H
ATOM   2610 2HB  ALA A 177      -7.848  12.868   0.239  1.00 93.55           H
ATOM   2611 3HB  ALA A 177      -6.589  13.415   1.373  1.00 93.55           H
ATOM   2612  HN  ALA A 177      -7.506  10.609  -0.544  1.00 93.55           H
ATOM   2613  N   ALA A 178      -9.133  11.140   2.163  1.00 93.76           N
ATOM   2614  CA  ALA A 178     -10.178  11.173   3.172  1.00 93.76           C
ATOM   2615  C   ALA A 178     -10.028   9.962   4.095  1.00 93.76           C
ATOM   2616  O   ALA A 178     -10.280  10.057   5.295  1.00 93.76           O
ATOM   2617  HA  ALA A 178     -10.045  12.084   3.757  1.00 93.76           H
ATOM   2618  CB  ALA A 178     -11.546  11.221   2.489  1.00 93.76           C
ATOM   2619 1HB  ALA A 178     -11.612  12.114   1.869  1.00 93.76           H
ATOM   2620 2HB  ALA A 178     -11.672  10.335   1.866  1.00 93.76           H
ATOM   2621 3HB  ALA A 178     -12.329  11.246   3.247  1.00 93.76           H
ATOM   2622  HN  ALA A 178      -9.458  11.048   1.222  1.00 93.76           H
ATOM   2623  N   LEU A 179      -9.619   8.851   3.500  1.00 91.49           N
ATOM   2624  CA  LEU A 179      -9.526   7.600   4.233  1.00 91.49           C
ATOM   2625  C   LEU A 179      -8.324   7.656   5.177  1.00 91.49           C
ATOM   2626  O   LEU A 179      -8.156   6.782   6.027  1.00 91.49           O
ATOM   2627  HA  LEU A 179     -10.431   7.504   4.832  1.00 91.49           H
ATOM   2628  CB  LEU A 179      -9.495   6.414   3.267  1.00 91.49           C
ATOM   2629 1HB  LEU A 179      -8.717   6.596   2.525  1.00 91.49           H
ATOM   2630 2HB  LEU A 179      -9.202   5.525   3.824  1.00 91.49           H
ATOM   2631  CG  LEU A 179     -10.802   6.114   2.531  1.00 91.49           C
ATOM   2632  HG  LEU A 179     -11.091   7.004   1.970  1.00 91.49           H
ATOM   2633  CD1 LEU A 179     -10.614   4.983   1.518  1.00 91.49           C
ATOM   2634 1HD1 LEU A 179      -9.859   5.273   0.786  1.00 91.49           H
ATOM   2635 2HD1 LEU A 179     -10.290   4.081   2.036  1.00 91.49           H
ATOM   2636 3HD1 LEU A 179     -11.558   4.790   1.009  1.00 91.49           H
ATOM   2637  CD2 LEU A 179     -11.932   5.817   3.519  1.00 91.49           C
ATOM   2638 1HD2 LEU A 179     -11.665   4.951   4.125  1.00 91.49           H
ATOM   2639 2HD2 LEU A 179     -12.085   6.680   4.166  1.00 91.49           H
ATOM   2640 3HD2 LEU A 179     -12.849   5.607   2.969  1.00 91.49           H
ATOM   2641  HN  LEU A 179      -9.354   8.798   2.537  1.00 91.49           H
ATOM   2642  N   CYS A 180      -7.517   8.692   4.997  1.00 92.38           N
ATOM   2643  CA  CYS A 180      -6.293   8.830   5.767  1.00 92.38           C
ATOM   2644  C   CYS A 180      -6.555   9.806   6.916  1.00 92.38           C
ATOM   2645  O   CYS A 180      -5.644  10.139   7.672  1.00 92.38           O
ATOM   2646  HA  CYS A 180      -6.050   7.838   6.150  1.00 92.38           H
ATOM   2647  CB  CYS A 180      -5.122   9.280   4.892  1.00 92.38           C
ATOM   2648 1HB  CYS A 180      -5.361  10.229   4.411  1.00 92.38           H
ATOM   2649 2HB  CYS A 180      -4.240   9.450   5.509  1.00 92.38           H
ATOM   2650  SG  CYS A 180      -4.763   8.010   3.624  1.00 92.38           S
ATOM   2651  HG  CYS A 180      -5.900   8.161   2.950  1.00 92.38           H
ATOM   2652  HN  CYS A 180      -7.689   9.427   4.341  1.00 92.38           H
ATOM   2653  N   ILE A 181      -7.805  10.236   7.011  1.00 93.64           N
ATOM   2654  CA  ILE A 181      -8.188  11.203   8.025  1.00 93.64           C
ATOM   2655  C   ILE A 181      -7.835  10.652   9.408  1.00 93.64           C
ATOM   2656  O   ILE A 181      -7.231  11.349  10.222  1.00 93.64           O
ATOM   2657  HA  ILE A 181      -7.603  12.106   7.854  1.00 93.64           H
ATOM   2658  CB  ILE A 181      -9.663  11.583   7.873  1.00 93.64           C
ATOM   2659  HB  ILE A 181     -10.234  10.672   7.696  1.00 93.64           H
ATOM   2660  CG1 ILE A 181      -9.872  12.491   6.659  1.00 93.64           C
ATOM   2661 1HG1 ILE A 181      -9.383  13.451   6.830  1.00 93.64           H
ATOM   2662 2HG1 ILE A 181      -9.403  12.046   5.782  1.00 93.64           H
ATOM   2663  CG2 ILE A 181     -10.203  12.212   9.159  1.00 93.64           C
ATOM   2664 1HG2 ILE A 181     -10.108  11.500   9.979  1.00 93.64           H
ATOM   2665 2HG2 ILE A 181      -9.632  13.111   9.391  1.00 93.64           H
ATOM   2666 3HG2 ILE A 181     -11.252  12.473   9.023  1.00 93.64           H
ATOM   2667  CD1 ILE A 181     -11.362  12.712   6.390  1.00 93.64           C
ATOM   2668 1HD1 ILE A 181     -11.842  11.753   6.196  1.00 93.64           H
ATOM   2669 2HD1 ILE A 181     -11.823  13.180   7.260  1.00 93.64           H
ATOM   2670 3HD1 ILE A 181     -11.482  13.361   5.523  1.00 93.64           H
ATOM   2671  HN  ILE A 181      -8.547   9.936   6.411  1.00 93.64           H
ATOM   2672  N   PRO A 182      -8.204   9.397   9.699  1.00 91.51           N
ATOM   2673  CA  PRO A 182      -7.988   8.837  11.035  1.00 91.51           C
ATOM   2674  C   PRO A 182      -6.545   8.976  11.492  1.00 91.51           C
ATOM   2675  O   PRO A 182      -6.285   9.369  12.628  1.00 91.51           O
ATOM   2676  HA  PRO A 182      -8.574   9.387  11.771  1.00 91.51           H
ATOM   2677  CB  PRO A 182      -8.397   7.370  10.884  1.00 91.51           C
ATOM   2678 1HB  PRO A 182      -7.546   6.741  10.625  1.00 91.51           H
ATOM   2679 2HB  PRO A 182      -8.817   6.974  11.808  1.00 91.51           H
ATOM   2680  CG  PRO A 182      -9.431   7.406   9.765  1.00 91.51           C
ATOM   2681 1HG  PRO A 182      -9.559   6.428   9.301  1.00 91.51           H
ATOM   2682 2HG  PRO A 182     -10.414   7.703  10.131  1.00 91.51           H
ATOM   2683  CD  PRO A 182      -8.851   8.425   8.798  1.00 91.51           C
ATOM   2684 1HD  PRO A 182      -8.131   7.972   8.116  1.00 91.51           H
ATOM   2685 2HD  PRO A 182      -9.623   8.885   8.182  1.00 91.51           H
ATOM   2686  N   GLU A 183      -5.637   8.646  10.585  1.00 92.30           N
ATOM   2687  CA  GLU A 183      -4.219   8.679  10.900  1.00 92.30           C
ATOM   2688  C   GLU A 183      -3.793  10.098  11.283  1.00 92.30           C
ATOM   2689  O   GLU A 183      -3.003  10.285  12.207  1.00 92.30           O
ATOM   2690  HA  GLU A 183      -4.096   8.013  11.755  1.00 92.30           H
ATOM   2691  CB  GLU A 183      -3.384   8.153   9.731  1.00 92.30           C
ATOM   2692 1HB  GLU A 183      -3.797   8.520   8.791  1.00 92.30           H
ATOM   2693 2HB  GLU A 183      -2.338   8.421   9.876  1.00 92.30           H
ATOM   2694  CG  GLU A 183      -3.433   6.625   9.666  1.00 92.30           C
ATOM   2695 1HG  GLU A 183      -2.700   6.265   8.945  1.00 92.30           H
ATOM   2696 2HG  GLU A 183      -3.158   6.208  10.635  1.00 92.30           H
ATOM   2697  CD  GLU A 183      -4.828   6.137   9.272  1.00 92.30           C
ATOM   2698  OE1 GLU A 183      -5.118   4.955   9.558  1.00 92.30           O
ATOM   2699  OE2 GLU A 183      -5.573   6.956   8.692  1.00 92.30           O
ATOM   2700  HN  GLU A 183      -5.856   8.361   9.652  1.00 92.30           H
ATOM   2701  N   ILE A 184      -4.335  11.061  10.552  1.00 94.43           N
ATOM   2702  CA  ILE A 184      -3.925  12.446  10.716  1.00 94.43           C
ATOM   2703  C   ILE A 184      -4.322  12.929  12.113  1.00 94.43           C
ATOM   2704  O   ILE A 184      -3.603  13.714  12.729  1.00 94.43           O
ATOM   2705  HA  ILE A 184      -2.839  12.476  10.636  1.00 94.43           H
ATOM   2706  CB  ILE A 184      -4.487  13.308   9.584  1.00 94.43           C
ATOM   2707  HB  ILE A 184      -5.568  13.170   9.554  1.00 94.43           H
ATOM   2708  CG1 ILE A 184      -3.936  12.861   8.229  1.00 94.43           C
ATOM   2709 1HG1 ILE A 184      -2.871  13.088   8.173  1.00 94.43           H
ATOM   2710 2HG1 ILE A 184      -4.038  11.781   8.130  1.00 94.43           H
ATOM   2711  CG2 ILE A 184      -4.229  14.793   9.847  1.00 94.43           C
ATOM   2712 1HG2 ILE A 184      -4.708  15.086  10.781  1.00 94.43           H
ATOM   2713 2HG2 ILE A 184      -3.155  14.968   9.919  1.00 94.43           H
ATOM   2714 3HG2 ILE A 184      -4.638  15.384   9.027  1.00 94.43           H
ATOM   2715  CD1 ILE A 184      -4.672  13.556   7.082  1.00 94.43           C
ATOM   2716 1HD1 ILE A 184      -5.733  13.308   7.127  1.00 94.43           H
ATOM   2717 2HD1 ILE A 184      -4.548  14.635   7.171  1.00 94.43           H
ATOM   2718 3HD1 ILE A 184      -4.261  13.220   6.130  1.00 94.43           H
ATOM   2719  HN  ILE A 184      -5.041  10.909   9.861  1.00 94.43           H
ATOM   2720  N   LEU A 185      -5.465  12.440  12.571  1.00 93.69           N
ATOM   2721  CA  LEU A 185      -6.069  12.961  13.785  1.00 93.69           C
ATOM   2722  C   LEU A 185      -5.318  12.411  14.999  1.00 93.69           C
ATOM   2723  O   LEU A 185      -4.888  13.172  15.865  1.00 93.69           O
ATOM   2724  HA  LEU A 185      -5.953  14.044  13.769  1.00 93.69           H
ATOM   2725  CB  LEU A 185      -7.570  12.667  13.806  1.00 93.69           C
ATOM   2726 1HB  LEU A 185      -7.715  11.603  13.619  1.00 93.69           H
ATOM   2727 2HB  LEU A 185      -7.946  12.868  14.809  1.00 93.69           H
ATOM   2728  CG  LEU A 185      -8.421  13.452  12.806  1.00 93.69           C
ATOM   2729  HG  LEU A 185      -8.085  13.200  11.800  1.00 93.69           H
ATOM   2730  CD1 LEU A 185      -9.894  13.048  12.904  1.00 93.69           C
ATOM   2731 1HD1 LEU A 185      -9.995  11.984  12.689  1.00 93.69           H
ATOM   2732 2HD1 LEU A 185     -10.260  13.252  13.910  1.00 93.69           H
ATOM   2733 3HD1 LEU A 185     -10.476  13.621  12.182  1.00 93.69           H
ATOM   2734  CD2 LEU A 185      -8.227  14.959  12.984  1.00 93.69           C
ATOM   2735 1HD2 LEU A 185      -8.520  15.246  13.993  1.00 93.69           H
ATOM   2736 2HD2 LEU A 185      -7.178  15.211  12.824  1.00 93.69           H
ATOM   2737 3HD2 LEU A 185      -8.843  15.493  12.260  1.00 93.69           H
ATOM   2738  HN  LEU A 185      -5.975  11.703  12.128  1.00 93.69           H
ATOM   2739  N   TYR A 186      -5.182  11.093  15.025  1.00 92.53           N
ATOM   2740  CA  TYR A 186      -4.857  10.398  16.258  1.00 92.53           C
ATOM   2741  C   TYR A 186      -3.353  10.134  16.359  1.00 92.53           C
ATOM   2742  O   TYR A 186      -2.866   9.690  17.397  1.00 92.53           O
ATOM   2743  HA  TYR A 186      -5.164  11.029  17.092  1.00 92.53           H
ATOM   2744  CB  TYR A 186      -5.594   9.059  16.194  1.00 92.53           C
ATOM   2745 1HB  TYR A 186      -5.248   8.506  15.320  1.00 92.53           H
ATOM   2746 2HB  TYR A 186      -5.329   8.467  17.071  1.00 92.53           H
ATOM   2747  CG  TYR A 186      -7.117   9.189  16.126  1.00 92.53           C
ATOM   2748  CD1 TYR A 186      -7.784   9.973  17.045  1.00 92.53           C
ATOM   2749  HD1 TYR A 186      -7.226  10.499  17.819  1.00 92.53           H
ATOM   2750  CD2 TYR A 186      -7.823   8.523  15.145  1.00 92.53           C
ATOM   2751  HD2 TYR A 186      -7.297   7.903  14.420  1.00 92.53           H
ATOM   2752  CE1 TYR A 186      -9.217  10.096  16.981  1.00 92.53           C
ATOM   2753  HE1 TYR A 186      -9.757  10.712  17.701  1.00 92.53           H
ATOM   2754  CE2 TYR A 186      -9.257   8.645  15.082  1.00 92.53           C
ATOM   2755  HE2 TYR A 186      -9.827   8.124  14.312  1.00 92.53           H
ATOM   2756  CZ  TYR A 186      -9.883   9.426  16.002  1.00 92.53           C
ATOM   2757  OH  TYR A 186     -11.237   9.542  15.942  1.00 92.53           O
ATOM   2758  HH  TYR A 186     -11.560  10.157  16.661  1.00 92.53           H
ATOM   2759  HN  TYR A 186      -5.290  10.505  14.223  1.00 92.53           H
ATOM   2760  N   SER A 187      -2.660  10.420  15.267  1.00 93.16           N
ATOM   2761  CA  SER A 187      -1.212  10.304  15.247  1.00 93.16           C
ATOM   2762  C   SER A 187      -0.589  11.373  16.148  1.00 93.16           C
ATOM   2763  O   SER A 187      -0.788  12.567  15.929  1.00 93.16           O
ATOM   2764  HA  SER A 187      -0.997   9.307  15.632  1.00 93.16           H
ATOM   2765  CB  SER A 187      -0.668  10.428  13.823  1.00 93.16           C
ATOM   2766 1HB  SER A 187      -0.983  11.380  13.396  1.00 93.16           H
ATOM   2767 2HB  SER A 187       0.421  10.436  13.850  1.00 93.16           H
ATOM   2768  OG  SER A 187      -1.114   9.364  12.987  1.00 93.16           O
ATOM   2769  HG  SER A 187      -1.611   9.731  12.200  1.00 93.16           H
ATOM   2770  HN  SER A 187      -3.071  10.725  14.407  1.00 93.16           H
ATOM   2771  N   GLN A 188       0.151  10.905  17.142  1.00 92.24           N
ATOM   2772  CA  GLN A 188       0.908  11.803  17.998  1.00 92.24           C
ATOM   2773  C   GLN A 188       2.175  11.111  18.504  1.00 92.24           C
ATOM   2774  O   GLN A 188       2.361   9.914  18.292  1.00 92.24           O
ATOM   2775  HA  GLN A 188       1.176  12.649  17.365  1.00 92.24           H
ATOM   2776  CB  GLN A 188       0.052  12.301  19.164  1.00 92.24           C
ATOM   2777 1HB  GLN A 188       0.597  13.062  19.722  1.00 92.24           H
ATOM   2778 2HB  GLN A 188      -0.852  12.774  18.780  1.00 92.24           H
ATOM   2779  CG  GLN A 188      -0.326  11.149  20.098  1.00 92.24           C
ATOM   2780 1HG  GLN A 188      -0.867  10.385  19.538  1.00 92.24           H
ATOM   2781 2HG  GLN A 188       0.578  10.680  20.486  1.00 92.24           H
ATOM   2782  CD  GLN A 188      -1.190  11.645  21.259  1.00 92.24           C
ATOM   2783  OE1 GLN A 188      -1.771  12.717  21.220  1.00 92.24           O
ATOM   2784  NE2 GLN A 188      -1.242  10.807  22.291  1.00 92.24           N
ATOM   2785 1HE2 GLN A 188      -0.741   9.942  22.258  1.00 92.24           H
ATOM   2786 2HE2 GLN A 188      -1.782  11.043  23.099  1.00 92.24           H
ATOM   2787  HN  GLN A 188       0.239   9.935  17.366  1.00 92.24           H
ATOM   2788  N   ILE A 189       3.015  11.895  19.165  1.00 92.08           N
ATOM   2789  CA  ILE A 189       4.222  11.357  19.770  1.00 92.08           C
ATOM   2790  C   ILE A 189       3.947  11.023  21.237  1.00 92.08           C
ATOM   2791  O   ILE A 189       3.442  11.860  21.984  1.00 92.08           O
ATOM   2792  HA  ILE A 189       4.466  10.433  19.245  1.00 92.08           H
ATOM   2793  CB  ILE A 189       5.396  12.317  19.567  1.00 92.08           C
ATOM   2794  HB  ILE A 189       5.139  13.273  20.024  1.00 92.08           H
ATOM   2795  CG1 ILE A 189       5.640  12.578  18.080  1.00 92.08           C
ATOM   2796 1HG1 ILE A 189       6.001  11.668  17.601  1.00 92.08           H
ATOM   2797 2HG1 ILE A 189       4.701  12.842  17.594  1.00 92.08           H
ATOM   2798  CG2 ILE A 189       6.653  11.803  20.272  1.00 92.08           C
ATOM   2799 1HG2 ILE A 189       6.457  11.710  21.341  1.00 92.08           H
ATOM   2800 2HG2 ILE A 189       6.924  10.828  19.867  1.00 92.08           H
ATOM   2801 3HG2 ILE A 189       7.472  12.504  20.112  1.00 92.08           H
ATOM   2802  CD1 ILE A 189       6.657  13.704  17.880  1.00 92.08           C
ATOM   2803 1HD1 ILE A 189       6.281  14.619  18.339  1.00 92.08           H
ATOM   2804 2HD1 ILE A 189       7.603  13.426  18.346  1.00 92.08           H
ATOM   2805 3HD1 ILE A 189       6.812  13.869  16.814  1.00 92.08           H
ATOM   2806  HN  ILE A 189       2.882  12.878  19.290  1.00 92.08           H
ATOM   2807  N   LYS A 190       4.290   9.798  21.607  1.00 87.69           N
ATOM   2808  CA  LYS A 190       4.177   9.375  22.992  1.00 87.69           C
ATOM   2809  C   LYS A 190       5.573   9.080  23.546  1.00 87.69           C
ATOM   2810  O   LYS A 190       6.371   8.404  22.900  1.00 87.69           O
ATOM   2811  HA  LYS A 190       3.752  10.206  23.554  1.00 87.69           H
ATOM   2812  CB  LYS A 190       3.206   8.200  23.116  1.00 87.69           C
ATOM   2813 1HB  LYS A 190       2.242   8.472  22.685  1.00 87.69           H
ATOM   2814 2HB  LYS A 190       3.581   7.351  22.544  1.00 87.69           H
ATOM   2815  CG  LYS A 190       3.020   7.794  24.579  1.00 87.69           C
ATOM   2816 1HG  LYS A 190       3.842   7.148  24.888  1.00 87.69           H
ATOM   2817 2HG  LYS A 190       3.054   8.680  25.213  1.00 87.69           H
ATOM   2818  CD  LYS A 190       1.689   7.066  24.782  1.00 87.69           C
ATOM   2819 1HD  LYS A 190       0.886   7.794  24.891  1.00 87.69           H
ATOM   2820 2HD  LYS A 190       1.460   6.468  23.899  1.00 87.69           H
ATOM   2821  CE  LYS A 190       1.740   6.164  26.016  1.00 87.69           C
ATOM   2822 1HE  LYS A 190       2.739   6.188  26.451  1.00 87.69           H
ATOM   2823 2HE  LYS A 190       1.054   6.539  26.776  1.00 87.69           H
ATOM   2824  NZ  LYS A 190       1.381   4.774  25.658  1.00 87.69           N
ATOM   2825 1HZ  LYS A 190       1.440   4.186  26.482  1.00 87.69           H
ATOM   2826 2HZ  LYS A 190       0.435   4.752  25.294  1.00 87.69           H
ATOM   2827 3HZ  LYS A 190       2.023   4.430  24.952  1.00 87.69           H
ATOM   2828  HN  LYS A 190       4.640   9.102  20.979  1.00 87.69           H
ATOM   2829  N   GLU A 191       5.824   9.602  24.738  1.00 84.34           N
ATOM   2830  CA  GLU A 191       7.089   9.358  25.410  1.00 84.34           C
ATOM   2831  C   GLU A 191       6.930   8.248  26.451  1.00 84.34           C
ATOM   2832  O   GLU A 191       6.085   8.341  27.340  1.00 84.34           O
ATOM   2833  HA  GLU A 191       7.775   9.036  24.628  1.00 84.34           H
ATOM   2834  CB  GLU A 191       7.625  10.639  26.052  1.00 84.34           C
ATOM   2835 1HB  GLU A 191       6.825  11.139  26.598  1.00 84.34           H
ATOM   2836 2HB  GLU A 191       8.489  10.404  26.674  1.00 84.34           H
ATOM   2837  CG  GLU A 191       8.115  11.622  24.988  1.00 84.34           C
ATOM   2838 1HG  GLU A 191       8.851  11.135  24.349  1.00 84.34           H
ATOM   2839 2HG  GLU A 191       7.283  11.916  24.348  1.00 84.34           H
ATOM   2840  CD  GLU A 191       8.733  12.865  25.632  1.00 84.34           C
ATOM   2841  OE1 GLU A 191       9.199  13.731  24.861  1.00 84.34           O
ATOM   2842  OE2 GLU A 191       8.726  12.920  26.881  1.00 84.34           O
ATOM   2843  HN  GLU A 191       5.183  10.182  25.241  1.00 84.34           H
ATOM   2844  N   GLU A 192       7.756   7.222  26.306  1.00 76.44           N
ATOM   2845  CA  GLU A 192       7.735   6.106  27.237  1.00 76.44           C
ATOM   2846  C   GLU A 192       9.161   5.713  27.626  1.00 76.44           C
ATOM   2847  O   GLU A 192      10.003   5.482  26.760  1.00 76.44           O
ATOM   2848  HA  GLU A 192       7.199   6.471  28.114  1.00 76.44           H
ATOM   2849  CB  GLU A 192       6.978   4.914  26.647  1.00 76.44           C
ATOM   2850 1HB  GLU A 192       6.001   5.239  26.291  1.00 76.44           H
ATOM   2851 2HB  GLU A 192       7.584   4.441  25.874  1.00 76.44           H
ATOM   2852  CG  GLU A 192       6.727   3.844  27.711  1.00 76.44           C
ATOM   2853 1HG  GLU A 192       7.566   3.150  27.740  1.00 76.44           H
ATOM   2854 2HG  GLU A 192       6.665   4.311  28.694  1.00 76.44           H
ATOM   2855  CD  GLU A 192       5.434   3.078  27.423  1.00 76.44           C
ATOM   2856  OE1 GLU A 192       4.477   3.264  28.206  1.00 76.44           O
ATOM   2857  OE2 GLU A 192       5.432   2.323  26.427  1.00 76.44           O
ATOM   2858  HN  GLU A 192       8.429   7.145  25.570  1.00 76.44           H
ATOM   2859  N   SER A 193       9.388   5.648  28.930  1.00 72.73           N
ATOM   2860  CA  SER A 193      10.669   5.195  29.445  1.00 72.73           C
ATOM   2861  C   SER A 193      11.804   5.999  28.808  1.00 72.73           C
ATOM   2862  O   SER A 193      12.900   5.480  28.604  1.00 72.73           O
ATOM   2863  HA  SER A 193      10.628   5.375  30.519  1.00 72.73           H
ATOM   2864  CB  SER A 193      10.868   3.700  29.186  1.00 72.73           C
ATOM   2865 1HB  SER A 193      11.868   3.407  29.508  1.00 72.73           H
ATOM   2866 2HB  SER A 193      10.160   3.130  29.788  1.00 72.73           H
ATOM   2867  OG  SER A 193      10.697   3.369  27.811  1.00 72.73           O
ATOM   2868  HG  SER A 193      11.481   3.692  27.281  1.00 72.73           H
ATOM   2869  HN  SER A 193       8.717   5.899  29.627  1.00 72.73           H
ATOM   2870  N   GLY A 194      11.502   7.255  28.511  1.00 76.42           N
ATOM   2871  CA  GLY A 194      12.497   8.151  27.948  1.00 76.42           C
ATOM   2872  C   GLY A 194      12.677   7.897  26.449  1.00 76.42           C
ATOM   2873  O   GLY A 194      13.611   8.413  25.837  1.00 76.42           O
ATOM   2874 1HA  GLY A 194      12.195   9.185  28.111  1.00 76.42           H
ATOM   2875 2HA  GLY A 194      13.449   8.012  28.460  1.00 76.42           H
ATOM   2876  HN  GLY A 194      10.598   7.661  28.650  1.00 76.42           H
ATOM   2877  N   ILE A 195      11.769   7.103  25.903  1.00 84.17           N
ATOM   2878  CA  ILE A 195      11.791   6.808  24.480  1.00 84.17           C
ATOM   2879  C   ILE A 195      10.571   7.445  23.812  1.00 84.17           C
ATOM   2880  O   ILE A 195       9.436   7.189  24.211  1.00 84.17           O
ATOM   2881  HA  ILE A 195      12.690   7.265  24.066  1.00 84.17           H
ATOM   2882  CB  ILE A 195      11.903   5.300  24.248  1.00 84.17           C
ATOM   2883  HB  ILE A 195      11.122   4.806  24.826  1.00 84.17           H
ATOM   2884  CG1 ILE A 195      13.244   4.765  24.752  1.00 84.17           C
ATOM   2885 1HG1 ILE A 195      14.038   5.055  24.063  1.00 84.17           H
ATOM   2886 2HG1 ILE A 195      13.480   5.214  25.717  1.00 84.17           H
ATOM   2887  CG2 ILE A 195      11.664   4.952  22.777  1.00 84.17           C
ATOM   2888 1HG2 ILE A 195      10.665   5.278  22.484  1.00 84.17           H
ATOM   2889 2HG2 ILE A 195      12.406   5.457  22.159  1.00 84.17           H
ATOM   2890 3HG2 ILE A 195      11.749   3.874  22.640  1.00 84.17           H
ATOM   2891  CD1 ILE A 195      13.211   3.241  24.888  1.00 84.17           C
ATOM   2892 1HD1 ILE A 195      12.433   2.956  25.596  1.00 84.17           H
ATOM   2893 2HD1 ILE A 195      13.000   2.794  23.917  1.00 84.17           H
ATOM   2894 3HD1 ILE A 195      14.177   2.887  25.248  1.00 84.17           H
ATOM   2895  HN  ILE A 195      11.028   6.666  26.413  1.00 84.17           H
ATOM   2896  N   ALA A 196      10.847   8.262  22.806  1.00 90.18           N
ATOM   2897  CA  ALA A 196       9.784   8.892  22.041  1.00 90.18           C
ATOM   2898  C   ALA A 196       9.304   7.928  20.954  1.00 90.18           C
ATOM   2899  O   ALA A 196      10.111   7.380  20.204  1.00 90.18           O
ATOM   2900  HA  ALA A 196       8.959   9.096  22.724  1.00 90.18           H
ATOM   2901  CB  ALA A 196      10.286  10.217  21.465  1.00 90.18           C
ATOM   2902 1HB  ALA A 196      10.587  10.876  22.279  1.00 90.18           H
ATOM   2903 2HB  ALA A 196      11.140  10.030  20.814  1.00 90.18           H
ATOM   2904 3HB  ALA A 196       9.489  10.689  20.891  1.00 90.18           H
ATOM   2905  HN  ALA A 196      11.774   8.495  22.513  1.00 90.18           H
ATOM   2906  N   ILE A 197       7.992   7.749  20.904  1.00 89.33           N
ATOM   2907  CA  ILE A 197       7.398   6.832  19.947  1.00 89.33           C
ATOM   2908  C   ILE A 197       6.293   7.553  19.172  1.00 89.33           C
ATOM   2909  O   ILE A 197       5.420   8.182  19.769  1.00 89.33           O
ATOM   2910  HA  ILE A 197       8.179   6.541  19.244  1.00 89.33           H
ATOM   2911  CB  ILE A 197       6.924   5.557  20.649  1.00 89.33           C
ATOM   2912  HB  ILE A 197       6.241   5.842  21.449  1.00 89.33           H
ATOM   2913  CG1 ILE A 197       8.098   4.821  21.298  1.00 89.33           C
ATOM   2914 1HG1 ILE A 197       8.767   4.443  20.525  1.00 89.33           H
ATOM   2915 2HG1 ILE A 197       8.676   5.516  21.908  1.00 89.33           H
ATOM   2916  CG2 ILE A 197       6.144   4.659  19.688  1.00 89.33           C
ATOM   2917 1HG2 ILE A 197       5.273   5.196  19.314  1.00 89.33           H
ATOM   2918 2HG2 ILE A 197       6.785   4.379  18.851  1.00 89.33           H
ATOM   2919 3HG2 ILE A 197       5.820   3.760  20.213  1.00 89.33           H
ATOM   2920  CD1 ILE A 197       7.605   3.661  22.166  1.00 89.33           C
ATOM   2921 1HD1 ILE A 197       6.956   4.046  22.952  1.00 89.33           H
ATOM   2922 2HD1 ILE A 197       7.048   2.956  21.548  1.00 89.33           H
ATOM   2923 3HD1 ILE A 197       8.459   3.155  22.615  1.00 89.33           H
ATOM   2924  HN  ILE A 197       7.340   8.218  21.500  1.00 89.33           H
ATOM   2925  N   CYS A 198       6.367   7.439  17.854  1.00 91.90           N
ATOM   2926  CA  CYS A 198       5.284   7.898  17.001  1.00 91.90           C
ATOM   2927  C   CYS A 198       4.206   6.813  16.968  1.00 91.90           C
ATOM   2928  O   CYS A 198       4.417   5.741  16.402  1.00 91.90           O
ATOM   2929  HA  CYS A 198       4.898   8.813  17.451  1.00 91.90           H
ATOM   2930  CB  CYS A 198       5.780   8.253  15.598  1.00 91.90           C
ATOM   2931 1HB  CYS A 198       6.393   9.153  15.638  1.00 91.90           H
ATOM   2932 2HB  CYS A 198       6.413   7.453  15.214  1.00 91.90           H
ATOM   2933  SG  CYS A 198       4.357   8.516  14.479  1.00 91.90           S
ATOM   2934  HN  CYS A 198       7.147   7.043  17.370  1.00 91.90           H
ATOM   2935  N   THR A 199       3.075   7.128  17.581  1.00 91.30           N
ATOM   2936  CA  THR A 199       1.967   6.190  17.635  1.00 91.30           C
ATOM   2937  C   THR A 199       0.637   6.923  17.445  1.00 91.30           C
ATOM   2938  O   THR A 199       0.594   8.152  17.465  1.00 91.30           O
ATOM   2939  HA  THR A 199       2.068   5.490  16.806  1.00 91.30           H
ATOM   2940  CB  THR A 199       2.056   5.428  18.959  1.00 91.30           C
ATOM   2941  HB  THR A 199       3.073   5.082  19.141  1.00 91.30           H
ATOM   2942  OG1 THR A 199       1.070   4.406  18.839  1.00 91.30           O
ATOM   2943  HG1 THR A 199       1.211   3.711  19.544  1.00 91.30           H
ATOM   2944  CG2 THR A 199       1.582   6.265  20.149  1.00 91.30           C
ATOM   2945 1HG2 THR A 199       0.542   6.555  19.998  1.00 91.30           H
ATOM   2946 2HG2 THR A 199       2.200   7.159  20.234  1.00 91.30           H
ATOM   2947 3HG2 THR A 199       1.667   5.677  21.063  1.00 91.30           H
ATOM   2948  HN  THR A 199       2.909   8.004  18.034  1.00 91.30           H
ATOM   2949  N   MET A 200      -0.414   6.137  17.263  1.00 91.39           N
ATOM   2950  CA  MET A 200      -1.766   6.658  17.380  1.00 91.39           C
ATOM   2951  C   MET A 200      -2.274   6.545  18.819  1.00 91.39           C
ATOM   2952  O   MET A 200      -2.016   5.551  19.496  1.00 91.39           O
ATOM   2953  HA  MET A 200      -1.703   7.707  17.091  1.00 91.39           H
ATOM   2954  CB  MET A 200      -2.696   5.879  16.448  1.00 91.39           C
ATOM   2955 1HB  MET A 200      -2.626   4.813  16.666  1.00 91.39           H
ATOM   2956 2HB  MET A 200      -3.729   6.174  16.629  1.00 91.39           H
ATOM   2957  CG  MET A 200      -2.338   6.130  14.982  1.00 91.39           C
ATOM   2958 1HG  MET A 200      -2.320   7.201  14.781  1.00 91.39           H
ATOM   2959 2HG  MET A 200      -1.337   5.750  14.773  1.00 91.39           H
ATOM   2960  SD  MET A 200      -3.526   5.330  13.917  1.00 91.39           S
ATOM   2961  CE  MET A 200      -3.375   3.647  14.493  1.00 91.39           C
ATOM   2962 1HE  MET A 200      -2.351   3.304  14.349  1.00 91.39           H
ATOM   2963 2HE  MET A 200      -3.628   3.601  15.553  1.00 91.39           H
ATOM   2964 3HE  MET A 200      -4.055   3.007  13.930  1.00 91.39           H
ATOM   2965  HN  MET A 200      -0.354   5.164  17.041  1.00 91.39           H
ATOM   2966  N   VAL A 201      -2.988   7.578  19.243  1.00 91.81           N
ATOM   2967  CA  VAL A 201      -3.596   7.576  20.563  1.00 91.81           C
ATOM   2968  C   VAL A 201      -5.093   7.861  20.430  1.00 91.81           C
ATOM   2969  O   VAL A 201      -5.491   8.805  19.748  1.00 91.81           O
ATOM   2970  HA  VAL A 201      -3.465   6.579  20.984  1.00 91.81           H
ATOM   2971  CB  VAL A 201      -2.876   8.572  21.473  1.00 91.81           C
ATOM   2972  HB  VAL A 201      -2.971   9.563  21.027  1.00 91.81           H
ATOM   2973  CG1 VAL A 201      -3.523   8.617  22.858  1.00 91.81           C
ATOM   2974 1HG1 VAL A 201      -4.566   8.921  22.763  1.00 91.81           H
ATOM   2975 2HG1 VAL A 201      -3.474   7.628  23.315  1.00 91.81           H
ATOM   2976 3HG1 VAL A 201      -2.992   9.333  23.485  1.00 91.81           H
ATOM   2977  CG2 VAL A 201      -1.385   8.244  21.575  1.00 91.81           C
ATOM   2978 1HG2 VAL A 201      -1.261   7.242  21.986  1.00 91.81           H
ATOM   2979 2HG2 VAL A 201      -0.935   8.287  20.583  1.00 91.81           H
ATOM   2980 3HG2 VAL A 201      -0.897   8.968  22.227  1.00 91.81           H
ATOM   2981  HN  VAL A 201      -3.152   8.404  18.704  1.00 91.81           H
ATOM   2982  N   TYR A 202      -5.883   7.029  21.092  1.00 90.66           N
ATOM   2983  CA  TYR A 202      -7.329   7.130  20.992  1.00 90.66           C
ATOM   2984  C   TYR A 202      -7.921   7.789  22.239  1.00 90.66           C
ATOM   2985  O   TYR A 202      -7.519   7.478  23.360  1.00 90.66           O
ATOM   2986  HA  TYR A 202      -7.564   7.742  20.121  1.00 90.66           H
ATOM   2987  CB  TYR A 202      -7.847   5.693  20.895  1.00 90.66           C
ATOM   2988 1HB  TYR A 202      -7.477   5.126  21.749  1.00 90.66           H
ATOM   2989 2HB  TYR A 202      -8.934   5.704  20.965  1.00 90.66           H
ATOM   2990  CG  TYR A 202      -7.440   4.971  19.608  1.00 90.66           C
ATOM   2991  CD1 TYR A 202      -8.189   5.134  18.460  1.00 90.66           C
ATOM   2992  HD1 TYR A 202      -9.069   5.777  18.470  1.00 90.66           H
ATOM   2993  CD2 TYR A 202      -6.326   4.157  19.597  1.00 90.66           C
ATOM   2994  HD2 TYR A 202      -5.735   4.029  20.504  1.00 90.66           H
ATOM   2995  CE1 TYR A 202      -7.806   4.454  17.250  1.00 90.66           C
ATOM   2996  HE1 TYR A 202      -8.388   4.574  16.336  1.00 90.66           H
ATOM   2997  CE2 TYR A 202      -5.944   3.478  18.386  1.00 90.66           C
ATOM   2998  HE2 TYR A 202      -5.066   2.832  18.363  1.00 90.66           H
ATOM   2999  CZ  TYR A 202      -6.703   3.660  17.272  1.00 90.66           C
ATOM   3000  OH  TYR A 202      -6.342   3.018  16.129  1.00 90.66           O
ATOM   3001  HH  TYR A 202      -5.709   2.273  16.340  1.00 90.66           H
ATOM   3002  HN  TYR A 202      -5.551   6.297  21.688  1.00 90.66           H
ATOM   3003  N   PRO A 203      -8.882   8.708  22.070  1.00 81.29           N
ATOM   3004  CA  PRO A 203      -9.373   9.503  23.198  1.00 81.29           C
ATOM   3005  C   PRO A 203     -10.156   8.666  24.196  1.00 81.29           C
ATOM   3006  O   PRO A 203     -10.827   7.707  23.817  1.00 81.29           O
ATOM   3007  HA  PRO A 203      -8.535   9.910  23.764  1.00 81.29           H
ATOM   3008  CB  PRO A 203     -10.252  10.566  22.536  1.00 81.29           C
ATOM   3009 1HB  PRO A 203     -11.088  10.850  23.175  1.00 81.29           H
ATOM   3010 2HB  PRO A 203      -9.690  11.476  22.325  1.00 81.29           H
ATOM   3011  CG  PRO A 203     -10.723   9.903  21.273  1.00 81.29           C
ATOM   3012 1HG  PRO A 203     -11.607   9.292  21.455  1.00 81.29           H
ATOM   3013 2HG  PRO A 203     -10.995  10.641  20.519  1.00 81.29           H
ATOM   3014  CD  PRO A 203      -9.568   9.061  20.814  1.00 81.29           C
ATOM   3015 1HD  PRO A 203      -9.907   8.174  20.278  1.00 81.29           H
ATOM   3016 2HD  PRO A 203      -8.913   9.612  20.139  1.00 81.29           H
ATOM   3017  N   SER A 204     -10.048   9.054  25.459  1.00 69.63           N
ATOM   3018  CA  SER A 204     -10.240   8.113  26.549  1.00 69.63           C
ATOM   3019  C   SER A 204     -11.555   7.354  26.360  1.00 69.63           C
ATOM   3020  O   SER A 204     -11.566   6.124  26.324  1.00 69.63           O
ATOM   3021  HA  SER A 204      -9.393   7.431  26.495  1.00 69.63           H
ATOM   3022  CB  SER A 204     -10.232   8.829  27.902  1.00 69.63           C
ATOM   3023 1HB  SER A 204     -10.512   8.126  28.686  1.00 69.63           H
ATOM   3024 2HB  SER A 204      -9.220   9.169  28.125  1.00 69.63           H
ATOM   3025  OG  SER A 204     -11.121   9.942  27.922  1.00 69.63           O
ATOM   3026  HG  SER A 204     -12.032   9.647  28.211  1.00 69.63           H
ATOM   3027  HN  SER A 204      -9.833   9.989  25.740  1.00 69.63           H
ATOM   3028  N   ASP A 205     -12.631   8.118  26.242  1.00 67.73           N
ATOM   3029  CA  ASP A 205     -13.934   7.648  26.681  1.00 67.73           C
ATOM   3030  C   ASP A 205     -14.325   6.411  25.870  1.00 67.73           C
ATOM   3031  O   ASP A 205     -14.696   5.384  26.437  1.00 67.73           O
ATOM   3032  HA  ASP A 205     -13.818   7.430  27.743  1.00 67.73           H
ATOM   3033  CB  ASP A 205     -15.008   8.716  26.461  1.00 67.73           C
ATOM   3034 1HB  ASP A 205     -14.987   9.049  25.424  1.00 67.73           H
ATOM   3035 2HB  ASP A 205     -15.994   8.287  26.638  1.00 67.73           H
ATOM   3036  CG  ASP A 205     -14.791   9.911  27.392  1.00 67.73           C
ATOM   3037  OD1 ASP A 205     -13.915   9.790  28.275  1.00 67.73           O
ATOM   3038  OD2 ASP A 205     -15.506  10.917  27.199  1.00 67.73           O
ATOM   3039  HN  ASP A 205     -12.623   9.040  25.856  1.00 67.73           H
ATOM   3040  N   GLU A 206     -14.228   6.549  24.556  1.00 82.42           N
ATOM   3041  CA  GLU A 206     -14.609   5.471  23.659  1.00 82.42           C
ATOM   3042  C   GLU A 206     -13.382   4.943  22.913  1.00 82.42           C
ATOM   3043  O   GLU A 206     -13.495   4.462  21.787  1.00 82.42           O
ATOM   3044  HA  GLU A 206     -15.015   4.690  24.302  1.00 82.42           H
ATOM   3045  CB  GLU A 206     -15.692   5.928  22.680  1.00 82.42           C
ATOM   3046 1HB  GLU A 206     -15.400   6.874  22.225  1.00 82.42           H
ATOM   3047 2HB  GLU A 206     -15.884   5.140  21.951  1.00 82.42           H
ATOM   3048  CG  GLU A 206     -17.016   6.177  23.404  1.00 82.42           C
ATOM   3049 1HG  GLU A 206     -16.831   6.324  24.468  1.00 82.42           H
ATOM   3050 2HG  GLU A 206     -17.472   7.093  23.030  1.00 82.42           H
ATOM   3051  CD  GLU A 206     -17.978   5.004  23.206  1.00 82.42           C
ATOM   3052  OE1 GLU A 206     -18.508   4.525  24.232  1.00 82.42           O
ATOM   3053  OE2 GLU A 206     -18.162   4.612  22.034  1.00 82.42           O
ATOM   3054  HN  GLU A 206     -13.898   7.378  24.103  1.00 82.42           H
ATOM   3055  N   SER A 207     -12.236   5.052  23.571  1.00 87.88           N
ATOM   3056  CA  SER A 207     -10.968   4.787  22.913  1.00 87.88           C
ATOM   3057  C   SER A 207     -10.988   3.395  22.280  1.00 87.88           C
ATOM   3058  O   SER A 207     -10.608   3.231  21.121  1.00 87.88           O
ATOM   3059  HA  SER A 207     -10.875   5.556  22.146  1.00 87.88           H
ATOM   3060  CB  SER A 207      -9.802   4.906  23.898  1.00 87.88           C
ATOM   3061 1HB  SER A 207      -8.899   4.502  23.440  1.00 87.88           H
ATOM   3062 2HB  SER A 207      -9.610   5.958  24.106  1.00 87.88           H
ATOM   3063  OG  SER A 207     -10.063   4.220  25.119  1.00 87.88           O
ATOM   3064  HG  SER A 207     -10.337   4.873  25.826  1.00 87.88           H
ATOM   3065  HN  SER A 207     -12.167   5.315  24.533  1.00 87.88           H
ATOM   3066  N   THR A 208     -11.434   2.427  23.067  1.00 88.75           N
ATOM   3067  CA  THR A 208     -11.378   1.037  22.650  1.00 88.75           C
ATOM   3068  C   THR A 208     -12.292   0.805  21.445  1.00 88.75           C
ATOM   3069  O   THR A 208     -11.920   0.104  20.505  1.00 88.75           O
ATOM   3070  HA  THR A 208     -10.361   0.815  22.326  1.00 88.75           H
ATOM   3071  CB  THR A 208     -11.731   0.166  23.857  1.00 88.75           C
ATOM   3072  HB  THR A 208     -11.704  -0.892  23.595  1.00 88.75           H
ATOM   3073  OG1 THR A 208     -12.997   0.661  24.284  1.00 88.75           O
ATOM   3074  HG1 THR A 208     -13.441  -0.006  24.883  1.00 88.75           H
ATOM   3075  CG2 THR A 208     -10.809   0.419  25.051  1.00 88.75           C
ATOM   3076 1HG2 THR A 208     -10.888   1.463  25.356  1.00 88.75           H
ATOM   3077 2HG2 THR A 208      -9.779   0.200  24.769  1.00 88.75           H
ATOM   3078 3HG2 THR A 208     -11.103  -0.224  25.881  1.00 88.75           H
ATOM   3079  HN  THR A 208     -11.827   2.581  23.974  1.00 88.75           H
ATOM   3080  N   LYS A 209     -13.471   1.406  21.513  1.00 90.81           N
ATOM   3081  CA  LYS A 209     -14.431   1.295  20.427  1.00 90.81           C
ATOM   3082  C   LYS A 209     -13.841   1.925  19.164  1.00 90.81           C
ATOM   3083  O   LYS A 209     -13.946   1.360  18.077  1.00 90.81           O
ATOM   3084  HA  LYS A 209     -14.592   0.234  20.241  1.00 90.81           H
ATOM   3085  CB  LYS A 209     -15.778   1.892  20.840  1.00 90.81           C
ATOM   3086 1HB  LYS A 209     -15.628   2.895  21.239  1.00 90.81           H
ATOM   3087 2HB  LYS A 209     -16.420   1.990  19.965  1.00 90.81           H
ATOM   3088  CG  LYS A 209     -16.466   1.017  21.890  1.00 90.81           C
ATOM   3089 1HG  LYS A 209     -16.737   0.058  21.448  1.00 90.81           H
ATOM   3090 2HG  LYS A 209     -15.774   0.809  22.706  1.00 90.81           H
ATOM   3091  CD  LYS A 209     -17.719   1.703  22.439  1.00 90.81           C
ATOM   3092 1HD  LYS A 209     -17.436   2.609  22.975  1.00 90.81           H
ATOM   3093 2HD  LYS A 209     -18.362   2.009  21.614  1.00 90.81           H
ATOM   3094  CE  LYS A 209     -18.489   0.770  23.375  1.00 90.81           C
ATOM   3095 1HE  LYS A 209     -18.789  -0.129  22.837  1.00 90.81           H
ATOM   3096 2HE  LYS A 209     -17.843   0.450  24.193  1.00 90.81           H
ATOM   3097  NZ  LYS A 209     -19.685   1.452  23.919  1.00 90.81           N
ATOM   3098 1HZ  LYS A 209     -20.175   0.825  24.547  1.00 90.81           H
ATOM   3099 2HZ  LYS A 209     -19.399   2.283  24.425  1.00 90.81           H
ATOM   3100 3HZ  LYS A 209     -20.299   1.716  23.157  1.00 90.81           H
ATOM   3101  HN  LYS A 209     -13.773   1.959  22.289  1.00 90.81           H
ATOM   3102  N   LEU A 210     -13.232   3.087  19.350  1.00 91.98           N
ATOM   3103  CA  LEU A 210     -12.697   3.840  18.228  1.00 91.98           C
ATOM   3104  C   LEU A 210     -11.585   3.029  17.560  1.00 91.98           C
ATOM   3105  O   LEU A 210     -11.557   2.896  16.337  1.00 91.98           O
ATOM   3106  HA  LEU A 210     -13.506   3.974  17.509  1.00 91.98           H
ATOM   3107  CB  LEU A 210     -12.256   5.234  18.679  1.00 91.98           C
ATOM   3108 1HB  LEU A 210     -13.104   5.724  19.157  1.00 91.98           H
ATOM   3109 2HB  LEU A 210     -11.483   5.120  19.439  1.00 91.98           H
ATOM   3110  CG  LEU A 210     -11.722   6.156  17.581  1.00 91.98           C
ATOM   3111  HG  LEU A 210     -10.906   5.643  17.072  1.00 91.98           H
ATOM   3112  CD1 LEU A 210     -12.800   6.444  16.534  1.00 91.98           C
ATOM   3113 1HD1 LEU A 210     -13.122   5.508  16.078  1.00 91.98           H
ATOM   3114 2HD1 LEU A 210     -13.651   6.927  17.013  1.00 91.98           H
ATOM   3115 3HD1 LEU A 210     -12.393   7.102  15.766  1.00 91.98           H
ATOM   3116  CD2 LEU A 210     -11.144   7.441  18.178  1.00 91.98           C
ATOM   3117 1HD2 LEU A 210     -11.924   7.968  18.729  1.00 91.98           H
ATOM   3118 2HD2 LEU A 210     -10.327   7.192  18.854  1.00 91.98           H
ATOM   3119 3HD2 LEU A 210     -10.772   8.079  17.376  1.00 91.98           H
ATOM   3120  HN  LEU A 210     -13.102   3.514  20.245  1.00 91.98           H
ATOM   3121  N   LYS A 211     -10.694   2.509  18.391  1.00 91.88           N
ATOM   3122  CA  LYS A 211      -9.596   1.695  17.898  1.00 91.88           C
ATOM   3123  C   LYS A 211     -10.157   0.526  17.086  1.00 91.88           C
ATOM   3124  O   LYS A 211      -9.728   0.287  15.958  1.00 91.88           O
ATOM   3125  HA  LYS A 211      -8.998   2.320  17.236  1.00 91.88           H
ATOM   3126  CB  LYS A 211      -8.690   1.262  19.053  1.00 91.88           C
ATOM   3127 1HB  LYS A 211      -8.241   2.140  19.518  1.00 91.88           H
ATOM   3128 2HB  LYS A 211      -9.284   0.765  19.819  1.00 91.88           H
ATOM   3129  CG  LYS A 211      -7.589   0.320  18.562  1.00 91.88           C
ATOM   3130 1HG  LYS A 211      -8.025  -0.638  18.278  1.00 91.88           H
ATOM   3131 2HG  LYS A 211      -7.122   0.735  17.669  1.00 91.88           H
ATOM   3132  CD  LYS A 211      -6.529   0.103  19.644  1.00 91.88           C
ATOM   3133 1HD  LYS A 211      -6.147   1.067  19.982  1.00 91.88           H
ATOM   3134 2HD  LYS A 211      -6.982  -0.381  20.510  1.00 91.88           H
ATOM   3135  CE  LYS A 211      -5.376  -0.754  19.119  1.00 91.88           C
ATOM   3136 1HE  LYS A 211      -5.740  -1.751  18.870  1.00 91.88           H
ATOM   3137 2HE  LYS A 211      -4.982  -0.320  18.200  1.00 91.88           H
ATOM   3138  NZ  LYS A 211      -4.300  -0.850  20.130  1.00 91.88           N
ATOM   3139 1HZ  LYS A 211      -3.457  -1.208  19.694  1.00 91.88           H
ATOM   3140 2HZ  LYS A 211      -4.115   0.069  20.516  1.00 91.88           H
ATOM   3141 3HZ  LYS A 211      -4.589  -1.477  20.873  1.00 91.88           H
ATOM   3142  HN  LYS A 211     -10.715   2.635  19.383  1.00 91.88           H
ATOM   3143  N   SER A 212     -11.108  -0.170  17.690  1.00 91.38           N
ATOM   3144  CA  SER A 212     -11.688  -1.346  17.064  1.00 91.38           C
ATOM   3145  C   SER A 212     -12.299  -0.972  15.712  1.00 91.38           C
ATOM   3146  O   SER A 212     -12.150  -1.704  14.735  1.00 91.38           O
ATOM   3147  HA  SER A 212     -10.858  -2.040  16.929  1.00 91.38           H
ATOM   3148  CB  SER A 212     -12.745  -1.986  17.965  1.00 91.38           C
ATOM   3149 1HB  SER A 212     -13.529  -1.259  18.177  1.00 91.38           H
ATOM   3150 2HB  SER A 212     -13.216  -2.817  17.439  1.00 91.38           H
ATOM   3151  OG  SER A 212     -12.190  -2.455  19.191  1.00 91.38           O
ATOM   3152  HG  SER A 212     -12.194  -1.722  19.871  1.00 91.38           H
ATOM   3153  HN  SER A 212     -11.481   0.056  18.590  1.00 91.38           H
ATOM   3154  N   ALA A 213     -12.973   0.169  15.699  1.00 92.14           N
ATOM   3155  CA  ALA A 213     -13.644   0.628  14.495  1.00 92.14           C
ATOM   3156  C   ALA A 213     -12.600   0.948  13.425  1.00 92.14           C
ATOM   3157  O   ALA A 213     -12.745   0.547  12.271  1.00 92.14           O
ATOM   3158  HA  ALA A 213     -14.280  -0.184  14.140  1.00 92.14           H
ATOM   3159  CB  ALA A 213     -14.525   1.833  14.830  1.00 92.14           C
ATOM   3160 1HB  ALA A 213     -15.269   1.545  15.573  1.00 92.14           H
ATOM   3161 2HB  ALA A 213     -13.906   2.636  15.229  1.00 92.14           H
ATOM   3162 3HB  ALA A 213     -15.029   2.177  13.926  1.00 92.14           H
ATOM   3163  HN  ALA A 213     -13.064   0.774  16.491  1.00 92.14           H
ATOM   3164  N   VAL A 214     -11.570   1.669  13.845  1.00 90.25           N
ATOM   3165  CA  VAL A 214     -10.533   2.100  12.923  1.00 90.25           C
ATOM   3166  C   VAL A 214      -9.820   0.872  12.353  1.00 90.25           C
ATOM   3167  O   VAL A 214      -9.523   0.821  11.161  1.00 90.25           O
ATOM   3168  HA  VAL A 214     -11.019   2.634  12.107  1.00 90.25           H
ATOM   3169  CB  VAL A 214      -9.581   3.072  13.624  1.00 90.25           C
ATOM   3170  HB  VAL A 214      -9.281   2.623  14.571  1.00 90.25           H
ATOM   3171  CG1 VAL A 214      -8.318   3.298  12.792  1.00 90.25           C
ATOM   3172 1HG1 VAL A 214      -7.803   2.348  12.646  1.00 90.25           H
ATOM   3173 2HG1 VAL A 214      -8.591   3.715  11.822  1.00 90.25           H
ATOM   3174 3HG1 VAL A 214      -7.659   3.992  13.313  1.00 90.25           H
ATOM   3175  CG2 VAL A 214     -10.280   4.397  13.933  1.00 90.25           C
ATOM   3176 1HG2 VAL A 214     -10.621   4.853  13.003  1.00 90.25           H
ATOM   3177 2HG2 VAL A 214     -11.135   4.215  14.584  1.00 90.25           H
ATOM   3178 3HG2 VAL A 214      -9.581   5.069  14.431  1.00 90.25           H
ATOM   3179  HN  VAL A 214     -11.439   1.957  14.793  1.00 90.25           H
ATOM   3180  N   LEU A 215      -9.568  -0.087  13.231  1.00 91.06           N
ATOM   3181  CA  LEU A 215      -8.897  -1.312  12.830  1.00 91.06           C
ATOM   3182  C   LEU A 215      -9.770  -2.060  11.821  1.00 91.06           C
ATOM   3183  O   LEU A 215      -9.279  -2.529  10.796  1.00 91.06           O
ATOM   3184  HA  LEU A 215      -7.966  -1.028  12.338  1.00 91.06           H
ATOM   3185  CB  LEU A 215      -8.524  -2.145  14.058  1.00 91.06           C
ATOM   3186 1HB  LEU A 215      -9.312  -2.033  14.801  1.00 91.06           H
ATOM   3187 2HB  LEU A 215      -8.506  -3.196  13.767  1.00 91.06           H
ATOM   3188  CG  LEU A 215      -7.186  -1.805  14.718  1.00 91.06           C
ATOM   3189  HG  LEU A 215      -7.069  -0.721  14.714  1.00 91.06           H
ATOM   3190  CD1 LEU A 215      -7.166  -2.256  16.180  1.00 91.06           C
ATOM   3191 1HD1 LEU A 215      -7.964  -1.753  16.727  1.00 91.06           H
ATOM   3192 2HD1 LEU A 215      -7.316  -3.335  16.229  1.00 91.06           H
ATOM   3193 3HD1 LEU A 215      -6.204  -2.002  16.626  1.00 91.06           H
ATOM   3194  CD2 LEU A 215      -6.017  -2.388  13.922  1.00 91.06           C
ATOM   3195 1HD2 LEU A 215      -6.117  -3.473  13.873  1.00 91.06           H
ATOM   3196 2HD2 LEU A 215      -6.023  -1.977  12.913  1.00 91.06           H
ATOM   3197 3HD2 LEU A 215      -5.079  -2.132  14.414  1.00 91.06           H
ATOM   3198  HN  LEU A 215      -9.812  -0.037  14.200  1.00 91.06           H
ATOM   3199  N   THR A 216     -11.052  -2.148  12.147  1.00 91.83           N
ATOM   3200  CA  THR A 216     -11.995  -2.848  11.292  1.00 91.83           C
ATOM   3201  C   THR A 216     -12.022  -2.216   9.899  1.00 91.83           C
ATOM   3202  O   THR A 216     -12.014  -2.922   8.892  1.00 91.83           O
ATOM   3203  HA  THR A 216     -11.652  -3.875  11.170  1.00 91.83           H
ATOM   3204  CB  THR A 216     -13.357  -2.844  11.988  1.00 91.83           C
ATOM   3205  HB  THR A 216     -13.732  -1.827  12.104  1.00 91.83           H
ATOM   3206  OG1 THR A 216     -13.130  -3.558  13.200  1.00 91.83           O
ATOM   3207  HG1 THR A 216     -13.041  -2.917  13.963  1.00 91.83           H
ATOM   3208  CG2 THR A 216     -14.396  -3.688  11.247  1.00 91.83           C
ATOM   3209 1HG2 THR A 216     -14.051  -4.721  11.190  1.00 91.83           H
ATOM   3210 2HG2 THR A 216     -14.533  -3.295  10.240  1.00 91.83           H
ATOM   3211 3HG2 THR A 216     -15.344  -3.651  11.783  1.00 91.83           H
ATOM   3212  HN  THR A 216     -11.446  -1.752  12.976  1.00 91.83           H
ATOM   3213  N   LEU A 217     -12.055  -0.891   9.885  1.00 88.69           N
ATOM   3214  CA  LEU A 217     -12.092  -0.156   8.633  1.00 88.69           C
ATOM   3215  C   LEU A 217     -10.840  -0.484   7.817  1.00 88.69           C
ATOM   3216  O   LEU A 217     -10.913  -0.644   6.599  1.00 88.69           O
ATOM   3217  HA  LEU A 217     -12.966  -0.499   8.078  1.00 88.69           H
ATOM   3218  CB  LEU A 217     -12.281   1.340   8.894  1.00 88.69           C
ATOM   3219 1HB  LEU A 217     -13.148   1.468   9.543  1.00 88.69           H
ATOM   3220 2HB  LEU A 217     -11.414   1.704   9.445  1.00 88.69           H
ATOM   3221  CG  LEU A 217     -12.471   2.218   7.656  1.00 88.69           C
ATOM   3222  HG  LEU A 217     -11.674   1.988   6.949  1.00 88.69           H
ATOM   3223  CD1 LEU A 217     -13.797   1.906   6.960  1.00 88.69           C
ATOM   3224 1HD1 LEU A 217     -13.808   0.861   6.652  1.00 88.69           H
ATOM   3225 2HD1 LEU A 217     -14.621   2.090   7.649  1.00 88.69           H
ATOM   3226 3HD1 LEU A 217     -13.907   2.545   6.084  1.00 88.69           H
ATOM   3227  CD2 LEU A 217     -12.345   3.701   8.012  1.00 88.69           C
ATOM   3228 1HD2 LEU A 217     -13.106   3.964   8.747  1.00 88.69           H
ATOM   3229 2HD2 LEU A 217     -11.356   3.892   8.428  1.00 88.69           H
ATOM   3230 3HD2 LEU A 217     -12.484   4.303   7.114  1.00 88.69           H
ATOM   3231  HN  LEU A 217     -12.057  -0.323  10.709  1.00 88.69           H
ATOM   3232  N   LYS A 218      -9.721  -0.575   8.520  1.00 86.51           N
ATOM   3233  CA  LYS A 218      -8.452  -0.864   7.874  1.00 86.51           C
ATOM   3234  C   LYS A 218      -8.503  -2.268   7.266  1.00 86.51           C
ATOM   3235  O   LYS A 218      -7.968  -2.498   6.182  1.00 86.51           O
ATOM   3236  HA  LYS A 218      -8.325  -0.143   7.067  1.00 86.51           H
ATOM   3237  CB  LYS A 218      -7.294  -0.659   8.852  1.00 86.51           C
ATOM   3238 1HB  LYS A 218      -7.528  -1.135   9.804  1.00 86.51           H
ATOM   3239 2HB  LYS A 218      -6.397  -1.144   8.466  1.00 86.51           H
ATOM   3240  CG  LYS A 218      -7.021   0.830   9.074  1.00 86.51           C
ATOM   3241 1HG  LYS A 218      -6.645   1.275   8.152  1.00 86.51           H
ATOM   3242 2HG  LYS A 218      -7.951   1.341   9.318  1.00 86.51           H
ATOM   3243  CD  LYS A 218      -6.006   1.039  10.199  1.00 86.51           C
ATOM   3244 1HD  LYS A 218      -6.360   0.554  11.108  1.00 86.51           H
ATOM   3245 2HD  LYS A 218      -5.060   0.567   9.933  1.00 86.51           H
ATOM   3246  CE  LYS A 218      -5.781   2.529  10.464  1.00 86.51           C
ATOM   3247 1HE  LYS A 218      -5.643   3.056   9.520  1.00 86.51           H
ATOM   3248 2HE  LYS A 218      -6.662   2.957  10.942  1.00 86.51           H
ATOM   3249  NZ  LYS A 218      -4.595   2.729  11.328  1.00 86.51           N
ATOM   3250 1HZ  LYS A 218      -4.744   3.536  11.924  1.00 86.51           H
ATOM   3251 2HZ  LYS A 218      -4.453   1.906  11.902  1.00 86.51           H
ATOM   3252 3HZ  LYS A 218      -3.777   2.882  10.749  1.00 86.51           H
ATOM   3253  HN  LYS A 218      -9.673  -0.455   9.512  1.00 86.51           H
ATOM   3254  N   VAL A 219      -9.150  -3.169   7.990  1.00 87.54           N
ATOM   3255  CA  VAL A 219      -9.227  -4.556   7.565  1.00 87.54           C
ATOM   3256  C   VAL A 219     -10.124  -4.657   6.329  1.00 87.54           C
ATOM   3257  O   VAL A 219      -9.790  -5.353   5.371  1.00 87.54           O
ATOM   3258  HA  VAL A 219      -8.220  -4.873   7.294  1.00 87.54           H
ATOM   3259  CB  VAL A 219      -9.705  -5.433   8.724  1.00 87.54           C
ATOM   3260  HB  VAL A 219     -10.584  -4.960   9.162  1.00 87.54           H
ATOM   3261  CG1 VAL A 219     -10.117  -6.820   8.227  1.00 87.54           C
ATOM   3262 1HG1 VAL A 219     -10.928  -6.722   7.506  1.00 87.54           H
ATOM   3263 2HG1 VAL A 219      -9.264  -7.304   7.752  1.00 87.54           H
ATOM   3264 3HG1 VAL A 219     -10.453  -7.423   9.071  1.00 87.54           H
ATOM   3265  CG2 VAL A 219      -8.634  -5.535   9.812  1.00 87.54           C
ATOM   3266 1HG2 VAL A 219      -7.730  -5.975   9.391  1.00 87.54           H
ATOM   3267 2HG2 VAL A 219      -8.410  -4.540  10.196  1.00 87.54           H
ATOM   3268 3HG2 VAL A 219      -9.000  -6.164  10.623  1.00 87.54           H
ATOM   3269  HN  VAL A 219      -9.616  -2.964   8.851  1.00 87.54           H
ATOM   3270  N   ILE A 220     -11.244  -3.953   6.391  1.00 87.65           N
ATOM   3271  CA  ILE A 220     -12.229  -4.018   5.324  1.00 87.65           C
ATOM   3272  C   ILE A 220     -11.642  -3.394   4.056  1.00 87.65           C
ATOM   3273  O   ILE A 220     -11.592  -4.038   3.009  1.00 87.65           O
ATOM   3274  HA  ILE A 220     -12.431  -5.071   5.130  1.00 87.65           H
ATOM   3275  CB  ILE A 220     -13.545  -3.379   5.771  1.00 87.65           C
ATOM   3276  HB  ILE A 220     -13.320  -2.413   6.224  1.00 87.65           H
ATOM   3277  CG1 ILE A 220     -14.233  -4.230   6.840  1.00 87.65           C
ATOM   3278 1HG1 ILE A 220     -14.551  -5.178   6.406  1.00 87.65           H
ATOM   3279 2HG1 ILE A 220     -13.524  -4.465   7.634  1.00 87.65           H
ATOM   3280  CG2 ILE A 220     -14.460  -3.114   4.574  1.00 87.65           C
ATOM   3281 1HG2 ILE A 220     -13.962  -2.438   3.878  1.00 87.65           H
ATOM   3282 2HG2 ILE A 220     -14.681  -4.055   4.070  1.00 87.65           H
ATOM   3283 3HG2 ILE A 220     -15.389  -2.660   4.919  1.00 87.65           H
ATOM   3284  CD1 ILE A 220     -15.442  -3.501   7.429  1.00 87.65           C
ATOM   3285 1HD1 ILE A 220     -15.116  -2.565   7.883  1.00 87.65           H
ATOM   3286 2HD1 ILE A 220     -16.160  -3.289   6.636  1.00 87.65           H
ATOM   3287 3HD1 ILE A 220     -15.912  -4.128   8.186  1.00 87.65           H
ATOM   3288  HN  ILE A 220     -11.483  -3.348   7.151  1.00 87.65           H
ATOM   3289  N   LEU A 221     -11.212  -2.148   4.192  1.00 82.47           N
ATOM   3290  CA  LEU A 221     -10.767  -1.381   3.041  1.00 82.47           C
ATOM   3291  C   LEU A 221      -9.330  -1.775   2.695  1.00 82.47           C
ATOM   3292  O   LEU A 221      -8.879  -1.566   1.570  1.00 82.47           O
ATOM   3293  HA  LEU A 221     -11.410  -1.647   2.202  1.00 82.47           H
ATOM   3294  CB  LEU A 221     -10.950   0.117   3.293  1.00 82.47           C
ATOM   3295 1HB  LEU A 221     -10.310   0.406   4.127  1.00 82.47           H
ATOM   3296 2HB  LEU A 221     -10.596   0.659   2.416  1.00 82.47           H
ATOM   3297  CG  LEU A 221     -12.377   0.577   3.600  1.00 82.47           C
ATOM   3298  HG  LEU A 221     -12.697   0.101   4.527  1.00 82.47           H
ATOM   3299  CD1 LEU A 221     -12.430   2.089   3.826  1.00 82.47           C
ATOM   3300 1HD1 LEU A 221     -11.790   2.353   4.667  1.00 82.47           H
ATOM   3301 2HD1 LEU A 221     -12.083   2.603   2.930  1.00 82.47           H
ATOM   3302 3HD1 LEU A 221     -13.456   2.388   4.042  1.00 82.47           H
ATOM   3303  CD2 LEU A 221     -13.345   0.127   2.504  1.00 82.47           C
ATOM   3304 1HD2 LEU A 221     -13.038   0.555   1.549  1.00 82.47           H
ATOM   3305 2HD2 LEU A 221     -13.336  -0.961   2.434  1.00 82.47           H
ATOM   3306 3HD2 LEU A 221     -14.352   0.466   2.747  1.00 82.47           H
ATOM   3307  HN  LEU A 221     -11.166  -1.665   5.066  1.00 82.47           H
ATOM   3308  N   GLY A 222      -8.651  -2.338   3.684  1.00 75.19           N
ATOM   3309  CA  GLY A 222      -7.229  -2.610   3.555  1.00 75.19           C
ATOM   3310  C   GLY A 222      -6.988  -3.955   2.866  1.00 75.19           C
ATOM   3311  O   GLY A 222      -5.908  -4.197   2.331  1.00 75.19           O
ATOM   3312 1HA  GLY A 222      -6.754  -1.814   2.982  1.00 75.19           H
ATOM   3313 2HA  GLY A 222      -6.765  -2.614   4.541  1.00 75.19           H
ATOM   3314  HN  GLY A 222      -9.055  -2.607   4.558  1.00 75.19           H
ATOM   3315  N   PHE A 223      -8.012  -4.794   2.903  1.00 75.67           N
ATOM   3316  CA  PHE A 223      -7.889  -6.149   2.392  1.00 75.67           C
ATOM   3317  C   PHE A 223      -9.152  -6.568   1.637  1.00 75.67           C
ATOM   3318  O   PHE A 223      -9.122  -6.751   0.422  1.00 75.67           O
ATOM   3319  HA  PHE A 223      -7.039  -6.160   1.708  1.00 75.67           H
ATOM   3320  CB  PHE A 223      -7.702  -7.068   3.600  1.00 75.67           C
ATOM   3321 1HB  PHE A 223      -6.871  -6.698   4.201  1.00 75.67           H
ATOM   3322 2HB  PHE A 223      -8.594  -7.016   4.225  1.00 75.67           H
ATOM   3323  CG  PHE A 223      -7.438  -8.530   3.235  1.00 75.67           C
ATOM   3324  CD1 PHE A 223      -8.347  -9.487   3.561  1.00 75.67           C
ATOM   3325  HD1 PHE A 223      -9.264  -9.213   4.082  1.00 75.67           H
ATOM   3326  CD2 PHE A 223      -6.293  -8.872   2.585  1.00 75.67           C
ATOM   3327  HD2 PHE A 223      -5.564  -8.105   2.324  1.00 75.67           H
ATOM   3328  CE1 PHE A 223      -8.101 -10.844   3.222  1.00 75.67           C
ATOM   3329  HE1 PHE A 223      -8.830 -11.612   3.483  1.00 75.67           H
ATOM   3330  CE2 PHE A 223      -6.047 -10.229   2.246  1.00 75.67           C
ATOM   3331  HE2 PHE A 223      -5.130 -10.503   1.725  1.00 75.67           H
ATOM   3332  CZ  PHE A 223      -6.957 -11.187   2.572  1.00 75.67           C
ATOM   3333  HZ  PHE A 223      -6.768 -12.228   2.311  1.00 75.67           H
ATOM   3334  HN  PHE A 223      -8.912  -4.563   3.273  1.00 75.67           H
ATOM   3335  N   PHE A 224     -10.234  -6.706   2.390  1.00 82.45           N
ATOM   3336  CA  PHE A 224     -11.401  -7.418   1.899  1.00 82.45           C
ATOM   3337  C   PHE A 224     -11.960  -6.752   0.640  1.00 82.45           C
ATOM   3338  O   PHE A 224     -12.216  -7.422  -0.359  1.00 82.45           O
ATOM   3339  HA  PHE A 224     -11.084  -8.433   1.661  1.00 82.45           H
ATOM   3340  CB  PHE A 224     -12.458  -7.361   3.004  1.00 82.45           C
ATOM   3341 1HB  PHE A 224     -12.414  -6.383   3.484  1.00 82.45           H
ATOM   3342 2HB  PHE A 224     -13.446  -7.450   2.553  1.00 82.45           H
ATOM   3343  CG  PHE A 224     -12.301  -8.445   4.073  1.00 82.45           C
ATOM   3344  CD1 PHE A 224     -12.760  -9.703   3.837  1.00 82.45           C
ATOM   3345  HD1 PHE A 224     -13.240  -9.939   2.887  1.00 82.45           H
ATOM   3346  CD2 PHE A 224     -11.702  -8.150   5.258  1.00 82.45           C
ATOM   3347  HD2 PHE A 224     -11.334  -7.141   5.446  1.00 82.45           H
ATOM   3348  CE1 PHE A 224     -12.614 -10.709   4.828  1.00 82.45           C
ATOM   3349  HE1 PHE A 224     -12.983 -11.717   4.640  1.00 82.45           H
ATOM   3350  CE2 PHE A 224     -11.557  -9.156   6.249  1.00 82.45           C
ATOM   3351  HE2 PHE A 224     -11.077  -8.920   7.199  1.00 82.45           H
ATOM   3352  CZ  PHE A 224     -12.016 -10.414   6.014  1.00 82.45           C
ATOM   3353  HZ  PHE A 224     -11.904 -11.187   6.775  1.00 82.45           H
ATOM   3354  HN  PHE A 224     -10.320  -6.343   3.318  1.00 82.45           H
ATOM   3355  N   LEU A 225     -12.133  -5.442   0.730  1.00 80.58           N
ATOM   3356  CA  LEU A 225     -12.668  -4.679  -0.386  1.00 80.58           C
ATOM   3357  C   LEU A 225     -11.729  -4.812  -1.586  1.00 80.58           C
ATOM   3358  O   LEU A 225     -12.164  -5.153  -2.684  1.00 80.58           O
ATOM   3359  HA  LEU A 225     -13.630  -5.119  -0.650  1.00 80.58           H
ATOM   3360  CB  LEU A 225     -12.931  -3.231   0.032  1.00 80.58           C
ATOM   3361 1HB  LEU A 225     -13.640  -3.236   0.861  1.00 80.58           H
ATOM   3362 2HB  LEU A 225     -12.001  -2.808   0.411  1.00 80.58           H
ATOM   3363  CG  LEU A 225     -13.473  -2.306  -1.060  1.00 80.58           C
ATOM   3364  HG  LEU A 225     -12.848  -2.421  -1.945  1.00 80.58           H
ATOM   3365  CD1 LEU A 225     -14.896  -2.701  -1.457  1.00 80.58           C
ATOM   3366 1HD1 LEU A 225     -14.898  -3.724  -1.833  1.00 80.58           H
ATOM   3367 2HD1 LEU A 225     -15.549  -2.633  -0.586  1.00 80.58           H
ATOM   3368 3HD1 LEU A 225     -15.257  -2.027  -2.234  1.00 80.58           H
ATOM   3369  CD2 LEU A 225     -13.383  -0.840  -0.630  1.00 80.58           C
ATOM   3370 1HD2 LEU A 225     -13.969  -0.691   0.277  1.00 80.58           H
ATOM   3371 2HD2 LEU A 225     -12.342  -0.581  -0.437  1.00 80.58           H
ATOM   3372 3HD2 LEU A 225     -13.774  -0.204  -1.424  1.00 80.58           H
ATOM   3373  HN  LEU A 225     -11.915  -4.903   1.544  1.00 80.58           H
ATOM   3374  N   PRO A 226     -10.429  -4.546  -1.399  1.00 74.25           N
ATOM   3375  CA  PRO A 226      -9.455  -4.752  -2.474  1.00 74.25           C
ATOM   3376  C   PRO A 226      -9.526  -6.155  -3.056  1.00 74.25           C
ATOM   3377  O   PRO A 226      -9.599  -6.323  -4.272  1.00 74.25           O
ATOM   3378  HA  PRO A 226      -9.672  -4.086  -3.309  1.00 74.25           H
ATOM   3379  CB  PRO A 226      -8.108  -4.485  -1.799  1.00 74.25           C
ATOM   3380 1HB  PRO A 226      -7.669  -5.401  -1.404  1.00 74.25           H
ATOM   3381 2HB  PRO A 226      -7.386  -4.062  -2.497  1.00 74.25           H
ATOM   3382  CG  PRO A 226      -8.459  -3.504  -0.687  1.00 74.25           C
ATOM   3383 1HG  PRO A 226      -7.697  -3.486   0.093  1.00 74.25           H
ATOM   3384 2HG  PRO A 226      -8.540  -2.482  -1.059  1.00 74.25           H
ATOM   3385  CD  PRO A 226      -9.789  -4.032  -0.175  1.00 74.25           C
ATOM   3386 1HD  PRO A 226      -9.653  -4.820   0.566  1.00 74.25           H
ATOM   3387 2HD  PRO A 226     -10.379  -3.249   0.301  1.00 74.25           H
ATOM   3388  N   PHE A 227      -9.502  -7.133  -2.163  1.00 76.68           N
ATOM   3389  CA  PHE A 227      -9.400  -8.522  -2.577  1.00 76.68           C
ATOM   3390  C   PHE A 227     -10.600  -8.927  -3.436  1.00 76.68           C
ATOM   3391  O   PHE A 227     -10.435  -9.538  -4.491  1.00 76.68           O
ATOM   3392  HA  PHE A 227      -8.487  -8.619  -3.163  1.00 76.68           H
ATOM   3393  CB  PHE A 227      -9.392  -9.369  -1.303  1.00 76.68           C
ATOM   3394 1HB  PHE A 227      -8.513  -9.110  -0.712  1.00 76.68           H
ATOM   3395 2HB  PHE A 227     -10.266  -9.115  -0.704  1.00 76.68           H
ATOM   3396  CG  PHE A 227      -9.389 -10.878  -1.559  1.00 76.68           C
ATOM   3397  CD1 PHE A 227     -10.540 -11.591  -1.437  1.00 76.68           C
ATOM   3398  HD1 PHE A 227     -11.466 -11.087  -1.157  1.00 76.68           H
ATOM   3399  CD2 PHE A 227      -8.234 -11.506  -1.909  1.00 76.68           C
ATOM   3400  HD2 PHE A 227      -7.311 -10.935  -2.006  1.00 76.68           H
ATOM   3401  CE1 PHE A 227     -10.537 -12.991  -1.675  1.00 76.68           C
ATOM   3402  HE1 PHE A 227     -11.461 -13.562  -1.577  1.00 76.68           H
ATOM   3403  CE2 PHE A 227      -8.231 -12.906  -2.146  1.00 76.68           C
ATOM   3404  HE2 PHE A 227      -7.306 -13.409  -2.426  1.00 76.68           H
ATOM   3405  CZ  PHE A 227      -9.383 -13.619  -2.024  1.00 76.68           C
ATOM   3406  HZ  PHE A 227      -9.381 -14.693  -2.207  1.00 76.68           H
ATOM   3407  HN  PHE A 227      -9.550  -6.989  -1.174  1.00 76.68           H
ATOM   3408  N   VAL A 228     -11.781  -8.570  -2.953  1.00 81.10           N
ATOM   3409  CA  VAL A 228     -13.008  -8.898  -3.658  1.00 81.10           C
ATOM   3410  C   VAL A 228     -13.002  -8.217  -5.028  1.00 81.10           C
ATOM   3411  O   VAL A 228     -13.331  -8.840  -6.036  1.00 81.10           O
ATOM   3412  HA  VAL A 228     -13.025  -9.978  -3.803  1.00 81.10           H
ATOM   3413  CB  VAL A 228     -14.220  -8.515  -2.805  1.00 81.10           C
ATOM   3414  HB  VAL A 228     -14.082  -7.488  -2.469  1.00 81.10           H
ATOM   3415  CG1 VAL A 228     -15.509  -8.571  -3.628  1.00 81.10           C
ATOM   3416 1HG1 VAL A 228     -15.436  -7.875  -4.464  1.00 81.10           H
ATOM   3417 2HG1 VAL A 228     -15.654  -9.582  -4.008  1.00 81.10           H
ATOM   3418 3HG1 VAL A 228     -16.354  -8.294  -2.998  1.00 81.10           H
ATOM   3419  CG2 VAL A 228     -14.321  -9.407  -1.566  1.00 81.10           C
ATOM   3420 1HG2 VAL A 228     -14.426 -10.447  -1.874  1.00 81.10           H
ATOM   3421 2HG2 VAL A 228     -13.420  -9.295  -0.963  1.00 81.10           H
ATOM   3422 3HG2 VAL A 228     -15.191  -9.113  -0.978  1.00 81.10           H
ATOM   3423  HN  VAL A 228     -11.906  -8.066  -2.098  1.00 81.10           H
ATOM   3424  N   VAL A 229     -12.625  -6.947  -5.020  1.00 74.28           N
ATOM   3425  CA  VAL A 229     -12.640  -6.154  -6.238  1.00 74.28           C
ATOM   3426  C   VAL A 229     -11.725  -6.805  -7.277  1.00 74.28           C
ATOM   3427  O   VAL A 229     -12.118  -6.990  -8.427  1.00 74.28           O
ATOM   3428  HA  VAL A 229     -13.661  -6.157  -6.620  1.00 74.28           H
ATOM   3429  CB  VAL A 229     -12.254  -4.707  -5.925  1.00 74.28           C
ATOM   3430  HB  VAL A 229     -11.379  -4.726  -5.276  1.00 74.28           H
ATOM   3431  CG1 VAL A 229     -11.876  -3.952  -7.201  1.00 74.28           C
ATOM   3432 1HG1 VAL A 229     -11.028  -4.445  -7.677  1.00 74.28           H
ATOM   3433 2HG1 VAL A 229     -12.724  -3.948  -7.886  1.00 74.28           H
ATOM   3434 3HG1 VAL A 229     -11.606  -2.926  -6.950  1.00 74.28           H
ATOM   3435  CG2 VAL A 229     -13.380  -3.989  -5.177  1.00 74.28           C
ATOM   3436 1HG2 VAL A 229     -14.280  -3.986  -5.791  1.00 74.28           H
ATOM   3437 2HG2 VAL A 229     -13.581  -4.508  -4.240  1.00 74.28           H
ATOM   3438 3HG2 VAL A 229     -13.079  -2.963  -4.967  1.00 74.28           H
ATOM   3439  HN  VAL A 229     -12.314  -6.461  -4.204  1.00 74.28           H
ATOM   3440  N   MET A 230     -10.520  -7.136  -6.833  1.00 74.69           N
ATOM   3441  CA  MET A 230      -9.541  -7.750  -7.714  1.00 74.69           C
ATOM   3442  C   MET A 230     -10.043  -9.097  -8.237  1.00 74.69           C
ATOM   3443  O   MET A 230     -10.012  -9.350  -9.441  1.00 74.69           O
ATOM   3444  HA  MET A 230      -9.415  -7.054  -8.543  1.00 74.69           H
ATOM   3445  CB  MET A 230      -8.229  -7.955  -6.954  1.00 74.69           C
ATOM   3446 1HB  MET A 230      -8.436  -8.373  -5.969  1.00 74.69           H
ATOM   3447 2HB  MET A 230      -7.607  -8.677  -7.483  1.00 74.69           H
ATOM   3448  CG  MET A 230      -7.471  -6.634  -6.804  1.00 74.69           C
ATOM   3449 1HG  MET A 230      -7.337  -6.169  -7.781  1.00 74.69           H
ATOM   3450 2HG  MET A 230      -8.051  -5.939  -6.197  1.00 74.69           H
ATOM   3451  SD  MET A 230      -5.882  -6.925  -6.045  1.00 74.69           S
ATOM   3452  CE  MET A 230      -6.393  -7.234  -4.363  1.00 74.69           C
ATOM   3453 1HE  MET A 230      -6.916  -6.359  -3.976  1.00 74.69           H
ATOM   3454 2HE  MET A 230      -7.061  -8.095  -4.338  1.00 74.69           H
ATOM   3455 3HE  MET A 230      -5.517  -7.435  -3.748  1.00 74.69           H
ATOM   3456  HN  MET A 230     -10.211  -6.991  -5.893  1.00 74.69           H
ATOM   3457  N   ALA A 231     -10.495  -9.926  -7.308  1.00 76.52           N
ATOM   3458  CA  ALA A 231     -10.935 -11.268  -7.651  1.00 76.52           C
ATOM   3459  C   ALA A 231     -12.004 -11.185  -8.743  1.00 76.52           C
ATOM   3460  O   ALA A 231     -11.979 -11.956  -9.701  1.00 76.52           O
ATOM   3461  HA  ALA A 231     -10.073 -11.811  -8.039  1.00 76.52           H
ATOM   3462  CB  ALA A 231     -11.440 -11.977  -6.393  1.00 76.52           C
ATOM   3463 1HB  ALA A 231     -10.635 -12.036  -5.661  1.00 76.52           H
ATOM   3464 2HB  ALA A 231     -12.275 -11.418  -5.971  1.00 76.52           H
ATOM   3465 3HB  ALA A 231     -11.771 -12.983  -6.652  1.00 76.52           H
ATOM   3466  HN  ALA A 231     -10.562  -9.695  -6.337  1.00 76.52           H
ATOM   3467  N   CYS A 232     -12.918 -10.243  -8.562  1.00 77.15           N
ATOM   3468  CA  CYS A 232     -13.979 -10.033  -9.531  1.00 77.15           C
ATOM   3469  C   CYS A 232     -13.347  -9.561 -10.842  1.00 77.15           C
ATOM   3470  O   CYS A 232     -13.660 -10.084 -11.910  1.00 77.15           O
ATOM   3471  HA  CYS A 232     -14.475 -10.995  -9.665  1.00 77.15           H
ATOM   3472  CB  CYS A 232     -15.029  -9.047  -9.017  1.00 77.15           C
ATOM   3473 1HB  CYS A 232     -14.542  -8.145  -8.645  1.00 77.15           H
ATOM   3474 2HB  CYS A 232     -15.685  -8.742  -9.832  1.00 77.15           H
ATOM   3475  SG  CYS A 232     -16.013  -9.820  -7.681  1.00 77.15           S
ATOM   3476  HG  CYS A 232     -15.127  -9.604  -6.713  1.00 77.15           H
ATOM   3477  HN  CYS A 232     -12.940  -9.630  -7.772  1.00 77.15           H
ATOM   3478  N   CYS A 233     -12.468  -8.578 -10.717  1.00 71.91           N
ATOM   3479  CA  CYS A 233     -11.864  -7.961 -11.886  1.00 71.91           C
ATOM   3480  C   CYS A 233     -11.193  -9.058 -12.716  1.00 71.91           C
ATOM   3481  O   CYS A 233     -11.435  -9.168 -13.917  1.00 71.91           O
ATOM   3482  HA  CYS A 233     -12.673  -7.492 -12.446  1.00 71.91           H
ATOM   3483  CB  CYS A 233     -10.879  -6.857 -11.498  1.00 71.91           C
ATOM   3484 1HB  CYS A 233     -10.242  -7.197 -10.681  1.00 71.91           H
ATOM   3485 2HB  CYS A 233     -10.224  -6.630 -12.339  1.00 71.91           H
ATOM   3486  SG  CYS A 233     -11.792  -5.353 -10.994  1.00 71.91           S
ATOM   3487  HG  CYS A 233     -12.166  -5.810  -9.803  1.00 71.91           H
ATOM   3488  HN  CYS A 233     -12.169  -8.203  -9.840  1.00 71.91           H
ATOM   3489  N   TYR A 234     -10.365  -9.842 -12.042  1.00 72.80           N
ATOM   3490  CA  TYR A 234      -9.569 -10.850 -12.721  1.00 72.80           C
ATOM   3491  C   TYR A 234     -10.451 -11.991 -13.234  1.00 72.80           C
ATOM   3492  O   TYR A 234     -10.182 -12.562 -14.289  1.00 72.80           O
ATOM   3493  HA  TYR A 234      -9.075 -10.374 -13.568  1.00 72.80           H
ATOM   3494  CB  TYR A 234      -8.602 -11.402 -11.672  1.00 72.80           C
ATOM   3495 1HB  TYR A 234      -9.128 -11.499 -10.723  1.00 72.80           H
ATOM   3496 2HB  TYR A 234      -8.292 -12.404 -11.969  1.00 72.80           H
ATOM   3497  CG  TYR A 234      -7.355 -10.540 -11.462  1.00 72.80           C
ATOM   3498  CD1 TYR A 234      -6.327 -10.578 -12.381  1.00 72.80           C
ATOM   3499  HD1 TYR A 234      -6.403 -11.222 -13.258  1.00 72.80           H
ATOM   3500  CD2 TYR A 234      -7.259  -9.725 -10.352  1.00 72.80           C
ATOM   3501  HD2 TYR A 234      -8.071  -9.695  -9.626  1.00 72.80           H
ATOM   3502  CE1 TYR A 234      -5.153  -9.768 -12.183  1.00 72.80           C
ATOM   3503  HE1 TYR A 234      -4.334  -9.788 -12.902  1.00 72.80           H
ATOM   3504  CE2 TYR A 234      -6.085  -8.914 -10.154  1.00 72.80           C
ATOM   3505  HE2 TYR A 234      -5.996  -8.266  -9.283  1.00 72.80           H
ATOM   3506  CZ  TYR A 234      -5.090  -8.976 -11.080  1.00 72.80           C
ATOM   3507  OH  TYR A 234      -3.982  -8.210 -10.893  1.00 72.80           O
ATOM   3508  HH  TYR A 234      -3.262  -8.490 -11.527  1.00 72.80           H
ATOM   3509  HN  TYR A 234     -10.233  -9.797 -11.051  1.00 72.80           H
ATOM   3510  N   THR A 235     -11.487 -12.288 -12.462  1.00 79.63           N
ATOM   3511  CA  THR A 235     -12.473 -13.270 -12.879  1.00 79.63           C
ATOM   3512  C   THR A 235     -13.069 -12.886 -14.235  1.00 79.63           C
ATOM   3513  O   THR A 235     -13.172 -13.722 -15.131  1.00 79.63           O
ATOM   3514  HA  THR A 235     -11.969 -14.228 -13.011  1.00 79.63           H
ATOM   3515  CB  THR A 235     -13.518 -13.392 -11.769  1.00 79.63           C
ATOM   3516  HB  THR A 235     -14.028 -12.442 -11.608  1.00 79.63           H
ATOM   3517  OG1 THR A 235     -12.784 -13.892 -10.654  1.00 79.63           O
ATOM   3518  HG1 THR A 235     -12.642 -13.164  -9.984  1.00 79.63           H
ATOM   3519  CG2 THR A 235     -14.552 -14.483 -12.054  1.00 79.63           C
ATOM   3520 1HG2 THR A 235     -14.048 -15.445 -12.147  1.00 79.63           H
ATOM   3521 2HG2 THR A 235     -15.074 -14.255 -12.983  1.00 79.63           H
ATOM   3522 3HG2 THR A 235     -15.270 -14.527 -11.235  1.00 79.63           H
ATOM   3523  HN  THR A 235     -11.657 -11.871 -11.569  1.00 79.63           H
ATOM   3524  N   ILE A 236     -13.445 -11.620 -14.343  1.00 75.76           N
ATOM   3525  CA  ILE A 236     -14.041 -11.118 -15.569  1.00 75.76           C
ATOM   3526  C   ILE A 236     -12.996 -11.143 -16.686  1.00 75.76           C
ATOM   3527  O   ILE A 236     -13.297 -11.532 -17.814  1.00 75.76           O
ATOM   3528  HA  ILE A 236     -14.852 -11.795 -15.839  1.00 75.76           H
ATOM   3529  CB  ILE A 236     -14.661  -9.739 -15.338  1.00 75.76           C
ATOM   3530  HB  ILE A 236     -13.919  -9.108 -14.849  1.00 75.76           H
ATOM   3531  CG1 ILE A 236     -15.866  -9.830 -14.399  1.00 75.76           C
ATOM   3532 1HG1 ILE A 236     -16.714 -10.262 -14.930  1.00 75.76           H
ATOM   3533 2HG1 ILE A 236     -15.635 -10.498 -13.569  1.00 75.76           H
ATOM   3534  CG2 ILE A 236     -15.019  -9.069 -16.666  1.00 75.76           C
ATOM   3535 1HG2 ILE A 236     -14.118  -8.951 -17.268  1.00 75.76           H
ATOM   3536 2HG2 ILE A 236     -15.736  -9.689 -17.204  1.00 75.76           H
ATOM   3537 3HG2 ILE A 236     -15.458  -8.090 -16.473  1.00 75.76           H
ATOM   3538  CD1 ILE A 236     -16.245  -8.449 -13.858  1.00 75.76           C
ATOM   3539 1HD1 ILE A 236     -15.403  -8.031 -13.307  1.00 75.76           H
ATOM   3540 2HD1 ILE A 236     -16.498  -7.791 -14.689  1.00 75.76           H
ATOM   3541 3HD1 ILE A 236     -17.104  -8.543 -13.194  1.00 75.76           H
ATOM   3542  HN  ILE A 236     -13.349 -10.944 -13.612  1.00 75.76           H
ATOM   3543  N   ILE A 237     -11.790 -10.724 -16.334  1.00 73.02           N
ATOM   3544  CA  ILE A 237     -10.710 -10.651 -17.304  1.00 73.02           C
ATOM   3545  C   ILE A 237     -10.450 -12.046 -17.877  1.00 73.02           C
ATOM   3546  O   ILE A 237     -10.394 -12.220 -19.093  1.00 73.02           O
ATOM   3547  HA  ILE A 237     -11.042 -10.001 -18.114  1.00 73.02           H
ATOM   3548  CB  ILE A 237      -9.473 -10.002 -16.680  1.00 73.02           C
ATOM   3549  HB  ILE A 237      -9.345 -10.405 -15.676  1.00 73.02           H
ATOM   3550  CG1 ILE A 237      -9.659  -8.490 -16.539  1.00 73.02           C
ATOM   3551 1HG1 ILE A 237      -9.632  -8.023 -17.524  1.00 73.02           H
ATOM   3552 2HG1 ILE A 237     -10.640  -8.279 -16.114  1.00 73.02           H
ATOM   3553  CG2 ILE A 237      -8.212 -10.353 -17.472  1.00 73.02           C
ATOM   3554 1HG2 ILE A 237      -8.074 -11.434 -17.476  1.00 73.02           H
ATOM   3555 2HG2 ILE A 237      -8.315  -9.996 -18.497  1.00 73.02           H
ATOM   3556 3HG2 ILE A 237      -7.347  -9.879 -17.007  1.00 73.02           H
ATOM   3557  CD1 ILE A 237      -8.570  -7.884 -15.652  1.00 73.02           C
ATOM   3558 1HD1 ILE A 237      -8.617  -8.335 -14.661  1.00 73.02           H
ATOM   3559 2HD1 ILE A 237      -7.593  -8.076 -16.093  1.00 73.02           H
ATOM   3560 3HD1 ILE A 237      -8.727  -6.808 -15.568  1.00 73.02           H
ATOM   3561  HN  ILE A 237     -11.546 -10.437 -15.408  1.00 73.02           H
ATOM   3562  N   ILE A 238     -10.299 -13.003 -16.973  1.00 73.68           N
ATOM   3563  CA  ILE A 238     -10.016 -14.371 -17.372  1.00 73.68           C
ATOM   3564  C   ILE A 238     -11.125 -14.866 -18.303  1.00 73.68           C
ATOM   3565  O   ILE A 238     -10.848 -15.442 -19.354  1.00 73.68           O
ATOM   3566  HA  ILE A 238      -9.078 -14.362 -17.928  1.00 73.68           H
ATOM   3567  CB  ILE A 238      -9.806 -15.256 -16.142  1.00 73.68           C
ATOM   3568  HB  ILE A 238     -10.625 -15.075 -15.447  1.00 73.68           H
ATOM   3569  CG1 ILE A 238      -8.509 -14.888 -15.418  1.00 73.68           C
ATOM   3570 1HG1 ILE A 238      -7.657 -15.298 -15.959  1.00 73.68           H
ATOM   3571 2HG1 ILE A 238      -8.389 -13.805 -15.407  1.00 73.68           H
ATOM   3572  CG2 ILE A 238      -9.852 -16.738 -16.518  1.00 73.68           C
ATOM   3573 1HG2 ILE A 238     -10.822 -16.972 -16.955  1.00 73.68           H
ATOM   3574 2HG2 ILE A 238      -9.066 -16.954 -17.242  1.00 73.68           H
ATOM   3575 3HG2 ILE A 238      -9.699 -17.344 -15.625  1.00 73.68           H
ATOM   3576  CD1 ILE A 238      -8.513 -15.420 -13.983  1.00 73.68           C
ATOM   3577 1HD1 ILE A 238      -9.352 -14.989 -13.438  1.00 73.68           H
ATOM   3578 2HD1 ILE A 238      -8.609 -16.506 -13.999  1.00 73.68           H
ATOM   3579 3HD1 ILE A 238      -7.580 -15.145 -13.491  1.00 73.68           H
ATOM   3580  HN  ILE A 238     -10.366 -12.856 -15.986  1.00 73.68           H
ATOM   3581  N   HIS A 239     -12.358 -14.623 -17.883  1.00 77.24           N
ATOM   3582  CA  HIS A 239     -13.511 -15.090 -18.635  1.00 77.24           C
ATOM   3583  C   HIS A 239     -13.475 -14.501 -20.047  1.00 77.24           C
ATOM   3584  O   HIS A 239     -13.719 -15.207 -21.024  1.00 77.24           O
ATOM   3585  HA  HIS A 239     -13.423 -16.174 -18.700  1.00 77.24           H
ATOM   3586  CB  HIS A 239     -14.810 -14.771 -17.892  1.00 77.24           C
ATOM   3587 1HB  HIS A 239     -14.740 -15.161 -16.876  1.00 77.24           H
ATOM   3588 2HB  HIS A 239     -14.914 -13.689 -17.812  1.00 77.24           H
ATOM   3589  CG  HIS A 239     -16.047 -15.335 -18.549  1.00 77.24           C
ATOM   3590  ND1 HIS A 239     -16.846 -14.595 -19.403  1.00 77.24           N
ATOM   3591  HD1 HIS A 239     -16.695 -13.643 -19.666  1.00 77.24           H
ATOM   3592  CD2 HIS A 239     -16.613 -16.574 -18.469  1.00 77.24           C
ATOM   3593  HD2 HIS A 239     -16.237 -17.409 -17.877  1.00 77.24           H
ATOM   3594  CE1 HIS A 239     -17.845 -15.364 -19.811  1.00 77.24           C
ATOM   3595  HE1 HIS A 239     -18.644 -15.068 -20.492  1.00 77.24           H
ATOM   3596  NE2 HIS A 239     -17.699 -16.589 -19.231  1.00 77.24           N
ATOM   3597  HN  HIS A 239     -12.575 -14.118 -17.048  1.00 77.24           H
ATOM   3598  N   THR A 240     -13.170 -13.213 -20.109  1.00 72.69           N
ATOM   3599  CA  THR A 240     -13.145 -12.511 -21.381  1.00 72.69           C
ATOM   3600  C   THR A 240     -12.007 -13.038 -22.258  1.00 72.69           C
ATOM   3601  O   THR A 240     -12.181 -13.218 -23.462  1.00 72.69           O
ATOM   3602  HA  THR A 240     -14.077 -12.718 -21.906  1.00 72.69           H
ATOM   3603  CB  THR A 240     -13.044 -11.012 -21.091  1.00 72.69           C
ATOM   3604  HB  THR A 240     -12.059 -10.756 -20.701  1.00 72.69           H
ATOM   3605  OG1 THR A 240     -14.138 -10.753 -20.216  1.00 72.69           O
ATOM   3606  HG1 THR A 240     -13.808 -10.642 -19.278  1.00 72.69           H
ATOM   3607  CG2 THR A 240     -13.343 -10.156 -22.323  1.00 72.69           C
ATOM   3608 1HG2 THR A 240     -14.354 -10.363 -22.673  1.00 72.69           H
ATOM   3609 2HG2 THR A 240     -12.629 -10.394 -23.112  1.00 72.69           H
ATOM   3610 3HG2 THR A 240     -13.257  -9.101 -22.063  1.00 72.69           H
ATOM   3611  HN  THR A 240     -12.944 -12.653 -19.312  1.00 72.69           H
ATOM   3612  N   LEU A 241     -10.869 -13.270 -21.621  1.00 71.17           N
ATOM   3613  CA  LEU A 241      -9.683 -13.702 -22.340  1.00 71.17           C
ATOM   3614  C   LEU A 241      -9.929 -15.091 -22.932  1.00 71.17           C
ATOM   3615  O   LEU A 241      -9.473 -15.390 -24.034  1.00 71.17           O
ATOM   3616  HA  LEU A 241      -9.524 -13.001 -23.159  1.00 71.17           H
ATOM   3617  CB  LEU A 241      -8.452 -13.629 -21.435  1.00 71.17           C
ATOM   3618 1HB  LEU A 241      -8.704 -14.078 -20.474  1.00 71.17           H
ATOM   3619 2HB  LEU A 241      -7.664 -14.240 -21.876  1.00 71.17           H
ATOM   3620  CG  LEU A 241      -7.889 -12.229 -21.180  1.00 71.17           C
ATOM   3621  HG  LEU A 241      -8.711 -11.581 -20.874  1.00 71.17           H
ATOM   3622  CD1 LEU A 241      -6.876 -12.246 -20.034  1.00 71.17           C
ATOM   3623 1HD1 LEU A 241      -7.362 -12.598 -19.124  1.00 71.17           H
ATOM   3624 2HD1 LEU A 241      -6.052 -12.913 -20.287  1.00 71.17           H
ATOM   3625 3HD1 LEU A 241      -6.492 -11.238 -19.874  1.00 71.17           H
ATOM   3626  CD2 LEU A 241      -7.298 -11.634 -22.459  1.00 71.17           C
ATOM   3627 1HD2 LEU A 241      -6.492 -12.274 -22.819  1.00 71.17           H
ATOM   3628 2HD2 LEU A 241      -8.075 -11.565 -23.221  1.00 71.17           H
ATOM   3629 3HD2 LEU A 241      -6.905 -10.639 -22.250  1.00 71.17           H
ATOM   3630  HN  LEU A 241     -10.751 -13.167 -20.633  1.00 71.17           H
ATOM   3631  N   ILE A 242     -10.650 -15.904 -22.173  1.00 72.50           N
ATOM   3632  CA  ILE A 242     -10.991 -17.243 -22.623  1.00 72.50           C
ATOM   3633  C   ILE A 242     -11.879 -17.148 -23.866  1.00 72.50           C
ATOM   3634  O   ILE A 242     -11.668 -17.868 -24.840  1.00 72.50           O
ATOM   3635  HA  ILE A 242     -10.062 -17.740 -22.900  1.00 72.50           H
ATOM   3636  CB  ILE A 242     -11.614 -18.049 -21.482  1.00 72.50           C
ATOM   3637  HB  ILE A 242     -12.367 -17.429 -20.997  1.00 72.50           H
ATOM   3638  CG1 ILE A 242     -10.566 -18.400 -20.423  1.00 72.50           C
ATOM   3639 1HG1 ILE A 242      -9.876 -19.143 -20.822  1.00 72.50           H
ATOM   3640 2HG1 ILE A 242      -9.978 -17.515 -20.182  1.00 72.50           H
ATOM   3641  CG2 ILE A 242     -12.328 -19.293 -22.016  1.00 72.50           C
ATOM   3642 1HG2 ILE A 242     -13.119 -18.991 -22.703  1.00 72.50           H
ATOM   3643 2HG2 ILE A 242     -11.612 -19.925 -22.541  1.00 72.50           H
ATOM   3644 3HG2 ILE A 242     -12.761 -19.848 -21.184  1.00 72.50           H
ATOM   3645  CD1 ILE A 242     -11.229 -18.940 -19.155  1.00 72.50           C
ATOM   3646 1HD1 ILE A 242     -11.900 -18.185 -18.746  1.00 72.50           H
ATOM   3647 2HD1 ILE A 242     -11.797 -19.839 -19.396  1.00 72.50           H
ATOM   3648 3HD1 ILE A 242     -10.462 -19.182 -18.419  1.00 72.50           H
ATOM   3649  HN  ILE A 242     -10.999 -15.661 -21.268  1.00 72.50           H
ATOM   3650  N   GLN A 243     -12.853 -16.253 -23.791  1.00 70.70           N
ATOM   3651  CA  GLN A 243     -13.819 -16.106 -24.866  1.00 70.70           C
ATOM   3652  C   GLN A 243     -13.115 -15.676 -26.156  1.00 70.70           C
ATOM   3653  O   GLN A 243     -13.564 -16.008 -27.252  1.00 70.70           O
ATOM   3654  HA  GLN A 243     -14.260 -17.094 -24.997  1.00 70.70           H
ATOM   3655  CB  GLN A 243     -14.918 -15.112 -24.485  1.00 70.70           C
ATOM   3656 1HB  GLN A 243     -14.470 -14.217 -24.053  1.00 70.70           H
ATOM   3657 2HB  GLN A 243     -15.457 -14.799 -25.379  1.00 70.70           H
ATOM   3658  CG  GLN A 243     -15.895 -15.733 -23.484  1.00 70.70           C
ATOM   3659 1HG  GLN A 243     -16.231 -16.703 -23.853  1.00 70.70           H
ATOM   3660 2HG  GLN A 243     -15.387 -15.911 -22.537  1.00 70.70           H
ATOM   3661  CD  GLN A 243     -17.102 -14.821 -23.259  1.00 70.70           C
ATOM   3662  OE1 GLN A 243     -17.074 -13.633 -23.532  1.00 70.70           O
ATOM   3663  NE2 GLN A 243     -18.161 -15.442 -22.747  1.00 70.70           N
ATOM   3664 1HE2 GLN A 243     -18.118 -16.421 -22.546  1.00 70.70           H
ATOM   3665 2HE2 GLN A 243     -19.001 -14.931 -22.563  1.00 70.70           H
ATOM   3666  HN  GLN A 243     -12.988 -15.637 -23.014  1.00 70.70           H
ATOM   3667  N   ALA A 244     -12.024 -14.945 -25.981  1.00 65.05           N
ATOM   3668  CA  ALA A 244     -11.384 -14.278 -27.102  1.00 65.05           C
ATOM   3669  C   ALA A 244     -10.591 -15.303 -27.915  1.00 65.05           C
ATOM   3670  O   ALA A 244      -9.596 -15.845 -27.436  1.00 65.05           O
ATOM   3671  HA  ALA A 244     -12.169 -13.857 -27.730  1.00 65.05           H
ATOM   3672  CB  ALA A 244     -10.504 -13.139 -26.583  1.00 65.05           C
ATOM   3673 1HB  ALA A 244     -11.120 -12.423 -26.038  1.00 65.05           H
ATOM   3674 2HB  ALA A 244      -9.741 -13.543 -25.917  1.00 65.05           H
ATOM   3675 3HB  ALA A 244     -10.024 -12.638 -27.424  1.00 65.05           H
ATOM   3676  HN  ALA A 244     -11.580 -14.806 -25.096  1.00 65.05           H
ATOM   3677  N   LYS A 245     -11.060 -15.538 -29.131  1.00 56.23           N
ATOM   3678  CA  LYS A 245     -10.576 -16.660 -29.917  1.00 56.23           C
ATOM   3679  C   LYS A 245      -9.088 -16.466 -30.213  1.00 56.23           C
ATOM   3680  O   LYS A 245      -8.471 -17.292 -30.883  1.00 56.23           O
ATOM   3681  HA  LYS A 245     -10.693 -17.558 -29.310  1.00 56.23           H
ATOM   3682  CB  LYS A 245     -11.433 -16.846 -31.171  1.00 56.23           C
ATOM   3683 1HB  LYS A 245     -11.484 -15.908 -31.724  1.00 56.23           H
ATOM   3684 2HB  LYS A 245     -10.967 -17.579 -31.829  1.00 56.23           H
ATOM   3685  CG  LYS A 245     -12.846 -17.306 -30.806  1.00 56.23           C
ATOM   3686 1HG  LYS A 245     -12.792 -18.183 -30.161  1.00 56.23           H
ATOM   3687 2HG  LYS A 245     -13.352 -16.524 -30.239  1.00 56.23           H
ATOM   3688  CD  LYS A 245     -13.656 -17.638 -32.061  1.00 56.23           C
ATOM   3689 1HD  LYS A 245     -13.830 -16.729 -32.637  1.00 56.23           H
ATOM   3690 2HD  LYS A 245     -13.086 -18.315 -32.697  1.00 56.23           H
ATOM   3691  CE  LYS A 245     -14.996 -18.280 -31.695  1.00 56.23           C
ATOM   3692 1HE  LYS A 245     -14.829 -19.135 -31.039  1.00 56.23           H
ATOM   3693 2HE  LYS A 245     -15.608 -17.568 -31.141  1.00 56.23           H
ATOM   3694  NZ  LYS A 245     -15.712 -18.716 -32.915  1.00 56.23           N
ATOM   3695 1HZ  LYS A 245     -16.590 -19.151 -32.654  1.00 56.23           H
ATOM   3696 2HZ  LYS A 245     -15.895 -17.911 -33.504  1.00 56.23           H
ATOM   3697 3HZ  LYS A 245     -15.141 -19.383 -33.422  1.00 56.23           H
ATOM   3698  HN  LYS A 245     -11.758 -14.978 -29.579  1.00 56.23           H
ATOM   3699  N   LYS A 246      -8.553 -15.368 -29.698  1.00 55.80           N
ATOM   3700  CA  LYS A 246      -7.253 -14.892 -30.137  1.00 55.80           C
ATOM   3701  C   LYS A 246      -6.191 -15.310 -29.117  1.00 55.80           C
ATOM   3702  O   LYS A 246      -6.293 -14.976 -27.938  1.00 55.80           O
ATOM   3703  HA  LYS A 246      -7.030 -15.379 -31.086  1.00 55.80           H
ATOM   3704  CB  LYS A 246      -7.294 -13.385 -30.400  1.00 55.80           C
ATOM   3705 1HB  LYS A 246      -7.978 -12.908 -29.699  1.00 55.80           H
ATOM   3706 2HB  LYS A 246      -6.308 -12.955 -30.226  1.00 55.80           H
ATOM   3707  CG  LYS A 246      -7.738 -13.091 -31.834  1.00 55.80           C
ATOM   3708 1HG  LYS A 246      -7.200 -13.740 -32.526  1.00 55.80           H
ATOM   3709 2HG  LYS A 246      -8.799 -13.318 -31.944  1.00 55.80           H
ATOM   3710  CD  LYS A 246      -7.484 -11.627 -32.198  1.00 55.80           C
ATOM   3711 1HD  LYS A 246      -8.158 -10.985 -31.630  1.00 55.80           H
ATOM   3712 2HD  LYS A 246      -6.468 -11.350 -31.917  1.00 55.80           H
ATOM   3713  CE  LYS A 246      -7.688 -11.390 -33.695  1.00 55.80           C
ATOM   3714 1HE  LYS A 246      -7.067 -12.081 -34.266  1.00 55.80           H
ATOM   3715 2HE  LYS A 246      -8.724 -11.596 -33.965  1.00 55.80           H
ATOM   3716  NZ  LYS A 246      -7.344  -9.995 -34.051  1.00 55.80           N
ATOM   3717 1HZ  LYS A 246      -7.509  -9.848 -35.041  1.00 55.80           H
ATOM   3718 2HZ  LYS A 246      -7.922  -9.358 -33.514  1.00 55.80           H
ATOM   3719 3HZ  LYS A 246      -6.367  -9.824 -33.842  1.00 55.80           H
ATOM   3720  HN  LYS A 246      -8.993 -14.808 -28.995  1.00 55.80           H
ATOM   3721  N   SER A 247      -5.196 -16.033 -29.609  1.00 54.79           N
ATOM   3722  CA  SER A 247      -4.194 -16.619 -28.736  1.00 54.79           C
ATOM   3723  C   SER A 247      -3.510 -15.524 -27.914  1.00 54.79           C
ATOM   3724  O   SER A 247      -3.220 -15.717 -26.735  1.00 54.79           O
ATOM   3725  HA  SER A 247      -4.741 -17.300 -28.084  1.00 54.79           H
ATOM   3726  CB  SER A 247      -3.156 -17.406 -29.538  1.00 54.79           C
ATOM   3727 1HB  SER A 247      -2.501 -17.945 -28.854  1.00 54.79           H
ATOM   3728 2HB  SER A 247      -3.661 -18.153 -30.151  1.00 54.79           H
ATOM   3729  OG  SER A 247      -2.372 -16.558 -30.374  1.00 54.79           O
ATOM   3730  HG  SER A 247      -1.720 -17.105 -30.900  1.00 54.79           H
ATOM   3731  HN  SER A 247      -5.069 -16.220 -30.583  1.00 54.79           H
ATOM   3732  N   SER A 248      -3.274 -14.397 -28.571  1.00 57.13           N
ATOM   3733  CA  SER A 248      -2.466 -13.343 -27.981  1.00 57.13           C
ATOM   3734  C   SER A 248      -3.000 -12.989 -26.592  1.00 57.13           C
ATOM   3735  O   SER A 248      -2.341 -12.282 -25.831  1.00 57.13           O
ATOM   3736  HA  SER A 248      -1.460 -13.756 -27.910  1.00 57.13           H
ATOM   3737  CB  SER A 248      -2.445 -12.101 -28.874  1.00 57.13           C
ATOM   3738 1HB  SER A 248      -1.702 -11.397 -28.498  1.00 57.13           H
ATOM   3739 2HB  SER A 248      -2.135 -12.383 -29.880  1.00 57.13           H
ATOM   3740  OG  SER A 248      -3.717 -11.462 -28.930  1.00 57.13           O
ATOM   3741  HG  SER A 248      -3.664 -10.643 -29.502  1.00 57.13           H
ATOM   3742  HN  SER A 248      -3.623 -14.199 -29.487  1.00 57.13           H
ATOM   3743  N   LYS A 249      -4.189 -13.498 -26.303  1.00 58.97           N
ATOM   3744  CA  LYS A 249      -4.824 -13.234 -25.023  1.00 58.97           C
ATOM   3745  C   LYS A 249      -4.079 -13.993 -23.922  1.00 58.97           C
ATOM   3746  O   LYS A 249      -4.079 -13.574 -22.766  1.00 58.97           O
ATOM   3747  HA  LYS A 249      -4.734 -12.166 -24.827  1.00 58.97           H
ATOM   3748  CB  LYS A 249      -6.318 -13.558 -25.090  1.00 58.97           C
ATOM   3749 1HB  LYS A 249      -6.460 -14.554 -25.509  1.00 58.97           H
ATOM   3750 2HB  LYS A 249      -6.736 -13.575 -24.083  1.00 58.97           H
ATOM   3751  CG  LYS A 249      -7.065 -12.529 -25.941  1.00 58.97           C
ATOM   3752 1HG  LYS A 249      -7.130 -11.584 -25.401  1.00 58.97           H
ATOM   3753 2HG  LYS A 249      -6.506 -12.335 -26.856  1.00 58.97           H
ATOM   3754  CD  LYS A 249      -8.471 -13.021 -26.289  1.00 58.97           C
ATOM   3755 1HD  LYS A 249      -8.411 -14.011 -26.743  1.00 58.97           H
ATOM   3756 2HD  LYS A 249      -9.060 -13.124 -25.378  1.00 58.97           H
ATOM   3757  CE  LYS A 249      -9.169 -12.055 -27.248  1.00 58.97           C
ATOM   3758 1HE  LYS A 249      -9.824 -11.388 -26.688  1.00 58.97           H
ATOM   3759 2HE  LYS A 249      -8.428 -11.430 -27.746  1.00 58.97           H
ATOM   3760  NZ  LYS A 249      -9.954 -12.802 -28.256  1.00 58.97           N
ATOM   3761 1HZ  LYS A 249     -10.727 -12.228 -28.575  1.00 58.97           H
ATOM   3762 2HZ  LYS A 249      -9.359 -13.035 -29.043  1.00 58.97           H
ATOM   3763 3HZ  LYS A 249     -10.315 -13.653 -27.840  1.00 58.97           H
ATOM   3764  HN  LYS A 249      -4.715 -14.079 -26.924  1.00 58.97           H
ATOM   3765  N   HIS A 250      -3.463 -15.095 -24.322  1.00 64.44           N
ATOM   3766  CA  HIS A 250      -2.748 -15.937 -23.377  1.00 64.44           C
ATOM   3767  C   HIS A 250      -1.617 -15.136 -22.729  1.00 64.44           C
ATOM   3768  O   HIS A 250      -1.355 -15.279 -21.535  1.00 64.44           O
ATOM   3769  HA  HIS A 250      -3.466 -16.223 -22.608  1.00 64.44           H
ATOM   3770  CB  HIS A 250      -2.256 -17.217 -24.054  1.00 64.44           C
ATOM   3771 1HB  HIS A 250      -1.775 -16.955 -24.997  1.00 64.44           H
ATOM   3772 2HB  HIS A 250      -1.494 -17.678 -23.426  1.00 64.44           H
ATOM   3773  CG  HIS A 250      -3.345 -18.228 -24.324  1.00 64.44           C
ATOM   3774  ND1 HIS A 250      -3.892 -19.023 -23.332  1.00 64.44           N
ATOM   3775  HD1 HIS A 250      -3.634 -19.013 -22.366  1.00 64.44           H
ATOM   3776  CD2 HIS A 250      -3.983 -18.563 -25.482  1.00 64.44           C
ATOM   3777  HD2 HIS A 250      -3.794 -18.126 -26.463  1.00 64.44           H
ATOM   3778  CE1 HIS A 250      -4.816 -19.798 -23.880  1.00 64.44           C
ATOM   3779  HE1 HIS A 250      -5.426 -20.536 -23.358  1.00 64.44           H
ATOM   3780  NE2 HIS A 250      -4.870 -19.512 -25.213  1.00 64.44           N
ATOM   3781  HN  HIS A 250      -3.446 -15.415 -25.269  1.00 64.44           H
ATOM   3782  N   LYS A 251      -0.978 -14.310 -23.544  1.00 67.43           N
ATOM   3783  CA  LYS A 251       0.156 -13.529 -23.079  1.00 67.43           C
ATOM   3784  C   LYS A 251      -0.328 -12.490 -22.066  1.00 67.43           C
ATOM   3785  O   LYS A 251       0.276 -12.322 -21.007  1.00 67.43           O
ATOM   3786  HA  LYS A 251       0.839 -14.212 -22.574  1.00 67.43           H
ATOM   3787  CB  LYS A 251       0.913 -12.926 -24.264  1.00 67.43           C
ATOM   3788 1HB  LYS A 251       1.012 -13.670 -25.054  1.00 67.43           H
ATOM   3789 2HB  LYS A 251       0.343 -12.095 -24.680  1.00 67.43           H
ATOM   3790  CG  LYS A 251       2.299 -12.438 -23.839  1.00 67.43           C
ATOM   3791 1HG  LYS A 251       2.197 -11.598 -23.151  1.00 67.43           H
ATOM   3792 2HG  LYS A 251       2.818 -13.230 -23.299  1.00 67.43           H
ATOM   3793  CD  LYS A 251       3.127 -12.013 -25.053  1.00 67.43           C
ATOM   3794 1HD  LYS A 251       3.109 -12.801 -25.804  1.00 67.43           H
ATOM   3795 2HD  LYS A 251       2.683 -11.128 -25.508  1.00 67.43           H
ATOM   3796  CE  LYS A 251       4.574 -11.716 -24.652  1.00 67.43           C
ATOM   3797 1HE  LYS A 251       4.613 -10.804 -24.056  1.00 67.43           H
ATOM   3798 2HE  LYS A 251       4.957 -12.522 -24.027  1.00 67.43           H
ATOM   3799  NZ  LYS A 251       5.424 -11.565 -25.855  1.00 67.43           N
ATOM   3800 1HZ  LYS A 251       6.342 -11.232 -25.580  1.00 67.43           H
ATOM   3801 2HZ  LYS A 251       5.515 -12.462 -26.319  1.00 67.43           H
ATOM   3802 3HZ  LYS A 251       4.998 -10.899 -26.489  1.00 67.43           H
ATOM   3803  HN  LYS A 251      -1.221 -14.172 -24.504  1.00 67.43           H
ATOM   3804  N   ALA A 252      -1.413 -11.819 -22.426  1.00 66.32           N
ATOM   3805  CA  ALA A 252      -1.990 -10.808 -21.556  1.00 66.32           C
ATOM   3806  C   ALA A 252      -2.437 -11.462 -20.247  1.00 66.32           C
ATOM   3807  O   ALA A 252      -2.290 -10.877 -19.175  1.00 66.32           O
ATOM   3808  HA  ALA A 252      -1.214 -10.074 -21.340  1.00 66.32           H
ATOM   3809  CB  ALA A 252      -3.141 -10.108 -22.282  1.00 66.32           C
ATOM   3810 1HB  ALA A 252      -2.765  -9.635 -23.189  1.00 66.32           H
ATOM   3811 2HB  ALA A 252      -3.904 -10.841 -22.543  1.00 66.32           H
ATOM   3812 3HB  ALA A 252      -3.574  -9.350 -21.629  1.00 66.32           H
ATOM   3813  HN  ALA A 252      -1.894 -11.957 -23.291  1.00 66.32           H
ATOM   3814  N   LEU A 253      -2.974 -12.666 -20.378  1.00 70.38           N
ATOM   3815  CA  LEU A 253      -3.422 -13.415 -19.216  1.00 70.38           C
ATOM   3816  C   LEU A 253      -2.249 -13.599 -18.251  1.00 70.38           C
ATOM   3817  O   LEU A 253      -2.370 -13.313 -17.061  1.00 70.38           O
ATOM   3818  HA  LEU A 253      -4.188 -12.821 -18.719  1.00 70.38           H
ATOM   3819  CB  LEU A 253      -4.076 -14.730 -19.646  1.00 70.38           C
ATOM   3820 1HB  LEU A 253      -4.738 -14.525 -20.488  1.00 70.38           H
ATOM   3821 2HB  LEU A 253      -3.296 -15.399 -20.010  1.00 70.38           H
ATOM   3822  CG  LEU A 253      -4.877 -15.464 -18.569  1.00 70.38           C
ATOM   3823  HG  LEU A 253      -4.325 -15.404 -17.632  1.00 70.38           H
ATOM   3824  CD1 LEU A 253      -6.232 -14.791 -18.339  1.00 70.38           C
ATOM   3825 1HD1 LEU A 253      -6.076 -13.761 -18.018  1.00 70.38           H
ATOM   3826 2HD1 LEU A 253      -6.804 -14.799 -19.267  1.00 70.38           H
ATOM   3827 3HD1 LEU A 253      -6.781 -15.333 -17.569  1.00 70.38           H
ATOM   3828  CD2 LEU A 253      -5.026 -16.948 -18.912  1.00 70.38           C
ATOM   3829 1HD2 LEU A 253      -5.545 -17.050 -19.865  1.00 70.38           H
ATOM   3830 2HD2 LEU A 253      -4.038 -17.404 -18.985  1.00 70.38           H
ATOM   3831 3HD2 LEU A 253      -5.599 -17.446 -18.131  1.00 70.38           H
ATOM   3832  HN  LEU A 253      -3.105 -13.128 -21.255  1.00 70.38           H
ATOM   3833  N   LYS A 254      -1.142 -14.076 -18.799  1.00 73.46           N
ATOM   3834  CA  LYS A 254       0.027 -14.374 -17.988  1.00 73.46           C
ATOM   3835  C   LYS A 254       0.425 -13.126 -17.198  1.00 73.46           C
ATOM   3836  O   LYS A 254       0.649 -13.196 -15.991  1.00 73.46           O
ATOM   3837  HA  LYS A 254      -0.256 -15.154 -17.282  1.00 73.46           H
ATOM   3838  CB  LYS A 254       1.153 -14.937 -18.858  1.00 73.46           C
ATOM   3839 1HB  LYS A 254       0.788 -15.794 -19.423  1.00 73.46           H
ATOM   3840 2HB  LYS A 254       1.466 -14.187 -19.584  1.00 73.46           H
ATOM   3841  CG  LYS A 254       2.350 -15.355 -18.001  1.00 73.46           C
ATOM   3842 1HG  LYS A 254       2.783 -14.478 -17.521  1.00 73.46           H
ATOM   3843 2HG  LYS A 254       2.017 -16.022 -17.206  1.00 73.46           H
ATOM   3844  CD  LYS A 254       3.413 -16.056 -18.850  1.00 73.46           C
ATOM   3845 1HD  LYS A 254       2.982 -16.939 -19.323  1.00 73.46           H
ATOM   3846 2HD  LYS A 254       3.739 -15.393 -19.651  1.00 73.46           H
ATOM   3847  CE  LYS A 254       4.615 -16.464 -17.996  1.00 73.46           C
ATOM   3848 1HE  LYS A 254       5.120 -15.574 -17.620  1.00 73.46           H
ATOM   3849 2HE  LYS A 254       4.276 -17.029 -17.127  1.00 73.46           H
ATOM   3850  NZ  LYS A 254       5.560 -17.281 -18.789  1.00 73.46           N
ATOM   3851 1HZ  LYS A 254       6.360 -17.525 -18.214  1.00 73.46           H
ATOM   3852 2HZ  LYS A 254       5.097 -18.128 -19.100  1.00 73.46           H
ATOM   3853 3HZ  LYS A 254       5.872 -16.751 -19.594  1.00 73.46           H
ATOM   3854  HN  LYS A 254      -1.035 -14.258 -19.777  1.00 73.46           H
ATOM   3855  N   VAL A 255       0.502 -12.012 -17.912  1.00 72.31           N
ATOM   3856  CA  VAL A 255       0.912 -10.759 -17.301  1.00 72.31           C
ATOM   3857  C   VAL A 255       0.021 -10.471 -16.091  1.00 72.31           C
ATOM   3858  O   VAL A 255       0.516 -10.115 -15.022  1.00 72.31           O
ATOM   3859  HA  VAL A 255       1.940 -10.880 -16.959  1.00 72.31           H
ATOM   3860  CB  VAL A 255       0.887  -9.637 -18.341  1.00 72.31           C
ATOM   3861  HB  VAL A 255      -0.136  -9.537 -18.702  1.00 72.31           H
ATOM   3862  CG1 VAL A 255       1.298  -8.302 -17.718  1.00 72.31           C
ATOM   3863 1HG1 VAL A 255       0.607  -8.048 -16.914  1.00 72.31           H
ATOM   3864 2HG1 VAL A 255       2.309  -8.384 -17.316  1.00 72.31           H
ATOM   3865 3HG1 VAL A 255       1.272  -7.522 -18.479  1.00 72.31           H
ATOM   3866  CG2 VAL A 255       1.776  -9.980 -19.539  1.00 72.31           C
ATOM   3867 1HG2 VAL A 255       2.803 -10.120 -19.200  1.00 72.31           H
ATOM   3868 2HG2 VAL A 255       1.418 -10.898 -20.006  1.00 72.31           H
ATOM   3869 3HG2 VAL A 255       1.740  -9.166 -20.263  1.00 72.31           H
ATOM   3870  HN  VAL A 255       0.291 -11.957 -18.888  1.00 72.31           H
ATOM   3871  N   THR A 256      -1.277 -10.636 -16.299  1.00 71.45           N
ATOM   3872  CA  THR A 256      -2.254 -10.195 -15.318  1.00 71.45           C
ATOM   3873  C   THR A 256      -2.197 -11.081 -14.072  1.00 71.45           C
ATOM   3874  O   THR A 256      -2.195 -10.580 -12.949  1.00 71.45           O
ATOM   3875  HA  THR A 256      -1.993  -9.184 -15.004  1.00 71.45           H
ATOM   3876  CB  THR A 256      -3.627 -10.182 -15.992  1.00 71.45           C
ATOM   3877  HB  THR A 256      -3.988 -11.197 -16.159  1.00 71.45           H
ATOM   3878  OG1 THR A 256      -3.431  -9.398 -17.165  1.00 71.45           O
ATOM   3879  HG1 THR A 256      -3.544  -9.966 -17.980  1.00 71.45           H
ATOM   3880  CG2 THR A 256      -4.666  -9.397 -15.189  1.00 71.45           C
ATOM   3881 1HG2 THR A 256      -4.336  -8.364 -15.079  1.00 71.45           H
ATOM   3882 2HG2 THR A 256      -4.780  -9.848 -14.203  1.00 71.45           H
ATOM   3883 3HG2 THR A 256      -5.623  -9.419 -15.711  1.00 71.45           H
ATOM   3884  HN  THR A 256      -1.662 -11.062 -17.117  1.00 71.45           H
ATOM   3885  N   ILE A 257      -2.152 -12.383 -14.313  1.00 75.63           N
ATOM   3886  CA  ILE A 257      -2.083 -13.344 -13.224  1.00 75.63           C
ATOM   3887  C   ILE A 257      -0.862 -13.036 -12.355  1.00 75.63           C
ATOM   3888  O   ILE A 257      -0.956 -13.024 -11.129  1.00 75.63           O
ATOM   3889  HA  ILE A 257      -2.980 -13.215 -12.618  1.00 75.63           H
ATOM   3890  CB  ILE A 257      -2.106 -14.773 -13.769  1.00 75.63           C
ATOM   3891  HB  ILE A 257      -1.363 -14.849 -14.562  1.00 75.63           H
ATOM   3892  CG1 ILE A 257      -3.465 -15.102 -14.391  1.00 75.63           C
ATOM   3893 1HG1 ILE A 257      -4.230 -15.116 -13.614  1.00 75.63           H
ATOM   3894 2HG1 ILE A 257      -3.744 -14.320 -15.098  1.00 75.63           H
ATOM   3895  CG2 ILE A 257      -1.714 -15.779 -12.685  1.00 75.63           C
ATOM   3896 1HG2 ILE A 257      -0.708 -15.557 -12.330  1.00 75.63           H
ATOM   3897 2HG2 ILE A 257      -2.416 -15.710 -11.854  1.00 75.63           H
ATOM   3898 3HG2 ILE A 257      -1.738 -16.787 -13.099  1.00 75.63           H
ATOM   3899  CD1 ILE A 257      -3.429 -16.454 -15.104  1.00 75.63           C
ATOM   3900 1HD1 ILE A 257      -2.680 -16.428 -15.896  1.00 75.63           H
ATOM   3901 2HD1 ILE A 257      -3.175 -17.236 -14.389  1.00 75.63           H
ATOM   3902 3HD1 ILE A 257      -4.408 -16.663 -15.537  1.00 75.63           H
ATOM   3903  HN  ILE A 257      -2.163 -12.783 -15.229  1.00 75.63           H
ATOM   3904  N   THR A 258       0.255 -12.796 -13.025  1.00 79.50           N
ATOM   3905  CA  THR A 258       1.512 -12.576 -12.329  1.00 79.50           C
ATOM   3906  C   THR A 258       1.384 -11.403 -11.355  1.00 79.50           C
ATOM   3907  O   THR A 258       1.839 -11.486 -10.215  1.00 79.50           O
ATOM   3908  HA  THR A 258       1.735 -13.462 -11.735  1.00 79.50           H
ATOM   3909  CB  THR A 258       2.606 -12.377 -13.380  1.00 79.50           C
ATOM   3910  HB  THR A 258       2.410 -11.490 -13.982  1.00 79.50           H
ATOM   3911  OG1 THR A 258       2.631 -13.610 -14.093  1.00 79.50           O
ATOM   3912  HG1 THR A 258       1.976 -13.583 -14.848  1.00 79.50           H
ATOM   3913  CG2 THR A 258       4.001 -12.275 -12.761  1.00 79.50           C
ATOM   3914 1HG2 THR A 258       4.224 -13.192 -12.215  1.00 79.50           H
ATOM   3915 2HG2 THR A 258       4.034 -11.427 -12.077  1.00 79.50           H
ATOM   3916 3HG2 THR A 258       4.739 -12.134 -13.551  1.00 79.50           H
ATOM   3917  HN  THR A 258       0.311 -12.750 -14.022  1.00 79.50           H
ATOM   3918  N   VAL A 259       0.763 -10.338 -11.839  1.00 74.70           N
ATOM   3919  CA  VAL A 259       0.610  -9.133 -11.041  1.00 74.70           C
ATOM   3920  C   VAL A 259      -0.249  -9.445  -9.814  1.00 74.70           C
ATOM   3921  O   VAL A 259       0.068  -9.018  -8.705  1.00 74.70           O
ATOM   3922  HA  VAL A 259       1.603  -8.832 -10.707  1.00 74.70           H
ATOM   3923  CB  VAL A 259       0.037  -8.005 -11.901  1.00 74.70           C
ATOM   3924  HB  VAL A 259      -0.874  -8.373 -12.373  1.00 74.70           H
ATOM   3925  CG1 VAL A 259      -0.335  -6.796 -11.041  1.00 74.70           C
ATOM   3926 1HG1 VAL A 259      -1.084  -7.089 -10.306  1.00 74.70           H
ATOM   3927 2HG1 VAL A 259       0.553  -6.427 -10.528  1.00 74.70           H
ATOM   3928 3HG1 VAL A 259      -0.740  -6.009 -11.678  1.00 74.70           H
ATOM   3929  CG2 VAL A 259       1.015  -7.610 -13.010  1.00 74.70           C
ATOM   3930 1HG2 VAL A 259       1.950  -7.270 -12.565  1.00 74.70           H
ATOM   3931 2HG2 VAL A 259       1.208  -8.472 -13.648  1.00 74.70           H
ATOM   3932 3HG2 VAL A 259       0.583  -6.806 -13.606  1.00 74.70           H
ATOM   3933  HN  VAL A 259       0.369 -10.290 -12.757  1.00 74.70           H
ATOM   3934  N   LEU A 260      -1.319 -10.188 -10.054  1.00 75.34           N
ATOM   3935  CA  LEU A 260      -2.229 -10.557  -8.984  1.00 75.34           C
ATOM   3936  C   LEU A 260      -1.462 -11.336  -7.913  1.00 75.34           C
ATOM   3937  O   LEU A 260      -1.544 -11.015  -6.729  1.00 75.34           O
ATOM   3938  HA  LEU A 260      -2.602  -9.635  -8.539  1.00 75.34           H
ATOM   3939  CB  LEU A 260      -3.438 -11.310  -9.544  1.00 75.34           C
ATOM   3940 1HB  LEU A 260      -3.958 -10.654 -10.242  1.00 75.34           H
ATOM   3941 2HB  LEU A 260      -3.076 -12.163 -10.117  1.00 75.34           H
ATOM   3942  CG  LEU A 260      -4.450 -11.815  -8.513  1.00 75.34           C
ATOM   3943  HG  LEU A 260      -3.930 -12.476  -7.820  1.00 75.34           H
ATOM   3944  CD1 LEU A 260      -5.021 -10.658  -7.692  1.00 75.34           C
ATOM   3945 1HD1 LEU A 260      -4.212 -10.150  -7.167  1.00 75.34           H
ATOM   3946 2HD1 LEU A 260      -5.521  -9.953  -8.356  1.00 75.34           H
ATOM   3947 3HD1 LEU A 260      -5.737 -11.045  -6.967  1.00 75.34           H
ATOM   3948  CD2 LEU A 260      -5.550 -12.640  -9.184  1.00 75.34           C
ATOM   3949 1HD2 LEU A 260      -6.074 -12.022  -9.914  1.00 75.34           H
ATOM   3950 2HD2 LEU A 260      -5.105 -13.498  -9.687  1.00 75.34           H
ATOM   3951 3HD2 LEU A 260      -6.256 -12.987  -8.429  1.00 75.34           H
ATOM   3952  HN  LEU A 260      -1.567 -10.536 -10.959  1.00 75.34           H
ATOM   3953  N   THR A 261      -0.734 -12.345  -8.369  1.00 83.37           N
ATOM   3954  CA  THR A 261      -0.081 -13.269  -7.457  1.00 83.37           C
ATOM   3955  C   THR A 261       0.904 -12.522  -6.556  1.00 83.37           C
ATOM   3956  O   THR A 261       0.975 -12.783  -5.356  1.00 83.37           O
ATOM   3957  HA  THR A 261      -0.840 -13.705  -6.808  1.00 83.37           H
ATOM   3958  CB  THR A 261       0.574 -14.372  -8.290  1.00 83.37           C
ATOM   3959  HB  THR A 261       1.358 -13.965  -8.928  1.00 83.37           H
ATOM   3960  OG1 THR A 261      -0.517 -14.986  -8.972  1.00 83.37           O
ATOM   3961  HG1 THR A 261      -0.696 -14.506  -9.831  1.00 83.37           H
ATOM   3962  CG2 THR A 261       1.151 -15.495  -7.425  1.00 83.37           C
ATOM   3963 1HG2 THR A 261       0.353 -15.947  -6.837  1.00 83.37           H
ATOM   3964 2HG2 THR A 261       1.908 -15.085  -6.756  1.00 83.37           H
ATOM   3965 3HG2 THR A 261       1.603 -16.251  -8.066  1.00 83.37           H
ATOM   3966  HN  THR A 261      -0.588 -12.536  -9.340  1.00 83.37           H
ATOM   3967  N   VAL A 262       1.641 -11.607  -7.170  1.00 83.41           N
ATOM   3968  CA  VAL A 262       2.663 -10.864  -6.452  1.00 83.41           C
ATOM   3969  C   VAL A 262       2.002 -10.021  -5.360  1.00 83.41           C
ATOM   3970  O   VAL A 262       2.499  -9.954  -4.237  1.00 83.41           O
ATOM   3971  HA  VAL A 262       3.327 -11.590  -5.981  1.00 83.41           H
ATOM   3972  CB  VAL A 262       3.490 -10.031  -7.433  1.00 83.41           C
ATOM   3973  HB  VAL A 262       2.800  -9.444  -8.039  1.00 83.41           H
ATOM   3974  CG1 VAL A 262       4.406  -9.057  -6.688  1.00 83.41           C
ATOM   3975 1HG1 VAL A 262       3.802  -8.384  -6.080  1.00 83.41           H
ATOM   3976 2HG1 VAL A 262       5.085  -9.616  -6.045  1.00 83.41           H
ATOM   3977 3HG1 VAL A 262       4.982  -8.477  -7.409  1.00 83.41           H
ATOM   3978  CG2 VAL A 262       4.295 -10.930  -8.373  1.00 83.41           C
ATOM   3979 1HG2 VAL A 262       4.971 -11.554  -7.789  1.00 83.41           H
ATOM   3980 2HG2 VAL A 262       3.614 -11.564  -8.941  1.00 83.41           H
ATOM   3981 3HG2 VAL A 262       4.874 -10.312  -9.060  1.00 83.41           H
ATOM   3982  HN  VAL A 262       1.548 -11.371  -8.137  1.00 83.41           H
ATOM   3983  N   PHE A 263       0.892  -9.398  -5.728  1.00 78.17           N
ATOM   3984  CA  PHE A 263       0.162  -8.557  -4.796  1.00 78.17           C
ATOM   3985  C   PHE A 263      -0.345  -9.370  -3.603  1.00 78.17           C
ATOM   3986  O   PHE A 263      -0.107  -9.006  -2.453  1.00 78.17           O
ATOM   3987  HA  PHE A 263       0.852  -7.790  -4.443  1.00 78.17           H
ATOM   3988  CB  PHE A 263      -1.037  -7.984  -5.554  1.00 78.17           C
ATOM   3989 1HB  PHE A 263      -0.677  -7.453  -6.435  1.00 78.17           H
ATOM   3990 2HB  PHE A 263      -1.656  -8.808  -5.910  1.00 78.17           H
ATOM   3991  CG  PHE A 263      -1.905  -7.036  -4.723  1.00 78.17           C
ATOM   3992  CD1 PHE A 263      -2.879  -7.537  -3.917  1.00 78.17           C
ATOM   3993  HD1 PHE A 263      -3.042  -8.613  -3.863  1.00 78.17           H
ATOM   3994  CD2 PHE A 263      -1.701  -5.693  -4.791  1.00 78.17           C
ATOM   3995  HD2 PHE A 263      -0.920  -5.292  -5.437  1.00 78.17           H
ATOM   3996  CE1 PHE A 263      -3.684  -6.657  -3.146  1.00 78.17           C
ATOM   3997  HE1 PHE A 263      -4.465  -7.058  -2.501  1.00 78.17           H
ATOM   3998  CE2 PHE A 263      -2.506  -4.814  -4.020  1.00 78.17           C
ATOM   3999  HE2 PHE A 263      -2.343  -3.737  -4.074  1.00 78.17           H
ATOM   4000  CZ  PHE A 263      -3.480  -5.314  -3.214  1.00 78.17           C
ATOM   4001  HZ  PHE A 263      -4.098  -4.639  -2.622  1.00 78.17           H
ATOM   4002  HN  PHE A 263       0.492  -9.462  -6.642  1.00 78.17           H
ATOM   4003  N   VAL A 264      -1.035 -10.457  -3.919  1.00 82.52           N
ATOM   4004  CA  VAL A 264      -1.689 -11.252  -2.895  1.00 82.52           C
ATOM   4005  C   VAL A 264      -0.640 -11.768  -1.908  1.00 82.52           C
ATOM   4006  O   VAL A 264      -0.831 -11.687  -0.695  1.00 82.52           O
ATOM   4007  HA  VAL A 264      -2.380 -10.598  -2.362  1.00 82.52           H
ATOM   4008  CB  VAL A 264      -2.503 -12.374  -3.543  1.00 82.52           C
ATOM   4009  HB  VAL A 264      -1.843 -12.919  -4.219  1.00 82.52           H
ATOM   4010  CG1 VAL A 264      -3.014 -13.359  -2.490  1.00 82.52           C
ATOM   4011 1HG1 VAL A 264      -2.168 -13.801  -1.964  1.00 82.52           H
ATOM   4012 2HG1 VAL A 264      -3.650 -12.833  -1.779  1.00 82.52           H
ATOM   4013 3HG1 VAL A 264      -3.589 -14.146  -2.978  1.00 82.52           H
ATOM   4014  CG2 VAL A 264      -3.658 -11.806  -4.370  1.00 82.52           C
ATOM   4015 1HG2 VAL A 264      -4.317 -11.226  -3.724  1.00 82.52           H
ATOM   4016 2HG2 VAL A 264      -3.261 -11.163  -5.156  1.00 82.52           H
ATOM   4017 3HG2 VAL A 264      -4.220 -12.625  -4.820  1.00 82.52           H
ATOM   4018  HN  VAL A 264      -1.149 -10.794  -4.854  1.00 82.52           H
ATOM   4019  N   LEU A 265       0.445 -12.286  -2.464  1.00 88.60           N
ATOM   4020  CA  LEU A 265       1.456 -12.947  -1.657  1.00 88.60           C
ATOM   4021  C   LEU A 265       2.127 -11.919  -0.745  1.00 88.60           C
ATOM   4022  O   LEU A 265       2.576 -12.254   0.350  1.00 88.60           O
ATOM   4023  HA  LEU A 265       0.948 -13.682  -1.033  1.00 88.60           H
ATOM   4024  CB  LEU A 265       2.437 -13.712  -2.548  1.00 88.60           C
ATOM   4025 1HB  LEU A 265       2.800 -13.033  -3.320  1.00 88.60           H
ATOM   4026 2HB  LEU A 265       3.299 -13.997  -1.945  1.00 88.60           H
ATOM   4027  CG  LEU A 265       1.888 -14.967  -3.229  1.00 88.60           C
ATOM   4028  HG  LEU A 265       1.033 -14.677  -3.841  1.00 88.60           H
ATOM   4029  CD1 LEU A 265       2.928 -15.582  -4.167  1.00 88.60           C
ATOM   4030 1HD1 LEU A 265       3.197 -14.857  -4.936  1.00 88.60           H
ATOM   4031 2HD1 LEU A 265       3.816 -15.854  -3.597  1.00 88.60           H
ATOM   4032 3HD1 LEU A 265       2.511 -16.472  -4.638  1.00 88.60           H
ATOM   4033  CD2 LEU A 265       1.382 -15.974  -2.195  1.00 88.60           C
ATOM   4034 1HD2 LEU A 265       2.202 -16.264  -1.538  1.00 88.60           H
ATOM   4035 2HD2 LEU A 265       0.586 -15.520  -1.604  1.00 88.60           H
ATOM   4036 3HD2 LEU A 265       0.997 -16.857  -2.705  1.00 88.60           H
ATOM   4037  HN  LEU A 265       0.637 -12.260  -3.445  1.00 88.60           H
ATOM   4038  N   SER A 266       2.175 -10.687  -1.230  1.00 88.00           N
ATOM   4039  CA  SER A 266       2.871  -9.628  -0.518  1.00 88.00           C
ATOM   4040  C   SER A 266       1.957  -9.028   0.552  1.00 88.00           C
ATOM   4041  O   SER A 266       2.406  -8.717   1.654  1.00 88.00           O
ATOM   4042  HA  SER A 266       3.734 -10.110  -0.058  1.00 88.00           H
ATOM   4043  CB  SER A 266       3.348  -8.539  -1.480  1.00 88.00           C
ATOM   4044 1HB  SER A 266       3.837  -7.745  -0.916  1.00 88.00           H
ATOM   4045 2HB  SER A 266       4.095  -8.955  -2.157  1.00 88.00           H
ATOM   4046  OG  SER A 266       2.275  -7.989  -2.239  1.00 88.00           O
ATOM   4047  HG  SER A 266       2.159  -8.501  -3.090  1.00 88.00           H
ATOM   4048  HN  SER A 266       1.749 -10.408  -2.091  1.00 88.00           H
ATOM   4049  N   GLN A 267       0.691  -8.884   0.190  1.00 86.32           N
ATOM   4050  CA  GLN A 267      -0.230  -8.092   0.987  1.00 86.32           C
ATOM   4051  C   GLN A 267      -0.970  -8.984   1.986  1.00 86.32           C
ATOM   4052  O   GLN A 267      -1.300  -8.548   3.088  1.00 86.32           O
ATOM   4053  HA  GLN A 267       0.393  -7.375   1.522  1.00 86.32           H
ATOM   4054  CB  GLN A 267      -1.215  -7.333   0.096  1.00 86.32           C
ATOM   4055 1HB  GLN A 267      -1.783  -8.040  -0.509  1.00 86.32           H
ATOM   4056 2HB  GLN A 267      -1.933  -6.796   0.715  1.00 86.32           H
ATOM   4057  CG  GLN A 267      -0.482  -6.347  -0.816  1.00 86.32           C
ATOM   4058 1HG  GLN A 267       0.197  -6.891  -1.473  1.00 86.32           H
ATOM   4059 2HG  GLN A 267      -1.201  -5.834  -1.455  1.00 86.32           H
ATOM   4060  CD  GLN A 267       0.304  -5.322   0.003  1.00 86.32           C
ATOM   4061  OE1 GLN A 267      -0.174  -4.776   0.985  1.00 86.32           O
ATOM   4062  NE2 GLN A 267       1.532  -5.092  -0.452  1.00 86.32           N
ATOM   4063 1HE2 GLN A 267       1.862  -5.574  -1.264  1.00 86.32           H
ATOM   4064 2HE2 GLN A 267       2.124  -4.437   0.017  1.00 86.32           H
ATOM   4065  HN  GLN A 267       0.293  -9.296  -0.630  1.00 86.32           H
ATOM   4066  N   PHE A 268      -1.209 -10.217   1.565  1.00 88.63           N
ATOM   4067  CA  PHE A 268      -2.058 -11.117   2.327  1.00 88.63           C
ATOM   4068  C   PHE A 268      -1.515 -11.316   3.744  1.00 88.63           C
ATOM   4069  O   PHE A 268      -2.238 -11.130   4.721  1.00 88.63           O
ATOM   4070  HA  PHE A 268      -3.047 -10.661   2.380  1.00 88.63           H
ATOM   4071  CB  PHE A 268      -2.053 -12.462   1.598  1.00 88.63           C
ATOM   4072 1HB  PHE A 268      -2.397 -12.310   0.575  1.00 88.63           H
ATOM   4073 2HB  PHE A 268      -1.028 -12.828   1.539  1.00 88.63           H
ATOM   4074  CG  PHE A 268      -2.924 -13.532   2.260  1.00 88.63           C
ATOM   4075  CD1 PHE A 268      -2.348 -14.507   3.014  1.00 88.63           C
ATOM   4076  HD1 PHE A 268      -1.266 -14.526   3.146  1.00 88.63           H
ATOM   4077  CD2 PHE A 268      -4.274 -13.508   2.095  1.00 88.63           C
ATOM   4078  HD2 PHE A 268      -4.735 -12.727   1.491  1.00 88.63           H
ATOM   4079  CE1 PHE A 268      -3.156 -15.500   3.628  1.00 88.63           C
ATOM   4080  HE1 PHE A 268      -2.694 -16.281   4.232  1.00 88.63           H
ATOM   4081  CE2 PHE A 268      -5.082 -14.501   2.710  1.00 88.63           C
ATOM   4082  HE2 PHE A 268      -6.163 -14.482   2.577  1.00 88.63           H
ATOM   4083  CZ  PHE A 268      -4.506 -15.476   3.463  1.00 88.63           C
ATOM   4084  HZ  PHE A 268      -5.126 -16.238   3.935  1.00 88.63           H
ATOM   4085  HN  PHE A 268      -0.834 -10.603   0.722  1.00 88.63           H
ATOM   4086  N   PRO A 269      -0.237 -11.697   3.880  1.00 93.40           N
ATOM   4087  CA  PRO A 269       0.311 -12.043   5.193  1.00 93.40           C
ATOM   4088  C   PRO A 269       0.078 -10.949   6.222  1.00 93.40           C
ATOM   4089  O   PRO A 269      -0.311 -11.230   7.355  1.00 93.40           O
ATOM   4090  HA  PRO A 269      -0.197 -12.922   5.591  1.00 93.40           H
ATOM   4091  CB  PRO A 269       1.801 -12.257   4.919  1.00 93.40           C
ATOM   4092 1HB  PRO A 269       2.372 -11.340   5.069  1.00 93.40           H
ATOM   4093 2HB  PRO A 269       2.227 -13.009   5.583  1.00 93.40           H
ATOM   4094  CG  PRO A 269       1.831 -12.708   3.464  1.00 93.40           C
ATOM   4095 1HG  PRO A 269       2.814 -12.563   3.015  1.00 93.40           H
ATOM   4096 2HG  PRO A 269       1.602 -13.769   3.364  1.00 93.40           H
ATOM   4097  CD  PRO A 269       0.773 -11.831   2.814  1.00 93.40           C
ATOM   4098 1HD  PRO A 269       1.175 -10.862   2.520  1.00 93.40           H
ATOM   4099 2HD  PRO A 269       0.364 -12.289   1.914  1.00 93.40           H
ATOM   4100  N   TYR A 270       0.324  -9.719   5.797  1.00 91.68           N
ATOM   4101  CA  TYR A 270       0.211  -8.581   6.693  1.00 91.68           C
ATOM   4102  C   TYR A 270      -1.228  -8.408   7.182  1.00 91.68           C
ATOM   4103  O   TYR A 270      -1.462  -8.186   8.369  1.00 91.68           O
ATOM   4104  HA  TYR A 270       0.859  -8.763   7.551  1.00 91.68           H
ATOM   4105  CB  TYR A 270       0.609  -7.354   5.870  1.00 91.68           C
ATOM   4106 1HB  TYR A 270       1.673  -7.411   5.642  1.00 91.68           H
ATOM   4107 2HB  TYR A 270       0.078  -7.381   4.918  1.00 91.68           H
ATOM   4108  CG  TYR A 270       0.320  -6.020   6.561  1.00 91.68           C
ATOM   4109  CD1 TYR A 270      -0.649  -5.177   6.056  1.00 91.68           C
ATOM   4110  HD1 TYR A 270      -1.209  -5.461   5.165  1.00 91.68           H
ATOM   4111  CD2 TYR A 270       1.028  -5.660   7.689  1.00 91.68           C
ATOM   4112  HD2 TYR A 270       1.794  -6.326   8.088  1.00 91.68           H
ATOM   4113  CE1 TYR A 270      -0.921  -3.921   6.707  1.00 91.68           C
ATOM   4114  HE1 TYR A 270      -1.683  -3.246   6.318  1.00 91.68           H
ATOM   4115  CE2 TYR A 270       0.757  -4.404   8.340  1.00 91.68           C
ATOM   4116  HE2 TYR A 270       1.309  -4.108   9.231  1.00 91.68           H
ATOM   4117  CZ  TYR A 270      -0.205  -3.597   7.816  1.00 91.68           C
ATOM   4118  OH  TYR A 270      -0.461  -2.411   8.431  1.00 91.68           O
ATOM   4119  HH  TYR A 270       0.106  -2.320   9.249  1.00 91.68           H
ATOM   4120  HN  TYR A 270       0.595  -9.494   4.861  1.00 91.68           H
ATOM   4121  N   ASN A 271      -2.156  -8.516   6.242  1.00 90.02           N
ATOM   4122  CA  ASN A 271      -3.555  -8.263   6.538  1.00 90.02           C
ATOM   4123  C   ASN A 271      -4.090  -9.377   7.442  1.00 90.02           C
ATOM   4124  O   ASN A 271      -5.040  -9.168   8.194  1.00 90.02           O
ATOM   4125  HA  ASN A 271      -3.574  -7.288   7.024  1.00 90.02           H
ATOM   4126  CB  ASN A 271      -4.395  -8.248   5.260  1.00 90.02           C
ATOM   4127 1HB  ASN A 271      -4.108  -9.083   4.621  1.00 90.02           H
ATOM   4128 2HB  ASN A 271      -5.447  -8.385   5.510  1.00 90.02           H
ATOM   4129  CG  ASN A 271      -4.214  -6.932   4.500  1.00 90.02           C
ATOM   4130  OD1 ASN A 271      -4.601  -5.867   4.950  1.00 90.02           O
ATOM   4131  ND2 ASN A 271      -3.603  -7.066   3.326  1.00 90.02           N
ATOM   4132 1HD2 ASN A 271      -3.310  -7.969   3.015  1.00 90.02           H
ATOM   4133 2HD2 ASN A 271      -3.438  -6.262   2.754  1.00 90.02           H
ATOM   4134  HN  ASN A 271      -1.964  -8.770   5.294  1.00 90.02           H
ATOM   4135  N   CYS A 272      -3.455 -10.535   7.337  1.00 93.24           N
ATOM   4136  CA  CYS A 272      -3.765 -11.641   8.228  1.00 93.24           C
ATOM   4137  C   CYS A 272      -3.481 -11.194   9.664  1.00 93.24           C
ATOM   4138  O   CYS A 272      -4.315 -11.375  10.550  1.00 93.24           O
ATOM   4139  HA  CYS A 272      -4.823 -11.864   8.094  1.00 93.24           H
ATOM   4140  CB  CYS A 272      -2.982 -12.902   7.858  1.00 93.24           C
ATOM   4141 1HB  CYS A 272      -1.923 -12.665   7.751  1.00 93.24           H
ATOM   4142 2HB  CYS A 272      -3.064 -13.639   8.657  1.00 93.24           H
ATOM   4143  SG  CYS A 272      -3.626 -13.601   6.294  1.00 93.24           S
ATOM   4144  HG  CYS A 272      -3.058 -12.703   5.495  1.00 93.24           H
ATOM   4145  HN  CYS A 272      -2.743 -10.724   6.661  1.00 93.24           H
ATOM   4146  N   ILE A 273      -2.302 -10.619   9.849  1.00 93.50           N
ATOM   4147  CA  ILE A 273      -1.878 -10.190  11.171  1.00 93.50           C
ATOM   4148  C   ILE A 273      -2.755  -9.023  11.629  1.00 93.50           C
ATOM   4149  O   ILE A 273      -3.124  -8.941  12.800  1.00 93.50           O
ATOM   4150  HA  ILE A 273      -2.033 -11.026  11.852  1.00 93.50           H
ATOM   4151  CB  ILE A 273      -0.381  -9.873  11.177  1.00 93.50           C
ATOM   4152  HB  ILE A 273      -0.190  -9.112  10.420  1.00 93.50           H
ATOM   4153  CG1 ILE A 273       0.442 -11.105  10.796  1.00 93.50           C
ATOM   4154 1HG1 ILE A 273       0.147 -11.451   9.805  1.00 93.50           H
ATOM   4155 2HG1 ILE A 273       1.497 -10.839  10.740  1.00 93.50           H
ATOM   4156  CG2 ILE A 273       0.050  -9.289  12.524  1.00 93.50           C
ATOM   4157 1HG2 ILE A 273      -0.502  -8.369  12.715  1.00 93.50           H
ATOM   4158 2HG2 ILE A 273      -0.158 -10.009  13.315  1.00 93.50           H
ATOM   4159 3HG2 ILE A 273       1.118  -9.073  12.501  1.00 93.50           H
ATOM   4160  CD1 ILE A 273       0.247 -12.230  11.814  1.00 93.50           C
ATOM   4161 1HD1 ILE A 273       0.565 -11.888  12.799  1.00 93.50           H
ATOM   4162 2HD1 ILE A 273      -0.806 -12.510  11.850  1.00 93.50           H
ATOM   4163 3HD1 ILE A 273       0.843 -13.094  11.519  1.00 93.50           H
ATOM   4164  HN  ILE A 273      -1.643 -10.446   9.117  1.00 93.50           H
ATOM   4165  N   LEU A 274      -3.064  -8.149  10.682  1.00 91.83           N
ATOM   4166  CA  LEU A 274      -3.883  -6.985  10.976  1.00 91.83           C
ATOM   4167  C   LEU A 274      -5.248  -7.445  11.492  1.00 91.83           C
ATOM   4168  O   LEU A 274      -5.829  -6.810  12.371  1.00 91.83           O
ATOM   4169  HA  LEU A 274      -3.385  -6.427  11.768  1.00 91.83           H
ATOM   4170  CB  LEU A 274      -3.964  -6.066   9.756  1.00 91.83           C
ATOM   4171 1HB  LEU A 274      -2.992  -6.062   9.263  1.00 91.83           H
ATOM   4172 2HB  LEU A 274      -4.678  -6.492   9.051  1.00 91.83           H
ATOM   4173  CG  LEU A 274      -4.370  -4.617  10.034  1.00 91.83           C
ATOM   4174  HG  LEU A 274      -5.136  -4.619  10.810  1.00 91.83           H
ATOM   4175  CD1 LEU A 274      -3.186  -3.809  10.571  1.00 91.83           C
ATOM   4176 1HD1 LEU A 274      -2.831  -4.257  11.499  1.00 91.83           H
ATOM   4177 2HD1 LEU A 274      -2.381  -3.812   9.835  1.00 91.83           H
ATOM   4178 3HD1 LEU A 274      -3.502  -2.783  10.760  1.00 91.83           H
ATOM   4179  CD2 LEU A 274      -4.987  -3.972   8.792  1.00 91.83           C
ATOM   4180 1HD2 LEU A 274      -4.262  -3.982   7.978  1.00 91.83           H
ATOM   4181 2HD2 LEU A 274      -5.874  -4.532   8.494  1.00 91.83           H
ATOM   4182 3HD2 LEU A 274      -5.266  -2.943   9.017  1.00 91.83           H
ATOM   4183  HN  LEU A 274      -2.766  -8.226   9.731  1.00 91.83           H
ATOM   4184  N   LEU A 275      -5.721  -8.544  10.923  1.00 93.87           N
ATOM   4185  CA  LEU A 275      -6.990  -9.116  11.340  1.00 93.87           C
ATOM   4186  C   LEU A 275      -6.894  -9.545  12.806  1.00 93.87           C
ATOM   4187  O   LEU A 275      -7.786  -9.255  13.601  1.00 93.87           O
ATOM   4188  HA  LEU A 275      -7.744  -8.333  11.258  1.00 93.87           H
ATOM   4189  CB  LEU A 275      -7.405 -10.246  10.395  1.00 93.87           C
ATOM   4190 1HB  LEU A 275      -7.518  -9.831   9.393  1.00 93.87           H
ATOM   4191 2HB  LEU A 275      -6.593 -10.971  10.350  1.00 93.87           H
ATOM   4192  CG  LEU A 275      -8.693 -10.985  10.759  1.00 93.87           C
ATOM   4193  HG  LEU A 275      -8.606 -11.339  11.787  1.00 93.87           H
ATOM   4194  CD1 LEU A 275      -9.899 -10.045  10.706  1.00 93.87           C
ATOM   4195 1HD1 LEU A 275      -9.754  -9.228  11.412  1.00 93.87           H
ATOM   4196 2HD1 LEU A 275     -10.001  -9.641   9.699  1.00 93.87           H
ATOM   4197 3HD1 LEU A 275     -10.802 -10.597  10.969  1.00 93.87           H
ATOM   4198  CD2 LEU A 275      -8.887 -12.217   9.873  1.00 93.87           C
ATOM   4199 1HD2 LEU A 275      -8.945 -11.909   8.829  1.00 93.87           H
ATOM   4200 2HD2 LEU A 275      -8.045 -12.897  10.006  1.00 93.87           H
ATOM   4201 3HD2 LEU A 275      -9.811 -12.725  10.153  1.00 93.87           H
ATOM   4202  HN  LEU A 275      -5.253  -9.041  10.192  1.00 93.87           H
ATOM   4203  N   VAL A 276      -5.803 -10.229  13.119  1.00 94.52           N
ATOM   4204  CA  VAL A 276      -5.584 -10.709  14.473  1.00 94.52           C
ATOM   4205  C   VAL A 276      -5.600  -9.523  15.439  1.00 94.52           C
ATOM   4206  O   VAL A 276      -6.253  -9.575  16.480  1.00 94.52           O
ATOM   4207  HA  VAL A 276      -6.408 -11.377  14.723  1.00 94.52           H
ATOM   4208  CB  VAL A 276      -4.285 -11.515  14.538  1.00 94.52           C
ATOM   4209  HB  VAL A 276      -3.484 -10.894  14.137  1.00 94.52           H
ATOM   4210  CG1 VAL A 276      -3.928 -11.864  15.984  1.00 94.52           C
ATOM   4211 1HG1 VAL A 276      -3.799 -10.947  16.558  1.00 94.52           H
ATOM   4212 2HG1 VAL A 276      -4.730 -12.458  16.423  1.00 94.52           H
ATOM   4213 3HG1 VAL A 276      -3.001 -12.437  16.002  1.00 94.52           H
ATOM   4214  CG2 VAL A 276      -4.378 -12.776  13.677  1.00 94.52           C
ATOM   4215 1HG2 VAL A 276      -5.196 -13.401  14.035  1.00 94.52           H
ATOM   4216 2HG2 VAL A 276      -4.564 -12.495  12.640  1.00 94.52           H
ATOM   4217 3HG2 VAL A 276      -3.442 -13.331  13.741  1.00 94.52           H
ATOM   4218  HN  VAL A 276      -5.078 -10.455  12.468  1.00 94.52           H
ATOM   4219  N   GLN A 277      -4.874  -8.482  15.060  1.00 92.92           N
ATOM   4220  CA  GLN A 277      -4.781  -7.292  15.889  1.00 92.92           C
ATOM   4221  C   GLN A 277      -6.167  -6.673  16.087  1.00 92.92           C
ATOM   4222  O   GLN A 277      -6.454  -6.110  17.141  1.00 92.92           O
ATOM   4223  HA  GLN A 277      -4.390  -7.636  16.847  1.00 92.92           H
ATOM   4224  CB  GLN A 277      -3.809  -6.277  15.286  1.00 92.92           C
ATOM   4225 1HB  GLN A 277      -4.020  -6.153  14.224  1.00 92.92           H
ATOM   4226 2HB  GLN A 277      -3.954  -5.304  15.755  1.00 92.92           H
ATOM   4227  CG  GLN A 277      -2.359  -6.728  15.473  1.00 92.92           C
ATOM   4228 1HG  GLN A 277      -2.154  -6.873  16.534  1.00 92.92           H
ATOM   4229 2HG  GLN A 277      -2.208  -7.691  14.985  1.00 92.92           H
ATOM   4230  CD  GLN A 277      -1.385  -5.700  14.895  1.00 92.92           C
ATOM   4231  OE1 GLN A 277      -1.717  -4.914  14.022  1.00 92.92           O
ATOM   4232  NE2 GLN A 277      -0.168  -5.748  15.428  1.00 92.92           N
ATOM   4233 1HE2 GLN A 277       0.040  -6.417  16.141  1.00 92.92           H
ATOM   4234 2HE2 GLN A 277       0.540  -5.114  15.116  1.00 92.92           H
ATOM   4235  HN  GLN A 277      -4.356  -8.442  14.205  1.00 92.92           H
ATOM   4236  N   THR A 278      -6.989  -6.800  15.055  1.00 93.37           N
ATOM   4237  CA  THR A 278      -8.329  -6.241  15.093  1.00 93.37           C
ATOM   4238  C   THR A 278      -9.194  -7.000  16.102  1.00 93.37           C
ATOM   4239  O   THR A 278      -9.914  -6.390  16.891  1.00 93.37           O
ATOM   4240  HA  THR A 278      -8.263  -5.211  15.442  1.00 93.37           H
ATOM   4241  CB  THR A 278      -8.892  -6.264  13.671  1.00 93.37           C
ATOM   4242  HB  THR A 278      -9.039  -7.288  13.327  1.00 93.37           H
ATOM   4243  OG1 THR A 278      -7.963  -5.490  12.917  1.00 93.37           O
ATOM   4244  HG1 THR A 278      -7.275  -6.087  12.506  1.00 93.37           H
ATOM   4245  CG2 THR A 278     -10.207  -5.492  13.549  1.00 93.37           C
ATOM   4246 1HG2 THR A 278     -10.044  -4.451  13.828  1.00 93.37           H
ATOM   4247 2HG2 THR A 278     -10.951  -5.934  14.212  1.00 93.37           H
ATOM   4248 3HG2 THR A 278     -10.563  -5.540  12.520  1.00 93.37           H
ATOM   4249  HN  THR A 278      -6.752  -7.272  14.206  1.00 93.37           H
ATOM   4250  N   ILE A 279      -9.096  -8.320  16.042  1.00 94.80           N
ATOM   4251  CA  ILE A 279      -9.875  -9.170  16.927  1.00 94.80           C
ATOM   4252  C   ILE A 279      -9.451  -8.915  18.375  1.00 94.80           C
ATOM   4253  O   ILE A 279     -10.294  -8.833  19.267  1.00 94.80           O
ATOM   4254  HA  ILE A 279     -10.921  -8.883  16.818  1.00 94.80           H
ATOM   4255  CB  ILE A 279      -9.761 -10.635  16.501  1.00 94.80           C
ATOM   4256  HB  ILE A 279      -8.703 -10.888  16.428  1.00 94.80           H
ATOM   4257  CG1 ILE A 279     -10.374 -10.852  15.116  1.00 94.80           C
ATOM   4258 1HG1 ILE A 279     -11.461 -10.819  15.187  1.00 94.80           H
ATOM   4259 2HG1 ILE A 279     -10.073 -10.044  14.450  1.00 94.80           H
ATOM   4260  CG2 ILE A 279     -10.376 -11.561  17.552  1.00 94.80           C
ATOM   4261 1HG2 ILE A 279      -9.854 -11.431  18.501  1.00 94.80           H
ATOM   4262 2HG2 ILE A 279     -11.430 -11.315  17.681  1.00 94.80           H
ATOM   4263 3HG2 ILE A 279     -10.281 -12.596  17.224  1.00 94.80           H
ATOM   4264  CD1 ILE A 279      -9.936 -12.195  14.528  1.00 94.80           C
ATOM   4265 1HD1 ILE A 279      -8.850 -12.215  14.436  1.00 94.80           H
ATOM   4266 2HD1 ILE A 279     -10.260 -13.003  15.184  1.00 94.80           H
ATOM   4267 3HD1 ILE A 279     -10.386 -12.324  13.543  1.00 94.80           H
ATOM   4268  HN  ILE A 279      -8.498  -8.808  15.406  1.00 94.80           H
ATOM   4269  N   ASP A 280      -8.145  -8.798  18.564  1.00 93.83           N
ATOM   4270  CA  ASP A 280      -7.593  -8.631  19.898  1.00 93.83           C
ATOM   4271  C   ASP A 280      -7.972  -7.248  20.431  1.00 93.83           C
ATOM   4272  O   ASP A 280      -8.178  -7.077  21.632  1.00 93.83           O
ATOM   4273  HA  ASP A 280      -8.025  -9.438  20.489  1.00 93.83           H
ATOM   4274  CB  ASP A 280      -6.067  -8.729  19.879  1.00 93.83           C
ATOM   4275 1HB  ASP A 280      -5.763  -9.624  19.336  1.00 93.83           H
ATOM   4276 2HB  ASP A 280      -5.651  -7.875  19.344  1.00 93.83           H
ATOM   4277  CG  ASP A 280      -5.503  -8.772  21.300  1.00 93.83           C
ATOM   4278  OD1 ASP A 280      -6.000  -9.609  22.083  1.00 93.83           O
ATOM   4279  OD2 ASP A 280      -4.586  -7.966  21.572  1.00 93.83           O
ATOM   4280  HN  ASP A 280      -7.469  -8.816  17.827  1.00 93.83           H
ATOM   4281  N   ALA A 281      -8.052  -6.296  19.513  1.00 91.83           N
ATOM   4282  CA  ALA A 281      -8.448  -4.944  19.870  1.00 91.83           C
ATOM   4283  C   ALA A 281      -9.848  -4.972  20.485  1.00 91.83           C
ATOM   4284  O   ALA A 281     -10.169  -4.153  21.344  1.00 91.83           O
ATOM   4285  HA  ALA A 281      -7.741  -4.576  20.613  1.00 91.83           H
ATOM   4286  CB  ALA A 281      -8.373  -4.047  18.632  1.00 91.83           C
ATOM   4287 1HB  ALA A 281      -7.351  -4.038  18.251  1.00 91.83           H
ATOM   4288 2HB  ALA A 281      -9.044  -4.431  17.864  1.00 91.83           H
ATOM   4289 3HB  ALA A 281      -8.669  -3.033  18.900  1.00 91.83           H
ATOM   4290  HN  ALA A 281      -7.853  -6.436  18.543  1.00 91.83           H
ATOM   4291  N   TYR A 282     -10.644  -5.925  20.021  1.00 90.68           N
ATOM   4292  CA  TYR A 282     -12.010  -6.057  20.500  1.00 90.68           C
ATOM   4293  C   TYR A 282     -12.075  -6.969  21.726  1.00 90.68           C
ATOM   4294  O   TYR A 282     -12.688  -6.619  22.733  1.00 90.68           O
ATOM   4295  HA  TYR A 282     -12.368  -5.065  20.775  1.00 90.68           H
ATOM   4296  CB  TYR A 282     -12.796  -6.702  19.357  1.00 90.68           C
ATOM   4297 1HB  TYR A 282     -12.646  -6.117  18.450  1.00 90.68           H
ATOM   4298 2HB  TYR A 282     -12.391  -7.696  19.166  1.00 90.68           H
ATOM   4299  CG  TYR A 282     -14.298  -6.823  19.625  1.00 90.68           C
ATOM   4300  CD1 TYR A 282     -14.838  -8.038  19.994  1.00 90.68           C
ATOM   4301  HD1 TYR A 282     -14.194  -8.912  20.094  1.00 90.68           H
ATOM   4302  CD2 TYR A 282     -15.112  -5.716  19.499  1.00 90.68           C
ATOM   4303  HD2 TYR A 282     -14.686  -4.756  19.208  1.00 90.68           H
ATOM   4304  CE1 TYR A 282     -16.251  -8.151  20.246  1.00 90.68           C
ATOM   4305  HE1 TYR A 282     -16.690  -9.105  20.538  1.00 90.68           H
ATOM   4306  CE2 TYR A 282     -16.525  -5.829  19.751  1.00 90.68           C
ATOM   4307  HE2 TYR A 282     -17.180  -4.963  19.655  1.00 90.68           H
ATOM   4308  CZ  TYR A 282     -17.025  -7.041  20.113  1.00 90.68           C
ATOM   4309  OH  TYR A 282     -18.360  -7.148  20.351  1.00 90.68           O
ATOM   4310  HH  TYR A 282     -18.799  -6.257  20.239  1.00 90.68           H
ATOM   4311  HN  TYR A 282     -10.371  -6.596  19.333  1.00 90.68           H
ATOM   4312  N   ALA A 283     -11.434  -8.122  21.601  1.00 92.47           N
ATOM   4313  CA  ALA A 283     -11.656  -9.208  22.542  1.00 92.47           C
ATOM   4314  C   ALA A 283     -10.586  -9.158  23.634  1.00 92.47           C
ATOM   4315  O   ALA A 283     -10.771  -9.713  24.716  1.00 92.47           O
ATOM   4316  HA  ALA A 283     -12.635  -9.057  22.997  1.00 92.47           H
ATOM   4317  CB  ALA A 283     -11.661 -10.541  21.791  1.00 92.47           C
ATOM   4318 1HB  ALA A 283     -12.458 -10.536  21.047  1.00 92.47           H
ATOM   4319 2HB  ALA A 283     -10.702 -10.682  21.294  1.00 92.47           H
ATOM   4320 3HB  ALA A 283     -11.828 -11.355  22.496  1.00 92.47           H
ATOM   4321  HN  ALA A 283     -10.775  -8.320  20.876  1.00 92.47           H
ATOM   4322  N   MET A 284      -9.489  -8.488  23.312  1.00 90.29           N
ATOM   4323  CA  MET A 284      -8.373  -8.391  24.238  1.00 90.29           C
ATOM   4324  C   MET A 284      -8.013  -9.764  24.808  1.00 90.29           C
ATOM   4325  O   MET A 284      -7.873  -9.919  26.021  1.00 90.29           O
ATOM   4326  HA  MET A 284      -7.539  -8.003  23.652  1.00 90.29           H
ATOM   4327  CB  MET A 284      -8.738  -7.442  25.381  1.00 90.29           C
ATOM   4328 1HB  MET A 284      -9.659  -7.780  25.858  1.00 90.29           H
ATOM   4329 2HB  MET A 284      -7.958  -7.466  26.142  1.00 90.29           H
ATOM   4330  CG  MET A 284      -8.918  -6.011  24.870  1.00 90.29           C
ATOM   4331 1HG  MET A 284      -7.958  -5.610  24.545  1.00 90.29           H
ATOM   4332 2HG  MET A 284      -9.576  -6.006  24.002  1.00 90.29           H
ATOM   4333  SD  MET A 284      -9.602  -4.984  26.160  1.00 90.29           S
ATOM   4334  CE  MET A 284     -11.338  -5.345  25.954  1.00 90.29           C
ATOM   4335 1HE  MET A 284     -11.652  -5.063  24.949  1.00 90.29           H
ATOM   4336 2HE  MET A 284     -11.507  -6.412  26.101  1.00 90.29           H
ATOM   4337 3HE  MET A 284     -11.916  -4.782  26.687  1.00 90.29           H
ATOM   4338  HN  MET A 284      -9.356  -8.017  22.440  1.00 90.29           H
ATOM   4339  N   PHE A 285      -7.874 -10.726  23.908  1.00 91.39           N
ATOM   4340  CA  PHE A 285      -7.695 -12.110  24.312  1.00 91.39           C
ATOM   4341  C   PHE A 285      -6.213 -12.439  24.500  1.00 91.39           C
ATOM   4342  O   PHE A 285      -5.870 -13.440  25.127  1.00 91.39           O
ATOM   4343  HA  PHE A 285      -8.217 -12.240  25.261  1.00 91.39           H
ATOM   4344  CB  PHE A 285      -8.261 -12.981  23.189  1.00 91.39           C
ATOM   4345 1HB  PHE A 285      -8.372 -14.002  23.556  1.00 91.39           H
ATOM   4346 2HB  PHE A 285      -9.259 -12.624  22.934  1.00 91.39           H
ATOM   4347  CG  PHE A 285      -7.402 -13.000  21.923  1.00 91.39           C
ATOM   4348  CD1 PHE A 285      -7.615 -12.082  20.943  1.00 91.39           C
ATOM   4349  HD1 PHE A 285      -8.398 -11.333  21.059  1.00 91.39           H
ATOM   4350  CD2 PHE A 285      -6.425 -13.935  21.778  1.00 91.39           C
ATOM   4351  HD2 PHE A 285      -6.254 -14.671  22.564  1.00 91.39           H
ATOM   4352  CE1 PHE A 285      -6.818 -12.099  19.768  1.00 91.39           C
ATOM   4353  HE1 PHE A 285      -6.989 -11.364  18.982  1.00 91.39           H
ATOM   4354  CE2 PHE A 285      -5.628 -13.952  20.604  1.00 91.39           C
ATOM   4355  HE2 PHE A 285      -4.845 -14.702  20.487  1.00 91.39           H
ATOM   4356  CZ  PHE A 285      -5.841 -13.034  19.623  1.00 91.39           C
ATOM   4357  HZ  PHE A 285      -5.229 -13.048  18.721  1.00 91.39           H
ATOM   4358  HN  PHE A 285      -7.882 -10.572  22.920  1.00 91.39           H
ATOM   4359  N   ILE A 286      -5.373 -11.578  23.943  1.00 91.85           N
ATOM   4360  CA  ILE A 286      -3.936 -11.754  24.058  1.00 91.85           C
ATOM   4361  C   ILE A 286      -3.453 -11.134  25.371  1.00 91.85           C
ATOM   4362  O   ILE A 286      -3.094  -9.959  25.412  1.00 91.85           O
ATOM   4363  HA  ILE A 286      -3.739 -12.826  24.089  1.00 91.85           H
ATOM   4364  CB  ILE A 286      -3.227 -11.200  22.820  1.00 91.85           C
ATOM   4365  HB  ILE A 286      -3.424 -10.129  22.765  1.00 91.85           H
ATOM   4366  CG1 ILE A 286      -3.785 -11.829  21.542  1.00 91.85           C
ATOM   4367 1HG1 ILE A 286      -3.499 -12.880  21.495  1.00 91.85           H
ATOM   4368 2HG1 ILE A 286      -4.874 -11.795  21.561  1.00 91.85           H
ATOM   4369  CG2 ILE A 286      -1.711 -11.375  22.931  1.00 91.85           C
ATOM   4370 1HG2 ILE A 286      -1.348 -10.842  23.810  1.00 91.85           H
ATOM   4371 2HG2 ILE A 286      -1.474 -12.435  23.025  1.00 91.85           H
ATOM   4372 3HG2 ILE A 286      -1.233 -10.972  22.038  1.00 91.85           H
ATOM   4373  CD1 ILE A 286      -3.268 -11.098  20.301  1.00 91.85           C
ATOM   4374 1HD1 ILE A 286      -3.577 -10.053  20.340  1.00 91.85           H
ATOM   4375 2HD1 ILE A 286      -2.180 -11.155  20.273  1.00 91.85           H
ATOM   4376 3HD1 ILE A 286      -3.680 -11.565  19.406  1.00 91.85           H
ATOM   4377  HN  ILE A 286      -5.660 -10.774  23.423  1.00 91.85           H
ATOM   4378  N   SER A 287      -3.461 -11.953  26.413  1.00 89.70           N
ATOM   4379  CA  SER A 287      -2.992 -11.512  27.715  1.00 89.70           C
ATOM   4380  C   SER A 287      -1.531 -11.922  27.912  1.00 89.70           C
ATOM   4381  O   SER A 287      -0.842 -11.383  28.777  1.00 89.70           O
ATOM   4382  HA  SER A 287      -3.086 -10.426  27.704  1.00 89.70           H
ATOM   4383  CB  SER A 287      -3.859 -12.087  28.837  1.00 89.70           C
ATOM   4384 1HB  SER A 287      -3.481 -11.744  29.800  1.00 89.70           H
ATOM   4385 2HB  SER A 287      -4.876 -11.705  28.741  1.00 89.70           H
ATOM   4386  OG  SER A 287      -3.883 -13.511  28.817  1.00 89.70           O
ATOM   4387  HG  SER A 287      -4.481 -13.853  29.542  1.00 89.70           H
ATOM   4388  HN  SER A 287      -3.779 -12.901  26.377  1.00 89.70           H
ATOM   4389  N   ASN A 288      -1.101 -12.872  27.094  1.00 92.62           N
ATOM   4390  CA  ASN A 288       0.221 -13.454  27.253  1.00 92.62           C
ATOM   4391  C   ASN A 288       1.248 -12.580  26.530  1.00 92.62           C
ATOM   4392  O   ASN A 288       1.128 -12.338  25.330  1.00 92.62           O
ATOM   4393  HA  ASN A 288       0.390 -13.493  28.329  1.00 92.62           H
ATOM   4394  CB  ASN A 288       0.282 -14.856  26.644  1.00 92.62           C
ATOM   4395 1HB  ASN A 288      -0.551 -15.454  27.015  1.00 92.62           H
ATOM   4396 2HB  ASN A 288       0.171 -14.792  25.562  1.00 92.62           H
ATOM   4397  CG  ASN A 288       1.604 -15.546  26.987  1.00 92.62           C
ATOM   4398  OD1 ASN A 288       2.672 -14.959  26.936  1.00 92.62           O
ATOM   4399  ND2 ASN A 288       1.473 -16.822  27.339  1.00 92.62           N
ATOM   4400 1HD2 ASN A 288       0.567 -17.244  27.361  1.00 92.62           H
ATOM   4401 2HD2 ASN A 288       2.281 -17.359  27.582  1.00 92.62           H
ATOM   4402  HN  ASN A 288      -1.638 -13.243  26.337  1.00 92.62           H
ATOM   4403  N   CYS A 289       2.235 -12.131  27.291  1.00 91.90           N
ATOM   4404  CA  CYS A 289       3.216 -11.194  26.770  1.00 91.90           C
ATOM   4405  C   CYS A 289       4.020 -11.899  25.676  1.00 91.90           C
ATOM   4406  O   CYS A 289       4.412 -11.277  24.690  1.00 91.90           O
ATOM   4407  HA  CYS A 289       2.657 -10.353  26.358  1.00 91.90           H
ATOM   4408  CB  CYS A 289       4.118 -10.644  27.876  1.00 91.90           C
ATOM   4409 1HB  CYS A 289       3.512 -10.171  28.649  1.00 91.90           H
ATOM   4410 2HB  CYS A 289       4.662 -11.460  28.352  1.00 91.90           H
ATOM   4411  SG  CYS A 289       5.297  -9.431  27.178  1.00 91.90           S
ATOM   4412  HN  CYS A 289       2.370 -12.396  28.246  1.00 91.90           H
ATOM   4413  N   ALA A 290       4.240 -13.189  25.887  1.00 93.78           N
ATOM   4414  CA  ALA A 290       5.043 -13.971  24.962  1.00 93.78           C
ATOM   4415  C   ALA A 290       4.350 -14.011  23.599  1.00 93.78           C
ATOM   4416  O   ALA A 290       4.994 -13.833  22.566  1.00 93.78           O
ATOM   4417  HA  ALA A 290       6.007 -13.474  24.856  1.00 93.78           H
ATOM   4418  CB  ALA A 290       5.271 -15.369  25.541  1.00 93.78           C
ATOM   4419 1HB  ALA A 290       5.792 -15.287  26.495  1.00 93.78           H
ATOM   4420 2HB  ALA A 290       4.310 -15.861  25.693  1.00 93.78           H
ATOM   4421 3HB  ALA A 290       5.873 -15.956  24.847  1.00 93.78           H
ATOM   4422  HN  ALA A 290       3.882 -13.697  26.670  1.00 93.78           H
ATOM   4423  N   VAL A 291       3.047 -14.245  23.639  1.00 93.80           N
ATOM   4424  CA  VAL A 291       2.261 -14.314  22.419  1.00 93.80           C
ATOM   4425  C   VAL A 291       2.246 -12.939  21.748  1.00 93.80           C
ATOM   4426  O   VAL A 291       2.416 -12.835  20.535  1.00 93.80           O
ATOM   4427  HA  VAL A 291       2.749 -15.024  21.753  1.00 93.80           H
ATOM   4428  CB  VAL A 291       0.859 -14.842  22.730  1.00 93.80           C
ATOM   4429  HB  VAL A 291       0.401 -14.172  23.458  1.00 93.80           H
ATOM   4430  CG1 VAL A 291      -0.017 -14.842  21.475  1.00 93.80           C
ATOM   4431 1HG1 VAL A 291      -0.104 -13.825  21.093  1.00 93.80           H
ATOM   4432 2HG1 VAL A 291       0.436 -15.479  20.716  1.00 93.80           H
ATOM   4433 3HG1 VAL A 291      -1.008 -15.222  21.724  1.00 93.80           H
ATOM   4434  CG2 VAL A 291       0.924 -16.238  23.353  1.00 93.80           C
ATOM   4435 1HG2 VAL A 291       1.410 -16.923  22.658  1.00 93.80           H
ATOM   4436 2HG2 VAL A 291       1.495 -16.196  24.280  1.00 93.80           H
ATOM   4437 3HG2 VAL A 291      -0.086 -16.590  23.563  1.00 93.80           H
ATOM   4438  HN  VAL A 291       2.530 -14.385  24.484  1.00 93.80           H
ATOM   4439  N   SER A 292       2.042 -11.918  22.568  1.00 92.83           N
ATOM   4440  CA  SER A 292       1.958 -10.558  22.063  1.00 92.83           C
ATOM   4441  C   SER A 292       3.269 -10.175  21.373  1.00 92.83           C
ATOM   4442  O   SER A 292       3.257  -9.561  20.307  1.00 92.83           O
ATOM   4443  HA  SER A 292       1.137 -10.566  21.346  1.00 92.83           H
ATOM   4444  CB  SER A 292       1.642  -9.571  23.188  1.00 92.83           C
ATOM   4445 1HB  SER A 292       0.784  -9.932  23.756  1.00 92.83           H
ATOM   4446 2HB  SER A 292       2.485  -9.526  23.878  1.00 92.83           H
ATOM   4447  OG  SER A 292       1.366  -8.265  22.690  1.00 92.83           O
ATOM   4448  HG  SER A 292       0.471  -8.251  22.244  1.00 92.83           H
ATOM   4449  HN  SER A 292       1.934 -12.008  23.558  1.00 92.83           H
ATOM   4450  N   THR A 293       4.368 -10.552  22.010  1.00 93.00           N
ATOM   4451  CA  THR A 293       5.684 -10.228  21.487  1.00 93.00           C
ATOM   4452  C   THR A 293       5.866 -10.828  20.091  1.00 93.00           C
ATOM   4453  O   THR A 293       6.329 -10.150  19.176  1.00 93.00           O
ATOM   4454  HA  THR A 293       5.755  -9.146  21.381  1.00 93.00           H
ATOM   4455  CB  THR A 293       6.727 -10.712  22.497  1.00 93.00           C
ATOM   4456  HB  THR A 293       6.608 -11.777  22.699  1.00 93.00           H
ATOM   4457  OG1 THR A 293       6.549  -9.851  23.619  1.00 93.00           O
ATOM   4458  HG1 THR A 293       5.962 -10.291  24.298  1.00 93.00           H
ATOM   4459  CG2 THR A 293       8.160 -10.436  22.038  1.00 93.00           C
ATOM   4460 1HG2 THR A 293       8.297  -9.363  21.902  1.00 93.00           H
ATOM   4461 2HG2 THR A 293       8.344 -10.949  21.094  1.00 93.00           H
ATOM   4462 3HG2 THR A 293       8.859 -10.799  22.791  1.00 93.00           H
ATOM   4463  HN  THR A 293       4.369 -11.068  22.866  1.00 93.00           H
ATOM   4464  N   ASN A 294       5.492 -12.094  19.973  1.00 94.58           N
ATOM   4465  CA  ASN A 294       5.675 -12.815  18.725  1.00 94.58           C
ATOM   4466  C   ASN A 294       4.784 -12.194  17.647  1.00 94.58           C
ATOM   4467  O   ASN A 294       5.187 -12.087  16.490  1.00 94.58           O
ATOM   4468  HA  ASN A 294       6.736 -12.721  18.493  1.00 94.58           H
ATOM   4469  CB  ASN A 294       5.281 -14.285  18.875  1.00 94.58           C
ATOM   4470 1HB  ASN A 294       4.331 -14.359  19.404  1.00 94.58           H
ATOM   4471 2HB  ASN A 294       5.133 -14.728  17.890  1.00 94.58           H
ATOM   4472  CG  ASN A 294       6.356 -15.066  19.634  1.00 94.58           C
ATOM   4473  OD1 ASN A 294       7.489 -14.637  19.774  1.00 94.58           O
ATOM   4474  ND2 ASN A 294       5.938 -16.234  20.115  1.00 94.58           N
ATOM   4475 1HD2 ASN A 294       4.994 -16.528  19.964  1.00 94.58           H
ATOM   4476 2HD2 ASN A 294       6.568 -16.818  20.627  1.00 94.58           H
ATOM   4477  HN  ASN A 294       5.072 -12.624  20.709  1.00 94.58           H
ATOM   4478  N   ILE A 295       3.590 -11.802  18.066  1.00 93.33           N
ATOM   4479  CA  ILE A 295       2.622 -11.236  17.142  1.00 93.33           C
ATOM   4480  C   ILE A 295       3.163  -9.916  16.589  1.00 93.33           C
ATOM   4481  O   ILE A 295       3.005  -9.624  15.404  1.00 93.33           O
ATOM   4482  HA  ILE A 295       2.510 -11.937  16.315  1.00 93.33           H
ATOM   4483  CB  ILE A 295       1.253 -11.106  17.813  1.00 93.33           C
ATOM   4484  HB  ILE A 295       1.403 -10.736  18.828  1.00 93.33           H
ATOM   4485  CG1 ILE A 295       0.566 -12.468  17.926  1.00 93.33           C
ATOM   4486 1HG1 ILE A 295       0.280 -12.818  16.935  1.00 93.33           H
ATOM   4487 2HG1 ILE A 295       1.265 -13.199  18.333  1.00 93.33           H
ATOM   4488  CG2 ILE A 295       0.380 -10.082  17.085  1.00 93.33           C
ATOM   4489 1HG2 ILE A 295       0.870  -9.109  17.100  1.00 93.33           H
ATOM   4490 2HG2 ILE A 295       0.234 -10.399  16.052  1.00 93.33           H
ATOM   4491 3HG2 ILE A 295      -0.587 -10.010  17.582  1.00 93.33           H
ATOM   4492  CD1 ILE A 295      -0.672 -12.386  18.821  1.00 93.33           C
ATOM   4493 1HD1 ILE A 295      -0.378 -12.059  19.819  1.00 93.33           H
ATOM   4494 2HD1 ILE A 295      -1.379 -11.672  18.399  1.00 93.33           H
ATOM   4495 3HD1 ILE A 295      -1.141 -13.368  18.884  1.00 93.33           H
ATOM   4496  HN  ILE A 295       3.281 -11.866  19.015  1.00 93.33           H
ATOM   4497  N   ASP A 296       3.789  -9.153  17.472  1.00 93.32           N
ATOM   4498  CA  ASP A 296       4.319  -7.853  17.097  1.00 93.32           C
ATOM   4499  C   ASP A 296       5.469  -8.043  16.105  1.00 93.32           C
ATOM   4500  O   ASP A 296       5.597  -7.284  15.146  1.00 93.32           O
ATOM   4501  HA  ASP A 296       3.477  -7.316  16.661  1.00 93.32           H
ATOM   4502  CB  ASP A 296       4.864  -7.107  18.316  1.00 93.32           C
ATOM   4503 1HB  ASP A 296       5.553  -7.752  18.864  1.00 93.32           H
ATOM   4504 2HB  ASP A 296       5.434  -6.237  17.990  1.00 93.32           H
ATOM   4505  CG  ASP A 296       3.729  -6.663  19.241  1.00 93.32           C
ATOM   4506  OD1 ASP A 296       2.572  -6.686  18.769  1.00 93.32           O
ATOM   4507  OD2 ASP A 296       4.044  -6.311  20.398  1.00 93.32           O
ATOM   4508  HN  ASP A 296       3.937  -9.410  18.428  1.00 93.32           H
ATOM   4509  N   ILE A 297       6.276  -9.059  16.372  1.00 94.29           N
ATOM   4510  CA  ILE A 297       7.377  -9.393  15.484  1.00 94.29           C
ATOM   4511  C   ILE A 297       6.821  -9.800  14.119  1.00 94.29           C
ATOM   4512  O   ILE A 297       7.323  -9.363  13.084  1.00 94.29           O
ATOM   4513  HA  ILE A 297       7.978  -8.492  15.357  1.00 94.29           H
ATOM   4514  CB  ILE A 297       8.278 -10.452  16.123  1.00 94.29           C
ATOM   4515  HB  ILE A 297       7.644 -11.249  16.512  1.00 94.29           H
ATOM   4516  CG1 ILE A 297       9.053  -9.871  17.307  1.00 94.29           C
ATOM   4517 1HG1 ILE A 297       9.790  -9.153  16.947  1.00 94.29           H
ATOM   4518 2HG1 ILE A 297       8.371  -9.327  17.961  1.00 94.29           H
ATOM   4519  CG2 ILE A 297       9.207 -11.081  15.083  1.00 94.29           C
ATOM   4520 1HG2 ILE A 297       8.611 -11.553  14.302  1.00 94.29           H
ATOM   4521 2HG2 ILE A 297       9.836 -10.307  14.642  1.00 94.29           H
ATOM   4522 3HG2 ILE A 297       9.836 -11.830  15.563  1.00 94.29           H
ATOM   4523  CD1 ILE A 297       9.755 -10.977  18.099  1.00 94.29           C
ATOM   4524 1HD1 ILE A 297       9.012 -11.679  18.478  1.00 94.29           H
ATOM   4525 2HD1 ILE A 297      10.453 -11.502  17.448  1.00 94.29           H
ATOM   4526 3HD1 ILE A 297      10.298 -10.536  18.935  1.00 94.29           H
ATOM   4527  HN  ILE A 297       6.187  -9.649  17.175  1.00 94.29           H
ATOM   4528  N   CYS A 298       5.792 -10.634  14.160  1.00 94.52           N
ATOM   4529  CA  CYS A 298       5.164 -11.108  12.938  1.00 94.52           C
ATOM   4530  C   CYS A 298       4.676  -9.893  12.146  1.00 94.52           C
ATOM   4531  O   CYS A 298       4.796  -9.857  10.922  1.00 94.52           O
ATOM   4532  HA  CYS A 298       5.929 -11.651  12.383  1.00 94.52           H
ATOM   4533  CB  CYS A 298       4.028 -12.091  13.230  1.00 94.52           C
ATOM   4534 1HB  CYS A 298       3.390 -11.698  14.022  1.00 94.52           H
ATOM   4535 2HB  CYS A 298       3.403 -12.210  12.346  1.00 94.52           H
ATOM   4536  SG  CYS A 298       4.717 -13.711  13.731  1.00 94.52           S
ATOM   4537  HG  CYS A 298       5.067 -13.340  14.959  1.00 94.52           H
ATOM   4538  HN  CYS A 298       5.388 -10.983  15.005  1.00 94.52           H
ATOM   4539  N   PHE A 299       4.138  -8.928  12.876  1.00 93.15           N
ATOM   4540  CA  PHE A 299       3.625  -7.718  12.256  1.00 93.15           C
ATOM   4541  C   PHE A 299       4.728  -6.983  11.492  1.00 93.15           C
ATOM   4542  O   PHE A 299       4.527  -6.565  10.353  1.00 93.15           O
ATOM   4543  HA  PHE A 299       2.842  -8.018  11.559  1.00 93.15           H
ATOM   4544  CB  PHE A 299       3.115  -6.818  13.384  1.00 93.15           C
ATOM   4545 1HB  PHE A 299       2.355  -7.357  13.949  1.00 93.15           H
ATOM   4546 2HB  PHE A 299       3.937  -6.612  14.070  1.00 93.15           H
ATOM   4547  CG  PHE A 299       2.527  -5.490  12.903  1.00 93.15           C
ATOM   4548  CD1 PHE A 299       3.316  -4.385  12.826  1.00 93.15           C
ATOM   4549  HD1 PHE A 299       4.367  -4.445  13.106  1.00 93.15           H
ATOM   4550  CD2 PHE A 299       1.215  -5.415  12.553  1.00 93.15           C
ATOM   4551  HD2 PHE A 299       0.583  -6.301  12.615  1.00 93.15           H
ATOM   4552  CE1 PHE A 299       2.769  -3.153  12.380  1.00 93.15           C
ATOM   4553  HE1 PHE A 299       3.402  -2.267  12.318  1.00 93.15           H
ATOM   4554  CE2 PHE A 299       0.669  -4.182  12.107  1.00 93.15           C
ATOM   4555  HE2 PHE A 299      -0.383  -4.122  11.826  1.00 93.15           H
ATOM   4556  CZ  PHE A 299       1.457  -3.077  12.030  1.00 93.15           C
ATOM   4557  HZ  PHE A 299       1.038  -2.131  11.687  1.00 93.15           H
ATOM   4558  HN  PHE A 299       4.049  -8.962  13.871  1.00 93.15           H
ATOM   4559  N   GLN A 300       5.870  -6.847  12.150  1.00 93.30           N
ATOM   4560  CA  GLN A 300       6.983  -6.112  11.575  1.00 93.30           C
ATOM   4561  C   GLN A 300       7.459  -6.790  10.289  1.00 93.30           C
ATOM   4562  O   GLN A 300       7.731  -6.121   9.293  1.00 93.30           O
ATOM   4563  HA  GLN A 300       6.589  -5.121  11.346  1.00 93.30           H
ATOM   4564  CB  GLN A 300       8.129  -5.976  12.579  1.00 93.30           C
ATOM   4565 1HB  GLN A 300       8.356  -6.951  13.011  1.00 93.30           H
ATOM   4566 2HB  GLN A 300       9.029  -5.637  12.066  1.00 93.30           H
ATOM   4567  CG  GLN A 300       7.768  -4.991  13.693  1.00 93.30           C
ATOM   4568 1HG  GLN A 300       7.518  -4.022  13.260  1.00 93.30           H
ATOM   4569 2HG  GLN A 300       6.881  -5.342  14.221  1.00 93.30           H
ATOM   4570  CD  GLN A 300       8.926  -4.831  14.680  1.00 93.30           C
ATOM   4571  OE1 GLN A 300       9.960  -5.468  14.572  1.00 93.30           O
ATOM   4572  NE2 GLN A 300       8.695  -3.946  15.646  1.00 93.30           N
ATOM   4573 1HE2 GLN A 300       7.824  -3.456  15.677  1.00 93.30           H
ATOM   4574 2HE2 GLN A 300       9.393  -3.770  16.340  1.00 93.30           H
ATOM   4575  HN  GLN A 300       6.040  -7.228  13.059  1.00 93.30           H
ATOM   4576  N   VAL A 301       7.544  -8.111  10.351  1.00 95.12           N
ATOM   4577  CA  VAL A 301       8.048  -8.882   9.227  1.00 95.12           C
ATOM   4578  C   VAL A 301       7.107  -8.711   8.034  1.00 95.12           C
ATOM   4579  O   VAL A 301       7.545  -8.363   6.938  1.00 95.12           O
ATOM   4580  HA  VAL A 301       9.026  -8.479   8.964  1.00 95.12           H
ATOM   4581  CB  VAL A 301       8.234 -10.345   9.638  1.00 95.12           C
ATOM   4582  HB  VAL A 301       7.290 -10.699  10.052  1.00 95.12           H
ATOM   4583  CG1 VAL A 301       8.572 -11.215   8.426  1.00 95.12           C
ATOM   4584 1HG1 VAL A 301       7.762 -11.157   7.699  1.00 95.12           H
ATOM   4585 2HG1 VAL A 301       9.496 -10.860   7.970  1.00 95.12           H
ATOM   4586 3HG1 VAL A 301       8.698 -12.250   8.746  1.00 95.12           H
ATOM   4587  CG2 VAL A 301       9.303 -10.478  10.724  1.00 95.12           C
ATOM   4588 1HG2 VAL A 301      10.253 -10.097  10.348  1.00 95.12           H
ATOM   4589 2HG2 VAL A 301       9.004  -9.904  11.601  1.00 95.12           H
ATOM   4590 3HG2 VAL A 301       9.415 -11.527  10.997  1.00 95.12           H
ATOM   4591  HN  VAL A 301       7.277  -8.652  11.149  1.00 95.12           H
ATOM   4592  N   THR A 302       5.831  -8.965   8.286  1.00 94.13           N
ATOM   4593  CA  THR A 302       4.846  -8.982   7.218  1.00 94.13           C
ATOM   4594  C   THR A 302       4.653  -7.575   6.648  1.00 94.13           C
ATOM   4595  O   THR A 302       4.403  -7.414   5.455  1.00 94.13           O
ATOM   4596  HA  THR A 302       5.227  -9.605   6.409  1.00 94.13           H
ATOM   4597  CB  THR A 302       3.558  -9.595   7.772  1.00 94.13           C
ATOM   4598  HB  THR A 302       2.784  -9.633   7.005  1.00 94.13           H
ATOM   4599  OG1 THR A 302       3.256  -8.796   8.912  1.00 94.13           O
ATOM   4600  HG1 THR A 302       3.611  -9.232   9.739  1.00 94.13           H
ATOM   4601  CG2 THR A 302       3.777 -10.996   8.345  1.00 94.13           C
ATOM   4602 1HG2 THR A 302       4.502 -10.947   9.158  1.00 94.13           H
ATOM   4603 2HG2 THR A 302       4.152 -11.655   7.562  1.00 94.13           H
ATOM   4604 3HG2 THR A 302       2.832 -11.385   8.725  1.00 94.13           H
ATOM   4605  HN  THR A 302       5.468  -9.156   9.198  1.00 94.13           H
ATOM   4606  N   GLN A 303       4.776  -6.592   7.528  1.00 93.01           N
ATOM   4607  CA  GLN A 303       4.687  -5.202   7.116  1.00 93.01           C
ATOM   4608  C   GLN A 303       5.781  -4.880   6.096  1.00 93.01           C
ATOM   4609  O   GLN A 303       5.528  -4.202   5.101  1.00 93.01           O
ATOM   4610  HA  GLN A 303       3.707  -5.100   6.651  1.00 93.01           H
ATOM   4611  CB  GLN A 303       4.770  -4.265   8.322  1.00 93.01           C
ATOM   4612 1HB  GLN A 303       3.927  -4.449   8.989  1.00 93.01           H
ATOM   4613 2HB  GLN A 303       5.677  -4.477   8.890  1.00 93.01           H
ATOM   4614  CG  GLN A 303       4.768  -2.801   7.881  1.00 93.01           C
ATOM   4615 1HG  GLN A 303       5.738  -2.544   7.455  1.00 93.01           H
ATOM   4616 2HG  GLN A 303       4.027  -2.655   7.095  1.00 93.01           H
ATOM   4617  CD  GLN A 303       4.460  -1.873   9.058  1.00 93.01           C
ATOM   4618  OE1 GLN A 303       5.337  -1.443   9.788  1.00 93.01           O
ATOM   4619  NE2 GLN A 303       3.168  -1.592   9.201  1.00 93.01           N
ATOM   4620 1HE2 GLN A 303       2.499  -1.978   8.567  1.00 93.01           H
ATOM   4621 2HE2 GLN A 303       2.866  -0.993   9.943  1.00 93.01           H
ATOM   4622  HN  GLN A 303       4.934  -6.734   8.506  1.00 93.01           H
ATOM   4623  N   THR A 304       6.975  -5.382   6.377  1.00 93.94           N
ATOM   4624  CA  THR A 304       8.123  -5.102   5.532  1.00 93.94           C
ATOM   4625  C   THR A 304       7.924  -5.713   4.143  1.00 93.94           C
ATOM   4626  O   THR A 304       8.250  -5.090   3.135  1.00 93.94           O
ATOM   4627  HA  THR A 304       8.197  -4.023   5.399  1.00 93.94           H
ATOM   4628  CB  THR A 304       9.374  -5.616   6.248  1.00 93.94           C
ATOM   4629  HB  THR A 304       9.347  -6.701   6.349  1.00 93.94           H
ATOM   4630  OG1 THR A 304       9.398  -4.885   7.472  1.00 93.94           O
ATOM   4631  HG1 THR A 304       8.945  -5.410   8.192  1.00 93.94           H
ATOM   4632  CG2 THR A 304      10.665  -5.201   5.541  1.00 93.94           C
ATOM   4633 1HG2 THR A 304      10.724  -4.113   5.501  1.00 93.94           H
ATOM   4634 2HG2 THR A 304      10.670  -5.602   4.528  1.00 93.94           H
ATOM   4635 3HG2 THR A 304      11.522  -5.591   6.091  1.00 93.94           H
ATOM   4636  HN  THR A 304       7.163  -5.969   7.165  1.00 93.94           H
ATOM   4637  N   ILE A 305       7.390  -6.926   4.136  1.00 93.70           N
ATOM   4638  CA  ILE A 305       7.122  -7.618   2.887  1.00 93.70           C
ATOM   4639  C   ILE A 305       6.149  -6.787   2.048  1.00 93.70           C
ATOM   4640  O   ILE A 305       6.295  -6.697   0.830  1.00 93.70           O
ATOM   4641  HA  ILE A 305       8.065  -7.695   2.347  1.00 93.70           H
ATOM   4642  CB  ILE A 305       6.637  -9.044   3.158  1.00 93.70           C
ATOM   4643  HB  ILE A 305       5.814  -8.995   3.871  1.00 93.70           H
ATOM   4644  CG1 ILE A 305       7.741  -9.885   3.800  1.00 93.70           C
ATOM   4645 1HG1 ILE A 305       8.510 -10.108   3.061  1.00 93.70           H
ATOM   4646 2HG1 ILE A 305       8.221  -9.316   4.597  1.00 93.70           H
ATOM   4647  CG2 ILE A 305       6.093  -9.689   1.882  1.00 93.70           C
ATOM   4648 1HG2 ILE A 305       5.256  -9.101   1.506  1.00 93.70           H
ATOM   4649 2HG2 ILE A 305       6.880  -9.725   1.129  1.00 93.70           H
ATOM   4650 3HG2 ILE A 305       5.755 -10.702   2.103  1.00 93.70           H
ATOM   4651  CD1 ILE A 305       7.177 -11.190   4.367  1.00 93.70           C
ATOM   4652 1HD1 ILE A 305       6.426 -10.963   5.123  1.00 93.70           H
ATOM   4653 2HD1 ILE A 305       6.720 -11.767   3.563  1.00 93.70           H
ATOM   4654 3HD1 ILE A 305       7.983 -11.769   4.818  1.00 93.70           H
ATOM   4655  HN  ILE A 305       7.143  -7.433   4.962  1.00 93.70           H
ATOM   4656  N   ALA A 306       5.178  -6.201   2.732  1.00 90.84           N
ATOM   4657  CA  ALA A 306       4.144  -5.434   2.058  1.00 90.84           C
ATOM   4658  C   ALA A 306       4.779  -4.219   1.378  1.00 90.84           C
ATOM   4659  O   ALA A 306       4.341  -3.803   0.307  1.00 90.84           O
ATOM   4660  HA  ALA A 306       3.700  -6.074   1.296  1.00 90.84           H
ATOM   4661  CB  ALA A 306       3.062  -5.040   3.065  1.00 90.84           C
ATOM   4662 1HB  ALA A 306       2.623  -5.939   3.497  1.00 90.84           H
ATOM   4663 2HB  ALA A 306       3.504  -4.435   3.856  1.00 90.84           H
ATOM   4664 3HB  ALA A 306       2.287  -4.465   2.558  1.00 90.84           H
ATOM   4665  HN  ALA A 306       5.091  -6.243   3.728  1.00 90.84           H
ATOM   4666  N   PHE A 307       5.800  -3.682   2.030  1.00 92.27           N
ATOM   4667  CA  PHE A 307       6.436  -2.466   1.554  1.00 92.27           C
ATOM   4668  C   PHE A 307       7.256  -2.735   0.290  1.00 92.27           C
ATOM   4669  O   PHE A 307       7.354  -1.876  -0.585  1.00 92.27           O
ATOM   4670  HA  PHE A 307       5.643  -1.754   1.325  1.00 92.27           H
ATOM   4671  CB  PHE A 307       7.374  -1.987   2.664  1.00 92.27           C
ATOM   4672 1HB  PHE A 307       7.996  -2.822   2.985  1.00 92.27           H
ATOM   4673 2HB  PHE A 307       8.044  -1.229   2.258  1.00 92.27           H
ATOM   4674  CG  PHE A 307       6.652  -1.409   3.882  1.00 92.27           C
ATOM   4675  CD1 PHE A 307       5.292  -1.397   3.925  1.00 92.27           C
ATOM   4676  HD1 PHE A 307       4.718  -1.801   3.091  1.00 92.27           H
ATOM   4677  CD2 PHE A 307       7.369  -0.905   4.922  1.00 92.27           C
ATOM   4678  HD2 PHE A 307       8.458  -0.914   4.888  1.00 92.27           H
ATOM   4679  CE1 PHE A 307       4.622  -0.861   5.056  1.00 92.27           C
ATOM   4680  HE1 PHE A 307       3.532  -0.851   5.090  1.00 92.27           H
ATOM   4681  CE2 PHE A 307       6.698  -0.369   6.053  1.00 92.27           C
ATOM   4682  HE2 PHE A 307       7.273   0.035   6.887  1.00 92.27           H
ATOM   4683  CZ  PHE A 307       5.339  -0.357   6.096  1.00 92.27           C
ATOM   4684  HZ  PHE A 307       4.825   0.055   6.964  1.00 92.27           H
ATOM   4685  HN  PHE A 307       6.192  -4.064   2.867  1.00 92.27           H
ATOM   4686  N   PHE A 308       7.825  -3.930   0.236  1.00 92.23           N
ATOM   4687  CA  PHE A 308       8.623  -4.328  -0.912  1.00 92.23           C
ATOM   4688  C   PHE A 308       7.804  -4.255  -2.202  1.00 92.23           C
ATOM   4689  O   PHE A 308       8.362  -4.111  -3.288  1.00 92.23           O
ATOM   4690  HA  PHE A 308       9.462  -3.635  -0.977  1.00 92.23           H
ATOM   4691  CB  PHE A 308       9.054  -5.777  -0.676  1.00 92.23           C
ATOM   4692 1HB  PHE A 308       8.360  -6.243   0.023  1.00 92.23           H
ATOM   4693 2HB  PHE A 308       8.978  -6.325  -1.615  1.00 92.23           H
ATOM   4694  CG  PHE A 308      10.477  -5.922  -0.133  1.00 92.23           C
ATOM   4695  CD1 PHE A 308      11.540  -5.840  -0.978  1.00 92.23           C
ATOM   4696  HD1 PHE A 308      11.378  -5.671  -2.042  1.00 92.23           H
ATOM   4697  CD2 PHE A 308      10.679  -6.133   1.196  1.00 92.23           C
ATOM   4698  HD2 PHE A 308       9.828  -6.199   1.873  1.00 92.23           H
ATOM   4699  CE1 PHE A 308      12.860  -5.975  -0.473  1.00 92.23           C
ATOM   4700  HE1 PHE A 308      13.712  -5.910  -1.150  1.00 92.23           H
ATOM   4701  CE2 PHE A 308      12.000  -6.268   1.700  1.00 92.23           C
ATOM   4702  HE2 PHE A 308      12.162  -6.438   2.765  1.00 92.23           H
ATOM   4703  CZ  PHE A 308      13.062  -6.186   0.855  1.00 92.23           C
ATOM   4704  HZ  PHE A 308      14.076  -6.290   1.243  1.00 92.23           H
ATOM   4705  HN  PHE A 308       7.747  -4.620   0.956  1.00 92.23           H
ATOM   4706  N   HIS A 309       6.493  -4.357  -2.039  1.00 88.69           N
ATOM   4707  CA  HIS A 309       5.597  -4.386  -3.182  1.00 88.69           C
ATOM   4708  C   HIS A 309       5.769  -3.106  -4.002  1.00 88.69           C
ATOM   4709  O   HIS A 309       5.697  -3.136  -5.229  1.00 88.69           O
ATOM   4710  HA  HIS A 309       5.893  -5.240  -3.791  1.00 88.69           H
ATOM   4711  CB  HIS A 309       4.151  -4.613  -2.734  1.00 88.69           C
ATOM   4712 1HB  HIS A 309       4.109  -5.510  -2.117  1.00 88.69           H
ATOM   4713 2HB  HIS A 309       3.842  -3.779  -2.104  1.00 88.69           H
ATOM   4714  CG  HIS A 309       3.170  -4.756  -3.873  1.00 88.69           C
ATOM   4715  ND1 HIS A 309       2.493  -3.679  -4.419  1.00 88.69           N
ATOM   4716  HD1 HIS A 309       2.578  -2.726  -4.128  1.00 88.69           H
ATOM   4717  CD2 HIS A 309       2.761  -5.858  -4.564  1.00 88.69           C
ATOM   4718  HD2 HIS A 309       3.099  -6.880  -4.391  1.00 88.69           H
ATOM   4719  CE1 HIS A 309       1.714  -4.126  -5.393  1.00 88.69           C
ATOM   4720  HE1 HIS A 309       1.054  -3.520  -6.015  1.00 88.69           H
ATOM   4721  NE2 HIS A 309       1.880  -5.477  -5.480  1.00 88.69           N
ATOM   4722  HN  HIS A 309       6.043  -4.420  -1.148  1.00 88.69           H
ATOM   4723  N   SER A 310       5.995  -2.011  -3.290  1.00 88.91           N
ATOM   4724  CA  SER A 310       6.020  -0.702  -3.919  1.00 88.91           C
ATOM   4725  C   SER A 310       7.269  -0.564  -4.792  1.00 88.91           C
ATOM   4726  O   SER A 310       7.368   0.358  -5.599  1.00 88.91           O
ATOM   4727  HA  SER A 310       5.119  -0.658  -4.530  1.00 88.91           H
ATOM   4728  CB  SER A 310       5.980   0.413  -2.871  1.00 88.91           C
ATOM   4729 1HB  SER A 310       6.768   0.249  -2.136  1.00 88.91           H
ATOM   4730 2HB  SER A 310       6.187   1.369  -3.352  1.00 88.91           H
ATOM   4731  OG  SER A 310       4.720   0.478  -2.209  1.00 88.91           O
ATOM   4732  HG  SER A 310       4.030   0.860  -2.823  1.00 88.91           H
ATOM   4733  HN  SER A 310       6.158  -2.010  -2.303  1.00 88.91           H
ATOM   4734  N   CYS A 311       8.191  -1.496  -4.601  1.00 91.30           N
ATOM   4735  CA  CYS A 311       9.419  -1.504  -5.377  1.00 91.30           C
ATOM   4736  C   CYS A 311       9.319  -2.615  -6.424  1.00 91.30           C
ATOM   4737  O   CYS A 311      10.190  -2.745  -7.282  1.00 91.30           O
ATOM   4738  HA  CYS A 311       9.493  -0.527  -5.855  1.00 91.30           H
ATOM   4739  CB  CYS A 311      10.651  -1.670  -4.485  1.00 91.30           C
ATOM   4740 1HB  CYS A 311      11.555  -1.451  -5.054  1.00 91.30           H
ATOM   4741 2HB  CYS A 311      10.613  -0.957  -3.662  1.00 91.30           H
ATOM   4742  SG  CYS A 311      10.724  -3.377  -3.830  1.00 91.30           S
ATOM   4743  HG  CYS A 311      11.864  -3.221  -3.162  1.00 91.30           H
ATOM   4744  HN  CYS A 311       8.110  -2.235  -3.931  1.00 91.30           H
ATOM   4745  N   LEU A 312       8.248  -3.388  -6.319  1.00 88.22           N
ATOM   4746  CA  LEU A 312       8.083  -4.558  -7.166  1.00 88.22           C
ATOM   4747  C   LEU A 312       7.397  -4.146  -8.469  1.00 88.22           C
ATOM   4748  O   LEU A 312       7.628  -4.751  -9.515  1.00 88.22           O
ATOM   4749  HA  LEU A 312       9.079  -4.932  -7.403  1.00 88.22           H
ATOM   4750  CB  LEU A 312       7.351  -5.668  -6.409  1.00 88.22           C
ATOM   4751 1HB  LEU A 312       6.465  -5.238  -5.941  1.00 88.22           H
ATOM   4752 2HB  LEU A 312       7.002  -6.405  -7.133  1.00 88.22           H
ATOM   4753  CG  LEU A 312       8.161  -6.394  -5.333  1.00 88.22           C
ATOM   4754  HG  LEU A 312       8.476  -5.661  -4.590  1.00 88.22           H
ATOM   4755  CD1 LEU A 312       7.302  -7.433  -4.608  1.00 88.22           C
ATOM   4756 1HD1 LEU A 312       6.456  -6.937  -4.134  1.00 88.22           H
ATOM   4757 2HD1 LEU A 312       6.937  -8.167  -5.326  1.00 88.22           H
ATOM   4758 3HD1 LEU A 312       7.902  -7.934  -3.849  1.00 88.22           H
ATOM   4759  CD2 LEU A 312       9.429  -7.011  -5.925  1.00 88.22           C
ATOM   4760 1HD2 LEU A 312       9.157  -7.727  -6.701  1.00 88.22           H
ATOM   4761 2HD2 LEU A 312      10.048  -6.225  -6.358  1.00 88.22           H
ATOM   4762 3HD2 LEU A 312       9.986  -7.521  -5.139  1.00 88.22           H
ATOM   4763  HN  LEU A 312       7.503  -3.227  -5.672  1.00 88.22           H
ATOM   4764  N   ASN A 313       6.567  -3.118  -8.365  1.00 80.48           N
ATOM   4765  CA  ASN A 313       5.728  -2.718  -9.481  1.00 80.48           C
ATOM   4766  C   ASN A 313       6.609  -2.432 -10.699  1.00 80.48           C
ATOM   4767  O   ASN A 313       6.405  -3.008 -11.766  1.00 80.48           O
ATOM   4768  HA  ASN A 313       5.050  -3.555  -9.645  1.00 80.48           H
ATOM   4769  CB  ASN A 313       4.947  -1.444  -9.154  1.00 80.48           C
ATOM   4770 1HB  ASN A 313       5.598  -0.734  -8.643  1.00 80.48           H
ATOM   4771 2HB  ASN A 313       4.618  -0.966 -10.077  1.00 80.48           H
ATOM   4772  CG  ASN A 313       3.733  -1.755  -8.275  1.00 80.48           C
ATOM   4773  OD1 ASN A 313       3.177  -2.840  -8.303  1.00 80.48           O
ATOM   4774  ND2 ASN A 313       3.357  -0.746  -7.495  1.00 80.48           N
ATOM   4775 1HD2 ASN A 313       3.857   0.120  -7.521  1.00 80.48           H
ATOM   4776 2HD2 ASN A 313       2.573  -0.852  -6.884  1.00 80.48           H
ATOM   4777  HN  ASN A 313       6.463  -2.565  -7.538  1.00 80.48           H
ATOM   4778  N   PRO A 314       7.600  -1.540 -10.563  1.00 79.69           N
ATOM   4779  CA  PRO A 314       8.461  -1.190 -11.696  1.00 79.69           C
ATOM   4780  C   PRO A 314       9.073  -2.414 -12.356  1.00 79.69           C
ATOM   4781  O   PRO A 314       9.162  -2.484 -13.581  1.00 79.69           O
ATOM   4782  HA  PRO A 314       7.873  -0.709 -12.478  1.00 79.69           H
ATOM   4783  CB  PRO A 314       9.527  -0.286 -11.074  1.00 79.69           C
ATOM   4784 1HB  PRO A 314      10.401  -0.856 -10.757  1.00 79.69           H
ATOM   4785 2HB  PRO A 314       9.878   0.466 -11.782  1.00 79.69           H
ATOM   4786  CG  PRO A 314       8.808   0.348  -9.890  1.00 79.69           C
ATOM   4787 1HG  PRO A 314       9.509   0.734  -9.150  1.00 79.69           H
ATOM   4788 2HG  PRO A 314       8.189   1.191 -10.196  1.00 79.69           H
ATOM   4789  CD  PRO A 314       7.976  -0.802  -9.344  1.00 79.69           C
ATOM   4790 1HD  PRO A 314       8.550  -1.426  -8.659  1.00 79.69           H
ATOM   4791 2HD  PRO A 314       7.106  -0.446  -8.793  1.00 79.69           H
ATOM   4792  N   VAL A 315       9.483  -3.356 -11.518  1.00 82.42           N
ATOM   4793  CA  VAL A 315      10.185  -4.532 -12.001  1.00 82.42           C
ATOM   4794  C   VAL A 315       9.255  -5.340 -12.908  1.00 82.42           C
ATOM   4795  O   VAL A 315       9.677  -5.835 -13.952  1.00 82.42           O
ATOM   4796  HA  VAL A 315      11.037  -4.189 -12.588  1.00 82.42           H
ATOM   4797  CB  VAL A 315      10.721  -5.343 -10.819  1.00 82.42           C
ATOM   4798  HB  VAL A 315       9.871  -5.644 -10.207  1.00 82.42           H
ATOM   4799  CG1 VAL A 315      11.426  -6.613 -11.300  1.00 82.42           C
ATOM   4800 1HG1 VAL A 315      10.722  -7.231 -11.858  1.00 82.42           H
ATOM   4801 2HG1 VAL A 315      12.262  -6.342 -11.945  1.00 82.42           H
ATOM   4802 3HG1 VAL A 315      11.797  -7.170 -10.440  1.00 82.42           H
ATOM   4803  CG2 VAL A 315      11.651  -4.495  -9.949  1.00 82.42           C
ATOM   4804 1HG2 VAL A 315      12.494  -4.151 -10.547  1.00 82.42           H
ATOM   4805 2HG2 VAL A 315      11.104  -3.635  -9.563  1.00 82.42           H
ATOM   4806 3HG2 VAL A 315      12.017  -5.096  -9.116  1.00 82.42           H
ATOM   4807  HN  VAL A 315       9.341  -3.324 -10.529  1.00 82.42           H
ATOM   4808  N   LEU A 316       8.007  -5.449 -12.476  1.00 79.43           N
ATOM   4809  CA  LEU A 316       7.022  -6.214 -13.221  1.00 79.43           C
ATOM   4810  C   LEU A 316       6.889  -5.631 -14.630  1.00 79.43           C
ATOM   4811  O   LEU A 316       6.761  -6.372 -15.602  1.00 79.43           O
ATOM   4812  HA  LEU A 316       7.394  -7.235 -13.304  1.00 79.43           H
ATOM   4813  CB  LEU A 316       5.699  -6.275 -12.454  1.00 79.43           C
ATOM   4814 1HB  LEU A 316       5.383  -5.255 -12.233  1.00 79.43           H
ATOM   4815 2HB  LEU A 316       4.943  -6.709 -13.107  1.00 79.43           H
ATOM   4816  CG  LEU A 316       5.719  -7.067 -11.145  1.00 79.43           C
ATOM   4817  HG  LEU A 316       6.502  -6.656 -10.509  1.00 79.43           H
ATOM   4818  CD1 LEU A 316       4.397  -6.915 -10.391  1.00 79.43           C
ATOM   4819 1HD1 LEU A 316       4.230  -5.863 -10.160  1.00 79.43           H
ATOM   4820 2HD1 LEU A 316       3.580  -7.284 -11.012  1.00 79.43           H
ATOM   4821 3HD1 LEU A 316       4.438  -7.488  -9.465  1.00 79.43           H
ATOM   4822  CD2 LEU A 316       6.069  -8.535 -11.399  1.00 79.43           C
ATOM   4823 1HD2 LEU A 316       5.325  -8.976 -12.063  1.00 79.43           H
ATOM   4824 2HD2 LEU A 316       7.053  -8.600 -11.862  1.00 79.43           H
ATOM   4825 3HD2 LEU A 316       6.076  -9.076 -10.452  1.00 79.43           H
ATOM   4826  HN  LEU A 316       7.668  -5.027 -11.636  1.00 79.43           H
ATOM   4827  N   TYR A 317       6.924  -4.308 -14.694  1.00 74.90           N
ATOM   4828  CA  TYR A 317       6.751  -3.615 -15.959  1.00 74.90           C
ATOM   4829  C   TYR A 317       7.929  -3.886 -16.898  1.00 74.90           C
ATOM   4830  O   TYR A 317       7.745  -4.029 -18.105  1.00 74.90           O
ATOM   4831  HA  TYR A 317       5.836  -3.983 -16.422  1.00 74.90           H
ATOM   4832  CB  TYR A 317       6.716  -2.123 -15.622  1.00 74.90           C
ATOM   4833 1HB  TYR A 317       7.680  -1.832 -15.204  1.00 74.90           H
ATOM   4834 2HB  TYR A 317       6.584  -1.556 -16.543  1.00 74.90           H
ATOM   4835  CG  TYR A 317       5.611  -1.734 -14.638  1.00 74.90           C
ATOM   4836  CD1 TYR A 317       4.487  -2.524 -14.515  1.00 74.90           C
ATOM   4837  HD1 TYR A 317       4.386  -3.426 -15.119  1.00 74.90           H
ATOM   4838  CD2 TYR A 317       5.739  -0.592 -13.873  1.00 74.90           C
ATOM   4839  HD2 TYR A 317       6.627   0.032 -13.970  1.00 74.90           H
ATOM   4840  CE1 TYR A 317       3.447  -2.158 -13.588  1.00 74.90           C
ATOM   4841  HE1 TYR A 317       2.554  -2.774 -13.481  1.00 74.90           H
ATOM   4842  CE2 TYR A 317       4.700  -0.226 -12.946  1.00 74.90           C
ATOM   4843  HE2 TYR A 317       4.788   0.673 -12.336  1.00 74.90           H
ATOM   4844  CZ  TYR A 317       3.605  -1.027 -12.849  1.00 74.90           C
ATOM   4845  OH  TYR A 317       2.623  -0.681 -11.974  1.00 74.90           O
ATOM   4846  HH  TYR A 317       1.898  -1.370 -11.984  1.00 74.90           H
ATOM   4847  HN  TYR A 317       7.067  -3.713 -13.903  1.00 74.90           H
ATOM   4848  N   VAL A 318       9.113  -3.948 -16.307  1.00 73.72           N
ATOM   4849  CA  VAL A 318      10.323  -4.182 -17.077  1.00 73.72           C
ATOM   4850  C   VAL A 318      10.242  -5.559 -17.739  1.00 73.72           C
ATOM   4851  O   VAL A 318      10.342  -5.671 -18.960  1.00 73.72           O
ATOM   4852  HA  VAL A 318      10.370  -3.420 -17.856  1.00 73.72           H
ATOM   4853  CB  VAL A 318      11.553  -4.020 -16.182  1.00 73.72           C
ATOM   4854  HB  VAL A 318      11.427  -4.672 -15.318  1.00 73.72           H
ATOM   4855  CG1 VAL A 318      12.825  -4.451 -16.914  1.00 73.72           C
ATOM   4856 1HG1 VAL A 318      12.740  -5.498 -17.205  1.00 73.72           H
ATOM   4857 2HG1 VAL A 318      12.958  -3.836 -17.805  1.00 73.72           H
ATOM   4858 3HG1 VAL A 318      13.684  -4.326 -16.255  1.00 73.72           H
ATOM   4859  CG2 VAL A 318      11.675  -2.583 -15.671  1.00 73.72           C
ATOM   4860 1HG2 VAL A 318      11.767  -1.903 -16.518  1.00 73.72           H
ATOM   4861 2HG2 VAL A 318      10.786  -2.325 -15.095  1.00 73.72           H
ATOM   4862 3HG2 VAL A 318      12.557  -2.495 -15.038  1.00 73.72           H
ATOM   4863  HN  VAL A 318       9.253  -3.841 -15.322  1.00 73.72           H
ATOM   4864  N   PHE A 319      10.063  -6.572 -16.904  1.00 74.33           N
ATOM   4865  CA  PHE A 319      10.212  -7.946 -17.352  1.00 74.33           C
ATOM   4866  C   PHE A 319       8.999  -8.390 -18.172  1.00 74.33           C
ATOM   4867  O   PHE A 319       9.140  -9.133 -19.142  1.00 74.33           O
ATOM   4868  HA  PHE A 319      11.105  -7.988 -17.975  1.00 74.33           H
ATOM   4869  CB  PHE A 319      10.312  -8.817 -16.098  1.00 74.33           C
ATOM   4870 1HB  PHE A 319       9.560  -8.489 -15.380  1.00 74.33           H
ATOM   4871 2HB  PHE A 319      10.072  -9.846 -16.363  1.00 74.33           H
ATOM   4872  CG  PHE A 319      11.686  -8.785 -15.426  1.00 74.33           C
ATOM   4873  CD1 PHE A 319      12.763  -9.325 -16.056  1.00 74.33           C
ATOM   4874  HD1 PHE A 319      12.648  -9.780 -17.039  1.00 74.33           H
ATOM   4875  CD2 PHE A 319      11.830  -8.218 -14.198  1.00 74.33           C
ATOM   4876  HD2 PHE A 319      10.966  -7.785 -13.693  1.00 74.33           H
ATOM   4877  CE1 PHE A 319      14.039  -9.296 -15.432  1.00 74.33           C
ATOM   4878  HE1 PHE A 319      14.902  -9.729 -15.937  1.00 74.33           H
ATOM   4879  CE2 PHE A 319      13.105  -8.189 -13.575  1.00 74.33           C
ATOM   4880  HE2 PHE A 319      13.220  -7.734 -12.591  1.00 74.33           H
ATOM   4881  CZ  PHE A 319      14.183  -8.729 -14.205  1.00 74.33           C
ATOM   4882  HZ  PHE A 319      15.161  -8.706 -13.726  1.00 74.33           H
ATOM   4883  HN  PHE A 319       9.820  -6.465 -15.940  1.00 74.33           H
ATOM   4884  N   VAL A 320       7.835  -7.916 -17.752  1.00 70.46           N
ATOM   4885  CA  VAL A 320       6.583  -8.466 -18.242  1.00 70.46           C
ATOM   4886  C   VAL A 320       5.996  -7.526 -19.297  1.00 70.46           C
ATOM   4887  O   VAL A 320       5.267  -7.962 -20.186  1.00 70.46           O
ATOM   4888  HA  VAL A 320       6.805  -9.424 -18.711  1.00 70.46           H
ATOM   4889  CB  VAL A 320       5.630  -8.721 -17.072  1.00 70.46           C
ATOM   4890  HB  VAL A 320       5.175  -7.769 -16.798  1.00 70.46           H
ATOM   4891  CG1 VAL A 320       4.509  -9.679 -17.478  1.00 70.46           C
ATOM   4892 1HG1 VAL A 320       3.942  -9.247 -18.302  1.00 70.46           H
ATOM   4893 2HG1 VAL A 320       4.939 -10.630 -17.792  1.00 70.46           H
ATOM   4894 3HG1 VAL A 320       3.846  -9.843 -16.628  1.00 70.46           H
ATOM   4895  CG2 VAL A 320       6.388  -9.248 -15.853  1.00 70.46           C
ATOM   4896 1HG2 VAL A 320       6.884 -10.184 -16.110  1.00 70.46           H
ATOM   4897 2HG2 VAL A 320       7.134  -8.516 -15.543  1.00 70.46           H
ATOM   4898 3HG2 VAL A 320       5.687  -9.421 -15.036  1.00 70.46           H
ATOM   4899  HN  VAL A 320       7.740  -7.172 -17.091  1.00 70.46           H
ATOM   4900  N   GLY A 321       6.336  -6.252 -19.163  1.00 72.14           N
ATOM   4901  CA  GLY A 321       5.815  -5.240 -20.066  1.00 72.14           C
ATOM   4902  C   GLY A 321       6.687  -5.120 -21.317  1.00 72.14           C
ATOM   4903  O   GLY A 321       7.742  -4.489 -21.285  1.00 72.14           O
ATOM   4904 1HA  GLY A 321       4.795  -5.493 -20.352  1.00 72.14           H
ATOM   4905 2HA  GLY A 321       5.773  -4.278 -19.554  1.00 72.14           H
ATOM   4906  HN  GLY A 321       6.954  -5.910 -18.456  1.00 72.14           H
ATOM   4907  N   GLU A 322       6.214  -5.736 -22.391  1.00 75.55           N
ATOM   4908  CA  GLU A 322       6.861  -5.591 -23.683  1.00 75.55           C
ATOM   4909  C   GLU A 322       6.849  -4.125 -24.121  1.00 75.55           C
ATOM   4910  O   GLU A 322       7.854  -3.611 -24.610  1.00 75.55           O
ATOM   4911  HA  GLU A 322       7.888  -5.924 -23.532  1.00 75.55           H
ATOM   4912  CB  GLU A 322       6.195  -6.482 -24.733  1.00 75.55           C
ATOM   4913 1HB  GLU A 322       5.126  -6.270 -24.771  1.00 75.55           H
ATOM   4914 2HB  GLU A 322       6.693  -6.354 -25.694  1.00 75.55           H
ATOM   4915  CG  GLU A 322       6.338  -7.961 -24.368  1.00 75.55           C
ATOM   4916 1HG  GLU A 322       7.340  -8.149 -23.983  1.00 75.55           H
ATOM   4917 2HG  GLU A 322       5.638  -8.212 -23.571  1.00 75.55           H
ATOM   4918  CD  GLU A 322       6.076  -8.854 -25.583  1.00 75.55           C
ATOM   4919  OE1 GLU A 322       6.984  -9.649 -25.908  1.00 75.55           O
ATOM   4920  OE2 GLU A 322       4.975  -8.721 -26.158  1.00 75.55           O
ATOM   4921  HN  GLU A 322       5.405  -6.325 -22.387  1.00 75.55           H
ATOM   4922  N   ARG A 323       5.701  -3.493 -23.930  1.00 75.98           N
ATOM   4923  CA  ARG A 323       5.532  -2.108 -24.337  1.00 75.98           C
ATOM   4924  C   ARG A 323       6.525  -1.212 -23.595  1.00 75.98           C
ATOM   4925  O   ARG A 323       7.129  -0.322 -24.191  1.00 75.98           O
ATOM   4926  HA  ARG A 323       5.727  -2.107 -25.409  1.00 75.98           H
ATOM   4927  CB  ARG A 323       4.108  -1.621 -24.057  1.00 75.98           C
ATOM   4928 1HB  ARG A 323       3.400  -2.427 -24.250  1.00 75.98           H
ATOM   4929 2HB  ARG A 323       4.011  -1.357 -23.004  1.00 75.98           H
ATOM   4930  CG  ARG A 323       3.762  -0.411 -24.926  1.00 75.98           C
ATOM   4931 1HG  ARG A 323       4.460   0.400 -24.721  1.00 75.98           H
ATOM   4932 2HG  ARG A 323       3.875  -0.671 -25.978  1.00 75.98           H
ATOM   4933  CD  ARG A 323       2.331   0.062 -24.662  1.00 75.98           C
ATOM   4934 1HD  ARG A 323       1.676  -0.798 -24.520  1.00 75.98           H
ATOM   4935 2HD  ARG A 323       2.295   0.645 -23.742  1.00 75.98           H
ATOM   4936  NE  ARG A 323       1.851   0.880 -25.798  1.00 75.98           N
ATOM   4937  HE  ARG A 323       2.436   0.950 -26.606  1.00 75.98           H
ATOM   4938  CZ  ARG A 323       0.680   1.533 -25.812  1.00 75.98           C
ATOM   4939  NH1 ARG A 323      -0.144   1.474 -24.757  1.00 75.98           N
ATOM   4940 1HH1 ARG A 323       0.113   0.940 -23.951  1.00 75.98           H
ATOM   4941 2HH1 ARG A 323      -1.015   1.964 -24.775  1.00 75.98           H
ATOM   4942  NH2 ARG A 323       0.347   2.245 -26.897  1.00 75.98           N
ATOM   4943 1HH2 ARG A 323      -0.523   2.738 -26.923  1.00 75.98           H
ATOM   4944 2HH2 ARG A 323       0.967   2.284 -27.680  1.00 75.98           H
ATOM   4945  HN  ARG A 323       4.896  -3.910 -23.506  1.00 75.98           H
ATOM   4946  N   PHE A 324       6.663  -1.478 -22.304  1.00 77.73           N
ATOM   4947  CA  PHE A 324       7.525  -0.667 -21.461  1.00 77.73           C
ATOM   4948  C   PHE A 324       8.992  -0.820 -21.868  1.00 77.73           C
ATOM   4949  O   PHE A 324       9.729   0.163 -21.930  1.00 77.73           O
ATOM   4950  HA  PHE A 324       7.221   0.371 -21.591  1.00 77.73           H
ATOM   4951  CB  PHE A 324       7.351  -1.171 -20.027  1.00 77.73           C
ATOM   4952 1HB  PHE A 324       6.286  -1.227 -19.799  1.00 77.73           H
ATOM   4953 2HB  PHE A 324       7.746  -2.185 -19.958  1.00 77.73           H
ATOM   4954  CG  PHE A 324       8.038  -0.300 -18.973  1.00 77.73           C
ATOM   4955  CD1 PHE A 324       9.286  -0.617 -18.537  1.00 77.73           C
ATOM   4956  HD1 PHE A 324       9.798  -1.492 -18.938  1.00 77.73           H
ATOM   4957  CD2 PHE A 324       7.400   0.792 -18.473  1.00 77.73           C
ATOM   4958  HD2 PHE A 324       6.399   1.046 -18.822  1.00 77.73           H
ATOM   4959  CE1 PHE A 324       9.924   0.191 -17.559  1.00 77.73           C
ATOM   4960  HE1 PHE A 324      10.924  -0.063 -17.210  1.00 77.73           H
ATOM   4961  CE2 PHE A 324       8.037   1.601 -17.495  1.00 77.73           C
ATOM   4962  HE2 PHE A 324       7.526   2.476 -17.093  1.00 77.73           H
ATOM   4963  CZ  PHE A 324       9.286   1.283 -17.059  1.00 77.73           C
ATOM   4964  HZ  PHE A 324       9.775   1.904 -16.308  1.00 77.73           H
ATOM   4965  HN  PHE A 324       6.200  -2.230 -21.835  1.00 77.73           H
ATOM   4966  N   ARG A 325       9.372  -2.061 -22.135  1.00 81.09           N
ATOM   4967  CA  ARG A 325      10.730  -2.352 -22.563  1.00 81.09           C
ATOM   4968  C   ARG A 325      11.070  -1.559 -23.826  1.00 81.09           C
ATOM   4969  O   ARG A 325      12.160  -0.999 -23.937  1.00 81.09           O
ATOM   4970  HA  ARG A 325      11.358  -2.046 -21.726  1.00 81.09           H
ATOM   4971  CB  ARG A 325      10.911  -3.845 -22.843  1.00 81.09           C
ATOM   4972 1HB  ARG A 325       9.998  -4.251 -23.279  1.00 81.09           H
ATOM   4973 2HB  ARG A 325      11.705  -3.988 -23.576  1.00 81.09           H
ATOM   4974  CG  ARG A 325      11.252  -4.606 -21.560  1.00 81.09           C
ATOM   4975 1HG  ARG A 325      12.135  -4.167 -21.096  1.00 81.09           H
ATOM   4976 2HG  ARG A 325      10.434  -4.507 -20.846  1.00 81.09           H
ATOM   4977  CD  ARG A 325      11.505  -6.087 -21.851  1.00 81.09           C
ATOM   4978 1HD  ARG A 325      12.034  -6.194 -22.798  1.00 81.09           H
ATOM   4979 2HD  ARG A 325      12.144  -6.514 -21.079  1.00 81.09           H
ATOM   4980  NE  ARG A 325      10.220  -6.819 -21.905  1.00 81.09           N
ATOM   4981  HE  ARG A 325       9.394  -6.338 -21.613  1.00 81.09           H
ATOM   4982  CZ  ARG A 325      10.095  -8.087 -22.321  1.00 81.09           C
ATOM   4983  NH1 ARG A 325      11.169  -8.780 -22.723  1.00 81.09           N
ATOM   4984 1HH1 ARG A 325      12.072  -8.352 -22.715  1.00 81.09           H
ATOM   4985 2HH1 ARG A 325      11.067  -9.726 -23.032  1.00 81.09           H
ATOM   4986  NH2 ARG A 325       8.879  -8.651 -22.328  1.00 81.09           N
ATOM   4987 1HH2 ARG A 325       8.769  -9.596 -22.635  1.00 81.09           H
ATOM   4988 2HH2 ARG A 325       8.083  -8.127 -22.026  1.00 81.09           H
ATOM   4989  HN  ARG A 325       8.772  -2.858 -22.064  1.00 81.09           H
ATOM   4990  N   ARG A 326      10.118  -1.535 -24.747  1.00 81.72           N
ATOM   4991  CA  ARG A 326      10.292  -0.796 -25.985  1.00 81.72           C
ATOM   4992  C   ARG A 326      10.464   0.696 -25.693  1.00 81.72           C
ATOM   4993  O   ARG A 326      11.353   1.341 -26.246  1.00 81.72           O
ATOM   4994  HA  ARG A 326      11.192  -1.214 -26.435  1.00 81.72           H
ATOM   4995  CB  ARG A 326       9.093  -0.992 -26.916  1.00 81.72           C
ATOM   4996 1HB  ARG A 326       8.168  -0.883 -26.351  1.00 81.72           H
ATOM   4997 2HB  ARG A 326       9.092  -0.215 -27.681  1.00 81.72           H
ATOM   4998  CG  ARG A 326       9.134  -2.369 -27.580  1.00 81.72           C
ATOM   4999 1HG  ARG A 326      10.057  -2.475 -28.150  1.00 81.72           H
ATOM   5000 2HG  ARG A 326       9.141  -3.146 -26.815  1.00 81.72           H
ATOM   5001  CD  ARG A 326       7.932  -2.568 -28.505  1.00 81.72           C
ATOM   5002 1HD  ARG A 326       7.025  -2.209 -28.019  1.00 81.72           H
ATOM   5003 2HD  ARG A 326       8.060  -1.978 -29.414  1.00 81.72           H
ATOM   5004  NE  ARG A 326       7.788  -4.000 -28.849  1.00 81.72           N
ATOM   5005  HE  ARG A 326       7.856  -4.669 -28.109  1.00 81.72           H
ATOM   5006  CZ  ARG A 326       7.572  -4.457 -30.090  1.00 81.72           C
ATOM   5007  NH1 ARG A 326       7.473  -3.606 -31.120  1.00 81.72           N
ATOM   5008 1HH1 ARG A 326       7.559  -2.622 -30.966  1.00 81.72           H
ATOM   5009 2HH1 ARG A 326       7.312  -3.955 -32.044  1.00 81.72           H
ATOM   5010  NH2 ARG A 326       7.458  -5.778 -30.285  1.00 81.72           N
ATOM   5011 1HH2 ARG A 326       7.297  -6.135 -31.205  1.00 81.72           H
ATOM   5012 2HH2 ARG A 326       7.534  -6.406 -29.511  1.00 81.72           H
ATOM   5013  HN  ARG A 326       9.242  -2.009 -24.657  1.00 81.72           H
ATOM   5014  N   ASP A 327       9.600   1.200 -24.825  1.00 82.58           N
ATOM   5015  CA  ASP A 327       9.603   2.617 -24.502  1.00 82.58           C
ATOM   5016  C   ASP A 327      10.909   2.969 -23.787  1.00 82.58           C
ATOM   5017  O   ASP A 327      11.496   4.020 -24.041  1.00 82.58           O
ATOM   5018  HA  ASP A 327       9.500   3.129 -25.459  1.00 82.58           H
ATOM   5019  CB  ASP A 327       8.443   2.972 -23.570  1.00 82.58           C
ATOM   5020 1HB  ASP A 327       8.501   2.368 -22.664  1.00 82.58           H
ATOM   5021 2HB  ASP A 327       8.525   4.015 -23.263  1.00 82.58           H
ATOM   5022  CG  ASP A 327       7.096   2.741 -24.258  1.00 82.58           C
ATOM   5023  OD1 ASP A 327       7.057   2.902 -25.496  1.00 82.58           O
ATOM   5024  OD2 ASP A 327       6.137   2.407 -23.529  1.00 82.58           O
ATOM   5025  HN  ASP A 327       8.908   0.659 -24.347  1.00 82.58           H
ATOM   5026  N   LEU A 328      11.326   2.071 -22.907  1.00 83.82           N
ATOM   5027  CA  LEU A 328      12.529   2.293 -22.124  1.00 83.82           C
ATOM   5028  C   LEU A 328      13.722   2.466 -23.066  1.00 83.82           C
ATOM   5029  O   LEU A 328      14.461   3.444 -22.966  1.00 83.82           O
ATOM   5030  HA  LEU A 328      12.391   3.220 -21.568  1.00 83.82           H
ATOM   5031  CB  LEU A 328      12.714   1.174 -21.097  1.00 83.82           C
ATOM   5032 1HB  LEU A 328      11.865   1.190 -20.414  1.00 83.82           H
ATOM   5033 2HB  LEU A 328      12.684   0.218 -21.621  1.00 83.82           H
ATOM   5034  CG  LEU A 328      14.000   1.229 -20.269  1.00 83.82           C
ATOM   5035  HG  LEU A 328      14.846   1.283 -20.954  1.00 83.82           H
ATOM   5036  CD1 LEU A 328      14.040   2.489 -19.402  1.00 83.82           C
ATOM   5037 1HD1 LEU A 328      13.997   3.371 -20.040  1.00 83.82           H
ATOM   5038 2HD1 LEU A 328      13.187   2.490 -18.723  1.00 83.82           H
ATOM   5039 3HD1 LEU A 328      14.964   2.503 -18.823  1.00 83.82           H
ATOM   5040  CD2 LEU A 328      14.172  -0.045 -19.438  1.00 83.82           C
ATOM   5041 1HD2 LEU A 328      13.325  -0.154 -18.761  1.00 83.82           H
ATOM   5042 2HD2 LEU A 328      14.221  -0.908 -20.102  1.00 83.82           H
ATOM   5043 3HD2 LEU A 328      15.094   0.021 -18.860  1.00 83.82           H
ATOM   5044  HN  LEU A 328      10.858   1.206 -22.726  1.00 83.82           H
ATOM   5045  N   VAL A 329      13.873   1.500 -23.962  1.00 83.76           N
ATOM   5046  CA  VAL A 329      15.006   1.493 -24.871  1.00 83.76           C
ATOM   5047  C   VAL A 329      14.959   2.746 -25.748  1.00 83.76           C
ATOM   5048  O   VAL A 329      15.997   3.316 -26.079  1.00 83.76           O
ATOM   5049  HA  VAL A 329      15.913   1.522 -24.267  1.00 83.76           H
ATOM   5050  CB  VAL A 329      15.018   0.196 -25.682  1.00 83.76           C
ATOM   5051  HB  VAL A 329      14.060   0.114 -26.197  1.00 83.76           H
ATOM   5052  CG1 VAL A 329      16.120   0.223 -26.743  1.00 83.76           C
ATOM   5053 1HG1 VAL A 329      15.951   1.058 -27.422  1.00 83.76           H
ATOM   5054 2HG1 VAL A 329      17.089   0.340 -26.257  1.00 83.76           H
ATOM   5055 3HG1 VAL A 329      16.106  -0.711 -27.305  1.00 83.76           H
ATOM   5056  CG2 VAL A 329      15.166  -1.021 -24.768  1.00 83.76           C
ATOM   5057 1HG2 VAL A 329      16.101  -0.948 -24.213  1.00 83.76           H
ATOM   5058 2HG2 VAL A 329      14.331  -1.054 -24.068  1.00 83.76           H
ATOM   5059 3HG2 VAL A 329      15.171  -1.930 -25.370  1.00 83.76           H
ATOM   5060  HN  VAL A 329      13.239   0.735 -24.070  1.00 83.76           H
ATOM   5061  N   LYS A 330      13.743   3.139 -26.098  1.00 82.72           N
[truncated: 117,320 more chars]
