# Supplementary material for: Noncanonical roles of chemokine regions in CCR9 activation revealed by structural modeling and mutational mapping
Source: Nat Commun. 2025 Aug 18;16:7695. doi: 10.1038/s41467-025-62321-9 (PMC12361432; doi:10.1038/s41467-025-62321-9)
Supplement: Supplementary file 4 — Supplementary Data 2 [file 41467_2025_62321_MOESM4_ESM.zip › CCR9_CCL25_rnk105.pdb]

SSBOND   1 CYS A   38    CYS A  289 
SSBOND   2 CYS A  119    CYS A  198 
SSBOND   3 CYS B    7    CYS B   35 
SSBOND   4 CYS B    8    CYS B   52 
ATOM      1  N   GLU A  20       0.585  -4.075  61.440  1.00 42.91           N
ATOM      2  CA  GLU A  20       0.106  -3.832  60.090  1.00 42.91           C
ATOM      3  C   GLU A  20       1.227  -4.073  59.077  1.00 42.91           C
ATOM      4  O   GLU A  20       0.964  -4.288  57.895  1.00 42.91           O
ATOM      5  HA  GLU A  20      -0.696  -4.554  59.934  1.00 42.91           H
ATOM      6  CB  GLU A  20      -0.461  -2.418  59.955  1.00 42.91           C
ATOM      7 1HB  GLU A  20       0.025  -1.758  60.674  1.00 42.91           H
ATOM      8 2HB  GLU A  20      -0.361  -2.079  58.924  1.00 42.91           H
ATOM      9  CG  GLU A  20      -1.957  -2.393  60.275  1.00 42.91           C
ATOM     10 1HG  GLU A  20      -2.421  -3.317  59.931  1.00 42.91           H
ATOM     11 2HG  GLU A  20      -2.101  -2.346  61.354  1.00 42.91           H
ATOM     12  CD  GLU A  20      -2.639  -1.195  59.611  1.00 42.91           C
ATOM     13  OE1 GLU A  20      -3.873  -1.081  59.778  1.00 42.91           O
ATOM     14  OE2 GLU A  20      -1.912  -0.422  58.951  1.00 42.91           O
ATOM     15  HN  GLU A  20       1.551  -4.325  61.507  1.00 42.91           H
ATOM     16  N   SER A  21       2.453  -4.029  59.578  1.00 47.47           N
ATOM     17  CA  SER A  21       3.617  -4.144  58.717  1.00 47.47           C
ATOM     18  C   SER A  21       3.737  -5.574  58.186  1.00 47.47           C
ATOM     19  O   SER A  21       4.101  -5.782  57.030  1.00 47.47           O
ATOM     20  HA  SER A  21       3.441  -3.446  57.899  1.00 47.47           H
ATOM     21  CB  SER A  21       4.894  -3.746  59.461  1.00 47.47           C
ATOM     22 1HB  SER A  21       5.660  -3.463  58.739  1.00 47.47           H
ATOM     23 2HB  SER A  21       4.696  -2.868  60.076  1.00 47.47           H
ATOM     24  OG  SER A  21       5.383  -4.801  60.284  1.00 47.47           O
ATOM     25  HG  SER A  21       6.214  -4.508  60.758  1.00 47.47           H
ATOM     26  HN  SER A  21       2.656  -3.918  60.551  1.00 47.47           H
ATOM     27  N   THR A  22       3.423  -6.523  59.056  1.00 49.59           N
ATOM     28  CA  THR A  22       3.685  -7.922  58.765  1.00 49.59           C
ATOM     29  C   THR A  22       2.697  -8.443  57.720  1.00 49.59           C
ATOM     30  O   THR A  22       3.103  -8.973  56.687  1.00 49.59           O
ATOM     31  HA  THR A  22       4.682  -8.002  58.331  1.00 49.59           H
ATOM     32  CB  THR A  22       3.639  -8.696  60.084  1.00 49.59           C
ATOM     33  HB  THR A  22       2.693  -9.227  60.190  1.00 49.59           H
ATOM     34  OG1 THR A  22       3.904  -7.708  61.076  1.00 49.59           O
ATOM     35  HG1 THR A  22       3.691  -8.069  61.984  1.00 49.59           H
ATOM     36  CG2 THR A  22       4.798  -9.685  60.223  1.00 49.59           C
ATOM     37 1HG2 THR A  22       5.744  -9.144  60.184  1.00 49.59           H
ATOM     38 2HG2 THR A  22       4.759 -10.408  59.408  1.00 49.59           H
ATOM     39 3HG2 THR A  22       4.717 -10.208  61.176  1.00 49.59           H
ATOM     40  HN  THR A  22       2.999  -6.348  59.945  1.00 49.59           H
ATOM     41  N   SER A  23       1.418  -8.273  58.024  1.00 50.66           N
ATOM     42  CA  SER A  23       0.369  -8.746  57.137  1.00 50.66           C
ATOM     43  C   SER A  23       0.476  -8.048  55.780  1.00 50.66           C
ATOM     44  O   SER A  23       0.293  -8.676  54.739  1.00 50.66           O
ATOM     45  HA  SER A  23       0.542  -9.817  57.031  1.00 50.66           H
ATOM     46  CB  SER A  23      -1.015  -8.511  57.747  1.00 50.66           C
ATOM     47 1HB  SER A  23      -1.781  -8.844  57.046  1.00 50.66           H
ATOM     48 2HB  SER A  23      -1.122  -9.117  58.647  1.00 50.66           H
ATOM     49  OG  SER A  23      -1.230  -7.140  58.070  1.00 50.66           O
ATOM     50  HG  SER A  23      -2.142  -7.021  58.463  1.00 50.66           H
ATOM     51  HN  SER A  23       1.097  -7.823  58.857  1.00 50.66           H
ATOM     52  N   SER A  24       0.773  -6.758  55.836  1.00 54.49           N
ATOM     53  CA  SER A  24       0.889  -5.963  54.625  1.00 54.49           C
ATOM     54  C   SER A  24       2.095  -6.429  53.807  1.00 54.49           C
ATOM     55  O   SER A  24       2.119  -6.273  52.587  1.00 54.49           O
ATOM     56  HA  SER A  24      -0.036  -6.137  54.076  1.00 54.49           H
ATOM     57  CB  SER A  24       1.013  -4.474  54.953  1.00 54.49           C
ATOM     58 1HB  SER A  24       0.954  -3.894  54.033  1.00 54.49           H
ATOM     59 2HB  SER A  24       0.173  -4.168  55.577  1.00 54.49           H
ATOM     60  OG  SER A  24       2.235  -4.175  55.624  1.00 54.49           O
ATOM     61  HG  SER A  24       2.267  -4.650  56.503  1.00 54.49           H
ATOM     62  HN  SER A  24       0.933  -6.257  56.687  1.00 54.49           H
ATOM     63  N   MET A  25       3.066  -6.991  54.512  1.00 56.13           N
ATOM     64  CA  MET A  25       4.236  -7.553  53.858  1.00 56.13           C
ATOM     65  C   MET A  25       3.917  -8.916  53.241  1.00 56.13           C
ATOM     66  O   MET A  25       4.374  -9.226  52.142  1.00 56.13           O
ATOM     67  HA  MET A  25       4.502  -6.845  53.073  1.00 56.13           H
ATOM     68  CB  MET A  25       5.366  -7.706  54.877  1.00 56.13           C
ATOM     69 1HB  MET A  25       5.401  -6.828  55.522  1.00 56.13           H
ATOM     70 2HB  MET A  25       5.168  -8.565  55.519  1.00 56.13           H
ATOM     71  CG  MET A  25       6.715  -7.886  54.177  1.00 56.13           C
ATOM     72 1HG  MET A  25       7.478  -8.163  54.905  1.00 56.13           H
ATOM     73 2HG  MET A  25       6.653  -8.699  53.455  1.00 56.13           H
ATOM     74  SD  MET A  25       7.181  -6.373  53.353  1.00 56.13           S
ATOM     75  CE  MET A  25       8.498  -5.828  54.428  1.00 56.13           C
ATOM     76 1HE  MET A  25       8.108  -5.681  55.435  1.00 56.13           H
ATOM     77 2HE  MET A  25       9.285  -6.581  54.449  1.00 56.13           H
ATOM     78 3HE  MET A  25       8.905  -4.888  54.056  1.00 56.13           H
ATOM     79  HN  MET A  25       3.063  -7.065  55.509  1.00 56.13           H
ATOM     80  N   GLU A  26       3.134  -9.694  53.975  1.00 55.50           N
ATOM     81  CA  GLU A  26       2.748 -11.016  53.513  1.00 55.50           C
ATOM     82  C   GLU A  26       1.877 -10.908  52.260  1.00 55.50           C
ATOM     83  O   GLU A  26       2.123 -11.591  51.267  1.00 55.50           O
ATOM     84  HA  GLU A  26       3.683 -11.523  53.271  1.00 55.50           H
ATOM     85  CB  GLU A  26       2.028 -11.794  54.616  1.00 55.50           C
ATOM     86 1HB  GLU A  26       1.333 -11.134  55.136  1.00 55.50           H
ATOM     87 2HB  GLU A  26       1.548 -12.676  54.191  1.00 55.50           H
ATOM     88  CG  GLU A  26       3.019 -12.305  55.664  1.00 55.50           C
ATOM     89 1HG  GLU A  26       3.791 -12.902  55.179  1.00 55.50           H
ATOM     90 2HG  GLU A  26       3.519 -11.461  56.138  1.00 55.50           H
ATOM     91  CD  GLU A  26       2.308 -13.146  56.727  1.00 55.50           C
ATOM     92  OE1 GLU A  26       3.006 -13.967  57.360  1.00 55.50           O
ATOM     93  OE2 GLU A  26       1.084 -12.948  56.881  1.00 55.50           O
ATOM     94  HN  GLU A  26       2.767  -9.434  54.868  1.00 55.50           H
ATOM     95  N   ASP A  27       0.876 -10.044  52.347  1.00 56.58           N
ATOM     96  CA  ASP A  27      -0.026  -9.828  51.229  1.00 56.58           C
ATOM     97  C   ASP A  27       0.787  -9.440  49.992  1.00 56.58           C
ATOM     98  O   ASP A  27       0.418  -9.783  48.870  1.00 56.58           O
ATOM     99  HA  ASP A  27      -0.555 -10.772  51.101  1.00 56.58           H
ATOM    100  CB  ASP A  27      -1.008  -8.693  51.524  1.00 56.58           C
ATOM    101 1HB  ASP A  27      -0.497  -7.896  52.064  1.00 56.58           H
ATOM    102 2HB  ASP A  27      -1.367  -8.264  50.588  1.00 56.58           H
ATOM    103  CG  ASP A  27      -2.195  -9.195  52.349  1.00 56.58           C
ATOM    104  OD1 ASP A  27      -2.346 -10.433  52.429  1.00 56.58           O
ATOM    105  OD2 ASP A  27      -2.923  -8.330  52.882  1.00 56.58           O
ATOM    106  HN  ASP A  27       0.678  -9.498  53.161  1.00 56.58           H
ATOM    107  N   TYR A  28       1.878  -8.730  50.238  1.00 59.40           N
ATOM    108  CA  TYR A  28       2.715  -8.243  49.155  1.00 59.40           C
ATOM    109  C   TYR A  28       3.541  -9.379  48.548  1.00 59.40           C
ATOM    110  O   TYR A  28       3.859  -9.354  47.360  1.00 59.40           O
ATOM    111  HA  TYR A  28       2.063  -7.828  48.387  1.00 59.40           H
ATOM    112  CB  TYR A  28       3.662  -7.218  49.782  1.00 59.40           C
ATOM    113 1HB  TYR A  28       3.118  -6.648  50.535  1.00 59.40           H
ATOM    114 2HB  TYR A  28       4.463  -7.747  50.299  1.00 59.40           H
ATOM    115  CG  TYR A  28       4.280  -6.245  48.775  1.00 59.40           C
ATOM    116  CD1 TYR A  28       5.423  -6.598  48.087  1.00 59.40           C
ATOM    117  HD1 TYR A  28       5.885  -7.570  48.260  1.00 59.40           H
ATOM    118  CD2 TYR A  28       3.694  -5.015  48.556  1.00 59.40           C
ATOM    119  HD2 TYR A  28       2.792  -4.736  49.100  1.00 59.40           H
ATOM    120  CE1 TYR A  28       6.004  -5.682  47.140  1.00 59.40           C
ATOM    121  HE1 TYR A  28       6.907  -5.948  46.589  1.00 59.40           H
ATOM    122  CE2 TYR A  28       4.276  -4.099  47.609  1.00 59.40           C
ATOM    123  HE2 TYR A  28       3.824  -3.124  47.427  1.00 59.40           H
ATOM    124  CZ  TYR A  28       5.402  -4.478  46.948  1.00 59.40           C
ATOM    125  OH  TYR A  28       5.951  -3.613  46.053  1.00 59.40           O
ATOM    126  HH  TYR A  28       6.935  -3.776  45.980  1.00 59.40           H
ATOM    127  HN  TYR A  28       2.191  -8.487  51.156  1.00 59.40           H
ATOM    128  N   VAL A  29       3.866 -10.348  49.392  1.00 56.90           N
ATOM    129  CA  VAL A  29       4.642 -11.494  48.951  1.00 56.90           C
ATOM    130  C   VAL A  29       3.711 -12.510  48.286  1.00 56.90           C
ATOM    131  O   VAL A  29       4.086 -13.151  47.306  1.00 56.90           O
ATOM    132  HA  VAL A  29       5.361 -11.141  48.212  1.00 56.90           H
ATOM    133  CB  VAL A  29       5.423 -12.081  50.129  1.00 56.90           C
ATOM    134  HB  VAL A  29       4.710 -12.319  50.919  1.00 56.90           H
ATOM    135  CG1 VAL A  29       6.129 -13.378  49.727  1.00 56.90           C
ATOM    136 1HG1 VAL A  29       5.389 -14.108  49.400  1.00 56.90           H
ATOM    137 2HG1 VAL A  29       6.824 -13.176  48.913  1.00 56.90           H
ATOM    138 3HG1 VAL A  29       6.676 -13.773  50.583  1.00 56.90           H
ATOM    139  CG2 VAL A  29       6.421 -11.064  50.687  1.00 56.90           C
ATOM    140 1HG2 VAL A  29       7.126 -10.781  49.906  1.00 56.90           H
ATOM    141 2HG2 VAL A  29       5.884 -10.179  51.029  1.00 56.90           H
ATOM    142 3HG2 VAL A  29       6.962 -11.507  51.523  1.00 56.90           H
ATOM    143  HN  VAL A  29       3.608 -10.358  50.358  1.00 56.90           H
ATOM    144  N   ASN A  30       2.516 -12.625  48.846  1.00 57.02           N
ATOM    145  CA  ASN A  30       1.593 -13.667  48.432  1.00 57.02           C
ATOM    146  C   ASN A  30       0.884 -13.235  47.147  1.00 57.02           C
ATOM    147  O   ASN A  30       0.286 -14.059  46.456  1.00 57.02           O
ATOM    148  HA  ASN A  30       2.208 -14.556  48.290  1.00 57.02           H
ATOM    149  CB  ASN A  30       0.525 -13.913  49.500  1.00 57.02           C
ATOM    150 1HB  ASN A  30       0.231 -12.965  49.950  1.00 57.02           H
ATOM    151 2HB  ASN A  30      -0.366 -14.337  49.038  1.00 57.02           H
ATOM    152  CG  ASN A  30       1.042 -14.860  50.585  1.00 57.02           C
ATOM    153  OD1 ASN A  30       2.062 -15.514  50.439  1.00 57.02           O
ATOM    154  ND2 ASN A  30       0.285 -14.897  51.677  1.00 57.02           N
ATOM    155 1HD2 ASN A  30      -0.540 -14.335  51.733  1.00 57.02           H
ATOM    156 2HD2 ASN A  30       0.540 -15.487  52.443  1.00 57.02           H
ATOM    157  HN  ASN A  30       2.176 -12.022  49.568  1.00 57.02           H
ATOM    158  N   PHE A  31       0.976 -11.944  46.864  1.00 60.04           N
ATOM    159  CA  PHE A  31       0.398 -11.402  45.646  1.00 60.04           C
ATOM    160  C   PHE A  31       1.006 -12.064  44.408  1.00 60.04           C
ATOM    161  O   PHE A  31       2.200 -11.922  44.148  1.00 60.04           O
ATOM    162  HA  PHE A  31      -0.672 -11.607  45.677  1.00 60.04           H
ATOM    163  CB  PHE A  31       0.724  -9.907  45.623  1.00 60.04           C
ATOM    164 1HB  PHE A  31       0.636  -9.510  46.634  1.00 60.04           H
ATOM    165 2HB  PHE A  31       1.763  -9.777  45.320  1.00 60.04           H
ATOM    166  CG  PHE A  31      -0.170  -9.089  44.689  1.00 60.04           C
ATOM    167  CD1 PHE A  31       0.258  -8.780  43.436  1.00 60.04           C
ATOM    168  HD1 PHE A  31       1.238  -9.115  43.096  1.00 60.04           H
ATOM    169  CD2 PHE A  31      -1.393  -8.671  45.113  1.00 60.04           C
ATOM    170  HD2 PHE A  31      -1.736  -8.918  46.118  1.00 60.04           H
ATOM    171  CE1 PHE A  31      -0.573  -8.021  42.570  1.00 60.04           C
ATOM    172  HE1 PHE A  31      -0.230  -7.773  41.565  1.00 60.04           H
ATOM    173  CE2 PHE A  31      -2.223  -7.912  44.247  1.00 60.04           C
ATOM    174  HE2 PHE A  31      -3.203  -7.576  44.586  1.00 60.04           H
ATOM    175  CZ  PHE A  31      -1.796  -7.603  42.993  1.00 60.04           C
ATOM    176  HZ  PHE A  31      -2.433  -7.020  42.328  1.00 60.04           H
ATOM    177  HN  PHE A  31       1.434 -11.275  47.449  1.00 60.04           H
ATOM    178  N   ASN A  32       0.157 -12.772  43.678  1.00 60.52           N
ATOM    179  CA  ASN A  32       0.595 -13.450  42.470  1.00 60.52           C
ATOM    180  C   ASN A  32       0.774 -12.423  41.350  1.00 60.52           C
ATOM    181  O   ASN A  32      -0.168 -12.130  40.616  1.00 60.52           O
ATOM    182  HA  ASN A  32       1.530 -13.941  42.739  1.00 60.52           H
ATOM    183  CB  ASN A  32      -0.442 -14.477  42.008  1.00 60.52           C
ATOM    184 1HB  ASN A  32      -0.954 -14.897  42.874  1.00 60.52           H
ATOM    185 2HB  ASN A  32      -1.199 -13.985  41.398  1.00 60.52           H
ATOM    186  CG  ASN A  32       0.218 -15.600  41.205  1.00 60.52           C
ATOM    187  OD1 ASN A  32       1.415 -15.608  40.969  1.00 60.52           O
ATOM    188  ND2 ASN A  32      -0.626 -16.544  40.800  1.00 60.52           N
ATOM    189 1HD2 ASN A  32      -1.598 -16.477  41.028  1.00 60.52           H
ATOM    190 2HD2 ASN A  32      -0.290 -17.321  40.268  1.00 60.52           H
ATOM    191  HN  ASN A  32      -0.811 -12.887  43.900  1.00 60.52           H
ATOM    192  N   PHE A  33       1.989 -11.904  41.255  1.00 63.73           N
ATOM    193  CA  PHE A  33       2.327 -10.979  40.187  1.00 63.73           C
ATOM    194  C   PHE A  33       2.500 -11.716  38.857  1.00 63.73           C
ATOM    195  O   PHE A  33       3.597 -11.754  38.303  1.00 63.73           O
ATOM    196  HA  PHE A  33       1.504 -10.269  40.102  1.00 63.73           H
ATOM    197  CB  PHE A  33       3.654 -10.320  40.568  1.00 63.73           C
ATOM    198 1HB  PHE A  33       4.405 -11.097  40.712  1.00 63.73           H
ATOM    199 2HB  PHE A  33       3.992  -9.700  39.738  1.00 63.73           H
ATOM    200  CG  PHE A  33       3.582  -9.461  41.832  1.00 63.73           C
ATOM    201  CD1 PHE A  33       3.287  -8.136  41.737  1.00 63.73           C
ATOM    202  HD1 PHE A  33       3.102  -7.687  40.761  1.00 63.73           H
ATOM    203  CD2 PHE A  33       3.812 -10.021  43.049  1.00 63.73           C
ATOM    204  HD2 PHE A  33       4.049 -11.082  43.125  1.00 63.73           H
ATOM    205  CE1 PHE A  33       3.220  -7.339  42.910  1.00 63.73           C
ATOM    206  HE1 PHE A  33       2.984  -6.277  42.834  1.00 63.73           H
ATOM    207  CE2 PHE A  33       3.745  -9.223  44.222  1.00 63.73           C
ATOM    208  HE2 PHE A  33       3.930  -9.672  45.198  1.00 63.73           H
ATOM    209  CZ  PHE A  33       3.451  -7.899  44.128  1.00 63.73           C
ATOM    210  HZ  PHE A  33       3.399  -7.286  45.028  1.00 63.73           H
ATOM    211  HN  PHE A  33       2.735 -12.106  41.891  1.00 63.73           H
ATOM    212  N   THR A  34       1.400 -12.285  38.385  1.00 67.34           N
ATOM    213  CA  THR A  34       1.281 -12.628  36.978  1.00 67.34           C
ATOM    214  C   THR A  34       1.655 -11.431  36.103  1.00 67.34           C
ATOM    215  O   THR A  34       1.022 -10.379  36.179  1.00 67.34           O
ATOM    216  HA  THR A  34       1.995 -13.422  36.756  1.00 67.34           H
ATOM    217  CB  THR A  34      -0.141 -13.138  36.735  1.00 67.34           C
ATOM    218  HB  THR A  34      -0.842 -12.308  36.648  1.00 67.34           H
ATOM    219  OG1 THR A  34      -0.379 -14.034  37.817  1.00 67.34           O
ATOM    220  HG1 THR A  34      -1.359 -14.212  37.905  1.00 67.34           H
ATOM    221  CG2 THR A  34      -0.241 -14.022  35.490  1.00 67.34           C
ATOM    222 1HG2 THR A  34       0.410 -14.888  35.607  1.00 67.34           H
ATOM    223 2HG2 THR A  34       0.065 -13.452  34.614  1.00 67.34           H
ATOM    224 3HG2 THR A  34      -1.271 -14.357  35.364  1.00 67.34           H
ATOM    225  HN  THR A  34       0.602 -12.509  38.944  1.00 67.34           H
ATOM    226  N   ASP A  35       2.684 -11.630  35.291  1.00 78.10           N
ATOM    227  CA  ASP A  35       3.336 -10.517  34.623  1.00 78.10           C
ATOM    228  C   ASP A  35       2.482 -10.069  33.435  1.00 78.10           C
ATOM    229  O   ASP A  35       2.780 -10.404  32.290  1.00 78.10           O
ATOM    230  HA  ASP A  35       3.431  -9.742  35.383  1.00 78.10           H
ATOM    231  CB  ASP A  35       4.711 -10.924  34.089  1.00 78.10           C
ATOM    232 1HB  ASP A  35       5.023 -11.860  34.553  1.00 78.10           H
ATOM    233 2HB  ASP A  35       4.649 -11.106  33.016  1.00 78.10           H
ATOM    234  CG  ASP A  35       5.751  -9.838  34.369  1.00 78.10           C
ATOM    235  OD1 ASP A  35       5.334  -8.764  34.854  1.00 78.10           O
ATOM    236  OD2 ASP A  35       6.940 -10.106  34.091  1.00 78.10           O
ATOM    237  HN  ASP A  35       3.070 -12.530  35.088  1.00 78.10           H
ATOM    238  N   PHE A  36       1.436  -9.318  33.749  1.00 87.75           N
ATOM    239  CA  PHE A  36       0.551  -8.799  32.720  1.00 87.75           C
ATOM    240  C   PHE A  36       1.160  -7.570  32.042  1.00 87.75           C
ATOM    241  O   PHE A  36       0.663  -7.114  31.013  1.00 87.75           O
ATOM    242  HA  PHE A  36       0.416  -9.589  31.981  1.00 87.75           H
ATOM    243  CB  PHE A  36      -0.751  -8.392  33.413  1.00 87.75           C
ATOM    244 1HB  PHE A  36      -0.515  -7.731  34.247  1.00 87.75           H
ATOM    245 2HB  PHE A  36      -1.358  -7.818  32.713  1.00 87.75           H
ATOM    246  CG  PHE A  36      -1.574  -9.572  33.933  1.00 87.75           C
ATOM    247  CD1 PHE A  36      -1.756 -10.671  33.152  1.00 87.75           C
ATOM    248  HD1 PHE A  36      -1.315 -10.711  32.156  1.00 87.75           H
ATOM    249  CD2 PHE A  36      -2.125  -9.522  35.175  1.00 87.75           C
ATOM    250  HD2 PHE A  36      -1.979  -8.642  35.801  1.00 87.75           H
ATOM    251  CE1 PHE A  36      -2.521 -11.766  33.634  1.00 87.75           C
ATOM    252  HE1 PHE A  36      -2.667 -12.646  33.008  1.00 87.75           H
ATOM    253  CE2 PHE A  36      -2.889 -10.617  35.658  1.00 87.75           C
ATOM    254  HE2 PHE A  36      -3.330 -10.578  36.654  1.00 87.75           H
ATOM    255  CZ  PHE A  36      -3.071 -11.716  34.877  1.00 87.75           C
ATOM    256  HZ  PHE A  36      -3.658 -12.557  35.247  1.00 87.75           H
ATOM    257  HN  PHE A  36       1.191  -9.064  34.685  1.00 87.75           H
ATOM    258  N   TYR A  37       2.228  -7.069  32.646  1.00 90.77           N
ATOM    259  CA  TYR A  37       3.032  -6.039  32.011  1.00 90.77           C
ATOM    260  C   TYR A  37       4.103  -6.657  31.110  1.00 90.77           C
ATOM    261  O   TYR A  37       4.976  -7.382  31.585  1.00 90.77           O
ATOM    262  HA  TYR A  37       2.370  -5.421  31.404  1.00 90.77           H
ATOM    263  CB  TYR A  37       3.716  -5.278  33.148  1.00 90.77           C
ATOM    264 1HB  TYR A  37       2.955  -4.908  33.834  1.00 90.77           H
ATOM    265 2HB  TYR A  37       4.343  -5.970  33.710  1.00 90.77           H
ATOM    266  CG  TYR A  37       4.575  -4.100  32.680  1.00 90.77           C
ATOM    267  CD1 TYR A  37       5.931  -4.268  32.491  1.00 90.77           C
ATOM    268  HD1 TYR A  37       6.391  -5.239  32.674  1.00 90.77           H
ATOM    269  CD2 TYR A  37       3.992  -2.871  32.449  1.00 90.77           C
ATOM    270  HD2 TYR A  37       2.921  -2.739  32.598  1.00 90.77           H
ATOM    271  CE1 TYR A  37       6.739  -3.160  32.051  1.00 90.77           C
ATOM    272  HE1 TYR A  37       7.812  -3.279  31.897  1.00 90.77           H
ATOM    273  CE2 TYR A  37       4.800  -1.763  32.009  1.00 90.77           C
ATOM    274  HE2 TYR A  37       4.353  -0.787  31.822  1.00 90.77           H
ATOM    275  CZ  TYR A  37       6.134  -1.962  31.831  1.00 90.77           C
ATOM    276  OH  TYR A  37       6.897  -0.916  31.416  1.00 90.77           O
ATOM    277  HH  TYR A  37       6.322  -0.112  31.267  1.00 90.77           H
ATOM    278  HN  TYR A  37       2.544  -7.355  33.550  1.00 90.77           H
ATOM    279  N   CYS A  38       4.001  -6.347  29.826  1.00 90.47           N
ATOM    280  CA  CYS A  38       4.871  -6.961  28.837  1.00 90.47           C
ATOM    281  C   CYS A  38       5.896  -5.919  28.386  1.00 90.47           C
ATOM    282  O   CYS A  38       5.534  -4.899  27.800  1.00 90.47           O
ATOM    283  HA  CYS A  38       5.363  -7.800  29.330  1.00 90.47           H
ATOM    284  CB  CYS A  38       4.077  -7.527  27.658  1.00 90.47           C
ATOM    285 1HB  CYS A  38       3.271  -8.163  28.024  1.00 90.47           H
ATOM    286 2HB  CYS A  38       3.613  -6.715  27.098  1.00 90.47           H
ATOM    287  SG  CYS A  38       5.182  -8.489  26.562  1.00 90.47           S
ATOM    288  HN  CYS A  38       3.341  -5.692  29.459  1.00 90.47           H
ATOM    289  N   GLU A  39       7.156  -6.211  28.675  1.00 89.37           N
ATOM    290  CA  GLU A  39       8.249  -5.406  28.157  1.00 89.37           C
ATOM    291  C   GLU A  39       8.584  -5.826  26.724  1.00 89.37           C
ATOM    292  O   GLU A  39       8.962  -6.971  26.481  1.00 89.37           O
ATOM    293  HA  GLU A  39       7.882  -4.379  28.165  1.00 89.37           H
ATOM    294  CB  GLU A  39       9.480  -5.506  29.059  1.00 89.37           C
ATOM    295 1HB  GLU A  39       9.696  -6.554  29.271  1.00 89.37           H
ATOM    296 2HB  GLU A  39      10.316  -4.979  28.600  1.00 89.37           H
ATOM    297  CG  GLU A  39       9.229  -4.826  30.407  1.00 89.37           C
ATOM    298 1HG  GLU A  39       8.852  -3.817  30.244  1.00 89.37           H
ATOM    299 2HG  GLU A  39       8.460  -5.370  30.955  1.00 89.37           H
ATOM    300  CD  GLU A  39      10.512  -4.769  31.239  1.00 89.37           C
ATOM    301  OE1 GLU A  39      10.448  -4.179  32.339  1.00 89.37           O
ATOM    302  OE2 GLU A  39      11.527  -5.317  30.757  1.00 89.37           O
ATOM    303  HN  GLU A  39       7.434  -6.979  29.252  1.00 89.37           H
ATOM    304  N   LYS A  40       8.432  -4.876  25.812  1.00 89.23           N
ATOM    305  CA  LYS A  40       8.562  -5.171  24.396  1.00 89.23           C
ATOM    306  C   LYS A  40       9.998  -4.889  23.949  1.00 89.23           C
ATOM    307  O   LYS A  40      10.236  -4.543  22.793  1.00 89.23           O
ATOM    308  HA  LYS A  40       8.362  -6.235  24.264  1.00 89.23           H
ATOM    309  CB  LYS A  40       7.507  -4.409  23.591  1.00 89.23           C
ATOM    310 1HB  LYS A  40       7.642  -3.337  23.731  1.00 89.23           H
ATOM    311 2HB  LYS A  40       7.640  -4.611  22.528  1.00 89.23           H
ATOM    312  CG  LYS A  40       6.095  -4.812  24.019  1.00 89.23           C
ATOM    313 1HG  LYS A  40       5.991  -4.696  25.098  1.00 89.23           H
ATOM    314 2HG  LYS A  40       5.367  -4.145  23.556  1.00 89.23           H
ATOM    315  CD  LYS A  40       5.793  -6.259  23.625  1.00 89.23           C
ATOM    316 1HD  LYS A  40       6.062  -6.418  22.581  1.00 89.23           H
ATOM    317 2HD  LYS A  40       6.406  -6.937  24.219  1.00 89.23           H
ATOM    318  CE  LYS A  40       4.313  -6.586  23.831  1.00 89.23           C
ATOM    319 1HE  LYS A  40       4.126  -6.807  24.882  1.00 89.23           H
ATOM    320 2HE  LYS A  40       3.703  -5.720  23.574  1.00 89.23           H
ATOM    321  NZ  LYS A  40       3.917  -7.744  22.998  1.00 89.23           N
ATOM    322 1HZ  LYS A  40       2.936  -7.949  23.149  1.00 89.23           H
ATOM    323 2HZ  LYS A  40       4.070  -7.524  22.020  1.00 89.23           H
ATOM    324 3HZ  LYS A  40       4.475  -8.551  23.255  1.00 89.23           H
ATOM    325  HN  LYS A  40       8.226  -3.922  26.028  1.00 89.23           H
ATOM    326  N   ASN A  41      10.918  -5.047  24.890  1.00 87.39           N
ATOM    327  CA  ASN A  41      12.315  -4.742  24.630  1.00 87.39           C
ATOM    328  C   ASN A  41      12.818  -5.619  23.481  1.00 87.39           C
ATOM    329  O   ASN A  41      13.523  -5.141  22.594  1.00 87.39           O
ATOM    330  HA  ASN A  41      12.335  -3.680  24.383  1.00 87.39           H
ATOM    331  CB  ASN A  41      13.180  -5.030  25.858  1.00 87.39           C
ATOM    332 1HB  ASN A  41      12.891  -5.986  26.295  1.00 87.39           H
ATOM    333 2HB  ASN A  41      14.224  -5.118  25.560  1.00 87.39           H
ATOM    334  CG  ASN A  41      13.034  -3.922  26.903  1.00 87.39           C
ATOM    335  OD1 ASN A  41      12.713  -2.785  26.599  1.00 87.39           O
ATOM    336  ND2 ASN A  41      13.288  -4.315  28.148  1.00 87.39           N
ATOM    337 1HD2 ASN A  41      13.547  -5.264  28.330  1.00 87.39           H
ATOM    338 2HD2 ASN A  41      13.220  -3.662  28.902  1.00 87.39           H
ATOM    339  HN  ASN A  41      10.722  -5.376  25.814  1.00 87.39           H
ATOM    340  N   ASN A  42      12.435  -6.886  23.535  1.00 88.74           N
ATOM    341  CA  ASN A  42      12.876  -7.844  22.536  1.00 88.74           C
ATOM    342  C   ASN A  42      12.366  -7.411  21.160  1.00 88.74           C
ATOM    343  O   ASN A  42      13.083  -7.517  20.166  1.00 88.74           O
ATOM    344  HA  ASN A  42      13.965  -7.841  22.596  1.00 88.74           H
ATOM    345  CB  ASN A  42      12.321  -9.240  22.828  1.00 88.74           C
ATOM    346 1HB  ASN A  42      11.243  -9.183  22.976  1.00 88.74           H
ATOM    347 2HB  ASN A  42      12.491  -9.889  21.969  1.00 88.74           H
ATOM    348  CG  ASN A  42      12.981  -9.844  24.069  1.00 88.74           C
ATOM    349  OD1 ASN A  42      13.936  -9.316  24.615  1.00 88.74           O
ATOM    350  ND2 ASN A  42      12.421 -10.977  24.482  1.00 88.74           N
ATOM    351 1HD2 ASN A  42      11.639 -11.357  23.988  1.00 88.74           H
ATOM    352 2HD2 ASN A  42      12.782 -11.449  25.287  1.00 88.74           H
ATOM    353  HN  ASN A  42      11.836  -7.260  24.243  1.00 88.74           H
ATOM    354  N   VAL A  43      11.131  -6.932  21.146  1.00 89.97           N
ATOM    355  CA  VAL A  43      10.503  -6.515  19.904  1.00 89.97           C
ATOM    356  C   VAL A  43      11.270  -5.324  19.325  1.00 89.97           C
ATOM    357  O   VAL A  43      11.512  -5.264  18.120  1.00 89.97           O
ATOM    358  HA  VAL A  43      10.571  -7.349  19.205  1.00 89.97           H
ATOM    359  CB  VAL A  43       9.022  -6.215  20.140  1.00 89.97           C
ATOM    360  HB  VAL A  43       8.957  -5.380  20.839  1.00 89.97           H
ATOM    361  CG1 VAL A  43       8.333  -5.795  18.840  1.00 89.97           C
ATOM    362 1HG1 VAL A  43       8.813  -4.898  18.448  1.00 89.97           H
ATOM    363 2HG1 VAL A  43       8.414  -6.600  18.110  1.00 89.97           H
ATOM    364 3HG1 VAL A  43       7.281  -5.587  19.037  1.00 89.97           H
ATOM    365  CG2 VAL A  43       8.313  -7.414  20.774  1.00 89.97           C
ATOM    366 1HG2 VAL A  43       8.394  -8.275  20.111  1.00 89.97           H
ATOM    367 2HG2 VAL A  43       8.780  -7.648  21.731  1.00 89.97           H
ATOM    368 3HG2 VAL A  43       7.262  -7.173  20.931  1.00 89.97           H
ATOM    369  HN  VAL A  43      10.562  -6.827  21.962  1.00 89.97           H
ATOM    370  N   ARG A  44      11.630  -4.407  20.210  1.00 89.52           N
ATOM    371  CA  ARG A  44      12.292  -3.182  19.791  1.00 89.52           C
ATOM    372  C   ARG A  44      13.707  -3.487  19.295  1.00 89.52           C
ATOM    373  O   ARG A  44      14.175  -2.879  18.333  1.00 89.52           O
ATOM    374  HA  ARG A  44      11.669  -2.791  18.986  1.00 89.52           H
ATOM    375  CB  ARG A  44      12.367  -2.176  20.941  1.00 89.52           C
ATOM    376 1HB  ARG A  44      12.806  -2.653  21.818  1.00 89.52           H
ATOM    377 2HB  ARG A  44      13.024  -1.351  20.665  1.00 89.52           H
ATOM    378  CG  ARG A  44      10.979  -1.636  21.289  1.00 89.52           C
ATOM    379 1HG  ARG A  44      10.464  -1.332  20.378  1.00 89.52           H
ATOM    380 2HG  ARG A  44      10.381  -2.426  21.744  1.00 89.52           H
ATOM    381  CD  ARG A  44      11.077  -0.447  22.247  1.00 89.52           C
ATOM    382 1HD  ARG A  44      11.867   0.229  21.920  1.00 89.52           H
ATOM    383 2HD  ARG A  44      10.147   0.120  22.233  1.00 89.52           H
ATOM    384  NE  ARG A  44      11.357  -0.924  23.620  1.00 89.52           N
ATOM    385  HE  ARG A  44      12.303  -1.146  23.855  1.00 89.52           H
ATOM    386  CZ  ARG A  44      10.421  -1.079  24.566  1.00 89.52           C
ATOM    387  NH1 ARG A  44       9.137  -0.798  24.306  1.00 89.52           N
ATOM    388 1HH1 ARG A  44       8.871  -0.470  23.400  1.00 89.52           H
ATOM    389 2HH1 ARG A  44       8.445  -0.916  25.018  1.00 89.52           H
ATOM    390  NH2 ARG A  44      10.789  -1.519  25.777  1.00 89.52           N
ATOM    391 1HH2 ARG A  44      10.103  -1.640  26.495  1.00 89.52           H
ATOM    392 2HH2 ARG A  44      11.750  -1.727  25.964  1.00 89.52           H
ATOM    393  HN  ARG A  44      11.478  -4.489  21.194  1.00 89.52           H
ATOM    394  N   GLN A  45      14.348  -4.427  19.973  1.00 90.66           N
ATOM    395  CA  GLN A  45      15.713  -4.793  19.637  1.00 90.66           C
ATOM    396  C   GLN A  45      15.769  -5.406  18.236  1.00 90.66           C
ATOM    397  O   GLN A  45      16.664  -5.093  17.453  1.00 90.66           O
ATOM    398  HA  GLN A  45      16.276  -3.859  19.655  1.00 90.66           H
ATOM    399  CB  GLN A  45      16.297  -5.750  20.678  1.00 90.66           C
ATOM    400 1HB  GLN A  45      16.183  -5.323  21.674  1.00 90.66           H
ATOM    401 2HB  GLN A  45      15.740  -6.687  20.668  1.00 90.66           H
ATOM    402  CG  GLN A  45      17.776  -6.027  20.401  1.00 90.66           C
ATOM    403 1HG  GLN A  45      17.888  -6.460  19.407  1.00 90.66           H
ATOM    404 2HG  GLN A  45      18.331  -5.089  20.404  1.00 90.66           H
ATOM    405  CD  GLN A  45      18.361  -6.977  21.447  1.00 90.66           C
ATOM    406  OE1 GLN A  45      17.665  -7.520  22.289  1.00 90.66           O
ATOM    407  NE2 GLN A  45      19.676  -7.147  21.347  1.00 90.66           N
ATOM    408 1HE2 GLN A  45      20.189  -6.672  20.633  1.00 90.66           H
ATOM    409 2HE2 GLN A  45      20.152  -7.751  21.987  1.00 90.66           H
ATOM    410  HN  GLN A  45      13.951  -4.934  20.738  1.00 90.66           H
ATOM    411  N   PHE A  46      14.801  -6.268  17.963  1.00 92.14           N
ATOM    412  CA  PHE A  46      14.700  -6.890  16.654  1.00 92.14           C
ATOM    413  C   PHE A  46      14.481  -5.840  15.563  1.00 92.14           C
ATOM    414  O   PHE A  46      15.152  -5.862  14.532  1.00 92.14           O
ATOM    415  HA  PHE A  46      15.640  -7.412  16.471  1.00 92.14           H
ATOM    416  CB  PHE A  46      13.490  -7.825  16.695  1.00 92.14           C
ATOM    417 1HB  PHE A  46      13.673  -8.608  17.431  1.00 92.14           H
ATOM    418 2HB  PHE A  46      12.621  -7.263  17.037  1.00 92.14           H
ATOM    419  CG  PHE A  46      13.161  -8.477  15.350  1.00 92.14           C
ATOM    420  CD1 PHE A  46      12.109  -8.026  14.616  1.00 92.14           C
ATOM    421  HD1 PHE A  46      11.500  -7.200  14.985  1.00 92.14           H
ATOM    422  CD2 PHE A  46      13.920  -9.507  14.890  1.00 92.14           C
ATOM    423  HD2 PHE A  46      14.763  -9.868  15.479  1.00 92.14           H
ATOM    424  CE1 PHE A  46      11.803  -8.630  13.368  1.00 92.14           C
ATOM    425  HE1 PHE A  46      10.960  -8.269  12.779  1.00 92.14           H
ATOM    426  CE2 PHE A  46      13.614 -10.111  13.642  1.00 92.14           C
ATOM    427  HE2 PHE A  46      14.223 -10.937  13.272  1.00 92.14           H
ATOM    428  CZ  PHE A  46      12.562  -9.660  12.907  1.00 92.14           C
ATOM    429  HZ  PHE A  46      12.328 -10.124  11.949  1.00 92.14           H
ATOM    430  HN  PHE A  46      14.096  -6.542  18.617  1.00 92.14           H
ATOM    431  N   ALA A  47      13.540  -4.946  15.827  1.00 91.45           N
ATOM    432  CA  ALA A  47      13.164  -3.943  14.846  1.00 91.45           C
ATOM    433  C   ALA A  47      14.392  -3.104  14.484  1.00 91.45           C
ATOM    434  O   ALA A  47      14.611  -2.790  13.315  1.00 91.45           O
ATOM    435  HA  ALA A  47      12.816  -4.465  13.954  1.00 91.45           H
ATOM    436  CB  ALA A  47      12.019  -3.092  15.398  1.00 91.45           C
ATOM    437 1HB  ALA A  47      11.162  -3.731  15.611  1.00 91.45           H
ATOM    438 2HB  ALA A  47      12.341  -2.599  16.315  1.00 91.45           H
ATOM    439 3HB  ALA A  47      11.737  -2.340  14.661  1.00 91.45           H
ATOM    440  HN  ALA A  47      13.039  -4.900  16.692  1.00 91.45           H
ATOM    441  N   SER A  48      15.159  -2.764  15.509  1.00 91.60           N
ATOM    442  CA  SER A  48      16.219  -1.782  15.357  1.00 91.60           C
ATOM    443  C   SER A  48      17.306  -2.325  14.426  1.00 91.60           C
ATOM    444  O   SER A  48      18.030  -1.555  13.797  1.00 91.60           O
ATOM    445  HA  SER A  48      15.741  -0.907  14.917  1.00 91.60           H
ATOM    446  CB  SER A  48      16.821  -1.406  16.713  1.00 91.60           C
ATOM    447 1HB  SER A  48      17.488  -0.553  16.589  1.00 91.60           H
ATOM    448 2HB  SER A  48      16.025  -1.093  17.388  1.00 91.60           H
ATOM    449  OG  SER A  48      17.540  -2.489  17.297  1.00 91.60           O
ATOM    450  HG  SER A  48      17.913  -2.214  18.183  1.00 91.60           H
ATOM    451  HN  SER A  48      15.066  -3.147  16.428  1.00 91.60           H
ATOM    452  N   HIS A  49      17.385  -3.646  14.369  1.00 92.41           N
ATOM    453  CA  HIS A  49      18.399  -4.301  13.559  1.00 92.41           C
ATOM    454  C   HIS A  49      17.815  -4.649  12.189  1.00 92.41           C
ATOM    455  O   HIS A  49      18.494  -4.524  11.171  1.00 92.41           O
ATOM    456  HA  HIS A  49      19.207  -3.581  13.428  1.00 92.41           H
ATOM    457  CB  HIS A  49      18.972  -5.519  14.286  1.00 92.41           C
ATOM    458 1HB  HIS A  49      18.151  -6.173  14.580  1.00 92.41           H
ATOM    459 2HB  HIS A  49      19.597  -6.082  13.593  1.00 92.41           H
ATOM    460  CG  HIS A  49      19.786  -5.176  15.511  1.00 92.41           C
ATOM    461  ND1 HIS A  49      19.211  -4.845  16.725  1.00 92.41           N
ATOM    462  HD1 HIS A  49      18.230  -4.799  16.915  1.00 92.41           H
ATOM    463  CD2 HIS A  49      21.137  -5.118  15.696  1.00 92.41           C
ATOM    464  HD2 HIS A  49      21.893  -5.322  14.938  1.00 92.41           H
ATOM    465  CE1 HIS A  49      20.180  -4.599  17.594  1.00 92.41           C
ATOM    466  HE1 HIS A  49      20.048  -4.313  18.638  1.00 92.41           H
ATOM    467  NE2 HIS A  49      21.373  -4.768  16.954  1.00 92.41           N
ATOM    468  HN  HIS A  49      16.774  -4.265  14.863  1.00 92.41           H
ATOM    469  N   PHE A  50      16.561  -5.078  12.207  1.00 93.61           N
ATOM    470  CA  PHE A  50      15.975  -5.725  11.045  1.00 93.61           C
ATOM    471  C   PHE A  50      15.455  -4.690  10.046  1.00 93.61           C
ATOM    472  O   PHE A  50      15.696  -4.805   8.845  1.00 93.61           O
ATOM    473  HA  PHE A  50      16.759  -6.319  10.576  1.00 93.61           H
ATOM    474  CB  PHE A  50      14.800  -6.567  11.548  1.00 93.61           C
ATOM    475 1HB  PHE A  50      15.165  -7.271  12.296  1.00 93.61           H
ATOM    476 2HB  PHE A  50      14.085  -5.913  12.047  1.00 93.61           H
ATOM    477  CG  PHE A  50      14.076  -7.344  10.447  1.00 93.61           C
ATOM    478  CD1 PHE A  50      12.818  -6.985  10.076  1.00 93.61           C
ATOM    479  HD1 PHE A  50      12.325  -6.143  10.563  1.00 93.61           H
ATOM    480  CD2 PHE A  50      14.691  -8.394   9.839  1.00 93.61           C
ATOM    481  HD2 PHE A  50      15.699  -8.682  10.136  1.00 93.61           H
ATOM    482  CE1 PHE A  50      12.146  -7.706   9.054  1.00 93.61           C
ATOM    483  HE1 PHE A  50      11.137  -7.418   8.757  1.00 93.61           H
ATOM    484  CE2 PHE A  50      14.018  -9.115   8.817  1.00 93.61           C
ATOM    485  HE2 PHE A  50      14.511  -9.957   8.329  1.00 93.61           H
ATOM    486  CZ  PHE A  50      12.760  -8.756   8.446  1.00 93.61           C
ATOM    487  HZ  PHE A  50      12.244  -9.310   7.661  1.00 93.61           H
ATOM    488  HN  PHE A  50      15.952  -4.990  12.995  1.00 93.61           H
ATOM    489  N   LEU A  51      14.750  -3.702  10.578  1.00 94.48           N
ATOM    490  CA  LEU A  51      13.904  -2.857   9.753  1.00 94.48           C
ATOM    491  C   LEU A  51      14.781  -1.895   8.948  1.00 94.48           C
ATOM    492  O   LEU A  51      14.647  -1.800   7.729  1.00 94.48           O
ATOM    493  HA  LEU A  51      13.374  -3.506   9.056  1.00 94.48           H
ATOM    494  CB  LEU A  51      12.849  -2.155  10.610  1.00 94.48           C
ATOM    495 1HB  LEU A  51      13.360  -1.524  11.337  1.00 94.48           H
ATOM    496 2HB  LEU A  51      12.268  -1.494   9.967  1.00 94.48           H
ATOM    497  CG  LEU A  51      11.880  -3.069  11.363  1.00 94.48           C
ATOM    498  HG  LEU A  51      12.458  -3.686  12.051  1.00 94.48           H
ATOM    499  CD1 LEU A  51      10.897  -2.253  12.204  1.00 94.48           C
ATOM    500 1HD1 LEU A  51      11.449  -1.655  12.930  1.00 94.48           H
ATOM    501 2HD1 LEU A  51      10.322  -1.594  11.554  1.00 94.48           H
ATOM    502 3HD1 LEU A  51      10.220  -2.927  12.729  1.00 94.48           H
ATOM    503  CD2 LEU A  51      11.161  -4.018  10.401  1.00 94.48           C
ATOM    504 1HD2 LEU A  51      10.598  -3.436   9.671  1.00 94.48           H
ATOM    505 2HD2 LEU A  51      11.895  -4.636   9.884  1.00 94.48           H
ATOM    506 3HD2 LEU A  51      10.479  -4.656  10.962  1.00 94.48           H
ATOM    507  HN  LEU A  51      14.751  -3.476  11.552  1.00 94.48           H
ATOM    508  N   PRO A  52      15.691  -1.168   9.612  1.00 95.43           N
ATOM    509  CA  PRO A  52      16.367  -0.038   8.970  1.00 95.43           C
ATOM    510  C   PRO A  52      17.009  -0.425   7.648  1.00 95.43           C
ATOM    511  O   PRO A  52      16.762   0.210   6.624  1.00 95.43           O
ATOM    512  HA  PRO A  52      15.643   0.738   8.719  1.00 95.43           H
ATOM    513  CB  PRO A  52      17.409   0.394  10.003  1.00 95.43           C
ATOM    514 1HB  PRO A  52      18.366  -0.101   9.839  1.00 95.43           H
ATOM    515 2HB  PRO A  52      17.596   1.467   9.960  1.00 95.43           H
ATOM    516  CG  PRO A  52      16.783  -0.016  11.330  1.00 95.43           C
ATOM    517 1HG  PRO A  52      17.528  -0.102  12.121  1.00 95.43           H
ATOM    518 2HG  PRO A  52      16.052   0.715  11.676  1.00 95.43           H
ATOM    519  CD  PRO A  52      16.140  -1.354  11.003  1.00 95.43           C
ATOM    520 1HD  PRO A  52      16.851  -2.176  11.087  1.00 95.43           H
ATOM    521 2HD  PRO A  52      15.314  -1.582  11.676  1.00 95.43           H
ATOM    522  N   PRO A  53      17.846  -1.472   7.638  1.00 95.92           N
ATOM    523  CA  PRO A  53      18.525  -1.883   6.407  1.00 95.92           C
ATOM    524  C   PRO A  53      17.554  -2.099   5.257  1.00 95.92           C
ATOM    525  O   PRO A  53      17.823  -1.692   4.128  1.00 95.92           O
ATOM    526  HA  PRO A  53      19.197  -1.094   6.068  1.00 95.92           H
ATOM    527  CB  PRO A  53      19.236  -3.179   6.801  1.00 95.92           C
ATOM    528 1HB  PRO A  53      18.618  -4.054   6.596  1.00 95.92           H
ATOM    529 2HB  PRO A  53      20.166  -3.311   6.248  1.00 95.92           H
ATOM    530  CG  PRO A  53      19.488  -3.004   8.294  1.00 95.92           C
ATOM    531 1HG  PRO A  53      19.661  -3.959   8.790  1.00 95.92           H
ATOM    532 2HG  PRO A  53      20.370  -2.394   8.486  1.00 95.92           H
ATOM    533  CD  PRO A  53      18.212  -2.334   8.777  1.00 95.92           C
ATOM    534 1HD  PRO A  53      17.431  -3.061   8.996  1.00 95.92           H
ATOM    535 2HD  PRO A  53      18.377  -1.762   9.690  1.00 95.92           H
ATOM    536  N   LEU A  54      16.440  -2.741   5.578  1.00 95.67           N
ATOM    537  CA  LEU A  54      15.484  -3.137   4.558  1.00 95.67           C
ATOM    538  C   LEU A  54      14.811  -1.888   3.984  1.00 95.67           C
ATOM    539  O   LEU A  54      14.674  -1.756   2.768  1.00 95.67           O
ATOM    540  HA  LEU A  54      16.042  -3.626   3.760  1.00 95.67           H
ATOM    541  CB  LEU A  54      14.498  -4.164   5.118  1.00 95.67           C
ATOM    542 1HB  LEU A  54      14.051  -3.753   6.023  1.00 95.67           H
ATOM    543 2HB  LEU A  54      13.693  -4.296   4.395  1.00 95.67           H
ATOM    544  CG  LEU A  54      15.079  -5.540   5.449  1.00 95.67           C
ATOM    545  HG  LEU A  54      15.880  -5.406   6.176  1.00 95.67           H
ATOM    546  CD1 LEU A  54      14.025  -6.439   6.098  1.00 95.67           C
ATOM    547 1HD1 LEU A  54      13.672  -5.977   7.020  1.00 95.67           H
ATOM    548 2HD1 LEU A  54      13.187  -6.569   5.413  1.00 95.67           H
ATOM    549 3HD1 LEU A  54      14.464  -7.411   6.323  1.00 95.67           H
ATOM    550  CD2 LEU A  54      15.699  -6.187   4.208  1.00 95.67           C
ATOM    551 1HD2 LEU A  54      14.934  -6.306   3.440  1.00 95.67           H
ATOM    552 2HD2 LEU A  54      16.499  -5.551   3.829  1.00 95.67           H
ATOM    553 3HD2 LEU A  54      16.104  -7.164   4.472  1.00 95.67           H
ATOM    554  HN  LEU A  54      16.187  -2.989   6.513  1.00 95.67           H
ATOM    555  N   TYR A  55      14.410  -1.004   4.885  1.00 96.11           N
ATOM    556  CA  TYR A  55      13.677   0.187   4.489  1.00 96.11           C
ATOM    557  C   TYR A  55      14.546   1.104   3.626  1.00 96.11           C
ATOM    558  O   TYR A  55      14.046   1.764   2.717  1.00 96.11           O
ATOM    559  HA  TYR A  55      12.809  -0.129   3.911  1.00 96.11           H
ATOM    560  CB  TYR A  55      13.322   0.914   5.788  1.00 96.11           C
ATOM    561 1HB  TYR A  55      14.210   0.965   6.418  1.00 96.11           H
ATOM    562 2HB  TYR A  55      13.040   1.940   5.552  1.00 96.11           H
ATOM    563  CG  TYR A  55      12.189   0.257   6.579  1.00 96.11           C
ATOM    564  CD1 TYR A  55      11.527  -0.836   6.058  1.00 96.11           C
ATOM    565  HD1 TYR A  55      11.812  -1.231   5.083  1.00 96.11           H
ATOM    566  CD2 TYR A  55      11.829   0.758   7.814  1.00 96.11           C
ATOM    567  HD2 TYR A  55      12.352   1.622   8.225  1.00 96.11           H
ATOM    568  CE1 TYR A  55      10.461  -1.454   6.803  1.00 96.11           C
ATOM    569  HE1 TYR A  55       9.930  -2.318   6.403  1.00 96.11           H
ATOM    570  CE2 TYR A  55      10.763   0.140   8.559  1.00 96.11           C
ATOM    571  HE2 TYR A  55      10.469   0.526   9.535  1.00 96.11           H
ATOM    572  CZ  TYR A  55      10.132  -0.935   8.016  1.00 96.11           C
ATOM    573  OH  TYR A  55       9.125  -1.519   8.720  1.00 96.11           O
ATOM    574  HH  TYR A  55       8.729  -2.270   8.191  1.00 96.11           H
ATOM    575  HN  TYR A  55      14.577  -1.091   5.867  1.00 96.11           H
ATOM    576  N   TRP A  56      15.833   1.117   3.942  1.00 96.37           N
ATOM    577  CA  TRP A  56      16.791   1.865   3.148  1.00 96.37           C
ATOM    578  C   TRP A  56      16.884   1.203   1.771  1.00 96.37           C
ATOM    579  O   TRP A  56      16.899   1.887   0.749  1.00 96.37           O
ATOM    580  HA  TRP A  56      16.417   2.884   3.046  1.00 96.37           H
ATOM    581  CB  TRP A  56      18.142   1.956   3.860  1.00 96.37           C
ATOM    582 1HB  TRP A  56      18.301   1.043   4.434  1.00 96.37           H
ATOM    583 2HB  TRP A  56      18.934   2.004   3.112  1.00 96.37           H
ATOM    584  CG  TRP A  56      18.273   3.159   4.797  1.00 96.37           C
ATOM    585  CD1 TRP A  56      18.390   3.156   6.131  1.00 96.37           C
ATOM    586  HD1 TRP A  56      18.409   2.255   6.744  1.00 96.37           H
ATOM    587  CD2 TRP A  56      18.294   4.550   4.412  1.00 96.37           C
ATOM    588  NE1 TRP A  56      18.485   4.438   6.633  1.00 96.37           N
ATOM    589  HE1 TRP A  56      18.580   4.692   7.596  1.00 96.37           H
ATOM    590  CE2 TRP A  56      18.425   5.313   5.554  1.00 96.37           C
ATOM    591  CE3 TRP A  56      18.205   5.143   3.140  1.00 96.37           C
ATOM    592  HE3 TRP A  56      18.102   4.563   2.224  1.00 96.37           H
ATOM    593  CZ2 TRP A  56      18.479   6.711   5.540  1.00 96.37           C
ATOM    594  HZ2 TRP A  56      18.582   7.292   6.457  1.00 96.37           H
ATOM    595  CZ3 TRP A  56      18.261   6.542   3.143  1.00 96.37           C
ATOM    596  HZ3 TRP A  56      18.196   7.054   2.183  1.00 96.37           H
ATOM    597  CH2 TRP A  56      18.392   7.325   4.284  1.00 96.37           C
ATOM    598  HH2 TRP A  56      18.428   8.411   4.202  1.00 96.37           H
ATOM    599  HN  TRP A  56      16.222   0.628   4.723  1.00 96.37           H
ATOM    600  N   LEU A  57      16.945  -0.120   1.790  1.00 96.17           N
ATOM    601  CA  LEU A  57      17.056  -0.882   0.557  1.00 96.17           C
ATOM    602  C   LEU A  57      15.820  -0.628  -0.307  1.00 96.17           C
ATOM    603  O   LEU A  57      15.939  -0.323  -1.493  1.00 96.17           O
ATOM    604  HA  LEU A  57      17.933  -0.513   0.024  1.00 96.17           H
ATOM    605  CB  LEU A  57      17.301  -2.361   0.862  1.00 96.17           C
ATOM    606 1HB  LEU A  57      18.207  -2.444   1.461  1.00 96.17           H
ATOM    607 2HB  LEU A  57      16.478  -2.726   1.476  1.00 96.17           H
ATOM    608  CG  LEU A  57      17.441  -3.282  -0.353  1.00 96.17           C
ATOM    609  HG  LEU A  57      16.586  -3.114  -1.008  1.00 96.17           H
ATOM    610  CD1 LEU A  57      18.699  -2.944  -1.155  1.00 96.17           C
ATOM    611 1HD1 LEU A  57      18.642  -1.912  -1.503  1.00 96.17           H
ATOM    612 2HD1 LEU A  57      19.577  -3.065  -0.521  1.00 96.17           H
ATOM    613 3HD1 LEU A  57      18.774  -3.613  -2.012  1.00 96.17           H
ATOM    614  CD2 LEU A  57      17.406  -4.752   0.068  1.00 96.17           C
ATOM    615 1HD2 LEU A  57      18.228  -4.953   0.755  1.00 96.17           H
ATOM    616 2HD2 LEU A  57      16.459  -4.967   0.562  1.00 96.17           H
ATOM    617 3HD2 LEU A  57      17.508  -5.385  -0.815  1.00 96.17           H
ATOM    618  HN  LEU A  57      16.919  -0.670   2.625  1.00 96.17           H
ATOM    619  N   VAL A  58      14.661  -0.763   0.320  1.00 96.22           N
ATOM    620  CA  VAL A  58      13.403  -0.609  -0.391  1.00 96.22           C
ATOM    621  C   VAL A  58      13.313   0.809  -0.960  1.00 96.22           C
ATOM    622  O   VAL A  58      12.891   0.999  -2.099  1.00 96.22           O
ATOM    623  HA  VAL A  58      13.404  -1.319  -1.218  1.00 96.22           H
ATOM    624  CB  VAL A  58      12.234  -0.958   0.532  1.00 96.22           C
ATOM    625  HB  VAL A  58      12.326  -0.351   1.433  1.00 96.22           H
ATOM    626  CG1 VAL A  58      10.895  -0.621  -0.127  1.00 96.22           C
ATOM    627 1HG1 VAL A  58      10.858   0.445  -0.350  1.00 96.22           H
ATOM    628 2HG1 VAL A  58      10.792  -1.190  -1.051  1.00 96.22           H
ATOM    629 3HG1 VAL A  58      10.081  -0.879   0.551  1.00 96.22           H
ATOM    630  CG2 VAL A  58      12.285  -2.429   0.950  1.00 96.22           C
ATOM    631 1HG2 VAL A  58      12.230  -3.060   0.063  1.00 96.22           H
ATOM    632 2HG2 VAL A  58      13.218  -2.624   1.478  1.00 96.22           H
ATOM    633 3HG2 VAL A  58      11.443  -2.650   1.606  1.00 96.22           H
ATOM    634  HN  VAL A  58      14.573  -0.973   1.294  1.00 96.22           H
ATOM    635  N   PHE A  59      13.718   1.767  -0.140  1.00 97.49           N
ATOM    636  CA  PHE A  59      13.698   3.161  -0.550  1.00 97.49           C
ATOM    637  C   PHE A  59      14.503   3.366  -1.835  1.00 97.49           C
ATOM    638  O   PHE A  59      13.998   3.931  -2.804  1.00 97.49           O
ATOM    639  HA  PHE A  59      12.657   3.430  -0.729  1.00 97.49           H
ATOM    640  CB  PHE A  59      14.344   3.969   0.577  1.00 97.49           C
ATOM    641 1HB  PHE A  59      13.718   3.898   1.466  1.00 97.49           H
ATOM    642 2HB  PHE A  59      15.305   3.519   0.828  1.00 97.49           H
ATOM    643  CG  PHE A  59      14.561   5.445   0.239  1.00 97.49           C
ATOM    644  CD1 PHE A  59      15.823   5.948   0.169  1.00 97.49           C
ATOM    645  HD1 PHE A  59      16.679   5.300   0.353  1.00 97.49           H
ATOM    646  CD2 PHE A  59      13.493   6.254   0.010  1.00 97.49           C
ATOM    647  HD2 PHE A  59      12.481   5.851   0.066  1.00 97.49           H
ATOM    648  CE1 PHE A  59      16.024   7.319  -0.144  1.00 97.49           C
ATOM    649  HE1 PHE A  59      17.035   7.722  -0.201  1.00 97.49           H
ATOM    650  CE2 PHE A  59      13.694   7.625  -0.304  1.00 97.49           C
ATOM    651  HE2 PHE A  59      12.837   8.273  -0.488  1.00 97.49           H
ATOM    652  CZ  PHE A  59      14.955   8.128  -0.374  1.00 97.49           C
ATOM    653  HZ  PHE A  59      15.110   9.180  -0.615  1.00 97.49           H
ATOM    654  HN  PHE A  59      14.055   1.605   0.788  1.00 97.49           H
ATOM    655  N   ILE A  60      15.741   2.897  -1.801  1.00 97.06           N
ATOM    656  CA  ILE A  60      16.672   3.160  -2.885  1.00 97.06           C
ATOM    657  C   ILE A  60      16.141   2.527  -4.173  1.00 97.06           C
ATOM    658  O   ILE A  60      16.042   3.194  -5.202  1.00 97.06           O
ATOM    659  HA  ILE A  60      16.714   4.241  -3.024  1.00 97.06           H
ATOM    660  CB  ILE A  60      18.080   2.697  -2.507  1.00 97.06           C
ATOM    661  HB  ILE A  60      18.013   1.679  -2.124  1.00 97.06           H
ATOM    662  CG1 ILE A  60      18.661   3.563  -1.388  1.00 97.06           C
ATOM    663 1HG1 ILE A  60      18.910   4.550  -1.779  1.00 97.06           H
ATOM    664 2HG1 ILE A  60      17.911   3.709  -0.610  1.00 97.06           H
ATOM    665  CG2 ILE A  60      18.993   2.659  -3.735  1.00 97.06           C
ATOM    666 1HG2 ILE A  60      18.583   1.968  -4.471  1.00 97.06           H
ATOM    667 2HG2 ILE A  60      19.058   3.657  -4.170  1.00 97.06           H
ATOM    668 3HG2 ILE A  60      19.987   2.327  -3.438  1.00 97.06           H
ATOM    669  CD1 ILE A  60      19.910   2.917  -0.786  1.00 97.06           C
ATOM    670 1HD1 ILE A  60      19.651   1.941  -0.374  1.00 97.06           H
ATOM    671 2HD1 ILE A  60      20.666   2.795  -1.561  1.00 97.06           H
ATOM    672 3HD1 ILE A  60      20.302   3.553   0.008  1.00 97.06           H
ATOM    673  HN  ILE A  60      16.110   2.346  -1.052  1.00 97.06           H
ATOM    674  N   VAL A  61      15.812   1.247  -4.073  1.00 95.79           N
ATOM    675  CA  VAL A  61      15.416   0.483  -5.244  1.00 95.79           C
ATOM    676  C   VAL A  61      14.102   1.044  -5.792  1.00 95.79           C
ATOM    677  O   VAL A  61      13.939   1.179  -7.003  1.00 95.79           O
ATOM    678  HA  VAL A  61      16.193   0.609  -5.998  1.00 95.79           H
ATOM    679  CB  VAL A  61      15.332  -1.004  -4.894  1.00 95.79           C
ATOM    680  HB  VAL A  61      14.634  -1.114  -4.063  1.00 95.79           H
ATOM    681  CG1 VAL A  61      14.790  -1.814  -6.073  1.00 95.79           C
ATOM    682 1HG1 VAL A  61      13.792  -1.459  -6.330  1.00 95.79           H
ATOM    683 2HG1 VAL A  61      15.451  -1.694  -6.931  1.00 95.79           H
ATOM    684 3HG1 VAL A  61      14.740  -2.868  -5.797  1.00 95.79           H
ATOM    685  CG2 VAL A  61      16.691  -1.538  -4.440  1.00 95.79           C
ATOM    686 1HG2 VAL A  61      17.419  -1.408  -5.241  1.00 95.79           H
ATOM    687 2HG2 VAL A  61      17.021  -0.990  -3.557  1.00 95.79           H
ATOM    688 3HG2 VAL A  61      16.603  -2.597  -4.197  1.00 95.79           H
ATOM    689  HN  VAL A  61      15.815   0.735  -3.215  1.00 95.79           H
ATOM    690  N   GLY A  62      13.199   1.354  -4.873  1.00 96.61           N
ATOM    691  CA  GLY A  62      11.880   1.832  -5.252  1.00 96.61           C
ATOM    692  C   GLY A  62      11.964   3.215  -5.901  1.00 96.61           C
ATOM    693  O   GLY A  62      11.279   3.484  -6.887  1.00 96.61           O
ATOM    694 1HA  GLY A  62      11.419   1.128  -5.945  1.00 96.61           H
ATOM    695 2HA  GLY A  62      11.239   1.878  -4.372  1.00 96.61           H
ATOM    696  HN  GLY A  62      13.356   1.284  -3.888  1.00 96.61           H
ATOM    697  N   ALA A  63      12.808   4.056  -5.322  1.00 96.76           N
ATOM    698  CA  ALA A  63      12.940   5.425  -5.789  1.00 96.76           C
ATOM    699  C   ALA A  63      13.461   5.421  -7.228  1.00 96.76           C
ATOM    700  O   ALA A  63      12.946   6.144  -8.080  1.00 96.76           O
ATOM    701  HA  ALA A  63      11.948   5.878  -5.772  1.00 96.76           H
ATOM    702  CB  ALA A  63      13.854   6.203  -4.840  1.00 96.76           C
ATOM    703 1HB  ALA A  63      13.424   6.201  -3.838  1.00 96.76           H
ATOM    704 2HB  ALA A  63      14.836   5.732  -4.815  1.00 96.76           H
ATOM    705 3HB  ALA A  63      13.952   7.230  -5.191  1.00 96.76           H
ATOM    706  HN  ALA A  63      13.395   3.815  -4.549  1.00 96.76           H
ATOM    707  N   LEU A  64      14.475   4.599  -7.454  1.00 95.22           N
ATOM    708  CA  LEU A  64      15.084   4.506  -8.770  1.00 95.22           C
ATOM    709  C   LEU A  64      14.063   3.944  -9.761  1.00 95.22           C
ATOM    710  O   LEU A  64      13.907   4.469 -10.862  1.00 95.22           O
ATOM    711  HA  LEU A  64      15.346   5.518  -9.080  1.00 95.22           H
ATOM    712  CB  LEU A  64      16.383   3.702  -8.703  1.00 95.22           C
ATOM    713 1HB  LEU A  64      16.170   2.744  -8.229  1.00 95.22           H
ATOM    714 2HB  LEU A  64      16.708   3.489  -9.721  1.00 95.22           H
ATOM    715  CG  LEU A  64      17.543   4.362  -7.955  1.00 95.22           C
ATOM    716  HG  LEU A  64      17.200   4.624  -6.955  1.00 95.22           H
ATOM    717  CD1 LEU A  64      18.714   3.391  -7.791  1.00 95.22           C
ATOM    718 1HD1 LEU A  64      18.385   2.518  -7.226  1.00 95.22           H
ATOM    719 2HD1 LEU A  64      19.065   3.076  -8.774  1.00 95.22           H
ATOM    720 3HD1 LEU A  64      19.525   3.886  -7.256  1.00 95.22           H
ATOM    721  CD2 LEU A  64      17.969   5.662  -8.642  1.00 95.22           C
ATOM    722 1HD2 LEU A  64      18.288   5.446  -9.661  1.00 95.22           H
ATOM    723 2HD2 LEU A  64      17.127   6.354  -8.663  1.00 95.22           H
ATOM    724 3HD2 LEU A  64      18.795   6.110  -8.090  1.00 95.22           H
ATOM    725  HN  LEU A  64      14.878   4.005  -6.758  1.00 95.22           H
ATOM    726  N   GLY A  65      13.393   2.883  -9.334  1.00 93.85           N
ATOM    727  CA  GLY A  65      12.493   2.162 -10.217  1.00 93.85           C
ATOM    728  C   GLY A  65      11.345   3.060 -10.683  1.00 93.85           C
ATOM    729  O   GLY A  65      11.104   3.193 -11.882  1.00 93.85           O
ATOM    730 1HA  GLY A  65      13.044   1.793 -11.082  1.00 93.85           H
ATOM    731 2HA  GLY A  65      12.091   1.291  -9.700  1.00 93.85           H
ATOM    732  HN  GLY A  65      13.458   2.517  -8.406  1.00 93.85           H
ATOM    733  N   ASN A  66      10.667   3.652  -9.710  1.00 95.85           N
ATOM    734  CA  ASN A  66       9.449   4.392  -9.991  1.00 95.85           C
ATOM    735  C   ASN A  66       9.803   5.695 -10.710  1.00 95.85           C
ATOM    736  O   ASN A  66       9.032   6.182 -11.536  1.00 95.85           O
ATOM    737  HA  ASN A  66       8.845   3.727 -10.607  1.00 95.85           H
ATOM    738  CB  ASN A  66       8.712   4.750  -8.698  1.00 95.85           C
ATOM    739 1HB  ASN A  66       9.416   5.166  -7.978  1.00 95.85           H
ATOM    740 2HB  ASN A  66       7.970   5.522  -8.900  1.00 95.85           H
ATOM    741  CG  ASN A  66       8.028   3.520  -8.098  1.00 95.85           C
ATOM    742  OD1 ASN A  66       7.130   2.932  -8.679  1.00 95.85           O
ATOM    743  ND2 ASN A  66       8.499   3.166  -6.906  1.00 95.85           N
ATOM    744 1HD2 ASN A  66       9.238   3.692  -6.484  1.00 95.85           H
ATOM    745 2HD2 ASN A  66       8.116   2.374  -6.432  1.00 95.85           H
ATOM    746  HN  ASN A  66      10.938   3.631  -8.748  1.00 95.85           H
ATOM    747  N   SER A  67      10.969   6.223 -10.370  1.00 94.50           N
ATOM    748  CA  SER A  67      11.483   7.402 -11.047  1.00 94.50           C
ATOM    749  C   SER A  67      11.671   7.109 -12.537  1.00 94.50           C
ATOM    750  O   SER A  67      11.397   7.962 -13.380  1.00 94.50           O
ATOM    751  HA  SER A  67      10.726   8.172 -10.900  1.00 94.50           H
ATOM    752  CB  SER A  67      12.804   7.862 -10.426  1.00 94.50           C
ATOM    753 1HB  SER A  67      13.522   7.042 -10.452  1.00 94.50           H
ATOM    754 2HB  SER A  67      13.223   8.672 -11.023  1.00 94.50           H
ATOM    755  OG  SER A  67      12.637   8.302  -9.081  1.00 94.50           O
ATOM    756  HG  SER A  67      13.094   7.671  -8.455  1.00 94.50           H
ATOM    757  HN  SER A  67      11.558   5.860  -9.647  1.00 94.50           H
ATOM    758  N   LEU A  68      12.137   5.901 -12.816  1.00 91.88           N
ATOM    759  CA  LEU A  68      12.366   5.485 -14.189  1.00 91.88           C
ATOM    760  C   LEU A  68      11.028   5.425 -14.929  1.00 91.88           C
ATOM    761  O   LEU A  68      10.939   5.818 -16.091  1.00 91.88           O
ATOM    762  HA  LEU A  68      12.987   6.247 -14.661  1.00 91.88           H
ATOM    763  CB  LEU A  68      13.150   4.172 -14.228  1.00 91.88           C
ATOM    764 1HB  LEU A  68      14.077   4.309 -13.672  1.00 91.88           H
ATOM    765 2HB  LEU A  68      12.573   3.411 -13.703  1.00 91.88           H
ATOM    766  CG  LEU A  68      13.497   3.640 -15.620  1.00 91.88           C
ATOM    767  HG  LEU A  68      12.575   3.563 -16.196  1.00 91.88           H
ATOM    768  CD1 LEU A  68      14.416   4.610 -16.365  1.00 91.88           C
ATOM    769 1HD1 LEU A  68      13.916   5.573 -16.474  1.00 91.88           H
ATOM    770 2HD1 LEU A  68      15.339   4.742 -15.801  1.00 91.88           H
ATOM    771 3HD1 LEU A  68      14.647   4.207 -17.351  1.00 91.88           H
ATOM    772  CD2 LEU A  68      14.096   2.234 -15.535  1.00 91.88           C
ATOM    773 1HD2 LEU A  68      15.005   2.262 -14.935  1.00 91.88           H
ATOM    774 2HD2 LEU A  68      13.375   1.560 -15.073  1.00 91.88           H
ATOM    775 3HD2 LEU A  68      14.333   1.879 -16.538  1.00 91.88           H
ATOM    776  HN  LEU A  68      12.357   5.213 -12.124  1.00 91.88           H
ATOM    777  N   VAL A  69      10.021   4.929 -14.225  1.00 92.13           N
ATOM    778  CA  VAL A  69       8.701   4.776 -14.812  1.00 92.13           C
ATOM    779  C   VAL A  69       8.190   6.143 -15.273  1.00 92.13           C
ATOM    780  O   VAL A  69       7.676   6.276 -16.382  1.00 92.13           O
ATOM    781  HA  VAL A  69       8.801   4.128 -15.683  1.00 92.13           H
ATOM    782  CB  VAL A  69       7.761   4.091 -13.817  1.00 92.13           C
ATOM    783  HB  VAL A  69       7.774   4.668 -12.893  1.00 92.13           H
ATOM    784  CG1 VAL A  69       6.324   4.075 -14.342  1.00 92.13           C
ATOM    785 1HG1 VAL A  69       5.983   5.099 -14.497  1.00 92.13           H
ATOM    786 2HG1 VAL A  69       6.288   3.533 -15.287  1.00 92.13           H
ATOM    787 3HG1 VAL A  69       5.678   3.583 -13.616  1.00 92.13           H
ATOM    788  CG2 VAL A  69       8.243   2.675 -13.494  1.00 92.13           C
ATOM    789 1HG2 VAL A  69       8.273   2.084 -14.410  1.00 92.13           H
ATOM    790 2HG2 VAL A  69       9.241   2.721 -13.058  1.00 92.13           H
ATOM    791 3HG2 VAL A  69       7.557   2.211 -12.785  1.00 92.13           H
ATOM    792  HN  VAL A  69      10.096   4.636 -13.272  1.00 92.13           H
ATOM    793  N   ILE A  70       8.351   7.124 -14.397  1.00 92.96           N
ATOM    794  CA  ILE A  70       7.871   8.466 -14.681  1.00 92.96           C
ATOM    795  C   ILE A  70       8.624   9.028 -15.888  1.00 92.96           C
ATOM    796  O   ILE A  70       8.024   9.648 -16.765  1.00 92.96           O
ATOM    797  HA  ILE A  70       6.815   8.388 -14.939  1.00 92.96           H
ATOM    798  CB  ILE A  70       7.968   9.345 -13.432  1.00 92.96           C
ATOM    799  HB  ILE A  70       8.984   9.278 -13.045  1.00 92.96           H
ATOM    800  CG1 ILE A  70       7.031   8.841 -12.333  1.00 92.96           C
ATOM    801 1HG1 ILE A  70       5.997   8.908 -12.672  1.00 92.96           H
ATOM    802 2HG1 ILE A  70       7.233   7.788 -12.132  1.00 92.96           H
ATOM    803  CG2 ILE A  70       7.711  10.814 -13.775  1.00 92.96           C
ATOM    804 1HG2 ILE A  70       8.452  11.153 -14.499  1.00 92.96           H
ATOM    805 2HG2 ILE A  70       6.713  10.919 -14.200  1.00 92.96           H
ATOM    806 3HG2 ILE A  70       7.786  11.416 -12.869  1.00 92.96           H
ATOM    807  CD1 ILE A  70       7.206   9.653 -11.048  1.00 92.96           C
ATOM    808 1HD1 ILE A  70       8.235   9.564 -10.699  1.00 92.96           H
ATOM    809 2HD1 ILE A  70       6.980  10.701 -11.247  1.00 92.96           H
ATOM    810 3HD1 ILE A  70       6.529   9.274 -10.283  1.00 92.96           H
ATOM    811  HN  ILE A  70       8.798   7.015 -13.510  1.00 92.96           H
ATOM    812  N   LEU A  71       9.928   8.791 -15.895  1.00 90.10           N
ATOM    813  CA  LEU A  71      10.785   9.351 -16.926  1.00 90.10           C
ATOM    814  C   LEU A  71      10.417   8.737 -18.278  1.00 90.10           C
ATOM    815  O   LEU A  71      10.377   9.435 -19.290  1.00 90.10           O
ATOM    816  HA  LEU A  71      10.589  10.422 -16.968  1.00 90.10           H
ATOM    817  CB  LEU A  71      12.258   9.175 -16.552  1.00 90.10           C
ATOM    818 1HB  LEU A  71      12.409   9.578 -15.550  1.00 90.10           H
ATOM    819 2HB  LEU A  71      12.475   8.107 -16.502  1.00 90.10           H
ATOM    820  CG  LEU A  71      13.272   9.829 -17.492  1.00 90.10           C
ATOM    821  HG  LEU A  71      12.868  10.788 -17.816  1.00 90.10           H
ATOM    822  CD1 LEU A  71      14.589  10.114 -16.767  1.00 90.10           C
ATOM    823 1HD1 LEU A  71      14.404  10.787 -15.930  1.00 90.10           H
ATOM    824 2HD1 LEU A  71      15.009   9.179 -16.396  1.00 90.10           H
ATOM    825 3HD1 LEU A  71      15.291  10.579 -17.458  1.00 90.10           H
ATOM    826  CD2 LEU A  71      13.482   8.981 -18.748  1.00 90.10           C
ATOM    827 1HD2 LEU A  71      13.853   7.996 -18.464  1.00 90.10           H
ATOM    828 2HD2 LEU A  71      12.534   8.873 -19.276  1.00 90.10           H
ATOM    829 3HD2 LEU A  71      14.207   9.469 -19.399  1.00 90.10           H
ATOM    830  HN  LEU A  71      10.397   8.229 -15.214  1.00 90.10           H
ATOM    831  N   VAL A  72      10.156   7.439 -18.251  1.00 88.06           N
ATOM    832  CA  VAL A  72       9.772   6.727 -19.459  1.00 88.06           C
ATOM    833  C   VAL A  72       8.469   7.318 -20.001  1.00 88.06           C
ATOM    834  O   VAL A  72       8.342   7.552 -21.202  1.00 88.06           O
ATOM    835  HA  VAL A  72      10.560   6.881 -20.196  1.00 88.06           H
ATOM    836  CB  VAL A  72       9.676   5.227 -19.175  1.00 88.06           C
ATOM    837  HB  VAL A  72       9.011   5.090 -18.322  1.00 88.06           H
ATOM    838  CG1 VAL A  72       9.073   4.481 -20.366  1.00 88.06           C
ATOM    839 1HG1 VAL A  72       8.072   4.863 -20.566  1.00 88.06           H
ATOM    840 2HG1 VAL A  72       9.701   4.630 -21.244  1.00 88.06           H
ATOM    841 3HG1 VAL A  72       9.016   3.417 -20.137  1.00 88.06           H
ATOM    842  CG2 VAL A  72      11.043   4.651 -18.802  1.00 88.06           C
ATOM    843 1HG2 VAL A  72      11.740   4.806 -19.625  1.00 88.06           H
ATOM    844 2HG2 VAL A  72      11.418   5.153 -17.909  1.00 88.06           H
ATOM    845 3HG2 VAL A  72      10.946   3.583 -18.604  1.00 88.06           H
ATOM    846  HN  VAL A  72      10.203   6.875 -17.426  1.00 88.06           H
ATOM    847  N   TYR A  73       7.534   7.541 -19.090  1.00 87.74           N
ATOM    848  CA  TYR A  73       6.242   8.094 -19.463  1.00 87.74           C
ATOM    849  C   TYR A  73       6.402   9.469 -20.116  1.00 87.74           C
ATOM    850  O   TYR A  73       5.697   9.792 -21.070  1.00 87.74           O
ATOM    851  HA  TYR A  73       5.778   7.413 -20.176  1.00 87.74           H
ATOM    852  CB  TYR A  73       5.458   8.251 -18.158  1.00 87.74           C
ATOM    853 1HB  TYR A  73       5.404   7.282 -17.660  1.00 87.74           H
ATOM    854 2HB  TYR A  73       6.006   8.920 -17.495  1.00 87.74           H
ATOM    855  CG  TYR A  73       4.039   8.791 -18.346  1.00 87.74           C
ATOM    856  CD1 TYR A  73       3.821  10.153 -18.395  1.00 87.74           C
ATOM    857  HD1 TYR A  73       4.659  10.843 -18.300  1.00 87.74           H
ATOM    858  CD2 TYR A  73       2.978   7.917 -18.467  1.00 87.74           C
ATOM    859  HD2 TYR A  73       3.151   6.841 -18.428  1.00 87.74           H
ATOM    860  CE1 TYR A  73       2.485  10.662 -18.572  1.00 87.74           C
ATOM    861  HE1 TYR A  73       2.298  11.735 -18.613  1.00 87.74           H
ATOM    862  CE2 TYR A  73       1.643   8.426 -18.643  1.00 87.74           C
ATOM    863  HE2 TYR A  73       0.796   7.746 -18.740  1.00 87.74           H
ATOM    864  CZ  TYR A  73       1.462   9.773 -18.688  1.00 87.74           C
ATOM    865  OH  TYR A  73       0.201  10.253 -18.855  1.00 87.74           O
ATOM    866  HH  TYR A  73      -0.431   9.500 -19.037  1.00 87.74           H
ATOM    867  HN  TYR A  73       7.646   7.352 -18.115  1.00 87.74           H
ATOM    868  N   TRP A  74       7.334  10.240 -19.575  1.00 86.86           N
ATOM    869  CA  TRP A  74       7.489  11.625 -19.986  1.00 86.86           C
ATOM    870  C   TRP A  74       7.976  11.636 -21.437  1.00 86.86           C
ATOM    871  O   TRP A  74       7.373  12.282 -22.292  1.00 86.86           O
ATOM    872  HA  TRP A  74       6.513  12.105 -19.917  1.00 86.86           H
ATOM    873  CB  TRP A  74       8.424  12.378 -19.036  1.00 86.86           C
ATOM    874 1HB  TRP A  74       8.186  12.096 -18.010  1.00 86.86           H
ATOM    875 2HB  TRP A  74       9.449  12.060 -19.224  1.00 86.86           H
ATOM    876  CG  TRP A  74       8.345  13.900 -19.163  1.00 86.86           C
ATOM    877  CD1 TRP A  74       9.086  14.703 -19.940  1.00 86.86           C
ATOM    878  HD1 TRP A  74       9.872  14.353 -20.609  1.00 86.86           H
ATOM    879  CD2 TRP A  74       7.442  14.776 -18.456  1.00 86.86           C
ATOM    880  NE1 TRP A  74       8.728  16.026 -19.786  1.00 86.86           N
ATOM    881  HE1 TRP A  74       9.135  16.809 -20.258  1.00 86.86           H
ATOM    882  CE2 TRP A  74       7.697  16.073 -18.855  1.00 86.86           C
ATOM    883  CE3 TRP A  74       6.444  14.483 -17.511  1.00 86.86           C
ATOM    884  HE3 TRP A  74       6.224  13.469 -17.180  1.00 86.86           H
ATOM    885  CZ2 TRP A  74       6.995  17.179 -18.361  1.00 86.86           C
ATOM    886  HZ2 TRP A  74       7.215  18.194 -18.692  1.00 86.86           H
ATOM    887  CZ3 TRP A  74       5.751  15.600 -17.027  1.00 86.86           C
ATOM    888  HZ3 TRP A  74       4.966  15.428 -16.291  1.00 86.86           H
ATOM    889  CH2 TRP A  74       5.995  16.911 -17.418  1.00 86.86           C
ATOM    890  HH2 TRP A  74       5.411  17.727 -16.993  1.00 86.86           H
ATOM    891  HN  TRP A  74       7.974   9.934 -18.871  1.00 86.86           H
ATOM    892  N   TYR A  75       9.063  10.914 -21.668  1.00 82.62           N
ATOM    893  CA  TYR A  75       9.785  11.031 -22.923  1.00 82.62           C
ATOM    894  C   TYR A  75       9.210  10.081 -23.977  1.00 82.62           C
ATOM    895  O   TYR A  75       9.629  10.105 -25.133  1.00 82.62           O
ATOM    896  HA  TYR A  75       9.683  12.057 -23.276  1.00 82.62           H
ATOM    897  CB  TYR A  75      11.228  10.622 -22.619  1.00 82.62           C
ATOM    898 1HB  TYR A  75      11.218   9.735 -21.986  1.00 82.62           H
ATOM    899 2HB  TYR A  75      11.720  10.343 -23.551  1.00 82.62           H
ATOM    900  CG  TYR A  75      12.051  11.713 -21.931  1.00 82.62           C
ATOM    901  CD1 TYR A  75      12.604  12.734 -22.677  1.00 82.62           C
ATOM    902  HD1 TYR A  75      12.454  12.764 -23.756  1.00 82.62           H
ATOM    903  CD2 TYR A  75      12.241  11.676 -20.565  1.00 82.62           C
ATOM    904  HD2 TYR A  75      11.804  10.869 -19.975  1.00 82.62           H
ATOM    905  CE1 TYR A  75      13.379  13.761 -22.029  1.00 82.62           C
ATOM    906  HE1 TYR A  75      13.821  14.573 -22.606  1.00 82.62           H
ATOM    907  CE2 TYR A  75      13.016  12.702 -19.917  1.00 82.62           C
ATOM    908  HE2 TYR A  75      13.174  12.685 -18.839  1.00 82.62           H
ATOM    909  CZ  TYR A  75      13.546  13.694 -20.681  1.00 82.62           C
ATOM    910  OH  TYR A  75      14.278  14.664 -20.070  1.00 82.62           O
ATOM    911  HH  TYR A  75      14.600  15.327 -20.745  1.00 82.62           H
ATOM    912  HN  TYR A  75       9.449  10.260 -21.017  1.00 82.62           H
ATOM    913  N   CYS A  76       8.260   9.268 -23.539  1.00 77.29           N
ATOM    914  CA  CYS A  76       7.603   8.333 -24.437  1.00 77.29           C
ATOM    915  C   CYS A  76       6.827   9.136 -25.482  1.00 77.29           C
ATOM    916  O   CYS A  76       5.877   9.842 -25.148  1.00 77.29           O
ATOM    917  HA  CYS A  76       8.391   7.745 -24.907  1.00 77.29           H
ATOM    918  CB  CYS A  76       6.699   7.360 -23.677  1.00 77.29           C
ATOM    919 1HB  CYS A  76       7.289   6.785 -22.963  1.00 77.29           H
ATOM    920 2HB  CYS A  76       5.956   7.914 -23.104  1.00 77.29           H
ATOM    921  SG  CYS A  76       5.868   6.231 -24.853  1.00 77.29           S
ATOM    922  HG  CYS A  76       6.980   5.666 -25.313  1.00 77.29           H
ATOM    923  HN  CYS A  76       7.939   9.242 -22.592  1.00 77.29           H
ATOM    924  N   THR A  77       7.260   9.001 -26.727  1.00 72.06           N
ATOM    925  CA  THR A  77       6.748   9.844 -27.794  1.00 72.06           C
ATOM    926  C   THR A  77       5.384   9.337 -28.267  1.00 72.06           C
ATOM    927  O   THR A  77       4.691  10.019 -29.020  1.00 72.06           O
ATOM    928  HA  THR A  77       6.595  10.847 -27.395  1.00 72.06           H
ATOM    929  CB  THR A  77       7.798   9.891 -28.905  1.00 72.06           C
ATOM    930  HB  THR A  77       7.478  10.545 -29.716  1.00 72.06           H
ATOM    931  OG1 THR A  77       7.990   8.524 -29.259  1.00 72.06           O
ATOM    932  HG1 THR A  77       8.439   8.461 -30.150  1.00 72.06           H
ATOM    933  CG2 THR A  77       9.169  10.341 -28.397  1.00 72.06           C
ATOM    934 1HG2 THR A  77       9.519   9.647 -27.633  1.00 72.06           H
ATOM    935 2HG2 THR A  77       9.088  11.340 -27.970  1.00 72.06           H
ATOM    936 3HG2 THR A  77       9.876  10.356 -29.226  1.00 72.06           H
ATOM    937  HN  THR A  77       7.946   8.331 -27.011  1.00 72.06           H
ATOM    938  N   ARG A  78       5.040   8.143 -27.805  1.00 74.33           N
ATOM    939  CA  ARG A  78       3.806   7.504 -28.230  1.00 74.33           C
ATOM    940  C   ARG A  78       2.619   8.071 -27.448  1.00 74.33           C
ATOM    941  O   ARG A  78       2.758   8.441 -26.283  1.00 74.33           O
ATOM    942  HA  ARG A  78       3.722   7.736 -29.291  1.00 74.33           H
ATOM    943  CB  ARG A  78       3.869   5.990 -28.021  1.00 74.33           C
ATOM    944 1HB  ARG A  78       3.167   5.497 -28.693  1.00 74.33           H
ATOM    945 2HB  ARG A  78       4.864   5.625 -28.276  1.00 74.33           H
ATOM    946  CG  ARG A  78       3.542   5.622 -26.572  1.00 74.33           C
ATOM    947 1HG  ARG A  78       4.109   6.260 -25.894  1.00 74.33           H
ATOM    948 2HG  ARG A  78       2.486   5.808 -26.376  1.00 74.33           H
ATOM    949  CD  ARG A  78       3.868   4.153 -26.293  1.00 74.33           C
ATOM    950 1HD  ARG A  78       3.087   3.514 -26.705  1.00 74.33           H
ATOM    951 2HD  ARG A  78       4.800   3.879 -26.787  1.00 74.33           H
ATOM    952  NE  ARG A  78       3.985   3.930 -24.834  1.00 74.33           N
ATOM    953  HE  ARG A  78       4.891   3.726 -24.463  1.00 74.33           H
ATOM    954  CZ  ARG A  78       2.954   3.983 -23.981  1.00 74.33           C
ATOM    955  NH1 ARG A  78       1.718   4.252 -24.423  1.00 74.33           N
ATOM    956 1HH1 ARG A  78       1.560   4.415 -25.397  1.00 74.33           H
ATOM    957 2HH1 ARG A  78       0.953   4.290 -23.780  1.00 74.33           H
ATOM    958  NH2 ARG A  78       3.177   3.764 -22.678  1.00 74.33           N
ATOM    959 1HH2 ARG A  78       2.418   3.800 -22.027  1.00 74.33           H
ATOM    960 2HH2 ARG A  78       4.102   3.564 -22.355  1.00 74.33           H
ATOM    961  HN  ARG A  78       5.587   7.616 -27.155  1.00 74.33           H
ATOM    962  N   VAL A  79       1.478   8.120 -28.120  1.00 77.61           N
ATOM    963  CA  VAL A  79       0.249   8.553 -27.477  1.00 77.61           C
ATOM    964  C   VAL A  79       0.060   7.777 -26.172  1.00 77.61           C
ATOM    965  O   VAL A  79       0.196   6.555 -26.147  1.00 77.61           O
ATOM    966  HA  VAL A  79       0.356   9.612 -27.242  1.00 77.61           H
ATOM    967  CB  VAL A  79      -0.929   8.398 -28.441  1.00 77.61           C
ATOM    968  HB  VAL A  79      -1.079   7.333 -28.617  1.00 77.61           H
ATOM    969  CG1 VAL A  79      -2.215   8.959 -27.830  1.00 77.61           C
ATOM    970 1HG1 VAL A  79      -2.444   8.423 -26.909  1.00 77.61           H
ATOM    971 2HG1 VAL A  79      -2.081  10.018 -27.611  1.00 77.61           H
ATOM    972 3HG1 VAL A  79      -3.036   8.835 -28.536  1.00 77.61           H
ATOM    973  CG2 VAL A  79      -0.627   9.059 -29.787  1.00 77.61           C
ATOM    974 1HG2 VAL A  79      -0.437  10.122 -29.635  1.00 77.61           H
ATOM    975 2HG2 VAL A  79       0.253   8.593 -30.231  1.00 77.61           H
ATOM    976 3HG2 VAL A  79      -1.480   8.934 -30.453  1.00 77.61           H
ATOM    977  HN  VAL A  79       1.385   7.871 -29.084  1.00 77.61           H
ATOM    978  N   LYS A  80      -0.251   8.519 -25.119  1.00 82.76           N
ATOM    979  CA  LYS A  80      -0.535   7.909 -23.831  1.00 82.76           C
ATOM    980  C   LYS A  80      -1.830   7.101 -23.929  1.00 82.76           C
ATOM    981  O   LYS A  80      -2.629   7.310 -24.840  1.00 82.76           O
ATOM    982  HA  LYS A  80       0.283   7.224 -23.607  1.00 82.76           H
ATOM    983  CB  LYS A  80      -0.553   8.969 -22.728  1.00 82.76           C
ATOM    984 1HB  LYS A  80      -1.443   9.591 -22.830  1.00 82.76           H
ATOM    985 2HB  LYS A  80      -0.613   8.485 -21.754  1.00 82.76           H
ATOM    986  CG  LYS A  80       0.699   9.847 -22.791  1.00 82.76           C
ATOM    987 1HG  LYS A  80       0.709  10.405 -23.727  1.00 82.76           H
ATOM    988 2HG  LYS A  80       0.675  10.579 -21.984  1.00 82.76           H
ATOM    989  CD  LYS A  80       1.968   9.000 -22.682  1.00 82.76           C
ATOM    990 1HD  LYS A  80       1.892   8.334 -21.822  1.00 82.76           H
ATOM    991 2HD  LYS A  80       2.067   8.370 -23.566  1.00 82.76           H
ATOM    992  CE  LYS A  80       3.208   9.886 -22.540  1.00 82.76           C
ATOM    993 1HE  LYS A  80       3.077  10.800 -23.118  1.00 82.76           H
ATOM    994 2HE  LYS A  80       3.332  10.183 -21.498  1.00 82.76           H
ATOM    995  NZ  LYS A  80       4.415   9.166 -23.004  1.00 82.76           N
ATOM    996 1HZ  LYS A  80       5.243   9.684 -22.730  1.00 82.76           H
ATOM    997 2HZ  LYS A  80       4.440   8.243 -22.585  1.00 82.76           H
ATOM    998 3HZ  LYS A  80       4.389   9.079 -24.014  1.00 82.76           H
ATOM    999  HN  LYS A  80      -0.310   9.517 -25.136  1.00 82.76           H
ATOM   1000  N   THR A  81      -1.998   6.195 -22.976  1.00 83.57           N
ATOM   1001  CA  THR A  81      -3.257   5.484 -22.834  1.00 83.57           C
ATOM   1002  C   THR A  81      -3.771   5.592 -21.397  1.00 83.57           C
ATOM   1003  O   THR A  81      -3.025   5.967 -20.494  1.00 83.57           O
ATOM   1004  HA  THR A  81      -3.997   5.963 -23.475  1.00 83.57           H
ATOM   1005  CB  THR A  81      -3.040   4.041 -23.295  1.00 83.57           C
ATOM   1006  HB  THR A  81      -3.983   3.495 -23.323  1.00 83.57           H
ATOM   1007  OG1 THR A  81      -2.061   3.532 -22.393  1.00 83.57           O
ATOM   1008  HG1 THR A  81      -1.171   3.945 -22.585  1.00 83.57           H
ATOM   1009  CG2 THR A  81      -2.363   3.959 -24.664  1.00 83.57           C
ATOM   1010 1HG2 THR A  81      -1.389   4.447 -24.618  1.00 83.57           H
ATOM   1011 2HG2 THR A  81      -2.984   4.459 -25.407  1.00 83.57           H
ATOM   1012 3HG2 THR A  81      -2.232   2.914 -24.943  1.00 83.57           H
ATOM   1013  HN  THR A  81      -1.294   5.946 -22.311  1.00 83.57           H
ATOM   1014  N   MET A  82      -5.042   5.256 -21.230  1.00 87.07           N
ATOM   1015  CA  MET A  82      -5.661   5.300 -19.916  1.00 87.07           C
ATOM   1016  C   MET A  82      -4.879   4.451 -18.913  1.00 87.07           C
ATOM   1017  O   MET A  82      -4.689   4.855 -17.766  1.00 87.07           O
ATOM   1018  HA  MET A  82      -5.636   6.347 -19.615  1.00 87.07           H
ATOM   1019  CB  MET A  82      -7.098   4.783 -20.011  1.00 87.07           C
ATOM   1020 1HB  MET A  82      -7.685   5.444 -20.650  1.00 87.07           H
ATOM   1021 2HB  MET A  82      -7.104   3.799 -20.480  1.00 87.07           H
ATOM   1022  CG  MET A  82      -7.743   4.699 -18.627  1.00 87.07           C
ATOM   1023 1HG  MET A  82      -7.377   3.819 -18.099  1.00 87.07           H
ATOM   1024 2HG  MET A  82      -7.462   5.568 -18.032  1.00 87.07           H
ATOM   1025  SD  MET A  82      -9.520   4.619 -18.785  1.00 87.07           S
ATOM   1026  CE  MET A  82      -9.994   4.886 -17.085  1.00 87.07           C
ATOM   1027 1HE  MET A  82      -9.569   4.100 -16.461  1.00 87.07           H
ATOM   1028 2HE  MET A  82      -9.622   5.855 -16.752  1.00 87.07           H
ATOM   1029 3HE  MET A  82     -11.081   4.867 -17.004  1.00 87.07           H
ATOM   1030  HN  MET A  82      -5.644   4.959 -21.971  1.00 87.07           H
ATOM   1031  N   THR A  83      -4.445   3.289 -19.380  1.00 85.18           N
ATOM   1032  CA  THR A  83      -3.599   2.427 -18.573  1.00 85.18           C
ATOM   1033  C   THR A  83      -2.341   3.177 -18.131  1.00 85.18           C
ATOM   1034  O   THR A  83      -1.939   3.093 -16.971  1.00 85.18           O
ATOM   1035  HA  THR A  83      -4.145   2.158 -17.669  1.00 85.18           H
ATOM   1036  CB  THR A  83      -3.300   1.165 -19.384  1.00 85.18           C
ATOM   1037  HB  THR A  83      -2.699   1.400 -20.263  1.00 85.18           H
ATOM   1038  OG1 THR A  83      -4.585   0.610 -19.649  1.00 85.18           O
ATOM   1039  HG1 THR A  83      -5.297   1.200 -19.270  1.00 85.18           H
ATOM   1040  CG2 THR A  83      -2.593   0.090 -18.556  1.00 85.18           C
ATOM   1041 1HG2 THR A  83      -3.225  -0.194 -17.714  1.00 85.18           H
ATOM   1042 2HG2 THR A  83      -1.647   0.482 -18.183  1.00 85.18           H
ATOM   1043 3HG2 THR A  83      -2.405  -0.784 -19.179  1.00 85.18           H
ATOM   1044  HN  THR A  83      -4.662   2.936 -20.290  1.00 85.18           H
ATOM   1045  N   ASP A  84      -1.754   3.894 -19.078  1.00 86.53           N
ATOM   1046  CA  ASP A  84      -0.494   4.574 -18.830  1.00 86.53           C
ATOM   1047  C   ASP A  84      -0.699   5.639 -17.750  1.00 86.53           C
ATOM   1048  O   ASP A  84       0.190   5.881 -16.935  1.00 86.53           O
ATOM   1049  HA  ASP A  84       0.197   3.792 -18.518  1.00 86.53           H
ATOM   1050  CB  ASP A  84       0.013   5.273 -20.093  1.00 86.53           C
ATOM   1051 1HB  ASP A  84      -0.671   6.075 -20.369  1.00 86.53           H
ATOM   1052 2HB  ASP A  84       0.981   5.734 -19.894  1.00 86.53           H
ATOM   1053  CG  ASP A  84       0.141   4.283 -21.253  1.00 86.53           C
ATOM   1054  OD1 ASP A  84       0.881   3.292 -21.073  1.00 86.53           O
ATOM   1055  OD2 ASP A  84      -0.503   4.541 -22.292  1.00 86.53           O
ATOM   1056  HN  ASP A  84      -2.124   4.013 -19.999  1.00 86.53           H
ATOM   1057  N   MET A  85      -1.876   6.247 -17.779  1.00 90.78           N
ATOM   1058  CA  MET A  85      -2.206   7.283 -16.816  1.00 90.78           C
ATOM   1059  C   MET A  85      -2.228   6.723 -15.393  1.00 90.78           C
ATOM   1060  O   MET A  85      -1.705   7.344 -14.469  1.00 90.78           O
ATOM   1061  HA  MET A  85      -1.419   8.031 -16.908  1.00 90.78           H
ATOM   1062  CB  MET A  85      -3.577   7.875 -17.153  1.00 90.78           C
ATOM   1063 1HB  MET A  85      -3.594   8.192 -18.195  1.00 90.78           H
ATOM   1064 2HB  MET A  85      -4.345   7.109 -17.040  1.00 90.78           H
ATOM   1065  CG  MET A  85      -3.898   9.064 -16.246  1.00 90.78           C
ATOM   1066 1HG  MET A  85      -4.897   9.441 -16.466  1.00 90.78           H
ATOM   1067 2HG  MET A  85      -3.900   8.747 -15.203  1.00 90.78           H
ATOM   1068  SD  MET A  85      -2.693  10.359 -16.487  1.00 90.78           S
ATOM   1069  CE  MET A  85      -3.156  10.913 -18.119  1.00 90.78           C
ATOM   1070 1HE  MET A  85      -3.064  10.086 -18.823  1.00 90.78           H
ATOM   1071 2HE  MET A  85      -4.187  11.265 -18.105  1.00 90.78           H
ATOM   1072 3HE  MET A  85      -2.498  11.726 -18.427  1.00 90.78           H
ATOM   1073  HN  MET A  85      -2.594   6.042 -18.444  1.00 90.78           H
ATOM   1074  N   PHE A  86      -2.837   5.553 -15.261  1.00 92.45           N
ATOM   1075  CA  PHE A  86      -2.947   4.910 -13.963  1.00 92.45           C
ATOM   1076  C   PHE A  86      -1.584   4.410 -13.481  1.00 92.45           C
ATOM   1077  O   PHE A  86      -1.263   4.514 -12.298  1.00 92.45           O
ATOM   1078  HA  PHE A  86      -3.327   5.654 -13.263  1.00 92.45           H
ATOM   1079  CB  PHE A  86      -3.884   3.712 -14.136  1.00 92.45           C
ATOM   1080 1HB  PHE A  86      -3.484   3.060 -14.912  1.00 92.45           H
ATOM   1081 2HB  PHE A  86      -3.895   3.136 -13.210  1.00 92.45           H
ATOM   1082  CG  PHE A  86      -5.320   4.094 -14.499  1.00 92.45           C
ATOM   1083  CD1 PHE A  86      -5.887   5.205 -13.958  1.00 92.45           C
ATOM   1084  HD1 PHE A  86      -5.317   5.825 -13.265  1.00 92.45           H
ATOM   1085  CD2 PHE A  86      -6.031   3.321 -15.364  1.00 92.45           C
ATOM   1086  HD2 PHE A  86      -5.577   2.430 -15.798  1.00 92.45           H
ATOM   1087  CE1 PHE A  86      -7.220   5.559 -14.296  1.00 92.45           C
ATOM   1088  HE1 PHE A  86      -7.674   6.450 -13.862  1.00 92.45           H
ATOM   1089  CE2 PHE A  86      -7.364   3.675 -15.702  1.00 92.45           C
ATOM   1090  HE2 PHE A  86      -7.934   3.055 -16.395  1.00 92.45           H
ATOM   1091  CZ  PHE A  86      -7.930   4.786 -15.160  1.00 92.45           C
ATOM   1092  HZ  PHE A  86      -8.954   5.058 -15.420  1.00 92.45           H
ATOM   1093  HN  PHE A  86      -3.250   5.049 -16.019  1.00 92.45           H
ATOM   1094  N   LEU A  87      -0.818   3.878 -14.422  1.00 89.70           N
ATOM   1095  CA  LEU A  87       0.503   3.360 -14.108  1.00 89.70           C
ATOM   1096  C   LEU A  87       1.384   4.501 -13.593  1.00 89.70           C
ATOM   1097  O   LEU A  87       2.212   4.298 -12.706  1.00 89.70           O
ATOM   1098  HA  LEU A  87       0.386   2.627 -13.310  1.00 89.70           H
ATOM   1099  CB  LEU A  87       1.092   2.626 -15.315  1.00 89.70           C
ATOM   1100 1HB  LEU A  87       1.063   3.298 -16.173  1.00 89.70           H
ATOM   1101 2HB  LEU A  87       2.142   2.416 -15.110  1.00 89.70           H
ATOM   1102  CG  LEU A  87       0.404   1.316 -15.704  1.00 89.70           C
ATOM   1103  HG  LEU A  87      -0.651   1.524 -15.883  1.00 89.70           H
ATOM   1104  CD1 LEU A  87       0.983   0.758 -17.006  1.00 89.70           C
ATOM   1105 1HD1 LEU A  87       0.836   1.482 -17.808  1.00 89.70           H
ATOM   1106 2HD1 LEU A  87       2.049   0.569 -16.878  1.00 89.70           H
ATOM   1107 3HD1 LEU A  87       0.476  -0.173 -17.259  1.00 89.70           H
ATOM   1108  CD2 LEU A  87       0.476   0.299 -14.562  1.00 89.70           C
ATOM   1109 1HD2 LEU A  87       1.520   0.090 -14.328  1.00 89.70           H
ATOM   1110 2HD2 LEU A  87      -0.020   0.706 -13.681  1.00 89.70           H
ATOM   1111 3HD2 LEU A  87      -0.020  -0.623 -14.865  1.00 89.70           H
ATOM   1112  HN  LEU A  87      -1.086   3.798 -15.382  1.00 89.70           H
ATOM   1113  N   LEU A  88       1.174   5.675 -14.171  1.00 92.12           N
ATOM   1114  CA  LEU A  88       1.911   6.856 -13.754  1.00 92.12           C
ATOM   1115  C   LEU A  88       1.572   7.175 -12.297  1.00 92.12           C
ATOM   1116  O   LEU A  88       2.467   7.349 -11.471  1.00 92.12           O
ATOM   1117  HA  LEU A  88       2.973   6.617 -13.817  1.00 92.12           H
ATOM   1118  CB  LEU A  88       1.650   8.017 -14.715  1.00 92.12           C
ATOM   1119 1HB  LEU A  88       2.045   7.747 -15.695  1.00 92.12           H
ATOM   1120 2HB  LEU A  88       0.572   8.135 -14.827  1.00 92.12           H
ATOM   1121  CG  LEU A  88       2.244   9.368 -14.312  1.00 92.12           C
ATOM   1122  HG  LEU A  88       1.967   9.567 -13.276  1.00 92.12           H
ATOM   1123  CD1 LEU A  88       3.773   9.335 -14.373  1.00 92.12           C
ATOM   1124 1HD1 LEU A  88       4.147   8.572 -13.692  1.00 92.12           H
ATOM   1125 2HD1 LEU A  88       4.091   9.103 -15.389  1.00 92.12           H
ATOM   1126 3HD1 LEU A  88       4.169  10.308 -14.081  1.00 92.12           H
ATOM   1127  CD2 LEU A  88       1.660  10.499 -15.161  1.00 92.12           C
ATOM   1128 1HD2 LEU A  88       1.886  10.318 -16.212  1.00 92.12           H
ATOM   1129 2HD2 LEU A  88       0.580  10.537 -15.023  1.00 92.12           H
ATOM   1130 3HD2 LEU A  88       2.100  11.448 -14.853  1.00 92.12           H
ATOM   1131  HN  LEU A  88       0.517   5.825 -14.909  1.00 92.12           H
ATOM   1132  N   ASN A  89       0.277   7.244 -12.025  1.00 95.38           N
ATOM   1133  CA  ASN A  89      -0.192   7.646 -10.710  1.00 95.38           C
ATOM   1134  C   ASN A  89       0.225   6.594  -9.681  1.00 95.38           C
ATOM   1135  O   ASN A  89       0.434   6.914  -8.511  1.00 95.38           O
ATOM   1136  HA  ASN A  89       0.270   8.616 -10.526  1.00 95.38           H
ATOM   1137  CB  ASN A  89      -1.718   7.759 -10.680  1.00 95.38           C
ATOM   1138 1HB  ASN A  89      -2.157   6.950 -11.263  1.00 95.38           H
ATOM   1139 2HB  ASN A  89      -2.074   7.645  -9.657  1.00 95.38           H
ATOM   1140  CG  ASN A  89      -2.179   9.107 -11.239  1.00 95.38           C
ATOM   1141  OD1 ASN A  89      -2.437  10.053 -10.514  1.00 95.38           O
ATOM   1142  ND2 ASN A  89      -2.269   9.140 -12.566  1.00 95.38           N
ATOM   1143 1HD2 ASN A  89      -2.043   8.327 -13.103  1.00 95.38           H
ATOM   1144 2HD2 ASN A  89      -2.563   9.977 -13.026  1.00 95.38           H
ATOM   1145  HN  ASN A  89      -0.445   7.030 -12.684  1.00 95.38           H
ATOM   1146  N   LEU A  90       0.333   5.361 -10.152  1.00 92.96           N
ATOM   1147  CA  LEU A  90       0.765   4.268  -9.298  1.00 92.96           C
ATOM   1148  C   LEU A  90       2.200   4.525  -8.835  1.00 92.96           C
ATOM   1149  O   LEU A  90       2.508   4.388  -7.652  1.00 92.96           O
ATOM   1150  HA  LEU A  90       0.115   4.262  -8.422  1.00 92.96           H
ATOM   1151  CB  LEU A  90       0.579   2.926 -10.009  1.00 92.96           C
ATOM   1152 1HB  LEU A  90      -0.345   2.968 -10.586  1.00 92.96           H
ATOM   1153 2HB  LEU A  90       1.394   2.799 -10.722  1.00 92.96           H
ATOM   1154  CG  LEU A  90       0.529   1.691  -9.108  1.00 92.96           C
ATOM   1155  HG  LEU A  90       1.266   1.817  -8.315  1.00 92.96           H
ATOM   1156  CD1 LEU A  90      -0.839   1.556  -8.437  1.00 92.96           C
ATOM   1157 1HD1 LEU A  90      -1.034   2.440  -7.829  1.00 92.96           H
ATOM   1158 2HD1 LEU A  90      -1.611   1.463  -9.200  1.00 92.96           H
ATOM   1159 3HD1 LEU A  90      -0.846   0.670  -7.802  1.00 92.96           H
ATOM   1160  CD2 LEU A  90       0.913   0.430  -9.885  1.00 92.96           C
ATOM   1161 1HD2 LEU A  90       0.217   0.287 -10.713  1.00 92.96           H
ATOM   1162 2HD2 LEU A  90       1.925   0.537 -10.276  1.00 92.96           H
ATOM   1163 3HD2 LEU A  90       0.869  -0.434  -9.221  1.00 92.96           H
ATOM   1164  HN  LEU A  90       0.131   5.104 -11.098  1.00 92.96           H
ATOM   1165  N   ALA A  91       3.040   4.893  -9.791  1.00 95.07           N
ATOM   1166  CA  ALA A  91       4.447   5.113  -9.507  1.00 95.07           C
ATOM   1167  C   ALA A  91       4.593   6.314  -8.570  1.00 95.07           C
ATOM   1168  O   ALA A  91       5.478   6.336  -7.716  1.00 95.07           O
ATOM   1169  HA  ALA A  91       4.828   4.223  -9.006  1.00 95.07           H
ATOM   1170  CB  ALA A  91       5.210   5.303 -10.820  1.00 95.07           C
ATOM   1171 1HB  ALA A  91       5.099   4.411 -11.437  1.00 95.07           H
ATOM   1172 2HB  ALA A  91       4.807   6.165 -11.353  1.00 95.07           H
ATOM   1173 3HB  ALA A  91       6.266   5.468 -10.607  1.00 95.07           H
ATOM   1174  HN  ALA A  91       2.772   5.040 -10.744  1.00 95.07           H
ATOM   1175  N   ILE A  92       3.710   7.283  -8.761  1.00 96.32           N
ATOM   1176  CA  ILE A  92       3.725   8.482  -7.940  1.00 96.32           C
ATOM   1177  C   ILE A  92       3.351   8.115  -6.502  1.00 96.32           C
ATOM   1178  O   ILE A  92       3.978   8.585  -5.554  1.00 96.32           O
ATOM   1179  HA  ILE A  92       4.745   8.867  -7.943  1.00 96.32           H
ATOM   1180  CB  ILE A  92       2.831   9.562  -8.552  1.00 96.32           C
ATOM   1181  HB  ILE A  92       1.866   9.114  -8.787  1.00 96.32           H
ATOM   1182  CG1 ILE A  92       3.419  10.082  -9.865  1.00 96.32           C
ATOM   1183 1HG1 ILE A  92       4.319  10.663  -9.659  1.00 96.32           H
ATOM   1184 2HG1 ILE A  92       3.719   9.242 -10.491  1.00 96.32           H
ATOM   1185  CG2 ILE A  92       2.573  10.691  -7.552  1.00 96.32           C
ATOM   1186 1HG2 ILE A  92       2.079  10.288  -6.668  1.00 96.32           H
ATOM   1187 2HG2 ILE A  92       3.521  11.145  -7.263  1.00 96.32           H
ATOM   1188 3HG2 ILE A  92       1.935  11.445  -8.012  1.00 96.32           H
ATOM   1189  CD1 ILE A  92       2.406  10.949 -10.614  1.00 96.32           C
ATOM   1190 1HD1 ILE A  92       1.518  10.358 -10.839  1.00 96.32           H
ATOM   1191 2HD1 ILE A  92       2.127  11.801  -9.994  1.00 96.32           H
ATOM   1192 3HD1 ILE A  92       2.850  11.306 -11.544  1.00 96.32           H
ATOM   1193  HN  ILE A  92       2.995   7.259  -9.460  1.00 96.32           H
ATOM   1194  N   ALA A  93       2.330   7.278  -6.386  1.00 96.56           N
ATOM   1195  CA  ALA A  93       1.837   6.875  -5.080  1.00 96.56           C
ATOM   1196  C   ALA A  93       2.949   6.146  -4.323  1.00 96.56           C
ATOM   1197  O   ALA A  93       3.144   6.371  -3.130  1.00 96.56           O
ATOM   1198  HA  ALA A  93       1.570   7.779  -4.533  1.00 96.56           H
ATOM   1199  CB  ALA A  93       0.585   6.013  -5.250  1.00 96.56           C
ATOM   1200 1HB  ALA A  93      -0.184   6.587  -5.766  1.00 96.56           H
ATOM   1201 2HB  ALA A  93       0.831   5.126  -5.834  1.00 96.56           H
ATOM   1202 3HB  ALA A  93       0.216   5.711  -4.270  1.00 96.56           H
ATOM   1203  HN  ALA A  93       1.843   6.878  -7.163  1.00 96.56           H
ATOM   1204  N   ASP A  94       3.650   5.287  -5.049  1.00 96.18           N
ATOM   1205  CA  ASP A  94       4.721   4.505  -4.455  1.00 96.18           C
ATOM   1206  C   ASP A  94       5.824   5.446  -3.966  1.00 96.18           C
ATOM   1207  O   ASP A  94       6.319   5.301  -2.850  1.00 96.18           O
ATOM   1208  HA  ASP A  94       4.254   3.951  -3.640  1.00 96.18           H
ATOM   1209  CB  ASP A  94       5.336   3.547  -5.478  1.00 96.18           C
ATOM   1210 1HB  ASP A  94       5.468   4.061  -6.430  1.00 96.18           H
ATOM   1211 2HB  ASP A  94       6.326   3.239  -5.143  1.00 96.18           H
ATOM   1212  CG  ASP A  94       4.452   2.314  -5.675  1.00 96.18           C
ATOM   1213  OD1 ASP A  94       3.730   1.974  -4.713  1.00 96.18           O
ATOM   1214  OD2 ASP A  94       4.518   1.740  -6.784  1.00 96.18           O
ATOM   1215  HN  ASP A  94       3.496   5.122  -6.023  1.00 96.18           H
ATOM   1216  N   LEU A  95       6.176   6.391  -4.827  1.00 97.03           N
ATOM   1217  CA  LEU A  95       7.254   7.316  -4.523  1.00 97.03           C
ATOM   1218  C   LEU A  95       6.923   8.072  -3.235  1.00 97.03           C
ATOM   1219  O   LEU A  95       7.783   8.242  -2.371  1.00 97.03           O
ATOM   1220  HA  LEU A  95       8.154   6.724  -4.354  1.00 97.03           H
ATOM   1221  CB  LEU A  95       7.530   8.229  -5.719  1.00 97.03           C
ATOM   1222 1HB  LEU A  95       6.575   8.518  -6.158  1.00 97.03           H
ATOM   1223 2HB  LEU A  95       8.002   9.141  -5.353  1.00 97.03           H
ATOM   1224  CG  LEU A  95       8.410   7.640  -6.823  1.00 97.03           C
ATOM   1225  HG  LEU A  95       7.920   6.745  -7.209  1.00 97.03           H
ATOM   1226  CD1 LEU A  95       8.551   8.617  -7.992  1.00 97.03           C
ATOM   1227 1HD1 LEU A  95       7.566   8.833  -8.407  1.00 97.03           H
ATOM   1228 2HD1 LEU A  95       9.007   9.542  -7.638  1.00 97.03           H
ATOM   1229 3HD1 LEU A  95       9.181   8.174  -8.763  1.00 97.03           H
ATOM   1230  CD2 LEU A  95       9.769   7.207  -6.270  1.00 97.03           C
ATOM   1231 1HD2 LEU A  95      10.278   8.071  -5.841  1.00 97.03           H
ATOM   1232 2HD2 LEU A  95       9.623   6.451  -5.498  1.00 97.03           H
ATOM   1233 3HD2 LEU A  95      10.374   6.792  -7.076  1.00 97.03           H
ATOM   1234  HN  LEU A  95       5.738   6.529  -5.715  1.00 97.03           H
ATOM   1235  N   LEU A  96       5.675   8.508  -3.146  1.00 96.76           N
ATOM   1236  CA  LEU A  96       5.257   9.363  -2.048  1.00 96.76           C
ATOM   1237  C   LEU A  96       5.493   8.637  -0.723  1.00 96.76           C
ATOM   1238  O   LEU A  96       5.947   9.240   0.248  1.00 96.76           O
ATOM   1239  HA  LEU A  96       5.885  10.254  -2.070  1.00 96.76           H
ATOM   1240  CB  LEU A  96       3.812   9.823  -2.248  1.00 96.76           C
ATOM   1241 1HB  LEU A  96       3.211   8.958  -2.527  1.00 96.76           H
ATOM   1242 2HB  LEU A  96       3.430  10.181  -1.292  1.00 96.76           H
ATOM   1243  CG  LEU A  96       3.595  10.918  -3.294  1.00 96.76           C
ATOM   1244  HG  LEU A  96       3.955  10.549  -4.255  1.00 96.76           H
ATOM   1245  CD1 LEU A  96       2.107  11.232  -3.460  1.00 96.76           C
ATOM   1246 1HD1 LEU A  96       1.579  10.334  -3.780  1.00 96.76           H
ATOM   1247 2HD1 LEU A  96       1.699  11.573  -2.508  1.00 96.76           H
ATOM   1248 3HD1 LEU A  96       1.981  12.014  -4.209  1.00 96.76           H
ATOM   1249  CD2 LEU A  96       4.410  12.168  -2.957  1.00 96.76           C
ATOM   1250 1HD2 LEU A  96       4.104  12.550  -1.983  1.00 96.76           H
ATOM   1251 2HD2 LEU A  96       5.470  11.915  -2.931  1.00 96.76           H
ATOM   1252 3HD2 LEU A  96       4.238  12.931  -3.717  1.00 96.76           H
ATOM   1253  HN  LEU A  96       4.957   8.286  -3.806  1.00 96.76           H
ATOM   1254  N   PHE A  97       5.175   7.350  -0.725  1.00 97.19           N
ATOM   1255  CA  PHE A  97       5.342   6.536   0.467  1.00 97.19           C
ATOM   1256  C   PHE A  97       6.823   6.266   0.744  1.00 97.19           C
ATOM   1257  O   PHE A  97       7.279   6.391   1.879  1.00 97.19           O
ATOM   1258  HA  PHE A  97       4.914   7.092   1.301  1.00 97.19           H
ATOM   1259  CB  PHE A  97       4.634   5.206   0.203  1.00 97.19           C
ATOM   1260 1HB  PHE A  97       3.560   5.382   0.147  1.00 97.19           H
ATOM   1261 2HB  PHE A  97       4.946   4.827  -0.770  1.00 97.19           H
ATOM   1262  CG  PHE A  97       4.906   4.135   1.262  1.00 97.19           C
ATOM   1263  CD1 PHE A  97       5.509   2.968   0.909  1.00 97.19           C
ATOM   1264  HD1 PHE A  97       5.798   2.795  -0.127  1.00 97.19           H
ATOM   1265  CD2 PHE A  97       4.545   4.351   2.555  1.00 97.19           C
ATOM   1266  HD2 PHE A  97       4.062   5.286   2.837  1.00 97.19           H
ATOM   1267  CE1 PHE A  97       5.761   1.974   1.892  1.00 97.19           C
ATOM   1268  HE1 PHE A  97       6.244   1.039   1.610  1.00 97.19           H
ATOM   1269  CE2 PHE A  97       4.798   3.357   3.538  1.00 97.19           C
ATOM   1270  HE2 PHE A  97       4.508   3.530   4.574  1.00 97.19           H
ATOM   1271  CZ  PHE A  97       5.400   2.190   3.185  1.00 97.19           C
ATOM   1272  HZ  PHE A  97       5.594   1.428   3.940  1.00 97.19           H
ATOM   1273  HN  PHE A  97       4.810   6.866  -1.520  1.00 97.19           H
ATOM   1274  N   LEU A  98       7.533   5.902  -0.314  1.00 97.18           N
ATOM   1275  CA  LEU A  98       8.917   5.481  -0.178  1.00 97.18           C
ATOM   1276  C   LEU A  98       9.707   6.571   0.550  1.00 97.18           C
ATOM   1277  O   LEU A  98      10.589   6.271   1.353  1.00 97.18           O
ATOM   1278  HA  LEU A  98       8.926   4.580   0.436  1.00 97.18           H
ATOM   1279  CB  LEU A  98       9.500   5.106  -1.542  1.00 97.18           C
ATOM   1280 1HB  LEU A  98       9.270   5.906  -2.245  1.00 97.18           H
ATOM   1281 2HB  LEU A  98      10.585   5.062  -1.451  1.00 97.18           H
ATOM   1282  CG  LEU A  98       9.012   3.784  -2.139  1.00 97.18           C
ATOM   1283  HG  LEU A  98       7.932   3.726  -2.002  1.00 97.18           H
ATOM   1284  CD1 LEU A  98       9.280   3.731  -3.644  1.00 97.18           C
ATOM   1285 1HD1 LEU A  98       8.757   4.551  -4.136  1.00 97.18           H
ATOM   1286 2HD1 LEU A  98      10.351   3.822  -3.826  1.00 97.18           H
ATOM   1287 3HD1 LEU A  98       8.924   2.781  -4.043  1.00 97.18           H
ATOM   1288  CD2 LEU A  98       9.626   2.591  -1.404  1.00 97.18           C
ATOM   1289 1HD2 LEU A  98      10.712   2.633  -1.488  1.00 97.18           H
ATOM   1290 2HD2 LEU A  98       9.341   2.626  -0.353  1.00 97.18           H
ATOM   1291 3HD2 LEU A  98       9.262   1.665  -1.849  1.00 97.18           H
ATOM   1292  HN  LEU A  98       7.178   5.890  -1.249  1.00 97.18           H
ATOM   1293  N   VAL A  99       9.362   7.813   0.243  1.00 96.68           N
ATOM   1294  CA  VAL A  99      10.072   8.948   0.806  1.00 96.68           C
ATOM   1295  C   VAL A  99       9.911   8.941   2.328  1.00 96.68           C
ATOM   1296  O   VAL A  99      10.669   9.598   3.039  1.00 96.68           O
ATOM   1297  HA  VAL A  99      11.128   8.828   0.565  1.00 96.68           H
ATOM   1298  CB  VAL A  99       9.582  10.245   0.159  1.00 96.68           C
ATOM   1299  HB  VAL A  99       8.493  10.252   0.206  1.00 96.68           H
ATOM   1300  CG1 VAL A  99      10.093  11.467   0.926  1.00 96.68           C
ATOM   1301 1HG1 VAL A  99       9.730  11.430   1.953  1.00 96.68           H
ATOM   1302 2HG1 VAL A  99      11.183  11.466   0.925  1.00 96.68           H
ATOM   1303 3HG1 VAL A  99       9.730  12.375   0.445  1.00 96.68           H
ATOM   1304  CG2 VAL A  99       9.990  10.312  -1.314  1.00 96.68           C
ATOM   1305 1HG2 VAL A  99      11.076  10.271  -1.392  1.00 96.68           H
ATOM   1306 2HG2 VAL A  99       9.555   9.468  -1.850  1.00 96.68           H
ATOM   1307 3HG2 VAL A  99       9.629  11.243  -1.749  1.00 96.68           H
ATOM   1308  HN  VAL A  99       8.613   8.048  -0.378  1.00 96.68           H
ATOM   1309  N   THR A 100       8.919   8.189   2.782  1.00 96.06           N
ATOM   1310  CA  THR A 100       8.626   8.117   4.203  1.00 96.06           C
ATOM   1311  C   THR A 100       9.480   7.037   4.870  1.00 96.06           C
ATOM   1312  O   THR A 100       9.662   7.047   6.087  1.00 96.06           O
ATOM   1313  HA  THR A 100       8.899   9.068   4.660  1.00 96.06           H
ATOM   1314  CB  THR A 100       7.122   7.887   4.365  1.00 96.06           C
ATOM   1315  HB  THR A 100       6.805   8.085   5.389  1.00 96.06           H
ATOM   1316  OG1 THR A 100       6.923   6.552   3.907  1.00 96.06           O
ATOM   1317  HG1 THR A 100       6.874   6.537   2.908  1.00 96.06           H
ATOM   1318  CG2 THR A 100       6.293   8.739   3.401  1.00 96.06           C
ATOM   1319 1HG2 THR A 100       6.562   8.491   2.374  1.00 96.06           H
ATOM   1320 2HG2 THR A 100       6.492   9.794   3.585  1.00 96.06           H
ATOM   1321 3HG2 THR A 100       5.233   8.537   3.557  1.00 96.06           H
ATOM   1322  HN  THR A 100       8.323   7.638   2.199  1.00 96.06           H
ATOM   1323  N   LEU A 101       9.982   6.131   4.044  1.00 95.91           N
ATOM   1324  CA  LEU A 101      10.656   4.947   4.551  1.00 95.91           C
ATOM   1325  C   LEU A 101      11.890   5.372   5.350  1.00 95.91           C
ATOM   1326  O   LEU A 101      12.203   4.777   6.380  1.00 95.91           O
ATOM   1327  HA  LEU A 101       9.965   4.442   5.226  1.00 95.91           H
ATOM   1328  CB  LEU A 101      10.965   3.977   3.410  1.00 95.91           C
ATOM   1329 1HB  LEU A 101      11.461   4.530   2.613  1.00 95.91           H
ATOM   1330 2HB  LEU A 101      11.677   3.235   3.773  1.00 95.91           H
ATOM   1331  CG  LEU A 101       9.765   3.240   2.812  1.00 95.91           C
ATOM   1332  HG  LEU A 101       9.142   3.968   2.292  1.00 95.91           H
ATOM   1333  CD1 LEU A 101      10.216   2.209   1.775  1.00 95.91           C
ATOM   1334 1HD1 LEU A 101      10.753   2.712   0.972  1.00 95.91           H
ATOM   1335 2HD1 LEU A 101      10.872   1.479   2.250  1.00 95.91           H
ATOM   1336 3HD1 LEU A 101       9.343   1.700   1.366  1.00 95.91           H
ATOM   1337  CD2 LEU A 101       8.905   2.611   3.910  1.00 95.91           C
ATOM   1338 1HD2 LEU A 101       9.504   1.899   4.478  1.00 95.91           H
ATOM   1339 2HD2 LEU A 101       8.539   3.392   4.577  1.00 95.91           H
ATOM   1340 3HD2 LEU A 101       8.059   2.094   3.457  1.00 95.91           H
ATOM   1341  HN  LEU A 101       9.934   6.195   3.047  1.00 95.91           H
ATOM   1342  N   PRO A 102      12.611   6.404   4.891  1.00 95.36           N
ATOM   1343  CA  PRO A 102      13.790   6.883   5.618  1.00 95.36           C
ATOM   1344  C   PRO A 102      13.485   7.187   7.076  1.00 95.36           C
ATOM   1345  O   PRO A 102      14.294   6.899   7.956  1.00 95.36           O
ATOM   1346  HA  PRO A 102      14.555   6.107   5.643  1.00 95.36           H
ATOM   1347  CB  PRO A 102      14.203   8.140   4.850  1.00 95.36           C
ATOM   1348 1HB  PRO A 102      13.744   9.035   5.270  1.00 95.36           H
ATOM   1349 2HB  PRO A 102      15.282   8.292   4.881  1.00 95.36           H
ATOM   1350  CG  PRO A 102      13.713   7.866   3.434  1.00 95.36           C
ATOM   1351 1HG  PRO A 102      13.611   8.784   2.856  1.00 95.36           H
ATOM   1352 2HG  PRO A 102      14.405   7.231   2.881  1.00 95.36           H
ATOM   1353  CD  PRO A 102      12.373   7.185   3.664  1.00 95.36           C
ATOM   1354 1HD  PRO A 102      11.570   7.909   3.800  1.00 95.36           H
ATOM   1355 2HD  PRO A 102      12.090   6.554   2.822  1.00 95.36           H
ATOM   1356  N   PHE A 103      12.313   7.766   7.293  1.00 94.63           N
ATOM   1357  CA  PHE A 103      11.910   8.159   8.633  1.00 94.63           C
ATOM   1358  C   PHE A 103      11.567   6.935   9.484  1.00 94.63           C
ATOM   1359  O   PHE A 103      11.865   6.900  10.676  1.00 94.63           O
ATOM   1360  HA  PHE A 103      12.751   8.687   9.082  1.00 94.63           H
ATOM   1361  CB  PHE A 103      10.661   9.030   8.486  1.00 94.63           C
ATOM   1362 1HB  PHE A 103       9.899   8.468   7.945  1.00 94.63           H
ATOM   1363 2HB  PHE A 103      10.258   9.240   9.477  1.00 94.63           H
ATOM   1364  CG  PHE A 103      10.907  10.355   7.762  1.00 94.63           C
ATOM   1365  CD1 PHE A 103      11.275  11.458   8.468  1.00 94.63           C
ATOM   1366  HD1 PHE A 103      11.394  11.398   9.550  1.00 94.63           H
ATOM   1367  CD2 PHE A 103      10.758  10.430   6.412  1.00 94.63           C
ATOM   1368  HD2 PHE A 103      10.463   9.546   5.847  1.00 94.63           H
ATOM   1369  CE1 PHE A 103      11.504  12.688   7.795  1.00 94.63           C
ATOM   1370  HE1 PHE A 103      11.799  13.571   8.361  1.00 94.63           H
ATOM   1371  CE2 PHE A 103      10.987  11.660   5.740  1.00 94.63           C
ATOM   1372  HE2 PHE A 103      10.867  11.720   4.658  1.00 94.63           H
ATOM   1373  CZ  PHE A 103      11.355  12.763   6.446  1.00 94.63           C
ATOM   1374  HZ  PHE A 103      11.531  13.706   5.929  1.00 94.63           H
ATOM   1375  HN  PHE A 103      11.647   7.967   6.575  1.00 94.63           H
ATOM   1376  N   TRP A 104      10.944   5.960   8.837  1.00 92.23           N
ATOM   1377  CA  TRP A 104      10.628   4.706   9.498  1.00 92.23           C
ATOM   1378  C   TRP A 104      11.936   4.098  10.010  1.00 92.23           C
ATOM   1379  O   TRP A 104      11.993   3.594  11.130  1.00 92.23           O
ATOM   1380  HA  TRP A 104       9.967   4.928  10.336  1.00 92.23           H
ATOM   1381  CB  TRP A 104       9.860   3.771   8.562  1.00 92.23           C
ATOM   1382 1HB  TRP A 104      10.385   3.717   7.608  1.00 92.23           H
ATOM   1383 2HB  TRP A 104       9.864   2.766   8.985  1.00 92.23           H
ATOM   1384  CG  TRP A 104       8.412   4.196   8.307  1.00 92.23           C
ATOM   1385  CD1 TRP A 104       7.906   4.786   7.217  1.00 92.23           C
ATOM   1386  HD1 TRP A 104       8.489   5.050   6.335  1.00 92.23           H
ATOM   1387  CD2 TRP A 104       7.299   4.037   9.211  1.00 92.23           C
ATOM   1388  NE1 TRP A 104       6.552   5.020   7.351  1.00 92.23           N
ATOM   1389  HE1 TRP A 104       5.955   5.448   6.672  1.00 92.23           H
ATOM   1390  CE2 TRP A 104       6.171   4.549   8.602  1.00 92.23           C
ATOM   1391  CE3 TRP A 104       7.245   3.479  10.500  1.00 92.23           C
ATOM   1392  HE3 TRP A 104       8.121   3.068  11.003  1.00 92.23           H
ATOM   1393  CZ2 TRP A 104       4.909   4.555   9.207  1.00 92.23           C
ATOM   1394  HZ2 TRP A 104       4.033   4.966   8.704  1.00 92.23           H
ATOM   1395  CZ3 TRP A 104       5.976   3.492  11.091  1.00 92.23           C
ATOM   1396  HZ3 TRP A 104       5.879   3.072  12.092  1.00 92.23           H
ATOM   1397  CH2 TRP A 104       4.831   4.005  10.492  1.00 92.23           C
ATOM   1398  HH2 TRP A 104       3.878   3.978  11.019  1.00 92.23           H
ATOM   1399  HN  TRP A 104      10.658   6.018   7.880  1.00 92.23           H
ATOM   1400  N   ALA A 105      12.953   4.167   9.164  1.00 93.85           N
ATOM   1401  CA  ALA A 105      14.219   3.519   9.463  1.00 93.85           C
ATOM   1402  C   ALA A 105      14.843   4.173  10.698  1.00 93.85           C
ATOM   1403  O   ALA A 105      15.276   3.481  11.618  1.00 93.85           O
ATOM   1404  HA  ALA A 105      14.013   2.472   9.682  1.00 93.85           H
ATOM   1405  CB  ALA A 105      15.133   3.596   8.238  1.00 93.85           C
ATOM   1406 1HB  ALA A 105      14.657   3.092   7.397  1.00 93.85           H
ATOM   1407 2HB  ALA A 105      15.311   4.641   7.983  1.00 93.85           H
ATOM   1408 3HB  ALA A 105      16.083   3.110   8.463  1.00 93.85           H
ATOM   1409  HN  ALA A 105      12.923   4.652   8.290  1.00 93.85           H
ATOM   1410  N   ILE A 106      14.867   5.497  10.678  1.00 93.06           N
ATOM   1411  CA  ILE A 106      15.492   6.250  11.753  1.00 93.06           C
ATOM   1412  C   ILE A 106      14.763   5.956  13.065  1.00 93.06           C
ATOM   1413  O   ILE A 106      15.396   5.771  14.103  1.00 93.06           O
ATOM   1414  HA  ILE A 106      16.520   5.900  11.843  1.00 93.06           H
ATOM   1415  CB  ILE A 106      15.549   7.738  11.401  1.00 93.06           C
ATOM   1416  HB  ILE A 106      14.568   8.042  11.038  1.00 93.06           H
ATOM   1417  CG1 ILE A 106      16.549   7.996  10.272  1.00 93.06           C
ATOM   1418 1HG1 ILE A 106      17.566   7.885  10.649  1.00 93.06           H
ATOM   1419 2HG1 ILE A 106      16.417   7.251   9.487  1.00 93.06           H
ATOM   1420  CG2 ILE A 106      15.854   8.583  12.640  1.00 93.06           C
ATOM   1421 1HG2 ILE A 106      15.073   8.430  13.385  1.00 93.06           H
ATOM   1422 2HG2 ILE A 106      16.816   8.284  13.056  1.00 93.06           H
ATOM   1423 3HG2 ILE A 106      15.889   9.636  12.362  1.00 93.06           H
ATOM   1424  CD1 ILE A 106      16.366   9.398   9.688  1.00 93.06           C
ATOM   1425 1HD1 ILE A 106      15.356   9.497   9.290  1.00 93.06           H
ATOM   1426 2HD1 ILE A 106      16.523  10.141  10.470  1.00 93.06           H
ATOM   1427 3HD1 ILE A 106      17.089   9.555   8.887  1.00 93.06           H
ATOM   1428  HN  ILE A 106      14.472   6.053   9.947  1.00 93.06           H
ATOM   1429  N   ALA A 107      13.441   5.923  12.977  1.00 91.09           N
ATOM   1430  CA  ALA A 107      12.617   5.732  14.158  1.00 91.09           C
ATOM   1431  C   ALA A 107      12.869   4.336  14.731  1.00 91.09           C
ATOM   1432  O   ALA A 107      12.812   4.139  15.943  1.00 91.09           O
ATOM   1433  HA  ALA A 107      12.915   6.477  14.895  1.00 91.09           H
ATOM   1434  CB  ALA A 107      11.147   5.957  13.797  1.00 91.09           C
ATOM   1435 1HB  ALA A 107      11.016   6.972  13.423  1.00 91.09           H
ATOM   1436 2HB  ALA A 107      10.849   5.245  13.027  1.00 91.09           H
ATOM   1437 3HB  ALA A 107      10.529   5.814  14.683  1.00 91.09           H
ATOM   1438  HN  ALA A 107      12.935   6.024  12.120  1.00 91.09           H
ATOM   1439  N   ALA A 108      13.143   3.403  13.831  1.00 90.65           N
ATOM   1440  CA  ALA A 108      13.379   2.025  14.229  1.00 90.65           C
ATOM   1441  C   ALA A 108      14.788   1.901  14.811  1.00 90.65           C
ATOM   1442  O   ALA A 108      15.021   1.106  15.720  1.00 90.65           O
ATOM   1443  HA  ALA A 108      12.652   1.774  15.002  1.00 90.65           H
ATOM   1444  CB  ALA A 108      13.160   1.102  13.029  1.00 90.65           C
ATOM   1445 1HB  ALA A 108      12.135   1.207  12.672  1.00 90.65           H
ATOM   1446 2HB  ALA A 108      13.852   1.373  12.231  1.00 90.65           H
ATOM   1447 3HB  ALA A 108      13.337   0.069  13.328  1.00 90.65           H
ATOM   1448  HN  ALA A 108      13.204   3.575  12.848  1.00 90.65           H
ATOM   1449  N   ALA A 109      15.692   2.700  14.263  1.00 90.05           N
ATOM   1450  CA  ALA A 109      17.098   2.591  14.614  1.00 90.05           C
ATOM   1451  C   ALA A 109      17.295   3.046  16.061  1.00 90.05           C
ATOM   1452  O   ALA A 109      18.125   2.495  16.782  1.00 90.05           O
ATOM   1453  HA  ALA A 109      17.381   1.541  14.531  1.00 90.05           H
ATOM   1454  CB  ALA A 109      17.936   3.406  13.627  1.00 90.05           C
ATOM   1455 1HB  ALA A 109      17.783   3.024  12.618  1.00 90.05           H
ATOM   1456 2HB  ALA A 109      17.631   4.452  13.669  1.00 90.05           H
ATOM   1457 3HB  ALA A 109      18.990   3.324  13.891  1.00 90.05           H
ATOM   1458  HN  ALA A 109      15.478   3.410  13.592  1.00 90.05           H
ATOM   1459  N   ASP A 110      16.517   4.048  16.443  1.00 86.00           N
ATOM   1460  CA  ASP A 110      16.678   4.665  17.749  1.00 86.00           C
ATOM   1461  C   ASP A 110      15.305   5.059  18.296  1.00 86.00           C
ATOM   1462  O   ASP A 110      14.562   4.211  18.787  1.00 86.00           O
ATOM   1463  HA  ASP A 110      17.171   3.911  18.363  1.00 86.00           H
ATOM   1464  CB  ASP A 110      17.532   5.932  17.658  1.00 86.00           C
ATOM   1465 1HB  ASP A 110      18.489   5.697  17.193  1.00 86.00           H
ATOM   1466 2HB  ASP A 110      17.038   6.662  17.017  1.00 86.00           H
ATOM   1467  CG  ASP A 110      17.766   6.536  19.044  1.00 86.00           C
ATOM   1468  OD1 ASP A 110      17.452   5.834  20.029  1.00 86.00           O
ATOM   1469  OD2 ASP A 110      18.252   7.687  19.086  1.00 86.00           O
ATOM   1470  HN  ASP A 110      15.788   4.437  15.880  1.00 86.00           H
ATOM   1471  N   GLN A 111      15.009   6.346  18.192  1.00 85.38           N
ATOM   1472  CA  GLN A 111      13.717   6.854  18.622  1.00 85.38           C
ATOM   1473  C   GLN A 111      13.206   7.906  17.635  1.00 85.38           C
ATOM   1474  O   GLN A 111      13.947   8.358  16.765  1.00 85.38           O
ATOM   1475  HA  GLN A 111      13.052   5.991  18.621  1.00 85.38           H
ATOM   1476  CB  GLN A 111      13.796   7.425  20.039  1.00 85.38           C
ATOM   1477 1HB  GLN A 111      12.810   7.770  20.351  1.00 85.38           H
ATOM   1478 2HB  GLN A 111      14.094   6.641  20.735  1.00 85.38           H
ATOM   1479  CG  GLN A 111      14.793   8.583  20.109  1.00 85.38           C
ATOM   1480 1HG  GLN A 111      15.791   8.224  19.857  1.00 85.38           H
ATOM   1481 2HG  GLN A 111      14.531   9.339  19.370  1.00 85.38           H
ATOM   1482  CD  GLN A 111      14.809   9.209  21.505  1.00 85.38           C
ATOM   1483  OE1 GLN A 111      13.785   9.567  22.064  1.00 85.38           O
ATOM   1484  NE2 GLN A 111      16.024   9.322  22.034  1.00 85.38           N
ATOM   1485 1HE2 GLN A 111      16.823   9.009  21.522  1.00 85.38           H
ATOM   1486 2HE2 GLN A 111      16.138   9.720  22.945  1.00 85.38           H
ATOM   1487  HN  GLN A 111      15.633   7.036  17.824  1.00 85.38           H
ATOM   1488  N   TRP A 112      11.941   8.264  17.804  1.00 90.51           N
ATOM   1489  CA  TRP A 112      11.326   9.264  16.948  1.00 90.51           C
ATOM   1490  C   TRP A 112      11.891  10.632  17.338  1.00 90.51           C
ATOM   1491  O   TRP A 112      11.567  11.162  18.399  1.00 90.51           O
ATOM   1492  HA  TRP A 112      11.593   9.031  15.918  1.00 90.51           H
ATOM   1493  CB  TRP A 112       9.800   9.200  17.039  1.00 90.51           C
ATOM   1494 1HB  TRP A 112       9.478   8.176  16.851  1.00 90.51           H
ATOM   1495 2HB  TRP A 112       9.496   9.448  18.056  1.00 90.51           H
ATOM   1496  CG  TRP A 112       9.079  10.134  16.065  1.00 90.51           C
ATOM   1497  CD1 TRP A 112       8.643  11.381  16.287  1.00 90.51           C
ATOM   1498  HD1 TRP A 112       8.753  11.910  17.234  1.00 90.51           H
ATOM   1499  CD2 TRP A 112       8.726   9.842  14.697  1.00 90.51           C
ATOM   1500  NE1 TRP A 112       8.036  11.912  15.167  1.00 90.51           N
ATOM   1501  HE1 TRP A 112       7.634  12.824  15.088  1.00 90.51           H
ATOM   1502  CE2 TRP A 112       8.088  10.946  14.169  1.00 90.51           C
ATOM   1503  CE3 TRP A 112       8.937   8.682  13.930  1.00 90.51           C
ATOM   1504  HE3 TRP A 112       9.438   7.797  14.323  1.00 90.51           H
ATOM   1505  CZ2 TRP A 112       7.611  11.000  12.854  1.00 90.51           C
ATOM   1506  HZ2 TRP A 112       7.111  11.885  12.461  1.00 90.51           H
ATOM   1507  CZ3 TRP A 112       8.454   8.752  12.618  1.00 90.51           C
ATOM   1508  HZ3 TRP A 112       8.592   7.879  11.980  1.00 90.51           H
ATOM   1509  CH2 TRP A 112       7.811   9.857  12.072  1.00 90.51           C
ATOM   1510  HH2 TRP A 112       7.463   9.832  11.039  1.00 90.51           H
ATOM   1511  HN  TRP A 112      11.341   7.884  18.508  1.00 90.51           H
ATOM   1512  N   LYS A 113      12.727  11.163  16.458  1.00 89.85           N
ATOM   1513  CA  LYS A 113      13.433  12.400  16.749  1.00 89.85           C
ATOM   1514  C   LYS A 113      12.699  13.568  16.089  1.00 89.85           C
ATOM   1515  O   LYS A 113      13.112  14.720  16.222  1.00 89.85           O
ATOM   1516  HA  LYS A 113      13.409  12.543  17.829  1.00 89.85           H
ATOM   1517  CB  LYS A 113      14.903  12.286  16.340  1.00 89.85           C
ATOM   1518 1HB  LYS A 113      14.972  12.036  15.281  1.00 89.85           H
ATOM   1519 2HB  LYS A 113      15.396  13.249  16.472  1.00 89.85           H
ATOM   1520  CG  LYS A 113      15.623  11.221  17.169  1.00 89.85           C
ATOM   1521 1HG  LYS A 113      15.572  11.482  18.226  1.00 89.85           H
ATOM   1522 2HG  LYS A 113      15.117  10.262  17.054  1.00 89.85           H
ATOM   1523  CD  LYS A 113      17.085  11.087  16.740  1.00 89.85           C
ATOM   1524 1HD  LYS A 113      17.136  10.869  15.673  1.00 89.85           H
ATOM   1525 2HD  LYS A 113      17.602  12.034  16.897  1.00 89.85           H
ATOM   1526  CE  LYS A 113      17.788   9.979  17.527  1.00 89.85           C
ATOM   1527 1HE  LYS A 113      17.772  10.214  18.591  1.00 89.85           H
ATOM   1528 2HE  LYS A 113      17.252   9.038  17.400  1.00 89.85           H
ATOM   1529  NZ  LYS A 113      19.187   9.825  17.068  1.00 89.85           N
ATOM   1530 1HZ  LYS A 113      19.615   9.041  17.548  1.00 89.85           H
ATOM   1531 2HZ  LYS A 113      19.198   9.656  16.068  1.00 89.85           H
ATOM   1532 3HZ  LYS A 113      19.705  10.672  17.274  1.00 89.85           H
ATOM   1533  HN  LYS A 113      12.924  10.765  15.563  1.00 89.85           H
ATOM   1534  N   PHE A 114      11.624  13.232  15.391  1.00 92.57           N
ATOM   1535  CA  PHE A 114      10.961  14.195  14.528  1.00 92.57           C
ATOM   1536  C   PHE A 114       9.716  14.772  15.206  1.00 92.57           C
ATOM   1537  O   PHE A 114       9.270  14.260  16.232  1.00 92.57           O
ATOM   1538  HA  PHE A 114      11.671  14.998  14.334  1.00 92.57           H
ATOM   1539  CB  PHE A 114      10.537  13.445  13.264  1.00 92.57           C
ATOM   1540 1HB  PHE A 114       9.761  12.726  13.523  1.00 92.57           H
ATOM   1541 2HB  PHE A 114      10.093  14.154  12.565  1.00 92.57           H
ATOM   1542  CG  PHE A 114      11.681  12.709  12.564  1.00 92.57           C
ATOM   1543  CD1 PHE A 114      12.576  13.403  11.811  1.00 92.57           C
ATOM   1544  HD1 PHE A 114      12.479  14.484  11.706  1.00 92.57           H
ATOM   1545  CD2 PHE A 114      11.803  11.361  12.694  1.00 92.57           C
ATOM   1546  HD2 PHE A 114      11.086  10.805  13.298  1.00 92.57           H
ATOM   1547  CE1 PHE A 114      13.638  12.720  11.161  1.00 92.57           C
ATOM   1548  HE1 PHE A 114      14.356  13.276  10.558  1.00 92.57           H
ATOM   1549  CE2 PHE A 114      12.865  10.678  12.045  1.00 92.57           C
ATOM   1550  HE2 PHE A 114      12.963   9.597  12.150  1.00 92.57           H
ATOM   1551  CZ  PHE A 114      13.760  11.372  11.292  1.00 92.57           C
ATOM   1552  HZ  PHE A 114      14.576  10.848  10.794  1.00 92.57           H
ATOM   1553  HN  PHE A 114      11.208  12.323  15.408  1.00 92.57           H
ATOM   1554  N   GLN A 115       9.190  15.829  14.605  1.00 92.34           N
ATOM   1555  CA  GLN A 115       8.032  16.507  15.162  1.00 92.34           C
ATOM   1556  C   GLN A 115       6.767  15.681  14.920  1.00 92.34           C
ATOM   1557  O   GLN A 115       6.767  14.764  14.100  1.00 92.34           O
ATOM   1558  HA  GLN A 115       8.226  16.582  16.232  1.00 92.34           H
ATOM   1559  CB  GLN A 115       7.888  17.914  14.579  1.00 92.34           C
ATOM   1560 1HB  GLN A 115       7.867  17.861  13.490  1.00 92.34           H
ATOM   1561 2HB  GLN A 115       6.939  18.347  14.894  1.00 92.34           H
ATOM   1562  CG  GLN A 115       9.040  18.815  15.029  1.00 92.34           C
ATOM   1563 1HG  GLN A 115       9.991  18.363  14.746  1.00 92.34           H
ATOM   1564 2HG  GLN A 115       8.978  19.775  14.516  1.00 92.34           H
ATOM   1565  CD  GLN A 115       9.004  19.035  16.542  1.00 92.34           C
ATOM   1566  OE1 GLN A 115       7.972  18.942  17.185  1.00 92.34           O
ATOM   1567  NE2 GLN A 115      10.187  19.333  17.074  1.00 92.34           N
ATOM   1568 1HE2 GLN A 115      10.996  19.394  16.489  1.00 92.34           H
ATOM   1569 2HE2 GLN A 115      10.267  19.495  18.057  1.00 92.34           H
ATOM   1570  HN  GLN A 115       9.542  16.222  13.755  1.00 92.34           H
ATOM   1571  N   THR A 116       5.718  16.036  15.648  1.00 93.26           N
ATOM   1572  CA  THR A 116       4.471  15.295  15.576  1.00 93.26           C
ATOM   1573  C   THR A 116       3.912  15.329  14.152  1.00 93.26           C
ATOM   1574  O   THR A 116       3.331  14.350  13.686  1.00 93.26           O
ATOM   1575  HA  THR A 116       4.678  14.251  15.813  1.00 93.26           H
ATOM   1576  CB  THR A 116       3.514  15.876  16.619  1.00 93.26           C
ATOM   1577  HB  THR A 116       3.225  16.893  16.357  1.00 93.26           H
ATOM   1578  OG1 THR A 116       4.216  15.734  17.851  1.00 93.26           O
ATOM   1579  HG1 THR A 116       3.809  16.326  18.547  1.00 93.26           H
ATOM   1580  CG2 THR A 116       2.260  15.020  16.804  1.00 93.26           C
ATOM   1581 1HG2 THR A 116       2.547  14.021  17.132  1.00 93.26           H
ATOM   1582 2HG2 THR A 116       1.723  14.952  15.858  1.00 93.26           H
ATOM   1583 3HG2 THR A 116       1.615  15.477  17.555  1.00 93.26           H
ATOM   1584  HN  THR A 116       5.712  16.813  16.278  1.00 93.26           H
ATOM   1585  N   PHE A 117       4.106  16.467  13.502  1.00 94.09           N
ATOM   1586  CA  PHE A 117       3.632  16.640  12.139  1.00 94.09           C
ATOM   1587  C   PHE A 117       4.126  15.507  11.238  1.00 94.09           C
ATOM   1588  O   PHE A 117       3.354  14.941  10.466  1.00 94.09           O
ATOM   1589  HA  PHE A 117       2.543  16.628  12.172  1.00 94.09           H
ATOM   1590  CB  PHE A 117       4.205  17.965  11.632  1.00 94.09           C
ATOM   1591 1HB  PHE A 117       3.818  18.777  12.249  1.00 94.09           H
ATOM   1592 2HB  PHE A 117       5.287  17.955  11.760  1.00 94.09           H
ATOM   1593  CG  PHE A 117       3.883  18.262  10.166  1.00 94.09           C
ATOM   1594  CD1 PHE A 117       4.838  18.094   9.212  1.00 94.09           C
ATOM   1595  HD1 PHE A 117       5.832  17.748   9.492  1.00 94.09           H
ATOM   1596  CD2 PHE A 117       2.641  18.693   9.816  1.00 94.09           C
ATOM   1597  HD2 PHE A 117       1.876  18.828  10.580  1.00 94.09           H
ATOM   1598  CE1 PHE A 117       4.539  18.369   7.851  1.00 94.09           C
ATOM   1599  HE1 PHE A 117       5.304  18.234   7.087  1.00 94.09           H
ATOM   1600  CE2 PHE A 117       2.342  18.968   8.455  1.00 94.09           C
ATOM   1601  HE2 PHE A 117       1.347  19.314   8.175  1.00 94.09           H
ATOM   1602  CZ  PHE A 117       3.297  18.800   7.502  1.00 94.09           C
ATOM   1603  HZ  PHE A 117       3.067  19.011   6.457  1.00 94.09           H
ATOM   1604  HN  PHE A 117       4.577  17.259  13.889  1.00 94.09           H
ATOM   1605  N   MET A 118       5.411  15.208  11.367  1.00 94.30           N
ATOM   1606  CA  MET A 118       6.028  14.183  10.542  1.00 94.30           C
ATOM   1607  C   MET A 118       5.444  12.804  10.855  1.00 94.30           C
ATOM   1608  O   MET A 118       5.317  11.963   9.966  1.00 94.30           O
ATOM   1609  HA  MET A 118       5.798  14.457   9.513  1.00 94.30           H
ATOM   1610  CB  MET A 118       7.537  14.167  10.791  1.00 94.30           C
ATOM   1611 1HB  MET A 118       7.926  15.185  10.754  1.00 94.30           H
ATOM   1612 2HB  MET A 118       7.741  13.784  11.791  1.00 94.30           H
ATOM   1613  CG  MET A 118       8.255  13.304   9.752  1.00 94.30           C
ATOM   1614 1HG  MET A 118       9.323  13.275   9.966  1.00 94.30           H
ATOM   1615 2HG  MET A 118       7.891  12.278   9.805  1.00 94.30           H
ATOM   1616  SD  MET A 118       7.980  13.963   8.116  1.00 94.30           S
ATOM   1617  CE  MET A 118       8.974  15.442   8.206  1.00 94.30           C
ATOM   1618 1HE  MET A 118       8.604  16.080   9.008  1.00 94.30           H
ATOM   1619 2HE  MET A 118      10.011  15.171   8.406  1.00 94.30           H
ATOM   1620 3HE  MET A 118       8.915  15.978   7.259  1.00 94.30           H
ATOM   1621  HN  MET A 118       6.026  15.653  12.019  1.00 94.30           H
ATOM   1622  N   CYS A 119       5.104  12.613  12.121  1.00 93.66           N
ATOM   1623  CA  CYS A 119       4.542  11.349  12.563  1.00 93.66           C
ATOM   1624  C   CYS A 119       3.208  11.138  11.843  1.00 93.66           C
ATOM   1625  O   CYS A 119       2.926  10.043  11.361  1.00 93.66           O
ATOM   1626  HA  CYS A 119       5.258  10.574  12.287  1.00 93.66           H
ATOM   1627  CB  CYS A 119       4.383  11.301  14.084  1.00 93.66           C
ATOM   1628 1HB  CYS A 119       5.363  11.337  14.562  1.00 93.66           H
ATOM   1629 2HB  CYS A 119       3.829  12.174  14.428  1.00 93.66           H
ATOM   1630  SG  CYS A 119       3.506   9.771  14.574  1.00 93.66           S
ATOM   1631  HN  CYS A 119       5.207  13.303  12.838  1.00 93.66           H
ATOM   1632  N   LYS A 120       2.424  12.205  11.794  1.00 94.50           N
ATOM   1633  CA  LYS A 120       1.123  12.148  11.151  1.00 94.50           C
ATOM   1634  C   LYS A 120       1.301  11.759   9.682  1.00 94.50           C
ATOM   1635  O   LYS A 120       0.659  10.827   9.200  1.00 94.50           O
ATOM   1636  HA  LYS A 120       0.547  11.366  11.647  1.00 94.50           H
ATOM   1637  CB  LYS A 120       0.367  13.463  11.352  1.00 94.50           C
ATOM   1638 1HB  LYS A 120       1.001  14.300  11.056  1.00 94.50           H
ATOM   1639 2HB  LYS A 120      -0.511  13.485  10.706  1.00 94.50           H
ATOM   1640  CG  LYS A 120      -0.061  13.632  12.811  1.00 94.50           C
ATOM   1641 1HG  LYS A 120      -0.669  12.780  13.116  1.00 94.50           H
ATOM   1642 2HG  LYS A 120       0.819  13.642  13.453  1.00 94.50           H
ATOM   1643  CD  LYS A 120      -0.855  14.926  13.003  1.00 94.50           C
ATOM   1644 1HD  LYS A 120      -0.211  15.784  12.813  1.00 94.50           H
ATOM   1645 2HD  LYS A 120      -1.667  14.970  12.277  1.00 94.50           H
ATOM   1646  CE  LYS A 120      -1.426  15.013  14.420  1.00 94.50           C
ATOM   1647 1HE  LYS A 120      -1.801  14.038  14.728  1.00 94.50           H
ATOM   1648 2HE  LYS A 120      -0.636  15.287  15.120  1.00 94.50           H
ATOM   1649  NZ  LYS A 120      -2.517  16.012  14.478  1.00 94.50           N
ATOM   1650 1HZ  LYS A 120      -2.867  16.074  15.428  1.00 94.50           H
ATOM   1651 2HZ  LYS A 120      -2.163  16.917  14.188  1.00 94.50           H
ATOM   1652 3HZ  LYS A 120      -3.268  15.728  13.859  1.00 94.50           H
ATOM   1653  HN  LYS A 120       2.665  13.094  12.182  1.00 94.50           H
ATOM   1654  N   VAL A 121       2.175  12.494   9.010  1.00 93.98           N
ATOM   1655  CA  VAL A 121       2.358  12.319   7.580  1.00 93.98           C
ATOM   1656  C   VAL A 121       2.824  10.889   7.300  1.00 93.98           C
ATOM   1657  O   VAL A 121       2.308  10.229   6.400  1.00 93.98           O
ATOM   1658  HA  VAL A 121       1.389  12.472   7.104  1.00 93.98           H
ATOM   1659  CB  VAL A 121       3.322  13.378   7.042  1.00 93.98           C
ATOM   1660  HB  VAL A 121       4.228  13.345   7.647  1.00 93.98           H
ATOM   1661  CG1 VAL A 121       3.713  13.078   5.593  1.00 93.98           C
ATOM   1662 1HG1 VAL A 121       4.200  12.104   5.543  1.00 93.98           H
ATOM   1663 2HG1 VAL A 121       2.819  13.070   4.970  1.00 93.98           H
ATOM   1664 3HG1 VAL A 121       4.399  13.846   5.236  1.00 93.98           H
ATOM   1665  CG2 VAL A 121       2.723  14.780   7.169  1.00 93.98           C
ATOM   1666 1HG2 VAL A 121       1.794  14.832   6.599  1.00 93.98           H
ATOM   1667 2HG2 VAL A 121       2.518  14.995   8.218  1.00 93.98           H
ATOM   1668 3HG2 VAL A 121       3.429  15.514   6.779  1.00 93.98           H
ATOM   1669  HN  VAL A 121       2.752  13.197   9.427  1.00 93.98           H
ATOM   1670  N   VAL A 122       3.795  10.453   8.089  1.00 93.27           N
ATOM   1671  CA  VAL A 122       4.468   9.193   7.820  1.00 93.27           C
ATOM   1672  C   VAL A 122       3.465   8.046   7.952  1.00 93.27           C
ATOM   1673  O   VAL A 122       3.474   7.113   7.151  1.00 93.27           O
ATOM   1674  HA  VAL A 122       4.830   9.226   6.793  1.00 93.27           H
ATOM   1675  CB  VAL A 122       5.678   9.039   8.744  1.00 93.27           C
ATOM   1676  HB  VAL A 122       5.350   9.245   9.763  1.00 93.27           H
ATOM   1677  CG1 VAL A 122       6.218   7.608   8.705  1.00 93.27           C
ATOM   1678 1HG1 VAL A 122       5.440   6.917   9.030  1.00 93.27           H
ATOM   1679 2HG1 VAL A 122       6.522   7.362   7.688  1.00 93.27           H
ATOM   1680 3HG1 VAL A 122       7.078   7.526   9.371  1.00 93.27           H
ATOM   1681  CG2 VAL A 122       6.771  10.048   8.389  1.00 93.27           C
ATOM   1682 1HG2 VAL A 122       7.094   9.886   7.360  1.00 93.27           H
ATOM   1683 2HG2 VAL A 122       6.380  11.060   8.492  1.00 93.27           H
ATOM   1684 3HG2 VAL A 122       7.620   9.916   9.061  1.00 93.27           H
ATOM   1685  HN  VAL A 122       4.122  10.943   8.897  1.00 93.27           H
ATOM   1686  N   ASN A 123       2.623   8.152   8.970  1.00 92.01           N
ATOM   1687  CA  ASN A 123       1.642   7.115   9.241  1.00 92.01           C
ATOM   1688  C   ASN A 123       0.570   7.135   8.149  1.00 92.01           C
ATOM   1689  O   ASN A 123       0.126   6.083   7.691  1.00 92.01           O
ATOM   1690  HA  ASN A 123       2.206   6.183   9.254  1.00 92.01           H
ATOM   1691  CB  ASN A 123       0.950   7.349  10.586  1.00 92.01           C
ATOM   1692 1HB  ASN A 123       0.744   8.412  10.712  1.00 92.01           H
ATOM   1693 2HB  ASN A 123      -0.010   6.834  10.599  1.00 92.01           H
ATOM   1694  CG  ASN A 123       1.819   6.851  11.743  1.00 92.01           C
ATOM   1695  OD1 ASN A 123       2.711   6.035  11.577  1.00 92.01           O
ATOM   1696  ND2 ASN A 123       1.509   7.386  12.920  1.00 92.01           N
ATOM   1697 1HD2 ASN A 123       0.765   8.051  12.988  1.00 92.01           H
ATOM   1698 2HD2 ASN A 123       2.021   7.124  13.739  1.00 92.01           H
ATOM   1699  HN  ASN A 123       2.604   8.927   9.601  1.00 92.01           H
ATOM   1700  N   SER A 124       0.186   8.343   7.763  1.00 94.35           N
ATOM   1701  CA  SER A 124      -0.922   8.516   6.839  1.00 94.35           C
ATOM   1702  C   SER A 124      -0.500   8.092   5.431  1.00 94.35           C
ATOM   1703  O   SER A 124      -1.322   7.614   4.650  1.00 94.35           O
ATOM   1704  HA  SER A 124      -1.714   7.867   7.213  1.00 94.35           H
ATOM   1705  CB  SER A 124      -1.412   9.965   6.832  1.00 94.35           C
ATOM   1706 1HB  SER A 124      -2.315  10.040   6.226  1.00 94.35           H
ATOM   1707 2HB  SER A 124      -1.682  10.262   7.845  1.00 94.35           H
ATOM   1708  OG  SER A 124      -0.426  10.860   6.324  1.00 94.35           O
ATOM   1709  HG  SER A 124      -0.774  11.797   6.339  1.00 94.35           H
ATOM   1710  HN  SER A 124       0.617   9.191   8.070  1.00 94.35           H
ATOM   1711  N   MET A 125       0.781   8.281   5.149  1.00 95.54           N
ATOM   1712  CA  MET A 125       1.272   8.169   3.786  1.00 95.54           C
ATOM   1713  C   MET A 125       1.106   6.742   3.260  1.00 95.54           C
ATOM   1714  O   MET A 125       0.745   6.542   2.101  1.00 95.54           O
ATOM   1715  HA  MET A 125       0.663   8.854   3.197  1.00 95.54           H
ATOM   1716  CB  MET A 125       2.751   8.561   3.742  1.00 95.54           C
ATOM   1717 1HB  MET A 125       2.899   9.493   4.286  1.00 95.54           H
ATOM   1718 2HB  MET A 125       3.347   7.800   4.245  1.00 95.54           H
ATOM   1719  CG  MET A 125       3.232   8.724   2.299  1.00 95.54           C
ATOM   1720 1HG  MET A 125       4.301   8.936   2.285  1.00 95.54           H
ATOM   1721 2HG  MET A 125       3.085   7.793   1.751  1.00 95.54           H
ATOM   1722  SD  MET A 125       2.337  10.047   1.503  1.00 95.54           S
ATOM   1723  CE  MET A 125       3.073  11.454   2.319  1.00 95.54           C
ATOM   1724 1HE  MET A 125       2.898  11.384   3.393  1.00 95.54           H
ATOM   1725 2HE  MET A 125       4.146  11.465   2.126  1.00 95.54           H
ATOM   1726 3HE  MET A 125       2.625  12.371   1.937  1.00 95.54           H
ATOM   1727  HN  MET A 125       1.476   8.507   5.831  1.00 95.54           H
ATOM   1728  N   TYR A 126       1.378   5.786   4.136  1.00 92.67           N
ATOM   1729  CA  TYR A 126       1.282   4.384   3.769  1.00 92.67           C
ATOM   1730  C   TYR A 126      -0.149   4.019   3.368  1.00 92.67           C
ATOM   1731  O   TYR A 126      -0.364   3.359   2.353  1.00 92.67           O
ATOM   1732  HA  TYR A 126       1.944   4.212   2.920  1.00 92.67           H
ATOM   1733  CB  TYR A 126       1.666   3.592   5.020  1.00 92.67           C
ATOM   1734 1HB  TYR A 126       2.719   3.767   5.239  1.00 92.67           H
ATOM   1735 2HB  TYR A 126       1.097   3.974   5.868  1.00 92.67           H
ATOM   1736  CG  TYR A 126       1.427   2.086   4.902  1.00 92.67           C
ATOM   1737  CD1 TYR A 126       0.611   1.443   5.810  1.00 92.67           C
ATOM   1738  HD1 TYR A 126       0.136   2.008   6.612  1.00 92.67           H
ATOM   1739  CD2 TYR A 126       2.028   1.370   3.886  1.00 92.67           C
ATOM   1740  HD2 TYR A 126       2.673   1.878   3.169  1.00 92.67           H
ATOM   1741  CE1 TYR A 126       0.386   0.025   5.698  1.00 92.67           C
ATOM   1742  HE1 TYR A 126      -0.256  -0.495   6.409  1.00 92.67           H
ATOM   1743  CE2 TYR A 126       1.803  -0.048   3.774  1.00 92.67           C
ATOM   1744  HE2 TYR A 126       2.271  -0.625   2.977  1.00 92.67           H
ATOM   1745  CZ  TYR A 126       0.993  -0.651   4.686  1.00 92.67           C
ATOM   1746  OH  TYR A 126       0.781  -1.990   4.580  1.00 92.67           O
ATOM   1747  HH  TYR A 126       0.914  -2.283   3.633  1.00 92.67           H
ATOM   1748  HN  TYR A 126       1.660   5.957   5.080  1.00 92.67           H
ATOM   1749  N   LYS A 127      -1.091   4.465   4.187  1.00 91.47           N
ATOM   1750  CA  LYS A 127      -2.489   4.133   3.971  1.00 91.47           C
ATOM   1751  C   LYS A 127      -2.956   4.746   2.650  1.00 91.47           C
ATOM   1752  O   LYS A 127      -3.750   4.143   1.928  1.00 91.47           O
ATOM   1753  HA  LYS A 127      -2.558   3.048   3.893  1.00 91.47           H
ATOM   1754  CB  LYS A 127      -3.332   4.555   5.177  1.00 91.47           C
ATOM   1755 1HB  LYS A 127      -3.101   5.586   5.444  1.00 91.47           H
ATOM   1756 2HB  LYS A 127      -4.389   4.523   4.914  1.00 91.47           H
ATOM   1757  CG  LYS A 127      -3.070   3.641   6.375  1.00 91.47           C
ATOM   1758 1HG  LYS A 127      -2.013   3.675   6.639  1.00 91.47           H
ATOM   1759 2HG  LYS A 127      -3.625   4.003   7.241  1.00 91.47           H
ATOM   1760  CD  LYS A 127      -3.479   2.200   6.066  1.00 91.47           C
ATOM   1761 1HD  LYS A 127      -4.483   2.186   5.642  1.00 91.47           H
ATOM   1762 2HD  LYS A 127      -2.810   1.782   5.313  1.00 91.47           H
ATOM   1763  CE  LYS A 127      -3.439   1.335   7.328  1.00 91.47           C
ATOM   1764 1HE  LYS A 127      -2.449   1.387   7.780  1.00 91.47           H
ATOM   1765 2HE  LYS A 127      -4.145   1.722   8.062  1.00 91.47           H
ATOM   1766  NZ  LYS A 127      -3.771  -0.070   7.004  1.00 91.47           N
ATOM   1767 1HZ  LYS A 127      -3.771  -0.622   7.854  1.00 91.47           H
ATOM   1768 2HZ  LYS A 127      -4.688  -0.111   6.574  1.00 91.47           H
ATOM   1769 3HZ  LYS A 127      -3.080  -0.441   6.361  1.00 91.47           H
ATOM   1770  HN  LYS A 127      -0.911   5.042   4.984  1.00 91.47           H
ATOM   1771  N   MET A 128      -2.444   5.936   2.372  1.00 94.59           N
ATOM   1772  CA  MET A 128      -2.793   6.633   1.146  1.00 94.59           C
ATOM   1773  C   MET A 128      -2.288   5.872  -0.081  1.00 94.59           C
ATOM   1774  O   MET A 128      -2.999   5.752  -1.078  1.00 94.59           O
ATOM   1775  HA  MET A 128      -3.882   6.676   1.133  1.00 94.59           H
ATOM   1776  CB  MET A 128      -2.181   8.036   1.164  1.00 94.59           C
ATOM   1777 1HB  MET A 128      -2.419   8.528   2.107  1.00 94.59           H
ATOM   1778 2HB  MET A 128      -1.095   7.963   1.107  1.00 94.59           H
ATOM   1779  CG  MET A 128      -2.704   8.877  -0.002  1.00 94.59           C
ATOM   1780 1HG  MET A 128      -2.341   8.470  -0.946  1.00 94.59           H
ATOM   1781 2HG  MET A 128      -3.793   8.833  -0.034  1.00 94.59           H
ATOM   1782  SD  MET A 128      -2.168  10.570   0.178  1.00 94.59           S
ATOM   1783  CE  MET A 128      -0.469  10.414  -0.346  1.00 94.59           C
ATOM   1784 1HE  MET A 128       0.050   9.713   0.308  1.00 94.59           H
ATOM   1785 2HE  MET A 128      -0.437  10.047  -1.371  1.00 94.59           H
ATOM   1786 3HE  MET A 128       0.018  11.388  -0.294  1.00 94.59           H
ATOM   1787  HN  MET A 128      -1.803   6.421   2.966  1.00 94.59           H
ATOM   1788  N   ASN A 129      -1.064   5.377   0.032  1.00 94.40           N
ATOM   1789  CA  ASN A 129      -0.481   4.574  -1.030  1.00 94.40           C
ATOM   1790  C   ASN A 129      -1.341   3.328  -1.253  1.00 94.40           C
ATOM   1791  O   ASN A 129      -1.715   3.023  -2.384  1.00 94.40           O
ATOM   1792  HA  ASN A 129      -0.458   5.227  -1.903  1.00 94.40           H
ATOM   1793  CB  ASN A 129       0.931   4.115  -0.661  1.00 94.40           C
ATOM   1794 1HB  ASN A 129       1.610   4.967  -0.673  1.00 94.40           H
ATOM   1795 2HB  ASN A 129       0.934   3.719   0.355  1.00 94.40           H
ATOM   1796  CG  ASN A 129       1.431   3.044  -1.633  1.00 94.40           C
ATOM   1797  OD1 ASN A 129       1.249   1.854  -1.433  1.00 94.40           O
ATOM   1798  ND2 ASN A 129       2.069   3.532  -2.693  1.00 94.40           N
ATOM   1799 1HD2 ASN A 129       2.184   4.519  -2.797  1.00 94.40           H
ATOM   1800 2HD2 ASN A 129       2.433   2.910  -3.386  1.00 94.40           H
ATOM   1801  HN  ASN A 129      -0.476   5.516   0.828  1.00 94.40           H
ATOM   1802  N   PHE A 130      -1.628   2.643  -0.156  1.00 92.40           N
ATOM   1803  CA  PHE A 130      -2.308   1.361  -0.232  1.00 92.40           C
ATOM   1804  C   PHE A 130      -3.641   1.490  -0.973  1.00 92.40           C
ATOM   1805  O   PHE A 130      -3.891   0.770  -1.937  1.00 92.40           O
ATOM   1806  HA  PHE A 130      -1.655   0.680  -0.778  1.00 92.40           H
ATOM   1807  CB  PHE A 130      -2.579   0.913   1.206  1.00 92.40           C
ATOM   1808 1HB  PHE A 130      -1.631   0.854   1.742  1.00 92.40           H
ATOM   1809 2HB  PHE A 130      -3.181   1.672   1.705  1.00 92.40           H
ATOM   1810  CG  PHE A 130      -3.293  -0.436   1.313  1.00 92.40           C
ATOM   1811  CD1 PHE A 130      -4.650  -0.482   1.392  1.00 92.40           C
ATOM   1812  HD1 PHE A 130      -5.229   0.441   1.378  1.00 92.40           H
ATOM   1813  CD2 PHE A 130      -2.571  -1.588   1.330  1.00 92.40           C
ATOM   1814  HD2 PHE A 130      -1.484  -1.551   1.267  1.00 92.40           H
ATOM   1815  CE1 PHE A 130      -5.313  -1.734   1.491  1.00 92.40           C
ATOM   1816  HE1 PHE A 130      -6.401  -1.771   1.555  1.00 92.40           H
ATOM   1817  CE2 PHE A 130      -3.234  -2.840   1.429  1.00 92.40           C
ATOM   1818  HE2 PHE A 130      -2.656  -3.764   1.443  1.00 92.40           H
ATOM   1819  CZ  PHE A 130      -4.591  -2.887   1.508  1.00 92.40           C
ATOM   1820  HZ  PHE A 130      -5.100  -3.847   1.585  1.00 92.40           H
ATOM   1821  HN  PHE A 130      -1.404   2.949   0.769  1.00 92.40           H
ATOM   1822  N   TYR A 131      -4.461   2.414  -0.493  1.00 92.37           N
ATOM   1823  CA  TYR A 131      -5.811   2.557  -1.010  1.00 92.37           C
ATOM   1824  C   TYR A 131      -5.794   3.009  -2.471  1.00 92.37           C
ATOM   1825  O   TYR A 131      -6.584   2.529  -3.283  1.00 92.37           O
ATOM   1826  HA  TYR A 131      -6.301   1.585  -0.944  1.00 92.37           H
ATOM   1827  CB  TYR A 131      -6.475   3.642  -0.160  1.00 92.37           C
ATOM   1828 1HB  TYR A 131      -5.861   4.542  -0.194  1.00 92.37           H
ATOM   1829 2HB  TYR A 131      -7.438   3.897  -0.602  1.00 92.37           H
ATOM   1830  CG  TYR A 131      -6.690   3.243   1.302  1.00 92.37           C
ATOM   1831  CD1 TYR A 131      -7.068   1.954   1.617  1.00 92.37           C
ATOM   1832  HD1 TYR A 131      -7.213   1.220   0.824  1.00 92.37           H
ATOM   1833  CD2 TYR A 131      -6.506   4.173   2.305  1.00 92.37           C
ATOM   1834  HD2 TYR A 131      -6.207   5.192   2.056  1.00 92.37           H
ATOM   1835  CE1 TYR A 131      -7.270   1.579   2.992  1.00 92.37           C
ATOM   1836  HE1 TYR A 131      -7.569   0.564   3.255  1.00 92.37           H
ATOM   1837  CE2 TYR A 131      -6.708   3.798   3.680  1.00 92.37           C
ATOM   1838  HE2 TYR A 131      -6.566   4.522   4.482  1.00 92.37           H
ATOM   1839  CZ  TYR A 131      -7.080   2.519   3.956  1.00 92.37           C
ATOM   1840  OH  TYR A 131      -7.271   2.165   5.255  1.00 92.37           O
ATOM   1841  HH  TYR A 131      -7.228   2.975   5.840  1.00 92.37           H
ATOM   1842  HN  TYR A 131      -4.216   3.056   0.234  1.00 92.37           H
ATOM   1843  N   SER A 132      -4.885   3.929  -2.762  1.00 93.83           N
ATOM   1844  CA  SER A 132      -4.773   4.471  -4.105  1.00 93.83           C
ATOM   1845  C   SER A 132      -4.344   3.372  -5.079  1.00 93.83           C
ATOM   1846  O   SER A 132      -4.843   3.302  -6.201  1.00 93.83           O
ATOM   1847  HA  SER A 132      -5.770   4.835  -4.354  1.00 93.83           H
ATOM   1848  CB  SER A 132      -3.781   5.635  -4.148  1.00 93.83           C
ATOM   1849 1HB  SER A 132      -3.689   5.995  -5.172  1.00 93.83           H
ATOM   1850 2HB  SER A 132      -4.168   6.463  -3.553  1.00 93.83           H
ATOM   1851  OG  SER A 132      -2.496   5.260  -3.659  1.00 93.83           O
ATOM   1852  HG  SER A 132      -2.347   5.653  -2.752  1.00 93.83           H
ATOM   1853  HN  SER A 132      -4.235   4.301  -2.100  1.00 93.83           H
ATOM   1854  N   CYS A 133      -3.422   2.541  -4.615  1.00 91.27           N
ATOM   1855  CA  CYS A 133      -2.906   1.461  -5.438  1.00 91.27           C
ATOM   1856  C   CYS A 133      -4.063   0.516  -5.772  1.00 91.27           C
ATOM   1857  O   CYS A 133      -4.245   0.137  -6.927  1.00 91.27           O
ATOM   1858  HA  CYS A 133      -2.508   1.920  -6.343  1.00 91.27           H
ATOM   1859  CB  CYS A 133      -1.751   0.729  -4.752  1.00 91.27           C
ATOM   1860 1HB  CYS A 133      -1.997   0.546  -3.706  1.00 91.27           H
ATOM   1861 2HB  CYS A 133      -1.598  -0.245  -5.218  1.00 91.27           H
ATOM   1862  SG  CYS A 133      -0.221   1.725  -4.869  1.00 91.27           S
ATOM   1863  HG  CYS A 133      -0.552   2.601  -3.925  1.00 91.27           H
ATOM   1864  HN  CYS A 133      -3.030   2.597  -3.697  1.00 91.27           H
ATOM   1865  N   VAL A 134      -4.814   0.164  -4.739  1.00 89.37           N
ATOM   1866  CA  VAL A 134      -5.911  -0.774  -4.897  1.00 89.37           C
ATOM   1867  C   VAL A 134      -6.863  -0.262  -5.979  1.00 89.37           C
ATOM   1868  O   VAL A 134      -7.252  -1.010  -6.875  1.00 89.37           O
ATOM   1869  HA  VAL A 134      -5.488  -1.724  -5.224  1.00 89.37           H
ATOM   1870  CB  VAL A 134      -6.603  -1.002  -3.551  1.00 89.37           C
ATOM   1871  HB  VAL A 134      -6.883  -0.028  -3.149  1.00 89.37           H
ATOM   1872  CG1 VAL A 134      -7.882  -1.824  -3.725  1.00 89.37           C
ATOM   1873 1HG1 VAL A 134      -8.568  -1.294  -4.385  1.00 89.37           H
ATOM   1874 2HG1 VAL A 134      -7.635  -2.793  -4.159  1.00 89.37           H
ATOM   1875 3HG1 VAL A 134      -8.354  -1.971  -2.753  1.00 89.37           H
ATOM   1876  CG2 VAL A 134      -5.655  -1.668  -2.553  1.00 89.37           C
ATOM   1877 1HG2 VAL A 134      -5.331  -2.631  -2.946  1.00 89.37           H
ATOM   1878 2HG2 VAL A 134      -4.786  -1.029  -2.395  1.00 89.37           H
ATOM   1879 3HG2 VAL A 134      -6.172  -1.818  -1.605  1.00 89.37           H
ATOM   1880  HN  VAL A 134      -4.682   0.508  -3.809  1.00 89.37           H
ATOM   1881  N   LEU A 135      -7.211   1.011  -5.862  1.00 91.15           N
ATOM   1882  CA  LEU A 135      -8.212   1.598  -6.737  1.00 91.15           C
ATOM   1883  C   LEU A 135      -7.658   1.669  -8.162  1.00 91.15           C
ATOM   1884  O   LEU A 135      -8.385   1.440  -9.127  1.00 91.15           O
ATOM   1885  HA  LEU A 135      -9.076   0.934  -6.736  1.00 91.15           H
ATOM   1886  CB  LEU A 135      -8.677   2.949  -6.190  1.00 91.15           C
ATOM   1887 1HB  LEU A 135      -7.802   3.583  -6.050  1.00 91.15           H
ATOM   1888 2HB  LEU A 135      -9.301   3.428  -6.944  1.00 91.15           H
ATOM   1889  CG  LEU A 135      -9.457   2.907  -4.875  1.00 91.15           C
ATOM   1890  HG  LEU A 135      -8.878   2.333  -4.152  1.00 91.15           H
ATOM   1891  CD1 LEU A 135      -9.635   4.313  -4.298  1.00 91.15           C
ATOM   1892 1HD1 LEU A 135      -8.657   4.755  -4.110  1.00 91.15           H
ATOM   1893 2HD1 LEU A 135     -10.182   4.931  -5.009  1.00 91.15           H
ATOM   1894 3HD1 LEU A 135     -10.193   4.254  -3.363  1.00 91.15           H
ATOM   1895  CD2 LEU A 135     -10.796   2.187  -5.054  1.00 91.15           C
ATOM   1896 1HD2 LEU A 135     -11.394   2.713  -5.799  1.00 91.15           H
ATOM   1897 2HD2 LEU A 135     -10.617   1.165  -5.387  1.00 91.15           H
ATOM   1898 3HD2 LEU A 135     -11.330   2.172  -4.104  1.00 91.15           H
ATOM   1899  HN  LEU A 135      -6.823   1.637  -5.185  1.00 91.15           H
ATOM   1900  N   LEU A 136      -6.375   1.987  -8.248  1.00 92.30           N
ATOM   1901  CA  LEU A 136      -5.727   2.139  -9.540  1.00 92.30           C
ATOM   1902  C   LEU A 136      -5.700   0.786 -10.254  1.00 92.30           C
ATOM   1903  O   LEU A 136      -5.986   0.705 -11.448  1.00 92.30           O
ATOM   1904  HA  LEU A 136      -6.331   2.829 -10.129  1.00 92.30           H
ATOM   1905  CB  LEU A 136      -4.345   2.775  -9.375  1.00 92.30           C
ATOM   1906 1HB  LEU A 136      -3.832   2.274  -8.553  1.00 92.30           H
ATOM   1907 2HB  LEU A 136      -3.766   2.579 -10.278  1.00 92.30           H
ATOM   1908  CG  LEU A 136      -4.327   4.281  -9.108  1.00 92.30           C
ATOM   1909  HG  LEU A 136      -5.041   4.496  -8.313  1.00 92.30           H
ATOM   1910  CD1 LEU A 136      -2.951   4.734  -8.615  1.00 92.30           C
ATOM   1911 1HD1 LEU A 136      -2.707   4.213  -7.689  1.00 92.30           H
ATOM   1912 2HD1 LEU A 136      -2.200   4.504  -9.370  1.00 92.30           H
ATOM   1913 3HD1 LEU A 136      -2.967   5.809  -8.433  1.00 92.30           H
ATOM   1914  CD2 LEU A 136      -4.778   5.062 -10.344  1.00 92.30           C
ATOM   1915 1HD2 LEU A 136      -4.107   4.846 -11.175  1.00 92.30           H
ATOM   1916 2HD2 LEU A 136      -5.793   4.766 -10.610  1.00 92.30           H
ATOM   1917 3HD2 LEU A 136      -4.756   6.130 -10.127  1.00 92.30           H
ATOM   1918  HN  LEU A 136      -5.782   2.140  -7.458  1.00 92.30           H
ATOM   1919  N   ILE A 137      -5.354  -0.242  -9.494  1.00 87.53           N
ATOM   1920  CA  ILE A 137      -5.249  -1.581 -10.048  1.00 87.53           C
ATOM   1921  C   ILE A 137      -6.613  -2.010 -10.594  1.00 87.53           C
ATOM   1922  O   ILE A 137      -6.694  -2.636 -11.649  1.00 87.53           O
ATOM   1923  HA  ILE A 137      -4.544  -1.537 -10.878  1.00 87.53           H
ATOM   1924  CB  ILE A 137      -4.670  -2.546  -9.012  1.00 87.53           C
ATOM   1925  HB  ILE A 137      -5.182  -2.378  -8.065  1.00 87.53           H
ATOM   1926  CG1 ILE A 137      -3.183  -2.271  -8.777  1.00 87.53           C
ATOM   1927 1HG1 ILE A 137      -2.614  -2.552  -9.662  1.00 87.53           H
ATOM   1928 2HG1 ILE A 137      -3.028  -1.203  -8.623  1.00 87.53           H
ATOM   1929  CG2 ILE A 137      -4.927  -4.000  -9.413  1.00 87.53           C
ATOM   1930 1HG2 ILE A 137      -6.001  -4.172  -9.488  1.00 87.53           H
ATOM   1931 2HG2 ILE A 137      -4.459  -4.199 -10.377  1.00 87.53           H
ATOM   1932 3HG2 ILE A 137      -4.505  -4.665  -8.659  1.00 87.53           H
ATOM   1933  CD1 ILE A 137      -2.667  -3.047  -7.564  1.00 87.53           C
ATOM   1934 1HD1 ILE A 137      -3.223  -2.745  -6.676  1.00 87.53           H
ATOM   1935 2HD1 ILE A 137      -2.802  -4.115  -7.731  1.00 87.53           H
ATOM   1936 3HD1 ILE A 137      -1.608  -2.833  -7.419  1.00 87.53           H
ATOM   1937  HN  ILE A 137      -5.147  -0.171  -8.518  1.00 87.53           H
ATOM   1938  N   MET A 138      -7.650  -1.656  -9.850  1.00 88.26           N
ATOM   1939  CA  MET A 138      -9.010  -1.937 -10.279  1.00 88.26           C
ATOM   1940  C   MET A 138      -9.313  -1.257 -11.616  1.00 88.26           C
ATOM   1941  O   MET A 138      -9.847  -1.885 -12.529  1.00 88.26           O
ATOM   1942  HA  MET A 138      -9.064  -3.019 -10.394  1.00 88.26           H
ATOM   1943  CB  MET A 138      -9.994  -1.440  -9.218  1.00 88.26           C
ATOM   1944 1HB  MET A 138      -9.693  -1.809  -8.238  1.00 88.26           H
ATOM   1945 2HB  MET A 138      -9.965  -0.351  -9.172  1.00 88.26           H
ATOM   1946  CG  MET A 138     -11.417  -1.905  -9.530  1.00 88.26           C
ATOM   1947 1HG  MET A 138     -11.721  -1.540 -10.511  1.00 88.26           H
ATOM   1948 2HG  MET A 138     -11.453  -2.993  -9.569  1.00 88.26           H
ATOM   1949  SD  MET A 138     -12.543  -1.303  -8.282  1.00 88.26           S
ATOM   1950  CE  MET A 138     -12.357   0.456  -8.518  1.00 88.26           C
ATOM   1951 1HE  MET A 138     -11.317   0.737  -8.350  1.00 88.26           H
ATOM   1952 2HE  MET A 138     -12.644   0.718  -9.537  1.00 88.26           H
ATOM   1953 3HE  MET A 138     -12.996   0.987  -7.813  1.00 88.26           H
ATOM   1954  HN  MET A 138      -7.573  -1.188  -8.970  1.00 88.26           H
ATOM   1955  N   CYS A 139      -8.961   0.019 -11.688  1.00 90.49           N
ATOM   1956  CA  CYS A 139      -9.283   0.819 -12.857  1.00 90.49           C
ATOM   1957  C   CYS A 139      -8.521   0.249 -14.055  1.00 90.49           C
ATOM   1958  O   CYS A 139      -9.032   0.241 -15.174  1.00 90.49           O
ATOM   1959  HA  CYS A 139     -10.359   0.734 -13.007  1.00 90.49           H
ATOM   1960  CB  CYS A 139      -8.969   2.300 -12.633  1.00 90.49           C
ATOM   1961 1HB  CYS A 139      -7.944   2.413 -12.282  1.00 90.49           H
ATOM   1962 2HB  CYS A 139      -9.045   2.843 -13.575  1.00 90.49           H
ATOM   1963  SG  CYS A 139     -10.130   3.007 -11.408  1.00 90.49           S
ATOM   1964  HG  CYS A 139      -9.521   2.510 -10.336  1.00 90.49           H
ATOM   1965  HN  CYS A 139      -8.465   0.503 -10.968  1.00 90.49           H
ATOM   1966  N   ILE A 140      -7.310  -0.214 -13.779  1.00 86.62           N
ATOM   1967  CA  ILE A 140      -6.483  -0.808 -14.815  1.00 86.62           C
ATOM   1968  C   ILE A 140      -7.205  -2.021 -15.406  1.00 86.62           C
ATOM   1969  O   ILE A 140      -7.264  -2.180 -16.624  1.00 86.62           O
ATOM   1970  HA  ILE A 140      -6.358  -0.064 -15.602  1.00 86.62           H
ATOM   1971  CB  ILE A 140      -5.089  -1.129 -14.270  1.00 86.62           C
ATOM   1972  HB  ILE A 140      -5.205  -1.609 -13.298  1.00 86.62           H
ATOM   1973  CG1 ILE A 140      -4.280   0.151 -14.048  1.00 86.62           C
ATOM   1974 1HG1 ILE A 140      -3.984   0.569 -15.010  1.00 86.62           H
ATOM   1975 2HG1 ILE A 140      -4.901   0.897 -13.554  1.00 86.62           H
ATOM   1976  CG2 ILE A 140      -4.359  -2.119 -15.179  1.00 86.62           C
ATOM   1977 1HG2 ILE A 140      -4.931  -3.045 -15.242  1.00 86.62           H
ATOM   1978 2HG2 ILE A 140      -4.254  -1.688 -16.175  1.00 86.62           H
ATOM   1979 3HG2 ILE A 140      -3.371  -2.329 -14.769  1.00 86.62           H
ATOM   1980  CD1 ILE A 140      -3.036  -0.127 -13.203  1.00 86.62           C
ATOM   1981 1HD1 ILE A 140      -3.337  -0.523 -12.233  1.00 86.62           H
ATOM   1982 2HD1 ILE A 140      -2.405  -0.856 -13.712  1.00 86.62           H
ATOM   1983 3HD1 ILE A 140      -2.479   0.799 -13.060  1.00 86.62           H
ATOM   1984  HN  ILE A 140      -6.895  -0.187 -12.870  1.00 86.62           H
ATOM   1985  N   SER A 141      -7.737  -2.845 -14.515  1.00 84.47           N
ATOM   1986  CA  SER A 141      -8.349  -4.097 -14.925  1.00 84.47           C
ATOM   1987  C   SER A 141      -9.588  -3.820 -15.778  1.00 84.47           C
ATOM   1988  O   SER A 141      -9.843  -4.521 -16.756  1.00 84.47           O
ATOM   1989  HA  SER A 141      -7.587  -4.611 -15.512  1.00 84.47           H
ATOM   1990  CB  SER A 141      -8.720  -4.952 -13.712  1.00 84.47           C
ATOM   1991 1HB  SER A 141      -9.424  -4.406 -13.085  1.00 84.47           H
ATOM   1992 2HB  SER A 141      -9.227  -5.857 -14.048  1.00 84.47           H
ATOM   1993  OG  SER A 141      -7.576  -5.309 -12.940  1.00 84.47           O
ATOM   1994  HG  SER A 141      -7.384  -4.597 -12.264  1.00 84.47           H
ATOM   1995  HN  SER A 141      -7.755  -2.668 -13.531  1.00 84.47           H
ATOM   1996  N   VAL A 142     -10.326  -2.795 -15.377  1.00 84.42           N
ATOM   1997  CA  VAL A 142     -11.505  -2.386 -16.121  1.00 84.42           C
ATOM   1998  C   VAL A 142     -11.081  -1.880 -17.502  1.00 84.42           C
ATOM   1999  O   VAL A 142     -11.719  -2.196 -18.505  1.00 84.42           O
ATOM   2000  HA  VAL A 142     -12.136  -3.265 -16.248  1.00 84.42           H
ATOM   2001  CB  VAL A 142     -12.295  -1.348 -15.321  1.00 84.42           C
ATOM   2002  HB  VAL A 142     -11.621  -0.524 -15.084  1.00 84.42           H
ATOM   2003  CG1 VAL A 142     -13.454  -0.785 -16.146  1.00 84.42           C
ATOM   2004 1HG1 VAL A 142     -13.063  -0.310 -17.045  1.00 84.42           H
ATOM   2005 2HG1 VAL A 142     -14.127  -1.596 -16.427  1.00 84.42           H
ATOM   2006 3HG1 VAL A 142     -13.998  -0.050 -15.553  1.00 84.42           H
ATOM   2007  CG2 VAL A 142     -12.796  -1.938 -14.002  1.00 84.42           C
ATOM   2008 1HG2 VAL A 142     -13.446  -2.789 -14.208  1.00 84.42           H
ATOM   2009 2HG2 VAL A 142     -11.946  -2.268 -13.404  1.00 84.42           H
ATOM   2010 3HG2 VAL A 142     -13.354  -1.180 -13.453  1.00 84.42           H
ATOM   2011  HN  VAL A 142     -10.131  -2.251 -14.562  1.00 84.42           H
ATOM   2012  N   ASP A 143     -10.008  -1.103 -17.508  1.00 83.97           N
ATOM   2013  CA  ASP A 143      -9.541  -0.482 -18.736  1.00 83.97           C
ATOM   2014  C   ASP A 143      -9.120  -1.571 -19.725  1.00 83.97           C
ATOM   2015  O   ASP A 143      -9.370  -1.457 -20.924  1.00 83.97           O
ATOM   2016  HA  ASP A 143     -10.385   0.106 -19.099  1.00 83.97           H
ATOM   2017  CB  ASP A 143      -8.329   0.414 -18.474  1.00 83.97           C
ATOM   2018 1HB  ASP A 143      -8.546   1.093 -17.650  1.00 83.97           H
ATOM   2019 2HB  ASP A 143      -7.480  -0.198 -18.168  1.00 83.97           H
ATOM   2020  CG  ASP A 143      -7.962   1.218 -19.723  1.00 83.97           C
ATOM   2021  OD1 ASP A 143      -6.812   1.053 -20.186  1.00 83.97           O
ATOM   2022  OD2 ASP A 143      -8.838   1.979 -20.186  1.00 83.97           O
ATOM   2023  HN  ASP A 143      -9.462  -0.896 -16.696  1.00 83.97           H
ATOM   2024  N   ARG A 144      -8.487  -2.603 -19.186  1.00 80.02           N
ATOM   2025  CA  ARG A 144      -8.038  -3.716 -20.004  1.00 80.02           C
ATOM   2026  C   ARG A 144      -9.236  -4.426 -20.638  1.00 80.02           C
ATOM   2027  O   ARG A 144      -9.207  -4.764 -21.820  1.00 80.02           O
ATOM   2028  HA  ARG A 144      -7.402  -3.264 -20.765  1.00 80.02           H
ATOM   2029  CB  ARG A 144      -7.238  -4.723 -19.174  1.00 80.02           C
ATOM   2030 1HB  ARG A 144      -7.780  -4.955 -18.257  1.00 80.02           H
ATOM   2031 2HB  ARG A 144      -7.134  -5.655 -19.728  1.00 80.02           H
ATOM   2032  CG  ARG A 144      -5.854  -4.171 -18.828  1.00 80.02           C
ATOM   2033 1HG  ARG A 144      -5.955  -3.191 -18.361  1.00 80.02           H
ATOM   2034 2HG  ARG A 144      -5.370  -4.823 -18.100  1.00 80.02           H
ATOM   2035  CD  ARG A 144      -4.981  -4.058 -20.079  1.00 80.02           C
ATOM   2036 1HD  ARG A 144      -3.960  -4.366 -19.850  1.00 80.02           H
ATOM   2037 2HD  ARG A 144      -5.351  -4.730 -20.853  1.00 80.02           H
ATOM   2038  NE  ARG A 144      -4.987  -2.664 -20.576  1.00 80.02           N
ATOM   2039  HE  ARG A 144      -5.316  -1.948 -19.961  1.00 80.02           H
ATOM   2040  CZ  ARG A 144      -4.580  -2.301 -21.800  1.00 80.02           C
ATOM   2041  NH1 ARG A 144      -4.129  -3.218 -22.667  1.00 80.02           N
ATOM   2042 1HH1 ARG A 144      -4.095  -4.182 -22.402  1.00 80.02           H
ATOM   2043 2HH1 ARG A 144      -3.827  -2.939 -23.578  1.00 80.02           H
ATOM   2044  NH2 ARG A 144      -4.630  -1.007 -22.145  1.00 80.02           N
ATOM   2045 1HH2 ARG A 144      -4.329  -0.719 -23.054  1.00 80.02           H
ATOM   2046 2HH2 ARG A 144      -4.967  -0.329 -21.492  1.00 80.02           H
ATOM   2047  HN  ARG A 144      -8.281  -2.685 -18.210  1.00 80.02           H
ATOM   2048  N   TYR A 145     -10.260  -4.632 -19.823  1.00 80.99           N
ATOM   2049  CA  TYR A 145     -11.476  -5.271 -20.297  1.00 80.99           C
ATOM   2050  C   TYR A 145     -12.059  -4.520 -21.496  1.00 80.99           C
ATOM   2051  O   TYR A 145     -12.310  -5.115 -22.543  1.00 80.99           O
ATOM   2052  HA  TYR A 145     -11.226  -6.287 -20.600  1.00 80.99           H
ATOM   2053  CB  TYR A 145     -12.469  -5.200 -19.135  1.00 80.99           C
ATOM   2054 1HB  TYR A 145     -12.109  -5.834 -18.324  1.00 80.99           H
ATOM   2055 2HB  TYR A 145     -12.496  -4.180 -18.754  1.00 80.99           H
ATOM   2056  CG  TYR A 145     -13.891  -5.629 -19.504  1.00 80.99           C
ATOM   2057  CD1 TYR A 145     -14.915  -4.704 -19.492  1.00 80.99           C
ATOM   2058  HD1 TYR A 145     -14.712  -3.669 -19.219  1.00 80.99           H
ATOM   2059  CD2 TYR A 145     -14.149  -6.940 -19.851  1.00 80.99           C
ATOM   2060  HD2 TYR A 145     -13.339  -7.670 -19.860  1.00 80.99           H
ATOM   2061  CE1 TYR A 145     -16.253  -5.107 -19.840  1.00 80.99           C
ATOM   2062  HE1 TYR A 145     -17.072  -4.387 -19.834  1.00 80.99           H
ATOM   2063  CE2 TYR A 145     -15.486  -7.343 -20.198  1.00 80.99           C
ATOM   2064  HE2 TYR A 145     -15.704  -8.375 -20.474  1.00 80.99           H
ATOM   2065  CZ  TYR A 145     -16.473  -6.407 -20.176  1.00 80.99           C
ATOM   2066  OH  TYR A 145     -17.736  -6.787 -20.505  1.00 80.99           O
ATOM   2067  HH  TYR A 145     -18.361  -6.011 -20.417  1.00 80.99           H
ATOM   2068  HN  TYR A 145     -10.268  -4.370 -18.858  1.00 80.99           H
ATOM   2069  N   ILE A 146     -12.257  -3.224 -21.303  1.00 79.76           N
ATOM   2070  CA  ILE A 146     -12.885  -2.403 -22.324  1.00 79.76           C
ATOM   2071  C   ILE A 146     -12.042  -2.448 -23.599  1.00 79.76           C
ATOM   2072  O   ILE A 146     -12.581  -2.531 -24.702  1.00 79.76           O
ATOM   2073  HA  ILE A 146     -13.861  -2.839 -22.539  1.00 79.76           H
ATOM   2074  CB  ILE A 146     -13.130  -0.987 -21.797  1.00 79.76           C
ATOM   2075  HB  ILE A 146     -12.190  -0.605 -21.398  1.00 79.76           H
ATOM   2076  CG1 ILE A 146     -14.139  -0.996 -20.648  1.00 79.76           C
ATOM   2077 1HG1 ILE A 146     -15.132  -1.231 -21.033  1.00 79.76           H
ATOM   2078 2HG1 ILE A 146     -13.879  -1.780 -19.937  1.00 79.76           H
ATOM   2079  CG2 ILE A 146     -13.556  -0.048 -22.927  1.00 79.76           C
ATOM   2080 1HG2 ILE A 146     -12.771  -0.009 -23.683  1.00 79.76           H
ATOM   2081 2HG2 ILE A 146     -14.477  -0.417 -23.378  1.00 79.76           H
ATOM   2082 3HG2 ILE A 146     -13.723   0.951 -22.526  1.00 79.76           H
ATOM   2083  CD1 ILE A 146     -14.170   0.357 -19.935  1.00 79.76           C
ATOM   2084 1HD1 ILE A 146     -13.182   0.577 -19.530  1.00 79.76           H
ATOM   2085 2HD1 ILE A 146     -14.454   1.135 -20.643  1.00 79.76           H
ATOM   2086 3HD1 ILE A 146     -14.896   0.323 -19.122  1.00 79.76           H
ATOM   2087  HN  ILE A 146     -11.996  -2.736 -20.470  1.00 79.76           H
ATOM   2088  N   ALA A 147     -10.732  -2.391 -23.407  1.00 78.39           N
ATOM   2089  CA  ALA A 147      -9.812  -2.332 -24.530  1.00 78.39           C
ATOM   2090  C   ALA A 147      -9.957  -3.603 -25.370  1.00 78.39           C
ATOM   2091  O   ALA A 147      -9.756  -3.576 -26.583  1.00 78.39           O
ATOM   2092  HA  ALA A 147     -10.087  -1.471 -25.139  1.00 78.39           H
ATOM   2093  CB  ALA A 147      -8.386  -2.135 -24.012  1.00 78.39           C
ATOM   2094 1HB  ALA A 147      -8.330  -1.204 -23.447  1.00 78.39           H
ATOM   2095 2HB  ALA A 147      -8.116  -2.970 -23.365  1.00 78.39           H
ATOM   2096 3HB  ALA A 147      -7.696  -2.091 -24.855  1.00 78.39           H
ATOM   2097  HN  ALA A 147     -10.299  -2.385 -22.505  1.00 78.39           H
ATOM   2098  N   ILE A 148     -10.305  -4.686 -24.691  1.00 74.93           N
ATOM   2099  CA  ILE A 148     -10.301  -5.996 -25.319  1.00 74.93           C
ATOM   2100  C   ILE A 148     -11.700  -6.306 -25.853  1.00 74.93           C
ATOM   2101  O   ILE A 148     -11.847  -6.808 -26.966  1.00 74.93           O
ATOM   2102  HA  ILE A 148      -9.611  -5.952 -26.162  1.00 74.93           H
ATOM   2103  CB  ILE A 148      -9.764  -7.052 -24.350  1.00 74.93           C
ATOM   2104  HB  ILE A 148     -10.284  -6.940 -23.399  1.00 74.93           H
ATOM   2105  CG1 ILE A 148      -8.273  -6.840 -24.078  1.00 74.93           C
ATOM   2106 1HG1 ILE A 148      -7.700  -7.070 -24.976  1.00 74.93           H
ATOM   2107 2HG1 ILE A 148      -8.089  -5.792 -23.842  1.00 74.93           H
ATOM   2108  CG2 ILE A 148     -10.057  -8.464 -24.861  1.00 74.93           C
ATOM   2109 1HG2 ILE A 148     -11.135  -8.598 -24.962  1.00 74.93           H
ATOM   2110 2HG2 ILE A 148      -9.582  -8.606 -25.832  1.00 74.93           H
ATOM   2111 3HG2 ILE A 148      -9.665  -9.196 -24.154  1.00 74.93           H
ATOM   2112  CD1 ILE A 148      -7.796  -7.720 -22.921  1.00 74.93           C
ATOM   2113 1HD1 ILE A 148      -8.355  -7.471 -22.020  1.00 74.93           H
ATOM   2114 2HD1 ILE A 148      -7.960  -8.769 -23.172  1.00 74.93           H
ATOM   2115 3HD1 ILE A 148      -6.734  -7.550 -22.749  1.00 74.93           H
ATOM   2116  HN  ILE A 148     -10.586  -4.678 -23.731  1.00 74.93           H
ATOM   2117  N   ALA A 149     -12.694  -5.995 -25.033  1.00 76.72           N
ATOM   2118  CA  ALA A 149     -14.061  -6.385 -25.332  1.00 76.72           C
ATOM   2119  C   ALA A 149     -14.624  -5.465 -26.418  1.00 76.72           C
ATOM   2120  O   ALA A 149     -15.322  -5.920 -27.322  1.00 76.72           O
ATOM   2121  HA  ALA A 149     -14.039  -7.407 -25.710  1.00 76.72           H
ATOM   2122  CB  ALA A 149     -14.894  -6.351 -24.050  1.00 76.72           C
ATOM   2123 1HB  ALA A 149     -14.470  -7.043 -23.322  1.00 76.72           H
ATOM   2124 2HB  ALA A 149     -14.887  -5.341 -23.638  1.00 76.72           H
ATOM   2125 3HB  ALA A 149     -15.920  -6.643 -24.275  1.00 76.72           H
ATOM   2126  HN  ALA A 149     -12.577  -5.486 -24.180  1.00 76.72           H
ATOM   2127  N   GLN A 150     -14.299  -4.187 -26.292  1.00 77.08           N
ATOM   2128  CA  GLN A 150     -14.810  -3.190 -27.218  1.00 77.08           C
ATOM   2129  C   GLN A 150     -13.674  -2.632 -28.077  1.00 77.08           C
ATOM   2130  O   GLN A 150     -13.656  -1.443 -28.393  1.00 77.08           O
ATOM   2131  HA  GLN A 150     -15.525  -3.719 -27.848  1.00 77.08           H
ATOM   2132  CB  GLN A 150     -15.534  -2.068 -26.470  1.00 77.08           C
ATOM   2133 1HB  GLN A 150     -14.843  -1.577 -25.786  1.00 77.08           H
ATOM   2134 2HB  GLN A 150     -15.871  -1.312 -27.180  1.00 77.08           H
ATOM   2135  CG  GLN A 150     -16.732  -2.614 -25.690  1.00 77.08           C
ATOM   2136 1HG  GLN A 150     -17.298  -3.300 -26.319  1.00 77.08           H
ATOM   2137 2HG  GLN A 150     -16.381  -3.185 -24.831  1.00 77.08           H
ATOM   2138  CD  GLN A 150     -17.641  -1.478 -25.217  1.00 77.08           C
ATOM   2139  OE1 GLN A 150     -17.388  -0.307 -25.450  1.00 77.08           O
ATOM   2140  NE2 GLN A 150     -18.711  -1.887 -24.541  1.00 77.08           N
ATOM   2141 1HE2 GLN A 150     -18.859  -2.864 -24.384  1.00 77.08           H
ATOM   2142 2HE2 GLN A 150     -19.366  -1.219 -24.189  1.00 77.08           H
ATOM   2143  HN  GLN A 150     -13.699  -3.830 -25.576  1.00 77.08           H
ATOM   2144  N   ALA A 151     -12.753  -3.516 -28.431  1.00 73.27           N
ATOM   2145  CA  ALA A 151     -11.540  -3.100 -29.115  1.00 73.27           C
ATOM   2146  C   ALA A 151     -11.910  -2.232 -30.319  1.00 73.27           C
ATOM   2147  O   ALA A 151     -11.203  -1.279 -30.642  1.00 73.27           O
ATOM   2148  HA  ALA A 151     -10.952  -2.505 -28.415  1.00 73.27           H
ATOM   2149  CB  ALA A 151     -10.730  -4.335 -29.513  1.00 73.27           C
ATOM   2150 1HB  ALA A 151     -10.467  -4.902 -28.620  1.00 73.27           H
ATOM   2151 2HB  ALA A 151     -11.325  -4.961 -30.178  1.00 73.27           H
ATOM   2152 3HB  ALA A 151      -9.820  -4.023 -30.026  1.00 73.27           H
ATOM   2153  HN  ALA A 151     -12.826  -4.498 -28.259  1.00 73.27           H
ATOM   2154  N   MET A 152     -13.017  -2.593 -30.951  1.00 70.29           N
ATOM   2155  CA  MET A 152     -13.462  -1.891 -32.142  1.00 70.29           C
ATOM   2156  C   MET A 152     -13.797  -0.432 -31.826  1.00 70.29           C
ATOM   2157  O   MET A 152     -13.429   0.470 -32.577  1.00 70.29           O
ATOM   2158  HA  MET A 152     -12.624  -1.936 -32.839  1.00 70.29           H
ATOM   2159  CB  MET A 152     -14.699  -2.587 -32.713  1.00 70.29           C
ATOM   2160 1HB  MET A 152     -15.419  -2.768 -31.916  1.00 70.29           H
ATOM   2161 2HB  MET A 152     -15.185  -1.935 -33.439  1.00 70.29           H
ATOM   2162  CG  MET A 152     -14.324  -3.911 -33.381  1.00 70.29           C
ATOM   2163 1HG  MET A 152     -13.425  -4.319 -32.919  1.00 70.29           H
ATOM   2164 2HG  MET A 152     -15.119  -4.642 -33.231  1.00 70.29           H
ATOM   2165  SD  MET A 152     -14.051  -3.659 -35.127  1.00 70.29           S
ATOM   2166  CE  MET A 152     -15.736  -3.696 -35.713  1.00 70.29           C
ATOM   2167 1HE  MET A 152     -16.185  -4.659 -35.469  1.00 70.29           H
ATOM   2168 2HE  MET A 152     -16.305  -2.899 -35.234  1.00 70.29           H
ATOM   2169 3HE  MET A 152     -15.749  -3.553 -36.793  1.00 70.29           H
ATOM   2170  HN  MET A 152     -13.605  -3.349 -30.661  1.00 70.29           H
ATOM   2171  N   ARG A 153     -14.491  -0.245 -30.713  1.00 70.77           N
ATOM   2172  CA  ARG A 153     -14.945   1.080 -30.328  1.00 70.77           C
ATOM   2173  C   ARG A 153     -13.878   1.783 -29.486  1.00 70.77           C
ATOM   2174  O   ARG A 153     -13.915   3.002 -29.323  1.00 70.77           O
ATOM   2175  HA  ARG A 153     -15.109   1.603 -31.270  1.00 70.77           H
ATOM   2176  CB  ARG A 153     -16.248   1.005 -29.529  1.00 70.77           C
ATOM   2177 1HB  ARG A 153     -16.123   0.324 -28.687  1.00 70.77           H
ATOM   2178 2HB  ARG A 153     -16.481   1.985 -29.114  1.00 70.77           H
ATOM   2179  CG  ARG A 153     -17.405   0.529 -30.410  1.00 70.77           C
ATOM   2180 1HG  ARG A 153     -17.494   1.178 -31.281  1.00 70.77           H
ATOM   2181 2HG  ARG A 153     -17.196  -0.475 -30.780  1.00 70.77           H
ATOM   2182  CD  ARG A 153     -18.722   0.527 -29.631  1.00 70.77           C
ATOM   2183 1HD  ARG A 153     -18.666  -0.185 -28.808  1.00 70.77           H
ATOM   2184 2HD  ARG A 153     -18.896   1.509 -29.192  1.00 70.77           H
ATOM   2185  NE  ARG A 153     -19.841   0.171 -30.532  1.00 70.77           N
ATOM   2186  HE  ARG A 153     -19.627  -0.039 -31.486  1.00 70.77           H
ATOM   2187  CZ  ARG A 153     -21.124   0.111 -30.148  1.00 70.77           C
ATOM   2188  NH1 ARG A 153     -21.468   0.382 -28.882  1.00 70.77           N
ATOM   2189 1HH1 ARG A 153     -20.766   0.631 -28.215  1.00 70.77           H
ATOM   2190 2HH1 ARG A 153     -22.428   0.335 -28.604  1.00 70.77           H
ATOM   2191  NH2 ARG A 153     -22.057  -0.223 -31.050  1.00 70.77           N
ATOM   2192 1HH2 ARG A 153     -23.018  -0.272 -30.780  1.00 70.77           H
ATOM   2193 2HH2 ARG A 153     -21.791  -0.423 -31.993  1.00 70.77           H
ATOM   2194  HN  ARG A 153     -14.742  -0.979 -30.081  1.00 70.77           H
ATOM   2195  N   ALA A 154     -12.953   0.985 -28.974  1.00 69.02           N
ATOM   2196  CA  ALA A 154     -12.019   1.469 -27.971  1.00 69.02           C
ATOM   2197  C   ALA A 154     -11.131   2.550 -28.588  1.00 69.02           C
ATOM   2198  O   ALA A 154     -10.633   3.427 -27.883  1.00 69.02           O
ATOM   2199  HA  ALA A 154     -12.600   1.907 -27.160  1.00 69.02           H
ATOM   2200  CB  ALA A 154     -11.209   0.294 -27.419  1.00 69.02           C
ATOM   2201 1HB  ALA A 154     -11.885  -0.432 -26.966  1.00 69.02           H
ATOM   2202 2HB  ALA A 154     -10.658  -0.181 -28.230  1.00 69.02           H
ATOM   2203 3HB  ALA A 154     -10.509   0.657 -26.667  1.00 69.02           H
ATOM   2204  HN  ALA A 154     -12.837   0.026 -29.232  1.00 69.02           H
ATOM   2205  N   HIS A 155     -10.958   2.454 -29.899  1.00 68.96           N
ATOM   2206  CA  HIS A 155     -10.052   3.345 -30.602  1.00 68.96           C
ATOM   2207  C   HIS A 155     -10.666   4.744 -30.680  1.00 68.96           C
ATOM   2208  O   HIS A 155     -10.006   5.734 -30.367  1.00 68.96           O
ATOM   2209  HA  HIS A 155      -9.137   3.391 -30.011  1.00 68.96           H
ATOM   2210  CB  HIS A 155      -9.691   2.778 -31.977  1.00 68.96           C
ATOM   2211 1HB  HIS A 155      -9.392   1.736 -31.862  1.00 68.96           H
ATOM   2212 2HB  HIS A 155     -10.580   2.787 -32.607  1.00 68.96           H
ATOM   2213  CG  HIS A 155      -8.585   3.530 -32.679  1.00 68.96           C
ATOM   2214  ND1 HIS A 155      -8.823   4.614 -33.506  1.00 68.96           N
ATOM   2215  HD1 HIS A 155      -9.720   5.002 -33.718  1.00 68.96           H
ATOM   2216  CD2 HIS A 155      -7.234   3.342 -32.670  1.00 68.96           C
ATOM   2217  HD2 HIS A 155      -6.702   2.568 -32.117  1.00 68.96           H
ATOM   2218  CE1 HIS A 155      -7.661   5.051 -33.968  1.00 68.96           C
ATOM   2219  HE1 HIS A 155      -7.516   5.894 -34.644  1.00 68.96           H
ATOM   2220  NE2 HIS A 155      -6.677   4.261 -33.449  1.00 68.96           N
ATOM   2221  HN  HIS A 155     -11.424   1.783 -30.476  1.00 68.96           H
ATOM   2222  N   THR A 156     -11.922   4.782 -31.100  1.00 73.24           N
ATOM   2223  CA  THR A 156     -12.597   6.048 -31.326  1.00 73.24           C
ATOM   2224  C   THR A 156     -12.835   6.770 -29.998  1.00 73.24           C
ATOM   2225  O   THR A 156     -13.024   7.985 -29.973  1.00 73.24           O
ATOM   2226  HA  THR A 156     -11.945   6.685 -31.923  1.00 73.24           H
ATOM   2227  CB  THR A 156     -13.885   5.765 -32.103  1.00 73.24           C
ATOM   2228  HB  THR A 156     -14.545   6.633 -32.091  1.00 73.24           H
ATOM   2229  OG1 THR A 156     -14.406   4.587 -31.493  1.00 73.24           O
ATOM   2230  HG1 THR A 156     -15.375   4.486 -31.718  1.00 73.24           H
ATOM   2231  CG2 THR A 156     -13.616   5.349 -33.550  1.00 73.24           C
ATOM   2232 1HG2 THR A 156     -13.011   4.442 -33.561  1.00 73.24           H
ATOM   2233 2HG2 THR A 156     -13.082   6.148 -34.065  1.00 73.24           H
ATOM   2234 3HG2 THR A 156     -14.563   5.160 -34.056  1.00 73.24           H
ATOM   2235  HN  THR A 156     -12.474   3.969 -31.285  1.00 73.24           H
ATOM   2236  N   TRP A 157     -12.818   5.991 -28.926  1.00 78.95           N
ATOM   2237  CA  TRP A 157     -13.180   6.510 -27.618  1.00 78.95           C
ATOM   2238  C   TRP A 157     -11.888   6.821 -26.859  1.00 78.95           C
ATOM   2239  O   TRP A 157     -11.916   7.067 -25.654  1.00 78.95           O
ATOM   2240  HA  TRP A 157     -13.753   7.425 -27.769  1.00 78.95           H
ATOM   2241  CB  TRP A 157     -14.090   5.532 -26.873  1.00 78.95           C
ATOM   2242 1HB  TRP A 157     -13.669   4.530 -26.949  1.00 78.95           H
ATOM   2243 2HB  TRP A 157     -14.100   5.795 -25.815  1.00 78.95           H
ATOM   2244  CG  TRP A 157     -15.530   5.505 -27.390  1.00 78.95           C
ATOM   2245  CD1 TRP A 157     -15.955   5.631 -28.655  1.00 78.95           C
ATOM   2246  HD1 TRP A 157     -15.297   5.776 -29.511  1.00 78.95           H
ATOM   2247  CD2 TRP A 157     -16.725   5.335 -26.599  1.00 78.95           C
ATOM   2248  NE1 TRP A 157     -17.331   5.555 -28.736  1.00 78.95           N
ATOM   2249  HE1 TRP A 157     -17.879   5.622 -29.569  1.00 78.95           H
ATOM   2250  CE2 TRP A 157     -17.814   5.369 -27.446  1.00 78.95           C
ATOM   2251  CE3 TRP A 157     -16.880   5.157 -25.213  1.00 78.95           C
ATOM   2252  HE3 TRP A 157     -16.037   5.126 -24.523  1.00 78.95           H
ATOM   2253  CZ2 TRP A 157     -19.135   5.233 -27.002  1.00 78.95           C
ATOM   2254  HZ2 TRP A 157     -19.978   5.264 -27.692  1.00 78.95           H
ATOM   2255  CZ3 TRP A 157     -18.207   5.023 -24.785  1.00 78.95           C
ATOM   2256  HZ3 TRP A 157     -18.384   4.883 -23.719  1.00 78.95           H
ATOM   2257  CH2 TRP A 157     -19.314   5.056 -25.625  1.00 78.95           C
ATOM   2258  HH2 TRP A 157     -20.317   4.943 -25.214  1.00 78.95           H
ATOM   2259  HN  TRP A 157     -12.564   5.024 -28.942  1.00 78.95           H
ATOM   2260  N   ARG A 158     -10.787   6.801 -27.596  1.00 77.66           N
ATOM   2261  CA  ARG A 158      -9.473   6.845 -26.978  1.00 77.66           C
ATOM   2262  C   ARG A 158      -9.298   8.149 -26.197  1.00 77.66           C
ATOM   2263  O   ARG A 158      -8.826   8.137 -25.061  1.00 77.66           O
ATOM   2264  HA  ARG A 158      -9.448   5.983 -26.313  1.00 77.66           H
ATOM   2265  CB  ARG A 158      -8.366   6.736 -28.029  1.00 77.66           C
ATOM   2266 1HB  ARG A 158      -8.524   5.846 -28.638  1.00 77.66           H
ATOM   2267 2HB  ARG A 158      -8.412   7.593 -28.701  1.00 77.66           H
ATOM   2268  CG  ARG A 158      -6.987   6.672 -27.369  1.00 77.66           C
ATOM   2269 1HG  ARG A 158      -6.819   7.574 -26.781  1.00 77.66           H
ATOM   2270 2HG  ARG A 158      -6.950   5.830 -26.678  1.00 77.66           H
ATOM   2271  CD  ARG A 158      -5.883   6.527 -28.419  1.00 77.66           C
ATOM   2272 1HD  ARG A 158      -6.087   5.666 -29.056  1.00 77.66           H
ATOM   2273 2HD  ARG A 158      -5.867   7.405 -29.065  1.00 77.66           H
ATOM   2274  NE  ARG A 158      -4.571   6.365 -27.754  1.00 77.66           N
ATOM   2275  HE  ARG A 158      -4.515   6.559 -26.774  1.00 77.66           H
ATOM   2276  CZ  ARG A 158      -3.454   5.974 -28.382  1.00 77.66           C
ATOM   2277  NH1 ARG A 158      -3.471   5.701 -29.694  1.00 77.66           N
ATOM   2278 1HH1 ARG A 158      -4.322   5.788 -30.211  1.00 77.66           H
ATOM   2279 2HH1 ARG A 158      -2.633   5.410 -30.155  1.00 77.66           H
ATOM   2280  NH2 ARG A 158      -2.319   5.861 -27.679  1.00 77.66           N
ATOM   2281 1HH2 ARG A 158      -1.476   5.570 -28.133  1.00 77.66           H
ATOM   2282 2HH2 ARG A 158      -2.315   6.067 -26.700  1.00 77.66           H
ATOM   2283  HN  ARG A 158     -10.783   6.754 -28.595  1.00 77.66           H
ATOM   2284  N   GLU A 159      -9.687   9.242 -26.837  1.00 80.51           N
ATOM   2285  CA  GLU A 159      -9.491  10.559 -26.256  1.00 80.51           C
ATOM   2286  C   GLU A 159     -10.378  10.733 -25.021  1.00 80.51           C
ATOM   2287  O   GLU A 159      -9.911  11.183 -23.976  1.00 80.51           O
ATOM   2288  HA  GLU A 159      -8.441  10.594 -25.965  1.00 80.51           H
ATOM   2289  CB  GLU A 159      -9.762  11.658 -27.285  1.00 80.51           C
ATOM   2290 1HB  GLU A 159     -10.720  11.477 -27.772  1.00 80.51           H
ATOM   2291 2HB  GLU A 159      -9.701  12.635 -26.805  1.00 80.51           H
ATOM   2292  CG  GLU A 159      -8.700  11.653 -28.386  1.00 80.51           C
ATOM   2293 1HG  GLU A 159      -7.707  11.712 -27.940  1.00 80.51           H
ATOM   2294 2HG  GLU A 159      -8.746  10.712 -28.936  1.00 80.51           H
ATOM   2295  CD  GLU A 159      -8.903  12.824 -29.350  1.00 80.51           C
ATOM   2296  OE1 GLU A 159      -7.959  13.092 -30.124  1.00 80.51           O
ATOM   2297  OE2 GLU A 159      -9.998  13.424 -29.291  1.00 80.51           O
ATOM   2298  HN  GLU A 159     -10.129   9.237 -27.734  1.00 80.51           H
ATOM   2299  N   LYS A 160     -11.641  10.367 -25.184  1.00 84.21           N
ATOM   2300  CA  LYS A 160     -12.592  10.455 -24.089  1.00 84.21           C
ATOM   2301  C   LYS A 160     -12.068   9.650 -22.898  1.00 84.21           C
ATOM   2302  O   LYS A 160     -12.130  10.109 -21.758  1.00 84.21           O
ATOM   2303  HA  LYS A 160     -12.656  11.503 -23.795  1.00 84.21           H
ATOM   2304  CB  LYS A 160     -13.986  10.029 -24.554  1.00 84.21           C
ATOM   2305 1HB  LYS A 160     -13.934   9.043 -25.016  1.00 84.21           H
ATOM   2306 2HB  LYS A 160     -14.650   9.943 -23.694  1.00 84.21           H
ATOM   2307  CG  LYS A 160     -14.563  11.036 -25.551  1.00 84.21           C
ATOM   2308 1HG  LYS A 160     -14.495  12.042 -25.138  1.00 84.21           H
ATOM   2309 2HG  LYS A 160     -13.970  11.028 -26.466  1.00 84.21           H
ATOM   2310  CD  LYS A 160     -16.021  10.709 -25.879  1.00 84.21           C
ATOM   2311 1HD  LYS A 160     -16.084   9.716 -26.322  1.00 84.21           H
ATOM   2312 2HD  LYS A 160     -16.607  10.687 -24.960  1.00 84.21           H
ATOM   2313  CE  LYS A 160     -16.611  11.742 -26.842  1.00 84.21           C
ATOM   2314 1HE  LYS A 160     -16.496  12.743 -26.427  1.00 84.21           H
ATOM   2315 2HE  LYS A 160     -16.064  11.723 -27.785  1.00 84.21           H
ATOM   2316  NZ  LYS A 160     -18.044  11.462 -27.087  1.00 84.21           N
ATOM   2317 1HZ  LYS A 160     -18.419  12.156 -27.724  1.00 84.21           H
ATOM   2318 2HZ  LYS A 160     -18.143  10.540 -27.496  1.00 84.21           H
ATOM   2319 3HZ  LYS A 160     -18.550  11.499 -26.210  1.00 84.21           H
ATOM   2320  HN  LYS A 160     -12.016  10.017 -26.042  1.00 84.21           H
ATOM   2321  N   ARG A 161     -11.565   8.463 -23.203  1.00 85.57           N
ATOM   2322  CA  ARG A 161     -11.058   7.577 -22.169  1.00 85.57           C
ATOM   2323  C   ARG A 161      -9.917   8.252 -21.404  1.00 85.57           C
ATOM   2324  O   ARG A 161      -9.786   8.075 -20.194  1.00 85.57           O
ATOM   2325  HA  ARG A 161     -11.912   7.392 -21.517  1.00 85.57           H
ATOM   2326  CB  ARG A 161     -10.553   6.263 -22.768  1.00 85.57           C
ATOM   2327 1HB  ARG A 161      -9.918   6.472 -23.629  1.00 85.57           H
ATOM   2328 2HB  ARG A 161      -9.937   5.738 -22.037  1.00 85.57           H
ATOM   2329  CG  ARG A 161     -11.721   5.370 -23.193  1.00 85.57           C
ATOM   2330 1HG  ARG A 161     -12.251   5.013 -22.310  1.00 85.57           H
ATOM   2331 2HG  ARG A 161     -12.433   5.951 -23.779  1.00 85.57           H
ATOM   2332  CD  ARG A 161     -11.228   4.178 -24.016  1.00 85.57           C
ATOM   2333 1HD  ARG A 161     -12.076   3.660 -24.464  1.00 85.57           H
ATOM   2334 2HD  ARG A 161     -10.598   4.526 -24.834  1.00 85.57           H
ATOM   2335  NE  ARG A 161     -10.467   3.248 -23.152  1.00 85.57           N
ATOM   2336  HE  ARG A 161     -10.454   3.425 -22.168  1.00 85.57           H
ATOM   2337  CZ  ARG A 161      -9.793   2.182 -23.607  1.00 85.57           C
ATOM   2338  NH1 ARG A 161      -9.776   1.896 -24.916  1.00 85.57           N
ATOM   2339 1HH1 ARG A 161     -10.268   2.480 -25.562  1.00 85.57           H
ATOM   2340 2HH1 ARG A 161      -9.271   1.099 -25.247  1.00 85.57           H
ATOM   2341  NH2 ARG A 161      -9.137   1.407 -22.733  1.00 85.57           N
ATOM   2342 1HH2 ARG A 161      -8.630   0.608 -23.056  1.00 85.57           H
ATOM   2343 2HH2 ARG A 161      -9.155   1.627 -21.757  1.00 85.57           H
ATOM   2344  HN  ARG A 161     -11.500   8.105 -24.135  1.00 85.57           H
ATOM   2345  N   LEU A 162      -9.121   9.011 -22.142  1.00 86.53           N
ATOM   2346  CA  LEU A 162      -7.983   9.696 -21.553  1.00 86.53           C
ATOM   2347  C   LEU A 162      -8.484  10.774 -20.589  1.00 86.53           C
ATOM   2348  O   LEU A 162      -7.927  10.952 -19.507  1.00 86.53           O
ATOM   2349  HA  LEU A 162      -7.418   8.959 -20.982  1.00 86.53           H
ATOM   2350  CB  LEU A 162      -7.055  10.231 -22.645  1.00 86.53           C
ATOM   2351 1HB  LEU A 162      -6.852   9.424 -23.350  1.00 86.53           H
ATOM   2352 2HB  LEU A 162      -7.584  11.009 -23.195  1.00 86.53           H
ATOM   2353  CG  LEU A 162      -5.717  10.802 -22.169  1.00 86.53           C
ATOM   2354  HG  LEU A 162      -5.916  11.522 -21.376  1.00 86.53           H
ATOM   2355  CD1 LEU A 162      -4.834   9.704 -21.572  1.00 86.53           C
ATOM   2356 1HD1 LEU A 162      -5.343   9.251 -20.721  1.00 86.53           H
ATOM   2357 2HD1 LEU A 162      -4.640   8.943 -22.327  1.00 86.53           H
ATOM   2358 3HD1 LEU A 162      -3.890  10.137 -21.241  1.00 86.53           H
ATOM   2359  CD2 LEU A 162      -5.010  11.556 -23.297  1.00 86.53           C
ATOM   2360 1HD2 LEU A 162      -4.824  10.875 -24.128  1.00 86.53           H
ATOM   2361 2HD2 LEU A 162      -5.641  12.378 -23.635  1.00 86.53           H
ATOM   2362 3HD2 LEU A 162      -4.062  11.951 -22.932  1.00 86.53           H
ATOM   2363  HN  LEU A 162      -9.243   9.162 -23.123  1.00 86.53           H
ATOM   2364  N   LEU A 163      -9.530  11.465 -21.018  1.00 88.79           N
ATOM   2365  CA  LEU A 163     -10.107  12.527 -20.211  1.00 88.79           C
ATOM   2366  C   LEU A 163     -10.652  11.934 -18.910  1.00 88.79           C
ATOM   2367  O   LEU A 163     -10.350  12.427 -17.825  1.00 88.79           O
ATOM   2368  HA  LEU A 163      -9.305  13.222 -19.964  1.00 88.79           H
ATOM   2369  CB  LEU A 163     -11.149  13.306 -21.017  1.00 88.79           C
ATOM   2370 1HB  LEU A 163     -10.696  13.611 -21.960  1.00 88.79           H
ATOM   2371 2HB  LEU A 163     -11.969  12.631 -21.260  1.00 88.79           H
ATOM   2372  CG  LEU A 163     -11.731  14.547 -20.337  1.00 88.79           C
ATOM   2373  HG  LEU A 163     -12.090  14.259 -19.349  1.00 88.79           H
ATOM   2374  CD1 LEU A 163     -10.655  15.615 -20.133  1.00 88.79           C
ATOM   2375 1HD1 LEU A 163      -9.859  15.215 -19.506  1.00 88.79           H
ATOM   2376 2HD1 LEU A 163     -10.244  15.906 -21.100  1.00 88.79           H
ATOM   2377 3HD1 LEU A 163     -11.096  16.487 -19.649  1.00 88.79           H
ATOM   2378  CD2 LEU A 163     -12.933  15.085 -21.116  1.00 88.79           C
ATOM   2379 1HD2 LEU A 163     -12.622  15.353 -22.125  1.00 88.79           H
ATOM   2380 2HD2 LEU A 163     -13.707  14.319 -21.165  1.00 88.79           H
ATOM   2381 3HD2 LEU A 163     -13.328  15.967 -20.611  1.00 88.79           H
ATOM   2382  HN  LEU A 163      -9.981  11.309 -21.897  1.00 88.79           H
ATOM   2383  N   TYR A 164     -11.447  10.885 -19.063  1.00 90.30           N
ATOM   2384  CA  TYR A 164     -12.024  10.210 -17.913  1.00 90.30           C
ATOM   2385  C   TYR A 164     -10.931   9.687 -16.978  1.00 90.30           C
ATOM   2386  O   TYR A 164     -11.084   9.722 -15.758  1.00 90.30           O
ATOM   2387  HA  TYR A 164     -12.639  10.930 -17.374  1.00 90.30           H
ATOM   2388  CB  TYR A 164     -12.811   9.022 -18.472  1.00 90.30           C
ATOM   2389 1HB  TYR A 164     -12.204   8.520 -19.226  1.00 90.30           H
ATOM   2390 2HB  TYR A 164     -12.983   8.304 -17.671  1.00 90.30           H
ATOM   2391  CG  TYR A 164     -14.156   9.404 -19.092  1.00 90.30           C
ATOM   2392  CD1 TYR A 164     -15.118  10.027 -18.324  1.00 90.30           C
ATOM   2393  HD1 TYR A 164     -14.920  10.247 -17.275  1.00 90.30           H
ATOM   2394  CD2 TYR A 164     -14.407   9.126 -20.420  1.00 90.30           C
ATOM   2395  HD2 TYR A 164     -13.648   8.633 -21.027  1.00 90.30           H
ATOM   2396  CE1 TYR A 164     -16.385  10.387 -18.908  1.00 90.30           C
ATOM   2397  HE1 TYR A 164     -17.153  10.879 -18.312  1.00 90.30           H
ATOM   2398  CE2 TYR A 164     -15.674   9.485 -21.004  1.00 90.30           C
ATOM   2399  HE2 TYR A 164     -15.885   9.271 -22.052  1.00 90.30           H
ATOM   2400  CZ  TYR A 164     -16.600  10.098 -20.219  1.00 90.30           C
ATOM   2401  OH  TYR A 164     -17.796  10.437 -20.770  1.00 90.30           O
ATOM   2402  HH  TYR A 164     -18.366  10.900 -20.092  1.00 90.30           H
ATOM   2403  HN  TYR A 164     -11.696  10.496 -19.950  1.00 90.30           H
ATOM   2404  N   SER A 165      -9.853   9.215 -17.586  1.00 91.71           N
ATOM   2405  CA  SER A 165      -8.751   8.651 -16.825  1.00 91.71           C
ATOM   2406  C   SER A 165      -8.183   9.702 -15.869  1.00 91.71           C
ATOM   2407  O   SER A 165      -7.759   9.375 -14.762  1.00 91.71           O
ATOM   2408  HA  SER A 165      -9.182   7.820 -16.267  1.00 91.71           H
ATOM   2409  CB  SER A 165      -7.652   8.127 -17.752  1.00 91.71           C
ATOM   2410 1HB  SER A 165      -7.018   7.431 -17.204  1.00 91.71           H
ATOM   2411 2HB  SER A 165      -8.105   7.569 -18.571  1.00 91.71           H
ATOM   2412  OG  SER A 165      -6.853   9.181 -18.281  1.00 91.71           O
ATOM   2413  HG  SER A 165      -7.374  10.034 -18.291  1.00 91.71           H
ATOM   2414  HN  SER A 165      -9.725   9.214 -18.578  1.00 91.71           H
ATOM   2415  N   LYS A 166      -8.193  10.944 -16.332  1.00 93.23           N
ATOM   2416  CA  LYS A 166      -7.678  12.044 -15.535  1.00 93.23           C
ATOM   2417  C   LYS A 166      -8.586  12.259 -14.323  1.00 93.23           C
ATOM   2418  O   LYS A 166      -8.106  12.376 -13.197  1.00 93.23           O
ATOM   2419  HA  LYS A 166      -6.689  11.754 -15.179  1.00 93.23           H
ATOM   2420  CB  LYS A 166      -7.499  13.294 -16.400  1.00 93.23           C
ATOM   2421 1HB  LYS A 166      -8.416  13.490 -16.956  1.00 93.23           H
ATOM   2422 2HB  LYS A 166      -7.323  14.160 -15.761  1.00 93.23           H
ATOM   2423  CG  LYS A 166      -6.331  13.125 -17.373  1.00 93.23           C
ATOM   2424 1HG  LYS A 166      -5.414  12.932 -16.817  1.00 93.23           H
ATOM   2425 2HG  LYS A 166      -6.507  12.258 -18.010  1.00 93.23           H
ATOM   2426  CD  LYS A 166      -6.155  14.374 -18.239  1.00 93.23           C
ATOM   2427 1HD  LYS A 166      -7.052  14.537 -18.836  1.00 93.23           H
ATOM   2428 2HD  LYS A 166      -6.033  15.249 -17.601  1.00 93.23           H
ATOM   2429  CE  LYS A 166      -4.941  14.235 -19.161  1.00 93.23           C
ATOM   2430 1HE  LYS A 166      -4.056  13.991 -18.573  1.00 93.23           H
ATOM   2431 2HE  LYS A 166      -5.098  13.411 -19.857  1.00 93.23           H
ATOM   2432  NZ  LYS A 166      -4.715  15.490 -19.912  1.00 93.23           N
ATOM   2433 1HZ  LYS A 166      -3.919  15.374 -20.530  1.00 93.23           H
ATOM   2434 2HZ  LYS A 166      -5.539  15.709 -20.460  1.00 93.23           H
ATOM   2435 3HZ  LYS A 166      -4.530  16.245 -19.261  1.00 93.23           H
ATOM   2436  HN  LYS A 166      -8.544  11.202 -17.232  1.00 93.23           H
ATOM   2437  N   MET A 167      -9.882  12.304 -14.595  1.00 94.79           N
ATOM   2438  CA  MET A 167     -10.857  12.567 -13.551  1.00 94.79           C
ATOM   2439  C   MET A 167     -10.863  11.444 -12.511  1.00 94.79           C
ATOM   2440  O   MET A 167     -11.000  11.700 -11.316  1.00 94.79           O
ATOM   2441  HA  MET A 167     -10.544  13.501 -13.085  1.00 94.79           H
ATOM   2442  CB  MET A 167     -12.250  12.694 -14.172  1.00 94.79           C
ATOM   2443 1HB  MET A 167     -12.477  11.799 -14.751  1.00 94.79           H
ATOM   2444 2HB  MET A 167     -12.999  12.762 -13.384  1.00 94.79           H
ATOM   2445  CG  MET A 167     -12.337  13.927 -15.074  1.00 94.79           C
ATOM   2446 1HG  MET A 167     -11.971  14.804 -14.541  1.00 94.79           H
ATOM   2447 2HG  MET A 167     -11.698  13.795 -15.947  1.00 94.79           H
ATOM   2448  SD  MET A 167     -14.026  14.188 -15.590  1.00 94.79           S
ATOM   2449  CE  MET A 167     -14.260  12.750 -16.621  1.00 94.79           C
ATOM   2450 1HE  MET A 167     -13.540  12.767 -17.439  1.00 94.79           H
ATOM   2451 2HE  MET A 167     -14.113  11.848 -16.027  1.00 94.79           H
ATOM   2452 3HE  MET A 167     -15.272  12.756 -17.028  1.00 94.79           H
ATOM   2453  HN  MET A 167     -10.267  12.166 -15.508  1.00 94.79           H
ATOM   2454  N   VAL A 168     -10.712  10.223 -13.005  1.00 95.15           N
ATOM   2455  CA  VAL A 168     -10.697   9.061 -12.134  1.00 95.15           C
ATOM   2456  C   VAL A 168      -9.490   9.147 -11.197  1.00 95.15           C
ATOM   2457  O   VAL A 168      -9.614   8.907  -9.997  1.00 95.15           O
ATOM   2458  HA  VAL A 168     -11.608   9.086 -11.535  1.00 95.15           H
ATOM   2459  CB  VAL A 168     -10.714   7.780 -12.970  1.00 95.15           C
ATOM   2460  HB  VAL A 168      -9.927   7.858 -13.720  1.00 95.15           H
ATOM   2461  CG1 VAL A 168     -10.416   6.555 -12.103  1.00 95.15           C
ATOM   2462 1HG1 VAL A 168      -9.431   6.662 -11.649  1.00 95.15           H
ATOM   2463 2HG1 VAL A 168     -11.170   6.471 -11.320  1.00 95.15           H
ATOM   2464 3HG1 VAL A 168     -10.434   5.658 -12.723  1.00 95.15           H
ATOM   2465  CG2 VAL A 168     -12.048   7.621 -13.703  1.00 95.15           C
ATOM   2466 1HG2 VAL A 168     -12.859   7.575 -12.975  1.00 95.15           H
ATOM   2467 2HG2 VAL A 168     -12.203   8.473 -14.365  1.00 95.15           H
ATOM   2468 3HG2 VAL A 168     -12.033   6.703 -14.290  1.00 95.15           H
ATOM   2469  HN  VAL A 168     -10.602  10.023 -13.978  1.00 95.15           H
ATOM   2470  N   CYS A 169      -8.352   9.489 -11.780  1.00 95.77           N
ATOM   2471  CA  CYS A 169      -7.119   9.587 -11.017  1.00 95.77           C
ATOM   2472  C   CYS A 169      -7.335  10.591  -9.883  1.00 95.77           C
ATOM   2473  O   CYS A 169      -7.000  10.315  -8.732  1.00 95.77           O
ATOM   2474  HA  CYS A 169      -6.917   8.593 -10.620  1.00 95.77           H
ATOM   2475  CB  CYS A 169      -5.934   9.975 -11.904  1.00 95.77           C
ATOM   2476 1HB  CYS A 169      -6.203  10.820 -12.536  1.00 95.77           H
ATOM   2477 2HB  CYS A 169      -5.095  10.294 -11.285  1.00 95.77           H
ATOM   2478  SG  CYS A 169      -5.437   8.552 -12.941  1.00 95.77           S
ATOM   2479  HG  CYS A 169      -6.400   8.698 -13.848  1.00 95.77           H
ATOM   2480  HN  CYS A 169      -8.263   9.698 -12.754  1.00 95.77           H
ATOM   2481  N   PHE A 170      -7.895  11.736 -10.247  1.00 96.30           N
ATOM   2482  CA  PHE A 170      -8.140  12.790  -9.278  1.00 96.30           C
ATOM   2483  C   PHE A 170      -9.047  12.298  -8.149  1.00 96.30           C
ATOM   2484  O   PHE A 170      -8.774  12.545  -6.975  1.00 96.30           O
ATOM   2485  HA  PHE A 170      -7.174  13.081  -8.864  1.00 96.30           H
ATOM   2486  CB  PHE A 170      -8.843  13.927 -10.022  1.00 96.30           C
ATOM   2487 1HB  PHE A 170      -8.227  14.229 -10.869  1.00 96.30           H
ATOM   2488 2HB  PHE A 170      -9.783  13.555 -10.428  1.00 96.30           H
ATOM   2489  CG  PHE A 170      -9.130  15.155  -9.155  1.00 96.30           C
ATOM   2490  CD1 PHE A 170     -10.371  15.343  -8.631  1.00 96.30           C
ATOM   2491  HD1 PHE A 170     -11.161  14.618  -8.829  1.00 96.30           H
ATOM   2492  CD2 PHE A 170      -8.144  16.058  -8.908  1.00 96.30           C
ATOM   2493  HD2 PHE A 170      -7.149  15.908  -9.328  1.00 96.30           H
ATOM   2494  CE1 PHE A 170     -10.637  16.482  -7.827  1.00 96.30           C
ATOM   2495  HE1 PHE A 170     -11.632  16.633  -7.407  1.00 96.30           H
ATOM   2496  CE2 PHE A 170      -8.410  17.198  -8.104  1.00 96.30           C
ATOM   2497  HE2 PHE A 170      -7.620  17.922  -7.906  1.00 96.30           H
ATOM   2498  CZ  PHE A 170      -9.651  17.386  -7.580  1.00 96.30           C
ATOM   2499  HZ  PHE A 170      -9.855  18.260  -6.963  1.00 96.30           H
ATOM   2500  HN  PHE A 170      -8.178  11.947 -11.182  1.00 96.30           H
ATOM   2501  N   THR A 171     -10.108  11.609  -8.543  1.00 96.53           N
ATOM   2502  CA  THR A 171     -11.081  11.117  -7.582  1.00 96.53           C
ATOM   2503  C   THR A 171     -10.418  10.149  -6.601  1.00 96.53           C
ATOM   2504  O   THR A 171     -10.731  10.153  -5.411  1.00 96.53           O
ATOM   2505  HA  THR A 171     -11.446  11.962  -7.000  1.00 96.53           H
ATOM   2506  CB  THR A 171     -12.241  10.493  -8.361  1.00 96.53           C
ATOM   2507  HB  THR A 171     -11.928   9.572  -8.854  1.00 96.53           H
ATOM   2508  OG1 THR A 171     -12.678  11.537  -9.227  1.00 96.53           O
ATOM   2509  HG1 THR A 171     -12.258  11.431 -10.129  1.00 96.53           H
ATOM   2510  CG2 THR A 171     -13.456  10.211  -7.475  1.00 96.53           C
ATOM   2511 1HG2 THR A 171     -13.810  11.143  -7.035  1.00 96.53           H
ATOM   2512 2HG2 THR A 171     -13.174   9.519  -6.681  1.00 96.53           H
ATOM   2513 3HG2 THR A 171     -14.250   9.769  -8.077  1.00 96.53           H
ATOM   2514  HN  THR A 171     -10.308  11.387  -9.498  1.00 96.53           H
ATOM   2515  N   ILE A 172      -9.513   9.341  -7.135  1.00 96.30           N
ATOM   2516  CA  ILE A 172      -8.842   8.334  -6.332  1.00 96.30           C
ATOM   2517  C   ILE A 172      -8.015   9.022  -5.245  1.00 96.30           C
ATOM   2518  O   ILE A 172      -8.038   8.608  -4.086  1.00 96.30           O
ATOM   2519  HA  ILE A 172      -9.613   7.733  -5.850  1.00 96.30           H
ATOM   2520  CB  ILE A 172      -8.026   7.395  -7.223  1.00 96.30           C
ATOM   2521  HB  ILE A 172      -7.482   7.999  -7.948  1.00 96.30           H
ATOM   2522  CG1 ILE A 172      -8.941   6.456  -8.013  1.00 96.30           C
ATOM   2523 1HG1 ILE A 172      -9.434   5.764  -7.330  1.00 96.30           H
ATOM   2524 2HG1 ILE A 172      -9.725   7.034  -8.502  1.00 96.30           H
ATOM   2525  CG2 ILE A 172      -6.987   6.627  -6.404  1.00 96.30           C
ATOM   2526 1HG2 ILE A 172      -6.307   7.332  -5.926  1.00 96.30           H
ATOM   2527 2HG2 ILE A 172      -7.491   6.034  -5.641  1.00 96.30           H
ATOM   2528 3HG2 ILE A 172      -6.421   5.967  -7.061  1.00 96.30           H
ATOM   2529  CD1 ILE A 172      -8.148   5.671  -9.060  1.00 96.30           C
ATOM   2530 1HD1 ILE A 172      -7.677   6.366  -9.755  1.00 96.30           H
ATOM   2531 2HD1 ILE A 172      -7.381   5.076  -8.564  1.00 96.30           H
ATOM   2532 3HD1 ILE A 172      -8.823   5.012  -9.607  1.00 96.30           H
ATOM   2533  HN  ILE A 172      -9.238   9.368  -8.096  1.00 96.30           H
ATOM   2534  N   TRP A 173      -7.303  10.061  -5.656  1.00 96.50           N
ATOM   2535  CA  TRP A 173      -6.413  10.766  -4.748  1.00 96.50           C
ATOM   2536  C   TRP A 173      -7.259  11.343  -3.611  1.00 96.50           C
ATOM   2537  O   TRP A 173      -6.899  11.221  -2.441  1.00 96.50           O
ATOM   2538  HA  TRP A 173      -5.700  10.043  -4.352  1.00 96.50           H
ATOM   2539  CB  TRP A 173      -5.603  11.830  -5.491  1.00 96.50           C
ATOM   2540 1HB  TRP A 173      -6.250  12.326  -6.214  1.00 96.50           H
ATOM   2541 2HB  TRP A 173      -5.281  12.590  -4.778  1.00 96.50           H
ATOM   2542  CG  TRP A 173      -4.374  11.281  -6.219  1.00 96.50           C
ATOM   2543  CD1 TRP A 173      -4.167  11.199  -7.540  1.00 96.50           C
ATOM   2544  HD1 TRP A 173      -4.881  11.528  -8.295  1.00 96.50           H
ATOM   2545  CD2 TRP A 173      -3.184  10.739  -5.608  1.00 96.50           C
ATOM   2546  NE1 TRP A 173      -2.935  10.645  -7.825  1.00 96.50           N
ATOM   2547  HE1 TRP A 173      -2.556  10.481  -8.736  1.00 96.50           H
ATOM   2548  CE2 TRP A 173      -2.319  10.357  -6.613  1.00 96.50           C
ATOM   2549  CE3 TRP A 173      -2.850  10.577  -4.252  1.00 96.50           C
ATOM   2550  HE3 TRP A 173      -3.516  10.871  -3.441  1.00 96.50           H
ATOM   2551  CZ2 TRP A 173      -1.063   9.788  -6.368  1.00 96.50           C
ATOM   2552  HZ2 TRP A 173      -0.398   9.494  -7.179  1.00 96.50           H
ATOM   2553  CZ3 TRP A 173      -1.592  10.007  -4.024  1.00 96.50           C
ATOM   2554  HZ3 TRP A 173      -1.283   9.859  -2.989  1.00 96.50           H
ATOM   2555  CH2 TRP A 173      -0.709   9.617  -5.024  1.00 96.50           C
ATOM   2556  HH2 TRP A 173       0.254   9.179  -4.763  1.00 96.50           H
ATOM   2557  HN  TRP A 173      -7.327  10.422  -6.588  1.00 96.50           H
ATOM   2558  N   VAL A 174      -8.367  11.961  -3.995  1.00 96.46           N
ATOM   2559  CA  VAL A 174      -9.233  12.613  -3.028  1.00 96.46           C
ATOM   2560  C   VAL A 174      -9.768  11.570  -2.044  1.00 96.46           C
ATOM   2561  O   VAL A 174      -9.777  11.799  -0.836  1.00 96.46           O
ATOM   2562  HA  VAL A 174      -8.629  13.335  -2.479  1.00 96.46           H
ATOM   2563  CB  VAL A 174     -10.344  13.376  -3.752  1.00 96.46           C
ATOM   2564  HB  VAL A 174     -10.848  12.680  -4.423  1.00 96.46           H
ATOM   2565  CG1 VAL A 174     -11.381  13.907  -2.760  1.00 96.46           C
ATOM   2566 1HG1 VAL A 174     -11.827  13.072  -2.219  1.00 96.46           H
ATOM   2567 2HG1 VAL A 174     -10.897  14.581  -2.054  1.00 96.46           H
ATOM   2568 3HG1 VAL A 174     -12.159  14.445  -3.301  1.00 96.46           H
ATOM   2569  CG2 VAL A 174      -9.766  14.511  -4.600  1.00 96.46           C
ATOM   2570 1HG2 VAL A 174      -9.226  15.206  -3.958  1.00 96.46           H
ATOM   2571 2HG2 VAL A 174      -9.084  14.098  -5.344  1.00 96.46           H
ATOM   2572 3HG2 VAL A 174     -10.577  15.037  -5.104  1.00 96.46           H
ATOM   2573  HN  VAL A 174      -8.674  12.019  -4.945  1.00 96.46           H
ATOM   2574  N   LEU A 175     -10.201  10.447  -2.599  1.00 95.21           N
ATOM   2575  CA  LEU A 175     -10.827   9.410  -1.797  1.00 95.21           C
ATOM   2576  C   LEU A 175      -9.802   8.842  -0.813  1.00 95.21           C
ATOM   2577  O   LEU A 175     -10.104   8.655   0.364  1.00 95.21           O
ATOM   2578  HA  LEU A 175     -11.630   9.878  -1.227  1.00 95.21           H
ATOM   2579  CB  LEU A 175     -11.468   8.351  -2.697  1.00 95.21           C
ATOM   2580 1HB  LEU A 175     -12.146   8.852  -3.388  1.00 95.21           H
ATOM   2581 2HB  LEU A 175     -10.684   7.890  -3.297  1.00 95.21           H
ATOM   2582  CG  LEU A 175     -12.243   7.243  -1.981  1.00 95.21           C
ATOM   2583  HG  LEU A 175     -11.579   6.778  -1.252  1.00 95.21           H
ATOM   2584  CD1 LEU A 175     -13.433   7.816  -1.209  1.00 95.21           C
ATOM   2585 1HD1 LEU A 175     -13.074   8.528  -0.465  1.00 95.21           H
ATOM   2586 2HD1 LEU A 175     -14.106   8.322  -1.901  1.00 95.21           H
ATOM   2587 3HD1 LEU A 175     -13.966   7.007  -0.709  1.00 95.21           H
ATOM   2588  CD2 LEU A 175     -12.670   6.150  -2.963  1.00 95.21           C
ATOM   2589 1HD2 LEU A 175     -13.309   6.583  -3.732  1.00 95.21           H
ATOM   2590 2HD2 LEU A 175     -11.786   5.714  -3.429  1.00 95.21           H
ATOM   2591 3HD2 LEU A 175     -13.218   5.375  -2.428  1.00 95.21           H
ATOM   2592  HN  LEU A 175     -10.129  10.242  -3.575  1.00 95.21           H
ATOM   2593  N   ALA A 176      -8.611   8.584  -1.333  1.00 95.25           N
ATOM   2594  CA  ALA A 176      -7.562   7.975  -0.534  1.00 95.25           C
ATOM   2595  C   ALA A 176      -7.199   8.910   0.621  1.00 95.25           C
ATOM   2596  O   ALA A 176      -6.952   8.457   1.738  1.00 95.25           O
ATOM   2597  HA  ALA A 176      -7.953   7.043  -0.126  1.00 95.25           H
ATOM   2598  CB  ALA A 176      -6.360   7.657  -1.425  1.00 95.25           C
ATOM   2599 1HB  ALA A 176      -6.664   6.966  -2.212  1.00 95.25           H
ATOM   2600 2HB  ALA A 176      -5.986   8.577  -1.874  1.00 95.25           H
ATOM   2601 3HB  ALA A 176      -5.573   7.200  -0.825  1.00 95.25           H
ATOM   2602  HN  ALA A 176      -8.359   8.783  -2.280  1.00 95.25           H
ATOM   2603  N   ALA A 177      -7.179  10.199   0.314  1.00 94.92           N
ATOM   2604  CA  ALA A 177      -6.818  11.199   1.304  1.00 94.92           C
ATOM   2605  C   ALA A 177      -7.829  11.163   2.451  1.00 94.92           C
ATOM   2606  O   ALA A 177      -7.449  11.207   3.620  1.00 94.92           O
ATOM   2607  HA  ALA A 177      -5.832  10.943   1.691  1.00 94.92           H
ATOM   2608  CB  ALA A 177      -6.743  12.574   0.636  1.00 94.92           C
ATOM   2609 1HB  ALA A 177      -5.990  12.555  -0.151  1.00 94.92           H
ATOM   2610 2HB  ALA A 177      -7.713  12.823   0.206  1.00 94.92           H
ATOM   2611 3HB  ALA A 177      -6.472  13.324   1.379  1.00 94.92           H
ATOM   2612  HN  ALA A 177      -7.403  10.561  -0.591  1.00 94.92           H
ATOM   2613  N   ALA A 178      -9.098  11.082   2.077  1.00 95.13           N
ATOM   2614  CA  ALA A 178     -10.171  11.122   3.056  1.00 95.13           C
ATOM   2615  C   ALA A 178     -10.074   9.894   3.963  1.00 95.13           C
ATOM   2616  O   ALA A 178     -10.341   9.980   5.161  1.00 95.13           O
ATOM   2617  HA  ALA A 178     -10.036  12.020   3.660  1.00 95.13           H
ATOM   2618  CB  ALA A 178     -11.517  11.211   2.335  1.00 95.13           C
ATOM   2619 1HB  ALA A 178     -11.546  12.115   1.728  1.00 95.13           H
ATOM   2620 2HB  ALA A 178     -11.644  10.338   1.694  1.00 95.13           H
ATOM   2621 3HB  ALA A 178     -12.322  11.241   3.070  1.00 95.13           H
ATOM   2622  HN  ALA A 178      -9.396  10.990   1.127  1.00 95.13           H
ATOM   2623  N   LEU A 179      -9.692   8.779   3.358  1.00 93.44           N
ATOM   2624  CA  LEU A 179      -9.662   7.513   4.070  1.00 93.44           C
ATOM   2625  C   LEU A 179      -8.492   7.515   5.056  1.00 93.44           C
ATOM   2626  O   LEU A 179      -8.434   6.680   5.957  1.00 93.44           O
ATOM   2627  HA  LEU A 179     -10.590   7.434   4.636  1.00 93.44           H
ATOM   2628  CB  LEU A 179      -9.633   6.344   3.083  1.00 93.44           C
ATOM   2629 1HB  LEU A 179      -8.803   6.498   2.393  1.00 93.44           H
ATOM   2630 2HB  LEU A 179      -9.420   5.431   3.639  1.00 93.44           H
ATOM   2631  CG  LEU A 179     -10.907   6.125   2.264  1.00 93.44           C
ATOM   2632  HG  LEU A 179     -11.113   7.036   1.703  1.00 93.44           H
ATOM   2633  CD1 LEU A 179     -10.717   4.999   1.246  1.00 93.44           C
ATOM   2634 1HD1 LEU A 179      -9.905   5.257   0.566  1.00 93.44           H
ATOM   2635 2HD1 LEU A 179     -10.474   4.074   1.768  1.00 93.44           H
ATOM   2636 3HD1 LEU A 179     -11.638   4.865   0.678  1.00 93.44           H
ATOM   2637  CD2 LEU A 179     -12.109   5.876   3.177  1.00 93.44           C
ATOM   2638 1HD2 LEU A 179     -11.927   4.989   3.784  1.00 93.44           H
ATOM   2639 2HD2 LEU A 179     -12.256   6.737   3.829  1.00 93.44           H
ATOM   2640 3HD2 LEU A 179     -13.001   5.723   2.570  1.00 93.44           H
ATOM   2641  HN  LEU A 179      -9.407   8.733   2.400  1.00 93.44           H
ATOM   2642  N   CYS A 180      -7.589   8.463   4.851  1.00 94.21           N
ATOM   2643  CA  CYS A 180      -6.373   8.522   5.644  1.00 94.21           C
ATOM   2644  C   CYS A 180      -6.589   9.522   6.782  1.00 94.21           C
ATOM   2645  O   CYS A 180      -5.661   9.828   7.528  1.00 94.21           O
ATOM   2646  HA  CYS A 180      -6.207   7.519   6.037  1.00 94.21           H
ATOM   2647  CB  CYS A 180      -5.157   8.884   4.789  1.00 94.21           C
ATOM   2648 1HB  CYS A 180      -5.324   9.839   4.291  1.00 94.21           H
ATOM   2649 2HB  CYS A 180      -4.279   9.005   5.424  1.00 94.21           H
ATOM   2650  SG  CYS A 180      -4.854   7.576   3.546  1.00 94.21           S
ATOM   2651  HG  CYS A 180      -5.934   7.828   2.813  1.00 94.21           H
ATOM   2652  HN  CYS A 180      -7.678   9.180   4.160  1.00 94.21           H
ATOM   2653  N   ILE A 181      -7.820  10.003   6.878  1.00 94.45           N
ATOM   2654  CA  ILE A 181      -8.159  10.998   7.882  1.00 94.45           C
ATOM   2655  C   ILE A 181      -7.861  10.434   9.273  1.00 94.45           C
ATOM   2656  O   ILE A 181      -7.221  11.094  10.090  1.00 94.45           O
ATOM   2657  HA  ILE A 181      -7.516  11.862   7.715  1.00 94.45           H
ATOM   2658  CB  ILE A 181      -9.604  11.467   7.705  1.00 94.45           C
ATOM   2659  HB  ILE A 181     -10.226  10.593   7.510  1.00 94.45           H
ATOM   2660  CG1 ILE A 181      -9.735  12.394   6.494  1.00 94.45           C
ATOM   2661 1HG1 ILE A 181      -9.170  13.309   6.670  1.00 94.45           H
ATOM   2662 2HG1 ILE A 181      -9.301  11.915   5.617  1.00 94.45           H
ATOM   2663  CG2 ILE A 181     -10.129  12.119   8.985  1.00 94.45           C
ATOM   2664 1HG2 ILE A 181     -10.094  11.397   9.801  1.00 94.45           H
ATOM   2665 2HG2 ILE A 181      -9.510  12.980   9.235  1.00 94.45           H
ATOM   2666 3HG2 ILE A 181     -11.159  12.443   8.832  1.00 94.45           H
ATOM   2667  CD1 ILE A 181     -11.201  12.737   6.223  1.00 94.45           C
ATOM   2668 1HD1 ILE A 181     -11.758  11.821   6.023  1.00 94.45           H
ATOM   2669 2HD1 ILE A 181     -11.625  13.237   7.093  1.00 94.45           H
ATOM   2670 3HD1 ILE A 181     -11.266  13.396   5.357  1.00 94.45           H
ATOM   2671  HN  ILE A 181      -8.577   9.725   6.287  1.00 94.45           H
ATOM   2672  N   PRO A 182      -8.317   9.208   9.566  1.00 92.95           N
ATOM   2673  CA  PRO A 182      -8.160   8.646  10.909  1.00 92.95           C
ATOM   2674  C   PRO A 182      -6.719   8.693  11.390  1.00 92.95           C
ATOM   2675  O   PRO A 182      -6.453   9.072  12.529  1.00 92.95           O
ATOM   2676  HA  PRO A 182      -8.721   9.240  11.631  1.00 92.95           H
ATOM   2677  CB  PRO A 182      -8.663   7.209  10.762  1.00 92.95           C
ATOM   2678 1HB  PRO A 182      -7.851   6.522  10.523  1.00 92.95           H
ATOM   2679 2HB  PRO A 182      -9.124   6.848  11.681  1.00 92.95           H
ATOM   2680  CG  PRO A 182      -9.674   7.303   9.625  1.00 92.95           C
ATOM   2681 1HG  PRO A 182      -9.859   6.332   9.166  1.00 92.95           H
ATOM   2682 2HG  PRO A 182     -10.641   7.667   9.972  1.00 92.95           H
ATOM   2683  CD  PRO A 182      -9.011   8.274   8.661  1.00 92.95           C
ATOM   2684 1HD  PRO A 182      -8.312   7.768   7.995  1.00 92.95           H
ATOM   2685 2HD  PRO A 182      -9.742   8.779   8.029  1.00 92.95           H
ATOM   2686  N   GLU A 183      -5.819   8.303  10.499  1.00 93.16           N
ATOM   2687  CA  GLU A 183      -4.407   8.245  10.837  1.00 93.16           C
ATOM   2688  C   GLU A 183      -3.897   9.635  11.226  1.00 93.16           C
ATOM   2689  O   GLU A 183      -3.091   9.770  12.145  1.00 93.16           O
ATOM   2690  HA  GLU A 183      -4.342   7.575  11.694  1.00 93.16           H
ATOM   2691  CB  GLU A 183      -3.590   7.664   9.682  1.00 93.16           C
ATOM   2692 1HB  GLU A 183      -3.951   8.069   8.737  1.00 93.16           H
ATOM   2693 2HB  GLU A 183      -2.529   7.850   9.853  1.00 93.16           H
ATOM   2694  CG  GLU A 183      -3.754   6.145   9.603  1.00 93.16           C
ATOM   2695 1HG  GLU A 183      -2.996   5.728   8.941  1.00 93.16           H
ATOM   2696 2HG  GLU A 183      -3.593   5.707  10.588  1.00 93.16           H
ATOM   2697  CD  GLU A 183      -5.147   5.771   9.094  1.00 93.16           C
ATOM   2698  OE1 GLU A 183      -5.524   4.594   9.284  1.00 93.16           O
ATOM   2699  OE2 GLU A 183      -5.804   6.669   8.525  1.00 93.16           O
ATOM   2700  HN  GLU A 183      -6.041   8.030   9.563  1.00 93.16           H
ATOM   2701  N   ILE A 184      -4.389  10.633  10.506  1.00 94.43           N
ATOM   2702  CA  ILE A 184      -3.897  11.990  10.674  1.00 94.43           C
ATOM   2703  C   ILE A 184      -4.316  12.512  12.050  1.00 94.43           C
ATOM   2704  O   ILE A 184      -3.569  13.249  12.691  1.00 94.43           O
ATOM   2705  HA  ILE A 184      -2.809  11.950  10.636  1.00 94.43           H
ATOM   2706  CB  ILE A 184      -4.359  12.874   9.514  1.00 94.43           C
ATOM   2707  HB  ILE A 184      -5.442  12.788   9.428  1.00 94.43           H
ATOM   2708  CG1 ILE A 184      -3.760  12.397   8.189  1.00 94.43           C
ATOM   2709 1HG1 ILE A 184      -2.683  12.560   8.193  1.00 94.43           H
ATOM   2710 2HG1 ILE A 184      -3.921  11.325   8.079  1.00 94.43           H
ATOM   2711  CG2 ILE A 184      -4.044  14.346   9.788  1.00 94.43           C
ATOM   2712 1HG2 ILE A 184      -4.556  14.665  10.696  1.00 94.43           H
ATOM   2713 2HG2 ILE A 184      -2.968  14.470   9.916  1.00 94.43           H
ATOM   2714 3HG2 ILE A 184      -4.382  14.953   8.948  1.00 94.43           H
ATOM   2715  CD1 ILE A 184      -4.389  13.137   7.006  1.00 94.43           C
ATOM   2716 1HD1 ILE A 184      -5.463  12.952   6.991  1.00 94.43           H
ATOM   2717 2HD1 ILE A 184      -4.206  14.206   7.107  1.00 94.43           H
ATOM   2718 3HD1 ILE A 184      -3.946  12.778   6.077  1.00 94.43           H
ATOM   2719  HN  ILE A 184      -5.108  10.526   9.819  1.00 94.43           H
ATOM   2720  N   LEU A 185      -5.509  12.109  12.463  1.00 93.09           N
ATOM   2721  CA  LEU A 185      -6.123  12.681  13.649  1.00 93.09           C
ATOM   2722  C   LEU A 185      -5.420  12.139  14.894  1.00 93.09           C
ATOM   2723  O   LEU A 185      -5.036  12.904  15.778  1.00 93.09           O
ATOM   2724  HA  LEU A 185      -5.970  13.760  13.608  1.00 93.09           H
ATOM   2725  CB  LEU A 185      -7.633  12.438  13.640  1.00 93.09           C
ATOM   2726 1HB  LEU A 185      -7.810  11.379  13.456  1.00 93.09           H
ATOM   2727 2HB  LEU A 185      -8.022  12.658  14.635  1.00 93.09           H
ATOM   2728  CG  LEU A 185      -8.437  13.246  12.619  1.00 93.09           C
ATOM   2729  HG  LEU A 185      -8.083  12.984  11.622  1.00 93.09           H
ATOM   2730  CD1 LEU A 185      -9.923  12.884  12.681  1.00 93.09           C
ATOM   2731 1HD1 LEU A 185     -10.048  11.824  12.464  1.00 93.09           H
ATOM   2732 2HD1 LEU A 185     -10.308  13.099  13.678  1.00 93.09           H
ATOM   2733 3HD1 LEU A 185     -10.471  13.473  11.945  1.00 93.09           H
ATOM   2734  CD2 LEU A 185      -8.204  14.747  12.802  1.00 93.09           C
ATOM   2735 1HD2 LEU A 185      -8.514  15.043  13.804  1.00 93.09           H
ATOM   2736 2HD2 LEU A 185      -7.146  14.969  12.668  1.00 93.09           H
ATOM   2737 3HD2 LEU A 185      -8.787  15.298  12.064  1.00 93.09           H
ATOM   2738  HN  LEU A 185      -6.052  11.407  12.003  1.00 93.09           H
ATOM   2739  N   TYR A 186      -5.271  10.822  14.925  1.00 92.99           N
ATOM   2740  CA  TYR A 186      -4.925  10.137  16.158  1.00 92.99           C
ATOM   2741  C   TYR A 186      -3.415   9.907  16.253  1.00 92.99           C
ATOM   2742  O   TYR A 186      -2.911   9.493  17.295  1.00 92.99           O
ATOM   2743  HA  TYR A 186      -5.243  10.763  16.992  1.00 92.99           H
ATOM   2744  CB  TYR A 186      -5.633   8.781  16.100  1.00 92.99           C
ATOM   2745 1HB  TYR A 186      -5.298   8.246  15.212  1.00 92.99           H
ATOM   2746 2HB  TYR A 186      -5.330   8.188  16.963  1.00 92.99           H
ATOM   2747  CG  TYR A 186      -7.159   8.877  16.075  1.00 92.99           C
ATOM   2748  CD1 TYR A 186      -7.825   9.549  17.080  1.00 92.99           C
ATOM   2749  HD1 TYR A 186      -7.263  10.012  17.891  1.00 92.99           H
ATOM   2750  CD2 TYR A 186      -7.871   8.291  15.048  1.00 92.99           C
ATOM   2751  HD2 TYR A 186      -7.345   7.760  14.254  1.00 92.99           H
ATOM   2752  CE1 TYR A 186      -9.262   9.639  17.056  1.00 92.99           C
ATOM   2753  HE1 TYR A 186      -9.801  10.167  17.844  1.00 92.99           H
ATOM   2754  CE2 TYR A 186      -9.308   8.381  15.024  1.00 92.99           C
ATOM   2755  HE2 TYR A 186      -9.882   7.922  14.219  1.00 92.99           H
ATOM   2756  CZ  TYR A 186      -9.932   9.050  16.030  1.00 92.99           C
ATOM   2757  OH  TYR A 186     -11.290   9.135  16.007  1.00 92.99           O
ATOM   2758  HH  TYR A 186     -11.638   8.818  15.125  1.00 92.99           H
ATOM   2759  HN  TYR A 186      -5.384  10.228  14.128  1.00 92.99           H
ATOM   2760  N   SER A 187      -2.737  10.186  15.150  1.00 93.51           N
ATOM   2761  CA  SER A 187      -1.289  10.063  15.110  1.00 93.51           C
ATOM   2762  C   SER A 187      -0.650  11.115  16.020  1.00 93.51           C
ATOM   2763  O   SER A 187      -0.828  12.313  15.809  1.00 93.51           O
ATOM   2764  HA  SER A 187      -1.075   9.059  15.477  1.00 93.51           H
ATOM   2765  CB  SER A 187      -0.763  10.208  13.681  1.00 93.51           C
ATOM   2766 1HB  SER A 187      -1.134  11.137  13.250  1.00 93.51           H
ATOM   2767 2HB  SER A 187       0.325  10.278  13.701  1.00 93.51           H
ATOM   2768  OG  SER A 187      -1.152   9.113  12.856  1.00 93.51           O
ATOM   2769  HG  SER A 187      -2.149   9.034  12.841  1.00 93.51           H
ATOM   2770  HN  SER A 187      -3.158  10.490  14.295  1.00 93.51           H
ATOM   2771  N   GLN A 188       0.079  10.627  17.013  1.00 91.20           N
ATOM   2772  CA  GLN A 188       0.741  11.510  17.959  1.00 91.20           C
ATOM   2773  C   GLN A 188       2.073  10.905  18.407  1.00 91.20           C
ATOM   2774  O   GLN A 188       2.342   9.732  18.155  1.00 91.20           O
ATOM   2775  HA  GLN A 188       0.920  12.437  17.414  1.00 91.20           H
ATOM   2776  CB  GLN A 188      -0.161  11.801  19.160  1.00 91.20           C
ATOM   2777 1HB  GLN A 188      -0.420  10.868  19.660  1.00 91.20           H
ATOM   2778 2HB  GLN A 188       0.377  12.413  19.884  1.00 91.20           H
ATOM   2779  CG  GLN A 188      -1.438  12.523  18.724  1.00 91.20           C
ATOM   2780 1HG  GLN A 188      -1.184  13.359  18.073  1.00 91.20           H
ATOM   2781 2HG  GLN A 188      -2.063  11.845  18.142  1.00 91.20           H
ATOM   2782  CD  GLN A 188      -2.221  13.032  19.936  1.00 91.20           C
ATOM   2783  OE1 GLN A 188      -1.734  13.061  21.054  1.00 91.20           O
ATOM   2784  NE2 GLN A 188      -3.458  13.431  19.653  1.00 91.20           N
ATOM   2785 1HE2 GLN A 188      -3.796  13.381  18.713  1.00 91.20           H
ATOM   2786 2HE2 GLN A 188      -4.049  13.781  20.379  1.00 91.20           H
ATOM   2787  HN  GLN A 188       0.222   9.651  17.175  1.00 91.20           H
ATOM   2788  N   ILE A 189       2.870  11.734  19.065  1.00 91.33           N
ATOM   2789  CA  ILE A 189       4.093  11.257  19.689  1.00 91.33           C
ATOM   2790  C   ILE A 189       3.811  10.904  21.151  1.00 91.33           C
ATOM   2791  O   ILE A 189       3.277  11.721  21.899  1.00 91.33           O
ATOM   2792  HA  ILE A 189       4.395  10.350  19.166  1.00 91.33           H
ATOM   2793  CB  ILE A 189       5.219  12.278  19.509  1.00 91.33           C
ATOM   2794  HB  ILE A 189       4.887  13.230  19.924  1.00 91.33           H
ATOM   2795  CG1 ILE A 189       5.517  12.510  18.027  1.00 91.33           C
ATOM   2796 1HG1 ILE A 189       5.944  11.607  17.592  1.00 91.33           H
ATOM   2797 2HG1 ILE A 189       4.588  12.712  17.493  1.00 91.33           H
ATOM   2798  CG2 ILE A 189       6.469  11.859  20.286  1.00 91.33           C
ATOM   2799 1HG2 ILE A 189       6.229  11.785  21.347  1.00 91.33           H
ATOM   2800 2HG2 ILE A 189       6.814  10.890  19.924  1.00 91.33           H
ATOM   2801 3HG2 ILE A 189       7.253  12.601  20.141  1.00 91.33           H
ATOM   2802  CD1 ILE A 189       6.485  13.680  17.838  1.00 91.33           C
ATOM   2803 1HD1 ILE A 189       6.044  14.587  18.253  1.00 91.33           H
ATOM   2804 2HD1 ILE A 189       7.421  13.464  18.353  1.00 91.33           H
ATOM   2805 3HD1 ILE A 189       6.679  13.823  16.776  1.00 91.33           H
ATOM   2806  HN  ILE A 189       2.693  12.712  19.175  1.00 91.33           H
ATOM   2807  N   LYS A 190       4.183   9.685  21.514  1.00 87.20           N
ATOM   2808  CA  LYS A 190       4.092   9.257  22.899  1.00 87.20           C
ATOM   2809  C   LYS A 190       5.501   9.105  23.475  1.00 87.20           C
ATOM   2810  O   LYS A 190       6.357   8.463  22.869  1.00 87.20           O
ATOM   2811  HA  LYS A 190       3.576  10.043  23.451  1.00 87.20           H
ATOM   2812  CB  LYS A 190       3.241   7.990  23.014  1.00 87.20           C
ATOM   2813 1HB  LYS A 190       2.328   8.107  22.429  1.00 87.20           H
ATOM   2814 2HB  LYS A 190       3.783   7.144  22.592  1.00 87.20           H
ATOM   2815  CG  LYS A 190       2.884   7.699  24.473  1.00 87.20           C
ATOM   2816 1HG  LYS A 190       3.775   7.792  25.094  1.00 87.20           H
ATOM   2817 2HG  LYS A 190       2.168   8.439  24.830  1.00 87.20           H
ATOM   2818  CD  LYS A 190       2.295   6.296  24.624  1.00 87.20           C
ATOM   2819 1HD  LYS A 190       1.508   6.147  23.885  1.00 87.20           H
ATOM   2820 2HD  LYS A 190       3.065   5.550  24.424  1.00 87.20           H
ATOM   2821  CE  LYS A 190       1.728   6.087  26.029  1.00 87.20           C
ATOM   2822 1HE  LYS A 190       2.422   6.484  26.770  1.00 87.20           H
ATOM   2823 2HE  LYS A 190       0.795   6.640  26.138  1.00 87.20           H
ATOM   2824  NZ  LYS A 190       1.491   4.649  26.284  1.00 87.20           N
ATOM   2825 1HZ  LYS A 190       0.816   4.545  27.034  1.00 87.20           H
ATOM   2826 2HZ  LYS A 190       1.132   4.211  25.443  1.00 87.20           H
ATOM   2827 3HZ  LYS A 190       2.362   4.204  26.551  1.00 87.20           H
ATOM   2828  HN  LYS A 190       4.540   8.998  20.882  1.00 87.20           H
ATOM   2829  N   GLU A 191       5.698   9.707  24.639  1.00 85.38           N
ATOM   2830  CA  GLU A 191       6.943   9.535  25.369  1.00 85.38           C
ATOM   2831  C   GLU A 191       6.797   8.425  26.413  1.00 85.38           C
ATOM   2832  O   GLU A 191       5.859   8.436  27.209  1.00 85.38           O
ATOM   2833  HA  GLU A 191       7.680   9.244  24.621  1.00 85.38           H
ATOM   2834  CB  GLU A 191       7.381  10.847  26.022  1.00 85.38           C
ATOM   2835 1HB  GLU A 191       6.537  11.299  26.543  1.00 85.38           H
ATOM   2836 2HB  GLU A 191       8.240  10.667  26.668  1.00 85.38           H
ATOM   2837  CG  GLU A 191       7.839  11.857  24.968  1.00 85.38           C
ATOM   2838 1HG  GLU A 191       8.609  11.409  24.339  1.00 85.38           H
ATOM   2839 2HG  GLU A 191       7.004  12.112  24.316  1.00 85.38           H
ATOM   2840  CD  GLU A 191       8.386  13.126  25.625  1.00 85.38           C
ATOM   2841  OE1 GLU A 191       8.798  14.027  24.864  1.00 85.38           O
ATOM   2842  OE2 GLU A 191       8.379  13.166  26.875  1.00 85.38           O
ATOM   2843  HN  GLU A 191       5.027  10.301  25.082  1.00 85.38           H
ATOM   2844  N   GLU A 192       7.739   7.495  26.376  1.00 78.00           N
ATOM   2845  CA  GLU A 192       7.733   6.385  27.314  1.00 78.00           C
ATOM   2846  C   GLU A 192       9.142   6.139  27.855  1.00 78.00           C
ATOM   2847  O   GLU A 192      10.033   5.728  27.113  1.00 78.00           O
ATOM   2848  HA  GLU A 192       7.074   6.695  28.125  1.00 78.00           H
ATOM   2849  CB  GLU A 192       7.166   5.121  26.663  1.00 78.00           C
ATOM   2850 1HB  GLU A 192       6.133   5.294  26.364  1.00 78.00           H
ATOM   2851 2HB  GLU A 192       7.809   4.813  25.838  1.00 78.00           H
ATOM   2852  CG  GLU A 192       7.150   3.955  27.654  1.00 78.00           C
ATOM   2853 1HG  GLU A 192       8.036   3.338  27.510  1.00 78.00           H
ATOM   2854 2HG  GLU A 192       7.191   4.339  28.673  1.00 78.00           H
ATOM   2855  CD  GLU A 192       5.893   3.101  27.475  1.00 78.00           C
ATOM   2856  OE1 GLU A 192       5.729   2.157  28.277  1.00 78.00           O
ATOM   2857  OE2 GLU A 192       5.124   3.413  26.539  1.00 78.00           O
ATOM   2858  HN  GLU A 192       8.496   7.491  25.722  1.00 78.00           H
ATOM   2859  N   SER A 193       9.300   6.400  29.144  1.00 74.05           N
ATOM   2860  CA  SER A 193      10.547   6.090  29.823  1.00 74.05           C
ATOM   2861  C   SER A 193      11.722   6.723  29.074  1.00 74.05           C
ATOM   2862  O   SER A 193      12.797   6.132  28.987  1.00 74.05           O
ATOM   2863  HA  SER A 193      10.450   6.524  30.818  1.00 74.05           H
ATOM   2864  CB  SER A 193      10.747   4.578  29.944  1.00 74.05           C
ATOM   2865 1HB  SER A 193      10.683   4.124  28.956  1.00 74.05           H
ATOM   2866 2HB  SER A 193      11.748   4.374  30.325  1.00 74.05           H
ATOM   2867  OG  SER A 193       9.782   3.979  30.805  1.00 74.05           O
ATOM   2868  HG  SER A 193       8.919   3.854  30.316  1.00 74.05           H
ATOM   2869  HN  SER A 193       8.597   6.815  29.721  1.00 74.05           H
ATOM   2870  N   GLY A 194      11.477   7.916  28.553  1.00 75.48           N
ATOM   2871  CA  GLY A 194      12.527   8.677  27.899  1.00 75.48           C
ATOM   2872  C   GLY A 194      12.654   8.284  26.426  1.00 75.48           C
ATOM   2873  O   GLY A 194      13.526   8.786  25.718  1.00 75.48           O
ATOM   2874 1HA  GLY A 194      12.312   9.743  27.978  1.00 75.48           H
ATOM   2875 2HA  GLY A 194      13.476   8.505  28.407  1.00 75.48           H
ATOM   2876  HN  GLY A 194      10.581   8.361  28.572  1.00 75.48           H
ATOM   2877  N   ILE A 195      11.770   7.391  26.007  1.00 81.13           N
ATOM   2878  CA  ILE A 195      11.713   6.991  24.611  1.00 81.13           C
ATOM   2879  C   ILE A 195      10.492   7.634  23.950  1.00 81.13           C
ATOM   2880  O   ILE A 195       9.363   7.433  24.395  1.00 81.13           O
ATOM   2881  HA  ILE A 195      12.611   7.374  24.125  1.00 81.13           H
ATOM   2882  CB  ILE A 195      11.748   5.467  24.488  1.00 81.13           C
ATOM   2883  HB  ILE A 195      10.883   5.062  25.013  1.00 81.13           H
ATOM   2884  CG1 ILE A 195      12.995   4.891  25.162  1.00 81.13           C
ATOM   2885 1HG1 ILE A 195      13.889   5.270  24.666  1.00 81.13           H
ATOM   2886 2HG1 ILE A 195      13.040   5.225  26.198  1.00 81.13           H
ATOM   2887  CG2 ILE A 195      11.634   5.031  23.026  1.00 81.13           C
ATOM   2888 1HG2 ILE A 195      10.694   5.394  22.611  1.00 81.13           H
ATOM   2889 2HG2 ILE A 195      12.466   5.447  22.457  1.00 81.13           H
ATOM   2890 3HG2 ILE A 195      11.662   3.943  22.967  1.00 81.13           H
ATOM   2891  CD1 ILE A 195      12.988   3.361  25.113  1.00 81.13           C
ATOM   2892 1HD1 ILE A 195      12.106   2.986  25.631  1.00 81.13           H
ATOM   2893 2HD1 ILE A 195      12.968   3.031  24.075  1.00 81.13           H
ATOM   2894 3HD1 ILE A 195      13.885   2.978  25.599  1.00 81.13           H
ATOM   2895  HN  ILE A 195      11.102   6.943  26.602  1.00 81.13           H
ATOM   2896  N   ALA A 196      10.760   8.393  22.897  1.00 89.03           N
ATOM   2897  CA  ALA A 196       9.691   8.966  22.097  1.00 89.03           C
ATOM   2898  C   ALA A 196       9.234   7.943  21.055  1.00 89.03           C
ATOM   2899  O   ALA A 196      10.046   7.427  20.289  1.00 89.03           O
ATOM   2900  HA  ALA A 196       8.859   9.188  22.765  1.00 89.03           H
ATOM   2901  CB  ALA A 196      10.174  10.271  21.460  1.00 89.03           C
ATOM   2902 1HB  ALA A 196      10.459  10.974  22.243  1.00 89.03           H
ATOM   2903 2HB  ALA A 196      11.035  10.068  20.824  1.00 89.03           H
ATOM   2904 3HB  ALA A 196       9.372  10.701  20.860  1.00 89.03           H
ATOM   2905  HN  ALA A 196      11.685   8.617  22.590  1.00 89.03           H
ATOM   2906  N   ILE A 197       7.936   7.680  21.061  1.00 88.15           N
ATOM   2907  CA  ILE A 197       7.359   6.738  20.117  1.00 88.15           C
ATOM   2908  C   ILE A 197       6.251   7.433  19.322  1.00 88.15           C
ATOM   2909  O   ILE A 197       5.321   7.990  19.904  1.00 88.15           O
ATOM   2910  HA  ILE A 197       8.148   6.445  19.424  1.00 88.15           H
ATOM   2911  CB  ILE A 197       6.896   5.471  20.838  1.00 88.15           C
ATOM   2912  HB  ILE A 197       6.190   5.760  21.617  1.00 88.15           H
ATOM   2913  CG1 ILE A 197       8.069   4.774  21.529  1.00 88.15           C
ATOM   2914 1HG1 ILE A 197       8.773   4.410  20.780  1.00 88.15           H
ATOM   2915 2HG1 ILE A 197       8.608   5.490  22.151  1.00 88.15           H
ATOM   2916  CG2 ILE A 197       6.156   4.535  19.881  1.00 88.15           C
ATOM   2917 1HG2 ILE A 197       5.282   5.045  19.477  1.00 88.15           H
ATOM   2918 2HG2 ILE A 197       6.820   4.249  19.066  1.00 88.15           H
ATOM   2919 3HG2 ILE A 197       5.838   3.642  20.420  1.00 88.15           H
ATOM   2920  CD1 ILE A 197       7.583   3.607  22.391  1.00 88.15           C
ATOM   2921 1HD1 ILE A 197       6.899   3.978  23.153  1.00 88.15           H
ATOM   2922 2HD1 ILE A 197       7.067   2.881  21.762  1.00 88.15           H
ATOM   2923 3HD1 ILE A 197       8.438   3.129  22.870  1.00 88.15           H
ATOM   2924  HN  ILE A 197       7.283   8.097  21.694  1.00 88.15           H
ATOM   2925  N   CYS A 198       6.387   7.378  18.005  1.00 90.98           N
ATOM   2926  CA  CYS A 198       5.310   7.795  17.124  1.00 90.98           C
ATOM   2927  C   CYS A 198       4.246   6.695  17.112  1.00 90.98           C
ATOM   2928  O   CYS A 198       4.503   5.583  16.654  1.00 90.98           O
ATOM   2929  HA  CYS A 198       4.907   8.719  17.537  1.00 90.98           H
ATOM   2930  CB  CYS A 198       5.821   8.110  15.716  1.00 90.98           C
ATOM   2931 1HB  CYS A 198       6.421   9.019  15.733  1.00 90.98           H
ATOM   2932 2HB  CYS A 198       6.470   7.306  15.368  1.00 90.98           H
ATOM   2933  SG  CYS A 198       4.410   8.315  14.569  1.00 90.98           S
ATOM   2934  HN  CYS A 198       7.213   7.057  17.542  1.00 90.98           H
ATOM   2935  N   THR A 199       3.074   7.045  17.621  1.00 90.30           N
ATOM   2936  CA  THR A 199       1.992   6.082  17.738  1.00 90.30           C
ATOM   2937  C   THR A 199       0.647   6.755  17.455  1.00 90.30           C
ATOM   2938  O   THR A 199       0.580   7.972  17.290  1.00 90.30           O
ATOM   2939  HA  THR A 199       2.132   5.314  16.978  1.00 90.30           H
ATOM   2940  CB  THR A 199       2.073   5.446  19.127  1.00 90.30           C
ATOM   2941  HB  THR A 199       3.108   5.255  19.408  1.00 90.30           H
ATOM   2942  OG1 THR A 199       1.239   4.294  19.031  1.00 90.30           O
ATOM   2943  HG1 THR A 199       1.394   3.694  19.816  1.00 90.30           H
ATOM   2944  CG2 THR A 199       1.402   6.302  20.203  1.00 90.30           C
ATOM   2945 1HG2 THR A 199       0.349   6.437  19.956  1.00 90.30           H
ATOM   2946 2HG2 THR A 199       1.891   7.275  20.251  1.00 90.30           H
ATOM   2947 3HG2 THR A 199       1.488   5.805  21.169  1.00 90.30           H
ATOM   2948  HN  THR A 199       2.859   7.964  17.950  1.00 90.30           H
ATOM   2949  N   MET A 200      -0.391   5.933  17.408  1.00 91.78           N
ATOM   2950  CA  MET A 200      -1.751   6.440  17.476  1.00 91.78           C
ATOM   2951  C   MET A 200      -2.303   6.339  18.899  1.00 91.78           C
ATOM   2952  O   MET A 200      -2.304   5.263  19.494  1.00 91.78           O
ATOM   2953  HA  MET A 200      -1.689   7.486  17.176  1.00 91.78           H
ATOM   2954  CB  MET A 200      -2.643   5.640  16.525  1.00 91.78           C
ATOM   2955 1HB  MET A 200      -2.502   4.573  16.700  1.00 91.78           H
ATOM   2956 2HB  MET A 200      -3.690   5.861  16.730  1.00 91.78           H
ATOM   2957  CG  MET A 200      -2.322   5.969  15.065  1.00 91.78           C
ATOM   2958 1HG  MET A 200      -2.579   7.007  14.853  1.00 91.78           H
ATOM   2959 2HG  MET A 200      -1.252   5.863  14.886  1.00 91.78           H
ATOM   2960  SD  MET A 200      -3.232   4.882  13.980  1.00 91.78           S
ATOM   2961  CE  MET A 200      -2.639   3.301  14.557  1.00 91.78           C
ATOM   2962 1HE  MET A 200      -1.557   3.250  14.430  1.00 91.78           H
ATOM   2963 2HE  MET A 200      -2.887   3.182  15.612  1.00 91.78           H
ATOM   2964 3HE  MET A 200      -3.110   2.504  13.981  1.00 91.78           H
ATOM   2965  HN  MET A 200      -0.314   4.939  17.325  1.00 91.78           H
ATOM   2966  N   VAL A 201      -2.759   7.476  19.405  1.00 92.02           N
ATOM   2967  CA  VAL A 201      -3.409   7.510  20.704  1.00 92.02           C
ATOM   2968  C   VAL A 201      -4.895   7.823  20.518  1.00 92.02           C
ATOM   2969  O   VAL A 201      -5.251   8.788  19.843  1.00 92.02           O
ATOM   2970  HA  VAL A 201      -3.312   6.519  21.146  1.00 92.02           H
ATOM   2971  CB  VAL A 201      -2.698   8.510  21.618  1.00 92.02           C
ATOM   2972  HB  VAL A 201      -2.825   9.504  21.191  1.00 92.02           H
ATOM   2973  CG1 VAL A 201      -3.323   8.515  23.015  1.00 92.02           C
ATOM   2974 1HG1 VAL A 201      -4.374   8.795  22.941  1.00 92.02           H
ATOM   2975 2HG1 VAL A 201      -3.242   7.521  23.453  1.00 92.02           H
ATOM   2976 3HG1 VAL A 201      -2.799   9.234  23.644  1.00 92.02           H
ATOM   2977  CG2 VAL A 201      -1.198   8.216  21.690  1.00 92.02           C
ATOM   2978 1HG2 VAL A 201      -1.043   7.212  22.083  1.00 92.02           H
ATOM   2979 2HG2 VAL A 201      -0.766   8.287  20.692  1.00 92.02           H
ATOM   2980 3HG2 VAL A 201      -0.717   8.941  22.347  1.00 92.02           H
ATOM   2981  HN  VAL A 201      -2.691   8.361  18.943  1.00 92.02           H
ATOM   2982  N   TYR A 202      -5.724   6.987  21.127  1.00 90.18           N
ATOM   2983  CA  TYR A 202      -7.164   7.150  21.020  1.00 90.18           C
ATOM   2984  C   TYR A 202      -7.731   7.846  22.258  1.00 90.18           C
ATOM   2985  O   TYR A 202      -7.858   7.232  23.317  1.00 90.18           O
ATOM   2986  HA  TYR A 202      -7.368   7.762  20.142  1.00 90.18           H
ATOM   2987  CB  TYR A 202      -7.742   5.736  20.935  1.00 90.18           C
ATOM   2988 1HB  TYR A 202      -7.416   5.168  21.806  1.00 90.18           H
ATOM   2989 2HB  TYR A 202      -8.829   5.796  20.981  1.00 90.18           H
ATOM   2990  CG  TYR A 202      -7.342   4.975  19.669  1.00 90.18           C
ATOM   2991  CD1 TYR A 202      -8.016   5.201  18.486  1.00 90.18           C
ATOM   2992  HD1 TYR A 202      -8.833   5.921  18.453  1.00 90.18           H
ATOM   2993  CD2 TYR A 202      -6.307   4.063  19.710  1.00 90.18           C
ATOM   2994  HD2 TYR A 202      -5.775   3.885  20.645  1.00 90.18           H
ATOM   2995  CE1 TYR A 202      -7.639   4.485  17.295  1.00 90.18           C
ATOM   2996  HE1 TYR A 202      -8.163   4.654  16.354  1.00 90.18           H
ATOM   2997  CE2 TYR A 202      -5.930   3.347  18.519  1.00 90.18           C
ATOM   2998  HE2 TYR A 202      -5.115   2.624  18.538  1.00 90.18           H
ATOM   2999  CZ  TYR A 202      -6.615   3.593  17.370  1.00 90.18           C
ATOM   3000  OH  TYR A 202      -6.259   2.917  16.245  1.00 90.18           O
ATOM   3001  HH  TYR A 202      -5.614   2.188  16.474  1.00 90.18           H
ATOM   3002  HN  TYR A 202      -5.426   6.213  21.686  1.00 90.18           H
ATOM   3003  N   PRO A 203      -8.080   9.135  22.151  1.00 78.66           N
ATOM   3004  CA  PRO A 203      -8.623   9.868  23.297  1.00 78.66           C
ATOM   3005  C   PRO A 203     -10.008   9.381  23.690  1.00 78.66           C
ATOM   3006  O   PRO A 203     -10.638   8.627  22.950  1.00 78.66           O
ATOM   3007  HA  PRO A 203      -8.003   9.702  24.178  1.00 78.66           H
ATOM   3008  CB  PRO A 203      -8.646  11.322  22.820  1.00 78.66           C
ATOM   3009 1HB  PRO A 203      -9.478  11.874  23.257  1.00 78.66           H
ATOM   3010 2HB  PRO A 203      -7.734  11.850  23.097  1.00 78.66           H
ATOM   3011  CG  PRO A 203      -8.784  11.204  21.329  1.00 78.66           C
ATOM   3012 1HG  PRO A 203      -9.829  11.097  21.037  1.00 78.66           H
ATOM   3013 2HG  PRO A 203      -8.404  12.094  20.826  1.00 78.66           H
ATOM   3014  CD  PRO A 203      -7.990   9.988  20.952  1.00 78.66           C
ATOM   3015 1HD  PRO A 203      -8.405   9.493  20.074  1.00 78.66           H
ATOM   3016 2HD  PRO A 203      -6.956  10.241  20.717  1.00 78.66           H
ATOM   3017  N   SER A 204     -10.450   9.830  24.856  1.00 69.75           N
ATOM   3018  CA  SER A 204     -11.840   9.664  25.244  1.00 69.75           C
ATOM   3019  C   SER A 204     -11.974   8.494  26.221  1.00 69.75           C
ATOM   3020  O   SER A 204     -11.091   7.642  26.300  1.00 69.75           O
ATOM   3021  HA  SER A 204     -12.119  10.600  25.727  1.00 69.75           H
ATOM   3022  CB  SER A 204     -12.730   9.437  24.020  1.00 69.75           C
ATOM   3023 1HB  SER A 204     -13.741   9.783  24.238  1.00 69.75           H
ATOM   3024 2HB  SER A 204     -12.361  10.037  23.187  1.00 69.75           H
ATOM   3025  OG  SER A 204     -12.771   8.066  23.635  1.00 69.75           O
ATOM   3026  HG  SER A 204     -13.300   7.962  22.793  1.00 69.75           H
ATOM   3027  HN  SER A 204      -9.877  10.299  25.528  1.00 69.75           H
ATOM   3028  N   ASP A 205     -13.087   8.490  26.941  1.00 74.73           N
ATOM   3029  CA  ASP A 205     -13.388   7.396  27.847  1.00 74.73           C
ATOM   3030  C   ASP A 205     -13.666   6.129  27.036  1.00 74.73           C
ATOM   3031  O   ASP A 205     -13.567   5.019  27.558  1.00 74.73           O
ATOM   3032  HA  ASP A 205     -12.507   7.299  28.482  1.00 74.73           H
ATOM   3033  CB  ASP A 205     -14.630   7.702  28.687  1.00 74.73           C
ATOM   3034 1HB  ASP A 205     -15.479   7.893  28.031  1.00 74.73           H
ATOM   3035 2HB  ASP A 205     -14.886   6.834  29.294  1.00 74.73           H
ATOM   3036  CG  ASP A 205     -14.395   8.913  29.592  1.00 74.73           C
ATOM   3037  OD1 ASP A 205     -13.300   8.970  30.191  1.00 74.73           O
ATOM   3038  OD2 ASP A 205     -15.317   9.755  29.664  1.00 74.73           O
ATOM   3039  HN  ASP A 205     -13.774   9.216  26.911  1.00 74.73           H
ATOM   3040  N   GLU A 206     -14.009   6.336  25.773  1.00 84.52           N
ATOM   3041  CA  GLU A 206     -14.352   5.228  24.899  1.00 84.52           C
ATOM   3042  C   GLU A 206     -13.207   4.946  23.924  1.00 84.52           C
ATOM   3043  O   GLU A 206     -13.441   4.527  22.791  1.00 84.52           O
ATOM   3044  HA  GLU A 206     -14.495   4.372  25.559  1.00 84.52           H
ATOM   3045  CB  GLU A 206     -15.656   5.505  24.148  1.00 84.52           C
ATOM   3046 1HB  GLU A 206     -15.564   6.433  23.583  1.00 84.52           H
ATOM   3047 2HB  GLU A 206     -15.913   4.646  23.528  1.00 84.52           H
ATOM   3048  CG  GLU A 206     -16.820   5.696  25.123  1.00 84.52           C
ATOM   3049 1HG  GLU A 206     -16.602   5.183  26.060  1.00 84.52           H
ATOM   3050 2HG  GLU A 206     -16.933   6.755  25.358  1.00 84.52           H
ATOM   3051  CD  GLU A 206     -18.124   5.158  24.532  1.00 84.52           C
ATOM   3052  OE1 GLU A 206     -18.921   4.606  25.322  1.00 84.52           O
ATOM   3053  OE2 GLU A 206     -18.296   5.310  23.303  1.00 84.52           O
ATOM   3054  HN  GLU A 206     -14.053   7.240  25.347  1.00 84.52           H
ATOM   3055  N   SER A 207     -11.994   5.188  24.399  1.00 89.34           N
ATOM   3056  CA  SER A 207     -10.817   5.026  23.564  1.00 89.34           C
ATOM   3057  C   SER A 207     -10.785   3.615  22.973  1.00 89.34           C
ATOM   3058  O   SER A 207     -10.332   3.420  21.846  1.00 89.34           O
ATOM   3059  HA  SER A 207     -10.919   5.770  22.773  1.00 89.34           H
ATOM   3060  CB  SER A 207      -9.537   5.298  24.356  1.00 89.34           C
ATOM   3061 1HB  SER A 207      -8.672   5.027  23.752  1.00 89.34           H
ATOM   3062 2HB  SER A 207      -9.459   6.366  24.564  1.00 89.34           H
ATOM   3063  OG  SER A 207      -9.504   4.574  25.583  1.00 89.34           O
ATOM   3064  HG  SER A 207      -8.748   4.897  26.151  1.00 89.34           H
ATOM   3065  HN  SER A 207     -11.810   5.489  25.335  1.00 89.34           H
ATOM   3066  N   THR A 208     -11.272   2.667  23.760  1.00 90.15           N
ATOM   3067  CA  THR A 208     -11.293   1.278  23.334  1.00 90.15           C
ATOM   3068  C   THR A 208     -12.198   1.108  22.113  1.00 90.15           C
ATOM   3069  O   THR A 208     -11.793   0.517  21.113  1.00 90.15           O
ATOM   3070  HA  THR A 208     -10.285   0.998  23.027  1.00 90.15           H
ATOM   3071  CB  THR A 208     -11.718   0.423  24.530  1.00 90.15           C
ATOM   3072  HB  THR A 208     -11.732  -0.634  24.267  1.00 90.15           H
ATOM   3073  OG1 THR A 208     -12.971   0.976  24.924  1.00 90.15           O
ATOM   3074  HG1 THR A 208     -13.463   0.328  25.505  1.00 90.15           H
ATOM   3075  CG2 THR A 208     -10.818   0.633  25.749  1.00 90.15           C
ATOM   3076 1HG2 THR A 208     -10.857   1.679  26.054  1.00 90.15           H
ATOM   3077 2HG2 THR A 208      -9.792   0.367  25.494  1.00 90.15           H
ATOM   3078 3HG2 THR A 208     -11.164   0.003  26.569  1.00 90.15           H
ATOM   3079  HN  THR A 208     -11.648   2.835  24.671  1.00 90.15           H
ATOM   3080  N   LYS A 209     -13.407   1.635  22.234  1.00 91.76           N
ATOM   3081  CA  LYS A 209     -14.376   1.544  21.155  1.00 91.76           C
ATOM   3082  C   LYS A 209     -13.792   2.190  19.896  1.00 91.76           C
ATOM   3083  O   LYS A 209     -13.950   1.665  18.795  1.00 91.76           O
ATOM   3084  HA  LYS A 209     -14.543   0.486  20.954  1.00 91.76           H
ATOM   3085  CB  LYS A 209     -15.717   2.141  21.586  1.00 91.76           C
ATOM   3086 1HB  LYS A 209     -15.563   3.144  21.983  1.00 91.76           H
ATOM   3087 2HB  LYS A 209     -16.371   2.238  20.720  1.00 91.76           H
ATOM   3088  CG  LYS A 209     -16.391   1.266  22.645  1.00 91.76           C
ATOM   3089 1HG  LYS A 209     -16.509   0.252  22.263  1.00 91.76           H
ATOM   3090 2HG  LYS A 209     -15.754   1.201  23.528  1.00 91.76           H
ATOM   3091  CD  LYS A 209     -17.758   1.832  23.036  1.00 91.76           C
ATOM   3092 1HD  LYS A 209     -17.653   2.877  23.326  1.00 91.76           H
ATOM   3093 2HD  LYS A 209     -18.425   1.806  22.174  1.00 91.76           H
ATOM   3094  CE  LYS A 209     -18.372   1.035  24.188  1.00 91.76           C
ATOM   3095 1HE  LYS A 209     -18.603   0.023  23.856  1.00 91.76           H
ATOM   3096 2HE  LYS A 209     -17.652   0.947  25.002  1.00 91.76           H
ATOM   3097  NZ  LYS A 209     -19.603   1.696  24.677  1.00 91.76           N
ATOM   3098 1HZ  LYS A 209     -20.070   1.091  25.343  1.00 91.76           H
ATOM   3099 2HZ  LYS A 209     -19.360   2.571  25.128  1.00 91.76           H
ATOM   3100 3HZ  LYS A 209     -20.221   1.880  23.895  1.00 91.76           H
ATOM   3101  HN  LYS A 209     -13.728   2.117  23.050  1.00 91.76           H
ATOM   3102  N   LEU A 210     -13.130   3.319  20.102  1.00 92.34           N
ATOM   3103  CA  LEU A 210     -12.599   4.088  18.989  1.00 92.34           C
ATOM   3104  C   LEU A 210     -11.536   3.261  18.264  1.00 92.34           C
ATOM   3105  O   LEU A 210     -11.550   3.162  17.038  1.00 92.34           O
ATOM   3106  HA  LEU A 210     -13.422   4.274  18.298  1.00 92.34           H
ATOM   3107  CB  LEU A 210     -12.096   5.450  19.471  1.00 92.34           C
ATOM   3108 1HB  LEU A 210     -12.876   5.909  20.079  1.00 92.34           H
ATOM   3109 2HB  LEU A 210     -11.238   5.288  20.123  1.00 92.34           H
ATOM   3110  CG  LEU A 210     -11.691   6.441  18.377  1.00 92.34           C
ATOM   3111  HG  LEU A 210     -10.913   5.979  17.769  1.00 92.34           H
ATOM   3112  CD1 LEU A 210     -12.869   6.745  17.450  1.00 92.34           C
ATOM   3113 1HD1 LEU A 210     -13.208   5.823  16.978  1.00 92.34           H
ATOM   3114 2HD1 LEU A 210     -13.685   7.178  18.029  1.00 92.34           H
ATOM   3115 3HD1 LEU A 210     -12.554   7.452  16.682  1.00 92.34           H
ATOM   3116  CD2 LEU A 210     -11.095   7.713  18.984  1.00 92.34           C
ATOM   3117 1HD2 LEU A 210     -11.833   8.188  19.630  1.00 92.34           H
ATOM   3118 2HD2 LEU A 210     -10.211   7.457  19.568  1.00 92.34           H
ATOM   3119 3HD2 LEU A 210     -10.816   8.400  18.185  1.00 92.34           H
ATOM   3120  HN  LEU A 210     -12.956   3.708  21.006  1.00 92.34           H
ATOM   3121  N   LYS A 211     -10.640   2.686  19.053  1.00 92.87           N
ATOM   3122  CA  LYS A 211      -9.577   1.862  18.502  1.00 92.87           C
ATOM   3123  C   LYS A 211     -10.189   0.760  17.636  1.00 92.87           C
ATOM   3124  O   LYS A 211      -9.791   0.577  16.486  1.00 92.87           O
ATOM   3125  HA  LYS A 211      -8.964   2.501  17.867  1.00 92.87           H
ATOM   3126  CB  LYS A 211      -8.674   1.336  19.620  1.00 92.87           C
ATOM   3127 1HB  LYS A 211      -8.173   2.170  20.112  1.00 92.87           H
ATOM   3128 2HB  LYS A 211      -9.279   0.837  20.376  1.00 92.87           H
ATOM   3129  CG  LYS A 211      -7.631   0.362  19.068  1.00 92.87           C
ATOM   3130 1HG  LYS A 211      -8.118  -0.565  18.766  1.00 92.87           H
ATOM   3131 2HG  LYS A 211      -7.169   0.785  18.176  1.00 92.87           H
ATOM   3132  CD  LYS A 211      -6.554   0.061  20.113  1.00 92.87           C
ATOM   3133 1HD  LYS A 211      -6.110   0.994  20.461  1.00 92.87           H
ATOM   3134 2HD  LYS A 211      -7.008  -0.418  20.981  1.00 92.87           H
ATOM   3135  CE  LYS A 211      -5.466  -0.844  19.535  1.00 92.87           C
ATOM   3136 1HE  LYS A 211      -5.874  -1.837  19.344  1.00 92.87           H
ATOM   3137 2HE  LYS A 211      -5.127  -0.450  18.577  1.00 92.87           H
ATOM   3138  NZ  LYS A 211      -4.322  -0.943  20.469  1.00 92.87           N
ATOM   3139 1HZ  LYS A 211      -3.511  -1.298  19.975  1.00 92.87           H
ATOM   3140 2HZ  LYS A 211      -4.114  -0.025  20.846  1.00 92.87           H
ATOM   3141 3HZ  LYS A 211      -4.559  -1.573  21.227  1.00 92.87           H
ATOM   3142  HN  LYS A 211     -10.632   2.777  20.049  1.00 92.87           H
ATOM   3143  N   SER A 212     -11.146   0.055  18.220  1.00 93.15           N
ATOM   3144  CA  SER A 212     -11.701  -1.127  17.582  1.00 93.15           C
ATOM   3145  C   SER A 212     -12.451  -0.730  16.309  1.00 93.15           C
ATOM   3146  O   SER A 212     -12.461  -1.477  15.332  1.00 93.15           O
ATOM   3147  HA  SER A 212     -10.843  -1.754  17.340  1.00 93.15           H
ATOM   3148  CB  SER A 212     -12.632  -1.881  18.533  1.00 93.15           C
ATOM   3149 1HB  SER A 212     -13.523  -1.281  18.720  1.00 93.15           H
ATOM   3150 2HB  SER A 212     -12.964  -2.805  18.059  1.00 93.15           H
ATOM   3151  OG  SER A 212     -11.997  -2.185  19.772  1.00 93.15           O
ATOM   3152  HG  SER A 212     -12.197  -1.471  20.443  1.00 93.15           H
ATOM   3153  HN  SER A 212     -11.541   0.278  19.111  1.00 93.15           H
ATOM   3154  N   ALA A 213     -13.062   0.445  16.361  1.00 93.28           N
ATOM   3155  CA  ALA A 213     -13.772   0.972  15.209  1.00 93.28           C
ATOM   3156  C   ALA A 213     -12.771   1.272  14.091  1.00 93.28           C
ATOM   3157  O   ALA A 213     -12.993   0.904  12.938  1.00 93.28           O
ATOM   3158  HA  ALA A 213     -14.466   0.203  14.867  1.00 93.28           H
ATOM   3159  CB  ALA A 213     -14.572   2.209  15.623  1.00 93.28           C
ATOM   3160 1HB  ALA A 213     -15.288   1.935  16.397  1.00 93.28           H
ATOM   3161 2HB  ALA A 213     -13.892   2.968  16.008  1.00 93.28           H
ATOM   3162 3HB  ALA A 213     -15.105   2.603  14.758  1.00 93.28           H
ATOM   3163  HN  ALA A 213     -13.075   1.032  17.171  1.00 93.28           H
ATOM   3164  N   VAL A 214     -11.690   1.937  14.471  1.00 92.77           N
ATOM   3165  CA  VAL A 214     -10.684   2.345  13.506  1.00 92.77           C
ATOM   3166  C   VAL A 214     -10.010   1.102  12.921  1.00 92.77           C
ATOM   3167  O   VAL A 214      -9.710   1.057  11.729  1.00 92.77           O
ATOM   3168  HA  VAL A 214     -11.196   2.877  12.703  1.00 92.77           H
ATOM   3169  CB  VAL A 214      -9.694   3.311  14.158  1.00 92.77           C
ATOM   3170  HB  VAL A 214      -9.338   2.854  15.082  1.00 92.77           H
ATOM   3171  CG1 VAL A 214      -8.482   3.548  13.254  1.00 92.77           C
ATOM   3172 1HG1 VAL A 214      -7.976   2.601  13.070  1.00 92.77           H
ATOM   3173 2HG1 VAL A 214      -8.814   3.974  12.307  1.00 92.77           H
ATOM   3174 3HG1 VAL A 214      -7.795   4.239  13.743  1.00 92.77           H
ATOM   3175  CG2 VAL A 214     -10.375   4.633  14.520  1.00 92.77           C
ATOM   3176 1HG2 VAL A 214     -10.771   5.097  13.617  1.00 92.77           H
ATOM   3177 2HG2 VAL A 214     -11.189   4.443  15.219  1.00 92.77           H
ATOM   3178 3HG2 VAL A 214      -9.648   5.301  14.983  1.00 92.77           H
ATOM   3179  HN  VAL A 214     -11.497   2.196  15.418  1.00 92.77           H
ATOM   3180  N   LEU A 215      -9.792   0.124  13.788  1.00 93.08           N
ATOM   3181  CA  LEU A 215      -9.164  -1.118  13.371  1.00 93.08           C
ATOM   3182  C   LEU A 215     -10.073  -1.833  12.369  1.00 93.08           C
ATOM   3183  O   LEU A 215      -9.601  -2.348  11.356  1.00 93.08           O
ATOM   3184  HA  LEU A 215      -8.232  -0.861  12.869  1.00 93.08           H
ATOM   3185  CB  LEU A 215      -8.802  -1.970  14.590  1.00 93.08           C
ATOM   3186 1HB  LEU A 215      -9.605  -1.883  15.321  1.00 93.08           H
ATOM   3187 2HB  LEU A 215      -8.765  -3.015  14.280  1.00 93.08           H
ATOM   3188  CG  LEU A 215      -7.481  -1.625  15.281  1.00 93.08           C
ATOM   3189  HG  LEU A 215      -7.463  -0.552  15.466  1.00 93.08           H
ATOM   3190  CD1 LEU A 215      -7.375  -2.321  16.639  1.00 93.08           C
ATOM   3191 1HD1 LEU A 215      -8.198  -1.999  17.277  1.00 93.08           H
ATOM   3192 2HD1 LEU A 215      -7.425  -3.401  16.499  1.00 93.08           H
ATOM   3193 3HD1 LEU A 215      -6.427  -2.059  17.109  1.00 93.08           H
ATOM   3194  CD2 LEU A 215      -6.289  -1.947  14.377  1.00 93.08           C
ATOM   3195 1HD2 LEU A 215      -6.291  -3.011  14.138  1.00 93.08           H
ATOM   3196 2HD2 LEU A 215      -6.364  -1.368  13.457  1.00 93.08           H
ATOM   3197 3HD2 LEU A 215      -5.363  -1.693  14.893  1.00 93.08           H
ATOM   3198  HN  LEU A 215     -10.037   0.170  14.756  1.00 93.08           H
ATOM   3199  N   THR A 216     -11.359  -1.842  12.687  1.00 93.92           N
ATOM   3200  CA  THR A 216     -12.338  -2.481  11.824  1.00 93.92           C
ATOM   3201  C   THR A 216     -12.308  -1.854  10.428  1.00 93.92           C
ATOM   3202  O   THR A 216     -12.316  -2.565   9.424  1.00 93.92           O
ATOM   3203  HA  THR A 216     -12.064  -3.529  11.710  1.00 93.92           H
ATOM   3204  CB  THR A 216     -13.705  -2.382  12.505  1.00 93.92           C
ATOM   3205  HB  THR A 216     -13.991  -1.341  12.654  1.00 93.92           H
ATOM   3206  OG1 THR A 216     -13.557  -3.155  13.693  1.00 93.92           O
ATOM   3207  HG1 THR A 216     -13.362  -4.107  13.460  1.00 93.92           H
ATOM   3208  CG2 THR A 216     -14.803  -3.106  11.724  1.00 93.92           C
ATOM   3209 1HG2 THR A 216     -14.548  -4.162  11.633  1.00 93.92           H
ATOM   3210 2HG2 THR A 216     -14.891  -2.667  10.730  1.00 93.92           H
ATOM   3211 3HG2 THR A 216     -15.751  -3.004  12.251  1.00 93.92           H
ATOM   3212  HN  THR A 216     -11.734  -1.424  13.514  1.00 93.92           H
ATOM   3213  N   LEU A 217     -12.275  -0.530  10.409  1.00 92.09           N
ATOM   3214  CA  LEU A 217     -12.240   0.200   9.153  1.00 92.09           C
ATOM   3215  C   LEU A 217     -10.993  -0.208   8.366  1.00 92.09           C
ATOM   3216  O   LEU A 217     -11.051  -0.375   7.149  1.00 92.09           O
ATOM   3217  HA  LEU A 217     -13.121  -0.092   8.581  1.00 92.09           H
ATOM   3218  CB  LEU A 217     -12.343   1.705   9.406  1.00 92.09           C
ATOM   3219 1HB  LEU A 217     -13.249   1.896   9.981  1.00 92.09           H
ATOM   3220 2HB  LEU A 217     -11.501   2.008  10.028  1.00 92.09           H
ATOM   3221  CG  LEU A 217     -12.366   2.594   8.161  1.00 92.09           C
ATOM   3222  HG  LEU A 217     -11.492   2.355   7.554  1.00 92.09           H
ATOM   3223  CD1 LEU A 217     -13.602   2.308   7.305  1.00 92.09           C
ATOM   3224 1HD1 LEU A 217     -13.591   1.264   6.990  1.00 92.09           H
ATOM   3225 2HD1 LEU A 217     -14.501   2.502   7.890  1.00 92.09           H
ATOM   3226 3HD1 LEU A 217     -13.593   2.953   6.427  1.00 92.09           H
ATOM   3227  CD2 LEU A 217     -12.262   4.073   8.540  1.00 92.09           C
ATOM   3228 1HD2 LEU A 217     -13.103   4.344   9.179  1.00 92.09           H
ATOM   3229 2HD2 LEU A 217     -11.328   4.245   9.076  1.00 92.09           H
ATOM   3230 3HD2 LEU A 217     -12.280   4.682   7.637  1.00 92.09           H
ATOM   3231  HN  LEU A 217     -12.271   0.041  11.230  1.00 92.09           H
ATOM   3232  N   LYS A 218      -9.896  -0.356   9.093  1.00 90.36           N
ATOM   3233  CA  LYS A 218      -8.633  -0.722   8.475  1.00 90.36           C
ATOM   3234  C   LYS A 218      -8.766  -2.104   7.833  1.00 90.36           C
ATOM   3235  O   LYS A 218      -8.243  -2.340   6.744  1.00 90.36           O
ATOM   3236  HA  LYS A 218      -8.430   0.006   7.689  1.00 90.36           H
ATOM   3237  CB  LYS A 218      -7.491  -0.622   9.489  1.00 90.36           C
ATOM   3238 1HB  LYS A 218      -7.800  -1.066  10.435  1.00 90.36           H
ATOM   3239 2HB  LYS A 218      -6.634  -1.195   9.134  1.00 90.36           H
ATOM   3240  CG  LYS A 218      -7.081   0.835   9.712  1.00 90.36           C
ATOM   3241 1HG  LYS A 218      -6.585   1.217   8.820  1.00 90.36           H
ATOM   3242 2HG  LYS A 218      -7.970   1.446   9.869  1.00 90.36           H
ATOM   3243  CD  LYS A 218      -6.147   0.963  10.917  1.00 90.36           C
ATOM   3244 1HD  LYS A 218      -6.679   0.683  11.825  1.00 90.36           H
ATOM   3245 2HD  LYS A 218      -5.312   0.271  10.809  1.00 90.36           H
ATOM   3246  CE  LYS A 218      -5.618   2.393  11.050  1.00 90.36           C
ATOM   3247 1HE  LYS A 218      -4.971   2.627  10.204  1.00 90.36           H
ATOM   3248 2HE  LYS A 218      -6.448   3.098  11.022  1.00 90.36           H
ATOM   3249  NZ  LYS A 218      -4.866   2.551  12.315  1.00 90.36           N
ATOM   3250 1HZ  LYS A 218      -4.406   3.455  12.324  1.00 90.36           H
ATOM   3251 2HZ  LYS A 218      -5.507   2.490  13.098  1.00 90.36           H
ATOM   3252 3HZ  LYS A 218      -4.170   1.817  12.389  1.00 90.36           H
ATOM   3253  HN  LYS A 218      -9.860  -0.230  10.084  1.00 90.36           H
ATOM   3254  N   VAL A 219      -9.469  -2.982   8.534  1.00 91.52           N
ATOM   3255  CA  VAL A 219      -9.634  -4.349   8.071  1.00 91.52           C
ATOM   3256  C   VAL A 219     -10.530  -4.359   6.831  1.00 91.52           C
ATOM   3257  O   VAL A 219     -10.239  -5.049   5.855  1.00 91.52           O
ATOM   3258  HA  VAL A 219      -8.648  -4.724   7.794  1.00 91.52           H
ATOM   3259  CB  VAL A 219     -10.172  -5.224   9.205  1.00 91.52           C
ATOM   3260  HB  VAL A 219     -11.056  -4.735   9.615  1.00 91.52           H
ATOM   3261  CG1 VAL A 219     -10.595  -6.599   8.683  1.00 91.52           C
ATOM   3262 1HG1 VAL A 219     -11.377  -6.478   7.933  1.00 91.52           H
ATOM   3263 2HG1 VAL A 219      -9.736  -7.098   8.234  1.00 91.52           H
ATOM   3264 3HG1 VAL A 219     -10.974  -7.200   9.509  1.00 91.52           H
ATOM   3265  CG2 VAL A 219      -9.144  -5.358  10.330  1.00 91.52           C
ATOM   3266 1HG2 VAL A 219      -8.234  -5.813   9.939  1.00 91.52           H
ATOM   3267 2HG2 VAL A 219      -8.913  -4.370  10.730  1.00 91.52           H
ATOM   3268 3HG2 VAL A 219      -9.552  -5.984  11.123  1.00 91.52           H
ATOM   3269  HN  VAL A 219      -9.919  -2.772   9.401  1.00 91.52           H
ATOM   3270  N   ILE A 220     -11.603  -3.585   6.910  1.00 91.63           N
ATOM   3271  CA  ILE A 220     -12.558  -3.516   5.817  1.00 91.63           C
ATOM   3272  C   ILE A 220     -11.845  -3.035   4.552  1.00 91.63           C
ATOM   3273  O   ILE A 220     -11.961  -3.655   3.496  1.00 91.63           O
ATOM   3274  HA  ILE A 220     -12.928  -4.526   5.642  1.00 91.63           H
ATOM   3275  CB  ILE A 220     -13.760  -2.655   6.210  1.00 91.63           C
ATOM   3276  HB  ILE A 220     -13.389  -1.737   6.666  1.00 91.63           H
ATOM   3277  CG1 ILE A 220     -14.623  -3.363   7.256  1.00 91.63           C
ATOM   3278 1HG1 ILE A 220     -15.105  -4.231   6.808  1.00 91.63           H
ATOM   3279 2HG1 ILE A 220     -13.991  -3.731   8.065  1.00 91.63           H
ATOM   3280  CG2 ILE A 220     -14.571  -2.251   4.977  1.00 91.63           C
ATOM   3281 1HG2 ILE A 220     -13.939  -1.679   4.298  1.00 91.63           H
ATOM   3282 2HG2 ILE A 220     -14.933  -3.145   4.470  1.00 91.63           H
ATOM   3283 3HG2 ILE A 220     -15.420  -1.639   5.285  1.00 91.63           H
ATOM   3284  CD1 ILE A 220     -15.685  -2.418   7.821  1.00 91.63           C
ATOM   3285 1HD1 ILE A 220     -15.198  -1.563   8.290  1.00 91.63           H
ATOM   3286 2HD1 ILE A 220     -16.330  -2.071   7.014  1.00 91.63           H
ATOM   3287 3HD1 ILE A 220     -16.284  -2.946   8.563  1.00 91.63           H
ATOM   3288  HN  ILE A 220     -11.823  -3.013   7.700  1.00 91.63           H
ATOM   3289  N   LEU A 221     -11.122  -1.935   4.700  1.00 87.88           N
ATOM   3290  CA  LEU A 221     -10.496  -1.291   3.558  1.00 87.88           C
ATOM   3291  C   LEU A 221      -9.204  -2.032   3.205  1.00 87.88           C
ATOM   3292  O   LEU A 221      -8.736  -1.964   2.070  1.00 87.88           O
ATOM   3293  HA  LEU A 221     -11.184  -1.377   2.716  1.00 87.88           H
ATOM   3294  CB  LEU A 221     -10.295   0.201   3.827  1.00 87.88           C
ATOM   3295 1HB  LEU A 221      -9.613   0.309   4.671  1.00 87.88           H
ATOM   3296 2HB  LEU A 221      -9.803   0.644   2.961  1.00 87.88           H
ATOM   3297  CG  LEU A 221     -11.562   1.006   4.125  1.00 87.88           C
ATOM   3298  HG  LEU A 221     -12.098   0.510   4.934  1.00 87.88           H
ATOM   3299  CD1 LEU A 221     -11.215   2.415   4.610  1.00 87.88           C
ATOM   3300 1HD1 LEU A 221     -10.620   2.350   5.521  1.00 87.88           H
ATOM   3301 2HD1 LEU A 221     -10.645   2.934   3.840  1.00 87.88           H
ATOM   3302 3HD1 LEU A 221     -12.134   2.965   4.814  1.00 87.88           H
ATOM   3303  CD2 LEU A 221     -12.494   1.030   2.912  1.00 87.88           C
ATOM   3304 1HD2 LEU A 221     -11.980   1.488   2.068  1.00 87.88           H
ATOM   3305 2HD2 LEU A 221     -12.780   0.010   2.654  1.00 87.88           H
ATOM   3306 3HD2 LEU A 221     -13.387   1.608   3.152  1.00 87.88           H
ATOM   3307  HN  LEU A 221     -10.962  -1.485   5.579  1.00 87.88           H
ATOM   3308  N   GLY A 222      -8.665  -2.722   4.199  1.00 85.42           N
ATOM   3309  CA  GLY A 222      -7.356  -3.337   4.060  1.00 85.42           C
ATOM   3310  C   GLY A 222      -7.467  -4.725   3.426  1.00 85.42           C
ATOM   3311  O   GLY A 222      -6.600  -5.129   2.653  1.00 85.42           O
ATOM   3312 1HA  GLY A 222      -6.716  -2.703   3.446  1.00 85.42           H
ATOM   3313 2HA  GLY A 222      -6.882  -3.417   5.038  1.00 85.42           H
ATOM   3314  HN  GLY A 222      -9.106  -2.863   5.086  1.00 85.42           H
ATOM   3315  N   PHE A 223      -8.542  -5.416   3.777  1.00 86.25           N
ATOM   3316  CA  PHE A 223      -8.670  -6.823   3.438  1.00 86.25           C
ATOM   3317  C   PHE A 223      -9.814  -7.047   2.447  1.00 86.25           C
ATOM   3318  O   PHE A 223      -9.591  -7.511   1.330  1.00 86.25           O
ATOM   3319  HA  PHE A 223      -7.730  -7.133   2.980  1.00 86.25           H
ATOM   3320  CB  PHE A 223      -8.982  -7.570   4.736  1.00 86.25           C
ATOM   3321 1HB  PHE A 223      -8.244  -7.293   5.489  1.00 86.25           H
ATOM   3322 2HB  PHE A 223      -9.954  -7.242   5.107  1.00 86.25           H
ATOM   3323  CG  PHE A 223      -8.995  -9.093   4.591  1.00 86.25           C
ATOM   3324  CD1 PHE A 223     -10.178  -9.764   4.575  1.00 86.25           C
ATOM   3325  HD1 PHE A 223     -11.117  -9.217   4.666  1.00 86.25           H
ATOM   3326  CD2 PHE A 223      -7.825  -9.775   4.477  1.00 86.25           C
ATOM   3327  HD2 PHE A 223      -6.877  -9.237   4.490  1.00 86.25           H
ATOM   3328  CE1 PHE A 223     -10.190 -11.178   4.440  1.00 86.25           C
ATOM   3329  HE1 PHE A 223     -11.138 -11.716   4.428  1.00 86.25           H
ATOM   3330  CE2 PHE A 223      -7.837 -11.189   4.343  1.00 86.25           C
ATOM   3331  HE2 PHE A 223      -6.898 -11.736   4.252  1.00 86.25           H
ATOM   3332  CZ  PHE A 223      -9.019 -11.860   4.327  1.00 86.25           C
ATOM   3333  HZ  PHE A 223      -9.029 -12.945   4.223  1.00 86.25           H
ATOM   3334  HN  PHE A 223      -9.314  -5.031   4.282  1.00 86.25           H
ATOM   3335  N   PHE A 224     -11.015  -6.706   2.892  1.00 88.57           N
ATOM   3336  CA  PHE A 224     -12.217  -7.089   2.171  1.00 88.57           C
ATOM   3337  C   PHE A 224     -12.308  -6.358   0.830  1.00 88.57           C
ATOM   3338  O   PHE A 224     -12.668  -6.955  -0.183  1.00 88.57           O
ATOM   3339  HA  PHE A 224     -12.160  -8.163   1.994  1.00 88.57           H
ATOM   3340  CB  PHE A 224     -13.408  -6.684   3.041  1.00 88.57           C
ATOM   3341 1HB  PHE A 224     -13.252  -5.669   3.405  1.00 88.57           H
ATOM   3342 2HB  PHE A 224     -14.307  -6.667   2.424  1.00 88.57           H
ATOM   3343  CG  PHE A 224     -13.647  -7.608   4.238  1.00 88.57           C
ATOM   3344  CD1 PHE A 224     -14.281  -8.798   4.062  1.00 88.57           C
ATOM   3345  HD1 PHE A 224     -14.618  -9.095   3.069  1.00 88.57           H
ATOM   3346  CD2 PHE A 224     -13.226  -7.238   5.477  1.00 88.57           C
ATOM   3347  HD2 PHE A 224     -12.719  -6.283   5.618  1.00 88.57           H
ATOM   3348  CE1 PHE A 224     -14.503  -9.655   5.173  1.00 88.57           C
ATOM   3349  HE1 PHE A 224     -15.010 -10.609   5.032  1.00 88.57           H
ATOM   3350  CE2 PHE A 224     -13.448  -8.095   6.587  1.00 88.57           C
ATOM   3351  HE2 PHE A 224     -13.111  -7.798   7.581  1.00 88.57           H
ATOM   3352  CZ  PHE A 224     -14.082  -9.285   6.412  1.00 88.57           C
ATOM   3353  HZ  PHE A 224     -14.252  -9.943   7.264  1.00 88.57           H
ATOM   3354  HN  PHE A 224     -11.173  -6.179   3.727  1.00 88.57           H
ATOM   3355  N   LEU A 225     -11.976  -5.076   0.867  1.00 85.05           N
ATOM   3356  CA  LEU A 225     -12.050  -4.249  -0.325  1.00 85.05           C
ATOM   3357  C   LEU A 225     -11.115  -4.818  -1.394  1.00 85.05           C
ATOM   3358  O   LEU A 225     -11.543  -5.097  -2.513  1.00 85.05           O
ATOM   3359  HA  LEU A 225     -13.073  -4.302  -0.697  1.00 85.05           H
ATOM   3360  CB  LEU A 225     -11.769  -2.785   0.020  1.00 85.05           C
ATOM   3361 1HB  LEU A 225     -12.554  -2.433   0.690  1.00 85.05           H
ATOM   3362 2HB  LEU A 225     -10.832  -2.736   0.575  1.00 85.05           H
ATOM   3363  CG  LEU A 225     -11.679  -1.822  -1.165  1.00 85.05           C
ATOM   3364  HG  LEU A 225     -11.004  -2.252  -1.904  1.00 85.05           H
ATOM   3365  CD1 LEU A 225     -13.042  -1.654  -1.840  1.00 85.05           C
ATOM   3366 1HD1 LEU A 225     -13.389  -2.622  -2.202  1.00 85.05           H
ATOM   3367 2HD1 LEU A 225     -13.758  -1.257  -1.120  1.00 85.05           H
ATOM   3368 3HD1 LEU A 225     -12.949  -0.965  -2.679  1.00 85.05           H
ATOM   3369  CD2 LEU A 225     -11.083  -0.479  -0.736  1.00 85.05           C
ATOM   3370 1HD2 LEU A 225     -11.713  -0.031   0.032  1.00 85.05           H
ATOM   3371 2HD2 LEU A 225     -10.081  -0.638  -0.337  1.00 85.05           H
ATOM   3372 3HD2 LEU A 225     -11.030   0.186  -1.598  1.00 85.05           H
ATOM   3373  HN  LEU A 225     -11.662  -4.604   1.691  1.00 85.05           H
ATOM   3374  N   PRO A 226      -9.827  -5.001  -1.071  1.00 83.97           N
ATOM   3375  CA  PRO A 226      -8.895  -5.626  -2.013  1.00 83.97           C
ATOM   3376  C   PRO A 226      -9.402  -6.964  -2.526  1.00 83.97           C
ATOM   3377  O   PRO A 226      -9.276  -7.267  -3.711  1.00 83.97           O
ATOM   3378  HA  PRO A 226      -8.786  -5.003  -2.901  1.00 83.97           H
ATOM   3379  CB  PRO A 226      -7.608  -5.780  -1.200  1.00 83.97           C
ATOM   3380 1HB  PRO A 226      -7.558  -6.752  -0.709  1.00 83.97           H
ATOM   3381 2HB  PRO A 226      -6.723  -5.696  -1.830  1.00 83.97           H
ATOM   3382  CG  PRO A 226      -7.690  -4.642  -0.189  1.00 83.97           C
ATOM   3383 1HG  PRO A 226      -7.046  -4.819   0.672  1.00 83.97           H
ATOM   3384 2HG  PRO A 226      -7.372  -3.694  -0.621  1.00 83.97           H
ATOM   3385  CD  PRO A 226      -9.162  -4.632   0.191  1.00 83.97           C
ATOM   3386 1HD  PRO A 226      -9.380  -5.349   0.983  1.00 83.97           H
ATOM   3387 2HD  PRO A 226      -9.479  -3.654   0.554  1.00 83.97           H
ATOM   3388  N   PHE A 227      -9.968  -7.736  -1.610  1.00 87.38           N
ATOM   3389  CA  PHE A 227     -10.444  -9.068  -1.944  1.00 87.38           C
ATOM   3390  C   PHE A 227     -11.554  -9.005  -2.995  1.00 87.38           C
ATOM   3391  O   PHE A 227     -11.537  -9.760  -3.966  1.00 87.38           O
ATOM   3392  HA  PHE A 227      -9.596  -9.623  -2.346  1.00 87.38           H
ATOM   3393  CB  PHE A 227     -11.008  -9.677  -0.659  1.00 87.38           C
ATOM   3394 1HB  PHE A 227     -10.233  -9.665   0.108  1.00 87.38           H
ATOM   3395 2HB  PHE A 227     -11.823  -9.049  -0.298  1.00 87.38           H
ATOM   3396  CG  PHE A 227     -11.521 -11.109  -0.822  1.00 87.38           C
ATOM   3397  CD1 PHE A 227     -12.849 -11.339  -1.004  1.00 87.38           C
ATOM   3398  HD1 PHE A 227     -13.548 -10.503  -1.033  1.00 87.38           H
ATOM   3399  CD2 PHE A 227     -10.649 -12.152  -0.785  1.00 87.38           C
ATOM   3400  HD2 PHE A 227      -9.585 -11.968  -0.639  1.00 87.38           H
ATOM   3401  CE1 PHE A 227     -13.325 -12.668  -1.155  1.00 87.38           C
ATOM   3402  HE1 PHE A 227     -14.390 -12.852  -1.301  1.00 87.38           H
ATOM   3403  CE2 PHE A 227     -11.125 -13.481  -0.937  1.00 87.38           C
ATOM   3404  HE2 PHE A 227     -10.426 -14.317  -0.907  1.00 87.38           H
ATOM   3405  CZ  PHE A 227     -12.453 -13.711  -1.118  1.00 87.38           C
ATOM   3406  HZ  PHE A 227     -12.819 -14.731  -1.235  1.00 87.38           H
ATOM   3407  HN  PHE A 227     -10.103  -7.466  -0.656  1.00 87.38           H
ATOM   3408  N   VAL A 228     -12.493  -8.099  -2.765  1.00 88.59           N
ATOM   3409  CA  VAL A 228     -13.589  -7.904  -3.698  1.00 88.59           C
ATOM   3410  C   VAL A 228     -13.029  -7.457  -5.050  1.00 88.59           C
ATOM   3411  O   VAL A 228     -13.465  -7.936  -6.095  1.00 88.59           O
ATOM   3412  HA  VAL A 228     -14.088  -8.864  -3.825  1.00 88.59           H
ATOM   3413  CB  VAL A 228     -14.603  -6.917  -3.115  1.00 88.59           C
ATOM   3414  HB  VAL A 228     -14.062  -6.019  -2.815  1.00 88.59           H
ATOM   3415  CG1 VAL A 228     -15.639  -6.511  -4.166  1.00 88.59           C
ATOM   3416 1HG1 VAL A 228     -15.136  -6.038  -5.009  1.00 88.59           H
ATOM   3417 2HG1 VAL A 228     -16.172  -7.397  -4.511  1.00 88.59           H
ATOM   3418 3HG1 VAL A 228     -16.347  -5.809  -3.725  1.00 88.59           H
ATOM   3419  CG2 VAL A 228     -15.280  -7.496  -1.872  1.00 88.59           C
ATOM   3420 1HG2 VAL A 228     -15.801  -8.416  -2.137  1.00 88.59           H
ATOM   3421 2HG2 VAL A 228     -14.526  -7.711  -1.114  1.00 88.59           H
ATOM   3422 3HG2 VAL A 228     -15.995  -6.774  -1.478  1.00 88.59           H
ATOM   3423  HN  VAL A 228     -12.513  -7.507  -1.959  1.00 88.59           H
ATOM   3424  N   VAL A 229     -12.070  -6.545  -4.985  1.00 83.29           N
ATOM   3425  CA  VAL A 229     -11.459  -6.014  -6.191  1.00 83.29           C
ATOM   3426  C   VAL A 229     -10.781  -7.152  -6.957  1.00 83.29           C
ATOM   3427  O   VAL A 229     -10.894  -7.236  -8.179  1.00 83.29           O
ATOM   3428  HA  VAL A 229     -12.256  -5.601  -6.809  1.00 83.29           H
ATOM   3429  CB  VAL A 229     -10.498  -4.878  -5.835  1.00 83.29           C
ATOM   3430  HB  VAL A 229      -9.858  -5.223  -5.023  1.00 83.29           H
ATOM   3431  CG1 VAL A 229      -9.600  -4.526  -7.023  1.00 83.29           C
ATOM   3432 1HG1 VAL A 229      -9.016  -5.401  -7.309  1.00 83.29           H
ATOM   3433 2HG1 VAL A 229     -10.218  -4.210  -7.864  1.00 83.29           H
ATOM   3434 3HG1 VAL A 229      -8.927  -3.716  -6.742  1.00 83.29           H
ATOM   3435  CG2 VAL A 229     -11.262  -3.648  -5.341  1.00 83.29           C
ATOM   3436 1HG2 VAL A 229     -11.937  -3.302  -6.124  1.00 83.29           H
ATOM   3437 2HG2 VAL A 229     -11.838  -3.910  -4.454  1.00 83.29           H
ATOM   3438 3HG2 VAL A 229     -10.555  -2.856  -5.095  1.00 83.29           H
ATOM   3439  HN  VAL A 229     -11.712  -6.170  -4.129  1.00 83.29           H
ATOM   3440  N   MET A 230     -10.092  -7.999  -6.207  1.00 84.67           N
ATOM   3441  CA  MET A 230      -9.405  -9.135  -6.799  1.00 84.67           C
ATOM   3442  C   MET A 230     -10.377 -10.010  -7.594  1.00 84.67           C
ATOM   3443  O   MET A 230     -10.126 -10.325  -8.756  1.00 84.67           O
ATOM   3444  HA  MET A 230      -8.658  -8.709  -7.469  1.00 84.67           H
ATOM   3445  CB  MET A 230      -8.753  -9.969  -5.695  1.00 84.67           C
ATOM   3446 1HB  MET A 230      -9.463 -10.124  -4.883  1.00 84.67           H
ATOM   3447 2HB  MET A 230      -8.493 -10.954  -6.084  1.00 84.67           H
ATOM   3448  CG  MET A 230      -7.497  -9.281  -5.158  1.00 84.67           C
ATOM   3449 1HG  MET A 230      -6.758  -9.180  -5.953  1.00 84.67           H
ATOM   3450 2HG  MET A 230      -7.741  -8.273  -4.820  1.00 84.67           H
ATOM   3451  SD  MET A 230      -6.812 -10.227  -3.808  1.00 84.67           S
ATOM   3452  CE  MET A 230      -6.858  -8.999  -2.513  1.00 84.67           C
ATOM   3453 1HE  MET A 230      -6.253  -8.141  -2.805  1.00 84.67           H
ATOM   3454 2HE  MET A 230      -7.888  -8.679  -2.353  1.00 84.67           H
ATOM   3455 3HE  MET A 230      -6.463  -9.426  -1.592  1.00 84.67           H
ATOM   3456  HN  MET A 230      -9.999  -7.920  -5.215  1.00 84.67           H
ATOM   3457  N   ALA A 231     -11.466 -10.378  -6.935  1.00 87.79           N
ATOM   3458  CA  ALA A 231     -12.428 -11.291  -7.529  1.00 87.79           C
ATOM   3459  C   ALA A 231     -12.998 -10.666  -8.804  1.00 87.79           C
ATOM   3460  O   ALA A 231     -13.147 -11.345  -9.819  1.00 87.79           O
ATOM   3461  HA  ALA A 231     -11.898 -12.207  -7.789  1.00 87.79           H
ATOM   3462  CB  ALA A 231     -13.516 -11.623  -6.506  1.00 87.79           C
ATOM   3463 1HB  ALA A 231     -13.062 -12.091  -5.633  1.00 87.79           H
ATOM   3464 2HB  ALA A 231     -14.024 -10.707  -6.205  1.00 87.79           H
ATOM   3465 3HB  ALA A 231     -14.237 -12.308  -6.953  1.00 87.79           H
ATOM   3466  HN  ALA A 231     -11.696 -10.063  -6.014  1.00 87.79           H
ATOM   3467  N   CYS A 232     -13.300  -9.379  -8.711  1.00 85.78           N
ATOM   3468  CA  CYS A 232     -13.815  -8.646  -9.855  1.00 85.78           C
ATOM   3469  C   CYS A 232     -12.754  -8.669 -10.957  1.00 85.78           C
ATOM   3470  O   CYS A 232     -13.073  -8.882 -12.126  1.00 85.78           O
ATOM   3471  HA  CYS A 232     -14.719  -9.164 -10.177  1.00 85.78           H
ATOM   3472  CB  CYS A 232     -14.216  -7.219  -9.478  1.00 85.78           C
ATOM   3473 1HB  CYS A 232     -13.402  -6.734  -8.939  1.00 85.78           H
ATOM   3474 2HB  CYS A 232     -14.395  -6.633 -10.379  1.00 85.78           H
ATOM   3475  SG  CYS A 232     -15.724  -7.245  -8.441  1.00 85.78           S
ATOM   3476  HG  CYS A 232     -15.100  -7.508  -7.296  1.00 85.78           H
ATOM   3477  HN  CYS A 232     -13.198  -8.840  -7.874  1.00 85.78           H
ATOM   3478  N   CYS A 233     -11.514  -8.447 -10.546  1.00 82.94           N
ATOM   3479  CA  CYS A 233     -10.417  -8.352 -11.494  1.00 82.94           C
ATOM   3480  C   CYS A 233     -10.300  -9.689 -12.229  1.00 82.94           C
ATOM   3481  O   CYS A 233     -10.243  -9.723 -13.457  1.00 82.94           O
ATOM   3482  HA  CYS A 233     -10.671  -7.550 -12.187  1.00 82.94           H
ATOM   3483  CB  CYS A 233      -9.108  -7.962 -10.805  1.00 82.94           C
ATOM   3484 1HB  CYS A 233      -8.931  -8.610  -9.947  1.00 82.94           H
ATOM   3485 2HB  CYS A 233      -8.271  -8.105 -11.490  1.00 82.94           H
ATOM   3486  SG  CYS A 233      -9.180  -6.215 -10.265  1.00 82.94           S
ATOM   3487  HG  CYS A 233     -10.091  -6.401  -9.314  1.00 82.94           H
ATOM   3488  HN  CYS A 233     -11.255  -8.334  -9.587  1.00 82.94           H
ATOM   3489  N   TYR A 234     -10.267 -10.757 -11.446  1.00 85.57           N
ATOM   3490  CA  TYR A 234     -10.061 -12.085 -12.000  1.00 85.57           C
ATOM   3491  C   TYR A 234     -11.266 -12.522 -12.836  1.00 85.57           C
ATOM   3492  O   TYR A 234     -11.104 -13.115 -13.901  1.00 85.57           O
ATOM   3493  HA  TYR A 234      -9.179 -12.050 -12.638  1.00 85.57           H
ATOM   3494  CB  TYR A 234      -9.919 -13.024 -10.801  1.00 85.57           C
ATOM   3495 1HB  TYR A 234     -10.635 -12.729 -10.034  1.00 85.57           H
ATOM   3496 2HB  TYR A 234     -10.183 -14.035 -11.111  1.00 85.57           H
ATOM   3497  CG  TYR A 234      -8.517 -13.044 -10.188  1.00 85.57           C
ATOM   3498  CD1 TYR A 234      -7.435 -13.430 -10.954  1.00 85.57           C
ATOM   3499  HD1 TYR A 234      -7.580 -13.721 -11.994  1.00 85.57           H
ATOM   3500  CD2 TYR A 234      -8.334 -12.676  -8.871  1.00 85.57           C
ATOM   3501  HD2 TYR A 234      -9.189 -12.371  -8.267  1.00 85.57           H
ATOM   3502  CE1 TYR A 234      -6.116 -13.449 -10.377  1.00 85.57           C
ATOM   3503  HE1 TYR A 234      -5.253 -13.751 -10.970  1.00 85.57           H
ATOM   3504  CE2 TYR A 234      -7.015 -12.695  -8.295  1.00 85.57           C
ATOM   3505  HE2 TYR A 234      -6.856 -12.406  -7.256  1.00 85.57           H
ATOM   3506  CZ  TYR A 234      -5.971 -13.080  -9.076  1.00 85.57           C
ATOM   3507  OH  TYR A 234      -4.724 -13.097  -8.532  1.00 85.57           O
ATOM   3508  HH  TYR A 234      -4.047 -13.317  -9.235  1.00 85.57           H
ATOM   3509  HN  TYR A 234     -10.377 -10.726 -10.452  1.00 85.57           H
ATOM   3510  N   THR A 235     -12.447 -12.214 -12.320  1.00 87.66           N
ATOM   3511  CA  THR A 235     -13.677 -12.539 -13.021  1.00 87.66           C
ATOM   3512  C   THR A 235     -13.701 -11.868 -14.396  1.00 87.66           C
ATOM   3513  O   THR A 235     -14.097 -12.484 -15.385  1.00 87.66           O
ATOM   3514  HA  THR A 235     -13.701 -13.616 -13.191  1.00 87.66           H
ATOM   3515  CB  THR A 235     -14.851 -12.136 -12.127  1.00 87.66           C
ATOM   3516  HB  THR A 235     -15.798 -12.242 -12.657  1.00 87.66           H
ATOM   3517  OG1 THR A 235     -14.528 -10.814 -11.705  1.00 87.66           O
ATOM   3518  HG1 THR A 235     -14.828 -10.152 -12.392  1.00 87.66           H
ATOM   3519  CG2 THR A 235     -14.901 -12.941 -10.827  1.00 87.66           C
ATOM   3520 1HG2 THR A 235     -13.981 -12.781 -10.265  1.00 87.66           H
ATOM   3521 2HG2 THR A 235     -15.005 -14.001 -11.060  1.00 87.66           H
ATOM   3522 3HG2 THR A 235     -15.753 -12.615 -10.230  1.00 87.66           H
ATOM   3523  HN  THR A 235     -12.570 -11.751 -11.443  1.00 87.66           H
ATOM   3524  N   ILE A 236     -13.273 -10.614 -14.415  1.00 83.56           N
ATOM   3525  CA  ILE A 236     -13.185  -9.872 -15.661  1.00 83.56           C
ATOM   3526  C   ILE A 236     -12.165 -10.546 -16.580  1.00 83.56           C
ATOM   3527  O   ILE A 236     -12.414 -10.714 -17.773  1.00 83.56           O
ATOM   3528  HA  ILE A 236     -14.164  -9.918 -16.138  1.00 83.56           H
ATOM   3529  CB  ILE A 236     -12.884  -8.397 -15.385  1.00 83.56           C
ATOM   3530  HB  ILE A 236     -12.118  -8.343 -14.613  1.00 83.56           H
ATOM   3531  CG1 ILE A 236     -14.122  -7.677 -14.846  1.00 83.56           C
ATOM   3532 1HG1 ILE A 236     -14.867  -7.586 -15.636  1.00 83.56           H
ATOM   3533 2HG1 ILE A 236     -14.572  -8.268 -14.049  1.00 83.56           H
ATOM   3534  CG2 ILE A 236     -12.319  -7.711 -16.631  1.00 83.56           C
ATOM   3535 1HG2 ILE A 236     -11.396  -8.206 -16.931  1.00 83.56           H
ATOM   3536 2HG2 ILE A 236     -13.045  -7.775 -17.442  1.00 83.56           H
ATOM   3537 3HG2 ILE A 236     -12.115  -6.664 -16.408  1.00 83.56           H
ATOM   3538  CD1 ILE A 236     -13.760  -6.288 -14.316  1.00 83.56           C
ATOM   3539 1HD1 ILE A 236     -13.032  -6.384 -13.510  1.00 83.56           H
ATOM   3540 2HD1 ILE A 236     -13.332  -5.692 -15.122  1.00 83.56           H
ATOM   3541 3HD1 ILE A 236     -14.657  -5.798 -13.939  1.00 83.56           H
ATOM   3542  HN  ILE A 236     -12.990 -10.108 -13.600  1.00 83.56           H
ATOM   3543  N   ILE A 237     -11.037 -10.916 -15.990  1.00 80.75           N
ATOM   3544  CA  ILE A 237      -9.951 -11.506 -16.754  1.00 80.75           C
ATOM   3545  C   ILE A 237     -10.441 -12.796 -17.415  1.00 80.75           C
ATOM   3546  O   ILE A 237     -10.245 -12.997 -18.612  1.00 80.75           O
ATOM   3547  HA  ILE A 237      -9.680 -10.798 -17.537  1.00 80.75           H
ATOM   3548  CB  ILE A 237      -8.717 -11.698 -15.870  1.00 80.75           C
ATOM   3549  HB  ILE A 237      -9.040 -12.124 -14.920  1.00 80.75           H
ATOM   3550  CG1 ILE A 237      -8.051 -10.356 -15.560  1.00 80.75           C
ATOM   3551 1HG1 ILE A 237      -7.531  -9.991 -16.446  1.00 80.75           H
ATOM   3552 2HG1 ILE A 237      -8.812  -9.617 -15.310  1.00 80.75           H
ATOM   3553  CG2 ILE A 237      -7.740 -12.692 -16.501  1.00 80.75           C
ATOM   3554 1HG2 ILE A 237      -8.233 -13.656 -16.628  1.00 80.75           H
ATOM   3555 2HG2 ILE A 237      -7.419 -12.318 -17.473  1.00 80.75           H
ATOM   3556 3HG2 ILE A 237      -6.872 -12.809 -15.852  1.00 80.75           H
ATOM   3557  CD1 ILE A 237      -7.061 -10.490 -14.401  1.00 80.75           C
ATOM   3558 1HD1 ILE A 237      -7.589 -10.832 -13.510  1.00 80.75           H
ATOM   3559 2HD1 ILE A 237      -6.288 -11.212 -14.664  1.00 80.75           H
ATOM   3560 3HD1 ILE A 237      -6.602  -9.522 -14.201  1.00 80.75           H
ATOM   3561  HN  ILE A 237     -10.861 -10.818 -15.010  1.00 80.75           H
ATOM   3562  N   ILE A 238     -11.069 -13.637 -16.606  1.00 83.49           N
ATOM   3563  CA  ILE A 238     -11.550 -14.920 -17.087  1.00 83.49           C
ATOM   3564  C   ILE A 238     -12.522 -14.693 -18.246  1.00 83.49           C
ATOM   3565  O   ILE A 238     -12.416 -15.341 -19.287  1.00 83.49           O
ATOM   3566  HA  ILE A 238     -10.689 -15.473 -17.462  1.00 83.49           H
ATOM   3567  CB  ILE A 238     -12.144 -15.736 -15.937  1.00 83.49           C
ATOM   3568  HB  ILE A 238     -12.813 -15.088 -15.369  1.00 83.49           H
ATOM   3569  CG1 ILE A 238     -11.050 -16.209 -14.978  1.00 83.49           C
ATOM   3570 1HG1 ILE A 238     -10.489 -17.023 -15.435  1.00 83.49           H
ATOM   3571 2HG1 ILE A 238     -10.345 -15.398 -14.796  1.00 83.49           H
ATOM   3572  CG2 ILE A 238     -12.985 -16.899 -16.467  1.00 83.49           C
ATOM   3573 1HG2 ILE A 238     -13.800 -16.510 -17.077  1.00 83.49           H
ATOM   3574 2HG2 ILE A 238     -12.359 -17.554 -17.072  1.00 83.49           H
ATOM   3575 3HG2 ILE A 238     -13.396 -17.462 -15.628  1.00 83.49           H
ATOM   3576  CD1 ILE A 238     -11.650 -16.677 -13.650  1.00 83.49           C
ATOM   3577 1HD1 ILE A 238     -12.190 -15.853 -13.185  1.00 83.49           H
ATOM   3578 2HD1 ILE A 238     -12.336 -17.504 -13.834  1.00 83.49           H
ATOM   3579 3HD1 ILE A 238     -10.851 -17.008 -12.987  1.00 83.49           H
ATOM   3580  HN  ILE A 238     -11.249 -13.453 -15.639  1.00 83.49           H
ATOM   3581  N   HIS A 239     -13.448 -13.771 -18.028  1.00 83.87           N
ATOM   3582  CA  HIS A 239     -14.471 -13.488 -19.021  1.00 83.87           C
ATOM   3583  C   HIS A 239     -13.811 -13.018 -20.319  1.00 83.87           C
ATOM   3584  O   HIS A 239     -14.256 -13.374 -21.409  1.00 83.87           O
ATOM   3585  HA  HIS A 239     -14.994 -14.426 -19.207  1.00 83.87           H
ATOM   3586  CB  HIS A 239     -15.492 -12.485 -18.478  1.00 83.87           C
ATOM   3587 1HB  HIS A 239     -15.926 -12.884 -17.561  1.00 83.87           H
ATOM   3588 2HB  HIS A 239     -14.974 -11.564 -18.211  1.00 83.87           H
ATOM   3589  CG  HIS A 239     -16.606 -12.159 -19.444  1.00 83.87           C
ATOM   3590  ND1 HIS A 239     -16.642 -10.986 -20.178  1.00 83.87           N
ATOM   3591  HD1 HIS A 239     -15.960 -10.256 -20.147  1.00 83.87           H
ATOM   3592  CD2 HIS A 239     -17.721 -12.864 -19.790  1.00 83.87           C
ATOM   3593  HD2 HIS A 239     -18.005 -13.840 -19.397  1.00 83.87           H
ATOM   3594  CE1 HIS A 239     -17.735 -10.995 -20.927  1.00 83.87           C
ATOM   3595  HE1 HIS A 239     -18.046 -10.210 -21.616  1.00 83.87           H
ATOM   3596  NE2 HIS A 239     -18.402 -12.160 -20.685  1.00 83.87           N
ATOM   3597  HN  HIS A 239     -13.506 -13.223 -17.194  1.00 83.87           H
ATOM   3598  N   THR A 240     -12.761 -12.226 -20.158  1.00 77.72           N
ATOM   3599  CA  THR A 240     -12.042 -11.697 -21.304  1.00 77.72           C
ATOM   3600  C   THR A 240     -11.364 -12.829 -22.078  1.00 77.72           C
ATOM   3601  O   THR A 240     -11.377 -12.840 -23.308  1.00 77.72           O
ATOM   3602  HA  THR A 240     -12.762 -11.234 -21.979  1.00 77.72           H
ATOM   3603  CB  THR A 240     -11.062 -10.635 -20.798  1.00 77.72           C
ATOM   3604  HB  THR A 240     -10.299 -11.082 -20.161  1.00 77.72           H
ATOM   3605  OG1 THR A 240     -11.896  -9.665 -20.171  1.00 77.72           O
ATOM   3606  HG1 THR A 240     -11.831  -9.749 -19.176  1.00 77.72           H
ATOM   3607  CG2 THR A 240     -10.390  -9.868 -21.938  1.00 77.72           C
ATOM   3608 1HG2 THR A 240     -11.150  -9.365 -22.536  1.00 77.72           H
ATOM   3609 2HG2 THR A 240      -9.835 -10.564 -22.567  1.00 77.72           H
ATOM   3610 3HG2 THR A 240      -9.705  -9.128 -21.524  1.00 77.72           H
ATOM   3611  HN  THR A 240     -12.402 -11.947 -19.268  1.00 77.72           H
ATOM   3612  N   LEU A 241     -10.787 -13.755 -21.326  1.00 78.64           N
ATOM   3613  CA  LEU A 241     -10.073 -14.869 -21.926  1.00 78.64           C
ATOM   3614  C   LEU A 241     -11.049 -15.709 -22.751  1.00 78.64           C
ATOM   3615  O   LEU A 241     -10.711 -16.169 -23.841  1.00 78.64           O
ATOM   3616  HA  LEU A 241      -9.323 -14.452 -22.598  1.00 78.64           H
ATOM   3617  CB  LEU A 241      -9.327 -15.667 -20.855  1.00 78.64           C
ATOM   3618 1HB  LEU A 241     -10.012 -15.856 -20.029  1.00 78.64           H
ATOM   3619 2HB  LEU A 241      -9.057 -16.636 -21.274  1.00 78.64           H
ATOM   3620  CG  LEU A 241      -8.062 -15.016 -20.292  1.00 78.64           C
ATOM   3621  HG  LEU A 241      -8.319 -14.016 -19.942  1.00 78.64           H
ATOM   3622  CD1 LEU A 241      -7.534 -15.795 -19.086  1.00 78.64           C
ATOM   3623 1HD1 LEU A 241      -8.294 -15.814 -18.305  1.00 78.64           H
ATOM   3624 2HD1 LEU A 241      -7.297 -16.815 -19.388  1.00 78.64           H
ATOM   3625 3HD1 LEU A 241      -6.634 -15.311 -18.706  1.00 78.64           H
ATOM   3626  CD2 LEU A 241      -6.999 -14.854 -21.380  1.00 78.64           C
ATOM   3627 1HD2 LEU A 241      -6.739 -15.833 -21.783  1.00 78.64           H
ATOM   3628 2HD2 LEU A 241      -7.390 -14.224 -22.180  1.00 78.64           H
ATOM   3629 3HD2 LEU A 241      -6.110 -14.388 -20.954  1.00 78.64           H
ATOM   3630  HN  LEU A 241     -10.802 -13.752 -20.326  1.00 78.64           H
ATOM   3631  N   ILE A 242     -12.241 -15.885 -22.200  1.00 80.38           N
ATOM   3632  CA  ILE A 242     -13.250 -16.707 -22.846  1.00 80.38           C
ATOM   3633  C   ILE A 242     -13.677 -16.047 -24.159  1.00 80.38           C
ATOM   3634  O   ILE A 242     -13.828 -16.721 -25.176  1.00 80.38           O
ATOM   3635  HA  ILE A 242     -12.790 -17.668 -23.077  1.00 80.38           H
ATOM   3636  CB  ILE A 242     -14.412 -16.980 -21.889  1.00 80.38           C
ATOM   3637  HB  ILE A 242     -14.738 -16.029 -21.467  1.00 80.38           H
ATOM   3638  CG1 ILE A 242     -13.966 -17.862 -20.721  1.00 80.38           C
ATOM   3639 1HG1 ILE A 242     -13.784 -18.876 -21.077  1.00 80.38           H
ATOM   3640 2HG1 ILE A 242     -13.023 -17.491 -20.320  1.00 80.38           H
ATOM   3641  CG2 ILE A 242     -15.608 -17.576 -22.634  1.00 80.38           C
ATOM   3642 1HG2 ILE A 242     -15.944 -16.878 -23.400  1.00 80.38           H
ATOM   3643 2HG2 ILE A 242     -15.313 -18.515 -23.101  1.00 80.38           H
ATOM   3644 3HG2 ILE A 242     -16.420 -17.760 -21.930  1.00 80.38           H
ATOM   3645  CD1 ILE A 242     -15.023 -17.885 -19.616  1.00 80.38           C
ATOM   3646 1HD1 ILE A 242     -15.184 -16.873 -19.246  1.00 80.38           H
ATOM   3647 2HD1 ILE A 242     -15.957 -18.280 -20.015  1.00 80.38           H
ATOM   3648 3HD1 ILE A 242     -14.680 -18.520 -18.798  1.00 80.38           H
ATOM   3649  HN  ILE A 242     -12.521 -15.477 -21.331  1.00 80.38           H
ATOM   3650  N   GLN A 243     -13.859 -14.736 -24.093  1.00 74.88           N
ATOM   3651  CA  GLN A 243     -14.298 -13.982 -25.255  1.00 74.88           C
ATOM   3652  C   GLN A 243     -13.156 -13.853 -26.265  1.00 74.88           C
ATOM   3653  O   GLN A 243     -13.382 -13.489 -27.418  1.00 74.88           O
ATOM   3654  HA  GLN A 243     -15.111 -14.564 -25.688  1.00 74.88           H
ATOM   3655  CB  GLN A 243     -14.828 -12.606 -24.847  1.00 74.88           C
ATOM   3656 1HB  GLN A 243     -14.099 -12.106 -24.209  1.00 74.88           H
ATOM   3657 2HB  GLN A 243     -14.954 -11.984 -25.734  1.00 74.88           H
ATOM   3658  CG  GLN A 243     -16.162 -12.728 -24.109  1.00 74.88           C
ATOM   3659 1HG  GLN A 243     -16.822 -13.403 -24.653  1.00 74.88           H
ATOM   3660 2HG  GLN A 243     -15.998 -13.168 -23.125  1.00 74.88           H
ATOM   3661  CD  GLN A 243     -16.833 -11.362 -23.958  1.00 74.88           C
ATOM   3662  OE1 GLN A 243     -16.226 -10.320 -24.143  1.00 74.88           O
ATOM   3663  NE2 GLN A 243     -18.115 -11.424 -23.612  1.00 74.88           N
ATOM   3664 1HE2 GLN A 243     -18.554 -12.312 -23.475  1.00 74.88           H
ATOM   3665 2HE2 GLN A 243     -18.641 -10.582 -23.489  1.00 74.88           H
ATOM   3666  HN  GLN A 243     -13.713 -14.192 -23.266  1.00 74.88           H
ATOM   3667  N   ALA A 244     -11.956 -14.159 -25.796  1.00 66.73           N
ATOM   3668  CA  ALA A 244     -10.767 -13.993 -26.615  1.00 66.73           C
ATOM   3669  C   ALA A 244     -10.672 -15.153 -27.609  1.00 66.73           C
ATOM   3670  O   ALA A 244     -10.047 -16.172 -27.321  1.00 66.73           O
ATOM   3671  HA  ALA A 244     -10.873 -13.060 -27.168  1.00 66.73           H
ATOM   3672  CB  ALA A 244      -9.535 -13.896 -25.714  1.00 66.73           C
ATOM   3673 1HB  ALA A 244      -9.639 -13.039 -25.048  1.00 66.73           H
ATOM   3674 2HB  ALA A 244      -9.444 -14.807 -25.123  1.00 66.73           H
ATOM   3675 3HB  ALA A 244      -8.644 -13.771 -26.329  1.00 66.73           H
ATOM   3676  HN  ALA A 244     -11.788 -14.513 -24.876  1.00 66.73           H
ATOM   3677  N   LYS A 245     -11.302 -14.959 -28.758  1.00 63.02           N
ATOM   3678  CA  LYS A 245     -11.200 -15.924 -29.840  1.00 63.02           C
ATOM   3679  C   LYS A 245      -9.738 -16.047 -30.272  1.00 63.02           C
ATOM   3680  O   LYS A 245      -9.349 -17.042 -30.881  1.00 63.02           O
ATOM   3681  HA  LYS A 245     -11.528 -16.887 -29.450  1.00 63.02           H
ATOM   3682  CB  LYS A 245     -12.149 -15.551 -30.981  1.00 63.02           C
ATOM   3683 1HB  LYS A 245     -12.003 -14.507 -31.255  1.00 63.02           H
ATOM   3684 2HB  LYS A 245     -11.915 -16.147 -31.863  1.00 63.02           H
ATOM   3685  CG  LYS A 245     -13.608 -15.779 -30.578  1.00 63.02           C
ATOM   3686 1HG  LYS A 245     -13.707 -16.749 -30.091  1.00 63.02           H
ATOM   3687 2HG  LYS A 245     -13.910 -15.025 -29.851  1.00 63.02           H
ATOM   3688  CD  LYS A 245     -14.529 -15.719 -31.798  1.00 63.02           C
ATOM   3689 1HD  LYS A 245     -14.512 -14.714 -32.221  1.00 63.02           H
ATOM   3690 2HD  LYS A 245     -14.163 -16.396 -32.569  1.00 63.02           H
ATOM   3691  CE  LYS A 245     -15.964 -16.095 -31.420  1.00 63.02           C
ATOM   3692 1HE  LYS A 245     -15.965 -17.028 -30.858  1.00 63.02           H
ATOM   3693 2HE  LYS A 245     -16.387 -15.330 -30.769  1.00 63.02           H
ATOM   3694  NZ  LYS A 245     -16.798 -16.238 -32.634  1.00 63.02           N
ATOM   3695 1HZ  LYS A 245     -17.750 -16.462 -32.365  1.00 63.02           H
ATOM   3696 2HZ  LYS A 245     -16.789 -15.369 -33.155  1.00 63.02           H
ATOM   3697 3HZ  LYS A 245     -16.427 -16.983 -33.213  1.00 63.02           H
ATOM   3698  HN  LYS A 245     -11.872 -14.161 -28.956  1.00 63.02           H
ATOM   3699  N   LYS A 246      -8.967 -15.022 -29.939  1.00 58.74           N
ATOM   3700  CA  LYS A 246      -7.600 -14.926 -30.422  1.00 58.74           C
ATOM   3701  C   LYS A 246      -6.636 -15.134 -29.253  1.00 58.74           C
ATOM   3702  O   LYS A 246      -6.782 -14.509 -28.203  1.00 58.74           O
ATOM   3703  HA  LYS A 246      -7.450 -15.731 -31.141  1.00 58.74           H
ATOM   3704  CB  LYS A 246      -7.387 -13.607 -31.168  1.00 58.74           C
ATOM   3705 1HB  LYS A 246      -7.799 -12.784 -30.585  1.00 58.74           H
ATOM   3706 2HB  LYS A 246      -6.319 -13.416 -31.278  1.00 58.74           H
ATOM   3707  CG  LYS A 246      -8.048 -13.644 -32.547  1.00 58.74           C
ATOM   3708 1HG  LYS A 246      -7.859 -14.608 -33.019  1.00 58.74           H
ATOM   3709 2HG  LYS A 246      -9.129 -13.549 -32.438  1.00 58.74           H
ATOM   3710  CD  LYS A 246      -7.519 -12.520 -33.439  1.00 58.74           C
ATOM   3711 1HD  LYS A 246      -7.795 -11.554 -33.016  1.00 58.74           H
ATOM   3712 2HD  LYS A 246      -6.430 -12.556 -33.469  1.00 58.74           H
ATOM   3713  CE  LYS A 246      -8.077 -12.638 -34.859  1.00 58.74           C
ATOM   3714 1HE  LYS A 246      -7.981 -13.665 -35.210  1.00 58.74           H
ATOM   3715 2HE  LYS A 246      -9.141 -12.400 -34.859  1.00 58.74           H
ATOM   3716  NZ  LYS A 246      -7.358 -11.725 -35.776  1.00 58.74           N
ATOM   3717 1HZ  LYS A 246      -7.763 -11.790 -36.703  1.00 58.74           H
ATOM   3718 2HZ  LYS A 246      -7.440 -10.773 -35.437  1.00 58.74           H
ATOM   3719 3HZ  LYS A 246      -6.380 -11.987 -35.816  1.00 58.74           H
ATOM   3720  HN  LYS A 246      -9.263 -14.268 -29.353  1.00 58.74           H
ATOM   3721  N   SER A 247      -5.670 -16.014 -29.473  1.00 56.69           N
ATOM   3722  CA  SER A 247      -4.807 -16.464 -28.394  1.00 56.69           C
ATOM   3723  C   SER A 247      -3.923 -15.311 -27.916  1.00 56.69           C
ATOM   3724  O   SER A 247      -3.452 -15.315 -26.780  1.00 56.69           O
ATOM   3725  HA  SER A 247      -5.481 -16.785 -27.600  1.00 56.69           H
ATOM   3726  CB  SER A 247      -3.943 -17.647 -28.837  1.00 56.69           C
ATOM   3727 1HB  SER A 247      -3.574 -18.175 -27.958  1.00 56.69           H
ATOM   3728 2HB  SER A 247      -4.554 -18.352 -29.400  1.00 56.69           H
ATOM   3729  OG  SER A 247      -2.840 -17.232 -29.638  1.00 56.69           O
ATOM   3730  HG  SER A 247      -2.306 -18.027 -29.924  1.00 56.69           H
ATOM   3731  HN  SER A 247      -5.474 -16.417 -30.367  1.00 56.69           H
ATOM   3732  N   SER A 248      -3.725 -14.350 -28.807  1.00 58.96           N
ATOM   3733  CA  SER A 248      -2.751 -13.298 -28.569  1.00 58.96           C
ATOM   3734  C   SER A 248      -3.126 -12.511 -27.312  1.00 58.96           C
ATOM   3735  O   SER A 248      -2.323 -11.735 -26.798  1.00 58.96           O
ATOM   3736  HA  SER A 248      -1.800 -13.812 -28.429  1.00 58.96           H
ATOM   3737  CB  SER A 248      -2.650 -12.359 -29.773  1.00 58.96           C
ATOM   3738 1HB  SER A 248      -1.794 -11.696 -29.644  1.00 58.96           H
ATOM   3739 2HB  SER A 248      -2.467 -12.944 -30.674  1.00 58.96           H
ATOM   3740  OG  SER A 248      -3.831 -11.582 -29.944  1.00 58.96           O
ATOM   3741  HG  SER A 248      -3.722 -10.959 -30.719  1.00 58.96           H
ATOM   3742  HN  SER A 248      -4.216 -14.283 -29.675  1.00 58.96           H
ATOM   3743  N   LYS A 249      -4.348 -12.739 -26.853  1.00 64.02           N
ATOM   3744  CA  LYS A 249      -4.890 -11.963 -25.751  1.00 64.02           C
ATOM   3745  C   LYS A 249      -4.222 -12.400 -24.446  1.00 64.02           C
ATOM   3746  O   LYS A 249      -4.168 -11.635 -23.485  1.00 64.02           O
ATOM   3747  HA  LYS A 249      -4.640 -10.918 -25.933  1.00 64.02           H
ATOM   3748  CB  LYS A 249      -6.417 -12.064 -25.724  1.00 64.02           C
ATOM   3749 1HB  LYS A 249      -6.713 -13.092 -25.515  1.00 64.02           H
ATOM   3750 2HB  LYS A 249      -6.811 -11.450 -24.915  1.00 64.02           H
ATOM   3751  CG  LYS A 249      -7.020 -11.614 -27.056  1.00 64.02           C
ATOM   3752 1HG  LYS A 249      -6.314 -10.970 -27.579  1.00 64.02           H
ATOM   3753 2HG  LYS A 249      -7.193 -12.481 -27.693  1.00 64.02           H
ATOM   3754  CD  LYS A 249      -8.336 -10.865 -26.836  1.00 64.02           C
ATOM   3755 1HD  LYS A 249      -8.755 -11.136 -25.867  1.00 64.02           H
ATOM   3756 2HD  LYS A 249      -8.148  -9.791 -26.813  1.00 64.02           H
ATOM   3757  CE  LYS A 249      -9.342 -11.188 -27.942  1.00 64.02           C
ATOM   3758 1HE  LYS A 249      -9.035 -10.711 -28.873  1.00 64.02           H
ATOM   3759 2HE  LYS A 249      -9.358 -12.263 -28.125  1.00 64.02           H
ATOM   3760  NZ  LYS A 249     -10.696 -10.724 -27.563  1.00 64.02           N
ATOM   3761 1HZ  LYS A 249     -11.382 -11.146 -28.179  1.00 64.02           H
ATOM   3762 2HZ  LYS A 249     -10.890 -10.994 -26.605  1.00 64.02           H
ATOM   3763 3HZ  LYS A 249     -10.742  -9.715 -27.646  1.00 64.02           H
ATOM   3764  HN  LYS A 249      -4.962 -13.438 -27.220  1.00 64.02           H
ATOM   3765  N   HIS A 250      -3.728 -13.630 -24.455  1.00 68.37           N
ATOM   3766  CA  HIS A 250      -3.077 -14.184 -23.280  1.00 68.37           C
ATOM   3767  C   HIS A 250      -1.869 -13.322 -22.909  1.00 68.37           C
ATOM   3768  O   HIS A 250      -1.628 -13.058 -21.732  1.00 68.37           O
ATOM   3769  HA  HIS A 250      -3.805 -14.141 -22.470  1.00 68.37           H
ATOM   3770  CB  HIS A 250      -2.712 -15.653 -23.503  1.00 68.37           C
ATOM   3771 1HB  HIS A 250      -2.160 -15.742 -24.438  1.00 68.37           H
ATOM   3772 2HB  HIS A 250      -2.043 -15.975 -22.705  1.00 68.37           H
ATOM   3773  CG  HIS A 250      -3.902 -16.581 -23.548  1.00 68.37           C
ATOM   3774  ND1 HIS A 250      -4.512 -17.074 -22.407  1.00 68.37           N
ATOM   3775  HD1 HIS A 250      -4.239 -16.876 -21.466  1.00 68.37           H
ATOM   3776  CD2 HIS A 250      -4.589 -17.100 -24.606  1.00 68.37           C
ATOM   3777  HD2 HIS A 250      -4.373 -16.915 -25.658  1.00 68.37           H
ATOM   3778  CE1 HIS A 250      -5.518 -17.854 -22.774  1.00 68.37           C
ATOM   3779  HE1 HIS A 250      -6.191 -18.390 -22.105  1.00 68.37           H
ATOM   3780  NE2 HIS A 250      -5.564 -17.869 -24.138  1.00 68.37           N
ATOM   3781  HN  HIS A 250      -3.767 -14.243 -25.245  1.00 68.37           H
ATOM   3782  N   LYS A 251      -1.140 -12.909 -23.935  1.00 69.63           N
ATOM   3783  CA  LYS A 251       0.069 -12.129 -23.728  1.00 69.63           C
ATOM   3784  C   LYS A 251      -0.293 -10.801 -23.062  1.00 69.63           C
ATOM   3785  O   LYS A 251       0.432 -10.320 -22.193  1.00 69.63           O
ATOM   3786  HA  LYS A 251       0.709 -12.693 -23.049  1.00 69.63           H
ATOM   3787  CB  LYS A 251       0.835 -11.969 -25.043  1.00 69.63           C
ATOM   3788 1HB  LYS A 251       0.273 -12.432 -25.855  1.00 69.63           H
ATOM   3789 2HB  LYS A 251       0.930 -10.911 -25.286  1.00 69.63           H
ATOM   3790  CG  LYS A 251       2.224 -12.604 -24.950  1.00 69.63           C
ATOM   3791 1HG  LYS A 251       2.733 -12.242 -24.057  1.00 69.63           H
ATOM   3792 2HG  LYS A 251       2.127 -13.685 -24.846  1.00 69.63           H
ATOM   3793  CD  LYS A 251       3.060 -12.277 -26.189  1.00 69.63           C
ATOM   3794 1HD  LYS A 251       2.529 -12.598 -27.085  1.00 69.63           H
ATOM   3795 2HD  LYS A 251       3.195 -11.199 -26.267  1.00 69.63           H
ATOM   3796  CE  LYS A 251       4.426 -12.964 -26.125  1.00 69.63           C
ATOM   3797 1HE  LYS A 251       4.835 -12.880 -25.118  1.00 69.63           H
ATOM   3798 2HE  LYS A 251       4.315 -14.028 -26.336  1.00 69.63           H
ATOM   3799  NZ  LYS A 251       5.359 -12.354 -27.099  1.00 69.63           N
ATOM   3800 1HZ  LYS A 251       6.190 -12.930 -27.177  1.00 69.63           H
ATOM   3801 2HZ  LYS A 251       4.907 -12.288 -28.004  1.00 69.63           H
ATOM   3802 3HZ  LYS A 251       5.619 -11.427 -26.782  1.00 69.63           H
ATOM   3803  HN  LYS A 251      -1.363 -13.097 -24.892  1.00 69.63           H
ATOM   3804  N   ALA A 252      -1.416 -10.245 -23.495  1.00 71.28           N
ATOM   3805  CA  ALA A 252      -1.801  -8.909 -23.072  1.00 71.28           C
ATOM   3806  C   ALA A 252      -2.244  -8.950 -21.608  1.00 71.28           C
ATOM   3807  O   ALA A 252      -2.152  -7.948 -20.900  1.00 71.28           O
ATOM   3808  HA  ALA A 252      -0.924  -8.268 -23.160  1.00 71.28           H
ATOM   3809  CB  ALA A 252      -2.897  -8.377 -23.998  1.00 71.28           C
ATOM   3810 1HB  ALA A 252      -2.522  -8.340 -25.021  1.00 71.28           H
ATOM   3811 2HB  ALA A 252      -3.763  -9.036 -23.952  1.00 71.28           H
ATOM   3812 3HB  ALA A 252      -3.185  -7.375 -23.681  1.00 71.28           H
ATOM   3813  HN  ALA A 252      -2.055 -10.691 -24.121  1.00 71.28           H
ATOM   3814  N   LEU A 253      -2.715 -10.118 -21.198  1.00 79.17           N
ATOM   3815  CA  LEU A 253      -3.298 -10.267 -19.875  1.00 79.17           C
ATOM   3816  C   LEU A 253      -2.194 -10.603 -18.871  1.00 79.17           C
ATOM   3817  O   LEU A 253      -2.382 -10.456 -17.664  1.00 79.17           O
ATOM   3818  HA  LEU A 253      -3.735  -9.307 -19.601  1.00 79.17           H
ATOM   3819  CB  LEU A 253      -4.435 -11.290 -19.903  1.00 79.17           C
ATOM   3820 1HB  LEU A 253      -4.103 -12.158 -20.474  1.00 79.17           H
ATOM   3821 2HB  LEU A 253      -4.617 -11.630 -18.884  1.00 79.17           H
ATOM   3822  CG  LEU A 253      -5.761 -10.804 -20.493  1.00 79.17           C
ATOM   3823  HG  LEU A 253      -5.555 -10.341 -21.459  1.00 79.17           H
ATOM   3824  CD1 LEU A 253      -6.711 -11.976 -20.747  1.00 79.17           C
ATOM   3825 1HD1 LEU A 253      -6.251 -12.672 -21.448  1.00 79.17           H
ATOM   3826 2HD1 LEU A 253      -6.914 -12.489 -19.807  1.00 79.17           H
ATOM   3827 3HD1 LEU A 253      -7.645 -11.602 -21.166  1.00 79.17           H
ATOM   3828  CD2 LEU A 253      -6.396  -9.732 -19.605  1.00 79.17           C
ATOM   3829 1HD2 LEU A 253      -6.585 -10.147 -18.615  1.00 79.17           H
ATOM   3830 2HD2 LEU A 253      -5.719  -8.883 -19.520  1.00 79.17           H
ATOM   3831 3HD2 LEU A 253      -7.336  -9.404 -20.048  1.00 79.17           H
ATOM   3832  HN  LEU A 253      -2.703 -10.952 -21.751  1.00 79.17           H
ATOM   3833  N   LYS A 254      -1.066 -11.047 -19.406  1.00 80.15           N
ATOM   3834  CA  LYS A 254       0.018 -11.533 -18.570  1.00 80.15           C
ATOM   3835  C   LYS A 254       0.381 -10.463 -17.539  1.00 80.15           C
ATOM   3836  O   LYS A 254       0.491 -10.754 -16.349  1.00 80.15           O
ATOM   3837  HA  LYS A 254      -0.347 -12.413 -18.040  1.00 80.15           H
ATOM   3838  CB  LYS A 254       1.200 -11.982 -19.432  1.00 80.15           C
ATOM   3839 1HB  LYS A 254       0.852 -12.669 -20.204  1.00 80.15           H
ATOM   3840 2HB  LYS A 254       1.630 -11.120 -19.943  1.00 80.15           H
ATOM   3841  CG  LYS A 254       2.273 -12.664 -18.580  1.00 80.15           C
ATOM   3842 1HG  LYS A 254       2.605 -11.984 -17.795  1.00 80.15           H
ATOM   3843 2HG  LYS A 254       1.848 -13.538 -18.087  1.00 80.15           H
ATOM   3844  CD  LYS A 254       3.468 -13.085 -19.438  1.00 80.15           C
ATOM   3845 1HD  LYS A 254       3.139 -13.783 -20.208  1.00 80.15           H
ATOM   3846 2HD  LYS A 254       3.877 -12.214 -19.950  1.00 80.15           H
ATOM   3847  CE  LYS A 254       4.555 -13.737 -18.581  1.00 80.15           C
ATOM   3848 1HE  LYS A 254       4.932 -13.019 -17.853  1.00 80.15           H
ATOM   3849 2HE  LYS A 254       4.132 -14.569 -18.018  1.00 80.15           H
ATOM   3850  NZ  LYS A 254       5.665 -14.220 -19.431  1.00 80.15           N
ATOM   3851 1HZ  LYS A 254       6.378 -14.644 -18.848  1.00 80.15           H
ATOM   3852 2HZ  LYS A 254       5.314 -14.906 -20.089  1.00 80.15           H
ATOM   3853 3HZ  LYS A 254       6.066 -13.439 -19.940  1.00 80.15           H
ATOM   3854  HN  LYS A 254      -0.888 -11.078 -20.389  1.00 80.15           H
ATOM   3855  N   VAL A 255       0.557  -9.246 -18.033  1.00 79.95           N
ATOM   3856  CA  VAL A 255       1.030  -8.158 -17.194  1.00 79.95           C
ATOM   3857  C   VAL A 255       0.055  -7.955 -16.032  1.00 79.95           C
ATOM   3858  O   VAL A 255       0.466  -7.905 -14.874  1.00 79.95           O
ATOM   3859  HA  VAL A 255       1.999  -8.451 -16.791  1.00 79.95           H
ATOM   3860  CB  VAL A 255       1.228  -6.896 -18.035  1.00 79.95           C
ATOM   3861  HB  VAL A 255       0.274  -6.650 -18.501  1.00 79.95           H
ATOM   3862  CG1 VAL A 255       1.642  -5.712 -17.159  1.00 79.95           C
ATOM   3863 1HG1 VAL A 255       0.866  -5.520 -16.418  1.00 79.95           H
ATOM   3864 2HG1 VAL A 255       2.578  -5.945 -16.652  1.00 79.95           H
ATOM   3865 3HG1 VAL A 255       1.776  -4.828 -17.782  1.00 79.95           H
ATOM   3866  CG2 VAL A 255       2.247  -7.135 -19.151  1.00 79.95           C
ATOM   3867 1HG2 VAL A 255       3.205  -7.417 -18.713  1.00 79.95           H
ATOM   3868 2HG2 VAL A 255       1.894  -7.936 -19.800  1.00 79.95           H
ATOM   3869 3HG2 VAL A 255       2.369  -6.222 -19.733  1.00 79.95           H
ATOM   3870  HN  VAL A 255       0.382  -8.999 -18.986  1.00 79.95           H
ATOM   3871  N   THR A 256      -1.218  -7.844 -16.382  1.00 80.11           N
ATOM   3872  CA  THR A 256      -2.239  -7.521 -15.400  1.00 80.11           C
ATOM   3873  C   THR A 256      -2.285  -8.591 -14.307  1.00 80.11           C
ATOM   3874  O   THR A 256      -2.393  -8.272 -13.124  1.00 80.11           O
ATOM   3875  HA  THR A 256      -1.966  -6.583 -14.917  1.00 80.11           H
ATOM   3876  CB  THR A 256      -3.568  -7.349 -16.138  1.00 80.11           C
ATOM   3877  HB  THR A 256      -3.947  -8.310 -16.486  1.00 80.11           H
ATOM   3878  OG1 THR A 256      -3.278  -6.397 -17.158  1.00 80.11           O
ATOM   3879  HG1 THR A 256      -2.935  -5.551 -16.748  1.00 80.11           H
ATOM   3880  CG2 THR A 256      -4.631  -6.662 -15.278  1.00 80.11           C
ATOM   3881 1HG2 THR A 256      -4.278  -5.673 -14.986  1.00 80.11           H
ATOM   3882 2HG2 THR A 256      -4.817  -7.259 -14.386  1.00 80.11           H
ATOM   3883 3HG2 THR A 256      -5.553  -6.565 -15.850  1.00 80.11           H
ATOM   3884  HN  THR A 256      -1.555  -7.971 -17.315  1.00 80.11           H
ATOM   3885  N   ILE A 257      -2.202  -9.840 -14.742  1.00 82.55           N
ATOM   3886  CA  ILE A 257      -2.277 -10.960 -13.820  1.00 82.55           C
ATOM   3887  C   ILE A 257      -1.118 -10.875 -12.825  1.00 82.55           C
ATOM   3888  O   ILE A 257      -1.316 -11.035 -11.621  1.00 82.55           O
ATOM   3889  HA  ILE A 257      -3.213 -10.868 -13.269  1.00 82.55           H
ATOM   3890  CB  ILE A 257      -2.332 -12.283 -14.588  1.00 82.55           C
ATOM   3891  HB  ILE A 257      -1.519 -12.291 -15.314  1.00 82.55           H
ATOM   3892  CG1 ILE A 257      -3.640 -12.407 -15.372  1.00 82.55           C
ATOM   3893 1HG1 ILE A 257      -4.468 -12.570 -14.682  1.00 82.55           H
ATOM   3894 2HG1 ILE A 257      -3.843 -11.475 -15.898  1.00 82.55           H
ATOM   3895  CG2 ILE A 257      -2.112 -13.471 -13.649  1.00 82.55           C
ATOM   3896 1HG2 ILE A 257      -1.134 -13.383 -13.175  1.00 82.55           H
ATOM   3897 2HG2 ILE A 257      -2.887 -13.478 -12.884  1.00 82.55           H
ATOM   3898 3HG2 ILE A 257      -2.156 -14.398 -14.220  1.00 82.55           H
ATOM   3899  CD1 ILE A 257      -3.570 -13.561 -16.375  1.00 82.55           C
ATOM   3900 1HD1 ILE A 257      -2.757 -13.382 -17.078  1.00 82.55           H
ATOM   3901 2HD1 ILE A 257      -3.392 -14.495 -15.843  1.00 82.55           H
ATOM   3902 3HD1 ILE A 257      -4.512 -13.627 -16.919  1.00 82.55           H
ATOM   3903  HN  ILE A 257      -2.085 -10.091 -15.703  1.00 82.55           H
ATOM   3904  N   THR A 258       0.066 -10.623 -13.364  1.00 86.16           N
ATOM   3905  CA  THR A 258       1.272 -10.625 -12.554  1.00 86.16           C
ATOM   3906  C   THR A 258       1.191  -9.547 -11.472  1.00 86.16           C
ATOM   3907  O   THR A 258       1.478  -9.811 -10.305  1.00 86.16           O
ATOM   3908  HA  THR A 258       1.342 -11.586 -12.044  1.00 86.16           H
ATOM   3909  CB  THR A 258       2.470 -10.457 -13.491  1.00 86.16           C
ATOM   3910  HB  THR A 258       2.457  -9.476 -13.966  1.00 86.16           H
ATOM   3911  OG1 THR A 258       2.379 -11.570 -14.375  1.00 86.16           O
ATOM   3912  HG1 THR A 258       1.772 -11.352 -15.139  1.00 86.16           H
ATOM   3913  CG2 THR A 258       3.807 -10.658 -12.774  1.00 86.16           C
ATOM   3914 1HG2 THR A 258       3.847 -11.664 -12.356  1.00 86.16           H
ATOM   3915 2HG2 THR A 258       3.903  -9.927 -11.971  1.00 86.16           H
ATOM   3916 3HG2 THR A 258       4.623 -10.527 -13.484  1.00 86.16           H
ATOM   3917  HN  THR A 258       0.207 -10.420 -14.333  1.00 86.16           H
ATOM   3918  N   VAL A 259       0.798  -8.355 -11.897  1.00 84.93           N
ATOM   3919  CA  VAL A 259       0.743  -7.219 -10.994  1.00 84.93           C
ATOM   3920  C   VAL A 259      -0.240  -7.520  -9.861  1.00 84.93           C
ATOM   3921  O   VAL A 259       0.060  -7.279  -8.693  1.00 84.93           O
ATOM   3922  HA  VAL A 259       1.738  -7.088 -10.569  1.00 84.93           H
ATOM   3923  CB  VAL A 259       0.389  -5.949 -11.770  1.00 84.93           C
ATOM   3924  HB  VAL A 259      -0.515  -6.150 -12.346  1.00 84.93           H
ATOM   3925  CG1 VAL A 259       0.091  -4.789 -10.818  1.00 84.93           C
ATOM   3926 1HG1 VAL A 259      -0.750  -5.052 -10.177  1.00 84.93           H
ATOM   3927 2HG1 VAL A 259       0.969  -4.589 -10.204  1.00 84.93           H
ATOM   3928 3HG1 VAL A 259      -0.158  -3.899 -11.397  1.00 84.93           H
ATOM   3929  CG2 VAL A 259       1.501  -5.580 -12.754  1.00 84.93           C
ATOM   3930 1HG2 VAL A 259       2.427  -5.407 -12.207  1.00 84.93           H
ATOM   3931 2HG2 VAL A 259       1.644  -6.395 -13.463  1.00 84.93           H
ATOM   3932 3HG2 VAL A 259       1.223  -4.674 -13.293  1.00 84.93           H
ATOM   3933  HN  VAL A 259       0.520  -8.161 -12.838  1.00 84.93           H
ATOM   3934  N   LEU A 260      -1.395  -8.044 -10.246  1.00 84.05           N
ATOM   3935  CA  LEU A 260      -2.438  -8.346  -9.281  1.00 84.05           C
ATOM   3936  C   LEU A 260      -1.906  -9.353  -8.260  1.00 84.05           C
ATOM   3937  O   LEU A 260      -1.995  -9.127  -7.054  1.00 84.05           O
ATOM   3938  HA  LEU A 260      -2.679  -7.420  -8.759  1.00 84.05           H
ATOM   3939  CB  LEU A 260      -3.711  -8.807  -9.994  1.00 84.05           C
ATOM   3940 1HB  LEU A 260      -3.983  -8.052 -10.732  1.00 84.05           H
ATOM   3941 2HB  LEU A 260      -3.485  -9.722 -10.542  1.00 84.05           H
ATOM   3942  CG  LEU A 260      -4.925  -9.067  -9.100  1.00 84.05           C
ATOM   3943  HG  LEU A 260      -4.628  -9.764  -8.316  1.00 84.05           H
ATOM   3944  CD1 LEU A 260      -5.384  -7.781  -8.411  1.00 84.05           C
ATOM   3945 1HD1 LEU A 260      -4.574  -7.389  -7.796  1.00 84.05           H
ATOM   3946 2HD1 LEU A 260      -5.657  -7.042  -9.165  1.00 84.05           H
ATOM   3947 3HD1 LEU A 260      -6.248  -7.994  -7.781  1.00 84.05           H
ATOM   3948  CD2 LEU A 260      -6.055  -9.730  -9.889  1.00 84.05           C
ATOM   3949 1HD2 LEU A 260      -6.358  -9.077 -10.708  1.00 84.05           H
ATOM   3950 2HD2 LEU A 260      -5.708 -10.681 -10.293  1.00 84.05           H
ATOM   3951 3HD2 LEU A 260      -6.905  -9.904  -9.230  1.00 84.05           H
ATOM   3952  HN  LEU A 260      -1.622  -8.260 -11.195  1.00 84.05           H
ATOM   3953  N   THR A 261      -1.365 -10.445  -8.780  1.00 87.23           N
ATOM   3954  CA  THR A 261      -0.948 -11.550  -7.934  1.00 87.23           C
ATOM   3955  C   THR A 261       0.117 -11.086  -6.938  1.00 87.23           C
ATOM   3956  O   THR A 261       0.081 -11.459  -5.766  1.00 87.23           O
ATOM   3957  HA  THR A 261      -1.808 -11.881  -7.351  1.00 87.23           H
ATOM   3958  CB  THR A 261      -0.476 -12.689  -8.840  1.00 87.23           C
ATOM   3959  HB  THR A 261       0.380 -12.380  -9.439  1.00 87.23           H
ATOM   3960  OG1 THR A 261      -1.642 -13.052  -9.575  1.00 87.23           O
ATOM   3961  HG1 THR A 261      -1.696 -12.516 -10.417  1.00 87.23           H
ATOM   3962  CG2 THR A 261      -0.121 -13.953  -8.056  1.00 87.23           C
ATOM   3963 1HG2 THR A 261      -0.998 -14.300  -7.509  1.00 87.23           H
ATOM   3964 2HG2 THR A 261       0.681 -13.731  -7.352  1.00 87.23           H
ATOM   3965 3HG2 THR A 261       0.207 -14.729  -8.747  1.00 87.23           H
ATOM   3966  HN  THR A 261      -1.211 -10.581  -9.759  1.00 87.23           H
ATOM   3967  N   VAL A 262       1.040 -10.278  -7.440  1.00 89.20           N
ATOM   3968  CA  VAL A 262       2.162  -9.831  -6.633  1.00 89.20           C
ATOM   3969  C   VAL A 262       1.647  -8.941  -5.500  1.00 89.20           C
ATOM   3970  O   VAL A 262       2.116  -9.039  -4.367  1.00 89.20           O
ATOM   3971  HA  VAL A 262       2.629 -10.715  -6.200  1.00 89.20           H
ATOM   3972  CB  VAL A 262       3.197  -9.133  -7.517  1.00 89.20           C
ATOM   3973  HB  VAL A 262       2.682  -8.362  -8.092  1.00 89.20           H
ATOM   3974  CG1 VAL A 262       4.270  -8.448  -6.669  1.00 89.20           C
ATOM   3975 1HG1 VAL A 262       3.803  -7.704  -6.024  1.00 89.20           H
ATOM   3976 2HG1 VAL A 262       4.779  -9.192  -6.056  1.00 89.20           H
ATOM   3977 3HG1 VAL A 262       4.993  -7.959  -7.322  1.00 89.20           H
ATOM   3978  CG2 VAL A 262       3.825 -10.116  -8.507  1.00 89.20           C
ATOM   3979 1HG2 VAL A 262       4.318 -10.918  -7.958  1.00 89.20           H
ATOM   3980 2HG2 VAL A 262       3.047 -10.537  -9.144  1.00 89.20           H
ATOM   3981 3HG2 VAL A 262       4.557  -9.594  -9.123  1.00 89.20           H
ATOM   3982  HN  VAL A 262       1.029  -9.932  -8.378  1.00 89.20           H
ATOM   3983  N   PHE A 263       0.689  -8.093  -5.845  1.00 87.23           N
ATOM   3984  CA  PHE A 263       0.083  -7.209  -4.863  1.00 87.23           C
ATOM   3985  C   PHE A 263      -0.584  -8.009  -3.742  1.00 87.23           C
ATOM   3986  O   PHE A 263      -0.391  -7.712  -2.564  1.00 87.23           O
ATOM   3987  HA  PHE A 263       0.880  -6.595  -4.445  1.00 87.23           H
ATOM   3988  CB  PHE A 263      -0.985  -6.393  -5.595  1.00 87.23           C
ATOM   3989 1HB  PHE A 263      -0.514  -5.851  -6.415  1.00 87.23           H
ATOM   3990 2HB  PHE A 263      -1.709  -7.077  -6.040  1.00 87.23           H
ATOM   3991  CG  PHE A 263      -1.727  -5.397  -4.703  1.00 87.23           C
ATOM   3992  CD1 PHE A 263      -2.912  -5.745  -4.133  1.00 87.23           C
ATOM   3993  HD1 PHE A 263      -3.332  -6.735  -4.312  1.00 87.23           H
ATOM   3994  CD2 PHE A 263      -1.202  -4.162  -4.479  1.00 87.23           C
ATOM   3995  HD2 PHE A 263      -0.253  -3.883  -4.936  1.00 87.23           H
ATOM   3996  CE1 PHE A 263      -3.601  -4.820  -3.305  1.00 87.23           C
ATOM   3997  HE1 PHE A 263      -4.550  -5.100  -2.848  1.00 87.23           H
ATOM   3998  CE2 PHE A 263      -1.891  -3.237  -3.651  1.00 87.23           C
ATOM   3999  HE2 PHE A 263      -1.470  -2.248  -3.472  1.00 87.23           H
ATOM   4000  CZ  PHE A 263      -3.076  -3.586  -3.081  1.00 87.23           C
ATOM   4001  HZ  PHE A 263      -3.604  -2.876  -2.445  1.00 87.23           H
ATOM   4002  HN  PHE A 263       0.327  -8.006  -6.773  1.00 87.23           H
ATOM   4003  N   VAL A 264      -1.353  -9.008  -4.148  1.00 85.51           N
ATOM   4004  CA  VAL A 264      -2.152  -9.770  -3.203  1.00 85.51           C
ATOM   4005  C   VAL A 264      -1.224 -10.499  -2.229  1.00 85.51           C
ATOM   4006  O   VAL A 264      -1.426 -10.448  -1.017  1.00 85.51           O
ATOM   4007  HA  VAL A 264      -2.761  -9.061  -2.642  1.00 85.51           H
ATOM   4008  CB  VAL A 264      -3.093 -10.714  -3.954  1.00 85.51           C
ATOM   4009  HB  VAL A 264      -2.487 -11.339  -4.609  1.00 85.51           H
ATOM   4010  CG1 VAL A 264      -3.837 -11.633  -2.983  1.00 85.51           C
ATOM   4011 1HG1 VAL A 264      -3.117 -12.229  -2.423  1.00 85.51           H
ATOM   4012 2HG1 VAL A 264      -4.425 -11.030  -2.291  1.00 85.51           H
ATOM   4013 3HG1 VAL A 264      -4.499 -12.293  -3.543  1.00 85.51           H
ATOM   4014  CG2 VAL A 264      -4.074  -9.930  -4.827  1.00 85.51           C
ATOM   4015 1HG2 VAL A 264      -4.671  -9.268  -4.200  1.00 85.51           H
ATOM   4016 2HG2 VAL A 264      -3.519  -9.337  -5.555  1.00 85.51           H
ATOM   4017 3HG2 VAL A 264      -4.731 -10.625  -5.350  1.00 85.51           H
ATOM   4018  HN  VAL A 264      -1.436  -9.299  -5.101  1.00 85.51           H
ATOM   4019  N   LEU A 265      -0.227 -11.162  -2.797  1.00 89.63           N
ATOM   4020  CA  LEU A 265       0.627 -12.042  -2.016  1.00 89.63           C
ATOM   4021  C   LEU A 265       1.408 -11.213  -0.995  1.00 89.63           C
ATOM   4022  O   LEU A 265       1.751 -11.707   0.078  1.00 89.63           O
ATOM   4023  HA  LEU A 265      -0.022 -12.733  -1.477  1.00 89.63           H
ATOM   4024  CB  LEU A 265       1.516 -12.880  -2.937  1.00 89.63           C
ATOM   4025 1HB  LEU A 265       2.019 -12.209  -3.633  1.00 89.63           H
ATOM   4026 2HB  LEU A 265       2.291 -13.350  -2.331  1.00 89.63           H
ATOM   4027  CG  LEU A 265       0.807 -13.970  -3.744  1.00 89.63           C
ATOM   4028  HG  LEU A 265       0.022 -13.500  -4.336  1.00 89.63           H
ATOM   4029  CD1 LEU A 265       1.771 -14.641  -4.724  1.00 89.63           C
ATOM   4030 1HD1 LEU A 265       2.165 -13.896  -5.414  1.00 89.63           H
ATOM   4031 2HD1 LEU A 265       2.594 -15.095  -4.171  1.00 89.63           H
ATOM   4032 3HD1 LEU A 265       1.242 -15.412  -5.284  1.00 89.63           H
ATOM   4033  CD2 LEU A 265       0.131 -14.984  -2.819  1.00 89.63           C
ATOM   4034 1HD2 LEU A 265       0.882 -15.453  -2.183  1.00 89.63           H
ATOM   4035 2HD2 LEU A 265      -0.605 -14.475  -2.198  1.00 89.63           H
ATOM   4036 3HD2 LEU A 265      -0.365 -15.748  -3.419  1.00 89.63           H
ATOM   4037  HN  LEU A 265       0.001 -11.105  -3.769  1.00 89.63           H
ATOM   4038  N   SER A 266       1.666  -9.967  -1.364  1.00 91.46           N
ATOM   4039  CA  SER A 266       2.486  -9.096  -0.539  1.00 91.46           C
ATOM   4040  C   SER A 266       1.636  -8.478   0.574  1.00 91.46           C
ATOM   4041  O   SER A 266       2.099  -8.329   1.703  1.00 91.46           O
ATOM   4042  HA  SER A 266       3.257  -9.741  -0.117  1.00 91.46           H
ATOM   4043  CB  SER A 266       3.141  -7.998  -1.378  1.00 91.46           C
ATOM   4044 1HB  SER A 266       3.699  -7.327  -0.725  1.00 91.46           H
ATOM   4045 2HB  SER A 266       3.861  -8.446  -2.063  1.00 91.46           H
ATOM   4046  OG  SER A 266       2.183  -7.250  -2.121  1.00 91.46           O
ATOM   4047  HG  SER A 266       2.106  -7.617  -3.048  1.00 91.46           H
ATOM   4048  HN  SER A 266       1.327  -9.553  -2.209  1.00 91.46           H
ATOM   4049  N   GLN A 267       0.407  -8.136   0.215  1.00 90.37           N
ATOM   4050  CA  GLN A 267      -0.439  -7.352   1.098  1.00 90.37           C
ATOM   4051  C   GLN A 267      -1.199  -8.269   2.057  1.00 90.37           C
ATOM   4052  O   GLN A 267      -1.511  -7.878   3.181  1.00 90.37           O
ATOM   4053  HA  GLN A 267       0.242  -6.712   1.660  1.00 90.37           H
ATOM   4054  CB  GLN A 267      -1.404  -6.475   0.297  1.00 90.37           C
ATOM   4055 1HB  GLN A 267      -2.011  -7.101  -0.357  1.00 90.37           H
ATOM   4056 2HB  GLN A 267      -2.088  -5.966   0.977  1.00 90.37           H
ATOM   4057  CG  GLN A 267      -0.643  -5.443  -0.537  1.00 90.37           C
ATOM   4058 1HG  GLN A 267      -0.011  -5.952  -1.264  1.00 90.37           H
ATOM   4059 2HG  GLN A 267      -1.350  -4.833  -1.101  1.00 90.37           H
ATOM   4060  CD  GLN A 267       0.217  -4.544   0.354  1.00 90.37           C
ATOM   4061  OE1 GLN A 267      -0.220  -4.036   1.373  1.00 90.37           O
ATOM   4062  NE2 GLN A 267       1.461  -4.377  -0.087  1.00 90.37           N
ATOM   4063 1HE2 GLN A 267       1.756  -4.823  -0.932  1.00 90.37           H
ATOM   4064 2HE2 GLN A 267       2.101  -3.806   0.427  1.00 90.37           H
ATOM   4065  HN  GLN A 267      -0.010  -8.384  -0.659  1.00 90.37           H
ATOM   4066  N   PHE A 268      -1.476  -9.474   1.579  1.00 90.79           N
ATOM   4067  CA  PHE A 268      -2.374 -10.371   2.285  1.00 90.79           C
ATOM   4068  C   PHE A 268      -1.867 -10.653   3.701  1.00 90.79           C
ATOM   4069  O   PHE A 268      -2.604 -10.491   4.672  1.00 90.79           O
ATOM   4070  HA  PHE A 268      -3.346  -9.879   2.341  1.00 90.79           H
ATOM   4071  CB  PHE A 268      -2.407 -11.683   1.498  1.00 90.79           C
ATOM   4072 1HB  PHE A 268      -2.735 -11.475   0.479  1.00 90.79           H
ATOM   4073 2HB  PHE A 268      -1.394 -12.080   1.432  1.00 90.79           H
ATOM   4074  CG  PHE A 268      -3.320 -12.750   2.104  1.00 90.79           C
ATOM   4075  CD1 PHE A 268      -2.793 -13.733   2.883  1.00 90.79           C
ATOM   4076  HD1 PHE A 268      -1.721 -13.759   3.076  1.00 90.79           H
ATOM   4077  CD2 PHE A 268      -4.658 -12.717   1.864  1.00 90.79           C
ATOM   4078  HD2 PHE A 268      -5.080 -11.929   1.240  1.00 90.79           H
ATOM   4079  CE1 PHE A 268      -3.641 -14.723   3.446  1.00 90.79           C
ATOM   4080  HE1 PHE A 268      -3.218 -15.511   4.070  1.00 90.79           H
ATOM   4081  CE2 PHE A 268      -5.506 -13.707   2.427  1.00 90.79           C
ATOM   4082  HE2 PHE A 268      -6.578 -13.681   2.234  1.00 90.79           H
ATOM   4083  CZ  PHE A 268      -4.979 -14.690   3.206  1.00 90.79           C
ATOM   4084  HZ  PHE A 268      -5.629 -15.450   3.638  1.00 90.79           H
ATOM   4085  HN  PHE A 268      -1.099  -9.837   0.727  1.00 90.79           H
ATOM   4086  N   PRO A 269      -0.604 -11.077   3.844  1.00 94.13           N
ATOM   4087  CA  PRO A 269      -0.089 -11.485   5.153  1.00 94.13           C
ATOM   4088  C   PRO A 269      -0.305 -10.420   6.215  1.00 94.13           C
ATOM   4089  O   PRO A 269      -0.714 -10.727   7.334  1.00 94.13           O
ATOM   4090  HA  PRO A 269      -0.630 -12.360   5.513  1.00 94.13           H
ATOM   4091  CB  PRO A 269       1.398 -11.736   4.895  1.00 94.13           C
ATOM   4092 1HB  PRO A 269       1.995 -10.844   5.085  1.00 94.13           H
ATOM   4093 2HB  PRO A 269       1.790 -12.523   5.539  1.00 94.13           H
ATOM   4094  CG  PRO A 269       1.439 -12.139   3.425  1.00 94.13           C
ATOM   4095 1HG  PRO A 269       2.433 -12.010   2.998  1.00 94.13           H
ATOM   4096 2HG  PRO A 269       1.178 -13.188   3.286  1.00 94.13           H
ATOM   4097  CD  PRO A 269       0.419 -11.207   2.790  1.00 94.13           C
ATOM   4098 1HD  PRO A 269       0.856 -10.242   2.536  1.00 94.13           H
ATOM   4099 2HD  PRO A 269       0.011 -11.622   1.869  1.00 94.13           H
ATOM   4100  N   TYR A 270      -0.022  -9.183   5.834  1.00 94.34           N
ATOM   4101  CA  TYR A 270      -0.085  -8.077   6.773  1.00 94.34           C
ATOM   4102  C   TYR A 270      -1.518  -7.855   7.263  1.00 94.34           C
ATOM   4103  O   TYR A 270      -1.745  -7.647   8.454  1.00 94.34           O
ATOM   4104  HA  TYR A 270       0.548  -8.323   7.626  1.00 94.34           H
ATOM   4105  CB  TYR A 270       0.374  -6.839   6.000  1.00 94.34           C
ATOM   4106 1HB  TYR A 270       1.422  -6.962   5.726  1.00 94.34           H
ATOM   4107 2HB  TYR A 270      -0.192  -6.773   5.071  1.00 94.34           H
ATOM   4108  CG  TYR A 270       0.215  -5.528   6.772  1.00 94.34           C
ATOM   4109  CD1 TYR A 270      -0.688  -4.578   6.339  1.00 94.34           C
ATOM   4110  HD1 TYR A 270      -1.288  -4.762   5.448  1.00 94.34           H
ATOM   4111  CD2 TYR A 270       0.974  -5.295   7.901  1.00 94.34           C
ATOM   4112  HD2 TYR A 270       1.687  -6.045   8.242  1.00 94.34           H
ATOM   4113  CE1 TYR A 270      -0.838  -3.344   7.066  1.00 94.34           C
ATOM   4114  HE1 TYR A 270      -1.548  -2.585   6.735  1.00 94.34           H
ATOM   4115  CE2 TYR A 270       0.824  -4.061   8.627  1.00 94.34           C
ATOM   4116  HE2 TYR A 270       1.417  -3.864   9.520  1.00 94.34           H
ATOM   4117  CZ  TYR A 270      -0.075  -3.146   8.174  1.00 94.34           C
ATOM   4118  OH  TYR A 270      -0.217  -1.981   8.861  1.00 94.34           O
ATOM   4119  HH  TYR A 270       0.491  -1.909   9.563  1.00 94.34           H
ATOM   4120  HN  TYR A 270       0.247  -8.932   4.903  1.00 94.34           H
ATOM   4121  N   ASN A 271      -2.446  -7.906   6.319  1.00 90.98           N
ATOM   4122  CA  ASN A 271      -3.840  -7.635   6.626  1.00 90.98           C
ATOM   4123  C   ASN A 271      -4.391  -8.757   7.509  1.00 90.98           C
ATOM   4124  O   ASN A 271      -5.320  -8.540   8.286  1.00 90.98           O
ATOM   4125  HA  ASN A 271      -3.840  -6.669   7.131  1.00 90.98           H
ATOM   4126  CB  ASN A 271      -4.684  -7.580   5.351  1.00 90.98           C
ATOM   4127 1HB  ASN A 271      -4.427  -8.419   4.704  1.00 90.98           H
ATOM   4128 2HB  ASN A 271      -5.739  -7.684   5.604  1.00 90.98           H
ATOM   4129  CG  ASN A 271      -4.460  -6.264   4.602  1.00 90.98           C
ATOM   4130  OD1 ASN A 271      -4.875  -5.199   5.029  1.00 90.98           O
ATOM   4131  ND2 ASN A 271      -3.784  -6.397   3.465  1.00 90.98           N
ATOM   4132 1HD2 ASN A 271      -3.472  -7.301   3.172  1.00 90.98           H
ATOM   4133 2HD2 ASN A 271      -3.587  -5.594   2.903  1.00 90.98           H
ATOM   4134  HN  ASN A 271      -2.259  -8.128   5.362  1.00 90.98           H
ATOM   4135  N   CYS A 272      -3.796  -9.931   7.360  1.00 93.22           N
ATOM   4136  CA  CYS A 272      -4.152 -11.062   8.199  1.00 93.22           C
ATOM   4137  C   CYS A 272      -3.845 -10.698   9.653  1.00 93.22           C
ATOM   4138  O   CYS A 272      -4.657 -10.944  10.543  1.00 93.22           O
ATOM   4139  HA  CYS A 272      -5.219 -11.232   8.059  1.00 93.22           H
ATOM   4140  CB  CYS A 272      -3.427 -12.338   7.765  1.00 93.22           C
ATOM   4141 1HB  CYS A 272      -2.360 -12.142   7.660  1.00 93.22           H
ATOM   4142 2HB  CYS A 272      -3.535 -13.106   8.531  1.00 93.22           H
ATOM   4143  SG  CYS A 272      -4.111 -12.938   6.177  1.00 93.22           S
ATOM   4144  HG  CYS A 272      -3.511 -12.028   5.415  1.00 93.22           H
ATOM   4145  HN  CYS A 272      -3.084 -10.115   6.682  1.00 93.22           H
ATOM   4146  N   ILE A 273      -2.670 -10.117   9.848  1.00 94.04           N
ATOM   4147  CA  ILE A 273      -2.225  -9.761  11.185  1.00 94.04           C
ATOM   4148  C   ILE A 273      -3.094  -8.622  11.721  1.00 94.04           C
ATOM   4149  O   ILE A 273      -3.435  -8.600  12.902  1.00 94.04           O
ATOM   4150  HA  ILE A 273      -2.370 -10.634  11.821  1.00 94.04           H
ATOM   4151  CB  ILE A 273      -0.728  -9.445  11.184  1.00 94.04           C
ATOM   4152  HB  ILE A 273      -0.547  -8.649  10.462  1.00 94.04           H
ATOM   4153  CG1 ILE A 273       0.089 -10.658  10.733  1.00 94.04           C
ATOM   4154 1HG1 ILE A 273      -0.212 -10.950   9.727  1.00 94.04           H
ATOM   4155 2HG1 ILE A 273       1.145 -10.392  10.686  1.00 94.04           H
ATOM   4156  CG2 ILE A 273      -0.276  -8.926  12.551  1.00 94.04           C
ATOM   4157 1HG2 ILE A 273      -0.826  -8.016  12.793  1.00 94.04           H
ATOM   4158 2HG2 ILE A 273      -0.473  -9.682  13.310  1.00 94.04           H
ATOM   4159 3HG2 ILE A 273       0.791  -8.709  12.522  1.00 94.04           H
ATOM   4160  CD1 ILE A 273      -0.104 -11.835  11.692  1.00 94.04           C
ATOM   4161 1HD1 ILE A 273       0.221 -11.547  12.691  1.00 94.04           H
ATOM   4162 2HD1 ILE A 273      -1.158 -12.113  11.718  1.00 94.04           H
ATOM   4163 3HD1 ILE A 273       0.487 -12.684  11.348  1.00 94.04           H
ATOM   4164  HN  ILE A 273      -2.029  -9.890   9.115  1.00 94.04           H
ATOM   4165  N   LEU A 274      -3.426  -7.703  10.826  1.00 93.24           N
ATOM   4166  CA  LEU A 274      -4.284  -6.586  11.184  1.00 93.24           C
ATOM   4167  C   LEU A 274      -5.614  -7.121  11.718  1.00 93.24           C
ATOM   4168  O   LEU A 274      -6.182  -6.560  12.654  1.00 93.24           O
ATOM   4169  HA  LEU A 274      -3.788  -6.036  11.983  1.00 93.24           H
ATOM   4170  CB  LEU A 274      -4.437  -5.627  10.001  1.00 93.24           C
ATOM   4171 1HB  LEU A 274      -4.561  -6.218   9.094  1.00 93.24           H
ATOM   4172 2HB  LEU A 274      -5.355  -5.056  10.139  1.00 93.24           H
ATOM   4173  CG  LEU A 274      -3.285  -4.644   9.782  1.00 93.24           C
ATOM   4174  HG  LEU A 274      -2.379  -5.217   9.589  1.00 93.24           H
ATOM   4175  CD1 LEU A 274      -3.538  -3.769   8.553  1.00 93.24           C
ATOM   4176 1HD1 LEU A 274      -3.630  -4.402   7.670  1.00 93.24           H
ATOM   4177 2HD1 LEU A 274      -4.459  -3.203   8.692  1.00 93.24           H
ATOM   4178 3HD1 LEU A 274      -2.704  -3.079   8.420  1.00 93.24           H
ATOM   4179  CD2 LEU A 274      -3.032  -3.807  11.038  1.00 93.24           C
ATOM   4180 1HD2 LEU A 274      -3.931  -3.243  11.286  1.00 93.24           H
ATOM   4181 2HD2 LEU A 274      -2.776  -4.466  11.868  1.00 93.24           H
ATOM   4182 3HD2 LEU A 274      -2.209  -3.117  10.855  1.00 93.24           H
ATOM   4183  HN  LEU A 274      -3.121  -7.713   9.874  1.00 93.24           H
ATOM   4184  N   LEU A 275      -6.073  -8.198  11.099  1.00 94.08           N
ATOM   4185  CA  LEU A 275      -7.325  -8.817  11.501  1.00 94.08           C
ATOM   4186  C   LEU A 275      -7.204  -9.311  12.944  1.00 94.08           C
ATOM   4187  O   LEU A 275      -8.093  -9.077  13.761  1.00 94.08           O
ATOM   4188  HA  LEU A 275      -8.096  -8.047  11.464  1.00 94.08           H
ATOM   4189  CB  LEU A 275      -7.727  -9.909  10.509  1.00 94.08           C
ATOM   4190 1HB  LEU A 275      -7.846  -9.454   9.526  1.00 94.08           H
ATOM   4191 2HB  LEU A 275      -6.906 -10.622  10.432  1.00 94.08           H
ATOM   4192  CG  LEU A 275      -9.006 -10.681  10.841  1.00 94.08           C
ATOM   4193  HG  LEU A 275      -8.911 -11.080  11.851  1.00 94.08           H
ATOM   4194  CD1 LEU A 275     -10.223  -9.754  10.834  1.00 94.08           C
ATOM   4195 1HD1 LEU A 275     -10.085  -8.968  11.577  1.00 94.08           H
ATOM   4196 2HD1 LEU A 275     -10.332  -9.305   9.847  1.00 94.08           H
ATOM   4197 3HD1 LEU A 275     -11.118 -10.328  11.074  1.00 94.08           H
ATOM   4198  CD2 LEU A 275      -9.187 -11.873   9.900  1.00 94.08           C
ATOM   4199 1HD2 LEU A 275      -9.251 -11.517   8.871  1.00 94.08           H
ATOM   4200 2HD2 LEU A 275      -8.337 -12.547   9.999  1.00 94.08           H
ATOM   4201 3HD2 LEU A 275     -10.104 -12.404  10.158  1.00 94.08           H
ATOM   4202  HN  LEU A 275      -5.606  -8.647  10.337  1.00 94.08           H
ATOM   4203  N   VAL A 276      -6.096  -9.986  13.214  1.00 94.49           N
ATOM   4204  CA  VAL A 276      -5.859 -10.539  14.536  1.00 94.49           C
ATOM   4205  C   VAL A 276      -5.854  -9.406  15.564  1.00 94.49           C
ATOM   4206  O   VAL A 276      -6.481  -9.515  16.617  1.00 94.49           O
ATOM   4207  HA  VAL A 276      -6.684 -11.214  14.763  1.00 94.49           H
ATOM   4208  CB  VAL A 276      -4.565 -11.355  14.538  1.00 94.49           C
ATOM   4209  HB  VAL A 276      -3.762 -10.711  14.181  1.00 94.49           H
ATOM   4210  CG1 VAL A 276      -4.206 -11.810  15.954  1.00 94.49           C
ATOM   4211 1HG1 VAL A 276      -4.071 -10.938  16.593  1.00 94.49           H
ATOM   4212 2HG1 VAL A 276      -5.011 -12.430  16.351  1.00 94.49           H
ATOM   4213 3HG1 VAL A 276      -3.283 -12.388  15.927  1.00 94.49           H
ATOM   4214  CG2 VAL A 276      -4.668 -12.549  13.588  1.00 94.49           C
ATOM   4215 1HG2 VAL A 276      -5.488 -13.195  13.903  1.00 94.49           H
ATOM   4216 2HG2 VAL A 276      -4.855 -12.193  12.575  1.00 94.49           H
ATOM   4217 3HG2 VAL A 276      -3.735 -13.112  13.609  1.00 94.49           H
ATOM   4218  HN  VAL A 276      -5.369 -10.156  12.548  1.00 94.49           H
ATOM   4219  N   GLN A 277      -5.138  -8.344  15.224  1.00 93.67           N
ATOM   4220  CA  GLN A 277      -5.026  -7.201  16.113  1.00 93.67           C
ATOM   4221  C   GLN A 277      -6.407  -6.603  16.385  1.00 93.67           C
ATOM   4222  O   GLN A 277      -6.666  -6.099  17.477  1.00 93.67           O
ATOM   4223  HA  GLN A 277      -4.604  -7.593  17.038  1.00 93.67           H
ATOM   4224  CB  GLN A 277      -4.076  -6.149  15.536  1.00 93.67           C
ATOM   4225 1HB  GLN A 277      -4.316  -5.974  14.487  1.00 93.67           H
ATOM   4226 2HB  GLN A 277      -4.217  -5.202  16.057  1.00 93.67           H
ATOM   4227  CG  GLN A 277      -2.619  -6.596  15.665  1.00 93.67           C
ATOM   4228 1HG  GLN A 277      -2.394  -6.820  16.707  1.00 93.67           H
ATOM   4229 2HG  GLN A 277      -2.466  -7.516  15.101  1.00 93.67           H
ATOM   4230  CD  GLN A 277      -1.666  -5.513  15.153  1.00 93.67           C
ATOM   4231  OE1 GLN A 277      -2.032  -4.643  14.380  1.00 93.67           O
ATOM   4232  NE2 GLN A 277      -0.427  -5.615  15.626  1.00 93.67           N
ATOM   4233 1HE2 GLN A 277      -0.193  -6.354  16.258  1.00 93.67           H
ATOM   4234 2HE2 GLN A 277       0.269  -4.954  15.350  1.00 93.67           H
ATOM   4235  HN  GLN A 277      -4.641  -8.259  14.360  1.00 93.67           H
ATOM   4236  N   THR A 278      -7.259  -6.677  15.373  1.00 93.71           N
ATOM   4237  CA  THR A 278      -8.603  -6.136  15.484  1.00 93.71           C
ATOM   4238  C   THR A 278      -9.423  -6.946  16.490  1.00 93.71           C
ATOM   4239  O   THR A 278     -10.078  -6.379  17.363  1.00 93.71           O
ATOM   4240  HA  THR A 278      -8.533  -5.120  15.873  1.00 93.71           H
ATOM   4241  CB  THR A 278      -9.218  -6.106  14.083  1.00 93.71           C
ATOM   4242  HB  THR A 278      -9.385  -7.116  13.710  1.00 93.71           H
ATOM   4243  OG1 THR A 278      -8.311  -5.312  13.323  1.00 93.71           O
ATOM   4244  HG1 THR A 278      -7.641  -5.899  12.868  1.00 93.71           H
ATOM   4245  CG2 THR A 278     -10.530  -5.321  14.037  1.00 93.71           C
ATOM   4246 1HG2 THR A 278     -10.349  -4.292  14.346  1.00 93.71           H
ATOM   4247 2HG2 THR A 278     -11.253  -5.781  14.711  1.00 93.71           H
ATOM   4248 3HG2 THR A 278     -10.924  -5.331  13.020  1.00 93.71           H
ATOM   4249  HN  THR A 278      -7.044  -7.097  14.491  1.00 93.71           H
ATOM   4250  N   ILE A 279      -9.359  -8.261  16.335  1.00 94.66           N
ATOM   4251  CA  ILE A 279     -10.116  -9.153  17.197  1.00 94.66           C
ATOM   4252  C   ILE A 279      -9.664  -8.960  18.646  1.00 94.66           C
ATOM   4253  O   ILE A 279     -10.489  -8.931  19.558  1.00 94.66           O
ATOM   4254  HA  ILE A 279     -11.165  -8.868  17.121  1.00 94.66           H
ATOM   4255  CB  ILE A 279     -10.002 -10.597  16.704  1.00 94.66           C
ATOM   4256  HB  ILE A 279      -8.944 -10.839  16.597  1.00 94.66           H
ATOM   4257  CG1 ILE A 279     -10.644 -10.758  15.325  1.00 94.66           C
ATOM   4258 1HG1 ILE A 279     -11.729 -10.733  15.420  1.00 94.66           H
ATOM   4259 2HG1 ILE A 279     -10.360  -9.921  14.688  1.00 94.66           H
ATOM   4260  CG2 ILE A 279     -10.587 -11.573  17.727  1.00 94.66           C
ATOM   4261 1HG2 ILE A 279     -10.045 -11.481  18.668  1.00 94.66           H
ATOM   4262 2HG2 ILE A 279     -11.640 -11.341  17.889  1.00 94.66           H
ATOM   4263 3HG2 ILE A 279     -10.493 -12.592  17.351  1.00 94.66           H
ATOM   4264  CD1 ILE A 279     -10.214 -12.073  14.670  1.00 94.66           C
ATOM   4265 1HD1 ILE A 279      -9.131 -12.084  14.555  1.00 94.66           H
ATOM   4266 2HD1 ILE A 279     -10.521 -12.909  15.299  1.00 94.66           H
ATOM   4267 3HD1 ILE A 279     -10.685 -12.162  13.691  1.00 94.66           H
ATOM   4268  HN  ILE A 279      -8.804  -8.715  15.638  1.00 94.66           H
ATOM   4269  N   ASP A 280      -8.356  -8.834  18.813  1.00 93.81           N
ATOM   4270  CA  ASP A 280      -7.781  -8.703  20.141  1.00 93.81           C
ATOM   4271  C   ASP A 280      -8.173  -7.347  20.731  1.00 93.81           C
ATOM   4272  O   ASP A 280      -8.310  -7.212  21.946  1.00 93.81           O
ATOM   4273  HA  ASP A 280      -8.185  -9.539  20.712  1.00 93.81           H
ATOM   4274  CB  ASP A 280      -6.253  -8.772  20.088  1.00 93.81           C
ATOM   4275 1HB  ASP A 280      -5.944  -9.635  19.498  1.00 93.81           H
ATOM   4276 2HB  ASP A 280      -5.863  -7.887  19.587  1.00 93.81           H
ATOM   4277  CG  ASP A 280      -5.660  -8.872  21.495  1.00 93.81           C
ATOM   4278  OD1 ASP A 280      -6.137  -9.745  22.251  1.00 93.81           O
ATOM   4279  OD2 ASP A 280      -4.743  -8.072  21.782  1.00 93.81           O
ATOM   4280  HN  ASP A 280      -7.695  -8.819  18.063  1.00 93.81           H
ATOM   4281  N   ALA A 281      -8.341  -6.378  19.844  1.00 92.01           N
ATOM   4282  CA  ALA A 281      -8.742  -5.044  20.259  1.00 92.01           C
ATOM   4283  C   ALA A 281     -10.123  -5.112  20.913  1.00 92.01           C
ATOM   4284  O   ALA A 281     -10.431  -4.323  21.805  1.00 92.01           O
ATOM   4285  HA  ALA A 281      -8.018  -4.695  20.995  1.00 92.01           H
ATOM   4286  CB  ALA A 281      -8.713  -4.103  19.053  1.00 92.01           C
ATOM   4287 1HB  ALA A 281      -7.703  -4.068  18.644  1.00 92.01           H
ATOM   4288 2HB  ALA A 281      -9.401  -4.468  18.291  1.00 92.01           H
ATOM   4289 3HB  ALA A 281      -9.013  -3.103  19.365  1.00 92.01           H
ATOM   4290  HN  ALA A 281      -8.209  -6.492  18.859  1.00 92.01           H
ATOM   4291  N   TYR A 282     -10.919  -6.062  20.443  1.00 91.48           N
ATOM   4292  CA  TYR A 282     -12.244  -6.272  21.002  1.00 91.48           C
ATOM   4293  C   TYR A 282     -12.192  -7.244  22.183  1.00 91.48           C
ATOM   4294  O   TYR A 282     -12.777  -6.982  23.233  1.00 91.48           O
ATOM   4295  HA  TYR A 282     -12.619  -5.310  21.349  1.00 91.48           H
ATOM   4296  CB  TYR A 282     -13.080  -6.894  19.882  1.00 91.48           C
ATOM   4297 1HB  TYR A 282     -12.467  -7.616  19.342  1.00 91.48           H
ATOM   4298 2HB  TYR A 282     -13.908  -7.447  20.325  1.00 91.48           H
ATOM   4299  CG  TYR A 282     -13.640  -5.876  18.886  1.00 91.48           C
ATOM   4300  CD1 TYR A 282     -14.718  -5.089  19.236  1.00 91.48           C
ATOM   4301  HD1 TYR A 282     -15.170  -5.191  20.223  1.00 91.48           H
ATOM   4302  CD2 TYR A 282     -13.068  -5.746  17.637  1.00 91.48           C
ATOM   4303  HD2 TYR A 282     -12.216  -6.368  17.360  1.00 91.48           H
ATOM   4304  CE1 TYR A 282     -15.245  -4.131  18.299  1.00 91.48           C
ATOM   4305  HE1 TYR A 282     -16.096  -3.503  18.563  1.00 91.48           H
ATOM   4306  CE2 TYR A 282     -13.595  -4.788  16.700  1.00 91.48           C
ATOM   4307  HE2 TYR A 282     -13.152  -4.675  15.710  1.00 91.48           H
ATOM   4308  CZ  TYR A 282     -14.657  -4.028  17.077  1.00 91.48           C
ATOM   4309  OH  TYR A 282     -15.155  -3.124  16.192  1.00 91.48           O
ATOM   4310  HH  TYR A 282     -14.607  -3.127  15.355  1.00 91.48           H
ATOM   4311  HN  TYR A 282     -10.672  -6.679  19.696  1.00 91.48           H
ATOM   4312  N   ALA A 283     -11.488  -8.346  21.971  1.00 91.74           N
ATOM   4313  CA  ALA A 283     -11.619  -9.498  22.847  1.00 91.74           C
ATOM   4314  C   ALA A 283     -10.538  -9.438  23.928  1.00 91.74           C
ATOM   4315  O   ALA A 283     -10.678 -10.050  24.985  1.00 91.74           O
ATOM   4316  HA  ALA A 283     -12.599  -9.444  23.321  1.00 91.74           H
ATOM   4317  CB  ALA A 283     -11.543 -10.781  22.017  1.00 91.74           C
ATOM   4318 1HB  ALA A 283     -12.349 -10.788  21.283  1.00 91.74           H
ATOM   4319 2HB  ALA A 283     -10.583 -10.824  21.502  1.00 91.74           H
ATOM   4320 3HB  ALA A 283     -11.642 -11.645  22.674  1.00 91.74           H
ATOM   4321  HN  ALA A 283     -10.838  -8.458  21.220  1.00 91.74           H
ATOM   4322  N   MET A 284      -9.485  -8.694  23.625  1.00 89.72           N
ATOM   4323  CA  MET A 284      -8.347  -8.606  24.525  1.00 89.72           C
ATOM   4324  C   MET A 284      -7.944  -9.991  25.036  1.00 89.72           C
ATOM   4325  O   MET A 284      -7.714 -10.173  26.231  1.00 89.72           O
ATOM   4326  HA  MET A 284      -7.537  -8.180  23.934  1.00 89.72           H
ATOM   4327  CB  MET A 284      -8.703  -7.708  25.712  1.00 89.72           C
ATOM   4328 1HB  MET A 284      -9.606  -8.080  26.196  1.00 89.72           H
ATOM   4329 2HB  MET A 284      -7.905  -7.746  26.453  1.00 89.72           H
ATOM   4330  CG  MET A 284      -8.919  -6.262  25.260  1.00 89.72           C
ATOM   4331 1HG  MET A 284      -8.001  -5.868  24.825  1.00 89.72           H
ATOM   4332 2HG  MET A 284      -9.681  -6.226  24.482  1.00 89.72           H
ATOM   4333  SD  MET A 284      -9.417  -5.257  26.648  1.00 89.72           S
ATOM   4334  CE  MET A 284     -11.153  -5.668  26.722  1.00 89.72           C
ATOM   4335 1HE  MET A 284     -11.631  -5.394  25.782  1.00 89.72           H
ATOM   4336 2HE  MET A 284     -11.265  -6.739  26.888  1.00 89.72           H
ATOM   4337 3HE  MET A 284     -11.621  -5.122  27.541  1.00 89.72           H
ATOM   4338  HN  MET A 284      -9.401  -8.159  22.785  1.00 89.72           H
ATOM   4339  N   PHE A 285      -7.871 -10.931  24.106  1.00 90.17           N
ATOM   4340  CA  PHE A 285      -7.658 -12.323  24.464  1.00 90.17           C
ATOM   4341  C   PHE A 285      -6.166 -12.634  24.596  1.00 90.17           C
ATOM   4342  O   PHE A 285      -5.789 -13.649  25.179  1.00 90.17           O
ATOM   4343  HA  PHE A 285      -8.148 -12.489  25.423  1.00 90.17           H
ATOM   4344  CB  PHE A 285      -8.245 -13.171  23.333  1.00 90.17           C
ATOM   4345 1HB  PHE A 285      -8.350 -14.199  23.680  1.00 90.17           H
ATOM   4346 2HB  PHE A 285      -9.246 -12.808  23.102  1.00 90.17           H
ATOM   4347  CG  PHE A 285      -7.408 -13.164  22.052  1.00 90.17           C
ATOM   4348  CD1 PHE A 285      -7.632 -12.220  21.099  1.00 90.17           C
ATOM   4349  HD1 PHE A 285      -8.408 -11.469  21.247  1.00 90.17           H
ATOM   4350  CD2 PHE A 285      -6.440 -14.101  21.866  1.00 90.17           C
ATOM   4351  HD2 PHE A 285      -6.261 -14.858  22.630  1.00 90.17           H
ATOM   4352  CE1 PHE A 285      -6.856 -12.214  19.910  1.00 90.17           C
ATOM   4353  HE1 PHE A 285      -7.036 -11.457  19.146  1.00 90.17           H
ATOM   4354  CE2 PHE A 285      -5.664 -14.095  20.677  1.00 90.17           C
ATOM   4355  HE2 PHE A 285      -4.888 -14.846  20.529  1.00 90.17           H
ATOM   4356  CZ  PHE A 285      -5.888 -13.151  19.724  1.00 90.17           C
ATOM   4357  HZ  PHE A 285      -5.292 -13.146  18.812  1.00 90.17           H
ATOM   4358  HN  PHE A 285      -7.954 -10.755  23.125  1.00 90.17           H
ATOM   4359  N   ILE A 286      -5.357 -11.740  24.045  1.00 90.43           N
ATOM   4360  CA  ILE A 286      -3.914 -11.884  24.131  1.00 90.43           C
ATOM   4361  C   ILE A 286      -3.423 -11.286  25.451  1.00 90.43           C
ATOM   4362  O   ILE A 286      -2.984 -10.138  25.490  1.00 90.43           O
ATOM   4363  HA  ILE A 286      -3.691 -12.951  24.132  1.00 90.43           H
ATOM   4364  CB  ILE A 286      -3.241 -11.283  22.895  1.00 90.43           C
ATOM   4365  HB  ILE A 286      -3.437 -10.211  22.887  1.00 90.43           H
ATOM   4366  CG1 ILE A 286      -3.838 -11.861  21.610  1.00 90.43           C
ATOM   4367 1HG1 ILE A 286      -3.555 -12.909  21.512  1.00 90.43           H
ATOM   4368 2HG1 ILE A 286      -4.926 -11.829  21.664  1.00 90.43           H
ATOM   4369  CG2 ILE A 286      -1.723 -11.464  22.954  1.00 90.43           C
ATOM   4370 1HG2 ILE A 286      -1.332 -10.967  23.841  1.00 90.43           H
ATOM   4371 2HG2 ILE A 286      -1.486 -12.527  22.999  1.00 90.43           H
ATOM   4372 3HG2 ILE A 286      -1.270 -11.028  22.064  1.00 90.43           H
ATOM   4373  CD1 ILE A 286      -3.360 -11.081  20.384  1.00 90.43           C
ATOM   4374 1HD1 ILE A 286      -3.666 -10.038  20.474  1.00 90.43           H
ATOM   4375 2HD1 ILE A 286      -2.273 -11.135  20.320  1.00 90.43           H
ATOM   4376 3HD1 ILE A 286      -3.799 -11.512  19.485  1.00 90.43           H
ATOM   4377  HN  ILE A 286      -5.672 -10.932  23.549  1.00 90.43           H
ATOM   4378  N   SER A 287      -3.514 -12.091  26.499  1.00 87.66           N
ATOM   4379  CA  SER A 287      -3.050 -11.669  27.809  1.00 87.66           C
ATOM   4380  C   SER A 287      -1.599 -12.107  28.017  1.00 87.66           C
ATOM   4381  O   SER A 287      -0.923 -11.619  28.921  1.00 87.66           O
ATOM   4382  HA  SER A 287      -3.124 -10.581  27.805  1.00 87.66           H
ATOM   4383  CB  SER A 287      -3.940 -12.236  28.918  1.00 87.66           C
ATOM   4384 1HB  SER A 287      -3.562 -11.912  29.887  1.00 87.66           H
ATOM   4385 2HB  SER A 287      -4.947 -11.831  28.817  1.00 87.66           H
ATOM   4386  OG  SER A 287      -3.995 -13.659  28.882  1.00 87.66           O
ATOM   4387  HG  SER A 287      -4.622 -13.995  29.586  1.00 87.66           H
ATOM   4388  HN  SER A 287      -3.895 -13.015  26.463  1.00 87.66           H
ATOM   4389  N   ASN A 288      -1.163 -13.023  27.165  1.00 91.17           N
ATOM   4390  CA  ASN A 288       0.160 -13.608  27.305  1.00 91.17           C
ATOM   4391  C   ASN A 288       1.182 -12.721  26.592  1.00 91.17           C
ATOM   4392  O   ASN A 288       1.051 -12.451  25.399  1.00 91.17           O
ATOM   4393  HA  ASN A 288       0.335 -13.665  28.380  1.00 91.17           H
ATOM   4394  CB  ASN A 288       0.217 -14.999  26.672  1.00 91.17           C
ATOM   4395 1HB  ASN A 288      -0.616 -15.602  27.033  1.00 91.17           H
ATOM   4396 2HB  ASN A 288       0.106 -14.916  25.591  1.00 91.17           H
ATOM   4397  CG  ASN A 288       1.539 -15.697  27.002  1.00 91.17           C
ATOM   4398  OD1 ASN A 288       2.603 -15.102  26.996  1.00 91.17           O
ATOM   4399  ND2 ASN A 288       1.411 -16.989  27.290  1.00 91.17           N
ATOM   4400 1HD2 ASN A 288       0.507 -17.417  27.277  1.00 91.17           H
ATOM   4401 2HD2 ASN A 288       2.218 -17.533  27.519  1.00 91.17           H
ATOM   4402  HN  ASN A 288      -1.696 -13.366  26.391  1.00 91.17           H
ATOM   4403  N   CYS A 289       2.179 -12.292  27.353  1.00 90.58           N
ATOM   4404  CA  CYS A 289       3.163 -11.354  26.839  1.00 90.58           C
ATOM   4405  C   CYS A 289       3.944 -12.044  25.719  1.00 90.58           C
ATOM   4406  O   CYS A 289       4.324 -11.406  24.739  1.00 90.58           O
ATOM   4407  HA  CYS A 289       2.608 -10.498  26.454  1.00 90.58           H
ATOM   4408  CB  CYS A 289       4.086 -10.840  27.945  1.00 90.58           C
ATOM   4409 1HB  CYS A 289       3.498 -10.355  28.725  1.00 90.58           H
ATOM   4410 2HB  CYS A 289       4.608 -11.675  28.413  1.00 90.58           H
ATOM   4411  SG  CYS A 289       5.297  -9.657  27.250  1.00 90.58           S
ATOM   4412  HN  CYS A 289       2.319 -12.573  28.302  1.00 90.58           H
ATOM   4413  N   ALA A 290       4.159 -13.339  25.901  1.00 92.15           N
ATOM   4414  CA  ALA A 290       4.943 -14.108  24.950  1.00 92.15           C
ATOM   4415  C   ALA A 290       4.229 -14.118  23.597  1.00 92.15           C
ATOM   4416  O   ALA A 290       4.851 -13.889  22.561  1.00 92.15           O
ATOM   4417  HA  ALA A 290       5.908 -13.614  24.838  1.00 92.15           H
ATOM   4418  CB  ALA A 290       5.171 -15.518  25.499  1.00 92.15           C
ATOM   4419 1HB  ALA A 290       5.707 -15.457  26.446  1.00 92.15           H
ATOM   4420 2HB  ALA A 290       4.209 -16.007  25.656  1.00 92.15           H
ATOM   4421 3HB  ALA A 290       5.759 -16.095  24.785  1.00 92.15           H
ATOM   4422  HN  ALA A 290       3.810 -13.859  26.680  1.00 92.15           H
ATOM   4423  N   VAL A 291       2.932 -14.385  23.650  1.00 92.77           N
ATOM   4424  CA  VAL A 291       2.128 -14.434  22.441  1.00 92.77           C
ATOM   4425  C   VAL A 291       2.086 -13.043  21.804  1.00 92.77           C
ATOM   4426  O   VAL A 291       2.203 -12.910  20.587  1.00 92.77           O
ATOM   4427  HA  VAL A 291       2.615 -15.122  21.750  1.00 92.77           H
ATOM   4428  CB  VAL A 291       0.737 -14.988  22.759  1.00 92.77           C
ATOM   4429  HB  VAL A 291       0.275 -14.330  23.495  1.00 92.77           H
ATOM   4430  CG1 VAL A 291      -0.149 -14.994  21.512  1.00 92.77           C
ATOM   4431 1HG1 VAL A 291      -0.256 -13.976  21.137  1.00 92.77           H
ATOM   4432 2HG1 VAL A 291       0.308 -15.618  20.744  1.00 92.77           H
ATOM   4433 3HG1 VAL A 291      -1.131 -15.392  21.767  1.00 92.77           H
ATOM   4434  CG2 VAL A 291       0.831 -16.386  23.372  1.00 92.77           C
ATOM   4435 1HG2 VAL A 291       1.323 -17.059  22.669  1.00 92.77           H
ATOM   4436 2HG2 VAL A 291       1.409 -16.341  24.295  1.00 92.77           H
ATOM   4437 3HG2 VAL A 291      -0.171 -16.756  23.589  1.00 92.77           H
ATOM   4438  HN  VAL A 291       2.432 -14.565  24.497  1.00 92.77           H
ATOM   4439  N   SER A 292       1.919 -12.042  22.656  1.00 92.57           N
ATOM   4440  CA  SER A 292       1.832 -10.669  22.190  1.00 92.57           C
ATOM   4441  C   SER A 292       3.124 -10.278  21.469  1.00 92.57           C
ATOM   4442  O   SER A 292       3.085  -9.649  20.413  1.00 92.57           O
ATOM   4443  HA  SER A 292       0.989 -10.652  21.499  1.00 92.57           H
ATOM   4444  CB  SER A 292       1.560  -9.709  23.350  1.00 92.57           C
ATOM   4445 1HB  SER A 292       0.712 -10.073  23.930  1.00 92.57           H
ATOM   4446 2HB  SER A 292       2.421  -9.695  24.018  1.00 92.57           H
ATOM   4447  OG  SER A 292       1.291  -8.386  22.895  1.00 92.57           O
ATOM   4448  HG  SER A 292       0.384  -8.346  22.477  1.00 92.57           H
ATOM   4449  HN  SER A 292       1.844 -12.158  23.647  1.00 92.57           H
ATOM   4450  N   THR A 293       4.240 -10.668  22.069  1.00 92.72           N
ATOM   4451  CA  THR A 293       5.542 -10.314  21.531  1.00 92.72           C
ATOM   4452  C   THR A 293       5.718 -10.905  20.130  1.00 92.72           C
ATOM   4453  O   THR A 293       6.197 -10.228  19.222  1.00 92.72           O
ATOM   4454  HA  THR A 293       5.589  -9.230  21.428  1.00 92.72           H
ATOM   4455  CB  THR A 293       6.607 -10.780  22.525  1.00 92.72           C
ATOM   4456  HB  THR A 293       6.515 -11.849  22.722  1.00 92.72           H
ATOM   4457  OG1 THR A 293       6.426  -9.929  23.653  1.00 92.72           O
ATOM   4458  HG1 THR A 293       5.836 -10.375  24.326  1.00 92.72           H
ATOM   4459  CG2 THR A 293       8.028 -10.470  22.049  1.00 92.72           C
ATOM   4460 1HG2 THR A 293       8.140  -9.394  21.917  1.00 92.72           H
ATOM   4461 2HG2 THR A 293       8.211 -10.974  21.100  1.00 92.72           H
ATOM   4462 3HG2 THR A 293       8.745 -10.822  22.791  1.00 92.72           H
ATOM   4463  HN  THR A 293       4.263 -11.213  22.907  1.00 92.72           H
ATOM   4464  N   ASN A 294       5.321 -12.163  19.999  1.00 93.56           N
ATOM   4465  CA  ASN A 294       5.473 -12.868  18.738  1.00 93.56           C
ATOM   4466  C   ASN A 294       4.583 -12.211  17.681  1.00 93.56           C
ATOM   4467  O   ASN A 294       4.976 -12.090  16.522  1.00 93.56           O
ATOM   4468  HA  ASN A 294       6.533 -12.794  18.494  1.00 93.56           H
ATOM   4469  CB  ASN A 294       5.048 -14.332  18.871  1.00 93.56           C
ATOM   4470 1HB  ASN A 294       4.082 -14.390  19.373  1.00 93.56           H
ATOM   4471 2HB  ASN A 294       4.919 -14.768  17.880  1.00 93.56           H
ATOM   4472  CG  ASN A 294       6.086 -15.135  19.656  1.00 93.56           C
ATOM   4473  OD1 ASN A 294       7.222 -14.726  19.832  1.00 93.56           O
ATOM   4474  ND2 ASN A 294       5.635 -16.298  20.117  1.00 93.56           N
ATOM   4475 1HD2 ASN A 294       4.691 -16.575  19.936  1.00 93.56           H
ATOM   4476 2HD2 ASN A 294       6.239 -16.896  20.643  1.00 93.56           H
ATOM   4477  HN  ASN A 294       4.903 -12.697  20.734  1.00 93.56           H
ATOM   4478  N   ILE A 295       3.400 -11.804  18.119  1.00 93.23           N
ATOM   4479  CA  ILE A 295       2.429 -11.215  17.213  1.00 93.23           C
ATOM   4480  C   ILE A 295       2.963  -9.877  16.699  1.00 93.23           C
ATOM   4481  O   ILE A 295       2.778  -9.538  15.531  1.00 93.23           O
ATOM   4482  HA  ILE A 295       2.320 -11.892  16.365  1.00 93.23           H
ATOM   4483  CB  ILE A 295       1.060 -11.113  17.888  1.00 93.23           C
ATOM   4484  HB  ILE A 295       1.207 -10.751  18.906  1.00 93.23           H
ATOM   4485  CG1 ILE A 295       0.393 -12.486  17.989  1.00 93.23           C
ATOM   4486 1HG1 ILE A 295       0.120 -12.835  16.993  1.00 93.23           H
ATOM   4487 2HG1 ILE A 295       1.100 -13.208  18.397  1.00 93.23           H
ATOM   4488  CG2 ILE A 295       0.170 -10.095  17.172  1.00 93.23           C
ATOM   4489 1HG2 ILE A 295       0.646  -9.115  17.197  1.00 93.23           H
ATOM   4490 2HG2 ILE A 295       0.026 -10.403  16.137  1.00 93.23           H
ATOM   4491 3HG2 ILE A 295      -0.797 -10.042  17.673  1.00 93.23           H
ATOM   4492  CD1 ILE A 295      -0.853 -12.428  18.874  1.00 93.23           C
ATOM   4493 1HD1 ILE A 295      -0.572 -12.101  19.876  1.00 93.23           H
ATOM   4494 2HD1 ILE A 295      -1.568 -11.723  18.450  1.00 93.23           H
ATOM   4495 3HD1 ILE A 295      -1.307 -13.417  18.929  1.00 93.23           H
ATOM   4496  HN  ILE A 295       3.103 -11.872  19.071  1.00 93.23           H
ATOM   4497  N   ASP A 296       3.615  -9.153  17.596  1.00 93.14           N
ATOM   4498  CA  ASP A 296       4.160  -7.850  17.254  1.00 93.14           C
ATOM   4499  C   ASP A 296       5.292  -8.026  16.240  1.00 93.14           C
ATOM   4500  O   ASP A 296       5.418  -7.239  15.303  1.00 93.14           O
ATOM   4501  HA  ASP A 296       3.320  -7.286  16.847  1.00 93.14           H
ATOM   4502  CB  ASP A 296       4.734  -7.151  18.488  1.00 93.14           C
ATOM   4503 1HB  ASP A 296       5.436  -7.815  18.992  1.00 93.14           H
ATOM   4504 2HB  ASP A 296       5.294  -6.268  18.182  1.00 93.14           H
ATOM   4505  CG  ASP A 296       3.621  -6.746  19.456  1.00 93.14           C
ATOM   4506  OD1 ASP A 296       2.465  -6.662  18.989  1.00 93.14           O
ATOM   4507  OD2 ASP A 296       3.952  -6.530  20.642  1.00 93.14           O
ATOM   4508  HN  ASP A 296       3.773  -9.442  18.540  1.00 93.14           H
ATOM   4509  N   ILE A 297       6.086  -9.063  16.462  1.00 94.08           N
ATOM   4510  CA  ILE A 297       7.167  -9.386  15.547  1.00 94.08           C
ATOM   4511  C   ILE A 297       6.581  -9.764  14.185  1.00 94.08           C
ATOM   4512  O   ILE A 297       7.076  -9.324  13.148  1.00 94.08           O
ATOM   4513  HA  ILE A 297       7.773  -8.488  15.425  1.00 94.08           H
ATOM   4514  CB  ILE A 297       8.072 -10.465  16.146  1.00 94.08           C
ATOM   4515  HB  ILE A 297       7.441 -11.267  16.527  1.00 94.08           H
ATOM   4516  CG1 ILE A 297       8.868  -9.915  17.332  1.00 94.08           C
ATOM   4517 1HG1 ILE A 297       9.596  -9.185  16.978  1.00 94.08           H
ATOM   4518 2HG1 ILE A 297       8.198  -9.392  18.014  1.00 94.08           H
ATOM   4519  CG2 ILE A 297       8.982 -11.074  15.078  1.00 94.08           C
ATOM   4520 1HG2 ILE A 297       8.372 -11.525  14.295  1.00 94.08           H
ATOM   4521 2HG2 ILE A 297       9.608 -10.293  14.646  1.00 94.08           H
ATOM   4522 3HG2 ILE A 297       9.615 -11.837  15.531  1.00 94.08           H
ATOM   4523  CD1 ILE A 297       9.588 -11.040  18.078  1.00 94.08           C
ATOM   4524 1HD1 ILE A 297       8.855 -11.756  18.451  1.00 94.08           H
ATOM   4525 2HD1 ILE A 297      10.275 -11.545  17.399  1.00 94.08           H
ATOM   4526 3HD1 ILE A 297      10.146 -10.622  18.916  1.00 94.08           H
ATOM   4527  HN  ILE A 297       6.001  -9.674  17.248  1.00 94.08           H
ATOM   4528  N   CYS A 298       5.534 -10.575  14.231  1.00 94.30           N
ATOM   4529  CA  CYS A 298       4.867 -11.005  13.014  1.00 94.30           C
ATOM   4530  C   CYS A 298       4.396  -9.761  12.258  1.00 94.30           C
ATOM   4531  O   CYS A 298       4.488  -9.703  11.033  1.00 94.30           O
ATOM   4532  HA  CYS A 298       5.605 -11.557  12.431  1.00 94.30           H
ATOM   4533  CB  CYS A 298       3.712 -11.964  13.311  1.00 94.30           C
ATOM   4534 1HB  CYS A 298       3.103 -11.571  14.125  1.00 94.30           H
ATOM   4535 2HB  CYS A 298       3.064 -12.047  12.439  1.00 94.30           H
ATOM   4536  SG  CYS A 298       4.367 -13.612  13.762  1.00 94.30           S
ATOM   4537  HG  CYS A 298       4.761 -13.275  14.987  1.00 94.30           H
ATOM   4538  HN  CYS A 298       5.143 -10.935  15.078  1.00 94.30           H
ATOM   4539  N   PHE A 299       3.902  -8.797  13.020  1.00 94.46           N
ATOM   4540  CA  PHE A 299       3.426  -7.553  12.439  1.00 94.46           C
ATOM   4541  C   PHE A 299       4.546  -6.838  11.680  1.00 94.46           C
ATOM   4542  O   PHE A 299       4.349  -6.394  10.550  1.00 94.46           O
ATOM   4543  HA  PHE A 299       2.624  -7.807  11.745  1.00 94.46           H
ATOM   4544  CB  PHE A 299       2.963  -6.666  13.596  1.00 94.46           C
ATOM   4545 1HB  PHE A 299       2.187  -7.190  14.155  1.00 94.46           H
ATOM   4546 2HB  PHE A 299       3.799  -6.513  14.279  1.00 94.46           H
ATOM   4547  CG  PHE A 299       2.424  -5.303  13.159  1.00 94.46           C
ATOM   4548  CD1 PHE A 299       3.265  -4.239  13.058  1.00 94.46           C
ATOM   4549  HD1 PHE A 299       4.324  -4.358  13.289  1.00 94.46           H
ATOM   4550  CD2 PHE A 299       1.103  -5.155  12.871  1.00 94.46           C
ATOM   4551  HD2 PHE A 299       0.428  -6.007  12.952  1.00 94.46           H
ATOM   4552  CE1 PHE A 299       2.765  -2.974  12.652  1.00 94.46           C
ATOM   4553  HE1 PHE A 299       3.439  -2.122  12.571  1.00 94.46           H
ATOM   4554  CE2 PHE A 299       0.602  -3.890  12.465  1.00 94.46           C
ATOM   4555  HE2 PHE A 299      -0.456  -3.771  12.234  1.00 94.46           H
ATOM   4556  CZ  PHE A 299       1.444  -2.826  12.364  1.00 94.46           C
ATOM   4557  HZ  PHE A 299       1.059  -1.855  12.052  1.00 94.46           H
ATOM   4558  HN  PHE A 299       3.826  -8.854  14.016  1.00 94.46           H
ATOM   4559  N   GLN A 300       5.695  -6.749  12.332  1.00 93.40           N
ATOM   4560  CA  GLN A 300       6.825  -6.034  11.763  1.00 93.40           C
ATOM   4561  C   GLN A 300       7.271  -6.698  10.458  1.00 93.40           C
ATOM   4562  O   GLN A 300       7.567  -6.015   9.479  1.00 93.40           O
ATOM   4563  HA  GLN A 300       6.459  -5.028  11.559  1.00 93.40           H
ATOM   4564  CB  GLN A 300       7.982  -5.954  12.760  1.00 93.40           C
ATOM   4565 1HB  GLN A 300       8.181  -6.943  13.172  1.00 93.40           H
ATOM   4566 2HB  GLN A 300       8.889  -5.634  12.246  1.00 93.40           H
ATOM   4567  CG  GLN A 300       7.662  -4.978  13.894  1.00 93.40           C
ATOM   4568 1HG  GLN A 300       7.506  -3.979  13.486  1.00 93.40           H
ATOM   4569 2HG  GLN A 300       6.732  -5.273  14.380  1.00 93.40           H
ATOM   4570  CD  GLN A 300       8.793  -4.943  14.924  1.00 93.40           C
ATOM   4571  OE1 GLN A 300       9.708  -5.750  14.907  1.00 93.40           O
ATOM   4572  NE2 GLN A 300       8.681  -3.965  15.818  1.00 93.40           N
ATOM   4573 1HE2 GLN A 300       7.905  -3.336  15.776  1.00 93.40           H
ATOM   4574 2HE2 GLN A 300       9.372  -3.860  16.533  1.00 93.40           H
ATOM   4575  HN  GLN A 300       5.861  -7.153  13.232  1.00 93.40           H
ATOM   4576  N   VAL A 301       7.304  -8.023  10.487  1.00 94.44           N
ATOM   4577  CA  VAL A 301       7.772  -8.785   9.342  1.00 94.44           C
ATOM   4578  C   VAL A 301       6.820  -8.565   8.165  1.00 94.44           C
ATOM   4579  O   VAL A 301       7.254  -8.223   7.066  1.00 94.44           O
ATOM   4580  HA  VAL A 301       8.757  -8.402   9.073  1.00 94.44           H
ATOM   4581  CB  VAL A 301       7.924 -10.259   9.722  1.00 94.44           C
ATOM   4582  HB  VAL A 301       6.972 -10.600  10.129  1.00 94.44           H
ATOM   4583  CG1 VAL A 301       8.241 -11.112   8.492  1.00 94.44           C
ATOM   4584 1HG1 VAL A 301       7.433 -11.019   7.767  1.00 94.44           H
ATOM   4585 2HG1 VAL A 301       9.174 -10.769   8.043  1.00 94.44           H
ATOM   4586 3HG1 VAL A 301       8.344 -12.155   8.790  1.00 94.44           H
ATOM   4587  CG2 VAL A 301       8.990 -10.440  10.804  1.00 94.44           C
ATOM   4588 1HG2 VAL A 301       9.948 -10.074  10.436  1.00 94.44           H
ATOM   4589 2HG2 VAL A 301       8.704  -9.878  11.693  1.00 94.44           H
ATOM   4590 3HG2 VAL A 301       9.077 -11.497  11.055  1.00 94.44           H
ATOM   4591  HN  VAL A 301       7.018  -8.572  11.273  1.00 94.44           H
ATOM   4592  N   THR A 302       5.539  -8.772   8.435  1.00 94.53           N
ATOM   4593  CA  THR A 302       4.535  -8.709   7.387  1.00 94.53           C
ATOM   4594  C   THR A 302       4.411  -7.281   6.851  1.00 94.53           C
ATOM   4595  O   THR A 302       4.152  -7.079   5.666  1.00 94.53           O
ATOM   4596  HA  THR A 302       4.864  -9.334   6.557  1.00 94.53           H
ATOM   4597  CB  THR A 302       3.225  -9.260   7.954  1.00 94.53           C
ATOM   4598  HB  THR A 302       2.432  -9.227   7.206  1.00 94.53           H
ATOM   4599  OG1 THR A 302       2.999  -8.481   9.125  1.00 94.53           O
ATOM   4600  HG1 THR A 302       3.389  -8.941   9.923  1.00 94.53           H
ATOM   4601  CG2 THR A 302       3.370 -10.690   8.480  1.00 94.53           C
ATOM   4602 1HG2 THR A 302       4.116 -10.710   9.275  1.00 94.53           H
ATOM   4603 2HG2 THR A 302       3.687 -11.345   7.668  1.00 94.53           H
ATOM   4604 3HG2 THR A 302       2.412 -11.032   8.871  1.00 94.53           H
ATOM   4605  HN  THR A 302       5.186  -8.978   9.347  1.00 94.53           H
ATOM   4606  N   GLN A 303       4.603  -6.327   7.751  1.00 93.30           N
ATOM   4607  CA  GLN A 303       4.594  -4.925   7.368  1.00 93.30           C
ATOM   4608  C   GLN A 303       5.700  -4.646   6.349  1.00 93.30           C
ATOM   4609  O   GLN A 303       5.489  -3.916   5.382  1.00 93.30           O
ATOM   4610  HA  GLN A 303       3.619  -4.756   6.911  1.00 93.30           H
ATOM   4611  CB  GLN A 303       4.737  -4.022   8.594  1.00 93.30           C
ATOM   4612 1HB  GLN A 303       3.926  -4.222   9.295  1.00 93.30           H
ATOM   4613 2HB  GLN A 303       5.668  -4.250   9.112  1.00 93.30           H
ATOM   4614  CG  GLN A 303       4.718  -2.545   8.193  1.00 93.30           C
ATOM   4615 1HG  GLN A 303       5.637  -2.298   7.662  1.00 93.30           H
ATOM   4616 2HG  GLN A 303       3.893  -2.362   7.504  1.00 93.30           H
ATOM   4617  CD  GLN A 303       4.574  -1.645   9.421  1.00 93.30           C
ATOM   4618  OE1 GLN A 303       5.373  -1.674  10.342  1.00 93.30           O
ATOM   4619  NE2 GLN A 303       3.512  -0.844   9.383  1.00 93.30           N
ATOM   4620 1HE2 GLN A 303       2.895  -0.869   8.597  1.00 93.30           H
ATOM   4621 2HE2 GLN A 303       3.332  -0.217  10.141  1.00 93.30           H
ATOM   4622  HN  GLN A 303       4.762  -6.499   8.723  1.00 93.30           H
ATOM   4623  N   THR A 304       6.857  -5.242   6.601  1.00 93.60           N
ATOM   4624  CA  THR A 304       8.018  -5.008   5.759  1.00 93.60           C
ATOM   4625  C   THR A 304       7.786  -5.583   4.360  1.00 93.60           C
ATOM   4626  O   THR A 304       8.177  -4.977   3.363  1.00 93.60           O
ATOM   4627  HA  THR A 304       8.149  -3.932   5.645  1.00 93.60           H
ATOM   4628  CB  THR A 304       9.240  -5.601   6.464  1.00 93.60           C
ATOM   4629  HB  THR A 304       9.157  -6.685   6.542  1.00 93.60           H
ATOM   4630  OG1 THR A 304       9.301  -4.898   7.702  1.00 93.60           O
ATOM   4631  HG1 THR A 304       8.890  -5.449   8.428  1.00 93.60           H
ATOM   4632  CG2 THR A 304      10.552  -5.239   5.764  1.00 93.60           C
ATOM   4633 1HG2 THR A 304      10.667  -4.155   5.747  1.00 93.60           H
ATOM   4634 2HG2 THR A 304      10.536  -5.619   4.743  1.00 93.60           H
ATOM   4635 3HG2 THR A 304      11.387  -5.684   6.305  1.00 93.60           H
ATOM   4636  HN  THR A 304       7.007  -5.872   7.363  1.00 93.60           H
ATOM   4637  N   ILE A 305       7.150  -6.745   4.330  1.00 94.00           N
ATOM   4638  CA  ILE A 305       6.824  -7.387   3.068  1.00 94.00           C
ATOM   4639  C   ILE A 305       5.877  -6.486   2.272  1.00 94.00           C
ATOM   4640  O   ILE A 305       6.010  -6.360   1.056  1.00 94.00           O
ATOM   4641  HA  ILE A 305       7.751  -7.494   2.506  1.00 94.00           H
ATOM   4642  CB  ILE A 305       6.275  -8.795   3.309  1.00 94.00           C
ATOM   4643  HB  ILE A 305       5.458  -8.724   4.027  1.00 94.00           H
ATOM   4644  CG1 ILE A 305       7.342  -9.701   3.927  1.00 94.00           C
ATOM   4645 1HG1 ILE A 305       8.104  -9.931   3.183  1.00 94.00           H
ATOM   4646 2HG1 ILE A 305       7.841  -9.177   4.742  1.00 94.00           H
ATOM   4647  CG2 ILE A 305       5.697  -9.386   2.022  1.00 94.00           C
ATOM   4648 1HG2 ILE A 305       4.886  -8.752   1.663  1.00 94.00           H
ATOM   4649 2HG2 ILE A 305       6.478  -9.441   1.264  1.00 94.00           H
ATOM   4650 3HG2 ILE A 305       5.314 -10.387   2.222  1.00 94.00           H
ATOM   4651  CD1 ILE A 305       6.724 -10.998   4.451  1.00 94.00           C
ATOM   4652 1HD1 ILE A 305       5.980 -10.765   5.213  1.00 94.00           H
ATOM   4653 2HD1 ILE A 305       6.246 -11.531   3.628  1.00 94.00           H
ATOM   4654 3HD1 ILE A 305       7.504 -11.624   4.885  1.00 94.00           H
ATOM   4655  HN  ILE A 305       6.860  -7.245   5.146  1.00 94.00           H
ATOM   4656  N   ALA A 306       4.941  -5.883   2.991  1.00 93.43           N
ATOM   4657  CA  ALA A 306       3.938  -5.042   2.360  1.00 93.43           C
ATOM   4658  C   ALA A 306       4.624  -3.840   1.708  1.00 93.43           C
ATOM   4659  O   ALA A 306       4.230  -3.407   0.627  1.00 93.43           O
ATOM   4660  HA  ALA A 306       3.449  -5.634   1.587  1.00 93.43           H
ATOM   4661  CB  ALA A 306       2.894  -4.626   3.398  1.00 93.43           C
ATOM   4662 1HB  ALA A 306       2.416  -5.515   3.809  1.00 93.43           H
ATOM   4663 2HB  ALA A 306       3.381  -4.071   4.200  1.00 93.43           H
ATOM   4664 3HB  ALA A 306       2.142  -3.995   2.924  1.00 93.43           H
ATOM   4665  HN  ALA A 306       4.862  -5.962   3.985  1.00 93.43           H
ATOM   4666  N   PHE A 307       5.639  -3.335   2.394  1.00 93.98           N
ATOM   4667  CA  PHE A 307       6.333  -2.143   1.935  1.00 93.98           C
ATOM   4668  C   PHE A 307       7.213  -2.454   0.722  1.00 93.98           C
ATOM   4669  O   PHE A 307       7.399  -1.605  -0.148  1.00 93.98           O
ATOM   4670  HA  PHE A 307       5.573  -1.415   1.653  1.00 93.98           H
ATOM   4671  CB  PHE A 307       7.222  -1.672   3.087  1.00 93.98           C
ATOM   4672 1HB  PHE A 307       7.789  -2.522   3.467  1.00 93.98           H
ATOM   4673 2HB  PHE A 307       7.945  -0.952   2.704  1.00 93.98           H
ATOM   4674  CG  PHE A 307       6.453  -1.032   4.245  1.00 93.98           C
ATOM   4675  CD1 PHE A 307       5.093  -1.066   4.259  1.00 93.98           C
ATOM   4676  HD1 PHE A 307       4.552  -1.549   3.446  1.00 93.98           H
ATOM   4677  CD2 PHE A 307       7.129  -0.429   5.260  1.00 93.98           C
ATOM   4678  HD2 PHE A 307       8.218  -0.402   5.249  1.00 93.98           H
ATOM   4679  CE1 PHE A 307       4.380  -0.472   5.334  1.00 93.98           C
ATOM   4680  HE1 PHE A 307       3.290  -0.499   5.345  1.00 93.98           H
ATOM   4681  CE2 PHE A 307       6.415   0.164   6.334  1.00 93.98           C
ATOM   4682  HE2 PHE A 307       6.956   0.647   7.148  1.00 93.98           H
ATOM   4683  CZ  PHE A 307       5.055   0.130   6.348  1.00 93.98           C
ATOM   4684  HZ  PHE A 307       4.507   0.586   7.173  1.00 93.98           H
ATOM   4685  HN  PHE A 307       5.987  -3.724   3.247  1.00 93.98           H
ATOM   4686  N   PHE A 308       7.731  -3.674   0.704  1.00 93.61           N
ATOM   4687  CA  PHE A 308       8.620  -4.093  -0.366  1.00 93.61           C
ATOM   4688  C   PHE A 308       7.903  -4.066  -1.717  1.00 93.61           C
ATOM   4689  O   PHE A 308       8.545  -3.985  -2.763  1.00 93.61           O
ATOM   4690  HA  PHE A 308       9.455  -3.393  -0.385  1.00 93.61           H
ATOM   4691  CB  PHE A 308       9.046  -5.530  -0.056  1.00 93.61           C
ATOM   4692 1HB  PHE A 308       9.419  -5.575   0.967  1.00 93.61           H
ATOM   4693 2HB  PHE A 308       8.169  -6.176  -0.104  1.00 93.61           H
ATOM   4694  CG  PHE A 308      10.118  -6.078  -0.999  1.00 93.61           C
ATOM   4695  CD1 PHE A 308       9.772  -6.933  -1.999  1.00 93.61           C
ATOM   4696  HD1 PHE A 308       8.730  -7.227  -2.128  1.00 93.61           H
ATOM   4697  CD2 PHE A 308      11.418  -5.711  -0.838  1.00 93.61           C
ATOM   4698  HD2 PHE A 308      11.695  -5.026  -0.037  1.00 93.61           H
ATOM   4699  CE1 PHE A 308      10.767  -7.442  -2.875  1.00 93.61           C
ATOM   4700  HE1 PHE A 308      10.489  -8.127  -3.676  1.00 93.61           H
ATOM   4701  CE2 PHE A 308      12.413  -6.220  -1.714  1.00 93.61           C
ATOM   4702  HE2 PHE A 308      13.455  -5.926  -1.585  1.00 93.61           H
ATOM   4703  CZ  PHE A 308      12.067  -7.075  -2.714  1.00 93.61           C
ATOM   4704  HZ  PHE A 308      12.831  -7.465  -3.386  1.00 93.61           H
ATOM   4705  HN  PHE A 308       7.552  -4.368   1.401  1.00 93.61           H
ATOM   4706  N   HIS A 309       6.582  -4.136  -1.651  1.00 91.83           N
ATOM   4707  CA  HIS A 309       5.774  -4.182  -2.858  1.00 91.83           C
ATOM   4708  C   HIS A 309       6.036  -2.930  -3.699  1.00 91.83           C
ATOM   4709  O   HIS A 309       6.078  -3.000  -4.926  1.00 91.83           O
ATOM   4710  HA  HIS A 309       6.097  -5.059  -3.418  1.00 91.83           H
ATOM   4711  CB  HIS A 309       4.294  -4.366  -2.515  1.00 91.83           C
ATOM   4712 1HB  HIS A 309       4.180  -5.271  -1.918  1.00 91.83           H
ATOM   4713 2HB  HIS A 309       3.969  -3.531  -1.894  1.00 91.83           H
ATOM   4714  CG  HIS A 309       3.391  -4.458  -3.721  1.00 91.83           C
ATOM   4715  ND1 HIS A 309       3.359  -5.565  -4.551  1.00 91.83           N
ATOM   4716  HD1 HIS A 309       3.910  -6.393  -4.444  1.00 91.83           H
ATOM   4717  CD2 HIS A 309       2.487  -3.571  -4.229  1.00 91.83           C
ATOM   4718  HD2 HIS A 309       2.259  -2.588  -3.816  1.00 91.83           H
ATOM   4719  CE1 HIS A 309       2.473  -5.343  -5.511  1.00 91.83           C
ATOM   4720  HE1 HIS A 309       2.219  -6.029  -6.320  1.00 91.83           H
ATOM   4721  NE2 HIS A 309       1.934  -4.106  -5.310  1.00 91.83           N
ATOM   4722  HN  HIS A 309       6.065  -4.162  -0.796  1.00 91.83           H
ATOM   4723  N   SER A 310       6.207  -1.815  -3.004  1.00 91.79           N
ATOM   4724  CA  SER A 310       6.212  -0.518  -3.660  1.00 91.79           C
ATOM   4725  C   SER A 310       7.464  -0.376  -4.528  1.00 91.79           C
ATOM   4726  O   SER A 310       7.570   0.557  -5.322  1.00 91.79           O
ATOM   4727  HA  SER A 310       5.314  -0.503  -4.277  1.00 91.79           H
ATOM   4728  CB  SER A 310       6.145   0.617  -2.636  1.00 91.79           C
ATOM   4729 1HB  SER A 310       6.966   0.514  -1.926  1.00 91.79           H
ATOM   4730 2HB  SER A 310       6.281   1.572  -3.144  1.00 91.79           H
ATOM   4731  OG  SER A 310       4.907   0.627  -1.931  1.00 91.79           O
ATOM   4732  HG  SER A 310       4.176   0.961  -2.527  1.00 91.79           H
ATOM   4733  HN  SER A 310       6.339  -1.788  -2.013  1.00 91.79           H
ATOM   4734  N   CYS A 311       8.379  -1.317  -4.349  1.00 93.01           N
ATOM   4735  CA  CYS A 311       9.600  -1.333  -5.137  1.00 93.01           C
ATOM   4736  C   CYS A 311       9.467  -2.419  -6.206  1.00 93.01           C
ATOM   4737  O   CYS A 311      10.339  -2.564  -7.061  1.00 93.01           O
ATOM   4738  HA  CYS A 311       9.690  -0.348  -5.595  1.00 93.01           H
ATOM   4739  CB  CYS A 311      10.836  -1.544  -4.261  1.00 93.01           C
ATOM   4740 1HB  CYS A 311      11.738  -1.317  -4.830  1.00 93.01           H
ATOM   4741 2HB  CYS A 311      10.813  -0.858  -3.414  1.00 93.01           H
ATOM   4742  SG  CYS A 311      10.893  -3.273  -3.664  1.00 93.01           S
ATOM   4743  HG  CYS A 311      12.090  -3.182  -3.090  1.00 93.01           H
ATOM   4744  HN  CYS A 311       8.298  -2.056  -3.680  1.00 93.01           H
ATOM   4745  N   LEU A 312       8.368  -3.154  -6.124  1.00 90.46           N
ATOM   4746  CA  LEU A 312       8.201  -4.346  -6.939  1.00 90.46           C
ATOM   4747  C   LEU A 312       7.596  -3.954  -8.289  1.00 90.46           C
ATOM   4748  O   LEU A 312       7.931  -4.541  -9.316  1.00 90.46           O
ATOM   4749  HA  LEU A 312       9.193  -4.764  -7.113  1.00 90.46           H
ATOM   4750  CB  LEU A 312       7.391  -5.402  -6.185  1.00 90.46           C
ATOM   4751 1HB  LEU A 312       6.527  -4.914  -5.733  1.00 90.46           H
ATOM   4752 2HB  LEU A 312       7.008  -6.122  -6.908  1.00 90.46           H
ATOM   4753  CG  LEU A 312       8.139  -6.168  -5.092  1.00 90.46           C
ATOM   4754  HG  LEU A 312       8.399  -5.465  -4.300  1.00 90.46           H
ATOM   4755  CD1 LEU A 312       7.248  -7.243  -4.468  1.00 90.46           C
ATOM   4756 1HD1 LEU A 312       6.368  -6.775  -4.027  1.00 90.46           H
ATOM   4757 2HD1 LEU A 312       6.936  -7.949  -5.238  1.00 90.46           H
ATOM   4758 3HD1 LEU A 312       7.804  -7.772  -3.694  1.00 90.46           H
ATOM   4759  CD2 LEU A 312       9.449  -6.749  -5.628  1.00 90.46           C
ATOM   4760 1HD2 LEU A 312       9.234  -7.432  -6.449  1.00 90.46           H
ATOM   4761 2HD2 LEU A 312      10.085  -5.940  -5.986  1.00 90.46           H
ATOM   4762 3HD2 LEU A 312       9.960  -7.288  -4.831  1.00 90.46           H
ATOM   4763  HN  LEU A 312       7.601  -2.949  -5.515  1.00 90.46           H
ATOM   4764  N   ASN A 313       6.716  -2.965  -8.242  1.00 85.52           N
ATOM   4765  CA  ASN A 313       5.882  -2.651  -9.390  1.00 85.52           C
ATOM   4766  C   ASN A 313       6.774  -2.322 -10.588  1.00 85.52           C
ATOM   4767  O   ASN A 313       6.599  -2.883 -11.669  1.00 85.52           O
ATOM   4768  HA  ASN A 313       5.274  -3.541  -9.554  1.00 85.52           H
ATOM   4769  CB  ASN A 313       4.997  -1.435  -9.111  1.00 85.52           C
ATOM   4770 1HB  ASN A 313       5.590  -0.648  -8.644  1.00 85.52           H
ATOM   4771 2HB  ASN A 313       4.618  -1.033 -10.051  1.00 85.52           H
ATOM   4772  CG  ASN A 313       3.825  -1.806  -8.200  1.00 85.52           C
ATOM   4773  OD1 ASN A 313       3.314  -2.913  -8.223  1.00 85.52           O
ATOM   4774  ND2 ASN A 313       3.430  -0.821  -7.398  1.00 85.52           N
ATOM   4775 1HD2 ASN A 313       3.893   0.065  -7.429  1.00 85.52           H
ATOM   4776 2HD2 ASN A 313       2.670  -0.966  -6.765  1.00 85.52           H
ATOM   4777  HN  ASN A 313       6.568  -2.385  -7.441  1.00 85.52           H
ATOM   4778  N   PRO A 314       7.743  -1.411 -10.420  1.00 84.94           N
ATOM   4779  CA  PRO A 314       8.617  -1.027 -11.531  1.00 84.94           C
ATOM   4780  C   PRO A 314       9.270  -2.229 -12.194  1.00 84.94           C
ATOM   4781  O   PRO A 314       9.381  -2.282 -13.418  1.00 84.94           O
ATOM   4782  HA  PRO A 314       8.035  -0.548 -12.318  1.00 84.94           H
ATOM   4783  CB  PRO A 314       9.652  -0.109 -10.876  1.00 84.94           C
ATOM   4784 1HB  PRO A 314      10.531  -0.664 -10.549  1.00 84.94           H
ATOM   4785 2HB  PRO A 314      10.000   0.660 -11.566  1.00 84.94           H
ATOM   4786  CG  PRO A 314       8.894   0.493  -9.698  1.00 84.94           C
ATOM   4787 1HG  PRO A 314       9.572   0.884  -8.939  1.00 84.94           H
ATOM   4788 2HG  PRO A 314       8.264   1.327 -10.006  1.00 84.94           H
ATOM   4789  CD  PRO A 314       8.078  -0.682  -9.184  1.00 84.94           C
ATOM   4790 1HD  PRO A 314       8.651  -1.303  -8.496  1.00 84.94           H
ATOM   4791 2HD  PRO A 314       7.189  -0.352  -8.646  1.00 84.94           H
ATOM   4792  N   VAL A 315       9.688  -3.170 -11.360  1.00 83.95           N
ATOM   4793  CA  VAL A 315      10.421  -4.327 -11.845  1.00 83.95           C
ATOM   4794  C   VAL A 315       9.515  -5.153 -12.759  1.00 83.95           C
ATOM   4795  O   VAL A 315       9.955  -5.643 -13.798  1.00 83.95           O
ATOM   4796  HA  VAL A 315      11.266  -3.960 -12.428  1.00 83.95           H
ATOM   4797  CB  VAL A 315      10.972  -5.130 -10.665  1.00 83.95           C
ATOM   4798  HB  VAL A 315      10.127  -5.460 -10.061  1.00 83.95           H
ATOM   4799  CG1 VAL A 315      11.718  -6.374 -11.149  1.00 83.95           C
ATOM   4800 1HG1 VAL A 315      11.037  -7.009 -11.716  1.00 83.95           H
ATOM   4801 2HG1 VAL A 315      12.551  -6.074 -11.786  1.00 83.95           H
ATOM   4802 3HG1 VAL A 315      12.099  -6.927 -10.290  1.00 83.95           H
ATOM   4803  CG2 VAL A 315      11.869  -4.261  -9.782  1.00 83.95           C
ATOM   4804 1HG2 VAL A 315      12.707  -3.887 -10.371  1.00 83.95           H
ATOM   4805 2HG2 VAL A 315      11.294  -3.420  -9.394  1.00 83.95           H
ATOM   4806 3HG2 VAL A 315      12.247  -4.856  -8.950  1.00 83.95           H
ATOM   4807  HN  VAL A 315       9.533  -3.151 -10.373  1.00 83.95           H
ATOM   4808  N   LEU A 316       8.265  -5.283 -12.340  1.00 83.76           N
ATOM   4809  CA  LEU A 316       7.305  -6.083 -13.082  1.00 83.76           C
ATOM   4810  C   LEU A 316       7.180  -5.532 -14.504  1.00 83.76           C
ATOM   4811  O   LEU A 316       7.097  -6.295 -15.465  1.00 83.76           O
ATOM   4812  HA  LEU A 316       7.700  -7.097 -13.139  1.00 83.76           H
ATOM   4813  CB  LEU A 316       5.974  -6.157 -12.331  1.00 83.76           C
ATOM   4814 1HB  LEU A 316       5.609  -5.141 -12.178  1.00 83.76           H
ATOM   4815 2HB  LEU A 316       5.249  -6.664 -12.967  1.00 83.76           H
ATOM   4816  CG  LEU A 316       6.007  -6.866 -10.976  1.00 83.76           C
ATOM   4817  HG  LEU A 316       6.670  -6.309 -10.315  1.00 83.76           H
ATOM   4818  CD1 LEU A 316       4.621  -6.873 -10.327  1.00 83.76           C
ATOM   4819 1HD1 LEU A 316       4.286  -5.847 -10.176  1.00 83.76           H
ATOM   4820 2HD1 LEU A 316       3.918  -7.393 -10.977  1.00 83.76           H
ATOM   4821 3HD1 LEU A 316       4.673  -7.383  -9.366  1.00 83.76           H
ATOM   4822  CD2 LEU A 316       6.583  -8.277 -11.110  1.00 83.76           C
ATOM   4823 1HD2 LEU A 316       5.966  -8.859 -11.795  1.00 83.76           H
ATOM   4824 2HD2 LEU A 316       7.600  -8.219 -11.498  1.00 83.76           H
ATOM   4825 3HD2 LEU A 316       6.595  -8.759 -10.132  1.00 83.76           H
ATOM   4826  HN  LEU A 316       7.906  -4.854 -11.511  1.00 83.76           H
ATOM   4827  N   TYR A 317       7.169  -4.210 -14.593  1.00 79.93           N
ATOM   4828  CA  TYR A 317       6.992  -3.548 -15.874  1.00 79.93           C
ATOM   4829  C   TYR A 317       8.189  -3.800 -16.792  1.00 79.93           C
ATOM   4830  O   TYR A 317       8.024  -3.980 -17.998  1.00 79.93           O
ATOM   4831  HA  TYR A 317       6.094  -3.952 -16.340  1.00 79.93           H
ATOM   4832  CB  TYR A 317       6.907  -2.051 -15.567  1.00 79.93           C
ATOM   4833 1HB  TYR A 317       7.846  -1.729 -15.117  1.00 79.93           H
ATOM   4834 2HB  TYR A 317       6.798  -1.504 -16.503  1.00 79.93           H
ATOM   4835  CG  TYR A 317       5.755  -1.672 -14.634  1.00 79.93           C
ATOM   4836  CD1 TYR A 317       4.607  -2.437 -14.609  1.00 79.93           C
ATOM   4837  HD1 TYR A 317       4.521  -3.312 -15.253  1.00 79.93           H
ATOM   4838  CD2 TYR A 317       5.864  -0.564 -13.818  1.00 79.93           C
ATOM   4839  HD2 TYR A 317       6.770   0.041 -13.838  1.00 79.93           H
ATOM   4840  CE1 TYR A 317       3.523  -2.081 -13.731  1.00 79.93           C
ATOM   4841  HE1 TYR A 317       2.610  -2.677 -13.701  1.00 79.93           H
ATOM   4842  CE2 TYR A 317       4.779  -0.207 -12.940  1.00 79.93           C
ATOM   4843  HE2 TYR A 317       4.852   0.665 -12.291  1.00 79.93           H
ATOM   4844  CZ  TYR A 317       3.663  -0.983 -12.940  1.00 79.93           C
ATOM   4845  OH  TYR A 317       2.639  -0.646 -12.111  1.00 79.93           O
ATOM   4846  HH  TYR A 317       1.990  -1.404 -12.042  1.00 79.93           H
ATOM   4847  HN  TYR A 317       7.279  -3.596 -13.811  1.00 79.93           H
ATOM   4848  N   VAL A 318       9.368  -3.805 -16.187  1.00 75.10           N
ATOM   4849  CA  VAL A 318      10.595  -4.005 -16.940  1.00 75.10           C
ATOM   4850  C   VAL A 318      10.564  -5.384 -17.601  1.00 75.10           C
ATOM   4851  O   VAL A 318      10.776  -5.502 -18.807  1.00 75.10           O
ATOM   4852  HA  VAL A 318      10.630  -3.243 -17.718  1.00 75.10           H
ATOM   4853  CB  VAL A 318      11.806  -3.807 -16.027  1.00 75.10           C
ATOM   4854  HB  VAL A 318      11.686  -4.461 -15.163  1.00 75.10           H
ATOM   4855  CG1 VAL A 318      13.101  -4.204 -16.740  1.00 75.10           C
ATOM   4856 1HG1 VAL A 318      13.049  -5.253 -17.029  1.00 75.10           H
ATOM   4857 2HG1 VAL A 318      13.229  -3.587 -17.630  1.00 75.10           H
ATOM   4858 3HG1 VAL A 318      13.946  -4.053 -16.069  1.00 75.10           H
ATOM   4859  CG2 VAL A 318      11.880  -2.366 -15.518  1.00 75.10           C
ATOM   4860 1HG2 VAL A 318      11.966  -1.685 -16.365  1.00 75.10           H
ATOM   4861 2HG2 VAL A 318      10.977  -2.132 -14.955  1.00 75.10           H
ATOM   4862 3HG2 VAL A 318      12.751  -2.253 -14.872  1.00 75.10           H
ATOM   4863  HN  VAL A 318       9.492  -3.677 -15.203  1.00 75.10           H
ATOM   4864  N   PHE A 319      10.297  -6.392 -16.783  1.00 74.50           N
ATOM   4865  CA  PHE A 319      10.473  -7.769 -17.211  1.00 74.50           C
ATOM   4866  C   PHE A 319       9.265  -8.251 -18.018  1.00 74.50           C
ATOM   4867  O   PHE A 319       9.419  -8.968 -19.005  1.00 74.50           O
ATOM   4868  HA  PHE A 319      11.363  -7.802 -17.839  1.00 74.50           H
ATOM   4869  CB  PHE A 319      10.597  -8.618 -15.945  1.00 74.50           C
ATOM   4870 1HB  PHE A 319       9.842  -8.297 -15.228  1.00 74.50           H
ATOM   4871 2HB  PHE A 319      10.379  -9.657 -16.193  1.00 74.50           H
ATOM   4872  CG  PHE A 319      11.973  -8.547 -15.280  1.00 74.50           C
ATOM   4873  CD1 PHE A 319      13.058  -9.081 -15.903  1.00 74.50           C
ATOM   4874  HD1 PHE A 319      12.947  -9.560 -16.876  1.00 74.50           H
ATOM   4875  CD2 PHE A 319      12.112  -7.949 -14.067  1.00 74.50           C
ATOM   4876  HD2 PHE A 319      11.243  -7.521 -13.567  1.00 74.50           H
ATOM   4877  CE1 PHE A 319      14.335  -9.015 -15.286  1.00 74.50           C
ATOM   4878  HE1 PHE A 319      15.204  -9.443 -15.785  1.00 74.50           H
ATOM   4879  CE2 PHE A 319      13.389  -7.883 -13.450  1.00 74.50           C
ATOM   4880  HE2 PHE A 319      13.501  -7.404 -12.477  1.00 74.50           H
ATOM   4881  CZ  PHE A 319      14.474  -8.417 -14.073  1.00 74.50           C
ATOM   4882  HZ  PHE A 319      15.454  -8.366 -13.599  1.00 74.50           H
ATOM   4883  HN  PHE A 319       9.968  -6.279 -15.846  1.00 74.50           H
ATOM   4884  N   VAL A 320       8.090  -7.837 -17.567  1.00 76.42           N
ATOM   4885  CA  VAL A 320       6.851  -8.390 -18.088  1.00 76.42           C
ATOM   4886  C   VAL A 320       6.311  -7.473 -19.186  1.00 76.42           C
ATOM   4887  O   VAL A 320       5.675  -7.937 -20.131  1.00 76.42           O
ATOM   4888  HA  VAL A 320       7.083  -9.362 -18.525  1.00 76.42           H
ATOM   4889  CB  VAL A 320       5.855  -8.610 -16.948  1.00 76.42           C
ATOM   4890  HB  VAL A 320       5.456  -7.637 -16.659  1.00 76.42           H
ATOM   4891  CG1 VAL A 320       4.683  -9.481 -17.403  1.00 76.42           C
ATOM   4892 1HG1 VAL A 320       4.167  -8.993 -18.230  1.00 76.42           H
ATOM   4893 2HG1 VAL A 320       5.058 -10.451 -17.731  1.00 76.42           H
ATOM   4894 3HG1 VAL A 320       3.990  -9.621 -16.574  1.00 76.42           H
ATOM   4895  CG2 VAL A 320       6.546  -9.215 -15.725  1.00 76.42           C
ATOM   4896 1HG2 VAL A 320       6.986 -10.176 -15.994  1.00 76.42           H
ATOM   4897 2HG2 VAL A 320       7.330  -8.541 -15.379  1.00 76.42           H
ATOM   4898 3HG2 VAL A 320       5.815  -9.361 -14.929  1.00 76.42           H
ATOM   4899  HN  VAL A 320       7.976  -7.139 -16.860  1.00 76.42           H
ATOM   4900  N   GLY A 321       6.583  -6.186 -19.026  1.00 76.36           N
ATOM   4901  CA  GLY A 321       6.033  -5.186 -19.925  1.00 76.36           C
ATOM   4902  C   GLY A 321       6.832  -5.123 -21.229  1.00 76.36           C
ATOM   4903  O   GLY A 321       7.879  -4.481 -21.289  1.00 76.36           O
ATOM   4904 1HA  GLY A 321       4.992  -5.422 -20.144  1.00 76.36           H
ATOM   4905 2HA  GLY A 321       6.044  -4.210 -19.441  1.00 76.36           H
ATOM   4906  HN  GLY A 321       7.167  -5.825 -18.298  1.00 76.36           H
ATOM   4907  N   GLU A 322       6.308  -5.799 -22.240  1.00 77.37           N
ATOM   4908  CA  GLU A 322       6.856  -5.685 -23.581  1.00 77.37           C
ATOM   4909  C   GLU A 322       6.805  -4.231 -24.053  1.00 77.37           C
ATOM   4910  O   GLU A 322       7.762  -3.733 -24.645  1.00 77.37           O
ATOM   4911  HA  GLU A 322       7.893  -6.012 -23.499  1.00 77.37           H
ATOM   4912  CB  GLU A 322       6.117  -6.604 -24.556  1.00 77.37           C
ATOM   4913 1HB  GLU A 322       5.042  -6.517 -24.399  1.00 77.37           H
ATOM   4914 2HB  GLU A 322       6.423  -6.379 -25.577  1.00 77.37           H
ATOM   4915  CG  GLU A 322       6.480  -8.070 -24.310  1.00 77.37           C
ATOM   4916 1HG  GLU A 322       7.563  -8.172 -24.231  1.00 77.37           H
ATOM   4917 2HG  GLU A 322       6.058  -8.399 -23.360  1.00 77.37           H
ATOM   4918  CD  GLU A 322       5.961  -8.961 -25.441  1.00 77.37           C
ATOM   4919  OE1 GLU A 322       6.191 -10.186 -25.349  1.00 77.37           O
ATOM   4920  OE2 GLU A 322       5.345  -8.396 -26.371  1.00 77.37           O
ATOM   4921  HN  GLU A 322       5.524  -6.415 -22.155  1.00 77.37           H
ATOM   4922  N   ARG A 323       5.680  -3.590 -23.774  1.00 78.39           N
ATOM   4923  CA  ARG A 323       5.479  -2.213 -24.192  1.00 78.39           C
ATOM   4924  C   ARG A 323       6.500  -1.298 -23.513  1.00 78.39           C
ATOM   4925  O   ARG A 323       7.091  -0.435 -24.160  1.00 78.39           O
ATOM   4926  HA  ARG A 323       5.621  -2.227 -25.273  1.00 78.39           H
ATOM   4927  CB  ARG A 323       4.067  -1.734 -23.849  1.00 78.39           C
ATOM   4928 1HB  ARG A 323       3.349  -2.529 -24.053  1.00 78.39           H
ATOM   4929 2HB  ARG A 323       4.003  -1.513 -22.784  1.00 78.39           H
ATOM   4930  CG  ARG A 323       3.699  -0.488 -24.657  1.00 78.39           C
ATOM   4931 1HG  ARG A 323       4.413   0.309 -24.448  1.00 78.39           H
ATOM   4932 2HG  ARG A 323       3.770  -0.707 -25.723  1.00 78.39           H
ATOM   4933  CD  ARG A 323       2.284  -0.014 -24.321  1.00 78.39           C
ATOM   4934 1HD  ARG A 323       1.609  -0.869 -24.264  1.00 78.39           H
ATOM   4935 2HD  ARG A 323       2.275   0.465 -23.342  1.00 78.39           H
ATOM   4936  NE  ARG A 323       1.809   0.935 -25.352  1.00 78.39           N
ATOM   4937  HE  ARG A 323       2.375   1.064 -26.167  1.00 78.39           H
ATOM   4938  CZ  ARG A 323       0.669   1.633 -25.263  1.00 78.39           C
ATOM   4939  NH1 ARG A 323      -0.128   1.501 -24.194  1.00 78.39           N
ATOM   4940 1HH1 ARG A 323       0.126   0.877 -23.455  1.00 78.39           H
ATOM   4941 2HH1 ARG A 323      -0.977   2.025 -24.136  1.00 78.39           H
ATOM   4942  NH2 ARG A 323       0.338   2.466 -26.259  1.00 78.39           N
ATOM   4943 1HH2 ARG A 323      -0.510   2.995 -26.208  1.00 78.39           H
ATOM   4944 2HH2 ARG A 323       0.938   2.560 -27.054  1.00 78.39           H
ATOM   4945  HN  ARG A 323       4.915  -3.996 -23.273  1.00 78.39           H
ATOM   4946  N   PHE A 324       6.675  -1.518 -22.219  1.00 80.93           N
ATOM   4947  CA  PHE A 324       7.547  -0.667 -21.427  1.00 80.93           C
ATOM   4948  C   PHE A 324       9.000  -0.787 -21.891  1.00 80.93           C
ATOM   4949  O   PHE A 324       9.709   0.213 -21.988  1.00 80.93           O
ATOM   4950  HA  PHE A 324       7.208   0.359 -21.562  1.00 80.93           H
ATOM   4951  CB  PHE A 324       7.446  -1.149 -19.978  1.00 80.93           C
ATOM   4952 1HB  PHE A 324       6.394  -1.212 -19.699  1.00 80.93           H
ATOM   4953 2HB  PHE A 324       7.854  -2.158 -19.912  1.00 80.93           H
ATOM   4954  CG  PHE A 324       8.173  -0.254 -18.972  1.00 80.93           C
ATOM   4955  CD1 PHE A 324       9.445  -0.550 -18.593  1.00 80.93           C
ATOM   4956  HD1 PHE A 324       9.947  -1.425 -19.006  1.00 80.93           H
ATOM   4957  CD2 PHE A 324       7.547   0.839 -18.458  1.00 80.93           C
ATOM   4958  HD2 PHE A 324       6.528   1.076 -18.762  1.00 80.93           H
ATOM   4959  CE1 PHE A 324      10.120   0.281 -17.660  1.00 80.93           C
ATOM   4960  HE1 PHE A 324      11.139   0.043 -17.356  1.00 80.93           H
ATOM   4961  CE2 PHE A 324       8.222   1.670 -17.525  1.00 80.93           C
ATOM   4962  HE2 PHE A 324       7.720   2.545 -17.112  1.00 80.93           H
ATOM   4963  CZ  PHE A 324       9.494   1.373 -17.146  1.00 80.93           C
ATOM   4964  HZ  PHE A 324      10.012   2.011 -16.429  1.00 80.93           H
ATOM   4965  HN  PHE A 324       6.235  -2.260 -21.713  1.00 80.93           H
ATOM   4966  N   ARG A 325       9.400  -2.020 -22.167  1.00 82.67           N
ATOM   4967  CA  ARG A 325      10.755  -2.284 -22.618  1.00 82.67           C
ATOM   4968  C   ARG A 325      11.050  -1.501 -23.900  1.00 82.67           C
ATOM   4969  O   ARG A 325      12.135  -0.945 -24.056  1.00 82.67           O
ATOM   4970  HA  ARG A 325      11.392  -1.949 -21.799  1.00 82.67           H
ATOM   4971  CB  ARG A 325      10.969  -3.776 -22.880  1.00 82.67           C
ATOM   4972 1HB  ARG A 325      10.096  -4.188 -23.387  1.00 82.67           H
ATOM   4973 2HB  ARG A 325      11.819  -3.914 -23.547  1.00 82.67           H
ATOM   4974  CG  ARG A 325      11.211  -4.533 -21.573  1.00 82.67           C
ATOM   4975 1HG  ARG A 325      12.012  -4.051 -21.013  1.00 82.67           H
ATOM   4976 2HG  ARG A 325      10.316  -4.488 -20.951  1.00 82.67           H
ATOM   4977  CD  ARG A 325      11.577  -5.993 -21.844  1.00 82.67           C
ATOM   4978 1HD  ARG A 325      12.243  -6.056 -22.705  1.00 82.67           H
ATOM   4979 2HD  ARG A 325      12.117  -6.406 -20.992  1.00 82.67           H
ATOM   4980  NE  ARG A 325      10.351  -6.784 -22.096  1.00 82.67           N
ATOM   4981  HE  ARG A 325       9.469  -6.322 -22.007  1.00 82.67           H
ATOM   4982  CZ  ARG A 325      10.350  -8.081 -22.434  1.00 82.67           C
ATOM   4983  NH1 ARG A 325      11.504  -8.750 -22.567  1.00 82.67           N
ATOM   4984 1HH1 ARG A 325      12.374  -8.282 -22.413  1.00 82.67           H
ATOM   4985 2HH1 ARG A 325      11.494  -9.717 -22.820  1.00 82.67           H
ATOM   4986  NH2 ARG A 325       9.178  -8.698 -22.639  1.00 82.67           N
ATOM   4987 1HH2 ARG A 325       9.160  -9.665 -22.892  1.00 82.67           H
ATOM   4988 2HH2 ARG A 325       8.322  -8.191 -22.538  1.00 82.67           H
ATOM   4989  HN  ARG A 325       8.817  -2.828 -22.086  1.00 82.67           H
ATOM   4990  N   ARG A 326      10.063  -1.484 -24.784  1.00 82.46           N
ATOM   4991  CA  ARG A 326      10.208  -0.790 -26.053  1.00 82.46           C
ATOM   4992  C   ARG A 326      10.309   0.719 -25.824  1.00 82.46           C
ATOM   4993  O   ARG A 326      11.125   1.392 -26.452  1.00 82.46           O
ATOM   4994  HA  ARG A 326      11.129  -1.184 -26.483  1.00 82.46           H
ATOM   4995  CB  ARG A 326       9.024  -1.081 -26.978  1.00 82.46           C
ATOM   4996 1HB  ARG A 326       8.090  -0.888 -26.450  1.00 82.46           H
ATOM   4997 2HB  ARG A 326       9.052  -0.406 -27.833  1.00 82.46           H
ATOM   4998  CG  ARG A 326       9.052  -2.531 -27.464  1.00 82.46           C
ATOM   4999 1HG  ARG A 326       9.962  -2.709 -28.036  1.00 82.46           H
ATOM   5000 2HG  ARG A 326       9.076  -3.205 -26.608  1.00 82.46           H
ATOM   5001  CD  ARG A 326       7.830  -2.842 -28.331  1.00 82.46           C
ATOM   5002 1HD  ARG A 326       6.929  -2.453 -27.857  1.00 82.46           H
ATOM   5003 2HD  ARG A 326       7.922  -2.344 -29.296  1.00 82.46           H
ATOM   5004  NE  ARG A 326       7.706  -4.304 -28.526  1.00 82.46           N
ATOM   5005  HE  ARG A 326       8.183  -4.904 -27.884  1.00 82.46           H
ATOM   5006  CZ  ARG A 326       6.996  -4.873 -29.509  1.00 82.46           C
ATOM   5007  NH1 ARG A 326       6.337  -4.117 -30.398  1.00 82.46           N
ATOM   5008 1HH1 ARG A 326       6.373  -3.120 -30.330  1.00 82.46           H
ATOM   5009 2HH1 ARG A 326       5.809  -4.550 -31.128  1.00 82.46           H
ATOM   5010  NH2 ARG A 326       6.954  -6.210 -29.590  1.00 82.46           N
ATOM   5011 1HH2 ARG A 326       6.428  -6.651 -30.318  1.00 82.46           H
ATOM   5012 2HH2 ARG A 326       7.448  -6.767 -28.923  1.00 82.46           H
ATOM   5013  HN  ARG A 326       9.180  -1.931 -24.646  1.00 82.46           H
ATOM   5014  N   ASP A 327       9.468   1.207 -24.924  1.00 84.57           N
ATOM   5015  CA  ASP A 327       9.434   2.628 -24.625  1.00 84.57           C
ATOM   5016  C   ASP A 327      10.742   3.033 -23.941  1.00 84.57           C
ATOM   5017  O   ASP A 327      11.286   4.100 -24.218  1.00 84.57           O
ATOM   5018  HA  ASP A 327       9.297   3.121 -25.587  1.00 84.57           H
ATOM   5019  CB  ASP A 327       8.281   2.963 -23.676  1.00 84.57           C
ATOM   5020 1HB  ASP A 327       8.361   2.358 -22.773  1.00 84.57           H
ATOM   5021 2HB  ASP A 327       8.351   4.007 -23.367  1.00 84.57           H
ATOM   5022  CG  ASP A 327       6.929   2.713 -24.346  1.00 84.57           C
ATOM   5023  OD1 ASP A 327       6.870   2.875 -25.584  1.00 84.57           O
ATOM   5024  OD2 ASP A 327       5.984   2.366 -23.605  1.00 84.57           O
ATOM   5025  HN  ASP A 327       8.820   0.650 -24.405  1.00 84.57           H
ATOM   5026  N   LEU A 328      11.208   2.158 -23.062  1.00 83.31           N
ATOM   5027  CA  LEU A 328      12.427   2.423 -22.318  1.00 83.31           C
ATOM   5028  C   LEU A 328      13.587   2.613 -23.298  1.00 83.31           C
ATOM   5029  O   LEU A 328      14.333   3.586 -23.201  1.00 83.31           O
ATOM   5030  HA  LEU A 328      12.281   3.355 -21.771  1.00 83.31           H
ATOM   5031  CB  LEU A 328      12.672   1.324 -21.282  1.00 83.31           C
ATOM   5032 1HB  LEU A 328      11.842   1.327 -20.575  1.00 83.31           H
ATOM   5033 2HB  LEU A 328      12.653   0.361 -21.792  1.00 83.31           H
ATOM   5034  CG  LEU A 328      13.979   1.426 -20.492  1.00 83.31           C
ATOM   5035  HG  LEU A 328      14.805   1.460 -21.202  1.00 83.31           H
ATOM   5036  CD1 LEU A 328      14.027   2.720 -19.678  1.00 83.31           C
ATOM   5037 1HD1 LEU A 328      13.958   3.575 -20.350  1.00 83.31           H
ATOM   5038 2HD1 LEU A 328      13.193   2.741 -18.977  1.00 83.31           H
ATOM   5039 3HD1 LEU A 328      14.966   2.767 -19.126  1.00 83.31           H
ATOM   5040  CD2 LEU A 328      14.187   0.189 -19.616  1.00 83.31           C
ATOM   5041 1HD2 LEU A 328      13.359   0.099 -18.912  1.00 83.31           H
ATOM   5042 2HD2 LEU A 328      14.228  -0.700 -20.245  1.00 83.31           H
ATOM   5043 3HD2 LEU A 328      15.123   0.288 -19.065  1.00 83.31           H
ATOM   5044  HN  LEU A 328      10.768   1.284 -22.856  1.00 83.31           H
ATOM   5045  N   VAL A 329      13.701   1.669 -24.220  1.00 83.92           N
ATOM   5046  CA  VAL A 329      14.804   1.677 -25.167  1.00 83.92           C
ATOM   5047  C   VAL A 329      14.688   2.908 -26.068  1.00 83.92           C
ATOM   5048  O   VAL A 329      15.696   3.502 -26.446  1.00 83.92           O
ATOM   5049  HA  VAL A 329      15.729   1.747 -24.594  1.00 83.92           H
ATOM   5050  CB  VAL A 329      14.830   0.363 -25.950  1.00 83.92           C
ATOM   5051  HB  VAL A 329      13.839   0.206 -26.375  1.00 83.92           H
ATOM   5052  CG1 VAL A 329      15.830   0.434 -27.106  1.00 83.92           C
ATOM   5053 1HG1 VAL A 329      15.546   1.239 -27.783  1.00 83.92           H
ATOM   5054 2HG1 VAL A 329      16.828   0.626 -26.712  1.00 83.92           H
ATOM   5055 3HG1 VAL A 329      15.829  -0.513 -27.646  1.00 83.92           H
ATOM   5056  CG2 VAL A 329      15.140  -0.819 -25.029  1.00 83.92           C
ATOM   5057 1HG2 VAL A 329      16.114  -0.671 -24.563  1.00 83.92           H
ATOM   5058 2HG2 VAL A 329      14.374  -0.888 -24.256  1.00 83.92           H
ATOM   5059 3HG2 VAL A 329      15.152  -1.740 -25.611  1.00 83.92           H
ATOM   5060  HN  VAL A 329      13.059   0.909 -24.326  1.00 83.92           H
ATOM   5061  N   LYS A 330      13.449   3.255 -26.385  1.00 82.98           N
[truncated: 117,320 more chars]
