# Supplementary material for: Noncanonical roles of chemokine regions in CCR9 activation revealed by structural modeling and mutational mapping
Source: Nat Commun. 2025 Aug 18;16:7695. doi: 10.1038/s41467-025-62321-9 (PMC12361432; doi:10.1038/s41467-025-62321-9)
Supplement: Supplementary file 4 — Supplementary Data 2 [file 41467_2025_62321_MOESM4_ESM.zip › CCR9_CCL25_rnk106.pdb]

SSBOND   1 CYS A   38    CYS A  289 
SSBOND   2 CYS A  119    CYS A  198 
SSBOND   3 CYS B    7    CYS B   35 
SSBOND   4 CYS B    8    CYS B   52 
ATOM      1  N   GLU A  20       0.977  -5.728  61.475  1.00 39.46           N
ATOM      2  CA  GLU A  20       0.294  -5.587  60.200  1.00 39.46           C
ATOM      3  C   GLU A  20       1.307  -5.589  59.053  1.00 39.46           C
ATOM      4  O   GLU A  20       0.930  -5.706  57.888  1.00 39.46           O
ATOM      5  HA  GLU A  20      -0.356  -6.458  60.122  1.00 39.46           H
ATOM      6  CB  GLU A  20      -0.561  -4.319  60.174  1.00 39.46           C
ATOM      7 1HB  GLU A  20      -0.046  -3.516  60.702  1.00 39.46           H
ATOM      8 2HB  GLU A  20      -0.811  -4.066  59.144  1.00 39.46           H
ATOM      9  CG  GLU A  20      -1.891  -4.539  60.898  1.00 39.46           C
ATOM     10 1HG  GLU A  20      -2.301  -5.512  60.625  1.00 39.46           H
ATOM     11 2HG  GLU A  20      -1.725  -4.554  61.975  1.00 39.46           H
ATOM     12  CD  GLU A  20      -2.896  -3.440  60.546  1.00 39.46           C
ATOM     13  OE1 GLU A  20      -4.100  -3.676  60.782  1.00 39.46           O
ATOM     14  OE2 GLU A  20      -2.436  -2.389  60.050  1.00 39.46           O
ATOM     15  HN  GLU A  20       1.973  -5.791  61.417  1.00 39.46           H
ATOM     16  N   SER A  21       2.572  -5.457  59.424  1.00 42.79           N
ATOM     17  CA  SER A  21       3.633  -5.350  58.437  1.00 42.79           C
ATOM     18  C   SER A  21       3.870  -6.707  57.772  1.00 42.79           C
ATOM     19  O   SER A  21       4.201  -6.774  56.589  1.00 42.79           O
ATOM     20  HA  SER A  21       3.276  -4.623  57.707  1.00 42.79           H
ATOM     21  CB  SER A  21       4.927  -4.838  59.073  1.00 42.79           C
ATOM     22 1HB  SER A  21       5.568  -4.413  58.300  1.00 42.79           H
ATOM     23 2HB  SER A  21       4.695  -4.034  59.771  1.00 42.79           H
ATOM     24  OG  SER A  21       5.631  -5.871  59.757  1.00 42.79           O
ATOM     25  HG  SER A  21       6.467  -5.504  60.165  1.00 42.79           H
ATOM     26  HN  SER A  21       2.876  -5.425  60.376  1.00 42.79           H
ATOM     27  N   THR A  22       3.690  -7.756  58.561  1.00 44.72           N
ATOM     28  CA  THR A  22       4.148  -9.077  58.166  1.00 44.72           C
ATOM     29  C   THR A  22       3.202  -9.681  57.126  1.00 44.72           C
ATOM     30  O   THR A  22       3.624 -10.030  56.025  1.00 44.72           O
ATOM     31  HA  THR A  22       5.123  -8.974  57.689  1.00 44.72           H
ATOM     32  CB  THR A  22       4.285  -9.928  59.430  1.00 44.72           C
ATOM     33  HB  THR A  22       3.429 -10.592  59.547  1.00 44.72           H
ATOM     34  OG1 THR A  22       4.470  -8.974  60.472  1.00 44.72           O
ATOM     35  HG1 THR A  22       4.359  -9.414  61.363  1.00 44.72           H
ATOM     36  CG2 THR A  22       5.575 -10.751  59.445  1.00 44.72           C
ATOM     37 1HG2 THR A  22       6.434 -10.081  59.397  1.00 44.72           H
ATOM     38 2HG2 THR A  22       5.588 -11.422  58.586  1.00 44.72           H
ATOM     39 3HG2 THR A  22       5.622 -11.336  60.364  1.00 44.72           H
ATOM     40  HN  THR A  22       3.241  -7.714  59.454  1.00 44.72           H
ATOM     41  N   SER A  23       1.939  -9.787  57.513  1.00 45.92           N
ATOM     42  CA  SER A  23       0.939 -10.388  56.648  1.00 45.92           C
ATOM     43  C   SER A  23       0.816  -9.584  55.352  1.00 45.92           C
ATOM     44  O   SER A  23       0.685 -10.158  54.272  1.00 45.92           O
ATOM     45  HA  SER A  23       1.304 -11.394  56.441  1.00 45.92           H
ATOM     46  CB  SER A  23      -0.418 -10.473  57.350  1.00 45.92           C
ATOM     47 1HB  SER A  23      -1.161 -10.866  56.656  1.00 45.92           H
ATOM     48 2HB  SER A  23      -0.353 -11.177  58.180  1.00 45.92           H
ATOM     49  OG  SER A  23      -0.848  -9.204  57.836  1.00 45.92           O
ATOM     50  HG  SER A  23      -1.736  -9.294  58.286  1.00 45.92           H
ATOM     51  HN  SER A  23       1.597  -9.470  58.398  1.00 45.92           H
ATOM     52  N   SER A  24       0.863  -8.269  55.502  1.00 48.54           N
ATOM     53  CA  SER A  24       0.734  -7.380  54.360  1.00 48.54           C
ATOM     54  C   SER A  24       1.988  -7.462  53.488  1.00 48.54           C
ATOM     55  O   SER A  24       2.007  -6.946  52.372  1.00 48.54           O
ATOM     56  HA  SER A  24      -0.138  -7.739  53.813  1.00 48.54           H
ATOM     57  CB  SER A  24       0.494  -5.937  54.810  1.00 48.54           C
ATOM     58 1HB  SER A  24       0.218  -5.330  53.948  1.00 48.54           H
ATOM     59 2HB  SER A  24      -0.348  -5.908  55.502  1.00 48.54           H
ATOM     60  OG  SER A  24       1.643  -5.375  55.438  1.00 48.54           O
ATOM     61  HG  SER A  24       1.799  -5.815  56.322  1.00 48.54           H
ATOM     62  HN  SER A  24       0.987  -7.811  56.383  1.00 48.54           H
ATOM     63  N   MET A  25       3.005  -8.115  54.031  1.00 48.20           N
ATOM     64  CA  MET A  25       4.217  -8.375  53.273  1.00 48.20           C
ATOM     65  C   MET A  25       4.152  -9.740  52.585  1.00 48.20           C
ATOM     66  O   MET A  25       4.661  -9.906  51.478  1.00 48.20           O
ATOM     67  HA  MET A  25       4.269  -7.585  52.523  1.00 48.20           H
ATOM     68  CB  MET A  25       5.425  -8.332  54.211  1.00 48.20           C
ATOM     69 1HB  MET A  25       5.330  -7.488  54.894  1.00 48.20           H
ATOM     70 2HB  MET A  25       5.449  -9.235  54.820  1.00 48.20           H
ATOM     71  CG  MET A  25       6.729  -8.210  53.420  1.00 48.20           C
ATOM     72 1HG  MET A  25       7.581  -8.374  54.080  1.00 48.20           H
ATOM     73 2HG  MET A  25       6.770  -8.979  52.649  1.00 48.20           H
ATOM     74  SD  MET A  25       6.841  -6.592  52.673  1.00 48.20           S
ATOM     75  CE  MET A  25       7.778  -5.735  53.927  1.00 48.20           C
ATOM     76 1HE  MET A  25       7.226  -5.752  54.867  1.00 48.20           H
ATOM     77 2HE  MET A  25       8.741  -6.229  54.062  1.00 48.20           H
ATOM     78 3HE  MET A  25       7.939  -4.703  53.619  1.00 48.20           H
ATOM     79  HN  MET A  25       3.010  -8.463  54.968  1.00 48.20           H
ATOM     80  N   GLU A  26       3.522 -10.682  53.271  1.00 49.83           N
ATOM     81  CA  GLU A  26       3.350 -12.017  52.724  1.00 49.83           C
ATOM     82  C   GLU A  26       2.398 -11.981  51.526  1.00 49.83           C
ATOM     83  O   GLU A  26       2.687 -12.564  50.482  1.00 49.83           O
ATOM     84  HA  GLU A  26       4.343 -12.327  52.398  1.00 49.83           H
ATOM     85  CB  GLU A  26       2.847 -12.988  53.794  1.00 49.83           C
ATOM     86 1HB  GLU A  26       2.090 -12.499  54.408  1.00 49.83           H
ATOM     87 2HB  GLU A  26       2.492 -13.904  53.322  1.00 49.83           H
ATOM     88  CG  GLU A  26       3.980 -13.400  54.736  1.00 49.83           C
ATOM     89 1HG  GLU A  26       4.830 -13.757  54.155  1.00 49.83           H
ATOM     90 2HG  GLU A  26       4.322 -12.532  55.301  1.00 49.83           H
ATOM     91  CD  GLU A  26       3.520 -14.494  55.702  1.00 49.83           C
ATOM     92  OE1 GLU A  26       4.403 -15.239  56.178  1.00 49.83           O
ATOM     93  OE2 GLU A  26       2.295 -14.561  55.941  1.00 49.83           O
ATOM     94  HN  GLU A  26       3.133 -10.546  54.182  1.00 49.83           H
ATOM     95  N   ASP A  27       1.283 -11.292  51.717  1.00 49.96           N
ATOM     96  CA  ASP A  27       0.318 -11.118  50.645  1.00 49.96           C
ATOM     97  C   ASP A  27       1.028 -10.559  49.410  1.00 49.96           C
ATOM     98  O   ASP A  27       0.721 -10.947  48.284  1.00 49.96           O
ATOM     99  HA  ASP A  27      -0.100 -12.109  50.472  1.00 49.96           H
ATOM    100  CB  ASP A  27      -0.779 -10.129  51.046  1.00 49.96           C
ATOM    101 1HB  ASP A  27      -0.343  -9.308  51.615  1.00 49.96           H
ATOM    102 2HB  ASP A  27      -1.227  -9.695  50.153  1.00 49.96           H
ATOM    103  CG  ASP A  27      -1.859 -10.819  51.882  1.00 49.96           C
ATOM    104  OD1 ASP A  27      -1.887 -12.068  51.854  1.00 49.96           O
ATOM    105  OD2 ASP A  27      -2.633 -10.081  52.530  1.00 49.96           O
ATOM    106  HN  ASP A  27       1.036 -10.857  52.583  1.00 49.96           H
ATOM    107  N   TYR A  28       1.966  -9.658  49.664  1.00 51.16           N
ATOM    108  CA  TYR A  28       2.708  -9.027  48.585  1.00 51.16           C
ATOM    109  C   TYR A  28       3.484 -10.065  47.773  1.00 51.16           C
ATOM    110  O   TYR A  28       3.556  -9.974  46.549  1.00 51.16           O
ATOM    111  HA  TYR A  28       1.993  -8.526  47.933  1.00 51.16           H
ATOM    112  CB  TYR A  28       3.700  -8.076  49.257  1.00 51.16           C
ATOM    113 1HB  TYR A  28       3.646  -8.213  50.337  1.00 51.16           H
ATOM    114 2HB  TYR A  28       4.711  -8.347  48.952  1.00 51.16           H
ATOM    115  CG  TYR A  28       3.464  -6.599  48.933  1.00 51.16           C
ATOM    116  CD1 TYR A  28       4.181  -5.991  47.922  1.00 51.16           C
ATOM    117  HD1 TYR A  28       4.915  -6.563  47.355  1.00 51.16           H
ATOM    118  CD2 TYR A  28       2.535  -5.875  49.652  1.00 51.16           C
ATOM    119  HD2 TYR A  28       1.969  -6.355  50.450  1.00 51.16           H
ATOM    120  CE1 TYR A  28       3.958  -4.602  47.617  1.00 51.16           C
ATOM    121  HE1 TYR A  28       4.517  -4.109  46.822  1.00 51.16           H
ATOM    122  CE2 TYR A  28       2.313  -4.485  49.347  1.00 51.16           C
ATOM    123  HE2 TYR A  28       1.582  -3.902  49.907  1.00 51.16           H
ATOM    124  CZ  TYR A  28       3.035  -3.917  48.345  1.00 51.16           C
ATOM    125  OH  TYR A  28       2.825  -2.605  48.057  1.00 51.16           O
ATOM    126  HH  TYR A  28       2.803  -2.471  47.066  1.00 51.16           H
ATOM    127  HN  TYR A  28       2.220  -9.358  50.583  1.00 51.16           H
ATOM    128  N   VAL A  29       4.047 -11.029  48.488  1.00 50.42           N
ATOM    129  CA  VAL A  29       4.912 -12.015  47.864  1.00 50.42           C
ATOM    130  C   VAL A  29       4.054 -13.103  47.215  1.00 50.42           C
ATOM    131  O   VAL A  29       4.365 -13.575  46.123  1.00 50.42           O
ATOM    132  HA  VAL A  29       5.482 -11.507  47.086  1.00 50.42           H
ATOM    133  CB  VAL A  29       5.901 -12.567  48.892  1.00 50.42           C
ATOM    134  HB  VAL A  29       5.329 -13.071  49.671  1.00 50.42           H
ATOM    135  CG1 VAL A  29       6.836 -13.598  48.255  1.00 50.42           C
ATOM    136 1HG1 VAL A  29       6.248 -14.424  47.856  1.00 50.42           H
ATOM    137 2HG1 VAL A  29       7.398 -13.128  47.447  1.00 50.42           H
ATOM    138 3HG1 VAL A  29       7.529 -13.974  49.008  1.00 50.42           H
ATOM    139  CG2 VAL A  29       6.697 -11.438  49.550  1.00 50.42           C
ATOM    140 1HG2 VAL A  29       7.253 -10.894  48.787  1.00 50.42           H
ATOM    141 2HG2 VAL A  29       6.012 -10.757  50.055  1.00 50.42           H
ATOM    142 3HG2 VAL A  29       7.392 -11.859  50.276  1.00 50.42           H
ATOM    143  HN  VAL A  29       3.919 -11.141  49.473  1.00 50.42           H
ATOM    144  N   ASN A  30       2.991 -13.469  47.916  1.00 49.49           N
ATOM    145  CA  ASN A  30       2.218 -14.642  47.544  1.00 49.49           C
ATOM    146  C   ASN A  30       1.195 -14.255  46.474  1.00 49.49           C
ATOM    147  O   ASN A  30       0.506 -15.116  45.929  1.00 49.49           O
ATOM    148  HA  ASN A  30       2.949 -15.364  47.180  1.00 49.49           H
ATOM    149  CB  ASN A  30       1.456 -15.203  48.746  1.00 49.49           C
ATOM    150 1HB  ASN A  30       1.193 -14.392  49.426  1.00 49.49           H
ATOM    151 2HB  ASN A  30       0.521 -15.654  48.411  1.00 49.49           H
ATOM    152  CG  ASN A  30       2.293 -16.246  49.489  1.00 49.49           C
ATOM    153  OD1 ASN A  30       3.372 -16.630  49.066  1.00 49.49           O
ATOM    154  ND2 ASN A  30       1.739 -16.682  50.616  1.00 49.49           N
ATOM    155 1HD2 ASN A  30       0.851 -16.326  50.907  1.00 49.49           H
ATOM    156 2HD2 ASN A  30       2.211 -17.366  51.173  1.00 49.49           H
ATOM    157  HN  ASN A  30       2.657 -12.981  48.722  1.00 49.49           H
ATOM    158  N   PHE A  31       1.127 -12.959  46.207  1.00 50.06           N
ATOM    159  CA  PHE A  31       0.603 -12.483  44.938  1.00 50.06           C
ATOM    160  C   PHE A  31       1.453 -12.986  43.770  1.00 50.06           C
ATOM    161  O   PHE A  31       2.447 -12.359  43.406  1.00 50.06           O
ATOM    162  HA  PHE A  31      -0.411 -12.872  44.841  1.00 50.06           H
ATOM    163  CB  PHE A  31       0.660 -10.955  44.975  1.00 50.06           C
ATOM    164 1HB  PHE A  31       1.326 -10.646  45.781  1.00 50.06           H
ATOM    165 2HB  PHE A  31       1.099 -10.595  44.044  1.00 50.06           H
ATOM    166  CG  PHE A  31      -0.701 -10.285  45.172  1.00 50.06           C
ATOM    167  CD1 PHE A  31      -1.488 -10.014  44.097  1.00 50.06           C
ATOM    168  HD1 PHE A  31      -1.148 -10.273  43.094  1.00 50.06           H
ATOM    169  CD2 PHE A  31      -1.125  -9.962  46.423  1.00 50.06           C
ATOM    170  HD2 PHE A  31      -0.494 -10.179  47.286  1.00 50.06           H
ATOM    171  CE1 PHE A  31      -2.751  -9.392  44.280  1.00 50.06           C
ATOM    172  HE1 PHE A  31      -3.382  -9.175  43.418  1.00 50.06           H
ATOM    173  CE2 PHE A  31      -2.389  -9.340  46.607  1.00 50.06           C
ATOM    174  HE2 PHE A  31      -2.728  -9.081  47.609  1.00 50.06           H
ATOM    175  CZ  PHE A  31      -3.175  -9.069  45.531  1.00 50.06           C
ATOM    176  HZ  PHE A  31      -4.145  -8.592  45.672  1.00 50.06           H
ATOM    177  HN  PHE A  31       1.423 -12.242  46.837  1.00 50.06           H
ATOM    178  N   ASN A  32       1.031 -14.112  43.214  1.00 50.75           N
ATOM    179  CA  ASN A  32       1.382 -14.448  41.845  1.00 50.75           C
ATOM    180  C   ASN A  32       0.877 -13.348  40.909  1.00 50.75           C
ATOM    181  O   ASN A  32      -0.156 -13.506  40.260  1.00 50.75           O
ATOM    182  HA  ASN A  32       2.469 -14.533  41.840  1.00 50.75           H
ATOM    183  CB  ASN A  32       0.734 -15.767  41.417  1.00 50.75           C
ATOM    184 1HB  ASN A  32      -0.161 -15.946  42.013  1.00 50.75           H
ATOM    185 2HB  ASN A  32       0.416 -15.699  40.377  1.00 50.75           H
ATOM    186  CG  ASN A  32       1.707 -16.936  41.584  1.00 50.75           C
ATOM    187  OD1 ASN A  32       2.910 -16.765  41.685  1.00 50.75           O
ATOM    188  ND2 ASN A  32       1.119 -18.129  41.608  1.00 50.75           N
ATOM    189 1HD2 ASN A  32       0.126 -18.199  41.520  1.00 50.75           H
ATOM    190 2HD2 ASN A  32       1.672 -18.956  41.713  1.00 50.75           H
ATOM    191  HN  ASN A  32       0.462 -14.788  43.682  1.00 50.75           H
ATOM    192  N   PHE A  33       1.629 -12.258  40.869  1.00 54.74           N
ATOM    193  CA  PHE A  33       1.508 -11.305  39.779  1.00 54.74           C
ATOM    194  C   PHE A  33       1.895 -11.945  38.445  1.00 54.74           C
ATOM    195  O   PHE A  33       3.047 -11.860  38.022  1.00 54.74           O
ATOM    196  HA  PHE A  33       0.466 -10.989  39.740  1.00 54.74           H
ATOM    197  CB  PHE A  33       2.475 -10.157  40.080  1.00 54.74           C
ATOM    198 1HB  PHE A  33       3.454 -10.573  40.318  1.00 54.74           H
ATOM    199 2HB  PHE A  33       2.596  -9.553  39.180  1.00 54.74           H
ATOM    200  CG  PHE A  33       2.028  -9.251  41.229  1.00 54.74           C
ATOM    201  CD1 PHE A  33       1.074  -8.305  41.017  1.00 54.74           C
ATOM    202  HD1 PHE A  33       0.629  -8.191  40.029  1.00 54.74           H
ATOM    203  CD2 PHE A  33       2.584  -9.393  42.462  1.00 54.74           C
ATOM    204  HD2 PHE A  33       3.348 -10.151  42.631  1.00 54.74           H
ATOM    205  CE1 PHE A  33       0.660  -7.464  42.084  1.00 54.74           C
ATOM    206  HE1 PHE A  33      -0.104  -6.706  41.915  1.00 54.74           H
ATOM    207  CE2 PHE A  33       2.169  -8.552  43.529  1.00 54.74           C
ATOM    208  HE2 PHE A  33       2.615  -8.666  44.517  1.00 54.74           H
ATOM    209  CZ  PHE A  33       1.216  -7.606  43.317  1.00 54.74           C
ATOM    210  HZ  PHE A  33       0.897  -6.961  44.136  1.00 54.74           H
ATOM    211  HN  PHE A  33       2.310 -12.022  41.563  1.00 54.74           H
ATOM    212  N   THR A  34       0.910 -12.573  37.819  1.00 62.60           N
ATOM    213  CA  THR A  34       0.954 -12.789  36.383  1.00 62.60           C
ATOM    214  C   THR A  34       1.361 -11.502  35.662  1.00 62.60           C
ATOM    215  O   THR A  34       0.640 -10.507  35.706  1.00 62.60           O
ATOM    216  HA  THR A  34       1.723 -13.532  36.170  1.00 62.60           H
ATOM    217  CB  THR A  34      -0.410 -13.326  35.944  1.00 62.60           C
ATOM    218  HB  THR A  34      -0.999 -12.545  35.462  1.00 62.60           H
ATOM    219  OG1 THR A  34      -0.969 -13.872  37.136  1.00 62.60           O
ATOM    220  HG1 THR A  34      -1.958 -13.974  37.034  1.00 62.60           H
ATOM    221  CG2 THR A  34      -0.291 -14.528  35.004  1.00 62.60           C
ATOM    222 1HG2 THR A  34       0.240 -15.334  35.510  1.00 62.60           H
ATOM    223 2HG2 THR A  34       0.259 -14.236  34.109  1.00 62.60           H
ATOM    224 3HG2 THR A  34      -1.287 -14.869  34.723  1.00 62.60           H
ATOM    225  HN  THR A  34       0.095 -12.929  38.275  1.00 62.60           H
ATOM    226  N   ASP A  35       2.515 -11.565  35.015  1.00 76.62           N
ATOM    227  CA  ASP A  35       3.106 -10.377  34.421  1.00 76.62           C
ATOM    228  C   ASP A  35       2.251  -9.926  33.235  1.00 76.62           C
ATOM    229  O   ASP A  35       2.557 -10.246  32.088  1.00 76.62           O
ATOM    230  HA  ASP A  35       3.130  -9.638  35.222  1.00 76.62           H
ATOM    231  CB  ASP A  35       4.517 -10.663  33.905  1.00 76.62           C
ATOM    232 1HB  ASP A  35       4.696 -11.738  33.899  1.00 76.62           H
ATOM    233 2HB  ASP A  35       4.608 -10.319  32.875  1.00 76.62           H
ATOM    234  CG  ASP A  35       5.569  -9.971  34.774  1.00 76.62           C
ATOM    235  OD1 ASP A  35       5.212  -8.941  35.386  1.00 76.62           O
ATOM    236  OD2 ASP A  35       6.707 -10.487  34.807  1.00 76.62           O
ATOM    237  HN  ASP A  35       3.044 -12.405  34.893  1.00 76.62           H
ATOM    238  N   PHE A  36       1.196  -9.189  33.553  1.00 87.51           N
ATOM    239  CA  PHE A  36       0.324  -8.648  32.525  1.00 87.51           C
ATOM    240  C   PHE A  36       0.944  -7.408  31.878  1.00 87.51           C
ATOM    241  O   PHE A  36       0.471  -6.942  30.842  1.00 87.51           O
ATOM    242  HA  PHE A  36       0.195  -9.423  31.769  1.00 87.51           H
ATOM    243  CB  PHE A  36      -0.984  -8.251  33.211  1.00 87.51           C
ATOM    244 1HB  PHE A  36      -0.757  -7.597  34.053  1.00 87.51           H
ATOM    245 2HB  PHE A  36      -1.588  -7.672  32.512  1.00 87.51           H
ATOM    246  CG  PHE A  36      -1.809  -9.438  33.714  1.00 87.51           C
ATOM    247  CD1 PHE A  36      -1.979 -10.531  32.923  1.00 87.51           C
ATOM    248  HD1 PHE A  36      -1.528 -10.561  31.931  1.00 87.51           H
ATOM    249  CD2 PHE A  36      -2.371  -9.400  34.951  1.00 87.51           C
ATOM    250  HD2 PHE A  36      -2.235  -8.523  35.585  1.00 87.51           H
ATOM    251  CE1 PHE A  36      -2.744 -11.632  33.389  1.00 87.51           C
ATOM    252  HE1 PHE A  36      -2.880 -12.509  32.755  1.00 87.51           H
ATOM    253  CE2 PHE A  36      -3.136 -10.501  35.418  1.00 87.51           C
ATOM    254  HE2 PHE A  36      -3.588 -10.471  36.409  1.00 87.51           H
ATOM    255  CZ  PHE A  36      -3.307 -11.594  34.627  1.00 87.51           C
ATOM    256  HZ  PHE A  36      -3.894 -12.440  34.985  1.00 87.51           H
ATOM    257  HN  PHE A  36       0.935  -8.962  34.491  1.00 87.51           H
ATOM    258  N   TYR A  37       1.992  -6.908  32.515  1.00 90.75           N
ATOM    259  CA  TYR A  37       2.835  -5.900  31.895  1.00 90.75           C
ATOM    260  C   TYR A  37       3.909  -6.547  31.018  1.00 90.75           C
ATOM    261  O   TYR A  37       4.749  -7.298  31.512  1.00 90.75           O
ATOM    262  HA  TYR A  37       2.201  -5.268  31.272  1.00 90.75           H
ATOM    263  CB  TYR A  37       3.513  -5.152  33.044  1.00 90.75           C
ATOM    264 1HB  TYR A  37       2.747  -4.786  33.728  1.00 90.75           H
ATOM    265 2HB  TYR A  37       4.133  -5.852  33.604  1.00 90.75           H
ATOM    266  CG  TYR A  37       4.380  -3.974  32.594  1.00 90.75           C
ATOM    267  CD1 TYR A  37       5.736  -4.146  32.408  1.00 90.75           C
ATOM    268  HD1 TYR A  37       6.190  -5.122  32.581  1.00 90.75           H
ATOM    269  CD2 TYR A  37       3.805  -2.738  32.375  1.00 90.75           C
ATOM    270  HD2 TYR A  37       2.733  -2.602  32.522  1.00 90.75           H
ATOM    271  CE1 TYR A  37       6.552  -3.038  31.985  1.00 90.75           C
ATOM    272  HE1 TYR A  37       7.624  -3.160  31.834  1.00 90.75           H
ATOM    273  CE2 TYR A  37       4.620  -1.630  31.951  1.00 90.75           C
ATOM    274  HE2 TYR A  37       4.179  -0.649  31.774  1.00 90.75           H
ATOM    275  CZ  TYR A  37       5.953  -1.834  31.777  1.00 90.75           C
ATOM    276  OH  TYR A  37       6.724  -0.787  31.377  1.00 90.75           O
ATOM    277  HH  TYR A  37       6.151   0.017  31.218  1.00 90.75           H
ATOM    278  HN  TYR A  37       2.269  -7.181  33.437  1.00 90.75           H
ATOM    279  N   CYS A  38       3.848  -6.231  29.733  1.00 90.66           N
ATOM    280  CA  CYS A  38       4.726  -6.865  28.764  1.00 90.66           C
ATOM    281  C   CYS A  38       5.759  -5.834  28.304  1.00 90.66           C
ATOM    282  O   CYS A  38       5.404  -4.819  27.707  1.00 90.66           O
ATOM    283  HA  CYS A  38       5.211  -7.696  29.278  1.00 90.66           H
ATOM    284  CB  CYS A  38       3.942  -7.451  27.588  1.00 90.66           C
ATOM    285 1HB  CYS A  38       3.140  -8.090  27.958  1.00 90.66           H
ATOM    286 2HB  CYS A  38       3.473  -6.649  27.018  1.00 90.66           H
ATOM    287  SG  CYS A  38       5.061  -8.415  26.508  1.00 90.66           S
ATOM    288  HN  CYS A  38       3.215  -5.557  29.352  1.00 90.66           H
ATOM    289  N   GLU A  39       7.016  -6.130  28.600  1.00 89.43           N
ATOM    290  CA  GLU A  39       8.114  -5.328  28.087  1.00 89.43           C
ATOM    291  C   GLU A  39       8.459  -5.753  26.658  1.00 89.43           C
ATOM    292  O   GLU A  39       8.833  -6.900  26.421  1.00 89.43           O
ATOM    293  HA  GLU A  39       7.748  -4.301  28.089  1.00 89.43           H
ATOM    294  CB  GLU A  39       9.338  -5.427  28.999  1.00 89.43           C
ATOM    295 1HB  GLU A  39       9.551  -6.474  29.215  1.00 89.43           H
ATOM    296 2HB  GLU A  39      10.178  -4.901  28.545  1.00 89.43           H
ATOM    297  CG  GLU A  39       9.077  -4.744  30.343  1.00 89.43           C
ATOM    298 1HG  GLU A  39       8.710  -3.732  30.176  1.00 89.43           H
ATOM    299 2HG  GLU A  39       8.296  -5.281  30.882  1.00 89.43           H
ATOM    300  CD  GLU A  39      10.349  -4.698  31.191  1.00 89.43           C
ATOM    301  OE1 GLU A  39      10.278  -4.107  32.290  1.00 89.43           O
ATOM    302  OE2 GLU A  39      11.365  -5.256  30.721  1.00 89.43           O
ATOM    303  HN  GLU A  39       7.288  -6.900  29.177  1.00 89.43           H
ATOM    304  N   LYS A  40       8.320  -4.805  25.743  1.00 89.45           N
ATOM    305  CA  LYS A  40       8.457  -5.105  24.328  1.00 89.45           C
ATOM    306  C   LYS A  40       9.896  -4.829  23.889  1.00 89.45           C
ATOM    307  O   LYS A  40      10.143  -4.494  22.731  1.00 89.45           O
ATOM    308  HA  LYS A  40       8.254  -6.168  24.198  1.00 89.45           H
ATOM    309  CB  LYS A  40       7.409  -4.342  23.515  1.00 89.45           C
ATOM    310 1HB  LYS A  40       7.548  -3.269  23.651  1.00 89.45           H
ATOM    311 2HB  LYS A  40       7.546  -4.548  22.453  1.00 89.45           H
ATOM    312  CG  LYS A  40       5.993  -4.736  23.938  1.00 89.45           C
ATOM    313 1HG  LYS A  40       5.882  -4.607  25.015  1.00 89.45           H
ATOM    314 2HG  LYS A  40       5.269  -4.074  23.462  1.00 89.45           H
ATOM    315  CD  LYS A  40       5.691  -6.187  23.560  1.00 89.45           C
ATOM    316 1HD  LYS A  40       5.977  -6.363  22.522  1.00 89.45           H
ATOM    317 2HD  LYS A  40       6.291  -6.859  24.174  1.00 89.45           H
ATOM    318  CE  LYS A  40       4.206  -6.505  23.746  1.00 89.45           C
ATOM    319 1HE  LYS A  40       4.004  -6.724  24.795  1.00 89.45           H
ATOM    320 2HE  LYS A  40       3.606  -5.635  23.480  1.00 89.45           H
ATOM    321  NZ  LYS A  40       3.814  -7.660  22.908  1.00 89.45           N
ATOM    322 1HZ  LYS A  40       2.830  -7.860  23.047  1.00 89.45           H
ATOM    323 2HZ  LYS A  40       3.980  -7.441  21.932  1.00 89.45           H
ATOM    324 3HZ  LYS A  40       4.364  -8.471  23.170  1.00 89.45           H
ATOM    325  HN  LYS A  40       8.119  -3.848  25.955  1.00 89.45           H
ATOM    326  N   ASN A  41      10.809  -4.980  24.837  1.00 87.41           N
ATOM    327  CA  ASN A  41      12.209  -4.687  24.581  1.00 87.41           C
ATOM    328  C   ASN A  41      12.709  -5.567  23.434  1.00 87.41           C
ATOM    329  O   ASN A  41      13.421  -5.095  22.549  1.00 87.41           O
ATOM    330  HA  ASN A  41      12.240  -3.625  24.335  1.00 87.41           H
ATOM    331  CB  ASN A  41      13.068  -4.982  25.812  1.00 87.41           C
ATOM    332 1HB  ASN A  41      12.739  -5.913  26.275  1.00 87.41           H
ATOM    333 2HB  ASN A  41      14.106  -5.125  25.510  1.00 87.41           H
ATOM    334  CG  ASN A  41      12.980  -3.842  26.829  1.00 87.41           C
ATOM    335  OD1 ASN A  41      12.697  -2.702  26.499  1.00 87.41           O
ATOM    336  ND2 ASN A  41      13.237  -4.212  28.080  1.00 87.41           N
ATOM    337 1HD2 ASN A  41      13.462  -5.164  28.284  1.00 87.41           H
ATOM    338 2HD2 ASN A  41      13.204  -3.537  28.818  1.00 87.41           H
ATOM    339  HN  ASN A  41      10.606  -5.295  25.764  1.00 87.41           H
ATOM    340  N   ASN A  42      12.316  -6.832  23.487  1.00 88.70           N
ATOM    341  CA  ASN A  42      12.756  -7.794  22.491  1.00 88.70           C
ATOM    342  C   ASN A  42      12.253  -7.361  21.112  1.00 88.70           C
ATOM    343  O   ASN A  42      12.973  -7.475  20.121  1.00 88.70           O
ATOM    344  HA  ASN A  42      13.844  -7.797  22.556  1.00 88.70           H
ATOM    345  CB  ASN A  42      12.192  -9.186  22.783  1.00 88.70           C
ATOM    346 1HB  ASN A  42      11.113  -9.122  22.929  1.00 88.70           H
ATOM    347 2HB  ASN A  42      12.360  -9.838  21.926  1.00 88.70           H
ATOM    348  CG  ASN A  42      12.845  -9.792  24.027  1.00 88.70           C
ATOM    349  OD1 ASN A  42      13.787  -9.257  24.588  1.00 88.70           O
ATOM    350  ND2 ASN A  42      12.293 -10.935  24.426  1.00 88.70           N
ATOM    351 1HD2 ASN A  42      11.521 -11.320  23.920  1.00 88.70           H
ATOM    352 2HD2 ASN A  42      12.650 -11.408  25.231  1.00 88.70           H
ATOM    353  HN  ASN A  42      11.710  -7.200  24.192  1.00 88.70           H
ATOM    354  N   VAL A  43      11.022  -6.872  21.093  1.00 90.08           N
ATOM    355  CA  VAL A  43      10.401  -6.456  19.847  1.00 90.08           C
ATOM    356  C   VAL A  43      11.173  -5.269  19.269  1.00 90.08           C
ATOM    357  O   VAL A  43      11.409  -5.205  18.063  1.00 90.08           O
ATOM    358  HA  VAL A  43      10.469  -7.292  19.151  1.00 90.08           H
ATOM    359  CB  VAL A  43       8.920  -6.150  20.077  1.00 90.08           C
ATOM    360  HB  VAL A  43       8.854  -5.307  20.765  1.00 90.08           H
ATOM    361  CG1 VAL A  43       8.234  -5.746  18.771  1.00 90.08           C
ATOM    362 1HG1 VAL A  43       8.716  -4.855  18.368  1.00 90.08           H
ATOM    363 2HG1 VAL A  43       8.315  -6.560  18.051  1.00 90.08           H
ATOM    364 3HG1 VAL A  43       7.182  -5.534  18.963  1.00 90.08           H
ATOM    365  CG2 VAL A  43       8.208  -7.340  20.724  1.00 90.08           C
ATOM    366 1HG2 VAL A  43       8.289  -8.210  20.072  1.00 90.08           H
ATOM    367 2HG2 VAL A  43       8.673  -7.563  21.685  1.00 90.08           H
ATOM    368 3HG2 VAL A  43       7.157  -7.096  20.877  1.00 90.08           H
ATOM    369  HN  VAL A  43      10.453  -6.758  21.908  1.00 90.08           H
ATOM    370  N   ARG A  44      11.546  -4.357  20.156  1.00 89.60           N
ATOM    371  CA  ARG A  44      12.223  -3.141  19.739  1.00 89.60           C
ATOM    372  C   ARG A  44      13.636  -3.461  19.247  1.00 89.60           C
ATOM    373  O   ARG A  44      14.110  -2.867  18.280  1.00 89.60           O
ATOM    374  HA  ARG A  44      11.608  -2.742  18.933  1.00 89.60           H
ATOM    375  CB  ARG A  44      12.307  -2.136  20.890  1.00 89.60           C
ATOM    376 1HB  ARG A  44      12.737  -2.618  21.768  1.00 89.60           H
ATOM    377 2HB  ARG A  44      12.975  -1.319  20.616  1.00 89.60           H
ATOM    378  CG  ARG A  44      10.925  -1.578  21.233  1.00 89.60           C
ATOM    379 1HG  ARG A  44      10.418  -1.265  20.320  1.00 89.60           H
ATOM    380 2HG  ARG A  44      10.314  -2.361  21.684  1.00 89.60           H
ATOM    381  CD  ARG A  44      11.035  -0.393  22.194  1.00 89.60           C
ATOM    382 1HD  ARG A  44      11.830   0.278  21.868  1.00 89.60           H
ATOM    383 2HD  ARG A  44      10.109   0.182  22.183  1.00 89.60           H
ATOM    384  NE  ARG A  44      11.313  -0.877  23.565  1.00 89.60           N
ATOM    385  HE  ARG A  44      12.263  -1.068  23.811  1.00 89.60           H
ATOM    386  CZ  ARG A  44      10.371  -1.075  24.497  1.00 89.60           C
ATOM    387  NH1 ARG A  44       9.081  -0.836  24.222  1.00 89.60           N
ATOM    388 1HH1 ARG A  44       8.816  -0.506  23.316  1.00 89.60           H
ATOM    389 2HH1 ARG A  44       8.384  -0.987  24.924  1.00 89.60           H
ATOM    390  NH2 ARG A  44      10.737  -1.517  25.708  1.00 89.60           N
ATOM    391 1HH2 ARG A  44      10.047  -1.670  26.415  1.00 89.60           H
ATOM    392 2HH2 ARG A  44      11.702  -1.693  25.905  1.00 89.60           H
ATOM    393  HN  ARG A  44      11.393  -4.440  21.140  1.00 89.60           H
ATOM    394  N   GLN A  45      14.269  -4.401  19.934  1.00 90.81           N
ATOM    395  CA  GLN A  45      15.632  -4.779  19.604  1.00 90.81           C
ATOM    396  C   GLN A  45      15.687  -5.400  18.207  1.00 90.81           C
ATOM    397  O   GLN A  45      16.594  -5.109  17.429  1.00 90.81           O
ATOM    398  HA  GLN A  45      16.202  -3.850  19.618  1.00 90.81           H
ATOM    399  CB  GLN A  45      16.205  -5.735  20.652  1.00 90.81           C
ATOM    400 1HB  GLN A  45      16.083  -5.306  21.646  1.00 90.81           H
ATOM    401 2HB  GLN A  45      15.648  -6.672  20.639  1.00 90.81           H
ATOM    402  CG  GLN A  45      17.687  -6.013  20.389  1.00 90.81           C
ATOM    403 1HG  GLN A  45      17.810  -6.436  19.392  1.00 90.81           H
ATOM    404 2HG  GLN A  45      18.245  -5.077  20.410  1.00 90.81           H
ATOM    405  CD  GLN A  45      18.257  -6.976  21.432  1.00 90.81           C
ATOM    406  OE1 GLN A  45      17.545  -7.551  22.239  1.00 90.81           O
ATOM    407  NE2 GLN A  45      19.578  -7.120  21.370  1.00 90.81           N
ATOM    408 1HE2 GLN A  45      20.104  -6.619  20.683  1.00 90.81           H
ATOM    409 2HE2 GLN A  45      20.045  -7.729  22.011  1.00 90.81           H
ATOM    410  HN  GLN A  45      13.866  -4.898  20.702  1.00 90.81           H
ATOM    411  N   PHE A  46      14.704  -6.245  17.931  1.00 92.20           N
ATOM    412  CA  PHE A  46      14.599  -6.869  16.623  1.00 92.20           C
ATOM    413  C   PHE A  46      14.400  -5.819  15.529  1.00 92.20           C
ATOM    414  O   PHE A  46      15.087  -5.841  14.509  1.00 92.20           O
ATOM    415  HA  PHE A  46      15.532  -7.405  16.444  1.00 92.20           H
ATOM    416  CB  PHE A  46      13.375  -7.786  16.662  1.00 92.20           C
ATOM    417 1HB  PHE A  46      13.542  -8.566  17.405  1.00 92.20           H
ATOM    418 2HB  PHE A  46      12.512  -7.209  16.993  1.00 92.20           H
ATOM    419  CG  PHE A  46      13.046  -8.443  15.319  1.00 92.20           C
ATOM    420  CD1 PHE A  46      12.010  -7.979  14.572  1.00 92.20           C
ATOM    421  HD1 PHE A  46      11.413  -7.139  14.928  1.00 92.20           H
ATOM    422  CD2 PHE A  46      13.791  -9.490  14.874  1.00 92.20           C
ATOM    423  HD2 PHE A  46      14.622  -9.862  15.474  1.00 92.20           H
ATOM    424  CE1 PHE A  46      11.704  -8.588  13.326  1.00 92.20           C
ATOM    425  HE1 PHE A  46      10.873  -8.216  12.726  1.00 92.20           H
ATOM    426  CE2 PHE A  46      13.486 -10.100  13.628  1.00 92.20           C
ATOM    427  HE2 PHE A  46      14.082 -10.939  13.272  1.00 92.20           H
ATOM    428  CZ  PHE A  46      12.449  -9.636  12.880  1.00 92.20           C
ATOM    429  HZ  PHE A  46      12.215 -10.103  11.924  1.00 92.20           H
ATOM    430  HN  PHE A  46      13.990  -6.504  18.581  1.00 92.20           H
ATOM    431  N   ALA A  47      13.456  -4.923  15.777  1.00 91.79           N
ATOM    432  CA  ALA A  47      13.106  -3.912  14.794  1.00 91.79           C
ATOM    433  C   ALA A  47      14.349  -3.089  14.450  1.00 91.79           C
ATOM    434  O   ALA A  47      14.584  -2.770  13.286  1.00 91.79           O
ATOM    435  HA  ALA A  47      12.762  -4.427  13.897  1.00 91.79           H
ATOM    436  CB  ALA A  47      11.965  -3.048  15.335  1.00 91.79           C
ATOM    437 1HB  ALA A  47      11.097  -3.676  15.535  1.00 91.79           H
ATOM    438 2HB  ALA A  47      12.283  -2.562  16.258  1.00 91.79           H
ATOM    439 3HB  ALA A  47      11.702  -2.289  14.597  1.00 91.79           H
ATOM    440  HN  ALA A  47      12.936  -4.881  16.631  1.00 91.79           H
ATOM    441  N   SER A  48      15.111  -2.768  15.485  1.00 92.01           N
ATOM    442  CA  SER A  48      16.186  -1.798  15.351  1.00 92.01           C
ATOM    443  C   SER A  48      17.265  -2.340  14.412  1.00 92.01           C
ATOM    444  O   SER A  48      17.996  -1.570  13.790  1.00 92.01           O
ATOM    445  HA  SER A  48      15.720  -0.909  14.926  1.00 92.01           H
ATOM    446  CB  SER A  48      16.791  -1.455  16.713  1.00 92.01           C
ATOM    447 1HB  SER A  48      17.401  -0.556  16.622  1.00 92.01           H
ATOM    448 2HB  SER A  48      15.992  -1.227  17.418  1.00 92.01           H
ATOM    449  OG  SER A  48      17.588  -2.519  17.227  1.00 92.01           O
ATOM    450  HG  SER A  48      17.966  -2.264  18.117  1.00 92.01           H
ATOM    451  HN  SER A  48      15.005  -3.156  16.400  1.00 92.01           H
ATOM    452  N   HIS A  49      17.331  -3.662  14.337  1.00 92.59           N
ATOM    453  CA  HIS A  49      18.340  -4.316  13.522  1.00 92.59           C
ATOM    454  C   HIS A  49      17.749  -4.663  12.154  1.00 92.59           C
ATOM    455  O   HIS A  49      18.425  -4.544  11.134  1.00 92.59           O
ATOM    456  HA  HIS A  49      19.148  -3.597  13.388  1.00 92.59           H
ATOM    457  CB  HIS A  49      18.916  -5.535  14.246  1.00 92.59           C
ATOM    458 1HB  HIS A  49      18.098  -6.196  14.531  1.00 92.59           H
ATOM    459 2HB  HIS A  49      19.549  -6.090  13.554  1.00 92.59           H
ATOM    460  CG  HIS A  49      19.721  -5.194  15.478  1.00 92.59           C
ATOM    461  ND1 HIS A  49      19.139  -4.954  16.710  1.00 92.59           N
ATOM    462  HD1 HIS A  49      18.159  -4.980  16.910  1.00 92.59           H
ATOM    463  CD2 HIS A  49      21.066  -5.057  15.654  1.00 92.59           C
ATOM    464  HD2 HIS A  49      21.825  -5.179  14.881  1.00 92.59           H
ATOM    465  CE1 HIS A  49      20.100  -4.685  17.581  1.00 92.59           C
ATOM    466  HE1 HIS A  49      19.962  -4.453  18.637  1.00 92.59           H
ATOM    467  NE2 HIS A  49      21.294  -4.748  16.924  1.00 92.59           N
ATOM    468  HN  HIS A  49      16.711  -4.280  14.820  1.00 92.59           H
ATOM    469  N   PHE A  50      16.494  -5.087  12.178  1.00 93.70           N
ATOM    470  CA  PHE A  50      15.897  -5.722  11.015  1.00 93.70           C
ATOM    471  C   PHE A  50      15.394  -4.678  10.017  1.00 93.70           C
ATOM    472  O   PHE A  50      15.641  -4.791   8.818  1.00 93.70           O
ATOM    473  HA  PHE A  50      16.671  -6.329  10.545  1.00 93.70           H
ATOM    474  CB  PHE A  50      14.709  -6.545  11.517  1.00 93.70           C
ATOM    475 1HB  PHE A  50      15.062  -7.258  12.262  1.00 93.70           H
ATOM    476 2HB  PHE A  50      14.006  -5.881  12.019  1.00 93.70           H
ATOM    477  CG  PHE A  50      13.970  -7.307  10.415  1.00 93.70           C
ATOM    478  CD1 PHE A  50      12.724  -6.915  10.035  1.00 93.70           C
ATOM    479  HD1 PHE A  50      12.252  -6.058  10.516  1.00 93.70           H
ATOM    480  CD2 PHE A  50      14.559  -8.376   9.814  1.00 93.70           C
ATOM    481  HD2 PHE A  50      15.557  -8.690  10.118  1.00 93.70           H
ATOM    482  CE1 PHE A  50      12.038  -7.622   9.012  1.00 93.70           C
ATOM    483  HE1 PHE A  50      11.040  -7.308   8.708  1.00 93.70           H
ATOM    484  CE2 PHE A  50      13.873  -9.082   8.791  1.00 93.70           C
ATOM    485  HE2 PHE A  50      14.345  -9.939   8.310  1.00 93.70           H
ATOM    486  CZ  PHE A  50      12.627  -8.690   8.412  1.00 93.70           C
ATOM    487  HZ  PHE A  50      12.101  -9.233   7.626  1.00 93.70           H
ATOM    488  HN  PHE A  50      15.890  -5.001  12.970  1.00 93.70           H
ATOM    489  N   LEU A  51      14.696  -3.685  10.549  1.00 94.59           N
ATOM    490  CA  LEU A  51      13.861  -2.830   9.723  1.00 94.59           C
ATOM    491  C   LEU A  51      14.749  -1.877   8.922  1.00 94.59           C
ATOM    492  O   LEU A  51      14.616  -1.777   7.703  1.00 94.59           O
ATOM    493  HA  LEU A  51      13.326  -3.474   9.025  1.00 94.59           H
ATOM    494  CB  LEU A  51      12.810  -2.119  10.579  1.00 94.59           C
ATOM    495 1HB  LEU A  51      13.327  -1.499  11.311  1.00 94.59           H
ATOM    496 2HB  LEU A  51      12.241  -1.447   9.936  1.00 94.59           H
ATOM    497  CG  LEU A  51      11.826  -3.024  11.322  1.00 94.59           C
ATOM    498  HG  LEU A  51      12.393  -3.662  12.001  1.00 94.59           H
ATOM    499  CD1 LEU A  51      10.861  -2.200  12.177  1.00 94.59           C
ATOM    500 1HD1 LEU A  51      11.426  -1.623  12.909  1.00 94.59           H
ATOM    501 2HD1 LEU A  51      10.297  -1.522  11.537  1.00 94.59           H
ATOM    502 3HD1 LEU A  51      10.173  -2.868  12.695  1.00 94.59           H
ATOM    503  CD2 LEU A  51      11.086  -3.946  10.350  1.00 94.59           C
ATOM    504 1HD2 LEU A  51      10.532  -3.344   9.630  1.00 94.59           H
ATOM    505 2HD2 LEU A  51      11.807  -4.571   9.823  1.00 94.59           H
ATOM    506 3HD2 LEU A  51      10.393  -4.578  10.905  1.00 94.59           H
ATOM    507  HN  LEU A  51      14.696  -3.461  11.524  1.00 94.59           H
ATOM    508  N   PRO A  52      15.666  -1.162   9.587  1.00 95.62           N
ATOM    509  CA  PRO A  52      16.356  -0.038   8.949  1.00 95.62           C
ATOM    510  C   PRO A  52      16.995  -0.430   7.626  1.00 95.62           C
ATOM    511  O   PRO A  52      16.753   0.209   6.603  1.00 95.62           O
ATOM    512  HA  PRO A  52      15.642   0.746   8.699  1.00 95.62           H
ATOM    513  CB  PRO A  52      17.403   0.379   9.984  1.00 95.62           C
ATOM    514 1HB  PRO A  52      18.354  -0.127   9.819  1.00 95.62           H
ATOM    515 2HB  PRO A  52      17.602   1.450   9.943  1.00 95.62           H
ATOM    516  CG  PRO A  52      16.771  -0.027  11.309  1.00 95.62           C
ATOM    517 1HG  PRO A  52      17.515  -0.124  12.100  1.00 95.62           H
ATOM    518 2HG  PRO A  52      16.049   0.712  11.657  1.00 95.62           H
ATOM    519  CD  PRO A  52      16.113  -1.357  10.979  1.00 95.62           C
ATOM    520 1HD  PRO A  52      16.814  -2.187  11.061  1.00 95.62           H
ATOM    521 2HD  PRO A  52      15.283  -1.576  11.651  1.00 95.62           H
ATOM    522  N   PRO A  53      17.822  -1.484   7.615  1.00 96.00           N
ATOM    523  CA  PRO A  53      18.494  -1.902   6.382  1.00 96.00           C
ATOM    524  C   PRO A  53      17.519  -2.110   5.235  1.00 96.00           C
ATOM    525  O   PRO A  53      17.787  -1.702   4.106  1.00 96.00           O
ATOM    526  HA  PRO A  53      19.172  -1.119   6.041  1.00 96.00           H
ATOM    527  CB  PRO A  53      19.195  -3.204   6.775  1.00 96.00           C
ATOM    528 1HB  PRO A  53      18.569  -4.073   6.573  1.00 96.00           H
ATOM    529 2HB  PRO A  53      20.122  -3.344   6.220  1.00 96.00           H
ATOM    530  CG  PRO A  53      19.452  -3.030   8.267  1.00 96.00           C
ATOM    531 1HG  PRO A  53      19.619  -3.986   8.764  1.00 96.00           H
ATOM    532 2HG  PRO A  53      20.340  -2.427   8.458  1.00 96.00           H
ATOM    533  CD  PRO A  53      18.184  -2.348   8.753  1.00 96.00           C
ATOM    534 1HD  PRO A  53      17.396  -3.068   8.975  1.00 96.00           H
ATOM    535 2HD  PRO A  53      18.355  -1.777   9.666  1.00 96.00           H
ATOM    536  N   LEU A  54      16.402  -2.746   5.558  1.00 95.71           N
ATOM    537  CA  LEU A  54      15.442  -3.137   4.540  1.00 95.71           C
ATOM    538  C   LEU A  54      14.771  -1.886   3.971  1.00 95.71           C
ATOM    539  O   LEU A  54      14.627  -1.751   2.757  1.00 95.71           O
ATOM    540  HA  LEU A  54      15.997  -3.626   3.739  1.00 95.71           H
ATOM    541  CB  LEU A  54      14.456  -4.164   5.100  1.00 95.71           C
ATOM    542 1HB  LEU A  54      14.007  -3.752   6.003  1.00 95.71           H
ATOM    543 2HB  LEU A  54      13.652  -4.298   4.376  1.00 95.71           H
ATOM    544  CG  LEU A  54      15.037  -5.539   5.434  1.00 95.71           C
ATOM    545  HG  LEU A  54      15.839  -5.404   6.160  1.00 95.71           H
ATOM    546  CD1 LEU A  54      13.983  -6.436   6.088  1.00 95.71           C
ATOM    547 1HD1 LEU A  54      13.632  -5.971   7.009  1.00 95.71           H
ATOM    548 2HD1 LEU A  54      13.144  -6.568   5.405  1.00 95.71           H
ATOM    549 3HD1 LEU A  54      14.423  -7.407   6.315  1.00 95.71           H
ATOM    550  CD2 LEU A  54      15.654  -6.190   4.195  1.00 95.71           C
ATOM    551 1HD2 LEU A  54      14.888  -6.311   3.429  1.00 95.71           H
ATOM    552 2HD2 LEU A  54      16.454  -5.556   3.812  1.00 95.71           H
ATOM    553 3HD2 LEU A  54      16.060  -7.166   4.460  1.00 95.71           H
ATOM    554  HN  LEU A  54      16.150  -2.994   6.494  1.00 95.71           H
ATOM    555  N   TYR A  55      14.377  -1.001   4.876  1.00 96.10           N
ATOM    556  CA  TYR A  55      13.654   0.197   4.486  1.00 96.10           C
ATOM    557  C   TYR A  55      14.527   1.106   3.618  1.00 96.10           C
ATOM    558  O   TYR A  55      14.029   1.765   2.707  1.00 96.10           O
ATOM    559  HA  TYR A  55      12.779  -0.109   3.912  1.00 96.10           H
ATOM    560  CB  TYR A  55      13.314   0.927   5.787  1.00 96.10           C
ATOM    561 1HB  TYR A  55      14.202   0.955   6.418  1.00 96.10           H
ATOM    562 2HB  TYR A  55      13.056   1.960   5.555  1.00 96.10           H
ATOM    563  CG  TYR A  55      12.166   0.294   6.574  1.00 96.10           C
ATOM    564  CD1 TYR A  55      11.473  -0.776   6.044  1.00 96.10           C
ATOM    565  HD1 TYR A  55      11.745  -1.169   5.065  1.00 96.10           H
ATOM    566  CD2 TYR A  55      11.822   0.792   7.814  1.00 96.10           C
ATOM    567  HD2 TYR A  55      12.369   1.637   8.233  1.00 96.10           H
ATOM    568  CE1 TYR A  55      10.392  -1.372   6.785  1.00 96.10           C
ATOM    569  HE1 TYR A  55       9.837  -2.218   6.378  1.00 96.10           H
ATOM    570  CE2 TYR A  55      10.741   0.196   8.556  1.00 96.10           C
ATOM    571  HE2 TYR A  55      10.459   0.579   9.536  1.00 96.10           H
ATOM    572  CZ  TYR A  55      10.080  -0.857   8.004  1.00 96.10           C
ATOM    573  OH  TYR A  55       9.059  -1.421   8.704  1.00 96.10           O
ATOM    574  HH  TYR A  55       8.677  -2.190   8.193  1.00 96.10           H
ATOM    575  HN  TYR A  55      14.544  -1.093   5.858  1.00 96.10           H
ATOM    576  N   TRP A  56      15.814   1.112   3.932  1.00 96.47           N
ATOM    577  CA  TRP A  56      16.776   1.853   3.134  1.00 96.47           C
ATOM    578  C   TRP A  56      16.863   1.187   1.759  1.00 96.47           C
ATOM    579  O   TRP A  56      16.880   1.868   0.735  1.00 96.47           O
ATOM    580  HA  TRP A  56      16.407   2.874   3.030  1.00 96.47           H
ATOM    581  CB  TRP A  56      18.128   1.938   3.844  1.00 96.47           C
ATOM    582 1HB  TRP A  56      18.281   1.028   4.423  1.00 96.47           H
ATOM    583 2HB  TRP A  56      18.919   1.975   3.094  1.00 96.47           H
ATOM    584  CG  TRP A  56      18.269   3.146   4.772  1.00 96.47           C
ATOM    585  CD1 TRP A  56      18.387   3.151   6.107  1.00 96.47           C
ATOM    586  HD1 TRP A  56      18.398   2.254   6.725  1.00 96.47           H
ATOM    587  CD2 TRP A  56      18.302   4.534   4.378  1.00 96.47           C
ATOM    588  NE1 TRP A  56      18.493   4.436   6.600  1.00 96.47           N
ATOM    589  HE1 TRP A  56      18.590   4.694   7.561  1.00 96.47           H
ATOM    590  CE2 TRP A  56      18.439   5.303   5.516  1.00 96.47           C
ATOM    591  CE3 TRP A  56      18.218   5.120   3.103  1.00 96.47           C
ATOM    592  HE3 TRP A  56      18.110   4.535   2.190  1.00 96.47           H
ATOM    593  CZ2 TRP A  56      18.505   6.701   5.492  1.00 96.47           C
ATOM    594  HZ2 TRP A  56      18.614   7.287   6.405  1.00 96.47           H
ATOM    595  CZ3 TRP A  56      18.286   6.518   3.097  1.00 96.47           C
ATOM    596  HZ3 TRP A  56      18.225   7.024   2.133  1.00 96.47           H
ATOM    597  CH2 TRP A  56      18.424   7.307   4.233  1.00 96.47           C
ATOM    598  HH2 TRP A  56      18.469   8.393   4.143  1.00 96.47           H
ATOM    599  HN  TRP A  56      16.202   0.623   4.713  1.00 96.47           H
ATOM    600  N   LEU A  57      16.916  -0.137   1.781  1.00 96.17           N
ATOM    601  CA  LEU A  57      17.017  -0.902   0.550  1.00 96.17           C
ATOM    602  C   LEU A  57      15.780  -0.640  -0.312  1.00 96.17           C
ATOM    603  O   LEU A  57      15.898  -0.337  -1.498  1.00 96.17           O
ATOM    604  HA  LEU A  57      17.894  -0.542   0.012  1.00 96.17           H
ATOM    605  CB  LEU A  57      17.251  -2.383   0.857  1.00 96.17           C
ATOM    606 1HB  LEU A  57      18.164  -2.472   1.444  1.00 96.17           H
ATOM    607 2HB  LEU A  57      16.433  -2.736   1.484  1.00 96.17           H
ATOM    608  CG  LEU A  57      17.364  -3.309  -0.356  1.00 96.17           C
ATOM    609  HG  LEU A  57      16.504  -3.133  -1.002  1.00 96.17           H
ATOM    610  CD1 LEU A  57      18.617  -2.991  -1.173  1.00 96.17           C
ATOM    611 1HD1 LEU A  57      18.570  -1.960  -1.525  1.00 96.17           H
ATOM    612 2HD1 LEU A  57      19.501  -3.122  -0.550  1.00 96.17           H
ATOM    613 3HD1 LEU A  57      18.673  -3.664  -2.029  1.00 96.17           H
ATOM    614  CD2 LEU A  57      17.315  -4.778   0.071  1.00 96.17           C
ATOM    615 1HD2 LEU A  57      18.142  -4.987   0.749  1.00 96.17           H
ATOM    616 2HD2 LEU A  57      16.371  -4.978   0.576  1.00 96.17           H
ATOM    617 3HD2 LEU A  57      17.398  -5.415  -0.810  1.00 96.17           H
ATOM    618  HN  LEU A  57      16.891  -0.684   2.617  1.00 96.17           H
ATOM    619  N   VAL A  58      14.622  -0.767   0.319  1.00 96.18           N
ATOM    620  CA  VAL A  58      13.363  -0.610  -0.389  1.00 96.18           C
ATOM    621  C   VAL A  58      13.275   0.809  -0.956  1.00 96.18           C
ATOM    622  O   VAL A  58      12.855   1.001  -2.096  1.00 96.18           O
ATOM    623  HA  VAL A  58      13.360  -1.319  -1.217  1.00 96.18           H
ATOM    624  CB  VAL A  58      12.195  -0.957   0.536  1.00 96.18           C
ATOM    625  HB  VAL A  58      12.287  -0.347   1.435  1.00 96.18           H
ATOM    626  CG1 VAL A  58      10.855  -0.622  -0.123  1.00 96.18           C
ATOM    627 1HG1 VAL A  58      10.817   0.444  -0.349  1.00 96.18           H
ATOM    628 2HG1 VAL A  58      10.752  -1.193  -1.046  1.00 96.18           H
ATOM    629 3HG1 VAL A  58      10.042  -0.879   0.556  1.00 96.18           H
ATOM    630  CG2 VAL A  58      12.247  -2.427   0.957  1.00 96.18           C
ATOM    631 1HG2 VAL A  58      12.192  -3.060   0.072  1.00 96.18           H
ATOM    632 2HG2 VAL A  58      13.180  -2.621   1.485  1.00 96.18           H
ATOM    633 3HG2 VAL A  58      11.405  -2.646   1.614  1.00 96.18           H
ATOM    634  HN  VAL A  58      14.535  -0.974   1.294  1.00 96.18           H
ATOM    635  N   PHE A  59      13.680   1.766  -0.134  1.00 97.56           N
ATOM    636  CA  PHE A  59      13.663   3.160  -0.542  1.00 97.56           C
ATOM    637  C   PHE A  59      14.468   3.365  -1.827  1.00 97.56           C
ATOM    638  O   PHE A  59      13.964   3.930  -2.797  1.00 97.56           O
ATOM    639  HA  PHE A  59      12.623   3.433  -0.720  1.00 97.56           H
ATOM    640  CB  PHE A  59      14.312   3.965   0.585  1.00 97.56           C
ATOM    641 1HB  PHE A  59      13.683   3.900   1.473  1.00 97.56           H
ATOM    642 2HB  PHE A  59      15.270   3.509   0.839  1.00 97.56           H
ATOM    643  CG  PHE A  59      14.540   5.440   0.247  1.00 97.56           C
ATOM    644  CD1 PHE A  59      15.805   5.933   0.173  1.00 97.56           C
ATOM    645  HD1 PHE A  59      16.657   5.278   0.355  1.00 97.56           H
ATOM    646  CD2 PHE A  59      13.477   6.257   0.019  1.00 97.56           C
ATOM    647  HD2 PHE A  59      12.463   5.861   0.078  1.00 97.56           H
ATOM    648  CE1 PHE A  59      16.016   7.302  -0.141  1.00 97.56           C
ATOM    649  HE1 PHE A  59      17.030   7.697  -0.200  1.00 97.56           H
ATOM    650  CE2 PHE A  59      13.688   7.625  -0.295  1.00 97.56           C
ATOM    651  HE2 PHE A  59      12.836   8.280  -0.477  1.00 97.56           H
ATOM    652  CZ  PHE A  59      14.953   8.119  -0.369  1.00 97.56           C
ATOM    653  HZ  PHE A  59      15.115   9.170  -0.610  1.00 97.56           H
ATOM    654  HN  PHE A  59      14.014   1.602   0.795  1.00 97.56           H
ATOM    655  N   ILE A  60      15.706   2.894  -1.793  1.00 97.13           N
ATOM    656  CA  ILE A  60      16.636   3.154  -2.879  1.00 97.13           C
ATOM    657  C   ILE A  60      16.102   2.519  -4.165  1.00 97.13           C
ATOM    658  O   ILE A  60      15.997   3.186  -5.193  1.00 97.13           O
ATOM    659  HA  ILE A  60      16.680   4.234  -3.020  1.00 97.13           H
ATOM    660  CB  ILE A  60      18.044   2.689  -2.502  1.00 97.13           C
ATOM    661  HB  ILE A  60      17.976   1.670  -2.120  1.00 97.13           H
ATOM    662  CG1 ILE A  60      18.626   3.554  -1.383  1.00 97.13           C
ATOM    663 1HG1 ILE A  60      18.876   4.540  -1.774  1.00 97.13           H
ATOM    664 2HG1 ILE A  60      17.877   3.700  -0.604  1.00 97.13           H
ATOM    665  CG2 ILE A  60      18.956   2.650  -3.730  1.00 97.13           C
ATOM    666 1HG2 ILE A  60      18.545   1.959  -4.466  1.00 97.13           H
ATOM    667 2HG2 ILE A  60      19.022   3.647  -4.165  1.00 97.13           H
ATOM    668 3HG2 ILE A  60      19.950   2.316  -3.434  1.00 97.13           H
ATOM    669  CD1 ILE A  60      19.875   2.906  -0.782  1.00 97.13           C
ATOM    670 1HD1 ILE A  60      19.616   1.931  -0.371  1.00 97.13           H
ATOM    671 2HD1 ILE A  60      20.630   2.784  -1.559  1.00 97.13           H
ATOM    672 3HD1 ILE A  60      20.269   3.542   0.011  1.00 97.13           H
ATOM    673  HN  ILE A  60      16.075   2.345  -1.044  1.00 97.13           H
ATOM    674  N   VAL A  61      15.779   1.238  -4.065  1.00 95.89           N
ATOM    675  CA  VAL A  61      15.381   0.473  -5.234  1.00 95.89           C
ATOM    676  C   VAL A  61      14.067   1.033  -5.782  1.00 95.89           C
ATOM    677  O   VAL A  61      13.903   1.170  -6.993  1.00 95.89           O
ATOM    678  HA  VAL A  61      16.157   0.599  -5.989  1.00 95.89           H
ATOM    679  CB  VAL A  61      15.298  -1.014  -4.883  1.00 95.89           C
ATOM    680  HB  VAL A  61      14.600  -1.124  -4.053  1.00 95.89           H
ATOM    681  CG1 VAL A  61      14.757  -1.826  -6.062  1.00 95.89           C
ATOM    682 1HG1 VAL A  61      13.759  -1.471  -6.320  1.00 95.89           H
ATOM    683 2HG1 VAL A  61      15.418  -1.706  -6.920  1.00 95.89           H
ATOM    684 3HG1 VAL A  61      14.708  -2.879  -5.785  1.00 95.89           H
ATOM    685  CG2 VAL A  61      16.658  -1.547  -4.429  1.00 95.89           C
ATOM    686 1HG2 VAL A  61      17.385  -1.417  -5.230  1.00 95.89           H
ATOM    687 2HG2 VAL A  61      16.987  -0.997  -3.547  1.00 95.89           H
ATOM    688 3HG2 VAL A  61      16.570  -2.606  -4.185  1.00 95.89           H
ATOM    689  HN  VAL A  61      15.785   0.725  -3.207  1.00 95.89           H
ATOM    690  N   GLY A  62      13.163   1.341  -4.863  1.00 96.72           N
ATOM    691  CA  GLY A  62      11.841   1.811  -5.241  1.00 96.72           C
ATOM    692  C   GLY A  62      11.916   3.197  -5.884  1.00 96.72           C
ATOM    693  O   GLY A  62      11.223   3.469  -6.863  1.00 96.72           O
ATOM    694 1HA  GLY A  62      11.387   1.107  -5.938  1.00 96.72           H
ATOM    695 2HA  GLY A  62      11.199   1.848  -4.361  1.00 96.72           H
ATOM    696  HN  GLY A  62      13.322   1.274  -3.878  1.00 96.72           H
ATOM    697  N   ALA A  63      12.762   4.038  -5.306  1.00 96.91           N
ATOM    698  CA  ALA A  63      12.895   5.406  -5.775  1.00 96.91           C
ATOM    699  C   ALA A  63      13.410   5.399  -7.216  1.00 96.91           C
ATOM    700  O   ALA A  63      12.883   6.109  -8.071  1.00 96.91           O
ATOM    701  HA  ALA A  63      11.905   5.862  -5.755  1.00 96.91           H
ATOM    702  CB  ALA A  63      13.814   6.183  -4.831  1.00 96.91           C
ATOM    703 1HB  ALA A  63      13.388   6.183  -3.827  1.00 96.91           H
ATOM    704 2HB  ALA A  63      14.796   5.710  -4.809  1.00 96.91           H
ATOM    705 3HB  ALA A  63      13.914   7.210  -5.183  1.00 96.91           H
ATOM    706  HN  ALA A  63      13.348   3.797  -4.533  1.00 96.91           H
ATOM    707  N   LEU A  64      14.434   4.589  -7.440  1.00 95.40           N
ATOM    708  CA  LEU A  64      15.043   4.498  -8.756  1.00 95.40           C
ATOM    709  C   LEU A  64      14.022   3.935  -9.748  1.00 95.40           C
ATOM    710  O   LEU A  64      13.865   4.461 -10.848  1.00 95.40           O
ATOM    711  HA  LEU A  64      15.302   5.511  -9.067  1.00 95.40           H
ATOM    712  CB  LEU A  64      16.344   3.697  -8.691  1.00 95.40           C
ATOM    713 1HB  LEU A  64      16.133   2.735  -8.224  1.00 95.40           H
ATOM    714 2HB  LEU A  64      16.672   3.491  -9.710  1.00 95.40           H
ATOM    715  CG  LEU A  64      17.500   4.356  -7.936  1.00 95.40           C
ATOM    716  HG  LEU A  64      17.153   4.610  -6.935  1.00 95.40           H
ATOM    717  CD1 LEU A  64      18.674   3.387  -7.776  1.00 95.40           C
ATOM    718 1HD1 LEU A  64      18.346   2.510  -7.217  1.00 95.40           H
ATOM    719 2HD1 LEU A  64      19.028   3.080  -8.759  1.00 95.40           H
ATOM    720 3HD1 LEU A  64      19.481   3.881  -7.236  1.00 95.40           H
ATOM    721  CD2 LEU A  64      17.924   5.661  -8.612  1.00 95.40           C
ATOM    722 1HD2 LEU A  64      18.246   5.454  -9.633  1.00 95.40           H
ATOM    723 2HD2 LEU A  64      17.080   6.351  -8.631  1.00 95.40           H
ATOM    724 3HD2 LEU A  64      18.747   6.109  -8.056  1.00 95.40           H
ATOM    725  HN  LEU A  64      14.846   4.002  -6.743  1.00 95.40           H
ATOM    726  N   GLY A  65      13.356   2.871  -9.322  1.00 93.92           N
ATOM    727  CA  GLY A  65      12.450   2.154 -10.202  1.00 93.92           C
ATOM    728  C   GLY A  65      11.304   3.057 -10.662  1.00 93.92           C
ATOM    729  O   GLY A  65      11.062   3.198 -11.860  1.00 93.92           O
ATOM    730 1HA  GLY A  65      12.996   1.783 -11.069  1.00 93.92           H
ATOM    731 2HA  GLY A  65      12.046   1.284  -9.684  1.00 93.92           H
ATOM    732  HN  GLY A  65      13.428   2.500  -8.396  1.00 93.92           H
ATOM    733  N   ASN A  66      10.628   3.646  -9.686  1.00 95.93           N
ATOM    734  CA  ASN A  66       9.409   4.388  -9.962  1.00 95.93           C
ATOM    735  C   ASN A  66       9.763   5.691 -10.683  1.00 95.93           C
ATOM    736  O   ASN A  66       8.988   6.180 -11.504  1.00 95.93           O
ATOM    737  HA  ASN A  66       8.802   3.724 -10.576  1.00 95.93           H
ATOM    738  CB  ASN A  66       8.679   4.748  -8.666  1.00 95.93           C
ATOM    739 1HB  ASN A  66       9.387   5.159  -7.947  1.00 95.93           H
ATOM    740 2HB  ASN A  66       7.940   5.524  -8.865  1.00 95.93           H
ATOM    741  CG  ASN A  66       7.990   3.521  -8.067  1.00 95.93           C
ATOM    742  OD1 ASN A  66       7.082   2.944  -8.642  1.00 95.93           O
ATOM    743  ND2 ASN A  66       8.470   3.156  -6.881  1.00 95.93           N
ATOM    744 1HD2 ASN A  66       9.217   3.673  -6.464  1.00 95.93           H
ATOM    745 2HD2 ASN A  66       8.084   2.364  -6.408  1.00 95.93           H
ATOM    746  HN  ASN A  66      10.900   3.622  -8.724  1.00 95.93           H
ATOM    747  N   SER A  67      10.933   6.216 -10.349  1.00 94.63           N
ATOM    748  CA  SER A  67      11.439   7.402 -11.018  1.00 94.63           C
ATOM    749  C   SER A  67      11.650   7.114 -12.506  1.00 94.63           C
ATOM    750  O   SER A  67      11.396   7.972 -13.350  1.00 94.63           O
ATOM    751  HA  SER A  67      10.668   8.161 -10.881  1.00 94.63           H
ATOM    752  CB  SER A  67      12.744   7.880 -10.380  1.00 94.63           C
ATOM    753 1HB  SER A  67      13.488   7.085 -10.436  1.00 94.63           H
ATOM    754 2HB  SER A  67      13.137   8.725 -10.946  1.00 94.63           H
ATOM    755  OG  SER A  67      12.564   8.265  -9.020  1.00 94.63           O
ATOM    756  HG  SER A  67      13.029   7.617  -8.416  1.00 94.63           H
ATOM    757  HN  SER A  67      11.530   5.845  -9.638  1.00 94.63           H
ATOM    758  N   LEU A  68      12.112   5.903 -12.782  1.00 91.79           N
ATOM    759  CA  LEU A  68      12.330   5.480 -14.155  1.00 91.79           C
ATOM    760  C   LEU A  68      10.987   5.419 -14.885  1.00 91.79           C
ATOM    761  O   LEU A  68      10.890   5.808 -16.047  1.00 91.79           O
ATOM    762  HA  LEU A  68      12.950   6.237 -14.635  1.00 91.79           H
ATOM    763  CB  LEU A  68      13.111   4.164 -14.192  1.00 91.79           C
ATOM    764 1HB  LEU A  68      14.032   4.295 -13.626  1.00 91.79           H
ATOM    765 2HB  LEU A  68      12.525   3.403 -13.677  1.00 91.79           H
ATOM    766  CG  LEU A  68      13.470   3.637 -15.583  1.00 91.79           C
ATOM    767  HG  LEU A  68      12.554   3.568 -16.169  1.00 91.79           H
ATOM    768  CD1 LEU A  68      14.401   4.607 -16.313  1.00 91.79           C
ATOM    769 1HD1 LEU A  68      13.907   5.573 -16.422  1.00 91.79           H
ATOM    770 2HD1 LEU A  68      15.319   4.732 -15.738  1.00 91.79           H
ATOM    771 3HD1 LEU A  68      14.641   4.208 -17.299  1.00 91.79           H
ATOM    772  CD2 LEU A  68      14.061   2.229 -15.499  1.00 91.79           C
ATOM    773 1HD2 LEU A  68      14.964   2.249 -14.889  1.00 91.79           H
ATOM    774 2HD2 LEU A  68      13.333   1.555 -15.048  1.00 91.79           H
ATOM    775 3HD2 LEU A  68      14.308   1.878 -16.501  1.00 91.79           H
ATOM    776  HN  LEU A  68      12.335   5.218 -12.088  1.00 91.79           H
ATOM    777  N   VAL A  69       9.984   4.928 -14.172  1.00 91.66           N
ATOM    778  CA  VAL A  69       8.658   4.782 -14.747  1.00 91.66           C
ATOM    779  C   VAL A  69       8.150   6.152 -15.201  1.00 91.66           C
ATOM    780  O   VAL A  69       7.632   6.290 -16.308  1.00 91.66           O
ATOM    781  HA  VAL A  69       8.747   4.134 -15.620  1.00 91.66           H
ATOM    782  CB  VAL A  69       7.724   4.100 -13.745  1.00 91.66           C
ATOM    783  HB  VAL A  69       7.748   4.675 -12.820  1.00 91.66           H
ATOM    784  CG1 VAL A  69       6.282   4.092 -14.257  1.00 91.66           C
ATOM    785 1HG1 VAL A  69       5.945   5.117 -14.407  1.00 91.66           H
ATOM    786 2HG1 VAL A  69       6.235   3.551 -15.202  1.00 91.66           H
ATOM    787 3HG1 VAL A  69       5.640   3.601 -13.525  1.00 91.66           H
ATOM    788  CG2 VAL A  69       8.202   2.681 -13.429  1.00 91.66           C
ATOM    789 1HG2 VAL A  69       8.221   2.091 -14.345  1.00 91.66           H
ATOM    790 2HG2 VAL A  69       9.204   2.722 -13.001  1.00 91.66           H
ATOM    791 3HG2 VAL A  69       7.521   2.220 -12.714  1.00 91.66           H
ATOM    792  HN  VAL A  69      10.066   4.633 -13.220  1.00 91.66           H
ATOM    793  N   ILE A  70       8.315   7.130 -14.323  1.00 92.60           N
ATOM    794  CA  ILE A  70       7.846   8.476 -14.604  1.00 92.60           C
ATOM    795  C   ILE A  70       8.599   9.032 -15.814  1.00 92.60           C
ATOM    796  O   ILE A  70       8.000   9.653 -16.690  1.00 92.60           O
ATOM    797  HA  ILE A  70       6.788   8.406 -14.857  1.00 92.60           H
ATOM    798  CB  ILE A  70       7.955   9.353 -13.355  1.00 92.60           C
ATOM    799  HB  ILE A  70       8.972   9.275 -12.971  1.00 92.60           H
ATOM    800  CG1 ILE A  70       7.017   8.857 -12.252  1.00 92.60           C
ATOM    801 1HG1 ILE A  70       5.985   8.909 -12.598  1.00 92.60           H
ATOM    802 2HG1 ILE A  70       7.228   7.810 -12.035  1.00 92.60           H
ATOM    803  CG2 ILE A  70       7.711  10.824 -13.695  1.00 92.60           C
ATOM    804 1HG2 ILE A  70       8.453  11.157 -14.422  1.00 92.60           H
ATOM    805 2HG2 ILE A  70       6.713  10.939 -14.117  1.00 92.60           H
ATOM    806 3HG2 ILE A  70       7.795  11.425 -12.790  1.00 92.60           H
ATOM    807  CD1 ILE A  70       7.178   9.690 -10.980  1.00 92.60           C
ATOM    808 1HD1 ILE A  70       8.205   9.616 -10.624  1.00 92.60           H
ATOM    809 2HD1 ILE A  70       6.943  10.733 -11.196  1.00 92.60           H
ATOM    810 3HD1 ILE A  70       6.500   9.316 -10.212  1.00 92.60           H
ATOM    811  HN  ILE A  70       8.760   7.014 -13.435  1.00 92.60           H
ATOM    812  N   LEU A  71       9.901   8.789 -15.823  1.00 89.53           N
ATOM    813  CA  LEU A  71      10.758   9.338 -16.860  1.00 89.53           C
ATOM    814  C   LEU A  71      10.369   8.734 -18.210  1.00 89.53           C
ATOM    815  O   LEU A  71      10.315   9.438 -19.217  1.00 89.53           O
ATOM    816  HA  LEU A  71      10.577  10.413 -16.897  1.00 89.53           H
ATOM    817  CB  LEU A  71      12.231   9.140 -16.498  1.00 89.53           C
ATOM    818 1HB  LEU A  71      12.396   9.535 -15.496  1.00 89.53           H
ATOM    819 2HB  LEU A  71      12.433   8.069 -16.456  1.00 89.53           H
ATOM    820  CG  LEU A  71      13.247   9.784 -17.444  1.00 89.53           C
ATOM    821  HG  LEU A  71      12.812  10.704 -17.836  1.00 89.53           H
ATOM    822  CD1 LEU A  71      14.524  10.171 -16.696  1.00 89.53           C
ATOM    823 1HD1 LEU A  71      14.282  10.882 -15.906  1.00 89.53           H
ATOM    824 2HD1 LEU A  71      14.972   9.279 -16.258  1.00 89.53           H
ATOM    825 3HD1 LEU A  71      15.229  10.627 -17.392  1.00 89.53           H
ATOM    826  CD2 LEU A  71      13.536   8.876 -18.641  1.00 89.53           C
ATOM    827 1HD2 LEU A  71      13.940   7.927 -18.287  1.00 89.53           H
ATOM    828 2HD2 LEU A  71      12.612   8.694 -19.190  1.00 89.53           H
ATOM    829 3HD2 LEU A  71      14.260   9.358 -19.297  1.00 89.53           H
ATOM    830  HN  LEU A  71      10.370   8.229 -15.140  1.00 89.53           H
ATOM    831  N   VAL A  72      10.108   7.435 -18.188  1.00 87.26           N
ATOM    832  CA  VAL A  72       9.724   6.728 -19.398  1.00 87.26           C
ATOM    833  C   VAL A  72       8.416   7.315 -19.933  1.00 87.26           C
ATOM    834  O   VAL A  72       8.286   7.560 -21.132  1.00 87.26           O
ATOM    835  HA  VAL A  72      10.509   6.890 -20.137  1.00 87.26           H
ATOM    836  CB  VAL A  72       9.635   5.226 -19.121  1.00 87.26           C
ATOM    837  HB  VAL A  72       8.975   5.081 -18.266  1.00 87.26           H
ATOM    838  CG1 VAL A  72       9.030   4.483 -20.313  1.00 87.26           C
ATOM    839 1HG1 VAL A  72       8.026   4.863 -20.506  1.00 87.26           H
ATOM    840 2HG1 VAL A  72       9.653   4.640 -21.194  1.00 87.26           H
ATOM    841 3HG1 VAL A  72       8.978   3.418 -20.090  1.00 87.26           H
ATOM    842  CG2 VAL A  72      11.007   4.654 -18.758  1.00 87.26           C
ATOM    843 1HG2 VAL A  72      11.699   4.817 -19.584  1.00 87.26           H
ATOM    844 2HG2 VAL A  72      11.384   5.153 -17.865  1.00 87.26           H
ATOM    845 3HG2 VAL A  72      10.916   3.585 -18.566  1.00 87.26           H
ATOM    846  HN  VAL A  72      10.155   6.869 -17.365  1.00 87.26           H
ATOM    847  N   TYR A  73       7.481   7.525 -19.019  1.00 86.76           N
ATOM    848  CA  TYR A  73       6.188   8.079 -19.384  1.00 86.76           C
ATOM    849  C   TYR A  73       6.345   9.454 -20.036  1.00 86.76           C
ATOM    850  O   TYR A  73       5.640   9.776 -20.991  1.00 86.76           O
ATOM    851  HA  TYR A  73       5.720   7.399 -20.096  1.00 86.76           H
ATOM    852  CB  TYR A  73       5.410   8.233 -18.076  1.00 86.76           C
ATOM    853 1HB  TYR A  73       5.350   7.262 -17.584  1.00 86.76           H
ATOM    854 2HB  TYR A  73       5.967   8.894 -17.410  1.00 86.76           H
ATOM    855  CG  TYR A  73       3.995   8.787 -18.254  1.00 86.76           C
ATOM    856  CD1 TYR A  73       3.788  10.151 -18.292  1.00 86.76           C
ATOM    857  HD1 TYR A  73       4.632  10.833 -18.195  1.00 86.76           H
ATOM    858  CD2 TYR A  73       2.927   7.923 -18.378  1.00 86.76           C
ATOM    859  HD2 TYR A  73       3.091   6.846 -18.348  1.00 86.76           H
ATOM    860  CE1 TYR A  73       2.456  10.672 -18.460  1.00 86.76           C
ATOM    861  HE1 TYR A  73       2.278  11.747 -18.492  1.00 86.76           H
ATOM    862  CE2 TYR A  73       1.595   8.444 -18.546  1.00 86.76           C
ATOM    863  HE2 TYR A  73       0.742   7.773 -18.644  1.00 86.76           H
ATOM    864  CZ  TYR A  73       1.426   9.793 -18.579  1.00 86.76           C
ATOM    865  OH  TYR A  73       0.168  10.285 -18.738  1.00 86.76           O
ATOM    866  HH  TYR A  73      -0.462   9.545 -18.971  1.00 86.76           H
ATOM    867  HN  TYR A  73       7.595   7.324 -18.046  1.00 86.76           H
ATOM    868  N   TRP A  74       7.274  10.228 -19.494  1.00 86.03           N
ATOM    869  CA  TRP A  74       7.427  11.613 -19.905  1.00 86.03           C
ATOM    870  C   TRP A  74       7.917  11.624 -21.355  1.00 86.03           C
ATOM    871  O   TRP A  74       7.310  12.262 -22.214  1.00 86.03           O
ATOM    872  HA  TRP A  74       6.450  12.091 -19.838  1.00 86.03           H
ATOM    873  CB  TRP A  74       8.358  12.367 -18.954  1.00 86.03           C
ATOM    874 1HB  TRP A  74       8.111  12.095 -17.928  1.00 86.03           H
ATOM    875 2HB  TRP A  74       9.383  12.043 -19.132  1.00 86.03           H
ATOM    876  CG  TRP A  74       8.289  13.890 -19.093  1.00 86.03           C
ATOM    877  CD1 TRP A  74       9.055  14.684 -19.853  1.00 86.03           C
ATOM    878  HD1 TRP A  74       9.859  14.328 -20.497  1.00 86.03           H
ATOM    879  CD2 TRP A  74       7.369  14.773 -18.419  1.00 86.03           C
ATOM    880  NE1 TRP A  74       8.697  16.010 -19.719  1.00 86.03           N
ATOM    881  HE1 TRP A  74       9.121  16.788 -20.184  1.00 86.03           H
ATOM    882  CE2 TRP A  74       7.639  16.066 -18.819  1.00 86.03           C
ATOM    883  CE3 TRP A  74       6.342  14.490 -17.501  1.00 86.03           C
ATOM    884  HE3 TRP A  74       6.109  13.478 -17.169  1.00 86.03           H
ATOM    885  CZ2 TRP A  74       6.927  17.178 -18.352  1.00 86.03           C
ATOM    886  HZ2 TRP A  74       7.160  18.190 -18.684  1.00 86.03           H
ATOM    887  CZ3 TRP A  74       5.640  15.612 -17.044  1.00 86.03           C
ATOM    888  HZ3 TRP A  74       4.833  15.448 -16.330  1.00 86.03           H
ATOM    889  CH2 TRP A  74       5.900  16.919 -17.437  1.00 86.03           C
ATOM    890  HH2 TRP A  74       5.307  17.740 -17.034  1.00 86.03           H
ATOM    891  HN  TRP A  74       7.913   9.923 -18.788  1.00 86.03           H
ATOM    892  N   TYR A  75       9.010  10.911 -21.582  1.00 81.46           N
ATOM    893  CA  TYR A  75       9.731  11.026 -22.839  1.00 81.46           C
ATOM    894  C   TYR A  75       9.166  10.063 -23.885  1.00 81.46           C
ATOM    895  O   TYR A  75       9.591  10.075 -25.039  1.00 81.46           O
ATOM    896  HA  TYR A  75       9.619  12.048 -23.199  1.00 81.46           H
ATOM    897  CB  TYR A  75      11.178  10.635 -22.532  1.00 81.46           C
ATOM    898 1HB  TYR A  75      11.178   9.740 -21.909  1.00 81.46           H
ATOM    899 2HB  TYR A  75      11.679  10.374 -23.465  1.00 81.46           H
ATOM    900  CG  TYR A  75      11.982  11.729 -21.827  1.00 81.46           C
ATOM    901  CD1 TYR A  75      12.487  12.790 -22.552  1.00 81.46           C
ATOM    902  HD1 TYR A  75      12.312  12.848 -23.626  1.00 81.46           H
ATOM    903  CD2 TYR A  75      12.203  11.655 -20.467  1.00 81.46           C
ATOM    904  HD2 TYR A  75      11.805  10.817 -19.895  1.00 81.46           H
ATOM    905  CE1 TYR A  75      13.244  13.820 -21.889  1.00 81.46           C
ATOM    906  HE1 TYR A  75      13.648  14.663 -22.449  1.00 81.46           H
ATOM    907  CE2 TYR A  75      12.960  12.685 -19.804  1.00 81.46           C
ATOM    908  HE2 TYR A  75      13.142  12.639 -18.730  1.00 81.46           H
ATOM    909  CZ  TYR A  75      13.443  13.716 -20.547  1.00 81.46           C
ATOM    910  OH  TYR A  75      14.158  14.689 -19.921  1.00 81.46           O
ATOM    911  HH  TYR A  75      14.441  15.384 -20.581  1.00 81.46           H
ATOM    912  HN  TYR A  75       9.403  10.265 -20.927  1.00 81.46           H
ATOM    913  N   CYS A  76       8.216   9.252 -23.444  1.00 74.59           N
ATOM    914  CA  CYS A  76       7.554   8.317 -24.339  1.00 74.59           C
ATOM    915  C   CYS A  76       6.786   9.121 -25.390  1.00 74.59           C
ATOM    916  O   CYS A  76       5.844   9.840 -25.060  1.00 74.59           O
ATOM    917  HA  CYS A  76       8.339   7.722 -24.805  1.00 74.59           H
ATOM    918  CB  CYS A  76       6.642   7.353 -23.577  1.00 74.59           C
ATOM    919 1HB  CYS A  76       7.222   6.796 -22.842  1.00 74.59           H
ATOM    920 2HB  CYS A  76       5.885   7.914 -23.028  1.00 74.59           H
ATOM    921  SG  CYS A  76       5.839   6.197 -24.746  1.00 74.59           S
ATOM    922  HG  CYS A  76       6.961   5.615 -25.160  1.00 74.59           H
ATOM    923  HN  CYS A  76       7.897   9.226 -22.496  1.00 74.59           H
ATOM    924  N   THR A  77       7.216   8.971 -26.634  1.00 66.34           N
ATOM    925  CA  THR A  77       6.707   9.807 -27.708  1.00 66.34           C
ATOM    926  C   THR A  77       5.335   9.309 -28.168  1.00 66.34           C
ATOM    927  O   THR A  77       4.635  10.000 -28.906  1.00 66.34           O
ATOM    928  HA  THR A  77       6.566  10.816 -27.320  1.00 66.34           H
ATOM    929  CB  THR A  77       7.751   9.831 -28.825  1.00 66.34           C
ATOM    930  HB  THR A  77       7.422  10.458 -29.653  1.00 66.34           H
ATOM    931  OG1 THR A  77       7.955   8.455 -29.138  1.00 66.34           O
ATOM    932  HG1 THR A  77       8.393   8.370 -30.033  1.00 66.34           H
ATOM    933  CG2 THR A  77       9.120  10.308 -28.337  1.00 66.34           C
ATOM    934 1HG2 THR A  77       9.481   9.640 -27.554  1.00 66.34           H
ATOM    935 2HG2 THR A  77       9.032  11.319 -27.939  1.00 66.34           H
ATOM    936 3HG2 THR A  77       9.824  10.306 -29.169  1.00 66.34           H
ATOM    937  HN  THR A  77       7.897   8.294 -26.913  1.00 66.34           H
ATOM    938  N   ARG A  78       4.993   8.112 -27.713  1.00 71.10           N
ATOM    939  CA  ARG A  78       3.756   7.477 -28.135  1.00 71.10           C
ATOM    940  C   ARG A  78       2.574   8.042 -27.346  1.00 71.10           C
ATOM    941  O   ARG A  78       2.717   8.402 -26.179  1.00 71.10           O
ATOM    942  HA  ARG A  78       3.669   7.713 -29.196  1.00 71.10           H
ATOM    943  CB  ARG A  78       3.818   5.961 -27.933  1.00 71.10           C
ATOM    944 1HB  ARG A  78       3.114   5.472 -28.605  1.00 71.10           H
ATOM    945 2HB  ARG A  78       4.812   5.597 -28.193  1.00 71.10           H
ATOM    946  CG  ARG A  78       3.494   5.588 -26.485  1.00 71.10           C
ATOM    947 1HG  ARG A  78       4.070   6.216 -25.806  1.00 71.10           H
ATOM    948 2HG  ARG A  78       2.441   5.782 -26.283  1.00 71.10           H
ATOM    949  CD  ARG A  78       3.808   4.114 -26.216  1.00 71.10           C
ATOM    950 1HD  ARG A  78       3.026   3.484 -26.641  1.00 71.10           H
ATOM    951 2HD  ARG A  78       4.742   3.838 -26.705  1.00 71.10           H
ATOM    952  NE  ARG A  78       3.911   3.877 -24.759  1.00 71.10           N
ATOM    953  HE  ARG A  78       4.813   3.667 -24.381  1.00 71.10           H
ATOM    954  CZ  ARG A  78       2.872   3.927 -23.914  1.00 71.10           C
ATOM    955  NH1 ARG A  78       1.642   4.205 -24.365  1.00 71.10           N
ATOM    956 1HH1 ARG A  78       1.493   4.377 -25.339  1.00 71.10           H
ATOM    957 2HH1 ARG A  78       0.872   4.240 -23.728  1.00 71.10           H
ATOM    958  NH2 ARG A  78       3.083   3.695 -22.611  1.00 71.10           N
ATOM    959 1HH2 ARG A  78       2.318   3.728 -21.967  1.00 71.10           H
ATOM    960 2HH2 ARG A  78       4.005   3.488 -22.283  1.00 71.10           H
ATOM    961  HN  ARG A  78       5.544   7.580 -27.070  1.00 71.10           H
ATOM    962  N   VAL A  79       1.431   8.101 -28.014  1.00 75.24           N
ATOM    963  CA  VAL A  79       0.208   8.544 -27.368  1.00 75.24           C
ATOM    964  C   VAL A  79       0.023   7.779 -26.056  1.00 75.24           C
ATOM    965  O   VAL A  79       0.175   6.559 -26.018  1.00 75.24           O
ATOM    966  HA  VAL A  79       0.320   9.605 -27.142  1.00 75.24           H
ATOM    967  CB  VAL A  79      -0.976   8.386 -28.324  1.00 75.24           C
ATOM    968  HB  VAL A  79      -1.134   7.320 -28.489  1.00 75.24           H
ATOM    969  CG1 VAL A  79      -2.255   8.961 -27.712  1.00 75.24           C
ATOM    970 1HG1 VAL A  79      -2.482   8.436 -26.784  1.00 75.24           H
ATOM    971 2HG1 VAL A  79      -2.113  10.021 -27.504  1.00 75.24           H
ATOM    972 3HG1 VAL A  79      -3.081   8.835 -28.412  1.00 75.24           H
ATOM    973  CG2 VAL A  79      -0.677   9.032 -29.678  1.00 75.24           C
ATOM    974 1HG2 VAL A  79      -0.481  10.095 -29.538  1.00 75.24           H
ATOM    975 2HG2 VAL A  79       0.197   8.556 -30.123  1.00 75.24           H
ATOM    976 3HG2 VAL A  79      -1.535   8.905 -30.338  1.00 75.24           H
ATOM    977  HN  VAL A  79       1.334   7.854 -28.978  1.00 75.24           H
ATOM    978  N   LYS A  80      -0.301   8.527 -25.012  1.00 81.46           N
ATOM    979  CA  LYS A  80      -0.590   7.926 -23.721  1.00 81.46           C
ATOM    980  C   LYS A  80      -1.875   7.103 -23.822  1.00 81.46           C
ATOM    981  O   LYS A  80      -2.667   7.292 -24.745  1.00 81.46           O
ATOM    982  HA  LYS A  80       0.234   7.253 -23.483  1.00 81.46           H
ATOM    983  CB  LYS A  80      -0.630   8.996 -22.628  1.00 81.46           C
ATOM    984 1HB  LYS A  80      -1.530   9.601 -22.739  1.00 81.46           H
ATOM    985 2HB  LYS A  80      -0.684   8.520 -21.649  1.00 81.46           H
ATOM    986  CG  LYS A  80       0.607   9.895 -22.696  1.00 81.46           C
ATOM    987 1HG  LYS A  80       0.604  10.454 -23.632  1.00 81.46           H
ATOM    988 2HG  LYS A  80       0.574  10.626 -21.888  1.00 81.46           H
ATOM    989  CD  LYS A  80       1.891   9.070 -22.593  1.00 81.46           C
ATOM    990 1HD  LYS A  80       1.827   8.397 -21.738  1.00 81.46           H
ATOM    991 2HD  LYS A  80       2.000   8.447 -23.481  1.00 81.46           H
ATOM    992  CE  LYS A  80       3.115   9.976 -22.446  1.00 81.46           C
ATOM    993 1HE  LYS A  80       2.966  10.893 -23.016  1.00 81.46           H
ATOM    994 2HE  LYS A  80       3.237  10.265 -21.402  1.00 81.46           H
ATOM    995  NZ  LYS A  80       4.333   9.282 -22.921  1.00 81.46           N
ATOM    996 1HZ  LYS A  80       5.153   9.809 -22.640  1.00 81.46           H
ATOM    997 2HZ  LYS A  80       4.373   8.354 -22.515  1.00 81.46           H
ATOM    998 3HZ  LYS A  80       4.308   9.209 -23.932  1.00 81.46           H
ATOM    999  HN  LYS A  80      -0.368   9.525 -25.038  1.00 81.46           H
ATOM   1000  N   THR A  81      -2.043   6.206 -22.861  1.00 83.25           N
ATOM   1001  CA  THR A  81      -3.298   5.486 -22.721  1.00 83.25           C
ATOM   1002  C   THR A  81      -3.814   5.590 -21.284  1.00 83.25           C
ATOM   1003  O   THR A  81      -3.071   5.967 -20.379  1.00 83.25           O
ATOM   1004  HA  THR A  81      -4.040   5.961 -23.362  1.00 83.25           H
ATOM   1005  CB  THR A  81      -3.070   4.045 -23.182  1.00 83.25           C
ATOM   1006  HB  THR A  81      -4.006   3.487 -23.189  1.00 83.25           H
ATOM   1007  OG1 THR A  81      -2.067   3.552 -22.298  1.00 83.25           O
ATOM   1008  HG1 THR A  81      -1.184   3.966 -22.518  1.00 83.25           H
ATOM   1009  CG2 THR A  81      -2.419   3.969 -24.564  1.00 83.25           C
ATOM   1010 1HG2 THR A  81      -1.451   4.470 -24.538  1.00 83.25           H
ATOM   1011 2HG2 THR A  81      -3.062   4.458 -25.296  1.00 83.25           H
ATOM   1012 3HG2 THR A  81      -2.280   2.924 -24.843  1.00 83.25           H
ATOM   1013  HN  THR A  81      -1.343   5.970 -22.188  1.00 83.25           H
ATOM   1014  N   MET A  82      -5.084   5.250 -21.119  1.00 86.73           N
ATOM   1015  CA  MET A  82      -5.699   5.268 -19.803  1.00 86.73           C
ATOM   1016  C   MET A  82      -4.897   4.423 -18.811  1.00 86.73           C
ATOM   1017  O   MET A  82      -4.710   4.819 -17.662  1.00 86.73           O
ATOM   1018  HA  MET A  82      -5.691   6.313 -19.490  1.00 86.73           H
ATOM   1019  CB  MET A  82      -7.127   4.727 -19.899  1.00 86.73           C
ATOM   1020 1HB  MET A  82      -7.729   5.387 -20.522  1.00 86.73           H
ATOM   1021 2HB  MET A  82      -7.117   3.751 -20.385  1.00 86.73           H
ATOM   1022  CG  MET A  82      -7.761   4.606 -18.512  1.00 86.73           C
ATOM   1023 1HG  MET A  82      -7.384   3.717 -18.006  1.00 86.73           H
ATOM   1024 2HG  MET A  82      -7.483   5.464 -17.900  1.00 86.73           H
ATOM   1025  SD  MET A  82      -9.538   4.514 -18.660  1.00 86.73           S
ATOM   1026  CE  MET A  82     -10.003   4.747 -16.952  1.00 86.73           C
ATOM   1027 1HE  MET A  82      -9.568   3.953 -16.345  1.00 86.73           H
ATOM   1028 2HE  MET A  82      -9.637   5.713 -16.604  1.00 86.73           H
ATOM   1029 3HE  MET A  82     -11.089   4.717 -16.864  1.00 86.73           H
ATOM   1030  HN  MET A  82      -5.688   4.966 -21.864  1.00 86.73           H
ATOM   1031  N   THR A  83      -4.445   3.274 -19.292  1.00 84.54           N
ATOM   1032  CA  THR A  83      -3.582   2.418 -18.497  1.00 84.54           C
ATOM   1033  C   THR A  83      -2.335   3.184 -18.051  1.00 84.54           C
ATOM   1034  O   THR A  83      -1.938   3.109 -16.889  1.00 84.54           O
ATOM   1035  HA  THR A  83      -4.120   2.130 -17.594  1.00 84.54           H
ATOM   1036  CB  THR A  83      -3.265   1.169 -19.322  1.00 84.54           C
ATOM   1037  HB  THR A  83      -2.640   1.418 -20.180  1.00 84.54           H
ATOM   1038  OG1 THR A  83      -4.544   0.623 -19.631  1.00 84.54           O
ATOM   1039  HG1 THR A  83      -5.262   1.164 -19.193  1.00 84.54           H
ATOM   1040  CG2 THR A  83      -2.583   0.078 -18.494  1.00 84.54           C
ATOM   1041 1HG2 THR A  83      -3.238  -0.219 -17.675  1.00 84.54           H
ATOM   1042 2HG2 THR A  83      -1.646   0.460 -18.090  1.00 84.54           H
ATOM   1043 3HG2 THR A  83      -2.381  -0.786 -19.128  1.00 84.54           H
ATOM   1044  HN  THR A  83      -4.660   2.927 -20.205  1.00 84.54           H
ATOM   1045  N   ASP A  84      -1.752   3.905 -18.998  1.00 86.19           N
ATOM   1046  CA  ASP A  84      -0.496   4.591 -18.750  1.00 86.19           C
ATOM   1047  C   ASP A  84      -0.704   5.649 -17.664  1.00 86.19           C
ATOM   1048  O   ASP A  84       0.184   5.889 -16.848  1.00 86.19           O
ATOM   1049  HA  ASP A  84       0.201   3.811 -18.443  1.00 86.19           H
ATOM   1050  CB  ASP A  84       0.004   5.299 -20.011  1.00 86.19           C
ATOM   1051 1HB  ASP A  84      -0.680   6.105 -20.275  1.00 86.19           H
ATOM   1052 2HB  ASP A  84       0.974   5.756 -19.815  1.00 86.19           H
ATOM   1053  CG  ASP A  84       0.122   4.318 -21.179  1.00 86.19           C
ATOM   1054  OD1 ASP A  84       0.837   3.308 -21.002  1.00 86.19           O
ATOM   1055  OD2 ASP A  84      -0.505   4.601 -22.223  1.00 86.19           O
ATOM   1056  HN  ASP A  84      -2.123   4.023 -19.919  1.00 86.19           H
ATOM   1057  N   MET A  85      -1.882   6.254 -17.691  1.00 90.60           N
ATOM   1058  CA  MET A  85      -2.217   7.284 -16.722  1.00 90.60           C
ATOM   1059  C   MET A  85      -2.229   6.717 -15.301  1.00 90.60           C
ATOM   1060  O   MET A  85      -1.708   7.338 -14.376  1.00 90.60           O
ATOM   1061  HA  MET A  85      -1.434   8.038 -16.813  1.00 90.60           H
ATOM   1062  CB  MET A  85      -3.592   7.868 -17.051  1.00 90.60           C
ATOM   1063 1HB  MET A  85      -3.615   8.190 -18.092  1.00 90.60           H
ATOM   1064 2HB  MET A  85      -4.354   7.097 -16.939  1.00 90.60           H
ATOM   1065  CG  MET A  85      -3.918   9.052 -16.138  1.00 90.60           C
ATOM   1066 1HG  MET A  85      -4.926   9.413 -16.343  1.00 90.60           H
ATOM   1067 2HG  MET A  85      -3.899   8.734 -15.096  1.00 90.60           H
ATOM   1068  SD  MET A  85      -2.737  10.365 -16.396  1.00 90.60           S
ATOM   1069  CE  MET A  85      -3.185  10.865 -18.050  1.00 90.60           C
ATOM   1070 1HE  MET A  85      -3.065  10.022 -18.730  1.00 90.60           H
ATOM   1071 2HE  MET A  85      -4.224  11.196 -18.060  1.00 90.60           H
ATOM   1072 3HE  MET A  85      -2.540  11.684 -18.369  1.00 90.60           H
ATOM   1073  HN  MET A  85      -2.600   6.052 -18.357  1.00 90.60           H
ATOM   1074  N   PHE A  86      -2.830   5.544 -15.172  1.00 92.38           N
ATOM   1075  CA  PHE A  86      -2.932   4.893 -13.877  1.00 92.38           C
ATOM   1076  C   PHE A  86      -1.564   4.400 -13.402  1.00 92.38           C
ATOM   1077  O   PHE A  86      -1.244   4.491 -12.218  1.00 92.38           O
ATOM   1078  HA  PHE A  86      -3.314   5.632 -13.173  1.00 92.38           H
ATOM   1079  CB  PHE A  86      -3.862   3.691 -14.051  1.00 92.38           C
ATOM   1080 1HB  PHE A  86      -3.463   3.047 -14.835  1.00 92.38           H
ATOM   1081 2HB  PHE A  86      -3.863   3.108 -13.130  1.00 92.38           H
ATOM   1082  CG  PHE A  86      -5.303   4.065 -14.403  1.00 92.38           C
ATOM   1083  CD1 PHE A  86      -5.884   5.150 -13.825  1.00 92.38           C
ATOM   1084  HD1 PHE A  86      -5.323   5.754 -13.112  1.00 92.38           H
ATOM   1085  CD2 PHE A  86      -6.004   3.311 -15.292  1.00 92.38           C
ATOM   1086  HD2 PHE A  86      -5.538   2.441 -15.755  1.00 92.38           H
ATOM   1087  CE1 PHE A  86      -7.222   5.497 -14.151  1.00 92.38           C
ATOM   1088  HE1 PHE A  86      -7.688   6.367 -13.688  1.00 92.38           H
ATOM   1089  CE2 PHE A  86      -7.341   3.658 -15.618  1.00 92.38           C
ATOM   1090  HE2 PHE A  86      -7.903   3.054 -16.331  1.00 92.38           H
ATOM   1091  CZ  PHE A  86      -7.922   4.744 -15.041  1.00 92.38           C
ATOM   1092  HZ  PHE A  86      -8.949   5.010 -15.291  1.00 92.38           H
ATOM   1093  HN  PHE A  86      -3.243   5.040 -15.931  1.00 92.38           H
ATOM   1094  N   LEU A  87      -0.793   3.889 -14.351  1.00 89.59           N
ATOM   1095  CA  LEU A  87       0.534   3.382 -14.044  1.00 89.59           C
ATOM   1096  C   LEU A  87       1.405   4.528 -13.525  1.00 89.59           C
ATOM   1097  O   LEU A  87       2.236   4.330 -12.640  1.00 89.59           O
ATOM   1098  HA  LEU A  87       0.427   2.643 -13.250  1.00 89.59           H
ATOM   1099  CB  LEU A  87       1.126   2.661 -15.257  1.00 89.59           C
ATOM   1100 1HB  LEU A  87       1.094   3.340 -16.110  1.00 89.59           H
ATOM   1101 2HB  LEU A  87       2.176   2.453 -15.055  1.00 89.59           H
ATOM   1102  CG  LEU A  87       0.443   1.352 -15.658  1.00 89.59           C
ATOM   1103  HG  LEU A  87      -0.611   1.559 -15.843  1.00 89.59           H
ATOM   1104  CD1 LEU A  87       1.031   0.803 -16.960  1.00 89.59           C
ATOM   1105 1HD1 LEU A  87       0.887   1.531 -17.758  1.00 89.59           H
ATOM   1106 2HD1 LEU A  87       2.096   0.615 -16.826  1.00 89.59           H
ATOM   1107 3HD1 LEU A  87       0.527  -0.128 -17.221  1.00 89.59           H
ATOM   1108  CD2 LEU A  87       0.510   0.329 -14.522  1.00 89.59           C
ATOM   1109 1HD2 LEU A  87       1.553   0.120 -14.283  1.00 89.59           H
ATOM   1110 2HD2 LEU A  87       0.008   0.730 -13.642  1.00 89.59           H
ATOM   1111 3HD2 LEU A  87       0.017  -0.592 -14.834  1.00 89.59           H
ATOM   1112  HN  LEU A  87      -1.061   3.817 -15.311  1.00 89.59           H
ATOM   1113  N   LEU A  88       1.186   5.703 -14.098  1.00 92.25           N
ATOM   1114  CA  LEU A  88       1.911   6.889 -13.677  1.00 92.25           C
ATOM   1115  C   LEU A  88       1.573   7.196 -12.217  1.00 92.25           C
ATOM   1116  O   LEU A  88       2.468   7.361 -11.389  1.00 92.25           O
ATOM   1117  HA  LEU A  88       2.975   6.661 -13.744  1.00 92.25           H
ATOM   1118  CB  LEU A  88       1.636   8.053 -14.631  1.00 92.25           C
ATOM   1119 1HB  LEU A  88       2.033   7.794 -15.612  1.00 92.25           H
ATOM   1120 2HB  LEU A  88       0.557   8.158 -14.741  1.00 92.25           H
ATOM   1121  CG  LEU A  88       2.214   9.408 -14.219  1.00 92.25           C
ATOM   1122  HG  LEU A  88       1.943   9.594 -13.180  1.00 92.25           H
ATOM   1123  CD1 LEU A  88       3.742   9.398 -14.292  1.00 92.25           C
ATOM   1124 1HD1 LEU A  88       4.133   8.633 -13.621  1.00 92.25           H
ATOM   1125 2HD1 LEU A  88       4.056   9.180 -15.313  1.00 92.25           H
ATOM   1126 3HD1 LEU A  88       4.127  10.373 -13.994  1.00 92.25           H
ATOM   1127  CD2 LEU A  88       1.608  10.539 -15.053  1.00 92.25           C
ATOM   1128 1HD2 LEU A  88       1.828  10.371 -16.107  1.00 92.25           H
ATOM   1129 2HD2 LEU A  88       0.528  10.560 -14.906  1.00 92.25           H
ATOM   1130 3HD2 LEU A  88       2.036  11.491 -14.740  1.00 92.25           H
ATOM   1131  HN  LEU A  88       0.527   5.850 -14.836  1.00 92.25           H
ATOM   1132  N   ASN A  89       0.278   7.265 -11.945  1.00 95.59           N
ATOM   1133  CA  ASN A  89      -0.191   7.659 -10.627  1.00 95.59           C
ATOM   1134  C   ASN A  89       0.228   6.601  -9.604  1.00 95.59           C
ATOM   1135  O   ASN A  89       0.432   6.912  -8.432  1.00 95.59           O
ATOM   1136  HA  ASN A  89       0.271   8.628 -10.437  1.00 95.59           H
ATOM   1137  CB  ASN A  89      -1.716   7.770 -10.595  1.00 95.59           C
ATOM   1138 1HB  ASN A  89      -2.156   6.959 -11.175  1.00 95.59           H
ATOM   1139 2HB  ASN A  89      -2.071   7.658  -9.571  1.00 95.59           H
ATOM   1140  CG  ASN A  89      -2.180   9.116 -11.156  1.00 95.59           C
ATOM   1141  OD1 ASN A  89      -2.416  10.071 -10.434  1.00 95.59           O
ATOM   1142  ND2 ASN A  89      -2.297   9.138 -12.481  1.00 95.59           N
ATOM   1143 1HD2 ASN A  89      -2.088   8.319 -13.015  1.00 95.59           H
ATOM   1144 2HD2 ASN A  89      -2.595   9.974 -12.942  1.00 95.59           H
ATOM   1145  HN  ASN A  89      -0.444   7.058 -12.605  1.00 95.59           H
ATOM   1146  N   LEU A  90       0.344   5.372 -10.086  1.00 93.20           N
ATOM   1147  CA  LEU A  90       0.784   4.276  -9.240  1.00 93.20           C
ATOM   1148  C   LEU A  90       2.221   4.535  -8.782  1.00 93.20           C
ATOM   1149  O   LEU A  90       2.535   4.394  -7.601  1.00 93.20           O
ATOM   1150  HA  LEU A  90       0.139   4.262  -8.361  1.00 93.20           H
ATOM   1151  CB  LEU A  90       0.600   2.938  -9.959  1.00 93.20           C
ATOM   1152 1HB  LEU A  90      -0.327   2.979 -10.530  1.00 93.20           H
ATOM   1153 2HB  LEU A  90       1.412   2.818 -10.676  1.00 93.20           H
ATOM   1154  CG  LEU A  90       0.559   1.696  -9.065  1.00 93.20           C
ATOM   1155  HG  LEU A  90       1.295   1.823  -8.271  1.00 93.20           H
ATOM   1156  CD1 LEU A  90      -0.808   1.548  -8.395  1.00 93.20           C
ATOM   1157 1HD1 LEU A  90      -1.010   2.426  -7.782  1.00 93.20           H
ATOM   1158 2HD1 LEU A  90      -1.579   1.453  -9.159  1.00 93.20           H
ATOM   1159 3HD1 LEU A  90      -0.809   0.658  -7.765  1.00 93.20           H
ATOM   1160  CD2 LEU A  90       0.953   0.443  -9.849  1.00 93.20           C
ATOM   1161 1HD2 LEU A  90       0.259   0.300 -10.678  1.00 93.20           H
ATOM   1162 2HD2 LEU A  90       1.964   0.561 -10.239  1.00 93.20           H
ATOM   1163 3HD2 LEU A  90       0.916  -0.425  -9.190  1.00 93.20           H
ATOM   1164  HN  LEU A  90       0.144   5.121 -11.033  1.00 93.20           H
ATOM   1165  N   ALA A  91       3.055   4.910  -9.741  1.00 95.31           N
ATOM   1166  CA  ALA A  91       4.463   5.135  -9.462  1.00 95.31           C
ATOM   1167  C   ALA A  91       4.606   6.333  -8.520  1.00 95.31           C
ATOM   1168  O   ALA A  91       5.490   6.352  -7.665  1.00 95.31           O
ATOM   1169  HA  ALA A  91       4.850   4.245  -8.966  1.00 95.31           H
ATOM   1170  CB  ALA A  91       5.219   5.334 -10.777  1.00 95.31           C
ATOM   1171 1HB  ALA A  91       5.110   4.445 -11.397  1.00 95.31           H
ATOM   1172 2HB  ALA A  91       4.810   6.197 -11.304  1.00 95.31           H
ATOM   1173 3HB  ALA A  91       6.275   5.504 -10.567  1.00 95.31           H
ATOM   1174  HN  ALA A  91       2.784   5.059 -10.692  1.00 95.31           H
ATOM   1175  N   ILE A  92       3.723   7.302  -8.709  1.00 96.53           N
ATOM   1176  CA  ILE A  92       3.735   8.496  -7.881  1.00 96.53           C
ATOM   1177  C   ILE A  92       3.359   8.120  -6.446  1.00 96.53           C
ATOM   1178  O   ILE A  92       3.989   8.579  -5.495  1.00 96.53           O
ATOM   1179  HA  ILE A  92       4.753   8.884  -7.880  1.00 96.53           H
ATOM   1180  CB  ILE A  92       2.839   9.578  -8.488  1.00 96.53           C
ATOM   1181  HB  ILE A  92       1.873   9.129  -8.723  1.00 96.53           H
ATOM   1182  CG1 ILE A  92       3.425  10.103  -9.800  1.00 96.53           C
ATOM   1183 1HG1 ILE A  92       4.325  10.682  -9.594  1.00 96.53           H
ATOM   1184 2HG1 ILE A  92       3.722   9.265 -10.430  1.00 96.53           H
ATOM   1185  CG2 ILE A  92       2.581  10.703  -7.484  1.00 96.53           C
ATOM   1186 1HG2 ILE A  92       2.089  10.297  -6.600  1.00 96.53           H
ATOM   1187 2HG2 ILE A  92       3.529  11.157  -7.195  1.00 96.53           H
ATOM   1188 3HG2 ILE A  92       1.942  11.458  -7.941  1.00 96.53           H
ATOM   1189  CD1 ILE A  92       2.410  10.973 -10.544  1.00 96.53           C
ATOM   1190 1HD1 ILE A  92       1.522  10.383 -10.769  1.00 96.53           H
ATOM   1191 2HD1 ILE A  92       2.133  11.823  -9.920  1.00 96.53           H
ATOM   1192 3HD1 ILE A  92       2.852  11.333 -11.473  1.00 96.53           H
ATOM   1193  HN  ILE A  92       3.011   7.282  -9.411  1.00 96.53           H
ATOM   1194  N   ALA A  93       2.333   7.288  -6.335  1.00 96.65           N
ATOM   1195  CA  ALA A  93       1.841   6.877  -5.032  1.00 96.65           C
ATOM   1196  C   ALA A  93       2.956   6.149  -4.277  1.00 96.65           C
ATOM   1197  O   ALA A  93       3.148   6.370  -3.083  1.00 96.65           O
ATOM   1198  HA  ALA A  93       1.568   7.776  -4.480  1.00 96.65           H
ATOM   1199  CB  ALA A  93       0.593   6.009  -5.208  1.00 96.65           C
ATOM   1200 1HB  ALA A  93      -0.178   6.582  -5.723  1.00 96.65           H
ATOM   1201 2HB  ALA A  93       0.844   5.127  -5.797  1.00 96.65           H
ATOM   1202 3HB  ALA A  93       0.224   5.700  -4.230  1.00 96.65           H
ATOM   1203  HN  ALA A  93       1.843   6.899  -7.115  1.00 96.65           H
ATOM   1204  N   ASP A  94       3.660   5.295  -5.006  1.00 96.29           N
ATOM   1205  CA  ASP A  94       4.736   4.518  -4.415  1.00 96.29           C
ATOM   1206  C   ASP A  94       5.836   5.464  -3.930  1.00 96.29           C
ATOM   1207  O   ASP A  94       6.333   5.323  -2.814  1.00 96.29           O
ATOM   1208  HA  ASP A  94       4.274   3.962  -3.599  1.00 96.29           H
ATOM   1209  CB  ASP A  94       5.352   3.563  -5.440  1.00 96.29           C
ATOM   1210 1HB  ASP A  94       5.474   4.076  -6.394  1.00 96.29           H
ATOM   1211 2HB  ASP A  94       6.347   3.263  -5.111  1.00 96.29           H
ATOM   1212  CG  ASP A  94       4.476   2.323  -5.629  1.00 96.29           C
ATOM   1213  OD1 ASP A  94       3.767   1.975  -4.660  1.00 96.29           O
ATOM   1214  OD2 ASP A  94       4.536   1.750  -6.739  1.00 96.29           O
ATOM   1215  HN  ASP A  94       3.506   5.131  -5.980  1.00 96.29           H
ATOM   1216  N   LEU A  95       6.184   6.408  -4.793  1.00 97.16           N
ATOM   1217  CA  LEU A  95       7.261   7.335  -4.493  1.00 97.16           C
ATOM   1218  C   LEU A  95       6.934   8.091  -3.203  1.00 97.16           C
ATOM   1219  O   LEU A  95       7.793   8.251  -2.338  1.00 97.16           O
ATOM   1220  HA  LEU A  95       8.164   6.746  -4.328  1.00 97.16           H
ATOM   1221  CB  LEU A  95       7.530   8.249  -5.690  1.00 97.16           C
ATOM   1222 1HB  LEU A  95       6.573   8.540  -6.122  1.00 97.16           H
ATOM   1223 2HB  LEU A  95       8.006   9.160  -5.327  1.00 97.16           H
ATOM   1224  CG  LEU A  95       8.402   7.660  -6.801  1.00 97.16           C
ATOM   1225  HG  LEU A  95       7.903   6.773  -7.192  1.00 97.16           H
ATOM   1226  CD1 LEU A  95       8.548   8.645  -7.963  1.00 97.16           C
ATOM   1227 1HD1 LEU A  95       7.564   8.871  -8.374  1.00 97.16           H
ATOM   1228 2HD1 LEU A  95       9.012   9.564  -7.605  1.00 97.16           H
ATOM   1229 3HD1 LEU A  95       9.172   8.201  -8.739  1.00 97.16           H
ATOM   1230  CD2 LEU A  95       9.759   7.213  -6.255  1.00 97.16           C
ATOM   1231 1HD2 LEU A  95      10.276   8.069  -5.821  1.00 97.16           H
ATOM   1232 2HD2 LEU A  95       9.609   6.453  -5.488  1.00 97.16           H
ATOM   1233 3HD2 LEU A  95      10.358   6.798  -7.065  1.00 97.16           H
ATOM   1234  HN  LEU A  95       5.744   6.543  -5.680  1.00 97.16           H
ATOM   1235  N   LEU A  96       5.689   8.535  -3.116  1.00 96.82           N
ATOM   1236  CA  LEU A  96       5.273   9.383  -2.011  1.00 96.82           C
ATOM   1237  C   LEU A  96       5.506   8.645  -0.692  1.00 96.82           C
ATOM   1238  O   LEU A  96       5.970   9.237   0.282  1.00 96.82           O
ATOM   1239  HA  LEU A  96       5.904  10.272  -2.026  1.00 96.82           H
ATOM   1240  CB  LEU A  96       3.829   9.850  -2.208  1.00 96.82           C
ATOM   1241 1HB  LEU A  96       3.224   8.987  -2.485  1.00 96.82           H
ATOM   1242 2HB  LEU A  96       3.451  10.210  -1.252  1.00 96.82           H
ATOM   1243  CG  LEU A  96       3.615  10.945  -3.255  1.00 96.82           C
ATOM   1244  HG  LEU A  96       3.924  10.555  -4.225  1.00 96.82           H
ATOM   1245  CD1 LEU A  96       2.135  11.314  -3.367  1.00 96.82           C
ATOM   1246 1HD1 LEU A  96       1.562  10.435  -3.659  1.00 96.82           H
ATOM   1247 2HD1 LEU A  96       1.777  11.677  -2.404  1.00 96.82           H
ATOM   1248 3HD1 LEU A  96       2.011  12.095  -4.118  1.00 96.82           H
ATOM   1249  CD2 LEU A  96       4.490  12.165  -2.959  1.00 96.82           C
ATOM   1250 1HD2 LEU A  96       4.235  12.565  -1.978  1.00 96.82           H
ATOM   1251 2HD2 LEU A  96       5.539  11.870  -2.971  1.00 96.82           H
ATOM   1252 3HD2 LEU A  96       4.318  12.928  -3.718  1.00 96.82           H
ATOM   1253  HN  LEU A  96       4.972   8.326  -3.781  1.00 96.82           H
ATOM   1254  N   PHE A  97       5.173   7.362  -0.701  1.00 97.22           N
ATOM   1255  CA  PHE A  97       5.329   6.540   0.487  1.00 97.22           C
ATOM   1256  C   PHE A  97       6.807   6.262   0.770  1.00 97.22           C
ATOM   1257  O   PHE A  97       7.257   6.379   1.909  1.00 97.22           O
ATOM   1258  HA  PHE A  97       4.899   7.092   1.322  1.00 97.22           H
ATOM   1259  CB  PHE A  97       4.617   5.214   0.210  1.00 97.22           C
ATOM   1260 1HB  PHE A  97       3.542   5.392   0.171  1.00 97.22           H
ATOM   1261 2HB  PHE A  97       4.916   4.852  -0.774  1.00 97.22           H
ATOM   1262  CG  PHE A  97       4.902   4.126   1.247  1.00 97.22           C
ATOM   1263  CD1 PHE A  97       5.496   2.963   0.867  1.00 97.22           C
ATOM   1264  HD1 PHE A  97       5.769   2.807  -0.176  1.00 97.22           H
ATOM   1265  CD2 PHE A  97       4.561   4.322   2.549  1.00 97.22           C
ATOM   1266  HD2 PHE A  97       4.085   5.254   2.854  1.00 97.22           H
ATOM   1267  CE1 PHE A  97       5.760   1.954   1.830  1.00 97.22           C
ATOM   1268  HE1 PHE A  97       6.236   1.021   1.525  1.00 97.22           H
ATOM   1269  CE2 PHE A  97       4.825   3.312   3.512  1.00 97.22           C
ATOM   1270  HE2 PHE A  97       4.552   3.469   4.555  1.00 97.22           H
ATOM   1271  CZ  PHE A  97       5.419   2.149   3.132  1.00 97.22           C
ATOM   1272  HZ  PHE A  97       5.622   1.374   3.871  1.00 97.22           H
ATOM   1273  HN  PHE A  97       4.803   6.886  -1.499  1.00 97.22           H
ATOM   1274  N   LEU A  98       7.520   5.897  -0.285  1.00 97.21           N
ATOM   1275  CA  LEU A  98       8.900   5.463  -0.142  1.00 97.21           C
ATOM   1276  C   LEU A  98       9.696   6.543   0.594  1.00 97.21           C
ATOM   1277  O   LEU A  98      10.568   6.232   1.404  1.00 97.21           O
ATOM   1278  HA  LEU A  98       8.897   4.560   0.468  1.00 97.21           H
ATOM   1279  CB  LEU A  98       9.487   5.088  -1.504  1.00 97.21           C
ATOM   1280 1HB  LEU A  98       9.269   5.892  -2.206  1.00 97.21           H
ATOM   1281 2HB  LEU A  98      10.572   5.035  -1.408  1.00 97.21           H
ATOM   1282  CG  LEU A  98       8.992   3.772  -2.108  1.00 97.21           C
ATOM   1283  HG  LEU A  98       7.912   3.720  -1.975  1.00 97.21           H
ATOM   1284  CD1 LEU A  98       9.265   3.723  -3.613  1.00 97.21           C
ATOM   1285 1HD1 LEU A  98       8.749   4.549  -4.103  1.00 97.21           H
ATOM   1286 2HD1 LEU A  98      10.337   3.808  -3.791  1.00 97.21           H
ATOM   1287 3HD1 LEU A  98       8.903   2.778  -4.017  1.00 97.21           H
ATOM   1288  CD2 LEU A  98       9.596   2.572  -1.377  1.00 97.21           C
ATOM   1289 1HD2 LEU A  98      10.682   2.606  -1.457  1.00 97.21           H
ATOM   1290 2HD2 LEU A  98       9.308   2.604  -0.326  1.00 97.21           H
ATOM   1291 3HD2 LEU A  98       9.227   1.649  -1.826  1.00 97.21           H
ATOM   1292  HN  LEU A  98       7.172   5.895  -1.222  1.00 97.21           H
ATOM   1293  N   VAL A  99       9.367   7.789   0.287  1.00 96.73           N
ATOM   1294  CA  VAL A  99      10.082   8.916   0.862  1.00 96.73           C
ATOM   1295  C   VAL A  99       9.901   8.908   2.381  1.00 96.73           C
ATOM   1296  O   VAL A  99      10.650   9.565   3.102  1.00 96.73           O
ATOM   1297  HA  VAL A  99      11.140   8.784   0.634  1.00 96.73           H
ATOM   1298  CB  VAL A  99       9.615  10.219   0.211  1.00 96.73           C
ATOM   1299  HB  VAL A  99       8.526  10.240   0.245  1.00 96.73           H
ATOM   1300  CG1 VAL A  99      10.133  11.434   0.983  1.00 96.73           C
ATOM   1301 1HG1 VAL A  99       9.759  11.400   2.006  1.00 96.73           H
ATOM   1302 2HG1 VAL A  99      11.223  11.420   0.994  1.00 96.73           H
ATOM   1303 3HG1 VAL A  99       9.787  12.347   0.499  1.00 96.73           H
ATOM   1304  CG2 VAL A  99      10.040  10.281  -1.258  1.00 96.73           C
ATOM   1305 1HG2 VAL A  99      11.127  10.227  -1.325  1.00 96.73           H
ATOM   1306 2HG2 VAL A  99       9.600   9.443  -1.799  1.00 96.73           H
ATOM   1307 3HG2 VAL A  99       9.695  11.218  -1.696  1.00 96.73           H
ATOM   1308  HN  VAL A  99       8.628   8.034  -0.341  1.00 96.73           H
ATOM   1309  N   THR A 100       8.902   8.157   2.822  1.00 96.06           N
ATOM   1310  CA  THR A 100       8.587   8.088   4.239  1.00 96.06           C
ATOM   1311  C   THR A 100       9.418   6.999   4.918  1.00 96.06           C
ATOM   1312  O   THR A 100       9.544   6.980   6.141  1.00 96.06           O
ATOM   1313  HA  THR A 100       8.865   9.036   4.699  1.00 96.06           H
ATOM   1314  CB  THR A 100       7.078   7.877   4.377  1.00 96.06           C
ATOM   1315  HB  THR A 100       6.749   8.075   5.397  1.00 96.06           H
ATOM   1316  OG1 THR A 100       6.870   6.546   3.912  1.00 96.06           O
ATOM   1317  HG1 THR A 100       6.812   6.538   2.914  1.00 96.06           H
ATOM   1318  CG2 THR A 100       6.274   8.742   3.405  1.00 96.06           C
ATOM   1319 1HG2 THR A 100       6.554   8.494   2.381  1.00 96.06           H
ATOM   1320 2HG2 THR A 100       6.484   9.794   3.595  1.00 96.06           H
ATOM   1321 3HG2 THR A 100       5.209   8.552   3.545  1.00 96.06           H
ATOM   1322  HN  THR A 100       8.315   7.604   2.231  1.00 96.06           H
ATOM   1323  N   LEU A 101       9.966   6.116   4.094  1.00 95.90           N
ATOM   1324  CA  LEU A 101      10.636   4.933   4.604  1.00 95.90           C
ATOM   1325  C   LEU A 101      11.874   5.355   5.399  1.00 95.90           C
ATOM   1326  O   LEU A 101      12.174   4.775   6.441  1.00 95.90           O
ATOM   1327  HA  LEU A 101       9.945   4.432   5.282  1.00 95.90           H
ATOM   1328  CB  LEU A 101      10.940   3.957   3.465  1.00 95.90           C
ATOM   1329 1HB  LEU A 101      11.449   4.504   2.671  1.00 95.90           H
ATOM   1330 2HB  LEU A 101      11.639   3.206   3.833  1.00 95.90           H
ATOM   1331  CG  LEU A 101       9.734   3.237   2.859  1.00 95.90           C
ATOM   1332  HG  LEU A 101       9.120   3.975   2.343  1.00 95.90           H
ATOM   1333  CD1 LEU A 101      10.177   2.209   1.816  1.00 95.90           C
ATOM   1334 1HD1 LEU A 101      10.721   2.712   1.017  1.00 95.90           H
ATOM   1335 2HD1 LEU A 101      10.825   1.469   2.287  1.00 95.90           H
ATOM   1336 3HD1 LEU A 101       9.300   1.711   1.401  1.00 95.90           H
ATOM   1337  CD2 LEU A 101       8.865   2.609   3.950  1.00 95.90           C
ATOM   1338 1HD2 LEU A 101       9.456   1.887   4.515  1.00 95.90           H
ATOM   1339 2HD2 LEU A 101       8.505   3.389   4.622  1.00 95.90           H
ATOM   1340 3HD2 LEU A 101       8.015   2.104   3.492  1.00 95.90           H
ATOM   1341  HN  LEU A 101       9.956   6.201   3.098  1.00 95.90           H
ATOM   1342  N   PRO A 102      12.611   6.368   4.924  1.00 95.57           N
ATOM   1343  CA  PRO A 102      13.798   6.838   5.641  1.00 95.57           C
ATOM   1344  C   PRO A 102      13.500   7.170   7.094  1.00 95.57           C
ATOM   1345  O   PRO A 102      14.307   6.885   7.978  1.00 95.57           O
ATOM   1346  HA  PRO A 102      14.551   6.051   5.677  1.00 95.57           H
ATOM   1347  CB  PRO A 102      14.231   8.077   4.854  1.00 95.57           C
ATOM   1348 1HB  PRO A 102      13.787   8.986   5.260  1.00 95.57           H
ATOM   1349 2HB  PRO A 102      15.312   8.212   4.880  1.00 95.57           H
ATOM   1350  CG  PRO A 102      13.733   7.789   3.442  1.00 95.57           C
ATOM   1351 1HG  PRO A 102      13.646   8.700   2.850  1.00 95.57           H
ATOM   1352 2HG  PRO A 102      14.414   7.134   2.898  1.00 95.57           H
ATOM   1353  CD  PRO A 102      12.383   7.134   3.685  1.00 95.57           C
ATOM   1354 1HD  PRO A 102      11.592   7.873   3.811  1.00 95.57           H
ATOM   1355 2HD  PRO A 102      12.088   6.494   2.853  1.00 95.57           H
ATOM   1356  N   PHE A 103      12.338   7.769   7.305  1.00 94.75           N
ATOM   1357  CA  PHE A 103      11.942   8.188   8.639  1.00 94.75           C
ATOM   1358  C   PHE A 103      11.615   6.979   9.519  1.00 94.75           C
ATOM   1359  O   PHE A 103      11.947   6.961  10.703  1.00 94.75           O
ATOM   1360  HA  PHE A 103      12.783   8.732   9.070  1.00 94.75           H
ATOM   1361  CB  PHE A 103      10.685   9.046   8.485  1.00 94.75           C
ATOM   1362 1HB  PHE A 103       9.924   8.467   7.961  1.00 94.75           H
ATOM   1363 2HB  PHE A 103      10.288   9.273   9.474  1.00 94.75           H
ATOM   1364  CG  PHE A 103      10.916  10.357   7.731  1.00 94.75           C
ATOM   1365  CD1 PHE A 103      11.259  11.483   8.413  1.00 94.75           C
ATOM   1366  HD1 PHE A 103      11.370  11.450   9.497  1.00 94.75           H
ATOM   1367  CD2 PHE A 103      10.777  10.398   6.378  1.00 94.75           C
ATOM   1368  HD2 PHE A 103      10.502   9.496   5.832  1.00 94.75           H
ATOM   1369  CE1 PHE A 103      11.473  12.700   7.713  1.00 94.75           C
ATOM   1370  HE1 PHE A 103      11.748  13.602   8.260  1.00 94.75           H
ATOM   1371  CE2 PHE A 103      10.991  11.614   5.679  1.00 94.75           C
ATOM   1372  HE2 PHE A 103      10.880  11.647   4.595  1.00 94.75           H
ATOM   1373  CZ  PHE A 103      11.334  12.740   6.361  1.00 94.75           C
ATOM   1374  HZ  PHE A 103      11.499  13.674   5.824  1.00 94.75           H
ATOM   1375  HN  PHE A 103      11.673   7.969   6.585  1.00 94.75           H
ATOM   1376  N   TRP A 104      10.969   5.999   8.905  1.00 92.38           N
ATOM   1377  CA  TRP A 104      10.653   4.762   9.599  1.00 92.38           C
ATOM   1378  C   TRP A 104      11.968   4.132  10.065  1.00 92.38           C
ATOM   1379  O   TRP A 104      12.050   3.610  11.176  1.00 92.38           O
ATOM   1380  HA  TRP A 104      10.033   5.011  10.460  1.00 92.38           H
ATOM   1381  CB  TRP A 104       9.827   3.830   8.710  1.00 92.38           C
ATOM   1382 1HB  TRP A 104      10.265   3.814   7.712  1.00 92.38           H
ATOM   1383 2HB  TRP A 104       9.893   2.816   9.103  1.00 92.38           H
ATOM   1384  CG  TRP A 104       8.352   4.223   8.598  1.00 92.38           C
ATOM   1385  CD1 TRP A 104       7.696   4.665   7.516  1.00 92.38           C
ATOM   1386  HD1 TRP A 104       8.153   4.805   6.536  1.00 92.38           H
ATOM   1387  CD2 TRP A 104       7.372   4.192   9.656  1.00 92.38           C
ATOM   1388  NE1 TRP A 104       6.369   4.919   7.799  1.00 92.38           N
ATOM   1389  HE1 TRP A 104       5.681   5.255   7.156  1.00 92.38           H
ATOM   1390  CE2 TRP A 104       6.166   4.623   9.141  1.00 92.38           C
ATOM   1391  CE3 TRP A 104       7.499   3.812  11.004  1.00 92.38           C
ATOM   1392  HE3 TRP A 104       8.440   3.468  11.434  1.00 92.38           H
ATOM   1393  CZ2 TRP A 104       4.996   4.715   9.904  1.00 92.38           C
ATOM   1394  HZ2 TRP A 104       4.055   5.058   9.474  1.00 92.38           H
ATOM   1395  CZ3 TRP A 104       6.320   3.910  11.753  1.00 92.38           C
ATOM   1396  HZ3 TRP A 104       6.363   3.628  12.805  1.00 92.38           H
ATOM   1397  CH2 TRP A 104       5.099   4.342  11.249  1.00 92.38           C
ATOM   1398  HH2 TRP A 104       4.225   4.390  11.899  1.00 92.38           H
ATOM   1399  HN  TRP A 104      10.664   6.039   7.954  1.00 92.38           H
ATOM   1400  N   ALA A 105      12.963   4.202   9.193  1.00 94.18           N
ATOM   1401  CA  ALA A 105      14.233   3.546   9.453  1.00 94.18           C
ATOM   1402  C   ALA A 105      14.889   4.183  10.679  1.00 94.18           C
ATOM   1403  O   ALA A 105      15.344   3.479  11.580  1.00 94.18           O
ATOM   1404  HA  ALA A 105      14.027   2.497   9.665  1.00 94.18           H
ATOM   1405  CB  ALA A 105      15.117   3.634   8.207  1.00 94.18           C
ATOM   1406 1HB  ALA A 105      14.618   3.142   7.372  1.00 94.18           H
ATOM   1407 2HB  ALA A 105      15.293   4.681   7.959  1.00 94.18           H
ATOM   1408 3HB  ALA A 105      16.070   3.142   8.402  1.00 94.18           H
ATOM   1409  HN  ALA A 105      12.911   4.695   8.325  1.00 94.18           H
ATOM   1410  N   ILE A 106      14.918   5.508  10.675  1.00 93.55           N
ATOM   1411  CA  ILE A 106      15.562   6.246  11.748  1.00 93.55           C
ATOM   1412  C   ILE A 106      14.845   5.950  13.067  1.00 93.55           C
ATOM   1413  O   ILE A 106      15.487   5.746  14.095  1.00 93.55           O
ATOM   1414  HA  ILE A 106      16.588   5.883  11.825  1.00 93.55           H
ATOM   1415  CB  ILE A 106      15.633   7.735  11.407  1.00 93.55           C
ATOM   1416  HB  ILE A 106      14.652   8.052  11.054  1.00 93.55           H
ATOM   1417  CG1 ILE A 106      16.626   7.991  10.271  1.00 93.55           C
ATOM   1418 1HG1 ILE A 106      17.645   7.878  10.641  1.00 93.55           H
ATOM   1419 2HG1 ILE A 106      16.487   7.246   9.487  1.00 93.55           H
ATOM   1420  CG2 ILE A 106      15.957   8.568  12.649  1.00 93.55           C
ATOM   1421 1HG2 ILE A 106      15.180   8.418  13.399  1.00 93.55           H
ATOM   1422 2HG2 ILE A 106      16.919   8.256  13.054  1.00 93.55           H
ATOM   1423 3HG2 ILE A 106      16.001   9.623  12.378  1.00 93.55           H
ATOM   1424  CD1 ILE A 106      16.442   9.393   9.687  1.00 93.55           C
ATOM   1425 1HD1 ILE A 106      15.429   9.494   9.296  1.00 93.55           H
ATOM   1426 2HD1 ILE A 106      16.605  10.136  10.468  1.00 93.55           H
ATOM   1427 3HD1 ILE A 106      17.160   9.549   8.882  1.00 93.55           H
ATOM   1428  HN  ILE A 106      14.513   6.073   9.957  1.00 93.55           H
ATOM   1429  N   ALA A 107      13.522   5.938  12.993  1.00 91.75           N
ATOM   1430  CA  ALA A 107      12.708   5.753  14.183  1.00 91.75           C
ATOM   1431  C   ALA A 107      12.958   4.356  14.754  1.00 91.75           C
ATOM   1432  O   ALA A 107      12.922   4.162  15.968  1.00 91.75           O
ATOM   1433  HA  ALA A 107      13.019   6.497  14.917  1.00 91.75           H
ATOM   1434  CB  ALA A 107      11.236   5.986  13.836  1.00 91.75           C
ATOM   1435 1HB  ALA A 107      11.108   7.002  13.463  1.00 91.75           H
ATOM   1436 2HB  ALA A 107      10.926   5.276  13.070  1.00 91.75           H
ATOM   1437 3HB  ALA A 107      10.626   5.847  14.729  1.00 91.75           H
ATOM   1438  HN  ALA A 107      13.008   6.051  12.143  1.00 91.75           H
ATOM   1439  N   ALA A 108      13.206   3.418  13.851  1.00 91.27           N
ATOM   1440  CA  ALA A 108      13.440   2.040  14.249  1.00 91.27           C
ATOM   1441  C   ALA A 108      14.856   1.911  14.816  1.00 91.27           C
ATOM   1442  O   ALA A 108      15.092   1.126  15.732  1.00 91.27           O
ATOM   1443  HA  ALA A 108      12.722   1.793  15.030  1.00 91.27           H
ATOM   1444  CB  ALA A 108      13.205   1.116  13.052  1.00 91.27           C
ATOM   1445 1HB  ALA A 108      12.177   1.224  12.706  1.00 91.27           H
ATOM   1446 2HB  ALA A 108      13.890   1.383  12.247  1.00 91.27           H
ATOM   1447 3HB  ALA A 108      13.382   0.083  13.351  1.00 91.27           H
ATOM   1448  HN  ALA A 108      13.247   3.586  12.867  1.00 91.27           H
ATOM   1449  N   ALA A 109      15.760   2.695  14.247  1.00 90.81           N
ATOM   1450  CA  ALA A 109      17.169   2.581  14.585  1.00 90.81           C
ATOM   1451  C   ALA A 109      17.383   3.054  16.024  1.00 90.81           C
ATOM   1452  O   ALA A 109      18.238   2.528  16.734  1.00 90.81           O
ATOM   1453  HA  ALA A 109      17.443   1.528  14.514  1.00 90.81           H
ATOM   1454  CB  ALA A 109      18.002   3.377  13.579  1.00 90.81           C
ATOM   1455 1HB  ALA A 109      17.836   2.982  12.576  1.00 90.81           H
ATOM   1456 2HB  ALA A 109      17.705   4.425  13.610  1.00 90.81           H
ATOM   1457 3HB  ALA A 109      19.058   3.290  13.833  1.00 90.81           H
ATOM   1458  HN  ALA A 109      15.544   3.396  13.567  1.00 90.81           H
ATOM   1459  N   ASP A 110      16.592   4.044  16.412  1.00 87.06           N
ATOM   1460  CA  ASP A 110      16.763   4.675  17.709  1.00 87.06           C
ATOM   1461  C   ASP A 110      15.393   5.064  18.267  1.00 87.06           C
ATOM   1462  O   ASP A 110      14.695   4.233  18.845  1.00 87.06           O
ATOM   1463  HA  ASP A 110      17.268   3.931  18.325  1.00 87.06           H
ATOM   1464  CB  ASP A 110      17.606   5.947  17.596  1.00 87.06           C
ATOM   1465 1HB  ASP A 110      18.568   5.711  17.139  1.00 87.06           H
ATOM   1466 2HB  ASP A 110      17.108   6.660  16.939  1.00 87.06           H
ATOM   1467  CG  ASP A 110      17.830   6.581  18.970  1.00 87.06           C
ATOM   1468  OD1 ASP A 110      17.500   5.903  19.968  1.00 87.06           O
ATOM   1469  OD2 ASP A 110      18.326   7.728  18.992  1.00 87.06           O
ATOM   1470  HN  ASP A 110      15.846   4.413  15.857  1.00 87.06           H
ATOM   1471  N   GLN A 111      15.049   6.329  18.075  1.00 86.69           N
ATOM   1472  CA  GLN A 111      13.751   6.825  18.500  1.00 86.69           C
ATOM   1473  C   GLN A 111      13.239   7.883  17.520  1.00 86.69           C
ATOM   1474  O   GLN A 111      13.980   8.337  16.649  1.00 86.69           O
ATOM   1475  HA  GLN A 111      13.091   5.957  18.485  1.00 86.69           H
ATOM   1476  CB  GLN A 111      13.815   7.382  19.923  1.00 86.69           C
ATOM   1477 1HB  GLN A 111      12.824   7.712  20.234  1.00 86.69           H
ATOM   1478 2HB  GLN A 111      14.119   6.594  20.612  1.00 86.69           H
ATOM   1479  CG  GLN A 111      14.799   8.550  20.011  1.00 86.69           C
ATOM   1480 1HG  GLN A 111      15.801   8.206  19.755  1.00 86.69           H
ATOM   1481 2HG  GLN A 111      14.528   9.314  19.281  1.00 86.69           H
ATOM   1482  CD  GLN A 111      14.805   9.158  21.415  1.00 86.69           C
ATOM   1483  OE1 GLN A 111      13.779   9.511  21.971  1.00 86.69           O
ATOM   1484  NE2 GLN A 111      16.016   9.259  21.955  1.00 86.69           N
ATOM   1485 1HE2 GLN A 111      16.819   8.950  21.445  1.00 86.69           H
ATOM   1486 2HE2 GLN A 111      16.124   9.644  22.871  1.00 86.69           H
ATOM   1487  HN  GLN A 111      15.638   7.009  17.638  1.00 86.69           H
ATOM   1488  N   TRP A 112      11.977   8.245  17.695  1.00 91.27           N
ATOM   1489  CA  TRP A 112      11.362   9.250  16.844  1.00 91.27           C
ATOM   1490  C   TRP A 112      11.942  10.613  17.227  1.00 91.27           C
ATOM   1491  O   TRP A 112      11.649  11.136  18.301  1.00 91.27           O
ATOM   1492  HA  TRP A 112      11.616   9.013  15.811  1.00 91.27           H
ATOM   1493  CB  TRP A 112       9.836   9.198  16.950  1.00 91.27           C
ATOM   1494 1HB  TRP A 112       9.504   8.176  16.769  1.00 91.27           H
ATOM   1495 2HB  TRP A 112       9.544   9.452  17.969  1.00 91.27           H
ATOM   1496  CG  TRP A 112       9.113  10.133  15.979  1.00 91.27           C
ATOM   1497  CD1 TRP A 112       8.687  11.384  16.201  1.00 91.27           C
ATOM   1498  HD1 TRP A 112       8.808  11.915  17.145  1.00 91.27           H
ATOM   1499  CD2 TRP A 112       8.747   9.839  14.614  1.00 91.27           C
ATOM   1500  NE1 TRP A 112       8.075  11.915  15.084  1.00 91.27           N
ATOM   1501  HE1 TRP A 112       7.677  12.830  15.005  1.00 91.27           H
ATOM   1502  CE2 TRP A 112       8.112  10.946  14.088  1.00 91.27           C
ATOM   1503  CE3 TRP A 112       8.945   8.676  13.849  1.00 91.27           C
ATOM   1504  HE3 TRP A 112       9.443   7.789  14.241  1.00 91.27           H
ATOM   1505  CZ2 TRP A 112       7.625  11.000  12.777  1.00 91.27           C
ATOM   1506  HZ2 TRP A 112       7.127  11.887  12.385  1.00 91.27           H
ATOM   1507  CZ3 TRP A 112       8.452   8.746  12.541  1.00 91.27           C
ATOM   1508  HZ3 TRP A 112       8.579   7.870  11.904  1.00 91.27           H
ATOM   1509  CH2 TRP A 112       7.811   9.852  11.997  1.00 91.27           C
ATOM   1510  HH2 TRP A 112       7.455   9.827  10.967  1.00 91.27           H
ATOM   1511  HN  TRP A 112      11.379   7.865  18.401  1.00 91.27           H
ATOM   1512  N   LYS A 113      12.753  11.148  16.327  1.00 90.89           N
ATOM   1513  CA  LYS A 113      13.474  12.378  16.607  1.00 90.89           C
ATOM   1514  C   LYS A 113      12.744  13.553  15.953  1.00 90.89           C
ATOM   1515  O   LYS A 113      13.175  14.699  16.069  1.00 90.89           O
ATOM   1516  HA  LYS A 113      13.464  12.524  17.688  1.00 90.89           H
ATOM   1517  CB  LYS A 113      14.938  12.251  16.182  1.00 90.89           C
ATOM   1518 1HB  LYS A 113      14.993  11.997  15.123  1.00 90.89           H
ATOM   1519 2HB  LYS A 113      15.442  13.209  16.306  1.00 90.89           H
ATOM   1520  CG  LYS A 113      15.657  11.180  17.006  1.00 90.89           C
ATOM   1521 1HG  LYS A 113      15.601  11.433  18.064  1.00 90.89           H
ATOM   1522 2HG  LYS A 113      15.155  10.221  16.880  1.00 90.89           H
ATOM   1523  CD  LYS A 113      17.122  11.055  16.582  1.00 90.89           C
ATOM   1524 1HD  LYS A 113      17.179  10.834  15.517  1.00 90.89           H
ATOM   1525 2HD  LYS A 113      17.632  12.005  16.738  1.00 90.89           H
ATOM   1526  CE  LYS A 113      17.830   9.954  17.376  1.00 90.89           C
ATOM   1527 1HE  LYS A 113      17.788  10.181  18.441  1.00 90.89           H
ATOM   1528 2HE  LYS A 113      17.314   9.005  17.231  1.00 90.89           H
ATOM   1529  NZ  LYS A 113      19.240   9.830  16.944  1.00 90.89           N
ATOM   1530 1HZ  LYS A 113      19.676   9.057  17.435  1.00 90.89           H
ATOM   1531 2HZ  LYS A 113      19.274   9.658  15.945  1.00 90.89           H
ATOM   1532 3HZ  LYS A 113      19.736  10.688  17.157  1.00 90.89           H
ATOM   1533  HN  LYS A 113      12.921  10.757  15.422  1.00 90.89           H
ATOM   1534  N   PHE A 114      11.650  13.227  15.280  1.00 93.26           N
ATOM   1535  CA  PHE A 114      10.983  14.193  14.424  1.00 93.26           C
ATOM   1536  C   PHE A 114       9.747  14.774  15.113  1.00 93.26           C
ATOM   1537  O   PHE A 114       9.309  14.265  16.144  1.00 93.26           O
ATOM   1538  HA  PHE A 114      11.695  14.994  14.223  1.00 93.26           H
ATOM   1539  CB  PHE A 114      10.545  13.446  13.162  1.00 93.26           C
ATOM   1540 1HB  PHE A 114       9.753  12.745  13.424  1.00 93.26           H
ATOM   1541 2HB  PHE A 114      10.118  14.161  12.459  1.00 93.26           H
ATOM   1542  CG  PHE A 114      11.674  12.682  12.468  1.00 93.26           C
ATOM   1543  CD1 PHE A 114      12.584  13.352  11.711  1.00 93.26           C
ATOM   1544  HD1 PHE A 114      12.508  14.434  11.599  1.00 93.26           H
ATOM   1545  CD2 PHE A 114      11.768  11.333  12.608  1.00 93.26           C
ATOM   1546  HD2 PHE A 114      11.039  10.796  13.215  1.00 93.26           H
ATOM   1547  CE1 PHE A 114      13.632  12.643  11.067  1.00 93.26           C
ATOM   1548  HE1 PHE A 114      14.361  13.180  10.460  1.00 93.26           H
ATOM   1549  CE2 PHE A 114      12.816  10.623  11.964  1.00 93.26           C
ATOM   1550  HE2 PHE A 114      12.891   9.542  12.077  1.00 93.26           H
ATOM   1551  CZ  PHE A 114      13.726  11.293  11.207  1.00 93.26           C
ATOM   1552  HZ  PHE A 114      14.530  10.749  10.713  1.00 93.26           H
ATOM   1553  HN  PHE A 114      11.222  12.324  15.312  1.00 93.26           H
ATOM   1554  N   GLN A 115       9.218  15.833  14.517  1.00 92.76           N
ATOM   1555  CA  GLN A 115       8.069  16.516  15.085  1.00 92.76           C
ATOM   1556  C   GLN A 115       6.795  15.703  14.844  1.00 92.76           C
ATOM   1557  O   GLN A 115       6.784  14.790  14.020  1.00 92.76           O
ATOM   1558  HA  GLN A 115       8.270  16.581  16.154  1.00 92.76           H
ATOM   1559  CB  GLN A 115       7.934  17.929  14.514  1.00 92.76           C
ATOM   1560 1HB  GLN A 115       7.904  17.884  13.425  1.00 92.76           H
ATOM   1561 2HB  GLN A 115       6.991  18.369  14.840  1.00 92.76           H
ATOM   1562  CG  GLN A 115       9.098  18.816  14.962  1.00 92.76           C
ATOM   1563 1HG  GLN A 115      10.042  18.357  14.669  1.00 92.76           H
ATOM   1564 2HG  GLN A 115       9.041  19.780  14.457  1.00 92.76           H
ATOM   1565  CD  GLN A 115       9.075  19.026  16.477  1.00 92.76           C
ATOM   1566  OE1 GLN A 115       8.048  18.928  17.128  1.00 92.76           O
ATOM   1567  NE2 GLN A 115      10.262  19.319  17.000  1.00 92.76           N
ATOM   1568 1HE2 GLN A 115      11.067  19.384  16.410  1.00 92.76           H
ATOM   1569 2HE2 GLN A 115      10.350  19.475  17.984  1.00 92.76           H
ATOM   1570  HN  GLN A 115       9.562  16.223  13.662  1.00 92.76           H
ATOM   1571  N   THR A 116       5.753  16.065  15.577  1.00 93.66           N
ATOM   1572  CA  THR A 116       4.499  15.335  15.506  1.00 93.66           C
ATOM   1573  C   THR A 116       3.939  15.374  14.083  1.00 93.66           C
ATOM   1574  O   THR A 116       3.351  14.400  13.617  1.00 93.66           O
ATOM   1575  HA  THR A 116       4.695  14.290  15.744  1.00 93.66           H
ATOM   1576  CB  THR A 116       3.548  15.927  16.549  1.00 93.66           C
ATOM   1577  HB  THR A 116       3.296  16.959  16.306  1.00 93.66           H
ATOM   1578  OG1 THR A 116       4.228  15.735  17.787  1.00 93.66           O
ATOM   1579  HG1 THR A 116       3.837  16.331  18.488  1.00 93.66           H
ATOM   1580  CG2 THR A 116       2.263  15.110  16.700  1.00 93.66           C
ATOM   1581 1HG2 THR A 116       2.511  14.095  17.009  1.00 93.66           H
ATOM   1582 2HG2 THR A 116       1.737  15.081  15.745  1.00 93.66           H
ATOM   1583 3HG2 THR A 116       1.624  15.573  17.452  1.00 93.66           H
ATOM   1584  HN  THR A 116       5.756  16.840  16.210  1.00 93.66           H
ATOM   1585  N   PHE A 117       4.142  16.510  13.432  1.00 94.52           N
ATOM   1586  CA  PHE A 117       3.668  16.687  12.070  1.00 94.52           C
ATOM   1587  C   PHE A 117       4.149  15.548  11.170  1.00 94.52           C
ATOM   1588  O   PHE A 117       3.368  14.987  10.402  1.00 94.52           O
ATOM   1589  HA  PHE A 117       2.579  16.686  12.104  1.00 94.52           H
ATOM   1590  CB  PHE A 117       4.254  18.006  11.561  1.00 94.52           C
ATOM   1591 1HB  PHE A 117       3.872  18.822  12.174  1.00 94.52           H
ATOM   1592 2HB  PHE A 117       5.335  17.986  11.693  1.00 94.52           H
ATOM   1593  CG  PHE A 117       3.940  18.300  10.092  1.00 94.52           C
ATOM   1594  CD1 PHE A 117       4.899  18.125   9.144  1.00 94.52           C
ATOM   1595  HD1 PHE A 117       5.891  17.775   9.430  1.00 94.52           H
ATOM   1596  CD2 PHE A 117       2.702  18.736   9.735  1.00 94.52           C
ATOM   1597  HD2 PHE A 117       1.934  18.877  10.496  1.00 94.52           H
ATOM   1598  CE1 PHE A 117       4.608  18.398   7.781  1.00 94.52           C
ATOM   1599  HE1 PHE A 117       5.376  18.257   7.021  1.00 94.52           H
ATOM   1600  CE2 PHE A 117       2.411  19.009   8.373  1.00 94.52           C
ATOM   1601  HE2 PHE A 117       1.419  19.359   8.087  1.00 94.52           H
ATOM   1602  CZ  PHE A 117       3.370  18.834   7.424  1.00 94.52           C
ATOM   1603  HZ  PHE A 117       3.146  19.043   6.378  1.00 94.52           H
ATOM   1604  HN  PHE A 117       4.620  17.299  13.819  1.00 94.52           H
ATOM   1605  N   MET A 118       5.431  15.239  11.293  1.00 94.28           N
ATOM   1606  CA  MET A 118       6.035  14.207  10.468  1.00 94.28           C
ATOM   1607  C   MET A 118       5.440  12.833  10.785  1.00 94.28           C
ATOM   1608  O   MET A 118       5.299  11.994   9.896  1.00 94.28           O
ATOM   1609  HA  MET A 118       5.805  14.482   9.439  1.00 94.28           H
ATOM   1610  CB  MET A 118       7.546  14.177  10.712  1.00 94.28           C
ATOM   1611 1HB  MET A 118       7.945  15.190  10.666  1.00 94.28           H
ATOM   1612 2HB  MET A 118       7.748  13.800  11.714  1.00 94.28           H
ATOM   1613  CG  MET A 118       8.251  13.297   9.677  1.00 94.28           C
ATOM   1614 1HG  MET A 118       9.321  13.270   9.880  1.00 94.28           H
ATOM   1615 2HG  MET A 118       7.886  12.273   9.750  1.00 94.28           H
ATOM   1616  SD  MET A 118       7.958  13.932   8.035  1.00 94.28           S
ATOM   1617  CE  MET A 118       8.933  15.426   8.102  1.00 94.28           C
ATOM   1618 1HE  MET A 118       8.559  16.069   8.898  1.00 94.28           H
ATOM   1619 2HE  MET A 118       9.975  15.171   8.299  1.00 94.28           H
ATOM   1620 3HE  MET A 118       8.862  15.950   7.148  1.00 94.28           H
ATOM   1621  HN  MET A 118       6.053  15.680  11.941  1.00 94.28           H
ATOM   1622  N   CYS A 119       5.106  12.647  12.053  1.00 93.81           N
ATOM   1623  CA  CYS A 119       4.536  11.387  12.499  1.00 93.81           C
ATOM   1624  C   CYS A 119       3.197  11.186  11.787  1.00 93.81           C
ATOM   1625  O   CYS A 119       2.905  10.094  11.302  1.00 93.81           O
ATOM   1626  HA  CYS A 119       5.244  10.606  12.220  1.00 93.81           H
ATOM   1627  CB  CYS A 119       4.385  11.342  14.021  1.00 93.81           C
ATOM   1628 1HB  CYS A 119       5.366  11.390  14.494  1.00 93.81           H
ATOM   1629 2HB  CYS A 119       3.822  12.209  14.365  1.00 93.81           H
ATOM   1630  SG  CYS A 119       3.528   9.804  14.520  1.00 93.81           S
ATOM   1631  HN  CYS A 119       5.220  13.336  12.769  1.00 93.81           H
ATOM   1632  N   LYS A 120       2.419  12.258  11.746  1.00 94.55           N
ATOM   1633  CA  LYS A 120       1.116  12.212  11.105  1.00 94.55           C
ATOM   1634  C   LYS A 120       1.288  11.820   9.636  1.00 94.55           C
ATOM   1635  O   LYS A 120       0.641  10.890   9.157  1.00 94.55           O
ATOM   1636  HA  LYS A 120       0.534  11.436  11.602  1.00 94.55           H
ATOM   1637  CB  LYS A 120       0.373  13.534  11.306  1.00 94.55           C
ATOM   1638 1HB  LYS A 120       1.014  14.365  11.010  1.00 94.55           H
ATOM   1639 2HB  LYS A 120      -0.505  13.564  10.660  1.00 94.55           H
ATOM   1640  CG  LYS A 120      -0.055  13.707  12.764  1.00 94.55           C
ATOM   1641 1HG  LYS A 120      -0.675  12.863  13.067  1.00 94.55           H
ATOM   1642 2HG  LYS A 120       0.825  13.703  13.408  1.00 94.55           H
ATOM   1643  CD  LYS A 120      -0.829  15.012  12.958  1.00 94.55           C
ATOM   1644 1HD  LYS A 120      -0.171  15.861  12.772  1.00 94.55           H
ATOM   1645 2HD  LYS A 120      -1.638  15.070  12.230  1.00 94.55           H
ATOM   1646  CE  LYS A 120      -1.401  15.105  14.374  1.00 94.55           C
ATOM   1647 1HE  LYS A 120      -1.770  14.129  14.689  1.00 94.55           H
ATOM   1648 2HE  LYS A 120      -0.614  15.389  15.073  1.00 94.55           H
ATOM   1649  NZ  LYS A 120      -2.499  16.096  14.425  1.00 94.55           N
ATOM   1650 1HZ  LYS A 120      -2.850  16.163  15.374  1.00 94.55           H
ATOM   1651 2HZ  LYS A 120      -2.152  17.001  14.129  1.00 94.55           H
ATOM   1652 3HZ  LYS A 120      -3.248  15.803  13.808  1.00 94.55           H
ATOM   1653  HN  LYS A 120       2.665  13.143  12.140  1.00 94.55           H
ATOM   1654  N   VAL A 121       2.164  12.550   8.961  1.00 94.05           N
ATOM   1655  CA  VAL A 121       2.345  12.369   7.531  1.00 94.05           C
ATOM   1656  C   VAL A 121       2.792  10.932   7.255  1.00 94.05           C
ATOM   1657  O   VAL A 121       2.257  10.271   6.367  1.00 94.05           O
ATOM   1658  HA  VAL A 121       1.379  12.533   7.053  1.00 94.05           H
ATOM   1659  CB  VAL A 121       3.325  13.414   6.991  1.00 94.05           C
ATOM   1660  HB  VAL A 121       4.229  13.371   7.598  1.00 94.05           H
ATOM   1661  CG1 VAL A 121       3.715  13.103   5.545  1.00 94.05           C
ATOM   1662 1HG1 VAL A 121       4.190  12.123   5.499  1.00 94.05           H
ATOM   1663 2HG1 VAL A 121       2.823  13.104   4.919  1.00 94.05           H
ATOM   1664 3HG1 VAL A 121       4.412  13.861   5.186  1.00 94.05           H
ATOM   1665  CG2 VAL A 121       2.743  14.824   7.111  1.00 94.05           C
ATOM   1666 1HG2 VAL A 121       1.817  14.885   6.539  1.00 94.05           H
ATOM   1667 2HG2 VAL A 121       2.539  15.045   8.158  1.00 94.05           H
ATOM   1668 3HG2 VAL A 121       3.459  15.547   6.720  1.00 94.05           H
ATOM   1669  HN  VAL A 121       2.743  13.253   9.374  1.00 94.05           H
ATOM   1670  N   VAL A 122       3.769  10.491   8.034  1.00 93.02           N
ATOM   1671  CA  VAL A 122       4.438   9.231   7.755  1.00 93.02           C
ATOM   1672  C   VAL A 122       3.442   8.082   7.925  1.00 93.02           C
ATOM   1673  O   VAL A 122       3.465   7.118   7.162  1.00 93.02           O
ATOM   1674  HA  VAL A 122       4.769   9.257   6.717  1.00 93.02           H
ATOM   1675  CB  VAL A 122       5.675   9.087   8.644  1.00 93.02           C
ATOM   1676  HB  VAL A 122       5.377   9.300   9.670  1.00 93.02           H
ATOM   1677  CG1 VAL A 122       6.218   7.658   8.599  1.00 93.02           C
ATOM   1678 1HG1 VAL A 122       5.453   6.967   8.952  1.00 93.02           H
ATOM   1679 2HG1 VAL A 122       6.492   7.405   7.575  1.00 93.02           H
ATOM   1680 3HG1 VAL A 122       7.097   7.583   9.239  1.00 93.02           H
ATOM   1681  CG2 VAL A 122       6.754  10.097   8.248  1.00 93.02           C
ATOM   1682 1HG2 VAL A 122       7.047   9.928   7.212  1.00 93.02           H
ATOM   1683 2HG2 VAL A 122       6.363  11.108   8.355  1.00 93.02           H
ATOM   1684 3HG2 VAL A 122       7.623   9.972   8.895  1.00 93.02           H
ATOM   1685  HN  VAL A 122       4.104  10.977   8.842  1.00 93.02           H
ATOM   1686  N   ASN A 123       2.592   8.222   8.932  1.00 91.80           N
ATOM   1687  CA  ASN A 123       1.599   7.201   9.220  1.00 91.80           C
ATOM   1688  C   ASN A 123       0.534   7.207   8.121  1.00 91.80           C
ATOM   1689  O   ASN A 123       0.096   6.149   7.670  1.00 91.80           O
ATOM   1690  HA  ASN A 123       2.154   6.264   9.258  1.00 91.80           H
ATOM   1691  CB  ASN A 123       0.901   7.473  10.554  1.00 91.80           C
ATOM   1692 1HB  ASN A 123       0.775   8.547  10.691  1.00 91.80           H
ATOM   1693 2HB  ASN A 123      -0.096   7.034  10.543  1.00 91.80           H
ATOM   1694  CG  ASN A 123       1.706   6.896  11.721  1.00 91.80           C
ATOM   1695  OD1 ASN A 123       2.497   5.979  11.570  1.00 91.80           O
ATOM   1696  ND2 ASN A 123       1.460   7.481  12.889  1.00 91.80           N
ATOM   1697 1HD2 ASN A 123       0.798   8.229  12.945  1.00 91.80           H
ATOM   1698 2HD2 ASN A 123       1.937   7.174  13.713  1.00 91.80           H
ATOM   1699  HN  ASN A 123       2.574   9.013   9.543  1.00 91.80           H
ATOM   1700  N   SER A 124       0.149   8.410   7.720  1.00 94.19           N
ATOM   1701  CA  SER A 124      -0.947   8.570   6.780  1.00 94.19           C
ATOM   1702  C   SER A 124      -0.510   8.120   5.385  1.00 94.19           C
ATOM   1703  O   SER A 124      -1.324   7.632   4.603  1.00 94.19           O
ATOM   1704  HA  SER A 124      -1.746   7.931   7.156  1.00 94.19           H
ATOM   1705  CB  SER A 124      -1.432  10.021   6.741  1.00 94.19           C
ATOM   1706 1HB  SER A 124      -2.305  10.094   6.094  1.00 94.19           H
ATOM   1707 2HB  SER A 124      -1.749  10.324   7.739  1.00 94.19           H
ATOM   1708  OG  SER A 124      -0.420  10.910   6.276  1.00 94.19           O
ATOM   1709  HG  SER A 124      -0.766  11.848   6.269  1.00 94.19           H
ATOM   1710  HN  SER A 124       0.572   9.263   8.026  1.00 94.19           H
ATOM   1711  N   MET A 125       0.775   8.299   5.115  1.00 95.30           N
ATOM   1712  CA  MET A 125       1.278   8.179   3.757  1.00 95.30           C
ATOM   1713  C   MET A 125       1.099   6.754   3.230  1.00 95.30           C
ATOM   1714  O   MET A 125       0.720   6.559   2.076  1.00 95.30           O
ATOM   1715  HA  MET A 125       0.684   8.872   3.162  1.00 95.30           H
ATOM   1716  CB  MET A 125       2.762   8.552   3.728  1.00 95.30           C
ATOM   1717 1HB  MET A 125       2.920   9.474   4.288  1.00 95.30           H
ATOM   1718 2HB  MET A 125       3.345   7.775   4.222  1.00 95.30           H
ATOM   1719  CG  MET A 125       3.254   8.731   2.290  1.00 95.30           C
ATOM   1720 1HG  MET A 125       4.334   8.876   2.283  1.00 95.30           H
ATOM   1721 2HG  MET A 125       3.050   7.829   1.713  1.00 95.30           H
ATOM   1722  SD  MET A 125       2.445  10.132   1.538  1.00 95.30           S
ATOM   1723  CE  MET A 125       3.273  11.463   2.392  1.00 95.30           C
ATOM   1724 1HE  MET A 125       3.096  11.373   3.464  1.00 95.30           H
ATOM   1725 2HE  MET A 125       4.343  11.412   2.195  1.00 95.30           H
ATOM   1726 3HE  MET A 125       2.884  12.419   2.039  1.00 95.30           H
ATOM   1727  HN  MET A 125       1.465   8.522   5.803  1.00 95.30           H
ATOM   1728  N   TYR A 126       1.381   5.796   4.100  1.00 91.32           N
ATOM   1729  CA  TYR A 126       1.287   4.395   3.726  1.00 91.32           C
ATOM   1730  C   TYR A 126      -0.148   4.023   3.347  1.00 91.32           C
ATOM   1731  O   TYR A 126      -0.376   3.366   2.333  1.00 91.32           O
ATOM   1732  HA  TYR A 126       1.936   4.232   2.866  1.00 91.32           H
ATOM   1733  CB  TYR A 126       1.697   3.599   4.967  1.00 91.32           C
ATOM   1734 1HB  TYR A 126       2.752   3.781   5.172  1.00 91.32           H
ATOM   1735 2HB  TYR A 126       1.137   3.970   5.826  1.00 91.32           H
ATOM   1736  CG  TYR A 126       1.469   2.091   4.843  1.00 91.32           C
ATOM   1737  CD1 TYR A 126       0.645   1.441   5.738  1.00 91.32           C
ATOM   1738  HD1 TYR A 126       0.155   2.002   6.534  1.00 91.32           H
ATOM   1739  CD2 TYR A 126       2.089   1.381   3.834  1.00 91.32           C
ATOM   1740  HD2 TYR A 126       2.740   1.894   3.127  1.00 91.32           H
ATOM   1741  CE1 TYR A 126       0.431   0.022   5.621  1.00 91.32           C
ATOM   1742  HE1 TYR A 126      -0.218  -0.504   6.322  1.00 91.32           H
ATOM   1743  CE2 TYR A 126       1.875  -0.038   3.717  1.00 91.32           C
ATOM   1744  HE2 TYR A 126       2.359  -0.611   2.926  1.00 91.32           H
ATOM   1745  CZ  TYR A 126       1.057  -0.648   4.616  1.00 91.32           C
ATOM   1746  OH  TYR A 126       0.855  -1.988   4.505  1.00 91.32           O
ATOM   1747  HH  TYR A 126       1.002  -2.279   3.560  1.00 91.32           H
ATOM   1748  HN  TYR A 126       1.668   5.963   5.043  1.00 91.32           H
ATOM   1749  N   LYS A 127      -1.079   4.459   4.183  1.00 90.21           N
ATOM   1750  CA  LYS A 127      -2.478   4.122   3.987  1.00 90.21           C
ATOM   1751  C   LYS A 127      -2.965   4.732   2.671  1.00 90.21           C
ATOM   1752  O   LYS A 127      -3.759   4.121   1.956  1.00 90.21           O
ATOM   1753  HA  LYS A 127      -2.546   3.037   3.911  1.00 90.21           H
ATOM   1754  CB  LYS A 127      -3.306   4.543   5.203  1.00 90.21           C
ATOM   1755 1HB  LYS A 127      -3.046   5.562   5.490  1.00 90.21           H
ATOM   1756 2HB  LYS A 127      -4.365   4.547   4.943  1.00 90.21           H
ATOM   1757  CG  LYS A 127      -3.069   3.598   6.382  1.00 90.21           C
ATOM   1758 1HG  LYS A 127      -2.020   3.637   6.678  1.00 90.21           H
ATOM   1759 2HG  LYS A 127      -3.655   3.926   7.240  1.00 90.21           H
ATOM   1760  CD  LYS A 127      -3.448   2.161   6.018  1.00 90.21           C
ATOM   1761 1HD  LYS A 127      -4.409   2.154   5.503  1.00 90.21           H
ATOM   1762 2HD  LYS A 127      -2.713   1.751   5.326  1.00 90.21           H
ATOM   1763  CE  LYS A 127      -3.526   1.281   7.268  1.00 90.21           C
ATOM   1764 1HE  LYS A 127      -2.544   1.215   7.735  1.00 90.21           H
ATOM   1765 2HE  LYS A 127      -4.197   1.735   7.998  1.00 90.21           H
ATOM   1766  NZ  LYS A 127      -4.008  -0.074   6.918  1.00 90.21           N
ATOM   1767 1HZ  LYS A 127      -4.063  -0.640   7.758  1.00 90.21           H
ATOM   1768 2HZ  LYS A 127      -4.927  -0.007   6.494  1.00 90.21           H
ATOM   1769 3HZ  LYS A 127      -3.364  -0.503   6.263  1.00 90.21           H
ATOM   1770  HN  LYS A 127      -0.890   5.032   4.981  1.00 90.21           H
ATOM   1771  N   MET A 128      -2.469   5.928   2.390  1.00 93.94           N
ATOM   1772  CA  MET A 128      -2.829   6.618   1.163  1.00 93.94           C
ATOM   1773  C   MET A 128      -2.306   5.867  -0.063  1.00 93.94           C
ATOM   1774  O   MET A 128      -3.008   5.744  -1.066  1.00 93.94           O
ATOM   1775  HA  MET A 128      -3.919   6.639   1.148  1.00 93.94           H
ATOM   1776  CB  MET A 128      -2.246   8.033   1.183  1.00 93.94           C
ATOM   1777 1HB  MET A 128      -2.519   8.529   2.114  1.00 93.94           H
ATOM   1778 2HB  MET A 128      -1.158   7.981   1.157  1.00 93.94           H
ATOM   1779  CG  MET A 128      -2.753   8.851  -0.006  1.00 93.94           C
ATOM   1780 1HG  MET A 128      -2.391   8.417  -0.938  1.00 93.94           H
ATOM   1781 2HG  MET A 128      -3.842   8.821  -0.041  1.00 93.94           H
ATOM   1782  SD  MET A 128      -2.195  10.541   0.134  1.00 93.94           S
ATOM   1783  CE  MET A 128      -0.435  10.303  -0.047  1.00 93.94           C
ATOM   1784 1HE  MET A 128      -0.073   9.649   0.747  1.00 93.94           H
ATOM   1785 2HE  MET A 128      -0.228   9.847  -1.015  1.00 93.94           H
ATOM   1786 3HE  MET A 128       0.070  11.266   0.016  1.00 93.94           H
ATOM   1787  HN  MET A 128      -1.833   6.422   2.982  1.00 93.94           H
ATOM   1788  N   ASN A 129      -1.078   5.384   0.058  1.00 93.77           N
ATOM   1789  CA  ASN A 129      -0.479   4.591  -1.001  1.00 93.77           C
ATOM   1790  C   ASN A 129      -1.327   3.339  -1.237  1.00 93.77           C
ATOM   1791  O   ASN A 129      -1.701   3.044  -2.371  1.00 93.77           O
ATOM   1792  HA  ASN A 129      -0.453   5.247  -1.871  1.00 93.77           H
ATOM   1793  CB  ASN A 129       0.933   4.140  -0.620  1.00 93.77           C
ATOM   1794 1HB  ASN A 129       1.609   4.995  -0.638  1.00 93.77           H
ATOM   1795 2HB  ASN A 129       0.933   3.756   0.400  1.00 93.77           H
ATOM   1796  CG  ASN A 129       1.441   3.060  -1.577  1.00 93.77           C
ATOM   1797  OD1 ASN A 129       1.266   1.872  -1.363  1.00 93.77           O
ATOM   1798  ND2 ASN A 129       2.079   3.538  -2.642  1.00 93.77           N
ATOM   1799 1HD2 ASN A 129       2.189   4.525  -2.758  1.00 93.77           H
ATOM   1800 2HD2 ASN A 129       2.449   2.910  -3.327  1.00 93.77           H
ATOM   1801  HN  ASN A 129      -0.498   5.527   0.860  1.00 93.77           H
ATOM   1802  N   PHE A 130      -1.605   2.638  -0.148  1.00 91.44           N
ATOM   1803  CA  PHE A 130      -2.284   1.356  -0.237  1.00 91.44           C
ATOM   1804  C   PHE A 130      -3.620   1.492  -0.969  1.00 91.44           C
ATOM   1805  O   PHE A 130      -3.874   0.785  -1.943  1.00 91.44           O
ATOM   1806  HA  PHE A 130      -1.633   0.683  -0.796  1.00 91.44           H
ATOM   1807  CB  PHE A 130      -2.546   0.888   1.196  1.00 91.44           C
ATOM   1808 1HB  PHE A 130      -1.594   0.811   1.722  1.00 91.44           H
ATOM   1809 2HB  PHE A 130      -3.135   1.646   1.712  1.00 91.44           H
ATOM   1810  CG  PHE A 130      -3.274  -0.454   1.289  1.00 91.44           C
ATOM   1811  CD1 PHE A 130      -4.633  -0.489   1.326  1.00 91.44           C
ATOM   1812  HD1 PHE A 130      -5.204   0.439   1.289  1.00 91.44           H
ATOM   1813  CD2 PHE A 130      -2.563  -1.612   1.335  1.00 91.44           C
ATOM   1814  HD2 PHE A 130      -1.473  -1.584   1.305  1.00 91.44           H
ATOM   1815  CE1 PHE A 130      -5.309  -1.735   1.412  1.00 91.44           C
ATOM   1816  HE1 PHE A 130      -6.398  -1.763   1.442  1.00 91.44           H
ATOM   1817  CE2 PHE A 130      -3.239  -2.858   1.421  1.00 91.44           C
ATOM   1818  HE2 PHE A 130      -2.668  -3.786   1.458  1.00 91.44           H
ATOM   1819  CZ  PHE A 130      -4.598  -2.893   1.458  1.00 91.44           C
ATOM   1820  HZ  PHE A 130      -5.116  -3.849   1.524  1.00 91.44           H
ATOM   1821  HN  PHE A 130      -1.376   2.931   0.780  1.00 91.44           H
ATOM   1822  N   TYR A 131      -4.440   2.407  -0.472  1.00 91.11           N
ATOM   1823  CA  TYR A 131      -5.791   2.558  -0.984  1.00 91.11           C
ATOM   1824  C   TYR A 131      -5.777   3.007  -2.446  1.00 91.11           C
ATOM   1825  O   TYR A 131      -6.570   2.526  -3.255  1.00 91.11           O
ATOM   1826  HA  TYR A 131      -6.288   1.590  -0.913  1.00 91.11           H
ATOM   1827  CB  TYR A 131      -6.445   3.650  -0.134  1.00 91.11           C
ATOM   1828 1HB  TYR A 131      -5.838   4.553  -0.192  1.00 91.11           H
ATOM   1829 2HB  TYR A 131      -7.419   3.892  -0.558  1.00 91.11           H
ATOM   1830  CG  TYR A 131      -6.626   3.268   1.337  1.00 91.11           C
ATOM   1831  CD1 TYR A 131      -6.962   1.974   1.678  1.00 91.11           C
ATOM   1832  HD1 TYR A 131      -7.098   1.223   0.899  1.00 91.11           H
ATOM   1833  CD2 TYR A 131      -6.454   4.219   2.322  1.00 91.11           C
ATOM   1834  HD2 TYR A 131      -6.189   5.241   2.053  1.00 91.11           H
ATOM   1835  CE1 TYR A 131      -7.133   1.615   3.062  1.00 91.11           C
ATOM   1836  HE1 TYR A 131      -7.398   0.596   3.345  1.00 91.11           H
ATOM   1837  CE2 TYR A 131      -6.625   3.860   3.707  1.00 91.11           C
ATOM   1838  HE2 TYR A 131      -6.492   4.601   4.495  1.00 91.11           H
ATOM   1839  CZ  TYR A 131      -6.955   2.575   4.008  1.00 91.11           C
ATOM   1840  OH  TYR A 131      -7.117   2.236   5.315  1.00 91.11           O
ATOM   1841  HH  TYR A 131      -7.104   3.058   5.885  1.00 91.11           H
ATOM   1842  HN  TYR A 131      -4.194   3.037   0.265  1.00 91.11           H
ATOM   1843  N   SER A 132      -4.868   3.924  -2.742  1.00 93.06           N
ATOM   1844  CA  SER A 132      -4.758   4.463  -4.086  1.00 93.06           C
ATOM   1845  C   SER A 132      -4.319   3.364  -5.057  1.00 93.06           C
ATOM   1846  O   SER A 132      -4.819   3.285  -6.178  1.00 93.06           O
ATOM   1847  HA  SER A 132      -5.757   4.819  -4.337  1.00 93.06           H
ATOM   1848  CB  SER A 132      -3.774   5.634  -4.132  1.00 93.06           C
ATOM   1849 1HB  SER A 132      -3.686   5.994  -5.157  1.00 93.06           H
ATOM   1850 2HB  SER A 132      -4.165   6.459  -3.537  1.00 93.06           H
ATOM   1851  OG  SER A 132      -2.486   5.268  -3.645  1.00 93.06           O
ATOM   1852  HG  SER A 132      -2.338   5.663  -2.738  1.00 93.06           H
ATOM   1853  HN  SER A 132      -4.215   4.297  -2.082  1.00 93.06           H
ATOM   1854  N   CYS A 133      -3.390   2.543  -4.590  1.00 90.42           N
ATOM   1855  CA  CYS A 133      -2.868   1.461  -5.407  1.00 90.42           C
ATOM   1856  C   CYS A 133      -4.018   0.503  -5.728  1.00 90.42           C
ATOM   1857  O   CYS A 133      -4.202   0.112  -6.879  1.00 90.42           O
ATOM   1858  HA  CYS A 133      -2.479   1.917  -6.318  1.00 90.42           H
ATOM   1859  CB  CYS A 133      -1.703   0.745  -4.721  1.00 90.42           C
ATOM   1860 1HB  CYS A 133      -1.945   0.559  -3.675  1.00 90.42           H
ATOM   1861 2HB  CYS A 133      -1.537  -0.226  -5.188  1.00 90.42           H
ATOM   1862  SG  CYS A 133      -0.187   1.763  -4.839  1.00 90.42           S
ATOM   1863  HG  CYS A 133      -0.531   2.635  -3.896  1.00 90.42           H
ATOM   1864  HN  CYS A 133      -2.996   2.608  -3.673  1.00 90.42           H
ATOM   1865  N   VAL A 134      -4.761   0.153  -4.688  1.00 88.30           N
ATOM   1866  CA  VAL A 134      -5.857  -0.789  -4.835  1.00 88.30           C
ATOM   1867  C   VAL A 134      -6.818  -0.282  -5.912  1.00 88.30           C
ATOM   1868  O   VAL A 134      -7.212  -1.035  -6.802  1.00 88.30           O
ATOM   1869  HA  VAL A 134      -5.433  -1.739  -5.162  1.00 88.30           H
ATOM   1870  CB  VAL A 134      -6.538  -1.015  -3.484  1.00 88.30           C
ATOM   1871  HB  VAL A 134      -6.808  -0.040  -3.078  1.00 88.30           H
ATOM   1872  CG1 VAL A 134      -7.824  -1.828  -3.648  1.00 88.30           C
ATOM   1873 1HG1 VAL A 134      -8.513  -1.291  -4.301  1.00 88.30           H
ATOM   1874 2HG1 VAL A 134      -7.588  -2.797  -4.086  1.00 88.30           H
ATOM   1875 3HG1 VAL A 134      -8.288  -1.973  -2.672  1.00 88.30           H
ATOM   1876  CG2 VAL A 134      -5.585  -1.689  -2.495  1.00 88.30           C
ATOM   1877 1HG2 VAL A 134      -5.271  -2.654  -2.894  1.00 88.30           H
ATOM   1878 2HG2 VAL A 134      -4.711  -1.056  -2.344  1.00 88.30           H
ATOM   1879 3HG2 VAL A 134      -6.095  -1.838  -1.543  1.00 88.30           H
ATOM   1880  HN  VAL A 134      -4.624   0.501  -3.760  1.00 88.30           H
ATOM   1881  N   LEU A 135      -7.168   0.990  -5.796  1.00 89.45           N
ATOM   1882  CA  LEU A 135      -8.172   1.573  -6.671  1.00 89.45           C
ATOM   1883  C   LEU A 135      -7.615   1.658  -8.093  1.00 89.45           C
ATOM   1884  O   LEU A 135      -8.342   1.445  -9.062  1.00 89.45           O
ATOM   1885  HA  LEU A 135      -9.031   0.902  -6.676  1.00 89.45           H
ATOM   1886  CB  LEU A 135      -8.651   2.917  -6.116  1.00 89.45           C
ATOM   1887 1HB  LEU A 135      -7.782   3.560  -5.977  1.00 89.45           H
ATOM   1888 2HB  LEU A 135      -9.282   3.392  -6.866  1.00 89.45           H
ATOM   1889  CG  LEU A 135      -9.426   2.860  -4.798  1.00 89.45           C
ATOM   1890  HG  LEU A 135      -8.832   2.299  -4.077  1.00 89.45           H
ATOM   1891  CD1 LEU A 135      -9.629   4.263  -4.222  1.00 89.45           C
ATOM   1892 1HD1 LEU A 135      -8.659   4.724  -4.037  1.00 89.45           H
ATOM   1893 2HD1 LEU A 135     -10.191   4.870  -4.932  1.00 89.45           H
ATOM   1894 3HD1 LEU A 135     -10.183   4.194  -3.285  1.00 89.45           H
ATOM   1895  CD2 LEU A 135     -10.750   2.114  -4.972  1.00 89.45           C
ATOM   1896 1HD2 LEU A 135     -11.361   2.627  -5.715  1.00 89.45           H
ATOM   1897 2HD2 LEU A 135     -10.552   1.095  -5.305  1.00 89.45           H
ATOM   1898 3HD2 LEU A 135     -11.281   2.089  -4.021  1.00 89.45           H
ATOM   1899  HN  LEU A 135      -6.780   1.618  -5.122  1.00 89.45           H
ATOM   1900  N   LEU A 136      -6.330   1.971  -8.174  1.00 90.83           N
ATOM   1901  CA  LEU A 136      -5.677   2.126  -9.462  1.00 90.83           C
ATOM   1902  C   LEU A 136      -5.643   0.774 -10.178  1.00 90.83           C
ATOM   1903  O   LEU A 136      -5.915   0.695 -11.375  1.00 90.83           O
ATOM   1904  HA  LEU A 136      -6.281   2.815 -10.054  1.00 90.83           H
ATOM   1905  CB  LEU A 136      -4.298   2.766  -9.290  1.00 90.83           C
ATOM   1906 1HB  LEU A 136      -3.785   2.262  -8.471  1.00 90.83           H
ATOM   1907 2HB  LEU A 136      -3.717   2.578 -10.194  1.00 90.83           H
ATOM   1908  CG  LEU A 136      -4.286   4.271  -9.014  1.00 90.83           C
ATOM   1909  HG  LEU A 136      -5.000   4.477  -8.216  1.00 90.83           H
ATOM   1910  CD1 LEU A 136      -2.912   4.727  -8.520  1.00 90.83           C
ATOM   1911 1HD1 LEU A 136      -2.664   4.200  -7.598  1.00 90.83           H
ATOM   1912 2HD1 LEU A 136      -2.161   4.505  -9.278  1.00 90.83           H
ATOM   1913 3HD1 LEU A 136      -2.932   5.800  -8.331  1.00 90.83           H
ATOM   1914  CD2 LEU A 136      -4.744   5.058 -10.243  1.00 90.83           C
ATOM   1915 1HD2 LEU A 136      -4.073   4.851 -11.078  1.00 90.83           H
ATOM   1916 2HD2 LEU A 136      -5.758   4.759 -10.509  1.00 90.83           H
ATOM   1917 3HD2 LEU A 136      -4.726   6.124 -10.019  1.00 90.83           H
ATOM   1918  HN  LEU A 136      -5.739   2.116  -7.380  1.00 90.83           H
ATOM   1919  N   ILE A 137      -5.306  -0.255  -9.415  1.00 85.26           N
ATOM   1920  CA  ILE A 137      -5.200  -1.594  -9.969  1.00 85.26           C
ATOM   1921  C   ILE A 137      -6.564  -2.027 -10.510  1.00 85.26           C
ATOM   1922  O   ILE A 137      -6.648  -2.648 -11.569  1.00 85.26           O
ATOM   1923  HA  ILE A 137      -4.497  -1.549 -10.801  1.00 85.26           H
ATOM   1924  CB  ILE A 137      -4.615  -2.557  -8.934  1.00 85.26           C
ATOM   1925  HB  ILE A 137      -5.121  -2.386  -7.984  1.00 85.26           H
ATOM   1926  CG1 ILE A 137      -3.127  -2.283  -8.710  1.00 85.26           C
ATOM   1927 1HG1 ILE A 137      -2.563  -2.568  -9.598  1.00 85.26           H
ATOM   1928 2HG1 ILE A 137      -2.968  -1.215  -8.561  1.00 85.26           H
ATOM   1929  CG2 ILE A 137      -4.877  -4.012  -9.330  1.00 85.26           C
ATOM   1930 1HG2 ILE A 137      -5.951  -4.182  -9.398  1.00 85.26           H
ATOM   1931 2HG2 ILE A 137      -4.415  -4.215 -10.296  1.00 85.26           H
ATOM   1932 3HG2 ILE A 137      -4.451  -4.675  -8.577  1.00 85.26           H
ATOM   1933  CD1 ILE A 137      -2.604  -3.056  -7.497  1.00 85.26           C
ATOM   1934 1HD1 ILE A 137      -3.154  -2.751  -6.607  1.00 85.26           H
ATOM   1935 2HD1 ILE A 137      -2.742  -4.125  -7.661  1.00 85.26           H
ATOM   1936 3HD1 ILE A 137      -1.544  -2.843  -7.360  1.00 85.26           H
ATOM   1937  HN  ILE A 137      -5.107  -0.185  -8.438  1.00 85.26           H
ATOM   1938  N   MET A 138      -7.600  -1.682  -9.758  1.00 85.63           N
ATOM   1939  CA  MET A 138      -8.961  -1.952 -10.190  1.00 85.63           C
ATOM   1940  C   MET A 138      -9.254  -1.280 -11.532  1.00 85.63           C
ATOM   1941  O   MET A 138      -9.782  -1.912 -12.445  1.00 85.63           O
ATOM   1942  HA  MET A 138      -9.025  -3.035 -10.297  1.00 85.63           H
ATOM   1943  CB  MET A 138      -9.942  -1.438  -9.135  1.00 85.63           C
ATOM   1944 1HB  MET A 138      -9.668  -1.830  -8.156  1.00 85.63           H
ATOM   1945 2HB  MET A 138      -9.878  -0.351  -9.072  1.00 85.63           H
ATOM   1946  CG  MET A 138     -11.376  -1.851  -9.473  1.00 85.63           C
ATOM   1947 1HG  MET A 138     -11.658  -1.453 -10.448  1.00 85.63           H
ATOM   1948 2HG  MET A 138     -11.445  -2.936  -9.540  1.00 85.63           H
ATOM   1949  SD  MET A 138     -12.497  -1.246  -8.222  1.00 85.63           S
ATOM   1950  CE  MET A 138     -12.211   0.510  -8.373  1.00 85.63           C
ATOM   1951 1HE  MET A 138     -11.163   0.726  -8.170  1.00 85.63           H
ATOM   1952 2HE  MET A 138     -12.460   0.833  -9.383  1.00 85.63           H
ATOM   1953 3HE  MET A 138     -12.837   1.042  -7.656  1.00 85.63           H
ATOM   1954  HN  MET A 138      -7.520  -1.227  -8.872  1.00 85.63           H
ATOM   1955  N   CYS A 139      -8.900  -0.005 -11.609  1.00 88.45           N
ATOM   1956  CA  CYS A 139      -9.229   0.794 -12.777  1.00 88.45           C
ATOM   1957  C   CYS A 139      -8.460   0.234 -13.975  1.00 88.45           C
ATOM   1958  O   CYS A 139      -8.967   0.227 -15.096  1.00 88.45           O
ATOM   1959  HA  CYS A 139     -10.304   0.698 -12.929  1.00 88.45           H
ATOM   1960  CB  CYS A 139      -8.931   2.277 -12.550  1.00 88.45           C
ATOM   1961 1HB  CYS A 139      -7.907   2.401 -12.198  1.00 88.45           H
ATOM   1962 2HB  CYS A 139      -9.011   2.821 -13.492  1.00 88.45           H
ATOM   1963  SG  CYS A 139     -10.101   2.971 -11.326  1.00 88.45           S
ATOM   1964  HG  CYS A 139      -9.495   2.469 -10.254  1.00 88.45           H
ATOM   1965  HN  CYS A 139      -8.397   0.480 -10.893  1.00 88.45           H
ATOM   1966  N   ILE A 140      -7.247  -0.223 -13.698  1.00 84.30           N
ATOM   1967  CA  ILE A 140      -6.417  -0.818 -14.732  1.00 84.30           C
ATOM   1968  C   ILE A 140      -7.138  -2.032 -15.322  1.00 84.30           C
ATOM   1969  O   ILE A 140      -7.201  -2.189 -16.540  1.00 84.30           O
ATOM   1970  HA  ILE A 140      -6.292  -0.075 -15.519  1.00 84.30           H
ATOM   1971  CB  ILE A 140      -5.025  -1.137 -14.183  1.00 84.30           C
ATOM   1972  HB  ILE A 140      -5.141  -1.604 -13.205  1.00 84.30           H
ATOM   1973  CG1 ILE A 140      -4.210   0.142 -13.980  1.00 84.30           C
ATOM   1974 1HG1 ILE A 140      -3.913   0.546 -14.947  1.00 84.30           H
ATOM   1975 2HG1 ILE A 140      -4.828   0.898 -13.495  1.00 84.30           H
ATOM   1976  CG2 ILE A 140      -4.299  -2.142 -15.080  1.00 84.30           C
ATOM   1977 1HG2 ILE A 140      -4.875  -3.066 -15.130  1.00 84.30           H
ATOM   1978 2HG2 ILE A 140      -4.194  -1.725 -16.082  1.00 84.30           H
ATOM   1979 3HG2 ILE A 140      -3.312  -2.351 -14.667  1.00 84.30           H
ATOM   1980  CD1 ILE A 140      -2.967  -0.129 -13.130  1.00 84.30           C
ATOM   1981 1HD1 ILE A 140      -3.269  -0.510 -12.155  1.00 84.30           H
ATOM   1982 2HD1 ILE A 140      -2.339  -0.868 -13.630  1.00 84.30           H
ATOM   1983 3HD1 ILE A 140      -2.406   0.796 -13.001  1.00 84.30           H
ATOM   1984  HN  ILE A 140      -6.831  -0.190 -12.789  1.00 84.30           H
ATOM   1985  N   SER A 141      -7.664  -2.859 -14.430  1.00 81.03           N
ATOM   1986  CA  SER A 141      -8.263  -4.118 -14.839  1.00 81.03           C
ATOM   1987  C   SER A 141      -9.526  -3.853 -15.662  1.00 81.03           C
ATOM   1988  O   SER A 141      -9.798  -4.558 -16.632  1.00 81.03           O
ATOM   1989  HA  SER A 141      -7.507  -4.613 -15.448  1.00 81.03           H
ATOM   1990  CB  SER A 141      -8.593  -4.991 -13.627  1.00 81.03           C
ATOM   1991 1HB  SER A 141      -9.293  -4.463 -12.980  1.00 81.03           H
ATOM   1992 2HB  SER A 141      -9.091  -5.901 -13.960  1.00 81.03           H
ATOM   1993  OG  SER A 141      -7.426  -5.334 -12.883  1.00 81.03           O
ATOM   1994  HG  SER A 141      -7.238  -4.630 -12.199  1.00 81.03           H
ATOM   1995  HN  SER A 141      -7.685  -2.681 -13.446  1.00 81.03           H
ATOM   1996  N   VAL A 142     -10.264  -2.836 -15.243  1.00 81.13           N
ATOM   1997  CA  VAL A 142     -11.456  -2.427 -15.967  1.00 81.13           C
ATOM   1998  C   VAL A 142     -11.055  -1.915 -17.352  1.00 81.13           C
ATOM   1999  O   VAL A 142     -11.717  -2.216 -18.345  1.00 81.13           O
ATOM   2000  HA  VAL A 142     -12.086  -3.309 -16.088  1.00 81.13           H
ATOM   2001  CB  VAL A 142     -12.236  -1.395 -15.151  1.00 81.13           C
ATOM   2002  HB  VAL A 142     -11.560  -0.573 -14.916  1.00 81.13           H
ATOM   2003  CG1 VAL A 142     -13.404  -0.827 -15.960  1.00 81.13           C
ATOM   2004 1HG1 VAL A 142     -13.023  -0.344 -16.860  1.00 81.13           H
ATOM   2005 2HG1 VAL A 142     -14.080  -1.635 -16.239  1.00 81.13           H
ATOM   2006 3HG1 VAL A 142     -13.942  -0.096 -15.356  1.00 81.13           H
ATOM   2007  CG2 VAL A 142     -12.724  -1.995 -13.831  1.00 81.13           C
ATOM   2008 1HG2 VAL A 142     -13.376  -2.844 -14.036  1.00 81.13           H
ATOM   2009 2HG2 VAL A 142     -11.867  -2.329 -13.245  1.00 81.13           H
ATOM   2010 3HG2 VAL A 142     -13.275  -1.240 -13.271  1.00 81.13           H
ATOM   2011  HN  VAL A 142     -10.060  -2.295 -14.427  1.00 81.13           H
ATOM   2012  N   ASP A 143      -9.974  -1.150 -17.375  1.00 82.06           N
ATOM   2013  CA  ASP A 143      -9.517  -0.537 -18.611  1.00 82.06           C
ATOM   2014  C   ASP A 143      -9.094  -1.632 -19.592  1.00 82.06           C
ATOM   2015  O   ASP A 143      -9.352  -1.530 -20.791  1.00 82.06           O
ATOM   2016  HA  ASP A 143     -10.365   0.043 -18.974  1.00 82.06           H
ATOM   2017  CB  ASP A 143      -8.309   0.368 -18.363  1.00 82.06           C
ATOM   2018 1HB  ASP A 143      -8.530   1.062 -17.552  1.00 82.06           H
ATOM   2019 2HB  ASP A 143      -7.458  -0.234 -18.043  1.00 82.06           H
ATOM   2020  CG  ASP A 143      -7.941   1.151 -19.625  1.00 82.06           C
ATOM   2021  OD1 ASP A 143      -6.795   0.972 -20.090  1.00 82.06           O
ATOM   2022  OD2 ASP A 143      -8.815   1.910 -20.097  1.00 82.06           O
ATOM   2023  HN  ASP A 143      -9.415  -0.948 -16.571  1.00 82.06           H
ATOM   2024  N   ARG A 144      -8.450  -2.654 -19.048  1.00 76.39           N
ATOM   2025  CA  ARG A 144      -7.996  -3.770 -19.859  1.00 76.39           C
ATOM   2026  C   ARG A 144      -9.192  -4.502 -20.471  1.00 76.39           C
ATOM   2027  O   ARG A 144      -9.168  -4.863 -21.647  1.00 76.39           O
ATOM   2028  HA  ARG A 144      -7.375  -3.318 -20.632  1.00 76.39           H
ATOM   2029  CB  ARG A 144      -7.174  -4.757 -19.028  1.00 76.39           C
ATOM   2030 1HB  ARG A 144      -7.705  -4.992 -18.105  1.00 76.39           H
ATOM   2031 2HB  ARG A 144      -7.059  -5.692 -19.575  1.00 76.39           H
ATOM   2032  CG  ARG A 144      -5.796  -4.181 -18.697  1.00 76.39           C
ATOM   2033 1HG  ARG A 144      -5.909  -3.198 -18.239  1.00 76.39           H
ATOM   2034 2HG  ARG A 144      -5.297  -4.817 -17.966  1.00 76.39           H
ATOM   2035  CD  ARG A 144      -4.933  -4.067 -19.955  1.00 76.39           C
ATOM   2036 1HD  ARG A 144      -3.897  -4.310 -19.718  1.00 76.39           H
ATOM   2037 2HD  ARG A 144      -5.267  -4.787 -20.701  1.00 76.39           H
ATOM   2038  NE  ARG A 144      -5.017  -2.695 -20.504  1.00 76.39           N
ATOM   2039  HE  ARG A 144      -5.386  -1.976 -19.915  1.00 76.39           H
ATOM   2040  CZ  ARG A 144      -4.629  -2.356 -21.741  1.00 76.39           C
ATOM   2041  NH1 ARG A 144      -4.127  -3.278 -22.573  1.00 76.39           N
ATOM   2042 1HH1 ARG A 144      -4.040  -4.228 -22.273  1.00 76.39           H
ATOM   2043 2HH1 ARG A 144      -3.841  -3.017 -23.495  1.00 76.39           H
ATOM   2044  NH2 ARG A 144      -4.752  -1.080 -22.133  1.00 76.39           N
ATOM   2045 1HH2 ARG A 144      -4.467  -0.811 -23.053  1.00 76.39           H
ATOM   2046 2HH2 ARG A 144      -5.127  -0.398 -21.506  1.00 76.39           H
ATOM   2047  HN  ARG A 144      -8.238  -2.726 -18.073  1.00 76.39           H
ATOM   2048  N   TYR A 145     -10.210  -4.700 -19.646  1.00 76.90           N
ATOM   2049  CA  TYR A 145     -11.432  -5.337 -20.105  1.00 76.90           C
ATOM   2050  C   TYR A 145     -12.006  -4.610 -21.323  1.00 76.90           C
ATOM   2051  O   TYR A 145     -12.220  -5.219 -22.370  1.00 76.90           O
ATOM   2052  HA  TYR A 145     -11.193  -6.363 -20.384  1.00 76.90           H
ATOM   2053  CB  TYR A 145     -12.425  -5.228 -18.947  1.00 76.90           C
ATOM   2054 1HB  TYR A 145     -12.028  -5.769 -18.088  1.00 76.90           H
ATOM   2055 2HB  TYR A 145     -12.511  -4.182 -18.652  1.00 76.90           H
ATOM   2056  CG  TYR A 145     -13.820  -5.767 -19.270  1.00 76.90           C
ATOM   2057  CD1 TYR A 145     -14.917  -4.932 -19.196  1.00 76.90           C
ATOM   2058  HD1 TYR A 145     -14.789  -3.889 -18.908  1.00 76.90           H
ATOM   2059  CD2 TYR A 145     -13.982  -7.088 -19.635  1.00 76.90           C
ATOM   2060  HD2 TYR A 145     -13.116  -7.748 -19.693  1.00 76.90           H
ATOM   2061  CE1 TYR A 145     -16.230  -5.440 -19.500  1.00 76.90           C
ATOM   2062  HE1 TYR A 145     -17.104  -4.791 -19.446  1.00 76.90           H
ATOM   2063  CE2 TYR A 145     -15.295  -7.596 -19.939  1.00 76.90           C
ATOM   2064  HE2 TYR A 145     -15.436  -8.637 -20.228  1.00 76.90           H
ATOM   2065  CZ  TYR A 145     -16.354  -6.747 -19.857  1.00 76.90           C
ATOM   2066  OH  TYR A 145     -17.594  -7.226 -20.144  1.00 76.90           O
ATOM   2067  HH  TYR A 145     -17.537  -8.192 -20.395  1.00 76.90           H
ATOM   2068  HN  TYR A 145     -10.208  -4.433 -18.683  1.00 76.90           H
ATOM   2069  N   ILE A 146     -12.238  -3.318 -21.146  1.00 76.72           N
ATOM   2070  CA  ILE A 146     -12.890  -2.526 -22.175  1.00 76.72           C
ATOM   2071  C   ILE A 146     -12.047  -2.563 -23.452  1.00 76.72           C
ATOM   2072  O   ILE A 146     -12.585  -2.664 -24.553  1.00 76.72           O
ATOM   2073  HA  ILE A 146     -13.853  -2.992 -22.384  1.00 76.72           H
ATOM   2074  CB  ILE A 146     -13.171  -1.111 -21.665  1.00 76.72           C
ATOM   2075  HB  ILE A 146     -12.239  -0.693 -21.286  1.00 76.72           H
ATOM   2076  CG1 ILE A 146     -14.163  -1.136 -20.501  1.00 76.72           C
ATOM   2077 1HG1 ILE A 146     -15.157  -1.390 -20.870  1.00 76.72           H
ATOM   2078 2HG1 ILE A 146     -13.878  -1.913 -19.792  1.00 76.72           H
ATOM   2079  CG2 ILE A 146     -13.644  -0.203 -22.802  1.00 76.72           C
ATOM   2080 1HG2 ILE A 146     -12.873  -0.150 -23.570  1.00 76.72           H
ATOM   2081 2HG2 ILE A 146     -14.560  -0.608 -23.234  1.00 76.72           H
ATOM   2082 3HG2 ILE A 146     -13.837   0.796 -22.412  1.00 76.72           H
ATOM   2083  CD1 ILE A 146     -14.208   0.218 -19.790  1.00 76.72           C
ATOM   2084 1HD1 ILE A 146     -13.218   0.458 -19.401  1.00 76.72           H
ATOM   2085 2HD1 ILE A 146     -14.517   0.989 -20.496  1.00 76.72           H
ATOM   2086 3HD1 ILE A 146     -14.921   0.173 -18.967  1.00 76.72           H
ATOM   2087  HN  ILE A 146     -11.988  -2.813 -20.319  1.00 76.72           H
ATOM   2088  N   ALA A 147     -10.738  -2.480 -23.261  1.00 76.54           N
ATOM   2089  CA  ALA A 147      -9.820  -2.425 -24.386  1.00 76.54           C
ATOM   2090  C   ALA A 147      -9.959  -3.703 -25.215  1.00 76.54           C
ATOM   2091  O   ALA A 147      -9.745  -3.688 -26.427  1.00 76.54           O
ATOM   2092  HA  ALA A 147     -10.100  -1.570 -25.001  1.00 76.54           H
ATOM   2093  CB  ALA A 147      -8.394  -2.216 -23.872  1.00 76.54           C
ATOM   2094 1HB  ALA A 147      -8.342  -1.281 -23.315  1.00 76.54           H
ATOM   2095 2HB  ALA A 147      -8.119  -3.044 -23.218  1.00 76.54           H
ATOM   2096 3HB  ALA A 147      -7.706  -2.175 -24.716  1.00 76.54           H
ATOM   2097  HN  ALA A 147     -10.305  -2.451 -22.360  1.00 76.54           H
ATOM   2098  N   ILE A 148     -10.317  -4.779 -24.530  1.00 72.90           N
ATOM   2099  CA  ILE A 148     -10.325  -6.093 -25.151  1.00 72.90           C
ATOM   2100  C   ILE A 148     -11.733  -6.403 -25.662  1.00 72.90           C
ATOM   2101  O   ILE A 148     -11.896  -6.916 -26.768  1.00 72.90           O
ATOM   2102  HA  ILE A 148      -9.648  -6.056 -26.004  1.00 72.90           H
ATOM   2103  CB  ILE A 148      -9.776  -7.145 -24.184  1.00 72.90           C
ATOM   2104  HB  ILE A 148     -10.321  -7.062 -23.244  1.00 72.90           H
ATOM   2105  CG1 ILE A 148      -8.300  -6.889 -23.875  1.00 72.90           C
ATOM   2106 1HG1 ILE A 148      -7.700  -7.078 -24.765  1.00 72.90           H
ATOM   2107 2HG1 ILE A 148      -8.157  -5.841 -23.611  1.00 72.90           H
ATOM   2108  CG2 ILE A 148     -10.013  -8.558 -24.720  1.00 72.90           C
ATOM   2109 1HG2 ILE A 148     -11.083  -8.725 -24.847  1.00 72.90           H
ATOM   2110 2HG2 ILE A 148      -9.511  -8.671 -25.681  1.00 72.90           H
ATOM   2111 3HG2 ILE A 148      -9.613  -9.286 -24.014  1.00 72.90           H
ATOM   2112  CD1 ILE A 148      -7.817  -7.780 -22.729  1.00 72.90           C
ATOM   2113 1HD1 ILE A 148      -8.403  -7.571 -21.834  1.00 72.90           H
ATOM   2114 2HD1 ILE A 148      -7.940  -8.827 -23.006  1.00 72.90           H
ATOM   2115 3HD1 ILE A 148      -6.765  -7.578 -22.529  1.00 72.90           H
ATOM   2116  HN  ILE A 148     -10.598  -4.763 -23.571  1.00 72.90           H
ATOM   2117  N   ALA A 149     -12.714  -6.079 -24.833  1.00 72.86           N
ATOM   2118  CA  ALA A 149     -14.089  -6.453 -25.118  1.00 72.86           C
ATOM   2119  C   ALA A 149     -14.653  -5.524 -26.196  1.00 72.86           C
ATOM   2120  O   ALA A 149     -15.353  -5.973 -27.102  1.00 72.86           O
ATOM   2121  HA  ALA A 149     -14.083  -7.474 -25.497  1.00 72.86           H
ATOM   2122  CB  ALA A 149     -14.908  -6.411 -23.826  1.00 72.86           C
ATOM   2123 1HB  ALA A 149     -14.483  -7.109 -23.104  1.00 72.86           H
ATOM   2124 2HB  ALA A 149     -14.884  -5.402 -23.413  1.00 72.86           H
ATOM   2125 3HB  ALA A 149     -15.939  -6.691 -24.040  1.00 72.86           H
ATOM   2126  HN  ALA A 149     -12.582  -5.571 -23.982  1.00 72.86           H
ATOM   2127  N   GLN A 150     -14.326  -4.247 -26.061  1.00 75.15           N
ATOM   2128  CA  GLN A 150     -14.831  -3.245 -26.983  1.00 75.15           C
ATOM   2129  C   GLN A 150     -13.694  -2.696 -27.848  1.00 75.15           C
ATOM   2130  O   GLN A 150     -13.668  -1.509 -28.166  1.00 75.15           O
ATOM   2131  HA  GLN A 150     -15.554  -3.766 -27.611  1.00 75.15           H
ATOM   2132  CB  GLN A 150     -15.541  -2.117 -26.232  1.00 75.15           C
ATOM   2133 1HB  GLN A 150     -14.837  -1.620 -25.565  1.00 75.15           H
ATOM   2134 2HB  GLN A 150     -15.892  -1.367 -26.941  1.00 75.15           H
ATOM   2135  CG  GLN A 150     -16.724  -2.655 -25.424  1.00 75.15           C
ATOM   2136 1HG  GLN A 150     -17.319  -3.325 -26.046  1.00 75.15           H
ATOM   2137 2HG  GLN A 150     -16.357  -3.244 -24.583  1.00 75.15           H
ATOM   2138  CD  GLN A 150     -17.602  -1.513 -24.910  1.00 75.15           C
ATOM   2139  OE1 GLN A 150     -17.345  -0.344 -25.145  1.00 75.15           O
ATOM   2140  NE2 GLN A 150     -18.651  -1.916 -24.197  1.00 75.15           N
ATOM   2141 1HE2 GLN A 150     -18.804  -2.892 -24.041  1.00 75.15           H
ATOM   2142 2HE2 GLN A 150     -19.285  -1.243 -23.817  1.00 75.15           H
ATOM   2143  HN  GLN A 150     -13.729  -3.896 -25.340  1.00 75.15           H
ATOM   2144  N   ALA A 151     -12.781  -3.588 -28.203  1.00 71.87           N
ATOM   2145  CA  ALA A 151     -11.555  -3.181 -28.869  1.00 71.87           C
ATOM   2146  C   ALA A 151     -11.902  -2.292 -30.065  1.00 71.87           C
ATOM   2147  O   ALA A 151     -11.180  -1.343 -30.367  1.00 71.87           O
ATOM   2148  HA  ALA A 151     -10.967  -2.603 -28.156  1.00 71.87           H
ATOM   2149  CB  ALA A 151     -10.758  -4.421 -29.275  1.00 71.87           C
ATOM   2150 1HB  ALA A 151     -10.512  -5.003 -28.387  1.00 71.87           H
ATOM   2151 2HB  ALA A 151     -11.355  -5.030 -29.954  1.00 71.87           H
ATOM   2152 3HB  ALA A 151      -9.839  -4.115 -29.775  1.00 71.87           H
ATOM   2153  HN  ALA A 151     -12.868  -4.572 -28.043  1.00 71.87           H
ATOM   2154  N   MET A 152     -13.006  -2.631 -30.713  1.00 68.42           N
ATOM   2155  CA  MET A 152     -13.421  -1.918 -31.910  1.00 68.42           C
ATOM   2156  C   MET A 152     -13.772  -0.464 -31.587  1.00 68.42           C
ATOM   2157  O   MET A 152     -13.405   0.445 -32.330  1.00 68.42           O
ATOM   2158  HA  MET A 152     -12.564  -1.952 -32.583  1.00 68.42           H
ATOM   2159  CB  MET A 152     -14.638  -2.614 -32.523  1.00 68.42           C
ATOM   2160 1HB  MET A 152     -15.392  -2.780 -31.753  1.00 68.42           H
ATOM   2161 2HB  MET A 152     -15.089  -1.968 -33.276  1.00 68.42           H
ATOM   2162  CG  MET A 152     -14.245  -3.949 -33.157  1.00 68.42           C
ATOM   2163 1HG  MET A 152     -13.202  -4.174 -32.934  1.00 68.42           H
ATOM   2164 2HG  MET A 152     -14.843  -4.754 -32.730  1.00 68.42           H
ATOM   2165  SD  MET A 152     -14.488  -3.880 -34.924  1.00 68.42           S
ATOM   2166  CE  MET A 152     -16.258  -4.103 -35.002  1.00 68.42           C
ATOM   2167 1HE  MET A 152     -16.523  -5.061 -34.555  1.00 68.42           H
ATOM   2168 2HE  MET A 152     -16.749  -3.298 -34.456  1.00 68.42           H
ATOM   2169 3HE  MET A 152     -16.581  -4.085 -36.043  1.00 68.42           H
ATOM   2170  HN  MET A 152     -13.612  -3.376 -30.434  1.00 68.42           H
ATOM   2171  N   ARG A 153     -14.477  -0.291 -30.479  1.00 69.57           N
ATOM   2172  CA  ARG A 153     -14.931   1.031 -30.080  1.00 69.57           C
ATOM   2173  C   ARG A 153     -13.855   1.732 -29.248  1.00 69.57           C
ATOM   2174  O   ARG A 153     -13.882   2.952 -29.094  1.00 69.57           O
ATOM   2175  HA  ARG A 153     -15.109   1.559 -31.017  1.00 69.57           H
ATOM   2176  CB  ARG A 153     -16.222   0.947 -29.265  1.00 69.57           C
ATOM   2177 1HB  ARG A 153     -16.086   0.259 -28.431  1.00 69.57           H
ATOM   2178 2HB  ARG A 153     -16.452   1.923 -28.838  1.00 69.57           H
ATOM   2179  CG  ARG A 153     -17.390   0.477 -30.135  1.00 69.57           C
ATOM   2180 1HG  ARG A 153     -17.486   1.129 -31.003  1.00 69.57           H
ATOM   2181 2HG  ARG A 153     -17.189  -0.526 -30.510  1.00 69.57           H
ATOM   2182  CD  ARG A 153     -18.699   0.478 -29.343  1.00 69.57           C
ATOM   2183 1HD  ARG A 153     -18.636  -0.233 -28.519  1.00 69.57           H
ATOM   2184 2HD  ARG A 153     -18.867   1.461 -28.902  1.00 69.57           H
ATOM   2185  NE  ARG A 153     -19.829   0.124 -30.231  1.00 69.57           N
ATOM   2186  HE  ARG A 153     -19.626  -0.077 -31.189  1.00 69.57           H
ATOM   2187  CZ  ARG A 153     -21.106   0.055 -29.831  1.00 69.57           C
ATOM   2188  NH1 ARG A 153     -21.435   0.314 -28.558  1.00 69.57           N
ATOM   2189 1HH1 ARG A 153     -20.725   0.560 -27.898  1.00 69.57           H
ATOM   2190 2HH1 ARG A 153     -22.390   0.260 -28.268  1.00 69.57           H
ATOM   2191  NH2 ARG A 153     -22.049  -0.277 -30.723  1.00 69.57           N
ATOM   2192 1HH2 ARG A 153     -23.007  -0.333 -30.441  1.00 69.57           H
ATOM   2193 2HH2 ARG A 153     -21.795  -0.468 -31.671  1.00 69.57           H
ATOM   2194  HN  ARG A 153     -14.738  -1.032 -29.861  1.00 69.57           H
ATOM   2195  N   ALA A 154     -12.934   0.931 -28.734  1.00 68.91           N
ATOM   2196  CA  ALA A 154     -11.996   1.414 -27.735  1.00 68.91           C
ATOM   2197  C   ALA A 154     -11.100   2.486 -28.358  1.00 68.91           C
ATOM   2198  O   ALA A 154     -10.577   3.349 -27.654  1.00 68.91           O
ATOM   2199  HA  ALA A 154     -12.574   1.861 -26.926  1.00 68.91           H
ATOM   2200  CB  ALA A 154     -11.194   0.236 -27.176  1.00 68.91           C
ATOM   2201 1HB  ALA A 154     -11.875  -0.482 -26.719  1.00 68.91           H
ATOM   2202 2HB  ALA A 154     -10.646  -0.247 -27.985  1.00 68.91           H
ATOM   2203 3HB  ALA A 154     -10.491   0.599 -26.426  1.00 68.91           H
ATOM   2204  HN  ALA A 154     -12.822  -0.029 -28.989  1.00 68.91           H
ATOM   2205  N   HIS A 155     -10.949   2.396 -29.671  1.00 69.50           N
ATOM   2206  CA  HIS A 155     -10.039   3.277 -30.382  1.00 69.50           C
ATOM   2207  C   HIS A 155     -10.650   4.676 -30.481  1.00 69.50           C
ATOM   2208  O   HIS A 155      -9.994   5.668 -30.169  1.00 69.50           O
ATOM   2209  HA  HIS A 155      -9.127   3.330 -29.788  1.00 69.50           H
ATOM   2210  CB  HIS A 155      -9.672   2.692 -31.748  1.00 69.50           C
ATOM   2211 1HB  HIS A 155      -9.380   1.650 -31.619  1.00 69.50           H
ATOM   2212 2HB  HIS A 155     -10.558   2.698 -32.384  1.00 69.50           H
ATOM   2213  CG  HIS A 155      -8.559   3.429 -32.453  1.00 69.50           C
ATOM   2214  ND1 HIS A 155      -8.785   4.519 -33.276  1.00 69.50           N
ATOM   2215  HD1 HIS A 155      -9.677   4.919 -33.484  1.00 69.50           H
ATOM   2216  CD2 HIS A 155      -7.210   3.223 -32.448  1.00 69.50           C
ATOM   2217  HD2 HIS A 155      -6.688   2.440 -31.899  1.00 69.50           H
ATOM   2218  CE1 HIS A 155      -7.618   4.940 -33.741  1.00 69.50           C
ATOM   2219  HE1 HIS A 155      -7.463   5.782 -34.416  1.00 69.50           H
ATOM   2220  NE2 HIS A 155      -6.644   4.136 -33.227  1.00 69.50           N
ATOM   2221  HN  HIS A 155     -11.435   1.738 -30.246  1.00 69.50           H
ATOM   2222  N   THR A 156     -11.902   4.710 -30.916  1.00 73.12           N
ATOM   2223  CA  THR A 156     -12.575   5.975 -31.157  1.00 73.12           C
ATOM   2224  C   THR A 156     -12.809   6.715 -29.838  1.00 73.12           C
ATOM   2225  O   THR A 156     -12.963   7.935 -29.826  1.00 73.12           O
ATOM   2226  HA  THR A 156     -11.922   6.602 -31.764  1.00 73.12           H
ATOM   2227  CB  THR A 156     -13.865   5.684 -31.928  1.00 73.12           C
ATOM   2228  HB  THR A 156     -14.542   6.538 -31.890  1.00 73.12           H
ATOM   2229  OG1 THR A 156     -14.357   4.483 -31.341  1.00 73.12           O
ATOM   2230  HG1 THR A 156     -15.329   4.374 -31.547  1.00 73.12           H
ATOM   2231  CG2 THR A 156     -13.602   5.306 -33.387  1.00 73.12           C
ATOM   2232 1HG2 THR A 156     -12.980   4.412 -33.424  1.00 73.12           H
ATOM   2233 2HG2 THR A 156     -13.089   6.127 -33.888  1.00 73.12           H
ATOM   2234 3HG2 THR A 156     -14.550   5.110 -33.887  1.00 73.12           H
ATOM   2235  HN  THR A 156     -12.452   3.896 -31.102  1.00 73.12           H
ATOM   2236  N   TRP A 157     -12.828   5.945 -28.760  1.00 79.15           N
ATOM   2237  CA  TRP A 157     -13.187   6.486 -27.460  1.00 79.15           C
ATOM   2238  C   TRP A 157     -11.894   6.784 -26.699  1.00 79.15           C
ATOM   2239  O   TRP A 157     -11.920   7.018 -25.491  1.00 79.15           O
ATOM   2240  HA  TRP A 157     -13.743   7.409 -27.626  1.00 79.15           H
ATOM   2241  CB  TRP A 157     -14.118   5.533 -26.708  1.00 79.15           C
ATOM   2242 1HB  TRP A 157     -13.704   4.526 -26.753  1.00 79.15           H
ATOM   2243 2HB  TRP A 157     -14.143   5.821 -25.657  1.00 79.15           H
ATOM   2244  CG  TRP A 157     -15.549   5.506 -27.248  1.00 79.15           C
ATOM   2245  CD1 TRP A 157     -15.959   5.702 -28.508  1.00 79.15           C
ATOM   2246  HD1 TRP A 157     -15.293   5.915 -29.344  1.00 79.15           H
ATOM   2247  CD2 TRP A 157     -16.750   5.260 -26.487  1.00 79.15           C
ATOM   2248  NE1 TRP A 157     -17.332   5.600 -28.615  1.00 79.15           N
ATOM   2249  HE1 TRP A 157     -17.870   5.706 -29.451  1.00 79.15           H
ATOM   2250  CE2 TRP A 157     -17.828   5.323 -27.347  1.00 79.15           C
ATOM   2251  CE3 TRP A 157     -16.921   4.992 -25.117  1.00 79.15           C
ATOM   2252  HE3 TRP A 157     -16.087   4.937 -24.418  1.00 79.15           H
ATOM   2253  CZ2 TRP A 157     -19.151   5.129 -26.933  1.00 79.15           C
ATOM   2254  HZ2 TRP A 157     -19.986   5.184 -27.633  1.00 79.15           H
ATOM   2255  CZ3 TRP A 157     -18.250   4.801 -24.720  1.00 79.15           C
ATOM   2256  HZ3 TRP A 157     -18.439   4.591 -23.667  1.00 79.15           H
ATOM   2257  CH2 TRP A 157     -19.346   4.862 -25.573  1.00 79.15           C
ATOM   2258  HH2 TRP A 157     -20.351   4.701 -25.185  1.00 79.15           H
ATOM   2259  HN  TRP A 157     -12.604   4.970 -28.765  1.00 79.15           H
ATOM   2260  N   ARG A 158     -10.793   6.767 -27.436  1.00 77.84           N
ATOM   2261  CA  ARG A 158      -9.478   6.808 -26.819  1.00 77.84           C
ATOM   2262  C   ARG A 158      -9.299   8.111 -26.038  1.00 77.84           C
ATOM   2263  O   ARG A 158      -8.838   8.097 -24.898  1.00 77.84           O
ATOM   2264  HA  ARG A 158      -9.456   5.945 -26.153  1.00 77.84           H
ATOM   2265  CB  ARG A 158      -8.373   6.694 -27.870  1.00 77.84           C
ATOM   2266 1HB  ARG A 158      -8.526   5.797 -28.469  1.00 77.84           H
ATOM   2267 2HB  ARG A 158      -8.424   7.545 -28.550  1.00 77.84           H
ATOM   2268  CG  ARG A 158      -6.993   6.644 -27.211  1.00 77.84           C
ATOM   2269 1HG  ARG A 158      -6.833   7.548 -26.623  1.00 77.84           H
ATOM   2270 2HG  ARG A 158      -6.946   5.802 -26.520  1.00 77.84           H
ATOM   2271  CD  ARG A 158      -5.888   6.511 -28.261  1.00 77.84           C
ATOM   2272 1HD  ARG A 158      -6.081   5.647 -28.897  1.00 77.84           H
ATOM   2273 2HD  ARG A 158      -5.883   7.388 -28.908  1.00 77.84           H
ATOM   2274  NE  ARG A 158      -4.573   6.365 -27.597  1.00 77.84           N
ATOM   2275  HE  ARG A 158      -4.516   6.570 -26.620  1.00 77.84           H
ATOM   2276  CZ  ARG A 158      -3.454   5.976 -28.224  1.00 77.84           C
ATOM   2277  NH1 ARG A 158      -3.472   5.689 -29.532  1.00 77.84           N
ATOM   2278 1HH1 ARG A 158      -4.325   5.764 -30.049  1.00 77.84           H
ATOM   2279 2HH1 ARG A 158      -2.633   5.399 -29.992  1.00 77.84           H
ATOM   2280  NH2 ARG A 158      -2.317   5.879 -27.522  1.00 77.84           N
ATOM   2281 1HH2 ARG A 158      -1.474   5.590 -27.974  1.00 77.84           H
ATOM   2282 2HH2 ARG A 158      -2.312   6.095 -26.545  1.00 77.84           H
ATOM   2283  HN  ARG A 158     -10.790   6.726 -28.435  1.00 77.84           H
ATOM   2284  N   GLU A 159      -9.673   9.206 -26.683  1.00 80.94           N
ATOM   2285  CA  GLU A 159      -9.469  10.523 -26.103  1.00 80.94           C
ATOM   2286  C   GLU A 159     -10.358  10.703 -24.870  1.00 80.94           C
ATOM   2287  O   GLU A 159      -9.890  11.146 -23.823  1.00 80.94           O
ATOM   2288  HA  GLU A 159      -8.420  10.551 -25.810  1.00 80.94           H
ATOM   2289  CB  GLU A 159      -9.732  11.623 -27.133  1.00 80.94           C
ATOM   2290 1HB  GLU A 159     -10.688  11.444 -27.625  1.00 80.94           H
ATOM   2291 2HB  GLU A 159      -9.670  12.599 -26.652  1.00 80.94           H
ATOM   2292  CG  GLU A 159      -8.664  11.614 -28.229  1.00 80.94           C
ATOM   2293 1HG  GLU A 159      -7.674  11.667 -27.777  1.00 80.94           H
ATOM   2294 2HG  GLU A 159      -8.713  10.675 -28.781  1.00 80.94           H
ATOM   2295  CD  GLU A 159      -8.856  12.788 -29.191  1.00 80.94           C
ATOM   2296  OE1 GLU A 159      -7.906  13.053 -29.959  1.00 80.94           O
ATOM   2297  OE2 GLU A 159      -9.948  13.394 -29.136  1.00 80.94           O
ATOM   2298  HN  GLU A 159     -10.106   9.204 -27.584  1.00 80.94           H
ATOM   2299  N   LYS A 160     -11.624  10.349 -25.036  1.00 84.59           N
ATOM   2300  CA  LYS A 160     -12.574  10.435 -23.940  1.00 84.59           C
ATOM   2301  C   LYS A 160     -12.051   9.626 -22.752  1.00 84.59           C
ATOM   2302  O   LYS A 160     -12.121  10.077 -21.610  1.00 84.59           O
ATOM   2303  HA  LYS A 160     -12.637  11.482 -23.644  1.00 84.59           H
ATOM   2304  CB  LYS A 160     -13.969  10.012 -24.407  1.00 84.59           C
ATOM   2305 1HB  LYS A 160     -13.918   9.027 -24.870  1.00 84.59           H
ATOM   2306 2HB  LYS A 160     -14.633   9.925 -23.547  1.00 84.59           H
ATOM   2307  CG  LYS A 160     -14.544  11.021 -25.403  1.00 84.59           C
ATOM   2308 1HG  LYS A 160     -14.489  12.025 -24.981  1.00 84.59           H
ATOM   2309 2HG  LYS A 160     -13.942  11.024 -26.311  1.00 84.59           H
ATOM   2310  CD  LYS A 160     -15.996  10.685 -25.747  1.00 84.59           C
ATOM   2311 1HD  LYS A 160     -16.045   9.700 -26.210  1.00 84.59           H
ATOM   2312 2HD  LYS A 160     -16.589  10.638 -24.833  1.00 84.59           H
ATOM   2313  CE  LYS A 160     -16.591  11.730 -26.693  1.00 84.59           C
ATOM   2314 1HE  LYS A 160     -16.494  12.723 -26.255  1.00 84.59           H
ATOM   2315 2HE  LYS A 160     -16.034  11.739 -27.630  1.00 84.59           H
ATOM   2316  NZ  LYS A 160     -18.017  11.436 -26.960  1.00 84.59           N
ATOM   2317 1HZ  LYS A 160     -18.396  12.140 -27.584  1.00 84.59           H
ATOM   2318 2HZ  LYS A 160     -18.098  10.522 -27.393  1.00 84.59           H
ATOM   2319 3HZ  LYS A 160     -18.532  11.444 -26.087  1.00 84.59           H
ATOM   2320  HN  LYS A 160     -12.001  10.009 -25.897  1.00 84.59           H
ATOM   2321  N   ARG A 161     -11.539   8.444 -23.062  1.00 86.16           N
ATOM   2322  CA  ARG A 161     -11.037   7.552 -22.030  1.00 86.16           C
ATOM   2323  C   ARG A 161      -9.886   8.215 -21.270  1.00 86.16           C
ATOM   2324  O   ARG A 161      -9.745   8.026 -20.063  1.00 86.16           O
ATOM   2325  HA  ARG A 161     -11.890   7.376 -21.375  1.00 86.16           H
ATOM   2326  CB  ARG A 161     -10.549   6.233 -22.632  1.00 86.16           C
ATOM   2327 1HB  ARG A 161      -9.926   6.435 -23.503  1.00 86.16           H
ATOM   2328 2HB  ARG A 161      -9.924   5.708 -21.909  1.00 86.16           H
ATOM   2329  CG  ARG A 161     -11.727   5.345 -23.036  1.00 86.16           C
ATOM   2330 1HG  ARG A 161     -12.237   4.982 -22.143  1.00 86.16           H
ATOM   2331 2HG  ARG A 161     -12.452   5.931 -23.601  1.00 86.16           H
ATOM   2332  CD  ARG A 161     -11.256   4.158 -23.879  1.00 86.16           C
ATOM   2333 1HD  ARG A 161     -12.115   3.635 -24.298  1.00 86.16           H
ATOM   2334 2HD  ARG A 161     -10.658   4.512 -24.718  1.00 86.16           H
ATOM   2335  NE  ARG A 161     -10.457   3.231 -23.046  1.00 86.16           N
ATOM   2336  HE  ARG A 161     -10.480   3.355 -22.054  1.00 86.16           H
ATOM   2337  CZ  ARG A 161      -9.706   2.237 -23.538  1.00 86.16           C
ATOM   2338  NH1 ARG A 161      -9.638   2.025 -24.859  1.00 86.16           N
ATOM   2339 1HH1 ARG A 161     -10.151   2.612 -25.486  1.00 86.16           H
ATOM   2340 2HH1 ARG A 161      -9.075   1.281 -25.218  1.00 86.16           H
ATOM   2341  NH2 ARG A 161      -9.023   1.457 -22.688  1.00 86.16           N
ATOM   2342 1HH2 ARG A 161      -8.458   0.711 -23.039  1.00 86.16           H
ATOM   2343 2HH2 ARG A 161      -9.079   1.622 -21.704  1.00 86.16           H
ATOM   2344  HN  ARG A 161     -11.465   8.094 -23.996  1.00 86.16           H
ATOM   2345  N   LEU A 162      -9.094   8.978 -22.008  1.00 87.11           N
ATOM   2346  CA  LEU A 162      -7.941   9.643 -21.425  1.00 87.11           C
ATOM   2347  C   LEU A 162      -8.418  10.754 -20.488  1.00 87.11           C
ATOM   2348  O   LEU A 162      -7.813  10.993 -19.444  1.00 87.11           O
ATOM   2349  HA  LEU A 162      -7.400   8.903 -20.836  1.00 87.11           H
ATOM   2350  CB  LEU A 162      -6.992  10.130 -22.523  1.00 87.11           C
ATOM   2351 1HB  LEU A 162      -6.788   9.296 -23.195  1.00 87.11           H
ATOM   2352 2HB  LEU A 162      -7.505  10.893 -23.107  1.00 87.11           H
ATOM   2353  CG  LEU A 162      -5.655  10.704 -22.048  1.00 87.11           C
ATOM   2354  HG  LEU A 162      -5.858  11.453 -21.283  1.00 87.11           H
ATOM   2355  CD1 LEU A 162      -4.792   9.619 -21.401  1.00 87.11           C
ATOM   2356 1HD1 LEU A 162      -5.317   9.200 -20.542  1.00 87.11           H
ATOM   2357 2HD1 LEU A 162      -4.595   8.830 -22.126  1.00 87.11           H
ATOM   2358 3HD1 LEU A 162      -3.848  10.054 -21.072  1.00 87.11           H
ATOM   2359  CD2 LEU A 162      -4.925  11.411 -23.191  1.00 87.11           C
ATOM   2360 1HD2 LEU A 162      -4.734  10.701 -23.995  1.00 87.11           H
ATOM   2361 2HD2 LEU A 162      -5.543  12.227 -23.566  1.00 87.11           H
ATOM   2362 3HD2 LEU A 162      -3.979  11.810 -22.826  1.00 87.11           H
ATOM   2363  HN  LEU A 162      -9.229   9.144 -22.985  1.00 87.11           H
ATOM   2364  N   LEU A 163      -9.498  11.404 -20.895  1.00 89.53           N
ATOM   2365  CA  LEU A 163     -10.081  12.465 -20.090  1.00 89.53           C
ATOM   2366  C   LEU A 163     -10.623  11.872 -18.788  1.00 89.53           C
ATOM   2367  O   LEU A 163     -10.312  12.361 -17.703  1.00 89.53           O
ATOM   2368  HA  LEU A 163      -9.282  13.165 -19.845  1.00 89.53           H
ATOM   2369  CB  LEU A 163     -11.127  13.237 -20.897  1.00 89.53           C
ATOM   2370 1HB  LEU A 163     -10.668  13.565 -21.830  1.00 89.53           H
ATOM   2371 2HB  LEU A 163     -11.931  12.550 -21.162  1.00 89.53           H
ATOM   2372  CG  LEU A 163     -11.741  14.456 -20.207  1.00 89.53           C
ATOM   2373  HG  LEU A 163     -12.141  14.138 -19.244  1.00 89.53           H
ATOM   2374  CD1 LEU A 163     -10.678  15.520 -19.926  1.00 89.53           C
ATOM   2375 1HD1 LEU A 163      -9.908  15.102 -19.277  1.00 89.53           H
ATOM   2376 2HD1 LEU A 163     -10.227  15.840 -20.865  1.00 89.53           H
ATOM   2377 3HD1 LEU A 163     -11.141  16.376 -19.435  1.00 89.53           H
ATOM   2378  CD2 LEU A 163     -12.911  15.015 -21.019  1.00 89.53           C
ATOM   2379 1HD2 LEU A 163     -12.558  15.313 -22.006  1.00 89.53           H
ATOM   2380 2HD2 LEU A 163     -13.679  14.249 -21.124  1.00 89.53           H
ATOM   2381 3HD2 LEU A 163     -13.328  15.881 -20.506  1.00 89.53           H
ATOM   2382  HN  LEU A 163      -9.973  11.217 -21.755  1.00 89.53           H
ATOM   2383  N   TYR A 164     -11.423  10.828 -18.939  1.00 90.69           N
ATOM   2384  CA  TYR A 164     -12.009  10.161 -17.788  1.00 90.69           C
ATOM   2385  C   TYR A 164     -10.923   9.634 -16.848  1.00 90.69           C
ATOM   2386  O   TYR A 164     -11.083   9.668 -15.629  1.00 90.69           O
ATOM   2387  HA  TYR A 164     -12.620  10.889 -17.253  1.00 90.69           H
ATOM   2388  CB  TYR A 164     -12.804   8.978 -18.345  1.00 90.69           C
ATOM   2389 1HB  TYR A 164     -12.199   8.468 -19.095  1.00 90.69           H
ATOM   2390 2HB  TYR A 164     -12.984   8.264 -17.541  1.00 90.69           H
ATOM   2391  CG  TYR A 164     -14.144   9.368 -18.971  1.00 90.69           C
ATOM   2392  CD1 TYR A 164     -15.087  10.041 -18.220  1.00 90.69           C
ATOM   2393  HD1 TYR A 164     -14.876  10.294 -17.181  1.00 90.69           H
ATOM   2394  CD2 TYR A 164     -14.411   9.048 -20.286  1.00 90.69           C
ATOM   2395  HD2 TYR A 164     -13.666   8.516 -20.880  1.00 90.69           H
ATOM   2396  CE1 TYR A 164     -16.349  10.408 -18.809  1.00 90.69           C
ATOM   2397  HE1 TYR A 164     -17.102  10.939 -18.227  1.00 90.69           H
ATOM   2398  CE2 TYR A 164     -15.672   9.415 -20.876  1.00 90.69           C
ATOM   2399  HE2 TYR A 164     -15.896   9.167 -21.913  1.00 90.69           H
ATOM   2400  CZ  TYR A 164     -16.579  10.076 -20.108  1.00 90.69           C
ATOM   2401  OH  TYR A 164     -17.770  10.423 -20.664  1.00 90.69           O
ATOM   2402  HH  TYR A 164     -18.327  10.920 -19.999  1.00 90.69           H
ATOM   2403  HN  TYR A 164     -11.672  10.437 -19.825  1.00 90.69           H
ATOM   2404  N   SER A 165      -9.843   9.159 -17.451  1.00 92.13           N
ATOM   2405  CA  SER A 165      -8.751   8.583 -16.685  1.00 92.13           C
ATOM   2406  C   SER A 165      -8.155   9.636 -15.749  1.00 92.13           C
ATOM   2407  O   SER A 165      -7.721   9.315 -14.644  1.00 92.13           O
ATOM   2408  HA  SER A 165      -9.199   7.771 -16.111  1.00 92.13           H
ATOM   2409  CB  SER A 165      -7.669   8.018 -17.608  1.00 92.13           C
ATOM   2410 1HB  SER A 165      -7.034   7.334 -17.045  1.00 92.13           H
ATOM   2411 2HB  SER A 165      -8.137   7.438 -18.403  1.00 92.13           H
ATOM   2412  OG  SER A 165      -6.867   9.047 -18.181  1.00 92.13           O
ATOM   2413  HG  SER A 165      -7.435   9.838 -18.407  1.00 92.13           H
ATOM   2414  HN  SER A 165      -9.708   9.164 -18.442  1.00 92.13           H
ATOM   2415  N   LYS A 166      -8.152  10.872 -16.227  1.00 93.60           N
ATOM   2416  CA  LYS A 166      -7.641  11.979 -15.437  1.00 93.60           C
ATOM   2417  C   LYS A 166      -8.551  12.199 -14.227  1.00 93.60           C
ATOM   2418  O   LYS A 166      -8.074  12.311 -13.099  1.00 93.60           O
ATOM   2419  HA  LYS A 166      -6.652  11.694 -15.077  1.00 93.60           H
ATOM   2420  CB  LYS A 166      -7.465  13.224 -16.308  1.00 93.60           C
ATOM   2421 1HB  LYS A 166      -8.373  13.399 -16.886  1.00 93.60           H
ATOM   2422 2HB  LYS A 166      -7.318  14.098 -15.674  1.00 93.60           H
ATOM   2423  CG  LYS A 166      -6.274  13.066 -17.255  1.00 93.60           C
ATOM   2424 1HG  LYS A 166      -5.364  12.904 -16.677  1.00 93.60           H
ATOM   2425 2HG  LYS A 166      -6.416  12.184 -17.880  1.00 93.60           H
ATOM   2426  CD  LYS A 166      -6.109  14.304 -18.140  1.00 93.60           C
ATOM   2427 1HD  LYS A 166      -7.016  14.461 -18.724  1.00 93.60           H
ATOM   2428 2HD  LYS A 166      -5.975  15.187 -17.515  1.00 93.60           H
ATOM   2429  CE  LYS A 166      -4.911  14.151 -19.079  1.00 93.60           C
ATOM   2430 1HE  LYS A 166      -4.019  13.904 -18.504  1.00 93.60           H
ATOM   2431 2HE  LYS A 166      -5.085  13.324 -19.768  1.00 93.60           H
ATOM   2432  NZ  LYS A 166      -4.688  15.399 -19.842  1.00 93.60           N
ATOM   2433 1HZ  LYS A 166      -3.905  15.274 -20.473  1.00 93.60           H
ATOM   2434 2HZ  LYS A 166      -5.520  15.623 -20.375  1.00 93.60           H
ATOM   2435 3HZ  LYS A 166      -4.485  16.156 -19.198  1.00 93.60           H
ATOM   2436  HN  LYS A 166      -8.490  11.121 -17.134  1.00 93.60           H
ATOM   2437  N   MET A 167      -9.846  12.254 -14.503  1.00 94.95           N
ATOM   2438  CA  MET A 167     -10.824  12.509 -13.458  1.00 94.95           C
ATOM   2439  C   MET A 167     -10.811  11.393 -12.411  1.00 94.95           C
ATOM   2440  O   MET A 167     -10.918  11.659 -11.215  1.00 94.95           O
ATOM   2441  HA  MET A 167     -10.524  13.451 -12.999  1.00 94.95           H
ATOM   2442  CB  MET A 167     -12.219  12.611 -14.079  1.00 94.95           C
ATOM   2443 1HB  MET A 167     -12.442  11.700 -14.633  1.00 94.95           H
ATOM   2444 2HB  MET A 167     -12.966  12.696 -13.290  1.00 94.95           H
ATOM   2445  CG  MET A 167     -12.316  13.820 -15.012  1.00 94.95           C
ATOM   2446 1HG  MET A 167     -12.026  14.726 -14.480  1.00 94.95           H
ATOM   2447 2HG  MET A 167     -11.621  13.704 -15.844  1.00 94.95           H
ATOM   2448  SD  MET A 167     -13.983  13.982 -15.629  1.00 94.95           S
ATOM   2449  CE  MET A 167     -14.794  14.611 -14.168  1.00 94.95           C
ATOM   2450 1HE  MET A 167     -14.690  13.891 -13.357  1.00 94.95           H
ATOM   2451 2HE  MET A 167     -14.336  15.556 -13.877  1.00 94.95           H
ATOM   2452 3HE  MET A 167     -15.851  14.770 -14.380  1.00 94.95           H
ATOM   2453  HN  MET A 167     -10.229  12.127 -15.418  1.00 94.95           H
ATOM   2454  N   VAL A 168     -10.681  10.168 -12.899  1.00 95.34           N
ATOM   2455  CA  VAL A 168     -10.661   9.011 -12.021  1.00 95.34           C
ATOM   2456  C   VAL A 168      -9.449   9.101 -11.092  1.00 95.34           C
ATOM   2457  O   VAL A 168      -9.560   8.847  -9.894  1.00 95.34           O
ATOM   2458  HA  VAL A 168     -11.568   9.041 -11.418  1.00 95.34           H
ATOM   2459  CB  VAL A 168     -10.685   7.725 -12.850  1.00 95.34           C
ATOM   2460  HB  VAL A 168      -9.905   7.799 -13.607  1.00 95.34           H
ATOM   2461  CG1 VAL A 168     -10.379   6.505 -11.978  1.00 95.34           C
ATOM   2462 1HG1 VAL A 168      -9.391   6.616 -11.533  1.00 95.34           H
ATOM   2463 2HG1 VAL A 168     -11.127   6.426 -11.189  1.00 95.34           H
ATOM   2464 3HG1 VAL A 168     -10.403   5.605 -12.592  1.00 95.34           H
ATOM   2465  CG2 VAL A 168     -12.025   7.562 -13.570  1.00 95.34           C
ATOM   2466 1HG2 VAL A 168     -12.830   7.520 -12.836  1.00 95.34           H
ATOM   2467 2HG2 VAL A 168     -12.185   8.410 -14.236  1.00 95.34           H
ATOM   2468 3HG2 VAL A 168     -12.015   6.640 -14.152  1.00 95.34           H
ATOM   2469  HN  VAL A 168     -10.589   9.961 -13.873  1.00 95.34           H
ATOM   2470  N   CYS A 169      -8.318   9.464 -11.681  1.00 95.75           N
ATOM   2471  CA  CYS A 169      -7.081   9.565 -10.926  1.00 95.75           C
ATOM   2472  C   CYS A 169      -7.287  10.579  -9.799  1.00 95.75           C
ATOM   2473  O   CYS A 169      -6.945  10.310  -8.648  1.00 95.75           O
ATOM   2474  HA  CYS A 169      -6.879   8.573 -10.523  1.00 95.75           H
ATOM   2475  CB  CYS A 169      -5.900   9.942 -11.824  1.00 95.75           C
ATOM   2476 1HB  CYS A 169      -6.150  10.822 -12.416  1.00 95.75           H
ATOM   2477 2HB  CYS A 169      -5.037  10.203 -11.212  1.00 95.75           H
ATOM   2478  SG  CYS A 169      -5.483   8.543 -12.928  1.00 95.75           S
ATOM   2479  HG  CYS A 169      -6.347   8.861 -13.888  1.00 95.75           H
ATOM   2480  HN  CYS A 169      -8.240   9.687 -12.653  1.00 95.75           H
ATOM   2481  N   PHE A 170      -7.844  11.722 -10.169  1.00 96.40           N
ATOM   2482  CA  PHE A 170      -8.088  12.782  -9.205  1.00 96.40           C
ATOM   2483  C   PHE A 170      -8.999  12.297  -8.076  1.00 96.40           C
ATOM   2484  O   PHE A 170      -8.728  12.551  -6.903  1.00 96.40           O
ATOM   2485  HA  PHE A 170      -7.123  13.072  -8.792  1.00 96.40           H
ATOM   2486  CB  PHE A 170      -8.788  13.917  -9.956  1.00 96.40           C
ATOM   2487 1HB  PHE A 170      -8.167  14.218 -10.800  1.00 96.40           H
ATOM   2488 2HB  PHE A 170      -9.725  13.543 -10.368  1.00 96.40           H
ATOM   2489  CG  PHE A 170      -9.081  15.146  -9.094  1.00 96.40           C
ATOM   2490  CD1 PHE A 170     -10.326  15.335  -8.580  1.00 96.40           C
ATOM   2491  HD1 PHE A 170     -11.115  14.611  -8.784  1.00 96.40           H
ATOM   2492  CD2 PHE A 170      -8.097  16.050  -8.840  1.00 96.40           C
ATOM   2493  HD2 PHE A 170      -7.099  15.898  -9.252  1.00 96.40           H
ATOM   2494  CE1 PHE A 170     -10.599  16.476  -7.780  1.00 96.40           C
ATOM   2495  HE1 PHE A 170     -11.597  16.627  -7.368  1.00 96.40           H
ATOM   2496  CE2 PHE A 170      -8.369  17.190  -8.040  1.00 96.40           C
ATOM   2497  HE2 PHE A 170      -7.580  17.915  -7.837  1.00 96.40           H
ATOM   2498  CZ  PHE A 170      -9.614  17.379  -7.526  1.00 96.40           C
ATOM   2499  HZ  PHE A 170      -9.823  18.255  -6.912  1.00 96.40           H
ATOM   2500  HN  PHE A 170      -8.127  11.929 -11.106  1.00 96.40           H
ATOM   2501  N   THR A 171     -10.060  11.608  -8.469  1.00 96.46           N
ATOM   2502  CA  THR A 171     -11.035  11.122  -7.507  1.00 96.46           C
ATOM   2503  C   THR A 171     -10.377  10.154  -6.523  1.00 96.46           C
ATOM   2504  O   THR A 171     -10.686  10.167  -5.332  1.00 96.46           O
ATOM   2505  HA  THR A 171     -11.397  11.971  -6.926  1.00 96.46           H
ATOM   2506  CB  THR A 171     -12.198  10.502  -8.284  1.00 96.46           C
ATOM   2507  HB  THR A 171     -11.891   9.577  -8.772  1.00 96.46           H
ATOM   2508  OG1 THR A 171     -12.627  11.544  -9.157  1.00 96.46           O
ATOM   2509  HG1 THR A 171     -12.200  11.435 -10.055  1.00 96.46           H
ATOM   2510  CG2 THR A 171     -13.416  10.232  -7.399  1.00 96.46           C
ATOM   2511 1HG2 THR A 171     -13.765  11.170  -6.966  1.00 96.46           H
ATOM   2512 2HG2 THR A 171     -13.141   9.543  -6.602  1.00 96.46           H
ATOM   2513 3HG2 THR A 171     -14.212   9.793  -8.001  1.00 96.46           H
ATOM   2514  HN  THR A 171     -10.258  11.381  -9.422  1.00 96.46           H
ATOM   2515  N   ILE A 172      -9.481   9.336  -7.056  1.00 96.09           N
ATOM   2516  CA  ILE A 172      -8.811   8.330  -6.249  1.00 96.09           C
ATOM   2517  C   ILE A 172      -7.976   9.023  -5.170  1.00 96.09           C
ATOM   2518  O   ILE A 172      -7.993   8.615  -4.010  1.00 96.09           O
ATOM   2519  HA  ILE A 172      -9.583   7.737  -5.759  1.00 96.09           H
ATOM   2520  CB  ILE A 172      -8.005   7.381  -7.137  1.00 96.09           C
ATOM   2521  HB  ILE A 172      -7.466   7.977  -7.873  1.00 96.09           H
ATOM   2522  CG1 ILE A 172      -8.928   6.435  -7.908  1.00 96.09           C
ATOM   2523 1HG1 ILE A 172      -9.412   5.748  -7.215  1.00 96.09           H
ATOM   2524 2HG1 ILE A 172      -9.718   7.008  -8.394  1.00 96.09           H
ATOM   2525  CG2 ILE A 172      -6.960   6.620  -6.318  1.00 96.09           C
ATOM   2526 1HG2 ILE A 172      -6.275   7.330  -5.853  1.00 96.09           H
ATOM   2527 2HG2 ILE A 172      -7.458   6.036  -5.544  1.00 96.09           H
ATOM   2528 3HG2 ILE A 172      -6.401   5.952  -6.974  1.00 96.09           H
ATOM   2529  CD1 ILE A 172      -8.146   5.642  -8.958  1.00 96.09           C
ATOM   2530 1HD1 ILE A 172      -7.683   6.332  -9.664  1.00 96.09           H
ATOM   2531 2HD1 ILE A 172      -7.373   5.052  -8.466  1.00 96.09           H
ATOM   2532 3HD1 ILE A 172      -8.826   4.978  -9.492  1.00 96.09           H
ATOM   2533  HN  ILE A 172      -9.213   9.352  -8.019  1.00 96.09           H
ATOM   2534  N   TRP A 173      -7.264  10.058  -5.592  1.00 96.47           N
ATOM   2535  CA  TRP A 173      -6.372  10.769  -4.692  1.00 96.47           C
ATOM   2536  C   TRP A 173      -7.214  11.353  -3.555  1.00 96.47           C
ATOM   2537  O   TRP A 173      -6.856  11.229  -2.385  1.00 96.47           O
ATOM   2538  HA  TRP A 173      -5.657  10.049  -4.293  1.00 96.47           H
ATOM   2539  CB  TRP A 173      -5.565  11.829  -5.444  1.00 96.47           C
ATOM   2540 1HB  TRP A 173      -6.214  12.317  -6.171  1.00 96.47           H
ATOM   2541 2HB  TRP A 173      -5.245  12.596  -4.738  1.00 96.47           H
ATOM   2542  CG  TRP A 173      -4.336  11.278  -6.168  1.00 96.47           C
ATOM   2543  CD1 TRP A 173      -4.130  11.183  -7.489  1.00 96.47           C
ATOM   2544  HD1 TRP A 173      -4.847  11.502  -8.246  1.00 96.47           H
ATOM   2545  CD2 TRP A 173      -3.143  10.746  -5.554  1.00 96.47           C
ATOM   2546  NE1 TRP A 173      -2.897  10.630  -7.770  1.00 96.47           N
ATOM   2547  HE1 TRP A 173      -2.519  10.459  -8.680  1.00 96.47           H
ATOM   2548  CE2 TRP A 173      -2.278  10.356  -6.556  1.00 96.47           C
ATOM   2549  CE3 TRP A 173      -2.806  10.598  -4.197  1.00 96.47           C
ATOM   2550  HE3 TRP A 173      -3.472  10.898  -3.388  1.00 96.47           H
ATOM   2551  CZ2 TRP A 173      -1.020   9.794  -6.308  1.00 96.47           C
ATOM   2552  HZ2 TRP A 173      -0.354   9.494  -7.117  1.00 96.47           H
ATOM   2553  CZ3 TRP A 173      -1.546  10.035  -3.965  1.00 96.47           C
ATOM   2554  HZ3 TRP A 173      -1.235   9.898  -2.930  1.00 96.47           H
ATOM   2555  CH2 TRP A 173      -0.663   9.637  -4.963  1.00 96.47           C
ATOM   2556  HH2 TRP A 173       0.302   9.206  -4.699  1.00 96.47           H
ATOM   2557  HN  TRP A 173      -7.290  10.411  -6.527  1.00 96.47           H
ATOM   2558  N   VAL A 174      -8.318  11.978  -3.940  1.00 96.44           N
ATOM   2559  CA  VAL A 174      -9.181  12.635  -2.974  1.00 96.44           C
ATOM   2560  C   VAL A 174      -9.717  11.596  -1.986  1.00 96.44           C
ATOM   2561  O   VAL A 174      -9.718  11.826  -0.778  1.00 96.44           O
ATOM   2562  HA  VAL A 174      -8.575  13.357  -2.428  1.00 96.44           H
ATOM   2563  CB  VAL A 174     -10.291  13.399  -3.699  1.00 96.44           C
ATOM   2564  HB  VAL A 174     -10.795  12.703  -4.370  1.00 96.44           H
ATOM   2565  CG1 VAL A 174     -11.329  13.929  -2.707  1.00 96.44           C
ATOM   2566 1HG1 VAL A 174     -11.775  13.095  -2.167  1.00 96.44           H
ATOM   2567 2HG1 VAL A 174     -10.845  14.603  -2.000  1.00 96.44           H
ATOM   2568 3HG1 VAL A 174     -12.106  14.468  -3.249  1.00 96.44           H
ATOM   2569  CG2 VAL A 174      -9.712  14.533  -4.546  1.00 96.44           C
ATOM   2570 1HG2 VAL A 174      -9.172  15.228  -3.903  1.00 96.44           H
ATOM   2571 2HG2 VAL A 174      -9.030  14.120  -5.289  1.00 96.44           H
ATOM   2572 3HG2 VAL A 174     -10.523  15.060  -5.050  1.00 96.44           H
ATOM   2573  HN  VAL A 174      -8.623  12.039  -4.890  1.00 96.44           H
ATOM   2574  N   LEU A 175     -10.160  10.476  -2.538  1.00 94.87           N
ATOM   2575  CA  LEU A 175     -10.785   9.441  -1.732  1.00 94.87           C
ATOM   2576  C   LEU A 175      -9.757   8.875  -0.750  1.00 94.87           C
ATOM   2577  O   LEU A 175     -10.052   8.701   0.432  1.00 94.87           O
ATOM   2578  HA  LEU A 175     -11.586   9.911  -1.160  1.00 94.87           H
ATOM   2579  CB  LEU A 175     -11.430   8.381  -2.626  1.00 94.87           C
ATOM   2580 1HB  LEU A 175     -12.107   8.881  -3.319  1.00 94.87           H
ATOM   2581 2HB  LEU A 175     -10.648   7.915  -3.226  1.00 94.87           H
ATOM   2582  CG  LEU A 175     -12.207   7.277  -1.906  1.00 94.87           C
ATOM   2583  HG  LEU A 175     -11.544   6.816  -1.173  1.00 94.87           H
ATOM   2584  CD1 LEU A 175     -13.397   7.855  -1.138  1.00 94.87           C
ATOM   2585 1HD1 LEU A 175     -13.038   8.571  -0.398  1.00 94.87           H
ATOM   2586 2HD1 LEU A 175     -14.068   8.358  -1.833  1.00 94.87           H
ATOM   2587 3HD1 LEU A 175     -13.931   7.049  -0.635  1.00 94.87           H
ATOM   2588  CD2 LEU A 175     -12.634   6.179  -2.883  1.00 94.87           C
ATOM   2589 1HD2 LEU A 175     -13.272   6.609  -3.655  1.00 94.87           H
ATOM   2590 2HD2 LEU A 175     -11.749   5.740  -3.345  1.00 94.87           H
ATOM   2591 3HD2 LEU A 175     -13.184   5.408  -2.344  1.00 94.87           H
ATOM   2592  HN  LEU A 175     -10.098  10.270  -3.514  1.00 94.87           H
ATOM   2593  N   ALA A 176      -8.572   8.602  -1.275  1.00 94.87           N
ATOM   2594  CA  ALA A 176      -7.523   7.989  -0.479  1.00 94.87           C
ATOM   2595  C   ALA A 176      -7.149   8.925   0.672  1.00 94.87           C
ATOM   2596  O   ALA A 176      -6.897   8.473   1.788  1.00 94.87           O
ATOM   2597  HA  ALA A 176      -7.920   7.061  -0.067  1.00 94.87           H
ATOM   2598  CB  ALA A 176      -6.328   7.659  -1.375  1.00 94.87           C
ATOM   2599 1HB  ALA A 176      -6.640   6.968  -2.158  1.00 94.87           H
ATOM   2600 2HB  ALA A 176      -5.950   8.575  -1.828  1.00 94.87           H
ATOM   2601 3HB  ALA A 176      -5.541   7.199  -0.777  1.00 94.87           H
ATOM   2602  HN  ALA A 176      -8.324   8.794  -2.225  1.00 94.87           H
ATOM   2603  N   ALA A 177      -7.123  10.212   0.361  1.00 94.66           N
ATOM   2604  CA  ALA A 177      -6.759  11.214   1.348  1.00 94.66           C
ATOM   2605  C   ALA A 177      -7.766  11.180   2.499  1.00 94.66           C
ATOM   2606  O   ALA A 177      -7.381  11.209   3.667  1.00 94.66           O
ATOM   2607  HA  ALA A 177      -5.772  10.957   1.733  1.00 94.66           H
ATOM   2608  CB  ALA A 177      -6.684  12.588   0.678  1.00 94.66           C
ATOM   2609 1HB  ALA A 177      -5.934  12.567  -0.112  1.00 94.66           H
ATOM   2610 2HB  ALA A 177      -7.655  12.837   0.251  1.00 94.66           H
ATOM   2611 3HB  ALA A 177      -6.410  13.339   1.419  1.00 94.66           H
ATOM   2612  HN  ALA A 177      -7.346  10.573  -0.545  1.00 94.66           H
ATOM   2613  N   ALA A 178      -9.037  11.119   2.129  1.00 94.87           N
ATOM   2614  CA  ALA A 178     -10.106  11.162   3.113  1.00 94.87           C
ATOM   2615  C   ALA A 178     -10.018   9.925   4.009  1.00 94.87           C
ATOM   2616  O   ALA A 178     -10.277  10.004   5.208  1.00 94.87           O
ATOM   2617  HA  ALA A 178      -9.959  12.054   3.723  1.00 94.87           H
ATOM   2618  CB  ALA A 178     -11.454  11.270   2.397  1.00 94.87           C
ATOM   2619 1HB  ALA A 178     -11.476  12.180   1.798  1.00 94.87           H
ATOM   2620 2HB  ALA A 178     -11.591  10.404   1.749  1.00 94.87           H
ATOM   2621 3HB  ALA A 178     -12.255  11.302   3.136  1.00 94.87           H
ATOM   2622  HN  ALA A 178      -9.340  11.042   1.179  1.00 94.87           H
ATOM   2623  N   LEU A 179      -9.651   8.812   3.392  1.00 93.13           N
ATOM   2624  CA  LEU A 179      -9.626   7.540   4.094  1.00 93.13           C
ATOM   2625  C   LEU A 179      -8.439   7.519   5.059  1.00 93.13           C
ATOM   2626  O   LEU A 179      -8.342   6.636   5.911  1.00 93.13           O
ATOM   2627  HA  LEU A 179     -10.545   7.470   4.676  1.00 93.13           H
ATOM   2628  CB  LEU A 179      -9.631   6.378   3.099  1.00 93.13           C
ATOM   2629 1HB  LEU A 179      -8.807   6.521   2.400  1.00 93.13           H
ATOM   2630 2HB  LEU A 179      -9.429   5.457   3.646  1.00 93.13           H
ATOM   2631  CG  LEU A 179     -10.919   6.189   2.295  1.00 93.13           C
ATOM   2632  HG  LEU A 179     -11.118   7.110   1.749  1.00 93.13           H
ATOM   2633  CD1 LEU A 179     -10.759   5.074   1.259  1.00 93.13           C
ATOM   2634 1HD1 LEU A 179      -9.952   5.329   0.572  1.00 93.13           H
ATOM   2635 2HD1 LEU A 179     -10.523   4.138   1.765  1.00 93.13           H
ATOM   2636 3HD1 LEU A 179     -11.689   4.961   0.701  1.00 93.13           H
ATOM   2637  CD2 LEU A 179     -12.112   5.944   3.220  1.00 93.13           C
ATOM   2638 1HD2 LEU A 179     -11.935   5.047   3.813  1.00 93.13           H
ATOM   2639 2HD2 LEU A 179     -12.238   6.799   3.885  1.00 93.13           H
ATOM   2640 3HD2 LEU A 179     -13.015   5.813   2.623  1.00 93.13           H
ATOM   2641  HN  LEU A 179      -9.375   8.769   2.431  1.00 93.13           H
ATOM   2642  N   CYS A 180      -7.565   8.501   4.894  1.00 94.20           N
ATOM   2643  CA  CYS A 180      -6.350   8.562   5.687  1.00 94.20           C
ATOM   2644  C   CYS A 180      -6.558   9.583   6.808  1.00 94.20           C
ATOM   2645  O   CYS A 180      -5.625   9.904   7.542  1.00 94.20           O
ATOM   2646  HA  CYS A 180      -6.192   7.564   6.097  1.00 94.20           H
ATOM   2647  CB  CYS A 180      -5.130   8.900   4.828  1.00 94.20           C
ATOM   2648 1HB  CYS A 180      -5.287   9.848   4.314  1.00 94.20           H
ATOM   2649 2HB  CYS A 180      -4.251   9.023   5.461  1.00 94.20           H
ATOM   2650  SG  CYS A 180      -4.837   7.570   3.606  1.00 94.20           S
ATOM   2651  HG  CYS A 180      -5.917   7.817   2.870  1.00 94.20           H
ATOM   2652  HN  CYS A 180      -7.677   9.244   4.234  1.00 94.20           H
ATOM   2653  N   ILE A 181      -7.789  10.065   6.904  1.00 94.77           N
ATOM   2654  CA  ILE A 181      -8.128  11.055   7.912  1.00 94.77           C
ATOM   2655  C   ILE A 181      -7.815  10.492   9.300  1.00 94.77           C
ATOM   2656  O   ILE A 181      -7.185  11.160  10.117  1.00 94.77           O
ATOM   2657  HA  ILE A 181      -7.494  11.925   7.742  1.00 94.77           H
ATOM   2658  CB  ILE A 181      -9.578  11.513   7.747  1.00 94.77           C
ATOM   2659  HB  ILE A 181     -10.194  10.634   7.552  1.00 94.77           H
ATOM   2660  CG1 ILE A 181      -9.726  12.443   6.542  1.00 94.77           C
ATOM   2661 1HG1 ILE A 181      -9.171  13.365   6.719  1.00 94.77           H
ATOM   2662 2HG1 ILE A 181      -9.290  11.974   5.660  1.00 94.77           H
ATOM   2663  CG2 ILE A 181     -10.101  12.154   9.034  1.00 94.77           C
ATOM   2664 1HG2 ILE A 181     -10.054  11.429   9.847  1.00 94.77           H
ATOM   2665 2HG2 ILE A 181      -9.487  13.020   9.283  1.00 94.77           H
ATOM   2666 3HG2 ILE A 181     -11.134  12.470   8.889  1.00 94.77           H
ATOM   2667  CD1 ILE A 181     -11.197  12.770   6.278  1.00 94.77           C
ATOM   2668 1HD1 ILE A 181     -11.743  11.848   6.076  1.00 94.77           H
ATOM   2669 2HD1 ILE A 181     -11.623  13.261   7.153  1.00 94.77           H
ATOM   2670 3HD1 ILE A 181     -11.273  13.433   5.416  1.00 94.77           H
ATOM   2671  HN  ILE A 181      -8.545   9.790   6.311  1.00 94.77           H
ATOM   2672  N   PRO A 182      -8.247   9.257   9.590  1.00 93.56           N
ATOM   2673  CA  PRO A 182      -8.062   8.687  10.927  1.00 93.56           C
ATOM   2674  C   PRO A 182      -6.615   8.753  11.387  1.00 93.56           C
ATOM   2675  O   PRO A 182      -6.337   9.135  12.522  1.00 93.56           O
ATOM   2676  HA  PRO A 182      -8.621   9.267  11.662  1.00 93.56           H
ATOM   2677  CB  PRO A 182      -8.545   7.243  10.775  1.00 93.56           C
ATOM   2678 1HB  PRO A 182      -7.725   6.571  10.519  1.00 93.56           H
ATOM   2679 2HB  PRO A 182      -8.986   6.869  11.699  1.00 93.56           H
ATOM   2680  CG  PRO A 182      -9.573   7.330   9.654  1.00 93.56           C
ATOM   2681 1HG  PRO A 182      -9.749   6.360   9.190  1.00 93.56           H
ATOM   2682 2HG  PRO A 182     -10.541   7.676  10.019  1.00 93.56           H
ATOM   2683  CD  PRO A 182      -8.940   8.318   8.689  1.00 93.56           C
ATOM   2684 1HD  PRO A 182      -8.243   7.829   8.008  1.00 93.56           H
ATOM   2685 2HD  PRO A 182      -9.687   8.816   8.071  1.00 93.56           H
ATOM   2686  N   GLU A 183      -5.723   8.376  10.483  1.00 93.51           N
ATOM   2687  CA  GLU A 183      -4.303   8.362  10.793  1.00 93.51           C
ATOM   2688  C   GLU A 183      -3.835   9.761  11.198  1.00 93.51           C
ATOM   2689  O   GLU A 183      -3.051   9.910  12.134  1.00 93.51           O
ATOM   2690  HA  GLU A 183      -4.197   7.678  11.635  1.00 93.51           H
ATOM   2691  CB  GLU A 183      -3.489   7.832   9.611  1.00 93.51           C
ATOM   2692 1HB  GLU A 183      -3.904   8.213   8.678  1.00 93.51           H
ATOM   2693 2HB  GLU A 183      -2.437   8.082   9.748  1.00 93.51           H
ATOM   2694  CG  GLU A 183      -3.562   6.306   9.535  1.00 93.51           C
ATOM   2695 1HG  GLU A 183      -2.837   5.939   8.809  1.00 93.51           H
ATOM   2696 2HG  GLU A 183      -3.291   5.877  10.500  1.00 93.51           H
ATOM   2697  CD  GLU A 183      -4.966   5.843   9.141  1.00 93.51           C
ATOM   2698  OE1 GLU A 183      -5.283   4.671   9.441  1.00 93.51           O
ATOM   2699  OE2 GLU A 183      -5.691   6.671   8.549  1.00 93.51           O
ATOM   2700  HN  GLU A 183      -5.955   8.084   9.555  1.00 93.51           H
ATOM   2701  N   ILE A 184      -4.335  10.751  10.473  1.00 94.63           N
ATOM   2702  CA  ILE A 184      -3.857  12.113  10.637  1.00 94.63           C
ATOM   2703  C   ILE A 184      -4.278  12.635  12.012  1.00 94.63           C
ATOM   2704  O   ILE A 184      -3.534  13.377  12.652  1.00 94.63           O
ATOM   2705  HA  ILE A 184      -2.768  12.085  10.596  1.00 94.63           H
ATOM   2706  CB  ILE A 184      -4.331  12.990   9.476  1.00 94.63           C
ATOM   2707  HB  ILE A 184      -5.415  12.899   9.399  1.00 94.63           H
ATOM   2708  CG1 ILE A 184      -3.742  12.508   8.148  1.00 94.63           C
ATOM   2709 1HG1 ILE A 184      -2.665  12.679   8.141  1.00 94.63           H
ATOM   2710 2HG1 ILE A 184      -3.894  11.434   8.047  1.00 94.63           H
ATOM   2711  CG2 ILE A 184      -4.020  14.465   9.739  1.00 94.63           C
ATOM   2712 1HG2 ILE A 184      -4.527  14.786  10.649  1.00 94.63           H
ATOM   2713 2HG2 ILE A 184      -2.944  14.593   9.858  1.00 94.63           H
ATOM   2714 3HG2 ILE A 184      -4.367  15.065   8.899  1.00 94.63           H
ATOM   2715  CD1 ILE A 184      -4.386  13.234   6.966  1.00 94.63           C
ATOM   2716 1HD1 ILE A 184      -5.459  13.041   6.963  1.00 94.63           H
ATOM   2717 2HD1 ILE A 184      -4.210  14.306   7.058  1.00 94.63           H
ATOM   2718 3HD1 ILE A 184      -3.949  12.873   6.035  1.00 94.63           H
ATOM   2719  HN  ILE A 184      -5.051  10.634   9.786  1.00 94.63           H
ATOM   2720  N   LEU A 185      -5.468  12.226  12.426  1.00 93.75           N
ATOM   2721  CA  LEU A 185      -6.082  12.793  13.615  1.00 93.75           C
ATOM   2722  C   LEU A 185      -5.365  12.260  14.857  1.00 93.75           C
ATOM   2723  O   LEU A 185      -4.980  13.031  15.735  1.00 93.75           O
ATOM   2724  HA  LEU A 185      -5.942  13.873  13.572  1.00 93.75           H
ATOM   2725  CB  LEU A 185      -7.590  12.532  13.616  1.00 93.75           C
ATOM   2726 1HB  LEU A 185      -7.754  11.470  13.432  1.00 93.75           H
ATOM   2727 2HB  LEU A 185      -7.975  12.746  14.613  1.00 93.75           H
ATOM   2728  CG  LEU A 185      -8.409  13.330  12.600  1.00 93.75           C
ATOM   2729  HG  LEU A 185      -8.057  13.074  11.600  1.00 93.75           H
ATOM   2730  CD1 LEU A 185      -9.889  12.948  12.668  1.00 93.75           C
ATOM   2731 1HD1 LEU A 185     -10.001  11.886  12.451  1.00 93.75           H
ATOM   2732 2HD1 LEU A 185     -10.272  13.157  13.667  1.00 93.75           H
ATOM   2733 3HD1 LEU A 185     -10.449  13.530  11.936  1.00 93.75           H
ATOM   2734  CD2 LEU A 185      -8.196  14.833  12.783  1.00 93.75           C
ATOM   2735 1HD2 LEU A 185      -8.504  15.125  13.787  1.00 93.75           H
ATOM   2736 2HD2 LEU A 185      -7.141  15.070  12.644  1.00 93.75           H
ATOM   2737 3HD2 LEU A 185      -8.789  15.377  12.048  1.00 93.75           H
ATOM   2738  HN  LEU A 185      -6.009  11.523  11.965  1.00 93.75           H
ATOM   2739  N   TYR A 186      -5.207  10.945  14.892  1.00 93.91           N
ATOM   2740  CA  TYR A 186      -4.865  10.265  16.129  1.00 93.91           C
ATOM   2741  C   TYR A 186      -3.357  10.026  16.225  1.00 93.91           C
ATOM   2742  O   TYR A 186      -2.853   9.627  17.273  1.00 93.91           O
ATOM   2743  HA  TYR A 186      -5.178  10.898  16.959  1.00 93.91           H
ATOM   2744  CB  TYR A 186      -5.581   8.913  16.080  1.00 93.91           C
ATOM   2745 1HB  TYR A 186      -5.244   8.367  15.199  1.00 93.91           H
ATOM   2746 2HB  TYR A 186      -5.287   8.326  16.950  1.00 93.91           H
ATOM   2747  CG  TYR A 186      -7.107   9.019  16.045  1.00 93.91           C
ATOM   2748  CD1 TYR A 186      -7.773   9.718  17.031  1.00 93.91           C
ATOM   2749  HD1 TYR A 186      -7.212  10.195  17.834  1.00 93.91           H
ATOM   2750  CD2 TYR A 186      -7.817   8.414  15.027  1.00 93.91           C
ATOM   2751  HD2 TYR A 186      -7.290   7.862  14.249  1.00 93.91           H
ATOM   2752  CE1 TYR A 186      -9.209   9.816  16.998  1.00 93.91           C
ATOM   2753  HE1 TYR A 186      -9.748  10.365  17.770  1.00 93.91           H
ATOM   2754  CE2 TYR A 186      -9.253   8.513  14.994  1.00 93.91           C
ATOM   2755  HE2 TYR A 186      -9.826   8.041  14.197  1.00 93.91           H
ATOM   2756  CZ  TYR A 186      -9.878   9.209  15.981  1.00 93.91           C
ATOM   2757  OH  TYR A 186     -11.235   9.303  15.950  1.00 93.91           O
ATOM   2758  HH  TYR A 186     -11.577   9.009  15.058  1.00 93.91           H
ATOM   2759  HN  TYR A 186      -5.310  10.348  14.096  1.00 93.91           H
ATOM   2760  N   SER A 187      -2.678  10.281  15.115  1.00 94.09           N
ATOM   2761  CA  SER A 187      -1.232  10.147  15.075  1.00 94.09           C
ATOM   2762  C   SER A 187      -0.584  11.198  15.979  1.00 94.09           C
ATOM   2763  O   SER A 187      -0.760  12.397  15.768  1.00 94.09           O
ATOM   2764  HA  SER A 187      -1.025   9.143  15.445  1.00 94.09           H
ATOM   2765  CB  SER A 187      -0.706  10.281  13.645  1.00 94.09           C
ATOM   2766 1HB  SER A 187      -1.057  11.220  13.216  1.00 94.09           H
ATOM   2767 2HB  SER A 187       0.383  10.326  13.661  1.00 94.09           H
ATOM   2768  OG  SER A 187      -1.123   9.197  12.819  1.00 94.09           O
ATOM   2769  HG  SER A 187      -1.622   9.545  12.024  1.00 94.09           H
ATOM   2770  HN  SER A 187      -3.100  10.573  14.257  1.00 94.09           H
ATOM   2771  N   GLN A 188       0.151  10.709  16.967  1.00 92.02           N
ATOM   2772  CA  GLN A 188       0.827  11.591  17.904  1.00 92.02           C
ATOM   2773  C   GLN A 188       2.153  10.974  18.351  1.00 92.02           C
ATOM   2774  O   GLN A 188       2.411   9.798  18.101  1.00 92.02           O
ATOM   2775  HA  GLN A 188       1.014  12.512  17.352  1.00 92.02           H
ATOM   2776  CB  GLN A 188      -0.067  11.901  19.107  1.00 92.02           C
ATOM   2777 1HB  GLN A 188      -0.329  10.974  19.618  1.00 92.02           H
ATOM   2778 2HB  GLN A 188       0.480  12.515  19.822  1.00 92.02           H
ATOM   2779  CG  GLN A 188      -1.341  12.627  18.671  1.00 92.02           C
ATOM   2780 1HG  GLN A 188      -1.083  13.457  18.012  1.00 92.02           H
ATOM   2781 2HG  GLN A 188      -1.972  11.949  18.097  1.00 92.02           H
ATOM   2782  CD  GLN A 188      -2.115  13.152  19.882  1.00 92.02           C
ATOM   2783  OE1 GLN A 188      -1.603  13.245  20.986  1.00 92.02           O
ATOM   2784  NE2 GLN A 188      -3.373  13.489  19.615  1.00 92.02           N
ATOM   2785 1HE2 GLN A 188      -3.732  13.388  18.687  1.00 92.02           H
ATOM   2786 2HE2 GLN A 188      -3.961  13.843  20.343  1.00 92.02           H
ATOM   2787  HN  GLN A 188       0.289   9.732  17.132  1.00 92.02           H
ATOM   2788  N   ILE A 189       2.961  11.797  19.005  1.00 92.29           N
ATOM   2789  CA  ILE A 189       4.178  11.309  19.632  1.00 92.29           C
ATOM   2790  C   ILE A 189       3.888  10.954  21.092  1.00 92.29           C
ATOM   2791  O   ILE A 189       3.362  11.776  21.841  1.00 92.29           O
ATOM   2792  HA  ILE A 189       4.474  10.400  19.108  1.00 92.29           H
ATOM   2793  CB  ILE A 189       5.312  12.321  19.458  1.00 92.29           C
ATOM   2794  HB  ILE A 189       4.987  13.274  19.877  1.00 92.29           H
ATOM   2795  CG1 ILE A 189       5.614  12.558  17.977  1.00 92.29           C
ATOM   2796 1HG1 ILE A 189       6.038  11.654  17.540  1.00 92.29           H
ATOM   2797 2HG1 ILE A 189       4.687  12.766  17.442  1.00 92.29           H
ATOM   2798  CG2 ILE A 189       6.557  11.888  20.235  1.00 92.29           C
ATOM   2799 1HG2 ILE A 189       6.316  11.812  21.295  1.00 92.29           H
ATOM   2800 2HG2 ILE A 189       6.895  10.918  19.868  1.00 92.29           H
ATOM   2801 3HG2 ILE A 189       7.348  12.625  20.094  1.00 92.29           H
ATOM   2802  CD1 ILE A 189       6.587  13.725  17.796  1.00 92.29           C
ATOM   2803 1HD1 ILE A 189       6.149  14.632  18.213  1.00 92.29           H
ATOM   2804 2HD1 ILE A 189       7.521  13.502  18.311  1.00 92.29           H
ATOM   2805 3HD1 ILE A 189       6.784  13.872  16.734  1.00 92.29           H
ATOM   2806  HN  ILE A 189       2.795  12.777  19.110  1.00 92.29           H
ATOM   2807  N   LYS A 190       4.245   9.730  21.452  1.00 87.74           N
ATOM   2808  CA  LYS A 190       4.139   9.296  22.834  1.00 87.74           C
ATOM   2809  C   LYS A 190       5.542   9.110  23.415  1.00 87.74           C
ATOM   2810  O   LYS A 190       6.384   8.445  22.814  1.00 87.74           O
ATOM   2811  HA  LYS A 190       3.638  10.090  23.389  1.00 87.74           H
ATOM   2812  CB  LYS A 190       3.260   8.048  22.938  1.00 87.74           C
ATOM   2813 1HB  LYS A 190       2.341   8.198  22.373  1.00 87.74           H
ATOM   2814 2HB  LYS A 190       3.775   7.198  22.490  1.00 87.74           H
ATOM   2815  CG  LYS A 190       2.922   7.735  24.398  1.00 87.74           C
ATOM   2816 1HG  LYS A 190       3.842   7.628  24.972  1.00 87.74           H
ATOM   2817 2HG  LYS A 190       2.370   8.568  24.833  1.00 87.74           H
ATOM   2818  CD  LYS A 190       2.094   6.453  24.506  1.00 87.74           C
ATOM   2819 1HD  LYS A 190       1.156   6.576  23.965  1.00 87.74           H
ATOM   2820 2HD  LYS A 190       2.629   5.629  24.034  1.00 87.74           H
ATOM   2821  CE  LYS A 190       1.805   6.110  25.969  1.00 87.74           C
ATOM   2822 1HE  LYS A 190       2.726   6.158  26.549  1.00 87.74           H
ATOM   2823 2HE  LYS A 190       1.122   6.846  26.393  1.00 87.74           H
ATOM   2824  NZ  LYS A 190       1.214   4.757  26.076  1.00 87.74           N
ATOM   2825 1HZ  LYS A 190       1.237   4.454  27.043  1.00 87.74           H
ATOM   2826 2HZ  LYS A 190       0.253   4.781  25.753  1.00 87.74           H
ATOM   2827 3HZ  LYS A 190       1.746   4.110  25.506  1.00 87.74           H
ATOM   2828  HN  LYS A 190       4.600   9.042  20.819  1.00 87.74           H
ATOM   2829  N   GLU A 191       5.751   9.711  24.578  1.00 86.15           N
ATOM   2830  CA  GLU A 191       6.996   9.524  25.303  1.00 86.15           C
ATOM   2831  C   GLU A 191       6.845   8.406  26.337  1.00 86.15           C
ATOM   2832  O   GLU A 191       5.911   8.418  27.137  1.00 86.15           O
ATOM   2833  HA  GLU A 191       7.730   9.235  24.550  1.00 86.15           H
ATOM   2834  CB  GLU A 191       7.445  10.828  25.967  1.00 86.15           C
ATOM   2835 1HB  GLU A 191       6.604  11.281  26.492  1.00 86.15           H
ATOM   2836 2HB  GLU A 191       8.303  10.636  26.611  1.00 86.15           H
ATOM   2837  CG  GLU A 191       7.910  11.843  24.921  1.00 86.15           C
ATOM   2838 1HG  GLU A 191       8.676  11.395  24.289  1.00 86.15           H
ATOM   2839 2HG  GLU A 191       7.076  12.109  24.271  1.00 86.15           H
ATOM   2840  CD  GLU A 191       8.465  13.103  25.589  1.00 86.15           C
ATOM   2841  OE1 GLU A 191       8.879  14.010  24.835  1.00 86.15           O
ATOM   2842  OE2 GLU A 191       8.463  13.131  26.839  1.00 86.15           O
ATOM   2843  HN  GLU A 191       5.089  10.314  25.022  1.00 86.15           H
ATOM   2844  N   GLU A 192       7.779   7.468  26.287  1.00 78.12           N
ATOM   2845  CA  GLU A 192       7.773   6.355  27.221  1.00 78.12           C
ATOM   2846  C   GLU A 192       9.191   6.073  27.721  1.00 78.12           C
ATOM   2847  O   GLU A 192      10.058   5.673  26.946  1.00 78.12           O
ATOM   2848  HA  GLU A 192       7.145   6.678  28.051  1.00 78.12           H
ATOM   2849  CB  GLU A 192       7.158   5.107  26.583  1.00 78.12           C
ATOM   2850 1HB  GLU A 192       6.119   5.303  26.320  1.00 78.12           H
ATOM   2851 2HB  GLU A 192       7.766   4.792  25.735  1.00 78.12           H
ATOM   2852  CG  GLU A 192       7.151   3.936  27.567  1.00 78.12           C
ATOM   2853 1HG  GLU A 192       8.024   3.306  27.395  1.00 78.12           H
ATOM   2854 2HG  GLU A 192       7.225   4.312  28.587  1.00 78.12           H
ATOM   2855  CD  GLU A 192       5.876   3.102  27.418  1.00 78.12           C
ATOM   2856  OE1 GLU A 192       5.714   2.163  28.226  1.00 78.12           O
ATOM   2857  OE2 GLU A 192       5.093   3.423  26.498  1.00 78.12           O
ATOM   2858  HN  GLU A 192       8.529   7.459  25.625  1.00 78.12           H
ATOM   2859  N   SER A 193       9.383   6.293  29.014  1.00 74.20           N
ATOM   2860  CA  SER A 193      10.631   5.923  29.659  1.00 74.20           C
ATOM   2861  C   SER A 193      11.809   6.577  28.933  1.00 74.20           C
ATOM   2862  O   SER A 193      12.885   5.989  28.834  1.00 74.20           O
ATOM   2863  HA  SER A 193      10.552   6.301  30.678  1.00 74.20           H
ATOM   2864  CB  SER A 193      10.805   4.403  29.691  1.00 74.20           C
ATOM   2865 1HB  SER A 193      10.973   4.036  28.679  1.00 74.20           H
ATOM   2866 2HB  SER A 193      11.691   4.152  30.273  1.00 74.20           H
ATOM   2867  OG  SER A 193       9.669   3.748  30.250  1.00 74.20           O
ATOM   2868  HG  SER A 193       9.772   2.757  30.168  1.00 74.20           H
ATOM   2869  HN  SER A 193       8.705   6.716  29.616  1.00 74.20           H
ATOM   2870  N   GLY A 194      11.565   7.784  28.445  1.00 76.23           N
ATOM   2871  CA  GLY A 194      12.612   8.553  27.793  1.00 76.23           C
ATOM   2872  C   GLY A 194      12.719   8.188  26.311  1.00 76.23           C
ATOM   2873  O   GLY A 194      13.594   8.688  25.607  1.00 76.23           O
ATOM   2874 1HA  GLY A 194      12.403   9.618  27.895  1.00 76.23           H
ATOM   2875 2HA  GLY A 194      13.566   8.367  28.287  1.00 76.23           H
ATOM   2876  HN  GLY A 194      10.674   8.236  28.489  1.00 76.23           H
ATOM   2877  N   ILE A 195      11.816   7.318  25.882  1.00 81.80           N
ATOM   2878  CA  ILE A 195      11.749   6.938  24.482  1.00 81.80           C
ATOM   2879  C   ILE A 195      10.532   7.601  23.834  1.00 81.80           C
ATOM   2880  O   ILE A 195       9.405   7.423  24.295  1.00 81.80           O
ATOM   2881  HA  ILE A 195      12.648   7.318  23.997  1.00 81.80           H
ATOM   2882  CB  ILE A 195      11.768   5.415  24.339  1.00 81.80           C
ATOM   2883  HB  ILE A 195      10.917   5.010  24.886  1.00 81.80           H
ATOM   2884  CG1 ILE A 195      13.031   4.821  24.965  1.00 81.80           C
ATOM   2885 1HG1 ILE A 195      13.908   5.155  24.411  1.00 81.80           H
ATOM   2886 2HG1 ILE A 195      13.141   5.186  25.986  1.00 81.80           H
ATOM   2887  CG2 ILE A 195      11.604   4.999  22.875  1.00 81.80           C
ATOM   2888 1HG2 ILE A 195      10.653   5.374  22.495  1.00 81.80           H
ATOM   2889 2HG2 ILE A 195      12.420   5.416  22.285  1.00 81.80           H
ATOM   2890 3HG2 ILE A 195      11.621   3.912  22.802  1.00 81.80           H
ATOM   2891  CD1 ILE A 195      12.975   3.292  24.967  1.00 81.80           C
ATOM   2892 1HD1 ILE A 195      12.111   2.961  25.542  1.00 81.80           H
ATOM   2893 2HD1 ILE A 195      12.890   2.930  23.942  1.00 81.80           H
ATOM   2894 3HD1 ILE A 195      13.885   2.895  25.417  1.00 81.80           H
ATOM   2895  HN  ILE A 195      11.139   6.878  26.472  1.00 81.80           H
ATOM   2896  N   ALA A 196      10.800   8.353  22.777  1.00 89.72           N
ATOM   2897  CA  ALA A 196       9.732   8.944  21.989  1.00 89.72           C
ATOM   2898  C   ALA A 196       9.255   7.933  20.945  1.00 89.72           C
ATOM   2899  O   ALA A 196      10.058   7.395  20.184  1.00 89.72           O
ATOM   2900  HA  ALA A 196       8.908   9.173  22.664  1.00 89.72           H
ATOM   2901  CB  ALA A 196      10.225  10.247  21.355  1.00 89.72           C
ATOM   2902 1HB  ALA A 196      10.525  10.942  22.140  1.00 89.72           H
ATOM   2903 2HB  ALA A 196      11.079  10.037  20.711  1.00 89.72           H
ATOM   2904 3HB  ALA A 196       9.424  10.690  20.764  1.00 89.72           H
ATOM   2905  HN  ALA A 196      11.725   8.560  22.458  1.00 89.72           H
ATOM   2906  N   ILE A 197       7.950   7.703  20.943  1.00 88.78           N
ATOM   2907  CA  ILE A 197       7.358   6.752  20.018  1.00 88.78           C
ATOM   2908  C   ILE A 197       6.272   7.451  19.198  1.00 88.78           C
ATOM   2909  O   ILE A 197       5.375   8.079  19.758  1.00 88.78           O
ATOM   2910  HA  ILE A 197       8.145   6.424  19.339  1.00 88.78           H
ATOM   2911  CB  ILE A 197       6.862   5.514  20.767  1.00 88.78           C
ATOM   2912  HB  ILE A 197       6.170   5.839  21.544  1.00 88.78           H
ATOM   2913  CG1 ILE A 197       8.018   4.795  21.465  1.00 88.78           C
ATOM   2914 1HG1 ILE A 197       8.718   4.416  20.720  1.00 88.78           H
ATOM   2915 2HG1 ILE A 197       8.567   5.501  22.088  1.00 88.78           H
ATOM   2916  CG2 ILE A 197       6.087   4.581  19.834  1.00 88.78           C
ATOM   2917 1HG2 ILE A 197       5.227   5.110  19.424  1.00 88.78           H
ATOM   2918 2HG2 ILE A 197       6.737   4.260  19.020  1.00 88.78           H
ATOM   2919 3HG2 ILE A 197       5.746   3.710  20.392  1.00 88.78           H
ATOM   2920  CD1 ILE A 197       7.506   3.638  22.325  1.00 88.78           C
ATOM   2921 1HD1 ILE A 197       6.825   4.023  23.084  1.00 88.78           H
ATOM   2922 2HD1 ILE A 197       6.979   2.922  21.694  1.00 88.78           H
ATOM   2923 3HD1 ILE A 197       8.348   3.144  22.809  1.00 88.78           H
ATOM   2924  HN  ILE A 197       7.302   8.154  21.557  1.00 88.78           H
ATOM   2925  N   CYS A 198       6.389   7.319  17.885  1.00 91.60           N
ATOM   2926  CA  CYS A 198       5.334   7.767  16.991  1.00 91.60           C
ATOM   2927  C   CYS A 198       4.250   6.688  16.950  1.00 91.60           C
ATOM   2928  O   CYS A 198       4.472   5.599  16.422  1.00 91.60           O
ATOM   2929  HA  CYS A 198       4.942   8.694  17.409  1.00 91.60           H
ATOM   2930  CB  CYS A 198       5.874   8.087  15.596  1.00 91.60           C
ATOM   2931 1HB  CYS A 198       6.512   8.970  15.638  1.00 91.60           H
ATOM   2932 2HB  CYS A 198       6.492   7.264  15.238  1.00 91.60           H
ATOM   2933  SG  CYS A 198       4.485   8.375  14.439  1.00 91.60           S
ATOM   2934  HN  CYS A 198       7.184   6.916  17.432  1.00 91.60           H
ATOM   2935  N   THR A 199       3.100   7.028  17.514  1.00 91.06           N
ATOM   2936  CA  THR A 199       1.998   6.085  17.593  1.00 91.06           C
ATOM   2937  C   THR A 199       0.669   6.794  17.323  1.00 91.06           C
ATOM   2938  O   THR A 199       0.626   8.018  17.212  1.00 91.06           O
ATOM   2939  HA  THR A 199       2.127   5.339  16.809  1.00 91.06           H
ATOM   2940  CB  THR A 199       2.055   5.403  18.961  1.00 91.06           C
ATOM   2941  HB  THR A 199       3.071   5.083  19.194  1.00 91.06           H
ATOM   2942  OG1 THR A 199       1.087   4.361  18.871  1.00 91.06           O
ATOM   2943  HG1 THR A 199       1.257   3.674  19.577  1.00 91.06           H
ATOM   2944  CG2 THR A 199       1.533   6.301  20.085  1.00 91.06           C
ATOM   2945 1HG2 THR A 199       0.494   6.566  19.885  1.00 91.06           H
ATOM   2946 2HG2 THR A 199       2.136   7.207  20.136  1.00 91.06           H
ATOM   2947 3HG2 THR A 199       1.596   5.768  21.034  1.00 91.06           H
ATOM   2948  HN  THR A 199       2.917   7.927  17.912  1.00 91.06           H
ATOM   2949  N   MET A 200      -0.383   5.994  17.224  1.00 92.73           N
ATOM   2950  CA  MET A 200      -1.734   6.520  17.320  1.00 92.73           C
ATOM   2951  C   MET A 200      -2.257   6.427  18.755  1.00 92.73           C
ATOM   2952  O   MET A 200      -2.261   5.351  19.350  1.00 92.73           O
ATOM   2953  HA  MET A 200      -1.665   7.565  17.018  1.00 92.73           H
ATOM   2954  CB  MET A 200      -2.656   5.731  16.388  1.00 92.73           C
ATOM   2955 1HB  MET A 200      -2.585   4.668  16.616  1.00 92.73           H
ATOM   2956 2HB  MET A 200      -3.691   6.026  16.561  1.00 92.73           H
ATOM   2957  CG  MET A 200      -2.289   5.971  14.923  1.00 92.73           C
ATOM   2958 1HG  MET A 200      -2.344   7.035  14.695  1.00 92.73           H
ATOM   2959 2HG  MET A 200      -1.261   5.658  14.741  1.00 92.73           H
ATOM   2960  SD  MET A 200      -3.399   5.063  13.859  1.00 92.73           S
ATOM   2961  CE  MET A 200      -2.927   3.392  14.273  1.00 92.73           C
ATOM   2962 1HE  MET A 200      -1.872   3.244  14.042  1.00 92.73           H
ATOM   2963 2HE  MET A 200      -3.094   3.220  15.337  1.00 92.73           H
ATOM   2964 3HE  MET A 200      -3.528   2.691  13.694  1.00 92.73           H
ATOM   2965  HN  MET A 200      -0.323   5.007  17.081  1.00 92.73           H
ATOM   2966  N   VAL A 201      -2.687   7.570  19.269  1.00 93.00           N
ATOM   2967  CA  VAL A 201      -3.358   7.606  20.558  1.00 93.00           C
ATOM   2968  C   VAL A 201      -4.837   7.938  20.349  1.00 93.00           C
ATOM   2969  O   VAL A 201      -5.170   8.891  19.646  1.00 93.00           O
ATOM   2970  HA  VAL A 201      -3.280   6.612  20.997  1.00 93.00           H
ATOM   2971  CB  VAL A 201      -2.650   8.592  21.489  1.00 93.00           C
ATOM   2972  HB  VAL A 201      -2.744   9.588  21.056  1.00 93.00           H
ATOM   2973  CG1 VAL A 201      -3.312   8.616  22.868  1.00 93.00           C
ATOM   2974 1HG1 VAL A 201      -4.354   8.918  22.766  1.00 93.00           H
ATOM   2975 2HG1 VAL A 201      -3.264   7.621  23.311  1.00 93.00           H
ATOM   2976 3HG1 VAL A 201      -2.789   9.325  23.510  1.00 93.00           H
ATOM   2977  CG2 VAL A 201      -1.159   8.267  21.601  1.00 93.00           C
ATOM   2978 1HG2 VAL A 201      -1.036   7.260  22.000  1.00 93.00           H
ATOM   2979 2HG2 VAL A 201      -0.699   8.326  20.615  1.00 93.00           H
ATOM   2980 3HG2 VAL A 201      -0.680   8.983  22.269  1.00 93.00           H
ATOM   2981  HN  VAL A 201      -2.583   8.459  18.822  1.00 93.00           H
ATOM   2982  N   TYR A 202      -5.685   7.132  20.971  1.00 92.40           N
ATOM   2983  CA  TYR A 202      -7.121   7.314  20.845  1.00 92.40           C
ATOM   2984  C   TYR A 202      -7.697   8.002  22.084  1.00 92.40           C
ATOM   2985  O   TYR A 202      -7.923   7.357  23.107  1.00 92.40           O
ATOM   2986  HA  TYR A 202      -7.304   7.941  19.972  1.00 92.40           H
ATOM   2987  CB  TYR A 202      -7.716   5.910  20.732  1.00 92.40           C
ATOM   2988 1HB  TYR A 202      -7.418   5.329  21.605  1.00 92.40           H
ATOM   2989 2HB  TYR A 202      -8.803   5.984  20.754  1.00 92.40           H
ATOM   2990  CG  TYR A 202      -7.296   5.156  19.468  1.00 92.40           C
ATOM   2991  CD1 TYR A 202      -7.942   5.398  18.273  1.00 92.40           C
ATOM   2992  HD1 TYR A 202      -8.752   6.127  18.230  1.00 92.40           H
ATOM   2993  CD2 TYR A 202      -6.271   4.233  19.524  1.00 92.40           C
ATOM   2994  HD2 TYR A 202      -5.761   4.041  20.467  1.00 92.40           H
ATOM   2995  CE1 TYR A 202      -7.547   4.689  17.084  1.00 92.40           C
ATOM   2996  HE1 TYR A 202      -8.050   4.871  16.134  1.00 92.40           H
ATOM   2997  CE2 TYR A 202      -5.876   3.524  18.334  1.00 92.40           C
ATOM   2998  HE2 TYR A 202      -5.069   2.792  18.364  1.00 92.40           H
ATOM   2999  CZ  TYR A 202      -6.534   3.787  17.173  1.00 92.40           C
ATOM   3000  OH  TYR A 202      -6.161   3.117  16.050  1.00 92.40           O
ATOM   3001  HH  TYR A 202      -5.554   2.359  16.290  1.00 92.40           H
ATOM   3002  HN  TYR A 202      -5.405   6.368  21.552  1.00 92.40           H
ATOM   3003  N   PRO A 203      -7.945   9.317  22.016  1.00 82.92           N
ATOM   3004  CA  PRO A 203      -8.576  10.024  23.133  1.00 82.92           C
ATOM   3005  C   PRO A 203     -10.028   9.619  23.327  1.00 82.92           C
ATOM   3006  O   PRO A 203     -10.737   9.355  22.357  1.00 82.92           O
ATOM   3007  HA  PRO A 203      -8.082   9.765  24.070  1.00 82.92           H
ATOM   3008  CB  PRO A 203      -8.445  11.499  22.748  1.00 82.92           C
ATOM   3009 1HB  PRO A 203      -9.286  12.086  23.116  1.00 82.92           H
ATOM   3010 2HB  PRO A 203      -7.541  11.944  23.165  1.00 82.92           H
ATOM   3011  CG  PRO A 203      -8.405  11.473  21.247  1.00 82.92           C
ATOM   3012 1HG  PRO A 203      -9.411  11.458  20.827  1.00 82.92           H
ATOM   3013 2HG  PRO A 203      -7.908  12.358  20.850  1.00 82.92           H
ATOM   3014  CD  PRO A 203      -7.651  10.224  20.893  1.00 82.92           C
ATOM   3015 1HD  PRO A 203      -7.987   9.809  19.942  1.00 82.92           H
ATOM   3016 2HD  PRO A 203      -6.582  10.414  20.799  1.00 82.92           H
ATOM   3017  N   SER A 204     -10.436   9.580  24.587  1.00 72.85           N
ATOM   3018  CA  SER A 204     -11.849   9.501  24.914  1.00 72.85           C
ATOM   3019  C   SER A 204     -12.084   8.412  25.962  1.00 72.85           C
ATOM   3020  O   SER A 204     -11.263   7.509  26.118  1.00 72.85           O
ATOM   3021  HA  SER A 204     -12.107  10.481  25.317  1.00 72.85           H
ATOM   3022  CB  SER A 204     -12.689   9.227  23.665  1.00 72.85           C
ATOM   3023 1HB  SER A 204     -13.746   9.336  23.909  1.00 72.85           H
ATOM   3024 2HB  SER A 204     -12.460   9.971  22.903  1.00 72.85           H
ATOM   3025  OG  SER A 204     -12.455   7.923  23.141  1.00 72.85           O
ATOM   3026  HG  SER A 204     -12.989   7.789  22.305  1.00 72.85           H
ATOM   3027  HN  SER A 204      -9.820   9.601  25.375  1.00 72.85           H
ATOM   3028  N   ASP A 205     -13.208   8.532  26.653  1.00 77.78           N
ATOM   3029  CA  ASP A 205     -13.632   7.496  27.579  1.00 77.78           C
ATOM   3030  C   ASP A 205     -13.936   6.215  26.800  1.00 77.78           C
ATOM   3031  O   ASP A 205     -13.923   5.122  27.365  1.00 77.78           O
ATOM   3032  HA  ASP A 205     -12.800   7.374  28.273  1.00 77.78           H
ATOM   3033  CB  ASP A 205     -14.902   7.909  28.324  1.00 77.78           C
ATOM   3034 1HB  ASP A 205     -15.701   8.104  27.609  1.00 77.78           H
ATOM   3035 2HB  ASP A 205     -15.238   7.090  28.961  1.00 77.78           H
ATOM   3036  CG  ASP A 205     -14.658   9.157  29.176  1.00 77.78           C
ATOM   3037  OD1 ASP A 205     -13.569   9.222  29.787  1.00 77.78           O
ATOM   3038  OD2 ASP A 205     -15.565  10.017  29.196  1.00 77.78           O
ATOM   3039  HN  ASP A 205     -13.823   9.318  26.588  1.00 77.78           H
ATOM   3040  N   GLU A 206     -14.204   6.391  25.514  1.00 87.67           N
ATOM   3041  CA  GLU A 206     -14.538   5.266  24.658  1.00 87.67           C
ATOM   3042  C   GLU A 206     -13.379   4.959  23.708  1.00 87.67           C
ATOM   3043  O   GLU A 206     -13.596   4.512  22.583  1.00 87.67           O
ATOM   3044  HA  GLU A 206     -14.696   4.425  25.333  1.00 87.67           H
ATOM   3045  CB  GLU A 206     -15.829   5.534  23.881  1.00 87.67           C
ATOM   3046 1HB  GLU A 206     -15.719   6.443  23.290  1.00 87.67           H
ATOM   3047 2HB  GLU A 206     -16.085   4.660  23.282  1.00 87.67           H
ATOM   3048  CG  GLU A 206     -17.004   5.765  24.832  1.00 87.67           C
ATOM   3049 1HG  GLU A 206     -16.812   5.265  25.781  1.00 87.67           H
ATOM   3050 2HG  GLU A 206     -17.100   6.829  25.046  1.00 87.67           H
ATOM   3051  CD  GLU A 206     -18.309   5.241  24.228  1.00 87.67           C
ATOM   3052  OE1 GLU A 206     -19.119   4.698  25.011  1.00 87.67           O
ATOM   3053  OE2 GLU A 206     -18.468   5.396  22.998  1.00 87.67           O
ATOM   3054  HN  GLU A 206     -14.194   7.281  25.058  1.00 87.67           H
ATOM   3055  N   SER A 207     -12.173   5.211  24.196  1.00 91.56           N
ATOM   3056  CA  SER A 207     -10.987   5.064  23.370  1.00 91.56           C
ATOM   3057  C   SER A 207     -10.934   3.655  22.777  1.00 91.56           C
ATOM   3058  O   SER A 207     -10.466   3.468  21.655  1.00 91.56           O
ATOM   3059  HA  SER A 207     -11.090   5.808  22.581  1.00 91.56           H
ATOM   3060  CB  SER A 207      -9.717   5.349  24.176  1.00 91.56           C
ATOM   3061 1HB  SER A 207      -8.843   5.091  23.577  1.00 91.56           H
ATOM   3062 2HB  SER A 207      -9.654   6.416  24.388  1.00 91.56           H
ATOM   3063  OG  SER A 207      -9.686   4.619  25.399  1.00 91.56           O
ATOM   3064  HG  SER A 207      -8.940   4.951  25.977  1.00 91.56           H
ATOM   3065  HN  SER A 207     -12.001   5.511  25.134  1.00 91.56           H
ATOM   3066  N   THR A 208     -11.420   2.700  23.556  1.00 92.09           N
ATOM   3067  CA  THR A 208     -11.405   1.310  23.134  1.00 92.09           C
ATOM   3068  C   THR A 208     -12.320   1.111  21.924  1.00 92.09           C
ATOM   3069  O   THR A 208     -11.961   0.411  20.978  1.00 92.09           O
ATOM   3070  HA  THR A 208     -10.394   1.058  22.815  1.00 92.09           H
ATOM   3071  CB  THR A 208     -11.792   0.447  24.337  1.00 92.09           C
ATOM   3072  HB  THR A 208     -11.758  -0.613  24.082  1.00 92.09           H
ATOM   3073  OG1 THR A 208     -13.069   0.946  24.726  1.00 92.09           O
ATOM   3074  HG1 THR A 208     -13.534   0.278  25.306  1.00 92.09           H
ATOM   3075  CG2 THR A 208     -10.903   0.707  25.554  1.00 92.09           C
ATOM   3076 1HG2 THR A 208     -10.989   1.753  25.850  1.00 92.09           H
ATOM   3077 2HG2 THR A 208      -9.866   0.485  25.301  1.00 92.09           H
ATOM   3078 3HG2 THR A 208     -11.220   0.069  26.379  1.00 92.09           H
ATOM   3079  HN  THR A 208     -11.817   2.864  24.459  1.00 92.09           H
ATOM   3080  N   LYS A 209     -13.485   1.738  21.993  1.00 92.63           N
ATOM   3081  CA  LYS A 209     -14.446   1.654  20.907  1.00 92.63           C
ATOM   3082  C   LYS A 209     -13.850   2.298  19.653  1.00 92.63           C
ATOM   3083  O   LYS A 209     -13.985   1.764  18.553  1.00 92.63           O
ATOM   3084  HA  LYS A 209     -14.618   0.598  20.704  1.00 92.63           H
ATOM   3085  CB  LYS A 209     -15.787   2.258  21.330  1.00 92.63           C
ATOM   3086 1HB  LYS A 209     -15.629   3.259  21.731  1.00 92.63           H
ATOM   3087 2HB  LYS A 209     -16.434   2.363  20.458  1.00 92.63           H
ATOM   3088  CG  LYS A 209     -16.475   1.384  22.380  1.00 92.63           C
ATOM   3089 1HG  LYS A 209     -16.598   0.373  21.993  1.00 92.63           H
ATOM   3090 2HG  LYS A 209     -15.845   1.312  23.267  1.00 92.63           H
ATOM   3091  CD  LYS A 209     -17.840   1.959  22.763  1.00 92.63           C
ATOM   3092 1HD  LYS A 209     -17.728   2.998  23.071  1.00 92.63           H
ATOM   3093 2HD  LYS A 209     -18.497   1.954  21.893  1.00 92.63           H
ATOM   3094  CE  LYS A 209     -18.478   1.151  23.895  1.00 92.63           C
ATOM   3095 1HE  LYS A 209     -18.710   0.145  23.545  1.00 92.63           H
ATOM   3096 2HE  LYS A 209     -17.771   1.047  24.718  1.00 92.63           H
ATOM   3097  NZ  LYS A 209     -19.712   1.813  24.373  1.00 92.63           N
ATOM   3098 1HZ  LYS A 209     -20.182   1.211  25.039  1.00 92.63           H
ATOM   3099 2HZ  LYS A 209     -19.473   2.691  24.821  1.00 92.63           H
ATOM   3100 3HZ  LYS A 209     -20.327   1.991  23.586  1.00 92.63           H
ATOM   3101  HN  LYS A 209     -13.775   2.295  22.772  1.00 92.63           H
ATOM   3102  N   LEU A 210     -13.203   3.436  19.861  1.00 93.35           N
ATOM   3103  CA  LEU A 210     -12.653   4.198  18.753  1.00 93.35           C
ATOM   3104  C   LEU A 210     -11.602   3.353  18.031  1.00 93.35           C
ATOM   3105  O   LEU A 210     -11.618   3.250  16.806  1.00 93.35           O
ATOM   3106  HA  LEU A 210     -13.469   4.400  18.059  1.00 93.35           H
ATOM   3107  CB  LEU A 210     -12.128   5.549  19.241  1.00 93.35           C
ATOM   3108 1HB  LEU A 210     -12.910   6.031  19.827  1.00 93.35           H
ATOM   3109 2HB  LEU A 210     -11.290   5.369  19.914  1.00 93.35           H
ATOM   3110  CG  LEU A 210     -11.671   6.523  18.153  1.00 93.35           C
ATOM   3111  HG  LEU A 210     -10.881   6.044  17.575  1.00 93.35           H
ATOM   3112  CD1 LEU A 210     -12.813   6.838  17.184  1.00 93.35           C
ATOM   3113 1HD1 LEU A 210     -13.150   5.916  16.709  1.00 93.35           H
ATOM   3114 2HD1 LEU A 210     -13.640   7.288  17.732  1.00 93.35           H
ATOM   3115 3HD1 LEU A 210     -12.461   7.532  16.421  1.00 93.35           H
ATOM   3116  CD2 LEU A 210     -11.075   7.791  18.767  1.00 93.35           C
ATOM   3117 1HD2 LEU A 210     -11.827   8.284  19.384  1.00 93.35           H
ATOM   3118 2HD2 LEU A 210     -10.215   7.527  19.383  1.00 93.35           H
ATOM   3119 3HD2 LEU A 210     -10.759   8.466  17.972  1.00 93.35           H
ATOM   3120  HN  LEU A 210     -13.054   3.836  20.765  1.00 93.35           H
ATOM   3121  N   LYS A 211     -10.713   2.770  18.822  1.00 93.88           N
ATOM   3122  CA  LYS A 211      -9.664   1.925  18.274  1.00 93.88           C
ATOM   3123  C   LYS A 211     -10.297   0.808  17.443  1.00 93.88           C
ATOM   3124  O   LYS A 211      -9.895   0.573  16.304  1.00 93.88           O
ATOM   3125  HA  LYS A 211      -9.057   2.545  17.615  1.00 93.88           H
ATOM   3126  CB  LYS A 211      -8.748   1.418  19.390  1.00 93.88           C
ATOM   3127 1HB  LYS A 211      -8.259   2.262  19.876  1.00 93.88           H
ATOM   3128 2HB  LYS A 211      -9.342   0.913  20.152  1.00 93.88           H
ATOM   3129  CG  LYS A 211      -7.693   0.458  18.838  1.00 93.88           C
ATOM   3130 1HG  LYS A 211      -8.169  -0.471  18.525  1.00 93.88           H
ATOM   3131 2HG  LYS A 211      -7.229   0.892  17.952  1.00 93.88           H
ATOM   3132  CD  LYS A 211      -6.620   0.159  19.888  1.00 93.88           C
ATOM   3133 1HD  LYS A 211      -6.184   1.093  20.242  1.00 93.88           H
ATOM   3134 2HD  LYS A 211      -7.076  -0.327  20.750  1.00 93.88           H
ATOM   3135  CE  LYS A 211      -5.523  -0.737  19.311  1.00 93.88           C
ATOM   3136 1HE  LYS A 211      -5.926  -1.729  19.104  1.00 93.88           H
ATOM   3137 2HE  LYS A 211      -5.175  -0.331  18.361  1.00 93.88           H
ATOM   3138  NZ  LYS A 211      -4.390  -0.843  20.257  1.00 93.88           N
ATOM   3139 1HZ  LYS A 211      -3.575  -1.199  19.770  1.00 93.88           H
ATOM   3140 2HZ  LYS A 211      -4.183   0.072  20.640  1.00 93.88           H
ATOM   3141 3HZ  LYS A 211      -4.636  -1.477  21.010  1.00 93.88           H
ATOM   3142  HN  LYS A 211     -10.701   2.866  19.817  1.00 93.88           H
ATOM   3143  N   SER A 212     -11.277   0.149  18.043  1.00 93.45           N
ATOM   3144  CA  SER A 212     -11.903  -1.001  17.413  1.00 93.45           C
ATOM   3145  C   SER A 212     -12.524  -0.591  16.076  1.00 93.45           C
ATOM   3146  O   SER A 212     -12.408  -1.312  15.086  1.00 93.45           O
ATOM   3147  HA  SER A 212     -11.097  -1.718  17.256  1.00 93.45           H
ATOM   3148  CB  SER A 212     -12.964  -1.620  18.324  1.00 93.45           C
ATOM   3149 1HB  SER A 212     -13.709  -0.865  18.578  1.00 93.45           H
ATOM   3150 2HB  SER A 212     -13.485  -2.413  17.788  1.00 93.45           H
ATOM   3151  OG  SER A 212     -12.399  -2.148  19.521  1.00 93.45           O
ATOM   3152  HG  SER A 212     -12.304  -1.423  20.203  1.00 93.45           H
ATOM   3153  HN  SER A 212     -11.643   0.389  18.943  1.00 93.45           H
ATOM   3154  N   ALA A 213     -13.171   0.565  16.090  1.00 93.56           N
ATOM   3155  CA  ALA A 213     -13.838   1.065  14.900  1.00 93.56           C
ATOM   3156  C   ALA A 213     -12.794   1.358  13.821  1.00 93.56           C
ATOM   3157  O   ALA A 213     -12.965   0.972  12.665  1.00 93.56           O
ATOM   3158  HA  ALA A 213     -14.508   0.283  14.542  1.00 93.56           H
ATOM   3159  CB  ALA A 213     -14.668   2.299  15.259  1.00 93.56           C
ATOM   3160 1HB  ALA A 213     -15.413   2.031  16.007  1.00 93.56           H
ATOM   3161 2HB  ALA A 213     -14.013   3.073  15.660  1.00 93.56           H
ATOM   3162 3HB  ALA A 213     -15.168   2.673  14.366  1.00 93.56           H
ATOM   3163  HN  ALA A 213     -13.243   1.156  16.894  1.00 93.56           H
ATOM   3164  N   VAL A 214     -11.735   2.037  14.236  1.00 93.20           N
ATOM   3165  CA  VAL A 214     -10.701   2.454  13.304  1.00 93.20           C
ATOM   3166  C   VAL A 214     -10.030   1.215  12.707  1.00 93.20           C
ATOM   3167  O   VAL A 214      -9.715   1.187  11.518  1.00 93.20           O
ATOM   3168  HA  VAL A 214     -11.185   3.011  12.502  1.00 93.20           H
ATOM   3169  CB  VAL A 214      -9.713   3.390  14.003  1.00 93.20           C
ATOM   3170  HB  VAL A 214      -9.408   2.919  14.937  1.00 93.20           H
ATOM   3171  CG1 VAL A 214      -8.459   3.599  13.151  1.00 93.20           C
ATOM   3172 1HG1 VAL A 214      -7.971   2.639  12.982  1.00 93.20           H
ATOM   3173 2HG1 VAL A 214      -8.739   4.038  12.194  1.00 93.20           H
ATOM   3174 3HG1 VAL A 214      -7.774   4.269  13.671  1.00 93.20           H
ATOM   3175  CG2 VAL A 214     -10.373   4.728  14.344  1.00 93.20           C
ATOM   3176 1HG2 VAL A 214     -10.720   5.206  13.428  1.00 93.20           H
ATOM   3177 2HG2 VAL A 214     -11.221   4.556  15.007  1.00 93.20           H
ATOM   3178 3HG2 VAL A 214      -9.649   5.374  14.840  1.00 93.20           H
ATOM   3179  HN  VAL A 214     -11.578   2.303  15.187  1.00 93.20           H
ATOM   3180  N   LEU A 215      -9.830   0.220  13.559  1.00 93.33           N
ATOM   3181  CA  LEU A 215      -9.191  -1.013  13.134  1.00 93.33           C
ATOM   3182  C   LEU A 215     -10.101  -1.737  12.139  1.00 93.33           C
ATOM   3183  O   LEU A 215      -9.631  -2.262  11.131  1.00 93.33           O
ATOM   3184  HA  LEU A 215      -8.267  -0.743  12.623  1.00 93.33           H
ATOM   3185  CB  LEU A 215      -8.806  -1.863  14.346  1.00 93.33           C
ATOM   3186 1HB  LEU A 215      -9.613  -1.805  15.077  1.00 93.33           H
ATOM   3187 2HB  LEU A 215      -8.738  -2.904  14.029  1.00 93.33           H
ATOM   3188  CG  LEU A 215      -7.497  -1.485  15.042  1.00 93.33           C
ATOM   3189  HG  LEU A 215      -7.521  -0.417  15.257  1.00 93.33           H
ATOM   3190  CD1 LEU A 215      -7.357  -2.213  16.380  1.00 93.33           C
ATOM   3191 1HD1 LEU A 215      -8.189  -1.941  17.030  1.00 93.33           H
ATOM   3192 2HD1 LEU A 215      -7.365  -3.290  16.211  1.00 93.33           H
ATOM   3193 3HD1 LEU A 215      -6.418  -1.926  16.854  1.00 93.33           H
ATOM   3194  CD2 LEU A 215      -6.297  -1.735  14.126  1.00 93.33           C
ATOM   3195 1HD2 LEU A 215      -6.258  -2.790  13.858  1.00 93.33           H
ATOM   3196 2HD2 LEU A 215      -6.399  -1.134  13.222  1.00 93.33           H
ATOM   3197 3HD2 LEU A 215      -5.380  -1.458  14.645  1.00 93.33           H
ATOM   3198  HN  LEU A 215     -10.097   0.248  14.523  1.00 93.33           H
ATOM   3199  N   THR A 216     -11.387  -1.742  12.458  1.00 93.30           N
ATOM   3200  CA  THR A 216     -12.365  -2.409  11.615  1.00 93.30           C
ATOM   3201  C   THR A 216     -12.358  -1.804  10.209  1.00 93.30           C
ATOM   3202  O   THR A 216     -12.395  -2.530   9.217  1.00 93.30           O
ATOM   3203  HA  THR A 216     -12.075  -3.455  11.514  1.00 93.30           H
ATOM   3204  CB  THR A 216     -13.726  -2.320  12.308  1.00 93.30           C
ATOM   3205  HB  THR A 216     -14.040  -1.282  12.417  1.00 93.30           H
ATOM   3206  OG1 THR A 216     -13.544  -3.039  13.524  1.00 93.30           O
ATOM   3207  HG1 THR A 216     -13.379  -2.402  14.277  1.00 93.30           H
ATOM   3208  CG2 THR A 216     -14.811  -3.106  11.569  1.00 93.30           C
ATOM   3209 1HG2 THR A 216     -14.528  -4.158  11.519  1.00 93.30           H
ATOM   3210 2HG2 THR A 216     -14.922  -2.711  10.559  1.00 93.30           H
ATOM   3211 3HG2 THR A 216     -15.756  -3.010  12.103  1.00 93.30           H
ATOM   3212  HN  THR A 216     -11.763  -1.302  13.273  1.00 93.30           H
ATOM   3213  N   LEU A 217     -12.310  -0.480  10.170  1.00 91.42           N
ATOM   3214  CA  LEU A 217     -12.276   0.230   8.902  1.00 91.42           C
ATOM   3215  C   LEU A 217     -11.034  -0.195   8.117  1.00 91.42           C
ATOM   3216  O   LEU A 217     -11.097  -0.388   6.904  1.00 91.42           O
ATOM   3217  HA  LEU A 217     -13.160  -0.068   8.338  1.00 91.42           H
ATOM   3218  CB  LEU A 217     -12.372   1.739   9.131  1.00 91.42           C
ATOM   3219 1HB  LEU A 217     -13.278   1.943   9.702  1.00 91.42           H
ATOM   3220 2HB  LEU A 217     -11.529   2.047   9.750  1.00 91.42           H
ATOM   3221  CG  LEU A 217     -12.390   2.609   7.872  1.00 91.42           C
ATOM   3222  HG  LEU A 217     -11.520   2.352   7.268  1.00 91.42           H
ATOM   3223  CD1 LEU A 217     -13.631   2.321   7.025  1.00 91.42           C
ATOM   3224 1HD1 LEU A 217     -13.631   1.273   6.725  1.00 91.42           H
ATOM   3225 2HD1 LEU A 217     -14.527   2.533   7.608  1.00 91.42           H
ATOM   3226 3HD1 LEU A 217     -13.618   2.953   6.136  1.00 91.42           H
ATOM   3227  CD2 LEU A 217     -12.271   4.092   8.229  1.00 91.42           C
ATOM   3228 1HD2 LEU A 217     -13.107   4.381   8.865  1.00 91.42           H
ATOM   3229 2HD2 LEU A 217     -11.334   4.264   8.759  1.00 91.42           H
ATOM   3230 3HD2 LEU A 217     -12.286   4.687   7.316  1.00 91.42           H
ATOM   3231  HN  LEU A 217     -12.295   0.103  10.981  1.00 91.42           H
ATOM   3232  N   LYS A 218      -9.933  -0.329   8.842  1.00 89.46           N
ATOM   3233  CA  LYS A 218      -8.669  -0.692   8.223  1.00 89.46           C
ATOM   3234  C   LYS A 218      -8.789  -2.088   7.608  1.00 89.46           C
ATOM   3235  O   LYS A 218      -8.231  -2.352   6.545  1.00 89.46           O
ATOM   3236  HA  LYS A 218      -8.481   0.023   7.421  1.00 89.46           H
ATOM   3237  CB  LYS A 218      -7.522  -0.558   9.227  1.00 89.46           C
ATOM   3238 1HB  LYS A 218      -7.798  -1.039  10.165  1.00 89.46           H
ATOM   3239 2HB  LYS A 218      -6.641  -1.077   8.850  1.00 89.46           H
ATOM   3240  CG  LYS A 218      -7.185   0.912   9.481  1.00 89.46           C
ATOM   3241 1HG  LYS A 218      -6.805   1.365   8.565  1.00 89.46           H
ATOM   3242 2HG  LYS A 218      -8.090   1.455   9.753  1.00 89.46           H
ATOM   3243  CD  LYS A 218      -6.145   1.052  10.595  1.00 89.46           C
ATOM   3244 1HD  LYS A 218      -6.425   0.422  11.439  1.00 89.46           H
ATOM   3245 2HD  LYS A 218      -5.177   0.698  10.240  1.00 89.46           H
ATOM   3246  CE  LYS A 218      -6.025   2.506  11.054  1.00 89.46           C
ATOM   3247 1HE  LYS A 218      -6.251   3.176  10.224  1.00 89.46           H
ATOM   3248 2HE  LYS A 218      -6.758   2.709  11.835  1.00 89.46           H
ATOM   3249  NZ  LYS A 218      -4.662   2.779  11.562  1.00 89.46           N
ATOM   3250 1HZ  LYS A 218      -4.683   3.593  12.166  1.00 89.46           H
ATOM   3251 2HZ  LYS A 218      -4.331   1.977  12.088  1.00 89.46           H
ATOM   3252 3HZ  LYS A 218      -4.039   2.952  10.782  1.00 89.46           H
ATOM   3253  HN  LYS A 218      -9.895  -0.195   9.832  1.00 89.46           H
ATOM   3254  N   VAL A 219      -9.521  -2.945   8.305  1.00 90.17           N
ATOM   3255  CA  VAL A 219      -9.679  -4.322   7.868  1.00 90.17           C
ATOM   3256  C   VAL A 219     -10.560  -4.358   6.618  1.00 90.17           C
ATOM   3257  O   VAL A 219     -10.259  -5.071   5.662  1.00 90.17           O
ATOM   3258  HA  VAL A 219      -8.690  -4.701   7.612  1.00 90.17           H
ATOM   3259  CB  VAL A 219     -10.231  -5.174   9.013  1.00 90.17           C
ATOM   3260  HB  VAL A 219     -11.117  -4.675   9.405  1.00 90.17           H
ATOM   3261  CG1 VAL A 219     -10.653  -6.557   8.513  1.00 90.17           C
ATOM   3262 1HG1 VAL A 219     -11.427  -6.448   7.753  1.00 90.17           H
ATOM   3263 2HG1 VAL A 219      -9.790  -7.066   8.082  1.00 90.17           H
ATOM   3264 3HG1 VAL A 219     -11.041  -7.142   9.346  1.00 90.17           H
ATOM   3265  CG2 VAL A 219      -9.215  -5.289  10.151  1.00 90.17           C
ATOM   3266 1HG2 VAL A 219      -8.302  -5.754   9.777  1.00 90.17           H
ATOM   3267 2HG2 VAL A 219      -8.985  -4.295  10.534  1.00 90.17           H
ATOM   3268 3HG2 VAL A 219      -9.632  -5.899  10.951  1.00 90.17           H
ATOM   3269  HN  VAL A 219      -9.999  -2.713   9.152  1.00 90.17           H
ATOM   3270  N   ILE A 220     -11.630  -3.579   6.665  1.00 89.84           N
ATOM   3271  CA  ILE A 220     -12.574  -3.537   5.561  1.00 89.84           C
ATOM   3272  C   ILE A 220     -11.858  -3.048   4.301  1.00 89.84           C
ATOM   3273  O   ILE A 220     -11.952  -3.674   3.246  1.00 89.84           O
ATOM   3274  HA  ILE A 220     -12.920  -4.556   5.388  1.00 89.84           H
ATOM   3275  CB  ILE A 220     -13.800  -2.700   5.935  1.00 89.84           C
ATOM   3276  HB  ILE A 220     -13.453  -1.764   6.373  1.00 89.84           H
ATOM   3277  CG1 ILE A 220     -14.645  -3.409   6.995  1.00 89.84           C
ATOM   3278 1HG1 ILE A 220     -15.123  -4.286   6.557  1.00 89.84           H
ATOM   3279 2HG1 ILE A 220     -14.002  -3.765   7.800  1.00 89.84           H
ATOM   3280  CG2 ILE A 220     -14.619  -2.342   4.694  1.00 89.84           C
ATOM   3281 1HG2 ILE A 220     -14.001  -1.767   4.004  1.00 89.84           H
ATOM   3282 2HG2 ILE A 220     -14.956  -3.256   4.204  1.00 89.84           H
ATOM   3283 3HG2 ILE A 220     -15.484  -1.747   4.988  1.00 89.84           H
ATOM   3284  CD1 ILE A 220     -15.712  -2.471   7.563  1.00 89.84           C
ATOM   3285 1HD1 ILE A 220     -15.229  -1.608   8.022  1.00 89.84           H
ATOM   3286 2HD1 ILE A 220     -16.367  -2.137   6.759  1.00 89.84           H
ATOM   3287 3HD1 ILE A 220     -16.298  -3.001   8.314  1.00 89.84           H
ATOM   3288  HN  ILE A 220     -11.857  -2.985   7.437  1.00 89.84           H
ATOM   3289  N   LEU A 221     -11.157  -1.934   4.452  1.00 86.41           N
ATOM   3290  CA  LEU A 221     -10.521  -1.290   3.315  1.00 86.41           C
ATOM   3291  C   LEU A 221      -9.230  -2.034   2.969  1.00 86.41           C
ATOM   3292  O   LEU A 221      -8.777  -2.000   1.826  1.00 86.41           O
ATOM   3293  HA  LEU A 221     -11.204  -1.371   2.469  1.00 86.41           H
ATOM   3294  CB  LEU A 221     -10.317   0.202   3.589  1.00 86.41           C
ATOM   3295 1HB  LEU A 221      -9.641   0.305   4.438  1.00 86.41           H
ATOM   3296 2HB  LEU A 221      -9.816   0.644   2.728  1.00 86.41           H
ATOM   3297  CG  LEU A 221     -11.583   1.010   3.879  1.00 86.41           C
ATOM   3298  HG  LEU A 221     -12.126   0.516   4.685  1.00 86.41           H
ATOM   3299  CD1 LEU A 221     -11.235   2.418   4.366  1.00 86.41           C
ATOM   3300 1HD1 LEU A 221     -10.646   2.352   5.280  1.00 86.41           H
ATOM   3301 2HD1 LEU A 221     -10.658   2.935   3.599  1.00 86.41           H
ATOM   3302 3HD1 LEU A 221     -12.153   2.971   4.564  1.00 86.41           H
ATOM   3303  CD2 LEU A 221     -12.508   1.036   2.661  1.00 86.41           C
ATOM   3304 1HD2 LEU A 221     -11.987   1.493   1.819  1.00 86.41           H
ATOM   3305 2HD2 LEU A 221     -12.795   0.018   2.400  1.00 86.41           H
ATOM   3306 3HD2 LEU A 221     -13.400   1.617   2.894  1.00 86.41           H
ATOM   3307  HN  LEU A 221     -11.020  -1.473   5.329  1.00 86.41           H
ATOM   3308  N   GLY A 222      -8.674  -2.689   3.977  1.00 81.29           N
ATOM   3309  CA  GLY A 222      -7.342  -3.257   3.857  1.00 81.29           C
ATOM   3310  C   GLY A 222      -7.396  -4.658   3.243  1.00 81.29           C
ATOM   3311  O   GLY A 222      -6.507  -5.043   2.486  1.00 81.29           O
ATOM   3312 1HA  GLY A 222      -6.721  -2.609   3.238  1.00 81.29           H
ATOM   3313 2HA  GLY A 222      -6.873  -3.305   4.840  1.00 81.29           H
ATOM   3314  HN  GLY A 222      -9.117  -2.834   4.862  1.00 81.29           H
ATOM   3315  N   PHE A 223      -8.450  -5.381   3.592  1.00 80.48           N
ATOM   3316  CA  PHE A 223      -8.519  -6.800   3.285  1.00 80.48           C
ATOM   3317  C   PHE A 223      -9.629  -7.089   2.274  1.00 80.48           C
ATOM   3318  O   PHE A 223      -9.365  -7.600   1.186  1.00 80.48           O
ATOM   3319  HA  PHE A 223      -7.557  -7.085   2.858  1.00 80.48           H
ATOM   3320  CB  PHE A 223      -8.836  -7.526   4.594  1.00 80.48           C
ATOM   3321 1HB  PHE A 223      -8.161  -7.166   5.371  1.00 80.48           H
ATOM   3322 2HB  PHE A 223      -9.848  -7.266   4.906  1.00 80.48           H
ATOM   3323  CG  PHE A 223      -8.720  -9.049   4.505  1.00 80.48           C
ATOM   3324  CD1 PHE A 223      -9.842  -9.811   4.405  1.00 80.48           C
ATOM   3325  HD1 PHE A 223     -10.824  -9.337   4.388  1.00 80.48           H
ATOM   3326  CD2 PHE A 223      -7.496  -9.641   4.526  1.00 80.48           C
ATOM   3327  HD2 PHE A 223      -6.597  -9.030   4.606  1.00 80.48           H
ATOM   3328  CE1 PHE A 223      -9.735 -11.225   4.322  1.00 80.48           C
ATOM   3329  HE1 PHE A 223     -10.634 -11.836   4.242  1.00 80.48           H
ATOM   3330  CE2 PHE A 223      -7.389 -11.054   4.443  1.00 80.48           C
ATOM   3331  HE2 PHE A 223      -6.408 -11.528   4.460  1.00 80.48           H
ATOM   3332  CZ  PHE A 223      -8.511 -11.816   4.343  1.00 80.48           C
ATOM   3333  HZ  PHE A 223      -8.428 -12.901   4.279  1.00 80.48           H
ATOM   3334  HN  PHE A 223      -9.245  -5.015   4.075  1.00 80.48           H
ATOM   3335  N   PHE A 224     -10.848  -6.750   2.668  1.00 83.25           N
ATOM   3336  CA  PHE A 224     -12.022  -7.199   1.939  1.00 83.25           C
ATOM   3337  C   PHE A 224     -12.145  -6.475   0.597  1.00 83.25           C
ATOM   3338  O   PHE A 224     -12.468  -7.091  -0.417  1.00 83.25           O
ATOM   3339  HA  PHE A 224     -11.904  -8.269   1.764  1.00 83.25           H
ATOM   3340  CB  PHE A 224     -13.240  -6.861   2.801  1.00 83.25           C
ATOM   3341 1HB  PHE A 224     -13.153  -5.831   3.148  1.00 83.25           H
ATOM   3342 2HB  PHE A 224     -14.136  -6.915   2.183  1.00 83.25           H
ATOM   3343  CG  PHE A 224     -13.419  -7.778   4.013  1.00 83.25           C
ATOM   3344  CD1 PHE A 224     -13.941  -9.023   3.852  1.00 83.25           C
ATOM   3345  HD1 PHE A 224     -14.232  -9.368   2.860  1.00 83.25           H
ATOM   3346  CD2 PHE A 224     -13.055  -7.348   5.251  1.00 83.25           C
ATOM   3347  HD2 PHE A 224     -12.636  -6.350   5.380  1.00 83.25           H
ATOM   3348  CE1 PHE A 224     -14.107  -9.874   4.977  1.00 83.25           C
ATOM   3349  HE1 PHE A 224     -14.526 -10.872   4.848  1.00 83.25           H
ATOM   3350  CE2 PHE A 224     -13.221  -8.199   6.376  1.00 83.25           C
ATOM   3351  HE2 PHE A 224     -12.930  -7.854   7.368  1.00 83.25           H
ATOM   3352  CZ  PHE A 224     -13.743  -9.444   6.215  1.00 83.25           C
ATOM   3353  HZ  PHE A 224     -13.870 -10.097   7.078  1.00 83.25           H
ATOM   3354  HN  PHE A 224     -11.039  -6.180   3.467  1.00 83.25           H
ATOM   3355  N   LEU A 225     -11.881  -5.177   0.635  1.00 80.19           N
ATOM   3356  CA  LEU A 225     -11.991  -4.356  -0.559  1.00 80.19           C
ATOM   3357  C   LEU A 225     -11.058  -4.908  -1.639  1.00 80.19           C
ATOM   3358  O   LEU A 225     -11.494  -5.196  -2.753  1.00 80.19           O
ATOM   3359  HA  LEU A 225     -13.017  -4.435  -0.916  1.00 80.19           H
ATOM   3360  CB  LEU A 225     -11.739  -2.885  -0.222  1.00 80.19           C
ATOM   3361 1HB  LEU A 225     -12.525  -2.549   0.455  1.00 80.19           H
ATOM   3362 2HB  LEU A 225     -10.797  -2.813   0.321  1.00 80.19           H
ATOM   3363  CG  LEU A 225     -11.685  -1.924  -1.412  1.00 80.19           C
ATOM   3364  HG  LEU A 225     -11.002  -2.338  -2.154  1.00 80.19           H
ATOM   3365  CD1 LEU A 225     -13.056  -1.800  -2.080  1.00 80.19           C
ATOM   3366 1HD1 LEU A 225     -13.377  -2.779  -2.435  1.00 80.19           H
ATOM   3367 2HD1 LEU A 225     -13.779  -1.421  -1.357  1.00 80.19           H
ATOM   3368 3HD1 LEU A 225     -12.988  -1.112  -2.922  1.00 80.19           H
ATOM   3369  CD2 LEU A 225     -11.126  -0.563  -0.992  1.00 80.19           C
ATOM   3370 1HD2 LEU A 225     -11.764  -0.130  -0.222  1.00 80.19           H
ATOM   3371 2HD2 LEU A 225     -10.117  -0.690  -0.599  1.00 80.19           H
ATOM   3372 3HD2 LEU A 225     -11.098   0.100  -1.857  1.00 80.19           H
ATOM   3373  HN  LEU A 225     -11.598  -4.688   1.460  1.00 80.19           H
ATOM   3374  N   PRO A 226      -9.763  -5.064  -1.332  1.00 78.19           N
ATOM   3375  CA  PRO A 226      -8.823  -5.642  -2.296  1.00 78.19           C
ATOM   3376  C   PRO A 226      -9.301  -6.981  -2.835  1.00 78.19           C
ATOM   3377  O   PRO A 226      -9.182  -7.252  -4.029  1.00 78.19           O
ATOM   3378  HA  PRO A 226      -8.739  -4.997  -3.171  1.00 78.19           H
ATOM   3379  CB  PRO A 226      -7.525  -5.782  -1.498  1.00 78.19           C
ATOM   3380 1HB  PRO A 226      -7.445  -6.763  -1.031  1.00 78.19           H
ATOM   3381 2HB  PRO A 226      -6.649  -5.660  -2.134  1.00 78.19           H
ATOM   3382  CG  PRO A 226      -7.627  -4.670  -0.461  1.00 78.19           C
ATOM   3383 1HG  PRO A 226      -6.971  -4.849   0.390  1.00 78.19           H
ATOM   3384 2HG  PRO A 226      -7.338  -3.703  -0.874  1.00 78.19           H
ATOM   3385  CD  PRO A 226      -9.095  -4.707  -0.067  1.00 78.19           C
ATOM   3386 1HD  PRO A 226      -9.287  -5.446   0.710  1.00 78.19           H
ATOM   3387 2HD  PRO A 226      -9.434  -3.746   0.320  1.00 78.19           H
ATOM   3388  N   PHE A 227      -9.833  -7.791  -1.931  1.00 80.83           N
ATOM   3389  CA  PHE A 227     -10.251  -9.136  -2.285  1.00 80.83           C
ATOM   3390  C   PHE A 227     -11.385  -9.106  -3.312  1.00 80.83           C
ATOM   3391  O   PHE A 227     -11.353  -9.839  -4.299  1.00 80.83           O
ATOM   3392  HA  PHE A 227      -9.386  -9.640  -2.717  1.00 80.83           H
ATOM   3393  CB  PHE A 227     -10.757  -9.800  -1.003  1.00 80.83           C
ATOM   3394 1HB  PHE A 227     -10.000  -9.691  -0.226  1.00 80.83           H
ATOM   3395 2HB  PHE A 227     -11.646  -9.270  -0.658  1.00 80.83           H
ATOM   3396  CG  PHE A 227     -11.095 -11.284  -1.162  1.00 80.83           C
ATOM   3397  CD1 PHE A 227     -12.387 -11.672  -1.332  1.00 80.83           C
ATOM   3398  HD1 PHE A 227     -13.182 -10.927  -1.355  1.00 80.83           H
ATOM   3399  CD2 PHE A 227     -10.103 -12.214  -1.132  1.00 80.83           C
ATOM   3400  HD2 PHE A 227      -9.068 -11.902  -0.996  1.00 80.83           H
ATOM   3401  CE1 PHE A 227     -12.701 -13.050  -1.479  1.00 80.83           C
ATOM   3402  HE1 PHE A 227     -13.736 -13.361  -1.615  1.00 80.83           H
ATOM   3403  CE2 PHE A 227     -10.417 -13.591  -1.279  1.00 80.83           C
ATOM   3404  HE2 PHE A 227      -9.622 -14.336  -1.256  1.00 80.83           H
ATOM   3405  CZ  PHE A 227     -11.709 -13.980  -1.450  1.00 80.83           C
ATOM   3406  HZ  PHE A 227     -11.950 -15.037  -1.563  1.00 80.83           H
ATOM   3407  HN  PHE A 227      -9.980  -7.541  -0.974  1.00 80.83           H
ATOM   3408  N   VAL A 228     -12.361  -8.251  -3.043  1.00 82.02           N
ATOM   3409  CA  VAL A 228     -13.483  -8.087  -3.951  1.00 82.02           C
ATOM   3410  C   VAL A 228     -12.970  -7.606  -5.309  1.00 82.02           C
ATOM   3411  O   VAL A 228     -13.408  -8.092  -6.351  1.00 82.02           O
ATOM   3412  HA  VAL A 228     -13.948  -9.065  -4.079  1.00 82.02           H
ATOM   3413  CB  VAL A 228     -14.521  -7.146  -3.336  1.00 82.02           C
ATOM   3414  HB  VAL A 228     -14.011  -6.226  -3.051  1.00 82.02           H
ATOM   3415  CG1 VAL A 228     -15.606  -6.786  -4.353  1.00 82.02           C
ATOM   3416 1HG1 VAL A 228     -15.150  -6.292  -5.211  1.00 82.02           H
ATOM   3417 2HG1 VAL A 228     -16.110  -7.694  -4.683  1.00 82.02           H
ATOM   3418 3HG1 VAL A 228     -16.330  -6.116  -3.890  1.00 82.02           H
ATOM   3419  CG2 VAL A 228     -15.133  -7.755  -2.073  1.00 82.02           C
ATOM   3420 1HG2 VAL A 228     -15.621  -8.697  -2.324  1.00 82.02           H
ATOM   3421 2HG2 VAL A 228     -14.348  -7.937  -1.340  1.00 82.02           H
ATOM   3422 3HG2 VAL A 228     -15.867  -7.065  -1.656  1.00 82.02           H
ATOM   3423  HN  VAL A 228     -12.392  -7.677  -2.225  1.00 82.02           H
ATOM   3424  N   VAL A 229     -12.047  -6.656  -5.254  1.00 76.64           N
ATOM   3425  CA  VAL A 229     -11.467  -6.105  -6.467  1.00 76.64           C
ATOM   3426  C   VAL A 229     -10.814  -7.231  -7.271  1.00 76.64           C
ATOM   3427  O   VAL A 229     -11.043  -7.353  -8.474  1.00 76.64           O
ATOM   3428  HA  VAL A 229     -12.279  -5.679  -7.056  1.00 76.64           H
ATOM   3429  CB  VAL A 229     -10.493  -4.978  -6.116  1.00 76.64           C
ATOM   3430  HB  VAL A 229      -9.851  -5.329  -5.308  1.00 76.64           H
ATOM   3431  CG1 VAL A 229      -9.601  -4.633  -7.310  1.00 76.64           C
ATOM   3432 1HG1 VAL A 229      -9.027  -5.513  -7.601  1.00 76.64           H
ATOM   3433 2HG1 VAL A 229     -10.221  -4.312  -8.147  1.00 76.64           H
ATOM   3434 3HG1 VAL A 229      -8.918  -3.830  -7.033  1.00 76.64           H
ATOM   3435  CG2 VAL A 229     -11.243  -3.741  -5.617  1.00 76.64           C
ATOM   3436 1HG2 VAL A 229     -11.920  -3.389  -6.395  1.00 76.64           H
ATOM   3437 2HG2 VAL A 229     -11.816  -3.999  -4.726  1.00 76.64           H
ATOM   3438 3HG2 VAL A 229     -10.527  -2.956  -5.375  1.00 76.64           H
ATOM   3439  HN  VAL A 229     -11.698  -6.264  -4.403  1.00 76.64           H
ATOM   3440  N   MET A 230     -10.013  -8.024  -6.575  1.00 79.71           N
ATOM   3441  CA  MET A 230      -9.289  -9.107  -7.219  1.00 79.71           C
ATOM   3442  C   MET A 230     -10.246 -10.042  -7.962  1.00 79.71           C
ATOM   3443  O   MET A 230     -10.029 -10.356  -9.131  1.00 79.71           O
ATOM   3444  HA  MET A 230      -8.614  -8.628  -7.928  1.00 79.71           H
ATOM   3445  CB  MET A 230      -8.515  -9.902  -6.164  1.00 79.71           C
ATOM   3446 1HB  MET A 230      -9.184 -10.179  -5.350  1.00 79.71           H
ATOM   3447 2HB  MET A 230      -8.144 -10.829  -6.602  1.00 79.71           H
ATOM   3448  CG  MET A 230      -7.344  -9.086  -5.614  1.00 79.71           C
ATOM   3449 1HG  MET A 230      -6.614  -8.904  -6.403  1.00 79.71           H
ATOM   3450 2HG  MET A 230      -7.695  -8.112  -5.274  1.00 79.71           H
ATOM   3451  SD  MET A 230      -6.573  -9.961  -4.262  1.00 79.71           S
ATOM   3452  CE  MET A 230      -6.401  -8.627  -3.088  1.00 79.71           C
ATOM   3453 1HE  MET A 230      -5.780  -7.842  -3.519  1.00 79.71           H
ATOM   3454 2HE  MET A 230      -7.385  -8.223  -2.851  1.00 79.71           H
ATOM   3455 3HE  MET A 230      -5.933  -9.002  -2.178  1.00 79.71           H
ATOM   3456  HN  MET A 230      -9.856  -7.937  -5.592  1.00 79.71           H
ATOM   3457  N   ALA A 231     -11.284 -10.459  -7.252  1.00 81.03           N
ATOM   3458  CA  ALA A 231     -12.212 -11.439  -7.790  1.00 81.03           C
ATOM   3459  C   ALA A 231     -12.856 -10.882  -9.061  1.00 81.03           C
ATOM   3460  O   ALA A 231     -12.979 -11.588 -10.060  1.00 81.03           O
ATOM   3461  HA  ALA A 231     -11.642 -12.333  -8.044  1.00 81.03           H
ATOM   3462  CB  ALA A 231     -13.247 -11.802  -6.723  1.00 81.03           C
ATOM   3463 1HB  ALA A 231     -12.740 -12.221  -5.853  1.00 81.03           H
ATOM   3464 2HB  ALA A 231     -13.794 -10.907  -6.428  1.00 81.03           H
ATOM   3465 3HB  ALA A 231     -13.943 -12.537  -7.126  1.00 81.03           H
ATOM   3466  HN  ALA A 231     -11.494 -10.140  -6.328  1.00 81.03           H
ATOM   3467  N   CYS A 232     -13.250  -9.619  -8.981  1.00 79.96           N
ATOM   3468  CA  CYS A 232     -13.837  -8.944 -10.127  1.00 79.96           C
ATOM   3469  C   CYS A 232     -12.803  -8.928 -11.255  1.00 79.96           C
ATOM   3470  O   CYS A 232     -13.135  -9.197 -12.409  1.00 79.96           O
ATOM   3471  HA  CYS A 232     -14.715  -9.522 -10.414  1.00 79.96           H
ATOM   3472  CB  CYS A 232     -14.314  -7.535  -9.770  1.00 79.96           C
ATOM   3473 1HB  CYS A 232     -13.522  -6.994  -9.252  1.00 79.96           H
ATOM   3474 2HB  CYS A 232     -14.539  -6.978 -10.679  1.00 79.96           H
ATOM   3475  SG  CYS A 232     -15.803  -7.629  -8.711  1.00 79.96           S
ATOM   3476  HG  CYS A 232     -15.150  -7.836  -7.571  1.00 79.96           H
ATOM   3477  HN  CYS A 232     -13.175  -9.061  -8.155  1.00 79.96           H
ATOM   3478  N   CYS A 233     -11.572  -8.611 -10.883  1.00 78.09           N
ATOM   3479  CA  CYS A 233     -10.513  -8.442 -11.863  1.00 78.09           C
ATOM   3480  C   CYS A 233     -10.338  -9.765 -12.612  1.00 78.09           C
ATOM   3481  O   CYS A 233     -10.363  -9.795 -13.841  1.00 78.09           O
ATOM   3482  HA  CYS A 233     -10.838  -7.654 -12.542  1.00 78.09           H
ATOM   3483  CB  CYS A 233      -9.209  -7.977 -11.213  1.00 78.09           C
ATOM   3484 1HB  CYS A 233      -8.927  -8.661 -10.413  1.00 78.09           H
ATOM   3485 2HB  CYS A 233      -8.402  -7.993 -11.946  1.00 78.09           H
ATOM   3486  SG  CYS A 233      -9.412  -6.285 -10.545  1.00 78.09           S
ATOM   3487  HG  CYS A 233      -8.165  -6.161 -10.100  1.00 78.09           H
ATOM   3488  HN  CYS A 233     -11.294  -8.469  -9.932  1.00 78.09           H
ATOM   3489  N   TYR A 234     -10.163 -10.827 -11.839  1.00 79.43           N
ATOM   3490  CA  TYR A 234      -9.907 -12.137 -12.414  1.00 79.43           C
ATOM   3491  C   TYR A 234     -11.120 -12.637 -13.200  1.00 79.43           C
ATOM   3492  O   TYR A 234     -10.971 -13.241 -14.262  1.00 79.43           O
ATOM   3493  HA  TYR A 234      -9.057 -12.047 -13.090  1.00 79.43           H
ATOM   3494  CB  TYR A 234      -9.659 -13.075 -11.231  1.00 79.43           C
ATOM   3495 1HB  TYR A 234     -10.360 -12.830 -10.433  1.00 79.43           H
ATOM   3496 2HB  TYR A 234      -9.873 -14.098 -11.541  1.00 79.43           H
ATOM   3497  CG  TYR A 234      -8.234 -13.013 -10.676  1.00 79.43           C
ATOM   3498  CD1 TYR A 234      -7.167 -13.377 -11.472  1.00 79.43           C
ATOM   3499  HD1 TYR A 234      -7.339 -13.709 -12.496  1.00 79.43           H
ATOM   3500  CD2 TYR A 234      -8.017 -12.593  -9.379  1.00 79.43           C
ATOM   3501  HD2 TYR A 234      -8.860 -12.306  -8.751  1.00 79.43           H
ATOM   3502  CE1 TYR A 234      -5.827 -13.319 -10.949  1.00 79.43           C
ATOM   3503  HE1 TYR A 234      -4.975 -13.603 -11.567  1.00 79.43           H
ATOM   3504  CE2 TYR A 234      -6.676 -12.535  -8.857  1.00 79.43           C
ATOM   3505  HE2 TYR A 234      -6.490 -12.205  -7.835  1.00 79.43           H
ATOM   3506  CZ  TYR A 234      -5.647 -12.900  -9.668  1.00 79.43           C
ATOM   3507  OH  TYR A 234      -4.381 -12.845  -9.174  1.00 79.43           O
ATOM   3508  HH  TYR A 234      -3.747 -13.283  -9.811  1.00 79.43           H
ATOM   3509  HN  TYR A 234     -10.194 -10.803 -10.840  1.00 79.43           H
ATOM   3510  N   THR A 235     -12.295 -12.367 -12.650  1.00 82.28           N
ATOM   3511  CA  THR A 235     -13.534 -12.740 -13.310  1.00 82.28           C
ATOM   3512  C   THR A 235     -13.614 -12.098 -14.696  1.00 82.28           C
ATOM   3513  O   THR A 235     -13.955 -12.763 -15.673  1.00 82.28           O
ATOM   3514  HA  THR A 235     -13.534 -13.820 -13.457  1.00 82.28           H
ATOM   3515  CB  THR A 235     -14.695 -12.350 -12.392  1.00 82.28           C
ATOM   3516  HB  THR A 235     -14.755 -11.268 -12.280  1.00 82.28           H
ATOM   3517  OG1 THR A 235     -14.450 -13.080 -11.193  1.00 82.28           O
ATOM   3518  HG1 THR A 235     -14.082 -12.471 -10.491  1.00 82.28           H
ATOM   3519  CG2 THR A 235     -16.039 -12.888 -12.887  1.00 82.28           C
ATOM   3520 1HG2 THR A 235     -16.000 -13.976 -12.935  1.00 82.28           H
ATOM   3521 2HG2 THR A 235     -16.247 -12.488 -13.880  1.00 82.28           H
ATOM   3522 3HG2 THR A 235     -16.828 -12.582 -12.200  1.00 82.28           H
ATOM   3523  HN  THR A 235     -12.407 -11.904 -11.771  1.00 82.28           H
ATOM   3524  N   ILE A 236     -13.293 -10.814 -14.738  1.00 76.87           N
ATOM   3525  CA  ILE A 236     -13.268 -10.089 -15.997  1.00 76.87           C
ATOM   3526  C   ILE A 236     -12.242 -10.733 -16.931  1.00 76.87           C
ATOM   3527  O   ILE A 236     -12.511 -10.928 -18.116  1.00 76.87           O
ATOM   3528  HA  ILE A 236     -14.255 -10.185 -16.449  1.00 76.87           H
ATOM   3529  CB  ILE A 236     -13.026  -8.598 -15.753  1.00 76.87           C
ATOM   3530  HB  ILE A 236     -12.323  -8.497 -14.926  1.00 76.87           H
ATOM   3531  CG1 ILE A 236     -14.318  -7.894 -15.335  1.00 76.87           C
ATOM   3532 1HG1 ILE A 236     -15.018  -7.883 -16.171  1.00 76.87           H
ATOM   3533 2HG1 ILE A 236     -14.795  -8.450 -14.528  1.00 76.87           H
ATOM   3534  CG2 ILE A 236     -12.383  -7.939 -16.975  1.00 76.87           C
ATOM   3535 1HG2 ILE A 236     -11.427  -8.418 -17.186  1.00 76.87           H
ATOM   3536 2HG2 ILE A 236     -13.043  -8.050 -17.836  1.00 76.87           H
ATOM   3537 3HG2 ILE A 236     -12.222  -6.880 -16.774  1.00 76.87           H
ATOM   3538  CD1 ILE A 236     -14.039  -6.461 -14.879  1.00 76.87           C
ATOM   3539 1HD1 ILE A 236     -13.359  -6.477 -14.027  1.00 76.87           H
ATOM   3540 2HD1 ILE A 236     -13.585  -5.901 -15.696  1.00 76.87           H
ATOM   3541 3HD1 ILE A 236     -14.975  -5.983 -14.587  1.00 76.87           H
ATOM   3542  HN  ILE A 236     -13.054 -10.271 -13.933  1.00 76.87           H
ATOM   3543  N   ILE A 237     -11.087 -11.047 -16.363  1.00 73.55           N
ATOM   3544  CA  ILE A 237      -9.983 -11.570 -17.151  1.00 73.55           C
ATOM   3545  C   ILE A 237     -10.402 -12.895 -17.791  1.00 73.55           C
ATOM   3546  O   ILE A 237     -10.205 -13.100 -18.987  1.00 73.55           O
ATOM   3547  HA  ILE A 237      -9.780 -10.852 -17.945  1.00 73.55           H
ATOM   3548  CB  ILE A 237      -8.717 -11.672 -16.297  1.00 73.55           C
ATOM   3549  HB  ILE A 237      -8.987 -12.113 -15.338  1.00 73.55           H
ATOM   3550  CG1 ILE A 237      -8.137 -10.286 -16.010  1.00 73.55           C
ATOM   3551 1HG1 ILE A 237      -7.791  -9.833 -16.939  1.00 73.55           H
ATOM   3552 2HG1 ILE A 237      -8.916  -9.637 -15.609  1.00 73.55           H
ATOM   3553  CG2 ILE A 237      -7.690 -12.600 -16.949  1.00 73.55           C
ATOM   3554 1HG2 ILE A 237      -8.119 -13.596 -17.059  1.00 73.55           H
ATOM   3555 2HG2 ILE A 237      -7.420 -12.210 -17.931  1.00 73.55           H
ATOM   3556 3HG2 ILE A 237      -6.800 -12.654 -16.322  1.00 73.55           H
ATOM   3557  CD1 ILE A 237      -6.977 -10.373 -15.016  1.00 73.55           C
ATOM   3558 1HD1 ILE A 237      -7.332 -10.804 -14.080  1.00 73.55           H
ATOM   3559 2HD1 ILE A 237      -6.190 -11.002 -15.431  1.00 73.55           H
ATOM   3560 3HD1 ILE A 237      -6.583  -9.374 -14.829  1.00 73.55           H
ATOM   3561  HN  ILE A 237     -10.899 -10.949 -15.386  1.00 73.55           H
ATOM   3562  N   ILE A 238     -10.972 -13.760 -16.965  1.00 76.92           N
ATOM   3563  CA  ILE A 238     -11.362 -15.084 -17.420  1.00 76.92           C
ATOM   3564  C   ILE A 238     -12.361 -14.949 -18.571  1.00 76.92           C
ATOM   3565  O   ILE A 238     -12.197 -15.575 -19.617  1.00 76.92           O
ATOM   3566  HA  ILE A 238     -10.466 -15.577 -17.797  1.00 76.92           H
ATOM   3567  CB  ILE A 238     -11.881 -15.922 -16.250  1.00 76.92           C
ATOM   3568  HB  ILE A 238     -12.581 -15.312 -15.677  1.00 76.92           H
ATOM   3569  CG1 ILE A 238     -10.742 -16.309 -15.305  1.00 76.92           C
ATOM   3570 1HG1 ILE A 238     -10.137 -17.093 -15.762  1.00 76.92           H
ATOM   3571 2HG1 ILE A 238     -10.087 -15.452 -15.148  1.00 76.92           H
ATOM   3572  CG2 ILE A 238     -12.652 -17.145 -16.750  1.00 76.92           C
ATOM   3573 1HG2 ILE A 238     -13.502 -16.818 -17.350  1.00 76.92           H
ATOM   3574 2HG2 ILE A 238     -11.994 -17.765 -17.359  1.00 76.92           H
ATOM   3575 3HG2 ILE A 238     -13.010 -17.723 -15.898  1.00 76.92           H
ATOM   3576  CD1 ILE A 238     -11.286 -16.796 -13.961  1.00 76.92           C
ATOM   3577 1HD1 ILE A 238     -11.870 -16.002 -13.496  1.00 76.92           H
ATOM   3578 2HD1 ILE A 238     -11.920 -17.668 -14.120  1.00 76.92           H
ATOM   3579 3HD1 ILE A 238     -10.455 -17.065 -13.308  1.00 76.92           H
ATOM   3580  HN  ILE A 238     -11.167 -13.570 -16.003  1.00 76.92           H
ATOM   3581  N   HIS A 239     -13.375 -14.128 -18.338  1.00 79.09           N
ATOM   3582  CA  HIS A 239     -14.418 -13.927 -19.330  1.00 79.09           C
ATOM   3583  C   HIS A 239     -13.799 -13.401 -20.626  1.00 79.09           C
ATOM   3584  O   HIS A 239     -14.221 -13.779 -21.718  1.00 79.09           O
ATOM   3585  HA  HIS A 239     -14.861 -14.905 -19.520  1.00 79.09           H
ATOM   3586  CB  HIS A 239     -15.518 -13.014 -18.784  1.00 79.09           C
ATOM   3587 1HB  HIS A 239     -15.830 -13.382 -17.807  1.00 79.09           H
ATOM   3588 2HB  HIS A 239     -15.106 -12.017 -18.633  1.00 79.09           H
ATOM   3589  CG  HIS A 239     -16.731 -12.913 -19.678  1.00 79.09           C
ATOM   3590  ND1 HIS A 239     -16.951 -11.840 -20.524  1.00 79.09           N
ATOM   3591  HD1 HIS A 239     -16.352 -11.046 -20.630  1.00 79.09           H
ATOM   3592  CD2 HIS A 239     -17.786 -13.760 -19.849  1.00 79.09           C
ATOM   3593  HD2 HIS A 239     -17.931 -14.709 -19.333  1.00 79.09           H
ATOM   3594  CE1 HIS A 239     -18.090 -12.043 -21.170  1.00 79.09           C
ATOM   3595  HE1 HIS A 239     -18.536 -11.376 -21.907  1.00 79.09           H
ATOM   3596  NE2 HIS A 239     -18.606 -13.233 -20.749  1.00 79.09           N
ATOM   3597  HN  HIS A 239     -13.490 -13.606 -17.493  1.00 79.09           H
ATOM   3598  N   THR A 240     -12.809 -12.536 -20.463  1.00 72.75           N
ATOM   3599  CA  THR A 240     -12.138 -11.942 -21.607  1.00 72.75           C
ATOM   3600  C   THR A 240     -11.394 -13.014 -22.405  1.00 72.75           C
ATOM   3601  O   THR A 240     -11.436 -13.019 -23.634  1.00 72.75           O
ATOM   3602  HA  THR A 240     -12.895 -11.519 -22.268  1.00 72.75           H
ATOM   3603  CB  THR A 240     -11.228 -10.824 -21.094  1.00 72.75           C
ATOM   3604  HB  THR A 240     -10.461 -11.222 -20.429  1.00 72.75           H
ATOM   3605  OG1 THR A 240     -12.126  -9.888 -20.505  1.00 72.75           O
ATOM   3606  HG1 THR A 240     -11.991  -9.860 -19.514  1.00 72.75           H
ATOM   3607  CG2 THR A 240     -10.564 -10.042 -22.228  1.00 72.75           C
ATOM   3608 1HG2 THR A 240     -11.332  -9.588 -22.854  1.00 72.75           H
ATOM   3609 2HG2 THR A 240      -9.958 -10.719 -22.830  1.00 72.75           H
ATOM   3610 3HG2 THR A 240      -9.929  -9.261 -21.809  1.00 72.75           H
ATOM   3611  HN  THR A 240     -12.465 -12.241 -19.572  1.00 72.75           H
ATOM   3612  N   LEU A 241     -10.729 -13.896 -21.673  1.00 74.10           N
ATOM   3613  CA  LEU A 241      -9.926 -14.933 -22.298  1.00 74.10           C
ATOM   3614  C   LEU A 241     -10.836 -15.858 -23.108  1.00 74.10           C
ATOM   3615  O   LEU A 241     -10.494 -16.252 -24.222  1.00 74.10           O
ATOM   3616  HA  LEU A 241      -9.234 -14.443 -22.983  1.00 74.10           H
ATOM   3617  CB  LEU A 241      -9.083 -15.663 -21.250  1.00 74.10           C
ATOM   3618 1HB  LEU A 241      -9.721 -15.895 -20.397  1.00 74.10           H
ATOM   3619 2HB  LEU A 241      -8.757 -16.613 -21.672  1.00 74.10           H
ATOM   3620  CG  LEU A 241      -7.851 -14.913 -20.740  1.00 74.10           C
ATOM   3621  HG  LEU A 241      -8.172 -13.940 -20.369  1.00 74.10           H
ATOM   3622  CD1 LEU A 241      -7.205 -15.653 -19.566  1.00 74.10           C
ATOM   3623 1HD1 LEU A 241      -7.924 -15.739 -18.752  1.00 74.10           H
ATOM   3624 2HD1 LEU A 241      -6.901 -16.649 -19.888  1.00 74.10           H
ATOM   3625 3HD1 LEU A 241      -6.332 -15.099 -19.223  1.00 74.10           H
ATOM   3626  CD2 LEU A 241      -6.856 -14.659 -21.874  1.00 74.10           C
ATOM   3627 1HD2 LEU A 241      -6.535 -15.611 -22.297  1.00 74.10           H
ATOM   3628 2HD2 LEU A 241      -7.333 -14.060 -22.649  1.00 74.10           H
ATOM   3629 3HD2 LEU A 241      -5.989 -14.125 -21.484  1.00 74.10           H
ATOM   3630  HN  LEU A 241     -10.732 -13.909 -20.673  1.00 74.10           H
ATOM   3631  N   ILE A 242     -11.978 -16.179 -22.516  1.00 75.09           N
ATOM   3632  CA  ILE A 242     -12.926 -17.075 -23.155  1.00 75.09           C
ATOM   3633  C   ILE A 242     -13.407 -16.451 -24.467  1.00 75.09           C
ATOM   3634  O   ILE A 242     -13.534 -17.141 -25.477  1.00 75.09           O
ATOM   3635  HA  ILE A 242     -12.397 -17.999 -23.387  1.00 75.09           H
ATOM   3636  CB  ILE A 242     -14.060 -17.431 -22.192  1.00 75.09           C
ATOM   3637  HB  ILE A 242     -14.465 -16.505 -21.784  1.00 75.09           H
ATOM   3638  CG1 ILE A 242     -13.538 -18.254 -21.012  1.00 75.09           C
ATOM   3639 1HG1 ILE A 242     -13.279 -19.257 -21.350  1.00 75.09           H
ATOM   3640 2HG1 ILE A 242     -12.625 -17.803 -20.624  1.00 75.09           H
ATOM   3641  CG2 ILE A 242     -15.201 -18.140 -22.925  1.00 75.09           C
ATOM   3642 1HG2 ILE A 242     -15.595 -17.485 -23.702  1.00 75.09           H
ATOM   3643 2HG2 ILE A 242     -14.826 -19.057 -23.379  1.00 75.09           H
ATOM   3644 3HG2 ILE A 242     -15.993 -18.382 -22.217  1.00 75.09           H
ATOM   3645  CD1 ILE A 242     -14.584 -18.340 -19.898  1.00 75.09           C
ATOM   3646 1HD1 ILE A 242     -14.823 -17.336 -19.546  1.00 75.09           H
ATOM   3647 2HD1 ILE A 242     -15.487 -18.814 -20.284  1.00 75.09           H
ATOM   3648 3HD1 ILE A 242     -14.188 -18.930 -19.072  1.00 75.09           H
ATOM   3649  HN  ILE A 242     -12.257 -15.838 -21.619  1.00 75.09           H
ATOM   3650  N   GLN A 243     -13.661 -15.151 -24.408  1.00 70.50           N
ATOM   3651  CA  GLN A 243     -14.143 -14.430 -25.574  1.00 70.50           C
ATOM   3652  C   GLN A 243     -13.006 -14.219 -26.575  1.00 70.50           C
ATOM   3653  O   GLN A 243     -13.250 -13.927 -27.745  1.00 70.50           O
ATOM   3654  HA  GLN A 243     -14.910 -15.069 -26.013  1.00 70.50           H
ATOM   3655  CB  GLN A 243     -14.774 -13.095 -25.171  1.00 70.50           C
ATOM   3656 1HB  GLN A 243     -14.097 -12.555 -24.509  1.00 70.50           H
ATOM   3657 2HB  GLN A 243     -14.917 -12.475 -26.055  1.00 70.50           H
ATOM   3658  CG  GLN A 243     -16.116 -13.312 -24.469  1.00 70.50           C
ATOM   3659 1HG  GLN A 243     -16.723 -14.010 -25.046  1.00 70.50           H
ATOM   3660 2HG  GLN A 243     -15.951 -13.766 -23.492  1.00 70.50           H
ATOM   3661  CD  GLN A 243     -16.868 -11.990 -24.303  1.00 70.50           C
ATOM   3662  OE1 GLN A 243     -16.319 -10.911 -24.455  1.00 70.50           O
ATOM   3663  NE2 GLN A 243     -18.151 -12.134 -23.983  1.00 70.50           N
ATOM   3664 1HE2 GLN A 243     -18.539 -13.049 -23.873  1.00 70.50           H
ATOM   3665 2HE2 GLN A 243     -18.727 -11.327 -23.852  1.00 70.50           H
ATOM   3666  HN  GLN A 243     -13.543 -14.595 -23.586  1.00 70.50           H
ATOM   3667  N   ALA A 244     -11.787 -14.375 -26.080  1.00 63.44           N
ATOM   3668  CA  ALA A 244     -10.610 -14.108 -26.889  1.00 63.44           C
ATOM   3669  C   ALA A 244     -10.390 -15.269 -27.861  1.00 63.44           C
ATOM   3670  O   ALA A 244      -9.689 -16.227 -27.540  1.00 63.44           O
ATOM   3671  HA  ALA A 244     -10.799 -13.199 -27.459  1.00 63.44           H
ATOM   3672  CB  ALA A 244      -9.405 -13.876 -25.975  1.00 63.44           C
ATOM   3673 1HB  ALA A 244      -9.600 -13.023 -25.326  1.00 63.44           H
ATOM   3674 2HB  ALA A 244      -9.233 -14.764 -25.367  1.00 63.44           H
ATOM   3675 3HB  ALA A 244      -8.522 -13.675 -26.583  1.00 63.44           H
ATOM   3676  HN  ALA A 244     -11.598 -14.678 -25.145  1.00 63.44           H
ATOM   3677  N   LYS A 245     -11.003 -15.145 -29.029  1.00 60.21           N
ATOM   3678  CA  LYS A 245     -10.769 -16.097 -30.101  1.00 60.21           C
ATOM   3679  C   LYS A 245      -9.289 -16.068 -30.489  1.00 60.21           C
ATOM   3680  O   LYS A 245      -8.809 -16.961 -31.185  1.00 60.21           O
ATOM   3681  HA  LYS A 245     -11.006 -17.088 -29.716  1.00 60.21           H
ATOM   3682  CB  LYS A 245     -11.716 -15.828 -31.272  1.00 60.21           C
ATOM   3683 1HB  LYS A 245     -11.623 -14.790 -31.591  1.00 60.21           H
ATOM   3684 2HB  LYS A 245     -11.433 -16.448 -32.123  1.00 60.21           H
ATOM   3685  CG  LYS A 245     -13.167 -16.119 -30.882  1.00 60.21           C
ATOM   3686 1HG  LYS A 245     -13.222 -17.074 -30.360  1.00 60.21           H
ATOM   3687 2HG  LYS A 245     -13.520 -15.356 -30.188  1.00 60.21           H
ATOM   3688  CD  LYS A 245     -14.071 -16.152 -32.116  1.00 60.21           C
ATOM   3689 1HD  LYS A 245     -14.075 -15.173 -32.594  1.00 60.21           H
ATOM   3690 2HD  LYS A 245     -13.673 -16.860 -32.843  1.00 60.21           H
ATOM   3691  CE  LYS A 245     -15.499 -16.549 -31.738  1.00 60.21           C
ATOM   3692 1HE  LYS A 245     -15.484 -17.455 -31.133  1.00 60.21           H
ATOM   3693 2HE  LYS A 245     -15.951 -15.766 -31.129  1.00 60.21           H
ATOM   3694  NZ  LYS A 245     -16.314 -16.772 -32.954  1.00 60.21           N
ATOM   3695 1HZ  LYS A 245     -17.263 -17.005 -32.686  1.00 60.21           H
ATOM   3696 2HZ  LYS A 245     -16.318 -15.928 -33.517  1.00 60.21           H
ATOM   3697 3HZ  LYS A 245     -15.917 -17.535 -33.491  1.00 60.21           H
ATOM   3698  HN  LYS A 245     -11.647 -14.412 -29.248  1.00 60.21           H
ATOM   3699  N   LYS A 246      -8.607 -15.033 -30.021  1.00 58.69           N
ATOM   3700  CA  LYS A 246      -7.237 -14.788 -30.439  1.00 58.69           C
ATOM   3701  C   LYS A 246      -6.304 -14.964 -29.239  1.00 58.69           C
ATOM   3702  O   LYS A 246      -6.523 -14.369 -28.185  1.00 58.69           O
ATOM   3703  HA  LYS A 246      -6.984 -15.540 -31.186  1.00 58.69           H
ATOM   3704  CB  LYS A 246      -7.119 -13.421 -31.115  1.00 58.69           C
ATOM   3705 1HB  LYS A 246      -7.637 -12.670 -30.518  1.00 58.69           H
ATOM   3706 2HB  LYS A 246      -6.072 -13.123 -31.161  1.00 58.69           H
ATOM   3707  CG  LYS A 246      -7.708 -13.454 -32.526  1.00 58.69           C
ATOM   3708 1HG  LYS A 246      -7.411 -14.376 -33.026  1.00 58.69           H
ATOM   3709 2HG  LYS A 246      -8.797 -13.459 -32.470  1.00 58.69           H
ATOM   3710  CD  LYS A 246      -7.240 -12.250 -33.345  1.00 58.69           C
ATOM   3711 1HD  LYS A 246      -7.617 -11.331 -32.895  1.00 58.69           H
ATOM   3712 2HD  LYS A 246      -6.151 -12.192 -33.323  1.00 58.69           H
ATOM   3713  CE  LYS A 246      -7.722 -12.350 -34.793  1.00 58.69           C
ATOM   3714 1HE  LYS A 246      -7.538 -13.355 -35.175  1.00 58.69           H
ATOM   3715 2HE  LYS A 246      -8.798 -12.184 -34.837  1.00 58.69           H
ATOM   3716  NZ  LYS A 246      -7.026 -11.356 -35.641  1.00 58.69           N
ATOM   3717 1HZ  LYS A 246      -7.384 -11.410 -36.588  1.00 58.69           H
ATOM   3718 2HZ  LYS A 246      -7.186 -10.426 -35.272  1.00 58.69           H
ATOM   3719 3HZ  LYS A 246      -6.031 -11.552 -35.644  1.00 58.69           H
ATOM   3720  HN  LYS A 246      -8.975 -14.370 -29.369  1.00 58.69           H
ATOM   3721  N   SER A 247      -5.282 -15.784 -29.440  1.00 57.17           N
ATOM   3722  CA  SER A 247      -4.388 -16.145 -28.353  1.00 57.17           C
ATOM   3723  C   SER A 247      -3.619 -14.912 -27.876  1.00 57.17           C
ATOM   3724  O   SER A 247      -3.212 -14.839 -26.718  1.00 57.17           O
ATOM   3725  HA  SER A 247      -5.035 -16.523 -27.561  1.00 57.17           H
ATOM   3726  CB  SER A 247      -3.415 -17.244 -28.783  1.00 57.17           C
ATOM   3727 1HB  SER A 247      -3.019 -17.744 -27.899  1.00 57.17           H
ATOM   3728 2HB  SER A 247      -3.950 -17.997 -29.362  1.00 57.17           H
ATOM   3729  OG  SER A 247      -2.336 -16.729 -29.559  1.00 57.17           O
ATOM   3730  HG  SER A 247      -1.732 -17.474 -29.841  1.00 57.17           H
ATOM   3731  HN  SER A 247      -5.062 -16.197 -30.323  1.00 57.17           H
ATOM   3732  N   SER A 248      -3.442 -13.972 -28.794  1.00 59.65           N
ATOM   3733  CA  SER A 248      -2.610 -12.812 -28.527  1.00 59.65           C
ATOM   3734  C   SER A 248      -3.107 -12.088 -27.274  1.00 59.65           C
ATOM   3735  O   SER A 248      -2.374 -11.302 -26.675  1.00 59.65           O
ATOM   3736  HA  SER A 248      -1.606 -13.207 -28.368  1.00 59.65           H
ATOM   3737  CB  SER A 248      -2.597 -11.856 -29.722  1.00 59.65           C
ATOM   3738 1HB  SER A 248      -1.914 -11.031 -29.519  1.00 59.65           H
ATOM   3739 2HB  SER A 248      -2.215 -12.378 -30.599  1.00 59.65           H
ATOM   3740  OG  SER A 248      -3.894 -11.339 -30.005  1.00 59.65           O
ATOM   3741  HG  SER A 248      -3.850 -10.712 -30.783  1.00 59.65           H
ATOM   3742  HN  SER A 248      -3.856 -13.995 -29.704  1.00 59.65           H
ATOM   3743  N   LYS A 249      -4.348 -12.380 -26.914  1.00 63.30           N
ATOM   3744  CA  LYS A 249      -4.975 -11.717 -25.783  1.00 63.30           C
ATOM   3745  C   LYS A 249      -4.348 -12.232 -24.485  1.00 63.30           C
ATOM   3746  O   LYS A 249      -4.328 -11.525 -23.479  1.00 63.30           O
ATOM   3747  HA  LYS A 249      -4.763 -10.652 -25.869  1.00 63.30           H
ATOM   3748  CB  LYS A 249      -6.495 -11.883 -25.840  1.00 63.30           C
ATOM   3749 1HB  LYS A 249      -6.756 -12.931 -25.695  1.00 63.30           H
ATOM   3750 2HB  LYS A 249      -6.956 -11.325 -25.024  1.00 63.30           H
ATOM   3751  CG  LYS A 249      -7.050 -11.393 -27.178  1.00 63.30           C
ATOM   3752 1HG  LYS A 249      -6.322 -10.741 -27.661  1.00 63.30           H
ATOM   3753 2HG  LYS A 249      -7.208 -12.242 -27.843  1.00 63.30           H
ATOM   3754  CD  LYS A 249      -8.367 -10.639 -26.983  1.00 63.30           C
ATOM   3755 1HD  LYS A 249      -8.817 -10.925 -26.032  1.00 63.30           H
ATOM   3756 2HD  LYS A 249      -8.173  -9.567 -26.933  1.00 63.30           H
ATOM   3757  CE  LYS A 249      -9.342 -10.933 -28.124  1.00 63.30           C
ATOM   3758 1HE  LYS A 249      -9.027 -10.407 -29.025  1.00 63.30           H
ATOM   3759 2HE  LYS A 249      -9.329 -11.998 -28.356  1.00 63.30           H
ATOM   3760  NZ  LYS A 249     -10.714 -10.517 -27.755  1.00 63.30           N
ATOM   3761 1HZ  LYS A 249     -11.368 -10.852 -28.453  1.00 63.30           H
ATOM   3762 2HZ  LYS A 249     -10.953 -10.910 -26.851  1.00 63.30           H
ATOM   3763 3HZ  LYS A 249     -10.759  -9.506 -27.707  1.00 63.30           H
ATOM   3764  HN  LYS A 249      -4.922 -13.053 -27.381  1.00 63.30           H
ATOM   3765  N   HIS A 250      -3.853 -13.459 -24.551  1.00 66.25           N
ATOM   3766  CA  HIS A 250      -3.222 -14.074 -23.396  1.00 66.25           C
ATOM   3767  C   HIS A 250      -1.994 -13.258 -22.986  1.00 66.25           C
ATOM   3768  O   HIS A 250      -1.740 -13.065 -21.798  1.00 66.25           O
ATOM   3769  HA  HIS A 250      -3.952 -14.045 -22.587  1.00 66.25           H
ATOM   3770  CB  HIS A 250      -2.892 -15.542 -23.674  1.00 66.25           C
ATOM   3771 1HB  HIS A 250      -2.310 -15.605 -24.593  1.00 66.25           H
ATOM   3772 2HB  HIS A 250      -2.260 -15.920 -22.870  1.00 66.25           H
ATOM   3773  CG  HIS A 250      -4.106 -16.431 -23.802  1.00 66.25           C
ATOM   3774  ND1 HIS A 250      -4.608 -17.170 -22.745  1.00 66.25           N
ATOM   3775  HD1 HIS A 250      -4.234 -17.195 -21.818  1.00 66.25           H
ATOM   3776  CD2 HIS A 250      -4.913 -16.690 -24.870  1.00 66.25           C
ATOM   3777  HD2 HIS A 250      -4.801 -16.269 -25.870  1.00 66.25           H
ATOM   3778  CE1 HIS A 250      -5.668 -17.841 -23.171  1.00 66.25           C
ATOM   3779  HE1 HIS A 250      -6.283 -18.514 -22.573  1.00 66.25           H
ATOM   3780  NE2 HIS A 250      -5.855 -17.543 -24.488  1.00 66.25           N
ATOM   3781  HN  HIS A 250      -3.878 -14.029 -25.372  1.00 66.25           H
ATOM   3782  N   LYS A 251      -1.265 -12.800 -23.994  1.00 67.62           N
ATOM   3783  CA  LYS A 251      -0.019 -12.092 -23.754  1.00 67.62           C
ATOM   3784  C   LYS A 251      -0.320 -10.752 -23.079  1.00 67.62           C
ATOM   3785  O   LYS A 251       0.421 -10.315 -22.200  1.00 67.62           O
ATOM   3786  HA  LYS A 251       0.575 -12.697 -23.069  1.00 67.62           H
ATOM   3787  CB  LYS A 251       0.781 -11.960 -25.052  1.00 67.62           C
ATOM   3788 1HB  LYS A 251       0.610 -12.835 -25.679  1.00 67.62           H
ATOM   3789 2HB  LYS A 251       0.430 -11.094 -25.613  1.00 67.62           H
ATOM   3790  CG  LYS A 251       2.276 -11.817 -24.763  1.00 67.62           C
ATOM   3791 1HG  LYS A 251       2.444 -10.954 -24.118  1.00 67.62           H
ATOM   3792 2HG  LYS A 251       2.631 -12.693 -24.221  1.00 67.62           H
ATOM   3793  CD  LYS A 251       3.072 -11.654 -26.059  1.00 67.62           C
ATOM   3794 1HD  LYS A 251       2.746 -12.397 -26.786  1.00 67.62           H
ATOM   3795 2HD  LYS A 251       2.872 -10.674 -26.493  1.00 67.62           H
ATOM   3796  CE  LYS A 251       4.573 -11.807 -25.803  1.00 67.62           C
ATOM   3797 1HE  LYS A 251       4.851 -11.266 -24.899  1.00 67.62           H
ATOM   3798 2HE  LYS A 251       4.814 -12.857 -25.633  1.00 67.62           H
ATOM   3799  NZ  LYS A 251       5.350 -11.295 -26.954  1.00 67.62           N
ATOM   3800 1HZ  LYS A 251       6.340 -11.345 -26.743  1.00 67.62           H
ATOM   3801 2HZ  LYS A 251       5.150 -11.857 -27.774  1.00 67.62           H
ATOM   3802 3HZ  LYS A 251       5.091 -10.331 -27.134  1.00 67.62           H
ATOM   3803  HN  LYS A 251      -1.512 -12.906 -24.957  1.00 67.62           H
ATOM   3804  N   ALA A 252      -1.410 -10.137 -23.516  1.00 68.72           N
ATOM   3805  CA  ALA A 252      -1.764  -8.812 -23.037  1.00 68.72           C
ATOM   3806  C   ALA A 252      -2.225  -8.907 -21.581  1.00 68.72           C
ATOM   3807  O   ALA A 252      -2.151  -7.930 -20.838  1.00 68.72           O
ATOM   3808  HA  ALA A 252      -0.870  -8.191 -23.087  1.00 68.72           H
ATOM   3809  CB  ALA A 252      -2.835  -8.209 -23.949  1.00 68.72           C
ATOM   3810 1HB  ALA A 252      -2.447  -8.136 -24.965  1.00 68.72           H
ATOM   3811 2HB  ALA A 252      -3.719  -8.846 -23.942  1.00 68.72           H
ATOM   3812 3HB  ALA A 252      -3.100  -7.215 -23.589  1.00 68.72           H
ATOM   3813  HN  ALA A 252      -2.043 -10.529 -24.183  1.00 68.72           H
ATOM   3814  N   LEU A 253      -2.690 -10.093 -21.217  1.00 77.12           N
ATOM   3815  CA  LEU A 253      -3.299 -10.290 -19.913  1.00 77.12           C
ATOM   3816  C   LEU A 253      -2.215 -10.659 -18.899  1.00 77.12           C
ATOM   3817  O   LEU A 253      -2.426 -10.552 -17.692  1.00 77.12           O
ATOM   3818  HA  LEU A 253      -3.743  -9.341 -19.613  1.00 77.12           H
ATOM   3819  CB  LEU A 253      -4.434 -11.313 -20.000  1.00 77.12           C
ATOM   3820 1HB  LEU A 253      -4.108 -12.134 -20.639  1.00 77.12           H
ATOM   3821 2HB  LEU A 253      -4.599 -11.729 -19.006  1.00 77.12           H
ATOM   3822  CG  LEU A 253      -5.770 -10.789 -20.531  1.00 77.12           C
ATOM   3823  HG  LEU A 253      -5.578 -10.238 -21.452  1.00 77.12           H
ATOM   3824  CD1 LEU A 253      -6.711 -11.943 -20.882  1.00 77.12           C
ATOM   3825 1HD1 LEU A 253      -6.250 -12.568 -21.648  1.00 77.12           H
ATOM   3826 2HD1 LEU A 253      -6.899 -12.542 -19.991  1.00 77.12           H
ATOM   3827 3HD1 LEU A 253      -7.652 -11.543 -21.257  1.00 77.12           H
ATOM   3828  CD2 LEU A 253      -6.407  -9.810 -19.543  1.00 77.12           C
ATOM   3829 1HD2 LEU A 253      -6.582 -10.315 -18.594  1.00 77.12           H
ATOM   3830 2HD2 LEU A 253      -5.737  -8.964 -19.387  1.00 77.12           H
ATOM   3831 3HD2 LEU A 253      -7.355  -9.453 -19.946  1.00 77.12           H
ATOM   3832  HN  LEU A 253      -2.656 -10.909 -21.795  1.00 77.12           H
ATOM   3833  N   LYS A 254      -1.077 -11.088 -19.426  1.00 77.07           N
ATOM   3834  CA  LYS A 254       0.001 -11.577 -18.584  1.00 77.07           C
ATOM   3835  C   LYS A 254       0.358 -10.510 -17.548  1.00 77.07           C
ATOM   3836  O   LYS A 254       0.488 -10.809 -16.362  1.00 77.07           O
ATOM   3837  HA  LYS A 254      -0.370 -12.458 -18.058  1.00 77.07           H
ATOM   3838  CB  LYS A 254       1.187 -12.026 -19.439  1.00 77.07           C
ATOM   3839 1HB  LYS A 254       0.845 -12.717 -20.210  1.00 77.07           H
ATOM   3840 2HB  LYS A 254       1.617 -11.165 -19.951  1.00 77.07           H
ATOM   3841  CG  LYS A 254       2.258 -12.702 -18.580  1.00 77.07           C
ATOM   3842 1HG  LYS A 254       2.627 -11.999 -17.834  1.00 77.07           H
ATOM   3843 2HG  LYS A 254       1.819 -13.540 -18.038  1.00 77.07           H
ATOM   3844  CD  LYS A 254       3.420 -13.198 -19.442  1.00 77.07           C
ATOM   3845 1HD  LYS A 254       3.052 -13.910 -20.180  1.00 77.07           H
ATOM   3846 2HD  LYS A 254       3.851 -12.362 -19.993  1.00 77.07           H
ATOM   3847  CE  LYS A 254       4.499 -13.858 -18.581  1.00 77.07           C
ATOM   3848 1HE  LYS A 254       4.925 -13.125 -17.896  1.00 77.07           H
ATOM   3849 2HE  LYS A 254       4.055 -14.644 -17.970  1.00 77.07           H
ATOM   3850  NZ  LYS A 254       5.566 -14.428 -19.434  1.00 77.07           N
ATOM   3851 1HZ  LYS A 254       6.270 -14.863 -18.848  1.00 77.07           H
ATOM   3852 2HZ  LYS A 254       5.167 -15.122 -20.055  1.00 77.07           H
ATOM   3853 3HZ  LYS A 254       5.992 -13.688 -19.982  1.00 77.07           H
ATOM   3854  HN  LYS A 254      -0.887 -11.103 -20.408  1.00 77.07           H
ATOM   3855  N   VAL A 255       0.507  -9.286 -18.034  1.00 77.03           N
ATOM   3856  CA  VAL A 255       0.957  -8.194 -17.187  1.00 77.03           C
ATOM   3857  C   VAL A 255      -0.021  -8.022 -16.022  1.00 77.03           C
ATOM   3858  O   VAL A 255       0.390  -7.968 -14.865  1.00 77.03           O
ATOM   3859  HA  VAL A 255       1.933  -8.468 -16.787  1.00 77.03           H
ATOM   3860  CB  VAL A 255       1.125  -6.921 -18.019  1.00 77.03           C
ATOM   3861  HB  VAL A 255       0.164  -6.693 -18.481  1.00 77.03           H
ATOM   3862  CG1 VAL A 255       1.514  -5.735 -17.134  1.00 77.03           C
ATOM   3863 1HG1 VAL A 255       0.736  -5.566 -16.390  1.00 77.03           H
ATOM   3864 2HG1 VAL A 255       2.457  -5.951 -16.631  1.00 77.03           H
ATOM   3865 3HG1 VAL A 255       1.627  -4.844 -17.751  1.00 77.03           H
ATOM   3866  CG2 VAL A 255       2.147  -7.129 -19.138  1.00 77.03           C
ATOM   3867 1HG2 VAL A 255       3.112  -7.394 -18.705  1.00 77.03           H
ATOM   3868 2HG2 VAL A 255       1.811  -7.933 -19.793  1.00 77.03           H
ATOM   3869 3HG2 VAL A 255       2.248  -6.209 -19.714  1.00 77.03           H
ATOM   3870  HN  VAL A 255       0.328  -9.036 -18.985  1.00 77.03           H
ATOM   3871  N   THR A 256      -1.297  -7.942 -16.370  1.00 76.93           N
ATOM   3872  CA  THR A 256      -2.325  -7.657 -15.383  1.00 76.93           C
ATOM   3873  C   THR A 256      -2.337  -8.736 -14.299  1.00 76.93           C
ATOM   3874  O   THR A 256      -2.444  -8.428 -13.113  1.00 76.93           O
ATOM   3875  HA  THR A 256      -2.080  -6.714 -14.894  1.00 76.93           H
ATOM   3876  CB  THR A 256      -3.660  -7.518 -16.118  1.00 76.93           C
ATOM   3877  HB  THR A 256      -4.049  -8.495 -16.405  1.00 76.93           H
ATOM   3878  OG1 THR A 256      -3.374  -6.629 -17.194  1.00 76.93           O
ATOM   3879  HG1 THR A 256      -3.792  -6.966 -18.037  1.00 76.93           H
ATOM   3880  CG2 THR A 256      -4.710  -6.775 -15.289  1.00 76.93           C
ATOM   3881 1HG2 THR A 256      -4.348  -5.773 -15.059  1.00 76.93           H
ATOM   3882 2HG2 THR A 256      -4.892  -7.318 -14.362  1.00 76.93           H
ATOM   3883 3HG2 THR A 256      -5.638  -6.705 -15.857  1.00 76.93           H
ATOM   3884  HN  THR A 256      -1.631  -8.067 -17.304  1.00 76.93           H
ATOM   3885  N   ILE A 257      -2.226  -9.979 -14.745  1.00 79.86           N
ATOM   3886  CA  ILE A 257      -2.263 -11.108 -13.831  1.00 79.86           C
ATOM   3887  C   ILE A 257      -1.104 -10.993 -12.838  1.00 79.86           C
ATOM   3888  O   ILE A 257      -1.296 -11.151 -11.634  1.00 79.86           O
ATOM   3889  HA  ILE A 257      -3.200 -11.049 -13.276  1.00 79.86           H
ATOM   3890  CB  ILE A 257      -2.279 -12.426 -14.608  1.00 79.86           C
ATOM   3891  HB  ILE A 257      -1.466 -12.405 -15.333  1.00 79.86           H
ATOM   3892  CG1 ILE A 257      -3.582 -12.583 -15.394  1.00 79.86           C
ATOM   3893 1HG1 ILE A 257      -4.409 -12.753 -14.704  1.00 79.86           H
ATOM   3894 2HG1 ILE A 257      -3.800 -11.661 -15.932  1.00 79.86           H
ATOM   3895  CG2 ILE A 257      -2.023 -13.614 -13.678  1.00 79.86           C
ATOM   3896 1HG2 ILE A 257      -1.049 -13.500 -13.203  1.00 79.86           H
ATOM   3897 2HG2 ILE A 257      -2.799 -13.650 -12.913  1.00 79.86           H
ATOM   3898 3HG2 ILE A 257      -2.040 -14.538 -14.256  1.00 79.86           H
ATOM   3899  CD1 ILE A 257      -3.489 -13.747 -16.382  1.00 79.86           C
ATOM   3900 1HD1 ILE A 257      -2.677 -13.563 -17.086  1.00 79.86           H
ATOM   3901 2HD1 ILE A 257      -3.295 -14.672 -15.838  1.00 79.86           H
ATOM   3902 3HD1 ILE A 257      -4.429 -13.837 -16.928  1.00 79.86           H
ATOM   3903  HN  ILE A 257      -2.113 -10.219 -15.709  1.00 79.86           H
ATOM   3904  N   THR A 258       0.073 -10.719 -13.381  1.00 83.71           N
ATOM   3905  CA  THR A 258       1.283 -10.706 -12.577  1.00 83.71           C
ATOM   3906  C   THR A 258       1.195  -9.624 -11.498  1.00 83.71           C
ATOM   3907  O   THR A 258       1.486  -9.880 -10.331  1.00 83.71           O
ATOM   3908  HA  THR A 258       1.364 -11.664 -12.063  1.00 83.71           H
ATOM   3909  CB  THR A 258       2.475 -10.529 -13.519  1.00 83.71           C
ATOM   3910  HB  THR A 258       2.451  -9.550 -13.997  1.00 83.71           H
ATOM   3911  OG1 THR A 258       2.390 -11.646 -14.400  1.00 83.71           O
ATOM   3912  HG1 THR A 258       1.778 -11.435 -15.162  1.00 83.71           H
ATOM   3913  CG2 THR A 258       3.817 -10.716 -12.808  1.00 83.71           C
ATOM   3914 1HG2 THR A 258       3.868 -11.721 -12.387  1.00 83.71           H
ATOM   3915 2HG2 THR A 258       3.909  -9.982 -12.008  1.00 83.71           H
ATOM   3916 3HG2 THR A 258       4.629 -10.580 -13.522  1.00 83.71           H
ATOM   3917  HN  THR A 258       0.207 -10.509 -14.349  1.00 83.71           H
ATOM   3918  N   VAL A 259       0.792  -8.437 -11.928  1.00 82.55           N
ATOM   3919  CA  VAL A 259       0.718  -7.300 -11.026  1.00 82.55           C
ATOM   3920  C   VAL A 259      -0.262  -7.615  -9.895  1.00 82.55           C
ATOM   3921  O   VAL A 259       0.026  -7.352  -8.728  1.00 82.55           O
ATOM   3922  HA  VAL A 259       1.711  -7.154 -10.600  1.00 82.55           H
ATOM   3923  CB  VAL A 259       0.347  -6.037 -11.805  1.00 82.55           C
ATOM   3924  HB  VAL A 259      -0.552  -6.252 -12.384  1.00 82.55           H
ATOM   3925  CG1 VAL A 259       0.028  -4.881 -10.856  1.00 82.55           C
ATOM   3926 1HG1 VAL A 259      -0.810  -5.156 -10.216  1.00 82.55           H
ATOM   3927 2HG1 VAL A 259       0.901  -4.666 -10.238  1.00 82.55           H
ATOM   3928 3HG1 VAL A 259      -0.233  -3.995 -11.436  1.00 82.55           H
ATOM   3929  CG2 VAL A 259       1.456  -5.651 -12.786  1.00 82.55           C
ATOM   3930 1HG2 VAL A 259       2.378  -5.464 -12.236  1.00 82.55           H
ATOM   3931 2HG2 VAL A 259       1.614  -6.465 -13.494  1.00 82.55           H
ATOM   3932 3HG2 VAL A 259       1.166  -4.751 -13.327  1.00 82.55           H
ATOM   3933  HN  VAL A 259       0.519  -8.246 -12.871  1.00 82.55           H
ATOM   3934  N   LEU A 260      -1.401  -8.173 -10.279  1.00 81.93           N
ATOM   3935  CA  LEU A 260      -2.445  -8.482  -9.318  1.00 81.93           C
ATOM   3936  C   LEU A 260      -1.906  -9.480  -8.291  1.00 81.93           C
ATOM   3937  O   LEU A 260      -2.006  -9.252  -7.086  1.00 81.93           O
ATOM   3938  HA  LEU A 260      -2.698  -7.557  -8.800  1.00 81.93           H
ATOM   3939  CB  LEU A 260      -3.709  -8.960 -10.035  1.00 81.93           C
ATOM   3940 1HB  LEU A 260      -3.933  -8.260 -10.840  1.00 81.93           H
ATOM   3941 2HB  LEU A 260      -3.498  -9.923 -10.499  1.00 81.93           H
ATOM   3942  CG  LEU A 260      -4.959  -9.108  -9.164  1.00 81.93           C
ATOM   3943  HG  LEU A 260      -4.731  -9.804  -8.356  1.00 81.93           H
ATOM   3944  CD1 LEU A 260      -5.339  -7.774  -8.518  1.00 81.93           C
ATOM   3945 1HD1 LEU A 260      -4.516  -7.426  -7.893  1.00 81.93           H
ATOM   3946 2HD1 LEU A 260      -5.540  -7.038  -9.297  1.00 81.93           H
ATOM   3947 3HD1 LEU A 260      -6.230  -7.908  -7.905  1.00 81.93           H
ATOM   3948  CD2 LEU A 260      -6.117  -9.708  -9.964  1.00 81.93           C
ATOM   3949 1HD2 LEU A 260      -6.352  -9.057 -10.806  1.00 81.93           H
ATOM   3950 2HD2 LEU A 260      -5.830 -10.692 -10.335  1.00 81.93           H
ATOM   3951 3HD2 LEU A 260      -6.992  -9.802  -9.322  1.00 81.93           H
ATOM   3952  HN  LEU A 260      -1.614  -8.412 -11.227  1.00 81.93           H
ATOM   3953  N   THR A 261      -1.348 -10.566  -8.805  1.00 84.89           N
ATOM   3954  CA  THR A 261      -0.903 -11.655  -7.951  1.00 84.89           C
ATOM   3955  C   THR A 261       0.141 -11.155  -6.950  1.00 84.89           C
ATOM   3956  O   THR A 261       0.090 -11.498  -5.770  1.00 84.89           O
ATOM   3957  HA  THR A 261      -1.756 -12.009  -7.372  1.00 84.89           H
ATOM   3958  CB  THR A 261      -0.392 -12.782  -8.850  1.00 84.89           C
ATOM   3959  HB  THR A 261       0.478 -12.459  -9.423  1.00 84.89           H
ATOM   3960  OG1 THR A 261      -1.531 -13.156  -9.619  1.00 84.89           O
ATOM   3961  HG1 THR A 261      -1.534 -12.662 -10.489  1.00 84.89           H
ATOM   3962  CG2 THR A 261      -0.042 -14.047  -8.062  1.00 84.89           C
ATOM   3963 1HG2 THR A 261      -0.930 -14.408  -7.543  1.00 84.89           H
ATOM   3964 2HG2 THR A 261       0.736 -13.818  -7.335  1.00 84.89           H
ATOM   3965 3HG2 THR A 261       0.315 -14.815  -8.748  1.00 84.89           H
ATOM   3966  HN  THR A 261      -1.198 -10.709  -9.783  1.00 84.89           H
ATOM   3967  N   VAL A 262       1.064 -10.351  -7.458  1.00 87.68           N
ATOM   3968  CA  VAL A 262       2.178  -9.886  -6.650  1.00 87.68           C
ATOM   3969  C   VAL A 262       1.649  -9.003  -5.518  1.00 87.68           C
ATOM   3970  O   VAL A 262       2.149  -9.060  -4.396  1.00 87.68           O
ATOM   3971  HA  VAL A 262       2.658 -10.763  -6.216  1.00 87.68           H
ATOM   3972  CB  VAL A 262       3.204  -9.174  -7.534  1.00 87.68           C
ATOM   3973  HB  VAL A 262       2.679  -8.413  -8.111  1.00 87.68           H
ATOM   3974  CG1 VAL A 262       4.264  -8.469  -6.685  1.00 87.68           C
ATOM   3975 1HG1 VAL A 262       3.784  -7.731  -6.042  1.00 87.68           H
ATOM   3976 2HG1 VAL A 262       4.784  -9.204  -6.069  1.00 87.68           H
ATOM   3977 3HG1 VAL A 262       4.981  -7.971  -7.338  1.00 87.68           H
ATOM   3978  CG2 VAL A 262       3.850 -10.149  -8.519  1.00 87.68           C
ATOM   3979 1HG2 VAL A 262       4.355 -10.942  -7.967  1.00 87.68           H
ATOM   3980 2HG2 VAL A 262       3.081 -10.584  -9.158  1.00 87.68           H
ATOM   3981 3HG2 VAL A 262       4.575  -9.617  -9.135  1.00 87.68           H
ATOM   3982  HN  VAL A 262       1.058 -10.019  -8.401  1.00 87.68           H
ATOM   3983  N   PHE A 263       0.643  -8.208  -5.852  1.00 86.13           N
ATOM   3984  CA  PHE A 263       0.009  -7.350  -4.866  1.00 86.13           C
ATOM   3985  C   PHE A 263      -0.641  -8.178  -3.756  1.00 86.13           C
ATOM   3986  O   PHE A 263      -0.445  -7.899  -2.574  1.00 86.13           O
ATOM   3987  HA  PHE A 263       0.787  -6.718  -4.438  1.00 86.13           H
ATOM   3988  CB  PHE A 263      -1.077  -6.557  -5.596  1.00 86.13           C
ATOM   3989 1HB  PHE A 263      -0.629  -6.045  -6.448  1.00 86.13           H
ATOM   3990 2HB  PHE A 263      -1.815  -7.253  -5.994  1.00 86.13           H
ATOM   3991  CG  PHE A 263      -1.791  -5.526  -4.719  1.00 86.13           C
ATOM   3992  CD1 PHE A 263      -2.945  -5.858  -4.082  1.00 86.13           C
ATOM   3993  HD1 PHE A 263      -3.362  -6.859  -4.196  1.00 86.13           H
ATOM   3994  CD2 PHE A 263      -1.270  -4.277  -4.577  1.00 86.13           C
ATOM   3995  HD2 PHE A 263      -0.345  -4.011  -5.088  1.00 86.13           H
ATOM   3996  CE1 PHE A 263      -3.608  -4.901  -3.268  1.00 86.13           C
ATOM   3997  HE1 PHE A 263      -4.533  -5.167  -2.757  1.00 86.13           H
ATOM   3998  CE2 PHE A 263      -1.933  -3.321  -3.763  1.00 86.13           C
ATOM   3999  HE2 PHE A 263      -1.516  -2.320  -3.649  1.00 86.13           H
ATOM   4000  CZ  PHE A 263      -3.087  -3.653  -3.126  1.00 86.13           C
ATOM   4001  HZ  PHE A 263      -3.596  -2.918  -2.501  1.00 86.13           H
ATOM   4002  HN  PHE A 263       0.263  -8.144  -6.775  1.00 86.13           H
ATOM   4003  N   VAL A 264      -1.400  -9.179  -4.175  1.00 83.28           N
ATOM   4004  CA  VAL A 264      -2.117 -10.021  -3.232  1.00 83.28           C
ATOM   4005  C   VAL A 264      -1.124 -10.622  -2.235  1.00 83.28           C
ATOM   4006  O   VAL A 264      -1.310 -10.511  -1.024  1.00 83.28           O
ATOM   4007  HA  VAL A 264      -2.816  -9.385  -2.689  1.00 83.28           H
ATOM   4008  CB  VAL A 264      -2.925 -11.080  -3.984  1.00 83.28           C
ATOM   4009  HB  VAL A 264      -2.222 -11.783  -4.431  1.00 83.28           H
ATOM   4010  CG1 VAL A 264      -3.828 -11.862  -3.029  1.00 83.28           C
ATOM   4011 1HG1 VAL A 264      -3.216 -12.359  -2.276  1.00 83.28           H
ATOM   4012 2HG1 VAL A 264      -4.520 -11.177  -2.540  1.00 83.28           H
ATOM   4013 3HG1 VAL A 264      -4.390 -12.608  -3.590  1.00 83.28           H
ATOM   4014  CG2 VAL A 264      -3.739 -10.447  -5.114  1.00 83.28           C
ATOM   4015 1HG2 VAL A 264      -4.429  -9.713  -4.698  1.00 83.28           H
ATOM   4016 2HG2 VAL A 264      -3.066  -9.956  -5.817  1.00 83.28           H
ATOM   4017 3HG2 VAL A 264      -4.304 -11.222  -5.633  1.00 83.28           H
ATOM   4018  HN  VAL A 264      -1.529  -9.418  -5.137  1.00 83.28           H
ATOM   4019  N   LEU A 265      -0.091 -11.247  -2.781  1.00 88.31           N
ATOM   4020  CA  LEU A 265       0.775 -12.099  -1.985  1.00 88.31           C
ATOM   4021  C   LEU A 265       1.541 -11.240  -0.977  1.00 88.31           C
ATOM   4022  O   LEU A 265       1.903 -11.712   0.099  1.00 88.31           O
ATOM   4023  HA  LEU A 265       0.137 -12.790  -1.434  1.00 88.31           H
ATOM   4024  CB  LEU A 265       1.679 -12.940  -2.889  1.00 88.31           C
ATOM   4025 1HB  LEU A 265       2.191 -12.271  -3.581  1.00 88.31           H
ATOM   4026 2HB  LEU A 265       2.446 -13.406  -2.270  1.00 88.31           H
ATOM   4027  CG  LEU A 265       0.984 -14.034  -3.702  1.00 88.31           C
ATOM   4028  HG  LEU A 265       0.206 -13.567  -4.307  1.00 88.31           H
ATOM   4029  CD1 LEU A 265       1.963 -14.707  -4.665  1.00 88.31           C
ATOM   4030 1HD1 LEU A 265       2.366 -13.964  -5.352  1.00 88.31           H
ATOM   4031 2HD1 LEU A 265       2.778 -15.158  -4.098  1.00 88.31           H
ATOM   4032 3HD1 LEU A 265       1.443 -15.481  -5.230  1.00 88.31           H
ATOM   4033  CD2 LEU A 265       0.295 -15.045  -2.783  1.00 88.31           C
ATOM   4034 1HD2 LEU A 265       1.038 -15.510  -2.134  1.00 88.31           H
ATOM   4035 2HD2 LEU A 265      -0.451 -14.535  -2.174  1.00 88.31           H
ATOM   4036 3HD2 LEU A 265      -0.191 -15.812  -3.386  1.00 88.31           H
ATOM   4037  HN  LEU A 265       0.156 -11.179  -3.748  1.00 88.31           H
ATOM   4038  N   SER A 266       1.767  -9.992  -1.362  1.00 90.45           N
ATOM   4039  CA  SER A 266       2.558  -9.088  -0.545  1.00 90.45           C
ATOM   4040  C   SER A 266       1.686  -8.479   0.556  1.00 90.45           C
ATOM   4041  O   SER A 266       2.137  -8.311   1.688  1.00 90.45           O
ATOM   4042  HA  SER A 266       3.345  -9.704  -0.112  1.00 90.45           H
ATOM   4043  CB  SER A 266       3.186  -7.983  -1.396  1.00 90.45           C
ATOM   4044 1HB  SER A 266       3.712  -7.281  -0.749  1.00 90.45           H
ATOM   4045 2HB  SER A 266       3.929  -8.418  -2.065  1.00 90.45           H
ATOM   4046  OG  SER A 266       2.212  -7.281  -2.163  1.00 90.45           O
ATOM   4047  HG  SER A 266       2.160  -7.665  -3.085  1.00 90.45           H
ATOM   4048  HN  SER A 266       1.420  -9.598  -2.214  1.00 90.45           H
ATOM   4049  N   GLN A 267       0.454  -8.165   0.184  1.00 89.36           N
ATOM   4050  CA  GLN A 267      -0.410  -7.377   1.047  1.00 89.36           C
ATOM   4051  C   GLN A 267      -1.171  -8.288   2.012  1.00 89.36           C
ATOM   4052  O   GLN A 267      -1.484  -7.888   3.132  1.00 89.36           O
ATOM   4053  HA  GLN A 267       0.259  -6.722   1.606  1.00 89.36           H
ATOM   4054  CB  GLN A 267      -1.375  -6.523   0.223  1.00 89.36           C
ATOM   4055 1HB  GLN A 267      -1.976  -7.165  -0.421  1.00 89.36           H
ATOM   4056 2HB  GLN A 267      -2.066  -6.004   0.888  1.00 89.36           H
ATOM   4057  CG  GLN A 267      -0.616  -5.504  -0.629  1.00 89.36           C
ATOM   4058 1HG  GLN A 267       0.029  -6.024  -1.337  1.00 89.36           H
ATOM   4059 2HG  GLN A 267      -1.322  -4.915  -1.214  1.00 89.36           H
ATOM   4060  CD  GLN A 267       0.227  -4.575   0.248  1.00 89.36           C
ATOM   4061  OE1 GLN A 267      -0.221  -4.059   1.259  1.00 89.36           O
ATOM   4062  NE2 GLN A 267       1.468  -4.392  -0.193  1.00 89.36           N
ATOM   4063 1HE2 GLN A 267       1.772  -4.846  -1.031  1.00 89.36           H
ATOM   4064 2HE2 GLN A 267       2.097  -3.801   0.312  1.00 89.36           H
ATOM   4065  HN  GLN A 267       0.045  -8.440  -0.686  1.00 89.36           H
ATOM   4066  N   PHE A 268      -1.446  -9.496   1.542  1.00 89.86           N
ATOM   4067  CA  PHE A 268      -2.353 -10.385   2.249  1.00 89.86           C
ATOM   4068  C   PHE A 268      -1.851 -10.666   3.667  1.00 89.86           C
ATOM   4069  O   PHE A 268      -2.590 -10.497   4.635  1.00 89.86           O
ATOM   4070  HA  PHE A 268      -3.320  -9.886   2.300  1.00 89.86           H
ATOM   4071  CB  PHE A 268      -2.392 -11.699   1.465  1.00 89.86           C
ATOM   4072 1HB  PHE A 268      -2.703 -11.490   0.441  1.00 89.86           H
ATOM   4073 2HB  PHE A 268      -1.384 -12.110   1.414  1.00 89.86           H
ATOM   4074  CG  PHE A 268      -3.328 -12.752   2.062  1.00 89.86           C
ATOM   4075  CD1 PHE A 268      -2.822 -13.752   2.833  1.00 89.86           C
ATOM   4076  HD1 PHE A 268      -1.751 -13.803   3.026  1.00 89.86           H
ATOM   4077  CD2 PHE A 268      -4.665 -12.688   1.822  1.00 89.86           C
ATOM   4078  HD2 PHE A 268      -5.070 -11.886   1.204  1.00 89.86           H
ATOM   4079  CE1 PHE A 268      -3.691 -14.729   3.388  1.00 89.86           C
ATOM   4080  HE1 PHE A 268      -3.285 -15.530   4.005  1.00 89.86           H
ATOM   4081  CE2 PHE A 268      -5.533 -13.665   2.377  1.00 89.86           C
ATOM   4082  HE2 PHE A 268      -6.605 -13.614   2.184  1.00 89.86           H
ATOM   4083  CZ  PHE A 268      -5.028 -14.665   3.148  1.00 89.86           C
ATOM   4084  HZ  PHE A 268      -5.694 -15.415   3.573  1.00 89.86           H
ATOM   4085  HN  PHE A 268      -1.063  -9.868   0.697  1.00 89.86           H
ATOM   4086  N   PRO A 269      -0.591 -11.098   3.814  1.00 93.38           N
ATOM   4087  CA  PRO A 269      -0.078 -11.495   5.127  1.00 93.38           C
ATOM   4088  C   PRO A 269      -0.287 -10.417   6.178  1.00 93.38           C
ATOM   4089  O   PRO A 269      -0.707 -10.709   7.297  1.00 93.38           O
ATOM   4090  HA  PRO A 269      -0.625 -12.363   5.496  1.00 93.38           H
ATOM   4091  CB  PRO A 269       1.407 -11.759   4.872  1.00 93.38           C
ATOM   4092 1HB  PRO A 269       2.010 -10.868   5.053  1.00 93.38           H
ATOM   4093 2HB  PRO A 269       1.794 -12.541   5.525  1.00 93.38           H
ATOM   4094  CG  PRO A 269       1.445 -12.177   3.407  1.00 93.38           C
ATOM   4095 1HG  PRO A 269       2.440 -12.059   2.978  1.00 93.38           H
ATOM   4096 2HG  PRO A 269       1.178 -13.226   3.279  1.00 93.38           H
ATOM   4097  CD  PRO A 269       0.432 -11.246   2.762  1.00 93.38           C
ATOM   4098 1HD  PRO A 269       0.875 -10.286   2.497  1.00 93.38           H
ATOM   4099 2HD  PRO A 269       0.021 -11.667   1.845  1.00 93.38           H
ATOM   4100  N   TYR A 270       0.015  -9.188   5.787  1.00 93.92           N
ATOM   4101  CA  TYR A 270      -0.033  -8.073   6.718  1.00 93.92           C
ATOM   4102  C   TYR A 270      -1.463  -7.824   7.202  1.00 93.92           C
ATOM   4103  O   TYR A 270      -1.692  -7.611   8.392  1.00 93.92           O
ATOM   4104  HA  TYR A 270       0.594  -8.322   7.574  1.00 93.92           H
ATOM   4105  CB  TYR A 270       0.448  -6.849   5.936  1.00 93.92           C
ATOM   4106 1HB  TYR A 270       1.493  -6.994   5.662  1.00 93.92           H
ATOM   4107 2HB  TYR A 270      -0.119  -6.778   5.007  1.00 93.92           H
ATOM   4108  CG  TYR A 270       0.314  -5.530   6.700  1.00 93.92           C
ATOM   4109  CD1 TYR A 270      -0.565  -4.563   6.257  1.00 93.92           C
ATOM   4110  HD1 TYR A 270      -1.163  -4.738   5.363  1.00 93.92           H
ATOM   4111  CD2 TYR A 270       1.071  -5.309   7.832  1.00 93.92           C
ATOM   4112  HD2 TYR A 270       1.765  -6.073   8.182  1.00 93.92           H
ATOM   4113  CE1 TYR A 270      -0.691  -3.321   6.976  1.00 93.92           C
ATOM   4114  HE1 TYR A 270      -1.380  -2.548   6.637  1.00 93.92           H
ATOM   4115  CE2 TYR A 270       0.945  -4.068   8.551  1.00 93.92           C
ATOM   4116  HE2 TYR A 270       1.537  -3.880   9.447  1.00 93.92           H
ATOM   4117  CZ  TYR A 270       0.070  -3.135   8.088  1.00 93.92           C
ATOM   4118  OH  TYR A 270      -0.049  -1.963   8.767  1.00 93.92           O
ATOM   4119  HH  TYR A 270       0.261  -2.081   9.710  1.00 93.92           H
ATOM   4120  HN  TYR A 270       0.288  -8.948   4.855  1.00 93.92           H
ATOM   4121  N   ASN A 271      -2.389  -7.861   6.255  1.00 90.15           N
ATOM   4122  CA  ASN A 271      -3.779  -7.558   6.555  1.00 90.15           C
ATOM   4123  C   ASN A 271      -4.371  -8.687   7.401  1.00 90.15           C
ATOM   4124  O   ASN A 271      -5.329  -8.475   8.143  1.00 90.15           O
ATOM   4125  HA  ASN A 271      -3.756  -6.607   7.087  1.00 90.15           H
ATOM   4126  CB  ASN A 271      -4.606  -7.443   5.273  1.00 90.15           C
ATOM   4127 1HB  ASN A 271      -4.391  -8.289   4.620  1.00 90.15           H
ATOM   4128 2HB  ASN A 271      -5.668  -7.490   5.516  1.00 90.15           H
ATOM   4129  CG  ASN A 271      -4.303  -6.135   4.540  1.00 90.15           C
ATOM   4130  OD1 ASN A 271      -4.647  -5.051   4.982  1.00 90.15           O
ATOM   4131  ND2 ASN A 271      -3.640  -6.297   3.398  1.00 90.15           N
ATOM   4132 1HD2 ASN A 271      -3.387  -7.214   3.092  1.00 90.15           H
ATOM   4133 2HD2 ASN A 271      -3.395  -5.500   2.845  1.00 90.15           H
ATOM   4134  HN  ASN A 271      -2.204  -8.091   5.300  1.00 90.15           H
ATOM   4135  N   CYS A 272      -3.776  -9.863   7.260  1.00 92.51           N
ATOM   4136  CA  CYS A 272      -4.150 -10.995   8.092  1.00 92.51           C
ATOM   4137  C   CYS A 272      -3.844 -10.642   9.549  1.00 92.51           C
ATOM   4138  O   CYS A 272      -4.661 -10.888  10.435  1.00 92.51           O
ATOM   4139  HA  CYS A 272      -5.219 -11.150   7.947  1.00 92.51           H
ATOM   4140  CB  CYS A 272      -3.440 -12.277   7.654  1.00 92.51           C
ATOM   4141 1HB  CYS A 272      -2.372 -12.090   7.536  1.00 92.51           H
ATOM   4142 2HB  CYS A 272      -3.545 -13.042   8.423  1.00 92.51           H
ATOM   4143  SG  CYS A 272      -4.147 -12.877   6.076  1.00 92.51           S
ATOM   4144  HG  CYS A 272      -3.575 -11.953   5.308  1.00 92.51           H
ATOM   4145  HN  CYS A 272      -3.053 -10.048   6.595  1.00 92.51           H
ATOM   4146  N   ILE A 273      -2.665 -10.072   9.751  1.00 93.58           N
ATOM   4147  CA  ILE A 273      -2.228  -9.713  11.090  1.00 93.58           C
ATOM   4148  C   ILE A 273      -3.092  -8.563  11.612  1.00 93.58           C
ATOM   4149  O   ILE A 273      -3.440  -8.531  12.792  1.00 93.58           O
ATOM   4150  HA  ILE A 273      -2.385 -10.581  11.729  1.00 93.58           H
ATOM   4151  CB  ILE A 273      -0.729  -9.408  11.100  1.00 93.58           C
ATOM   4152  HB  ILE A 273      -0.536  -8.619  10.374  1.00 93.58           H
ATOM   4153  CG1 ILE A 273       0.082 -10.631  10.664  1.00 93.58           C
ATOM   4154 1HG1 ILE A 273      -0.217 -10.930   9.660  1.00 93.58           H
ATOM   4155 2HG1 ILE A 273       1.140 -10.372  10.618  1.00 93.58           H
ATOM   4156  CG2 ILE A 273      -0.285  -8.884  12.467  1.00 93.58           C
ATOM   4157 1HG2 ILE A 273      -0.829  -7.968  12.698  1.00 93.58           H
ATOM   4158 2HG2 ILE A 273      -0.495  -9.634  13.229  1.00 93.58           H
ATOM   4159 3HG2 ILE A 273       0.785  -8.675  12.446  1.00 93.58           H
ATOM   4160  CD1 ILE A 273      -0.123 -11.798  11.633  1.00 93.58           C
ATOM   4161 1HD1 ILE A 273       0.200 -11.502  12.631  1.00 93.58           H
ATOM   4162 2HD1 ILE A 273      -1.178 -12.069  11.657  1.00 93.58           H
ATOM   4163 3HD1 ILE A 273       0.465 -12.653  11.300  1.00 93.58           H
ATOM   4164  HN  ILE A 273      -2.016  -9.856   9.022  1.00 93.58           H
ATOM   4165  N   LEU A 274      -3.414  -7.649  10.709  1.00 92.64           N
ATOM   4166  CA  LEU A 274      -4.271  -6.527  11.053  1.00 92.64           C
ATOM   4167  C   LEU A 274      -5.612  -7.055  11.569  1.00 92.64           C
ATOM   4168  O   LEU A 274      -6.189  -6.491  12.497  1.00 92.64           O
ATOM   4169  HA  LEU A 274      -3.784  -5.977  11.857  1.00 92.64           H
ATOM   4170  CB  LEU A 274      -4.403  -5.571   9.866  1.00 92.64           C
ATOM   4171 1HB  LEU A 274      -4.516  -6.163   8.958  1.00 92.64           H
ATOM   4172 2HB  LEU A 274      -5.322  -4.996   9.988  1.00 92.64           H
ATOM   4173  CG  LEU A 274      -3.246  -4.591   9.662  1.00 92.64           C
ATOM   4174  HG  LEU A 274      -2.335  -5.168   9.500  1.00 92.64           H
ATOM   4175  CD1 LEU A 274      -3.466  -3.735   8.413  1.00 92.64           C
ATOM   4176 1HD1 LEU A 274      -3.536  -4.381   7.537  1.00 92.64           H
ATOM   4177 2HD1 LEU A 274      -4.389  -3.167   8.520  1.00 92.64           H
ATOM   4178 3HD1 LEU A 274      -2.628  -3.048   8.291  1.00 92.64           H
ATOM   4179  CD2 LEU A 274      -3.024  -3.737  10.911  1.00 92.64           C
ATOM   4180 1HD2 LEU A 274      -3.928  -3.168  11.128  1.00 92.64           H
ATOM   4181 2HD2 LEU A 274      -2.789  -4.383  11.757  1.00 92.64           H
ATOM   4182 3HD2 LEU A 274      -2.195  -3.050  10.739  1.00 92.64           H
ATOM   4183  HN  LEU A 274      -3.099  -7.665   9.760  1.00 92.64           H
ATOM   4184  N   LEU A 275      -6.067  -8.131  10.945  1.00 93.36           N
ATOM   4185  CA  LEU A 275      -7.317  -8.756  11.346  1.00 93.36           C
ATOM   4186  C   LEU A 275      -7.202  -9.230  12.796  1.00 93.36           C
ATOM   4187  O   LEU A 275      -8.087  -8.969  13.610  1.00 93.36           O
ATOM   4188  HA  LEU A 275      -8.095  -7.994  11.292  1.00 93.36           H
ATOM   4189  CB  LEU A 275      -7.700  -9.865  10.364  1.00 93.36           C
ATOM   4190 1HB  LEU A 275      -7.823  -9.422   9.376  1.00 93.36           H
ATOM   4191 2HB  LEU A 275      -6.869 -10.567  10.297  1.00 93.36           H
ATOM   4192  CG  LEU A 275      -8.969 -10.650  10.702  1.00 93.36           C
ATOM   4193  HG  LEU A 275      -8.868 -11.044  11.713  1.00 93.36           H
ATOM   4194  CD1 LEU A 275     -10.197  -9.738  10.692  1.00 93.36           C
ATOM   4195 1HD1 LEU A 275     -10.068  -8.947  11.431  1.00 93.36           H
ATOM   4196 2HD1 LEU A 275     -10.313  -9.295   9.703  1.00 93.36           H
ATOM   4197 3HD1 LEU A 275     -11.085 -10.321  10.936  1.00 93.36           H
ATOM   4198  CD2 LEU A 275      -9.138 -11.849   9.766  1.00 93.36           C
ATOM   4199 1HD2 LEU A 275      -9.207 -11.498   8.736  1.00 93.36           H
ATOM   4200 2HD2 LEU A 275      -8.279 -12.512   9.867  1.00 93.36           H
ATOM   4201 3HD2 LEU A 275     -10.047 -12.389  10.028  1.00 93.36           H
ATOM   4202  HN  LEU A 275      -5.600  -8.574  10.180  1.00 93.36           H
ATOM   4203  N   VAL A 276      -6.106  -9.920  13.075  1.00 94.30           N
ATOM   4204  CA  VAL A 276      -5.876 -10.455  14.406  1.00 94.30           C
ATOM   4205  C   VAL A 276      -5.876  -9.309  15.419  1.00 94.30           C
ATOM   4206  O   VAL A 276      -6.507  -9.404  16.470  1.00 94.30           O
ATOM   4207  HA  VAL A 276      -6.703 -11.127  14.637  1.00 94.30           H
ATOM   4208  CB  VAL A 276      -4.583 -11.271  14.426  1.00 94.30           C
ATOM   4209  HB  VAL A 276      -3.778 -10.633  14.060  1.00 94.30           H
ATOM   4210  CG1 VAL A 276      -4.229 -11.704  15.850  1.00 94.30           C
ATOM   4211 1HG1 VAL A 276      -4.095 -10.821  16.475  1.00 94.30           H
ATOM   4212 2HG1 VAL A 276      -5.035 -12.316  16.255  1.00 94.30           H
ATOM   4213 3HG1 VAL A 276      -3.306 -12.282  15.836  1.00 94.30           H
ATOM   4214  CG2 VAL A 276      -4.683 -12.481  13.495  1.00 94.30           C
ATOM   4215 1HG2 VAL A 276      -5.505 -13.121  13.817  1.00 94.30           H
ATOM   4216 2HG2 VAL A 276      -4.866 -12.141  12.475  1.00 94.30           H
ATOM   4217 3HG2 VAL A 276      -3.750 -13.044  13.528  1.00 94.30           H
ATOM   4218  HN  VAL A 276      -5.383 -10.113  12.411  1.00 94.30           H
ATOM   4219  N   GLN A 277      -5.160  -8.251  15.067  1.00 93.52           N
ATOM   4220  CA  GLN A 277      -5.046  -7.098  15.945  1.00 93.52           C
ATOM   4221  C   GLN A 277      -6.424  -6.482  16.194  1.00 93.52           C
ATOM   4222  O   GLN A 277      -6.680  -5.939  17.267  1.00 93.52           O
ATOM   4223  HA  GLN A 277      -4.639  -7.485  16.879  1.00 93.52           H
ATOM   4224  CB  GLN A 277      -4.078  -6.063  15.367  1.00 93.52           C
ATOM   4225 1HB  GLN A 277      -4.302  -5.899  14.313  1.00 93.52           H
ATOM   4226 2HB  GLN A 277      -4.217  -5.108  15.875  1.00 93.52           H
ATOM   4227  CG  GLN A 277      -2.627  -6.523  15.521  1.00 93.52           C
ATOM   4228 1HG  GLN A 277      -2.416  -6.726  16.571  1.00 93.52           H
ATOM   4229 2HG  GLN A 277      -2.479  -7.457  14.979  1.00 93.52           H
ATOM   4230  CD  GLN A 277      -1.658  -5.463  14.995  1.00 93.52           C
ATOM   4231  OE1 GLN A 277      -2.007  -4.603  14.204  1.00 93.52           O
ATOM   4232  NE2 GLN A 277      -0.423  -5.572  15.478  1.00 93.52           N
ATOM   4233 1HE2 GLN A 277      -0.202  -6.301  16.125  1.00 93.52           H
ATOM   4234 2HE2 GLN A 277       0.284  -4.924  15.194  1.00 93.52           H
ATOM   4235  HN  GLN A 277      -4.665  -8.173  14.201  1.00 93.52           H
ATOM   4236  N   THR A 278      -7.275  -6.588  15.184  1.00 93.65           N
ATOM   4237  CA  THR A 278      -8.612  -6.024  15.270  1.00 93.65           C
ATOM   4238  C   THR A 278      -9.465  -6.822  16.257  1.00 93.65           C
ATOM   4239  O   THR A 278     -10.183  -6.244  17.072  1.00 93.65           O
ATOM   4240  HA  THR A 278      -8.532  -5.010  15.663  1.00 93.65           H
ATOM   4241  CB  THR A 278      -9.198  -5.980  13.857  1.00 93.65           C
ATOM   4242  HB  THR A 278      -9.361  -6.986  13.472  1.00 93.65           H
ATOM   4243  OG1 THR A 278      -8.273  -5.182  13.122  1.00 93.65           O
ATOM   4244  HG1 THR A 278      -7.618  -5.769  12.647  1.00 93.65           H
ATOM   4245  CG2 THR A 278     -10.506  -5.190  13.791  1.00 93.65           C
ATOM   4246 1HG2 THR A 278     -10.328  -4.164  14.112  1.00 93.65           H
ATOM   4247 2HG2 THR A 278     -11.244  -5.653  14.446  1.00 93.65           H
ATOM   4248 3HG2 THR A 278     -10.879  -5.190  12.767  1.00 93.65           H
ATOM   4249  HN  THR A 278      -7.065  -7.047  14.321  1.00 93.65           H
ATOM   4250  N   ILE A 279      -9.358  -8.139  16.153  1.00 94.72           N
ATOM   4251  CA  ILE A 279     -10.112  -9.023  17.025  1.00 94.72           C
ATOM   4252  C   ILE A 279      -9.652  -8.819  18.470  1.00 94.72           C
ATOM   4253  O   ILE A 279     -10.473  -8.768  19.385  1.00 94.72           O
ATOM   4254  HA  ILE A 279     -11.161  -8.736  16.953  1.00 94.72           H
ATOM   4255  CB  ILE A 279     -10.004 -10.471  16.544  1.00 94.72           C
ATOM   4256  HB  ILE A 279      -8.948 -10.720  16.444  1.00 94.72           H
ATOM   4257  CG1 ILE A 279     -10.640 -10.638  15.162  1.00 94.72           C
ATOM   4258 1HG1 ILE A 279     -11.724 -10.565  15.246  1.00 94.72           H
ATOM   4259 2HG1 ILE A 279     -10.315  -9.829  14.508  1.00 94.72           H
ATOM   4260  CG2 ILE A 279     -10.601 -11.436  17.570  1.00 94.72           C
ATOM   4261 1HG2 ILE A 279     -10.064 -11.341  18.514  1.00 94.72           H
ATOM   4262 2HG2 ILE A 279     -11.653 -11.196  17.725  1.00 94.72           H
ATOM   4263 3HG2 ILE A 279     -10.511 -12.458  17.203  1.00 94.72           H
ATOM   4264  CD1 ILE A 279     -10.261 -11.985  14.544  1.00 94.72           C
ATOM   4265 1HD1 ILE A 279      -9.177 -12.045  14.440  1.00 94.72           H
ATOM   4266 2HD1 ILE A 279     -10.609 -12.792  15.189  1.00 94.72           H
ATOM   4267 3HD1 ILE A 279     -10.726 -12.078  13.562  1.00 94.72           H
ATOM   4268  HN  ILE A 279      -8.771  -8.601  15.488  1.00 94.72           H
ATOM   4269  N   ASP A 280      -8.341  -8.709  18.631  1.00 94.00           N
ATOM   4270  CA  ASP A 280      -7.757  -8.584  19.955  1.00 94.00           C
ATOM   4271  C   ASP A 280      -8.130  -7.222  20.546  1.00 94.00           C
ATOM   4272  O   ASP A 280      -8.298  -7.092  21.757  1.00 94.00           O
ATOM   4273  HA  ASP A 280      -8.169  -9.414  20.529  1.00 94.00           H
ATOM   4274  CB  ASP A 280      -6.231  -8.671  19.895  1.00 94.00           C
ATOM   4275 1HB  ASP A 280      -5.936  -9.554  19.329  1.00 94.00           H
ATOM   4276 2HB  ASP A 280      -5.835  -7.805  19.364  1.00 94.00           H
ATOM   4277  CG  ASP A 280      -5.629  -8.734  21.300  1.00 94.00           C
ATOM   4278  OD1 ASP A 280      -6.118  -9.571  22.090  1.00 94.00           O
ATOM   4279  OD2 ASP A 280      -4.694  -7.944  21.553  1.00 94.00           O
ATOM   4280  HN  ASP A 280      -7.684  -8.703  17.877  1.00 94.00           H
ATOM   4281  N   ALA A 281      -8.248  -6.242  19.662  1.00 92.64           N
ATOM   4282  CA  ALA A 281      -8.630  -4.903  20.077  1.00 92.64           C
ATOM   4283  C   ALA A 281     -10.007  -4.952  20.741  1.00 92.64           C
ATOM   4284  O   ALA A 281     -10.293  -4.167  21.644  1.00 92.64           O
ATOM   4285  HA  ALA A 281      -7.896  -4.560  20.807  1.00 92.64           H
ATOM   4286  CB  ALA A 281      -8.598  -3.965  18.868  1.00 92.64           C
ATOM   4287 1HB  ALA A 281      -7.591  -3.943  18.452  1.00 92.64           H
ATOM   4288 2HB  ALA A 281      -9.296  -4.324  18.112  1.00 92.64           H
ATOM   4289 3HB  ALA A 281      -8.884  -2.961  19.180  1.00 92.64           H
ATOM   4290  HN  ALA A 281      -8.089  -6.351  18.681  1.00 92.64           H
ATOM   4291  N   TYR A 282     -10.824  -5.881  20.267  1.00 91.11           N
ATOM   4292  CA  TYR A 282     -12.174  -6.025  20.784  1.00 91.11           C
ATOM   4293  C   TYR A 282     -12.205  -6.975  21.983  1.00 91.11           C
ATOM   4294  O   TYR A 282     -12.788  -6.657  23.018  1.00 91.11           O
ATOM   4295  HA  TYR A 282     -12.519  -5.041  21.102  1.00 91.11           H
ATOM   4296  CB  TYR A 282     -12.999  -6.630  19.647  1.00 91.11           C
ATOM   4297 1HB  TYR A 282     -12.837  -6.045  18.742  1.00 91.11           H
ATOM   4298 2HB  TYR A 282     -12.635  -7.637  19.444  1.00 91.11           H
ATOM   4299  CG  TYR A 282     -14.501  -6.694  19.933  1.00 91.11           C
ATOM   4300  CD1 TYR A 282     -15.080  -7.886  20.317  1.00 91.11           C
ATOM   4301  HD1 TYR A 282     -14.467  -8.783  20.417  1.00 91.11           H
ATOM   4302  CD2 TYR A 282     -15.276  -5.559  19.807  1.00 91.11           C
ATOM   4303  HD2 TYR A 282     -14.819  -4.618  19.503  1.00 91.11           H
ATOM   4304  CE1 TYR A 282     -16.493  -7.947  20.586  1.00 91.11           C
ATOM   4305  HE1 TYR A 282     -16.963  -8.882  20.890  1.00 91.11           H
ATOM   4306  CE2 TYR A 282     -16.689  -5.620  20.076  1.00 91.11           C
ATOM   4307  HE2 TYR A 282     -17.313  -4.731  19.980  1.00 91.11           H
ATOM   4308  CZ  TYR A 282     -17.228  -6.810  20.453  1.00 91.11           C
ATOM   4309  OH  TYR A 282     -18.563  -6.867  20.707  1.00 91.11           O
ATOM   4310  HH  TYR A 282     -18.971  -5.961  20.596  1.00 91.11           H
ATOM   4311  HN  TYR A 282     -10.577  -6.528  19.546  1.00 91.11           H
ATOM   4312  N   ALA A 283     -11.569  -8.124  21.802  1.00 92.01           N
ATOM   4313  CA  ALA A 283     -11.760  -9.236  22.718  1.00 92.01           C
ATOM   4314  C   ALA A 283     -10.662  -9.208  23.783  1.00 92.01           C
ATOM   4315  O   ALA A 283     -10.814  -9.799  24.851  1.00 92.01           O
ATOM   4316  HA  ALA A 283     -12.728  -9.106  23.201  1.00 92.01           H
ATOM   4317  CB  ALA A 283     -11.774 -10.548  21.931  1.00 92.01           C
ATOM   4318 1HB  ALA A 283     -12.590 -10.529  21.208  1.00 92.01           H
ATOM   4319 2HB  ALA A 283     -10.826 -10.668  21.406  1.00 92.01           H
ATOM   4320 3HB  ALA A 283     -11.917 -11.383  22.618  1.00 92.01           H
ATOM   4321  HN  ALA A 283     -10.935  -8.300  21.049  1.00 92.01           H
ATOM   4322  N   MET A 284      -9.582  -8.514  23.456  1.00 89.80           N
ATOM   4323  CA  MET A 284      -8.436  -8.450  24.347  1.00 89.80           C
ATOM   4324  C   MET A 284      -8.054  -9.843  24.850  1.00 89.80           C
ATOM   4325  O   MET A 284      -7.840 -10.038  26.046  1.00 89.80           O
ATOM   4326  HA  MET A 284      -7.623  -8.036  23.750  1.00 89.80           H
ATOM   4327  CB  MET A 284      -8.765  -7.549  25.539  1.00 89.80           C
ATOM   4328 1HB  MET A 284      -9.671  -7.905  26.030  1.00 89.80           H
ATOM   4329 2HB  MET A 284      -7.962  -7.604  26.274  1.00 89.80           H
ATOM   4330  CG  MET A 284      -8.957  -6.098  25.093  1.00 89.80           C
ATOM   4331 1HG  MET A 284      -8.023  -5.705  24.692  1.00 89.80           H
ATOM   4332 2HG  MET A 284      -9.694  -6.050  24.291  1.00 89.80           H
ATOM   4333  SD  MET A 284      -9.495  -5.101  26.473  1.00 89.80           S
ATOM   4334  CE  MET A 284     -11.255  -5.386  26.394  1.00 89.80           C
ATOM   4335 1HE  MET A 284     -11.635  -5.049  25.430  1.00 89.80           H
ATOM   4336 2HE  MET A 284     -11.457  -6.451  26.512  1.00 89.80           H
ATOM   4337 3HE  MET A 284     -11.749  -4.833  27.193  1.00 89.80           H
ATOM   4338  HN  MET A 284      -9.483  -8.003  22.603  1.00 89.80           H
ATOM   4339  N   PHE A 285      -7.979 -10.776  23.913  1.00 90.57           N
ATOM   4340  CA  PHE A 285      -7.788 -12.174  24.261  1.00 90.57           C
ATOM   4341  C   PHE A 285      -6.302 -12.505  24.404  1.00 90.57           C
ATOM   4342  O   PHE A 285      -5.943 -13.531  24.982  1.00 90.57           O
ATOM   4343  HA  PHE A 285      -8.290 -12.341  25.214  1.00 90.57           H
ATOM   4344  CB  PHE A 285      -8.376 -13.004  23.118  1.00 90.57           C
ATOM   4345 1HB  PHE A 285      -8.491 -14.035  23.453  1.00 90.57           H
ATOM   4346 2HB  PHE A 285      -9.373 -12.631  22.887  1.00 90.57           H
ATOM   4347  CG  PHE A 285      -7.533 -12.990  21.841  1.00 90.57           C
ATOM   4348  CD1 PHE A 285      -7.754 -12.042  20.891  1.00 90.57           C
ATOM   4349  HD1 PHE A 285      -8.532 -11.294  21.039  1.00 90.57           H
ATOM   4350  CD2 PHE A 285      -6.562 -13.924  21.657  1.00 90.57           C
ATOM   4351  HD2 PHE A 285      -6.384 -14.683  22.419  1.00 90.57           H
ATOM   4352  CE1 PHE A 285      -6.972 -12.029  19.706  1.00 90.57           C
ATOM   4353  HE1 PHE A 285      -7.150 -11.270  18.944  1.00 90.57           H
ATOM   4354  CE2 PHE A 285      -5.779 -13.911  20.472  1.00 90.57           C
ATOM   4355  HE2 PHE A 285      -5.001 -14.659  20.324  1.00 90.57           H
ATOM   4356  CZ  PHE A 285      -6.001 -12.963  19.521  1.00 90.57           C
ATOM   4357  HZ  PHE A 285      -5.400 -12.953  18.612  1.00 90.57           H
ATOM   4358  HN  PHE A 285      -8.046 -10.591  22.932  1.00 90.57           H
ATOM   4359  N   ILE A 286      -5.476 -11.618  23.869  1.00 91.22           N
ATOM   4360  CA  ILE A 286      -4.035 -11.784  23.964  1.00 91.22           C
ATOM   4361  C   ILE A 286      -3.543 -11.181  25.282  1.00 91.22           C
ATOM   4362  O   ILE A 286      -3.108 -10.031  25.318  1.00 91.22           O
ATOM   4363  HA  ILE A 286      -3.829 -12.854  23.976  1.00 91.22           H
ATOM   4364  CB  ILE A 286      -3.347 -11.204  22.727  1.00 91.22           C
ATOM   4365  HB  ILE A 286      -3.528 -10.129  22.708  1.00 91.22           H
ATOM   4366  CG1 ILE A 286      -3.942 -11.786  21.444  1.00 91.22           C
ATOM   4367 1HG1 ILE A 286      -3.676 -12.840  21.361  1.00 91.22           H
ATOM   4368 2HG1 ILE A 286      -5.030 -11.735  21.488  1.00 91.22           H
ATOM   4369  CG2 ILE A 286      -1.831 -11.405  22.799  1.00 91.22           C
ATOM   4370 1HG2 ILE A 286      -1.440 -10.904  23.684  1.00 91.22           H
ATOM   4371 2HG2 ILE A 286      -1.609 -12.470  22.856  1.00 91.22           H
ATOM   4372 3HG2 ILE A 286      -1.367 -10.983  21.907  1.00 91.22           H
ATOM   4373  CD1 ILE A 286      -3.440 -11.029  20.213  1.00 91.22           C
ATOM   4374 1HD1 ILE A 286      -3.730  -9.981  20.289  1.00 91.22           H
ATOM   4375 2HD1 ILE A 286      -2.354 -11.103  20.159  1.00 91.22           H
ATOM   4376 3HD1 ILE A 286      -3.879 -11.463  19.315  1.00 91.22           H
ATOM   4377  HN  ILE A 286      -5.776 -10.800  23.378  1.00 91.22           H
ATOM   4378  N   SER A 287      -3.629 -11.984  26.332  1.00 87.86           N
ATOM   4379  CA  SER A 287      -3.173 -11.554  27.642  1.00 87.86           C
ATOM   4380  C   SER A 287      -1.726 -11.999  27.865  1.00 87.86           C
ATOM   4381  O   SER A 287      -1.053 -11.505  28.769  1.00 87.86           O
ATOM   4382  HA  SER A 287      -3.241 -10.466  27.629  1.00 87.86           H
ATOM   4383  CB  SER A 287      -4.074 -12.107  28.748  1.00 87.86           C
ATOM   4384 1HB  SER A 287      -3.688 -11.798  29.719  1.00 87.86           H
ATOM   4385 2HB  SER A 287      -5.072 -11.678  28.651  1.00 87.86           H
ATOM   4386  OG  SER A 287      -4.163 -13.528  28.704  1.00 87.86           O
ATOM   4387  HG  SER A 287      -4.793 -13.854  29.409  1.00 87.86           H
ATOM   4388  HN  SER A 287      -4.001 -12.912  26.297  1.00 87.86           H
ATOM   4389  N   ASN A 288      -1.290 -12.927  27.026  1.00 91.19           N
ATOM   4390  CA  ASN A 288       0.030 -13.515  27.180  1.00 91.19           C
ATOM   4391  C   ASN A 288       1.062 -12.632  26.476  1.00 91.19           C
ATOM   4392  O   ASN A 288       0.942 -12.361  25.283  1.00 91.19           O
ATOM   4393  HA  ASN A 288       0.194 -13.572  28.256  1.00 91.19           H
ATOM   4394  CB  ASN A 288       0.089 -14.907  26.548  1.00 91.19           C
ATOM   4395 1HB  ASN A 288      -0.747 -15.509  26.906  1.00 91.19           H
ATOM   4396 2HB  ASN A 288      -0.016 -14.825  25.467  1.00 91.19           H
ATOM   4397  CG  ASN A 288       1.408 -15.606  26.885  1.00 91.19           C
ATOM   4398  OD1 ASN A 288       2.480 -15.026  26.829  1.00 91.19           O
ATOM   4399  ND2 ASN A 288       1.270 -16.881  27.239  1.00 91.19           N
ATOM   4400 1HD2 ASN A 288       0.361 -17.297  27.265  1.00 91.19           H
ATOM   4401 2HD2 ASN A 288       2.075 -17.423  27.478  1.00 91.19           H
ATOM   4402  HN  ASN A 288      -1.820 -13.275  26.253  1.00 91.19           H
ATOM   4403  N   CYS A 289       2.054 -12.208  27.246  1.00 90.67           N
ATOM   4404  CA  CYS A 289       3.046 -11.274  26.742  1.00 90.67           C
ATOM   4405  C   CYS A 289       3.831 -11.965  25.624  1.00 90.67           C
ATOM   4406  O   CYS A 289       4.210 -11.328  24.642  1.00 90.67           O
ATOM   4407  HA  CYS A 289       2.499 -10.414  26.356  1.00 90.67           H
ATOM   4408  CB  CYS A 289       3.965 -10.768  27.856  1.00 90.67           C
ATOM   4409 1HB  CYS A 289       3.374 -10.288  28.636  1.00 90.67           H
ATOM   4410 2HB  CYS A 289       4.483 -11.607  28.320  1.00 90.67           H
ATOM   4411  SG  CYS A 289       5.181  -9.582  27.174  1.00 90.67           S
ATOM   4412  HN  CYS A 289       2.185 -12.491  28.196  1.00 90.67           H
ATOM   4413  N   ALA A 290       4.052 -13.258  25.812  1.00 92.39           N
ATOM   4414  CA  ALA A 290       4.842 -14.027  24.865  1.00 92.39           C
ATOM   4415  C   ALA A 290       4.135 -14.037  23.508  1.00 92.39           C
ATOM   4416  O   ALA A 290       4.764 -13.809  22.475  1.00 92.39           O
ATOM   4417  HA  ALA A 290       5.807 -13.532  24.759  1.00 92.39           H
ATOM   4418  CB  ALA A 290       5.068 -15.436  25.415  1.00 92.39           C
ATOM   4419 1HB  ALA A 290       5.599 -15.375  26.365  1.00 92.39           H
ATOM   4420 2HB  ALA A 290       4.106 -15.926  25.568  1.00 92.39           H
ATOM   4421 3HB  ALA A 290       5.660 -16.013  24.705  1.00 92.39           H
ATOM   4422  HN  ALA A 290       3.702 -13.777  26.591  1.00 92.39           H
ATOM   4423  N   VAL A 291       2.838 -14.304  23.554  1.00 93.02           N
ATOM   4424  CA  VAL A 291       2.042 -14.356  22.340  1.00 93.02           C
ATOM   4425  C   VAL A 291       2.004 -12.966  21.700  1.00 93.02           C
ATOM   4426  O   VAL A 291       2.137 -12.835  20.484  1.00 93.02           O
ATOM   4427  HA  VAL A 291       2.533 -15.045  21.653  1.00 93.02           H
ATOM   4428  CB  VAL A 291       0.649 -14.908  22.651  1.00 93.02           C
ATOM   4429  HB  VAL A 291       0.180 -14.245  23.377  1.00 93.02           H
ATOM   4430  CG1 VAL A 291      -0.227 -14.925  21.396  1.00 93.02           C
ATOM   4431 1HG1 VAL A 291      -0.331 -13.911  21.012  1.00 93.02           H
ATOM   4432 2HG1 VAL A 291       0.238 -15.555  20.637  1.00 93.02           H
ATOM   4433 3HG1 VAL A 291      -1.210 -15.323  21.646  1.00 93.02           H
ATOM   4434  CG2 VAL A 291       0.739 -16.302  23.276  1.00 93.02           C
ATOM   4435 1HG2 VAL A 291       1.237 -16.979  22.582  1.00 93.02           H
ATOM   4436 2HG2 VAL A 291       1.309 -16.248  24.203  1.00 93.02           H
ATOM   4437 3HG2 VAL A 291      -0.264 -16.671  23.487  1.00 93.02           H
ATOM   4438  HN  VAL A 291       2.333 -14.482  24.398  1.00 93.02           H
ATOM   4439  N   SER A 292       1.823 -11.964  22.547  1.00 92.66           N
ATOM   4440  CA  SER A 292       1.740 -10.592  22.076  1.00 92.66           C
ATOM   4441  C   SER A 292       3.039 -10.202  21.369  1.00 92.66           C
ATOM   4442  O   SER A 292       3.011  -9.565  20.317  1.00 92.66           O
ATOM   4443  HA  SER A 292       0.904 -10.577  21.377  1.00 92.66           H
ATOM   4444  CB  SER A 292       1.455  -9.630  23.231  1.00 92.66           C
ATOM   4445 1HB  SER A 292       0.601  -9.993  23.803  1.00 92.66           H
ATOM   4446 2HB  SER A 292       2.309  -9.614  23.909  1.00 92.66           H
ATOM   4447  OG  SER A 292       1.190  -8.307  22.771  1.00 92.66           O
ATOM   4448  HG  SER A 292       0.289  -8.270  22.339  1.00 92.66           H
ATOM   4449  HN  SER A 292       1.734 -12.077  23.536  1.00 92.66           H
ATOM   4450  N   THR A 293       4.148 -10.600  21.975  1.00 92.86           N
ATOM   4451  CA  THR A 293       5.456 -10.252  21.446  1.00 92.86           C
ATOM   4452  C   THR A 293       5.638 -10.840  20.045  1.00 92.86           C
ATOM   4453  O   THR A 293       6.112 -10.157  19.138  1.00 92.86           O
ATOM   4454  HA  THR A 293       5.510  -9.168  21.347  1.00 92.86           H
ATOM   4455  CB  THR A 293       6.512 -10.727  22.446  1.00 92.86           C
ATOM   4456  HB  THR A 293       6.422 -11.798  22.628  1.00 92.86           H
ATOM   4457  OG1 THR A 293       6.314  -9.892  23.584  1.00 92.86           O
ATOM   4458  HG1 THR A 293       5.760 -10.369  24.266  1.00 92.86           H
ATOM   4459  CG2 THR A 293       7.937 -10.405  21.991  1.00 92.86           C
ATOM   4460 1HG2 THR A 293       8.046  -9.327  21.875  1.00 92.86           H
ATOM   4461 2HG2 THR A 293       8.133 -10.895  21.037  1.00 92.86           H
ATOM   4462 3HG2 THR A 293       8.647 -10.764  22.737  1.00 92.86           H
ATOM   4463  HN  THR A 293       4.163 -11.149  22.811  1.00 92.86           H
ATOM   4464  N   ASN A 294       5.252 -12.101  19.912  1.00 93.68           N
ATOM   4465  CA  ASN A 294       5.420 -12.806  18.653  1.00 93.68           C
ATOM   4466  C   ASN A 294       4.533 -12.157  17.588  1.00 93.68           C
ATOM   4467  O   ASN A 294       4.933 -12.039  16.431  1.00 93.68           O
ATOM   4468  HA  ASN A 294       6.481 -12.724  18.418  1.00 93.68           H
ATOM   4469  CB  ASN A 294       5.005 -14.273  18.784  1.00 93.68           C
ATOM   4470 1HB  ASN A 294       4.036 -14.338  19.278  1.00 93.68           H
ATOM   4471 2HB  ASN A 294       4.888 -14.711  17.792  1.00 93.68           H
ATOM   4472  CG  ASN A 294       6.043 -15.067  19.579  1.00 93.68           C
ATOM   4473  OD1 ASN A 294       7.179 -14.657  19.750  1.00 93.68           O
ATOM   4474  ND2 ASN A 294       5.591 -16.224  20.054  1.00 93.68           N
ATOM   4475 1HD2 ASN A 294       4.647 -16.502  19.878  1.00 93.68           H
ATOM   4476 2HD2 ASN A 294       6.195 -16.816  20.588  1.00 93.68           H
ATOM   4477  HN  ASN A 294       4.833 -12.637  20.644  1.00 93.68           H
ATOM   4478  N   ILE A 295       3.347 -11.753  18.018  1.00 93.61           N
ATOM   4479  CA  ILE A 295       2.381 -11.166  17.105  1.00 93.61           C
ATOM   4480  C   ILE A 295       2.918  -9.829  16.591  1.00 93.61           C
ATOM   4481  O   ILE A 295       2.745  -9.494  15.421  1.00 93.61           O
ATOM   4482  HA  ILE A 295       2.277 -11.844  16.258  1.00 93.61           H
ATOM   4483  CB  ILE A 295       1.008 -11.062  17.772  1.00 93.61           C
ATOM   4484  HB  ILE A 295       1.150 -10.706  18.793  1.00 93.61           H
ATOM   4485  CG1 ILE A 295       0.336 -12.433  17.861  1.00 93.61           C
ATOM   4486 1HG1 ILE A 295       0.071 -12.778  16.862  1.00 93.61           H
ATOM   4487 2HG1 ILE A 295       1.037 -13.160  18.273  1.00 93.61           H
ATOM   4488  CG2 ILE A 295       0.126 -10.037  17.055  1.00 93.61           C
ATOM   4489 1HG2 ILE A 295       0.606  -9.059  17.088  1.00 93.61           H
ATOM   4490 2HG2 ILE A 295      -0.012 -10.340  16.017  1.00 93.61           H
ATOM   4491 3HG2 ILE A 295      -0.844  -9.983  17.550  1.00 93.61           H
ATOM   4492  CD1 ILE A 295      -0.918 -12.374  18.736  1.00 93.61           C
ATOM   4493 1HD1 ILE A 295      -0.645 -12.052  19.741  1.00 93.61           H
ATOM   4494 2HD1 ILE A 295      -1.627 -11.665  18.307  1.00 93.61           H
ATOM   4495 3HD1 ILE A 295      -1.376 -13.362  18.782  1.00 93.61           H
ATOM   4496  HN  ILE A 295       3.043 -11.822  18.968  1.00 93.61           H
ATOM   4497  N   ASP A 296       3.559  -9.100  17.493  1.00 93.17           N
ATOM   4498  CA  ASP A 296       4.113  -7.801  17.149  1.00 93.17           C
ATOM   4499  C   ASP A 296       5.250  -7.987  16.142  1.00 93.17           C
ATOM   4500  O   ASP A 296       5.387  -7.204  15.203  1.00 93.17           O
ATOM   4501  HA  ASP A 296       3.279  -7.234  16.736  1.00 93.17           H
ATOM   4502  CB  ASP A 296       4.685  -7.102  18.384  1.00 93.17           C
ATOM   4503 1HB  ASP A 296       5.381  -7.767  18.894  1.00 93.17           H
ATOM   4504 2HB  ASP A 296       5.251  -6.222  18.078  1.00 93.17           H
ATOM   4505  CG  ASP A 296       3.569  -6.688  19.345  1.00 93.17           C
ATOM   4506  OD1 ASP A 296       2.418  -6.591  18.870  1.00 93.17           O
ATOM   4507  OD2 ASP A 296       3.894  -6.478  20.534  1.00 93.17           O
ATOM   4508  HN  ASP A 296       3.703  -9.382  18.441  1.00 93.17           H
ATOM   4509  N   ILE A 297       6.037  -9.028  16.371  1.00 94.08           N
ATOM   4510  CA  ILE A 297       7.122  -9.361  15.464  1.00 94.08           C
ATOM   4511  C   ILE A 297       6.542  -9.741  14.100  1.00 94.08           C
ATOM   4512  O   ILE A 297       7.043  -9.304  13.065  1.00 94.08           O
ATOM   4513  HA  ILE A 297       7.732  -8.466  15.342  1.00 94.08           H
ATOM   4514  CB  ILE A 297       8.018 -10.441  16.074  1.00 94.08           C
ATOM   4515  HB  ILE A 297       7.381 -11.239  16.453  1.00 94.08           H
ATOM   4516  CG1 ILE A 297       8.809  -9.890  17.263  1.00 94.08           C
ATOM   4517 1HG1 ILE A 297       9.542  -9.164  16.911  1.00 94.08           H
ATOM   4518 2HG1 ILE A 297       8.136  -9.362  17.938  1.00 94.08           H
ATOM   4519  CG2 ILE A 297       8.933 -11.057  15.014  1.00 94.08           C
ATOM   4520 1HG2 ILE A 297       8.327 -11.509  14.229  1.00 94.08           H
ATOM   4521 2HG2 ILE A 297       9.565 -10.280  14.583  1.00 94.08           H
ATOM   4522 3HG2 ILE A 297       9.559 -11.821  15.474  1.00 94.08           H
ATOM   4523  CD1 ILE A 297       9.519 -11.015  18.018  1.00 94.08           C
ATOM   4524 1HD1 ILE A 297       8.780 -11.726  18.388  1.00 94.08           H
ATOM   4525 2HD1 ILE A 297      10.208 -11.525  17.345  1.00 94.08           H
ATOM   4526 3HD1 ILE A 297      10.073 -10.596  18.858  1.00 94.08           H
ATOM   4527  HN  ILE A 297       5.942  -9.638  17.159  1.00 94.08           H
ATOM   4528  N   CYS A 298       5.494 -10.551  14.143  1.00 94.37           N
ATOM   4529  CA  CYS A 298       4.834 -10.986  12.924  1.00 94.37           C
ATOM   4530  C   CYS A 298       4.364  -9.744  12.164  1.00 94.37           C
ATOM   4531  O   CYS A 298       4.467  -9.686  10.939  1.00 94.37           O
ATOM   4532  HA  CYS A 298       5.575 -11.537  12.346  1.00 94.37           H
ATOM   4533  CB  CYS A 298       3.679 -11.946  13.218  1.00 94.37           C
ATOM   4534 1HB  CYS A 298       3.063 -11.550  14.026  1.00 94.37           H
ATOM   4535 2HB  CYS A 298       3.036 -12.033  12.342  1.00 94.37           H
ATOM   4536  SG  CYS A 298       4.334 -13.591  13.679  1.00 94.37           S
ATOM   4537  HG  CYS A 298       4.723 -13.247  14.904  1.00 94.37           H
ATOM   4538  HN  CYS A 298       5.098 -10.909  14.989  1.00 94.37           H
ATOM   4539  N   PHE A 299       3.859  -8.781  12.921  1.00 94.42           N
ATOM   4540  CA  PHE A 299       3.382  -7.540  12.335  1.00 94.42           C
ATOM   4541  C   PHE A 299       4.502  -6.825  11.578  1.00 94.42           C
ATOM   4542  O   PHE A 299       4.307  -6.378  10.449  1.00 94.42           O
ATOM   4543  HA  PHE A 299       2.583  -7.798  11.639  1.00 94.42           H
ATOM   4544  CB  PHE A 299       2.913  -6.652  13.488  1.00 94.42           C
ATOM   4545 1HB  PHE A 299       2.129  -7.172  14.039  1.00 94.42           H
ATOM   4546 2HB  PHE A 299       3.743  -6.502  14.179  1.00 94.42           H
ATOM   4547  CG  PHE A 299       2.384  -5.285  13.046  1.00 94.42           C
ATOM   4548  CD1 PHE A 299       3.231  -4.225  12.956  1.00 94.42           C
ATOM   4549  HD1 PHE A 299       4.287  -4.349  13.198  1.00 94.42           H
ATOM   4550  CD2 PHE A 299       1.067  -5.131  12.744  1.00 94.42           C
ATOM   4551  HD2 PHE A 299       0.388  -5.981  12.817  1.00 94.42           H
ATOM   4552  CE1 PHE A 299       2.741  -2.958  12.546  1.00 94.42           C
ATOM   4553  HE1 PHE A 299       3.420  -2.108  12.474  1.00 94.42           H
ATOM   4554  CE2 PHE A 299       0.577  -3.863  12.334  1.00 94.42           C
ATOM   4555  HE2 PHE A 299      -0.479  -3.740  12.091  1.00 94.42           H
ATOM   4556  CZ  PHE A 299       1.424  -2.803  12.243  1.00 94.42           C
ATOM   4557  HZ  PHE A 299       1.047  -1.830  11.928  1.00 94.42           H
ATOM   4558  HN  PHE A 299       3.774  -8.838  13.916  1.00 94.42           H
ATOM   4559  N   GLN A 300       5.652  -6.737  12.231  1.00 93.30           N
ATOM   4560  CA  GLN A 300       6.784  -6.026  11.662  1.00 93.30           C
ATOM   4561  C   GLN A 300       7.236  -6.699  10.365  1.00 93.30           C
ATOM   4562  O   GLN A 300       7.523  -6.023   9.378  1.00 93.30           O
ATOM   4563  HA  GLN A 300       6.417  -5.021  11.450  1.00 93.30           H
ATOM   4564  CB  GLN A 300       7.936  -5.937  12.665  1.00 93.30           C
ATOM   4565 1HB  GLN A 300       8.131  -6.922  13.088  1.00 93.30           H
ATOM   4566 2HB  GLN A 300       8.846  -5.625  12.152  1.00 93.30           H
ATOM   4567  CG  GLN A 300       7.612  -4.949  13.787  1.00 93.30           C
ATOM   4568 1HG  GLN A 300       7.434  -3.960  13.365  1.00 93.30           H
ATOM   4569 2HG  GLN A 300       6.693  -5.251  14.288  1.00 93.30           H
ATOM   4570  CD  GLN A 300       8.754  -4.878  14.802  1.00 93.30           C
ATOM   4571  OE1 GLN A 300       9.720  -5.621  14.741  1.00 93.30           O
ATOM   4572  NE2 GLN A 300       8.590  -3.947  15.737  1.00 93.30           N
ATOM   4573 1HE2 GLN A 300       7.773  -3.370  15.731  1.00 93.30           H
ATOM   4574 2HE2 GLN A 300       9.284  -3.823  16.447  1.00 93.30           H
ATOM   4575  HN  GLN A 300       5.816  -7.141  13.131  1.00 93.30           H
ATOM   4576  N   VAL A 301       7.286  -8.022  10.408  1.00 94.32           N
ATOM   4577  CA  VAL A 301       7.764  -8.791   9.272  1.00 94.32           C
ATOM   4578  C   VAL A 301       6.822  -8.577   8.085  1.00 94.32           C
ATOM   4579  O   VAL A 301       7.266  -8.239   6.988  1.00 94.32           O
ATOM   4580  HA  VAL A 301       8.751  -8.410   9.009  1.00 94.32           H
ATOM   4581  CB  VAL A 301       7.911 -10.263   9.660  1.00 94.32           C
ATOM   4582  HB  VAL A 301       6.957 -10.600  10.065  1.00 94.32           H
ATOM   4583  CG1 VAL A 301       8.233 -11.124   8.437  1.00 94.32           C
ATOM   4584 1HG1 VAL A 301       7.428 -11.033   7.707  1.00 94.32           H
ATOM   4585 2HG1 VAL A 301       9.168 -10.785   7.990  1.00 94.32           H
ATOM   4586 3HG1 VAL A 301       8.332 -12.165   8.741  1.00 94.32           H
ATOM   4587  CG2 VAL A 301       8.972 -10.439  10.749  1.00 94.32           C
ATOM   4588 1HG2 VAL A 301       9.932 -10.077  10.382  1.00 94.32           H
ATOM   4589 2HG2 VAL A 301       8.683  -9.872  11.633  1.00 94.32           H
ATOM   4590 3HG2 VAL A 301       9.056 -11.495  11.006  1.00 94.32           H
ATOM   4591  HN  VAL A 301       7.008  -8.566  11.200  1.00 94.32           H
ATOM   4592  N   THR A 302       5.539  -8.782   8.344  1.00 94.41           N
ATOM   4593  CA  THR A 302       4.543  -8.718   7.288  1.00 94.41           C
ATOM   4594  C   THR A 302       4.421  -7.288   6.757  1.00 94.41           C
ATOM   4595  O   THR A 302       4.163  -7.082   5.573  1.00 94.41           O
ATOM   4596  HA  THR A 302       4.880  -9.339   6.459  1.00 94.41           H
ATOM   4597  CB  THR A 302       3.230  -9.274   7.843  1.00 94.41           C
ATOM   4598  HB  THR A 302       2.445  -9.243   7.087  1.00 94.41           H
ATOM   4599  OG1 THR A 302       2.990  -8.497   9.013  1.00 94.41           O
ATOM   4600  HG1 THR A 302       3.371  -8.958   9.814  1.00 94.41           H
ATOM   4601  CG2 THR A 302       3.376 -10.704   8.368  1.00 94.41           C
ATOM   4602 1HG2 THR A 302       4.113 -10.723   9.170  1.00 94.41           H
ATOM   4603 2HG2 THR A 302       3.702 -11.357   7.559  1.00 94.41           H
ATOM   4604 3HG2 THR A 302       2.415 -11.050   8.750  1.00 94.41           H
ATOM   4605  HN  THR A 302       5.179  -8.990   9.253  1.00 94.41           H
ATOM   4606  N   GLN A 303       4.611  -6.337   7.660  1.00 92.96           N
ATOM   4607  CA  GLN A 303       4.605  -4.934   7.282  1.00 92.96           C
ATOM   4608  C   GLN A 303       5.716  -4.653   6.269  1.00 92.96           C
ATOM   4609  O   GLN A 303       5.506  -3.929   5.297  1.00 92.96           O
ATOM   4610  HA  GLN A 303       3.632  -4.762   6.822  1.00 92.96           H
ATOM   4611  CB  GLN A 303       4.745  -4.034   8.512  1.00 92.96           C
ATOM   4612 1HB  GLN A 303       3.924  -4.227   9.203  1.00 92.96           H
ATOM   4613 2HB  GLN A 303       5.668  -4.274   9.039  1.00 92.96           H
ATOM   4614  CG  GLN A 303       4.747  -2.557   8.113  1.00 92.96           C
ATOM   4615 1HG  GLN A 303       5.710  -2.296   7.675  1.00 92.96           H
ATOM   4616 2HG  GLN A 303       3.991  -2.383   7.348  1.00 92.96           H
ATOM   4617  CD  GLN A 303       4.471  -1.662   9.323  1.00 92.96           C
ATOM   4618  OE1 GLN A 303       5.357  -1.321  10.090  1.00 92.96           O
ATOM   4619  NE2 GLN A 303       3.197  -1.303   9.451  1.00 92.96           N
ATOM   4620 1HE2 GLN A 303       2.520  -1.618   8.787  1.00 92.96           H
ATOM   4621 2HE2 GLN A 303       2.917  -0.717  10.212  1.00 92.96           H
ATOM   4622  HN  GLN A 303       4.767  -6.512   8.633  1.00 92.96           H
ATOM   4623  N   THR A 304       6.875  -5.241   6.530  1.00 93.31           N
ATOM   4624  CA  THR A 304       8.035  -5.017   5.685  1.00 93.31           C
ATOM   4625  C   THR A 304       7.789  -5.576   4.282  1.00 93.31           C
ATOM   4626  O   THR A 304       8.169  -4.958   3.288  1.00 93.31           O
ATOM   4627  HA  THR A 304       8.181  -3.942   5.579  1.00 93.31           H
ATOM   4628  CB  THR A 304       9.252  -5.632   6.379  1.00 93.31           C
ATOM   4629  HB  THR A 304       9.167  -6.718   6.423  1.00 93.31           H
ATOM   4630  OG1 THR A 304       9.305  -4.968   7.639  1.00 93.31           O
ATOM   4631  HG1 THR A 304       8.843  -5.517   8.335  1.00 93.31           H
ATOM   4632  CG2 THR A 304      10.569  -5.250   5.700  1.00 93.31           C
ATOM   4633 1HG2 THR A 304      10.685  -4.166   5.717  1.00 93.31           H
ATOM   4634 2HG2 THR A 304      10.560  -5.598   4.668  1.00 93.31           H
ATOM   4635 3HG2 THR A 304      11.400  -5.712   6.233  1.00 93.31           H
ATOM   4636  HN  THR A 304       7.027  -5.858   7.302  1.00 93.31           H
ATOM   4637  N   ILE A 305       7.154  -6.738   4.246  1.00 93.72           N
ATOM   4638  CA  ILE A 305       6.836  -7.378   2.981  1.00 93.72           C
ATOM   4639  C   ILE A 305       5.883  -6.483   2.187  1.00 93.72           C
ATOM   4640  O   ILE A 305       6.019  -6.348   0.972  1.00 93.72           O
ATOM   4641  HA  ILE A 305       7.766  -7.475   2.421  1.00 93.72           H
ATOM   4642  CB  ILE A 305       6.299  -8.792   3.216  1.00 93.72           C
ATOM   4643  HB  ILE A 305       5.480  -8.732   3.932  1.00 93.72           H
ATOM   4644  CG1 ILE A 305       7.373  -9.690   3.832  1.00 93.72           C
ATOM   4645 1HG1 ILE A 305       8.136  -9.916   3.087  1.00 93.72           H
ATOM   4646 2HG1 ILE A 305       7.870  -9.163   4.647  1.00 93.72           H
ATOM   4647  CG2 ILE A 305       5.729  -9.383   1.925  1.00 93.72           C
ATOM   4648 1HG2 ILE A 305       4.914  -8.755   1.567  1.00 93.72           H
ATOM   4649 2HG2 ILE A 305       6.513  -9.428   1.169  1.00 93.72           H
ATOM   4650 3HG2 ILE A 305       5.355 -10.388   2.120  1.00 93.72           H
ATOM   4651  CD1 ILE A 305       6.764 -10.992   4.357  1.00 93.72           C
ATOM   4652 1HD1 ILE A 305       6.019 -10.763   5.120  1.00 93.72           H
ATOM   4653 2HD1 ILE A 305       6.289 -11.528   3.535  1.00 93.72           H
ATOM   4654 3HD1 ILE A 305       7.549 -11.612   4.790  1.00 93.72           H
ATOM   4655  HN  ILE A 305       6.860  -7.240   5.059  1.00 93.72           H
ATOM   4656  N   ALA A 306       4.938  -5.894   2.906  1.00 92.79           N
ATOM   4657  CA  ALA A 306       3.929  -5.059   2.277  1.00 92.79           C
ATOM   4658  C   ALA A 306       4.605  -3.847   1.633  1.00 92.79           C
ATOM   4659  O   ALA A 306       4.206  -3.408   0.556  1.00 92.79           O
ATOM   4660  HA  ALA A 306       3.447  -5.651   1.499  1.00 92.79           H
ATOM   4661  CB  ALA A 306       2.878  -4.658   3.314  1.00 92.79           C
ATOM   4662 1HB  ALA A 306       2.407  -5.554   3.719  1.00 92.79           H
ATOM   4663 2HB  ALA A 306       3.357  -4.103   4.120  1.00 92.79           H
ATOM   4664 3HB  ALA A 306       2.122  -4.032   2.841  1.00 92.79           H
ATOM   4665  HN  ALA A 306       4.856  -5.980   3.899  1.00 92.79           H
ATOM   4666  N   PHE A 307       5.619  -3.341   2.320  1.00 93.24           N
ATOM   4667  CA  PHE A 307       6.310  -2.147   1.864  1.00 93.24           C
ATOM   4668  C   PHE A 307       7.188  -2.453   0.648  1.00 93.24           C
ATOM   4669  O   PHE A 307       7.367  -1.604  -0.223  1.00 93.24           O
ATOM   4670  HA  PHE A 307       5.549  -1.419   1.585  1.00 93.24           H
ATOM   4671  CB  PHE A 307       7.201  -1.678   3.016  1.00 93.24           C
ATOM   4672 1HB  PHE A 307       7.775  -2.527   3.387  1.00 93.24           H
ATOM   4673 2HB  PHE A 307       7.918  -0.951   2.634  1.00 93.24           H
ATOM   4674  CG  PHE A 307       6.432  -1.051   4.181  1.00 93.24           C
ATOM   4675  CD1 PHE A 307       5.073  -1.080   4.192  1.00 93.24           C
ATOM   4676  HD1 PHE A 307       4.530  -1.549   3.371  1.00 93.24           H
ATOM   4677  CD2 PHE A 307       7.109  -0.466   5.205  1.00 93.24           C
ATOM   4678  HD2 PHE A 307       8.198  -0.443   5.196  1.00 93.24           H
ATOM   4679  CE1 PHE A 307       4.359  -0.499   5.274  1.00 93.24           C
ATOM   4680  HE1 PHE A 307       3.269  -0.522   5.283  1.00 93.24           H
ATOM   4681  CE2 PHE A 307       6.395   0.115   6.287  1.00 93.24           C
ATOM   4682  HE2 PHE A 307       6.937   0.584   7.108  1.00 93.24           H
ATOM   4683  CZ  PHE A 307       5.036   0.087   6.298  1.00 93.24           C
ATOM   4684  HZ  PHE A 307       4.488   0.533   7.129  1.00 93.24           H
ATOM   4685  HN  PHE A 307       5.967  -3.731   3.173  1.00 93.24           H
ATOM   4686  N   PHE A 308       7.713  -3.670   0.629  1.00 93.20           N
ATOM   4687  CA  PHE A 308       8.597  -4.086  -0.446  1.00 93.20           C
ATOM   4688  C   PHE A 308       7.874  -4.056  -1.794  1.00 93.20           C
ATOM   4689  O   PHE A 308       8.510  -3.957  -2.842  1.00 93.20           O
ATOM   4690  HA  PHE A 308       9.432  -3.386  -0.468  1.00 93.20           H
ATOM   4691  CB  PHE A 308       9.024  -5.524  -0.143  1.00 93.20           C
ATOM   4692 1HB  PHE A 308       9.380  -5.577   0.886  1.00 93.20           H
ATOM   4693 2HB  PHE A 308       8.152  -6.174  -0.212  1.00 93.20           H
ATOM   4694  CG  PHE A 308      10.115  -6.058  -1.072  1.00 93.20           C
ATOM   4695  CD1 PHE A 308       9.788  -6.889  -2.098  1.00 93.20           C
ATOM   4696  HD1 PHE A 308       8.748  -7.174  -2.258  1.00 93.20           H
ATOM   4697  CD2 PHE A 308      11.413  -5.703  -0.873  1.00 93.20           C
ATOM   4698  HD2 PHE A 308      11.675  -5.037  -0.051  1.00 93.20           H
ATOM   4699  CE1 PHE A 308      10.801  -7.385  -2.961  1.00 93.20           C
ATOM   4700  HE1 PHE A 308      10.538  -8.051  -3.783  1.00 93.20           H
ATOM   4701  CE2 PHE A 308      12.426  -6.199  -1.736  1.00 93.20           C
ATOM   4702  HE2 PHE A 308      13.466  -5.914  -1.576  1.00 93.20           H
ATOM   4703  CZ  PHE A 308      12.098  -7.030  -2.762  1.00 93.20           C
ATOM   4704  HZ  PHE A 308      12.875  -7.410  -3.424  1.00 93.20           H
ATOM   4705  HN  PHE A 308       7.543  -4.363   1.329  1.00 93.20           H
ATOM   4706  N   HIS A 309       6.554  -4.142  -1.723  1.00 91.43           N
ATOM   4707  CA  HIS A 309       5.740  -4.172  -2.927  1.00 91.43           C
ATOM   4708  C   HIS A 309       6.003  -2.912  -3.755  1.00 91.43           C
ATOM   4709  O   HIS A 309       6.034  -2.968  -4.983  1.00 91.43           O
ATOM   4710  HA  HIS A 309       6.057  -5.044  -3.497  1.00 91.43           H
ATOM   4711  CB  HIS A 309       4.261  -4.354  -2.578  1.00 91.43           C
ATOM   4712 1HB  HIS A 309       4.148  -5.258  -1.981  1.00 91.43           H
ATOM   4713 2HB  HIS A 309       3.939  -3.519  -1.957  1.00 91.43           H
ATOM   4714  CG  HIS A 309       3.354  -4.446  -3.782  1.00 91.43           C
ATOM   4715  ND1 HIS A 309       3.262  -5.583  -4.566  1.00 91.43           N
ATOM   4716  HD1 HIS A 309       3.769  -6.434  -4.425  1.00 91.43           H
ATOM   4717  CD2 HIS A 309       2.499  -3.533  -4.326  1.00 91.43           C
ATOM   4718  HD2 HIS A 309       2.324  -2.524  -3.954  1.00 91.43           H
ATOM   4719  CE1 HIS A 309       2.389  -5.353  -5.536  1.00 91.43           C
ATOM   4720  HE1 HIS A 309       2.099  -6.056  -6.317  1.00 91.43           H
ATOM   4721  NE2 HIS A 309       1.918  -4.082  -5.385  1.00 91.43           N
ATOM   4722  HN  HIS A 309       6.042  -4.192  -0.866  1.00 91.43           H
ATOM   4723  N   SER A 310       6.186  -1.806  -3.049  1.00 91.48           N
ATOM   4724  CA  SER A 310       6.212  -0.503  -3.692  1.00 91.48           C
ATOM   4725  C   SER A 310       7.470  -0.370  -4.552  1.00 91.48           C
ATOM   4726  O   SER A 310       7.602   0.580  -5.322  1.00 91.48           O
ATOM   4727  HA  SER A 310       5.318  -0.471  -4.315  1.00 91.48           H
ATOM   4728  CB  SER A 310       6.153   0.623  -2.659  1.00 91.48           C
ATOM   4729 1HB  SER A 310       6.936   0.474  -1.915  1.00 91.48           H
ATOM   4730 2HB  SER A 310       6.355   1.575  -3.148  1.00 91.48           H
ATOM   4731  OG  SER A 310       4.887   0.684  -2.007  1.00 91.48           O
ATOM   4732  HG  SER A 310       4.196   1.040  -2.636  1.00 91.48           H
ATOM   4733  HN  SER A 310       6.314  -1.790  -2.057  1.00 91.48           H
ATOM   4734  N   CYS A 311       8.364  -1.335  -4.391  1.00 92.76           N
ATOM   4735  CA  CYS A 311       9.583  -1.365  -5.180  1.00 92.76           C
ATOM   4736  C   CYS A 311       9.428  -2.434  -6.264  1.00 92.76           C
ATOM   4737  O   CYS A 311      10.274  -2.553  -7.149  1.00 92.76           O
ATOM   4738  HA  CYS A 311       9.693  -0.376  -5.625  1.00 92.76           H
ATOM   4739  CB  CYS A 311      10.816  -1.611  -4.308  1.00 92.76           C
ATOM   4740 1HB  CYS A 311      11.721  -1.370  -4.866  1.00 92.76           H
ATOM   4741 2HB  CYS A 311      10.793  -0.954  -3.438  1.00 92.76           H
ATOM   4742  SG  CYS A 311      10.862  -3.359  -3.769  1.00 92.76           S
ATOM   4743  HG  CYS A 311       9.819  -3.279  -2.948  1.00 92.76           H
ATOM   4744  HN  CYS A 311       8.265  -2.085  -3.738  1.00 92.76           H
ATOM   4745  N   LEU A 312       8.342  -3.186  -6.158  1.00 90.28           N
ATOM   4746  CA  LEU A 312       8.166  -4.367  -6.985  1.00 90.28           C
ATOM   4747  C   LEU A 312       7.554  -3.959  -8.326  1.00 90.28           C
ATOM   4748  O   LEU A 312       7.886  -4.530  -9.364  1.00 90.28           O
ATOM   4749  HA  LEU A 312       9.155  -4.787  -7.170  1.00 90.28           H
ATOM   4750  CB  LEU A 312       7.356  -5.428  -6.237  1.00 90.28           C
ATOM   4751 1HB  LEU A 312       6.502  -4.941  -5.767  1.00 90.28           H
ATOM   4752 2HB  LEU A 312       6.959  -6.134  -6.967  1.00 90.28           H
ATOM   4753  CG  LEU A 312       8.112  -6.217  -5.165  1.00 90.28           C
ATOM   4754  HG  LEU A 312       8.386  -5.529  -4.365  1.00 90.28           H
ATOM   4755  CD1 LEU A 312       7.220  -7.297  -4.548  1.00 90.28           C
ATOM   4756 1HD1 LEU A 312       6.349  -6.830  -4.090  1.00 90.28           H
ATOM   4757 2HD1 LEU A 312       6.895  -7.987  -5.326  1.00 90.28           H
ATOM   4758 3HD1 LEU A 312       7.782  -7.842  -3.790  1.00 90.28           H
ATOM   4759  CD2 LEU A 312       9.411  -6.798  -5.726  1.00 90.28           C
ATOM   4760 1HD2 LEU A 312       9.182  -7.467  -6.556  1.00 90.28           H
ATOM   4761 2HD2 LEU A 312      10.049  -5.987  -6.079  1.00 90.28           H
ATOM   4762 3HD2 LEU A 312       9.928  -7.353  -4.944  1.00 90.28           H
ATOM   4763  HN  LEU A 312       7.593  -2.999  -5.522  1.00 90.28           H
ATOM   4764  N   ASN A 313       6.671  -2.973  -8.262  1.00 85.55           N
ATOM   4765  CA  ASN A 313       5.835  -2.642  -9.403  1.00 85.55           C
ATOM   4766  C   ASN A 313       6.725  -2.305 -10.601  1.00 85.55           C
ATOM   4767  O   ASN A 313       6.544  -2.855 -11.686  1.00 85.55           O
ATOM   4768  HA  ASN A 313       5.221  -3.526  -9.575  1.00 85.55           H
ATOM   4769  CB  ASN A 313       4.958  -1.423  -9.108  1.00 85.55           C
ATOM   4770 1HB  ASN A 313       5.556  -0.648  -8.629  1.00 85.55           H
ATOM   4771 2HB  ASN A 313       4.584  -1.005 -10.043  1.00 85.55           H
ATOM   4772  CG  ASN A 313       3.782  -1.799  -8.205  1.00 85.55           C
ATOM   4773  OD1 ASN A 313       3.251  -2.896  -8.258  1.00 85.55           O
ATOM   4774  ND2 ASN A 313       3.406  -0.830  -7.374  1.00 85.55           N
ATOM   4775 1HD2 ASN A 313       3.885   0.048  -7.381  1.00 85.55           H
ATOM   4776 2HD2 ASN A 313       2.645  -0.980  -6.743  1.00 85.55           H
ATOM   4777  HN  ASN A 313       6.522  -2.407  -7.451  1.00 85.55           H
ATOM   4778  N   PRO A 314       7.697  -1.400 -10.428  1.00 84.91           N
ATOM   4779  CA  PRO A 314       8.577  -1.016 -11.535  1.00 84.91           C
ATOM   4780  C   PRO A 314       9.225  -2.219 -12.199  1.00 84.91           C
ATOM   4781  O   PRO A 314       9.338  -2.271 -13.423  1.00 84.91           O
ATOM   4782  HA  PRO A 314       7.999  -0.533 -12.322  1.00 84.91           H
ATOM   4783  CB  PRO A 314       9.613  -0.105 -10.875  1.00 84.91           C
ATOM   4784 1HB  PRO A 314      10.489  -0.665 -10.546  1.00 84.91           H
ATOM   4785 2HB  PRO A 314       9.967   0.664 -11.562  1.00 84.91           H
ATOM   4786  CG  PRO A 314       8.855   0.498  -9.697  1.00 84.91           C
ATOM   4787 1HG  PRO A 314       9.532   0.884  -8.935  1.00 84.91           H
ATOM   4788 2HG  PRO A 314       8.229   1.335 -10.005  1.00 84.91           H
ATOM   4789  CD  PRO A 314       8.032  -0.674  -9.189  1.00 84.91           C
ATOM   4790 1HD  PRO A 314       8.600  -1.300  -8.500  1.00 84.91           H
ATOM   4791 2HD  PRO A 314       7.143  -0.342  -8.653  1.00 84.91           H
ATOM   4792  N   VAL A 315       9.639  -3.163 -11.367  1.00 84.08           N
ATOM   4793  CA  VAL A 315      10.366  -4.324 -11.853  1.00 84.08           C
ATOM   4794  C   VAL A 315       9.455  -5.145 -12.767  1.00 84.08           C
ATOM   4795  O   VAL A 315       9.891  -5.635 -13.807  1.00 84.08           O
ATOM   4796  HA  VAL A 315      11.213  -3.961 -12.436  1.00 84.08           H
ATOM   4797  CB  VAL A 315      10.914  -5.130 -10.674  1.00 84.08           C
ATOM   4798  HB  VAL A 315      10.069  -5.438 -10.057  1.00 84.08           H
ATOM   4799  CG1 VAL A 315      11.627  -6.394 -11.158  1.00 84.08           C
ATOM   4800 1HG1 VAL A 315      10.925  -7.018 -11.712  1.00 84.08           H
ATOM   4801 2HG1 VAL A 315      12.458  -6.116 -11.807  1.00 84.08           H
ATOM   4802 3HG1 VAL A 315      12.007  -6.948 -10.299  1.00 84.08           H
ATOM   4803  CG2 VAL A 315      11.841  -4.275  -9.808  1.00 84.08           C
ATOM   4804 1HG2 VAL A 315      12.679  -3.923 -10.410  1.00 84.08           H
ATOM   4805 2HG2 VAL A 315      11.289  -3.419  -9.420  1.00 84.08           H
ATOM   4806 3HG2 VAL A 315      12.216  -4.872  -8.977  1.00 84.08           H
ATOM   4807  HN  VAL A 315       9.486  -3.144 -10.379  1.00 84.08           H
ATOM   4808  N   LEU A 316       8.205  -5.271 -12.345  1.00 83.38           N
ATOM   4809  CA  LEU A 316       7.241  -6.066 -13.087  1.00 83.38           C
ATOM   4810  C   LEU A 316       7.108  -5.506 -14.505  1.00 83.38           C
ATOM   4811  O   LEU A 316       7.015  -6.264 -15.469  1.00 83.38           O
ATOM   4812  HA  LEU A 316       7.634  -7.080 -13.151  1.00 83.38           H
ATOM   4813  CB  LEU A 316       5.914  -6.142 -12.329  1.00 83.38           C
ATOM   4814 1HB  LEU A 316       5.547  -5.127 -12.176  1.00 83.38           H
ATOM   4815 2HB  LEU A 316       5.186  -6.652 -12.961  1.00 83.38           H
ATOM   4816  CG  LEU A 316       5.955  -6.851 -10.974  1.00 83.38           C
ATOM   4817  HG  LEU A 316       6.616  -6.288 -10.315  1.00 83.38           H
ATOM   4818  CD1 LEU A 316       4.571  -6.866 -10.321  1.00 83.38           C
ATOM   4819 1HD1 LEU A 316       4.230  -5.842 -10.170  1.00 83.38           H
ATOM   4820 2HD1 LEU A 316       3.869  -7.391 -10.969  1.00 83.38           H
ATOM   4821 3HD1 LEU A 316       4.629  -7.375  -9.359  1.00 83.38           H
ATOM   4822  CD2 LEU A 316       6.541  -8.258 -11.108  1.00 83.38           C
ATOM   4823 1HD2 LEU A 316       5.925  -8.844 -11.790  1.00 83.38           H
ATOM   4824 2HD2 LEU A 316       7.556  -8.193 -11.499  1.00 83.38           H
ATOM   4825 3HD2 LEU A 316       6.558  -8.739 -10.130  1.00 83.38           H
ATOM   4826  HN  LEU A 316       7.849  -4.842 -11.514  1.00 83.38           H
ATOM   4827  N   TYR A 317       7.105  -4.184 -14.587  1.00 79.64           N
ATOM   4828  CA  TYR A 317       6.926  -3.514 -15.864  1.00 79.64           C
ATOM   4829  C   TYR A 317       8.125  -3.756 -16.783  1.00 79.64           C
ATOM   4830  O   TYR A 317       7.962  -3.931 -17.989  1.00 79.64           O
ATOM   4831  HA  TYR A 317       6.030  -3.919 -16.333  1.00 79.64           H
ATOM   4832  CB  TYR A 317       6.835  -2.020 -15.547  1.00 79.64           C
ATOM   4833 1HB  TYR A 317       7.775  -1.696 -15.099  1.00 79.64           H
ATOM   4834 2HB  TYR A 317       6.719  -1.467 -16.479  1.00 79.64           H
ATOM   4835  CG  TYR A 317       5.685  -1.652 -14.607  1.00 79.64           C
ATOM   4836  CD1 TYR A 317       4.546  -2.430 -14.572  1.00 79.64           C
ATOM   4837  HD1 TYR A 317       4.465  -3.307 -15.215  1.00 79.64           H
ATOM   4838  CD2 TYR A 317       5.788  -0.542 -13.793  1.00 79.64           C
ATOM   4839  HD2 TYR A 317       6.688   0.072 -13.820  1.00 79.64           H
ATOM   4840  CE1 TYR A 317       3.464  -2.084 -13.687  1.00 79.64           C
ATOM   4841  HE1 TYR A 317       2.559  -2.690 -13.651  1.00 79.64           H
ATOM   4842  CE2 TYR A 317       4.706  -0.196 -12.908  1.00 79.64           C
ATOM   4843  HE2 TYR A 317       4.774   0.678 -12.260  1.00 79.64           H
ATOM   4844  CZ  TYR A 317       3.598  -0.984 -12.899  1.00 79.64           C
ATOM   4845  OH  TYR A 317       2.576  -0.657 -12.063  1.00 79.64           O
ATOM   4846  HH  TYR A 317       1.944  -1.428 -11.978  1.00 79.64           H
ATOM   4847  HN  TYR A 317       7.221  -3.574 -13.802  1.00 79.64           H
ATOM   4848  N   VAL A 318       9.303  -3.758 -16.177  1.00 74.74           N
ATOM   4849  CA  VAL A 318      10.531  -3.952 -16.929  1.00 74.74           C
ATOM   4850  C   VAL A 318      10.506  -5.330 -17.593  1.00 74.74           C
ATOM   4851  O   VAL A 318      10.722  -5.447 -18.798  1.00 74.74           O
ATOM   4852  HA  VAL A 318      10.564  -3.189 -17.707  1.00 74.74           H
ATOM   4853  CB  VAL A 318      11.742  -3.750 -16.016  1.00 74.74           C
ATOM   4854  HB  VAL A 318      11.622  -4.403 -15.151  1.00 74.74           H
ATOM   4855  CG1 VAL A 318      13.037  -4.146 -16.727  1.00 74.74           C
ATOM   4856 1HG1 VAL A 318      12.988  -5.196 -17.015  1.00 74.74           H
ATOM   4857 2HG1 VAL A 318      13.165  -3.531 -17.618  1.00 74.74           H
ATOM   4858 3HG1 VAL A 318      13.882  -3.993 -16.056  1.00 74.74           H
ATOM   4859  CG2 VAL A 318      11.813  -2.308 -15.509  1.00 74.74           C
ATOM   4860 1HG2 VAL A 318      11.898  -1.629 -16.358  1.00 74.74           H
ATOM   4861 2HG2 VAL A 318      10.908  -2.076 -14.947  1.00 74.74           H
ATOM   4862 3HG2 VAL A 318      12.682  -2.193 -14.862  1.00 74.74           H
ATOM   4863  HN  VAL A 318       9.427  -3.631 -15.193  1.00 74.74           H
ATOM   4864  N   PHE A 319      10.240  -6.340 -16.777  1.00 73.75           N
ATOM   4865  CA  PHE A 319      10.421  -7.716 -17.206  1.00 73.75           C
ATOM   4866  C   PHE A 319       9.212  -8.203 -18.007  1.00 73.75           C
ATOM   4867  O   PHE A 319       9.365  -8.914 -18.999  1.00 73.75           O
ATOM   4868  HA  PHE A 319      11.308  -7.744 -17.838  1.00 73.75           H
ATOM   4869  CB  PHE A 319      10.555  -8.565 -15.940  1.00 73.75           C
ATOM   4870 1HB  PHE A 319       9.798  -8.251 -15.222  1.00 73.75           H
ATOM   4871 2HB  PHE A 319      10.345  -9.606 -16.189  1.00 73.75           H
ATOM   4872  CG  PHE A 319      11.931  -8.482 -15.278  1.00 73.75           C
ATOM   4873  CD1 PHE A 319      13.025  -8.978 -15.917  1.00 73.75           C
ATOM   4874  HD1 PHE A 319      12.920  -9.435 -16.901  1.00 73.75           H
ATOM   4875  CD2 PHE A 319      12.062  -7.912 -14.050  1.00 73.75           C
ATOM   4876  HD2 PHE A 319      11.186  -7.515 -13.538  1.00 73.75           H
ATOM   4877  CE1 PHE A 319      14.302  -8.901 -15.302  1.00 73.75           C
ATOM   4878  HE1 PHE A 319      15.179  -9.298 -15.815  1.00 73.75           H
ATOM   4879  CE2 PHE A 319      13.340  -7.835 -13.435  1.00 73.75           C
ATOM   4880  HE2 PHE A 319      13.444  -7.378 -12.451  1.00 73.75           H
ATOM   4881  CZ  PHE A 319      14.433  -8.331 -14.074  1.00 73.75           C
ATOM   4882  HZ  PHE A 319      15.414  -8.271 -13.603  1.00 73.75           H
ATOM   4883  HN  PHE A 319       9.909  -6.229 -15.840  1.00 73.75           H
ATOM   4884  N   VAL A 320       8.036  -7.802 -17.547  1.00 75.43           N
ATOM   4885  CA  VAL A 320       6.799  -8.359 -18.066  1.00 75.43           C
ATOM   4886  C   VAL A 320       6.238  -7.429 -19.143  1.00 75.43           C
ATOM   4887  O   VAL A 320       5.610  -7.886 -20.097  1.00 75.43           O
ATOM   4888  HA  VAL A 320       7.037  -9.320 -18.522  1.00 75.43           H
ATOM   4889  CB  VAL A 320       5.816  -8.608 -16.920  1.00 75.43           C
ATOM   4890  HB  VAL A 320       5.401  -7.646 -16.620  1.00 75.43           H
ATOM   4891  CG1 VAL A 320       4.657  -9.497 -17.376  1.00 75.43           C
ATOM   4892 1HG1 VAL A 320       4.125  -9.011 -18.193  1.00 75.43           H
ATOM   4893 2HG1 VAL A 320       5.047 -10.457 -17.716  1.00 75.43           H
ATOM   4894 3HG1 VAL A 320       3.973  -9.658 -16.542  1.00 75.43           H
ATOM   4895  CG2 VAL A 320       6.527  -9.212 -15.708  1.00 75.43           C
ATOM   4896 1HG2 VAL A 320       6.983 -10.162 -15.991  1.00 75.43           H
ATOM   4897 2HG2 VAL A 320       7.301  -8.527 -15.362  1.00 75.43           H
ATOM   4898 3HG2 VAL A 320       5.806  -9.379 -14.909  1.00 75.43           H
ATOM   4899  HN  VAL A 320       7.921  -7.110 -16.834  1.00 75.43           H
ATOM   4900  N   GLY A 321       6.485  -6.141 -18.955  1.00 75.49           N
ATOM   4901  CA  GLY A 321       5.918  -5.133 -19.835  1.00 75.49           C
ATOM   4902  C   GLY A 321       6.714  -5.033 -21.138  1.00 75.49           C
ATOM   4903  O   GLY A 321       7.753  -4.378 -21.186  1.00 75.49           O
ATOM   4904 1HA  GLY A 321       4.880  -5.382 -20.057  1.00 75.49           H
ATOM   4905 2HA  GLY A 321       5.914  -4.166 -19.332  1.00 75.49           H
ATOM   4906  HN  GLY A 321       7.060  -5.783 -18.219  1.00 75.49           H
ATOM   4907  N   GLU A 322       6.194  -5.692 -22.164  1.00 76.63           N
ATOM   4908  CA  GLU A 322       6.763  -5.572 -23.496  1.00 76.63           C
ATOM   4909  C   GLU A 322       6.704  -4.119 -23.969  1.00 76.63           C
ATOM   4910  O   GLU A 322       7.660  -3.615 -24.557  1.00 76.63           O
ATOM   4911  HA  GLU A 322       7.801  -5.888 -23.397  1.00 76.63           H
ATOM   4912  CB  GLU A 322       6.049  -6.499 -24.482  1.00 76.63           C
ATOM   4913 1HB  GLU A 322       4.991  -6.240 -24.530  1.00 76.63           H
ATOM   4914 2HB  GLU A 322       6.546  -6.458 -25.451  1.00 76.63           H
ATOM   4915  CG  GLU A 322       6.125  -7.955 -24.020  1.00 76.63           C
ATOM   4916 1HG  GLU A 322       7.077  -8.132 -23.518  1.00 76.63           H
ATOM   4917 2HG  GLU A 322       5.339  -8.151 -23.290  1.00 76.63           H
ATOM   4918  CD  GLU A 322       5.981  -8.915 -25.203  1.00 76.63           C
ATOM   4919  OE1 GLU A 322       6.776  -9.878 -25.253  1.00 76.63           O
ATOM   4920  OE2 GLU A 322       5.079  -8.662 -26.031  1.00 76.63           O
ATOM   4921  HN  GLU A 322       5.402  -6.298 -22.095  1.00 76.63           H
ATOM   4922  N   ARG A 323       5.574  -3.485 -23.693  1.00 77.06           N
ATOM   4923  CA  ARG A 323       5.369  -2.107 -24.105  1.00 77.06           C
ATOM   4924  C   ARG A 323       6.390  -1.192 -23.425  1.00 77.06           C
ATOM   4925  O   ARG A 323       6.971  -0.319 -24.067  1.00 77.06           O
ATOM   4926  HA  ARG A 323       5.508  -2.115 -25.186  1.00 77.06           H
ATOM   4927  CB  ARG A 323       3.957  -1.632 -23.756  1.00 77.06           C
ATOM   4928 1HB  ARG A 323       3.245  -2.440 -23.925  1.00 77.06           H
ATOM   4929 2HB  ARG A 323       3.906  -1.378 -22.697  1.00 77.06           H
ATOM   4930  CG  ARG A 323       3.564  -0.416 -24.597  1.00 77.06           C
ATOM   4931 1HG  ARG A 323       4.252   0.406 -24.399  1.00 77.06           H
ATOM   4932 2HG  ARG A 323       3.652  -0.658 -25.656  1.00 77.06           H
ATOM   4933  CD  ARG A 323       2.132   0.026 -24.287  1.00 77.06           C
ATOM   4934 1HD  ARG A 323       1.478  -0.844 -24.235  1.00 77.06           H
ATOM   4935 2HD  ARG A 323       2.095   0.511 -23.312  1.00 77.06           H
ATOM   4936  NE  ARG A 323       1.652   0.956 -25.333  1.00 77.06           N
ATOM   4937  HE  ARG A 323       2.214   1.071 -26.153  1.00 77.06           H
ATOM   4938  CZ  ARG A 323       0.511   1.655 -25.251  1.00 77.06           C
ATOM   4939  NH1 ARG A 323      -0.281   1.540 -24.176  1.00 77.06           N
ATOM   4940 1HH1 ARG A 323      -0.022   0.930 -23.428  1.00 77.06           H
ATOM   4941 2HH1 ARG A 323      -1.130   2.065 -24.123  1.00 77.06           H
ATOM   4942  NH2 ARG A 323       0.174   2.470 -26.260  1.00 77.06           N
ATOM   4943 1HH2 ARG A 323      -0.673   2.998 -26.214  1.00 77.06           H
ATOM   4944 2HH2 ARG A 323       0.771   2.550 -27.059  1.00 77.06           H
ATOM   4945  HN  ARG A 323       4.808  -3.897 -23.200  1.00 77.06           H
ATOM   4946  N   PHE A 324       6.576  -1.424 -22.134  1.00 78.62           N
ATOM   4947  CA  PHE A 324       7.462  -0.586 -21.344  1.00 78.62           C
ATOM   4948  C   PHE A 324       8.909  -0.713 -21.823  1.00 78.62           C
ATOM   4949  O   PHE A 324       9.618   0.286 -21.938  1.00 78.62           O
ATOM   4950  HA  PHE A 324       7.129   0.444 -21.468  1.00 78.62           H
ATOM   4951  CB  PHE A 324       7.372  -1.079 -19.898  1.00 78.62           C
ATOM   4952 1HB  PHE A 324       6.322  -1.149 -19.614  1.00 78.62           H
ATOM   4953 2HB  PHE A 324       7.786  -2.085 -19.841  1.00 78.62           H
ATOM   4954  CG  PHE A 324       8.099  -0.186 -18.890  1.00 78.62           C
ATOM   4955  CD1 PHE A 324       9.377  -0.473 -18.526  1.00 78.62           C
ATOM   4956  HD1 PHE A 324       9.884  -1.339 -18.952  1.00 78.62           H
ATOM   4957  CD2 PHE A 324       7.467   0.894 -18.358  1.00 78.62           C
ATOM   4958  HD2 PHE A 324       6.442   1.124 -18.650  1.00 78.62           H
ATOM   4959  CE1 PHE A 324      10.052   0.355 -17.590  1.00 78.62           C
ATOM   4960  HE1 PHE A 324      11.077   0.124 -17.298  1.00 78.62           H
ATOM   4961  CE2 PHE A 324       8.141   1.722 -17.423  1.00 78.62           C
ATOM   4962  HE2 PHE A 324       7.635   2.588 -16.997  1.00 78.62           H
ATOM   4963  CZ  PHE A 324       9.420   1.435 -17.059  1.00 78.62           C
ATOM   4964  HZ  PHE A 324       9.938   2.071 -16.341  1.00 78.62           H
ATOM   4965  HN  PHE A 324       6.136  -2.167 -21.630  1.00 78.62           H
ATOM   4966  N   ARG A 325       9.305  -1.949 -22.091  1.00 80.83           N
ATOM   4967  CA  ARG A 325      10.653  -2.218 -22.562  1.00 80.83           C
ATOM   4968  C   ARG A 325      10.934  -1.433 -23.844  1.00 80.83           C
ATOM   4969  O   ARG A 325      12.017  -0.875 -24.011  1.00 80.83           O
ATOM   4970  HA  ARG A 325      11.302  -1.889 -21.750  1.00 80.83           H
ATOM   4971  CB  ARG A 325      10.854  -3.710 -22.831  1.00 80.83           C
ATOM   4972 1HB  ARG A 325       9.977  -4.114 -23.336  1.00 80.83           H
ATOM   4973 2HB  ARG A 325      11.702  -3.851 -23.502  1.00 80.83           H
ATOM   4974  CG  ARG A 325      11.097  -4.475 -21.527  1.00 80.83           C
ATOM   4975 1HG  ARG A 325      11.898  -3.996 -20.965  1.00 80.83           H
ATOM   4976 2HG  ARG A 325      10.202  -4.434 -20.906  1.00 80.83           H
ATOM   4977  CD  ARG A 325      11.463  -5.934 -21.807  1.00 80.83           C
ATOM   4978 1HD  ARG A 325      12.122  -5.992 -22.674  1.00 80.83           H
ATOM   4979 2HD  ARG A 325      12.012  -6.348 -20.962  1.00 80.83           H
ATOM   4980  NE  ARG A 325      10.237  -6.726 -22.051  1.00 80.83           N
ATOM   4981  HE  ARG A 325       9.354  -6.267 -21.948  1.00 80.83           H
ATOM   4982  CZ  ARG A 325      10.235  -8.019 -22.399  1.00 80.83           C
ATOM   4983  NH1 ARG A 325      11.388  -8.685 -22.551  1.00 80.83           N
ATOM   4984 1HH1 ARG A 325      12.259  -8.216 -22.403  1.00 80.83           H
ATOM   4985 2HH1 ARG A 325      11.378  -9.650 -22.811  1.00 80.83           H
ATOM   4986  NH2 ARG A 325       9.062  -8.638 -22.595  1.00 80.83           N
ATOM   4987 1HH2 ARG A 325       9.044  -9.603 -22.855  1.00 80.83           H
ATOM   4988 2HH2 ARG A 325       8.206  -8.134 -22.480  1.00 80.83           H
ATOM   4989  HN  ARG A 325       8.723  -2.756 -21.991  1.00 80.83           H
ATOM   4990  N   ARG A 326       9.938  -1.414 -24.719  1.00 81.63           N
ATOM   4991  CA  ARG A 326      10.067  -0.712 -25.984  1.00 81.63           C
ATOM   4992  C   ARG A 326      10.182   0.795 -25.745  1.00 81.63           C
ATOM   4993  O   ARG A 326      10.992   1.468 -26.381  1.00 81.63           O
ATOM   4994  HA  ARG A 326      10.978  -1.108 -26.432  1.00 81.63           H
ATOM   4995  CB  ARG A 326       8.866  -0.987 -26.891  1.00 81.63           C
ATOM   4996 1HB  ARG A 326       7.942  -0.770 -26.354  1.00 81.63           H
ATOM   4997 2HB  ARG A 326       8.896  -0.320 -27.753  1.00 81.63           H
ATOM   4998  CG  ARG A 326       8.857  -2.442 -27.364  1.00 81.63           C
ATOM   4999 1HG  ARG A 326       9.730  -2.630 -27.989  1.00 81.63           H
ATOM   5000 2HG  ARG A 326       8.932  -3.108 -26.504  1.00 81.63           H
ATOM   5001  CD  ARG A 326       7.583  -2.756 -28.150  1.00 81.63           C
ATOM   5002 1HD  ARG A 326       6.709  -2.428 -27.587  1.00 81.63           H
ATOM   5003 2HD  ARG A 326       7.581  -2.205 -29.091  1.00 81.63           H
ATOM   5004  NE  ARG A 326       7.497  -4.209 -28.415  1.00 81.63           N
ATOM   5005  HE  ARG A 326       7.928  -4.831 -27.761  1.00 81.63           H
ATOM   5006  CZ  ARG A 326       6.877  -4.744 -29.476  1.00 81.63           C
ATOM   5007  NH1 ARG A 326       6.282  -3.958 -30.383  1.00 81.63           N
ATOM   5008 1HH1 ARG A 326       6.298  -2.964 -30.272  1.00 81.63           H
ATOM   5009 2HH1 ARG A 326       5.821  -4.365 -31.172  1.00 81.63           H
ATOM   5010  NH2 ARG A 326       6.861  -6.077 -29.615  1.00 81.63           N
ATOM   5011 1HH2 ARG A 326       6.403  -6.492 -30.401  1.00 81.63           H
ATOM   5012 2HH2 ARG A 326       7.308  -6.656 -28.933  1.00 81.63           H
ATOM   5013  HN  ARG A 326       9.058  -1.867 -24.574  1.00 81.63           H
ATOM   5014  N   ASP A 327       9.360   1.281 -24.826  1.00 82.40           N
ATOM   5015  CA  ASP A 327       9.333   2.702 -24.522  1.00 82.40           C
ATOM   5016  C   ASP A 327      10.644   3.097 -23.839  1.00 82.40           C
ATOM   5017  O   ASP A 327      11.186   4.169 -24.102  1.00 82.40           O
ATOM   5018  HA  ASP A 327       9.198   3.198 -25.483  1.00 82.40           H
ATOM   5019  CB  ASP A 327       8.184   3.040 -23.571  1.00 82.40           C
ATOM   5020 1HB  ASP A 327       8.275   2.449 -22.659  1.00 82.40           H
ATOM   5021 2HB  ASP A 327       8.245   4.088 -23.279  1.00 82.40           H
ATOM   5022  CG  ASP A 327       6.830   2.765 -24.228  1.00 82.40           C
ATOM   5023  OD1 ASP A 327       6.762   2.905 -25.469  1.00 82.40           O
ATOM   5024  OD2 ASP A 327       5.892   2.422 -23.476  1.00 82.40           O
ATOM   5025  HN  ASP A 327       8.722   0.723 -24.296  1.00 82.40           H
ATOM   5026  N   LEU A 328      11.115   2.210 -22.975  1.00 80.85           N
ATOM   5027  CA  LEU A 328      12.341   2.461 -22.237  1.00 80.85           C
ATOM   5028  C   LEU A 328      13.495   2.652 -23.224  1.00 80.85           C
ATOM   5029  O   LEU A 328      14.248   3.620 -23.125  1.00 80.85           O
ATOM   5030  HA  LEU A 328      12.204   3.390 -21.682  1.00 80.85           H
ATOM   5031  CB  LEU A 328      12.587   1.353 -21.211  1.00 80.85           C
ATOM   5032 1HB  LEU A 328      11.763   1.357 -20.497  1.00 80.85           H
ATOM   5033 2HB  LEU A 328      12.556   0.394 -21.728  1.00 80.85           H
ATOM   5034  CG  LEU A 328      13.901   1.439 -20.432  1.00 80.85           C
ATOM   5035  HG  LEU A 328      14.722   1.464 -21.149  1.00 80.85           H
ATOM   5036  CD1 LEU A 328      13.972   2.733 -19.618  1.00 80.85           C
ATOM   5037 1HD1 LEU A 328      13.907   3.589 -20.290  1.00 80.85           H
ATOM   5038 2HD1 LEU A 328      13.143   2.763 -18.911  1.00 80.85           H
ATOM   5039 3HD1 LEU A 328      14.915   2.768 -19.074  1.00 80.85           H
ATOM   5040  CD2 LEU A 328      14.102   0.200 -19.557  1.00 80.85           C
ATOM   5041 1HD2 LEU A 328      13.279   0.119 -18.847  1.00 80.85           H
ATOM   5042 2HD2 LEU A 328      14.126  -0.689 -20.187  1.00 80.85           H
ATOM   5043 3HD2 LEU A 328      15.043   0.287 -19.015  1.00 80.85           H
ATOM   5044  HN  LEU A 328      10.675   1.334 -22.776  1.00 80.85           H
ATOM   5045  N   VAL A 329      13.597   1.714 -24.154  1.00 82.09           N
ATOM   5046  CA  VAL A 329      14.691   1.725 -25.111  1.00 82.09           C
ATOM   5047  C   VAL A 329      14.570   2.961 -26.003  1.00 82.09           C
ATOM   5048  O   VAL A 329      15.576   3.552 -26.392  1.00 82.09           O
ATOM   5049  HA  VAL A 329      15.621   1.789 -24.546  1.00 82.09           H
ATOM   5050  CB  VAL A 329      14.707   0.415 -25.902  1.00 82.09           C
ATOM   5051  HB  VAL A 329      13.712   0.266 -26.323  1.00 82.09           H
ATOM   5052  CG1 VAL A 329      15.702   0.488 -27.062  1.00 82.09           C
ATOM   5053 1HG1 VAL A 329      15.418   1.298 -27.733  1.00 82.09           H
ATOM   5054 2HG1 VAL A 329      16.702   0.672 -26.671  1.00 82.09           H
ATOM   5055 3HG1 VAL A 329      15.693  -0.456 -27.607  1.00 82.09           H
ATOM   5056  CG2 VAL A 329      15.014  -0.773 -24.989  1.00 82.09           C
ATOM   5057 1HG2 VAL A 329      15.991  -0.633 -24.526  1.00 82.09           H
ATOM   5058 2HG2 VAL A 329      14.252  -0.843 -24.213  1.00 82.09           H
ATOM   5059 3HG2 VAL A 329      15.019  -1.691 -25.577  1.00 82.09           H
ATOM   5060  HN  VAL A 329      12.951   0.958 -24.259  1.00 82.09           H
ATOM   5061  N   LYS A 330      13.329   3.316 -26.303  1.00 81.15           N
[truncated: 117,320 more chars]
