# Supplementary material for: Noncanonical roles of chemokine regions in CCR9 activation revealed by structural modeling and mutational mapping
Source: Nat Commun. 2025 Aug 18;16:7695. doi: 10.1038/s41467-025-62321-9 (PMC12361432; doi:10.1038/s41467-025-62321-9)
Supplement: Supplementary file 4 — Supplementary Data 2 [file 41467_2025_62321_MOESM4_ESM.zip › CCR9_CCL25_rnk107.pdb]

SSBOND   1 CYS A  119    CYS A  198 
SSBOND   2 CYS A  289    CYS A   38 
SSBOND   3 CYS B    7    CYS B   35 
SSBOND   4 CYS B    8    CYS B   52 
ATOM      1  N   GLU A  20      -0.989  -3.251  61.042  1.00 43.71           N
ATOM      2  CA  GLU A  20      -1.368  -3.120  59.645  1.00 43.71           C
ATOM      3  C   GLU A  20      -0.155  -3.355  58.743  1.00 43.71           C
ATOM      4  O   GLU A  20      -0.305  -3.598  57.546  1.00 43.71           O
ATOM      5  HA  GLU A  20      -2.113  -3.897  59.473  1.00 43.71           H
ATOM      6  CB  GLU A  20      -1.997  -1.753  59.374  1.00 43.71           C
ATOM      7 1HB  GLU A  20      -1.524  -0.999  60.003  1.00 43.71           H
ATOM      8 2HB  GLU A  20      -1.936  -1.525  58.309  1.00 43.71           H
ATOM      9  CG  GLU A  20      -3.485  -1.754  59.729  1.00 43.71           C
ATOM     10 1HG  GLU A  20      -3.930  -2.708  59.448  1.00 43.71           H
ATOM     11 2HG  GLU A  20      -3.605  -1.652  60.808  1.00 43.71           H
ATOM     12  CD  GLU A  20      -4.220  -0.614  59.020  1.00 43.71           C
ATOM     13  OE1 GLU A  20      -5.466  -0.600  59.109  1.00 43.71           O
ATOM     14  OE2 GLU A  20      -3.518   0.217  58.404  1.00 43.71           O
ATOM     15  HN  GLU A  20      -0.019  -3.432  61.202  1.00 43.71           H
ATOM     16  N   SER A  21       1.020  -3.274  59.350  1.00 48.81           N
ATOM     17  CA  SER A  21       2.257  -3.268  58.589  1.00 48.81           C
ATOM     18  C   SER A  21       2.569  -4.679  58.086  1.00 48.81           C
ATOM     19  O   SER A  21       2.982  -4.856  56.941  1.00 48.81           O
ATOM     20  HA  SER A  21       2.078  -2.594  57.752  1.00 48.81           H
ATOM     21  CB  SER A  21       3.419  -2.736  59.431  1.00 48.81           C
ATOM     22 1HB  SER A  21       4.253  -2.482  58.778  1.00 48.81           H
ATOM     23 2HB  SER A  21       3.114  -1.816  59.930  1.00 48.81           H
ATOM     24  OG  SER A  21       3.851  -3.683  60.404  1.00 48.81           O
ATOM     25  HG  SER A  21       4.599  -3.301  60.945  1.00 48.81           H
ATOM     26  HN  SER A  21       1.133  -3.213  60.342  1.00 48.81           H
ATOM     27  N   THR A  22       2.359  -5.646  58.966  1.00 50.75           N
ATOM     28  CA  THR A  22       2.732  -7.020  58.672  1.00 50.75           C
ATOM     29  C   THR A  22       1.786  -7.617  57.628  1.00 50.75           C
ATOM     30  O   THR A  22       2.233  -8.153  56.615  1.00 50.75           O
ATOM     31  HA  THR A  22       3.730  -7.019  58.235  1.00 50.75           H
ATOM     32  CB  THR A  22       2.751  -7.797  59.990  1.00 50.75           C
ATOM     33  HB  THR A  22       2.437  -8.829  59.837  1.00 50.75           H
ATOM     34  OG1 THR A  22       1.928  -7.026  60.860  1.00 50.75           O
ATOM     35  HG1 THR A  22       1.673  -7.569  61.660  1.00 50.75           H
ATOM     36  CG2 THR A  22       4.126  -7.776  60.662  1.00 50.75           C
ATOM     37 1HG2 THR A  22       4.410  -6.746  60.876  1.00 50.75           H
ATOM     38 2HG2 THR A  22       4.863  -8.225  59.996  1.00 50.75           H
ATOM     39 3HG2 THR A  22       4.084  -8.342  61.592  1.00 50.75           H
ATOM     40  HN  THR A  22       1.943  -5.505  59.865  1.00 50.75           H
ATOM     41  N   SER A  23       0.497  -7.505  57.912  1.00 51.88           N
ATOM     42  CA  SER A  23      -0.514  -8.078  57.039  1.00 51.88           C
ATOM     43  C   SER A  23      -0.386  -7.490  55.633  1.00 51.88           C
ATOM     44  O   SER A  23      -0.471  -8.215  54.643  1.00 51.88           O
ATOM     45  HA  SER A  23      -0.310  -9.149  57.026  1.00 51.88           H
ATOM     46  CB  SER A  23      -1.920  -7.834  57.591  1.00 51.88           C
ATOM     47 1HB  SER A  23      -2.655  -8.272  56.915  1.00 51.88           H
ATOM     48 2HB  SER A  23      -2.027  -8.342  58.550  1.00 51.88           H
ATOM     49  OG  SER A  23      -2.196  -6.446  57.755  1.00 51.88           O
ATOM     50  HG  SER A  23      -3.121  -6.321  58.113  1.00 51.88           H
ATOM     51  HN  SER A  23       0.140  -7.033  58.718  1.00 51.88           H
ATOM     52  N   SER A  24      -0.184  -6.182  55.589  1.00 54.86           N
ATOM     53  CA  SER A  24      -0.051  -5.487  54.320  1.00 54.86           C
ATOM     54  C   SER A  24       1.230  -5.931  53.611  1.00 54.86           C
ATOM     55  O   SER A  24       1.348  -5.798  52.394  1.00 54.86           O
ATOM     56  HA  SER A  24      -0.928  -5.774  53.741  1.00 54.86           H
ATOM     57  CB  SER A  24      -0.048  -3.970  54.520  1.00 54.86           C
ATOM     58 1HB  SER A  24      -0.085  -3.476  53.550  1.00 54.86           H
ATOM     59 2HB  SER A  24      -0.945  -3.674  55.063  1.00 54.86           H
ATOM     60  OG  SER A  24       1.105  -3.528  55.233  1.00 54.86           O
ATOM     61  HG  SER A  24       1.031  -3.785  56.196  1.00 54.86           H
ATOM     62  HN  SER A  24      -0.110  -5.600  56.399  1.00 54.86           H
ATOM     63  N   MET A  25       2.157  -6.450  54.403  1.00 56.37           N
ATOM     64  CA  MET A  25       3.400  -6.969  53.860  1.00 56.37           C
ATOM     65  C   MET A  25       3.187  -8.339  53.212  1.00 56.37           C
ATOM     66  O   MET A  25       3.748  -8.625  52.156  1.00 56.37           O
ATOM     67  HA  MET A  25       3.714  -6.248  53.105  1.00 56.37           H
ATOM     68  CB  MET A  25       4.436  -7.089  54.979  1.00 56.37           C
ATOM     69 1HB  MET A  25       4.176  -6.414  55.794  1.00 56.37           H
ATOM     70 2HB  MET A  25       4.422  -8.100  55.386  1.00 56.37           H
ATOM     71  CG  MET A  25       5.839  -6.761  54.465  1.00 56.37           C
ATOM     72 1HG  MET A  25       6.589  -7.214  55.114  1.00 56.37           H
ATOM     73 2HG  MET A  25       5.980  -7.185  53.471  1.00 56.37           H
ATOM     74  SD  MET A  25       6.071  -4.992  54.411  1.00 56.37           S
ATOM     75  CE  MET A  25       7.820  -4.897  54.756  1.00 56.37           C
ATOM     76 1HE  MET A  25       8.022  -5.341  55.731  1.00 56.37           H
ATOM     77 2HE  MET A  25       8.372  -5.440  53.988  1.00 56.37           H
ATOM     78 3HE  MET A  25       8.134  -3.854  54.760  1.00 56.37           H
ATOM     79  HN  MET A  25       2.069  -6.519  55.397  1.00 56.37           H
ATOM     80  N   GLU A  26       2.373  -9.150  53.873  1.00 57.58           N
ATOM     81  CA  GLU A  26       2.102 -10.493  53.391  1.00 57.58           C
ATOM     82  C   GLU A  26       1.278 -10.438  52.103  1.00 57.58           C
ATOM     83  O   GLU A  26       1.603 -11.110  51.125  1.00 57.58           O
ATOM     84  HA  GLU A  26       3.079 -10.930  53.187  1.00 57.58           H
ATOM     85  CB  GLU A  26       1.393 -11.327  54.460  1.00 57.58           C
ATOM     86 1HB  GLU A  26       0.606 -10.734  54.927  1.00 57.58           H
ATOM     87 2HB  GLU A  26       1.029 -12.255  54.021  1.00 57.58           H
ATOM     88  CG  GLU A  26       2.362 -11.728  55.575  1.00 57.58           C
ATOM     89 1HG  GLU A  26       3.199 -12.282  55.151  1.00 57.58           H
ATOM     90 2HG  GLU A  26       2.775 -10.833  56.041  1.00 57.58           H
ATOM     91  CD  GLU A  26       1.659 -12.583  56.631  1.00 57.58           C
ATOM     92  OE1 GLU A  26       2.375 -13.357  57.303  1.00 57.58           O
ATOM     93  OE2 GLU A  26       0.422 -12.443  56.743  1.00 57.58           O
ATOM     94  HN  GLU A  26       1.905  -8.902  54.721  1.00 57.58           H
ATOM     95  N   ASP A  27       0.227  -9.632  52.144  1.00 56.03           N
ATOM     96  CA  ASP A  27      -0.647  -9.482  50.993  1.00 56.03           C
ATOM     97  C   ASP A  27       0.189  -9.092  49.772  1.00 56.03           C
ATOM     98  O   ASP A  27      -0.080  -9.546  48.661  1.00 56.03           O
ATOM     99  HA  ASP A  27      -1.133 -10.450  50.874  1.00 56.03           H
ATOM    100  CB  ASP A  27      -1.683  -8.381  51.228  1.00 56.03           C
ATOM    101 1HB  ASP A  27      -1.201  -7.513  51.678  1.00 56.03           H
ATOM    102 2HB  ASP A  27      -2.097  -8.056  50.273  1.00 56.03           H
ATOM    103  CG  ASP A  27      -2.810  -8.874  52.137  1.00 56.03           C
ATOM    104  OD1 ASP A  27      -2.930 -10.111  52.273  1.00 56.03           O
ATOM    105  OD2 ASP A  27      -3.527  -8.003  52.677  1.00 56.03           O
ATOM    106  HN  ASP A  27      -0.030  -9.089  52.944  1.00 56.03           H
ATOM    107  N   TYR A  28       1.186  -8.255  50.020  1.00 59.92           N
ATOM    108  CA  TYR A  28       2.046  -7.778  48.950  1.00 59.92           C
ATOM    109  C   TYR A  28       2.948  -8.900  48.431  1.00 59.92           C
ATOM    110  O   TYR A  28       3.307  -8.919  47.255  1.00 59.92           O
ATOM    111  HA  TYR A  28       1.409  -7.429  48.137  1.00 59.92           H
ATOM    112  CB  TYR A  28       2.918  -6.683  49.566  1.00 59.92           C
ATOM    113 1HB  TYR A  28       2.283  -6.009  50.143  1.00 59.92           H
ATOM    114 2HB  TYR A  28       3.617  -7.140  50.267  1.00 59.92           H
ATOM    115  CG  TYR A  28       3.706  -5.865  48.542  1.00 59.92           C
ATOM    116  CD1 TYR A  28       4.922  -6.326  48.079  1.00 59.92           C
ATOM    117  HD1 TYR A  28       5.320  -7.273  48.443  1.00 59.92           H
ATOM    118  CD2 TYR A  28       3.202  -4.666  48.080  1.00 59.92           C
ATOM    119  HD2 TYR A  28       2.242  -4.302  48.446  1.00 59.92           H
ATOM    120  CE1 TYR A  28       5.664  -5.556  47.114  1.00 59.92           C
ATOM    121  HE1 TYR A  28       6.625  -5.909  46.741  1.00 59.92           H
ATOM    122  CE2 TYR A  28       3.944  -3.896  47.116  1.00 59.92           C
ATOM    123  HE2 TYR A  28       3.558  -2.948  46.743  1.00 59.92           H
ATOM    124  CZ  TYR A  28       5.139  -4.380  46.680  1.00 59.92           C
ATOM    125  OH  TYR A  28       5.840  -3.653  45.769  1.00 59.92           O
ATOM    126  HH  TYR A  28       6.463  -4.249  45.263  1.00 59.92           H
ATOM    127  HN  TYR A  28       1.408  -7.904  50.929  1.00 59.92           H
ATOM    128  N   VAL A  29       3.288  -9.808  49.335  1.00 57.59           N
ATOM    129  CA  VAL A  29       4.177 -10.906  48.994  1.00 57.59           C
ATOM    130  C   VAL A  29       3.375 -12.010  48.302  1.00 57.59           C
ATOM    131  O   VAL A  29       3.874 -12.665  47.388  1.00 57.59           O
ATOM    132  HA  VAL A  29       4.921 -10.522  48.295  1.00 57.59           H
ATOM    133  CB  VAL A  29       4.910 -11.393  50.246  1.00 57.59           C
ATOM    134  HB  VAL A  29       4.162 -11.617  51.006  1.00 57.59           H
ATOM    135  CG1 VAL A  29       5.688 -12.679  49.959  1.00 57.59           C
ATOM    136 1HG1 VAL A  29       4.997 -13.457  49.633  1.00 57.59           H
ATOM    137 2HG1 VAL A  29       6.422 -12.493  49.175  1.00 57.59           H
ATOM    138 3HG1 VAL A  29       6.199 -13.004  50.866  1.00 57.59           H
ATOM    139  CG2 VAL A  29       5.832 -10.306  50.800  1.00 57.59           C
ATOM    140 1HG2 VAL A  29       6.571 -10.037  50.045  1.00 57.59           H
ATOM    141 2HG2 VAL A  29       5.243  -9.427  51.060  1.00 57.59           H
ATOM    142 3HG2 VAL A  29       6.341 -10.679  51.689  1.00 57.59           H
ATOM    143  HN  VAL A  29       2.968  -9.801  50.282  1.00 57.59           H
ATOM    144  N   ASN A  30       2.146 -12.182  48.765  1.00 57.52           N
ATOM    145  CA  ASN A  30       1.322 -13.288  48.306  1.00 57.52           C
ATOM    146  C   ASN A  30       0.629 -12.894  47.000  1.00 57.52           C
ATOM    147  O   ASN A  30       0.079 -13.746  46.304  1.00 57.52           O
ATOM    148  HA  ASN A  30       2.009 -14.124  48.178  1.00 57.52           H
ATOM    149  CB  ASN A  30       0.239 -13.630  49.332  1.00 57.52           C
ATOM    150 1HB  ASN A  30      -0.113 -12.718  49.812  1.00 57.52           H
ATOM    151 2HB  ASN A  30      -0.618 -14.075  48.826  1.00 57.52           H
ATOM    152  CG  ASN A  30       0.772 -14.598  50.390  1.00 57.52           C
ATOM    153  OD1 ASN A  30       1.803 -15.230  50.227  1.00 57.52           O
ATOM    154  ND2 ASN A  30       0.015 -14.678  51.480  1.00 57.52           N
ATOM    155 1HD2 ASN A  30      -0.819 -14.131  51.551  1.00 57.52           H
ATOM    156 2HD2 ASN A  30       0.280 -15.284  52.230  1.00 57.52           H
ATOM    157  HN  ASN A  30       1.713 -11.584  49.440  1.00 57.52           H
ATOM    158  N   PHE A  31       0.677 -11.602  46.708  1.00 59.42           N
ATOM    159  CA  PHE A  31       0.108 -11.093  45.472  1.00 59.42           C
ATOM    160  C   PHE A  31       0.784 -11.727  44.255  1.00 59.42           C
ATOM    161  O   PHE A  31       1.983 -11.551  44.044  1.00 59.42           O
ATOM    162  HA  PHE A  31      -0.951 -11.351  45.473  1.00 59.42           H
ATOM    163  CB  PHE A  31       0.360  -9.584  45.452  1.00 59.42           C
ATOM    164 1HB  PHE A  31       0.212  -9.188  46.456  1.00 59.42           H
ATOM    165 2HB  PHE A  31       1.403  -9.404  45.189  1.00 59.42           H
ATOM    166  CG  PHE A  31      -0.536  -8.816  44.478  1.00 59.42           C
ATOM    167  CD1 PHE A  31      -0.049  -8.426  43.270  1.00 59.42           C
ATOM    168  HD1 PHE A  31       0.979  -8.660  42.995  1.00 59.42           H
ATOM    169  CD2 PHE A  31      -1.819  -8.524  44.821  1.00 59.42           C
ATOM    170  HD2 PHE A  31      -2.209  -8.837  45.790  1.00 59.42           H
ATOM    171  CE1 PHE A  31      -0.881  -7.713  42.366  1.00 59.42           C
ATOM    172  HE1 PHE A  31      -0.491  -7.400  41.398  1.00 59.42           H
ATOM    173  CE2 PHE A  31      -2.651  -7.811  43.918  1.00 59.42           C
ATOM    174  HE2 PHE A  31      -3.679  -7.577  44.193  1.00 59.42           H
ATOM    175  CZ  PHE A  31      -2.164  -7.421  42.709  1.00 59.42           C
ATOM    176  HZ  PHE A  31      -2.803  -6.874  42.015  1.00 59.42           H
ATOM    177  HN  PHE A  31       1.095 -10.911  47.297  1.00 59.42           H
ATOM    178  N   ASN A  32      -0.014 -12.453  43.485  1.00 60.89           N
ATOM    179  CA  ASN A  32       0.482 -13.076  42.270  1.00 60.89           C
ATOM    180  C   ASN A  32       0.661 -12.007  41.190  1.00 60.89           C
ATOM    181  O   ASN A  32      -0.291 -11.657  40.495  1.00 60.89           O
ATOM    182  HA  ASN A  32       1.424 -13.546  42.553  1.00 60.89           H
ATOM    183  CB  ASN A  32      -0.507 -14.119  41.744  1.00 60.89           C
ATOM    184 1HB  ASN A  32      -0.920 -14.687  42.577  1.00 60.89           H
ATOM    185 2HB  ASN A  32      -1.342 -13.619  41.254  1.00 60.89           H
ATOM    186  CG  ASN A  32       0.174 -15.071  40.758  1.00 60.89           C
ATOM    187  OD1 ASN A  32       1.342 -14.936  40.431  1.00 60.89           O
ATOM    188  ND2 ASN A  32      -0.619 -16.038  40.305  1.00 60.89           N
ATOM    189 1HD2 ASN A  32      -1.568 -16.092  40.614  1.00 60.89           H
ATOM    190 2HD2 ASN A  32      -0.265 -16.711  39.655  1.00 60.89           H
ATOM    191  HN  ASN A  32      -0.981 -12.617  43.680  1.00 60.89           H
ATOM    192  N   PHE A  33       1.888 -11.519  41.084  1.00 64.93           N
ATOM    193  CA  PHE A  33       2.233 -10.586  40.025  1.00 64.93           C
ATOM    194  C   PHE A  33       2.454 -11.318  38.700  1.00 64.93           C
ATOM    195  O   PHE A  33       3.547 -11.275  38.137  1.00 64.93           O
ATOM    196  HA  PHE A  33       1.399  -9.893  39.920  1.00 64.93           H
ATOM    197  CB  PHE A  33       3.538  -9.902  40.439  1.00 64.93           C
ATOM    198 1HB  PHE A  33       4.305 -10.663  40.583  1.00 64.93           H
ATOM    199 2HB  PHE A  33       3.874  -9.260  39.625  1.00 64.93           H
ATOM    200  CG  PHE A  33       3.424  -9.066  41.715  1.00 64.93           C
ATOM    201  CD1 PHE A  33       3.073  -7.754  41.639  1.00 64.93           C
ATOM    202  HD1 PHE A  33       2.873  -7.299  40.669  1.00 64.93           H
ATOM    203  CD2 PHE A  33       3.673  -9.634  42.925  1.00 64.93           C
ATOM    204  HD2 PHE A  33       3.955 -10.685  42.986  1.00 64.93           H
ATOM    205  CE1 PHE A  33       2.968  -6.978  42.823  1.00 64.93           C
ATOM    206  HE1 PHE A  33       2.687  -5.926  42.762  1.00 64.93           H
ATOM    207  CE2 PHE A  33       3.568  -8.857  44.109  1.00 64.93           C
ATOM    208  HE2 PHE A  33       3.768  -9.313  45.079  1.00 64.93           H
ATOM    209  CZ  PHE A  33       3.217  -7.546  44.033  1.00 64.93           C
ATOM    210  HZ  PHE A  33       3.136  -6.950  44.943  1.00 64.93           H
ATOM    211  HN  PHE A  33       2.638 -11.751  41.704  1.00 64.93           H
ATOM    212  N   THR A  34       1.398 -11.974  38.240  1.00 65.19           N
ATOM    213  CA  THR A  34       1.279 -12.304  36.830  1.00 65.19           C
ATOM    214  C   THR A  34       1.604 -11.084  35.966  1.00 65.19           C
ATOM    215  O   THR A  34       0.957 -10.045  36.084  1.00 65.19           O
ATOM    216  HA  THR A  34       2.017 -13.070  36.593  1.00 65.19           H
ATOM    217  CB  THR A  34      -0.127 -12.859  36.592  1.00 65.19           C
ATOM    218  HB  THR A  34      -0.594 -12.382  35.730  1.00 65.19           H
ATOM    219  OG1 THR A  34      -0.792 -12.666  37.837  1.00 65.19           O
ATOM    220  HG1 THR A  34      -1.100 -11.718  37.917  1.00 65.19           H
ATOM    221  CG2 THR A  34      -0.133 -14.377  36.398  1.00 65.19           C
ATOM    222 1HG2 THR A  34       0.272 -14.858  37.289  1.00 65.19           H
ATOM    223 2HG2 THR A  34       0.481 -14.636  35.535  1.00 65.19           H
ATOM    224 3HG2 THR A  34      -1.155 -14.719  36.233  1.00 65.19           H
ATOM    225  HN  THR A  34       0.635 -12.276  38.811  1.00 65.19           H
ATOM    226  N   ASP A  35       2.608 -11.251  35.117  1.00 78.36           N
ATOM    227  CA  ASP A  35       3.215 -10.115  34.444  1.00 78.36           C
ATOM    228  C   ASP A  35       2.331  -9.693  33.268  1.00 78.36           C
ATOM    229  O   ASP A  35       2.647  -9.981  32.115  1.00 78.36           O
ATOM    230  HA  ASP A  35       3.294  -9.339  35.205  1.00 78.36           H
ATOM    231  CB  ASP A  35       4.595 -10.476  33.891  1.00 78.36           C
ATOM    232 1HB  ASP A  35       5.000 -11.326  34.440  1.00 78.36           H
ATOM    233 2HB  ASP A  35       4.505 -10.783  32.849  1.00 78.36           H
ATOM    234  CG  ASP A  35       5.555  -9.289  33.997  1.00 78.36           C
ATOM    235  OD1 ASP A  35       5.113  -8.248  34.529  1.00 78.36           O
ATOM    236  OD2 ASP A  35       6.709  -9.450  33.545  1.00 78.36           O
ATOM    237  HN  ASP A  35       3.005 -12.140  34.889  1.00 78.36           H
ATOM    238  N   PHE A  36       1.240  -9.018  33.602  1.00 88.86           N
ATOM    239  CA  PHE A  36       0.336  -8.507  32.586  1.00 88.86           C
ATOM    240  C   PHE A  36       0.912  -7.256  31.919  1.00 88.86           C
ATOM    241  O   PHE A  36       0.402  -6.803  30.896  1.00 88.86           O
ATOM    242  HA  PHE A  36       0.214  -9.291  31.838  1.00 88.86           H
ATOM    243  CB  PHE A  36      -0.969  -8.139  33.293  1.00 88.86           C
ATOM    244 1HB  PHE A  36      -0.743  -7.483  34.133  1.00 88.86           H
ATOM    245 2HB  PHE A  36      -1.596  -7.571  32.605  1.00 88.86           H
ATOM    246  CG  PHE A  36      -1.762  -9.344  33.804  1.00 88.86           C
ATOM    247  CD1 PHE A  36      -1.930 -10.434  33.009  1.00 88.86           C
ATOM    248  HD1 PHE A  36      -1.500 -10.450  32.007  1.00 88.86           H
ATOM    249  CD2 PHE A  36      -2.298  -9.325  35.053  1.00 88.86           C
ATOM    250  HD2 PHE A  36      -2.164  -8.451  35.691  1.00 88.86           H
ATOM    251  CE1 PHE A  36      -2.665 -11.553  33.483  1.00 88.86           C
ATOM    252  HE1 PHE A  36      -2.799 -12.427  32.846  1.00 88.86           H
ATOM    253  CE2 PHE A  36      -3.033 -10.443  35.528  1.00 88.86           C
ATOM    254  HE2 PHE A  36      -3.463 -10.427  36.529  1.00 88.86           H
ATOM    255  CZ  PHE A  36      -3.201 -11.533  34.733  1.00 88.86           C
ATOM    256  HZ  PHE A  36      -3.765 -12.392  35.097  1.00 88.86           H
ATOM    257  HN  PHE A  36       0.972  -8.820  34.544  1.00 88.86           H
ATOM    258  N   TYR A  37       1.967  -6.733  32.526  1.00 91.07           N
ATOM    259  CA  TYR A  37       2.754  -5.689  31.893  1.00 91.07           C
ATOM    260  C   TYR A  37       3.855  -6.287  31.015  1.00 91.07           C
ATOM    261  O   TYR A  37       4.764  -6.946  31.517  1.00 91.07           O
ATOM    262  HA  TYR A  37       2.085  -5.095  31.270  1.00 91.07           H
ATOM    263  CB  TYR A  37       3.400  -4.898  33.032  1.00 91.07           C
ATOM    264 1HB  TYR A  37       2.618  -4.541  33.702  1.00 91.07           H
ATOM    265 2HB  TYR A  37       4.035  -5.568  33.612  1.00 91.07           H
ATOM    266  CG  TYR A  37       4.236  -3.704  32.566  1.00 91.07           C
ATOM    267  CD1 TYR A  37       5.597  -3.842  32.390  1.00 91.07           C
ATOM    268  HD1 TYR A  37       6.078  -4.801  32.583  1.00 91.07           H
ATOM    269  CD2 TYR A  37       3.627  -2.490  32.320  1.00 91.07           C
ATOM    270  HD2 TYR A  37       2.551  -2.381  32.459  1.00 91.07           H
ATOM    271  CE1 TYR A  37       6.384  -2.718  31.950  1.00 91.07           C
ATOM    272  HE1 TYR A  37       7.460  -2.813  31.808  1.00 91.07           H
ATOM    273  CE2 TYR A  37       4.413  -1.366  31.881  1.00 91.07           C
ATOM    274  HE2 TYR A  37       3.946  -0.402  31.684  1.00 91.07           H
ATOM    275  CZ  TYR A  37       5.753  -1.536  31.718  1.00 91.07           C
ATOM    276  OH  TYR A  37       6.495  -0.475  31.303  1.00 91.07           O
ATOM    277  HH  TYR A  37       5.897   0.295  31.080  1.00 91.07           H
ATOM    278  HN  TYR A  37       2.286  -7.011  33.432  1.00 91.07           H
ATOM    279  N   CYS A  38       3.736  -6.037  29.719  1.00 91.63           N
ATOM    280  CA  CYS A  38       4.634  -6.647  28.754  1.00 91.63           C
ATOM    281  C   CYS A  38       5.643  -5.589  28.302  1.00 91.63           C
ATOM    282  O   CYS A  38       5.266  -4.579  27.709  1.00 91.63           O
ATOM    283  HA  CYS A  38       5.137  -7.466  29.268  1.00 91.63           H
ATOM    284  CB  CYS A  38       3.871  -7.249  27.572  1.00 91.63           C
ATOM    285 1HB  CYS A  38       3.082  -7.908  27.936  1.00 91.63           H
ATOM    286 2HB  CYS A  38       3.386  -6.457  27.001  1.00 91.63           H
ATOM    287  SG  CYS A  38       5.019  -8.183  26.496  1.00 91.63           S
ATOM    288  HN  CYS A  38       3.043  -5.431  29.328  1.00 91.63           H
ATOM    289  N   GLU A  39       6.906  -5.857  28.599  1.00 90.54           N
ATOM    290  CA  GLU A  39       7.987  -5.034  28.082  1.00 90.54           C
ATOM    291  C   GLU A  39       8.371  -5.487  26.672  1.00 90.54           C
ATOM    292  O   GLU A  39       8.712  -6.650  26.461  1.00 90.54           O
ATOM    293  HA  GLU A  39       7.590  -4.020  28.050  1.00 90.54           H
ATOM    294  CB  GLU A  39       9.198  -5.069  29.018  1.00 90.54           C
ATOM    295 1HB  GLU A  39       9.445  -6.103  29.259  1.00 90.54           H
ATOM    296 2HB  GLU A  39      10.026  -4.522  28.567  1.00 90.54           H
ATOM    297  CG  GLU A  39       8.888  -4.369  30.342  1.00 90.54           C
ATOM    298 1HG  GLU A  39       8.482  -3.376  30.146  1.00 90.54           H
ATOM    299 2HG  GLU A  39       8.121  -4.926  30.881  1.00 90.54           H
ATOM    300  CD  GLU A  39      10.144  -4.250  31.207  1.00 90.54           C
ATOM    301  OE1 GLU A  39      10.027  -3.655  32.300  1.00 90.54           O
ATOM    302  OE2 GLU A  39      11.193  -4.758  30.756  1.00 90.54           O
ATOM    303  HN  GLU A  39       7.195  -6.618  29.180  1.00 90.54           H
ATOM    304  N   LYS A  40       8.302  -4.544  25.743  1.00 90.29           N
ATOM    305  CA  LYS A  40       8.475  -4.866  24.337  1.00 90.29           C
ATOM    306  C   LYS A  40       9.924  -4.594  23.930  1.00 90.29           C
ATOM    307  O   LYS A  40      10.202  -4.302  22.768  1.00 90.29           O
ATOM    308  HA  LYS A  40       8.277  -5.931  24.218  1.00 90.29           H
ATOM    309  CB  LYS A  40       7.446  -4.117  23.486  1.00 90.29           C
ATOM    310 1HB  LYS A  40       7.577  -3.042  23.612  1.00 90.29           H
ATOM    311 2HB  LYS A  40       7.613  -4.336  22.432  1.00 90.29           H
ATOM    312  CG  LYS A  40       6.020  -4.512  23.876  1.00 90.29           C
ATOM    313 1HG  LYS A  40       5.878  -4.362  24.947  1.00 90.29           H
ATOM    314 2HG  LYS A  40       5.308  -3.864  23.366  1.00 90.29           H
ATOM    315  CD  LYS A  40       5.739  -5.972  23.518  1.00 90.29           C
ATOM    316 1HD  LYS A  40       6.047  -6.165  22.491  1.00 90.29           H
ATOM    317 2HD  LYS A  40       6.331  -6.628  24.157  1.00 90.29           H
ATOM    318  CE  LYS A  40       4.253  -6.300  23.681  1.00 90.29           C
ATOM    319 1HE  LYS A  40       4.034  -6.511  24.728  1.00 90.29           H
ATOM    320 2HE  LYS A  40       3.651  -5.437  23.398  1.00 90.29           H
ATOM    321  NZ  LYS A  40       3.884  -7.465  22.846  1.00 90.29           N
ATOM    322 1HZ  LYS A  40       2.901  -7.676  22.975  1.00 90.29           H
ATOM    323 2HZ  LYS A  40       4.059  -7.250  21.870  1.00 90.29           H
ATOM    324 3HZ  LYS A  40       4.441  -8.267  23.120  1.00 90.29           H
ATOM    325  HN  LYS A  40       8.132  -3.578  25.939  1.00 90.29           H
ATOM    326  N   ASN A  41      10.810  -4.699  24.910  1.00 90.06           N
ATOM    327  CA  ASN A  41      12.214  -4.402  24.684  1.00 90.06           C
ATOM    328  C   ASN A  41      12.748  -5.300  23.567  1.00 90.06           C
ATOM    329  O   ASN A  41      13.432  -4.829  22.660  1.00 90.06           O
ATOM    330  HA  ASN A  41      12.244  -3.345  24.420  1.00 90.06           H
ATOM    331  CB  ASN A  41      13.043  -4.669  25.943  1.00 90.06           C
ATOM    332 1HB  ASN A  41      12.727  -5.608  26.397  1.00 90.06           H
ATOM    333 2HB  ASN A  41      14.093  -4.782  25.673  1.00 90.06           H
ATOM    334  CG  ASN A  41      12.889  -3.530  26.952  1.00 90.06           C
ATOM    335  OD1 ASN A  41      12.465  -2.433  26.630  1.00 90.06           O
ATOM    336  ND2 ASN A  41      13.258  -3.850  28.189  1.00 90.06           N
ATOM    337 1HD2 ASN A  41      13.598  -4.770  28.387  1.00 90.06           H
ATOM    338 2HD2 ASN A  41      13.194  -3.172  28.922  1.00 90.06           H
ATOM    339  HN  ASN A  41      10.582  -4.981  25.842  1.00 90.06           H
ATOM    340  N   ASN A  42      12.415  -6.579  23.669  1.00 91.83           N
ATOM    341  CA  ASN A  42      12.897  -7.556  22.708  1.00 91.83           C
ATOM    342  C   ASN A  42      12.384  -7.190  21.314  1.00 91.83           C
ATOM    343  O   ASN A  42      13.099  -7.344  20.325  1.00 91.83           O
ATOM    344  HA  ASN A  42      13.984  -7.514  22.777  1.00 91.83           H
ATOM    345  CB  ASN A  42      12.387  -8.959  23.047  1.00 91.83           C
ATOM    346 1HB  ASN A  42      11.303  -8.938  23.158  1.00 91.83           H
ATOM    347 2HB  ASN A  42      12.610  -9.639  22.225  1.00 91.83           H
ATOM    348  CG  ASN A  42      13.028  -9.479  24.335  1.00 91.83           C
ATOM    349  OD1 ASN A  42      13.997  -8.937  24.839  1.00 91.83           O
ATOM    350  ND2 ASN A  42      12.435 -10.559  24.836  1.00 91.83           N
ATOM    351 1HD2 ASN A  42      11.642 -10.955  24.372  1.00 91.83           H
ATOM    352 2HD2 ASN A  42      12.781 -10.974  25.677  1.00 91.83           H
ATOM    353  HN  ASN A  42      11.830  -6.948  24.391  1.00 91.83           H
ATOM    354  N   VAL A  43      11.148  -6.713  21.280  1.00 92.27           N
ATOM    355  CA  VAL A  43      10.513  -6.370  20.019  1.00 92.27           C
ATOM    356  C   VAL A  43      11.230  -5.166  19.403  1.00 92.27           C
ATOM    357  O   VAL A  43      11.457  -5.125  18.195  1.00 92.27           O
ATOM    358  HA  VAL A  43      10.625  -7.224  19.351  1.00 92.27           H
ATOM    359  CB  VAL A  43       9.018  -6.129  20.234  1.00 92.27           C
ATOM    360  HB  VAL A  43       8.908  -5.266  20.891  1.00 92.27           H
ATOM    361  CG1 VAL A  43       8.319  -5.806  18.912  1.00 92.27           C
ATOM    362 1HG1 VAL A  43       8.758  -4.907  18.479  1.00 92.27           H
ATOM    363 2HG1 VAL A  43       8.442  -6.640  18.222  1.00 92.27           H
ATOM    364 3HG1 VAL A  43       7.257  -5.639  19.094  1.00 92.27           H
ATOM    365  CG2 VAL A  43       8.363  -7.329  20.922  1.00 92.27           C
ATOM    366 1HG2 VAL A  43       8.488  -8.216  20.301  1.00 92.27           H
ATOM    367 2HG2 VAL A  43       8.833  -7.493  21.891  1.00 92.27           H
ATOM    368 3HG2 VAL A  43       7.300  -7.131  21.063  1.00 92.27           H
ATOM    369  HN  VAL A  43      10.584  -6.561  22.092  1.00 92.27           H
ATOM    370  N   ARG A  44      11.566  -4.215  20.262  1.00 91.04           N
ATOM    371  CA  ARG A  44      12.229  -3.002  19.815  1.00 91.04           C
ATOM    372  C   ARG A  44      13.644  -3.318  19.329  1.00 91.04           C
ATOM    373  O   ARG A  44      14.110  -2.744  18.346  1.00 91.04           O
ATOM    374  HA  ARG A  44      11.608  -2.631  18.999  1.00 91.04           H
ATOM    375  CB  ARG A  44      12.302  -1.967  20.939  1.00 91.04           C
ATOM    376 1HB  ARG A  44      12.702  -2.432  21.840  1.00 91.04           H
ATOM    377 2HB  ARG A  44      12.990  -1.169  20.660  1.00 91.04           H
ATOM    378  CG  ARG A  44      10.921  -1.378  21.233  1.00 91.04           C
ATOM    379 1HG  ARG A  44      10.465  -1.031  20.306  1.00 91.04           H
ATOM    380 2HG  ARG A  44      10.270  -2.152  21.638  1.00 91.04           H
ATOM    381  CD  ARG A  44      11.020  -0.216  22.224  1.00 91.04           C
ATOM    382 1HD  ARG A  44      11.870   0.418  21.970  1.00 91.04           H
ATOM    383 2HD  ARG A  44      10.127   0.405  22.159  1.00 91.04           H
ATOM    384  NE  ARG A  44      11.173  -0.738  23.601  1.00 91.04           N
ATOM    385  HE  ARG A  44      11.595  -1.637  23.718  1.00 91.04           H
ATOM    386  CZ  ARG A  44      10.781  -0.080  24.701  1.00 91.04           C
ATOM    387  NH1 ARG A  44      10.209   1.128  24.604  1.00 91.04           N
ATOM    388 1HH1 ARG A  44      10.072   1.545  23.705  1.00 91.04           H
ATOM    389 2HH1 ARG A  44       9.919   1.612  25.429  1.00 91.04           H
ATOM    390  NH2 ARG A  44      10.969  -0.650  25.899  1.00 91.04           N
ATOM    391 1HH2 ARG A  44      10.682  -0.172  26.730  1.00 91.04           H
ATOM    392 2HH2 ARG A  44      11.396  -1.551  25.963  1.00 91.04           H
ATOM    393  HN  ARG A  44      11.394  -4.264  21.246  1.00 91.04           H
ATOM    394  N   GLN A  45      14.289  -4.232  20.040  1.00 92.65           N
ATOM    395  CA  GLN A  45      15.658  -4.601  19.719  1.00 92.65           C
ATOM    396  C   GLN A  45      15.721  -5.254  18.337  1.00 92.65           C
ATOM    397  O   GLN A  45      16.623  -4.967  17.552  1.00 92.65           O
ATOM    398  HA  GLN A  45      16.216  -3.665  19.712  1.00 92.65           H
ATOM    399  CB  GLN A  45      16.242  -5.525  20.790  1.00 92.65           C
ATOM    400 1HB  GLN A  45      16.119  -5.071  21.773  1.00 92.65           H
ATOM    401 2HB  GLN A  45      15.692  -6.466  20.802  1.00 92.65           H
ATOM    402  CG  GLN A  45      17.724  -5.798  20.529  1.00 92.65           C
ATOM    403 1HG  GLN A  45      17.849  -6.228  19.536  1.00 92.65           H
ATOM    404 2HG  GLN A  45      18.278  -4.859  20.542  1.00 92.65           H
ATOM    405  CD  GLN A  45      18.300  -6.749  21.580  1.00 92.65           C
ATOM    406  OE1 GLN A  45      17.585  -7.376  22.344  1.00 92.65           O
ATOM    407  NE2 GLN A  45      19.628  -6.822  21.575  1.00 92.65           N
ATOM    408 1HE2 GLN A  45      20.155  -6.280  20.920  1.00 92.65           H
ATOM    409 2HE2 GLN A  45      20.098  -7.418  22.225  1.00 92.65           H
ATOM    410  HN  GLN A  45      13.893  -4.715  20.821  1.00 92.65           H
ATOM    411  N   PHE A  46      14.752  -6.120  18.082  1.00 94.04           N
ATOM    412  CA  PHE A  46      14.653  -6.773  16.788  1.00 94.04           C
ATOM    413  C   PHE A  46      14.439  -5.749  15.672  1.00 94.04           C
ATOM    414  O   PHE A  46      15.126  -5.784  14.652  1.00 94.04           O
ATOM    415  HA  PHE A  46      15.592  -7.301  16.619  1.00 94.04           H
ATOM    416  CB  PHE A  46      13.440  -7.704  16.848  1.00 94.04           C
ATOM    417 1HB  PHE A  46      13.624  -8.475  17.597  1.00 94.04           H
ATOM    418 2HB  PHE A  46      12.574  -7.135  17.182  1.00 94.04           H
ATOM    419  CG  PHE A  46      13.107  -8.378  15.515  1.00 94.04           C
ATOM    420  CD1 PHE A  46      12.072  -7.919  14.762  1.00 94.04           C
ATOM    421  HD1 PHE A  46      11.480  -7.071  15.107  1.00 94.04           H
ATOM    422  CD2 PHE A  46      13.844  -9.436  15.085  1.00 94.04           C
ATOM    423  HD2 PHE A  46      14.674  -9.804  15.689  1.00 94.04           H
ATOM    424  CE1 PHE A  46      11.762  -8.545  13.525  1.00 94.04           C
ATOM    425  HE1 PHE A  46      10.932  -8.177  12.921  1.00 94.04           H
ATOM    426  CE2 PHE A  46      13.535 -10.062  13.848  1.00 94.04           C
ATOM    427  HE2 PHE A  46      14.126 -10.910  13.503  1.00 94.04           H
ATOM    428  CZ  PHE A  46      12.500  -9.603  13.094  1.00 94.04           C
ATOM    429  HZ  PHE A  46      12.262 -10.083  12.145  1.00 94.04           H
ATOM    430  HN  PHE A  46      14.044  -6.377  18.740  1.00 94.04           H
ATOM    431  N   ALA A  47      13.484  -4.860  15.903  1.00 93.12           N
ATOM    432  CA  ALA A  47      13.121  -3.873  14.900  1.00 93.12           C
ATOM    433  C   ALA A  47      14.357  -3.049  14.531  1.00 93.12           C
ATOM    434  O   ALA A  47      14.583  -2.755  13.358  1.00 93.12           O
ATOM    435  HA  ALA A  47      12.776  -4.410  14.016  1.00 93.12           H
ATOM    436  CB  ALA A  47      11.978  -3.005  15.428  1.00 93.12           C
ATOM    437 1HB  ALA A  47      11.115  -3.634  15.647  1.00 93.12           H
ATOM    438 2HB  ALA A  47      12.298  -2.497  16.338  1.00 93.12           H
ATOM    439 3HB  ALA A  47      11.706  -2.265  14.675  1.00 93.12           H
ATOM    440  HN  ALA A  47      12.963  -4.807  16.755  1.00 93.12           H
ATOM    441  N   SER A  48      15.123  -2.701  15.553  1.00 93.31           N
ATOM    442  CA  SER A  48      16.194  -1.733  15.390  1.00 93.31           C
ATOM    443  C   SER A  48      17.263  -2.289  14.446  1.00 93.31           C
ATOM    444  O   SER A  48      17.992  -1.529  13.812  1.00 93.31           O
ATOM    445  HA  SER A  48      15.723  -0.851  14.956  1.00 93.31           H
ATOM    446  CB  SER A  48      16.817  -1.367  16.739  1.00 93.31           C
ATOM    447 1HB  SER A  48      17.438  -0.478  16.622  1.00 93.31           H
ATOM    448 2HB  SER A  48      16.026  -1.112  17.446  1.00 93.31           H
ATOM    449  OG  SER A  48      17.604  -2.429  17.270  1.00 93.31           O
ATOM    450  HG  SER A  48      17.075  -3.278  17.274  1.00 93.31           H
ATOM    451  HN  SER A  48      15.022  -3.067  16.479  1.00 93.31           H
ATOM    452  N   HIS A  49      17.321  -3.611  14.384  1.00 94.56           N
ATOM    453  CA  HIS A  49      18.313  -4.279  13.559  1.00 94.56           C
ATOM    454  C   HIS A  49      17.693  -4.652  12.211  1.00 94.56           C
ATOM    455  O   HIS A  49      18.349  -4.561  11.174  1.00 94.56           O
ATOM    456  HA  HIS A  49      19.116  -3.560  13.393  1.00 94.56           H
ATOM    457  CB  HIS A  49      18.908  -5.483  14.291  1.00 94.56           C
ATOM    458 1HB  HIS A  49      18.099  -6.147  14.594  1.00 94.56           H
ATOM    459 2HB  HIS A  49      19.537  -6.042  13.598  1.00 94.56           H
ATOM    460  CG  HIS A  49      19.725  -5.119  15.508  1.00 94.56           C
ATOM    461  ND1 HIS A  49      19.159  -4.902  16.753  1.00 94.56           N
ATOM    462  HD1 HIS A  49      18.185  -4.961  16.970  1.00 94.56           H
ATOM    463  CD2 HIS A  49      21.068  -4.938  15.659  1.00 94.56           C
ATOM    464  HD2 HIS A  49      21.816  -5.033  14.872  1.00 94.56           H
ATOM    465  CE1 HIS A  49      20.128  -4.604  17.606  1.00 94.56           C
ATOM    466  HE1 HIS A  49      20.002  -4.380  18.665  1.00 94.56           H
ATOM    467  NE2 HIS A  49      21.310  -4.626  16.926  1.00 94.56           N
ATOM    468  HN  HIS A  49      16.707  -4.222  14.884  1.00 94.56           H
ATOM    469  N   PHE A  50      16.435  -5.064  12.268  1.00 95.39           N
ATOM    470  CA  PHE A  50      15.805  -5.707  11.128  1.00 95.39           C
ATOM    471  C   PHE A  50      15.292  -4.670  10.127  1.00 95.39           C
ATOM    472  O   PHE A  50      15.522  -4.796   8.925  1.00 95.39           O
ATOM    473  HA  PHE A  50      16.562  -6.329  10.649  1.00 95.39           H
ATOM    474  CB  PHE A  50      14.619  -6.510  11.666  1.00 95.39           C
ATOM    475 1HB  PHE A  50      14.983  -7.234  12.395  1.00 95.39           H
ATOM    476 2HB  PHE A  50      13.947  -5.835  12.196  1.00 95.39           H
ATOM    477  CG  PHE A  50      13.826  -7.249  10.586  1.00 95.39           C
ATOM    478  CD1 PHE A  50      12.592  -6.806  10.225  1.00 95.39           C
ATOM    479  HD1 PHE A  50      12.168  -5.925  10.705  1.00 95.39           H
ATOM    480  CD2 PHE A  50      14.356  -8.349   9.987  1.00 95.39           C
ATOM    481  HD2 PHE A  50      15.345  -8.704  10.277  1.00 95.39           H
ATOM    482  CE1 PHE A  50      11.857  -7.493   9.223  1.00 95.39           C
ATOM    483  HE1 PHE A  50      10.868  -7.138   8.933  1.00 95.39           H
ATOM    484  CE2 PHE A  50      13.621  -9.035   8.985  1.00 95.39           C
ATOM    485  HE2 PHE A  50      14.046  -9.917   8.505  1.00 95.39           H
ATOM    486  CZ  PHE A  50      12.387  -8.593   8.624  1.00 95.39           C
ATOM    487  HZ  PHE A  50      11.823  -9.120   7.854  1.00 95.39           H
ATOM    488  HN  PHE A  50      15.850  -4.964  13.073  1.00 95.39           H
ATOM    489  N   LEU A  51      14.607  -3.669  10.660  1.00 95.06           N
ATOM    490  CA  LEU A  51      13.772  -2.812   9.836  1.00 95.06           C
ATOM    491  C   LEU A  51      14.663  -1.887   9.004  1.00 95.06           C
ATOM    492  O   LEU A  51      14.522  -1.816   7.784  1.00 95.06           O
ATOM    493  HA  LEU A  51      13.213  -3.455   9.156  1.00 95.06           H
ATOM    494  CB  LEU A  51      12.751  -2.069  10.699  1.00 95.06           C
ATOM    495 1HB  LEU A  51      13.291  -1.466  11.429  1.00 95.06           H
ATOM    496 2HB  LEU A  51      12.199  -1.378  10.061  1.00 95.06           H
ATOM    497  CG  LEU A  51      11.743  -2.943  11.448  1.00 95.06           C
ATOM    498  HG  LEU A  51      12.293  -3.584  12.138  1.00 95.06           H
ATOM    499  CD1 LEU A  51      10.791  -2.088  12.286  1.00 95.06           C
ATOM    500 1HD1 LEU A  51      11.364  -1.513  13.014  1.00 95.06           H
ATOM    501 2HD1 LEU A  51      10.245  -1.406  11.634  1.00 95.06           H
ATOM    502 3HD1 LEU A  51      10.085  -2.734  12.808  1.00 95.06           H
ATOM    503  CD2 LEU A  51      10.990  -3.861  10.483  1.00 95.06           C
ATOM    504 1HD2 LEU A  51      10.453  -3.257   9.751  1.00 95.06           H
ATOM    505 2HD2 LEU A  51      11.700  -4.508   9.968  1.00 95.06           H
ATOM    506 3HD2 LEU A  51      10.280  -4.471  11.041  1.00 95.06           H
ATOM    507  HN  LEU A  51      14.616  -3.441  11.633  1.00 95.06           H
ATOM    508  N   PRO A  52      15.592  -1.164   9.644  1.00 95.94           N
ATOM    509  CA  PRO A  52      16.290  -0.066   8.972  1.00 95.94           C
ATOM    510  C   PRO A  52      16.917  -0.500   7.657  1.00 95.94           C
ATOM    511  O   PRO A  52      16.689   0.123   6.621  1.00 95.94           O
ATOM    512  HA  PRO A  52      15.583   0.720   8.704  1.00 95.94           H
ATOM    513  CB  PRO A  52      17.347   0.368   9.989  1.00 95.94           C
ATOM    514 1HB  PRO A  52      18.292  -0.153   9.833  1.00 95.94           H
ATOM    515 2HB  PRO A  52      17.557   1.436   9.918  1.00 95.94           H
ATOM    516  CG  PRO A  52      16.718   0.006  11.329  1.00 95.94           C
ATOM    517 1HG  PRO A  52      17.466  -0.077  12.118  1.00 95.94           H
ATOM    518 2HG  PRO A  52      16.006   0.762  11.660  1.00 95.94           H
ATOM    519  CD  PRO A  52      16.044  -1.325  11.038  1.00 95.94           C
ATOM    520 1HD  PRO A  52      16.737  -2.161  11.140  1.00 95.94           H
ATOM    521 2HD  PRO A  52      15.216  -1.517  11.720  1.00 95.94           H
ATOM    522  N   PRO A  53      17.717  -1.575   7.667  1.00 97.06           N
ATOM    523  CA  PRO A  53      18.378  -2.035   6.442  1.00 97.06           C
ATOM    524  C   PRO A  53      17.396  -2.242   5.300  1.00 97.06           C
ATOM    525  O   PRO A  53      17.672  -1.861   4.164  1.00 97.06           O
ATOM    526  HA  PRO A  53      19.074  -1.276   6.085  1.00 97.06           H
ATOM    527  CB  PRO A  53      19.046  -3.345   6.862  1.00 97.06           C
ATOM    528 1HB  PRO A  53      18.399  -4.203   6.677  1.00 97.06           H
ATOM    529 2HB  PRO A  53      19.969  -3.520   6.309  1.00 97.06           H
ATOM    530  CG  PRO A  53      19.309  -3.148   8.350  1.00 97.06           C
ATOM    531 1HG  PRO A  53      19.452  -4.097   8.865  1.00 97.06           H
ATOM    532 2HG  PRO A  53      20.212  -2.563   8.527  1.00 97.06           H
ATOM    533  CD  PRO A  53      18.059  -2.424   8.822  1.00 97.06           C
ATOM    534 1HD  PRO A  53      17.254  -3.120   9.059  1.00 97.06           H
ATOM    535 2HD  PRO A  53      18.245  -1.839   9.723  1.00 97.06           H
ATOM    536  N   LEU A  54      16.266  -2.846   5.636  1.00 96.35           N
ATOM    537  CA  LEU A  54      15.299  -3.239   4.626  1.00 96.35           C
ATOM    538  C   LEU A  54      14.616  -1.990   4.066  1.00 96.35           C
ATOM    539  O   LEU A  54      14.421  -1.874   2.857  1.00 96.35           O
ATOM    540  HA  LEU A  54      15.848  -3.724   3.819  1.00 96.35           H
ATOM    541  CB  LEU A  54      14.323  -4.273   5.192  1.00 96.35           C
ATOM    542 1HB  LEU A  54      13.859  -3.854   6.085  1.00 96.35           H
ATOM    543 2HB  LEU A  54      13.527  -4.429   4.464  1.00 96.35           H
ATOM    544  CG  LEU A  54      14.921  -5.634   5.553  1.00 96.35           C
ATOM    545  HG  LEU A  54      15.732  -5.473   6.263  1.00 96.35           H
ATOM    546  CD1 LEU A  54      13.885  -6.523   6.244  1.00 96.35           C
ATOM    547 1HD1 LEU A  54      13.543  -6.038   7.158  1.00 96.35           H
ATOM    548 2HD1 LEU A  54      13.037  -6.679   5.576  1.00 96.35           H
ATOM    549 3HD1 LEU A  54      14.337  -7.484   6.489  1.00 96.35           H
ATOM    550  CD2 LEU A  54      15.526  -6.310   4.321  1.00 96.35           C
ATOM    551 1HD2 LEU A  54      14.750  -6.457   3.569  1.00 96.35           H
ATOM    552 2HD2 LEU A  54      16.315  -5.679   3.910  1.00 96.35           H
ATOM    553 3HD2 LEU A  54      15.944  -7.276   4.605  1.00 96.35           H
ATOM    554  HN  LEU A  54      16.007  -3.065   6.577  1.00 96.35           H
ATOM    555  N   TYR A  55      14.269  -1.087   4.972  1.00 95.55           N
ATOM    556  CA  TYR A  55      13.559   0.121   4.590  1.00 95.55           C
ATOM    557  C   TYR A  55      14.419   0.999   3.679  1.00 95.55           C
ATOM    558  O   TYR A  55      13.909   1.623   2.750  1.00 95.55           O
ATOM    559  HA  TYR A  55      12.658  -0.174   4.053  1.00 95.55           H
ATOM    560  CB  TYR A  55      13.282   0.876   5.892  1.00 95.55           C
ATOM    561 1HB  TYR A  55      14.187   0.877   6.499  1.00 95.55           H
ATOM    562 2HB  TYR A  55      13.055   1.916   5.656  1.00 95.55           H
ATOM    563  CG  TYR A  55      12.132   0.293   6.716  1.00 95.55           C
ATOM    564  CD1 TYR A  55      11.452  -0.819   6.263  1.00 95.55           C
ATOM    565  HD1 TYR A  55      11.734  -1.282   5.318  1.00 95.55           H
ATOM    566  CD2 TYR A  55      11.775   0.880   7.914  1.00 95.55           C
ATOM    567  HD2 TYR A  55      12.312   1.758   8.272  1.00 95.55           H
ATOM    568  CE1 TYR A  55      10.370  -1.367   7.039  1.00 95.55           C
ATOM    569  HE1 TYR A  55       9.825  -2.245   6.693  1.00 95.55           H
ATOM    570  CE2 TYR A  55      10.693   0.331   8.690  1.00 95.55           C
ATOM    571  HE2 TYR A  55      10.401   0.785   9.637  1.00 95.55           H
ATOM    572  CZ  TYR A  55      10.044  -0.765   8.214  1.00 95.55           C
ATOM    573  OH  TYR A  55       9.023  -1.283   8.947  1.00 95.55           O
ATOM    574  HH  TYR A  55       8.576  -2.020   8.439  1.00 95.55           H
ATOM    575  HN  TYR A  55      14.466  -1.171   5.948  1.00 95.55           H
ATOM    576  N   TRP A  56      15.710   1.019   3.977  1.00 97.05           N
ATOM    577  CA  TRP A  56      16.659   1.738   3.145  1.00 97.05           C
ATOM    578  C   TRP A  56      16.709   1.048   1.780  1.00 97.05           C
ATOM    579  O   TRP A  56      16.724   1.712   0.745  1.00 97.05           O
ATOM    580  HA  TRP A  56      16.296   2.760   3.033  1.00 97.05           H
ATOM    581  CB  TRP A  56      18.028   1.823   3.822  1.00 97.05           C
ATOM    582 1HB  TRP A  56      18.190   0.917   4.406  1.00 97.05           H
ATOM    583 2HB  TRP A  56      18.801   1.850   3.054  1.00 97.05           H
ATOM    584  CG  TRP A  56      18.196   3.039   4.736  1.00 97.05           C
ATOM    585  CD1 TRP A  56      18.332   3.056   6.069  1.00 97.05           C
ATOM    586  HD1 TRP A  56      18.340   2.165   6.697  1.00 97.05           H
ATOM    587  CD2 TRP A  56      18.241   4.422   4.328  1.00 97.05           C
ATOM    588  NE1 TRP A  56      18.460   4.344   6.548  1.00 97.05           N
ATOM    589  HE1 TRP A  56      18.573   4.611   7.505  1.00 97.05           H
ATOM    590  CE2 TRP A  56      18.403   5.201   5.455  1.00 97.05           C
ATOM    591  CE3 TRP A  56      18.148   4.996   3.048  1.00 97.05           C
ATOM    592  HE3 TRP A  56      18.020   4.403   2.142  1.00 97.05           H
ATOM    593  CZ2 TRP A  56      18.486   6.598   5.416  1.00 97.05           C
ATOM    594  HZ2 TRP A  56      18.614   7.191   6.322  1.00 97.05           H
ATOM    595  CZ3 TRP A  56      18.232   6.393   3.026  1.00 97.05           C
ATOM    596  HZ3 TRP A  56      18.165   6.890   2.058  1.00 97.05           H
ATOM    597  CH2 TRP A  56      18.395   7.192   4.152  1.00 97.05           C
ATOM    598  HH2 TRP A  56      18.452   8.276   4.051  1.00 97.05           H
ATOM    599  HN  TRP A  56      16.108   0.556   4.769  1.00 97.05           H
ATOM    600  N   LEU A  57      16.734  -0.276   1.823  1.00 97.00           N
ATOM    601  CA  LEU A  57      16.802  -1.063   0.603  1.00 97.00           C
ATOM    602  C   LEU A  57      15.570  -0.771  -0.256  1.00 97.00           C
ATOM    603  O   LEU A  57      15.694  -0.450  -1.437  1.00 97.00           O
ATOM    604  HA  LEU A  57      17.688  -0.741   0.056  1.00 97.00           H
ATOM    605  CB  LEU A  57      16.986  -2.546   0.932  1.00 97.00           C
ATOM    606 1HB  LEU A  57      17.919  -2.662   1.483  1.00 97.00           H
ATOM    607 2HB  LEU A  57      16.181  -2.852   1.600  1.00 97.00           H
ATOM    608  CG  LEU A  57      17.009  -3.500  -0.264  1.00 97.00           C
ATOM    609  HG  LEU A  57      16.114  -3.322  -0.861  1.00 97.00           H
ATOM    610  CD1 LEU A  57      18.215  -3.222  -1.164  1.00 97.00           C
ATOM    611 1HD1 LEU A  57      18.164  -2.198  -1.534  1.00 97.00           H
ATOM    612 2HD1 LEU A  57      19.133  -3.356  -0.592  1.00 97.00           H
ATOM    613 3HD1 LEU A  57      18.207  -3.914  -2.006  1.00 97.00           H
ATOM    614  CD2 LEU A  57      16.961  -4.958   0.197  1.00 97.00           C
ATOM    615 1HD2 LEU A  57      17.825  -5.168   0.828  1.00 97.00           H
ATOM    616 2HD2 LEU A  57      16.046  -5.130   0.764  1.00 97.00           H
ATOM    617 3HD2 LEU A  57      16.979  -5.615  -0.673  1.00 97.00           H
ATOM    618  HN  LEU A  57      16.709  -0.809   2.668  1.00 97.00           H
ATOM    619  N   VAL A  58      14.409  -0.894   0.370  1.00 96.23           N
ATOM    620  CA  VAL A  58      13.153  -0.727  -0.342  1.00 96.23           C
ATOM    621  C   VAL A  58      13.081   0.689  -0.916  1.00 96.23           C
ATOM    622  O   VAL A  58      12.665   0.880  -2.057  1.00 96.23           O
ATOM    623  HA  VAL A  58      13.145  -1.440  -1.166  1.00 96.23           H
ATOM    624  CB  VAL A  58      11.980  -1.058   0.582  1.00 96.23           C
ATOM    625  HB  VAL A  58      12.075  -0.444   1.478  1.00 96.23           H
ATOM    626  CG1 VAL A  58      10.645  -0.715  -0.082  1.00 96.23           C
ATOM    627 1HG1 VAL A  58      10.618   0.350  -0.315  1.00 96.23           H
ATOM    628 2HG1 VAL A  58      10.538  -1.290  -1.002  1.00 96.23           H
ATOM    629 3HG1 VAL A  58       9.828  -0.960   0.596  1.00 96.23           H
ATOM    630  CG2 VAL A  58      12.017  -2.526   1.012  1.00 96.23           C
ATOM    631 1HG2 VAL A  58      11.958  -3.164   0.131  1.00 96.23           H
ATOM    632 2HG2 VAL A  58      12.947  -2.725   1.544  1.00 96.23           H
ATOM    633 3HG2 VAL A  58      11.172  -2.734   1.668  1.00 96.23           H
ATOM    634  HN  VAL A  58      14.318  -1.103   1.344  1.00 96.23           H
ATOM    635  N   PHE A  59      13.494   1.646  -0.098  1.00 97.33           N
ATOM    636  CA  PHE A  59      13.505   3.037  -0.518  1.00 97.33           C
ATOM    637  C   PHE A  59      14.311   3.214  -1.807  1.00 97.33           C
ATOM    638  O   PHE A  59      13.811   3.767  -2.785  1.00 97.33           O
ATOM    639  HA  PHE A  59      12.471   3.329  -0.696  1.00 97.33           H
ATOM    640  CB  PHE A  59      14.174   3.838   0.601  1.00 97.33           C
ATOM    641 1HB  PHE A  59      13.534   3.814   1.483  1.00 97.33           H
ATOM    642 2HB  PHE A  59      15.110   3.350   0.874  1.00 97.33           H
ATOM    643  CG  PHE A  59      14.462   5.295   0.237  1.00 97.33           C
ATOM    644  CD1 PHE A  59      15.746   5.739   0.173  1.00 97.33           C
ATOM    645  HD1 PHE A  59      16.570   5.056   0.380  1.00 97.33           H
ATOM    646  CD2 PHE A  59      13.435   6.148  -0.022  1.00 97.33           C
ATOM    647  HD2 PHE A  59      12.406   5.792   0.030  1.00 97.33           H
ATOM    648  CE1 PHE A  59      16.014   7.092  -0.165  1.00 97.33           C
ATOM    649  HE1 PHE A  59      17.043   7.447  -0.217  1.00 97.33           H
ATOM    650  CE2 PHE A  59      13.703   7.501  -0.360  1.00 97.33           C
ATOM    651  HE2 PHE A  59      12.879   8.184  -0.568  1.00 97.33           H
ATOM    652  CZ  PHE A  59      14.987   7.944  -0.425  1.00 97.33           C
ATOM    653  HZ  PHE A  59      15.192   8.983  -0.684  1.00 97.33           H
ATOM    654  HN  PHE A  59      13.816   1.484   0.835  1.00 97.33           H
ATOM    655  N   ILE A  60      15.546   2.733  -1.765  1.00 97.45           N
ATOM    656  CA  ILE A  60      16.480   2.976  -2.852  1.00 97.45           C
ATOM    657  C   ILE A  60      15.935   2.349  -4.137  1.00 97.45           C
ATOM    658  O   ILE A  60      15.834   3.018  -5.164  1.00 97.45           O
ATOM    659  HA  ILE A  60      16.542   4.055  -2.994  1.00 97.45           H
ATOM    660  CB  ILE A  60      17.879   2.487  -2.474  1.00 97.45           C
ATOM    661  HB  ILE A  60      17.792   1.477  -2.074  1.00 97.45           H
ATOM    662  CG1 ILE A  60      18.486   3.358  -1.372  1.00 97.45           C
ATOM    663 1HG1 ILE A  60      18.769   4.327  -1.783  1.00 97.45           H
ATOM    664 2HG1 ILE A  60      17.739   3.546  -0.600  1.00 97.45           H
ATOM    665  CG2 ILE A  60      18.784   2.409  -3.705  1.00 97.45           C
ATOM    666 1HG2 ILE A  60      18.355   1.715  -4.428  1.00 97.45           H
ATOM    667 2HG2 ILE A  60      18.869   3.398  -4.157  1.00 97.45           H
ATOM    668 3HG2 ILE A  60      19.773   2.059  -3.408  1.00 97.45           H
ATOM    669  CD1 ILE A  60      19.711   2.684  -0.751  1.00 97.45           C
ATOM    670 1HD1 ILE A  60      19.418   1.727  -0.319  1.00 97.45           H
ATOM    671 2HD1 ILE A  60      20.464   2.520  -1.521  1.00 97.45           H
ATOM    672 3HD1 ILE A  60      20.122   3.324   0.029  1.00 97.45           H
ATOM    673  HN  ILE A  60      15.909   2.188  -1.010  1.00 97.45           H
ATOM    674  N   VAL A  61      15.599   1.071  -4.037  1.00 96.06           N
ATOM    675  CA  VAL A  61      15.202   0.309  -5.209  1.00 96.06           C
ATOM    676  C   VAL A  61      13.887   0.869  -5.755  1.00 96.06           C
ATOM    677  O   VAL A  61      13.723   1.006  -6.966  1.00 96.06           O
ATOM    678  HA  VAL A  61      15.978   0.437  -5.963  1.00 96.06           H
ATOM    679  CB  VAL A  61      15.120  -1.179  -4.861  1.00 96.06           C
ATOM    680  HB  VAL A  61      14.409  -1.294  -4.043  1.00 96.06           H
ATOM    681  CG1 VAL A  61      14.603  -1.992  -6.050  1.00 96.06           C
ATOM    682 1HG1 VAL A  61      13.608  -1.642  -6.325  1.00 96.06           H
ATOM    683 2HG1 VAL A  61      15.279  -1.868  -6.896  1.00 96.06           H
ATOM    684 3HG1 VAL A  61      14.554  -3.046  -5.776  1.00 96.06           H
ATOM    685  CG2 VAL A  61      16.474  -1.707  -4.383  1.00 96.06           C
ATOM    686 1HG2 VAL A  61      17.215  -1.572  -5.172  1.00 96.06           H
ATOM    687 2HG2 VAL A  61      16.786  -1.157  -3.495  1.00 96.06           H
ATOM    688 3HG2 VAL A  61      16.387  -2.766  -4.143  1.00 96.06           H
ATOM    689  HN  VAL A  61      15.596   0.559  -3.178  1.00 96.06           H
ATOM    690  N   GLY A  62      12.985   1.177  -4.835  1.00 96.28           N
ATOM    691  CA  GLY A  62      11.667   1.658  -5.211  1.00 96.28           C
ATOM    692  C   GLY A  62      11.755   3.029  -5.887  1.00 96.28           C
ATOM    693  O   GLY A  62      11.080   3.278  -6.884  1.00 96.28           O
ATOM    694 1HA  GLY A  62      11.195   0.946  -5.888  1.00 96.28           H
ATOM    695 2HA  GLY A  62      11.034   1.725  -4.327  1.00 96.28           H
ATOM    696  HN  GLY A  62      13.143   1.103  -3.850  1.00 96.28           H
ATOM    697  N   ALA A  63      12.594   3.881  -5.316  1.00 96.83           N
ATOM    698  CA  ALA A  63      12.744   5.235  -5.821  1.00 96.83           C
ATOM    699  C   ALA A  63      13.250   5.183  -7.264  1.00 96.83           C
ATOM    700  O   ALA A  63      12.674   5.810  -8.151  1.00 96.83           O
ATOM    701  HA  ALA A  63      11.761   5.705  -5.807  1.00 96.83           H
ATOM    702  CB  ALA A  63      13.681   6.022  -4.902  1.00 96.83           C
ATOM    703 1HB  ALA A  63      13.261   6.054  -3.897  1.00 96.83           H
ATOM    704 2HB  ALA A  63      14.655   5.535  -4.874  1.00 96.83           H
ATOM    705 3HB  ALA A  63      13.793   7.038  -5.282  1.00 96.83           H
ATOM    706  HN  ALA A  63      13.163   3.660  -4.524  1.00 96.83           H
ATOM    707  N   LEU A  64      14.324   4.430  -7.454  1.00 95.51           N
ATOM    708  CA  LEU A  64      14.940   4.323  -8.765  1.00 95.51           C
ATOM    709  C   LEU A  64      13.921   3.764  -9.760  1.00 95.51           C
ATOM    710  O   LEU A  64      13.776   4.284 -10.865  1.00 95.51           O
ATOM    711  HA  LEU A  64      15.214   5.329  -9.081  1.00 95.51           H
ATOM    712  CB  LEU A  64      16.232   3.506  -8.685  1.00 95.51           C
ATOM    713 1HB  LEU A  64      16.003   2.544  -8.227  1.00 95.51           H
ATOM    714 2HB  LEU A  64      16.573   3.303  -9.700  1.00 95.51           H
ATOM    715  CG  LEU A  64      17.384   4.148  -7.908  1.00 95.51           C
ATOM    716  HG  LEU A  64      17.020   4.412  -6.915  1.00 95.51           H
ATOM    717  CD1 LEU A  64      18.536   3.159  -7.720  1.00 95.51           C
ATOM    718 1HD1 LEU A  64      18.182   2.290  -7.166  1.00 95.51           H
ATOM    719 2HD1 LEU A  64      18.906   2.843  -8.696  1.00 95.51           H
ATOM    720 3HD1 LEU A  64      19.341   3.641  -7.165  1.00 95.51           H
ATOM    721  CD2 LEU A  64      17.843   5.444  -8.580  1.00 95.51           C
ATOM    722 1HD2 LEU A  64      18.183   5.227  -9.593  1.00 95.51           H
ATOM    723 2HD2 LEU A  64      17.012   6.148  -8.618  1.00 95.51           H
ATOM    724 3HD2 LEU A  64      18.663   5.879  -8.007  1.00 95.51           H
ATOM    725  HN  LEU A  64      14.770   3.899  -6.733  1.00 95.51           H
ATOM    726  N   GLY A  65      13.240   2.711  -9.331  1.00 93.89           N
ATOM    727  CA  GLY A  65      12.337   1.993 -10.215  1.00 93.89           C
ATOM    728  C   GLY A  65      11.196   2.897 -10.685  1.00 93.89           C
ATOM    729  O   GLY A  65      10.933   2.999 -11.882  1.00 93.89           O
ATOM    730 1HA  GLY A  65      12.889   1.619 -11.078  1.00 93.89           H
ATOM    731 2HA  GLY A  65      11.929   1.125  -9.697  1.00 93.89           H
ATOM    732  HN  GLY A  65      13.297   2.349  -8.401  1.00 93.89           H
ATOM    733  N   ASN A  66      10.548   3.530  -9.718  1.00 94.61           N
ATOM    734  CA  ASN A  66       9.339   4.285  -9.997  1.00 94.61           C
ATOM    735  C   ASN A  66       9.708   5.588 -10.708  1.00 94.61           C
ATOM    736  O   ASN A  66       8.963   6.068 -11.561  1.00 94.61           O
ATOM    737  HA  ASN A  66       8.729   3.629 -10.619  1.00 94.61           H
ATOM    738  CB  ASN A  66       8.603   4.643  -8.704  1.00 94.61           C
ATOM    739 1HB  ASN A  66       9.311   5.039  -7.976  1.00 94.61           H
ATOM    740 2HB  ASN A  66       7.876   5.431  -8.902  1.00 94.61           H
ATOM    741  CG  ASN A  66       7.891   3.421  -8.121  1.00 94.61           C
ATOM    742  OD1 ASN A  66       6.979   2.863  -8.708  1.00 94.61           O
ATOM    743  ND2 ASN A  66       8.359   3.037  -6.937  1.00 94.61           N
ATOM    744 1HD2 ASN A  66       9.111   3.539  -6.509  1.00 94.61           H
ATOM    745 2HD2 ASN A  66       7.959   2.246  -6.473  1.00 94.61           H
ATOM    746  HN  ASN A  66      10.837   3.533  -8.761  1.00 94.61           H
ATOM    747  N   SER A  67      10.859   6.125 -10.330  1.00 94.43           N
ATOM    748  CA  SER A  67      11.392   7.301 -10.997  1.00 94.43           C
ATOM    749  C   SER A  67      11.617   7.003 -12.481  1.00 94.43           C
ATOM    750  O   SER A  67      11.394   7.864 -13.331  1.00 94.43           O
ATOM    751  HA  SER A  67      10.632   8.072 -10.873  1.00 94.43           H
ATOM    752  CB  SER A  67      12.697   7.761 -10.345  1.00 94.43           C
ATOM    753 1HB  SER A  67      13.381   6.915 -10.266  1.00 94.43           H
ATOM    754 2HB  SER A  67      13.179   8.502 -10.982  1.00 94.43           H
ATOM    755  OG  SER A  67      12.480   8.317  -9.051  1.00 94.43           O
ATOM    756  HG  SER A  67      12.485   7.592  -8.362  1.00 94.43           H
ATOM    757  HN  SER A  67      11.423   5.771  -9.584  1.00 94.43           H
ATOM    758  N   LEU A  68      12.055   5.781 -12.747  1.00 91.82           N
ATOM    759  CA  LEU A  68      12.290   5.352 -14.115  1.00 91.82           C
ATOM    760  C   LEU A  68      10.960   5.313 -14.869  1.00 91.82           C
ATOM    761  O   LEU A  68      10.887   5.717 -16.028  1.00 91.82           O
ATOM    762  HA  LEU A  68      12.932   6.097 -14.586  1.00 91.82           H
ATOM    763  CB  LEU A  68      13.048   4.023 -14.137  1.00 91.82           C
ATOM    764 1HB  LEU A  68      13.971   4.145 -13.570  1.00 91.82           H
ATOM    765 2HB  LEU A  68      12.449   3.277 -13.614  1.00 91.82           H
ATOM    766  CG  LEU A  68      13.401   3.474 -15.521  1.00 91.82           C
ATOM    767  HG  LEU A  68      12.484   3.408 -16.106  1.00 91.82           H
ATOM    768  CD1 LEU A  68      14.344   4.424 -16.263  1.00 91.82           C
ATOM    769 1HD1 LEU A  68      13.861   5.394 -16.384  1.00 91.82           H
ATOM    770 2HD1 LEU A  68      15.263   4.544 -15.690  1.00 91.82           H
ATOM    771 3HD1 LEU A  68      14.579   4.010 -17.243  1.00 91.82           H
ATOM    772  CD2 LEU A  68      13.975   2.060 -15.420  1.00 91.82           C
ATOM    773 1HD2 LEU A  68      14.878   2.077 -14.810  1.00 91.82           H
ATOM    774 2HD2 LEU A  68      13.239   1.401 -14.960  1.00 91.82           H
ATOM    775 3HD2 LEU A  68      14.217   1.694 -16.418  1.00 91.82           H
ATOM    776  HN  LEU A  68      12.248   5.092 -12.049  1.00 91.82           H
ATOM    777  N   VAL A  69       9.940   4.822 -14.180  1.00 91.42           N
ATOM    778  CA  VAL A  69       8.623   4.694 -14.781  1.00 91.42           C
ATOM    779  C   VAL A  69       8.144   6.071 -15.247  1.00 91.42           C
ATOM    780  O   VAL A  69       7.662   6.216 -16.370  1.00 91.42           O
ATOM    781  HA  VAL A  69       8.720   4.044 -15.650  1.00 91.42           H
ATOM    782  CB  VAL A  69       7.660   4.029 -13.795  1.00 91.42           C
ATOM    783  HB  VAL A  69       7.701   4.586 -12.859  1.00 91.42           H
ATOM    784  CG1 VAL A  69       6.222   4.084 -14.313  1.00 91.42           C
ATOM    785 1HG1 VAL A  69       5.922   5.123 -14.445  1.00 91.42           H
ATOM    786 2HG1 VAL A  69       6.159   3.562 -15.268  1.00 91.42           H
ATOM    787 3HG1 VAL A  69       5.558   3.604 -13.593  1.00 91.42           H
ATOM    788  CG2 VAL A  69       8.084   2.588 -13.503  1.00 91.42           C
ATOM    789 1HG2 VAL A  69       8.086   2.015 -14.430  1.00 91.42           H
ATOM    790 2HG2 VAL A  69       9.085   2.584 -13.071  1.00 91.42           H
ATOM    791 3HG2 VAL A  69       7.383   2.139 -12.800  1.00 91.42           H
ATOM    792  HN  VAL A  69      10.002   4.516 -13.230  1.00 91.42           H
ATOM    793  N   ILE A  70       8.293   7.045 -14.362  1.00 92.02           N
ATOM    794  CA  ILE A  70       7.834   8.394 -14.649  1.00 92.02           C
ATOM    795  C   ILE A  70       8.614   8.950 -15.842  1.00 92.02           C
ATOM    796  O   ILE A  70       8.034   9.569 -16.733  1.00 92.02           O
ATOM    797  HA  ILE A  70       6.782   8.329 -14.925  1.00 92.02           H
ATOM    798  CB  ILE A  70       7.921   9.267 -13.396  1.00 92.02           C
ATOM    799  HB  ILE A  70       8.936   9.203 -13.005  1.00 92.02           H
ATOM    800  CG1 ILE A  70       6.981   8.753 -12.304  1.00 92.02           C
ATOM    801 1HG1 ILE A  70       5.950   8.804 -12.653  1.00 92.02           H
ATOM    802 2HG1 ILE A  70       7.197   7.705 -12.097  1.00 92.02           H
ATOM    803  CG2 ILE A  70       7.659  10.737 -13.733  1.00 92.02           C
ATOM    804 1HG2 ILE A  70       8.402  11.082 -14.452  1.00 92.02           H
ATOM    805 2HG2 ILE A  70       6.662  10.839 -14.162  1.00 92.02           H
ATOM    806 3HG2 ILE A  70       7.727  11.335 -12.825  1.00 92.02           H
ATOM    807  CD1 ILE A  70       7.132   9.573 -11.021  1.00 92.02           C
ATOM    808 1HD1 ILE A  70       8.159   9.500 -10.662  1.00 92.02           H
ATOM    809 2HD1 ILE A  70       6.892  10.617 -11.226  1.00 92.02           H
ATOM    810 3HD1 ILE A  70       6.453   9.187 -10.261  1.00 92.02           H
ATOM    811  HN  ILE A  70       8.718   6.926 -13.465  1.00 92.02           H
ATOM    812  N   LEU A  71       9.917   8.710 -15.821  1.00 89.85           N
ATOM    813  CA  LEU A  71      10.795   9.252 -16.844  1.00 89.85           C
ATOM    814  C   LEU A  71      10.413   8.661 -18.203  1.00 89.85           C
ATOM    815  O   LEU A  71      10.355   9.377 -19.201  1.00 89.85           O
ATOM    816  HA  LEU A  71      10.631  10.329 -16.878  1.00 89.85           H
ATOM    817  CB  LEU A  71      12.260   9.028 -16.466  1.00 89.85           C
ATOM    818 1HB  LEU A  71      12.446   9.512 -15.508  1.00 89.85           H
ATOM    819 2HB  LEU A  71      12.418   7.960 -16.319  1.00 89.85           H
ATOM    820  CG  LEU A  71      13.297   9.535 -17.471  1.00 89.85           C
ATOM    821  HG  LEU A  71      12.857  10.363 -18.027  1.00 89.85           H
ATOM    822  CD1 LEU A  71      14.535  10.078 -16.755  1.00 89.85           C
ATOM    823 1HD1 LEU A  71      14.245  10.904 -16.105  1.00 89.85           H
ATOM    824 2HD1 LEU A  71      14.986   9.286 -16.157  1.00 89.85           H
ATOM    825 3HD1 LEU A  71      15.255  10.432 -17.492  1.00 89.85           H
ATOM    826  CD2 LEU A  71      13.653   8.447 -18.487  1.00 89.85           C
ATOM    827 1HD2 LEU A  71      14.066   7.584 -17.964  1.00 89.85           H
ATOM    828 2HD2 LEU A  71      12.757   8.149 -19.030  1.00 89.85           H
ATOM    829 3HD2 LEU A  71      14.392   8.834 -19.189  1.00 89.85           H
ATOM    830  HN  LEU A  71      10.372   8.158 -15.122  1.00 89.85           H
ATOM    831  N   VAL A  72      10.161   7.360 -18.197  1.00 87.16           N
ATOM    832  CA  VAL A  72       9.807   6.660 -19.420  1.00 87.16           C
ATOM    833  C   VAL A  72       8.506   7.241 -19.976  1.00 87.16           C
ATOM    834  O   VAL A  72       8.382   7.454 -21.181  1.00 87.16           O
ATOM    835  HA  VAL A  72      10.605   6.834 -20.141  1.00 87.16           H
ATOM    836  CB  VAL A  72       9.726   5.155 -19.157  1.00 87.16           C
ATOM    837  HB  VAL A  72       9.070   4.999 -18.301  1.00 87.16           H
ATOM    838  CG1 VAL A  72       9.119   4.421 -20.355  1.00 87.16           C
ATOM    839 1HG1 VAL A  72       8.113   4.799 -20.540  1.00 87.16           H
ATOM    840 2HG1 VAL A  72       9.738   4.590 -21.236  1.00 87.16           H
ATOM    841 3HG1 VAL A  72       9.073   3.354 -20.141  1.00 87.16           H
ATOM    842  CG2 VAL A  72      11.102   4.585 -18.805  1.00 87.16           C
ATOM    843 1HG2 VAL A  72      11.790   4.759 -19.632  1.00 87.16           H
ATOM    844 2HG2 VAL A  72      11.480   5.076 -17.908  1.00 87.16           H
ATOM    845 3HG2 VAL A  72      11.015   3.514 -18.623  1.00 87.16           H
ATOM    846  HN  VAL A  72      10.196   6.787 -17.377  1.00 87.16           H
ATOM    847  N   TYR A  73       7.568   7.481 -19.071  1.00 85.79           N
ATOM    848  CA  TYR A  73       6.277   8.025 -19.457  1.00 85.79           C
ATOM    849  C   TYR A  73       6.437   9.383 -20.144  1.00 85.79           C
ATOM    850  O   TYR A  73       5.756   9.669 -21.127  1.00 85.79           O
ATOM    851  HA  TYR A  73       5.812   7.327 -20.154  1.00 85.79           H
ATOM    852  CB  TYR A  73       5.493   8.214 -18.157  1.00 85.79           C
ATOM    853 1HB  TYR A  73       5.412   7.252 -17.651  1.00 85.79           H
ATOM    854 2HB  TYR A  73       6.056   8.875 -17.498  1.00 85.79           H
ATOM    855  CG  TYR A  73       4.089   8.789 -18.355  1.00 85.79           C
ATOM    856  CD1 TYR A  73       3.903  10.156 -18.396  1.00 85.79           C
ATOM    857  HD1 TYR A  73       4.756  10.825 -18.287  1.00 85.79           H
ATOM    858  CD2 TYR A  73       3.009   7.941 -18.493  1.00 85.79           C
ATOM    859  HD2 TYR A  73       3.156   6.861 -18.460  1.00 85.79           H
ATOM    860  CE1 TYR A  73       2.582  10.697 -18.582  1.00 85.79           C
ATOM    861  HE1 TYR A  73       2.421  11.775 -18.617  1.00 85.79           H
ATOM    862  CE2 TYR A  73       1.688   8.482 -18.679  1.00 85.79           C
ATOM    863  HE2 TYR A  73       0.826   7.824 -18.789  1.00 85.79           H
ATOM    864  CZ  TYR A  73       1.539   9.834 -18.715  1.00 85.79           C
ATOM    865  OH  TYR A  73       0.292  10.345 -18.891  1.00 85.79           O
ATOM    866  HH  TYR A  73      -0.353   9.610 -19.102  1.00 85.79           H
ATOM    867  HN  TYR A  73       7.679   7.311 -18.092  1.00 85.79           H
ATOM    868  N   TRP A  74       7.342  10.182 -19.599  1.00 86.16           N
ATOM    869  CA  TRP A  74       7.483  11.561 -20.036  1.00 86.16           C
ATOM    870  C   TRP A  74       8.066  11.551 -21.451  1.00 86.16           C
ATOM    871  O   TRP A  74       7.521  12.182 -22.355  1.00 86.16           O
ATOM    872  HA  TRP A  74       6.490  12.011 -20.046  1.00 86.16           H
ATOM    873  CB  TRP A  74       8.328  12.366 -19.047  1.00 86.16           C
ATOM    874 1HB  TRP A  74       8.071  12.060 -18.033  1.00 86.16           H
ATOM    875 2HB  TRP A  74       9.379  12.120 -19.198  1.00 86.16           H
ATOM    876  CG  TRP A  74       8.151  13.881 -19.167  1.00 86.16           C
ATOM    877  CD1 TRP A  74       8.785  14.723 -19.996  1.00 86.16           C
ATOM    878  HD1 TRP A  74       9.540  14.418 -20.720  1.00 86.16           H
ATOM    879  CD2 TRP A  74       7.252  14.706 -18.397  1.00 86.16           C
ATOM    880  NE1 TRP A  74       8.362  16.024 -19.816  1.00 86.16           N
ATOM    881  HE1 TRP A  74       8.687  16.827 -20.316  1.00 86.16           H
ATOM    882  CE2 TRP A  74       7.399  16.013 -18.813  1.00 86.16           C
ATOM    883  CE3 TRP A  74       6.343  14.358 -17.382  1.00 86.16           C
ATOM    884  HE3 TRP A  74       6.207  13.334 -17.036  1.00 86.16           H
ATOM    885  CZ2 TRP A  74       6.671  17.078 -18.269  1.00 86.16           C
ATOM    886  HZ2 TRP A  74       6.806  18.103 -18.615  1.00 86.16           H
ATOM    887  CZ3 TRP A  74       5.623  15.434 -16.848  1.00 86.16           C
ATOM    888  HZ3 TRP A  74       4.904  15.220 -16.057  1.00 86.16           H
ATOM    889  CH2 TRP A  74       5.760  16.756 -17.256  1.00 86.16           C
ATOM    890  HH2 TRP A  74       5.161  17.538 -16.789  1.00 86.16           H
ATOM    891  HN  TRP A  74       7.970   9.903 -18.873  1.00 86.16           H
ATOM    892  N   TYR A  75       9.167  10.828 -21.598  1.00 82.05           N
ATOM    893  CA  TYR A  75       9.968  10.922 -22.806  1.00 82.05           C
ATOM    894  C   TYR A  75       9.427   9.996 -23.897  1.00 82.05           C
ATOM    895  O   TYR A  75       9.868  10.058 -25.044  1.00 82.05           O
ATOM    896  HA  TYR A  75       9.924  11.953 -23.159  1.00 82.05           H
ATOM    897  CB  TYR A  75      11.375  10.463 -22.416  1.00 82.05           C
ATOM    898 1HB  TYR A  75      11.294   9.593 -21.765  1.00 82.05           H
ATOM    899 2HB  TYR A  75      11.903  10.142 -23.313  1.00 82.05           H
ATOM    900  CG  TYR A  75      12.206  11.536 -21.708  1.00 82.05           C
ATOM    901  CD1 TYR A  75      12.844  12.512 -22.445  1.00 82.05           C
ATOM    902  HD1 TYR A  75      12.756  12.519 -23.532  1.00 82.05           H
ATOM    903  CD2 TYR A  75      12.317  11.526 -20.332  1.00 82.05           C
ATOM    904  HD2 TYR A  75      11.813  10.755 -19.750  1.00 82.05           H
ATOM    905  CE1 TYR A  75      13.625  13.522 -21.779  1.00 82.05           C
ATOM    906  HE1 TYR A  75      14.135  14.298 -22.350  1.00 82.05           H
ATOM    907  CE2 TYR A  75      13.099  12.535 -19.667  1.00 82.05           C
ATOM    908  HE2 TYR A  75      13.195  12.540 -18.581  1.00 82.05           H
ATOM    909  CZ  TYR A  75      13.714  13.483 -20.423  1.00 82.05           C
ATOM    910  OH  TYR A  75      14.453  14.437 -19.794  1.00 82.05           O
ATOM    911  HH  TYR A  75      14.844  15.065 -20.466  1.00 82.05           H
ATOM    912  HN  TYR A  75       9.511  10.188 -20.911  1.00 82.05           H
ATOM    913  N   CYS A  76       8.479   9.159 -23.501  1.00 75.81           N
ATOM    914  CA  CYS A  76       7.857   8.238 -24.437  1.00 75.81           C
ATOM    915  C   CYS A  76       7.070   9.055 -25.464  1.00 75.81           C
ATOM    916  O   CYS A  76       6.101   9.727 -25.117  1.00 75.81           O
ATOM    917  HA  CYS A  76       8.664   7.686 -24.917  1.00 75.81           H
ATOM    918  CB  CYS A  76       6.970   7.217 -23.720  1.00 75.81           C
ATOM    919 1HB  CYS A  76       7.556   6.668 -22.983  1.00 75.81           H
ATOM    920 2HB  CYS A  76       6.176   7.731 -23.177  1.00 75.81           H
ATOM    921  SG  CYS A  76       6.246   6.055 -24.934  1.00 75.81           S
ATOM    922  HG  CYS A  76       7.399   5.506 -25.305  1.00 75.81           H
ATOM    923  HN  CYS A  76       8.137   9.104 -22.563  1.00 75.81           H
ATOM    924  N   THR A  77       7.518   8.969 -26.708  1.00 69.65           N
ATOM    925  CA  THR A  77       6.960   9.798 -27.763  1.00 69.65           C
ATOM    926  C   THR A  77       5.612   9.239 -28.223  1.00 69.65           C
ATOM    927  O   THR A  77       4.893   9.888 -28.982  1.00 69.65           O
ATOM    928  HA  THR A  77       6.772  10.792 -27.356  1.00 69.65           H
ATOM    929  CB  THR A  77       7.994   9.893 -28.887  1.00 69.65           C
ATOM    930  HB  THR A  77       7.638  10.539 -29.689  1.00 69.65           H
ATOM    931  OG1 THR A  77       8.237   8.537 -29.251  1.00 69.65           O
ATOM    932  HG1 THR A  77       8.687   8.498 -30.143  1.00 69.65           H
ATOM    933  CG2 THR A  77       9.352  10.396 -28.392  1.00 69.65           C
ATOM    934 1HG2 THR A  77       9.739   9.712 -27.637  1.00 69.65           H
ATOM    935 2HG2 THR A  77       9.235  11.389 -27.958  1.00 69.65           H
ATOM    936 3HG2 THR A  77      10.048  10.444 -29.229  1.00 69.65           H
ATOM    937  HN  THR A  77       8.247   8.349 -26.999  1.00 69.65           H
ATOM    938  N   ARG A  78       5.309   8.041 -27.745  1.00 71.01           N
ATOM    939  CA  ARG A  78       4.093   7.358 -28.152  1.00 71.01           C
ATOM    940  C   ARG A  78       2.883   7.951 -27.427  1.00 71.01           C
ATOM    941  O   ARG A  78       2.988   8.366 -26.274  1.00 71.01           O
ATOM    942  HA  ARG A  78       4.027   7.524 -29.227  1.00 71.01           H
ATOM    943  CB  ARG A  78       4.176   5.860 -27.850  1.00 71.01           C
ATOM    944 1HB  ARG A  78       3.504   5.315 -28.513  1.00 71.01           H
ATOM    945 2HB  ARG A  78       5.184   5.500 -28.053  1.00 71.01           H
ATOM    946  CG  ARG A  78       3.808   5.573 -26.393  1.00 71.01           C
ATOM    947 1HG  ARG A  78       4.403   6.205 -25.733  1.00 71.01           H
ATOM    948 2HG  ARG A  78       2.763   5.828 -26.221  1.00 71.01           H
ATOM    949  CD  ARG A  78       4.044   4.101 -26.048  1.00 71.01           C
ATOM    950 1HD  ARG A  78       3.211   3.497 -26.409  1.00 71.01           H
ATOM    951 2HD  ARG A  78       4.941   3.740 -26.551  1.00 71.01           H
ATOM    952  NE  ARG A  78       4.187   3.941 -24.584  1.00 71.01           N
ATOM    953  HE  ARG A  78       5.110   3.850 -24.210  1.00 71.01           H
ATOM    954  CZ  ARG A  78       3.157   3.911 -23.727  1.00 71.01           C
ATOM    955  NH1 ARG A  78       1.899   4.030 -24.172  1.00 71.01           N
ATOM    956 1HH1 ARG A  78       1.722   4.141 -25.150  1.00 71.01           H
ATOM    957 2HH1 ARG A  78       1.136   4.006 -23.526  1.00 71.01           H
ATOM    958  NH2 ARG A  78       3.405   3.762 -22.419  1.00 71.01           N
ATOM    959 1HH2 ARG A  78       2.647   3.737 -21.766  1.00 71.01           H
ATOM    960 2HH2 ARG A  78       4.347   3.674 -22.095  1.00 71.01           H
ATOM    961  HN  ARG A  78       5.877   7.540 -27.092  1.00 71.01           H
ATOM    962  N   VAL A  79       1.763   7.973 -28.133  1.00 76.26           N
ATOM    963  CA  VAL A  79       0.516   8.431 -27.545  1.00 76.26           C
ATOM    964  C   VAL A  79       0.278   7.693 -26.225  1.00 76.26           C
ATOM    965  O   VAL A  79       0.418   6.473 -26.159  1.00 76.26           O
ATOM    966  HA  VAL A  79       0.621   9.495 -27.337  1.00 76.26           H
ATOM    967  CB  VAL A  79      -0.630   8.254 -28.543  1.00 76.26           C
ATOM    968  HB  VAL A  79      -0.830   7.186 -28.638  1.00 76.26           H
ATOM    969  CG1 VAL A  79      -1.908   8.927 -28.036  1.00 76.26           C
ATOM    970 1HG1 VAL A  79      -2.200   8.482 -27.086  1.00 76.26           H
ATOM    971 2HG1 VAL A  79      -1.726   9.993 -27.898  1.00 76.26           H
ATOM    972 3HG1 VAL A  79      -2.706   8.786 -28.765  1.00 76.26           H
ATOM    973  CG2 VAL A  79      -0.241   8.784 -29.924  1.00 76.26           C
ATOM    974 1HG2 VAL A  79      -0.002   9.845 -29.851  1.00 76.26           H
ATOM    975 2HG2 VAL A  79       0.629   8.240 -30.291  1.00 76.26           H
ATOM    976 3HG2 VAL A  79      -1.074   8.646 -30.614  1.00 76.26           H
ATOM    977  HN  VAL A  79       1.698   7.686 -29.089  1.00 76.26           H
ATOM    978  N   LYS A  80      -0.076   8.465 -25.208  1.00 79.37           N
ATOM    979  CA  LYS A  80      -0.377   7.895 -23.906  1.00 79.37           C
ATOM    980  C   LYS A  80      -1.683   7.102 -23.991  1.00 79.37           C
ATOM    981  O   LYS A  80      -2.487   7.318 -24.896  1.00 79.37           O
ATOM    982  HA  LYS A  80       0.430   7.206 -23.656  1.00 79.37           H
ATOM    983  CB  LYS A  80      -0.389   8.986 -22.833  1.00 79.37           C
ATOM    984 1HB  LYS A  80      -1.264   9.621 -22.965  1.00 79.37           H
ATOM    985 2HB  LYS A  80      -0.471   8.530 -21.847  1.00 79.37           H
ATOM    986  CG  LYS A  80       0.881   9.837 -22.903  1.00 79.37           C
ATOM    987 1HG  LYS A  80       0.894  10.401 -23.836  1.00 79.37           H
ATOM    988 2HG  LYS A  80       0.881  10.564 -22.091  1.00 79.37           H
ATOM    989  CD  LYS A  80       2.133   8.962 -22.812  1.00 79.37           C
ATOM    990 1HD  LYS A  80       2.049   8.288 -21.960  1.00 79.37           H
ATOM    991 2HD  LYS A  80       2.212   8.340 -23.704  1.00 79.37           H
ATOM    992  CE  LYS A  80       3.392   9.820 -22.669  1.00 79.37           C
ATOM    993 1HE  LYS A  80       3.296  10.721 -23.275  1.00 79.37           H
ATOM    994 2HE  LYS A  80       3.503  10.143 -21.634  1.00 79.37           H
ATOM    995  NZ  LYS A  80       4.589   9.058 -23.089  1.00 79.37           N
ATOM    996 1HZ  LYS A  80       5.424   9.560 -22.809  1.00 79.37           H
ATOM    997 2HZ  LYS A  80       4.579   8.145 -22.649  1.00 79.37           H
ATOM    998 3HZ  LYS A  80       4.583   8.948 -24.097  1.00 79.37           H
ATOM    999  HN  LYS A  80      -0.158   9.460 -25.263  1.00 79.37           H
ATOM   1000  N   THR A  81      -1.853   6.200 -23.035  1.00 80.67           N
ATOM   1001  CA  THR A  81      -3.113   5.491 -22.891  1.00 80.67           C
ATOM   1002  C   THR A  81      -3.644   5.631 -21.463  1.00 80.67           C
ATOM   1003  O   THR A  81      -2.919   6.058 -20.566  1.00 80.67           O
ATOM   1004  HA  THR A  81      -3.846   5.954 -23.552  1.00 80.67           H
ATOM   1005  CB  THR A  81      -2.889   4.038 -23.316  1.00 80.67           C
ATOM   1006  HB  THR A  81      -3.830   3.487 -23.329  1.00 80.67           H
ATOM   1007  OG1 THR A  81      -1.907   3.557 -22.403  1.00 80.67           O
ATOM   1008  HG1 THR A  81      -1.010   3.933 -22.636  1.00 80.67           H
ATOM   1009  CG2 THR A  81      -2.213   3.926 -24.684  1.00 80.67           C
ATOM   1010 1HG2 THR A  81      -1.242   4.419 -24.651  1.00 80.67           H
ATOM   1011 2HG2 THR A  81      -2.838   4.404 -25.439  1.00 80.67           H
ATOM   1012 3HG2 THR A  81      -2.078   2.874 -24.937  1.00 80.67           H
ATOM   1013  HN  THR A  81      -1.150   5.952 -22.368  1.00 80.67           H
ATOM   1014  N   MET A  82      -4.906   5.264 -21.297  1.00 82.00           N
ATOM   1015  CA  MET A  82      -5.533   5.313 -19.987  1.00 82.00           C
ATOM   1016  C   MET A  82      -4.745   4.485 -18.970  1.00 82.00           C
ATOM   1017  O   MET A  82      -4.536   4.920 -17.839  1.00 82.00           O
ATOM   1018  HA  MET A  82      -5.523   6.364 -19.696  1.00 82.00           H
ATOM   1019  CB  MET A  82      -6.963   4.777 -20.085  1.00 82.00           C
ATOM   1020 1HB  MET A  82      -7.556   5.426 -20.729  1.00 82.00           H
ATOM   1021 2HB  MET A  82      -6.954   3.790 -20.548  1.00 82.00           H
ATOM   1022  CG  MET A  82      -7.612   4.691 -18.702  1.00 82.00           C
ATOM   1023 1HG  MET A  82      -7.234   3.821 -18.166  1.00 82.00           H
ATOM   1024 2HG  MET A  82      -7.347   5.569 -18.112  1.00 82.00           H
ATOM   1025  SD  MET A  82      -9.386   4.582 -18.866  1.00 82.00           S
ATOM   1026  CE  MET A  82      -9.875   4.919 -17.183  1.00 82.00           C
ATOM   1027 1HE  MET A  82      -9.444   4.168 -16.521  1.00 82.00           H
ATOM   1028 2HE  MET A  82      -9.517   5.907 -16.892  1.00 82.00           H
ATOM   1029 3HE  MET A  82     -10.962   4.889 -17.107  1.00 82.00           H
ATOM   1030  HN  MET A  82      -5.496   4.938 -22.036  1.00 82.00           H
ATOM   1031  N   THR A  83      -4.330   3.306 -19.410  1.00 82.00           N
ATOM   1032  CA  THR A  83      -3.475   2.462 -18.593  1.00 82.00           C
ATOM   1033  C   THR A  83      -2.234   3.235 -18.144  1.00 82.00           C
ATOM   1034  O   THR A  83      -1.838   3.159 -16.982  1.00 82.00           O
ATOM   1035  HA  THR A  83      -4.023   2.186 -17.693  1.00 82.00           H
ATOM   1036  CB  THR A  83      -3.147   1.202 -19.398  1.00 82.00           C
ATOM   1037  HB  THR A  83      -2.620   1.454 -20.318  1.00 82.00           H
ATOM   1038  OG1 THR A  83      -4.408   0.561 -19.567  1.00 82.00           O
ATOM   1039  HG1 THR A  83      -5.022   1.147 -20.096  1.00 82.00           H
ATOM   1040  CG2 THR A  83      -2.321   0.194 -18.596  1.00 82.00           C
ATOM   1041 1HG2 THR A  83      -2.879  -0.109 -17.710  1.00 82.00           H
ATOM   1042 2HG2 THR A  83      -1.380   0.654 -18.294  1.00 82.00           H
ATOM   1043 3HG2 THR A  83      -2.117  -0.681 -19.214  1.00 82.00           H
ATOM   1044  HN  THR A  83      -4.567   2.928 -20.305  1.00 82.00           H
ATOM   1045  N   ASP A  84      -1.655   3.962 -19.088  1.00 83.38           N
ATOM   1046  CA  ASP A  84      -0.406   4.661 -18.834  1.00 83.38           C
ATOM   1047  C   ASP A  84      -0.631   5.722 -17.755  1.00 83.38           C
ATOM   1048  O   ASP A  84       0.242   5.960 -16.922  1.00 83.38           O
ATOM   1049  HA  ASP A  84       0.296   3.889 -18.520  1.00 83.38           H
ATOM   1050  CB  ASP A  84       0.095   5.368 -20.095  1.00 83.38           C
ATOM   1051 1HB  ASP A  84      -0.598   6.163 -20.371  1.00 83.38           H
ATOM   1052 2HB  ASP A  84       1.057   5.840 -19.893  1.00 83.38           H
ATOM   1053  CG  ASP A  84       0.238   4.383 -21.256  1.00 83.38           C
ATOM   1054  OD1 ASP A  84       0.963   3.382 -21.066  1.00 83.38           O
ATOM   1055  OD2 ASP A  84      -0.382   4.651 -22.308  1.00 83.38           O
ATOM   1056  HN  ASP A  84      -2.023   4.077 -20.010  1.00 83.38           H
ATOM   1057  N   MET A  85      -1.807   6.331 -17.805  1.00 87.74           N
ATOM   1058  CA  MET A  85      -2.153   7.369 -16.848  1.00 87.74           C
ATOM   1059  C   MET A  85      -2.180   6.813 -15.423  1.00 87.74           C
ATOM   1060  O   MET A  85      -1.672   7.444 -14.497  1.00 87.74           O
ATOM   1061  HA  MET A  85      -1.372   8.123 -16.937  1.00 87.74           H
ATOM   1062  CB  MET A  85      -3.527   7.946 -17.197  1.00 87.74           C
ATOM   1063 1HB  MET A  85      -3.535   8.270 -18.237  1.00 87.74           H
ATOM   1064 2HB  MET A  85      -4.287   7.172 -17.098  1.00 87.74           H
ATOM   1065  CG  MET A  85      -3.872   9.127 -16.286  1.00 87.74           C
ATOM   1066 1HG  MET A  85      -4.872   9.494 -16.516  1.00 87.74           H
ATOM   1067 2HG  MET A  85      -3.883   8.803 -15.246  1.00 87.74           H
ATOM   1068  SD  MET A  85      -2.677  10.435 -16.504  1.00 87.74           S
ATOM   1069  CE  MET A  85      -3.109  10.978 -18.149  1.00 87.74           C
ATOM   1070 1HE  MET A  85      -2.991  10.150 -18.848  1.00 87.74           H
ATOM   1071 2HE  MET A  85      -4.145  11.317 -18.160  1.00 87.74           H
ATOM   1072 3HE  MET A  85      -2.455  11.798 -18.445  1.00 87.74           H
ATOM   1073  HN  MET A  85      -2.514   6.127 -18.482  1.00 87.74           H
ATOM   1074  N   PHE A  86      -2.777   5.638 -15.291  1.00 88.40           N
ATOM   1075  CA  PHE A  86      -2.884   4.994 -13.992  1.00 88.40           C
ATOM   1076  C   PHE A  86      -1.518   4.502 -13.510  1.00 88.40           C
ATOM   1077  O   PHE A  86      -1.207   4.589 -12.323  1.00 88.40           O
ATOM   1078  HA  PHE A  86      -3.268   5.738 -13.294  1.00 88.40           H
ATOM   1079  CB  PHE A  86      -3.815   3.792 -14.164  1.00 88.40           C
ATOM   1080 1HB  PHE A  86      -3.424   3.154 -14.957  1.00 88.40           H
ATOM   1081 2HB  PHE A  86      -3.805   3.204 -13.247  1.00 88.40           H
ATOM   1082  CG  PHE A  86      -5.260   4.167 -14.497  1.00 88.40           C
ATOM   1083  CD1 PHE A  86      -5.840   5.241 -13.897  1.00 88.40           C
ATOM   1084  HD1 PHE A  86      -5.274   5.836 -13.180  1.00 88.40           H
ATOM   1085  CD2 PHE A  86      -5.967   3.425 -15.392  1.00 88.40           C
ATOM   1086  HD2 PHE A  86      -5.503   2.564 -15.872  1.00 88.40           H
ATOM   1087  CE1 PHE A  86      -7.181   5.589 -14.206  1.00 88.40           C
ATOM   1088  HE1 PHE A  86      -7.645   6.450 -13.725  1.00 88.40           H
ATOM   1089  CE2 PHE A  86      -7.308   3.773 -15.700  1.00 88.40           C
ATOM   1090  HE2 PHE A  86      -7.874   3.178 -16.418  1.00 88.40           H
ATOM   1091  CZ  PHE A  86      -7.887   4.847 -15.101  1.00 88.40           C
ATOM   1092  HZ  PHE A  86      -8.917   5.114 -15.338  1.00 88.40           H
ATOM   1093  HN  PHE A  86      -3.182   5.128 -16.050  1.00 88.40           H
ATOM   1094  N   LEU A  87      -0.740   3.996 -14.455  1.00 86.88           N
ATOM   1095  CA  LEU A  87       0.588   3.496 -14.142  1.00 86.88           C
ATOM   1096  C   LEU A  87       1.445   4.641 -13.598  1.00 86.88           C
ATOM   1097  O   LEU A  87       2.260   4.439 -12.700  1.00 86.88           O
ATOM   1098  HA  LEU A  87       0.479   2.745 -13.360  1.00 86.88           H
ATOM   1099  CB  LEU A  87       1.198   2.796 -15.359  1.00 86.88           C
ATOM   1100 1HB  LEU A  87       1.118   3.465 -16.215  1.00 86.88           H
ATOM   1101 2HB  LEU A  87       2.260   2.643 -15.171  1.00 86.88           H
ATOM   1102  CG  LEU A  87       0.577   1.450 -15.739  1.00 86.88           C
ATOM   1103  HG  LEU A  87      -0.489   1.601 -15.908  1.00 86.88           H
ATOM   1104  CD1 LEU A  87       1.171   0.922 -17.047  1.00 86.88           C
ATOM   1105 1HD1 LEU A  87       0.977   1.636 -17.848  1.00 86.88           H
ATOM   1106 2HD1 LEU A  87       2.247   0.791 -16.930  1.00 86.88           H
ATOM   1107 3HD1 LEU A  87       0.713  -0.035 -17.294  1.00 86.88           H
ATOM   1108  CD2 LEU A  87       0.715   0.441 -14.598  1.00 86.88           C
ATOM   1109 1HD2 LEU A  87       1.771   0.288 -14.374  1.00 86.88           H
ATOM   1110 2HD2 LEU A  87       0.207   0.822 -13.712  1.00 86.88           H
ATOM   1111 3HD2 LEU A  87       0.266  -0.507 -14.895  1.00 86.88           H
ATOM   1112  HN  LEU A  87      -1.002   3.924 -15.417  1.00 86.88           H
ATOM   1113  N   LEU A  88       1.230   5.819 -14.166  1.00 89.85           N
ATOM   1114  CA  LEU A  88       1.943   7.004 -13.721  1.00 89.85           C
ATOM   1115  C   LEU A  88       1.582   7.294 -12.263  1.00 89.85           C
ATOM   1116  O   LEU A  88       2.464   7.445 -11.419  1.00 89.85           O
ATOM   1117  HA  LEU A  88       3.009   6.785 -13.776  1.00 89.85           H
ATOM   1118  CB  LEU A  88       1.674   8.177 -14.666  1.00 89.85           C
ATOM   1119 1HB  LEU A  88       2.130   7.953 -15.631  1.00 89.85           H
ATOM   1120 2HB  LEU A  88       0.598   8.246 -14.831  1.00 89.85           H
ATOM   1121  CG  LEU A  88       2.178   9.544 -14.200  1.00 89.85           C
ATOM   1122  HG  LEU A  88       1.821   9.711 -13.183  1.00 89.85           H
ATOM   1123  CD1 LEU A  88       3.707   9.578 -14.153  1.00 89.85           C
ATOM   1124 1HD1 LEU A  88       4.066   8.817 -13.460  1.00 89.85           H
ATOM   1125 2HD1 LEU A  88       4.105   9.379 -15.148  1.00 89.85           H
ATOM   1126 3HD1 LEU A  88       4.039  10.560 -13.818  1.00 89.85           H
ATOM   1127  CD2 LEU A  88       1.606  10.666 -15.069  1.00 89.85           C
ATOM   1128 1HD2 LEU A  88       1.913  10.515 -16.104  1.00 89.85           H
ATOM   1129 2HD2 LEU A  88       0.518  10.655 -15.007  1.00 89.85           H
ATOM   1130 3HD2 LEU A  88       1.981  11.626 -14.716  1.00 89.85           H
ATOM   1131  HN  LEU A  88       0.585   5.969 -14.915  1.00 89.85           H
ATOM   1132  N   ASN A  89       0.283   7.364 -12.011  1.00 92.93           N
ATOM   1133  CA  ASN A  89      -0.205   7.749 -10.698  1.00 92.93           C
ATOM   1134  C   ASN A  89       0.211   6.692  -9.673  1.00 92.93           C
ATOM   1135  O   ASN A  89       0.418   7.005  -8.502  1.00 92.93           O
ATOM   1136  HA  ASN A  89       0.244   8.722 -10.499  1.00 92.93           H
ATOM   1137  CB  ASN A  89      -1.732   7.845 -10.684  1.00 92.93           C
ATOM   1138 1HB  ASN A  89      -2.156   7.037 -11.280  1.00 92.93           H
ATOM   1139 2HB  ASN A  89      -2.099   7.716  -9.666  1.00 92.93           H
ATOM   1140  CG  ASN A  89      -2.202   9.193 -11.234  1.00 92.93           C
ATOM   1141  OD1 ASN A  89      -2.454  10.137 -10.503  1.00 92.93           O
ATOM   1142  ND2 ASN A  89      -2.305   9.231 -12.559  1.00 92.93           N
ATOM   1143 1HD2 ASN A  89      -2.082   8.420 -13.101  1.00 92.93           H
ATOM   1144 2HD2 ASN A  89      -2.605  10.069 -13.014  1.00 92.93           H
ATOM   1145  HN  ASN A  89      -0.429   7.163 -12.684  1.00 92.93           H
ATOM   1146  N   LEU A  90       0.322   5.461 -10.152  1.00 91.16           N
ATOM   1147  CA  LEU A  90       0.730   4.359  -9.297  1.00 91.16           C
ATOM   1148  C   LEU A  90       2.165   4.594  -8.821  1.00 91.16           C
ATOM   1149  O   LEU A  90       2.467   4.426  -7.641  1.00 91.16           O
ATOM   1150  HA  LEU A  90       0.074   4.360  -8.427  1.00 91.16           H
ATOM   1151  CB  LEU A  90       0.531   3.023 -10.014  1.00 91.16           C
ATOM   1152 1HB  LEU A  90      -0.411   3.063 -10.562  1.00 91.16           H
ATOM   1153 2HB  LEU A  90       1.324   2.907 -10.753  1.00 91.16           H
ATOM   1154  CG  LEU A  90       0.517   1.779  -9.123  1.00 91.16           C
ATOM   1155  HG  LEU A  90       1.279   1.902  -8.353  1.00 91.16           H
ATOM   1156  CD1 LEU A  90      -0.828   1.632  -8.408  1.00 91.16           C
ATOM   1157 1HD1 LEU A  90      -1.007   2.509  -7.787  1.00 91.16           H
ATOM   1158 2HD1 LEU A  90      -1.624   1.541  -9.147  1.00 91.16           H
ATOM   1159 3HD1 LEU A  90      -0.810   0.740  -7.781  1.00 91.16           H
ATOM   1160  CD2 LEU A  90       0.881   0.527  -9.923  1.00 91.16           C
ATOM   1161 1HD2 LEU A  90       0.159   0.388 -10.728  1.00 91.16           H
ATOM   1162 2HD2 LEU A  90       1.879   0.643 -10.346  1.00 91.16           H
ATOM   1163 3HD2 LEU A  90       0.863  -0.342  -9.266  1.00 91.16           H
ATOM   1164  HN  LEU A  90       0.139   5.213 -11.103  1.00 91.16           H
ATOM   1165  N   ALA A  91       3.013   4.978  -9.765  1.00 93.71           N
ATOM   1166  CA  ALA A  91       4.417   5.198  -9.465  1.00 93.71           C
ATOM   1167  C   ALA A  91       4.551   6.385  -8.510  1.00 93.71           C
ATOM   1168  O   ALA A  91       5.413   6.387  -7.632  1.00 93.71           O
ATOM   1169  HA  ALA A  91       4.796   4.302  -8.973  1.00 93.71           H
ATOM   1170  CB  ALA A  91       5.191   5.408 -10.768  1.00 93.71           C
ATOM   1171 1HB  ALA A  91       5.088   4.524 -11.398  1.00 93.71           H
ATOM   1172 2HB  ALA A  91       4.791   6.276 -11.292  1.00 93.71           H
ATOM   1173 3HB  ALA A  91       6.245   5.572 -10.543  1.00 93.71           H
ATOM   1174  HN  ALA A  91       2.754   5.138 -10.717  1.00 93.71           H
ATOM   1175  N   ILE A  92       3.685   7.367  -8.713  1.00 94.98           N
ATOM   1176  CA  ILE A  92       3.688   8.553  -7.873  1.00 94.98           C
ATOM   1177  C   ILE A  92       3.317   8.161  -6.442  1.00 94.98           C
ATOM   1178  O   ILE A  92       3.971   8.582  -5.489  1.00 94.98           O
ATOM   1179  HA  ILE A  92       4.704   8.948  -7.870  1.00 94.98           H
ATOM   1180  CB  ILE A  92       2.783   9.634  -8.469  1.00 94.98           C
ATOM   1181  HB  ILE A  92       1.823   9.179  -8.713  1.00 94.98           H
ATOM   1182  CG1 ILE A  92       3.369  10.181  -9.772  1.00 94.98           C
ATOM   1183 1HG1 ILE A  92       4.255  10.777  -9.555  1.00 94.98           H
ATOM   1184 2HG1 ILE A  92       3.688   9.355 -10.408  1.00 94.98           H
ATOM   1185  CG2 ILE A  92       2.512  10.744  -7.452  1.00 94.98           C
ATOM   1186 1HG2 ILE A  92       2.020  10.321  -6.575  1.00 94.98           H
ATOM   1187 2HG2 ILE A  92       3.455  11.202  -7.154  1.00 94.98           H
ATOM   1188 3HG2 ILE A  92       1.866  11.498  -7.901  1.00 94.98           H
ATOM   1189  CD1 ILE A  92       2.342  11.038 -10.517  1.00 94.98           C
ATOM   1190 1HD1 ILE A  92       1.468  10.432 -10.754  1.00 94.98           H
ATOM   1191 2HD1 ILE A  92       2.044  11.876  -9.888  1.00 94.98           H
ATOM   1192 3HD1 ILE A  92       2.784  11.414 -11.440  1.00 94.98           H
ATOM   1193  HN  ILE A  92       2.991   7.361  -9.433  1.00 94.98           H
ATOM   1194  N   ALA A  93       2.268   7.358  -6.335  1.00 94.75           N
ATOM   1195  CA  ALA A  93       1.773   6.942  -5.034  1.00 94.75           C
ATOM   1196  C   ALA A  93       2.884   6.207  -4.282  1.00 94.75           C
ATOM   1197  O   ALA A  93       3.114   6.464  -3.101  1.00 94.75           O
ATOM   1198  HA  ALA A  93       1.502   7.840  -4.479  1.00 94.75           H
ATOM   1199  CB  ALA A  93       0.523   6.079  -5.215  1.00 94.75           C
ATOM   1200 1HB  ALA A  93      -0.246   6.657  -5.729  1.00 94.75           H
ATOM   1201 2HB  ALA A  93       0.772   5.199  -5.808  1.00 94.75           H
ATOM   1202 3HB  ALA A  93       0.152   5.767  -4.239  1.00 94.75           H
ATOM   1203  HN  ALA A  93       1.760   6.995  -7.117  1.00 94.75           H
ATOM   1204  N   ASP A  94       3.544   5.308  -4.996  1.00 93.97           N
ATOM   1205  CA  ASP A  94       4.602   4.509  -4.401  1.00 93.97           C
ATOM   1206  C   ASP A  94       5.712   5.433  -3.898  1.00 93.97           C
ATOM   1207  O   ASP A  94       6.214   5.260  -2.789  1.00 93.97           O
ATOM   1208  HA  ASP A  94       4.123   3.955  -3.594  1.00 93.97           H
ATOM   1209  CB  ASP A  94       5.213   3.551  -5.427  1.00 93.97           C
ATOM   1210 1HB  ASP A  94       5.340   4.066  -6.379  1.00 93.97           H
ATOM   1211 2HB  ASP A  94       6.204   3.243  -5.096  1.00 93.97           H
ATOM   1212  CG  ASP A  94       4.327   2.319  -5.622  1.00 93.97           C
ATOM   1213  OD1 ASP A  94       3.627   1.964  -4.650  1.00 93.97           O
ATOM   1214  OD2 ASP A  94       4.371   1.760  -6.739  1.00 93.97           O
ATOM   1215  HN  ASP A  94       3.367   5.121  -5.963  1.00 93.97           H
ATOM   1216  N   LEU A  95       6.062   6.396  -4.738  1.00 96.37           N
ATOM   1217  CA  LEU A  95       7.143   7.313  -4.417  1.00 96.37           C
ATOM   1218  C   LEU A  95       6.815   8.046  -3.115  1.00 96.37           C
ATOM   1219  O   LEU A  95       7.672   8.184  -2.243  1.00 96.37           O
ATOM   1220  HA  LEU A  95       8.042   6.716  -4.260  1.00 96.37           H
ATOM   1221  CB  LEU A  95       7.421   8.247  -5.596  1.00 96.37           C
ATOM   1222 1HB  LEU A  95       6.467   8.579  -6.004  1.00 96.37           H
ATOM   1223 2HB  LEU A  95       7.931   9.134  -5.218  1.00 96.37           H
ATOM   1224  CG  LEU A  95       8.256   7.660  -6.736  1.00 96.37           C
ATOM   1225  HG  LEU A  95       7.741   6.776  -7.115  1.00 96.37           H
ATOM   1226  CD1 LEU A  95       8.371   8.649  -7.897  1.00 96.37           C
ATOM   1227 1HD1 LEU A  95       7.376   8.882  -8.276  1.00 96.37           H
ATOM   1228 2HD1 LEU A  95       8.851   9.564  -7.549  1.00 96.37           H
ATOM   1229 3HD1 LEU A  95       8.969   8.206  -8.694  1.00 96.37           H
ATOM   1230  CD2 LEU A  95       9.627   7.203  -6.233  1.00 96.37           C
ATOM   1231 1HD2 LEU A  95      10.161   8.055  -5.812  1.00 96.37           H
ATOM   1232 2HD2 LEU A  95       9.497   6.440  -5.465  1.00 96.37           H
ATOM   1233 3HD2 LEU A  95      10.199   6.790  -7.063  1.00 96.37           H
ATOM   1234  HN  LEU A  95       5.622   6.555  -5.622  1.00 96.37           H
ATOM   1235  N   LEU A  96       5.572   8.496  -3.024  1.00 95.48           N
ATOM   1236  CA  LEU A  96       5.151   9.309  -1.895  1.00 95.48           C
ATOM   1237  C   LEU A  96       5.383   8.531  -0.598  1.00 95.48           C
ATOM   1238  O   LEU A  96       5.810   9.102   0.405  1.00 95.48           O
ATOM   1239  HA  LEU A  96       5.780  10.199  -1.881  1.00 95.48           H
ATOM   1240  CB  LEU A  96       3.707   9.777  -2.081  1.00 95.48           C
ATOM   1241 1HB  LEU A  96       3.103   8.920  -2.380  1.00 95.48           H
ATOM   1242 2HB  LEU A  96       3.328  10.113  -1.116  1.00 95.48           H
ATOM   1243  CG  LEU A  96       3.492  10.898  -3.101  1.00 95.48           C
ATOM   1244  HG  LEU A  96       3.792  10.529  -4.082  1.00 95.48           H
ATOM   1245  CD1 LEU A  96       2.013  11.278  -3.193  1.00 95.48           C
ATOM   1246 1HD1 LEU A  96       1.433  10.409  -3.502  1.00 95.48           H
ATOM   1247 2HD1 LEU A  96       1.664  11.621  -2.219  1.00 95.48           H
ATOM   1248 3HD1 LEU A  96       1.888  12.077  -3.925  1.00 95.48           H
ATOM   1249  CD2 LEU A  96       4.376  12.106  -2.783  1.00 95.48           C
ATOM   1250 1HD2 LEU A  96       4.130  12.484  -1.790  1.00 95.48           H
ATOM   1251 2HD2 LEU A  96       5.423  11.806  -2.808  1.00 95.48           H
ATOM   1252 3HD2 LEU A  96       4.203  12.887  -3.522  1.00 95.48           H
ATOM   1253  HN  LEU A  96       4.860   8.314  -3.702  1.00 95.48           H
ATOM   1254  N   PHE A  97       5.091   7.240  -0.659  1.00 95.30           N
ATOM   1255  CA  PHE A  97       5.256   6.380   0.501  1.00 95.30           C
ATOM   1256  C   PHE A  97       6.737   6.135   0.796  1.00 95.30           C
ATOM   1257  O   PHE A  97       7.174   6.257   1.939  1.00 95.30           O
ATOM   1258  HA  PHE A  97       4.797   6.889   1.348  1.00 95.30           H
ATOM   1259  CB  PHE A  97       4.587   5.045   0.166  1.00 95.30           C
ATOM   1260 1HB  PHE A  97       3.505   5.182   0.166  1.00 95.30           H
ATOM   1261 2HB  PHE A  97       4.871   4.752  -0.845  1.00 95.30           H
ATOM   1262  CG  PHE A  97       4.943   3.912   1.130  1.00 95.30           C
ATOM   1263  CD1 PHE A  97       5.568   2.796   0.666  1.00 95.30           C
ATOM   1264  HD1 PHE A  97       5.816   2.710  -0.392  1.00 95.30           H
ATOM   1265  CD2 PHE A  97       4.634   4.019   2.450  1.00 95.30           C
ATOM   1266  HD2 PHE A  97       4.133   4.913   2.821  1.00 95.30           H
ATOM   1267  CE1 PHE A  97       5.899   1.744   1.561  1.00 95.30           C
ATOM   1268  HE1 PHE A  97       6.400   0.850   1.189  1.00 95.30           H
ATOM   1269  CE2 PHE A  97       4.965   2.967   3.344  1.00 95.30           C
ATOM   1270  HE2 PHE A  97       4.718   3.054   4.402  1.00 95.30           H
ATOM   1271  CZ  PHE A  97       5.590   1.852   2.881  1.00 95.30           C
ATOM   1272  HZ  PHE A  97       5.844   1.045   3.568  1.00 95.30           H
ATOM   1273  HN  PHE A  97       4.749   6.782  -1.480  1.00 95.30           H
ATOM   1274  N   LEU A  98       7.468   5.794  -0.255  1.00 96.45           N
ATOM   1275  CA  LEU A  98       8.850   5.372  -0.100  1.00 96.45           C
ATOM   1276  C   LEU A  98       9.633   6.465   0.632  1.00 96.45           C
ATOM   1277  O   LEU A  98      10.517   6.168   1.434  1.00 96.45           O
ATOM   1278  HA  LEU A  98       8.850   4.475   0.519  1.00 96.45           H
ATOM   1279  CB  LEU A  98       9.449   4.989  -1.454  1.00 96.45           C
ATOM   1280 1HB  LEU A  98       9.256   5.800  -2.157  1.00 96.45           H
ATOM   1281 2HB  LEU A  98      10.530   4.914  -1.343  1.00 96.45           H
ATOM   1282  CG  LEU A  98       8.936   3.685  -2.070  1.00 96.45           C
ATOM   1283  HG  LEU A  98       7.853   3.653  -1.948  1.00 96.45           H
ATOM   1284  CD1 LEU A  98       9.223   3.638  -3.572  1.00 96.45           C
ATOM   1285 1HD1 LEU A  98       8.727   4.475  -4.063  1.00 96.45           H
ATOM   1286 2HD1 LEU A  98      10.298   3.704  -3.738  1.00 96.45           H
ATOM   1287 3HD1 LEU A  98       8.848   2.701  -3.984  1.00 96.45           H
ATOM   1288  CD2 LEU A  98       9.510   2.471  -1.338  1.00 96.45           C
ATOM   1289 1HD2 LEU A  98      10.597   2.485  -1.406  1.00 96.45           H
ATOM   1290 2HD2 LEU A  98       9.211   2.504  -0.290  1.00 96.45           H
ATOM   1291 3HD2 LEU A  98       9.129   1.557  -1.795  1.00 96.45           H
ATOM   1292  HN  LEU A  98       7.132   5.803  -1.197  1.00 96.45           H
ATOM   1293  N   VAL A  99       9.280   7.705   0.329  1.00 96.62           N
ATOM   1294  CA  VAL A  99       9.981   8.843   0.898  1.00 96.62           C
ATOM   1295  C   VAL A  99       9.824   8.824   2.420  1.00 96.62           C
ATOM   1296  O   VAL A  99      10.580   9.481   3.134  1.00 96.62           O
ATOM   1297  HA  VAL A  99      11.037   8.735   0.653  1.00 96.62           H
ATOM   1298  CB  VAL A  99       9.476  10.140   0.262  1.00 96.62           C
ATOM   1299  HB  VAL A  99       8.387  10.133   0.304  1.00 96.62           H
ATOM   1300  CG1 VAL A  99       9.968  11.361   1.043  1.00 96.62           C
ATOM   1301 1HG1 VAL A  99       9.601  11.309   2.068  1.00 96.62           H
ATOM   1302 2HG1 VAL A  99      11.058  11.375   1.047  1.00 96.62           H
ATOM   1303 3HG1 VAL A  99       9.595  12.269   0.569  1.00 96.62           H
ATOM   1304  CG2 VAL A  99       9.890  10.227  -1.208  1.00 96.62           C
ATOM   1305 1HG2 VAL A  99      10.977  10.201  -1.282  1.00 96.62           H
ATOM   1306 2HG2 VAL A  99       9.469   9.383  -1.755  1.00 96.62           H
ATOM   1307 3HG2 VAL A  99       9.519  11.158  -1.636  1.00 96.62           H
ATOM   1308  HN  VAL A  99       8.531   7.938  -0.292  1.00 96.62           H
ATOM   1309  N   THR A 100       8.837   8.063   2.872  1.00 95.95           N
ATOM   1310  CA  THR A 100       8.531   7.999   4.291  1.00 95.95           C
ATOM   1311  C   THR A 100       9.380   6.924   4.972  1.00 95.95           C
ATOM   1312  O   THR A 100       9.517   6.918   6.194  1.00 95.95           O
ATOM   1313  HA  THR A 100       8.800   8.953   4.744  1.00 95.95           H
ATOM   1314  CB  THR A 100       7.026   7.769   4.440  1.00 95.95           C
ATOM   1315  HB  THR A 100       6.697   7.992   5.455  1.00 95.95           H
ATOM   1316  OG1 THR A 100       6.836   6.423   4.013  1.00 95.95           O
ATOM   1317  HG1 THR A 100       6.752   6.388   3.017  1.00 95.95           H
ATOM   1318  CG2 THR A 100       6.206   8.594   3.445  1.00 95.95           C
ATOM   1319 1HG2 THR A 100       6.488   8.322   2.428  1.00 95.95           H
ATOM   1320 2HG2 THR A 100       6.401   9.655   3.605  1.00 95.95           H
ATOM   1321 3HG2 THR A 100       5.145   8.394   3.594  1.00 95.95           H
ATOM   1322  HN  THR A 100       8.254   7.499   2.288  1.00 95.95           H
ATOM   1323  N   LEU A 101       9.929   6.041   4.151  1.00 95.79           N
ATOM   1324  CA  LEU A 101      10.622   4.871   4.664  1.00 95.79           C
ATOM   1325  C   LEU A 101      11.854   5.319   5.452  1.00 95.79           C
ATOM   1326  O   LEU A 101      12.149   4.772   6.514  1.00 95.79           O
ATOM   1327  HA  LEU A 101       9.941   4.362   5.347  1.00 95.79           H
ATOM   1328  CB  LEU A 101      10.938   3.895   3.530  1.00 95.79           C
ATOM   1329 1HB  LEU A 101      11.441   4.444   2.734  1.00 95.79           H
ATOM   1330 2HB  LEU A 101      11.646   3.154   3.901  1.00 95.79           H
ATOM   1331  CG  LEU A 101       9.741   3.158   2.925  1.00 95.79           C
ATOM   1332  HG  LEU A 101       9.101   3.891   2.435  1.00 95.79           H
ATOM   1333  CD1 LEU A 101      10.193   2.165   1.852  1.00 95.79           C
ATOM   1334 1HD1 LEU A 101      10.712   2.701   1.057  1.00 95.79           H
ATOM   1335 2HD1 LEU A 101      10.867   1.432   2.296  1.00 95.79           H
ATOM   1336 3HD1 LEU A 101       9.323   1.655   1.439  1.00 95.79           H
ATOM   1337  CD2 LEU A 101       8.905   2.483   4.015  1.00 95.79           C
ATOM   1338 1HD2 LEU A 101       9.523   1.764   4.553  1.00 95.79           H
ATOM   1339 2HD2 LEU A 101       8.537   3.238   4.709  1.00 95.79           H
ATOM   1340 3HD2 LEU A 101       8.061   1.967   3.557  1.00 95.79           H
ATOM   1341  HN  LEU A 101       9.906   6.114   3.154  1.00 95.79           H
ATOM   1342  N   PRO A 102      12.593   6.317   4.950  1.00 95.83           N
ATOM   1343  CA  PRO A 102      13.791   6.794   5.647  1.00 95.83           C
ATOM   1344  C   PRO A 102      13.508   7.157   7.096  1.00 95.83           C
ATOM   1345  O   PRO A 102      14.303   6.849   7.983  1.00 95.83           O
ATOM   1346  HA  PRO A 102      14.538   6.002   5.692  1.00 95.83           H
ATOM   1347  CB  PRO A 102      14.224   8.014   4.831  1.00 95.83           C
ATOM   1348 1HB  PRO A 102      13.789   8.933   5.222  1.00 95.83           H
ATOM   1349 2HB  PRO A 102      15.306   8.142   4.844  1.00 95.83           H
ATOM   1350  CG  PRO A 102      13.711   7.701   3.430  1.00 95.83           C
ATOM   1351 1HG  PRO A 102      13.624   8.600   2.820  1.00 95.83           H
ATOM   1352 2HG  PRO A 102      14.383   7.031   2.893  1.00 95.83           H
ATOM   1353  CD  PRO A 102      12.359   7.060   3.698  1.00 95.83           C
ATOM   1354 1HD  PRO A 102      11.574   7.806   3.817  1.00 95.83           H
ATOM   1355 2HD  PRO A 102      12.053   6.405   2.882  1.00 95.83           H
ATOM   1356  N   PHE A 103      12.372   7.808   7.299  1.00 95.07           N
ATOM   1357  CA  PHE A 103      12.003   8.271   8.626  1.00 95.07           C
ATOM   1358  C   PHE A 103      11.689   7.093   9.551  1.00 95.07           C
ATOM   1359  O   PHE A 103      12.048   7.111  10.727  1.00 95.07           O
ATOM   1360  HA  PHE A 103      12.852   8.827   9.023  1.00 95.07           H
ATOM   1361  CB  PHE A 103      10.745   9.128   8.466  1.00 95.07           C
ATOM   1362 1HB  PHE A 103       9.981   8.542   7.954  1.00 95.07           H
ATOM   1363 2HB  PHE A 103      10.353   9.368   9.454  1.00 95.07           H
ATOM   1364  CG  PHE A 103      10.972  10.428   7.693  1.00 95.07           C
ATOM   1365  CD1 PHE A 103      11.335  11.559   8.356  1.00 95.07           C
ATOM   1366  HD1 PHE A 103      11.464  11.538   9.438  1.00 95.07           H
ATOM   1367  CD2 PHE A 103      10.811  10.454   6.343  1.00 95.07           C
ATOM   1368  HD2 PHE A 103      10.520   9.548   5.811  1.00 95.07           H
ATOM   1369  CE1 PHE A 103      11.545  12.766   7.639  1.00 95.07           C
ATOM   1370  HE1 PHE A 103      11.836  13.672   8.170  1.00 95.07           H
ATOM   1371  CE2 PHE A 103      11.021  11.662   5.625  1.00 95.07           C
ATOM   1372  HE2 PHE A 103      10.892  11.682   4.543  1.00 95.07           H
ATOM   1373  CZ  PHE A 103      11.384  12.792   6.289  1.00 95.07           C
ATOM   1374  HZ  PHE A 103      11.546  13.719   5.738  1.00 95.07           H
ATOM   1375  HN  PHE A 103      11.712   8.018   6.579  1.00 95.07           H
ATOM   1376  N   TRP A 104      11.023   6.098   8.984  1.00 93.22           N
ATOM   1377  CA  TRP A 104      10.693   4.897   9.732  1.00 93.22           C
ATOM   1378  C   TRP A 104      12.002   4.223  10.145  1.00 93.22           C
ATOM   1379  O   TRP A 104      12.108   3.689  11.249  1.00 93.22           O
ATOM   1380  HA  TRP A 104      10.133   5.199  10.617  1.00 93.22           H
ATOM   1381  CB  TRP A 104       9.778   3.979   8.918  1.00 93.22           C
ATOM   1382 1HB  TRP A 104      10.133   3.949   7.888  1.00 93.22           H
ATOM   1383 2HB  TRP A 104       9.855   2.965   9.311  1.00 93.22           H
ATOM   1384  CG  TRP A 104       8.308   4.402   8.924  1.00 93.22           C
ATOM   1385  CD1 TRP A 104       7.551   4.767   7.880  1.00 93.22           C
ATOM   1386  HD1 TRP A 104       7.905   4.811   6.851  1.00 93.22           H
ATOM   1387  CD2 TRP A 104       7.442   4.487  10.075  1.00 93.22           C
ATOM   1388  NE1 TRP A 104       6.266   5.082   8.274  1.00 93.22           N
ATOM   1389  HE1 TRP A 104       5.521   5.381   7.677  1.00 93.22           H
ATOM   1390  CE2 TRP A 104       6.198   4.906   9.651  1.00 93.22           C
ATOM   1391  CE3 TRP A 104       7.702   4.220  11.431  1.00 93.22           C
ATOM   1392  HE3 TRP A 104       8.676   3.889  11.791  1.00 93.22           H
ATOM   1393  CZ2 TRP A 104       5.115   5.095  10.518  1.00 93.22           C
ATOM   1394  HZ2 TRP A 104       4.141   5.427  10.158  1.00 93.22           H
ATOM   1395  CZ3 TRP A 104       6.610   4.414  12.285  1.00 93.22           C
ATOM   1396  HZ3 TRP A 104       6.757   4.221  13.348  1.00 93.22           H
ATOM   1397  CH2 TRP A 104       5.351   4.835  11.873  1.00 93.22           C
ATOM   1398  HH2 TRP A 104       4.550   4.962  12.602  1.00 93.22           H
ATOM   1399  HN  TRP A 104      10.711   6.104   8.034  1.00 93.22           H
ATOM   1400  N   ALA A 105      12.966   4.268   9.238  1.00 94.81           N
ATOM   1401  CA  ALA A 105      14.237   3.601   9.462  1.00 94.81           C
ATOM   1402  C   ALA A 105      14.927   4.222  10.679  1.00 94.81           C
ATOM   1403  O   ALA A 105      15.419   3.507  11.550  1.00 94.81           O
ATOM   1404  HA  ALA A 105      14.029   2.551   9.670  1.00 94.81           H
ATOM   1405  CB  ALA A 105      15.093   3.693   8.197  1.00 94.81           C
ATOM   1406 1HB  ALA A 105      14.572   3.212   7.370  1.00 94.81           H
ATOM   1407 2HB  ALA A 105      15.271   4.741   7.955  1.00 94.81           H
ATOM   1408 3HB  ALA A 105      16.047   3.192   8.366  1.00 94.81           H
ATOM   1409  HN  ALA A 105      12.890   4.748   8.364  1.00 94.81           H
ATOM   1410  N   ILE A 106      14.939   5.547  10.700  1.00 94.34           N
ATOM   1411  CA  ILE A 106      15.591   6.272  11.777  1.00 94.34           C
ATOM   1412  C   ILE A 106      14.868   5.981  13.093  1.00 94.34           C
ATOM   1413  O   ILE A 106      15.507   5.757  14.120  1.00 94.34           O
ATOM   1414  HA  ILE A 106      16.612   5.896  11.853  1.00 94.34           H
ATOM   1415  CB  ILE A 106      15.682   7.762  11.441  1.00 94.34           C
ATOM   1416  HB  ILE A 106      14.703   8.094  11.093  1.00 94.34           H
ATOM   1417  CG1 ILE A 106      16.673   8.009  10.303  1.00 94.34           C
ATOM   1418 1HG1 ILE A 106      17.693   7.899  10.674  1.00 94.34           H
ATOM   1419 2HG1 ILE A 106      16.534   7.257   9.525  1.00 94.34           H
ATOM   1420  CG2 ILE A 106      16.021   8.585  12.686  1.00 94.34           C
ATOM   1421 1HG2 ILE A 106      15.246   8.442  13.438  1.00 94.34           H
ATOM   1422 2HG2 ILE A 106      16.981   8.258  13.087  1.00 94.34           H
ATOM   1423 3HG2 ILE A 106      16.079   9.640  12.419  1.00 94.34           H
ATOM   1424  CD1 ILE A 106      16.489   9.406   9.708  1.00 94.34           C
ATOM   1425 1HD1 ILE A 106      15.476   9.504   9.316  1.00 94.34           H
ATOM   1426 2HD1 ILE A 106      16.653  10.155  10.483  1.00 94.34           H
ATOM   1427 3HD1 ILE A 106      17.206   9.555   8.901  1.00 94.34           H
ATOM   1428  HN  ILE A 106      14.515   6.121  10.000  1.00 94.34           H
ATOM   1429  N   ALA A 107      13.545   5.993  13.020  1.00 93.14           N
ATOM   1430  CA  ALA A 107      12.728   5.826  14.210  1.00 93.14           C
ATOM   1431  C   ALA A 107      12.957   4.429  14.789  1.00 93.14           C
ATOM   1432  O   ALA A 107      12.925   4.243  16.004  1.00 93.14           O
ATOM   1433  HA  ALA A 107      13.049   6.569  14.940  1.00 93.14           H
ATOM   1434  CB  ALA A 107      11.260   6.079  13.861  1.00 93.14           C
ATOM   1435 1HB  ALA A 107      11.147   7.095  13.482  1.00 93.14           H
ATOM   1436 2HB  ALA A 107      10.940   5.369  13.099  1.00 93.14           H
ATOM   1437 3HB  ALA A 107      10.648   5.954  14.754  1.00 93.14           H
ATOM   1438  HN  ALA A 107      13.033   6.114  12.169  1.00 93.14           H
ATOM   1439  N   ALA A 108      13.183   3.481  13.891  1.00 92.70           N
ATOM   1440  CA  ALA A 108      13.385   2.100  14.295  1.00 92.70           C
ATOM   1441  C   ALA A 108      14.794   1.941  14.869  1.00 92.70           C
ATOM   1442  O   ALA A 108      15.010   1.145  15.781  1.00 92.70           O
ATOM   1443  HA  ALA A 108      12.657   1.872  15.074  1.00 92.70           H
ATOM   1444  CB  ALA A 108      13.134   1.176  13.101  1.00 92.70           C
ATOM   1445 1HB  ALA A 108      12.110   1.306  12.750  1.00 92.70           H
ATOM   1446 2HB  ALA A 108      13.828   1.424  12.298  1.00 92.70           H
ATOM   1447 3HB  ALA A 108      13.285   0.140  13.405  1.00 92.70           H
ATOM   1448  HN  ALA A 108      13.230   3.644  12.905  1.00 92.70           H
ATOM   1449  N   ALA A 109      15.716   2.712  14.311  1.00 92.28           N
ATOM   1450  CA  ALA A 109      17.118   2.581  14.671  1.00 92.28           C
ATOM   1451  C   ALA A 109      17.318   3.066  16.108  1.00 92.28           C
ATOM   1452  O   ALA A 109      18.172   2.549  16.827  1.00 92.28           O
ATOM   1453  HA  ALA A 109      17.378   1.525  14.613  1.00 92.28           H
ATOM   1454  CB  ALA A 109      17.976   3.357  13.669  1.00 92.28           C
ATOM   1455 1HB  ALA A 109      17.819   2.955  12.668  1.00 92.28           H
ATOM   1456 2HB  ALA A 109      17.693   4.409  13.686  1.00 92.28           H
ATOM   1457 3HB  ALA A 109      19.027   3.259  13.939  1.00 92.28           H
ATOM   1458  HN  ALA A 109      15.518   3.414  13.627  1.00 92.28           H
ATOM   1459  N   ASP A 110      16.517   4.052  16.484  1.00 88.21           N
ATOM   1460  CA  ASP A 110      16.676   4.693  17.778  1.00 88.21           C
ATOM   1461  C   ASP A 110      15.301   5.097  18.314  1.00 88.21           C
ATOM   1462  O   ASP A 110      14.613   4.292  18.939  1.00 88.21           O
ATOM   1463  HA  ASP A 110      17.167   3.951  18.407  1.00 88.21           H
ATOM   1464  CB  ASP A 110      17.530   5.958  17.665  1.00 88.21           C
ATOM   1465 1HB  ASP A 110      18.496   5.710  17.225  1.00 88.21           H
ATOM   1466 2HB  ASP A 110      17.047   6.669  16.995  1.00 88.21           H
ATOM   1467  CG  ASP A 110      17.739   6.602  19.037  1.00 88.21           C
ATOM   1468  OD1 ASP A 110      17.382   5.940  20.035  1.00 88.21           O
ATOM   1469  OD2 ASP A 110      18.250   7.743  19.056  1.00 88.21           O
ATOM   1470  HN  ASP A 110      15.773   4.412  15.922  1.00 88.21           H
ATOM   1471  N   GLN A 111      14.942   6.345  18.049  1.00 89.03           N
ATOM   1472  CA  GLN A 111      13.655   6.862  18.485  1.00 89.03           C
ATOM   1473  C   GLN A 111      13.158   7.934  17.513  1.00 89.03           C
ATOM   1474  O   GLN A 111      13.895   8.366  16.629  1.00 89.03           O
ATOM   1475  HA  GLN A 111      12.980   6.006  18.470  1.00 89.03           H
ATOM   1476  CB  GLN A 111      13.738   7.410  19.911  1.00 89.03           C
ATOM   1477 1HB  GLN A 111      12.755   7.754  20.230  1.00 89.03           H
ATOM   1478 2HB  GLN A 111      14.034   6.614  20.594  1.00 89.03           H
ATOM   1479  CG  GLN A 111      14.741   8.563  19.997  1.00 89.03           C
ATOM   1480 1HG  GLN A 111      15.728   8.214  19.695  1.00 89.03           H
ATOM   1481 2HG  GLN A 111      14.454   9.351  19.302  1.00 89.03           H
ATOM   1482  CD  GLN A 111      14.806   9.127  21.418  1.00 89.03           C
ATOM   1483  OE1 GLN A 111      13.801   9.336  22.077  1.00 89.03           O
ATOM   1484  NE2 GLN A 111      16.042   9.360  21.851  1.00 89.03           N
ATOM   1485 1HE2 GLN A 111      16.824   9.166  21.259  1.00 89.03           H
ATOM   1486 2HE2 GLN A 111      16.188   9.730  22.768  1.00 89.03           H
ATOM   1487  HN  GLN A 111      15.511   6.997  17.549  1.00 89.03           H
ATOM   1488  N   TRP A 112      11.909   8.332  17.710  1.00 91.58           N
ATOM   1489  CA  TRP A 112      11.303   9.342  16.859  1.00 91.58           C
ATOM   1490  C   TRP A 112      11.905  10.698  17.232  1.00 91.58           C
ATOM   1491  O   TRP A 112      11.584  11.257  18.279  1.00 91.58           O
ATOM   1492  HA  TRP A 112      11.547   9.097  15.826  1.00 91.58           H
ATOM   1493  CB  TRP A 112       9.777   9.313  16.976  1.00 91.58           C
ATOM   1494 1HB  TRP A 112       9.432   8.289  16.828  1.00 91.58           H
ATOM   1495 2HB  TRP A 112       9.495   9.601  17.988  1.00 91.58           H
ATOM   1496  CG  TRP A 112       9.060  10.227  15.981  1.00 91.58           C
ATOM   1497  CD1 TRP A 112       8.644  11.487  16.170  1.00 91.58           C
ATOM   1498  HD1 TRP A 112       8.772  12.042  17.100  1.00 91.58           H
ATOM   1499  CD2 TRP A 112       8.688   9.899  14.626  1.00 91.58           C
ATOM   1500  NE1 TRP A 112       8.034  11.993  15.041  1.00 91.58           N
ATOM   1501  HE1 TRP A 112       7.644  12.908  14.938  1.00 91.58           H
ATOM   1502  CE2 TRP A 112       8.062  10.997  14.072  1.00 91.58           C
ATOM   1503  CE3 TRP A 112       8.875   8.714  13.892  1.00 91.58           C
ATOM   1504  HE3 TRP A 112       9.367   7.834  14.307  1.00 91.58           H
ATOM   1505  CZ2 TRP A 112       7.571  11.019  12.761  1.00 91.58           C
ATOM   1506  HZ2 TRP A 112       7.080  11.899  12.346  1.00 91.58           H
ATOM   1507  CZ3 TRP A 112       8.379   8.753  12.584  1.00 91.58           C
ATOM   1508  HZ3 TRP A 112       8.498   7.859  11.971  1.00 91.58           H
ATOM   1509  CH2 TRP A 112       7.746   9.850  12.011  1.00 91.58           C
ATOM   1510  HH2 TRP A 112       7.388   9.800  10.983  1.00 91.58           H
ATOM   1511  HN  TRP A 112      11.317   7.978  18.434  1.00 91.58           H
ATOM   1512  N   LYS A 113      12.767  11.188  16.353  1.00 92.11           N
ATOM   1513  CA  LYS A 113      13.508  12.407  16.631  1.00 92.11           C
ATOM   1514  C   LYS A 113      12.798  13.591  15.973  1.00 92.11           C
ATOM   1515  O   LYS A 113      13.265  14.726  16.059  1.00 92.11           O
ATOM   1516  HA  LYS A 113      13.499  12.555  17.711  1.00 92.11           H
ATOM   1517  CB  LYS A 113      14.970  12.254  16.207  1.00 92.11           C
ATOM   1518 1HB  LYS A 113      15.021  11.975  15.155  1.00 92.11           H
ATOM   1519 2HB  LYS A 113      15.484  13.210  16.308  1.00 92.11           H
ATOM   1520  CG  LYS A 113      15.679  11.196  17.055  1.00 92.11           C
ATOM   1521 1HG  LYS A 113      15.680  11.503  18.101  1.00 92.11           H
ATOM   1522 2HG  LYS A 113      15.132  10.254  17.000  1.00 92.11           H
ATOM   1523  CD  LYS A 113      17.118  10.985  16.579  1.00 92.11           C
ATOM   1524 1HD  LYS A 113      17.118  10.707  15.525  1.00 92.11           H
ATOM   1525 2HD  LYS A 113      17.673  11.919  16.662  1.00 92.11           H
ATOM   1526  CE  LYS A 113      17.813   9.897  17.399  1.00 92.11           C
ATOM   1527 1HE  LYS A 113      17.853  10.193  18.448  1.00 92.11           H
ATOM   1528 2HE  LYS A 113      17.238   8.973  17.351  1.00 92.11           H
ATOM   1529  NZ  LYS A 113      19.184   9.662  16.892  1.00 92.11           N
ATOM   1530 1HZ  LYS A 113      19.608   8.899  17.408  1.00 92.11           H
ATOM   1531 2HZ  LYS A 113      19.144   9.424  15.908  1.00 92.11           H
ATOM   1532 3HZ  LYS A 113      19.738  10.502  17.015  1.00 92.11           H
ATOM   1533  HN  LYS A 113      12.963  10.768  15.467  1.00 92.11           H
ATOM   1534  N   PHE A 114      11.679  13.287  15.331  1.00 93.86           N
ATOM   1535  CA  PHE A 114      11.019  14.259  14.477  1.00 93.86           C
ATOM   1536  C   PHE A 114       9.801  14.866  15.177  1.00 93.86           C
ATOM   1537  O   PHE A 114       9.367  14.372  16.216  1.00 93.86           O
ATOM   1538  HA  PHE A 114      11.742  15.046  14.263  1.00 93.86           H
ATOM   1539  CB  PHE A 114      10.553  13.512  13.226  1.00 93.86           C
ATOM   1540 1HB  PHE A 114       9.732  12.848  13.496  1.00 93.86           H
ATOM   1541 2HB  PHE A 114      10.157  14.233  12.511  1.00 93.86           H
ATOM   1542  CG  PHE A 114      11.651  12.692  12.546  1.00 93.86           C
ATOM   1543  CD1 PHE A 114      12.603  13.315  11.802  1.00 93.86           C
ATOM   1544  HD1 PHE A 114      12.584  14.399  11.690  1.00 93.86           H
ATOM   1545  CD2 PHE A 114      11.675  11.339  12.686  1.00 93.86           C
ATOM   1546  HD2 PHE A 114      10.911  10.840  13.283  1.00 93.86           H
ATOM   1547  CE1 PHE A 114      13.622  12.554  11.171  1.00 93.86           C
ATOM   1548  HE1 PHE A 114      14.386  13.054  10.574  1.00 93.86           H
ATOM   1549  CE2 PHE A 114      12.694  10.578  12.055  1.00 93.86           C
ATOM   1550  HE2 PHE A 114      12.713   9.494  12.168  1.00 93.86           H
ATOM   1551  CZ  PHE A 114      13.646  11.201  11.311  1.00 93.86           C
ATOM   1552  HZ  PHE A 114      14.429  10.617  10.827  1.00 93.86           H
ATOM   1553  HN  PHE A 114      11.226  12.397  15.387  1.00 93.86           H
ATOM   1554  N   GLN A 115       9.284  15.930  14.579  1.00 94.07           N
ATOM   1555  CA  GLN A 115       8.143  16.627  15.148  1.00 94.07           C
ATOM   1556  C   GLN A 115       6.862  15.821  14.921  1.00 94.07           C
ATOM   1557  O   GLN A 115       6.842  14.894  14.114  1.00 94.07           O
ATOM   1558  HA  GLN A 115       8.350  16.700  16.215  1.00 94.07           H
ATOM   1559  CB  GLN A 115       8.015  18.036  14.565  1.00 94.07           C
ATOM   1560 1HB  GLN A 115       7.995  17.982  13.476  1.00 94.07           H
ATOM   1561 2HB  GLN A 115       7.070  18.479  14.879  1.00 94.07           H
ATOM   1562  CG  GLN A 115       9.176  18.924  15.016  1.00 94.07           C
ATOM   1563 1HG  GLN A 115       9.329  18.809  16.089  1.00 94.07           H
ATOM   1564 2HG  GLN A 115      10.095  18.603  14.527  1.00 94.07           H
ATOM   1565  CD  GLN A 115       8.902  20.393  14.688  1.00 94.07           C
ATOM   1566  OE1 GLN A 115       7.972  20.734  13.976  1.00 94.07           O
ATOM   1567  NE2 GLN A 115       9.762  21.241  15.245  1.00 94.07           N
ATOM   1568 1HE2 GLN A 115      10.504  20.895  15.820  1.00 94.07           H
ATOM   1569 2HE2 GLN A 115       9.667  22.224  15.090  1.00 94.07           H
ATOM   1570  HN  GLN A 115       9.630  16.314  13.724  1.00 94.07           H
ATOM   1571  N   THR A 116       5.823  16.205  15.649  1.00 94.26           N
ATOM   1572  CA  THR A 116       4.557  15.496  15.577  1.00 94.26           C
ATOM   1573  C   THR A 116       3.993  15.552  14.156  1.00 94.26           C
ATOM   1574  O   THR A 116       3.390  14.589  13.685  1.00 94.26           O
ATOM   1575  HA  THR A 116       4.737  14.446  15.808  1.00 94.26           H
ATOM   1576  CB  THR A 116       3.619  16.097  16.626  1.00 94.26           C
ATOM   1577  HB  THR A 116       3.269  17.082  16.318  1.00 94.26           H
ATOM   1578  OG1 THR A 116       4.379  16.063  17.831  1.00 94.26           O
ATOM   1579  HG1 THR A 116       3.967  16.669  18.512  1.00 94.26           H
ATOM   1580  CG2 THR A 116       2.416  15.198  16.920  1.00 94.26           C
ATOM   1581 1HG2 THR A 116       2.764  14.235  17.293  1.00 94.26           H
ATOM   1582 2HG2 THR A 116       1.843  15.047  16.004  1.00 94.26           H
ATOM   1583 3HG2 THR A 116       1.783  15.671  17.670  1.00 94.26           H
ATOM   1584  HN  THR A 116       5.837  16.983  16.277  1.00 94.26           H
ATOM   1585  N   PHE A 117       4.211  16.690  13.512  1.00 95.29           N
ATOM   1586  CA  PHE A 117       3.726  16.886  12.156  1.00 95.29           C
ATOM   1587  C   PHE A 117       4.195  15.757  11.237  1.00 95.29           C
ATOM   1588  O   PHE A 117       3.402  15.197  10.482  1.00 95.29           O
ATOM   1589  HA  PHE A 117       2.637  16.889  12.199  1.00 95.29           H
ATOM   1590  CB  PHE A 117       4.313  18.209  11.659  1.00 95.29           C
ATOM   1591 1HB  PHE A 117       3.933  19.020  12.280  1.00 95.29           H
ATOM   1592 2HB  PHE A 117       5.395  18.187  11.791  1.00 95.29           H
ATOM   1593  CG  PHE A 117       4.000  18.517  10.194  1.00 95.29           C
ATOM   1594  CD1 PHE A 117       4.965  18.372   9.246  1.00 95.29           C
ATOM   1595  HD1 PHE A 117       5.962  18.035   9.531  1.00 95.29           H
ATOM   1596  CD2 PHE A 117       2.756  18.937   9.838  1.00 95.29           C
ATOM   1597  HD2 PHE A 117       1.983  19.054  10.597  1.00 95.29           H
ATOM   1598  CE1 PHE A 117       4.673  18.658   7.886  1.00 95.29           C
ATOM   1599  HE1 PHE A 117       5.447  18.541   7.127  1.00 95.29           H
ATOM   1600  CE2 PHE A 117       2.465  19.223   8.478  1.00 95.29           C
ATOM   1601  HE2 PHE A 117       1.468  19.560   8.193  1.00 95.29           H
ATOM   1602  CZ  PHE A 117       3.430  19.078   7.531  1.00 95.29           C
ATOM   1603  HZ  PHE A 117       3.206  19.297   6.487  1.00 95.29           H
ATOM   1604  HN  PHE A 117       4.707  17.466  13.900  1.00 95.29           H
ATOM   1605  N   MET A 118       5.482  15.456  11.331  1.00 94.96           N
ATOM   1606  CA  MET A 118       6.073  14.427  10.492  1.00 94.96           C
ATOM   1607  C   MET A 118       5.455  13.058  10.785  1.00 94.96           C
ATOM   1608  O   MET A 118       5.292  12.241   9.881  1.00 94.96           O
ATOM   1609  HA  MET A 118       5.851  14.721   9.467  1.00 94.96           H
ATOM   1610  CB  MET A 118       7.582  14.370  10.741  1.00 94.96           C
ATOM   1611 1HB  MET A 118       7.995  15.378  10.727  1.00 94.96           H
ATOM   1612 2HB  MET A 118       7.775  13.960  11.732  1.00 94.96           H
ATOM   1613  CG  MET A 118       8.280  13.512   9.683  1.00 94.96           C
ATOM   1614 1HG  MET A 118       9.352  13.480   9.879  1.00 94.96           H
ATOM   1615 2HG  MET A 118       7.915  12.487   9.736  1.00 94.96           H
ATOM   1616  SD  MET A 118       7.978  14.184   8.057  1.00 94.96           S
ATOM   1617  CE  MET A 118       8.923  15.694   8.165  1.00 94.96           C
ATOM   1618 1HE  MET A 118       8.534  16.309   8.977  1.00 94.96           H
ATOM   1619 2HE  MET A 118       9.969  15.456   8.359  1.00 94.96           H
ATOM   1620 3HE  MET A 118       8.843  16.241   7.226  1.00 94.96           H
ATOM   1621  HN  MET A 118       6.115  15.900  11.965  1.00 94.96           H
ATOM   1622  N   CYS A 119       5.128  12.851  12.053  1.00 93.67           N
ATOM   1623  CA  CYS A 119       4.534  11.595  12.476  1.00 93.67           C
ATOM   1624  C   CYS A 119       3.190  11.434  11.764  1.00 93.67           C
ATOM   1625  O   CYS A 119       2.886  10.364  11.238  1.00 93.67           O
ATOM   1626  HA  CYS A 119       5.226  10.806  12.181  1.00 93.67           H
ATOM   1627  CB  CYS A 119       4.386  11.524  13.998  1.00 93.67           C
ATOM   1628 1HB  CYS A 119       5.369  11.529  14.468  1.00 93.67           H
ATOM   1629 2HB  CYS A 119       3.855  12.404  14.361  1.00 93.67           H
ATOM   1630  SG  CYS A 119       3.476  10.007  14.468  1.00 93.67           S
ATOM   1631  HN  CYS A 119       5.262  13.523  12.782  1.00 93.67           H
ATOM   1632  N   LYS A 120       2.421  12.512  11.769  1.00 94.72           N
ATOM   1633  CA  LYS A 120       1.109  12.499  11.144  1.00 94.72           C
ATOM   1634  C   LYS A 120       1.258  12.135   9.665  1.00 94.72           C
ATOM   1635  O   LYS A 120       0.559  11.255   9.166  1.00 94.72           O
ATOM   1636  HA  LYS A 120       0.522  11.723  11.633  1.00 94.72           H
ATOM   1637  CB  LYS A 120       0.390  13.829  11.380  1.00 94.72           C
ATOM   1638 1HB  LYS A 120       1.040  14.655  11.093  1.00 94.72           H
ATOM   1639 2HB  LYS A 120      -0.496  13.885  10.747  1.00 94.72           H
ATOM   1640  CG  LYS A 120      -0.016  13.978  12.848  1.00 94.72           C
ATOM   1641 1HG  LYS A 120      -0.675  13.158  13.132  1.00 94.72           H
ATOM   1642 2HG  LYS A 120       0.868  13.912  13.482  1.00 94.72           H
ATOM   1643  CD  LYS A 120      -0.724  15.314  13.087  1.00 94.72           C
ATOM   1644 1HD  LYS A 120      -0.031  16.135  12.902  1.00 94.72           H
ATOM   1645 2HD  LYS A 120      -1.547  15.425  12.381  1.00 94.72           H
ATOM   1646  CE  LYS A 120      -1.257  15.402  14.519  1.00 94.72           C
ATOM   1647 1HE  LYS A 120      -1.302  14.406  14.959  1.00 94.72           H
ATOM   1648 2HE  LYS A 120      -0.575  15.991  15.132  1.00 94.72           H
ATOM   1649  NZ  LYS A 120      -2.603  16.018  14.533  1.00 94.72           N
ATOM   1650 1HZ  LYS A 120      -2.937  16.078  15.489  1.00 94.72           H
ATOM   1651 2HZ  LYS A 120      -2.553  16.949  14.134  1.00 94.72           H
ATOM   1652 3HZ  LYS A 120      -3.240  15.450  13.987  1.00 94.72           H
ATOM   1653  HN  LYS A 120       2.680  13.382  12.189  1.00 94.72           H
ATOM   1654  N   VAL A 121       2.172  12.831   9.006  1.00 94.73           N
ATOM   1655  CA  VAL A 121       2.345  12.671   7.572  1.00 94.73           C
ATOM   1656  C   VAL A 121       2.769  11.233   7.271  1.00 94.73           C
ATOM   1657  O   VAL A 121       2.195  10.582   6.400  1.00 94.73           O
ATOM   1658  HA  VAL A 121       1.380  12.858   7.101  1.00 94.73           H
ATOM   1659  CB  VAL A 121       3.337  13.710   7.045  1.00 94.73           C
ATOM   1660  HB  VAL A 121       4.241  13.649   7.653  1.00 94.73           H
ATOM   1661  CG1 VAL A 121       3.725  13.412   5.596  1.00 94.73           C
ATOM   1662 1HG1 VAL A 121       4.187  12.426   5.538  1.00 94.73           H
ATOM   1663 2HG1 VAL A 121       2.833  13.432   4.969  1.00 94.73           H
ATOM   1664 3HG1 VAL A 121       4.431  14.165   5.246  1.00 94.73           H
ATOM   1665  CG2 VAL A 121       2.774  15.126   7.182  1.00 94.73           C
ATOM   1666 1HG2 VAL A 121       1.849  15.205   6.611  1.00 94.73           H
ATOM   1667 2HG2 VAL A 121       2.572  15.336   8.233  1.00 94.73           H
ATOM   1668 3HG2 VAL A 121       3.500  15.844   6.801  1.00 94.73           H
ATOM   1669  HN  VAL A 121       2.787  13.494   9.434  1.00 94.73           H
ATOM   1670  N   VAL A 122       3.771  10.778   8.010  1.00 93.46           N
ATOM   1671  CA  VAL A 122       4.427   9.522   7.690  1.00 93.46           C
ATOM   1672  C   VAL A 122       3.421   8.377   7.828  1.00 93.46           C
ATOM   1673  O   VAL A 122       3.384   7.474   6.994  1.00 93.46           O
ATOM   1674  HA  VAL A 122       4.755   9.577   6.652  1.00 93.46           H
ATOM   1675  CB  VAL A 122       5.665   9.339   8.569  1.00 93.46           C
ATOM   1676  HB  VAL A 122       5.384   9.571   9.597  1.00 93.46           H
ATOM   1677  CG1 VAL A 122       6.155   7.890   8.532  1.00 93.46           C
ATOM   1678 1HG1 VAL A 122       5.368   7.230   8.896  1.00 93.46           H
ATOM   1679 2HG1 VAL A 122       6.411   7.619   7.507  1.00 93.46           H
ATOM   1680 3HG1 VAL A 122       7.036   7.788   9.165  1.00 93.46           H
ATOM   1681  CG2 VAL A 122       6.778  10.305   8.157  1.00 93.46           C
ATOM   1682 1HG2 VAL A 122       7.055  10.118   7.120  1.00 93.46           H
ATOM   1683 2HG2 VAL A 122       6.425  11.331   8.260  1.00 93.46           H
ATOM   1684 3HG2 VAL A 122       7.646  10.154   8.798  1.00 93.46           H
ATOM   1685  HN  VAL A 122       4.134  11.252   8.812  1.00 93.46           H
ATOM   1686  N   ASN A 123       2.630   8.452   8.889  1.00 91.94           N
ATOM   1687  CA  ASN A 123       1.627   7.432   9.148  1.00 91.94           C
ATOM   1688  C   ASN A 123       0.586   7.451   8.027  1.00 91.94           C
ATOM   1689  O   ASN A 123       0.127   6.399   7.584  1.00 91.94           O
ATOM   1690  HA  ASN A 123       2.178   6.493   9.189  1.00 91.94           H
ATOM   1691  CB  ASN A 123       0.904   7.695  10.470  1.00 91.94           C
ATOM   1692 1HB  ASN A 123       0.800   8.769  10.624  1.00 91.94           H
ATOM   1693 2HB  ASN A 123      -0.103   7.280  10.426  1.00 91.94           H
ATOM   1694  CG  ASN A 123       1.665   7.077  11.644  1.00 91.94           C
ATOM   1695  OD1 ASN A 123       2.471   6.174  11.489  1.00 91.94           O
ATOM   1696  ND2 ASN A 123       1.366   7.612  12.824  1.00 91.94           N
ATOM   1697 1HD2 ASN A 123       0.695   8.351  12.883  1.00 91.94           H
ATOM   1698 2HD2 ASN A 123       1.812   7.275  13.654  1.00 91.94           H
ATOM   1699  HN  ASN A 123       2.666   9.190   9.562  1.00 91.94           H
ATOM   1700  N   SER A 124       0.244   8.658   7.601  1.00 93.31           N
ATOM   1701  CA  SER A 124      -0.870   8.840   6.686  1.00 93.31           C
ATOM   1702  C   SER A 124      -0.466   8.404   5.276  1.00 93.31           C
ATOM   1703  O   SER A 124      -1.275   7.840   4.541  1.00 93.31           O
ATOM   1704  HA  SER A 124      -1.667   8.202   7.070  1.00 93.31           H
ATOM   1705  CB  SER A 124      -1.343  10.295   6.677  1.00 93.31           C
ATOM   1706 1HB  SER A 124      -0.556  10.929   6.269  1.00 93.31           H
ATOM   1707 2HB  SER A 124      -2.205  10.392   6.016  1.00 93.31           H
ATOM   1708  OG  SER A 124      -1.692  10.751   7.981  1.00 93.31           O
ATOM   1709  HG  SER A 124      -1.057  11.467   8.274  1.00 93.31           H
ATOM   1710  HN  SER A 124       0.712   9.499   7.870  1.00 93.31           H
ATOM   1711  N   MET A 125       0.785   8.683   4.941  1.00 93.32           N
ATOM   1712  CA  MET A 125       1.249   8.515   3.574  1.00 93.32           C
ATOM   1713  C   MET A 125       1.126   7.057   3.128  1.00 93.32           C
ATOM   1714  O   MET A 125       0.780   6.782   1.980  1.00 93.32           O
ATOM   1715  HA  MET A 125       0.599   9.144   2.965  1.00 93.32           H
ATOM   1716  CB  MET A 125       2.709   8.960   3.472  1.00 93.32           C
ATOM   1717 1HB  MET A 125       3.258   8.622   4.351  1.00 93.32           H
ATOM   1718 2HB  MET A 125       3.176   8.492   2.605  1.00 93.32           H
ATOM   1719  CG  MET A 125       2.812  10.482   3.354  1.00 93.32           C
ATOM   1720 1HG  MET A 125       2.320  10.955   4.204  1.00 93.32           H
ATOM   1721 2HG  MET A 125       3.858  10.787   3.380  1.00 93.32           H
ATOM   1722  SD  MET A 125       2.056  11.028   1.832  1.00 93.32           S
ATOM   1723  CE  MET A 125       2.131  12.796   2.066  1.00 93.32           C
ATOM   1724 1HE  MET A 125       1.571  13.069   2.960  1.00 93.32           H
ATOM   1725 2HE  MET A 125       3.171  13.104   2.180  1.00 93.32           H
ATOM   1726 3HE  MET A 125       1.697  13.296   1.200  1.00 93.32           H
ATOM   1727  HN  MET A 125       1.475   9.016   5.583  1.00 93.32           H
ATOM   1728  N   TYR A 126       1.417   6.160   4.059  1.00 86.45           N
ATOM   1729  CA  TYR A 126       1.338   4.737   3.779  1.00 86.45           C
ATOM   1730  C   TYR A 126      -0.093   4.327   3.424  1.00 86.45           C
ATOM   1731  O   TYR A 126      -0.314   3.609   2.450  1.00 86.45           O
ATOM   1732  HA  TYR A 126       1.989   4.524   2.931  1.00 86.45           H
ATOM   1733  CB  TYR A 126       1.753   4.029   5.070  1.00 86.45           C
ATOM   1734 1HB  TYR A 126       2.815   4.203   5.242  1.00 86.45           H
ATOM   1735 2HB  TYR A 126       1.217   4.477   5.906  1.00 86.45           H
ATOM   1736  CG  TYR A 126       1.493   2.521   5.064  1.00 86.45           C
ATOM   1737  CD1 TYR A 126       0.662   1.961   6.013  1.00 86.45           C
ATOM   1738  HD1 TYR A 126       0.192   2.593   6.767  1.00 86.45           H
ATOM   1739  CD2 TYR A 126       2.088   1.722   4.110  1.00 86.45           C
ATOM   1740  HD2 TYR A 126       2.744   2.164   3.360  1.00 86.45           H
ATOM   1741  CE1 TYR A 126       0.417   0.542   6.008  1.00 86.45           C
ATOM   1742  HE1 TYR A 126      -0.237   0.087   6.752  1.00 86.45           H
ATOM   1743  CE2 TYR A 126       1.843   0.303   4.104  1.00 86.45           C
ATOM   1744  HE2 TYR A 126       2.307  -0.340   3.356  1.00 86.45           H
ATOM   1745  CZ  TYR A 126       1.019  -0.217   5.053  1.00 86.45           C
ATOM   1746  OH  TYR A 126       0.788  -1.557   5.048  1.00 86.45           O
ATOM   1747  HH  TYR A 126       1.270  -1.985   4.284  1.00 86.45           H
ATOM   1748  HN  TYR A 126       1.703   6.392   4.989  1.00 86.45           H
ATOM   1749  N   LYS A 127      -1.028   4.802   4.234  1.00 86.74           N
ATOM   1750  CA  LYS A 127      -2.426   4.449   4.051  1.00 86.74           C
ATOM   1751  C   LYS A 127      -2.921   5.019   2.720  1.00 86.74           C
ATOM   1752  O   LYS A 127      -3.709   4.381   2.023  1.00 86.74           O
ATOM   1753  HA  LYS A 127      -2.485   3.362   4.004  1.00 86.74           H
ATOM   1754  CB  LYS A 127      -3.254   4.896   5.257  1.00 86.74           C
ATOM   1755 1HB  LYS A 127      -3.029   5.936   5.493  1.00 86.74           H
ATOM   1756 2HB  LYS A 127      -4.315   4.847   5.013  1.00 86.74           H
ATOM   1757  CG  LYS A 127      -2.965   4.017   6.476  1.00 86.74           C
ATOM   1758 1HG  LYS A 127      -1.901   4.052   6.710  1.00 86.74           H
ATOM   1759 2HG  LYS A 127      -3.494   4.409   7.345  1.00 86.74           H
ATOM   1760  CD  LYS A 127      -3.390   2.570   6.222  1.00 86.74           C
ATOM   1761 1HD  LYS A 127      -4.424   2.546   5.877  1.00 86.74           H
ATOM   1762 2HD  LYS A 127      -2.779   2.141   5.428  1.00 86.74           H
ATOM   1763  CE  LYS A 127      -3.251   1.727   7.491  1.00 86.74           C
ATOM   1764 1HE  LYS A 127      -2.225   1.772   7.855  1.00 86.74           H
ATOM   1765 2HE  LYS A 127      -3.886   2.135   8.277  1.00 86.74           H
ATOM   1766  NZ  LYS A 127      -3.627   0.320   7.223  1.00 86.74           N
ATOM   1767 1HZ  LYS A 127      -3.538  -0.222   8.075  1.00 86.74           H
ATOM   1768 2HZ  LYS A 127      -4.587   0.283   6.897  1.00 86.74           H
ATOM   1769 3HZ  LYS A 127      -3.014  -0.063   6.512  1.00 86.74           H
ATOM   1770  HN  LYS A 127      -0.844   5.415   5.002  1.00 86.74           H
ATOM   1771  N   MET A 128      -2.439   6.213   2.408  1.00 91.76           N
ATOM   1772  CA  MET A 128      -2.804   6.865   1.162  1.00 91.76           C
ATOM   1773  C   MET A 128      -2.318   6.055  -0.042  1.00 91.76           C
ATOM   1774  O   MET A 128      -3.057   5.866  -1.007  1.00 91.76           O
ATOM   1775  HA  MET A 128      -3.893   6.910   1.162  1.00 91.76           H
ATOM   1776  CB  MET A 128      -2.187   8.264   1.118  1.00 91.76           C
ATOM   1777 1HB  MET A 128      -2.373   8.777   2.062  1.00 91.76           H
ATOM   1778 2HB  MET A 128      -1.106   8.186   1.006  1.00 91.76           H
ATOM   1779  CG  MET A 128      -2.768   9.083  -0.037  1.00 91.76           C
ATOM   1780 1HG  MET A 128      -2.640   8.545  -0.976  1.00 91.76           H
ATOM   1781 2HG  MET A 128      -3.839   9.222   0.108  1.00 91.76           H
ATOM   1782  SD  MET A 128      -1.955  10.670  -0.129  1.00 91.76           S
ATOM   1783  CE  MET A 128      -3.358  11.717  -0.476  1.00 91.76           C
ATOM   1784 1HE  MET A 128      -3.824  11.403  -1.410  1.00 91.76           H
ATOM   1785 2HE  MET A 128      -4.081  11.637   0.335  1.00 91.76           H
ATOM   1786 3HE  MET A 128      -3.026  12.751  -0.566  1.00 91.76           H
ATOM   1787  HN  MET A 128      -1.812   6.732   2.989  1.00 91.76           H
ATOM   1788  N   ASN A 129      -1.078   5.599   0.053  1.00 90.10           N
ATOM   1789  CA  ASN A 129      -0.498   4.782  -1.000  1.00 90.10           C
ATOM   1790  C   ASN A 129      -1.369   3.544  -1.218  1.00 90.10           C
ATOM   1791  O   ASN A 129      -1.761   3.247  -2.345  1.00 90.10           O
ATOM   1792  HA  ASN A 129      -0.464   5.428  -1.877  1.00 90.10           H
ATOM   1793  CB  ASN A 129       0.907   4.310  -0.620  1.00 90.10           C
ATOM   1794 1HB  ASN A 129       1.597   5.154  -0.643  1.00 90.10           H
ATOM   1795 2HB  ASN A 129       0.903   3.930   0.402  1.00 90.10           H
ATOM   1796  CG  ASN A 129       1.396   3.219  -1.574  1.00 90.10           C
ATOM   1797  OD1 ASN A 129       1.161   2.037  -1.380  1.00 90.10           O
ATOM   1798  ND2 ASN A 129       2.088   3.678  -2.613  1.00 90.10           N
ATOM   1799 1HD2 ASN A 129       2.245   4.661  -2.713  1.00 90.10           H
ATOM   1800 2HD2 ASN A 129       2.450   3.042  -3.294  1.00 90.10           H
ATOM   1801  HN  ASN A 129      -0.474   5.778   0.830  1.00 90.10           H
ATOM   1802  N   PHE A 130      -1.648   2.855  -0.121  1.00 84.70           N
ATOM   1803  CA  PHE A 130      -2.336   1.577  -0.194  1.00 84.70           C
ATOM   1804  C   PHE A 130      -3.660   1.710  -0.949  1.00 84.70           C
ATOM   1805  O   PHE A 130      -3.896   1.000  -1.926  1.00 84.70           O
ATOM   1806  HA  PHE A 130      -1.682   0.888  -0.729  1.00 84.70           H
ATOM   1807  CB  PHE A 130      -2.624   1.141   1.244  1.00 84.70           C
ATOM   1808 1HB  PHE A 130      -1.693   1.158   1.811  1.00 84.70           H
ATOM   1809 2HB  PHE A 130      -3.292   1.868   1.706  1.00 84.70           H
ATOM   1810  CG  PHE A 130      -3.249  -0.251   1.359  1.00 84.70           C
ATOM   1811  CD1 PHE A 130      -4.596  -0.403   1.243  1.00 84.70           C
ATOM   1812  HD1 PHE A 130      -5.230   0.467   1.069  1.00 84.70           H
ATOM   1813  CD2 PHE A 130      -2.459  -1.336   1.576  1.00 84.70           C
ATOM   1814  HD2 PHE A 130      -1.379  -1.214   1.668  1.00 84.70           H
ATOM   1815  CE1 PHE A 130      -5.176  -1.694   1.350  1.00 84.70           C
ATOM   1816  HE1 PHE A 130      -6.255  -1.816   1.258  1.00 84.70           H
ATOM   1817  CE2 PHE A 130      -3.039  -2.627   1.682  1.00 84.70           C
ATOM   1818  HE2 PHE A 130      -2.405  -3.497   1.857  1.00 84.70           H
ATOM   1819  CZ  PHE A 130      -4.385  -2.779   1.567  1.00 84.70           C
ATOM   1820  HZ  PHE A 130      -4.831  -3.771   1.649  1.00 84.70           H
ATOM   1821  HN  PHE A 130      -1.413   3.156   0.803  1.00 84.70           H
ATOM   1822  N   TYR A 131      -4.490   2.624  -0.468  1.00 85.34           N
ATOM   1823  CA  TYR A 131      -5.832   2.773  -1.005  1.00 85.34           C
ATOM   1824  C   TYR A 131      -5.791   3.193  -2.475  1.00 85.34           C
ATOM   1825  O   TYR A 131      -6.559   2.686  -3.291  1.00 85.34           O
ATOM   1826  HA  TYR A 131      -6.335   1.809  -0.924  1.00 85.34           H
ATOM   1827  CB  TYR A 131      -6.492   3.884  -0.187  1.00 85.34           C
ATOM   1828 1HB  TYR A 131      -5.853   4.767  -0.210  1.00 85.34           H
ATOM   1829 2HB  TYR A 131      -7.434   4.160  -0.661  1.00 85.34           H
ATOM   1830  CG  TYR A 131      -6.764   3.507   1.271  1.00 85.34           C
ATOM   1831  CD1 TYR A 131      -7.293   2.270   1.576  1.00 85.34           C
ATOM   1832  HD1 TYR A 131      -7.518   1.561   0.779  1.00 85.34           H
ATOM   1833  CD2 TYR A 131      -6.480   4.404   2.280  1.00 85.34           C
ATOM   1834  HD2 TYR A 131      -6.062   5.381   2.039  1.00 85.34           H
ATOM   1835  CE1 TYR A 131      -7.549   1.914   2.948  1.00 85.34           C
ATOM   1836  HE1 TYR A 131      -7.967   0.940   3.203  1.00 85.34           H
ATOM   1837  CE2 TYR A 131      -6.736   4.049   3.652  1.00 85.34           C
ATOM   1838  HE2 TYR A 131      -6.516   4.748   4.459  1.00 85.34           H
ATOM   1839  CZ  TYR A 131      -7.258   2.821   3.918  1.00 85.34           C
ATOM   1840  OH  TYR A 131      -7.499   2.486   5.214  1.00 85.34           O
ATOM   1841  HH  TYR A 131      -7.357   3.280   5.805  1.00 85.34           H
ATOM   1842  HN  TYR A 131      -4.258   3.255   0.273  1.00 85.34           H
ATOM   1843  N   SER A 132      -4.887   4.116  -2.769  1.00 89.30           N
ATOM   1844  CA  SER A 132      -4.765   4.641  -4.118  1.00 89.30           C
ATOM   1845  C   SER A 132      -4.294   3.538  -5.068  1.00 89.30           C
ATOM   1846  O   SER A 132      -4.780   3.433  -6.193  1.00 89.30           O
ATOM   1847  HA  SER A 132      -5.766   4.977  -4.389  1.00 89.30           H
ATOM   1848  CB  SER A 132      -3.800   5.827  -4.162  1.00 89.30           C
ATOM   1849 1HB  SER A 132      -3.683   6.162  -5.193  1.00 89.30           H
ATOM   1850 2HB  SER A 132      -4.224   6.661  -3.603  1.00 89.30           H
ATOM   1851  OG  SER A 132      -2.522   5.496  -3.624  1.00 89.30           O
ATOM   1852  HG  SER A 132      -2.401   5.937  -2.735  1.00 89.30           H
ATOM   1853  HN  SER A 132      -4.248   4.504  -2.105  1.00 89.30           H
ATOM   1854  N   CYS A 133      -3.353   2.742  -4.580  1.00 84.11           N
ATOM   1855  CA  CYS A 133      -2.776   1.682  -5.388  1.00 84.11           C
ATOM   1856  C   CYS A 133      -3.888   0.697  -5.754  1.00 84.11           C
ATOM   1857  O   CYS A 133      -4.027   0.315  -6.914  1.00 84.11           O
ATOM   1858  HA  CYS A 133      -2.369   2.156  -6.282  1.00 84.11           H
ATOM   1859  CB  CYS A 133      -1.615   0.992  -4.670  1.00 84.11           C
ATOM   1860 1HB  CYS A 133      -1.865   0.838  -3.620  1.00 84.11           H
ATOM   1861 2HB  CYS A 133      -1.442   0.007  -5.104  1.00 84.11           H
ATOM   1862  SG  CYS A 133      -0.100   2.009  -4.808  1.00 84.11           S
ATOM   1863  HG  CYS A 133      -0.476   2.939  -3.935  1.00 84.11           H
ATOM   1864  HN  CYS A 133      -2.987   2.814  -3.652  1.00 84.11           H
ATOM   1865  N   VAL A 134      -4.651   0.313  -4.741  1.00 80.92           N
ATOM   1866  CA  VAL A 134      -5.720  -0.652  -4.933  1.00 80.92           C
ATOM   1867  C   VAL A 134      -6.672  -0.144  -6.017  1.00 80.92           C
ATOM   1868  O   VAL A 134      -7.015  -0.879  -6.942  1.00 80.92           O
ATOM   1869  HA  VAL A 134      -5.265  -1.583  -5.274  1.00 80.92           H
ATOM   1870  CB  VAL A 134      -6.422  -0.928  -3.602  1.00 80.92           C
ATOM   1871  HB  VAL A 134      -6.635   0.032  -3.131  1.00 80.92           H
ATOM   1872  CG1 VAL A 134      -7.753  -1.648  -3.823  1.00 80.92           C
ATOM   1873 1HG1 VAL A 134      -8.404  -1.029  -4.440  1.00 80.92           H
ATOM   1874 2HG1 VAL A 134      -7.573  -2.599  -4.326  1.00 80.92           H
ATOM   1875 3HG1 VAL A 134      -8.231  -1.832  -2.861  1.00 80.92           H
ATOM   1876  CG2 VAL A 134      -5.517  -1.723  -2.659  1.00 80.92           C
ATOM   1877 1HG2 VAL A 134      -5.259  -2.676  -3.121  1.00 80.92           H
ATOM   1878 2HG2 VAL A 134      -4.607  -1.156  -2.463  1.00 80.92           H
ATOM   1879 3HG2 VAL A 134      -6.041  -1.905  -1.720  1.00 80.92           H
ATOM   1880  HN  VAL A 134      -4.549   0.650  -3.805  1.00 80.92           H
ATOM   1881  N   LEU A 135      -7.072   1.110  -5.868  1.00 84.57           N
ATOM   1882  CA  LEU A 135      -8.087   1.681  -6.738  1.00 84.57           C
ATOM   1883  C   LEU A 135      -7.535   1.781  -8.161  1.00 84.57           C
ATOM   1884  O   LEU A 135      -8.262   1.566  -9.129  1.00 84.57           O
ATOM   1885  HA  LEU A 135      -8.934   0.995  -6.744  1.00 84.57           H
ATOM   1886  CB  LEU A 135      -8.586   3.014  -6.176  1.00 84.57           C
ATOM   1887 1HB  LEU A 135      -7.727   3.670  -6.034  1.00 84.57           H
ATOM   1888 2HB  LEU A 135      -9.225   3.483  -6.924  1.00 84.57           H
ATOM   1889  CG  LEU A 135      -9.359   2.939  -4.858  1.00 84.57           C
ATOM   1890  HG  LEU A 135      -8.793   2.317  -4.165  1.00 84.57           H
ATOM   1891  CD1 LEU A 135      -9.491   4.323  -4.220  1.00 84.57           C
ATOM   1892 1HD1 LEU A 135      -8.499   4.727  -4.021  1.00 84.57           H
ATOM   1893 2HD1 LEU A 135     -10.024   4.987  -4.901  1.00 84.57           H
ATOM   1894 3HD1 LEU A 135     -10.045   4.241  -3.285  1.00 84.57           H
ATOM   1895  CD2 LEU A 135     -10.720   2.268  -5.058  1.00 84.57           C
ATOM   1896 1HD2 LEU A 135     -11.306   2.842  -5.775  1.00 84.57           H
ATOM   1897 2HD2 LEU A 135     -10.574   1.256  -5.436  1.00 84.57           H
ATOM   1898 3HD2 LEU A 135     -11.248   2.227  -4.106  1.00 84.57           H
ATOM   1899  HN  LEU A 135      -6.715   1.732  -5.171  1.00 84.57           H
ATOM   1900  N   LEU A 136      -6.253   2.108  -8.243  1.00 86.18           N
ATOM   1901  CA  LEU A 136      -5.604   2.271  -9.533  1.00 86.18           C
ATOM   1902  C   LEU A 136      -5.533   0.916 -10.239  1.00 86.18           C
ATOM   1903  O   LEU A 136      -5.800   0.820 -11.435  1.00 86.18           O
ATOM   1904  HA  LEU A 136      -6.226   2.939 -10.130  1.00 86.18           H
ATOM   1905  CB  LEU A 136      -4.243   2.950  -9.365  1.00 86.18           C
ATOM   1906 1HB  LEU A 136      -3.706   2.448  -8.560  1.00 86.18           H
ATOM   1907 2HB  LEU A 136      -3.667   2.795 -10.278  1.00 86.18           H
ATOM   1908  CG  LEU A 136      -4.274   4.449  -9.062  1.00 86.18           C
ATOM   1909  HG  LEU A 136      -4.994   4.621  -8.263  1.00 86.18           H
ATOM   1910  CD1 LEU A 136      -2.913   4.934  -8.557  1.00 86.18           C
ATOM   1911 1HD1 LEU A 136      -2.653   4.399  -7.644  1.00 86.18           H
ATOM   1912 2HD1 LEU A 136      -2.155   4.747  -9.317  1.00 86.18           H
ATOM   1913 3HD1 LEU A 136      -2.963   6.003  -8.349  1.00 86.18           H
ATOM   1914  CD2 LEU A 136      -4.750   5.245 -10.279  1.00 86.18           C
ATOM   1915 1HD2 LEU A 136      -4.072   5.071 -11.115  1.00 86.18           H
ATOM   1916 2HD2 LEU A 136      -5.755   4.923 -10.553  1.00 86.18           H
ATOM   1917 3HD2 LEU A 136      -4.762   6.307 -10.037  1.00 86.18           H
ATOM   1918  HN  LEU A 136      -5.663   2.260  -7.451  1.00 86.18           H
ATOM   1919  N   ILE A 137      -5.170  -0.099  -9.467  1.00 78.74           N
ATOM   1920  CA  ILE A 137      -5.027  -1.439 -10.011  1.00 78.74           C
ATOM   1921  C   ILE A 137      -6.375  -1.905 -10.565  1.00 78.74           C
ATOM   1922  O   ILE A 137      -6.433  -2.517 -11.631  1.00 78.74           O
ATOM   1923  HA  ILE A 137      -4.316  -1.383 -10.835  1.00 78.74           H
ATOM   1924  CB  ILE A 137      -4.434  -2.382  -8.963  1.00 78.74           C
ATOM   1925  HB  ILE A 137      -4.951  -2.212  -8.018  1.00 78.74           H
ATOM   1926  CG1 ILE A 137      -2.953  -2.078  -8.728  1.00 78.74           C
ATOM   1927 1HG1 ILE A 137      -2.372  -2.385  -9.598  1.00 78.74           H
ATOM   1928 2HG1 ILE A 137      -2.812  -1.003  -8.614  1.00 78.74           H
ATOM   1929  CG2 ILE A 137      -4.665  -3.844  -9.348  1.00 78.74           C
ATOM   1930 1HG2 ILE A 137      -5.735  -4.036  -9.423  1.00 78.74           H
ATOM   1931 2HG2 ILE A 137      -4.191  -4.047 -10.308  1.00 78.74           H
ATOM   1932 3HG2 ILE A 137      -4.233  -4.493  -8.585  1.00 78.74           H
ATOM   1933  CD1 ILE A 137      -2.436  -2.800  -7.482  1.00 78.74           C
ATOM   1934 1HD1 ILE A 137      -3.002  -2.472  -6.610  1.00 78.74           H
ATOM   1935 2HD1 ILE A 137      -2.556  -3.876  -7.610  1.00 78.74           H
ATOM   1936 3HD1 ILE A 137      -1.381  -2.567  -7.338  1.00 78.74           H
ATOM   1937  HN  ILE A 137      -4.976  -0.016  -8.490  1.00 78.74           H
ATOM   1938  N   MET A 138      -7.425  -1.600  -9.817  1.00 76.99           N
ATOM   1939  CA  MET A 138      -8.774  -1.910 -10.258  1.00 76.99           C
ATOM   1940  C   MET A 138      -9.074  -1.256 -11.608  1.00 76.99           C
ATOM   1941  O   MET A 138      -9.587  -1.906 -12.517  1.00 76.99           O
ATOM   1942  HA  MET A 138      -8.808  -2.995 -10.357  1.00 76.99           H
ATOM   1943  CB  MET A 138      -9.778  -1.414  -9.216  1.00 76.99           C
ATOM   1944 1HB  MET A 138      -9.614  -1.933  -8.271  1.00 76.99           H
ATOM   1945 2HB  MET A 138      -9.620  -0.353  -9.029  1.00 76.99           H
ATOM   1946  CG  MET A 138     -11.216  -1.646  -9.687  1.00 76.99           C
ATOM   1947 1HG  MET A 138     -11.363  -1.195 -10.668  1.00 76.99           H
ATOM   1948 2HG  MET A 138     -11.405  -2.714  -9.795  1.00 76.99           H
ATOM   1949  SD  MET A 138     -12.363  -0.940  -8.515  1.00 76.99           S
ATOM   1950  CE  MET A 138     -11.975   0.792  -8.706  1.00 76.99           C
ATOM   1951 1HE  MET A 138     -10.927   0.959  -8.456  1.00 76.99           H
ATOM   1952 2HE  MET A 138     -12.154   1.093  -9.738  1.00 76.99           H
ATOM   1953 3HE  MET A 138     -12.606   1.381  -8.040  1.00 76.99           H
ATOM   1954  HN  MET A 138      -7.364  -1.149  -8.927  1.00 76.99           H
ATOM   1955  N   CYS A 139      -8.740   0.024 -11.697  1.00 82.21           N
ATOM   1956  CA  CYS A 139      -9.072   0.803 -12.877  1.00 82.21           C
ATOM   1957  C   CYS A 139      -8.281   0.243 -14.061  1.00 82.21           C
ATOM   1958  O   CYS A 139      -8.795   0.170 -15.176  1.00 82.21           O
ATOM   1959  HA  CYS A 139     -10.144   0.688 -13.038  1.00 82.21           H
ATOM   1960  CB  CYS A 139      -8.801   2.294 -12.665  1.00 82.21           C
ATOM   1961 1HB  CYS A 139      -7.777   2.441 -12.321  1.00 82.21           H
ATOM   1962 2HB  CYS A 139      -8.900   2.828 -13.610  1.00 82.21           H
ATOM   1963  SG  CYS A 139      -9.975   2.975 -11.437  1.00 82.21           S
ATOM   1964  HG  CYS A 139      -9.336   2.516 -10.364  1.00 82.21           H
ATOM   1965  HN  CYS A 139      -8.254   0.526 -10.982  1.00 82.21           H
ATOM   1966  N   ILE A 140      -7.044  -0.139 -13.778  1.00 79.39           N
ATOM   1967  CA  ILE A 140      -6.186  -0.713 -14.800  1.00 79.39           C
ATOM   1968  C   ILE A 140      -6.846  -1.972 -15.365  1.00 79.39           C
ATOM   1969  O   ILE A 140      -6.817  -2.203 -16.573  1.00 79.39           O
ATOM   1970  HA  ILE A 140      -6.097   0.020 -15.601  1.00 79.39           H
ATOM   1971  CB  ILE A 140      -4.779  -0.952 -14.246  1.00 79.39           C
ATOM   1972  HB  ILE A 140      -4.873  -1.416 -13.265  1.00 79.39           H
ATOM   1973  CG1 ILE A 140      -4.036   0.371 -14.050  1.00 79.39           C
ATOM   1974 1HG1 ILE A 140      -3.760   0.784 -15.021  1.00 79.39           H
ATOM   1975 2HG1 ILE A 140      -4.694   1.095 -13.571  1.00 79.39           H
ATOM   1976  CG2 ILE A 140      -3.998  -1.923 -15.133  1.00 79.39           C
ATOM   1977 1HG2 ILE A 140      -4.523  -2.877 -15.177  1.00 79.39           H
ATOM   1978 2HG2 ILE A 140      -3.913  -1.508 -16.138  1.00 79.39           H
ATOM   1979 3HG2 ILE A 140      -3.002  -2.074 -14.717  1.00 79.39           H
ATOM   1980  CD1 ILE A 140      -2.780   0.173 -13.198  1.00 79.39           C
ATOM   1981 1HD1 ILE A 140      -3.063  -0.217 -12.220  1.00 79.39           H
ATOM   1982 2HD1 ILE A 140      -2.113  -0.533 -13.693  1.00 79.39           H
ATOM   1983 3HD1 ILE A 140      -2.271   1.129 -13.075  1.00 79.39           H
ATOM   1984  HN  ILE A 140      -6.629  -0.061 -12.871  1.00 79.39           H
ATOM   1985  N   SER A 141      -7.424  -2.754 -14.466  1.00 74.44           N
ATOM   1986  CA  SER A 141      -7.982  -4.042 -14.841  1.00 74.44           C
ATOM   1987  C   SER A 141      -9.191  -3.841 -15.757  1.00 74.44           C
ATOM   1988  O   SER A 141      -9.347  -4.551 -16.749  1.00 74.44           O
ATOM   1989  HA  SER A 141      -7.182  -4.559 -15.371  1.00 74.44           H
ATOM   1990  CB  SER A 141      -8.380  -4.851 -13.605  1.00 74.44           C
ATOM   1991 1HB  SER A 141      -9.162  -4.320 -13.061  1.00 74.44           H
ATOM   1992 2HB  SER A 141      -8.802  -5.806 -13.918  1.00 74.44           H
ATOM   1993  OG  SER A 141      -7.273  -5.083 -12.739  1.00 74.44           O
ATOM   1994  HG  SER A 141      -7.227  -4.366 -12.043  1.00 74.44           H
ATOM   1995  HN  SER A 141      -7.514  -2.520 -13.497  1.00 74.44           H
ATOM   1996  N   VAL A 142     -10.016  -2.871 -15.391  1.00 75.63           N
ATOM   1997  CA  VAL A 142     -11.185  -2.542 -16.188  1.00 75.63           C
ATOM   1998  C   VAL A 142     -10.736  -2.059 -17.569  1.00 75.63           C
ATOM   1999  O   VAL A 142     -11.311  -2.447 -18.584  1.00 75.63           O
ATOM   2000  HA  VAL A 142     -11.769  -3.455 -16.309  1.00 75.63           H
ATOM   2001  CB  VAL A 142     -12.052  -1.520 -15.450  1.00 75.63           C
ATOM   2002  HB  VAL A 142     -11.426  -0.659 -15.213  1.00 75.63           H
ATOM   2003  CG1 VAL A 142     -13.202  -1.036 -16.335  1.00 75.63           C
ATOM   2004 1HG1 VAL A 142     -12.798  -0.568 -17.232  1.00 75.63           H
ATOM   2005 2HG1 VAL A 142     -13.826  -1.884 -16.616  1.00 75.63           H
ATOM   2006 3HG1 VAL A 142     -13.802  -0.310 -15.785  1.00 75.63           H
ATOM   2007  CG2 VAL A 142     -12.577  -2.096 -14.133  1.00 75.63           C
ATOM   2008 1HG2 VAL A 142     -13.179  -2.981 -14.338  1.00 75.63           H
ATOM   2009 2HG2 VAL A 142     -11.737  -2.368 -13.495  1.00 75.63           H
ATOM   2010 3HG2 VAL A 142     -13.190  -1.348 -13.629  1.00 75.63           H
ATOM   2011  HN  VAL A 142      -9.896  -2.316 -14.567  1.00 75.63           H
ATOM   2012  N   ASP A 143      -9.712  -1.218 -17.562  1.00 77.20           N
ATOM   2013  CA  ASP A 143      -9.248  -0.593 -18.789  1.00 77.20           C
ATOM   2014  C   ASP A 143      -8.737  -1.673 -19.744  1.00 77.20           C
ATOM   2015  O   ASP A 143      -9.000  -1.620 -20.945  1.00 77.20           O
ATOM   2016  HA  ASP A 143     -10.113  -0.062 -19.184  1.00 77.20           H
ATOM   2017  CB  ASP A 143      -8.097   0.376 -18.512  1.00 77.20           C
ATOM   2018 1HB  ASP A 143      -8.360   1.031 -17.682  1.00 77.20           H
ATOM   2019 2HB  ASP A 143      -7.211  -0.182 -18.209  1.00 77.20           H
ATOM   2020  CG  ASP A 143      -7.779   1.216 -19.751  1.00 77.20           C
ATOM   2021  OD1 ASP A 143      -8.735   1.810 -20.295  1.00 77.20           O
ATOM   2022  OD2 ASP A 143      -6.586   1.246 -20.125  1.00 77.20           O
ATOM   2023  HN  ASP A 143      -9.203  -0.964 -16.739  1.00 77.20           H
ATOM   2024  N   ARG A 144      -8.016  -2.628 -19.176  1.00 72.76           N
ATOM   2025  CA  ARG A 144      -7.478  -3.727 -19.960  1.00 72.76           C
ATOM   2026  C   ARG A 144      -8.613  -4.528 -20.601  1.00 72.76           C
ATOM   2027  O   ARG A 144      -8.538  -4.888 -21.774  1.00 72.76           O
ATOM   2028  HA  ARG A 144      -6.857  -3.250 -20.719  1.00 72.76           H
ATOM   2029  CB  ARG A 144      -6.631  -4.661 -19.092  1.00 72.76           C
ATOM   2030 1HB  ARG A 144      -7.091  -4.766 -18.110  1.00 72.76           H
ATOM   2031 2HB  ARG A 144      -6.605  -5.654 -19.540  1.00 72.76           H
ATOM   2032  CG  ARG A 144      -5.206  -4.126 -18.940  1.00 72.76           C
ATOM   2033 1HG  ARG A 144      -4.771  -3.955 -19.925  1.00 72.76           H
ATOM   2034 2HG  ARG A 144      -5.228  -3.163 -18.430  1.00 72.76           H
ATOM   2035  CD  ARG A 144      -4.334  -5.106 -18.154  1.00 72.76           C
ATOM   2036 1HD  ARG A 144      -4.568  -5.043 -17.091  1.00 72.76           H
ATOM   2037 2HD  ARG A 144      -4.547  -6.128 -18.467  1.00 72.76           H
ATOM   2038  NE  ARG A 144      -2.903  -4.799 -18.374  1.00 72.76           N
ATOM   2039  HE  ARG A 144      -2.675  -3.991 -18.918  1.00 72.76           H
ATOM   2040  CZ  ARG A 144      -1.893  -5.535 -17.890  1.00 72.76           C
ATOM   2041  NH1 ARG A 144      -2.140  -6.628 -17.154  1.00 72.76           N
ATOM   2042 1HH1 ARG A 144      -3.083  -6.899 -16.963  1.00 72.76           H
ATOM   2043 2HH1 ARG A 144      -1.381  -7.172 -16.797  1.00 72.76           H
ATOM   2044  NH2 ARG A 144      -0.633  -5.163 -18.153  1.00 72.76           N
ATOM   2045 1HH2 ARG A 144       0.132  -5.701 -17.799  1.00 72.76           H
ATOM   2046 2HH2 ARG A 144      -0.457  -4.346 -18.702  1.00 72.76           H
ATOM   2047  HN  ARG A 144      -7.798  -2.659 -18.201  1.00 72.76           H
ATOM   2048  N   TYR A 145      -9.639  -4.782 -19.802  1.00 70.83           N
ATOM   2049  CA  TYR A 145     -10.797  -5.518 -20.281  1.00 70.83           C
ATOM   2050  C   TYR A 145     -11.418  -4.831 -21.498  1.00 70.83           C
ATOM   2051  O   TYR A 145     -11.664  -5.471 -22.519  1.00 70.83           O
ATOM   2052  HA  TYR A 145     -10.465  -6.517 -20.567  1.00 70.83           H
ATOM   2053  CB  TYR A 145     -11.808  -5.509 -19.133  1.00 70.83           C
ATOM   2054 1HB  TYR A 145     -11.466  -6.191 -18.355  1.00 70.83           H
ATOM   2055 2HB  TYR A 145     -11.833  -4.512 -18.693  1.00 70.83           H
ATOM   2056  CG  TYR A 145     -13.226  -5.903 -19.550  1.00 70.83           C
ATOM   2057  CD1 TYR A 145     -14.230  -4.956 -19.562  1.00 70.83           C
ATOM   2058  HD1 TYR A 145     -14.012  -3.927 -19.274  1.00 70.83           H
ATOM   2059  CD2 TYR A 145     -13.502  -7.205 -19.914  1.00 70.83           C
ATOM   2060  HD2 TYR A 145     -12.709  -7.953 -19.904  1.00 70.83           H
ATOM   2061  CE1 TYR A 145     -15.565  -5.327 -19.954  1.00 70.83           C
ATOM   2062  HE1 TYR A 145     -16.367  -4.589 -19.968  1.00 70.83           H
ATOM   2063  CE2 TYR A 145     -14.837  -7.576 -20.306  1.00 70.83           C
ATOM   2064  HE2 TYR A 145     -15.068  -8.601 -20.595  1.00 70.83           H
ATOM   2065  CZ  TYR A 145     -15.802  -6.619 -20.307  1.00 70.83           C
ATOM   2066  OH  TYR A 145     -17.063  -6.969 -20.677  1.00 70.83           O
ATOM   2067  HH  TYR A 145     -17.675  -6.183 -20.593  1.00 70.83           H
ATOM   2068  HN  TYR A 145      -9.688  -4.495 -18.845  1.00 70.83           H
ATOM   2069  N   ILE A 146     -11.655  -3.536 -21.350  1.00 73.50           N
ATOM   2070  CA  ILE A 146     -12.312  -2.770 -22.396  1.00 73.50           C
ATOM   2071  C   ILE A 146     -11.460  -2.815 -23.666  1.00 73.50           C
ATOM   2072  O   ILE A 146     -11.987  -2.974 -24.766  1.00 73.50           O
ATOM   2073  HA  ILE A 146     -13.267  -3.253 -22.603  1.00 73.50           H
ATOM   2074  CB  ILE A 146     -12.617  -1.352 -21.910  1.00 73.50           C
ATOM   2075  HB  ILE A 146     -11.706  -0.932 -21.485  1.00 73.50           H
ATOM   2076  CG1 ILE A 146     -13.668  -1.368 -20.798  1.00 73.50           C
ATOM   2077 1HG1 ILE A 146     -14.639  -1.639 -21.214  1.00 73.50           H
ATOM   2078 2HG1 ILE A 146     -13.413  -2.130 -20.062  1.00 73.50           H
ATOM   2079  CG2 ILE A 146     -13.030  -0.450 -23.075  1.00 73.50           C
ATOM   2080 1HG2 ILE A 146     -12.219  -0.403 -23.802  1.00 73.50           H
ATOM   2081 2HG2 ILE A 146     -13.922  -0.857 -23.551  1.00 73.50           H
ATOM   2082 3HG2 ILE A 146     -13.241   0.552 -22.702  1.00 73.50           H
ATOM   2083  CD1 ILE A 146     -13.764  -0.003 -20.114  1.00 73.50           C
ATOM   2084 1HD1 ILE A 146     -12.798   0.254 -19.679  1.00 73.50           H
ATOM   2085 2HD1 ILE A 146     -14.043   0.753 -20.848  1.00 73.50           H
ATOM   2086 3HD1 ILE A 146     -14.518  -0.042 -19.328  1.00 73.50           H
ATOM   2087  HN  ILE A 146     -11.407  -3.012 -20.535  1.00 73.50           H
ATOM   2088  N   ALA A 147     -10.157  -2.672 -23.471  1.00 73.97           N
ATOM   2089  CA  ALA A 147      -9.237  -2.595 -24.593  1.00 73.97           C
ATOM   2090  C   ALA A 147      -9.301  -3.900 -25.390  1.00 73.97           C
ATOM   2091  O   ALA A 147      -9.078  -3.904 -26.600  1.00 73.97           O
ATOM   2092  HA  ALA A 147      -9.560  -1.773 -25.232  1.00 73.97           H
ATOM   2093  CB  ALA A 147      -7.828  -2.295 -24.079  1.00 73.97           C
ATOM   2094 1HB  ALA A 147      -7.830  -1.344 -23.546  1.00 73.97           H
ATOM   2095 2HB  ALA A 147      -7.511  -3.089 -23.403  1.00 73.97           H
ATOM   2096 3HB  ALA A 147      -7.138  -2.238 -24.921  1.00 73.97           H
ATOM   2097  HN  ALA A 147      -9.730  -2.608 -22.569  1.00 73.97           H
ATOM   2098  N   ILE A 148      -9.608  -4.975 -24.680  1.00 69.07           N
ATOM   2099  CA  ILE A 148      -9.559  -6.302 -25.270  1.00 69.07           C
ATOM   2100  C   ILE A 148     -10.929  -6.645 -25.858  1.00 69.07           C
ATOM   2101  O   ILE A 148     -11.017  -7.249 -26.925  1.00 69.07           O
ATOM   2102  HA  ILE A 148      -8.833  -6.270 -26.083  1.00 69.07           H
ATOM   2103  CB  ILE A 148      -9.053  -7.324 -24.251  1.00 69.07           C
ATOM   2104  HB  ILE A 148      -9.629  -7.205 -23.333  1.00 69.07           H
ATOM   2105  CG1 ILE A 148      -7.586  -7.068 -23.900  1.00 69.07           C
ATOM   2106 1HG1 ILE A 148      -6.967  -7.201 -24.787  1.00 69.07           H
ATOM   2107 2HG1 ILE A 148      -7.460  -6.035 -23.575  1.00 69.07           H
ATOM   2108  CG2 ILE A 148      -9.283  -8.753 -24.746  1.00 69.07           C
ATOM   2109 1HG2 ILE A 148     -10.349  -8.915 -24.905  1.00 69.07           H
ATOM   2110 2HG2 ILE A 148      -8.750  -8.902 -25.685  1.00 69.07           H
ATOM   2111 3HG2 ILE A 148      -8.914  -9.459 -24.003  1.00 69.07           H
ATOM   2112  CD1 ILE A 148      -7.113  -8.016 -22.796  1.00 69.07           C
ATOM   2113 1HD1 ILE A 148      -7.718  -7.864 -21.902  1.00 69.07           H
ATOM   2114 2HD1 ILE A 148      -7.217  -9.047 -23.133  1.00 69.07           H
ATOM   2115 3HD1 ILE A 148      -6.067  -7.813 -22.566  1.00 69.07           H
ATOM   2116  HN  ILE A 148      -9.886  -4.950 -23.719  1.00 69.07           H
ATOM   2117  N   ALA A 149     -11.964  -6.245 -25.134  1.00 69.60           N
ATOM   2118  CA  ALA A 149     -13.321  -6.617 -25.499  1.00 69.60           C
ATOM   2119  C   ALA A 149     -13.795  -5.730 -26.652  1.00 69.60           C
ATOM   2120  O   ALA A 149     -14.402  -6.217 -27.605  1.00 69.60           O
ATOM   2121  HA  ALA A 149     -13.302  -7.654 -25.833  1.00 69.60           H
ATOM   2122  CB  ALA A 149     -14.227  -6.511 -24.271  1.00 69.60           C
ATOM   2123 1HB  ALA A 149     -13.864  -7.181 -23.492  1.00 69.60           H
ATOM   2124 2HB  ALA A 149     -14.219  -5.485 -23.901  1.00 69.60           H
ATOM   2125 3HB  ALA A 149     -15.245  -6.790 -24.545  1.00 69.60           H
ATOM   2126  HN  ALA A 149     -11.888  -5.678 -24.314  1.00 69.60           H
ATOM   2127  N   GLN A 150     -13.501  -4.444 -26.528  1.00 72.61           N
ATOM   2128  CA  GLN A 150     -14.071  -3.456 -27.428  1.00 72.61           C
ATOM   2129  C   GLN A 150     -12.961  -2.735 -28.195  1.00 72.61           C
ATOM   2130  O   GLN A 150     -12.977  -1.510 -28.312  1.00 72.61           O
ATOM   2131  HA  GLN A 150     -14.694  -4.021 -28.121  1.00 72.61           H
ATOM   2132  CB  GLN A 150     -14.946  -2.460 -26.665  1.00 72.61           C
ATOM   2133 1HB  GLN A 150     -14.338  -1.912 -25.945  1.00 72.61           H
ATOM   2134 2HB  GLN A 150     -15.358  -1.727 -27.358  1.00 72.61           H
ATOM   2135  CG  GLN A 150     -16.085  -3.177 -25.936  1.00 72.61           C
ATOM   2136 1HG  GLN A 150     -16.535  -3.918 -26.597  1.00 72.61           H
ATOM   2137 2HG  GLN A 150     -15.688  -3.716 -25.075  1.00 72.61           H
ATOM   2138  CD  GLN A 150     -17.152  -2.182 -25.474  1.00 72.61           C
ATOM   2139  OE1 GLN A 150     -17.079  -0.991 -25.728  1.00 72.61           O
ATOM   2140  NE2 GLN A 150     -18.145  -2.736 -24.784  1.00 72.61           N
ATOM   2141 1HE2 GLN A 150     -18.145  -3.721 -24.611  1.00 72.61           H
ATOM   2142 2HE2 GLN A 150     -18.892  -2.168 -24.439  1.00 72.61           H
ATOM   2143  HN  GLN A 150     -12.887  -4.076 -25.830  1.00 72.61           H
ATOM   2144  N   ALA A 151     -12.024  -3.525 -28.699  1.00 66.02           N
ATOM   2145  CA  ALA A 151     -10.781  -2.977 -29.214  1.00 66.02           C
ATOM   2146  C   ALA A 151     -11.094  -1.818 -30.163  1.00 66.02           C
ATOM   2147  O   ALA A 151     -10.427  -0.785 -30.129  1.00 66.02           O
ATOM   2148  HA  ALA A 151     -10.209  -2.597 -28.367  1.00 66.02           H
ATOM   2149  CB  ALA A 151      -9.976  -4.086 -29.894  1.00 66.02           C
ATOM   2150 1HB  ALA A 151      -9.755  -4.870 -29.169  1.00 66.02           H
ATOM   2151 2HB  ALA A 151     -10.557  -4.505 -30.716  1.00 66.02           H
ATOM   2152 3HB  ALA A 151      -9.044  -3.675 -30.280  1.00 66.02           H
ATOM   2153  HN  ALA A 151     -12.104  -4.520 -28.758  1.00 66.02           H
ATOM   2154  N   MET A 152     -12.109  -2.029 -30.989  1.00 67.63           N
ATOM   2155  CA  MET A 152     -12.481  -1.040 -31.986  1.00 67.63           C
ATOM   2156  C   MET A 152     -12.995   0.240 -31.323  1.00 67.63           C
ATOM   2157  O   MET A 152     -12.508   1.331 -31.612  1.00 67.63           O
ATOM   2158  HA  MET A 152     -11.568  -0.827 -32.543  1.00 67.63           H
ATOM   2159  CB  MET A 152     -13.567  -1.616 -32.896  1.00 67.63           C
ATOM   2160 1HB  MET A 152     -14.311  -2.139 -32.295  1.00 67.63           H
ATOM   2161 2HB  MET A 152     -14.085  -0.805 -33.409  1.00 67.63           H
ATOM   2162  CG  MET A 152     -12.968  -2.576 -33.925  1.00 67.63           C
ATOM   2163 1HG  MET A 152     -11.880  -2.513 -33.904  1.00 67.63           H
ATOM   2164 2HG  MET A 152     -13.232  -3.604 -33.673  1.00 67.63           H
ATOM   2165  SD  MET A 152     -13.570  -2.176 -35.557  1.00 67.63           S
ATOM   2166  CE  MET A 152     -15.257  -2.741 -35.412  1.00 67.63           C
ATOM   2167 1HE  MET A 152     -15.265  -3.807 -35.187  1.00 67.63           H
ATOM   2168 2HE  MET A 152     -15.755  -2.196 -34.611  1.00 67.63           H
ATOM   2169 3HE  MET A 152     -15.781  -2.565 -36.352  1.00 67.63           H
ATOM   2170  HN  MET A 152     -12.671  -2.856 -30.984  1.00 67.63           H
ATOM   2171  N   ARG A 153     -13.973   0.062 -30.447  1.00 67.50           N
ATOM   2172  CA  ARG A 153     -14.571   1.191 -29.754  1.00 67.50           C
ATOM   2173  C   ARG A 153     -13.532   1.878 -28.864  1.00 67.50           C
ATOM   2174  O   ARG A 153     -13.573   3.094 -28.682  1.00 67.50           O
ATOM   2175  HA  ARG A 153     -14.910   1.857 -30.547  1.00 67.50           H
ATOM   2176  CB  ARG A 153     -15.754   0.745 -28.894  1.00 67.50           C
ATOM   2177 1HB  ARG A 153     -15.467  -0.118 -28.293  1.00 67.50           H
ATOM   2178 2HB  ARG A 153     -16.024   1.541 -28.199  1.00 67.50           H
ATOM   2179  CG  ARG A 153     -16.961   0.389 -29.764  1.00 67.50           C
ATOM   2180 1HG  ARG A 153     -17.201   1.226 -30.420  1.00 67.50           H
ATOM   2181 2HG  ARG A 153     -16.715  -0.458 -30.404  1.00 67.50           H
ATOM   2182  CD  ARG A 153     -18.177   0.046 -28.901  1.00 67.50           C
ATOM   2183 1HD  ARG A 153     -17.991  -0.872 -28.344  1.00 67.50           H
ATOM   2184 2HD  ARG A 153     -18.348   0.835 -28.168  1.00 67.50           H
ATOM   2185  NE  ARG A 153     -19.375  -0.117 -29.755  1.00 67.50           N
ATOM   2186  HE  ARG A 153     -19.264  -0.008 -30.743  1.00 67.50           H
ATOM   2187  CZ  ARG A 153     -20.598  -0.400 -29.288  1.00 67.50           C
ATOM   2188  NH1 ARG A 153     -20.805  -0.556 -27.974  1.00 67.50           N
ATOM   2189 1HH1 ARG A 153     -20.043  -0.461 -27.333  1.00 67.50           H
ATOM   2190 2HH1 ARG A 153     -21.721  -0.768 -27.633  1.00 67.50           H
ATOM   2191  NH2 ARG A 153     -21.612  -0.525 -30.156  1.00 67.50           N
ATOM   2192 1HH2 ARG A 153     -22.531  -0.736 -29.823  1.00 67.50           H
ATOM   2193 2HH2 ARG A 153     -21.449  -0.407 -31.135  1.00 67.50           H
ATOM   2194  HN  ARG A 153     -14.356  -0.830 -30.209  1.00 67.50           H
ATOM   2195  N   ALA A 154     -12.627   1.069 -28.334  1.00 68.34           N
ATOM   2196  CA  ALA A 154     -11.617   1.574 -27.419  1.00 68.34           C
ATOM   2197  C   ALA A 154     -10.720   2.570 -28.155  1.00 68.34           C
ATOM   2198  O   ALA A 154     -10.167   3.483 -27.543  1.00 68.34           O
ATOM   2199  HA  ALA A 154     -12.132   2.090 -26.609  1.00 68.34           H
ATOM   2200  CB  ALA A 154     -10.828   0.401 -26.833  1.00 68.34           C
ATOM   2201 1HB  ALA A 154     -11.506  -0.261 -26.295  1.00 68.34           H
ATOM   2202 2HB  ALA A 154     -10.344  -0.150 -27.639  1.00 68.34           H
ATOM   2203 3HB  ALA A 154     -10.071   0.780 -26.146  1.00 68.34           H
ATOM   2204  HN  ALA A 154     -12.576   0.088 -28.520  1.00 68.34           H
ATOM   2205  N   HIS A 155     -10.604   2.363 -29.458  1.00 69.92           N
ATOM   2206  CA  HIS A 155      -9.729   3.189 -30.273  1.00 69.92           C
ATOM   2207  C   HIS A 155     -10.378   4.556 -30.498  1.00 69.92           C
ATOM   2208  O   HIS A 155      -9.734   5.589 -30.323  1.00 69.92           O
ATOM   2209  HA  HIS A 155      -8.808   3.323 -29.706  1.00 69.92           H
ATOM   2210  CB  HIS A 155      -9.373   2.479 -31.581  1.00 69.92           C
ATOM   2211 1HB  HIS A 155      -9.069   1.456 -31.356  1.00 69.92           H
ATOM   2212 2HB  HIS A 155     -10.266   2.416 -32.203  1.00 69.92           H
ATOM   2213  CG  HIS A 155      -8.275   3.154 -32.367  1.00 69.92           C
ATOM   2214  ND1 HIS A 155      -8.525   4.122 -33.325  1.00 69.92           N
ATOM   2215  HD1 HIS A 155      -9.427   4.464 -33.588  1.00 69.92           H
ATOM   2216  CD2 HIS A 155      -6.921   2.992 -32.328  1.00 69.92           C
ATOM   2217  HD2 HIS A 155      -6.381   2.303 -31.679  1.00 69.92           H
ATOM   2218  CE1 HIS A 155      -7.367   4.517 -33.832  1.00 69.92           C
ATOM   2219  HE1 HIS A 155      -7.231   5.270 -34.609  1.00 69.92           H
ATOM   2220  NE2 HIS A 155      -6.374   3.815 -33.214  1.00 69.92           N
ATOM   2221  HN  HIS A 155     -11.093   1.647 -29.956  1.00 69.92           H
ATOM   2222  N   THR A 156     -11.645   4.518 -30.884  1.00 72.37           N
ATOM   2223  CA  THR A 156     -12.354   5.733 -31.247  1.00 72.37           C
ATOM   2224  C   THR A 156     -12.559   6.618 -30.016  1.00 72.37           C
ATOM   2225  O   THR A 156     -12.572   7.843 -30.122  1.00 72.37           O
ATOM   2226  HA  THR A 156     -11.735   6.296 -31.945  1.00 72.37           H
ATOM   2227  CB  THR A 156     -13.662   5.331 -31.931  1.00 72.37           C
ATOM   2228  HB  THR A 156     -14.329   6.187 -32.028  1.00 72.37           H
ATOM   2229  OG1 THR A 156     -14.153   4.255 -31.137  1.00 72.37           O
ATOM   2230  HG1 THR A 156     -14.113   4.499 -30.168  1.00 72.37           H
ATOM   2231  CG2 THR A 156     -13.433   4.704 -33.308  1.00 72.37           C
ATOM   2232 1HG2 THR A 156     -12.820   3.809 -33.203  1.00 72.37           H
ATOM   2233 2HG2 THR A 156     -12.923   5.420 -33.953  1.00 72.37           H
ATOM   2234 3HG2 THR A 156     -14.393   4.438 -33.750  1.00 72.37           H
ATOM   2235  HN  THR A 156     -12.184   3.678 -30.950  1.00 72.37           H
ATOM   2236  N   TRP A 157     -12.716   5.962 -28.875  1.00 76.85           N
ATOM   2237  CA  TRP A 157     -13.064   6.663 -27.651  1.00 76.85           C
ATOM   2238  C   TRP A 157     -11.776   6.910 -26.864  1.00 76.85           C
ATOM   2239  O   TRP A 157     -11.815   7.127 -25.654  1.00 76.85           O
ATOM   2240  HA  TRP A 157     -13.519   7.614 -27.929  1.00 76.85           H
ATOM   2241  CB  TRP A 157     -14.112   5.885 -26.852  1.00 76.85           C
ATOM   2242 1HB  TRP A 157     -13.836   4.831 -26.842  1.00 76.85           H
ATOM   2243 2HB  TRP A 157     -14.096   6.229 -25.818  1.00 76.85           H
ATOM   2244  CG  TRP A 157     -15.536   6.020 -27.397  1.00 76.85           C
ATOM   2245  CD1 TRP A 157     -15.918   6.227 -28.664  1.00 76.85           C
ATOM   2246  HD1 TRP A 157     -15.230   6.331 -29.504  1.00 76.85           H
ATOM   2247  CD2 TRP A 157     -16.758   5.946 -26.634  1.00 76.85           C
ATOM   2248  NE1 TRP A 157     -17.292   6.293 -28.774  1.00 76.85           N
ATOM   2249  HE1 TRP A 157     -17.812   6.441 -29.615  1.00 76.85           H
ATOM   2250  CE2 TRP A 157     -17.819   6.117 -27.500  1.00 76.85           C
ATOM   2251  CE3 TRP A 157     -16.961   5.743 -25.258  1.00 76.85           C
ATOM   2252  HE3 TRP A 157     -16.141   5.605 -24.554  1.00 76.85           H
ATOM   2253  CZ2 TRP A 157     -19.157   6.102 -27.086  1.00 76.85           C
ATOM   2254  HZ2 TRP A 157     -19.977   6.239 -27.790  1.00 76.85           H
ATOM   2255  CZ3 TRP A 157     -18.304   5.730 -24.860  1.00 76.85           C
ATOM   2256  HZ3 TRP A 157     -18.518   5.576 -23.803  1.00 76.85           H
ATOM   2257  CH2 TRP A 157     -19.383   5.900 -25.720  1.00 76.85           C
ATOM   2258  HH2 TRP A 157     -20.401   5.877 -25.331  1.00 76.85           H
ATOM   2259  HN  TRP A 157     -12.608   4.973 -28.779  1.00 76.85           H
ATOM   2260  N   ARG A 158     -10.664   6.870 -27.583  1.00 76.21           N
ATOM   2261  CA  ARG A 158      -9.358   6.911 -26.946  1.00 76.21           C
ATOM   2262  C   ARG A 158      -9.203   8.201 -26.138  1.00 76.21           C
ATOM   2263  O   ARG A 158      -8.746   8.170 -24.996  1.00 76.21           O
ATOM   2264  HA  ARG A 158      -9.337   6.036 -26.297  1.00 76.21           H
ATOM   2265  CB  ARG A 158      -8.237   6.829 -27.984  1.00 76.21           C
ATOM   2266 1HB  ARG A 158      -8.374   5.944 -28.604  1.00 76.21           H
ATOM   2267 2HB  ARG A 158      -8.285   7.694 -28.646  1.00 76.21           H
ATOM   2268  CG  ARG A 158      -6.866   6.776 -27.306  1.00 76.21           C
ATOM   2269 1HG  ARG A 158      -6.731   7.657 -26.679  1.00 76.21           H
ATOM   2270 2HG  ARG A 158      -6.815   5.907 -26.649  1.00 76.21           H
ATOM   2271  CD  ARG A 158      -5.744   6.704 -28.343  1.00 76.21           C
ATOM   2272 1HD  ARG A 158      -5.922   5.875 -29.028  1.00 76.21           H
ATOM   2273 2HD  ARG A 158      -5.732   7.615 -28.942  1.00 76.21           H
ATOM   2274  NE  ARG A 158      -4.439   6.528 -27.667  1.00 76.21           N
ATOM   2275  HE  ARG A 158      -4.392   6.711 -26.685  1.00 76.21           H
ATOM   2276  CZ  ARG A 158      -3.317   6.139 -28.287  1.00 76.21           C
ATOM   2277  NH1 ARG A 158      -3.322   5.880 -29.602  1.00 76.21           N
ATOM   2278 1HH1 ARG A 158      -4.168   5.977 -30.128  1.00 76.21           H
ATOM   2279 2HH1 ARG A 158      -2.481   5.590 -30.058  1.00 76.21           H
ATOM   2280  NH2 ARG A 158      -2.190   6.012 -27.574  1.00 76.21           N
ATOM   2281 1HH2 ARG A 158      -1.345   5.723 -28.022  1.00 76.21           H
ATOM   2282 2HH2 ARG A 158      -2.195   6.207 -26.593  1.00 76.21           H
ATOM   2283  HN  ARG A 158     -10.645   6.810 -28.581  1.00 76.21           H
ATOM   2284  N   GLU A 159      -9.592   9.303 -26.761  1.00 79.00           N
ATOM   2285  CA  GLU A 159      -9.418  10.610 -26.150  1.00 79.00           C
ATOM   2286  C   GLU A 159     -10.332  10.751 -24.931  1.00 79.00           C
ATOM   2287  O   GLU A 159      -9.890  11.178 -23.865  1.00 79.00           O
ATOM   2288  HA  GLU A 159      -8.375  10.646 -25.836  1.00 79.00           H
ATOM   2289  CB  GLU A 159      -9.678  11.727 -27.162  1.00 79.00           C
ATOM   2290 1HB  GLU A 159     -10.595  11.519 -27.712  1.00 79.00           H
ATOM   2291 2HB  GLU A 159      -9.691  12.690 -26.651  1.00 79.00           H
ATOM   2292  CG  GLU A 159      -8.552  11.804 -28.195  1.00 79.00           C
ATOM   2293 1HG  GLU A 159      -7.587  11.786 -27.688  1.00 79.00           H
ATOM   2294 2HG  GLU A 159      -8.588  10.928 -28.843  1.00 79.00           H
ATOM   2295  CD  GLU A 159      -8.667  13.075 -29.039  1.00 79.00           C
ATOM   2296  OE1 GLU A 159      -7.633  13.463 -29.624  1.00 79.00           O
ATOM   2297  OE2 GLU A 159      -9.787  13.629 -29.080  1.00 79.00           O
ATOM   2298  HN  GLU A 159     -10.018   9.313 -27.666  1.00 79.00           H
ATOM   2299  N   LYS A 160     -11.590  10.384 -25.129  1.00 81.93           N
ATOM   2300  CA  LYS A 160     -12.568  10.456 -24.056  1.00 81.93           C
ATOM   2301  C   LYS A 160     -12.080   9.623 -22.870  1.00 81.93           C
ATOM   2302  O   LYS A 160     -12.199  10.044 -21.720  1.00 81.93           O
ATOM   2303  HA  LYS A 160     -12.633  11.498 -23.743  1.00 81.93           H
ATOM   2304  CB  LYS A 160     -13.952  10.050 -24.565  1.00 81.93           C
ATOM   2305 1HB  LYS A 160     -13.882   9.108 -25.111  1.00 81.93           H
ATOM   2306 2HB  LYS A 160     -14.619   9.878 -23.720  1.00 81.93           H
ATOM   2307  CG  LYS A 160     -14.541  11.130 -25.475  1.00 81.93           C
ATOM   2308 1HG  LYS A 160     -14.494  12.097 -24.975  1.00 81.93           H
ATOM   2309 2HG  LYS A 160     -13.943  11.211 -26.383  1.00 81.93           H
ATOM   2310  CD  LYS A 160     -15.992  10.808 -25.840  1.00 81.93           C
ATOM   2311 1HD  LYS A 160     -16.031   9.875 -26.401  1.00 81.93           H
ATOM   2312 2HD  LYS A 160     -16.574  10.658 -24.931  1.00 81.93           H
ATOM   2313  CE  LYS A 160     -16.611  11.935 -26.670  1.00 81.93           C
ATOM   2314 1HE  LYS A 160     -16.533  12.878 -26.129  1.00 81.93           H
ATOM   2315 2HE  LYS A 160     -16.058  12.055 -27.601  1.00 81.93           H
ATOM   2316  NZ  LYS A 160     -18.031  11.641 -26.964  1.00 81.93           N
ATOM   2317 1HZ  LYS A 160     -18.425  12.396 -27.515  1.00 81.93           H
ATOM   2318 2HZ  LYS A 160     -18.096  10.773 -27.485  1.00 81.93           H
ATOM   2319 3HZ  LYS A 160     -18.546  11.553 -26.095  1.00 81.93           H
ATOM   2320  HN  LYS A 160     -11.943  10.044 -26.000  1.00 81.93           H
ATOM   2321  N   ARG A 161     -11.541   8.456 -23.189  1.00 82.11           N
ATOM   2322  CA  ARG A 161     -11.043   7.555 -22.163  1.00 82.11           C
ATOM   2323  C   ARG A 161      -9.911   8.220 -21.377  1.00 82.11           C
ATOM   2324  O   ARG A 161      -9.791   8.023 -20.169  1.00 82.11           O
ATOM   2325  HA  ARG A 161     -11.903   7.360 -21.523  1.00 82.11           H
ATOM   2326  CB  ARG A 161     -10.531   6.250 -22.777  1.00 82.11           C
ATOM   2327 1HB  ARG A 161      -9.870   6.473 -23.614  1.00 82.11           H
ATOM   2328 2HB  ARG A 161      -9.940   5.705 -22.041  1.00 82.11           H
ATOM   2329  CG  ARG A 161     -11.692   5.377 -23.255  1.00 82.11           C
ATOM   2330 1HG  ARG A 161     -12.243   4.995 -22.395  1.00 82.11           H
ATOM   2331 2HG  ARG A 161     -12.389   5.979 -23.838  1.00 82.11           H
ATOM   2332  CD  ARG A 161     -11.186   4.208 -24.103  1.00 82.11           C
ATOM   2333 1HD  ARG A 161     -12.020   3.737 -24.623  1.00 82.11           H
ATOM   2334 2HD  ARG A 161     -10.500   4.573 -24.868  1.00 82.11           H
ATOM   2335  NE  ARG A 161     -10.502   3.217 -23.243  1.00 82.11           N
ATOM   2336  HE  ARG A 161     -10.691   3.239 -22.261  1.00 82.11           H
ATOM   2337  CZ  ARG A 161      -9.645   2.292 -23.697  1.00 82.11           C
ATOM   2338  NH1 ARG A 161      -9.355   2.217 -25.003  1.00 82.11           N
ATOM   2339 1HH1 ARG A 161      -9.779   2.854 -25.647  1.00 82.11           H
ATOM   2340 2HH1 ARG A 161      -8.715   1.524 -25.334  1.00 82.11           H
ATOM   2341  NH2 ARG A 161      -9.083   1.444 -22.826  1.00 82.11           N
ATOM   2342 1HH2 ARG A 161      -8.441   0.748 -23.148  1.00 82.11           H
ATOM   2343 2HH2 ARG A 161      -9.304   1.507 -21.853  1.00 82.11           H
ATOM   2344  HN  ARG A 161     -11.442   8.124 -24.127  1.00 82.11           H
ATOM   2345  N   LEU A 162      -9.110   8.993 -22.095  1.00 83.07           N
ATOM   2346  CA  LEU A 162      -7.984   9.677 -21.483  1.00 83.07           C
ATOM   2347  C   LEU A 162      -8.504  10.747 -20.521  1.00 83.07           C
ATOM   2348  O   LEU A 162      -7.960  10.926 -19.432  1.00 83.07           O
ATOM   2349  HA  LEU A 162      -7.426   8.938 -20.907  1.00 83.07           H
ATOM   2350  CB  LEU A 162      -7.039  10.221 -22.556  1.00 83.07           C
ATOM   2351 1HB  LEU A 162      -6.841   9.427 -23.275  1.00 83.07           H
ATOM   2352 2HB  LEU A 162      -7.553  11.017 -23.094  1.00 83.07           H
ATOM   2353  CG  LEU A 162      -5.699  10.765 -22.057  1.00 83.07           C
ATOM   2354  HG  LEU A 162      -5.894  11.448 -21.230  1.00 83.07           H
ATOM   2355  CD1 LEU A 162      -4.818   9.638 -21.514  1.00 83.07           C
ATOM   2356 1HD1 LEU A 162      -5.327   9.146 -20.685  1.00 83.07           H
ATOM   2357 2HD1 LEU A 162      -4.628   8.912 -22.305  1.00 83.07           H
ATOM   2358 3HD1 LEU A 162      -3.872  10.051 -21.166  1.00 83.07           H
ATOM   2359  CD2 LEU A 162      -4.992  11.569 -23.150  1.00 83.07           C
ATOM   2360 1HD2 LEU A 162      -4.810  10.927 -24.012  1.00 83.07           H
ATOM   2361 2HD2 LEU A 162      -5.620  12.408 -23.448  1.00 83.07           H
ATOM   2362 3HD2 LEU A 162      -4.042  11.943 -22.769  1.00 83.07           H
ATOM   2363  HN  LEU A 162      -9.220   9.155 -23.076  1.00 83.07           H
ATOM   2364  N   LEU A 163      -9.551  11.431 -20.958  1.00 86.28           N
ATOM   2365  CA  LEU A 163     -10.154  12.476 -20.148  1.00 86.28           C
ATOM   2366  C   LEU A 163     -10.668  11.868 -18.841  1.00 86.28           C
ATOM   2367  O   LEU A 163     -10.338  12.348 -17.757  1.00 86.28           O
ATOM   2368  HA  LEU A 163      -9.373  13.197 -19.909  1.00 86.28           H
ATOM   2369  CB  LEU A 163     -11.229  13.219 -20.944  1.00 86.28           C
ATOM   2370 1HB  LEU A 163     -10.839  13.420 -21.942  1.00 86.28           H
ATOM   2371 2HB  LEU A 163     -12.086  12.557 -21.064  1.00 86.28           H
ATOM   2372  CG  LEU A 163     -11.717  14.538 -20.342  1.00 86.28           C
ATOM   2373  HG  LEU A 163     -11.692  14.448 -19.256  1.00 86.28           H
ATOM   2374  CD1 LEU A 163     -10.787  15.692 -20.722  1.00 86.28           C
ATOM   2375 1HD1 LEU A 163      -9.784  15.488 -20.349  1.00 86.28           H
ATOM   2376 2HD1 LEU A 163     -10.758  15.792 -21.807  1.00 86.28           H
ATOM   2377 3HD1 LEU A 163     -11.158  16.617 -20.282  1.00 86.28           H
ATOM   2378  CD2 LEU A 163     -13.169  14.817 -20.738  1.00 86.28           C
ATOM   2379 1HD2 LEU A 163     -13.243  14.879 -21.824  1.00 86.28           H
ATOM   2380 2HD2 LEU A 163     -13.806  14.010 -20.376  1.00 86.28           H
ATOM   2381 3HD2 LEU A 163     -13.491  15.760 -20.297  1.00 86.28           H
ATOM   2382  HN  LEU A 163      -9.985  11.283 -21.847  1.00 86.28           H
ATOM   2383  N   TYR A 164     -11.466  10.820 -18.986  1.00 87.31           N
ATOM   2384  CA  TYR A 164     -12.049  10.158 -17.831  1.00 87.31           C
ATOM   2385  C   TYR A 164     -10.960   9.613 -16.905  1.00 87.31           C
ATOM   2386  O   TYR A 164     -11.123   9.608 -15.685  1.00 87.31           O
ATOM   2387  HA  TYR A 164     -12.644  10.892 -17.288  1.00 87.31           H
ATOM   2388  CB  TYR A 164     -12.865   8.988 -18.384  1.00 87.31           C
ATOM   2389 1HB  TYR A 164     -12.255   8.440 -19.102  1.00 87.31           H
ATOM   2390 2HB  TYR A 164     -13.092   8.300 -17.569  1.00 87.31           H
ATOM   2391  CG  TYR A 164     -14.172   9.405 -19.060  1.00 87.31           C
ATOM   2392  CD1 TYR A 164     -14.966  10.377 -18.485  1.00 87.31           C
ATOM   2393  HD1 TYR A 164     -14.662  10.847 -17.550  1.00 87.31           H
ATOM   2394  CD2 TYR A 164     -14.558   8.810 -20.244  1.00 87.31           C
ATOM   2395  HD2 TYR A 164     -13.931   8.042 -20.697  1.00 87.31           H
ATOM   2396  CE1 TYR A 164     -16.197  10.770 -19.122  1.00 87.31           C
ATOM   2397  HE1 TYR A 164     -16.833  11.536 -18.679  1.00 87.31           H
ATOM   2398  CE2 TYR A 164     -15.788   9.203 -20.880  1.00 87.31           C
ATOM   2399  HE2 TYR A 164     -16.105   8.741 -21.815  1.00 87.31           H
ATOM   2400  CZ  TYR A 164     -16.547  10.163 -20.287  1.00 87.31           C
ATOM   2401  OH  TYR A 164     -17.709  10.535 -20.888  1.00 87.31           O
ATOM   2402  HH  TYR A 164     -17.854   9.993 -21.717  1.00 87.31           H
ATOM   2403  HN  TYR A 164     -11.715  10.425 -19.870  1.00 87.31           H
ATOM   2404  N   SER A 165      -9.874   9.166 -17.518  1.00 87.58           N
ATOM   2405  CA  SER A 165      -8.761   8.615 -16.764  1.00 87.58           C
ATOM   2406  C   SER A 165      -8.217   9.664 -15.792  1.00 87.58           C
ATOM   2407  O   SER A 165      -7.790   9.329 -14.688  1.00 87.58           O
ATOM   2408  HA  SER A 165      -9.175   7.766 -16.219  1.00 87.58           H
ATOM   2409  CB  SER A 165      -7.651   8.129 -17.697  1.00 87.58           C
ATOM   2410 1HB  SER A 165      -7.020   7.414 -17.168  1.00 87.58           H
ATOM   2411 2HB  SER A 165      -8.092   7.601 -18.542  1.00 87.58           H
ATOM   2412  OG  SER A 165      -6.848   9.204 -18.177  1.00 87.58           O
ATOM   2413  HG  SER A 165      -6.035   8.846 -18.636  1.00 87.58           H
ATOM   2414  HN  SER A 165      -9.748   9.177 -18.510  1.00 87.58           H
ATOM   2415  N   LYS A 166      -8.251  10.911 -16.238  1.00 89.61           N
ATOM   2416  CA  LYS A 166      -7.764  12.010 -15.422  1.00 89.61           C
ATOM   2417  C   LYS A 166      -8.696  12.204 -14.225  1.00 89.61           C
ATOM   2418  O   LYS A 166      -8.237  12.326 -13.090  1.00 89.61           O
ATOM   2419  HA  LYS A 166      -6.778  11.730 -15.051  1.00 89.61           H
ATOM   2420  CB  LYS A 166      -7.585  13.270 -16.272  1.00 89.61           C
ATOM   2421 1HB  LYS A 166      -8.504  13.476 -16.822  1.00 89.61           H
ATOM   2422 2HB  LYS A 166      -7.403  14.127 -15.624  1.00 89.61           H
ATOM   2423  CG  LYS A 166      -6.423  13.109 -17.254  1.00 89.61           C
ATOM   2424 1HG  LYS A 166      -5.503  12.908 -16.704  1.00 89.61           H
ATOM   2425 2HG  LYS A 166      -6.603  12.249 -17.899  1.00 89.61           H
ATOM   2426  CD  LYS A 166      -6.248  14.366 -18.108  1.00 89.61           C
ATOM   2427 1HD  LYS A 166      -7.155  14.547 -18.685  1.00 89.61           H
ATOM   2428 2HD  LYS A 166      -6.104  15.232 -17.461  1.00 89.61           H
ATOM   2429  CE  LYS A 166      -5.054  14.225 -19.054  1.00 89.61           C
ATOM   2430 1HE  LYS A 166      -4.161  13.964 -18.487  1.00 89.61           H
ATOM   2431 2HE  LYS A 166      -5.234  13.411 -19.757  1.00 89.61           H
ATOM   2432  NZ  LYS A 166      -4.828  15.486 -19.796  1.00 89.61           N
ATOM   2433 1HZ  LYS A 166      -4.047  15.369 -20.431  1.00 89.61           H
ATOM   2434 2HZ  LYS A 166      -5.661  15.721 -20.324  1.00 89.61           H
ATOM   2435 3HZ  LYS A 166      -4.622  16.231 -19.140  1.00 89.61           H
ATOM   2436  HN  LYS A 166      -8.602  11.175 -17.136  1.00 89.61           H
ATOM   2437  N   MET A 167      -9.988  12.225 -14.518  1.00 92.42           N
ATOM   2438  CA  MET A 167     -10.987  12.444 -13.486  1.00 92.42           C
ATOM   2439  C   MET A 167     -10.952  11.324 -12.444  1.00 92.42           C
ATOM   2440  O   MET A 167     -11.069  11.581 -11.247  1.00 92.42           O
ATOM   2441  HA  MET A 167     -10.723  13.392 -13.018  1.00 92.42           H
ATOM   2442  CB  MET A 167     -12.376  12.505 -14.124  1.00 92.42           C
ATOM   2443 1HB  MET A 167     -12.548  11.606 -14.715  1.00 92.42           H
ATOM   2444 2HB  MET A 167     -13.137  12.525 -13.344  1.00 92.42           H
ATOM   2445  CG  MET A 167     -12.516  13.742 -15.013  1.00 92.42           C
ATOM   2446 1HG  MET A 167     -12.309  14.642 -14.434  1.00 92.42           H
ATOM   2447 2HG  MET A 167     -11.784  13.706 -15.820  1.00 92.42           H
ATOM   2448  SD  MET A 167     -14.165  13.822 -15.692  1.00 92.42           S
ATOM   2449  CE  MET A 167     -15.090  14.208 -14.215  1.00 92.42           C
ATOM   2450 1HE  MET A 167     -14.951  13.414 -13.482  1.00 92.42           H
ATOM   2451 2HE  MET A 167     -14.736  15.152 -13.801  1.00 92.42           H
ATOM   2452 3HE  MET A 167     -16.149  14.294 -14.461  1.00 92.42           H
ATOM   2453  HN  MET A 167     -10.354  12.097 -15.440  1.00 92.42           H
ATOM   2454  N   VAL A 168     -10.791  10.105 -12.937  1.00 91.58           N
ATOM   2455  CA  VAL A 168     -10.752   8.944 -12.065  1.00 91.58           C
ATOM   2456  C   VAL A 168      -9.549   9.057 -11.127  1.00 91.58           C
ATOM   2457  O   VAL A 168      -9.665   8.802  -9.929  1.00 91.58           O
ATOM   2458  HA  VAL A 168     -11.664   8.949 -11.468  1.00 91.58           H
ATOM   2459  CB  VAL A 168     -10.740   7.662 -12.900  1.00 91.58           C
ATOM   2460  HB  VAL A 168      -9.955   7.758 -13.651  1.00 91.58           H
ATOM   2461  CG1 VAL A 168     -10.412   6.445 -12.032  1.00 91.58           C
ATOM   2462 1HG1 VAL A 168      -9.430   6.576 -11.579  1.00 91.58           H
ATOM   2463 2HG1 VAL A 168     -11.164   6.345 -11.249  1.00 91.58           H
ATOM   2464 3HG1 VAL A 168     -10.411   5.547 -12.651  1.00 91.58           H
ATOM   2465  CG2 VAL A 168     -12.070   7.472 -13.632  1.00 91.58           C
ATOM   2466 1HG2 VAL A 168     -12.879   7.407 -12.904  1.00 91.58           H
ATOM   2467 2HG2 VAL A 168     -12.244   8.319 -14.295  1.00 91.58           H
ATOM   2468 3HG2 VAL A 168     -12.034   6.553 -14.218  1.00 91.58           H
ATOM   2469  HN  VAL A 168     -10.690   9.905 -13.912  1.00 91.58           H
ATOM   2470  N   CYS A 169      -8.420   9.440 -11.706  1.00 91.06           N
ATOM   2471  CA  CYS A 169      -7.192   9.570 -10.941  1.00 91.06           C
ATOM   2472  C   CYS A 169      -7.437  10.567  -9.806  1.00 91.06           C
ATOM   2473  O   CYS A 169      -7.114  10.291  -8.652  1.00 91.06           O
ATOM   2474  HA  CYS A 169      -6.964   8.581 -10.544  1.00 91.06           H
ATOM   2475  CB  CYS A 169      -6.016   9.989 -11.825  1.00 91.06           C
ATOM   2476 1HB  CYS A 169      -6.285  10.869 -12.410  1.00 91.06           H
ATOM   2477 2HB  CYS A 169      -5.165  10.267 -11.204  1.00 91.06           H
ATOM   2478  SG  CYS A 169      -5.552   8.615 -12.942  1.00 91.06           S
ATOM   2479  HG  CYS A 169      -6.414   8.923 -13.907  1.00 91.06           H
ATOM   2480  HN  CYS A 169      -8.338   9.660 -12.678  1.00 91.06           H
ATOM   2481  N   PHE A 170      -8.005  11.706 -10.174  1.00 93.87           N
ATOM   2482  CA  PHE A 170      -8.260  12.761  -9.208  1.00 93.87           C
ATOM   2483  C   PHE A 170      -9.162  12.263  -8.078  1.00 93.87           C
ATOM   2484  O   PHE A 170      -8.885  12.506  -6.904  1.00 93.87           O
ATOM   2485  HA  PHE A 170      -7.297  13.062  -8.796  1.00 93.87           H
ATOM   2486  CB  PHE A 170      -8.975  13.889  -9.956  1.00 93.87           C
ATOM   2487 1HB  PHE A 170      -8.354  14.205 -10.795  1.00 93.87           H
ATOM   2488 2HB  PHE A 170      -9.904  13.501 -10.375  1.00 93.87           H
ATOM   2489  CG  PHE A 170      -9.293  15.107  -9.088  1.00 93.87           C
ATOM   2490  CD1 PHE A 170     -10.546  15.277  -8.588  1.00 93.87           C
ATOM   2491  HD1 PHE A 170     -11.324  14.545  -8.806  1.00 93.87           H
ATOM   2492  CD2 PHE A 170      -8.323  16.021  -8.816  1.00 93.87           C
ATOM   2493  HD2 PHE A 170      -7.318  15.885  -9.217  1.00 93.87           H
ATOM   2494  CE1 PHE A 170     -10.842  16.409  -7.782  1.00 93.87           C
ATOM   2495  HE1 PHE A 170     -11.846  16.545  -7.381  1.00 93.87           H
ATOM   2496  CE2 PHE A 170      -8.618  17.152  -8.010  1.00 93.87           C
ATOM   2497  HE2 PHE A 170      -7.840  17.884  -7.792  1.00 93.87           H
ATOM   2498  CZ  PHE A 170      -9.871  17.322  -7.510  1.00 93.87           C
ATOM   2499  HZ  PHE A 170     -10.098  18.190  -6.891  1.00 93.87           H
ATOM   2500  HN  PHE A 170      -8.288  11.913 -11.111  1.00 93.87           H
ATOM   2501  N   THR A 171     -10.224  11.575  -8.471  1.00 94.69           N
ATOM   2502  CA  THR A 171     -11.194  11.081  -7.508  1.00 94.69           C
ATOM   2503  C   THR A 171     -10.525  10.125  -6.518  1.00 94.69           C
ATOM   2504  O   THR A 171     -10.832  10.144  -5.328  1.00 94.69           O
ATOM   2505  HA  THR A 171     -11.568  11.928  -6.932  1.00 94.69           H
ATOM   2506  CB  THR A 171     -12.348  10.443  -8.284  1.00 94.69           C
ATOM   2507  HB  THR A 171     -12.031   9.514  -8.758  1.00 94.69           H
ATOM   2508  OG1 THR A 171     -12.780  11.470  -9.172  1.00 94.69           O
ATOM   2509  HG1 THR A 171     -12.367  11.339 -10.074  1.00 94.69           H
ATOM   2510  CG2 THR A 171     -13.569  10.175  -7.403  1.00 94.69           C
ATOM   2511 1HG2 THR A 171     -13.927  11.115  -6.982  1.00 94.69           H
ATOM   2512 2HG2 THR A 171     -13.293   9.497  -6.595  1.00 94.69           H
ATOM   2513 3HG2 THR A 171     -14.358   9.722  -8.003  1.00 94.69           H
ATOM   2514  HN  THR A 171     -10.426  11.354  -9.425  1.00 94.69           H
ATOM   2515  N   ILE A 172      -9.623   9.313  -7.048  1.00 93.03           N
ATOM   2516  CA  ILE A 172      -8.935   8.325  -6.234  1.00 93.03           C
ATOM   2517  C   ILE A 172      -8.098   9.041  -5.171  1.00 93.03           C
ATOM   2518  O   ILE A 172      -8.104   8.651  -4.005  1.00 93.03           O
ATOM   2519  HA  ILE A 172      -9.696   7.730  -5.730  1.00 93.03           H
ATOM   2520  CB  ILE A 172      -8.126   7.373  -7.116  1.00 93.03           C
ATOM   2521  HB  ILE A 172      -7.595   7.965  -7.861  1.00 93.03           H
ATOM   2522  CG1 ILE A 172      -9.045   6.413  -7.873  1.00 93.03           C
ATOM   2523 1HG1 ILE A 172      -9.506   5.716  -7.173  1.00 93.03           H
ATOM   2524 2HG1 ILE A 172      -9.853   6.973  -8.344  1.00 93.03           H
ATOM   2525  CG2 ILE A 172      -7.071   6.628  -6.295  1.00 93.03           C
ATOM   2526 1HG2 ILE A 172      -6.389   7.348  -5.841  1.00 93.03           H
ATOM   2527 2HG2 ILE A 172      -7.561   6.049  -5.513  1.00 93.03           H
ATOM   2528 3HG2 ILE A 172      -6.510   5.958  -6.947  1.00 93.03           H
ATOM   2529  CD1 ILE A 172      -8.268   5.635  -8.938  1.00 93.03           C
ATOM   2530 1HD1 ILE A 172      -7.829   6.334  -9.650  1.00 93.03           H
ATOM   2531 2HD1 ILE A 172      -7.477   5.057  -8.460  1.00 93.03           H
ATOM   2532 3HD1 ILE A 172      -8.946   4.960  -9.461  1.00 93.03           H
ATOM   2533  HN  ILE A 172      -9.360   9.321  -8.013  1.00 93.03           H
ATOM   2534  N   TRP A 173      -7.397  10.075  -5.613  1.00 93.80           N
ATOM   2535  CA  TRP A 173      -6.497  10.800  -4.733  1.00 93.80           C
ATOM   2536  C   TRP A 173      -7.326  11.392  -3.592  1.00 93.80           C
ATOM   2537  O   TRP A 173      -6.942  11.299  -2.427  1.00 93.80           O
ATOM   2538  HA  TRP A 173      -5.773  10.088  -4.337  1.00 93.80           H
ATOM   2539  CB  TRP A 173      -5.705  11.856  -5.508  1.00 93.80           C
ATOM   2540 1HB  TRP A 173      -6.358  12.311  -6.253  1.00 93.80           H
ATOM   2541 2HB  TRP A 173      -5.406  12.647  -4.821  1.00 93.80           H
ATOM   2542  CG  TRP A 173      -4.459  11.310  -6.208  1.00 93.80           C
ATOM   2543  CD1 TRP A 173      -4.246  11.172  -7.524  1.00 93.80           C
ATOM   2544  HD1 TRP A 173      -4.967  11.444  -8.294  1.00 93.80           H
ATOM   2545  CD2 TRP A 173      -3.255  10.832  -5.571  1.00 93.80           C
ATOM   2546  NE1 TRP A 173      -2.998  10.642  -7.781  1.00 93.80           N
ATOM   2547  HE1 TRP A 173      -2.612  10.447  -8.682  1.00 93.80           H
ATOM   2548  CE2 TRP A 173      -2.376  10.429  -6.556  1.00 93.80           C
ATOM   2549  CE3 TRP A 173      -2.920  10.743  -4.209  1.00 93.80           C
ATOM   2550  HE3 TRP A 173      -3.596  11.055  -3.413  1.00 93.80           H
ATOM   2551  CZ2 TRP A 173      -1.105   9.909  -6.283  1.00 93.80           C
ATOM   2552  HZ2 TRP A 173      -0.429   9.597  -7.079  1.00 93.80           H
ATOM   2553  CZ3 TRP A 173      -1.646  10.222  -3.953  1.00 93.80           C
ATOM   2554  HZ3 TRP A 173      -1.336  10.131  -2.912  1.00 93.80           H
ATOM   2555  CH2 TRP A 173      -0.750   9.811  -4.932  1.00 93.80           C
ATOM   2556  HH2 TRP A 173       0.226   9.415  -4.650  1.00 93.80           H
ATOM   2557  HN  TRP A 173      -7.438  10.418  -6.552  1.00 93.80           H
ATOM   2558  N   VAL A 174      -8.448  11.989  -3.967  1.00 95.14           N
ATOM   2559  CA  VAL A 174      -9.303  12.652  -2.997  1.00 95.14           C
ATOM   2560  C   VAL A 174      -9.810  11.625  -1.984  1.00 95.14           C
ATOM   2561  O   VAL A 174      -9.789  11.872  -0.779  1.00 95.14           O
ATOM   2562  HA  VAL A 174      -8.695  13.391  -2.473  1.00 95.14           H
ATOM   2563  CB  VAL A 174     -10.433  13.392  -3.715  1.00 95.14           C
ATOM   2564  HB  VAL A 174     -10.929  12.684  -4.378  1.00 95.14           H
ATOM   2565  CG1 VAL A 174     -11.471  13.909  -2.717  1.00 95.14           C
ATOM   2566 1HG1 VAL A 174     -11.897  13.068  -2.168  1.00 95.14           H
ATOM   2567 2HG1 VAL A 174     -10.994  14.595  -2.018  1.00 95.14           H
ATOM   2568 3HG1 VAL A 174     -12.264  14.430  -3.254  1.00 95.14           H
ATOM   2569  CG2 VAL A 174      -9.883  14.533  -4.573  1.00 95.14           C
ATOM   2570 1HG2 VAL A 174      -9.350  15.241  -3.938  1.00 95.14           H
ATOM   2571 2HG2 VAL A 174      -9.200  14.129  -5.320  1.00 95.14           H
ATOM   2572 3HG2 VAL A 174     -10.707  15.043  -5.073  1.00 95.14           H
ATOM   2573  HN  VAL A 174      -8.775  12.024  -4.911  1.00 95.14           H
ATOM   2574  N   LEU A 175     -10.255  10.493  -2.509  1.00 92.40           N
ATOM   2575  CA  LEU A 175     -10.870   9.472  -1.678  1.00 92.40           C
ATOM   2576  C   LEU A 175      -9.824   8.908  -0.714  1.00 92.40           C
ATOM   2577  O   LEU A 175     -10.109   8.700   0.465  1.00 92.40           O
ATOM   2578  HA  LEU A 175     -11.653   9.954  -1.093  1.00 92.40           H
ATOM   2579  CB  LEU A 175     -11.543   8.407  -2.546  1.00 92.40           C
ATOM   2580 1HB  LEU A 175     -12.204   8.908  -3.253  1.00 92.40           H
ATOM   2581 2HB  LEU A 175     -10.773   7.903  -3.131  1.00 92.40           H
ATOM   2582  CG  LEU A 175     -12.353   7.346  -1.798  1.00 92.40           C
ATOM   2583  HG  LEU A 175     -12.439   7.653  -0.756  1.00 92.40           H
ATOM   2584  CD1 LEU A 175     -13.772   7.243  -2.359  1.00 92.40           C
ATOM   2585 1HD1 LEU A 175     -14.275   8.205  -2.253  1.00 92.40           H
ATOM   2586 2HD1 LEU A 175     -13.728   6.971  -3.413  1.00 92.40           H
ATOM   2587 3HD1 LEU A 175     -14.326   6.482  -1.810  1.00 92.40           H
ATOM   2588  CD2 LEU A 175     -11.632   5.996  -1.812  1.00 92.40           C
ATOM   2589 1HD2 LEU A 175     -11.494   5.669  -2.843  1.00 92.40           H
ATOM   2590 2HD2 LEU A 175     -10.660   6.098  -1.330  1.00 92.40           H
ATOM   2591 3HD2 LEU A 175     -12.229   5.260  -1.274  1.00 92.40           H
ATOM   2592  HN  LEU A 175     -10.201  10.269  -3.482  1.00 92.40           H
ATOM   2593  N   ALA A 176      -8.635   8.676  -1.250  1.00 92.27           N
ATOM   2594  CA  ALA A 176      -7.554   8.111  -0.460  1.00 92.27           C
ATOM   2595  C   ALA A 176      -7.196   9.078   0.671  1.00 92.27           C
ATOM   2596  O   ALA A 176      -6.899   8.652   1.786  1.00 92.27           O
ATOM   2597  HA  ALA A 176      -7.912   7.177  -0.028  1.00 92.27           H
ATOM   2598  CB  ALA A 176      -6.361   7.810  -1.368  1.00 92.27           C
ATOM   2599 1HB  ALA A 176      -6.660   7.096  -2.136  1.00 92.27           H
ATOM   2600 2HB  ALA A 176      -6.022   8.731  -1.841  1.00 92.27           H
ATOM   2601 3HB  ALA A 176      -5.550   7.386  -0.775  1.00 92.27           H
ATOM   2602  HN  ALA A 176      -8.405   8.867  -2.205  1.00 92.27           H
ATOM   2603  N   ALA A 177      -7.238  10.361   0.345  1.00 93.14           N
ATOM   2604  CA  ALA A 177      -6.885  11.390   1.308  1.00 93.14           C
ATOM   2605  C   ALA A 177      -7.863  11.340   2.483  1.00 93.14           C
ATOM   2606  O   ALA A 177      -7.450  11.378   3.642  1.00 93.14           O
ATOM   2607  HA  ALA A 177      -5.881  11.173   1.673  1.00 93.14           H
ATOM   2608  CB  ALA A 177      -6.874  12.755   0.617  1.00 93.14           C
ATOM   2609 1HB  ALA A 177      -6.142  12.748  -0.191  1.00 93.14           H
ATOM   2610 2HB  ALA A 177      -7.863  12.964   0.209  1.00 93.14           H
ATOM   2611 3HB  ALA A 177      -6.609  13.527   1.340  1.00 93.14           H
ATOM   2612  HN  ALA A 177      -7.505  10.701  -0.557  1.00 93.14           H
ATOM   2613  N   ALA A 178      -9.141  11.254   2.145  1.00 93.30           N
ATOM   2614  CA  ALA A 178     -10.187  11.299   3.152  1.00 93.30           C
ATOM   2615  C   ALA A 178     -10.049  10.089   4.079  1.00 93.30           C
ATOM   2616  O   ALA A 178     -10.305  10.188   5.278  1.00 93.30           O
ATOM   2617  HA  ALA A 178     -10.048  12.209   3.735  1.00 93.30           H
ATOM   2618  CB  ALA A 178     -11.554  11.356   2.468  1.00 93.30           C
ATOM   2619 1HB  ALA A 178     -11.611  12.249   1.845  1.00 93.30           H
ATOM   2620 2HB  ALA A 178     -11.686  10.470   1.846  1.00 93.30           H
ATOM   2621 3HB  ALA A 178     -12.338  11.389   3.224  1.00 93.30           H
ATOM   2622  HN  ALA A 178      -9.465  11.156   1.204  1.00 93.30           H
ATOM   2623  N   LEU A 179      -9.644   8.974   3.487  1.00 90.91           N
ATOM   2624  CA  LEU A 179      -9.559   7.725   4.224  1.00 90.91           C
ATOM   2625  C   LEU A 179      -8.363   7.780   5.177  1.00 90.91           C
ATOM   2626  O   LEU A 179      -8.206   6.911   6.033  1.00 90.91           O
ATOM   2627  HA  LEU A 179     -10.469   7.632   4.817  1.00 90.91           H
ATOM   2628  CB  LEU A 179      -9.523   6.536   3.261  1.00 90.91           C
ATOM   2629 1HB  LEU A 179      -8.734   6.711   2.529  1.00 90.91           H
ATOM   2630 2HB  LEU A 179      -9.243   5.646   3.824  1.00 90.91           H
ATOM   2631  CG  LEU A 179     -10.822   6.242   2.509  1.00 90.91           C
ATOM   2632  HG  LEU A 179     -11.106   7.137   1.955  1.00 90.91           H
ATOM   2633  CD1 LEU A 179     -10.623   5.121   1.488  1.00 90.91           C
ATOM   2634 1HD1 LEU A 179      -9.862   5.418   0.766  1.00 90.91           H
ATOM   2635 2HD1 LEU A 179     -10.304   4.214   2.001  1.00 90.91           H
ATOM   2636 3HD1 LEU A 179     -11.563   4.933   0.968  1.00 90.91           H
ATOM   2637  CD2 LEU A 179     -11.962   5.935   3.483  1.00 90.91           C
ATOM   2638 1HD2 LEU A 179     -11.701   5.064   4.084  1.00 90.91           H
ATOM   2639 2HD2 LEU A 179     -12.122   6.792   4.137  1.00 90.91           H
ATOM   2640 3HD2 LEU A 179     -12.874   5.730   2.923  1.00 90.91           H
ATOM   2641  HN  LEU A 179      -9.378   8.916   2.525  1.00 90.91           H
ATOM   2642  N   CYS A 180      -7.551   8.812   4.997  1.00 92.01           N
ATOM   2643  CA  CYS A 180      -6.328   8.945   5.770  1.00 92.01           C
ATOM   2644  C   CYS A 180      -6.588   9.929   6.913  1.00 92.01           C
ATOM   2645  O   CYS A 180      -5.675  10.267   7.666  1.00 92.01           O
ATOM   2646  HA  CYS A 180      -6.094   7.954   6.159  1.00 92.01           H
ATOM   2647  CB  CYS A 180      -5.151   9.383   4.897  1.00 92.01           C
ATOM   2648 1HB  CYS A 180      -5.382  10.330   4.408  1.00 92.01           H
ATOM   2649 2HB  CYS A 180      -4.270   9.550   5.516  1.00 92.01           H
ATOM   2650  SG  CYS A 180      -4.795   8.102   3.639  1.00 92.01           S
ATOM   2651  HG  CYS A 180      -5.935   8.245   2.969  1.00 92.01           H
ATOM   2652  HN  CYS A 180      -7.716   9.545   4.338  1.00 92.01           H
ATOM   2653  N   ILE A 181      -7.836  10.362   7.006  1.00 93.31           N
ATOM   2654  CA  ILE A 181      -8.217  11.338   8.013  1.00 93.31           C
ATOM   2655  C   ILE A 181      -7.872  10.794   9.401  1.00 93.31           C
ATOM   2656  O   ILE A 181      -7.262  11.490  10.211  1.00 93.31           O
ATOM   2657  HA  ILE A 181      -7.625  12.236   7.838  1.00 93.31           H
ATOM   2658  CB  ILE A 181      -9.688  11.728   7.853  1.00 93.31           C
ATOM   2659  HB  ILE A 181     -10.265  10.819   7.683  1.00 93.31           H
ATOM   2660  CG1 ILE A 181      -9.888  12.625   6.630  1.00 93.31           C
ATOM   2661 1HG1 ILE A 181      -9.396  13.584   6.794  1.00 93.31           H
ATOM   2662 2HG1 ILE A 181      -9.416  12.169   5.759  1.00 93.31           H
ATOM   2663  CG2 ILE A 181     -10.227  12.373   9.132  1.00 93.31           C
ATOM   2664 1HG2 ILE A 181     -10.139  11.668   9.959  1.00 93.31           H
ATOM   2665 2HG2 ILE A 181      -9.650  13.270   9.357  1.00 93.31           H
ATOM   2666 3HG2 ILE A 181     -11.274  12.639   8.991  1.00 93.31           H
ATOM   2667  CD1 ILE A 181     -11.376  12.850   6.352  1.00 93.31           C
ATOM   2668 1HD1 ILE A 181     -11.859  11.891   6.165  1.00 93.31           H
ATOM   2669 2HD1 ILE A 181     -11.838  13.328   7.216  1.00 93.31           H
ATOM   2670 3HD1 ILE A 181     -11.489  13.491   5.478  1.00 93.31           H
ATOM   2671  HN  ILE A 181      -8.580  10.058   6.410  1.00 93.31           H
ATOM   2672  N   PRO A 182      -8.254   9.544   9.699  1.00 91.51           N
ATOM   2673  CA  PRO A 182      -8.047   8.992  11.040  1.00 91.51           C
ATOM   2674  C   PRO A 182      -6.604   9.120  11.499  1.00 91.51           C
ATOM   2675  O   PRO A 182      -6.343   9.518  12.634  1.00 91.51           O
ATOM   2676  HA  PRO A 182      -8.629   9.553  11.770  1.00 91.51           H
ATOM   2677  CB  PRO A 182      -8.470   7.528  10.898  1.00 91.51           C
ATOM   2678 1HB  PRO A 182      -7.624   6.889  10.647  1.00 91.51           H
ATOM   2679 2HB  PRO A 182      -8.896   7.142  11.824  1.00 91.51           H
ATOM   2680  CG  PRO A 182      -9.501   7.566   9.776  1.00 91.51           C
ATOM   2681 1HG  PRO A 182      -9.637   6.586   9.319  1.00 91.51           H
ATOM   2682 2HG  PRO A 182     -10.482   7.875  10.138  1.00 91.51           H
ATOM   2683  CD  PRO A 182      -8.908   8.572   8.804  1.00 91.51           C
ATOM   2684 1HD  PRO A 182      -8.191   8.107   8.127  1.00 91.51           H
ATOM   2685 2HD  PRO A 182      -9.674   9.035   8.182  1.00 91.51           H
ATOM   2686  N   GLU A 183      -5.696   8.775  10.597  1.00 91.90           N
ATOM   2687  CA  GLU A 183      -4.279   8.793  10.917  1.00 91.90           C
ATOM   2688  C   GLU A 183      -3.838  10.208  11.297  1.00 91.90           C
ATOM   2689  O   GLU A 183      -3.045  10.388  12.220  1.00 91.90           O
ATOM   2690  HA  GLU A 183      -4.167   8.128  11.774  1.00 91.90           H
ATOM   2691  CB  GLU A 183      -3.447   8.253   9.752  1.00 91.90           C
ATOM   2692 1HB  GLU A 183      -3.854   8.620   8.810  1.00 91.90           H
ATOM   2693 2HB  GLU A 183      -2.399   8.512   9.899  1.00 91.90           H
ATOM   2694  CG  GLU A 183      -3.510   6.726   9.694  1.00 91.90           C
ATOM   2695 1HG  GLU A 183      -2.759   6.353   8.998  1.00 91.90           H
ATOM   2696 2HG  GLU A 183      -3.270   6.311  10.673  1.00 91.90           H
ATOM   2697  CD  GLU A 183      -4.898   6.250   9.259  1.00 91.90           C
ATOM   2698  OE1 GLU A 183      -5.187   5.057   9.493  1.00 91.90           O
ATOM   2699  OE2 GLU A 183      -5.637   7.091   8.704  1.00 91.90           O
ATOM   2700  HN  GLU A 183      -5.915   8.489   9.665  1.00 91.90           H
ATOM   2701  N   ILE A 184      -4.371  11.176  10.566  1.00 94.21           N
ATOM   2702  CA  ILE A 184      -3.945  12.556  10.726  1.00 94.21           C
ATOM   2703  C   ILE A 184      -4.338  13.047  12.121  1.00 94.21           C
ATOM   2704  O   ILE A 184      -3.612  13.828  12.735  1.00 94.21           O
ATOM   2705  HA  ILE A 184      -2.858  12.573  10.647  1.00 94.21           H
ATOM   2706  CB  ILE A 184      -4.496  13.421   9.592  1.00 94.21           C
ATOM   2707  HB  ILE A 184      -5.578  13.290   9.556  1.00 94.21           H
ATOM   2708  CG1 ILE A 184      -3.941  12.971   8.239  1.00 94.21           C
ATOM   2709 1HG1 ILE A 184      -2.875  13.191   8.188  1.00 94.21           H
ATOM   2710 2HG1 ILE A 184      -4.049  11.890   8.140  1.00 94.21           H
ATOM   2711  CG2 ILE A 184      -4.229  14.905   9.855  1.00 94.21           C
ATOM   2712 1HG2 ILE A 184      -4.712  15.201  10.786  1.00 94.21           H
ATOM   2713 2HG2 ILE A 184      -3.155  15.073   9.933  1.00 94.21           H
ATOM   2714 3HG2 ILE A 184      -4.631  15.498   9.033  1.00 94.21           H
ATOM   2715  CD1 ILE A 184      -4.668  13.669   7.088  1.00 94.21           C
ATOM   2716 1HD1 ILE A 184      -5.730  13.427   7.129  1.00 94.21           H
ATOM   2717 2HD1 ILE A 184      -4.538  14.747   7.177  1.00 94.21           H
ATOM   2718 3HD1 ILE A 184      -4.254  13.330   6.138  1.00 94.21           H
ATOM   2719  HN  ILE A 184      -5.080  11.029   9.876  1.00 94.21           H
ATOM   2720  N   LEU A 185      -5.485  12.570  12.581  1.00 93.58           N
ATOM   2721  CA  LEU A 185      -6.082  13.097  13.796  1.00 93.58           C
ATOM   2722  C   LEU A 185      -5.332  12.544  15.009  1.00 93.58           C
ATOM   2723  O   LEU A 185      -4.906  13.302  15.879  1.00 93.58           O
ATOM   2724  HA  LEU A 185      -5.957  14.180  13.778  1.00 93.58           H
ATOM   2725  CB  LEU A 185      -7.586  12.815  13.821  1.00 93.58           C
ATOM   2726 1HB  LEU A 185      -7.738  11.752  13.636  1.00 93.58           H
ATOM   2727 2HB  LEU A 185      -7.957  13.021  14.824  1.00 93.58           H
ATOM   2728  CG  LEU A 185      -8.433  13.605  12.821  1.00 93.58           C
ATOM   2729  HG  LEU A 185      -8.092  13.359  11.815  1.00 93.58           H
ATOM   2730  CD1 LEU A 185      -9.906  13.200  12.911  1.00 93.58           C
ATOM   2731 1HD1 LEU A 185     -10.005  12.138  12.691  1.00 93.58           H
ATOM   2732 2HD1 LEU A 185     -10.276  13.399  13.917  1.00 93.58           H
ATOM   2733 3HD1 LEU A 185     -10.485  13.777  12.190  1.00 93.58           H
ATOM   2734  CD2 LEU A 185      -8.239  15.111  13.008  1.00 93.58           C
ATOM   2735 1HD2 LEU A 185      -8.537  15.393  14.018  1.00 93.58           H
ATOM   2736 2HD2 LEU A 185      -7.190  15.364  12.854  1.00 93.58           H
ATOM   2737 3HD2 LEU A 185      -8.853  15.648  12.285  1.00 93.58           H
ATOM   2738  HN  LEU A 185      -6.003  11.838  12.139  1.00 93.58           H
ATOM   2739  N   TYR A 186      -5.194  11.226  15.029  1.00 92.50           N
ATOM   2740  CA  TYR A 186      -4.863  10.527  16.259  1.00 92.50           C
ATOM   2741  C   TYR A 186      -3.357  10.276  16.358  1.00 92.50           C
ATOM   2742  O   TYR A 186      -2.862   9.856  17.403  1.00 92.50           O
ATOM   2743  HA  TYR A 186      -5.176  11.151  17.096  1.00 92.50           H
ATOM   2744  CB  TYR A 186      -5.588   9.181  16.187  1.00 92.50           C
ATOM   2745 1HB  TYR A 186      -5.238   8.638  15.310  1.00 92.50           H
ATOM   2746 2HB  TYR A 186      -5.316   8.587  17.060  1.00 92.50           H
ATOM   2747  CG  TYR A 186      -7.112   9.299  16.122  1.00 92.50           C
ATOM   2748  CD1 TYR A 186      -7.782  10.100  17.024  1.00 92.50           C
ATOM   2749  HD1 TYR A 186      -7.225  10.650  17.783  1.00 92.50           H
ATOM   2750  CD2 TYR A 186      -7.817   8.603  15.161  1.00 92.50           C
ATOM   2751  HD2 TYR A 186      -7.288   7.969  14.449  1.00 92.50           H
ATOM   2752  CE1 TYR A 186      -9.216  10.210  16.962  1.00 92.50           C
ATOM   2753  HE1 TYR A 186      -9.757  10.840  17.669  1.00 92.50           H
ATOM   2754  CE2 TYR A 186      -9.251   8.713  15.100  1.00 92.50           C
ATOM   2755  HE2 TYR A 186      -9.820   8.169  14.346  1.00 92.50           H
ATOM   2756  CZ  TYR A 186      -9.880   9.511  16.003  1.00 92.50           C
ATOM   2757  OH  TYR A 186     -11.235   9.616  15.945  1.00 92.50           O
ATOM   2758  HH  TYR A 186     -11.559  10.253  16.644  1.00 92.50           H
ATOM   2759  HN  TYR A 186      -5.304  10.640  14.226  1.00 92.50           H
ATOM   2760  N   SER A 187      -2.670  10.546  15.257  1.00 93.21           N
ATOM   2761  CA  SER A 187      -1.222  10.428  15.231  1.00 93.21           C
ATOM   2762  C   SER A 187      -0.594  11.497  16.127  1.00 93.21           C
ATOM   2763  O   SER A 187      -0.790  12.691  15.907  1.00 93.21           O
ATOM   2764  HA  SER A 187      -1.007   9.431  15.615  1.00 93.21           H
ATOM   2765  CB  SER A 187      -0.686  10.550  13.803  1.00 93.21           C
ATOM   2766 1HB  SER A 187      -1.009  11.499  13.375  1.00 93.21           H
ATOM   2767 2HB  SER A 187       0.404  10.565  13.825  1.00 93.21           H
ATOM   2768  OG  SER A 187      -1.128   9.480  12.973  1.00 93.21           O
ATOM   2769  HG  SER A 187      -1.640   9.841  12.194  1.00 93.21           H
ATOM   2770  HN  SER A 187      -3.086  10.839  14.397  1.00 93.21           H
ATOM   2771  N   GLN A 188       0.149  11.029  17.120  1.00 92.38           N
ATOM   2772  CA  GLN A 188       0.917  11.926  17.966  1.00 92.38           C
ATOM   2773  C   GLN A 188       2.182  11.228  18.469  1.00 92.38           C
ATOM   2774  O   GLN A 188       2.361  10.030  18.256  1.00 92.38           O
ATOM   2775  HA  GLN A 188       1.188  12.767  17.327  1.00 92.38           H
ATOM   2776  CB  GLN A 188       0.071  12.437  19.135  1.00 92.38           C
ATOM   2777 1HB  GLN A 188       0.630  13.188  19.692  1.00 92.38           H
ATOM   2778 2HB  GLN A 188      -0.826  12.924  18.753  1.00 92.38           H
ATOM   2779  CG  GLN A 188      -0.323  11.290  20.068  1.00 92.38           C
ATOM   2780 1HG  GLN A 188      -0.879  10.537  19.510  1.00 92.38           H
ATOM   2781 2HG  GLN A 188       0.574  10.804  20.452  1.00 92.38           H
ATOM   2782  CD  GLN A 188      -1.173  11.799  21.234  1.00 92.38           C
ATOM   2783  OE1 GLN A 188      -1.735  12.882  21.199  1.00 92.38           O
ATOM   2784  NE2 GLN A 188      -1.235  10.961  22.265  1.00 92.38           N
ATOM   2785 1HE2 GLN A 188      -0.750  10.088  22.229  1.00 92.38           H
ATOM   2786 2HE2 GLN A 188      -1.767  11.205  23.075  1.00 92.38           H
ATOM   2787  HN  GLN A 188       0.231  10.059  17.348  1.00 92.38           H
ATOM   2788  N   ILE A 189       3.028  12.007  19.127  1.00 92.34           N
ATOM   2789  CA  ILE A 189       4.236  11.464  19.724  1.00 92.34           C
ATOM   2790  C   ILE A 189       3.954  11.080  21.178  1.00 92.34           C
ATOM   2791  O   ILE A 189       3.452  11.893  21.952  1.00 92.34           O
ATOM   2792  HA  ILE A 189       4.496  10.561  19.172  1.00 92.34           H
ATOM   2793  CB  ILE A 189       5.401  12.444  19.562  1.00 92.34           C
ATOM   2794  HB  ILE A 189       5.122  13.386  20.034  1.00 92.34           H
ATOM   2795  CG1 ILE A 189       5.666  12.740  18.085  1.00 92.34           C
ATOM   2796 1HG1 ILE A 189       6.028  11.840  17.589  1.00 92.34           H
ATOM   2797 2HG1 ILE A 189       4.735  13.023  17.594  1.00 92.34           H
ATOM   2798  CG2 ILE A 189       6.652  11.932  20.278  1.00 92.34           C
ATOM   2799 1HG2 ILE A 189       6.440  11.814  21.341  1.00 92.34           H
ATOM   2800 2HG2 ILE A 189       6.943  10.970  19.857  1.00 92.34           H
ATOM   2801 3HG2 ILE A 189       7.464  12.647  20.147  1.00 92.34           H
ATOM   2802  CD1 ILE A 189       6.694  13.863  17.927  1.00 92.34           C
ATOM   2803 1HD1 ILE A 189       6.318  14.769  18.403  1.00 92.34           H
ATOM   2804 2HD1 ILE A 189       7.631  13.567  18.398  1.00 92.34           H
ATOM   2805 3HD1 ILE A 189       6.864  14.054  16.867  1.00 92.34           H
ATOM   2806  HN  ILE A 189       2.898  12.991  19.256  1.00 92.34           H
ATOM   2807  N   LYS A 190       4.289   9.840  21.504  1.00 88.21           N
ATOM   2808  CA  LYS A 190       4.180   9.372  22.875  1.00 88.21           C
ATOM   2809  C   LYS A 190       5.580   9.112  23.434  1.00 88.21           C
ATOM   2810  O   LYS A 190       6.370   8.389  22.829  1.00 88.21           O
ATOM   2811  HA  LYS A 190       3.718  10.169  23.457  1.00 88.21           H
ATOM   2812  CB  LYS A 190       3.252   8.158  22.954  1.00 88.21           C
ATOM   2813 1HB  LYS A 190       2.304   8.387  22.467  1.00 88.21           H
ATOM   2814 2HB  LYS A 190       3.694   7.321  22.413  1.00 88.21           H
ATOM   2815  CG  LYS A 190       2.999   7.754  24.408  1.00 88.21           C
ATOM   2816 1HG  LYS A 190       3.948   7.543  24.901  1.00 88.21           H
ATOM   2817 2HG  LYS A 190       2.540   8.584  24.945  1.00 88.21           H
ATOM   2818  CD  LYS A 190       2.092   6.525  24.486  1.00 88.21           C
ATOM   2819 1HD  LYS A 190       1.094   6.781  24.131  1.00 88.21           H
ATOM   2820 2HD  LYS A 190       2.474   5.744  23.829  1.00 88.21           H
ATOM   2821  CE  LYS A 190       2.008   5.996  25.920  1.00 88.21           C
ATOM   2822 1HE  LYS A 190       3.010   5.906  26.340  1.00 88.21           H
ATOM   2823 2HE  LYS A 190       1.463   6.704  26.544  1.00 88.21           H
ATOM   2824  NZ  LYS A 190       1.333   4.679  25.947  1.00 88.21           N
ATOM   2825 1HZ  LYS A 190       1.506   4.229  26.840  1.00 88.21           H
ATOM   2826 2HZ  LYS A 190       0.335   4.808  25.822  1.00 88.21           H
ATOM   2827 3HZ  LYS A 190       1.695   4.098  25.200  1.00 88.21           H
ATOM   2828  HN  LYS A 190       4.629   9.163  20.852  1.00 88.21           H
ATOM   2829  N   GLU A 191       5.846   9.718  24.582  1.00 84.92           N
ATOM   2830  CA  GLU A 191       7.100   9.485  25.279  1.00 84.92           C
ATOM   2831  C   GLU A 191       6.923   8.400  26.342  1.00 84.92           C
ATOM   2832  O   GLU A 191       6.110   8.546  27.254  1.00 84.92           O
ATOM   2833  HA  GLU A 191       7.797   9.143  24.513  1.00 84.92           H
ATOM   2834  CB  GLU A 191       7.631  10.779  25.899  1.00 84.92           C
ATOM   2835 1HB  GLU A 191       6.827  11.288  26.432  1.00 84.92           H
ATOM   2836 2HB  GLU A 191       8.493  10.559  26.528  1.00 84.92           H
ATOM   2837  CG  GLU A 191       8.122  11.744  24.817  1.00 84.92           C
ATOM   2838 1HG  GLU A 191       8.876  11.253  24.202  1.00 84.92           H
ATOM   2839 2HG  GLU A 191       7.295  12.008  24.158  1.00 84.92           H
ATOM   2840  CD  GLU A 191       8.710  13.012  25.440  1.00 84.92           C
ATOM   2841  OE1 GLU A 191       9.160  13.874  24.654  1.00 84.92           O
ATOM   2842  OE2 GLU A 191       8.696  13.091  26.687  1.00 84.92           O
ATOM   2843  HN  GLU A 191       5.223  10.356  25.035  1.00 84.92           H
ATOM   2844  N   GLU A 192       7.698   7.336  26.191  1.00 77.46           N
ATOM   2845  CA  GLU A 192       7.678   6.252  27.158  1.00 77.46           C
ATOM   2846  C   GLU A 192       9.100   5.929  27.622  1.00 77.46           C
ATOM   2847  O   GLU A 192       9.947   5.545  26.817  1.00 77.46           O
ATOM   2848  HA  GLU A 192       7.091   6.624  27.998  1.00 77.46           H
ATOM   2849  CB  GLU A 192       6.995   5.012  26.578  1.00 77.46           C
ATOM   2850 1HB  GLU A 192       6.224   5.315  25.870  1.00 77.46           H
ATOM   2851 2HB  GLU A 192       7.744   4.350  26.143  1.00 77.46           H
ATOM   2852  CG  GLU A 192       6.295   4.208  27.676  1.00 77.46           C
ATOM   2853 1HG  GLU A 192       7.004   3.974  28.469  1.00 77.46           H
ATOM   2854 2HG  GLU A 192       5.503   4.809  28.123  1.00 77.46           H
ATOM   2855  CD  GLU A 192       5.704   2.913  27.115  1.00 77.46           C
ATOM   2856  OE1 GLU A 192       5.112   2.163  27.921  1.00 77.46           O
ATOM   2857  OE2 GLU A 192       5.858   2.702  25.892  1.00 77.46           O
ATOM   2858  HN  GLU A 192       8.329   7.208  25.426  1.00 77.46           H
ATOM   2859  N   SER A 193       9.318   6.096  28.918  1.00 73.32           N
ATOM   2860  CA  SER A 193      10.565   5.669  29.528  1.00 73.32           C
ATOM   2861  C   SER A 193      11.750   6.303  28.796  1.00 73.32           C
ATOM   2862  O   SER A 193      12.783   5.662  28.609  1.00 73.32           O
ATOM   2863  HA  SER A 193      10.519   6.023  30.558  1.00 73.32           H
ATOM   2864  CB  SER A 193      10.690   4.144  29.519  1.00 73.32           C
ATOM   2865 1HB  SER A 193      11.744   3.867  29.493  1.00 73.32           H
ATOM   2866 2HB  SER A 193      10.277   3.741  30.444  1.00 73.32           H
ATOM   2867  OG  SER A 193      10.019   3.560  28.406  1.00 73.32           O
ATOM   2868  HG  SER A 193      10.026   2.564  28.486  1.00 73.32           H
ATOM   2869  HN  SER A 193       8.661   6.513  29.546  1.00 73.32           H
ATOM   2870  N   GLY A 194      11.560   7.553  28.402  1.00 77.06           N
ATOM   2871  CA  GLY A 194      12.628   8.309  27.770  1.00 77.06           C
ATOM   2872  C   GLY A 194      12.726   7.977  26.279  1.00 77.06           C
ATOM   2873  O   GLY A 194      13.627   8.456  25.591  1.00 77.06           O
ATOM   2874 1HA  GLY A 194      12.448   9.376  27.897  1.00 77.06           H
ATOM   2875 2HA  GLY A 194      13.576   8.085  28.259  1.00 77.06           H
ATOM   2876  HN  GLY A 194      10.697   8.048  28.508  1.00 77.06           H
ATOM   2877  N   ILE A 195      11.787   7.161  25.824  1.00 84.69           N
ATOM   2878  CA  ILE A 195      11.729   6.797  24.418  1.00 84.69           C
ATOM   2879  C   ILE A 195      10.531   7.490  23.766  1.00 84.69           C
ATOM   2880  O   ILE A 195       9.390   7.283  24.177  1.00 84.69           O
ATOM   2881  HA  ILE A 195      12.640   7.167  23.947  1.00 84.69           H
ATOM   2882  CB  ILE A 195      11.721   5.276  24.258  1.00 84.69           C
ATOM   2883  HB  ILE A 195      10.877   4.877  24.821  1.00 84.69           H
ATOM   2884  CG1 ILE A 195      12.990   4.656  24.847  1.00 84.69           C
ATOM   2885 1HG1 ILE A 195      13.848   4.920  24.230  1.00 84.69           H
ATOM   2886 2HG1 ILE A 195      13.173   5.067  25.840  1.00 84.69           H
ATOM   2887  CG2 ILE A 195      11.516   4.880  22.795  1.00 84.69           C
ATOM   2888 1HG2 ILE A 195      10.562   5.273  22.442  1.00 84.69           H
ATOM   2889 2HG2 ILE A 195      12.324   5.291  22.190  1.00 84.69           H
ATOM   2890 3HG2 ILE A 195      11.514   3.793  22.709  1.00 84.69           H
ATOM   2891  CD1 ILE A 195      12.867   3.133  24.934  1.00 84.69           C
ATOM   2892 1HD1 ILE A 195      12.022   2.873  25.572  1.00 84.69           H
ATOM   2893 2HD1 ILE A 195      12.708   2.724  23.937  1.00 84.69           H
ATOM   2894 3HD1 ILE A 195      13.782   2.718  25.357  1.00 84.69           H
ATOM   2895  HN  ILE A 195      11.077   6.751  26.396  1.00 84.69           H
ATOM   2896  N   ALA A 196      10.831   8.300  22.761  1.00 90.63           N
ATOM   2897  CA  ALA A 196       9.788   8.950  21.986  1.00 90.63           C
ATOM   2898  C   ALA A 196       9.284   7.987  20.910  1.00 90.63           C
ATOM   2899  O   ALA A 196      10.076   7.423  20.156  1.00 90.63           O
ATOM   2900  HA  ALA A 196       8.967   9.184  22.665  1.00 90.63           H
ATOM   2901  CB  ALA A 196      10.327  10.254  21.396  1.00 90.63           C
ATOM   2902 1HB  ALA A 196      10.645  10.914  22.203  1.00 90.63           H
ATOM   2903 2HB  ALA A 196      11.177  10.036  20.749  1.00 90.63           H
ATOM   2904 3HB  ALA A 196       9.544  10.741  20.814  1.00 90.63           H
ATOM   2905  HN  ALA A 196      11.765   8.514  22.475  1.00 90.63           H
ATOM   2906  N   ILE A 197       7.969   7.827  20.871  1.00 89.72           N
ATOM   2907  CA  ILE A 197       7.353   6.913  19.925  1.00 89.72           C
ATOM   2908  C   ILE A 197       6.273   7.655  19.135  1.00 89.72           C
ATOM   2909  O   ILE A 197       5.413   8.312  19.718  1.00 89.72           O
ATOM   2910  HA  ILE A 197       8.128   6.590  19.231  1.00 89.72           H
ATOM   2911  CB  ILE A 197       6.840   5.664  20.644  1.00 89.72           C
ATOM   2912  HB  ILE A 197       6.147   5.979  21.425  1.00 89.72           H
ATOM   2913  CG1 ILE A 197       7.985   4.916  21.330  1.00 89.72           C
ATOM   2914 1HG1 ILE A 197       8.679   4.539  20.579  1.00 89.72           H
ATOM   2915 2HG1 ILE A 197       8.544   5.604  21.965  1.00 89.72           H
ATOM   2916  CG2 ILE A 197       6.059   4.762  19.686  1.00 89.72           C
ATOM   2917 1HG2 ILE A 197       5.206   5.309  19.285  1.00 89.72           H
ATOM   2918 2HG2 ILE A 197       6.709   4.452  18.868  1.00 89.72           H
ATOM   2919 3HG2 ILE A 197       5.706   3.881  20.223  1.00 89.72           H
ATOM   2920  CD1 ILE A 197       7.455   3.754  22.172  1.00 89.72           C
ATOM   2921 1HD1 ILE A 197       6.780   4.138  22.937  1.00 89.72           H
ATOM   2922 2HD1 ILE A 197       6.917   3.056  21.530  1.00 89.72           H
ATOM   2923 3HD1 ILE A 197       8.289   3.240  22.648  1.00 89.72           H
ATOM   2924  HN  ILE A 197       7.330   8.309  21.471  1.00 89.72           H
ATOM   2925  N   CYS A 198       6.354   7.525  17.819  1.00 92.19           N
ATOM   2926  CA  CYS A 198       5.279   7.982  16.954  1.00 92.19           C
ATOM   2927  C   CYS A 198       4.197   6.901  16.921  1.00 92.19           C
ATOM   2928  O   CYS A 198       4.399   5.833  16.345  1.00 92.19           O
ATOM   2929  HA  CYS A 198       4.894   8.902  17.393  1.00 92.19           H
ATOM   2930  CB  CYS A 198       5.787   8.324  15.552  1.00 92.19           C
ATOM   2931 1HB  CYS A 198       6.416   9.214  15.591  1.00 92.19           H
ATOM   2932 2HB  CYS A 198       6.408   7.512  15.173  1.00 92.19           H
ATOM   2933  SG  CYS A 198       4.373   8.607  14.426  1.00 92.19           S
ATOM   2934  HN  CYS A 198       7.134   7.117  17.344  1.00 92.19           H
ATOM   2935  N   THR A 199       3.072   7.215  17.546  1.00 91.63           N
ATOM   2936  CA  THR A 199       1.965   6.276  17.613  1.00 91.63           C
ATOM   2937  C   THR A 199       0.633   7.008  17.435  1.00 91.63           C
ATOM   2938  O   THR A 199       0.583   8.235  17.488  1.00 91.63           O
ATOM   2939  HA  THR A 199       2.059   5.575  16.784  1.00 91.63           H
ATOM   2940  CB  THR A 199       2.069   5.517  18.938  1.00 91.63           C
ATOM   2941  HB  THR A 199       3.088   5.173  19.110  1.00 91.63           H
ATOM   2942  OG1 THR A 199       1.084   4.493  18.829  1.00 91.63           O
ATOM   2943  HG1 THR A 199       1.254   3.781  19.511  1.00 91.63           H
ATOM   2944  CG2 THR A 199       1.604   6.355  20.131  1.00 91.63           C
ATOM   2945 1HG2 THR A 199       0.563   6.643  19.989  1.00 91.63           H
ATOM   2946 2HG2 THR A 199       2.221   7.251  20.208  1.00 91.63           H
ATOM   2947 3HG2 THR A 199       1.699   5.769  21.045  1.00 91.63           H
ATOM   2948  HN  THR A 199       2.911   8.091  18.001  1.00 91.63           H
ATOM   2949  N   MET A 200      -0.413   6.222  17.226  1.00 91.68           N
ATOM   2950  CA  MET A 200      -1.768   6.730  17.360  1.00 91.68           C
ATOM   2951  C   MET A 200      -2.268   6.583  18.798  1.00 91.68           C
ATOM   2952  O   MET A 200      -2.090   5.536  19.418  1.00 91.68           O
ATOM   2953  HA  MET A 200      -1.714   7.785  17.092  1.00 91.68           H
ATOM   2954  CB  MET A 200      -2.696   5.963  16.416  1.00 91.68           C
ATOM   2955 1HB  MET A 200      -2.617   4.893  16.612  1.00 91.68           H
ATOM   2956 2HB  MET A 200      -3.731   6.246  16.608  1.00 91.68           H
ATOM   2957  CG  MET A 200      -2.348   6.247  14.954  1.00 91.68           C
ATOM   2958 1HG  MET A 200      -2.365   7.321  14.769  1.00 91.68           H
ATOM   2959 2HG  MET A 200      -1.336   5.902  14.739  1.00 91.68           H
ATOM   2960  SD  MET A 200      -3.511   5.425  13.878  1.00 91.68           S
ATOM   2961  CE  MET A 200      -3.284   3.736  14.408  1.00 91.68           C
ATOM   2962 1HE  MET A 200      -2.248   3.440  14.247  1.00 91.68           H
ATOM   2963 2HE  MET A 200      -3.526   3.652  15.468  1.00 91.68           H
ATOM   2964 3HE  MET A 200      -3.942   3.083  13.834  1.00 91.68           H
ATOM   2965  HN  MET A 200      -0.346   5.258  16.969  1.00 91.68           H
ATOM   2966  N   VAL A 201      -2.885   7.649  19.288  1.00 92.32           N
ATOM   2967  CA  VAL A 201      -3.538   7.606  20.585  1.00 92.32           C
ATOM   2968  C   VAL A 201      -5.015   7.968  20.419  1.00 92.32           C
ATOM   2969  O   VAL A 201      -5.344   8.992  19.823  1.00 92.32           O
ATOM   2970  HA  VAL A 201      -3.467   6.583  20.955  1.00 92.32           H
ATOM   2971  CB  VAL A 201      -2.806   8.518  21.571  1.00 92.32           C
ATOM   2972  HB  VAL A 201      -2.848   9.535  21.181  1.00 92.32           H
ATOM   2973  CG1 VAL A 201      -3.492   8.510  22.939  1.00 92.32           C
ATOM   2974 1HG1 VAL A 201      -4.518   8.862  22.833  1.00 92.32           H
ATOM   2975 2HG1 VAL A 201      -3.494   7.496  23.338  1.00 92.32           H
ATOM   2976 3HG1 VAL A 201      -2.951   9.167  23.620  1.00 92.32           H
ATOM   2977  CG2 VAL A 201      -1.333   8.123  21.693  1.00 92.32           C
ATOM   2978 1HG2 VAL A 201      -1.261   7.095  22.049  1.00 92.32           H
ATOM   2979 2HG2 VAL A 201      -0.852   8.205  20.718  1.00 92.32           H
ATOM   2980 3HG2 VAL A 201      -0.836   8.788  22.400  1.00 92.32           H
ATOM   2981  HN  VAL A 201      -2.942   8.529  18.815  1.00 92.32           H
ATOM   2982  N   TYR A 202      -5.867   7.107  20.957  1.00 91.01           N
ATOM   2983  CA  TYR A 202      -7.302   7.288  20.820  1.00 91.01           C
ATOM   2984  C   TYR A 202      -7.894   7.944  22.069  1.00 91.01           C
ATOM   2985  O   TYR A 202      -8.026   7.300  23.109  1.00 91.01           O
ATOM   2986  HA  TYR A 202      -7.478   7.935  19.961  1.00 91.01           H
ATOM   2987  CB  TYR A 202      -7.892   5.885  20.668  1.00 91.01           C
ATOM   2988 1HB  TYR A 202      -7.598   5.283  21.527  1.00 91.01           H
ATOM   2989 2HB  TYR A 202      -8.979   5.955  20.685  1.00 91.01           H
ATOM   2990  CG  TYR A 202      -7.461   5.165  19.388  1.00 91.01           C
ATOM   2991  CD1 TYR A 202      -8.137   5.394  18.207  1.00 91.01           C
ATOM   2992  HD1 TYR A 202      -8.977   6.088  18.185  1.00 91.01           H
ATOM   2993  CD2 TYR A 202      -6.397   4.286  19.415  1.00 91.01           C
ATOM   2994  HD2 TYR A 202      -5.864   4.105  20.348  1.00 91.01           H
ATOM   2995  CE1 TYR A 202      -7.732   4.716  17.002  1.00 91.01           C
ATOM   2996  HE1 TYR A 202      -8.257   4.888  16.063  1.00 91.01           H
ATOM   2997  CE2 TYR A 202      -5.992   3.608  18.211  1.00 91.01           C
ATOM   2998  HE2 TYR A 202      -5.154   2.912  18.218  1.00 91.01           H
ATOM   2999  CZ  TYR A 202      -6.680   3.857  17.064  1.00 91.01           C
ATOM   3000  OH  TYR A 202      -6.297   3.217  15.927  1.00 91.01           O
ATOM   3001  HH  TYR A 202      -5.730   2.425  16.154  1.00 91.01           H
ATOM   3002  HN  TYR A 202      -5.591   6.299  21.478  1.00 91.01           H
ATOM   3003  N   PRO A 203      -8.258   9.231  21.991  1.00 81.45           N
ATOM   3004  CA  PRO A 203      -8.849   9.919  23.142  1.00 81.45           C
ATOM   3005  C   PRO A 203     -10.240   9.400  23.472  1.00 81.45           C
ATOM   3006  O   PRO A 203     -10.812   8.620  22.712  1.00 81.45           O
ATOM   3007  HA  PRO A 203      -8.257   9.732  24.037  1.00 81.45           H
ATOM   3008  CB  PRO A 203      -8.878  11.387  22.711  1.00 81.45           C
ATOM   3009 1HB  PRO A 203      -9.733  11.913  23.137  1.00 81.45           H
ATOM   3010 2HB  PRO A 203      -7.984  11.918  23.035  1.00 81.45           H
ATOM   3011  CG  PRO A 203      -8.965  11.316  21.213  1.00 81.45           C
ATOM   3012 1HG  PRO A 203      -9.998  11.203  20.883  1.00 81.45           H
ATOM   3013 2HG  PRO A 203      -8.581  12.226  20.753  1.00 81.45           H
ATOM   3014  CD  PRO A 203      -8.140  10.124  20.824  1.00 81.45           C
ATOM   3015 1HD  PRO A 203      -8.519   9.652  19.918  1.00 81.45           H
ATOM   3016 2HD  PRO A 203      -7.103  10.399  20.632  1.00 81.45           H
ATOM   3017  N   SER A 204     -10.751   9.852  24.608  1.00 70.85           N
ATOM   3018  CA  SER A 204     -12.144   9.619  24.946  1.00 70.85           C
ATOM   3019  C   SER A 204     -12.277   8.332  25.763  1.00 70.85           C
ATOM   3020  O   SER A 204     -11.386   7.484  25.740  1.00 70.85           O
ATOM   3021  HA  SER A 204     -12.445  10.482  25.541  1.00 70.85           H
ATOM   3022  CB  SER A 204     -13.011   9.541  23.688  1.00 70.85           C
ATOM   3023 1HB  SER A 204     -14.031   9.838  23.931  1.00 70.85           H
ATOM   3024 2HB  SER A 204     -12.640  10.249  22.948  1.00 70.85           H
ATOM   3025  OG  SER A 204     -13.020   8.231  23.127  1.00 70.85           O
ATOM   3026  HG  SER A 204     -13.554   8.224  22.282  1.00 70.85           H
ATOM   3027  HN  SER A 204     -10.230  10.367  25.289  1.00 70.85           H
ATOM   3028  N   ASP A 205     -13.395   8.228  26.466  1.00 73.34           N
ATOM   3029  CA  ASP A 205     -13.687   7.029  27.234  1.00 73.34           C
ATOM   3030  C   ASP A 205     -13.947   5.866  26.275  1.00 73.34           C
ATOM   3031  O   ASP A 205     -13.832   4.703  26.658  1.00 73.34           O
ATOM   3032  HA  ASP A 205     -12.808   6.867  27.857  1.00 73.34           H
ATOM   3033  CB  ASP A 205     -14.936   7.218  28.097  1.00 73.34           C
ATOM   3034 1HB  ASP A 205     -15.768   7.546  27.473  1.00 73.34           H
ATOM   3035 2HB  ASP A 205     -15.226   6.265  28.538  1.00 73.34           H
ATOM   3036  CG  ASP A 205     -14.687   8.245  29.204  1.00 73.34           C
ATOM   3037  OD1 ASP A 205     -13.603   8.163  29.819  1.00 73.34           O
ATOM   3038  OD2 ASP A 205     -15.587   9.087  29.409  1.00 73.34           O
ATOM   3039  HN  ASP A 205     -14.093   8.942  26.516  1.00 73.34           H
ATOM   3040  N   GLU A 206     -14.293   6.219  25.046  1.00 83.90           N
ATOM   3041  CA  GLU A 206     -14.648   5.221  24.051  1.00 83.90           C
ATOM   3042  C   GLU A 206     -13.442   4.904  23.164  1.00 83.90           C
ATOM   3043  O   GLU A 206     -13.602   4.442  22.035  1.00 83.90           O
ATOM   3044  HA  GLU A 206     -14.932   4.335  24.619  1.00 83.90           H
ATOM   3045  CB  GLU A 206     -15.841   5.683  23.212  1.00 83.90           C
ATOM   3046 1HB  GLU A 206     -15.626   6.657  22.773  1.00 83.90           H
ATOM   3047 2HB  GLU A 206     -16.085   4.922  22.471  1.00 83.90           H
ATOM   3048  CG  GLU A 206     -17.088   5.856  24.080  1.00 83.90           C
ATOM   3049 1HG  GLU A 206     -16.826   5.725  25.130  1.00 83.90           H
ATOM   3050 2HG  GLU A 206     -17.474   6.869  23.971  1.00 83.90           H
ATOM   3051  CD  GLU A 206     -18.171   4.848  23.691  1.00 83.90           C
ATOM   3052  OE1 GLU A 206     -18.745   4.243  24.622  1.00 83.90           O
ATOM   3053  OE2 GLU A 206     -18.401   4.704  22.470  1.00 83.90           O
ATOM   3054  HN  GLU A 206     -14.333   7.166  24.727  1.00 83.90           H
ATOM   3055  N   SER A 207     -12.263   5.167  23.707  1.00 89.67           N
ATOM   3056  CA  SER A 207     -11.037   5.028  22.939  1.00 89.67           C
ATOM   3057  C   SER A 207     -10.931   3.610  22.375  1.00 89.67           C
ATOM   3058  O   SER A 207     -10.446   3.415  21.261  1.00 89.67           O
ATOM   3059  HA  SER A 207     -11.119   5.756  22.131  1.00 89.67           H
ATOM   3060  CB  SER A 207      -9.811   5.352  23.794  1.00 89.67           C
ATOM   3061 1HB  SER A 207      -8.908   5.066  23.256  1.00 89.67           H
ATOM   3062 2HB  SER A 207      -9.757   6.429  23.957  1.00 89.67           H
ATOM   3063  OG  SER A 207      -9.846   4.684  25.052  1.00 89.67           O
ATOM   3064  HG  SER A 207     -10.083   5.331  25.777  1.00 89.67           H
ATOM   3065  HN  SER A 207     -12.137   5.468  24.652  1.00 89.67           H
ATOM   3066  N   THR A 208     -11.392   2.655  23.169  1.00 90.05           N
ATOM   3067  CA  THR A 208     -11.336   1.259  22.772  1.00 90.05           C
ATOM   3068  C   THR A 208     -12.238   1.012  21.561  1.00 90.05           C
ATOM   3069  O   THR A 208     -11.846   0.323  20.621  1.00 90.05           O
ATOM   3070  HA  THR A 208     -10.316   1.030  22.463  1.00 90.05           H
ATOM   3071  CB  THR A 208     -11.706   0.406  23.988  1.00 90.05           C
ATOM   3072  HB  THR A 208     -11.668  -0.656  23.744  1.00 90.05           H
ATOM   3073  OG1 THR A 208     -12.982   0.901  24.384  1.00 90.05           O
ATOM   3074  HG1 THR A 208     -13.435   0.239  24.981  1.00 90.05           H
ATOM   3075  CG2 THR A 208     -10.807   0.686  25.194  1.00 90.05           C
ATOM   3076 1HG2 THR A 208     -10.898   1.734  25.479  1.00 90.05           H
ATOM   3077 2HG2 THR A 208      -9.771   0.468  24.934  1.00 90.05           H
ATOM   3078 3HG2 THR A 208     -11.112   0.054  26.029  1.00 90.05           H
ATOM   3079  HN  THR A 208     -11.798   2.823  24.068  1.00 90.05           H
ATOM   3080  N   LYS A 209     -13.429   1.590  21.622  1.00 91.39           N
ATOM   3081  CA  LYS A 209     -14.381   1.460  20.532  1.00 91.39           C
ATOM   3082  C   LYS A 209     -13.803   2.114  19.275  1.00 91.39           C
ATOM   3083  O   LYS A 209     -13.913   1.567  18.180  1.00 91.39           O
ATOM   3084  HA  LYS A 209     -14.512   0.395  20.338  1.00 91.39           H
ATOM   3085  CB  LYS A 209     -15.745   2.016  20.943  1.00 91.39           C
ATOM   3086 1HB  LYS A 209     -15.625   3.019  21.352  1.00 91.39           H
ATOM   3087 2HB  LYS A 209     -16.385   2.105  20.065  1.00 91.39           H
ATOM   3088  CG  LYS A 209     -16.416   1.113  21.980  1.00 91.39           C
ATOM   3089 1HG  LYS A 209     -16.632   0.141  21.536  1.00 91.39           H
ATOM   3090 2HG  LYS A 209     -15.733   0.938  22.812  1.00 91.39           H
ATOM   3091  CD  LYS A 209     -17.710   1.742  22.500  1.00 91.39           C
ATOM   3092 1HD  LYS A 209     -17.482   2.667  23.030  1.00 91.39           H
ATOM   3093 2HD  LYS A 209     -18.353   2.006  21.661  1.00 91.39           H
ATOM   3094  CE  LYS A 209     -18.449   0.782  23.435  1.00 91.39           C
ATOM   3095 1HE  LYS A 209     -18.694  -0.137  22.902  1.00 91.39           H
ATOM   3096 2HE  LYS A 209     -17.802   0.505  24.267  1.00 91.39           H
ATOM   3097  NZ  LYS A 209     -19.687   1.410  23.949  1.00 91.39           N
ATOM   3098 1HZ  LYS A 209     -20.181   0.749  24.538  1.00 91.39           H
ATOM   3099 2HZ  LYS A 209     -19.448   2.233  24.491  1.00 91.39           H
ATOM   3100 3HZ  LYS A 209     -20.279   1.678  23.170  1.00 91.39           H
ATOM   3101  HN  LYS A 209     -13.746   2.137  22.397  1.00 91.39           H
ATOM   3102  N   LEU A 210     -13.199   3.276  19.476  1.00 92.23           N
ATOM   3103  CA  LEU A 210     -12.656   4.039  18.366  1.00 92.23           C
ATOM   3104  C   LEU A 210     -11.565   3.219  17.674  1.00 92.23           C
ATOM   3105  O   LEU A 210     -11.564   3.088  16.451  1.00 92.23           O
ATOM   3106  HA  LEU A 210     -13.467   4.204  17.655  1.00 92.23           H
ATOM   3107  CB  LEU A 210     -12.184   5.415  18.841  1.00 92.23           C
ATOM   3108 1HB  LEU A 210     -13.011   5.902  19.358  1.00 92.23           H
ATOM   3109 2HB  LEU A 210     -11.390   5.271  19.574  1.00 92.23           H
ATOM   3110  CG  LEU A 210     -11.671   6.360  17.753  1.00 92.23           C
ATOM   3111  HG  LEU A 210     -10.872   5.855  17.210  1.00 92.23           H
ATOM   3112  CD1 LEU A 210     -12.773   6.681  16.741  1.00 92.23           C
ATOM   3113 1HD1 LEU A 210     -13.114   5.759  16.270  1.00 92.23           H
ATOM   3114 2HD1 LEU A 210     -13.608   7.159  17.253  1.00 92.23           H
ATOM   3115 3HD1 LEU A 210     -12.381   7.355  15.979  1.00 92.23           H
ATOM   3116  CD2 LEU A 210     -11.069   7.626  18.366  1.00 92.23           C
ATOM   3117 1HD2 LEU A 210     -11.830   8.145  18.949  1.00 92.23           H
ATOM   3118 2HD2 LEU A 210     -10.236   7.355  19.015  1.00 92.23           H
ATOM   3119 3HD2 LEU A 210     -10.712   8.281  17.571  1.00 92.23           H
ATOM   3120  HN  LEU A 210     -13.079   3.696  20.376  1.00 92.23           H
ATOM   3121  N   LYS A 211     -10.663   2.690  18.487  1.00 92.59           N
ATOM   3122  CA  LYS A 211      -9.577   1.874  17.970  1.00 92.59           C
ATOM   3123  C   LYS A 211     -10.158   0.718  17.154  1.00 92.59           C
ATOM   3124  O   LYS A 211      -9.737   0.478  16.023  1.00 92.59           O
ATOM   3125  HA  LYS A 211      -8.984   2.502  17.306  1.00 92.59           H
ATOM   3126  CB  LYS A 211      -8.658   1.423  19.107  1.00 92.59           C
ATOM   3127 1HB  LYS A 211      -8.209   2.294  19.585  1.00 92.59           H
ATOM   3128 2HB  LYS A 211      -9.242   0.908  19.870  1.00 92.59           H
ATOM   3129  CG  LYS A 211      -7.557   0.496  18.587  1.00 92.59           C
ATOM   3130 1HG  LYS A 211      -7.994  -0.450  18.269  1.00 92.59           H
ATOM   3131 2HG  LYS A 211      -7.087   0.941  17.711  1.00 92.59           H
ATOM   3132  CD  LYS A 211      -6.502   0.240  19.665  1.00 92.59           C
ATOM   3133 1HD  LYS A 211      -6.119   1.190  20.037  1.00 92.59           H
ATOM   3134 2HD  LYS A 211      -6.958  -0.273  20.512  1.00 92.59           H
ATOM   3135  CE  LYS A 211      -5.348  -0.600  19.114  1.00 92.59           C
ATOM   3136 1HE  LYS A 211      -5.712  -1.590  18.835  1.00 92.59           H
ATOM   3137 2HE  LYS A 211      -4.955  -0.139  18.208  1.00 92.59           H
ATOM   3138  NZ  LYS A 211      -4.272  -0.727  20.121  1.00 92.59           N
ATOM   3139 1HZ  LYS A 211      -3.437  -1.097  19.680  1.00 92.59           H
ATOM   3140 2HZ  LYS A 211      -4.069   0.185  20.516  1.00 92.59           H
ATOM   3141 3HZ  LYS A 211      -4.571  -1.356  20.859  1.00 92.59           H
ATOM   3142  HN  LYS A 211     -10.666   2.810  19.480  1.00 92.59           H
ATOM   3143  N   SER A 212     -11.117   0.031  17.758  1.00 92.13           N
ATOM   3144  CA  SER A 212     -11.707  -1.140  17.132  1.00 92.13           C
ATOM   3145  C   SER A 212     -12.321  -0.758  15.784  1.00 92.13           C
ATOM   3146  O   SER A 212     -12.180  -1.489  14.804  1.00 92.13           O
ATOM   3147  HA  SER A 212     -10.883  -1.839  16.993  1.00 92.13           H
ATOM   3148  CB  SER A 212     -12.766  -1.773  18.037  1.00 92.13           C
ATOM   3149 1HB  SER A 212     -13.538  -1.037  18.261  1.00 92.13           H
ATOM   3150 2HB  SER A 212     -13.251  -2.593  17.508  1.00 92.13           H
ATOM   3151  OG  SER A 212     -12.207  -2.259  19.254  1.00 92.13           O
ATOM   3152  HG  SER A 212     -12.186  -1.528  19.937  1.00 92.13           H
ATOM   3153  HN  SER A 212     -11.488   0.262  18.657  1.00 92.13           H
ATOM   3154  N   ALA A 213     -12.990   0.386  15.776  1.00 92.50           N
ATOM   3155  CA  ALA A 213     -13.663   0.851  14.576  1.00 92.50           C
ATOM   3156  C   ALA A 213     -12.621   1.166  13.501  1.00 92.50           C
ATOM   3157  O   ALA A 213     -12.775   0.770  12.346  1.00 92.50           O
ATOM   3158  HA  ALA A 213     -14.305   0.045  14.221  1.00 92.50           H
ATOM   3159  CB  ALA A 213     -14.534   2.062  14.915  1.00 92.50           C
ATOM   3160 1HB  ALA A 213     -15.277   1.778  15.661  1.00 92.50           H
ATOM   3161 2HB  ALA A 213     -13.907   2.860  15.313  1.00 92.50           H
ATOM   3162 3HB  ALA A 213     -15.039   2.411  14.015  1.00 92.50           H
ATOM   3163  HN  ALA A 213     -13.075   0.989  16.569  1.00 92.50           H
ATOM   3164  N   VAL A 214     -11.582   1.875  13.919  1.00 90.60           N
ATOM   3165  CA  VAL A 214     -10.546   2.301  12.994  1.00 90.60           C
ATOM   3166  C   VAL A 214      -9.852   1.069  12.409  1.00 90.60           C
ATOM   3167  O   VAL A 214      -9.559   1.024  11.215  1.00 90.60           O
ATOM   3168  HA  VAL A 214     -11.031   2.846  12.184  1.00 90.60           H
ATOM   3169  CB  VAL A 214      -9.578   3.255  13.695  1.00 90.60           C
ATOM   3170  HB  VAL A 214      -9.268   2.790  14.631  1.00 90.60           H
ATOM   3171  CG1 VAL A 214      -8.325   3.487  12.848  1.00 90.60           C
ATOM   3172 1HG1 VAL A 214      -7.819   2.536  12.681  1.00 90.60           H
ATOM   3173 2HG1 VAL A 214      -8.610   3.921  11.889  1.00 90.60           H
ATOM   3174 3HG1 VAL A 214      -7.654   4.169  13.370  1.00 90.60           H
ATOM   3175  CG2 VAL A 214     -10.264   4.580  14.034  1.00 90.60           C
ATOM   3176 1HG2 VAL A 214     -10.616   5.052  13.117  1.00 90.60           H
ATOM   3177 2HG2 VAL A 214     -11.110   4.393  14.695  1.00 90.60           H
ATOM   3178 3HG2 VAL A 214      -9.553   5.240  14.532  1.00 90.60           H
ATOM   3179  HN  VAL A 214     -11.443   2.157  14.868  1.00 90.60           H
ATOM   3180  N   LEU A 215      -9.609   0.098  13.278  1.00 91.34           N
ATOM   3181  CA  LEU A 215      -8.950  -1.129  12.864  1.00 91.34           C
ATOM   3182  C   LEU A 215      -9.841  -1.870  11.865  1.00 91.34           C
ATOM   3183  O   LEU A 215      -9.363  -2.354  10.841  1.00 91.34           O
ATOM   3184  HA  LEU A 215      -8.025  -0.849  12.360  1.00 91.34           H
ATOM   3185  CB  LEU A 215      -8.565  -1.968  14.084  1.00 91.34           C
ATOM   3186 1HB  LEU A 215      -9.353  -1.871  14.831  1.00 91.34           H
ATOM   3187 2HB  LEU A 215      -8.535  -3.016  13.785  1.00 91.34           H
ATOM   3188  CG  LEU A 215      -7.230  -1.617  14.745  1.00 91.34           C
ATOM   3189  HG  LEU A 215      -7.144  -0.531  14.786  1.00 91.34           H
ATOM   3190  CD1 LEU A 215      -7.179  -2.130  16.185  1.00 91.34           C
ATOM   3191 1HD1 LEU A 215      -7.984  -1.675  16.761  1.00 91.34           H
ATOM   3192 2HD1 LEU A 215      -7.297  -3.214  16.189  1.00 91.34           H
ATOM   3193 3HD1 LEU A 215      -6.220  -1.867  16.631  1.00 91.34           H
ATOM   3194  CD2 LEU A 215      -6.054  -2.132  13.911  1.00 91.34           C
ATOM   3195 1HD2 LEU A 215      -6.123  -3.215  13.816  1.00 91.34           H
ATOM   3196 2HD2 LEU A 215      -6.084  -1.677  12.921  1.00 91.34           H
ATOM   3197 3HD2 LEU A 215      -5.118  -1.869  14.403  1.00 91.34           H
ATOM   3198  HN  LEU A 215      -9.854   0.140  14.246  1.00 91.34           H
ATOM   3199  N   THR A 216     -11.122  -1.935  12.199  1.00 92.26           N
ATOM   3200  CA  THR A 216     -12.082  -2.624  11.352  1.00 92.26           C
ATOM   3201  C   THR A 216     -12.106  -1.998   9.956  1.00 92.26           C
ATOM   3202  O   THR A 216     -12.119  -2.710   8.953  1.00 92.26           O
ATOM   3203  HA  THR A 216     -11.756  -3.657  11.234  1.00 92.26           H
ATOM   3204  CB  THR A 216     -13.440  -2.593  12.056  1.00 92.26           C
ATOM   3205  HB  THR A 216     -13.793  -1.569  12.177  1.00 92.26           H
ATOM   3206  OG1 THR A 216     -13.221  -3.315  13.265  1.00 92.26           O
ATOM   3207  HG1 THR A 216     -13.112  -2.679  14.028  1.00 92.26           H
ATOM   3208  CG2 THR A 216     -14.500  -3.415  11.319  1.00 92.26           C
ATOM   3209 1HG2 THR A 216     -14.177  -4.454  11.257  1.00 92.26           H
ATOM   3210 2HG2 THR A 216     -14.634  -3.016  10.313  1.00 92.26           H
ATOM   3211 3HG2 THR A 216     -15.444  -3.359  11.860  1.00 92.26           H
ATOM   3212  HN  THR A 216     -11.505  -1.529  13.028  1.00 92.26           H
ATOM   3213  N   LEU A 217     -12.112  -0.674   9.936  1.00 88.40           N
ATOM   3214  CA  LEU A 217     -12.138   0.056   8.680  1.00 88.40           C
ATOM   3215  C   LEU A 217     -10.891  -0.296   7.865  1.00 88.40           C
ATOM   3216  O   LEU A 217     -10.967  -0.466   6.649  1.00 88.40           O
ATOM   3217  HA  LEU A 217     -13.016  -0.276   8.127  1.00 88.40           H
ATOM   3218  CB  LEU A 217     -12.303   1.555   8.934  1.00 88.40           C
ATOM   3219 1HB  LEU A 217     -13.178   1.702   9.566  1.00 88.40           H
ATOM   3220 2HB  LEU A 217     -11.439   1.905   9.499  1.00 88.40           H
ATOM   3221  CG  LEU A 217     -12.453   2.434   7.690  1.00 88.40           C
ATOM   3222  HG  LEU A 217     -11.637   2.202   7.007  1.00 88.40           H
ATOM   3223  CD1 LEU A 217     -13.759   2.125   6.956  1.00 88.40           C
ATOM   3224 1HD1 LEU A 217     -13.764   1.079   6.648  1.00 88.40           H
ATOM   3225 2HD1 LEU A 217     -14.603   2.311   7.620  1.00 88.40           H
ATOM   3226 3HD1 LEU A 217     -13.841   2.763   6.076  1.00 88.40           H
ATOM   3227  CD2 LEU A 217     -12.335   3.917   8.049  1.00 88.40           C
ATOM   3228 1HD2 LEU A 217     -13.116   4.182   8.761  1.00 88.40           H
ATOM   3229 2HD2 LEU A 217     -11.358   4.106   8.494  1.00 88.40           H
ATOM   3230 3HD2 LEU A 217     -12.446   4.518   7.147  1.00 88.40           H
ATOM   3231  HN  LEU A 217     -12.100  -0.102  10.757  1.00 88.40           H
ATOM   3232  N   LYS A 218      -9.773  -0.396   8.568  1.00 85.93           N
ATOM   3233  CA  LYS A 218      -8.507  -0.702   7.923  1.00 85.93           C
ATOM   3234  C   LYS A 218      -8.577  -2.103   7.313  1.00 85.93           C
ATOM   3235  O   LYS A 218      -8.031  -2.344   6.237  1.00 85.93           O
ATOM   3236  HA  LYS A 218      -8.369   0.019   7.117  1.00 85.93           H
ATOM   3237  CB  LYS A 218      -7.347  -0.515   8.902  1.00 85.93           C
ATOM   3238 1HB  LYS A 218      -7.586  -0.993   9.852  1.00 85.93           H
ATOM   3239 2HB  LYS A 218      -6.456  -1.007   8.514  1.00 85.93           H
ATOM   3240  CG  LYS A 218      -7.057   0.970   9.131  1.00 85.93           C
ATOM   3241 1HG  LYS A 218      -6.692   1.419   8.207  1.00 85.93           H
ATOM   3242 2HG  LYS A 218      -7.979   1.488   9.394  1.00 85.93           H
ATOM   3243  CD  LYS A 218      -6.022   1.162  10.241  1.00 85.93           C
ATOM   3244 1HD  LYS A 218      -6.353   0.648  11.144  1.00 85.93           H
ATOM   3245 2HD  LYS A 218      -5.076   0.708   9.945  1.00 85.93           H
ATOM   3246  CE  LYS A 218      -5.809   2.647  10.542  1.00 85.93           C
ATOM   3247 1HE  LYS A 218      -5.757   3.209   9.610  1.00 85.93           H
ATOM   3248 2HE  LYS A 218      -6.659   3.036  11.102  1.00 85.93           H
ATOM   3249  NZ  LYS A 218      -4.564   2.845  11.318  1.00 85.93           N
ATOM   3250 1HZ  LYS A 218      -4.684   3.625  11.955  1.00 85.93           H
ATOM   3251 2HZ  LYS A 218      -4.358   2.005  11.847  1.00 85.93           H
ATOM   3252 3HZ  LYS A 218      -3.798   3.041  10.684  1.00 85.93           H
ATOM   3253  HN  LYS A 218      -9.722  -0.271   9.559  1.00 85.93           H
ATOM   3254  N   VAL A 219      -9.254  -2.991   8.026  1.00 87.85           N
ATOM   3255  CA  VAL A 219      -9.358  -4.375   7.594  1.00 87.85           C
ATOM   3256  C   VAL A 219     -10.261  -4.454   6.362  1.00 87.85           C
ATOM   3257  O   VAL A 219      -9.948  -5.157   5.402  1.00 87.85           O
ATOM   3258  HA  VAL A 219      -8.358  -4.710   7.319  1.00 87.85           H
ATOM   3259  CB  VAL A 219      -9.848  -5.248   8.751  1.00 87.85           C
ATOM   3260  HB  VAL A 219     -10.725  -4.768   9.185  1.00 87.85           H
ATOM   3261  CG1 VAL A 219     -10.268  -6.633   8.253  1.00 87.85           C
ATOM   3262 1HG1 VAL A 219     -11.075  -6.528   7.527  1.00 87.85           H
ATOM   3263 2HG1 VAL A 219      -9.416  -7.123   7.781  1.00 87.85           H
ATOM   3264 3HG1 VAL A 219     -10.612  -7.233   9.095  1.00 87.85           H
ATOM   3265  CG2 VAL A 219      -8.784  -5.359   9.844  1.00 87.85           C
ATOM   3266 1HG2 VAL A 219      -7.880  -5.805   9.428  1.00 87.85           H
ATOM   3267 2HG2 VAL A 219      -8.554  -4.365  10.230  1.00 87.85           H
ATOM   3268 3HG2 VAL A 219      -9.158  -5.985  10.654  1.00 87.85           H
ATOM   3269  HN  VAL A 219      -9.724  -2.779   8.883  1.00 87.85           H
ATOM   3270  N   ILE A 220     -11.363  -3.722   6.427  1.00 88.18           N
ATOM   3271  CA  ILE A 220     -12.349  -3.755   5.360  1.00 88.18           C
ATOM   3272  C   ILE A 220     -11.737  -3.163   4.089  1.00 88.18           C
ATOM   3273  O   ILE A 220     -11.759  -3.793   3.033  1.00 88.18           O
ATOM   3274  HA  ILE A 220     -12.591  -4.801   5.172  1.00 88.18           H
ATOM   3275  CB  ILE A 220     -13.640  -3.064   5.801  1.00 88.18           C
ATOM   3276  HB  ILE A 220     -13.378  -2.108   6.255  1.00 88.18           H
ATOM   3277  CG1 ILE A 220     -14.366  -3.887   6.868  1.00 88.18           C
ATOM   3278 1HG1 ILE A 220     -14.736  -4.813   6.428  1.00 88.18           H
ATOM   3279 2HG1 ILE A 220     -13.666  -4.165   7.655  1.00 88.18           H
ATOM   3280  CG2 ILE A 220     -14.539  -2.762   4.600  1.00 88.18           C
ATOM   3281 1HG2 ILE A 220     -14.011  -2.107   3.907  1.00 88.18           H
ATOM   3282 2HG2 ILE A 220     -14.795  -3.694   4.095  1.00 88.18           H
ATOM   3283 3HG2 ILE A 220     -15.449  -2.271   4.942  1.00 88.18           H
ATOM   3284  CD1 ILE A 220     -15.532  -3.099   7.468  1.00 88.18           C
ATOM   3285 1HD1 ILE A 220     -15.155  -2.186   7.928  1.00 88.18           H
ATOM   3286 2HD1 ILE A 220     -16.241  -2.843   6.681  1.00 88.18           H
ATOM   3287 3HD1 ILE A 220     -16.030  -3.707   8.223  1.00 88.18           H
ATOM   3288  HN  ILE A 220     -11.587  -3.116   7.191  1.00 88.18           H
ATOM   3289  N   LEU A 221     -11.206  -1.958   4.232  1.00 82.44           N
ATOM   3290  CA  LEU A 221     -10.720  -1.213   3.083  1.00 82.44           C
ATOM   3291  C   LEU A 221      -9.312  -1.695   2.726  1.00 82.44           C
ATOM   3292  O   LEU A 221      -8.856  -1.511   1.599  1.00 82.44           O
ATOM   3293  HA  LEU A 221     -11.383  -1.433   2.247  1.00 82.44           H
ATOM   3294  CB  LEU A 221     -10.806   0.292   3.345  1.00 82.44           C
ATOM   3295 1HB  LEU A 221     -10.152   0.533   4.184  1.00 82.44           H
ATOM   3296 2HB  LEU A 221     -10.412   0.816   2.474  1.00 82.44           H
ATOM   3297  CG  LEU A 221     -12.201   0.842   3.648  1.00 82.44           C
ATOM   3298  HG  LEU A 221     -12.571   0.356   4.551  1.00 82.44           H
ATOM   3299  CD1 LEU A 221     -12.149   2.344   3.931  1.00 82.44           C
ATOM   3300 1HD1 LEU A 221     -11.506   2.530   4.792  1.00 82.44           H
ATOM   3301 2HD1 LEU A 221     -11.750   2.865   3.061  1.00 82.44           H
ATOM   3302 3HD1 LEU A 221     -13.154   2.709   4.143  1.00 82.44           H
ATOM   3303  CD2 LEU A 221     -13.179   0.505   2.521  1.00 82.44           C
ATOM   3304 1HD2 LEU A 221     -12.825   0.945   1.588  1.00 82.44           H
ATOM   3305 2HD2 LEU A 221     -13.246  -0.577   2.409  1.00 82.44           H
ATOM   3306 3HD2 LEU A 221     -14.163   0.907   2.761  1.00 82.44           H
ATOM   3307  HN  LEU A 221     -11.105  -1.492   5.111  1.00 82.44           H
ATOM   3308  N   GLY A 222      -8.663  -2.304   3.708  1.00 75.45           N
ATOM   3309  CA  GLY A 222      -7.270  -2.690   3.558  1.00 75.45           C
ATOM   3310  C   GLY A 222      -7.148  -4.042   2.853  1.00 75.45           C
ATOM   3311  O   GLY A 222      -6.157  -4.305   2.173  1.00 75.45           O
ATOM   3312 1HA  GLY A 222      -6.738  -1.929   2.987  1.00 75.45           H
ATOM   3313 2HA  GLY A 222      -6.796  -2.742   4.538  1.00 75.45           H
ATOM   3314  HN  GLY A 222      -9.073  -2.534   4.591  1.00 75.45           H
ATOM   3315  N   PHE A 223      -8.170  -4.865   3.039  1.00 76.68           N
ATOM   3316  CA  PHE A 223      -8.105  -6.250   2.605  1.00 76.68           C
ATOM   3317  C   PHE A 223      -9.332  -6.621   1.770  1.00 76.68           C
ATOM   3318  O   PHE A 223      -9.224  -6.843   0.565  1.00 76.68           O
ATOM   3319  HA  PHE A 223      -7.208  -6.355   1.995  1.00 76.68           H
ATOM   3320  CB  PHE A 223      -8.081  -7.114   3.867  1.00 76.68           C
ATOM   3321 1HB  PHE A 223      -7.281  -6.763   4.520  1.00 76.68           H
ATOM   3322 2HB  PHE A 223      -9.017  -6.975   4.408  1.00 76.68           H
ATOM   3323  CG  PHE A 223      -7.880  -8.606   3.596  1.00 76.68           C
ATOM   3324  CD1 PHE A 223      -8.841  -9.498   3.958  1.00 76.68           C
ATOM   3325  HD1 PHE A 223      -9.754  -9.149   4.441  1.00 76.68           H
ATOM   3326  CD2 PHE A 223      -6.741  -9.041   2.993  1.00 76.68           C
ATOM   3327  HD2 PHE A 223      -5.971  -8.326   2.703  1.00 76.68           H
ATOM   3328  CE1 PHE A 223      -8.655 -10.883   3.707  1.00 76.68           C
ATOM   3329  HE1 PHE A 223      -9.425 -11.598   3.997  1.00 76.68           H
ATOM   3330  CE2 PHE A 223      -6.556 -10.426   2.742  1.00 76.68           C
ATOM   3331  HE2 PHE A 223      -5.643 -10.775   2.259  1.00 76.68           H
ATOM   3332  CZ  PHE A 223      -7.517 -11.318   3.104  1.00 76.68           C
ATOM   3333  HZ  PHE A 223      -7.374 -12.381   2.911  1.00 76.68           H
ATOM   3334  HN  PHE A 223      -9.030  -4.599   3.476  1.00 76.68           H
ATOM   3335  N   PHE A 224     -10.472  -6.678   2.445  1.00 83.91           N
ATOM   3336  CA  PHE A 224     -11.637  -7.346   1.890  1.00 83.91           C
ATOM   3337  C   PHE A 224     -12.107  -6.654   0.609  1.00 83.91           C
ATOM   3338  O   PHE A 224     -12.340  -7.310  -0.405  1.00 83.91           O
ATOM   3339  HA  PHE A 224     -11.344  -8.370   1.661  1.00 83.91           H
ATOM   3340  CB  PHE A 224     -12.746  -7.256   2.941  1.00 83.91           C
ATOM   3341 1HB  PHE A 224     -12.722  -6.266   3.396  1.00 83.91           H
ATOM   3342 2HB  PHE A 224     -13.711  -7.356   2.445  1.00 83.91           H
ATOM   3343  CG  PHE A 224     -12.644  -8.311   4.044  1.00 83.91           C
ATOM   3344  CD1 PHE A 224     -13.007  -9.597   3.791  1.00 83.91           C
ATOM   3345  HD1 PHE A 224     -13.370  -9.876   2.802  1.00 83.91           H
ATOM   3346  CD2 PHE A 224     -12.191  -7.962   5.278  1.00 83.91           C
ATOM   3347  HD2 PHE A 224     -11.900  -6.932   5.481  1.00 83.91           H
ATOM   3348  CE1 PHE A 224     -12.913 -10.576   4.816  1.00 83.91           C
ATOM   3349  HE1 PHE A 224     -13.204 -11.606   4.613  1.00 83.91           H
ATOM   3350  CE2 PHE A 224     -12.097  -8.941   6.303  1.00 83.91           C
ATOM   3351  HE2 PHE A 224     -11.734  -8.662   7.292  1.00 83.91           H
ATOM   3352  CZ  PHE A 224     -12.460 -10.227   6.050  1.00 83.91           C
ATOM   3353  HZ  PHE A 224     -12.387 -10.979   6.836  1.00 83.91           H
ATOM   3354  HN  PHE A 224     -10.605  -6.279   3.352  1.00 83.91           H
ATOM   3355  N   LEU A 225     -12.233  -5.338   0.697  1.00 81.59           N
ATOM   3356  CA  LEU A 225     -12.718  -4.556  -0.427  1.00 81.59           C
ATOM   3357  C   LEU A 225     -11.768  -4.732  -1.613  1.00 81.59           C
ATOM   3358  O   LEU A 225     -12.199  -5.074  -2.713  1.00 81.59           O
ATOM   3359  HA  LEU A 225     -13.694  -4.953  -0.705  1.00 81.59           H
ATOM   3360  CB  LEU A 225     -12.924  -3.096  -0.016  1.00 81.59           C
ATOM   3361 1HB  LEU A 225     -13.652  -3.067   0.795  1.00 81.59           H
ATOM   3362 2HB  LEU A 225     -11.985  -2.717   0.386  1.00 81.59           H
ATOM   3363  CG  LEU A 225     -13.394  -2.148  -1.120  1.00 81.59           C
ATOM   3364  HG  LEU A 225     -12.754  -2.293  -1.990  1.00 81.59           H
ATOM   3365  CD1 LEU A 225     -14.825  -2.476  -1.552  1.00 81.59           C
ATOM   3366 1HD1 LEU A 225     -14.865  -3.498  -1.929  1.00 81.59           H
ATOM   3367 2HD1 LEU A 225     -15.494  -2.376  -0.698  1.00 81.59           H
ATOM   3368 3HD1 LEU A 225     -15.134  -1.786  -2.338  1.00 81.59           H
ATOM   3369  CD2 LEU A 225     -13.246  -0.688  -0.689  1.00 81.59           C
ATOM   3370 1HD2 LEU A 225     -13.846  -0.510   0.203  1.00 81.59           H
ATOM   3371 2HD2 LEU A 225     -12.199  -0.478  -0.470  1.00 81.59           H
ATOM   3372 3HD2 LEU A 225     -13.587  -0.035  -1.492  1.00 81.59           H
ATOM   3373  HN  LEU A 225     -12.011  -4.808   1.516  1.00 81.59           H
ATOM   3374  N   PRO A 226     -10.463  -4.502  -1.413  1.00 74.79           N
ATOM   3375  CA  PRO A 226      -9.484  -4.738  -2.477  1.00 74.79           C
ATOM   3376  C   PRO A 226      -9.588  -6.139  -3.057  1.00 74.79           C
ATOM   3377  O   PRO A 226      -9.594  -6.312  -4.275  1.00 74.79           O
ATOM   3378  HA  PRO A 226      -9.673  -4.068  -3.316  1.00 74.79           H
ATOM   3379  CB  PRO A 226      -8.137  -4.508  -1.788  1.00 74.79           C
ATOM   3380 1HB  PRO A 226      -7.728  -5.435  -1.387  1.00 74.79           H
ATOM   3381 2HB  PRO A 226      -7.396  -4.107  -2.479  1.00 74.79           H
ATOM   3382  CG  PRO A 226      -8.472  -3.515  -0.682  1.00 74.79           C
ATOM   3383 1HG  PRO A 226      -7.719  -3.517   0.106  1.00 74.79           H
ATOM   3384 2HG  PRO A 226      -8.520  -2.492  -1.057  1.00 74.79           H
ATOM   3385  CD  PRO A 226      -9.822  -4.004  -0.183  1.00 74.79           C
ATOM   3386 1HD  PRO A 226      -9.716  -4.794   0.561  1.00 74.79           H
ATOM   3387 2HD  PRO A 226     -10.395  -3.204   0.285  1.00 74.79           H
ATOM   3388  N   PHE A 227      -9.669  -7.112  -2.161  1.00 80.10           N
ATOM   3389  CA  PHE A 227      -9.617  -8.507  -2.564  1.00 80.10           C
ATOM   3390  C   PHE A 227     -10.818  -8.870  -3.440  1.00 80.10           C
ATOM   3391  O   PHE A 227     -10.662  -9.510  -4.478  1.00 80.10           O
ATOM   3392  HA  PHE A 227      -8.698  -8.644  -3.135  1.00 80.10           H
ATOM   3393  CB  PHE A 227      -9.662  -9.344  -1.284  1.00 80.10           C
ATOM   3394 1HB  PHE A 227      -8.797  -9.095  -0.669  1.00 80.10           H
ATOM   3395 2HB  PHE A 227     -10.549  -9.069  -0.713  1.00 80.10           H
ATOM   3396  CG  PHE A 227      -9.679 -10.854  -1.529  1.00 80.10           C
ATOM   3397  CD1 PHE A 227     -10.845 -11.546  -1.427  1.00 80.10           C
ATOM   3398  HD1 PHE A 227     -11.767 -11.025  -1.172  1.00 80.10           H
ATOM   3399  CD2 PHE A 227      -8.527 -11.504  -1.847  1.00 80.10           C
ATOM   3400  HD2 PHE A 227      -7.593 -10.949  -1.928  1.00 80.10           H
ATOM   3401  CE1 PHE A 227     -10.860 -12.948  -1.654  1.00 80.10           C
ATOM   3402  HE1 PHE A 227     -11.795 -13.503  -1.573  1.00 80.10           H
ATOM   3403  CE2 PHE A 227      -8.543 -12.906  -2.074  1.00 80.10           C
ATOM   3404  HE2 PHE A 227      -7.620 -13.427  -2.330  1.00 80.10           H
ATOM   3405  CZ  PHE A 227      -9.709 -13.598  -1.973  1.00 80.10           C
ATOM   3406  HZ  PHE A 227      -9.721 -14.674  -2.147  1.00 80.10           H
ATOM   3407  HN  PHE A 227      -9.768  -6.959  -1.178  1.00 80.10           H
ATOM   3408  N   VAL A 228     -11.989  -8.446  -2.987  1.00 82.54           N
ATOM   3409  CA  VAL A 228     -13.219  -8.741  -3.702  1.00 82.54           C
ATOM   3410  C   VAL A 228     -13.178  -8.071  -5.077  1.00 82.54           C
ATOM   3411  O   VAL A 228     -13.527  -8.687  -6.083  1.00 82.54           O
ATOM   3412  HA  VAL A 228     -13.267  -9.822  -3.841  1.00 82.54           H
ATOM   3413  CB  VAL A 228     -14.426  -8.316  -2.865  1.00 82.54           C
ATOM   3414  HB  VAL A 228     -14.254  -7.295  -2.523  1.00 82.54           H
ATOM   3415  CG1 VAL A 228     -15.705  -8.321  -3.705  1.00 82.54           C
ATOM   3416 1HG1 VAL A 228     -15.595  -7.627  -4.538  1.00 82.54           H
ATOM   3417 2HG1 VAL A 228     -15.883  -9.325  -4.089  1.00 82.54           H
ATOM   3418 3HG1 VAL A 228     -16.548  -8.015  -3.085  1.00 82.54           H
ATOM   3419  CG2 VAL A 228     -14.578  -9.206  -1.630  1.00 82.54           C
ATOM   3420 1HG2 VAL A 228     -14.717 -10.241  -1.942  1.00 82.54           H
ATOM   3421 2HG2 VAL A 228     -13.681  -9.129  -1.014  1.00 82.54           H
ATOM   3422 3HG2 VAL A 228     -15.443  -8.881  -1.052  1.00 82.54           H
ATOM   3423  HN  VAL A 228     -12.105  -7.910  -2.151  1.00 82.54           H
ATOM   3424  N   VAL A 229     -12.749  -6.817  -5.076  1.00 74.19           N
ATOM   3425  CA  VAL A 229     -12.723  -6.034  -6.300  1.00 74.19           C
ATOM   3426  C   VAL A 229     -11.827  -6.731  -7.326  1.00 74.19           C
ATOM   3427  O   VAL A 229     -12.227  -6.927  -8.473  1.00 74.19           O
ATOM   3428  HA  VAL A 229     -13.740  -5.998  -6.689  1.00 74.19           H
ATOM   3429  CB  VAL A 229     -12.281  -4.602  -5.995  1.00 74.19           C
ATOM   3430  HB  VAL A 229     -11.419  -4.651  -5.329  1.00 74.19           H
ATOM   3431  CG1 VAL A 229     -11.847  -3.879  -7.272  1.00 74.19           C
ATOM   3432 1HG1 VAL A 229     -11.012  -4.413  -7.726  1.00 74.19           H
ATOM   3433 2HG1 VAL A 229     -12.681  -3.845  -7.972  1.00 74.19           H
ATOM   3434 3HG1 VAL A 229     -11.537  -2.863  -7.026  1.00 74.19           H
ATOM   3435  CG2 VAL A 229     -13.387  -3.828  -5.276  1.00 74.19           C
ATOM   3436 1HG2 VAL A 229     -14.275  -3.793  -5.907  1.00 74.19           H
ATOM   3437 2HG2 VAL A 229     -13.628  -4.326  -4.337  1.00 74.19           H
ATOM   3438 3HG2 VAL A 229     -13.046  -2.813  -5.071  1.00 74.19           H
ATOM   3439  HN  VAL A 229     -12.425  -6.338  -4.261  1.00 74.19           H
ATOM   3440  N   MET A 230     -10.632  -7.085  -6.878  1.00 74.98           N
ATOM   3441  CA  MET A 230      -9.666  -7.730  -7.750  1.00 74.98           C
ATOM   3442  C   MET A 230     -10.211  -9.054  -8.289  1.00 74.98           C
ATOM   3443  O   MET A 230     -10.159  -9.307  -9.492  1.00 74.98           O
ATOM   3444  HA  MET A 230      -9.504  -7.034  -8.574  1.00 74.98           H
ATOM   3445  CB  MET A 230      -8.371  -7.988  -6.977  1.00 74.98           C
ATOM   3446 1HB  MET A 230      -8.606  -8.257  -5.947  1.00 74.98           H
ATOM   3447 2HB  MET A 230      -7.844  -8.835  -7.416  1.00 74.98           H
ATOM   3448  CG  MET A 230      -7.467  -6.754  -6.993  1.00 74.98           C
ATOM   3449 1HG  MET A 230      -7.175  -6.520  -8.017  1.00 74.98           H
ATOM   3450 2HG  MET A 230      -8.011  -5.890  -6.612  1.00 74.98           H
ATOM   3451  SD  MET A 230      -6.014  -7.048  -5.999  1.00 74.98           S
ATOM   3452  CE  MET A 230      -6.507  -6.241  -4.484  1.00 74.98           C
ATOM   3453 1HE  MET A 230      -6.704  -5.187  -4.681  1.00 74.98           H
ATOM   3454 2HE  MET A 230      -7.411  -6.713  -4.099  1.00 74.98           H
ATOM   3455 3HE  MET A 230      -5.708  -6.331  -3.748  1.00 74.98           H
ATOM   3456  HN  MET A 230     -10.321  -6.939  -5.938  1.00 74.98           H
ATOM   3457  N   ALA A 231     -10.722  -9.863  -7.373  1.00 79.34           N
ATOM   3458  CA  ALA A 231     -11.233 -11.174  -7.734  1.00 79.34           C
ATOM   3459  C   ALA A 231     -12.259 -11.025  -8.860  1.00 79.34           C
ATOM   3460  O   ALA A 231     -12.221 -11.767  -9.841  1.00 79.34           O
ATOM   3461  HA  ALA A 231     -10.395 -11.770  -8.095  1.00 79.34           H
ATOM   3462  CB  ALA A 231     -11.822 -11.852  -6.495  1.00 79.34           C
ATOM   3463 1HB  ALA A 231     -11.047 -11.961  -5.737  1.00 79.34           H
ATOM   3464 2HB  ALA A 231     -12.635 -11.242  -6.099  1.00 79.34           H
ATOM   3465 3HB  ALA A 231     -12.206 -12.836  -6.767  1.00 79.34           H
ATOM   3466  HN  ALA A 231     -10.790  -9.636  -6.402  1.00 79.34           H
ATOM   3467  N   CYS A 232     -13.150 -10.062  -8.681  1.00 77.32           N
ATOM   3468  CA  CYS A 232     -14.199  -9.823  -9.658  1.00 77.32           C
ATOM   3469  C   CYS A 232     -13.546  -9.356 -10.960  1.00 77.32           C
ATOM   3470  O   CYS A 232     -13.936  -9.789 -12.044  1.00 77.32           O
ATOM   3471  HA  CYS A 232     -14.715 -10.772  -9.802  1.00 77.32           H
ATOM   3472  CB  CYS A 232     -15.231  -8.816  -9.145  1.00 77.32           C
ATOM   3473 1HB  CYS A 232     -14.727  -7.926  -8.768  1.00 77.32           H
ATOM   3474 2HB  CYS A 232     -15.876  -8.495  -9.963  1.00 77.32           H
ATOM   3475  SG  CYS A 232     -16.237  -9.573  -7.817  1.00 77.32           S
ATOM   3476  HG  CYS A 232     -15.369  -9.342  -6.836  1.00 77.32           H
ATOM   3477  HN  CYS A 232     -13.164  -9.452  -7.889  1.00 77.32           H
ATOM   3478  N   CYS A 233     -12.564  -8.480 -10.812  1.00 71.18           N
ATOM   3479  CA  CYS A 233     -11.908  -7.888 -11.965  1.00 71.18           C
ATOM   3480  C   CYS A 233     -11.294  -9.014 -12.799  1.00 71.18           C
ATOM   3481  O   CYS A 233     -11.499  -9.076 -14.011  1.00 71.18           O
ATOM   3482  HA  CYS A 233     -12.679  -7.364 -12.529  1.00 71.18           H
ATOM   3483  CB  CYS A 233     -10.863  -6.850 -11.551  1.00 71.18           C
ATOM   3484 1HB  CYS A 233     -10.283  -7.223 -10.706  1.00 71.18           H
ATOM   3485 2HB  CYS A 233     -10.162  -6.681 -12.368  1.00 71.18           H
ATOM   3486  SG  CYS A 233     -11.685  -5.279 -11.099  1.00 71.18           S
ATOM   3487  HG  CYS A 233     -12.160  -5.701  -9.931  1.00 71.18           H
ATOM   3488  HN  CYS A 233     -12.216  -8.175  -9.925  1.00 71.18           H
ATOM   3489  N   TYR A 234     -10.554  -9.876 -12.118  1.00 73.11           N
ATOM   3490  CA  TYR A 234      -9.769 -10.892 -12.800  1.00 73.11           C
ATOM   3491  C   TYR A 234     -10.667 -12.004 -13.346  1.00 73.11           C
ATOM   3492  O   TYR A 234     -10.384 -12.576 -14.397  1.00 73.11           O
ATOM   3493  HA  TYR A 234      -9.250 -10.414 -13.630  1.00 73.11           H
ATOM   3494  CB  TYR A 234      -8.833 -11.481 -11.743  1.00 73.11           C
ATOM   3495 1HB  TYR A 234      -9.373 -11.566 -10.800  1.00 73.11           H
ATOM   3496 2HB  TYR A 234      -8.554 -12.491 -12.043  1.00 73.11           H
ATOM   3497  CG  TYR A 234      -7.561 -10.663 -11.513  1.00 73.11           C
ATOM   3498  CD1 TYR A 234      -6.508 -10.760 -12.400  1.00 73.11           C
ATOM   3499  HD1 TYR A 234      -6.583 -11.420 -13.264  1.00 73.11           H
ATOM   3500  CD2 TYR A 234      -7.466  -9.828 -10.418  1.00 73.11           C
ATOM   3501  HD2 TYR A 234      -8.298  -9.751  -9.718  1.00 73.11           H
ATOM   3502  CE1 TYR A 234      -5.311  -9.990 -12.183  1.00 73.11           C
ATOM   3503  HE1 TYR A 234      -4.472 -10.057 -12.876  1.00 73.11           H
ATOM   3504  CE2 TYR A 234      -6.269  -9.057 -10.202  1.00 73.11           C
ATOM   3505  HE2 TYR A 234      -6.181  -8.394  -9.341  1.00 73.11           H
ATOM   3506  CZ  TYR A 234      -5.251  -9.176 -11.095  1.00 73.11           C
ATOM   3507  OH  TYR A 234      -4.120  -8.449 -10.890  1.00 73.11           O
ATOM   3508  HH  TYR A 234      -3.396  -8.762 -11.505  1.00 73.11           H
ATOM   3509  HN  TYR A 234     -10.486  -9.889 -11.120  1.00 73.11           H
ATOM   3510  N   THR A 235     -11.733 -12.276 -12.607  1.00 80.14           N
ATOM   3511  CA  THR A 235     -12.714 -13.256 -13.041  1.00 80.14           C
ATOM   3512  C   THR A 235     -13.312 -12.850 -14.390  1.00 80.14           C
ATOM   3513  O   THR A 235     -13.467 -13.684 -15.280  1.00 80.14           O
ATOM   3514  HA  THR A 235     -12.206 -14.209 -13.190  1.00 80.14           H
ATOM   3515  CB  THR A 235     -13.759 -13.402 -11.933  1.00 80.14           C
ATOM   3516  HB  THR A 235     -14.547 -14.094 -12.230  1.00 80.14           H
ATOM   3517  OG1 THR A 235     -14.180 -12.065 -11.674  1.00 80.14           O
ATOM   3518  HG1 THR A 235     -14.966 -11.837 -12.248  1.00 80.14           H
ATOM   3519  CG2 THR A 235     -13.148 -13.863 -10.609  1.00 80.14           C
ATOM   3520 1HG2 THR A 235     -12.407 -13.136 -10.278  1.00 80.14           H
ATOM   3521 2HG2 THR A 235     -12.668 -14.832 -10.748  1.00 80.14           H
ATOM   3522 3HG2 THR A 235     -13.932 -13.951  -9.857  1.00 80.14           H
ATOM   3523  HN  THR A 235     -11.930 -11.842 -11.728  1.00 80.14           H
ATOM   3524  N   ILE A 236     -13.630 -11.568 -14.499  1.00 74.94           N
ATOM   3525  CA  ILE A 236     -14.181 -11.036 -15.733  1.00 74.94           C
ATOM   3526  C   ILE A 236     -13.127 -11.126 -16.838  1.00 74.94           C
ATOM   3527  O   ILE A 236     -13.427 -11.545 -17.955  1.00 74.94           O
ATOM   3528  HA  ILE A 236     -15.027 -11.665 -16.011  1.00 74.94           H
ATOM   3529  CB  ILE A 236     -14.722  -9.622 -15.513  1.00 74.94           C
ATOM   3530  HB  ILE A 236     -13.951  -9.036 -15.013  1.00 74.94           H
ATOM   3531  CG1 ILE A 236     -15.943  -9.639 -14.592  1.00 74.94           C
ATOM   3532 1HG1 ILE A 236     -16.793 -10.077 -15.117  1.00 74.94           H
ATOM   3533 2HG1 ILE A 236     -15.743 -10.272 -13.727  1.00 74.94           H
ATOM   3534  CG2 ILE A 236     -15.019  -8.935 -16.847  1.00 74.94           C
ATOM   3535 1HG2 ILE A 236     -14.104  -8.871 -17.435  1.00 74.94           H
ATOM   3536 2HG2 ILE A 236     -15.764  -9.512 -17.395  1.00 74.94           H
ATOM   3537 3HG2 ILE A 236     -15.402  -7.931 -16.661  1.00 74.94           H
ATOM   3538  CD1 ILE A 236     -16.298  -8.226 -14.125  1.00 74.94           C
ATOM   3539 1HD1 ILE A 236     -15.455  -7.801 -13.580  1.00 74.94           H
ATOM   3540 2HD1 ILE A 236     -16.522  -7.603 -14.991  1.00 74.94           H
ATOM   3541 3HD1 ILE A 236     -17.170  -8.267 -13.472  1.00 74.94           H
ATOM   3542  HN  ILE A 236     -13.517 -10.900 -13.763  1.00 74.94           H
ATOM   3543  N   ILE A 237     -11.913 -10.727 -16.488  1.00 72.16           N
ATOM   3544  CA  ILE A 237     -10.829 -10.691 -17.454  1.00 72.16           C
ATOM   3545  C   ILE A 237     -10.603 -12.097 -18.014  1.00 72.16           C
ATOM   3546  O   ILE A 237     -10.540 -12.284 -19.228  1.00 72.16           O
ATOM   3547  HA  ILE A 237     -11.141 -10.041 -18.272  1.00 72.16           H
ATOM   3548  CB  ILE A 237      -9.577 -10.068 -16.833  1.00 72.16           C
ATOM   3549  HB  ILE A 237      -9.439 -10.497 -15.841  1.00 72.16           H
ATOM   3550  CG1 ILE A 237      -9.749  -8.558 -16.652  1.00 72.16           C
ATOM   3551 1HG1 ILE A 237      -9.695  -8.064 -17.622  1.00 72.16           H
ATOM   3552 2HG1 ILE A 237     -10.736  -8.347 -16.240  1.00 72.16           H
ATOM   3553  CG2 ILE A 237      -8.331 -10.409 -17.652  1.00 72.16           C
ATOM   3554 1HG2 ILE A 237      -8.203 -11.491 -17.685  1.00 72.16           H
ATOM   3555 2HG2 ILE A 237      -8.446 -10.026 -18.665  1.00 72.16           H
ATOM   3556 3HG2 ILE A 237      -7.456  -9.954 -17.188  1.00 72.16           H
ATOM   3557  CD1 ILE A 237      -8.672  -7.992 -15.725  1.00 72.16           C
ATOM   3558 1HD1 ILE A 237      -8.744  -8.471 -14.748  1.00 72.16           H
ATOM   3559 2HD1 ILE A 237      -7.687  -8.183 -16.152  1.00 72.16           H
ATOM   3560 3HD1 ILE A 237      -8.817  -6.917 -15.613  1.00 72.16           H
ATOM   3561  HN  ILE A 237     -11.666 -10.432 -15.565  1.00 72.16           H
ATOM   3562  N   ILE A 238     -10.487 -13.051 -17.101  1.00 73.38           N
ATOM   3563  CA  ILE A 238     -10.228 -14.427 -17.486  1.00 73.38           C
ATOM   3564  C   ILE A 238     -11.336 -14.907 -18.426  1.00 73.38           C
ATOM   3565  O   ILE A 238     -11.059 -15.491 -19.472  1.00 73.38           O
ATOM   3566  HA  ILE A 238      -9.284 -14.443 -18.030  1.00 73.38           H
ATOM   3567  CB  ILE A 238     -10.050 -15.306 -16.246  1.00 73.38           C
ATOM   3568  HB  ILE A 238     -10.868 -15.095 -15.557  1.00 73.38           H
ATOM   3569  CG1 ILE A 238      -8.748 -14.969 -15.517  1.00 73.38           C
ATOM   3570 1HG1 ILE A 238      -7.903 -15.387 -16.064  1.00 73.38           H
ATOM   3571 2HG1 ILE A 238      -8.609 -13.888 -15.494  1.00 73.38           H
ATOM   3572  CG2 ILE A 238     -10.137 -16.790 -16.609  1.00 73.38           C
ATOM   3573 1HG2 ILE A 238     -11.112 -17.000 -17.049  1.00 73.38           H
ATOM   3574 2HG2 ILE A 238      -9.354 -17.035 -17.326  1.00 73.38           H
ATOM   3575 3HG2 ILE A 238     -10.008 -17.392 -15.709  1.00 73.38           H
ATOM   3576  CD1 ILE A 238      -8.760 -15.519 -14.090  1.00 73.38           C
ATOM   3577 1HD1 ILE A 238      -9.592 -15.080 -13.539  1.00 73.38           H
ATOM   3578 2HD1 ILE A 238      -8.875 -16.603 -14.118  1.00 73.38           H
ATOM   3579 3HD1 ILE A 238      -7.823 -15.265 -13.594  1.00 73.38           H
ATOM   3580  HN  ILE A 238     -10.567 -12.895 -16.116  1.00 73.38           H
ATOM   3581  N   HIS A 239     -12.569 -14.642 -18.019  1.00 76.41           N
ATOM   3582  CA  HIS A 239     -13.722 -15.086 -18.784  1.00 76.41           C
ATOM   3583  C   HIS A 239     -13.649 -14.514 -20.201  1.00 76.41           C
ATOM   3584  O   HIS A 239     -13.923 -15.216 -21.173  1.00 76.41           O
ATOM   3585  HA  HIS A 239     -13.662 -16.173 -18.836  1.00 76.41           H
ATOM   3586  CB  HIS A 239     -15.023 -14.725 -18.065  1.00 76.41           C
ATOM   3587 1HB  HIS A 239     -14.993 -15.133 -17.055  1.00 76.41           H
ATOM   3588 2HB  HIS A 239     -15.085 -13.641 -17.969  1.00 76.41           H
ATOM   3589  CG  HIS A 239     -16.267 -15.226 -18.758  1.00 76.41           C
ATOM   3590  ND1 HIS A 239     -17.000 -14.448 -19.638  1.00 76.41           N
ATOM   3591  HD1 HIS A 239     -16.792 -13.505 -19.898  1.00 76.41           H
ATOM   3592  CD2 HIS A 239     -16.899 -16.433 -18.694  1.00 76.41           C
ATOM   3593  HD2 HIS A 239     -16.585 -17.285 -18.091  1.00 76.41           H
ATOM   3594  CE1 HIS A 239     -18.025 -15.165 -20.076  1.00 76.41           C
ATOM   3595  HE1 HIS A 239     -18.786 -14.830 -20.781  1.00 76.41           H
ATOM   3596  NE2 HIS A 239     -17.961 -16.395 -19.489  1.00 76.41           N
ATOM   3597  HN  HIS A 239     -12.786 -14.134 -17.185  1.00 76.41           H
ATOM   3598  N   THR A 240     -13.278 -13.244 -20.273  1.00 71.90           N
ATOM   3599  CA  THR A 240     -13.239 -12.547 -21.548  1.00 71.90           C
ATOM   3600  C   THR A 240     -12.094 -13.080 -22.412  1.00 71.90           C
ATOM   3601  O   THR A 240     -12.242 -13.224 -23.625  1.00 71.90           O
ATOM   3602  HA  THR A 240     -14.166 -12.755 -22.082  1.00 71.90           H
ATOM   3603  CB  THR A 240     -13.138 -11.047 -21.264  1.00 71.90           C
ATOM   3604  HB  THR A 240     -12.157 -10.792 -20.864  1.00 71.90           H
ATOM   3605  OG1 THR A 240     -14.242 -10.782 -20.403  1.00 71.90           O
ATOM   3606  HG1 THR A 240     -13.914 -10.579 -19.480  1.00 71.90           H
ATOM   3607  CG2 THR A 240     -13.420 -10.197 -22.504  1.00 71.90           C
ATOM   3608 1HG2 THR A 240     -14.428 -10.403 -22.865  1.00 71.90           H
ATOM   3609 2HG2 THR A 240     -12.698 -10.440 -23.284  1.00 71.90           H
ATOM   3610 3HG2 THR A 240     -13.336  -9.141 -22.248  1.00 71.90           H
ATOM   3611  HN  THR A 240     -13.007 -12.694 -19.483  1.00 71.90           H
ATOM   3612  N   LEU A 241     -10.978 -13.359 -21.754  1.00 70.03           N
ATOM   3613  CA  LEU A 241      -9.796 -13.834 -22.453  1.00 70.03           C
ATOM   3614  C   LEU A 241     -10.081 -15.214 -23.049  1.00 70.03           C
ATOM   3615  O   LEU A 241      -9.635 -15.522 -24.153  1.00 70.03           O
ATOM   3616  HA  LEU A 241      -9.598 -13.140 -23.269  1.00 70.03           H
ATOM   3617  CB  LEU A 241      -8.578 -13.804 -21.527  1.00 70.03           C
ATOM   3618 1HB  LEU A 241      -8.869 -14.221 -20.563  1.00 70.03           H
ATOM   3619 2HB  LEU A 241      -7.815 -14.462 -21.942  1.00 70.03           H
ATOM   3620  CG  LEU A 241      -7.951 -12.429 -21.289  1.00 70.03           C
ATOM   3621  HG  LEU A 241      -8.742 -11.740 -20.992  1.00 70.03           H
ATOM   3622  CD1 LEU A 241      -6.941 -12.479 -20.141  1.00 70.03           C
ATOM   3623 1HD1 LEU A 241      -7.443 -12.797 -19.228  1.00 70.03           H
ATOM   3624 2HD1 LEU A 241      -6.148 -13.187 -20.385  1.00 70.03           H
ATOM   3625 3HD1 LEU A 241      -6.510 -11.488 -19.993  1.00 70.03           H
ATOM   3626  CD2 LEU A 241      -7.331 -11.878 -22.575  1.00 70.03           C
ATOM   3627 1HD2 LEU A 241      -6.556 -12.560 -22.925  1.00 70.03           H
ATOM   3628 2HD2 LEU A 241      -8.103 -11.783 -23.338  1.00 70.03           H
ATOM   3629 3HD2 LEU A 241      -6.893 -10.900 -22.377  1.00 70.03           H
ATOM   3630  HN  LEU A 241     -10.875 -13.265 -20.764  1.00 70.03           H
ATOM   3631  N   ILE A 242     -10.824 -16.009 -22.291  1.00 72.37           N
ATOM   3632  CA  ILE A 242     -11.214 -17.330 -22.751  1.00 72.37           C
ATOM   3633  C   ILE A 242     -12.099 -17.193 -23.992  1.00 72.37           C
ATOM   3634  O   ILE A 242     -11.922 -17.918 -24.969  1.00 72.37           O
ATOM   3635  HA  ILE A 242     -10.305 -17.860 -23.033  1.00 72.37           H
ATOM   3636  CB  ILE A 242     -11.866 -18.122 -21.616  1.00 72.37           C
ATOM   3637  HB  ILE A 242     -12.612 -17.485 -21.140  1.00 72.37           H
ATOM   3638  CG1 ILE A 242     -10.838 -18.492 -20.545  1.00 72.37           C
ATOM   3639 1HG1 ILE A 242     -10.177 -19.271 -20.925  1.00 72.37           H
ATOM   3640 2HG1 ILE A 242     -10.215 -17.627 -20.319  1.00 72.37           H
ATOM   3641  CG2 ILE A 242     -12.600 -19.351 -22.155  1.00 72.37           C
ATOM   3642 1HG2 ILE A 242     -13.377 -19.034 -22.851  1.00 72.37           H
ATOM   3643 2HG2 ILE A 242     -11.893 -19.999 -22.672  1.00 72.37           H
ATOM   3644 3HG2 ILE A 242     -13.054 -19.896 -21.327  1.00 72.37           H
ATOM   3645  CD1 ILE A 242     -11.527 -18.979 -19.269  1.00 72.37           C
ATOM   3646 1HD1 ILE A 242     -12.168 -18.189 -18.878  1.00 72.37           H
ATOM   3647 2HD1 ILE A 242     -12.130 -19.859 -19.494  1.00 72.37           H
ATOM   3648 3HD1 ILE A 242     -10.773 -19.236 -18.524  1.00 72.37           H
ATOM   3649  HN  ILE A 242     -11.156 -15.763 -21.381  1.00 72.37           H
ATOM   3650  N   GLN A 243     -13.034 -16.257 -23.912  1.00 70.35           N
ATOM   3651  CA  GLN A 243     -13.964 -16.033 -25.006  1.00 70.35           C
ATOM   3652  C   GLN A 243     -13.211 -15.585 -26.260  1.00 70.35           C
ATOM   3653  O   GLN A 243     -13.677 -15.800 -27.378  1.00 70.35           O
ATOM   3654  HA  GLN A 243     -14.439 -16.998 -25.184  1.00 70.35           H
ATOM   3655  CB  GLN A 243     -15.035 -15.012 -24.615  1.00 70.35           C
ATOM   3656 1HB  GLN A 243     -14.566 -14.156 -24.130  1.00 70.35           H
ATOM   3657 2HB  GLN A 243     -15.531 -14.639 -25.511  1.00 70.35           H
ATOM   3658  CG  GLN A 243     -16.069 -15.635 -23.675  1.00 70.35           C
ATOM   3659 1HG  GLN A 243     -16.407 -16.588 -24.081  1.00 70.35           H
ATOM   3660 2HG  GLN A 243     -15.608 -15.846 -22.710  1.00 70.35           H
ATOM   3661  CD  GLN A 243     -17.266 -14.702 -23.481  1.00 70.35           C
ATOM   3662  OE1 GLN A 243     -17.208 -13.513 -23.746  1.00 70.35           O
ATOM   3663  NE2 GLN A 243     -18.351 -15.307 -23.006  1.00 70.35           N
ATOM   3664 1HE2 GLN A 243     -18.332 -16.287 -22.810  1.00 70.35           H
ATOM   3665 2HE2 GLN A 243     -19.186 -14.781 -22.846  1.00 70.35           H
ATOM   3666  HN  GLN A 243     -13.160 -15.658 -23.121  1.00 70.35           H
ATOM   3667  N   ALA A 244     -12.060 -14.970 -26.032  1.00 64.06           N
ATOM   3668  CA  ALA A 244     -11.286 -14.403 -27.123  1.00 64.06           C
ATOM   3669  C   ALA A 244     -10.613 -15.532 -27.906  1.00 64.06           C
ATOM   3670  O   ALA A 244      -9.603 -16.081 -27.467  1.00 64.06           O
ATOM   3671  HA  ALA A 244     -11.976 -13.877 -27.782  1.00 64.06           H
ATOM   3672  CB  ALA A 244     -10.275 -13.399 -26.565  1.00 64.06           C
ATOM   3673 1HB  ALA A 244     -10.806 -12.602 -26.044  1.00 64.06           H
ATOM   3674 2HB  ALA A 244      -9.606 -13.905 -25.869  1.00 64.06           H
ATOM   3675 3HB  ALA A 244      -9.695 -12.974 -27.384  1.00 64.06           H
ATOM   3676  HN  ALA A 244     -11.657 -14.856 -25.124  1.00 64.06           H
ATOM   3677  N   LYS A 245     -11.200 -15.846 -29.052  1.00 55.60           N
ATOM   3678  CA  LYS A 245     -10.730 -16.965 -29.852  1.00 55.60           C
ATOM   3679  C   LYS A 245      -9.245 -16.773 -30.166  1.00 55.60           C
ATOM   3680  O   LYS A 245      -8.600 -17.669 -30.708  1.00 55.60           O
ATOM   3681  HA  LYS A 245     -10.841 -17.866 -29.250  1.00 55.60           H
ATOM   3682  CB  LYS A 245     -11.604 -17.139 -31.095  1.00 55.60           C
ATOM   3683 1HB  LYS A 245     -11.660 -16.197 -31.640  1.00 55.60           H
ATOM   3684 2HB  LYS A 245     -11.148 -17.868 -31.765  1.00 55.60           H
ATOM   3685  CG  LYS A 245     -13.013 -17.599 -30.714  1.00 55.60           C
ATOM   3686 1HG  LYS A 245     -12.952 -18.501 -30.105  1.00 55.60           H
ATOM   3687 2HG  LYS A 245     -13.497 -16.835 -30.106  1.00 55.60           H
ATOM   3688  CD  LYS A 245     -13.855 -17.875 -31.961  1.00 55.60           C
ATOM   3689 1HD  LYS A 245     -14.036 -16.943 -32.496  1.00 55.60           H
ATOM   3690 2HD  LYS A 245     -13.306 -18.529 -32.638  1.00 55.60           H
ATOM   3691  CE  LYS A 245     -15.190 -18.523 -31.589  1.00 55.60           C
ATOM   3692 1HE  LYS A 245     -15.014 -19.400 -30.965  1.00 55.60           H
ATOM   3693 2HE  LYS A 245     -15.787 -17.827 -30.999  1.00 55.60           H
ATOM   3694  NZ  LYS A 245     -15.934 -18.915 -32.807  1.00 55.60           N
ATOM   3695 1HZ  LYS A 245     -16.809 -19.354 -32.542  1.00 55.60           H
ATOM   3696 2HZ  LYS A 245     -16.124 -18.091 -33.367  1.00 55.60           H
ATOM   3697 3HZ  LYS A 245     -15.378 -19.569 -33.347  1.00 55.60           H
ATOM   3698  HN  LYS A 245     -11.981 -15.352 -29.434  1.00 55.60           H
ATOM   3699  N   LYS A 246      -8.745 -15.597 -29.813  1.00 54.38           N
ATOM   3700  CA  LYS A 246      -7.418 -15.189 -30.242  1.00 54.38           C
ATOM   3701  C   LYS A 246      -6.381 -15.707 -29.244  1.00 54.38           C
ATOM   3702  O   LYS A 246      -6.337 -15.258 -28.100  1.00 54.38           O
ATOM   3703  HA  LYS A 246      -7.230 -15.655 -31.209  1.00 54.38           H
ATOM   3704  CB  LYS A 246      -7.366 -13.674 -30.453  1.00 54.38           C
ATOM   3705 1HB  LYS A 246      -7.978 -13.177 -29.700  1.00 54.38           H
ATOM   3706 2HB  LYS A 246      -6.345 -13.319 -30.316  1.00 54.38           H
ATOM   3707  CG  LYS A 246      -7.860 -13.297 -31.851  1.00 54.38           C
ATOM   3708 1HG  LYS A 246      -7.440 -13.983 -32.586  1.00 54.38           H
ATOM   3709 2HG  LYS A 246      -8.944 -13.405 -31.898  1.00 54.38           H
ATOM   3710  CD  LYS A 246      -7.469 -11.861 -32.202  1.00 54.38           C
ATOM   3711 1HD  LYS A 246      -8.007 -11.165 -31.557  1.00 54.38           H
ATOM   3712 2HD  LYS A 246      -6.406 -11.713 -32.012  1.00 54.38           H
ATOM   3713  CE  LYS A 246      -7.779 -11.551 -33.668  1.00 54.38           C
ATOM   3714 1HE  LYS A 246      -7.340 -12.315 -34.308  1.00 54.38           H
ATOM   3715 2HE  LYS A 246      -8.857 -11.578 -33.831  1.00 54.38           H
ATOM   3716  NZ  LYS A 246      -7.249 -10.220 -34.039  1.00 54.38           N
ATOM   3717 1HZ  LYS A 246      -7.452 -10.036 -35.016  1.00 54.38           H
ATOM   3718 2HZ  LYS A 246      -7.686  -9.509 -33.463  1.00 54.38           H
ATOM   3719 3HZ  LYS A 246      -6.246 -10.203 -33.894  1.00 54.38           H
ATOM   3720  HN  LYS A 246      -9.229 -14.932 -29.245  1.00 54.38           H
ATOM   3721  N   SER A 247      -5.572 -16.646 -29.713  1.00 52.74           N
ATOM   3722  CA  SER A 247      -4.548 -17.240 -28.871  1.00 52.74           C
ATOM   3723  C   SER A 247      -3.860 -16.156 -28.040  1.00 52.74           C
ATOM   3724  O   SER A 247      -3.715 -16.297 -26.826  1.00 52.74           O
ATOM   3725  HA  SER A 247      -5.077 -17.940 -28.224  1.00 52.74           H
ATOM   3726  CB  SER A 247      -3.519 -18.000 -29.710  1.00 52.74           C
ATOM   3727 1HB  SER A 247      -3.898 -18.997 -29.934  1.00 52.74           H
ATOM   3728 2HB  SER A 247      -3.379 -17.490 -30.663  1.00 52.74           H
ATOM   3729  OG  SER A 247      -2.264 -18.110 -29.043  1.00 52.74           O
ATOM   3730  HG  SER A 247      -1.605 -18.580 -29.630  1.00 52.74           H
ATOM   3731  HN  SER A 247      -5.608 -16.999 -30.648  1.00 52.74           H
ATOM   3732  N   SER A 248      -3.453 -15.098 -28.726  1.00 56.65           N
ATOM   3733  CA  SER A 248      -2.520 -14.145 -28.149  1.00 56.65           C
ATOM   3734  C   SER A 248      -3.026 -13.678 -26.783  1.00 56.65           C
ATOM   3735  O   SER A 248      -2.290 -13.045 -26.028  1.00 56.65           O
ATOM   3736  HA  SER A 248      -1.581 -14.689 -28.044  1.00 56.65           H
ATOM   3737  CB  SER A 248      -2.313 -12.946 -29.077  1.00 56.65           C
ATOM   3738 1HB  SER A 248      -1.474 -12.350 -28.717  1.00 56.65           H
ATOM   3739 2HB  SER A 248      -2.047 -13.300 -30.073  1.00 56.65           H
ATOM   3740  OG  SER A 248      -3.476 -12.127 -29.159  1.00 56.65           O
ATOM   3741  HG  SER A 248      -3.294 -11.331 -29.735  1.00 56.65           H
ATOM   3742  HN  SER A 248      -3.749 -14.888 -29.658  1.00 56.65           H
ATOM   3743  N   LYS A 249      -4.280 -14.008 -26.508  1.00 58.55           N
ATOM   3744  CA  LYS A 249      -4.911 -13.583 -25.270  1.00 58.55           C
ATOM   3745  C   LYS A 249      -4.346 -14.400 -24.107  1.00 58.55           C
ATOM   3746  O   LYS A 249      -4.438 -13.989 -22.952  1.00 58.55           O
ATOM   3747  HA  LYS A 249      -4.652 -12.535 -25.114  1.00 58.55           H
ATOM   3748  CB  LYS A 249      -6.434 -13.658 -25.392  1.00 58.55           C
ATOM   3749 1HB  LYS A 249      -6.729 -14.661 -25.701  1.00 58.55           H
ATOM   3750 2HB  LYS A 249      -6.890 -13.479 -24.419  1.00 58.55           H
ATOM   3751  CG  LYS A 249      -6.955 -12.634 -26.402  1.00 58.55           C
ATOM   3752 1HG  LYS A 249      -6.547 -11.650 -26.171  1.00 58.55           H
ATOM   3753 2HG  LYS A 249      -6.609 -12.895 -27.402  1.00 58.55           H
ATOM   3754  CD  LYS A 249      -8.484 -12.575 -26.385  1.00 58.55           C
ATOM   3755 1HD  LYS A 249      -8.892 -13.560 -26.610  1.00 58.55           H
ATOM   3756 2HD  LYS A 249      -8.830 -12.308 -25.386  1.00 58.55           H
ATOM   3757  CE  LYS A 249      -9.005 -11.556 -27.400  1.00 58.55           C
ATOM   3758 1HE  LYS A 249      -8.311 -10.719 -27.473  1.00 58.55           H
ATOM   3759 2HE  LYS A 249      -9.058 -12.013 -28.388  1.00 58.55           H
ATOM   3760  NZ  LYS A 249     -10.343 -11.065 -27.001  1.00 58.55           N
ATOM   3761 1HZ  LYS A 249     -10.436 -10.089 -27.261  1.00 58.55           H
ATOM   3762 2HZ  LYS A 249     -11.057 -11.610 -27.472  1.00 58.55           H
ATOM   3763 3HZ  LYS A 249     -10.453 -11.160 -25.998  1.00 58.55           H
ATOM   3764  HN  LYS A 249      -4.859 -14.555 -27.112  1.00 58.55           H
ATOM   3765  N   HIS A 250      -3.772 -15.544 -24.453  1.00 62.57           N
ATOM   3766  CA  HIS A 250      -3.166 -16.409 -23.455  1.00 62.57           C
ATOM   3767  C   HIS A 250      -2.019 -15.669 -22.764  1.00 62.57           C
ATOM   3768  O   HIS A 250      -1.870 -15.748 -21.545  1.00 62.57           O
ATOM   3769  HA  HIS A 250      -3.941 -16.629 -22.720  1.00 62.57           H
ATOM   3770  CB  HIS A 250      -2.726 -17.734 -24.080  1.00 62.57           C
ATOM   3771 1HB  HIS A 250      -2.251 -17.531 -25.040  1.00 62.57           H
ATOM   3772 2HB  HIS A 250      -1.971 -18.192 -23.441  1.00 62.57           H
ATOM   3773  CG  HIS A 250      -3.852 -18.718 -24.290  1.00 62.57           C
ATOM   3774  ND1 HIS A 250      -4.353 -19.512 -23.273  1.00 62.57           N
ATOM   3775  HD1 HIS A 250      -4.034 -19.519 -22.325  1.00 62.57           H
ATOM   3776  CD2 HIS A 250      -4.570 -19.027 -25.408  1.00 62.57           C
ATOM   3777  HD2 HIS A 250      -4.434 -18.583 -26.394  1.00 62.57           H
ATOM   3778  CE1 HIS A 250      -5.327 -20.262 -23.769  1.00 62.57           C
ATOM   3779  HE1 HIS A 250      -5.918 -20.992 -23.216  1.00 62.57           H
ATOM   3780  NE2 HIS A 250      -5.459 -19.960 -25.092  1.00 62.57           N
ATOM   3781  HN  HIS A 250      -3.718 -15.880 -25.393  1.00 62.57           H
ATOM   3782  N   LYS A 251      -1.238 -14.968 -23.571  1.00 63.49           N
ATOM   3783  CA  LYS A 251      -0.054 -14.292 -23.067  1.00 63.49           C
ATOM   3784  C   LYS A 251      -0.476 -13.201 -22.080  1.00 63.49           C
ATOM   3785  O   LYS A 251       0.140 -13.039 -21.028  1.00 63.49           O
ATOM   3786  HA  LYS A 251       0.541 -15.031 -22.531  1.00 63.49           H
ATOM   3787  CB  LYS A 251       0.802 -13.775 -24.225  1.00 63.49           C
ATOM   3788 1HB  LYS A 251       0.801 -14.503 -25.037  1.00 63.49           H
ATOM   3789 2HB  LYS A 251       0.369 -12.857 -24.621  1.00 63.49           H
ATOM   3790  CG  LYS A 251       2.239 -13.513 -23.770  1.00 63.49           C
ATOM   3791 1HG  LYS A 251       2.247 -12.732 -23.011  1.00 63.49           H
ATOM   3792 2HG  LYS A 251       2.647 -14.412 -23.307  1.00 63.49           H
ATOM   3793  CD  LYS A 251       3.120 -13.095 -24.949  1.00 63.49           C
ATOM   3794 1HD  LYS A 251       2.990 -13.798 -25.772  1.00 63.49           H
ATOM   3795 2HD  LYS A 251       2.807 -12.117 -25.313  1.00 63.49           H
ATOM   3796  CE  LYS A 251       4.594 -13.046 -24.542  1.00 63.49           C
ATOM   3797 1HE  LYS A 251       4.729 -12.334 -23.727  1.00 63.49           H
ATOM   3798 2HE  LYS A 251       4.907 -14.021 -24.168  1.00 63.49           H
ATOM   3799  NZ  LYS A 251       5.437 -12.656 -25.694  1.00 63.49           N
ATOM   3800 1HZ  LYS A 251       6.415 -12.772 -25.452  1.00 63.49           H
ATOM   3801 2HZ  LYS A 251       5.214 -13.243 -26.490  1.00 63.49           H
ATOM   3802 3HZ  LYS A 251       5.260 -11.686 -25.929  1.00 63.49           H
ATOM   3803  HN  LYS A 251      -1.402 -14.857 -24.552  1.00 63.49           H
ATOM   3804  N   ALA A 252      -1.524 -12.482 -22.455  1.00 64.13           N
ATOM   3805  CA  ALA A 252      -2.043 -11.420 -21.611  1.00 64.13           C
ATOM   3806  C   ALA A 252      -2.518 -12.015 -20.283  1.00 64.13           C
ATOM   3807  O   ALA A 252      -2.389 -11.385 -19.235  1.00 64.13           O
ATOM   3808  HA  ALA A 252      -1.228 -10.723 -21.416  1.00 64.13           H
ATOM   3809  CB  ALA A 252      -3.160 -10.679 -22.350  1.00 64.13           C
ATOM   3810 1HB  ALA A 252      -2.764 -10.251 -23.270  1.00 64.13           H
ATOM   3811 2HB  ALA A 252      -3.962 -11.377 -22.589  1.00 64.13           H
ATOM   3812 3HB  ALA A 252      -3.549  -9.883 -21.716  1.00 64.13           H
ATOM   3813  HN  ALA A 252      -2.015 -12.616 -23.316  1.00 64.13           H
ATOM   3814  N   LEU A 253      -3.056 -13.222 -20.372  1.00 69.29           N
ATOM   3815  CA  LEU A 253      -3.537 -13.916 -19.189  1.00 69.29           C
ATOM   3816  C   LEU A 253      -2.379 -14.100 -18.205  1.00 69.29           C
ATOM   3817  O   LEU A 253      -2.511 -13.795 -17.021  1.00 69.29           O
ATOM   3818  HA  LEU A 253      -4.289 -13.281 -18.721  1.00 69.29           H
ATOM   3819  CB  LEU A 253      -4.227 -15.225 -19.578  1.00 69.29           C
ATOM   3820 1HB  LEU A 253      -4.778 -15.060 -20.504  1.00 69.29           H
ATOM   3821 2HB  LEU A 253      -3.458 -15.968 -19.793  1.00 69.29           H
ATOM   3822  CG  LEU A 253      -5.187 -15.811 -18.542  1.00 69.29           C
ATOM   3823  HG  LEU A 253      -4.761 -15.650 -17.552  1.00 69.29           H
ATOM   3824  CD1 LEU A 253      -6.537 -15.090 -18.576  1.00 69.29           C
ATOM   3825 1HD1 LEU A 253      -6.389 -14.033 -18.357  1.00 69.29           H
ATOM   3826 2HD1 LEU A 253      -6.981 -15.198 -19.565  1.00 69.29           H
ATOM   3827 3HD1 LEU A 253      -7.200 -15.527 -17.829  1.00 69.29           H
ATOM   3828  CD2 LEU A 253      -5.340 -17.322 -18.728  1.00 69.29           C
ATOM   3829 1HD2 LEU A 253      -5.732 -17.528 -19.724  1.00 69.29           H
ATOM   3830 2HD2 LEU A 253      -4.368 -17.802 -18.614  1.00 69.29           H
ATOM   3831 3HD2 LEU A 253      -6.028 -17.713 -17.979  1.00 69.29           H
ATOM   3832  HN  LEU A 253      -3.166 -13.724 -21.230  1.00 69.29           H
ATOM   3833  N   LYS A 254      -1.270 -14.598 -18.733  1.00 71.21           N
ATOM   3834  CA  LYS A 254      -0.121 -14.911 -17.901  1.00 71.21           C
ATOM   3835  C   LYS A 254       0.300 -13.659 -17.128  1.00 71.21           C
ATOM   3836  O   LYS A 254       0.462 -13.702 -15.910  1.00 71.21           O
ATOM   3837  HA  LYS A 254      -0.433 -15.670 -17.184  1.00 71.21           H
ATOM   3838  CB  LYS A 254       1.001 -15.519 -18.744  1.00 71.21           C
ATOM   3839 1HB  LYS A 254       0.617 -16.369 -19.309  1.00 71.21           H
ATOM   3840 2HB  LYS A 254       1.354 -14.787 -19.470  1.00 71.21           H
ATOM   3841  CG  LYS A 254       2.167 -15.972 -17.862  1.00 71.21           C
ATOM   3842 1HG  LYS A 254       2.613 -15.107 -17.371  1.00 71.21           H
ATOM   3843 2HG  LYS A 254       1.797 -16.629 -17.074  1.00 71.21           H
ATOM   3844  CD  LYS A 254       3.228 -16.702 -18.687  1.00 71.21           C
ATOM   3845 1HD  LYS A 254       2.779 -17.562 -19.184  1.00 71.21           H
ATOM   3846 2HD  LYS A 254       3.603 -16.042 -19.469  1.00 71.21           H
ATOM   3847  CE  LYS A 254       4.387 -17.165 -17.803  1.00 71.21           C
ATOM   3848 1HE  LYS A 254       4.908 -16.300 -17.392  1.00 71.21           H
ATOM   3849 2HE  LYS A 254       4.003 -17.736 -16.957  1.00 71.21           H
ATOM   3850  NZ  LYS A 254       5.333 -17.997 -18.581  1.00 71.21           N
ATOM   3851 1HZ  LYS A 254       6.099 -18.286 -17.983  1.00 71.21           H
ATOM   3852 2HZ  LYS A 254       4.851 -18.816 -18.934  1.00 71.21           H
ATOM   3853 3HZ  LYS A 254       5.696 -17.457 -19.358  1.00 71.21           H
ATOM   3854  HN  LYS A 254      -1.150 -14.787 -19.707  1.00 71.21           H
ATOM   3855  N   VAL A 255       0.465 -12.573 -17.869  1.00 70.52           N
ATOM   3856  CA  VAL A 255       0.897 -11.320 -17.274  1.00 70.52           C
ATOM   3857  C   VAL A 255      -0.008 -10.985 -16.086  1.00 70.52           C
ATOM   3858  O   VAL A 255       0.476 -10.616 -15.017  1.00 70.52           O
ATOM   3859  HA  VAL A 255       1.915 -11.462 -16.910  1.00 70.52           H
ATOM   3860  CB  VAL A 255       0.922 -10.218 -18.335  1.00 70.52           C
ATOM   3861  HB  VAL A 255      -0.073 -10.154 -18.776  1.00 70.52           H
ATOM   3862  CG1 VAL A 255       1.246  -8.860 -17.708  1.00 70.52           C
ATOM   3863 1HG1 VAL A 255       0.487  -8.613 -16.966  1.00 70.52           H
ATOM   3864 2HG1 VAL A 255       2.224  -8.906 -17.228  1.00 70.52           H
ATOM   3865 3HG1 VAL A 255       1.258  -8.095 -18.485  1.00 70.52           H
ATOM   3866  CG2 VAL A 255       1.911 -10.556 -19.453  1.00 70.52           C
ATOM   3867 1HG2 VAL A 255       2.912 -10.660 -19.034  1.00 70.52           H
ATOM   3868 2HG2 VAL A 255       1.617 -11.492 -19.928  1.00 70.52           H
ATOM   3869 3HG2 VAL A 255       1.909  -9.756 -20.194  1.00 70.52           H
ATOM   3870  HN  VAL A 255       0.309 -12.541 -18.856  1.00 70.52           H
ATOM   3871  N   THR A 256      -1.306 -11.126 -16.314  1.00 71.05           N
ATOM   3872  CA  THR A 256      -2.290 -10.639 -15.363  1.00 71.05           C
ATOM   3873  C   THR A 256      -2.272 -11.492 -14.093  1.00 71.05           C
ATOM   3874  O   THR A 256      -2.296 -10.962 -12.984  1.00 71.05           O
ATOM   3875  HA  THR A 256      -2.013  -9.626 -15.071  1.00 71.05           H
ATOM   3876  CB  THR A 256      -3.651 -10.615 -16.061  1.00 71.05           C
ATOM   3877  HB  THR A 256      -3.980 -11.624 -16.307  1.00 71.05           H
ATOM   3878  OG1 THR A 256      -3.456  -9.743 -17.171  1.00 71.05           O
ATOM   3879  HG1 THR A 256      -3.529 -10.257 -18.026  1.00 71.05           H
ATOM   3880  CG2 THR A 256      -4.726  -9.918 -15.224  1.00 71.05           C
ATOM   3881 1HG2 THR A 256      -4.427  -8.887 -15.035  1.00 71.05           H
ATOM   3882 2HG2 THR A 256      -4.844 -10.442 -14.275  1.00 71.05           H
ATOM   3883 3HG2 THR A 256      -5.672  -9.929 -15.765  1.00 71.05           H
ATOM   3884  HN  THR A 256      -1.686 -11.563 -17.129  1.00 71.05           H
ATOM   3885  N   ILE A 257      -2.232 -12.801 -14.298  1.00 74.55           N
ATOM   3886  CA  ILE A 257      -2.210 -13.733 -13.184  1.00 74.55           C
ATOM   3887  C   ILE A 257      -0.987 -13.447 -12.310  1.00 74.55           C
ATOM   3888  O   ILE A 257      -1.079 -13.459 -11.084  1.00 74.55           O
ATOM   3889  HA  ILE A 257      -3.107 -13.555 -12.591  1.00 74.55           H
ATOM   3890  CB  ILE A 257      -2.281 -15.175 -13.690  1.00 74.55           C
ATOM   3891  HB  ILE A 257      -1.541 -15.296 -14.482  1.00 74.55           H
ATOM   3892  CG1 ILE A 257      -3.651 -15.474 -14.302  1.00 74.55           C
ATOM   3893 1HG1 ILE A 257      -4.408 -15.488 -13.518  1.00 74.55           H
ATOM   3894 2HG1 ILE A 257      -3.925 -14.680 -14.996  1.00 74.55           H
ATOM   3895  CG2 ILE A 257      -1.920 -16.164 -12.580  1.00 74.55           C
ATOM   3896 1HG2 ILE A 257      -0.906 -15.965 -12.232  1.00 74.55           H
ATOM   3897 2HG2 ILE A 257      -2.618 -16.050 -11.751  1.00 74.55           H
ATOM   3898 3HG2 ILE A 257      -1.978 -17.181 -12.967  1.00 74.55           H
ATOM   3899  CD1 ILE A 257      -3.642 -16.818 -15.034  1.00 74.55           C
ATOM   3900 1HD1 ILE A 257      -2.901 -16.791 -15.833  1.00 74.55           H
ATOM   3901 2HD1 ILE A 257      -3.392 -17.613 -14.332  1.00 74.55           H
ATOM   3902 3HD1 ILE A 257      -4.628 -17.006 -15.460  1.00 74.55           H
ATOM   3903  HN  ILE A 257      -2.215 -13.224 -15.204  1.00 74.55           H
ATOM   3904  N   THR A 258       0.131 -13.197 -12.976  1.00 77.81           N
ATOM   3905  CA  THR A 258       1.385 -12.974 -12.277  1.00 77.81           C
ATOM   3906  C   THR A 258       1.267 -11.770 -11.341  1.00 77.81           C
ATOM   3907  O   THR A 258       1.673 -11.839 -10.181  1.00 77.81           O
ATOM   3908  HA  THR A 258       1.590 -13.845 -11.654  1.00 77.81           H
ATOM   3909  CB  THR A 258       2.490 -12.824 -13.324  1.00 77.81           C
ATOM   3910  HB  THR A 258       2.314 -11.951 -13.954  1.00 77.81           H
ATOM   3911  OG1 THR A 258       2.501 -14.078 -14.000  1.00 77.81           O
ATOM   3912  HG1 THR A 258       1.831 -14.072 -14.743  1.00 77.81           H
ATOM   3913  CG2 THR A 258       3.882 -12.726 -12.697  1.00 77.81           C
ATOM   3914 1HG2 THR A 258       4.086 -13.630 -12.122  1.00 77.81           H
ATOM   3915 2HG2 THR A 258       3.924 -11.859 -12.038  1.00 77.81           H
ATOM   3916 3HG2 THR A 258       4.629 -12.621 -13.484  1.00 77.81           H
ATOM   3917  HN  THR A 258       0.188 -13.145 -13.973  1.00 77.81           H
ATOM   3918  N   VAL A 259       0.710 -10.695 -11.878  1.00 73.52           N
ATOM   3919  CA  VAL A 259       0.587  -9.459 -11.124  1.00 73.52           C
ATOM   3920  C   VAL A 259      -0.289  -9.703  -9.893  1.00 73.52           C
ATOM   3921  O   VAL A 259       0.046  -9.268  -8.793  1.00 73.52           O
ATOM   3922  HA  VAL A 259       1.586  -9.175 -10.793  1.00 73.52           H
ATOM   3923  CB  VAL A 259       0.052  -8.346 -12.027  1.00 73.52           C
ATOM   3924  HB  VAL A 259      -0.861  -8.707 -12.499  1.00 73.52           H
ATOM   3925  CG1 VAL A 259      -0.300  -7.100 -11.211  1.00 73.52           C
ATOM   3926 1HG1 VAL A 259      -1.065  -7.352 -10.477  1.00 73.52           H
ATOM   3927 2HG1 VAL A 259       0.591  -6.737 -10.699  1.00 73.52           H
ATOM   3928 3HG1 VAL A 259      -0.678  -6.325 -11.878  1.00 73.52           H
ATOM   3929  CG2 VAL A 259       1.053  -8.011 -13.135  1.00 73.52           C
ATOM   3930 1HG2 VAL A 259       1.991  -7.679 -12.689  1.00 73.52           H
ATOM   3931 2HG2 VAL A 259       1.233  -8.898 -13.743  1.00 73.52           H
ATOM   3932 3HG2 VAL A 259       0.648  -7.216 -13.762  1.00 73.52           H
ATOM   3933  HN  VAL A 259       0.348 -10.659 -12.810  1.00 73.52           H
ATOM   3934  N   LEU A 260      -1.394 -10.398 -10.121  1.00 74.71           N
ATOM   3935  CA  LEU A 260      -2.322 -10.703  -9.046  1.00 74.71           C
ATOM   3936  C   LEU A 260      -1.585 -11.467  -7.944  1.00 74.71           C
ATOM   3937  O   LEU A 260      -1.692 -11.124  -6.767  1.00 74.71           O
ATOM   3938  HA  LEU A 260      -2.669  -9.754  -8.635  1.00 74.71           H
ATOM   3939  CB  LEU A 260      -3.549 -11.437  -9.588  1.00 74.71           C
ATOM   3940 1HB  LEU A 260      -4.044 -10.791 -10.313  1.00 74.71           H
ATOM   3941 2HB  LEU A 260      -3.209 -12.321 -10.129  1.00 74.71           H
ATOM   3942  CG  LEU A 260      -4.582 -11.876  -8.549  1.00 74.71           C
ATOM   3943  HG  LEU A 260      -4.089 -12.534  -7.834  1.00 74.71           H
ATOM   3944  CD1 LEU A 260      -5.115 -10.675  -7.765  1.00 74.71           C
ATOM   3945 1HD1 LEU A 260      -4.290 -10.182  -7.251  1.00 74.71           H
ATOM   3946 2HD1 LEU A 260      -5.587  -9.972  -8.452  1.00 74.71           H
ATOM   3947 3HD1 LEU A 260      -5.848 -11.015  -7.033  1.00 74.71           H
ATOM   3948  CD2 LEU A 260      -5.709 -12.680  -9.201  1.00 74.71           C
ATOM   3949 1HD2 LEU A 260      -6.207 -12.065  -9.951  1.00 74.71           H
ATOM   3950 2HD2 LEU A 260      -5.293 -13.568  -9.677  1.00 74.71           H
ATOM   3951 3HD2 LEU A 260      -6.430 -12.979  -8.440  1.00 74.71           H
ATOM   3952  HN  LEU A 260      -1.658 -10.749 -11.020  1.00 74.71           H
ATOM   3953  N   THR A 261      -0.853 -12.488  -8.364  1.00 82.50           N
ATOM   3954  CA  THR A 261      -0.258 -13.420  -7.422  1.00 82.50           C
ATOM   3955  C   THR A 261       0.753 -12.701  -6.526  1.00 82.50           C
ATOM   3956  O   THR A 261       0.797 -12.936  -5.320  1.00 82.50           O
ATOM   3957  HA  THR A 261      -1.045 -13.802  -6.772  1.00 82.50           H
ATOM   3958  CB  THR A 261       0.351 -14.575  -8.220  1.00 82.50           C
ATOM   3959  HB  THR A 261       1.202 -14.235  -8.810  1.00 82.50           H
ATOM   3960  OG1 THR A 261      -0.745 -15.098  -8.966  1.00 82.50           O
ATOM   3961  HG1 THR A 261      -0.715 -14.754  -9.904  1.00 82.50           H
ATOM   3962  CG2 THR A 261       0.783 -15.740  -7.327  1.00 82.50           C
ATOM   3963 1HG2 THR A 261      -0.083 -16.125  -6.787  1.00 82.50           H
ATOM   3964 2HG2 THR A 261       1.531 -15.394  -6.614  1.00 82.50           H
ATOM   3965 3HG2 THR A 261       1.208 -16.532  -7.943  1.00 82.50           H
ATOM   3966  HN  THR A 261      -0.665 -12.683  -9.327  1.00 82.50           H
ATOM   3967  N   VAL A 262       1.541 -11.839  -7.152  1.00 82.41           N
ATOM   3968  CA  VAL A 262       2.577 -11.116  -6.434  1.00 82.41           C
ATOM   3969  C   VAL A 262       1.930 -10.220  -5.377  1.00 82.41           C
ATOM   3970  O   VAL A 262       2.407 -10.144  -4.246  1.00 82.41           O
ATOM   3971  HA  VAL A 262       3.205 -11.853  -5.933  1.00 82.41           H
ATOM   3972  CB  VAL A 262       3.453 -10.340  -7.421  1.00 82.41           C
ATOM   3973  HB  VAL A 262       2.796  -9.738  -8.049  1.00 82.41           H
ATOM   3974  CG1 VAL A 262       4.400  -9.391  -6.684  1.00 82.41           C
ATOM   3975 1HG1 VAL A 262       3.818  -8.679  -6.099  1.00 82.41           H
ATOM   3976 2HG1 VAL A 262       5.046  -9.965  -6.021  1.00 82.41           H
ATOM   3977 3HG1 VAL A 262       5.010  -8.852  -7.409  1.00 82.41           H
ATOM   3978  CG2 VAL A 262       4.230 -11.293  -8.331  1.00 82.41           C
ATOM   3979 1HG2 VAL A 262       4.870 -11.933  -7.725  1.00 82.41           H
ATOM   3980 2HG2 VAL A 262       3.529 -11.909  -8.895  1.00 82.41           H
ATOM   3981 3HG2 VAL A 262       4.843 -10.715  -9.023  1.00 82.41           H
ATOM   3982  HN  VAL A 262       1.480 -11.632  -8.128  1.00 82.41           H
ATOM   3983  N   PHE A 263       0.852  -9.564  -5.783  1.00 78.05           N
ATOM   3984  CA  PHE A 263       0.146  -8.660  -4.891  1.00 78.05           C
ATOM   3985  C   PHE A 263      -0.410  -9.410  -3.678  1.00 78.05           C
ATOM   3986  O   PHE A 263      -0.180  -9.010  -2.538  1.00 78.05           O
ATOM   3987  HA  PHE A 263       0.863  -7.911  -4.555  1.00 78.05           H
ATOM   3988  CB  PHE A 263      -1.018  -8.066  -5.686  1.00 78.05           C
ATOM   3989 1HB  PHE A 263      -0.623  -7.565  -6.569  1.00 78.05           H
ATOM   3990 2HB  PHE A 263      -1.656  -8.877  -6.037  1.00 78.05           H
ATOM   3991  CG  PHE A 263      -1.871  -7.074  -4.893  1.00 78.05           C
ATOM   3992  CD1 PHE A 263      -2.913  -7.521  -4.142  1.00 78.05           C
ATOM   3993  HD1 PHE A 263      -3.141  -8.586  -4.105  1.00 78.05           H
ATOM   3994  CD2 PHE A 263      -1.587  -5.745  -4.938  1.00 78.05           C
ATOM   3995  HD2 PHE A 263      -0.752  -5.386  -5.540  1.00 78.05           H
ATOM   3996  CE1 PHE A 263      -3.705  -6.600  -3.406  1.00 78.05           C
ATOM   3997  HE1 PHE A 263      -4.540  -6.958  -2.804  1.00 78.05           H
ATOM   3998  CE2 PHE A 263      -2.378  -4.824  -4.202  1.00 78.05           C
ATOM   3999  HE2 PHE A 263      -2.151  -3.758  -4.239  1.00 78.05           H
ATOM   4000  CZ  PHE A 263      -3.420  -5.271  -3.452  1.00 78.05           C
ATOM   4001  HZ  PHE A 263      -4.028  -4.563  -2.887  1.00 78.05           H
ATOM   4002  HN  PHE A 263       0.462  -9.642  -6.700  1.00 78.05           H
ATOM   4003  N   VAL A 264      -1.131 -10.484  -3.966  1.00 82.19           N
ATOM   4004  CA  VAL A 264      -1.817 -11.226  -2.922  1.00 82.19           C
ATOM   4005  C   VAL A 264      -0.789 -11.758  -1.921  1.00 82.19           C
ATOM   4006  O   VAL A 264      -0.978 -11.641  -0.711  1.00 82.19           O
ATOM   4007  HA  VAL A 264      -2.482 -10.533  -2.408  1.00 82.19           H
ATOM   4008  CB  VAL A 264      -2.674 -12.332  -3.543  1.00 82.19           C
ATOM   4009  HB  VAL A 264      -2.038 -12.914  -4.210  1.00 82.19           H
ATOM   4010  CG1 VAL A 264      -3.216 -13.275  -2.467  1.00 82.19           C
ATOM   4011 1HG1 VAL A 264      -2.383 -13.735  -1.935  1.00 82.19           H
ATOM   4012 2HG1 VAL A 264      -3.829 -12.710  -1.765  1.00 82.19           H
ATOM   4013 3HG1 VAL A 264      -3.821 -14.051  -2.936  1.00 82.19           H
ATOM   4014  CG2 VAL A 264      -3.811 -11.740  -4.377  1.00 82.19           C
ATOM   4015 1HG2 VAL A 264      -4.445 -11.122  -3.741  1.00 82.19           H
ATOM   4016 2HG2 VAL A 264      -3.395 -11.129  -5.178  1.00 82.19           H
ATOM   4017 3HG2 VAL A 264      -4.405 -12.547  -4.807  1.00 82.19           H
ATOM   4018  HN  VAL A 264      -1.249 -10.847  -4.890  1.00 82.19           H
ATOM   4019  N   LEU A 265       0.276 -12.331  -2.462  1.00 87.80           N
ATOM   4020  CA  LEU A 265       1.262 -13.007  -1.637  1.00 87.80           C
ATOM   4021  C   LEU A 265       1.967 -11.980  -0.749  1.00 87.80           C
ATOM   4022  O   LEU A 265       2.414 -12.307   0.350  1.00 87.80           O
ATOM   4023  HA  LEU A 265       0.727 -13.708  -0.997  1.00 87.80           H
ATOM   4024  CB  LEU A 265       2.217 -13.826  -2.507  1.00 87.80           C
ATOM   4025 1HB  LEU A 265       2.601 -13.182  -3.298  1.00 87.80           H
ATOM   4026 2HB  LEU A 265       3.070 -14.123  -1.896  1.00 87.80           H
ATOM   4027  CG  LEU A 265       1.627 -15.082  -3.152  1.00 87.80           C
ATOM   4028  HG  LEU A 265       0.779 -14.783  -3.768  1.00 87.80           H
ATOM   4029  CD1 LEU A 265       2.644 -15.752  -4.079  1.00 87.80           C
ATOM   4030 1HD1 LEU A 265       2.931 -15.056  -4.867  1.00 87.80           H
ATOM   4031 2HD1 LEU A 265       3.526 -16.036  -3.505  1.00 87.80           H
ATOM   4032 3HD1 LEU A 265       2.198 -16.641  -4.524  1.00 87.80           H
ATOM   4033  CD2 LEU A 265       1.097 -16.047  -2.090  1.00 87.80           C
ATOM   4034 1HD2 LEU A 265       1.911 -16.343  -1.429  1.00 87.80           H
ATOM   4035 2HD2 LEU A 265       0.318 -15.554  -1.508  1.00 87.80           H
ATOM   4036 3HD2 LEU A 265       0.683 -16.930  -2.576  1.00 87.80           H
ATOM   4037  HN  LEU A 265       0.469 -12.338  -3.443  1.00 87.80           H
ATOM   4038  N   SER A 266       2.046 -10.759  -1.257  1.00 87.59           N
ATOM   4039  CA  SER A 266       2.767  -9.705  -0.565  1.00 87.59           C
ATOM   4040  C   SER A 266       1.873  -9.074   0.504  1.00 87.59           C
ATOM   4041  O   SER A 266       2.337  -8.756   1.598  1.00 87.59           O
ATOM   4042  HA  SER A 266       3.625 -10.196  -0.105  1.00 87.59           H
ATOM   4043  CB  SER A 266       3.257  -8.637  -1.546  1.00 87.59           C
ATOM   4044 1HB  SER A 266       3.750  -7.837  -0.993  1.00 87.59           H
ATOM   4045 2HB  SER A 266       4.003  -9.071  -2.211  1.00 87.59           H
ATOM   4046  OG  SER A 266       2.191  -8.093  -2.319  1.00 87.59           O
ATOM   4047  HG  SER A 266       2.115  -8.581  -3.188  1.00 87.59           H
ATOM   4048  HN  SER A 266       1.628 -10.487  -2.124  1.00 87.59           H
ATOM   4049  N   GLN A 267       0.606  -8.911   0.150  1.00 86.45           N
ATOM   4050  CA  GLN A 267      -0.297  -8.104   0.951  1.00 86.45           C
ATOM   4051  C   GLN A 267      -1.045  -8.983   1.956  1.00 86.45           C
ATOM   4052  O   GLN A 267      -1.368  -8.538   3.056  1.00 86.45           O
ATOM   4053  HA  GLN A 267       0.340  -7.396   1.482  1.00 86.45           H
ATOM   4054  CB  GLN A 267      -1.276  -7.331   0.065  1.00 86.45           C
ATOM   4055 1HB  GLN A 267      -1.846  -8.029  -0.548  1.00 86.45           H
ATOM   4056 2HB  GLN A 267      -1.992  -6.795   0.688  1.00 86.45           H
ATOM   4057  CG  GLN A 267      -0.534  -6.341  -0.836  1.00 86.45           C
ATOM   4058 1HG  GLN A 267       0.159  -6.880  -1.482  1.00 86.45           H
ATOM   4059 2HG  GLN A 267      -1.246  -5.833  -1.487  1.00 86.45           H
ATOM   4060  CD  GLN A 267       0.231  -5.310  -0.004  1.00 86.45           C
ATOM   4061  OE1 GLN A 267      -0.240  -4.816   1.007  1.00 86.45           O
ATOM   4062  NE2 GLN A 267       1.435  -5.013  -0.485  1.00 86.45           N
ATOM   4063 1HE2 GLN A 267       1.763  -5.455  -1.321  1.00 86.45           H
ATOM   4064 2HE2 GLN A 267       2.013  -4.349  -0.011  1.00 86.45           H
ATOM   4065  HN  GLN A 267       0.197  -9.319  -0.667  1.00 86.45           H
ATOM   4066  N   PHE A 268      -1.298 -10.216   1.541  1.00 88.51           N
ATOM   4067  CA  PHE A 268      -2.172 -11.095   2.299  1.00 88.51           C
ATOM   4068  C   PHE A 268      -1.644 -11.302   3.720  1.00 88.51           C
ATOM   4069  O   PHE A 268      -2.371 -11.103   4.691  1.00 88.51           O
ATOM   4070  HA  PHE A 268      -3.151 -10.619   2.343  1.00 88.51           H
ATOM   4071  CB  PHE A 268      -2.189 -12.442   1.573  1.00 88.51           C
ATOM   4072 1HB  PHE A 268      -2.537 -12.289   0.552  1.00 88.51           H
ATOM   4073 2HB  PHE A 268      -1.169 -12.822   1.508  1.00 88.51           H
ATOM   4074  CG  PHE A 268      -3.069 -13.499   2.243  1.00 88.51           C
ATOM   4075  CD1 PHE A 268      -2.513 -14.418   3.077  1.00 88.51           C
ATOM   4076  HD1 PHE A 268      -1.440 -14.402   3.268  1.00 88.51           H
ATOM   4077  CD2 PHE A 268      -4.408 -13.519   2.005  1.00 88.51           C
ATOM   4078  HD2 PHE A 268      -4.854 -12.782   1.337  1.00 88.51           H
ATOM   4079  CE1 PHE A 268      -3.330 -15.399   3.699  1.00 88.51           C
ATOM   4080  HE1 PHE A 268      -2.884 -16.136   4.367  1.00 88.51           H
ATOM   4081  CE2 PHE A 268      -5.225 -14.500   2.627  1.00 88.51           C
ATOM   4082  HE2 PHE A 268      -6.298 -14.516   2.436  1.00 88.51           H
ATOM   4083  CZ  PHE A 268      -4.669 -15.419   3.461  1.00 88.51           C
ATOM   4084  HZ  PHE A 268      -5.296 -16.172   3.938  1.00 88.51           H
ATOM   4085  HN  PHE A 268      -0.918 -10.614   0.706  1.00 88.51           H
ATOM   4086  N   PRO A 269      -0.374 -11.703   3.867  1.00 93.16           N
ATOM   4087  CA  PRO A 269       0.164 -12.037   5.188  1.00 93.16           C
ATOM   4088  C   PRO A 269      -0.052 -10.922   6.198  1.00 93.16           C
ATOM   4089  O   PRO A 269      -0.448 -11.176   7.334  1.00 93.16           O
ATOM   4090  HA  PRO A 269      -0.361 -12.899   5.599  1.00 93.16           H
ATOM   4091  CB  PRO A 269       1.651 -12.283   4.923  1.00 93.16           C
ATOM   4092 1HB  PRO A 269       2.238 -11.374   5.059  1.00 93.16           H
ATOM   4093 2HB  PRO A 269       2.062 -13.031   5.601  1.00 93.16           H
ATOM   4094  CG  PRO A 269       1.678 -12.759   3.475  1.00 93.16           C
ATOM   4095 1HG  PRO A 269       2.664 -12.640   3.028  1.00 93.16           H
ATOM   4096 2HG  PRO A 269       1.429 -13.817   3.393  1.00 93.16           H
ATOM   4097  CD  PRO A 269       0.637 -11.874   2.808  1.00 93.16           C
ATOM   4098 1HD  PRO A 269       1.058 -10.918   2.498  1.00 93.16           H
ATOM   4099 2HD  PRO A 269       0.223 -12.341   1.914  1.00 93.16           H
ATOM   4100  N   TYR A 270       0.216  -9.703   5.752  1.00 91.54           N
ATOM   4101  CA  TYR A 270       0.130  -8.549   6.630  1.00 91.54           C
ATOM   4102  C   TYR A 270      -1.308  -8.328   7.105  1.00 91.54           C
ATOM   4103  O   TYR A 270      -1.542  -8.063   8.283  1.00 91.54           O
ATOM   4104  HA  TYR A 270       0.766  -8.736   7.495  1.00 91.54           H
ATOM   4105  CB  TYR A 270       0.567  -7.347   5.791  1.00 91.54           C
ATOM   4106 1HB  TYR A 270       1.632  -7.436   5.574  1.00 91.54           H
ATOM   4107 2HB  TYR A 270       0.044  -7.374   4.835  1.00 91.54           H
ATOM   4108  CG  TYR A 270       0.309  -5.995   6.459  1.00 91.54           C
ATOM   4109  CD1 TYR A 270      -0.628  -5.131   5.928  1.00 91.54           C
ATOM   4110  HD1 TYR A 270      -1.183  -5.412   5.033  1.00 91.54           H
ATOM   4111  CD2 TYR A 270       1.012  -5.639   7.592  1.00 91.54           C
ATOM   4112  HD2 TYR A 270       1.751  -6.322   8.011  1.00 91.54           H
ATOM   4113  CE1 TYR A 270      -0.871  -3.858   6.557  1.00 91.54           C
ATOM   4114  HE1 TYR A 270      -1.607  -3.167   6.148  1.00 91.54           H
ATOM   4115  CE2 TYR A 270       0.769  -4.367   8.220  1.00 91.54           C
ATOM   4116  HE2 TYR A 270       1.317  -4.073   9.115  1.00 91.54           H
ATOM   4117  CZ  TYR A 270      -0.161  -3.539   7.672  1.00 91.54           C
ATOM   4118  OH  TYR A 270      -0.391  -2.337   8.265  1.00 91.54           O
ATOM   4119  HH  TYR A 270       0.013  -2.325   9.180  1.00 91.54           H
ATOM   4120  HN  TYR A 270       0.488  -9.499   4.811  1.00 91.54           H
ATOM   4121  N   ASN A 271      -2.233  -8.446   6.164  1.00 90.03           N
ATOM   4122  CA  ASN A 271      -3.633  -8.187   6.454  1.00 90.03           C
ATOM   4123  C   ASN A 271      -4.163  -9.271   7.395  1.00 90.03           C
ATOM   4124  O   ASN A 271      -5.094  -9.031   8.162  1.00 90.03           O
ATOM   4125  HA  ASN A 271      -3.654  -7.196   6.906  1.00 90.03           H
ATOM   4126  CB  ASN A 271      -4.475  -8.218   5.177  1.00 90.03           C
ATOM   4127 1HB  ASN A 271      -4.168  -9.058   4.554  1.00 90.03           H
ATOM   4128 2HB  ASN A 271      -5.523  -8.377   5.432  1.00 90.03           H
ATOM   4129  CG  ASN A 271      -4.328  -6.913   4.391  1.00 90.03           C
ATOM   4130  OD1 ASN A 271      -4.750  -5.851   4.817  1.00 90.03           O
ATOM   4131  ND2 ASN A 271      -3.706  -7.052   3.224  1.00 90.03           N
ATOM   4132 1HD2 ASN A 271      -3.384  -7.953   2.933  1.00 90.03           H
ATOM   4133 2HD2 ASN A 271      -3.561  -6.256   2.637  1.00 90.03           H
ATOM   4134  HN  ASN A 271      -2.039  -8.711   5.219  1.00 90.03           H
ATOM   4135  N   CYS A 272      -3.545 -10.440   7.307  1.00 93.11           N
ATOM   4136  CA  CYS A 272      -3.878 -11.532   8.206  1.00 93.11           C
ATOM   4137  C   CYS A 272      -3.584 -11.081   9.639  1.00 93.11           C
ATOM   4138  O   CYS A 272      -4.419 -11.242  10.527  1.00 93.11           O
ATOM   4139  HA  CYS A 272      -4.941 -11.733   8.074  1.00 93.11           H
ATOM   4140  CB  CYS A 272      -3.123 -12.812   7.845  1.00 93.11           C
ATOM   4141 1HB  CYS A 272      -2.059 -12.600   7.739  1.00 93.11           H
ATOM   4142 2HB  CYS A 272      -3.224 -13.543   8.648  1.00 93.11           H
ATOM   4143  SG  CYS A 272      -3.779 -13.506   6.284  1.00 93.11           S
ATOM   4144  HG  CYS A 272      -3.198 -12.618   5.482  1.00 93.11           H
ATOM   4145  HN  CYS A 272      -2.831 -10.646   6.638  1.00 93.11           H
ATOM   4146  N   ILE A 273      -2.395 -10.525   9.818  1.00 93.47           N
ATOM   4147  CA  ILE A 273      -1.964 -10.089  11.135  1.00 93.47           C
ATOM   4148  C   ILE A 273      -2.831  -8.913  11.588  1.00 93.47           C
ATOM   4149  O   ILE A 273      -3.200  -8.824  12.758  1.00 93.47           O
ATOM   4150  HA  ILE A 273      -2.122 -10.920  11.823  1.00 93.47           H
ATOM   4151  CB  ILE A 273      -0.465  -9.783  11.134  1.00 93.47           C
ATOM   4152  HB  ILE A 273      -0.270  -9.033  10.368  1.00 93.47           H
ATOM   4153  CG1 ILE A 273       0.349 -11.026  10.767  1.00 93.47           C
ATOM   4154 1HG1 ILE A 273       0.051 -11.381   9.780  1.00 93.47           H
ATOM   4155 2HG1 ILE A 273       1.406 -10.768  10.708  1.00 93.47           H
ATOM   4156  CG2 ILE A 273      -0.026  -9.186  12.473  1.00 93.47           C
ATOM   4157 1HG2 ILE A 273      -0.572  -8.260  12.654  1.00 93.47           H
ATOM   4158 2HG2 ILE A 273      -0.237  -9.894  13.273  1.00 93.47           H
ATOM   4159 3HG2 ILE A 273       1.044  -8.977  12.444  1.00 93.47           H
ATOM   4160  CD1 ILE A 273       0.146 -12.138  11.798  1.00 93.47           C
ATOM   4161 1HD1 ILE A 273       0.467 -11.787  12.779  1.00 93.47           H
ATOM   4162 2HD1 ILE A 273      -0.909 -12.409  11.836  1.00 93.47           H
ATOM   4163 3HD1 ILE A 273       0.735 -13.009  11.513  1.00 93.47           H
ATOM   4164  HN  ILE A 273      -1.733 -10.372   9.084  1.00 93.47           H
ATOM   4165  N   LEU A 274      -3.133  -8.041  10.638  1.00 91.95           N
ATOM   4166  CA  LEU A 274      -3.942  -6.869  10.926  1.00 91.95           C
ATOM   4167  C   LEU A 274      -5.310  -7.316  11.446  1.00 91.95           C
ATOM   4168  O   LEU A 274      -5.884  -6.674  12.325  1.00 91.95           O
ATOM   4169  HA  LEU A 274      -3.439  -6.311  11.715  1.00 91.95           H
ATOM   4170  CB  LEU A 274      -4.018  -5.956   9.701  1.00 91.95           C
ATOM   4171 1HB  LEU A 274      -3.042  -5.949   9.216  1.00 91.95           H
ATOM   4172 2HB  LEU A 274      -4.724  -6.390   8.992  1.00 91.95           H
ATOM   4173  CG  LEU A 274      -4.433  -4.508   9.969  1.00 91.95           C
ATOM   4174  HG  LEU A 274      -5.172  -4.507  10.771  1.00 91.95           H
ATOM   4175  CD1 LEU A 274      -3.242  -3.677  10.452  1.00 91.95           C
ATOM   4176 1HD1 LEU A 274      -2.850  -4.105  11.374  1.00 91.95           H
ATOM   4177 2HD1 LEU A 274      -2.463  -3.682   9.689  1.00 91.95           H
ATOM   4178 3HD1 LEU A 274      -3.565  -2.652  10.635  1.00 91.95           H
ATOM   4179  CD2 LEU A 274      -5.101  -3.892   8.738  1.00 91.95           C
ATOM   4180 1HD2 LEU A 274      -4.403  -3.906   7.901  1.00 91.95           H
ATOM   4181 2HD2 LEU A 274      -5.990  -4.468   8.481  1.00 91.95           H
ATOM   4182 3HD2 LEU A 274      -5.386  -2.862   8.956  1.00 91.95           H
ATOM   4183  HN  LEU A 274      -2.834  -8.125   9.687  1.00 91.95           H
ATOM   4184  N   LEU A 275      -5.793  -8.413  10.882  1.00 94.07           N
ATOM   4185  CA  LEU A 275      -7.068  -8.971  11.300  1.00 94.07           C
ATOM   4186  C   LEU A 275      -6.978  -9.392  12.768  1.00 94.07           C
ATOM   4187  O   LEU A 275      -7.870  -9.091  13.560  1.00 94.07           O
ATOM   4188  HA  LEU A 275      -7.815  -8.181  11.212  1.00 94.07           H
ATOM   4189  CB  LEU A 275      -7.492 -10.101  10.361  1.00 94.07           C
ATOM   4190 1HB  LEU A 275      -7.594  -9.693   9.356  1.00 94.07           H
ATOM   4191 2HB  LEU A 275      -6.689 -10.838  10.326  1.00 94.07           H
ATOM   4192  CG  LEU A 275      -8.792 -10.822  10.723  1.00 94.07           C
ATOM   4193  HG  LEU A 275      -8.717 -11.165  11.755  1.00 94.07           H
ATOM   4194  CD1 LEU A 275      -9.987  -9.868  10.650  1.00 94.07           C
ATOM   4195 1HD1 LEU A 275      -9.837  -9.045  11.348  1.00 94.07           H
ATOM   4196 2HD1 LEU A 275     -10.076  -9.475   9.638  1.00 94.07           H
ATOM   4197 3HD1 LEU A 275     -10.898 -10.406  10.912  1.00 94.07           H
ATOM   4198  CD2 LEU A 275      -8.994 -12.061   9.849  1.00 94.07           C
ATOM   4199 1HD2 LEU A 275      -9.040 -11.764   8.802  1.00 94.07           H
ATOM   4200 2HD2 LEU A 275      -8.161 -12.749   9.996  1.00 94.07           H
ATOM   4201 3HD2 LEU A 275      -9.926 -12.555  10.128  1.00 94.07           H
ATOM   4202  HN  LEU A 275      -5.330  -8.917  10.152  1.00 94.07           H
ATOM   4203  N   VAL A 276      -5.893 -10.081  13.088  1.00 94.64           N
ATOM   4204  CA  VAL A 276      -5.682 -10.560  14.443  1.00 94.64           C
ATOM   4205  C   VAL A 276      -5.686  -9.371  15.406  1.00 94.64           C
ATOM   4206  O   VAL A 276      -6.350  -9.407  16.441  1.00 94.64           O
ATOM   4207  HA  VAL A 276      -6.515 -11.216  14.693  1.00 94.64           H
ATOM   4208  CB  VAL A 276      -4.393 -11.381  14.514  1.00 94.64           C
ATOM   4209  HB  VAL A 276      -3.585 -10.772  14.110  1.00 94.64           H
ATOM   4210  CG1 VAL A 276      -4.043 -11.727  15.962  1.00 94.64           C
ATOM   4211 1HG1 VAL A 276      -3.903 -10.809  16.532  1.00 94.64           H
ATOM   4212 2HG1 VAL A 276      -4.852 -12.309  16.404  1.00 94.64           H
ATOM   4213 3HG1 VAL A 276      -3.123 -12.312  15.984  1.00 94.64           H
ATOM   4214  CG2 VAL A 276      -4.502 -12.646  13.659  1.00 94.64           C
ATOM   4215 1HG2 VAL A 276      -5.327 -13.259  14.020  1.00 94.64           H
ATOM   4216 2HG2 VAL A 276      -4.683 -12.368  12.621  1.00 94.64           H
ATOM   4217 3HG2 VAL A 276      -3.572 -13.211  13.727  1.00 94.64           H
ATOM   4218  HN  VAL A 276      -5.166 -10.312  12.440  1.00 94.64           H
ATOM   4219  N   GLN A 277      -4.937  -8.344  15.031  1.00 93.13           N
ATOM   4220  CA  GLN A 277      -4.827  -7.156  15.860  1.00 93.13           C
ATOM   4221  C   GLN A 277      -6.203  -6.516  16.056  1.00 93.13           C
ATOM   4222  O   GLN A 277      -6.480  -5.940  17.107  1.00 93.13           O
ATOM   4223  HA  GLN A 277      -4.442  -7.505  16.818  1.00 93.13           H
ATOM   4224  CB  GLN A 277      -3.838  -6.156  15.257  1.00 93.13           C
ATOM   4225 1HB  GLN A 277      -4.045  -6.031  14.194  1.00 93.13           H
ATOM   4226 2HB  GLN A 277      -3.971  -5.180  15.725  1.00 93.13           H
ATOM   4227  CG  GLN A 277      -2.396  -6.628  15.449  1.00 93.13           C
ATOM   4228 1HG  GLN A 277      -2.190  -6.757  16.512  1.00 93.13           H
ATOM   4229 2HG  GLN A 277      -2.262  -7.602  14.978  1.00 93.13           H
ATOM   4230  CD  GLN A 277      -1.407  -5.626  14.851  1.00 93.13           C
ATOM   4231  OE1 GLN A 277      -1.727  -4.852  13.964  1.00 93.13           O
ATOM   4232  NE2 GLN A 277      -0.190  -5.682  15.385  1.00 93.13           N
ATOM   4233 1HE2 GLN A 277       0.008  -6.341  16.111  1.00 93.13           H
ATOM   4234 2HE2 GLN A 277       0.528  -5.066  15.060  1.00 93.13           H
ATOM   4235  HN  GLN A 277      -4.413  -8.316  14.180  1.00 93.13           H
ATOM   4236  N   THR A 278      -7.029  -6.638  15.027  1.00 93.66           N
ATOM   4237  CA  THR A 278      -8.361  -6.059  15.063  1.00 93.66           C
ATOM   4238  C   THR A 278      -9.240  -6.806  16.069  1.00 93.66           C
ATOM   4239  O   THR A 278      -9.954  -6.186  16.856  1.00 93.66           O
ATOM   4240  HA  THR A 278      -8.279  -5.030  15.413  1.00 93.66           H
ATOM   4241  CB  THR A 278      -8.922  -6.071  13.640  1.00 93.66           C
ATOM   4242  HB  THR A 278      -9.079  -7.093  13.293  1.00 93.66           H
ATOM   4243  OG1 THR A 278      -7.983  -5.305  12.890  1.00 93.66           O
ATOM   4244  HG1 THR A 278      -7.057  -5.647  13.049  1.00 93.66           H
ATOM   4245  CG2 THR A 278     -10.228  -5.284  13.518  1.00 93.66           C
ATOM   4246 1HG2 THR A 278     -10.054  -4.246  13.801  1.00 93.66           H
ATOM   4247 2HG2 THR A 278     -10.978  -5.720  14.178  1.00 93.66           H
ATOM   4248 3HG2 THR A 278     -10.582  -5.326  12.488  1.00 93.66           H
ATOM   4249  HN  THR A 278      -6.801  -7.120  14.181  1.00 93.66           H
ATOM   4250  N   ILE A 279      -9.158  -8.127  16.010  1.00 95.05           N
ATOM   4251  CA  ILE A 279      -9.950  -8.966  16.895  1.00 95.05           C
ATOM   4252  C   ILE A 279      -9.520  -8.720  18.342  1.00 95.05           C
ATOM   4253  O   ILE A 279     -10.361  -8.634  19.237  1.00 95.05           O
ATOM   4254  HA  ILE A 279     -10.991  -8.662  16.787  1.00 95.05           H
ATOM   4255  CB  ILE A 279      -9.859 -10.432  16.466  1.00 95.05           C
ATOM   4256  HB  ILE A 279      -8.805 -10.700  16.387  1.00 95.05           H
ATOM   4257  CG1 ILE A 279     -10.483 -10.639  15.084  1.00 95.05           C
ATOM   4258 1HG1 ILE A 279     -11.569 -10.591  15.161  1.00 95.05           H
ATOM   4259 2HG1 ILE A 279     -10.175  -9.833  14.418  1.00 95.05           H
ATOM   4260  CG2 ILE A 279     -10.481 -11.350  17.520  1.00 95.05           C
ATOM   4261 1HG2 ILE A 279      -9.953 -11.229  18.465  1.00 95.05           H
ATOM   4262 2HG2 ILE A 279     -11.531 -11.090  17.654  1.00 95.05           H
ATOM   4263 3HG2 ILE A 279     -10.403 -12.386  17.190  1.00 95.05           H
ATOM   4264  CD1 ILE A 279     -10.066 -11.986  14.491  1.00 95.05           C
ATOM   4265 1HD1 ILE A 279      -8.981 -12.021  14.394  1.00 95.05           H
ATOM   4266 2HD1 ILE A 279     -10.398 -12.790  15.149  1.00 95.05           H
ATOM   4267 3HD1 ILE A 279     -10.524 -12.108  13.509  1.00 95.05           H
ATOM   4268  HN  ILE A 279      -8.566  -8.623  15.375  1.00 95.05           H
ATOM   4269  N   ASP A 280      -8.213  -8.615  18.529  1.00 94.14           N
ATOM   4270  CA  ASP A 280      -7.657  -8.458  19.862  1.00 94.14           C
ATOM   4271  C   ASP A 280      -8.026  -7.075  20.403  1.00 94.14           C
ATOM   4272  O   ASP A 280      -8.247  -6.912  21.602  1.00 94.14           O
ATOM   4273  HA  ASP A 280      -8.092  -9.265  20.451  1.00 94.14           H
ATOM   4274  CB  ASP A 280      -6.131  -8.565  19.839  1.00 94.14           C
ATOM   4275 1HB  ASP A 280      -5.834  -9.464  19.299  1.00 94.14           H
ATOM   4276 2HB  ASP A 280      -5.711  -7.716  19.299  1.00 94.14           H
ATOM   4277  CG  ASP A 280      -5.563  -8.605  21.259  1.00 94.14           C
ATOM   4278  OD1 ASP A 280      -6.077  -9.423  22.053  1.00 94.14           O
ATOM   4279  OD2 ASP A 280      -4.627  -7.818  21.518  1.00 94.14           O
ATOM   4280  HN  ASP A 280      -7.539  -8.637  17.790  1.00 94.14           H
ATOM   4281  N   ALA A 281      -8.080  -6.114  19.493  1.00 92.44           N
ATOM   4282  CA  ALA A 281      -8.459  -4.759  19.857  1.00 92.44           C
ATOM   4283  C   ALA A 281      -9.861  -4.772  20.468  1.00 92.44           C
ATOM   4284  O   ALA A 281     -10.171  -3.959  21.337  1.00 92.44           O
ATOM   4285  HA  ALA A 281      -7.749  -4.406  20.605  1.00 92.44           H
ATOM   4286  CB  ALA A 281      -8.368  -3.855  18.626  1.00 92.44           C
ATOM   4287 1HB  ALA A 281      -7.346  -3.857  18.248  1.00 92.44           H
ATOM   4288 2HB  ALA A 281      -9.042  -4.225  17.853  1.00 92.44           H
ATOM   4289 3HB  ALA A 281      -8.652  -2.839  18.899  1.00 92.44           H
ATOM   4290  HN  ALA A 281      -7.872  -6.248  18.524  1.00 92.44           H
ATOM   4291  N   TYR A 282     -10.671  -5.706  19.991  1.00 91.02           N
ATOM   4292  CA  TYR A 282     -12.040  -5.821  20.462  1.00 91.02           C
ATOM   4293  C   TYR A 282     -12.123  -6.732  21.689  1.00 91.02           C
ATOM   4294  O   TYR A 282     -12.731  -6.370  22.695  1.00 91.02           O
ATOM   4295  HA  TYR A 282     -12.387  -4.824  20.735  1.00 91.02           H
ATOM   4296  CB  TYR A 282     -12.829  -6.457  19.316  1.00 91.02           C
ATOM   4297 1HB  TYR A 282     -12.687  -5.860  18.415  1.00 91.02           H
ATOM   4298 2HB  TYR A 282     -12.419  -7.446  19.111  1.00 91.02           H
ATOM   4299  CG  TYR A 282     -14.328  -6.590  19.591  1.00 91.02           C
ATOM   4300  CD1 TYR A 282     -14.858  -7.812  19.954  1.00 91.02           C
ATOM   4301  HD1 TYR A 282     -14.207  -8.682  20.045  1.00 91.02           H
ATOM   4302  CD2 TYR A 282     -15.151  -5.489  19.476  1.00 91.02           C
ATOM   4303  HD2 TYR A 282     -14.734  -4.523  19.189  1.00 91.02           H
ATOM   4304  CE1 TYR A 282     -16.269  -7.937  20.213  1.00 91.02           C
ATOM   4305  HE1 TYR A 282     -16.700  -8.897  20.500  1.00 91.02           H
ATOM   4306  CE2 TYR A 282     -16.562  -5.614  19.735  1.00 91.02           C
ATOM   4307  HE2 TYR A 282     -17.224  -4.752  19.647  1.00 91.02           H
ATOM   4308  CZ  TYR A 282     -17.051  -6.832  20.090  1.00 91.02           C
ATOM   4309  OH  TYR A 282     -18.384  -6.950  20.335  1.00 91.02           O
ATOM   4310  HH  TYR A 282     -18.600  -7.889  20.605  1.00 91.02           H
ATOM   4311  HN  TYR A 282     -10.406  -6.374  19.295  1.00 91.02           H
ATOM   4312  N   ALA A 283     -11.502  -7.896  21.565  1.00 92.73           N
ATOM   4313  CA  ALA A 283     -11.743  -8.976  22.507  1.00 92.73           C
ATOM   4314  C   ALA A 283     -10.675  -8.940  23.602  1.00 92.73           C
ATOM   4315  O   ALA A 283     -10.867  -9.501  24.680  1.00 92.73           O
ATOM   4316  HA  ALA A 283     -12.721  -8.810  22.959  1.00 92.73           H
ATOM   4317  CB  ALA A 283     -11.765 -10.310  21.758  1.00 92.73           C
ATOM   4318 1HB  ALA A 283     -12.560 -10.295  21.012  1.00 92.73           H
ATOM   4319 2HB  ALA A 283     -10.806 -10.466  21.264  1.00 92.73           H
ATOM   4320 3HB  ALA A 283     -11.946 -11.120  22.465  1.00 92.73           H
ATOM   4321  HN  ALA A 283     -10.847  -8.106  20.840  1.00 92.73           H
ATOM   4322  N   MET A 284      -9.573  -8.274  23.288  1.00 90.27           N
ATOM   4323  CA  MET A 284      -8.461  -8.186  24.219  1.00 90.27           C
ATOM   4324  C   MET A 284      -8.111  -9.563  24.787  1.00 90.27           C
ATOM   4325  O   MET A 284      -7.965  -9.719  25.999  1.00 90.27           O
ATOM   4326  HA  MET A 284      -7.622  -7.802  23.638  1.00 90.27           H
ATOM   4327  CB  MET A 284      -8.827  -7.238  25.363  1.00 90.27           C
ATOM   4328 1HB  MET A 284      -9.762  -7.561  25.821  1.00 90.27           H
ATOM   4329 2HB  MET A 284      -8.060  -7.283  26.136  1.00 90.27           H
ATOM   4330  CG  MET A 284      -8.968  -5.800  24.860  1.00 90.27           C
ATOM   4331 1HG  MET A 284      -7.999  -5.425  24.530  1.00 90.27           H
ATOM   4332 2HG  MET A 284      -9.632  -5.772  23.996  1.00 90.27           H
ATOM   4333  SD  MET A 284      -9.614  -4.760  26.159  1.00 90.27           S
ATOM   4334  CE  MET A 284     -11.301  -4.582  25.604  1.00 90.27           C
ATOM   4335 1HE  MET A 284     -11.312  -4.118  24.618  1.00 90.27           H
ATOM   4336 2HE  MET A 284     -11.770  -5.564  25.549  1.00 90.27           H
ATOM   4337 3HE  MET A 284     -11.850  -3.956  26.307  1.00 90.27           H
ATOM   4338  HN  MET A 284      -9.434  -7.802  22.417  1.00 90.27           H
ATOM   4339  N   PHE A 285      -7.988 -10.526  23.886  1.00 91.19           N
ATOM   4340  CA  PHE A 285      -7.832 -11.913  24.290  1.00 91.19           C
ATOM   4341  C   PHE A 285      -6.355 -12.266  24.478  1.00 91.19           C
ATOM   4342  O   PHE A 285      -6.028 -13.274  25.103  1.00 91.19           O
ATOM   4343  HA  PHE A 285      -8.356 -12.035  25.238  1.00 91.19           H
ATOM   4344  CB  PHE A 285      -8.411 -12.774  23.166  1.00 91.19           C
ATOM   4345 1HB  PHE A 285      -8.545 -13.792  23.534  1.00 91.19           H
ATOM   4346 2HB  PHE A 285      -9.399 -12.396  22.905  1.00 91.19           H
ATOM   4347  CG  PHE A 285      -7.547 -12.814  21.904  1.00 91.19           C
ATOM   4348  CD1 PHE A 285      -7.743 -11.900  20.917  1.00 91.19           C
ATOM   4349  HD1 PHE A 285      -8.516 -11.139  21.024  1.00 91.19           H
ATOM   4350  CD2 PHE A 285      -6.582 -13.764  21.770  1.00 91.19           C
ATOM   4351  HD2 PHE A 285      -6.425 -14.496  22.562  1.00 91.19           H
ATOM   4352  CE1 PHE A 285      -6.940 -11.937  19.745  1.00 91.19           C
ATOM   4353  HE1 PHE A 285      -7.098 -11.204  18.954  1.00 91.19           H
ATOM   4354  CE2 PHE A 285      -5.780 -13.801  20.599  1.00 91.19           C
ATOM   4355  HE2 PHE A 285      -5.007 -14.562  20.492  1.00 91.19           H
ATOM   4356  CZ  PHE A 285      -5.976 -12.886  19.611  1.00 91.19           C
ATOM   4357  HZ  PHE A 285      -5.360 -12.915  18.713  1.00 91.19           H
ATOM   4358  HN  PHE A 285      -7.994 -10.372  22.898  1.00 91.19           H
ATOM   4359  N   ILE A 286      -5.501 -11.416  23.925  1.00 91.73           N
ATOM   4360  CA  ILE A 286      -4.067 -11.614  24.042  1.00 91.73           C
ATOM   4361  C   ILE A 286      -3.576 -10.994  25.352  1.00 91.73           C
ATOM   4362  O   ILE A 286      -3.201  -9.823  25.386  1.00 91.73           O
ATOM   4363  HA  ILE A 286      -3.887 -12.689  24.081  1.00 91.73           H
ATOM   4364  CB  ILE A 286      -3.349 -11.079  22.802  1.00 91.73           C
ATOM   4365  HB  ILE A 286      -3.530 -10.006  22.738  1.00 91.73           H
ATOM   4366  CG1 ILE A 286      -3.914 -11.709  21.527  1.00 91.73           C
ATOM   4367 1HG1 ILE A 286      -3.647 -12.765  21.490  1.00 91.73           H
ATOM   4368 2HG1 ILE A 286      -5.002 -11.656  21.542  1.00 91.73           H
ATOM   4369  CG2 ILE A 286      -1.836 -11.275  22.916  1.00 91.73           C
ATOM   4370 1HG2 ILE A 286      -1.466 -10.742  23.792  1.00 91.73           H
ATOM   4371 2HG2 ILE A 286      -1.614 -12.338  23.017  1.00 91.73           H
ATOM   4372 3HG2 ILE A 286      -1.350 -10.886  22.021  1.00 91.73           H
ATOM   4373  CD1 ILE A 286      -3.380 -10.999  20.281  1.00 91.73           C
ATOM   4374 1HD1 ILE A 286      -3.670  -9.948  20.310  1.00 91.73           H
ATOM   4375 2HD1 ILE A 286      -2.293 -11.075  20.257  1.00 91.73           H
ATOM   4376 3HD1 ILE A 286      -3.797 -11.466  19.390  1.00 91.73           H
ATOM   4377  HN  ILE A 286      -5.775 -10.607  23.406  1.00 91.73           H
ATOM   4378  N   SER A 287      -3.595 -11.807  26.398  1.00 89.32           N
ATOM   4379  CA  SER A 287      -3.122 -11.364  27.699  1.00 89.32           C
ATOM   4380  C   SER A 287      -1.666 -11.791  27.899  1.00 89.32           C
ATOM   4381  O   SER A 287      -0.973 -11.257  28.764  1.00 89.32           O
ATOM   4382  HA  SER A 287      -3.203 -10.277  27.681  1.00 89.32           H
ATOM   4383  CB  SER A 287      -3.998 -11.922  28.822  1.00 89.32           C
ATOM   4384 1HB  SER A 287      -3.609 -11.588  29.784  1.00 89.32           H
ATOM   4385 2HB  SER A 287      -5.007 -11.519  28.729  1.00 89.32           H
ATOM   4386  OG  SER A 287      -4.052 -13.346  28.801  1.00 89.32           O
ATOM   4387  HG  SER A 287      -4.655 -13.676  29.527  1.00 89.32           H
ATOM   4388  HN  SER A 287      -3.924 -12.751  26.367  1.00 89.32           H
ATOM   4389  N   ASN A 288      -1.246 -12.749  27.086  1.00 92.55           N
ATOM   4390  CA  ASN A 288       0.069 -13.345  27.248  1.00 92.55           C
ATOM   4391  C   ASN A 288       1.107 -12.485  26.523  1.00 92.55           C
ATOM   4392  O   ASN A 288       0.995 -12.254  25.321  1.00 92.55           O
ATOM   4393  HA  ASN A 288       0.236 -13.381  28.325  1.00 92.55           H
ATOM   4394  CB  ASN A 288       0.115 -14.750  26.646  1.00 92.55           C
ATOM   4395 1HB  ASN A 288      -0.728 -15.335  27.013  1.00 92.55           H
ATOM   4396 2HB  ASN A 288       0.012 -14.689  25.562  1.00 92.55           H
ATOM   4397  CG  ASN A 288       1.425 -15.456  27.000  1.00 92.55           C
ATOM   4398  OD1 ASN A 288       2.489 -14.861  27.043  1.00 92.55           O
ATOM   4399  ND2 ASN A 288       1.289 -16.755  27.251  1.00 92.55           N
ATOM   4400 1HD2 ASN A 288       0.386 -17.183  27.198  1.00 92.55           H
ATOM   4401 2HD2 ASN A 288       2.089 -17.305  27.492  1.00 92.55           H
ATOM   4402  HN  ASN A 288      -1.786 -13.116  26.329  1.00 92.55           H
ATOM   4403  N   CYS A 289       2.093 -12.036  27.286  1.00 91.92           N
ATOM   4404  CA  CYS A 289       3.085 -11.115  26.760  1.00 91.92           C
ATOM   4405  C   CYS A 289       3.882 -11.837  25.671  1.00 91.92           C
ATOM   4406  O   CYS A 289       4.280 -11.227  24.680  1.00 91.92           O
ATOM   4407  HA  CYS A 289       2.538 -10.270  26.342  1.00 91.92           H
ATOM   4408  CB  CYS A 289       3.993 -10.569  27.864  1.00 91.92           C
ATOM   4409 1HB  CYS A 289       3.391 -10.090  28.637  1.00 91.92           H
ATOM   4410 2HB  CYS A 289       4.531 -11.388  28.341  1.00 91.92           H
ATOM   4411  SG  CYS A 289       5.179  -9.366  27.162  1.00 91.92           S
ATOM   4412  HN  CYS A 289       2.219 -12.291  28.245  1.00 91.92           H
ATOM   4413  N   ALA A 290       4.092 -13.126  25.893  1.00 93.85           N
ATOM   4414  CA  ALA A 290       4.890 -13.923  24.977  1.00 93.85           C
ATOM   4415  C   ALA A 290       4.207 -13.956  23.608  1.00 93.85           C
ATOM   4416  O   ALA A 290       4.860 -13.788  22.580  1.00 93.85           O
ATOM   4417  HA  ALA A 290       5.862 -13.440  24.877  1.00 93.85           H
ATOM   4418  CB  ALA A 290       5.093 -15.323  25.561  1.00 93.85           C
ATOM   4419 1HB  ALA A 290       5.608 -15.245  26.519  1.00 93.85           H
ATOM   4420 2HB  ALA A 290       4.123 -15.799  25.708  1.00 93.85           H
ATOM   4421 3HB  ALA A 290       5.691 -15.920  24.874  1.00 93.85           H
ATOM   4422  HN  ALA A 290       3.727 -13.625  26.680  1.00 93.85           H
ATOM   4423  N   VAL A 291       2.900 -14.175  23.640  1.00 93.92           N
ATOM   4424  CA  VAL A 291       2.122 -14.238  22.414  1.00 93.92           C
ATOM   4425  C   VAL A 291       2.129 -12.865  21.740  1.00 93.92           C
ATOM   4426  O   VAL A 291       2.299 -12.767  20.526  1.00 93.92           O
ATOM   4427  HA  VAL A 291       2.608 -14.956  21.753  1.00 93.92           H
ATOM   4428  CB  VAL A 291       0.712 -14.750  22.715  1.00 93.92           C
ATOM   4429  HB  VAL A 291       0.256 -14.071  23.436  1.00 93.92           H
ATOM   4430  CG1 VAL A 291      -0.153 -14.746  21.453  1.00 93.92           C
ATOM   4431 1HG1 VAL A 291      -0.225 -13.731  21.065  1.00 93.92           H
ATOM   4432 2HG1 VAL A 291       0.299 -15.392  20.701  1.00 93.92           H
ATOM   4433 3HG1 VAL A 291      -1.150 -15.115  21.696  1.00 93.92           H
ATOM   4434  CG2 VAL A 291       0.757 -16.143  23.346  1.00 93.92           C
ATOM   4435 1HG2 VAL A 291       1.241 -16.837  22.659  1.00 93.92           H
ATOM   4436 2HG2 VAL A 291       1.320 -16.102  24.278  1.00 93.92           H
ATOM   4437 3HG2 VAL A 291      -0.258 -16.483  23.550  1.00 93.92           H
ATOM   4438  HN  VAL A 291       2.375 -14.307  24.481  1.00 93.92           H
ATOM   4439  N   SER A 292       1.941 -11.839  22.557  1.00 92.99           N
ATOM   4440  CA  SER A 292       1.873 -10.480  22.048  1.00 92.99           C
ATOM   4441  C   SER A 292       3.186 -10.115  21.353  1.00 92.99           C
ATOM   4442  O   SER A 292       3.179  -9.509  20.282  1.00 92.99           O
ATOM   4443  HA  SER A 292       1.049 -10.480  21.333  1.00 92.99           H
ATOM   4444  CB  SER A 292       1.573  -9.485  23.171  1.00 92.99           C
ATOM   4445 1HB  SER A 292       0.723  -9.842  23.753  1.00 92.99           H
ATOM   4446 2HB  SER A 292       2.425  -9.435  23.848  1.00 92.99           H
ATOM   4447  OG  SER A 292       1.289  -8.182  22.668  1.00 92.99           O
ATOM   4448  HG  SER A 292       0.385  -8.170  22.241  1.00 92.99           H
ATOM   4449  HN  SER A 292       1.836 -11.925  23.547  1.00 92.99           H
ATOM   4450  N   THR A 293       4.283 -10.498  21.990  1.00 93.11           N
ATOM   4451  CA  THR A 293       5.601 -10.198  21.459  1.00 93.11           C
ATOM   4452  C   THR A 293       5.766 -10.805  20.065  1.00 93.11           C
ATOM   4453  O   THR A 293       6.227 -10.135  19.142  1.00 93.11           O
ATOM   4454  HA  THR A 293       5.689  -9.117  21.350  1.00 93.11           H
ATOM   4455  CB  THR A 293       6.641 -10.696  22.465  1.00 93.11           C
ATOM   4456  HB  THR A 293       6.553 -11.772  22.615  1.00 93.11           H
ATOM   4457  OG1 THR A 293       6.418  -9.893  23.621  1.00 93.11           O
ATOM   4458  HG1 THR A 293       5.901 -10.411  24.303  1.00 93.11           H
ATOM   4459  CG2 THR A 293       8.072 -10.355  22.045  1.00 93.11           C
ATOM   4460 1HG2 THR A 293       8.178  -9.273  21.961  1.00 93.11           H
ATOM   4461 2HG2 THR A 293       8.288 -10.817  21.082  1.00 93.11           H
ATOM   4462 3HG2 THR A 293       8.770 -10.731  22.794  1.00 93.11           H
ATOM   4463  HN  THR A 293       4.280 -11.005  22.853  1.00 93.11           H
ATOM   4464  N   ASN A 294       5.379 -12.068  19.954  1.00 94.56           N
ATOM   4465  CA  ASN A 294       5.553 -12.798  18.710  1.00 94.56           C
ATOM   4466  C   ASN A 294       4.675 -12.167  17.627  1.00 94.56           C
ATOM   4467  O   ASN A 294       5.085 -12.066  16.472  1.00 94.56           O
ATOM   4468  HA  ASN A 294       6.616 -12.724  18.481  1.00 94.56           H
ATOM   4469  CB  ASN A 294       5.134 -14.261  18.867  1.00 94.56           C
ATOM   4470 1HB  ASN A 294       4.170 -14.314  19.373  1.00 94.56           H
ATOM   4471 2HB  ASN A 294       5.002 -14.712  17.884  1.00 94.56           H
ATOM   4472  CG  ASN A 294       6.177 -15.049  19.661  1.00 94.56           C
ATOM   4473  OD1 ASN A 294       7.311 -14.631  19.831  1.00 94.56           O
ATOM   4474  ND2 ASN A 294       5.733 -16.208  20.136  1.00 94.56           N
ATOM   4475 1HD2 ASN A 294       4.791 -16.493  19.961  1.00 94.56           H
ATOM   4476 2HD2 ASN A 294       6.342 -16.796  20.669  1.00 94.56           H
ATOM   4477  HN  ASN A 294       4.955 -12.589  20.695  1.00 94.56           H
ATOM   4478  N   ILE A 295       3.484 -11.760  18.039  1.00 93.46           N
ATOM   4479  CA  ILE A 295       2.526 -11.186  17.109  1.00 93.46           C
ATOM   4480  C   ILE A 295       3.087  -9.877  16.550  1.00 93.46           C
ATOM   4481  O   ILE A 295       2.940  -9.591  15.363  1.00 93.46           O
ATOM   4482  HA  ILE A 295       2.408 -11.890  16.286  1.00 93.46           H
ATOM   4483  CB  ILE A 295       1.157 -11.034  17.775  1.00 93.46           C
ATOM   4484  HB  ILE A 295       1.309 -10.653  18.785  1.00 93.46           H
ATOM   4485  CG1 ILE A 295       0.456 -12.388  17.903  1.00 93.46           C
ATOM   4486 1HG1 ILE A 295       0.162 -12.744  16.915  1.00 93.46           H
ATOM   4487 2HG1 ILE A 295       1.149 -13.123  18.313  1.00 93.46           H
ATOM   4488  CG2 ILE A 295       0.296 -10.011  17.031  1.00 93.46           C
ATOM   4489 1HG2 ILE A 295       0.797  -9.043  17.037  1.00 93.46           H
ATOM   4490 2HG2 ILE A 295       0.150 -10.339  16.002  1.00 93.46           H
ATOM   4491 3HG2 ILE A 295      -0.671  -9.922  17.526  1.00 93.46           H
ATOM   4492  CD1 ILE A 295      -0.777 -12.284  18.802  1.00 93.46           C
ATOM   4493 1HD1 ILE A 295      -0.475 -11.952  19.795  1.00 93.46           H
ATOM   4494 2HD1 ILE A 295      -1.478 -11.566  18.376  1.00 93.46           H
ATOM   4495 3HD1 ILE A 295      -1.256 -13.260  18.876  1.00 93.46           H
ATOM   4496  HN  ILE A 295       3.170 -11.817  18.987  1.00 93.46           H
ATOM   4497  N   ASP A 296       3.718  -9.116  17.433  1.00 93.66           N
ATOM   4498  CA  ASP A 296       4.274  -7.829  17.049  1.00 93.66           C
ATOM   4499  C   ASP A 296       5.422  -8.048  16.062  1.00 93.66           C
ATOM   4500  O   ASP A 296       5.562  -7.304  15.093  1.00 93.66           O
ATOM   4501  HA  ASP A 296       3.444  -7.278  16.608  1.00 93.66           H
ATOM   4502  CB  ASP A 296       4.832  -7.086  18.265  1.00 93.66           C
ATOM   4503 1HB  ASP A 296       5.494  -7.745  18.826  1.00 93.66           H
ATOM   4504 2HB  ASP A 296       5.431  -6.238  17.934  1.00 93.66           H
ATOM   4505  CG  ASP A 296       3.702  -6.596  19.173  1.00 93.66           C
ATOM   4506  OD1 ASP A 296       2.566  -6.494  18.662  1.00 93.66           O
ATOM   4507  OD2 ASP A 296       4.001  -6.333  20.359  1.00 93.66           O
ATOM   4508  HN  ASP A 296       3.851  -9.365  18.392  1.00 93.66           H
ATOM   4509  N   ILE A 297       6.213  -9.074  16.341  1.00 94.47           N
ATOM   4510  CA  ILE A 297       7.311  -9.434  15.461  1.00 94.47           C
ATOM   4511  C   ILE A 297       6.752  -9.841  14.096  1.00 94.47           C
ATOM   4512  O   ILE A 297       7.273  -9.431  13.060  1.00 94.47           O
ATOM   4513  HA  ILE A 297       7.929  -8.545  15.329  1.00 94.47           H
ATOM   4514  CB  ILE A 297       8.190 -10.505  16.110  1.00 94.47           C
ATOM   4515  HB  ILE A 297       7.541 -11.289  16.499  1.00 94.47           H
ATOM   4516  CG1 ILE A 297       8.967  -9.931  17.296  1.00 94.47           C
ATOM   4517 1HG1 ILE A 297       9.716  -9.225  16.938  1.00 94.47           H
ATOM   4518 2HG1 ILE A 297       8.290  -9.375  17.945  1.00 94.47           H
ATOM   4519  CG2 ILE A 297       9.115 -11.154  15.079  1.00 94.47           C
ATOM   4520 1HG2 ILE A 297       8.516 -11.620  14.296  1.00 94.47           H
ATOM   4521 2HG2 ILE A 297       9.759 -10.393  14.639  1.00 94.47           H
ATOM   4522 3HG2 ILE A 297       9.728 -11.911  15.567  1.00 94.47           H
ATOM   4523  CD1 ILE A 297       9.648 -11.044  18.096  1.00 94.47           C
ATOM   4524 1HD1 ILE A 297       8.893 -11.734  18.473  1.00 94.47           H
ATOM   4525 2HD1 ILE A 297      10.342 -11.582  17.450  1.00 94.47           H
ATOM   4526 3HD1 ILE A 297      10.193 -10.608  18.933  1.00 94.47           H
ATOM   4527  HN  ILE A 297       6.113  -9.653  17.151  1.00 94.47           H
ATOM   4528  N   CYS A 298       5.699 -10.644  14.139  1.00 94.66           N
ATOM   4529  CA  CYS A 298       5.061 -11.108  12.919  1.00 94.66           C
ATOM   4530  C   CYS A 298       4.603  -9.886  12.121  1.00 94.66           C
ATOM   4531  O   CYS A 298       4.730  -9.855  10.898  1.00 94.66           O
ATOM   4532  HA  CYS A 298       5.814 -11.671  12.367  1.00 94.66           H
ATOM   4533  CB  CYS A 298       3.903 -12.064  13.214  1.00 94.66           C
ATOM   4534 1HB  CYS A 298       3.272 -11.651  14.001  1.00 94.66           H
ATOM   4535 2HB  CYS A 298       3.278 -12.175  12.329  1.00 94.66           H
ATOM   4536  SG  CYS A 298       4.554 -13.695  13.728  1.00 94.66           S
ATOM   4537  HG  CYS A 298       4.907 -13.324  14.955  1.00 94.66           H
ATOM   4538  HN  CYS A 298       5.283 -10.975  14.986  1.00 94.66           H
ATOM   4539  N   PHE A 299       4.078  -8.908  12.846  1.00 93.37           N
ATOM   4540  CA  PHE A 299       3.601  -7.686  12.222  1.00 93.37           C
ATOM   4541  C   PHE A 299       4.726  -6.984  11.459  1.00 93.37           C
ATOM   4542  O   PHE A 299       4.539  -6.559  10.320  1.00 93.37           O
ATOM   4543  HA  PHE A 299       2.812  -7.967  11.524  1.00 93.37           H
ATOM   4544  CB  PHE A 299       3.113  -6.770  13.346  1.00 93.37           C
ATOM   4545 1HB  PHE A 299       2.353  -7.295  13.925  1.00 93.37           H
ATOM   4546 2HB  PHE A 299       3.944  -6.567  14.021  1.00 93.37           H
ATOM   4547  CG  PHE A 299       2.534  -5.441  12.858  1.00 93.37           C
ATOM   4548  CD1 PHE A 299       3.335  -4.345  12.760  1.00 93.37           C
ATOM   4549  HD1 PHE A 299       4.389  -4.415  13.029  1.00 93.37           H
ATOM   4550  CD2 PHE A 299       1.219  -5.354  12.522  1.00 93.37           C
ATOM   4551  HD2 PHE A 299       0.578  -6.232  12.601  1.00 93.37           H
ATOM   4552  CE1 PHE A 299       2.797  -3.112  12.308  1.00 93.37           C
ATOM   4553  HE1 PHE A 299       3.439  -2.234  12.229  1.00 93.37           H
ATOM   4554  CE2 PHE A 299       0.682  -4.120  12.070  1.00 93.37           C
ATOM   4555  HE2 PHE A 299      -0.372  -4.050  11.800  1.00 93.37           H
ATOM   4556  CZ  PHE A 299       1.482  -3.025  11.972  1.00 93.37           C
ATOM   4557  HZ  PHE A 299       1.070  -2.078  11.624  1.00 93.37           H
ATOM   4558  HN  PHE A 299       3.978  -8.942  13.841  1.00 93.37           H
ATOM   4559  N   GLN A 300       5.871  -6.884  12.119  1.00 93.56           N
ATOM   4560  CA  GLN A 300       7.013  -6.199  11.536  1.00 93.56           C
ATOM   4561  C   GLN A 300       7.420  -6.869  10.223  1.00 93.56           C
ATOM   4562  O   GLN A 300       7.646  -6.193   9.220  1.00 93.56           O
ATOM   4563  HA  GLN A 300       6.672  -5.182  11.342  1.00 93.56           H
ATOM   4564  CB  GLN A 300       8.186  -6.157  12.517  1.00 93.56           C
ATOM   4565 1HB  GLN A 300       8.372  -7.156  12.911  1.00 93.56           H
ATOM   4566 2HB  GLN A 300       9.091  -5.847  11.994  1.00 93.56           H
ATOM   4567  CG  GLN A 300       7.902  -5.192  13.670  1.00 93.56           C
ATOM   4568 1HG  GLN A 300       7.673  -4.203  13.274  1.00 93.56           H
ATOM   4569 2HG  GLN A 300       7.023  -5.527  14.221  1.00 93.56           H
ATOM   4570  CD  GLN A 300       9.100  -5.103  14.618  1.00 93.56           C
ATOM   4571  OE1 GLN A 300      10.244  -5.280  14.232  1.00 93.56           O
ATOM   4572  NE2 GLN A 300       8.775  -4.818  15.876  1.00 93.56           N
ATOM   4573 1HE2 GLN A 300       7.816  -4.684  16.126  1.00 93.56           H
ATOM   4574 2HE2 GLN A 300       9.489  -4.738  16.571  1.00 93.56           H
ATOM   4575  HN  GLN A 300       6.025  -7.260  13.033  1.00 93.56           H
ATOM   4576  N   VAL A 301       7.502  -8.191  10.270  1.00 95.14           N
ATOM   4577  CA  VAL A 301       7.985  -8.952   9.131  1.00 95.14           C
ATOM   4578  C   VAL A 301       7.025  -8.766   7.954  1.00 95.14           C
ATOM   4579  O   VAL A 301       7.444  -8.395   6.859  1.00 95.14           O
ATOM   4580  HA  VAL A 301       8.960  -8.550   8.855  1.00 95.14           H
ATOM   4581  CB  VAL A 301       8.172 -10.419   9.523  1.00 95.14           C
ATOM   4582  HB  VAL A 301       7.230 -10.778   9.937  1.00 95.14           H
ATOM   4583  CG1 VAL A 301       8.503 -11.276   8.299  1.00 95.14           C
ATOM   4584 1HG1 VAL A 301       7.690 -11.208   7.577  1.00 95.14           H
ATOM   4585 2HG1 VAL A 301       9.426 -10.916   7.843  1.00 95.14           H
ATOM   4586 3HG1 VAL A 301       8.631 -12.314   8.607  1.00 95.14           H
ATOM   4587  CG2 VAL A 301       9.246 -10.566  10.602  1.00 95.14           C
ATOM   4588 1HG2 VAL A 301      10.194 -10.181  10.226  1.00 95.14           H
ATOM   4589 2HG2 VAL A 301       8.951 -10.002  11.488  1.00 95.14           H
ATOM   4590 3HG2 VAL A 301       9.359 -11.618  10.863  1.00 95.14           H
ATOM   4591  HN  VAL A 301       7.246  -8.739  11.067  1.00 95.14           H
ATOM   4592  N   THR A 302       5.755  -9.032   8.220  1.00 94.14           N
ATOM   4593  CA  THR A 302       4.755  -9.041   7.166  1.00 94.14           C
ATOM   4594  C   THR A 302       4.580  -7.637   6.584  1.00 94.14           C
ATOM   4595  O   THR A 302       4.335  -7.483   5.388  1.00 94.14           O
ATOM   4596  HA  THR A 302       5.114  -9.680   6.358  1.00 94.14           H
ATOM   4597  CB  THR A 302       3.464  -9.625   7.743  1.00 94.14           C
ATOM   4598  HB  THR A 302       2.677  -9.649   6.990  1.00 94.14           H
ATOM   4599  OG1 THR A 302       3.198  -8.816   8.886  1.00 94.14           O
ATOM   4600  HG1 THR A 302       3.564  -9.253   9.707  1.00 94.14           H
ATOM   4601  CG2 THR A 302       3.662 -11.029   8.319  1.00 94.14           C
ATOM   4602 1HG2 THR A 302       4.401 -10.992   9.119  1.00 94.14           H
ATOM   4603 2HG2 THR A 302       4.010 -11.698   7.532  1.00 94.14           H
ATOM   4604 3HG2 THR A 302       2.715 -11.395   8.715  1.00 94.14           H
ATOM   4605  HN  THR A 302       5.406  -9.237   9.135  1.00 94.14           H
ATOM   4606  N   GLN A 303       4.714  -6.649   7.456  1.00 92.68           N
ATOM   4607  CA  GLN A 303       4.619  -5.261   7.035  1.00 92.68           C
ATOM   4608  C   GLN A 303       5.715  -4.940   6.017  1.00 92.68           C
ATOM   4609  O   GLN A 303       5.464  -4.260   5.023  1.00 92.68           O
ATOM   4610  HA  GLN A 303       3.640  -5.167   6.566  1.00 92.68           H
ATOM   4611  CB  GLN A 303       4.693  -4.317   8.237  1.00 92.68           C
ATOM   4612 1HB  GLN A 303       3.873  -4.530   8.922  1.00 92.68           H
ATOM   4613 2HB  GLN A 303       5.619  -4.492   8.784  1.00 92.68           H
ATOM   4614  CG  GLN A 303       4.626  -2.855   7.790  1.00 92.68           C
ATOM   4615 1HG  GLN A 303       5.567  -2.572   7.319  1.00 92.68           H
ATOM   4616 2HG  GLN A 303       3.845  -2.736   7.040  1.00 92.68           H
ATOM   4617  CD  GLN A 303       4.345  -1.932   8.978  1.00 92.68           C
ATOM   4618  OE1 GLN A 303       5.241  -1.489   9.678  1.00 92.68           O
ATOM   4619  NE2 GLN A 303       3.055  -1.669   9.165  1.00 92.68           N
ATOM   4620 1HE2 GLN A 303       2.370  -2.065   8.553  1.00 92.68           H
ATOM   4621 2HE2 GLN A 303       2.770  -1.074   9.916  1.00 92.68           H
ATOM   4622  HN  GLN A 303       4.883  -6.784   8.432  1.00 92.68           H
ATOM   4623  N   THR A 304       6.907  -5.444   6.299  1.00 93.74           N
ATOM   4624  CA  THR A 304       8.057  -5.164   5.457  1.00 93.74           C
ATOM   4625  C   THR A 304       7.869  -5.789   4.073  1.00 93.74           C
ATOM   4626  O   THR A 304       8.214  -5.181   3.061  1.00 93.74           O
ATOM   4627  HA  THR A 304       8.124  -4.086   5.314  1.00 93.74           H
ATOM   4628  CB  THR A 304       9.309  -5.662   6.183  1.00 93.74           C
ATOM   4629  HB  THR A 304       9.303  -6.749   6.268  1.00 93.74           H
ATOM   4630  OG1 THR A 304       9.301  -4.949   7.417  1.00 93.74           O
ATOM   4631  HG1 THR A 304       8.908  -5.518   8.139  1.00 93.74           H
ATOM   4632  CG2 THR A 304      10.601  -5.211   5.500  1.00 93.74           C
ATOM   4633 1HG2 THR A 304      10.638  -4.122   5.476  1.00 93.74           H
ATOM   4634 2HG2 THR A 304      10.628  -5.598   4.482  1.00 93.74           H
ATOM   4635 3HG2 THR A 304      11.458  -5.591   6.056  1.00 93.74           H
ATOM   4636  HN  THR A 304       7.093  -6.034   7.086  1.00 93.74           H
ATOM   4637  N   ILE A 305       7.323  -6.996   4.073  1.00 93.39           N
ATOM   4638  CA  ILE A 305       7.048  -7.694   2.828  1.00 93.39           C
ATOM   4639  C   ILE A 305       6.084  -6.859   1.983  1.00 93.39           C
ATOM   4640  O   ILE A 305       6.235  -6.773   0.765  1.00 93.39           O
ATOM   4641  HA  ILE A 305       7.991  -7.783   2.289  1.00 93.39           H
ATOM   4642  CB  ILE A 305       6.551  -9.113   3.108  1.00 93.39           C
ATOM   4643  HB  ILE A 305       5.724  -9.052   3.815  1.00 93.39           H
ATOM   4644  CG1 ILE A 305       7.645  -9.958   3.764  1.00 93.39           C
ATOM   4645 1HG1 ILE A 305       8.419 -10.189   3.033  1.00 93.39           H
ATOM   4646 2HG1 ILE A 305       8.120  -9.387   4.562  1.00 93.39           H
ATOM   4647  CG2 ILE A 305       6.010  -9.765   1.834  1.00 93.39           C
ATOM   4648 1HG2 ILE A 305       5.180  -9.174   1.447  1.00 93.39           H
ATOM   4649 2HG2 ILE A 305       6.801  -9.813   1.086  1.00 93.39           H
ATOM   4650 3HG2 ILE A 305       5.663 -10.773   2.061  1.00 93.39           H
ATOM   4651  CD1 ILE A 305       7.068 -11.256   4.332  1.00 93.39           C
ATOM   4652 1HD1 ILE A 305       6.312 -11.021   5.081  1.00 93.39           H
ATOM   4653 2HD1 ILE A 305       6.615 -11.835   3.528  1.00 93.39           H
ATOM   4654 3HD1 ILE A 305       7.867 -11.838   4.793  1.00 93.39           H
ATOM   4655  HN  ILE A 305       7.069  -7.495   4.902  1.00 93.39           H
ATOM   4656  N   ALA A 306       5.113  -6.266   2.663  1.00 90.56           N
ATOM   4657  CA  ALA A 306       4.086  -5.495   1.982  1.00 90.56           C
ATOM   4658  C   ALA A 306       4.730  -4.285   1.303  1.00 90.56           C
ATOM   4659  O   ALA A 306       4.287  -3.859   0.237  1.00 90.56           O
ATOM   4660  HA  ALA A 306       3.641  -6.135   1.220  1.00 90.56           H
ATOM   4661  CB  ALA A 306       3.002  -5.093   2.984  1.00 90.56           C
ATOM   4662 1HB  ALA A 306       2.557  -5.990   3.416  1.00 90.56           H
ATOM   4663 2HB  ALA A 306       3.445  -4.489   3.776  1.00 90.56           H
ATOM   4664 3HB  ALA A 306       2.232  -4.515   2.473  1.00 90.56           H
ATOM   4665  HN  ALA A 306       5.022  -6.306   3.658  1.00 90.56           H
ATOM   4666  N   PHE A 307       5.764  -3.765   1.947  1.00 92.03           N
ATOM   4667  CA  PHE A 307       6.405  -2.549   1.476  1.00 92.03           C
ATOM   4668  C   PHE A 307       7.220  -2.815   0.209  1.00 92.03           C
ATOM   4669  O   PHE A 307       7.329  -1.947  -0.657  1.00 92.03           O
ATOM   4670  HA  PHE A 307       5.615  -1.832   1.254  1.00 92.03           H
ATOM   4671  CB  PHE A 307       7.348  -2.081   2.586  1.00 92.03           C
ATOM   4672 1HB  PHE A 307       7.965  -2.922   2.903  1.00 92.03           H
ATOM   4673 2HB  PHE A 307       8.022  -1.326   2.182  1.00 92.03           H
ATOM   4674  CG  PHE A 307       6.632  -1.503   3.808  1.00 92.03           C
ATOM   4675  CD1 PHE A 307       5.273  -1.495   3.860  1.00 92.03           C
ATOM   4676  HD1 PHE A 307       4.694  -1.901   3.030  1.00 92.03           H
ATOM   4677  CD2 PHE A 307       7.355  -0.997   4.843  1.00 92.03           C
ATOM   4678  HD2 PHE A 307       8.444  -1.003   4.802  1.00 92.03           H
ATOM   4679  CE1 PHE A 307       4.609  -0.959   4.994  1.00 92.03           C
ATOM   4680  HE1 PHE A 307       3.520  -0.952   5.036  1.00 92.03           H
ATOM   4681  CE2 PHE A 307       6.691  -0.461   5.978  1.00 92.03           C
ATOM   4682  HE2 PHE A 307       7.270  -0.055   6.807  1.00 92.03           H
ATOM   4683  CZ  PHE A 307       5.332  -0.453   6.029  1.00 92.03           C
ATOM   4684  HZ  PHE A 307       4.822  -0.041   6.900  1.00 92.03           H
ATOM   4685  HN  PHE A 307       6.162  -4.159   2.775  1.00 92.03           H
ATOM   4686  N   PHE A 308       7.771  -4.017   0.139  1.00 91.95           N
ATOM   4687  CA  PHE A 308       8.559  -4.414  -1.015  1.00 91.95           C
ATOM   4688  C   PHE A 308       7.733  -4.326  -2.300  1.00 91.95           C
ATOM   4689  O   PHE A 308       8.286  -4.187  -3.389  1.00 91.95           O
ATOM   4690  HA  PHE A 308       9.404  -3.729  -1.081  1.00 91.95           H
ATOM   4691  CB  PHE A 308       8.979  -5.868  -0.792  1.00 91.95           C
ATOM   4692 1HB  PHE A 308       8.264  -6.344  -0.121  1.00 91.95           H
ATOM   4693 2HB  PHE A 308       8.928  -6.401  -1.741  1.00 91.95           H
ATOM   4694  CG  PHE A 308      10.386  -6.028  -0.210  1.00 91.95           C
ATOM   4695  CD1 PHE A 308      11.473  -5.922  -1.020  1.00 91.95           C
ATOM   4696  HD1 PHE A 308      11.342  -5.723  -2.084  1.00 91.95           H
ATOM   4697  CD2 PHE A 308      10.548  -6.275   1.117  1.00 91.95           C
ATOM   4698  HD2 PHE A 308       9.677  -6.360   1.767  1.00 91.95           H
ATOM   4699  CE1 PHE A 308      12.778  -6.069  -0.480  1.00 91.95           C
ATOM   4700  HE1 PHE A 308      13.649  -5.985  -1.130  1.00 91.95           H
ATOM   4701  CE2 PHE A 308      11.853  -6.423   1.657  1.00 91.95           C
ATOM   4702  HE2 PHE A 308      11.984  -6.622   2.721  1.00 91.95           H
ATOM   4703  CZ  PHE A 308      12.940  -6.317   0.847  1.00 91.95           C
ATOM   4704  HZ  PHE A 308      13.942  -6.430   1.261  1.00 91.95           H
ATOM   4705  HN  PHE A 308       7.687  -4.713   0.853  1.00 91.95           H
ATOM   4706  N   HIS A 309       6.422  -4.411  -2.129  1.00 87.88           N
ATOM   4707  CA  HIS A 309       5.517  -4.405  -3.266  1.00 87.88           C
ATOM   4708  C   HIS A 309       5.718  -3.123  -4.075  1.00 87.88           C
ATOM   4709  O   HIS A 309       5.659  -3.144  -5.303  1.00 87.88           O
ATOM   4710  HA  HIS A 309       5.787  -5.261  -3.884  1.00 87.88           H
ATOM   4711  CB  HIS A 309       4.069  -4.598  -2.809  1.00 87.88           C
ATOM   4712 1HB  HIS A 309       4.004  -5.512  -2.218  1.00 87.88           H
ATOM   4713 2HB  HIS A 309       3.794  -3.773  -2.152  1.00 87.88           H
ATOM   4714  CG  HIS A 309       3.073  -4.675  -3.941  1.00 87.88           C
ATOM   4715  ND1 HIS A 309       2.442  -3.559  -4.461  1.00 87.88           N
ATOM   4716  HD1 HIS A 309       2.573  -2.616  -4.154  1.00 87.88           H
ATOM   4717  CD2 HIS A 309       2.607  -5.745  -4.648  1.00 87.88           C
ATOM   4718  HD2 HIS A 309       2.900  -6.784  -4.496  1.00 87.88           H
ATOM   4719  CE1 HIS A 309       1.634  -3.951  -5.436  1.00 87.88           C
ATOM   4720  HE1 HIS A 309       0.998  -3.304  -6.040  1.00 87.88           H
ATOM   4721  NE2 HIS A 309       1.738  -5.306  -5.549  1.00 87.88           N
ATOM   4722  HN  HIS A 309       5.978  -4.482  -1.236  1.00 87.88           H
ATOM   4723  N   SER A 310       5.950  -2.036  -3.353  1.00 88.62           N
ATOM   4724  CA  SER A 310       5.992  -0.722  -3.972  1.00 88.62           C
ATOM   4725  C   SER A 310       7.243  -0.593  -4.843  1.00 88.62           C
ATOM   4726  O   SER A 310       7.356   0.338  -5.640  1.00 88.62           O
ATOM   4727  HA  SER A 310       5.092  -0.662  -4.584  1.00 88.62           H
ATOM   4728  CB  SER A 310       5.965   0.385  -2.916  1.00 88.62           C
ATOM   4729 1HB  SER A 310       6.739   0.196  -2.173  1.00 88.62           H
ATOM   4730 2HB  SER A 310       6.199   1.340  -3.385  1.00 88.62           H
ATOM   4731  OG  SER A 310       4.698   0.474  -2.268  1.00 88.62           O
ATOM   4732  HG  SER A 310       4.026   0.883  -2.886  1.00 88.62           H
ATOM   4733  HN  SER A 310       6.108  -2.043  -2.366  1.00 88.62           H
ATOM   4734  N   CYS A 311       8.151  -1.541  -4.663  1.00 91.10           N
ATOM   4735  CA  CYS A 311       9.377  -1.561  -5.442  1.00 91.10           C
ATOM   4736  C   CYS A 311       9.265  -2.674  -6.486  1.00 91.10           C
ATOM   4737  O   CYS A 311      10.122  -2.799  -7.359  1.00 91.10           O
ATOM   4738  HA  CYS A 311       9.458  -0.586  -5.923  1.00 91.10           H
ATOM   4739  CB  CYS A 311      10.610  -1.734  -4.553  1.00 91.10           C
ATOM   4740 1HB  CYS A 311      11.514  -1.523  -5.125  1.00 91.10           H
ATOM   4741 2HB  CYS A 311      10.579  -1.020  -3.730  1.00 91.10           H
ATOM   4742  SG  CYS A 311      10.672  -3.441  -3.896  1.00 91.10           S
ATOM   4743  HG  CYS A 311      11.799  -3.284  -3.207  1.00 91.10           H
ATOM   4744  HN  CYS A 311       8.060  -2.284  -3.999  1.00 91.10           H
ATOM   4745  N   LEU A 312       8.201  -3.453  -6.361  1.00 87.46           N
ATOM   4746  CA  LEU A 312       8.021  -4.617  -7.212  1.00 87.46           C
ATOM   4747  C   LEU A 312       7.322  -4.194  -8.505  1.00 87.46           C
ATOM   4748  O   LEU A 312       7.544  -4.790  -9.559  1.00 87.46           O
ATOM   4749  HA  LEU A 312       9.013  -4.994  -7.463  1.00 87.46           H
ATOM   4750  CB  LEU A 312       7.293  -5.728  -6.454  1.00 87.46           C
ATOM   4751 1HB  LEU A 312       6.423  -5.295  -5.961  1.00 87.46           H
ATOM   4752 2HB  LEU A 312       6.921  -6.452  -7.179  1.00 87.46           H
ATOM   4753  CG  LEU A 312       8.118  -6.477  -5.405  1.00 87.46           C
ATOM   4754  HG  LEU A 312       8.475  -5.753  -4.671  1.00 87.46           H
ATOM   4755  CD1 LEU A 312       7.258  -7.495  -4.654  1.00 87.46           C
ATOM   4756 1HD1 LEU A 312       6.439  -6.979  -4.152  1.00 87.46           H
ATOM   4757 2HD1 LEU A 312       6.851  -8.218  -5.361  1.00 87.46           H
ATOM   4758 3HD1 LEU A 312       7.869  -8.012  -3.915  1.00 87.46           H
ATOM   4759  CD2 LEU A 312       9.352  -7.124  -6.038  1.00 87.46           C
ATOM   4760 1HD2 LEU A 312       9.037  -7.832  -6.805  1.00 87.46           H
ATOM   4761 2HD2 LEU A 312       9.976  -6.353  -6.488  1.00 87.46           H
ATOM   4762 3HD2 LEU A 312       9.920  -7.649  -5.270  1.00 87.46           H
ATOM   4763  HN  LEU A 312       7.471  -3.300  -5.695  1.00 87.46           H
ATOM   4764  N   ASN A 313       6.490  -3.170  -8.384  1.00 79.43           N
ATOM   4765  CA  ASN A 313       5.644  -2.757  -9.490  1.00 79.43           C
ATOM   4766  C   ASN A 313       6.516  -2.461 -10.711  1.00 79.43           C
ATOM   4767  O   ASN A 313       6.308  -3.031 -11.781  1.00 79.43           O
ATOM   4768  HA  ASN A 313       4.963  -3.592  -9.657  1.00 79.43           H
ATOM   4769  CB  ASN A 313       4.866  -1.486  -9.144  1.00 79.43           C
ATOM   4770 1HB  ASN A 313       5.524  -0.778  -8.640  1.00 79.43           H
ATOM   4771 2HB  ASN A 313       4.523  -1.005 -10.060  1.00 79.43           H
ATOM   4772  CG  ASN A 313       3.667  -1.803  -8.248  1.00 79.43           C
ATOM   4773  OD1 ASN A 313       3.131  -2.899  -8.249  1.00 79.43           O
ATOM   4774  ND2 ASN A 313       3.277  -0.785  -7.486  1.00 79.43           N
ATOM   4775 1HD2 ASN A 313       3.761   0.089  -7.534  1.00 79.43           H
ATOM   4776 2HD2 ASN A 313       2.501  -0.894  -6.866  1.00 79.43           H
ATOM   4777  HN  ASN A 313       6.390  -2.627  -7.550  1.00 79.43           H
ATOM   4778  N   PRO A 314       7.505  -1.567 -10.575  1.00 80.08           N
ATOM   4779  CA  PRO A 314       8.360  -1.209 -11.710  1.00 80.08           C
ATOM   4780  C   PRO A 314       8.973  -2.428 -12.378  1.00 80.08           C
ATOM   4781  O   PRO A 314       9.061  -2.491 -13.603  1.00 80.08           O
ATOM   4782  HA  PRO A 314       7.767  -0.726 -12.487  1.00 80.08           H
ATOM   4783  CB  PRO A 314       9.426  -0.304 -11.089  1.00 80.08           C
ATOM   4784 1HB  PRO A 314      10.303  -0.873 -10.779  1.00 80.08           H
ATOM   4785 2HB  PRO A 314       9.772   0.451 -11.795  1.00 80.08           H
ATOM   4786  CG  PRO A 314       8.710   0.322  -9.899  1.00 80.08           C
ATOM   4787 1HG  PRO A 314       9.412   0.707  -9.160  1.00 80.08           H
ATOM   4788 2HG  PRO A 314       8.087   1.165 -10.199  1.00 80.08           H
ATOM   4789  CD  PRO A 314       7.884  -0.833  -9.354  1.00 80.08           C
ATOM   4790 1HD  PRO A 314       8.463  -1.458  -8.674  1.00 80.08           H
ATOM   4791 2HD  PRO A 314       7.015  -0.482  -8.798  1.00 80.08           H
ATOM   4792  N   VAL A 315       9.385  -3.374 -11.547  1.00 81.96           N
ATOM   4793  CA  VAL A 315      10.100  -4.541 -12.036  1.00 81.96           C
ATOM   4794  C   VAL A 315       9.175  -5.359 -12.939  1.00 81.96           C
ATOM   4795  O   VAL A 315       9.597  -5.849 -13.985  1.00 81.96           O
ATOM   4796  HA  VAL A 315      10.944  -4.186 -12.627  1.00 81.96           H
ATOM   4797  CB  VAL A 315      10.652  -5.348 -10.859  1.00 81.96           C
ATOM   4798  HB  VAL A 315       9.810  -5.649 -10.235  1.00 81.96           H
ATOM   4799  CG1 VAL A 315      11.354  -6.617 -11.345  1.00 81.96           C
ATOM   4800 1HG1 VAL A 315      10.644  -7.238 -11.892  1.00 81.96           H
ATOM   4801 2HG1 VAL A 315      12.181  -6.346 -12.002  1.00 81.96           H
ATOM   4802 3HG1 VAL A 315      11.736  -7.172 -10.489  1.00 81.96           H
ATOM   4803  CG2 VAL A 315      11.591  -4.496 -10.002  1.00 81.96           C
ATOM   4804 1HG2 VAL A 315      12.426  -4.151 -10.612  1.00 81.96           H
ATOM   4805 2HG2 VAL A 315      11.046  -3.636  -9.612  1.00 81.96           H
ATOM   4806 3HG2 VAL A 315      11.969  -5.094  -9.173  1.00 81.96           H
ATOM   4807  HN  VAL A 315       9.239  -3.352 -10.558  1.00 81.96           H
ATOM   4808  N   LEU A 316       7.929  -5.479 -12.503  1.00 77.18           N
ATOM   4809  CA  LEU A 316       6.949  -6.254 -13.244  1.00 77.18           C
ATOM   4810  C   LEU A 316       6.798  -5.668 -14.649  1.00 77.18           C
ATOM   4811  O   LEU A 316       6.673  -6.407 -15.624  1.00 77.18           O
ATOM   4812  HA  LEU A 316       7.335  -7.270 -13.334  1.00 77.18           H
ATOM   4813  CB  LEU A 316       5.633  -6.337 -12.467  1.00 77.18           C
ATOM   4814 1HB  LEU A 316       5.305  -5.323 -12.239  1.00 77.18           H
ATOM   4815 2HB  LEU A 316       4.877  -6.777 -13.118  1.00 77.18           H
ATOM   4816  CG  LEU A 316       5.673  -7.136 -11.163  1.00 77.18           C
ATOM   4817  HG  LEU A 316       6.475  -6.737 -10.543  1.00 77.18           H
ATOM   4818  CD1 LEU A 316       4.370  -6.970 -10.379  1.00 77.18           C
ATOM   4819 1HD1 LEU A 316       4.222  -5.917 -10.139  1.00 77.18           H
ATOM   4820 2HD1 LEU A 316       3.535  -7.326 -10.982  1.00 77.18           H
ATOM   4821 3HD1 LEU A 316       4.425  -7.548  -9.457  1.00 77.18           H
ATOM   4822  CD2 LEU A 316       5.997  -8.607 -11.432  1.00 77.18           C
ATOM   4823 1HD2 LEU A 316       5.233  -9.035 -12.081  1.00 77.18           H
ATOM   4824 2HD2 LEU A 316       6.970  -8.682 -11.917  1.00 77.18           H
ATOM   4825 3HD2 LEU A 316       6.019  -9.152 -10.488  1.00 77.18           H
ATOM   4826  HN  LEU A 316       7.588  -5.060 -11.662  1.00 77.18           H
ATOM   4827  N   TYR A 317       6.814  -4.344 -14.708  1.00 73.97           N
ATOM   4828  CA  TYR A 317       6.636  -3.649 -15.972  1.00 73.97           C
ATOM   4829  C   TYR A 317       7.821  -3.898 -16.906  1.00 73.97           C
ATOM   4830  O   TYR A 317       7.645  -4.028 -18.116  1.00 73.97           O
ATOM   4831  HA  TYR A 317       5.728  -4.029 -16.440  1.00 73.97           H
ATOM   4832  CB  TYR A 317       6.576  -2.159 -15.629  1.00 73.97           C
ATOM   4833 1HB  TYR A 317       7.530  -1.858 -15.196  1.00 73.97           H
ATOM   4834 2HB  TYR A 317       6.449  -1.590 -16.549  1.00 73.97           H
ATOM   4835  CG  TYR A 317       5.453  -1.789 -14.658  1.00 73.97           C
ATOM   4836  CD1 TYR A 317       4.302  -2.550 -14.611  1.00 73.97           C
ATOM   4837  HD1 TYR A 317       4.194  -3.415 -15.265  1.00 73.97           H
ATOM   4838  CD2 TYR A 317       5.590  -0.693 -13.830  1.00 73.97           C
ATOM   4839  HD2 TYR A 317       6.498  -0.092 -13.867  1.00 73.97           H
ATOM   4840  CE1 TYR A 317       3.245  -2.201 -13.697  1.00 73.97           C
ATOM   4841  HE1 TYR A 317       2.332  -2.794 -13.649  1.00 73.97           H
ATOM   4842  CE2 TYR A 317       4.533  -0.345 -12.916  1.00 73.97           C
ATOM   4843  HE2 TYR A 317       4.628   0.518 -12.256  1.00 73.97           H
ATOM   4844  CZ  TYR A 317       3.413  -1.116 -12.895  1.00 73.97           C
ATOM   4845  OH  TYR A 317       2.414  -0.787 -12.032  1.00 73.97           O
ATOM   4846  HH  TYR A 317       1.769  -1.547 -11.949  1.00 73.97           H
ATOM   4847  HN  TYR A 317       6.945  -3.751 -13.914  1.00 73.97           H
ATOM   4848  N   VAL A 318       9.002  -3.956 -16.309  1.00 73.20           N
ATOM   4849  CA  VAL A 318      10.218  -4.179 -17.073  1.00 73.20           C
ATOM   4850  C   VAL A 318      10.151  -5.554 -17.740  1.00 73.20           C
ATOM   4851  O   VAL A 318      10.257  -5.662 -18.961  1.00 73.20           O
ATOM   4852  HA  VAL A 318      10.262  -3.415 -17.849  1.00 73.20           H
ATOM   4853  CB  VAL A 318      11.442  -4.010 -16.171  1.00 73.20           C
ATOM   4854  HB  VAL A 318      11.315  -4.663 -15.308  1.00 73.20           H
ATOM   4855  CG1 VAL A 318      12.720  -4.434 -16.897  1.00 73.20           C
ATOM   4856 1HG1 VAL A 318      12.642  -5.482 -17.188  1.00 73.20           H
ATOM   4857 2HG1 VAL A 318      12.854  -3.819 -17.787  1.00 73.20           H
ATOM   4858 3HG1 VAL A 318      13.575  -4.305 -16.233  1.00 73.20           H
ATOM   4859  CG2 VAL A 318      11.553  -2.572 -15.660  1.00 73.20           C
ATOM   4860 1HG2 VAL A 318      11.646  -1.892 -16.507  1.00 73.20           H
ATOM   4861 2HG2 VAL A 318      10.660  -2.320 -15.088  1.00 73.20           H
ATOM   4862 3HG2 VAL A 318      12.431  -2.481 -15.022  1.00 73.20           H
ATOM   4863  HN  VAL A 318       9.136  -3.855 -15.323  1.00 73.20           H
ATOM   4864  N   PHE A 319       9.976  -6.571 -16.909  1.00 72.36           N
ATOM   4865  CA  PHE A 319      10.138  -7.943 -17.361  1.00 72.36           C
ATOM   4866  C   PHE A 319       8.944  -8.386 -18.208  1.00 72.36           C
ATOM   4867  O   PHE A 319       9.106  -9.127 -19.176  1.00 72.36           O
ATOM   4868  HA  PHE A 319      11.044  -7.979 -17.966  1.00 72.36           H
ATOM   4869  CB  PHE A 319      10.214  -8.820 -16.109  1.00 72.36           C
ATOM   4870 1HB  PHE A 319       9.460  -8.485 -15.397  1.00 72.36           H
ATOM   4871 2HB  PHE A 319       9.964  -9.845 -16.381  1.00 72.36           H
ATOM   4872  CG  PHE A 319      11.582  -8.808 -15.424  1.00 72.36           C
ATOM   4873  CD1 PHE A 319      12.664  -9.338 -16.056  1.00 72.36           C
ATOM   4874  HD1 PHE A 319      12.556  -9.771 -17.050  1.00 72.36           H
ATOM   4875  CD2 PHE A 319      11.717  -8.268 -14.183  1.00 72.36           C
ATOM   4876  HD2 PHE A 319      10.850  -7.844 -13.676  1.00 72.36           H
ATOM   4877  CE1 PHE A 319      13.933  -9.328 -15.420  1.00 72.36           C
ATOM   4878  HE1 PHE A 319      14.800  -9.753 -15.926  1.00 72.36           H
ATOM   4879  CE2 PHE A 319      12.986  -8.258 -13.547  1.00 72.36           C
ATOM   4880  HE2 PHE A 319      13.094  -7.825 -12.552  1.00 72.36           H
ATOM   4881  CZ  PHE A 319      14.068  -8.788 -14.179  1.00 72.36           C
ATOM   4882  HZ  PHE A 319      15.042  -8.780 -13.690  1.00 72.36           H
ATOM   4883  HN  PHE A 319       9.728  -6.470 -15.946  1.00 72.36           H
ATOM   4884  N   VAL A 320       7.771  -7.914 -17.812  1.00 68.69           N
ATOM   4885  CA  VAL A 320       6.529  -8.470 -18.323  1.00 68.69           C
ATOM   4886  C   VAL A 320       5.940  -7.518 -19.366  1.00 68.69           C
ATOM   4887  O   VAL A 320       5.219  -7.946 -20.266  1.00 68.69           O
ATOM   4888  HA  VAL A 320       6.768  -9.417 -18.808  1.00 68.69           H
ATOM   4889  CB  VAL A 320       5.570  -8.759 -17.167  1.00 68.69           C
ATOM   4890  HB  VAL A 320       5.112  -7.816 -16.868  1.00 68.69           H
ATOM   4891  CG1 VAL A 320       4.451  -9.706 -17.606  1.00 68.69           C
ATOM   4892 1HG1 VAL A 320       3.889  -9.251 -18.421  1.00 68.69           H
ATOM   4893 2HG1 VAL A 320       4.884 -10.647 -17.944  1.00 68.69           H
ATOM   4894 3HG1 VAL A 320       3.784  -9.894 -16.765  1.00 68.69           H
ATOM   4895  CG2 VAL A 320       6.321  -9.321 -15.958  1.00 68.69           C
ATOM   4896 1HG2 VAL A 320       6.819 -10.249 -16.239  1.00 68.69           H
ATOM   4897 2HG2 VAL A 320       7.064  -8.597 -15.624  1.00 68.69           H
ATOM   4898 3HG2 VAL A 320       5.616  -9.517 -15.151  1.00 68.69           H
ATOM   4899  HN  VAL A 320       7.661  -7.167 -17.156  1.00 68.69           H
ATOM   4900  N   GLY A 321       6.268  -6.244 -19.209  1.00 70.76           N
ATOM   4901  CA  GLY A 321       5.763  -5.225 -20.113  1.00 70.76           C
ATOM   4902  C   GLY A 321       6.634  -5.123 -21.367  1.00 70.76           C
ATOM   4903  O   GLY A 321       7.686  -4.487 -21.346  1.00 70.76           O
ATOM   4904 1HA  GLY A 321       4.737  -5.461 -20.396  1.00 70.76           H
ATOM   4905 2HA  GLY A 321       5.739  -4.261 -19.604  1.00 70.76           H
ATOM   4906  HN  GLY A 321       6.866  -5.906 -18.483  1.00 70.76           H
ATOM   4907  N   GLU A 322       6.163  -5.761 -22.429  1.00 75.10           N
ATOM   4908  CA  GLU A 322       6.789  -5.609 -23.731  1.00 75.10           C
ATOM   4909  C   GLU A 322       6.778  -4.139 -24.157  1.00 75.10           C
ATOM   4910  O   GLU A 322       7.782  -3.623 -24.643  1.00 75.10           O
ATOM   4911  HA  GLU A 322       7.816  -5.948 -23.601  1.00 75.10           H
ATOM   4912  CB  GLU A 322       6.099  -6.488 -24.777  1.00 75.10           C
ATOM   4913 1HB  GLU A 322       5.020  -6.350 -24.718  1.00 75.10           H
ATOM   4914 2HB  GLU A 322       6.508  -6.274 -25.764  1.00 75.10           H
ATOM   4915  CG  GLU A 322       6.369  -7.970 -24.511  1.00 75.10           C
ATOM   4916 1HG  GLU A 322       7.444  -8.146 -24.468  1.00 75.10           H
ATOM   4917 2HG  GLU A 322       5.962  -8.249 -23.539  1.00 75.10           H
ATOM   4918  CD  GLU A 322       5.747  -8.845 -25.601  1.00 75.10           C
ATOM   4919  OE1 GLU A 322       5.967 -10.074 -25.536  1.00 75.10           O
ATOM   4920  OE2 GLU A 322       5.067  -8.265 -26.474  1.00 75.10           O
ATOM   4921  HN  GLU A 322       5.371  -6.371 -22.409  1.00 75.10           H
ATOM   4922  N   ARG A 323       5.630  -3.508 -23.959  1.00 76.47           N
ATOM   4923  CA  ARG A 323       5.459  -2.122 -24.361  1.00 76.47           C
ATOM   4924  C   ARG A 323       6.459  -1.229 -23.623  1.00 76.47           C
ATOM   4925  O   ARG A 323       7.077  -0.353 -24.226  1.00 76.47           O
ATOM   4926  HA  ARG A 323       5.648  -2.118 -25.435  1.00 76.47           H
ATOM   4927  CB  ARG A 323       4.039  -1.635 -24.070  1.00 76.47           C
ATOM   4928 1HB  ARG A 323       3.324  -2.424 -24.305  1.00 76.47           H
ATOM   4929 2HB  ARG A 323       3.935  -1.418 -23.007  1.00 76.47           H
ATOM   4930  CG  ARG A 323       3.710  -0.383 -24.886  1.00 76.47           C
ATOM   4931 1HG  ARG A 323       4.404   0.417 -24.627  1.00 76.47           H
ATOM   4932 2HG  ARG A 323       3.844  -0.591 -25.947  1.00 76.47           H
ATOM   4933  CD  ARG A 323       2.274   0.078 -24.628  1.00 76.47           C
ATOM   4934 1HD  ARG A 323       1.600  -0.778 -24.645  1.00 76.47           H
ATOM   4935 2HD  ARG A 323       2.199   0.524 -23.636  1.00 76.47           H
ATOM   4936  NE  ARG A 323       1.866   1.062 -25.656  1.00 76.47           N
ATOM   4937  HE  ARG A 323       2.474   1.202 -26.438  1.00 76.47           H
ATOM   4938  CZ  ARG A 323       0.734   1.777 -25.604  1.00 76.47           C
ATOM   4939  NH1 ARG A 323      -0.116   1.631 -24.579  1.00 76.47           N
ATOM   4940 1HH1 ARG A 323       0.091   0.984 -23.846  1.00 76.47           H
ATOM   4941 2HH1 ARG A 323      -0.959   2.168 -24.548  1.00 76.47           H
ATOM   4942  NH2 ARG A 323       0.466   2.641 -26.593  1.00 76.47           N
ATOM   4943 1HH2 ARG A 323      -0.374   3.183 -26.569  1.00 76.47           H
ATOM   4944 2HH2 ARG A 323       1.106   2.744 -27.354  1.00 76.47           H
ATOM   4945  HN  ARG A 323       4.827  -3.926 -23.534  1.00 76.47           H
ATOM   4946  N   PHE A 324       6.586  -1.481 -22.329  1.00 78.03           N
ATOM   4947  CA  PHE A 324       7.444  -0.664 -21.488  1.00 78.03           C
ATOM   4948  C   PHE A 324       8.912  -0.819 -21.889  1.00 78.03           C
ATOM   4949  O   PHE A 324       9.648   0.164 -21.959  1.00 78.03           O
ATOM   4950  HA  PHE A 324       7.139   0.373 -21.626  1.00 78.03           H
ATOM   4951  CB  PHE A 324       7.265  -1.159 -20.051  1.00 78.03           C
ATOM   4952 1HB  PHE A 324       6.200  -1.200 -19.822  1.00 78.03           H
ATOM   4953 2HB  PHE A 324       7.646  -2.178 -19.978  1.00 78.03           H
ATOM   4954  CG  PHE A 324       7.965  -0.292 -19.003  1.00 78.03           C
ATOM   4955  CD1 PHE A 324       9.215  -0.617 -18.576  1.00 78.03           C
ATOM   4956  HD1 PHE A 324       9.718  -1.494 -18.981  1.00 78.03           H
ATOM   4957  CD2 PHE A 324       7.337   0.803 -18.497  1.00 78.03           C
ATOM   4958  HD2 PHE A 324       6.335   1.063 -18.838  1.00 78.03           H
ATOM   4959  CE1 PHE A 324       9.864   0.188 -17.603  1.00 78.03           C
ATOM   4960  HE1 PHE A 324      10.866  -0.072 -17.261  1.00 78.03           H
ATOM   4961  CE2 PHE A 324       7.986   1.608 -17.524  1.00 78.03           C
ATOM   4962  HE2 PHE A 324       7.483   2.486 -17.118  1.00 78.03           H
ATOM   4963  CZ  PHE A 324       9.236   1.283 -17.097  1.00 78.03           C
ATOM   4964  HZ  PHE A 324       9.735   1.901 -16.350  1.00 78.03           H
ATOM   4965  HN  PHE A 324       6.115  -2.226 -21.855  1.00 78.03           H
ATOM   4966  N   ARG A 325       9.296  -2.062 -22.141  1.00 81.29           N
ATOM   4967  CA  ARG A 325      10.654  -2.355 -22.566  1.00 81.29           C
ATOM   4968  C   ARG A 325      10.998  -1.562 -23.828  1.00 81.29           C
ATOM   4969  O   ARG A 325      12.083  -0.992 -23.931  1.00 81.29           O
ATOM   4970  HA  ARG A 325      11.280  -2.050 -21.728  1.00 81.29           H
ATOM   4971  CB  ARG A 325      10.833  -3.849 -22.846  1.00 81.29           C
ATOM   4972 1HB  ARG A 325       9.916  -4.255 -23.273  1.00 81.29           H
ATOM   4973 2HB  ARG A 325      11.620  -3.991 -23.587  1.00 81.29           H
ATOM   4974  CG  ARG A 325      11.187  -4.608 -21.566  1.00 81.29           C
ATOM   4975 1HG  ARG A 325      12.083  -4.177 -21.119  1.00 81.29           H
ATOM   4976 2HG  ARG A 325      10.383  -4.497 -20.839  1.00 81.29           H
ATOM   4977  CD  ARG A 325      11.420  -6.092 -21.856  1.00 81.29           C
ATOM   4978 1HD  ARG A 325      11.933  -6.209 -22.810  1.00 81.29           H
ATOM   4979 2HD  ARG A 325      12.066  -6.524 -21.091  1.00 81.29           H
ATOM   4980  NE  ARG A 325      10.126  -6.810 -21.887  1.00 81.29           N
ATOM   4981  HE  ARG A 325       9.302  -6.303 -21.635  1.00 81.29           H
ATOM   4982  CZ  ARG A 325       9.990  -8.098 -22.231  1.00 81.29           C
ATOM   4983  NH1 ARG A 325      11.060  -8.827 -22.578  1.00 81.29           N
ATOM   4984 1HH1 ARG A 325      11.969  -8.410 -22.580  1.00 81.29           H
ATOM   4985 2HH1 ARG A 325      10.949  -9.787 -22.833  1.00 81.29           H
ATOM   4986  NH2 ARG A 325       8.767  -8.647 -22.224  1.00 81.29           N
ATOM   4987 1HH2 ARG A 325       8.648  -9.606 -22.479  1.00 81.29           H
ATOM   4988 2HH2 ARG A 325       7.974  -8.096 -21.964  1.00 81.29           H
ATOM   4989  HN  ARG A 325       8.697  -2.860 -22.059  1.00 81.29           H
ATOM   4990  N   ARG A 326      10.053  -1.550 -24.757  1.00 82.23           N
ATOM   4991  CA  ARG A 326      10.234  -0.818 -25.999  1.00 82.23           C
ATOM   4992  C   ARG A 326      10.406   0.675 -25.715  1.00 82.23           C
ATOM   4993  O   ARG A 326      11.285   1.321 -26.285  1.00 82.23           O
ATOM   4994  HA  ARG A 326      11.136  -1.240 -26.442  1.00 82.23           H
ATOM   4995  CB  ARG A 326       9.040  -1.018 -26.935  1.00 82.23           C
ATOM   4996 1HB  ARG A 326       8.112  -0.902 -26.375  1.00 82.23           H
ATOM   4997 2HB  ARG A 326       9.045  -0.248 -27.706  1.00 82.23           H
ATOM   4998  CG  ARG A 326       9.080  -2.401 -27.587  1.00 82.23           C
ATOM   4999 1HG  ARG A 326       9.997  -2.508 -28.166  1.00 82.23           H
ATOM   5000 2HG  ARG A 326       9.098  -3.171 -26.815  1.00 82.23           H
ATOM   5001  CD  ARG A 326       7.868  -2.614 -28.497  1.00 82.23           C
ATOM   5002 1HD  ARG A 326       6.957  -2.316 -27.978  1.00 82.23           H
ATOM   5003 2HD  ARG A 326       7.952  -1.982 -29.381  1.00 82.23           H
ATOM   5004  NE  ARG A 326       7.779  -4.035 -28.898  1.00 82.23           N
ATOM   5005  HE  ARG A 326       7.895  -4.731 -28.189  1.00 82.23           H
ATOM   5006  CZ  ARG A 326       7.554  -4.449 -30.152  1.00 82.23           C
ATOM   5007  NH1 ARG A 326       7.391  -3.561 -31.143  1.00 82.23           N
ATOM   5008 1HH1 ARG A 326       7.437  -2.581 -30.948  1.00 82.23           H
ATOM   5009 2HH1 ARG A 326       7.222  -3.878 -32.076  1.00 82.23           H
ATOM   5010  NH2 ARG A 326       7.493  -5.764 -30.402  1.00 82.23           N
ATOM   5011 1HH2 ARG A 326       7.325  -6.090 -31.332  1.00 82.23           H
ATOM   5012 2HH2 ARG A 326       7.616  -6.421 -29.657  1.00 82.23           H
ATOM   5013  HN  ARG A 326       9.178  -2.027 -24.671  1.00 82.23           H
ATOM   5014  N   ASP A 327       9.554   1.180 -24.835  1.00 82.46           N
ATOM   5015  CA  ASP A 327       9.555   2.599 -24.522  1.00 82.46           C
ATOM   5016  C   ASP A 327      10.857   2.957 -23.802  1.00 82.46           C
ATOM   5017  O   ASP A 327      11.441   4.009 -24.055  1.00 82.46           O
ATOM   5018  HA  ASP A 327       9.457   3.105 -25.482  1.00 82.46           H
ATOM   5019  CB  ASP A 327       8.390   2.960 -23.598  1.00 82.46           C
ATOM   5020 1HB  ASP A 327       8.461   2.385 -22.675  1.00 82.46           H
ATOM   5021 2HB  ASP A 327       8.451   4.013 -23.324  1.00 82.46           H
ATOM   5022  CG  ASP A 327       7.047   2.681 -24.276  1.00 82.46           C
ATOM   5023  OD1 ASP A 327       6.990   2.848 -25.514  1.00 82.46           O
ATOM   5024  OD2 ASP A 327       6.107   2.307 -23.542  1.00 82.46           O
ATOM   5025  HN  ASP A 327       8.874   0.639 -24.341  1.00 82.46           H
ATOM   5026  N   LEU A 328      11.273   2.062 -22.918  1.00 83.81           N
ATOM   5027  CA  LEU A 328      12.474   2.287 -22.132  1.00 83.81           C
ATOM   5028  C   LEU A 328      13.666   2.470 -23.073  1.00 83.81           C
ATOM   5029  O   LEU A 328      14.424   3.430 -22.942  1.00 83.81           O
ATOM   5030  HA  LEU A 328      12.330   3.212 -21.574  1.00 83.81           H
ATOM   5031  CB  LEU A 328      12.664   1.165 -21.110  1.00 83.81           C
ATOM   5032 1HB  LEU A 328      11.817   1.179 -20.423  1.00 83.81           H
ATOM   5033 2HB  LEU A 328      12.632   0.211 -21.636  1.00 83.81           H
ATOM   5034  CG  LEU A 328      13.953   1.219 -20.287  1.00 83.81           C
ATOM   5035  HG  LEU A 328      14.796   1.275 -20.976  1.00 83.81           H
ATOM   5036  CD1 LEU A 328      13.996   2.476 -19.416  1.00 83.81           C
ATOM   5037 1HD1 LEU A 328      13.950   3.360 -20.052  1.00 83.81           H
ATOM   5038 2HD1 LEU A 328      13.145   2.475 -18.734  1.00 83.81           H
ATOM   5039 3HD1 LEU A 328      14.922   2.489 -18.842  1.00 83.81           H
ATOM   5040  CD2 LEU A 328      14.130  -0.057 -19.461  1.00 83.81           C
ATOM   5041 1HD2 LEU A 328      13.285  -0.169 -18.781  1.00 83.81           H
ATOM   5042 2HD2 LEU A 328      14.176  -0.918 -20.128  1.00 83.81           H
ATOM   5043 3HD2 LEU A 328      15.053   0.008 -18.886  1.00 83.81           H
ATOM   5044  HN  LEU A 328      10.805   1.197 -22.736  1.00 83.81           H
ATOM   5045  N   VAL A 329      13.796   1.534 -24.002  1.00 83.35           N
ATOM   5046  CA  VAL A 329      14.938   1.523 -24.900  1.00 83.35           C
ATOM   5047  C   VAL A 329      14.890   2.764 -25.794  1.00 83.35           C
ATOM   5048  O   VAL A 329      15.929   3.302 -26.172  1.00 83.35           O
ATOM   5049  HA  VAL A 329      15.839   1.567 -24.287  1.00 83.35           H
ATOM   5050  CB  VAL A 329      14.968   0.215 -25.693  1.00 83.35           C
ATOM   5051  HB  VAL A 329      14.075   0.182 -26.317  1.00 83.35           H
ATOM   5052  CG1 VAL A 329      16.188   0.161 -26.615  1.00 83.35           C
ATOM   5053 1HG1 VAL A 329      16.150   0.995 -27.317  1.00 83.35           H
ATOM   5054 2HG1 VAL A 329      17.097   0.229 -26.018  1.00 83.35           H
ATOM   5055 3HG1 VAL A 329      16.184  -0.779 -27.167  1.00 83.35           H
ATOM   5056  CG2 VAL A 329      14.933  -0.994 -24.757  1.00 83.35           C
ATOM   5057 1HG2 VAL A 329      15.800  -0.967 -24.096  1.00 83.35           H
ATOM   5058 2HG2 VAL A 329      14.021  -0.968 -24.162  1.00 83.35           H
ATOM   5059 3HG2 VAL A 329      14.956  -1.911 -25.347  1.00 83.35           H
ATOM   5060  HN  VAL A 329      13.139   0.794 -24.145  1.00 83.35           H
ATOM   5061  N   LYS A 330      13.672   3.182 -26.106  1.00 82.44           N
[truncated: 117,320 more chars]
