# Supplementary material for: Noncanonical roles of chemokine regions in CCR9 activation revealed by structural modeling and mutational mapping
Source: Nat Commun. 2025 Aug 18;16:7695. doi: 10.1038/s41467-025-62321-9 (PMC12361432; doi:10.1038/s41467-025-62321-9)
Supplement: Supplementary file 4 — Supplementary Data 2 [file 41467_2025_62321_MOESM4_ESM.zip › CCR9_CCL25_rnk108.pdb]

SSBOND   1 CYS A   38    CYS A  289 
SSBOND   2 CYS A  119    CYS A  198 
SSBOND   3 CYS B    7    CYS B   35 
SSBOND   4 CYS B    8    CYS B   52 
ATOM      1  N   GLU A  20       2.648  -6.181  62.046  1.00 38.52           N
ATOM      2  CA  GLU A  20       1.767  -6.125  60.892  1.00 38.52           C
ATOM      3  C   GLU A  20       2.586  -6.035  59.603  1.00 38.52           C
ATOM      4  O   GLU A  20       2.040  -6.149  58.507  1.00 38.52           O
ATOM      5  HA  GLU A  20       1.207  -7.059  60.910  1.00 38.52           H
ATOM      6  CB  GLU A  20       0.791  -4.952  61.004  1.00 38.52           C
ATOM      7 1HB  GLU A  20       1.309  -4.080  61.405  1.00 38.52           H
ATOM      8 2HB  GLU A  20       0.325  -4.768  60.036  1.00 38.52           H
ATOM      9  CG  GLU A  20      -0.346  -5.276  61.975  1.00 38.52           C
ATOM     10 1HG  GLU A  20      -0.708  -6.287  61.792  1.00 38.52           H
ATOM     11 2HG  GLU A  20       0.028  -5.251  62.999  1.00 38.52           H
ATOM     12  CD  GLU A  20      -1.497  -4.280  61.823  1.00 38.52           C
ATOM     13  OE1 GLU A  20      -2.617  -4.638  62.248  1.00 38.52           O
ATOM     14  OE2 GLU A  20      -1.232  -3.183  61.285  1.00 38.52           O
ATOM     15  HN  GLU A  20       3.625  -6.163  61.833  1.00 38.52           H
ATOM     16  N   SER A  21       3.884  -5.833  59.777  1.00 41.71           N
ATOM     17  CA  SER A  21       4.775  -5.670  58.641  1.00 41.71           C
ATOM     18  C   SER A  21       4.978  -7.013  57.937  1.00 41.71           C
ATOM     19  O   SER A  21       5.215  -7.057  56.731  1.00 41.71           O
ATOM     20  HA  SER A  21       4.273  -4.963  57.979  1.00 41.71           H
ATOM     21  CB  SER A  21       6.123  -5.090  59.076  1.00 41.71           C
ATOM     22 1HB  SER A  21       6.623  -4.649  58.214  1.00 41.71           H
ATOM     23 2HB  SER A  21       5.957  -4.287  59.793  1.00 41.71           H
ATOM     24  OG  SER A  21       6.966  -6.080  59.659  1.00 41.71           O
ATOM     25  HG  SER A  21       7.833  -5.668  59.939  1.00 41.71           H
ATOM     26  HN  SER A  21       4.327  -5.780  60.672  1.00 41.71           H
ATOM     27  N   THR A  22       4.876  -8.077  58.721  1.00 43.38           N
ATOM     28  CA  THR A  22       5.315  -9.385  58.267  1.00 43.38           C
ATOM     29  C   THR A  22       4.295  -9.983  57.296  1.00 43.38           C
ATOM     30  O   THR A  22       4.626 -10.282  56.150  1.00 43.38           O
ATOM     31  HA  THR A  22       6.248  -9.263  57.717  1.00 43.38           H
ATOM     32  CB  THR A  22       5.561 -10.255  59.502  1.00 43.38           C
ATOM     33  HB  THR A  22       4.660 -10.801  59.779  1.00 43.38           H
ATOM     34  OG1 THR A  22       6.052  -9.341  60.479  1.00 43.38           O
ATOM     35  HG1 THR A  22       6.877  -8.889  60.140  1.00 43.38           H
ATOM     36  CG2 THR A  22       6.714 -11.242  59.303  1.00 43.38           C
ATOM     37 1HG2 THR A  22       7.631 -10.691  59.092  1.00 43.38           H
ATOM     38 2HG2 THR A  22       6.486 -11.902  58.466  1.00 43.38           H
ATOM     39 3HG2 THR A  22       6.846 -11.834  60.208  1.00 43.38           H
ATOM     40  HN  THR A  22       4.502  -8.054  59.648  1.00 43.38           H
ATOM     41  N   SER A  23       3.076 -10.140  57.791  1.00 44.27           N
ATOM     42  CA  SER A  23       2.026 -10.768  57.007  1.00 44.27           C
ATOM     43  C   SER A  23       1.730  -9.930  55.761  1.00 44.27           C
ATOM     44  O   SER A  23       1.514 -10.475  54.680  1.00 44.27           O
ATOM     45  HA  SER A  23       2.420 -11.745  56.727  1.00 44.27           H
ATOM     46  CB  SER A  23       0.754 -10.951  57.837  1.00 44.27           C
ATOM     47 1HB  SER A  23      -0.031 -11.373  57.210  1.00 44.27           H
ATOM     48 2HB  SER A  23       0.943 -11.668  58.637  1.00 44.27           H
ATOM     49  OG  SER A  23       0.302  -9.722  58.400  1.00 44.27           O
ATOM     50  HG  SER A  23      -0.524  -9.877  58.942  1.00 44.27           H
ATOM     51  HN  SER A  23       2.802  -9.847  58.707  1.00 44.27           H
ATOM     52  N   SER A  24       1.731  -8.619  55.955  1.00 45.98           N
ATOM     53  CA  SER A  24       1.446  -7.702  54.865  1.00 45.98           C
ATOM     54  C   SER A  24       2.617  -7.680  53.880  1.00 45.98           C
ATOM     55  O   SER A  24       2.576  -6.970  52.877  1.00 45.98           O
ATOM     56  HA  SER A  24       0.550  -8.094  54.384  1.00 45.98           H
ATOM     57  CB  SER A  24       1.168  -6.292  55.390  1.00 45.98           C
ATOM     58 1HB  SER A  24       0.723  -5.691  54.597  1.00 45.98           H
ATOM     59 2HB  SER A  24       0.438  -6.343  56.198  1.00 45.98           H
ATOM     60  OG  SER A  24       2.352  -5.654  55.861  1.00 45.98           O
ATOM     61  HG  SER A  24       2.552  -5.951  56.795  1.00 45.98           H
ATOM     62  HN  SER A  24       1.920  -8.184  56.835  1.00 45.98           H
ATOM     63  N   MET A  25       3.634  -8.467  54.201  1.00 46.29           N
ATOM     64  CA  MET A  25       4.735  -8.682  53.278  1.00 46.29           C
ATOM     65  C   MET A  25       4.570 -10.005  52.527  1.00 46.29           C
ATOM     66  O   MET A  25       4.887 -10.094  51.342  1.00 46.29           O
ATOM     67  HA  MET A  25       4.694  -7.850  52.574  1.00 46.29           H
ATOM     68  CB  MET A  25       6.055  -8.693  54.051  1.00 46.29           C
ATOM     69 1HB  MET A  25       6.041  -7.914  54.813  1.00 46.29           H
ATOM     70 2HB  MET A  25       6.168  -9.645  54.569  1.00 46.29           H
ATOM     71  CG  MET A  25       7.242  -8.473  53.111  1.00 46.29           C
ATOM     72 1HG  MET A  25       8.166  -8.781  53.601  1.00 46.29           H
ATOM     73 2HG  MET A  25       7.132  -9.092  52.221  1.00 46.29           H
ATOM     74  SD  MET A  25       7.343  -6.752  52.647  1.00 46.29           S
ATOM     75  CE  MET A  25       8.238  -6.106  54.050  1.00 46.29           C
ATOM     76 1HE  MET A  25       7.667  -6.286  54.960  1.00 46.29           H
ATOM     77 2HE  MET A  25       9.206  -6.602  54.123  1.00 46.29           H
ATOM     78 3HE  MET A  25       8.389  -5.034  53.922  1.00 46.29           H
ATOM     79  HN  MET A  25       3.712  -8.952  55.072  1.00 46.29           H
ATOM     80  N   GLU A  26       4.076 -11.000  53.249  1.00 47.66           N
ATOM     81  CA  GLU A  26       3.881 -12.319  52.670  1.00 47.66           C
ATOM     82  C   GLU A  26       2.820 -12.263  51.569  1.00 47.66           C
ATOM     83  O   GLU A  26       2.974 -12.888  50.521  1.00 47.66           O
ATOM     84  HA  GLU A  26       4.844 -12.593  52.242  1.00 47.66           H
ATOM     85  CB  GLU A  26       3.502 -13.339  53.746  1.00 47.66           C
ATOM     86 1HB  GLU A  26       2.781 -12.897  54.434  1.00 47.66           H
ATOM     87 2HB  GLU A  26       3.143 -14.253  53.275  1.00 47.66           H
ATOM     88  CG  GLU A  26       4.721 -13.734  54.581  1.00 47.66           C
ATOM     89 1HG  GLU A  26       5.530 -14.050  53.922  1.00 47.66           H
ATOM     90 2HG  GLU A  26       5.082 -12.869  55.136  1.00 47.66           H
ATOM     91  CD  GLU A  26       4.377 -14.864  55.553  1.00 47.66           C
ATOM     92  OE1 GLU A  26       5.312 -15.617  55.902  1.00 47.66           O
ATOM     93  OE2 GLU A  26       3.187 -14.949  55.926  1.00 47.66           O
ATOM     94  HN  GLU A  26       3.812 -10.917  54.210  1.00 47.66           H
ATOM     95  N   ASP A  27       1.765 -11.509  51.845  1.00 47.38           N
ATOM     96  CA  ASP A  27       0.688 -11.350  50.884  1.00 47.38           C
ATOM     97  C   ASP A  27       1.262 -10.845  49.559  1.00 47.38           C
ATOM     98  O   ASP A  27       0.770 -11.199  48.489  1.00 47.38           O
ATOM     99  HA  ASP A  27       0.236 -12.337  50.793  1.00 47.38           H
ATOM    100  CB  ASP A  27      -0.340 -10.327  51.373  1.00 47.38           C
ATOM    101 1HB  ASP A  27       0.166  -9.529  51.917  1.00 47.38           H
ATOM    102 2HB  ASP A  27      -0.835  -9.866  50.519  1.00 47.38           H
ATOM    103  CG  ASP A  27      -1.382 -10.987  52.278  1.00 47.38           C
ATOM    104  OD1 ASP A  27      -1.442 -12.236  52.258  1.00 47.38           O
ATOM    105  OD2 ASP A  27      -2.095 -10.229  52.970  1.00 47.38           O
ATOM    106  HN  ASP A  27       1.642 -11.014  52.705  1.00 47.38           H
ATOM    107  N   TYR A  28       2.297 -10.025  49.673  1.00 48.97           N
ATOM    108  CA  TYR A  28       2.930  -9.450  48.498  1.00 48.97           C
ATOM    109  C   TYR A  28       3.629 -10.529  47.669  1.00 48.97           C
ATOM    110  O   TYR A  28       3.623 -10.474  46.440  1.00 48.97           O
ATOM    111  HA  TYR A  28       2.153  -8.983  47.893  1.00 48.97           H
ATOM    112  CB  TYR A  28       3.979  -8.467  49.023  1.00 48.97           C
ATOM    113 1HB  TYR A  28       4.402  -8.862  49.946  1.00 48.97           H
ATOM    114 2HB  TYR A  28       4.793  -8.401  48.301  1.00 48.97           H
ATOM    115  CG  TYR A  28       3.436  -7.061  49.288  1.00 48.97           C
ATOM    116  CD1 TYR A  28       3.885  -5.996  48.535  1.00 48.97           C
ATOM    117  HD1 TYR A  28       4.626  -6.155  47.751  1.00 48.97           H
ATOM    118  CD2 TYR A  28       2.498  -6.859  50.279  1.00 48.97           C
ATOM    119  HD2 TYR A  28       2.144  -7.701  50.874  1.00 48.97           H
ATOM    120  CE1 TYR A  28       3.375  -4.672  48.784  1.00 48.97           C
ATOM    121  HE1 TYR A  28       3.721  -3.822  48.196  1.00 48.97           H
ATOM    122  CE2 TYR A  28       1.988  -5.536  50.528  1.00 48.97           C
ATOM    123  HE2 TYR A  28       1.247  -5.362  51.309  1.00 48.97           H
ATOM    124  CZ  TYR A  28       2.451  -4.508  49.768  1.00 48.97           C
ATOM    125  OH  TYR A  28       1.969  -3.258  50.004  1.00 48.97           O
ATOM    126  HH  TYR A  28       1.415  -3.256  50.836  1.00 48.97           H
ATOM    127  HN  TYR A  28       2.701  -9.754  50.547  1.00 48.97           H
ATOM    128  N   VAL A  29       4.215 -11.486  48.374  1.00 48.39           N
ATOM    129  CA  VAL A  29       4.996 -12.524  47.723  1.00 48.39           C
ATOM    130  C   VAL A  29       4.050 -13.541  47.082  1.00 48.39           C
ATOM    131  O   VAL A  29       4.291 -13.999  45.966  1.00 48.39           O
ATOM    132  HA  VAL A  29       5.585 -12.049  46.939  1.00 48.39           H
ATOM    133  CB  VAL A  29       5.964 -13.157  48.726  1.00 48.39           C
ATOM    134  HB  VAL A  29       5.381 -13.771  49.412  1.00 48.39           H
ATOM    135  CG1 VAL A  29       6.969 -14.067  48.017  1.00 48.39           C
ATOM    136 1HG1 VAL A  29       6.435 -14.862  47.497  1.00 48.39           H
ATOM    137 2HG1 VAL A  29       7.543 -13.483  47.298  1.00 48.39           H
ATOM    138 3HG1 VAL A  29       7.644 -14.504  48.753  1.00 48.39           H
ATOM    139  CG2 VAL A  29       6.680 -12.084  49.549  1.00 48.39           C
ATOM    140 1HG2 VAL A  29       7.244 -11.432  48.882  1.00 48.39           H
ATOM    141 2HG2 VAL A  29       5.944 -11.495  50.097  1.00 48.39           H
ATOM    142 3HG2 VAL A  29       7.361 -12.561  50.253  1.00 48.39           H
ATOM    143  HN  VAL A  29       4.162 -11.558  49.370  1.00 48.39           H
ATOM    144  N   ASN A  30       2.995 -13.864  47.814  1.00 48.10           N
ATOM    145  CA  ASN A  30       2.157 -14.997  47.461  1.00 48.10           C
ATOM    146  C   ASN A  30       1.132 -14.561  46.411  1.00 48.10           C
ATOM    147  O   ASN A  30       0.407 -15.390  45.865  1.00 48.10           O
ATOM    148  HA  ASN A  30       2.844 -15.755  47.083  1.00 48.10           H
ATOM    149  CB  ASN A  30       1.393 -15.519  48.679  1.00 48.10           C
ATOM    150 1HB  ASN A  30       1.271 -14.717  49.407  1.00 48.10           H
ATOM    151 2HB  ASN A  30       0.393 -15.832  48.379  1.00 48.10           H
ATOM    152  CG  ASN A  30       2.128 -16.694  49.326  1.00 48.10           C
ATOM    153  OD1 ASN A  30       3.165 -17.141  48.864  1.00 48.10           O
ATOM    154  ND2 ASN A  30       1.536 -17.169  50.418  1.00 48.10           N
ATOM    155 1HD2 ASN A  30       0.686 -16.756  50.745  1.00 48.10           H
ATOM    156 2HD2 ASN A  30       1.941 -17.938  50.913  1.00 48.10           H
ATOM    157  HN  ASN A  30       2.710 -13.368  48.634  1.00 48.10           H
ATOM    158  N   PHE A  31       1.106 -13.260  46.162  1.00 48.80           N
ATOM    159  CA  PHE A  31       0.611 -12.751  44.894  1.00 48.80           C
ATOM    160  C   PHE A  31       1.474 -13.245  43.731  1.00 48.80           C
ATOM    161  O   PHE A  31       2.493 -12.638  43.408  1.00 48.80           O
ATOM    162  HA  PHE A  31      -0.407 -13.121  44.772  1.00 48.80           H
ATOM    163  CB  PHE A  31       0.694 -11.225  44.962  1.00 48.80           C
ATOM    164 1HB  PHE A  31       1.459 -10.944  45.685  1.00 48.80           H
ATOM    165 2HB  PHE A  31       1.017 -10.845  43.993  1.00 48.80           H
ATOM    166  CG  PHE A  31      -0.623 -10.547  45.346  1.00 48.80           C
ATOM    167  CD1 PHE A  31      -1.590 -10.361  44.408  1.00 48.80           C
ATOM    168  HD1 PHE A  31      -1.428 -10.694  43.383  1.00 48.80           H
ATOM    169  CD2 PHE A  31      -0.826 -10.130  46.624  1.00 48.80           C
ATOM    170  HD2 PHE A  31      -0.051 -10.279  47.376  1.00 48.80           H
ATOM    171  CE1 PHE A  31      -2.813  -9.731  44.764  1.00 48.80           C
ATOM    172  HE1 PHE A  31      -3.588  -9.582  44.012  1.00 48.80           H
ATOM    173  CE2 PHE A  31      -2.049  -9.501  46.980  1.00 48.80           C
ATOM    174  HE2 PHE A  31      -2.211  -9.167  48.005  1.00 48.80           H
ATOM    175  CZ  PHE A  31      -3.016  -9.315  46.042  1.00 48.80           C
ATOM    176  HZ  PHE A  31      -3.954  -8.832  46.316  1.00 48.80           H
ATOM    177  HN  PHE A  31       1.414 -12.560  46.807  1.00 48.80           H
ATOM    178  N   ASN A  32       1.033 -14.343  43.134  1.00 49.99           N
ATOM    179  CA  ASN A  32       1.400 -14.647  41.762  1.00 49.99           C
ATOM    180  C   ASN A  32       0.955 -13.500  40.853  1.00 49.99           C
ATOM    181  O   ASN A  32      -0.079 -13.591  40.193  1.00 49.99           O
ATOM    182  HA  ASN A  32       2.483 -14.772  41.776  1.00 49.99           H
ATOM    183  CB  ASN A  32       0.714 -15.927  41.279  1.00 49.99           C
ATOM    184 1HB  ASN A  32      -0.192 -16.099  41.860  1.00 49.99           H
ATOM    185 2HB  ASN A  32       0.408 -15.809  40.239  1.00 49.99           H
ATOM    186  CG  ASN A  32       1.647 -17.132  41.409  1.00 49.99           C
ATOM    187  OD1 ASN A  32       2.858 -17.007  41.482  1.00 49.99           O
ATOM    188  ND2 ASN A  32       1.017 -18.304  41.433  1.00 49.99           N
ATOM    189 1HD2 ASN A  32       0.020 -18.336  41.369  1.00 49.99           H
ATOM    190 2HD2 ASN A  32       1.541 -19.151  41.516  1.00 49.99           H
ATOM    191  HN  ASN A  32       0.437 -15.017  43.571  1.00 49.99           H
ATOM    192  N   PHE A  33       1.758 -12.446  40.847  1.00 53.60           N
ATOM    193  CA  PHE A  33       1.686 -11.456  39.786  1.00 53.60           C
ATOM    194  C   PHE A  33       2.052 -12.072  38.435  1.00 53.60           C
ATOM    195  O   PHE A  33       3.187 -11.948  37.979  1.00 53.60           O
ATOM    196  HA  PHE A  33       0.658 -11.093  39.752  1.00 53.60           H
ATOM    197  CB  PHE A  33       2.700 -10.362  40.126  1.00 53.60           C
ATOM    198 1HB  PHE A  33       3.640 -10.830  40.417  1.00 53.60           H
ATOM    199 2HB  PHE A  33       2.900  -9.775  39.229  1.00 53.60           H
ATOM    200  CG  PHE A  33       2.248  -9.419  41.243  1.00 53.60           C
ATOM    201  CD1 PHE A  33       1.430  -8.371  40.959  1.00 53.60           C
ATOM    202  HD1 PHE A  33       1.096  -8.202  39.936  1.00 53.60           H
ATOM    203  CD2 PHE A  33       2.664  -9.631  42.521  1.00 53.60           C
ATOM    204  HD2 PHE A  33       3.320 -10.471  42.748  1.00 53.60           H
ATOM    205  CE1 PHE A  33       1.011  -7.496  41.997  1.00 53.60           C
ATOM    206  HE1 PHE A  33       0.355  -6.656  41.769  1.00 53.60           H
ATOM    207  CE2 PHE A  33       2.245  -8.756  43.558  1.00 53.60           C
ATOM    208  HE2 PHE A  33       2.579  -8.925  44.582  1.00 53.60           H
ATOM    209  CZ  PHE A  33       1.427  -7.707  43.274  1.00 53.60           C
ATOM    210  HZ  PHE A  33       1.105  -7.036  44.070  1.00 53.60           H
ATOM    211  HN  PHE A  33       2.447 -12.264  41.549  1.00 53.60           H
ATOM    212  N   THR A  34       1.068 -12.724  37.832  1.00 61.81           N
ATOM    213  CA  THR A  34       1.078 -12.930  36.394  1.00 61.81           C
ATOM    214  C   THR A  34       1.418 -11.626  35.670  1.00 61.81           C
ATOM    215  O   THR A  34       0.649 -10.667  35.718  1.00 61.81           O
ATOM    216  HA  THR A  34       1.867 -13.644  36.154  1.00 61.81           H
ATOM    217  CB  THR A  34      -0.278 -13.513  35.990  1.00 61.81           C
ATOM    218  HB  THR A  34      -0.567 -13.173  34.996  1.00 61.81           H
ATOM    219  OG1 THR A  34      -1.150 -13.130  37.050  1.00 61.81           O
ATOM    220  HG1 THR A  34      -1.257 -12.136  37.062  1.00 61.81           H
ATOM    221  CG2 THR A  34      -0.293 -15.043  36.030  1.00 61.81           C
ATOM    222 1HG2 THR A  34      -0.069 -15.382  37.041  1.00 61.81           H
ATOM    223 2HG2 THR A  34       0.458 -15.431  35.342  1.00 61.81           H
ATOM    224 3HG2 THR A  34      -1.278 -15.404  35.735  1.00 61.81           H
ATOM    225  HN  THR A  34       0.277 -13.107  38.308  1.00 61.81           H
ATOM    226  N   ASP A  35       2.571 -11.631  35.017  1.00 76.13           N
ATOM    227  CA  ASP A  35       3.163 -10.396  34.533  1.00 76.13           C
ATOM    228  C   ASP A  35       2.363  -9.890  33.331  1.00 76.13           C
ATOM    229  O   ASP A  35       2.739 -10.129  32.185  1.00 76.13           O
ATOM    230  HA  ASP A  35       3.125  -9.709  35.378  1.00 76.13           H
ATOM    231  CB  ASP A  35       4.607 -10.618  34.079  1.00 76.13           C
ATOM    232 1HB  ASP A  35       5.002 -11.522  34.542  1.00 76.13           H
ATOM    233 2HB  ASP A  35       4.634 -10.774  33.001  1.00 76.13           H
ATOM    234  CG  ASP A  35       5.488  -9.422  34.449  1.00 76.13           C
ATOM    235  OD1 ASP A  35       4.908  -8.404  34.884  1.00 76.13           O
ATOM    236  OD2 ASP A  35       6.720  -9.554  34.288  1.00 76.13           O
ATOM    237  HN  ASP A  35       3.097 -12.458  34.819  1.00 76.13           H
ATOM    238  N   PHE A  36       1.274  -9.198  33.634  1.00 87.49           N
ATOM    239  CA  PHE A  36       0.405  -8.676  32.594  1.00 87.49           C
ATOM    240  C   PHE A  36       1.012  -7.429  31.947  1.00 87.49           C
ATOM    241  O   PHE A  36       0.516  -6.950  30.928  1.00 87.49           O
ATOM    242  HA  PHE A  36       0.296  -9.457  31.841  1.00 87.49           H
ATOM    243  CB  PHE A  36      -0.917  -8.296  33.264  1.00 87.49           C
ATOM    244 1HB  PHE A  36      -0.710  -7.625  34.098  1.00 87.49           H
ATOM    245 2HB  PHE A  36      -1.527  -7.740  32.552  1.00 87.49           H
ATOM    246  CG  PHE A  36      -1.721  -9.492  33.777  1.00 87.49           C
ATOM    247  CD1 PHE A  36      -1.876 -10.593  32.994  1.00 87.49           C
ATOM    248  HD1 PHE A  36      -1.426 -10.624  32.002  1.00 87.49           H
ATOM    249  CD2 PHE A  36      -2.282  -9.453  35.015  1.00 87.49           C
ATOM    250  HD2 PHE A  36      -2.159  -8.570  35.642  1.00 87.49           H
ATOM    251  CE1 PHE A  36      -2.622 -11.704  33.471  1.00 87.49           C
ATOM    252  HE1 PHE A  36      -2.746 -12.587  32.843  1.00 87.49           H
ATOM    253  CE2 PHE A  36      -3.028 -10.564  35.491  1.00 87.49           C
ATOM    254  HE2 PHE A  36      -3.478 -10.533  36.484  1.00 87.49           H
ATOM    255  CZ  PHE A  36      -3.183 -11.665  34.709  1.00 87.49           C
ATOM    256  HZ  PHE A  36      -3.755 -12.517  35.075  1.00 87.49           H
ATOM    257  HN  PHE A  36       0.983  -8.994  34.569  1.00 87.49           H
ATOM    258  N   TYR A  37       2.077  -6.940  32.565  1.00 90.73           N
ATOM    259  CA  TYR A  37       2.905  -5.924  31.937  1.00 90.73           C
ATOM    260  C   TYR A  37       3.968  -6.561  31.040  1.00 90.73           C
ATOM    261  O   TYR A  37       4.828  -7.299  31.517  1.00 90.73           O
ATOM    262  HA  TYR A  37       2.259  -5.291  31.330  1.00 90.73           H
ATOM    263  CB  TYR A  37       3.599  -5.181  33.081  1.00 90.73           C
ATOM    264 1HB  TYR A  37       2.846  -4.852  33.797  1.00 90.73           H
ATOM    265 2HB  TYR A  37       4.257  -5.875  33.605  1.00 90.73           H
ATOM    266  CG  TYR A  37       4.416  -3.969  32.629  1.00 90.73           C
ATOM    267  CD1 TYR A  37       5.756  -4.112  32.332  1.00 90.73           C
ATOM    268  HD1 TYR A  37       6.232  -5.089  32.419  1.00 90.73           H
ATOM    269  CD2 TYR A  37       3.813  -2.732  32.520  1.00 90.73           C
ATOM    270  HD2 TYR A  37       2.755  -2.619  32.755  1.00 90.73           H
ATOM    271  CE1 TYR A  37       6.525  -2.971  31.907  1.00 90.73           C
ATOM    272  HE1 TYR A  37       7.584  -3.070  31.669  1.00 90.73           H
ATOM    273  CE2 TYR A  37       4.582  -1.591  32.095  1.00 90.73           C
ATOM    274  HE2 TYR A  37       4.118  -0.609  32.004  1.00 90.73           H
ATOM    275  CZ  TYR A  37       5.900  -1.767  31.810  1.00 90.73           C
ATOM    276  OH  TYR A  37       6.627  -0.689  31.408  1.00 90.73           O
ATOM    277  HH  TYR A  37       6.025   0.098  31.275  1.00 90.73           H
ATOM    278  HN  TYR A  37       2.375  -7.225  33.475  1.00 90.73           H
ATOM    279  N   CYS A  38       3.873  -6.252  29.755  1.00 90.53           N
ATOM    280  CA  CYS A  38       4.747  -6.868  28.771  1.00 90.53           C
ATOM    281  C   CYS A  38       5.776  -5.827  28.324  1.00 90.53           C
ATOM    282  O   CYS A  38       5.419  -4.808  27.736  1.00 90.53           O
ATOM    283  HA  CYS A  38       5.236  -7.707  29.267  1.00 90.53           H
ATOM    284  CB  CYS A  38       3.958  -7.434  27.589  1.00 90.53           C
ATOM    285 1HB  CYS A  38       3.149  -8.068  27.951  1.00 90.53           H
ATOM    286 2HB  CYS A  38       3.499  -6.622  27.025  1.00 90.53           H
ATOM    287  SG  CYS A  38       5.068  -8.400  26.500  1.00 90.53           S
ATOM    288  HN  CYS A  38       3.216  -5.596  29.384  1.00 90.53           H
ATOM    289  N   GLU A  39       7.034  -6.121  28.620  1.00 89.39           N
ATOM    290  CA  GLU A  39       8.131  -5.319  28.105  1.00 89.39           C
ATOM    291  C   GLU A  39       8.468  -5.739  26.673  1.00 89.39           C
ATOM    292  O   GLU A  39       8.835  -6.887  26.429  1.00 89.39           O
ATOM    293  HA  GLU A  39       7.767  -4.291  28.113  1.00 89.39           H
ATOM    294  CB  GLU A  39       9.359  -5.423  29.011  1.00 89.39           C
ATOM    295 1HB  GLU A  39       9.552  -6.470  29.248  1.00 89.39           H
ATOM    296 2HB  GLU A  39      10.207  -4.925  28.539  1.00 89.39           H
ATOM    297  CG  GLU A  39       9.123  -4.705  30.341  1.00 89.39           C
ATOM    298 1HG  GLU A  39       8.806  -3.679  30.153  1.00 89.39           H
ATOM    299 2HG  GLU A  39       8.314  -5.195  30.883  1.00 89.39           H
ATOM    300  CD  GLU A  39      10.391  -4.705  31.197  1.00 89.39           C
ATOM    301  OE1 GLU A  39      10.315  -4.168  32.323  1.00 89.39           O
ATOM    302  OE2 GLU A  39      11.408  -5.241  30.705  1.00 89.39           O
ATOM    303  HN  GLU A  39       7.308  -6.888  29.200  1.00 89.39           H
ATOM    304  N   LYS A  40       8.331  -4.785  25.763  1.00 89.57           N
ATOM    305  CA  LYS A  40       8.463  -5.079  24.346  1.00 89.57           C
ATOM    306  C   LYS A  40       9.902  -4.805  23.904  1.00 89.57           C
ATOM    307  O   LYS A  40      10.147  -4.474  22.745  1.00 89.57           O
ATOM    308  HA  LYS A  40       8.256  -6.141  24.211  1.00 89.57           H
ATOM    309  CB  LYS A  40       7.415  -4.308  23.539  1.00 89.57           C
ATOM    310 1HB  LYS A  40       7.556  -3.237  23.683  1.00 89.57           H
ATOM    311 2HB  LYS A  40       7.550  -4.508  22.476  1.00 89.57           H
ATOM    312  CG  LYS A  40       5.999  -4.703  23.962  1.00 89.57           C
ATOM    313 1HG  LYS A  40       5.887  -4.574  25.039  1.00 89.57           H
ATOM    314 2HG  LYS A  40       5.275  -4.042  23.485  1.00 89.57           H
ATOM    315  CD  LYS A  40       5.698  -6.155  23.583  1.00 89.57           C
ATOM    316 1HD  LYS A  40       5.981  -6.330  22.546  1.00 89.57           H
ATOM    317 2HD  LYS A  40       6.300  -6.826  24.196  1.00 89.57           H
ATOM    318  CE  LYS A  40       4.214  -6.475  23.774  1.00 89.57           C
ATOM    319 1HE  LYS A  40       4.014  -6.689  24.824  1.00 89.57           H
ATOM    320 2HE  LYS A  40       3.611  -5.608  23.505  1.00 89.57           H
ATOM    321  NZ  LYS A  40       3.823  -7.635  22.942  1.00 89.57           N
ATOM    322 1HZ  LYS A  40       2.842  -7.842  23.090  1.00 89.57           H
ATOM    323 2HZ  LYS A  40       3.979  -7.418  21.964  1.00 89.57           H
ATOM    324 3HZ  LYS A  40       4.381  -8.441  23.202  1.00 89.57           H
ATOM    325  HN  LYS A  40       8.134  -3.829  25.980  1.00 89.57           H
ATOM    326  N   ASN A  41      10.816  -4.955  24.851  1.00 87.69           N
ATOM    327  CA  ASN A  41      12.215  -4.656  24.595  1.00 87.69           C
ATOM    328  C   ASN A  41      12.719  -5.540  23.453  1.00 87.69           C
ATOM    329  O   ASN A  41      13.433  -5.071  22.568  1.00 87.69           O
ATOM    330  HA  ASN A  41      12.240  -3.596  24.344  1.00 87.69           H
ATOM    331  CB  ASN A  41      13.074  -4.942  25.828  1.00 87.69           C
ATOM    332 1HB  ASN A  41      12.781  -5.895  26.268  1.00 87.69           H
ATOM    333 2HB  ASN A  41      14.119  -5.034  25.534  1.00 87.69           H
ATOM    334  CG  ASN A  41      12.928  -3.828  26.868  1.00 87.69           C
ATOM    335  OD1 ASN A  41      12.626  -2.688  26.556  1.00 87.69           O
ATOM    336  ND2 ASN A  41      13.158  -4.221  28.117  1.00 87.69           N
ATOM    337 1HD2 ASN A  41      13.402  -5.173  28.305  1.00 87.69           H
ATOM    338 2HD2 ASN A  41      13.087  -3.565  28.869  1.00 87.69           H
ATOM    339  HN  ASN A  41      10.615  -5.272  25.778  1.00 87.69           H
ATOM    340  N   ASN A  42      12.328  -6.805  23.509  1.00 89.16           N
ATOM    341  CA  ASN A  42      12.773  -7.771  22.518  1.00 89.16           C
ATOM    342  C   ASN A  42      12.277  -7.342  21.136  1.00 89.16           C
ATOM    343  O   ASN A  42      13.003  -7.454  20.150  1.00 89.16           O
ATOM    344  HA  ASN A  42      13.861  -7.773  22.588  1.00 89.16           H
ATOM    345  CB  ASN A  42      12.208  -9.162  22.813  1.00 89.16           C
ATOM    346 1HB  ASN A  42      11.128  -9.100  22.942  1.00 89.16           H
ATOM    347 2HB  ASN A  42      12.390  -9.820  21.963  1.00 89.16           H
ATOM    348  CG  ASN A  42      12.844  -9.757  24.070  1.00 89.16           C
ATOM    349  OD1 ASN A  42      13.785  -9.222  24.634  1.00 89.16           O
ATOM    350  ND2 ASN A  42      12.280 -10.890  24.478  1.00 89.16           N
ATOM    351 1HD2 ASN A  42      11.510 -11.276  23.969  1.00 89.16           H
ATOM    352 2HD2 ASN A  42      12.626 -11.357  25.292  1.00 89.16           H
ATOM    353  HN  ASN A  42      11.720  -7.172  24.213  1.00 89.16           H
ATOM    354  N   VAL A  43      11.043  -6.860  21.108  1.00 90.24           N
ATOM    355  CA  VAL A  43      10.429  -6.445  19.858  1.00 90.24           C
ATOM    356  C   VAL A  43      11.208  -5.260  19.282  1.00 90.24           C
ATOM    357  O   VAL A  43      11.471  -5.211  18.082  1.00 90.24           O
ATOM    358  HA  VAL A  43      10.499  -7.281  19.163  1.00 90.24           H
ATOM    359  CB  VAL A  43       8.948  -6.134  20.080  1.00 90.24           C
ATOM    360  HB  VAL A  43       8.881  -5.285  20.760  1.00 90.24           H
ATOM    361  CG1 VAL A  43       8.267  -5.741  18.768  1.00 90.24           C
ATOM    362 1HG1 VAL A  43       8.752  -4.855  18.358  1.00 90.24           H
ATOM    363 2HG1 VAL A  43       8.350  -6.562  18.055  1.00 90.24           H
ATOM    364 3HG1 VAL A  43       7.215  -5.526  18.954  1.00 90.24           H
ATOM    365  CG2 VAL A  43       8.232  -7.317  20.736  1.00 90.24           C
ATOM    366 1HG2 VAL A  43       8.313  -8.193  20.092  1.00 90.24           H
ATOM    367 2HG2 VAL A  43       8.693  -7.532  21.700  1.00 90.24           H
ATOM    368 3HG2 VAL A  43       7.181  -7.070  20.882  1.00 90.24           H
ATOM    369  HN  VAL A  43      10.466  -6.753  21.918  1.00 90.24           H
ATOM    370  N   ARG A  44      11.556  -4.336  20.165  1.00 89.62           N
ATOM    371  CA  ARG A  44      12.227  -3.117  19.748  1.00 89.62           C
ATOM    372  C   ARG A  44      13.643  -3.430  19.262  1.00 89.62           C
ATOM    373  O   ARG A  44      14.120  -2.832  18.299  1.00 89.62           O
ATOM    374  HA  ARG A  44      11.612  -2.724  18.938  1.00 89.62           H
ATOM    375  CB  ARG A  44      12.301  -2.108  20.896  1.00 89.62           C
ATOM    376 1HB  ARG A  44      12.741  -2.581  21.773  1.00 89.62           H
ATOM    377 2HB  ARG A  44      12.955  -1.282  20.617  1.00 89.62           H
ATOM    378  CG  ARG A  44      10.911  -1.570  21.243  1.00 89.62           C
ATOM    379 1HG  ARG A  44      10.397  -1.264  20.332  1.00 89.62           H
ATOM    380 2HG  ARG A  44      10.314  -2.361  21.696  1.00 89.62           H
ATOM    381  CD  ARG A  44      11.007  -0.383  22.204  1.00 89.62           C
ATOM    382 1HD  ARG A  44      11.803   0.290  21.886  1.00 89.62           H
ATOM    383 2HD  ARG A  44      10.079   0.189  22.183  1.00 89.62           H
ATOM    384  NE  ARG A  44      11.272  -0.865  23.578  1.00 89.62           N
ATOM    385  HE  ARG A  44      12.215  -1.090  23.822  1.00 89.62           H
ATOM    386  CZ  ARG A  44      10.327  -1.018  24.516  1.00 89.62           C
ATOM    387  NH1 ARG A  44       9.046  -0.731  24.244  1.00 89.62           N
ATOM    388 1HH1 ARG A  44       8.790  -0.400  23.336  1.00 89.62           H
ATOM    389 2HH1 ARG A  44       8.347  -0.848  24.949  1.00 89.62           H
ATOM    390  NH2 ARG A  44      10.681  -1.462  25.729  1.00 89.62           N
ATOM    391 1HH2 ARG A  44       9.988  -1.582  26.440  1.00 89.62           H
ATOM    392 2HH2 ARG A  44      11.639  -1.674  25.924  1.00 89.62           H
ATOM    393  HN  ARG A  44      11.386  -4.409  21.148  1.00 89.62           H
ATOM    394  N   GLN A  45      14.277  -4.368  19.951  1.00 90.74           N
ATOM    395  CA  GLN A  45      15.642  -4.743  19.624  1.00 90.74           C
ATOM    396  C   GLN A  45      15.703  -5.361  18.226  1.00 90.74           C
ATOM    397  O   GLN A  45      16.605  -5.056  17.448  1.00 90.74           O
ATOM    398  HA  GLN A  45      16.210  -3.813  19.643  1.00 90.74           H
ATOM    399  CB  GLN A  45      16.213  -5.701  20.672  1.00 90.74           C
ATOM    400 1HB  GLN A  45      16.097  -5.270  21.666  1.00 90.74           H
ATOM    401 2HB  GLN A  45      15.650  -6.634  20.662  1.00 90.74           H
ATOM    402  CG  GLN A  45      17.692  -5.988  20.404  1.00 90.74           C
ATOM    403 1HG  GLN A  45      17.809  -6.414  19.407  1.00 90.74           H
ATOM    404 2HG  GLN A  45      18.256  -5.056  20.421  1.00 90.74           H
ATOM    405  CD  GLN A  45      18.260  -6.953  21.446  1.00 90.74           C
ATOM    406  OE1 GLN A  45      17.552  -7.500  22.276  1.00 90.74           O
ATOM    407  NE2 GLN A  45      19.575  -7.132  21.358  1.00 90.74           N
ATOM    408 1HE2 GLN A  45      20.099  -6.652  20.653  1.00 90.74           H
ATOM    409 2HE2 GLN A  45      20.041  -7.745  21.996  1.00 90.74           H
ATOM    410  HN  GLN A  45      13.874  -4.867  20.718  1.00 90.74           H
ATOM    411  N   PHE A  46      14.731  -6.218  17.949  1.00 92.20           N
ATOM    412  CA  PHE A  46      14.635  -6.843  16.642  1.00 92.20           C
ATOM    413  C   PHE A  46      14.428  -5.795  15.546  1.00 92.20           C
ATOM    414  O   PHE A  46      15.112  -5.818  14.524  1.00 92.20           O
ATOM    415  HA  PHE A  46      15.572  -7.371  16.465  1.00 92.20           H
ATOM    416  CB  PHE A  46      13.419  -7.772  16.678  1.00 92.20           C
ATOM    417 1HB  PHE A  46      13.595  -8.555  17.416  1.00 92.20           H
ATOM    418 2HB  PHE A  46      12.552  -7.205  17.016  1.00 92.20           H
ATOM    419  CG  PHE A  46      13.092  -8.423  15.333  1.00 92.20           C
ATOM    420  CD1 PHE A  46      12.050  -7.962  14.590  1.00 92.20           C
ATOM    421  HD1 PHE A  46      11.447  -7.130  14.954  1.00 92.20           H
ATOM    422  CD2 PHE A  46      13.844  -9.461  14.879  1.00 92.20           C
ATOM    423  HD2 PHE A  46      14.679  -9.830  15.474  1.00 92.20           H
ATOM    424  CE1 PHE A  46      11.746  -8.566  13.342  1.00 92.20           C
ATOM    425  HE1 PHE A  46      10.911  -8.197  12.747  1.00 92.20           H
ATOM    426  CE2 PHE A  46      13.540 -10.065  13.630  1.00 92.20           C
ATOM    427  HE2 PHE A  46      14.143 -10.898  13.267  1.00 92.20           H
ATOM    428  CZ  PHE A  46      12.498  -9.605  12.888  1.00 92.20           C
ATOM    429  HZ  PHE A  46      12.265 -10.068  11.929  1.00 92.20           H
ATOM    430  HN  PHE A  46      14.020  -6.485  18.599  1.00 92.20           H
ATOM    431  N   ALA A  47      13.482  -4.902  15.797  1.00 91.73           N
ATOM    432  CA  ALA A  47      13.116  -3.902  14.809  1.00 91.73           C
ATOM    433  C   ALA A  47      14.348  -3.067  14.455  1.00 91.73           C
ATOM    434  O   ALA A  47      14.573  -2.750  13.288  1.00 91.73           O
ATOM    435  HA  ALA A  47      12.774  -4.426  13.917  1.00 91.73           H
ATOM    436  CB  ALA A  47      11.968  -3.047  15.349  1.00 91.73           C
ATOM    437 1HB  ALA A  47      11.108  -3.683  15.557  1.00 91.73           H
ATOM    438 2HB  ALA A  47      12.284  -2.551  16.267  1.00 91.73           H
ATOM    439 3HB  ALA A  47      11.694  -2.296  14.607  1.00 91.73           H
ATOM    440  HN  ALA A  47      12.971  -4.855  16.655  1.00 91.73           H
ATOM    441  N   SER A  48      15.114  -2.734  15.483  1.00 91.82           N
ATOM    442  CA  SER A  48      16.181  -1.758  15.338  1.00 91.82           C
ATOM    443  C   SER A  48      17.264  -2.302  14.403  1.00 91.82           C
ATOM    444  O   SER A  48      17.990  -1.534  13.775  1.00 91.82           O
ATOM    445  HA  SER A  48      15.709  -0.877  14.904  1.00 91.82           H
ATOM    446  CB  SER A  48      16.785  -1.396  16.696  1.00 91.82           C
ATOM    447 1HB  SER A  48      17.398  -0.500  16.592  1.00 91.82           H
ATOM    448 2HB  SER A  48      15.985  -1.155  17.396  1.00 91.82           H
ATOM    449  OG  SER A  48      17.578  -2.454  17.227  1.00 91.82           O
ATOM    450  HG  SER A  48      17.947  -2.190  18.118  1.00 91.82           H
ATOM    451  HN  SER A  48      15.016  -3.118  16.401  1.00 91.82           H
ATOM    452  N   HIS A  49      17.338  -3.624  14.341  1.00 92.63           N
ATOM    453  CA  HIS A  49      18.347  -4.279  13.528  1.00 92.63           C
ATOM    454  C   HIS A  49      17.757  -4.627  12.159  1.00 92.63           C
ATOM    455  O   HIS A  49      18.432  -4.505  11.139  1.00 92.63           O
ATOM    456  HA  HIS A  49      19.156  -3.561  13.393  1.00 92.63           H
ATOM    457  CB  HIS A  49      18.922  -5.498  14.252  1.00 92.63           C
ATOM    458 1HB  HIS A  49      18.102  -6.153  14.547  1.00 92.63           H
ATOM    459 2HB  HIS A  49      19.545  -6.061  13.557  1.00 92.63           H
ATOM    460  CG  HIS A  49      19.739  -5.156  15.475  1.00 92.63           C
ATOM    461  ND1 HIS A  49      19.168  -4.874  16.704  1.00 92.63           N
ATOM    462  HD1 HIS A  49      18.189  -4.866  16.906  1.00 92.63           H
ATOM    463  CD2 HIS A  49      21.089  -5.055  15.646  1.00 92.63           C
ATOM    464  HD2 HIS A  49      21.842  -5.216  14.875  1.00 92.63           H
ATOM    465  CE1 HIS A  49      20.139  -4.615  17.567  1.00 92.63           C
ATOM    466  HE1 HIS A  49      20.010  -4.358  18.618  1.00 92.63           H
ATOM    467  NE2 HIS A  49      21.329  -4.728  16.909  1.00 92.63           N
ATOM    468  HN  HIS A  49      16.725  -4.242  14.834  1.00 92.63           H
ATOM    469  N   PHE A  50      16.503  -5.054  12.183  1.00 93.67           N
ATOM    470  CA  PHE A  50      15.909  -5.694  11.022  1.00 93.67           C
ATOM    471  C   PHE A  50      15.398  -4.654  10.023  1.00 93.67           C
ATOM    472  O   PHE A  50      15.649  -4.764   8.824  1.00 93.67           O
ATOM    473  HA  PHE A  50      16.686  -6.296  10.551  1.00 93.67           H
ATOM    474  CB  PHE A  50      14.726  -6.525  11.525  1.00 93.67           C
ATOM    475 1HB  PHE A  50      15.085  -7.235  12.270  1.00 93.67           H
ATOM    476 2HB  PHE A  50      14.020  -5.864  12.029  1.00 93.67           H
ATOM    477  CG  PHE A  50      13.990  -7.290  10.424  1.00 93.67           C
ATOM    478  CD1 PHE A  50      12.737  -6.911  10.054  1.00 93.67           C
ATOM    479  HD1 PHE A  50      12.258  -6.062  10.541  1.00 93.67           H
ATOM    480  CD2 PHE A  50      14.587  -8.350   9.816  1.00 93.67           C
ATOM    481  HD2 PHE A  50      15.591  -8.654  10.113  1.00 93.67           H
ATOM    482  CE1 PHE A  50      12.054  -7.621   9.032  1.00 93.67           C
ATOM    483  HE1 PHE A  50      11.050  -7.317   8.735  1.00 93.67           H
ATOM    484  CE2 PHE A  50      13.903  -9.060   8.794  1.00 93.67           C
ATOM    485  HE2 PHE A  50      14.382  -9.909   8.307  1.00 93.67           H
ATOM    486  CZ  PHE A  50      12.651  -8.681   8.423  1.00 93.67           C
ATOM    487  HZ  PHE A  50      12.126  -9.226   7.639  1.00 93.67           H
ATOM    488  HN  PHE A  50      15.897  -4.968  12.974  1.00 93.67           H
ATOM    489  N   LEU A  51      14.690  -3.668  10.554  1.00 94.45           N
ATOM    490  CA  LEU A  51      13.852  -2.817   9.726  1.00 94.45           C
ATOM    491  C   LEU A  51      14.739  -1.864   8.923  1.00 94.45           C
ATOM    492  O   LEU A  51      14.608  -1.768   7.703  1.00 94.45           O
ATOM    493  HA  LEU A  51      13.319  -3.463   9.028  1.00 94.45           H
ATOM    494  CB  LEU A  51      12.800  -2.107  10.580  1.00 94.45           C
ATOM    495 1HB  LEU A  51      13.314  -1.482  11.310  1.00 94.45           H
ATOM    496 2HB  LEU A  51      12.229  -1.439   9.935  1.00 94.45           H
ATOM    497  CG  LEU A  51      11.819  -3.013  11.326  1.00 94.45           C
ATOM    498  HG  LEU A  51      12.388  -3.643  12.009  1.00 94.45           H
ATOM    499  CD1 LEU A  51      10.848  -2.189  12.174  1.00 94.45           C
ATOM    500 1HD1 LEU A  51      11.408  -1.604  12.904  1.00 94.45           H
ATOM    501 2HD1 LEU A  51      10.282  -1.517  11.528  1.00 94.45           H
ATOM    502 3HD1 LEU A  51      10.161  -2.857  12.694  1.00 94.45           H
ATOM    503  CD2 LEU A  51      11.086  -3.943  10.357  1.00 94.45           C
ATOM    504 1HD2 LEU A  51      10.530  -3.349   9.632  1.00 94.45           H
ATOM    505 2HD2 LEU A  51      11.811  -4.568   9.836  1.00 94.45           H
ATOM    506 3HD2 LEU A  51      10.395  -4.576  10.914  1.00 94.45           H
ATOM    507  HN  LEU A  51      14.682  -3.448  11.530  1.00 94.45           H
ATOM    508  N   PRO A  52      15.653  -1.144   9.587  1.00 95.45           N
ATOM    509  CA  PRO A  52      16.339  -0.020   8.947  1.00 95.45           C
ATOM    510  C   PRO A  52      16.981  -0.412   7.626  1.00 95.45           C
ATOM    511  O   PRO A  52      16.740   0.224   6.602  1.00 95.45           O
ATOM    512  HA  PRO A  52      15.623   0.762   8.694  1.00 95.45           H
ATOM    513  CB  PRO A  52      17.384   0.404   9.982  1.00 95.45           C
ATOM    514 1HB  PRO A  52      18.337  -0.099   9.819  1.00 95.45           H
ATOM    515 2HB  PRO A  52      17.579   1.476   9.939  1.00 95.45           H
ATOM    516  CG  PRO A  52      16.751  -0.001  11.308  1.00 95.45           C
ATOM    517 1HG  PRO A  52      17.495  -0.093  12.100  1.00 95.45           H
ATOM    518 2HG  PRO A  52      16.026   0.737  11.653  1.00 95.45           H
ATOM    519  CD  PRO A  52      16.099  -1.334  10.980  1.00 95.45           C
ATOM    520 1HD  PRO A  52      16.803  -2.161  11.065  1.00 95.45           H
ATOM    521 2HD  PRO A  52      15.269  -1.554  11.651  1.00 95.45           H
ATOM    522  N   PRO A  53      17.810  -1.465   7.618  1.00 95.92           N
ATOM    523  CA  PRO A  53      18.486  -1.883   6.387  1.00 95.92           C
ATOM    524  C   PRO A  53      17.515  -2.093   5.237  1.00 95.92           C
ATOM    525  O   PRO A  53      17.787  -1.688   4.108  1.00 95.92           O
ATOM    526  HA  PRO A  53      19.164  -1.100   6.048  1.00 95.92           H
ATOM    527  CB  PRO A  53      19.187  -3.184   6.783  1.00 95.92           C
ATOM    528 1HB  PRO A  53      18.563  -4.054   6.579  1.00 95.92           H
ATOM    529 2HB  PRO A  53      20.117  -3.323   6.231  1.00 95.92           H
ATOM    530  CG  PRO A  53      19.439  -3.009   8.276  1.00 95.92           C
ATOM    531 1HG  PRO A  53      19.605  -3.965   8.773  1.00 95.92           H
ATOM    532 2HG  PRO A  53      20.326  -2.405   8.469  1.00 95.92           H
ATOM    533  CD  PRO A  53      18.169  -2.328   8.758  1.00 95.92           C
ATOM    534 1HD  PRO A  53      17.381  -3.050   8.977  1.00 95.92           H
ATOM    535 2HD  PRO A  53      18.337  -1.757   9.670  1.00 95.92           H
ATOM    536  N   LEU A  54      16.397  -2.727   5.558  1.00 95.68           N
ATOM    537  CA  LEU A  54      15.441  -3.121   4.537  1.00 95.68           C
ATOM    538  C   LEU A  54      14.767  -1.871   3.966  1.00 95.68           C
ATOM    539  O   LEU A  54      14.625  -1.738   2.751  1.00 95.68           O
ATOM    540  HA  LEU A  54      15.999  -3.608   3.737  1.00 95.68           H
ATOM    541  CB  LEU A  54      14.456  -4.151   5.094  1.00 95.68           C
ATOM    542 1HB  LEU A  54      14.002  -3.740   5.996  1.00 95.68           H
ATOM    543 2HB  LEU A  54      13.654  -4.287   4.368  1.00 95.68           H
ATOM    544  CG  LEU A  54      15.040  -5.524   5.430  1.00 95.68           C
ATOM    545  HG  LEU A  54      15.841  -5.386   6.157  1.00 95.68           H
ATOM    546  CD1 LEU A  54      13.987  -6.423   6.083  1.00 95.68           C
ATOM    547 1HD1 LEU A  54      13.633  -5.958   7.003  1.00 95.68           H
ATOM    548 2HD1 LEU A  54      13.150  -6.557   5.398  1.00 95.68           H
ATOM    549 3HD1 LEU A  54      14.429  -7.392   6.312  1.00 95.68           H
ATOM    550  CD2 LEU A  54      15.661  -6.174   4.192  1.00 95.68           C
ATOM    551 1HD2 LEU A  54      14.896  -6.298   3.425  1.00 95.68           H
ATOM    552 2HD2 LEU A  54      16.459  -5.539   3.810  1.00 95.68           H
ATOM    553 3HD2 LEU A  54      16.068  -7.149   4.459  1.00 95.68           H
ATOM    554  HN  LEU A  54      16.140  -2.971   6.493  1.00 95.68           H
ATOM    555  N   TYR A  55      14.370  -0.987   4.869  1.00 96.00           N
ATOM    556  CA  TYR A  55      13.645   0.210   4.477  1.00 96.00           C
ATOM    557  C   TYR A  55      14.519   1.121   3.612  1.00 96.00           C
ATOM    558  O   TYR A  55      14.021   1.783   2.703  1.00 96.00           O
ATOM    559  HA  TYR A  55      12.773  -0.099   3.900  1.00 96.00           H
ATOM    560  CB  TYR A  55      13.299   0.938   5.777  1.00 96.00           C
ATOM    561 1HB  TYR A  55      14.186   0.972   6.409  1.00 96.00           H
ATOM    562 2HB  TYR A  55      13.035   1.970   5.544  1.00 96.00           H
ATOM    563  CG  TYR A  55      12.153   0.298   6.563  1.00 96.00           C
ATOM    564  CD1 TYR A  55      11.465  -0.773   6.030  1.00 96.00           C
ATOM    565  HD1 TYR A  55      11.738  -1.162   5.050  1.00 96.00           H
ATOM    566  CD2 TYR A  55      11.808   0.792   7.805  1.00 96.00           C
ATOM    567  HD2 TYR A  55      12.352   1.638   8.225  1.00 96.00           H
ATOM    568  CE1 TYR A  55      10.386  -1.375   6.770  1.00 96.00           C
ATOM    569  HE1 TYR A  55       9.834  -2.221   6.362  1.00 96.00           H
ATOM    570  CE2 TYR A  55      10.730   0.190   8.545  1.00 96.00           C
ATOM    571  HE2 TYR A  55      10.447   0.569   9.526  1.00 96.00           H
ATOM    572  CZ  TYR A  55      10.072  -0.864   7.991  1.00 96.00           C
ATOM    573  OH  TYR A  55       9.054  -1.433   8.690  1.00 96.00           O
ATOM    574  HH  TYR A  55       8.668  -2.197   8.172  1.00 96.00           H
ATOM    575  HN  TYR A  55      14.535  -1.078   5.851  1.00 96.00           H
ATOM    576  N   TRP A  56      15.806   1.125   3.926  1.00 96.39           N
ATOM    577  CA  TRP A  56      16.769   1.866   3.129  1.00 96.39           C
ATOM    578  C   TRP A  56      16.857   1.199   1.755  1.00 96.39           C
ATOM    579  O   TRP A  56      16.878   1.880   0.731  1.00 96.39           O
ATOM    580  HA  TRP A  56      16.400   2.886   3.025  1.00 96.39           H
ATOM    581  CB  TRP A  56      18.120   1.951   3.841  1.00 96.39           C
ATOM    582 1HB  TRP A  56      18.274   1.038   4.416  1.00 96.39           H
ATOM    583 2HB  TRP A  56      18.912   1.993   3.092  1.00 96.39           H
ATOM    584  CG  TRP A  56      18.257   3.155   4.774  1.00 96.39           C
ATOM    585  CD1 TRP A  56      18.379   3.155   6.109  1.00 96.39           C
ATOM    586  HD1 TRP A  56      18.396   2.254   6.723  1.00 96.39           H
ATOM    587  CD2 TRP A  56      18.282   4.545   4.387  1.00 96.39           C
ATOM    588  NE1 TRP A  56      18.480   4.437   6.608  1.00 96.39           N
ATOM    589  HE1 TRP A  56      18.578   4.692   7.570  1.00 96.39           H
ATOM    590  CE2 TRP A  56      18.419   5.310   5.528  1.00 96.39           C
ATOM    591  CE3 TRP A  56      18.192   5.137   3.115  1.00 96.39           C
ATOM    592  HE3 TRP A  56      18.083   4.555   2.199  1.00 96.39           H
ATOM    593  CZ2 TRP A  56      18.477   6.708   5.511  1.00 96.39           C
ATOM    594  HZ2 TRP A  56      18.586   7.290   6.426  1.00 96.39           H
ATOM    595  CZ3 TRP A  56      18.252   6.535   3.115  1.00 96.39           C
ATOM    596  HZ3 TRP A  56      18.186   7.045   2.154  1.00 96.39           H
ATOM    597  CH2 TRP A  56      18.389   7.320   4.254  1.00 96.39           C
ATOM    598  HH2 TRP A  56      18.428   8.406   4.170  1.00 96.39           H
ATOM    599  HN  TRP A  56      16.192   0.635   4.708  1.00 96.39           H
ATOM    600  N   LEU A  57      16.908  -0.125   1.777  1.00 96.19           N
ATOM    601  CA  LEU A  57      17.016  -0.891   0.547  1.00 96.19           C
ATOM    602  C   LEU A  57      15.782  -0.632  -0.320  1.00 96.19           C
ATOM    603  O   LEU A  57      15.904  -0.330  -1.506  1.00 96.19           O
ATOM    604  HA  LEU A  57      17.895  -0.529   0.013  1.00 96.19           H
ATOM    605  CB  LEU A  57      17.251  -2.371   0.856  1.00 96.19           C
ATOM    606 1HB  LEU A  57      18.156  -2.457   1.456  1.00 96.19           H
ATOM    607 2HB  LEU A  57      16.425  -2.728   1.471  1.00 96.19           H
ATOM    608  CG  LEU A  57      17.385  -3.296  -0.355  1.00 96.19           C
ATOM    609  HG  LEU A  57      16.535  -3.121  -1.014  1.00 96.19           H
ATOM    610  CD1 LEU A  57      18.650  -2.972  -1.154  1.00 96.19           C
ATOM    611 1HD1 LEU A  57      18.604  -1.941  -1.505  1.00 96.19           H
ATOM    612 2HD1 LEU A  57      19.525  -3.101  -0.517  1.00 96.19           H
ATOM    613 3HD1 LEU A  57      18.721  -3.644  -2.009  1.00 96.19           H
ATOM    614  CD2 LEU A  57      17.335  -4.765   0.068  1.00 96.19           C
ATOM    615 1HD2 LEU A  57      18.153  -4.972   0.759  1.00 96.19           H
ATOM    616 2HD2 LEU A  57      16.384  -4.969   0.560  1.00 96.19           H
ATOM    617 3HD2 LEU A  57      17.433  -5.400  -0.812  1.00 96.19           H
ATOM    618  HN  LEU A  57      16.876  -0.672   2.614  1.00 96.19           H
ATOM    619  N   VAL A  58      14.621  -0.759   0.306  1.00 96.24           N
ATOM    620  CA  VAL A  58      13.365  -0.606  -0.408  1.00 96.24           C
ATOM    621  C   VAL A  58      13.273   0.814  -0.971  1.00 96.24           C
ATOM    622  O   VAL A  58      12.849   1.008  -2.109  1.00 96.24           O
ATOM    623  HA  VAL A  58      13.370  -1.312  -1.238  1.00 96.24           H
ATOM    624  CB  VAL A  58      12.194  -0.962   0.510  1.00 96.24           C
ATOM    625  HB  VAL A  58      12.278  -0.354   1.411  1.00 96.24           H
ATOM    626  CG1 VAL A  58      10.856  -0.633  -0.155  1.00 96.24           C
ATOM    627 1HG1 VAL A  58      10.814   0.433  -0.378  1.00 96.24           H
ATOM    628 2HG1 VAL A  58      10.760  -1.202  -1.080  1.00 96.24           H
ATOM    629 3HG1 VAL A  58      10.041  -0.895   0.519  1.00 96.24           H
ATOM    630  CG2 VAL A  58      12.252  -2.433   0.928  1.00 96.24           C
ATOM    631 1HG2 VAL A  58      12.205  -3.064   0.041  1.00 96.24           H
ATOM    632 2HG2 VAL A  58      13.184  -2.623   1.460  1.00 96.24           H
ATOM    633 3HG2 VAL A  58      11.409  -2.659   1.580  1.00 96.24           H
ATOM    634  HN  VAL A  58      14.531  -0.963   1.281  1.00 96.24           H
ATOM    635  N   PHE A  59      13.678   1.770  -0.147  1.00 97.51           N
ATOM    636  CA  PHE A  59      13.662   3.165  -0.554  1.00 97.51           C
ATOM    637  C   PHE A  59      14.466   3.371  -1.839  1.00 97.51           C
ATOM    638  O   PHE A  59      13.961   3.939  -2.807  1.00 97.51           O
ATOM    639  HA  PHE A  59      12.621   3.438  -0.731  1.00 97.51           H
ATOM    640  CB  PHE A  59      14.312   3.968   0.575  1.00 97.51           C
ATOM    641 1HB  PHE A  59      13.686   3.898   1.464  1.00 97.51           H
ATOM    642 2HB  PHE A  59      15.271   3.514   0.824  1.00 97.51           H
ATOM    643  CG  PHE A  59      14.534   5.444   0.240  1.00 97.51           C
ATOM    644  CD1 PHE A  59      15.798   5.942   0.170  1.00 97.51           C
ATOM    645  HD1 PHE A  59      16.652   5.290   0.352  1.00 97.51           H
ATOM    646  CD2 PHE A  59      13.469   6.258   0.012  1.00 97.51           C
ATOM    647  HD2 PHE A  59      12.456   5.858   0.069  1.00 97.51           H
ATOM    648  CE1 PHE A  59      16.004   7.312  -0.141  1.00 97.51           C
ATOM    649  HE1 PHE A  59      17.017   7.712  -0.197  1.00 97.51           H
ATOM    650  CE2 PHE A  59      13.675   7.628  -0.298  1.00 97.51           C
ATOM    651  HE2 PHE A  59      12.821   8.280  -0.480  1.00 97.51           H
ATOM    652  CZ  PHE A  59      14.939   8.126  -0.368  1.00 97.51           C
ATOM    653  HZ  PHE A  59      15.097   9.178  -0.607  1.00 97.51           H
ATOM    654  HN  PHE A  59      14.012   1.604   0.781  1.00 97.51           H
ATOM    655  N   ILE A  60      15.703   2.898  -1.807  1.00 97.10           N
ATOM    656  CA  ILE A  60      16.632   3.157  -2.894  1.00 97.10           C
ATOM    657  C   ILE A  60      16.097   2.521  -4.179  1.00 97.10           C
ATOM    658  O   ILE A  60      15.992   3.186  -5.208  1.00 97.10           O
ATOM    659  HA  ILE A  60      16.675   4.237  -3.036  1.00 97.10           H
ATOM    660  CB  ILE A  60      18.040   2.694  -2.518  1.00 97.10           C
ATOM    661  HB  ILE A  60      17.973   1.675  -2.135  1.00 97.10           H
ATOM    662  CG1 ILE A  60      18.622   3.560  -1.400  1.00 97.10           C
ATOM    663 1HG1 ILE A  60      18.870   4.547  -1.791  1.00 97.10           H
ATOM    664 2HG1 ILE A  60      17.874   3.705  -0.620  1.00 97.10           H
ATOM    665  CG2 ILE A  60      18.951   2.655  -3.747  1.00 97.10           C
ATOM    666 1HG2 ILE A  60      18.540   1.963  -4.482  1.00 97.10           H
ATOM    667 2HG2 ILE A  60      19.016   3.652  -4.182  1.00 97.10           H
ATOM    668 3HG2 ILE A  60      19.946   2.322  -3.451  1.00 97.10           H
ATOM    669  CD1 ILE A  60      19.873   2.915  -0.800  1.00 97.10           C
ATOM    670 1HD1 ILE A  60      19.616   1.939  -0.388  1.00 97.10           H
ATOM    671 2HD1 ILE A  60      20.628   2.794  -1.578  1.00 97.10           H
ATOM    672 3HD1 ILE A  60      20.267   3.552  -0.008  1.00 97.10           H
ATOM    673  HN  ILE A  60      16.072   2.347  -1.059  1.00 97.10           H
ATOM    674  N   VAL A  61      15.773   1.240  -4.077  1.00 95.87           N
ATOM    675  CA  VAL A  61      15.377   0.473  -5.245  1.00 95.87           C
ATOM    676  C   VAL A  61      14.062   1.029  -5.794  1.00 95.87           C
ATOM    677  O   VAL A  61      13.898   1.163  -7.006  1.00 95.87           O
ATOM    678  HA  VAL A  61      16.154   0.599  -6.000  1.00 95.87           H
ATOM    679  CB  VAL A  61      15.297  -1.014  -4.892  1.00 95.87           C
ATOM    680  HB  VAL A  61      14.599  -1.124  -4.062  1.00 95.87           H
ATOM    681  CG1 VAL A  61      14.758  -1.829  -6.070  1.00 95.87           C
ATOM    682 1HG1 VAL A  61      13.759  -1.476  -6.329  1.00 95.87           H
ATOM    683 2HG1 VAL A  61      15.419  -1.709  -6.928  1.00 95.87           H
ATOM    684 3HG1 VAL A  61      14.710  -2.881  -5.792  1.00 95.87           H
ATOM    685  CG2 VAL A  61      16.657  -1.544  -4.436  1.00 95.87           C
ATOM    686 1HG2 VAL A  61      17.385  -1.414  -5.237  1.00 95.87           H
ATOM    687 2HG2 VAL A  61      16.985  -0.993  -3.554  1.00 95.87           H
ATOM    688 3HG2 VAL A  61      16.571  -2.603  -4.191  1.00 95.87           H
ATOM    689  HN  VAL A  61      15.778   0.729  -3.217  1.00 95.87           H
ATOM    690  N   GLY A  62      13.159   1.339  -4.876  1.00 96.73           N
ATOM    691  CA  GLY A  62      11.838   1.812  -5.254  1.00 96.73           C
ATOM    692  C   GLY A  62      11.916   3.200  -5.895  1.00 96.73           C
ATOM    693  O   GLY A  62      11.224   3.475  -6.873  1.00 96.73           O
ATOM    694 1HA  GLY A  62      11.383   1.110  -5.953  1.00 96.73           H
ATOM    695 2HA  GLY A  62      11.195   1.849  -4.375  1.00 96.73           H
ATOM    696  HN  GLY A  62      13.317   1.271  -3.890  1.00 96.73           H
ATOM    697  N   ALA A  63      12.765   4.037  -5.316  1.00 96.88           N
ATOM    698  CA  ALA A  63      12.902   5.405  -5.783  1.00 96.88           C
ATOM    699  C   ALA A  63      13.420   5.399  -7.223  1.00 96.88           C
ATOM    700  O   ALA A  63      12.898   6.113  -8.078  1.00 96.88           O
ATOM    701  HA  ALA A  63      11.913   5.863  -5.764  1.00 96.88           H
ATOM    702  CB  ALA A  63      13.821   6.179  -4.836  1.00 96.88           C
ATOM    703 1HB  ALA A  63      13.394   6.179  -3.834  1.00 96.88           H
ATOM    704 2HB  ALA A  63      14.802   5.703  -4.813  1.00 96.88           H
ATOM    705 3HB  ALA A  63      13.924   7.206  -5.187  1.00 96.88           H
ATOM    706  HN  ALA A  63      13.351   3.793  -4.543  1.00 96.88           H
ATOM    707  N   LEU A  64      14.441   4.584  -7.447  1.00 95.40           N
ATOM    708  CA  LEU A  64      15.047   4.489  -8.764  1.00 95.40           C
ATOM    709  C   LEU A  64      14.024   3.923  -9.751  1.00 95.40           C
ATOM    710  O   LEU A  64      13.862   4.448 -10.852  1.00 95.40           O
ATOM    711  HA  LEU A  64      15.307   5.499  -9.078  1.00 95.40           H
ATOM    712  CB  LEU A  64      16.347   3.685  -8.699  1.00 95.40           C
ATOM    713 1HB  LEU A  64      16.134   2.724  -8.230  1.00 95.40           H
ATOM    714 2HB  LEU A  64      16.675   3.478  -9.717  1.00 95.40           H
ATOM    715  CG  LEU A  64      17.505   4.343  -7.944  1.00 95.40           C
ATOM    716  HG  LEU A  64      17.157   4.603  -6.944  1.00 95.40           H
ATOM    717  CD1 LEU A  64      18.674   3.371  -7.778  1.00 95.40           C
ATOM    718 1HD1 LEU A  64      18.343   2.497  -7.217  1.00 95.40           H
ATOM    719 2HD1 LEU A  64      19.029   3.058  -8.760  1.00 95.40           H
ATOM    720 3HD1 LEU A  64      19.483   3.864  -7.239  1.00 95.40           H
ATOM    721  CD2 LEU A  64      17.934   5.644  -8.626  1.00 95.40           C
ATOM    722 1HD2 LEU A  64      18.257   5.431  -9.645  1.00 95.40           H
ATOM    723 2HD2 LEU A  64      17.093   6.337  -8.648  1.00 95.40           H
ATOM    724 3HD2 LEU A  64      18.758   6.091  -8.069  1.00 95.40           H
ATOM    725  HN  LEU A  64      14.852   3.998  -6.749  1.00 95.40           H
ATOM    726  N   GLY A  65      13.360   2.860  -9.322  1.00 93.91           N
ATOM    727  CA  GLY A  65      12.452   2.140 -10.199  1.00 93.91           C
ATOM    728  C   GLY A  65      11.309   3.044 -10.666  1.00 93.91           C
ATOM    729  O   GLY A  65      11.066   3.176 -11.864  1.00 93.91           O
ATOM    730 1HA  GLY A  65      12.998   1.763 -11.064  1.00 93.91           H
ATOM    731 2HA  GLY A  65      12.045   1.275  -9.676  1.00 93.91           H
ATOM    732  HN  GLY A  65      13.435   2.490  -8.396  1.00 93.91           H
ATOM    733  N   ASN A  66      10.637   3.644  -9.694  1.00 95.94           N
ATOM    734  CA  ASN A  66       9.419   4.385  -9.973  1.00 95.94           C
ATOM    735  C   ASN A  66       9.773   5.687 -10.694  1.00 95.94           C
ATOM    736  O   ASN A  66       9.000   6.175 -11.517  1.00 95.94           O
ATOM    737  HA  ASN A  66       8.813   3.720 -10.588  1.00 95.94           H
ATOM    738  CB  ASN A  66       8.685   4.746  -8.680  1.00 95.94           C
ATOM    739 1HB  ASN A  66       9.392   5.156  -7.958  1.00 95.94           H
ATOM    740 2HB  ASN A  66       7.948   5.523  -8.880  1.00 95.94           H
ATOM    741  CG  ASN A  66       7.992   3.520  -8.082  1.00 95.94           C
ATOM    742  OD1 ASN A  66       7.089   2.941  -8.663  1.00 95.94           O
ATOM    743  ND2 ASN A  66       8.463   3.158  -6.892  1.00 95.94           N
ATOM    744 1HD2 ASN A  66       9.206   3.677  -6.470  1.00 95.94           H
ATOM    745 2HD2 ASN A  66       8.074   2.367  -6.420  1.00 95.94           H
ATOM    746  HN  ASN A  66      10.912   3.630  -8.732  1.00 95.94           H
ATOM    747  N   SER A  67      10.942   6.213 -10.359  1.00 94.60           N
ATOM    748  CA  SER A  67      11.448   7.400 -11.028  1.00 94.60           C
ATOM    749  C   SER A  67      11.663   7.111 -12.515  1.00 94.60           C
ATOM    750  O   SER A  67      11.413   7.969 -13.360  1.00 94.60           O
ATOM    751  HA  SER A  67      10.677   8.158 -10.893  1.00 94.60           H
ATOM    752  CB  SER A  67      12.752   7.880 -10.386  1.00 94.60           C
ATOM    753 1HB  SER A  67      13.495   7.084 -10.436  1.00 94.60           H
ATOM    754 2HB  SER A  67      13.148   8.721 -10.955  1.00 94.60           H
ATOM    755  OG  SER A  67      12.566   8.271  -9.029  1.00 94.60           O
ATOM    756  HG  SER A  67      13.050   7.640  -8.422  1.00 94.60           H
ATOM    757  HN  SER A  67      11.539   5.842  -9.647  1.00 94.60           H
ATOM    758  N   LEU A  68      12.126   5.900 -12.789  1.00 91.91           N
ATOM    759  CA  LEU A  68      12.349   5.478 -14.161  1.00 91.91           C
ATOM    760  C   LEU A  68      11.009   5.418 -14.897  1.00 91.91           C
ATOM    761  O   LEU A  68      10.917   5.810 -16.059  1.00 91.91           O
ATOM    762  HA  LEU A  68      12.972   6.234 -14.639  1.00 91.91           H
ATOM    763  CB  LEU A  68      13.129   4.162 -14.196  1.00 91.91           C
ATOM    764 1HB  LEU A  68      14.052   4.294 -13.632  1.00 91.91           H
ATOM    765 2HB  LEU A  68      12.544   3.402 -13.677  1.00 91.91           H
ATOM    766  CG  LEU A  68      13.485   3.630 -15.586  1.00 91.91           C
ATOM    767  HG  LEU A  68      12.567   3.556 -16.169  1.00 91.91           H
ATOM    768  CD1 LEU A  68      14.412   4.598 -16.323  1.00 91.91           C
ATOM    769 1HD1 LEU A  68      13.915   5.562 -16.434  1.00 91.91           H
ATOM    770 2HD1 LEU A  68      15.331   4.727 -15.752  1.00 91.91           H
ATOM    771 3HD1 LEU A  68      14.649   4.196 -17.308  1.00 91.91           H
ATOM    772  CD2 LEU A  68      14.079   2.222 -15.499  1.00 91.91           C
ATOM    773 1HD2 LEU A  68      14.984   2.247 -14.891  1.00 91.91           H
ATOM    774 2HD2 LEU A  68      13.353   1.549 -15.042  1.00 91.91           H
ATOM    775 3HD2 LEU A  68      14.323   1.868 -16.500  1.00 91.91           H
ATOM    776  HN  LEU A  68      12.346   5.215 -12.095  1.00 91.91           H
ATOM    777  N   VAL A  69      10.003   4.925 -14.189  1.00 91.82           N
ATOM    778  CA  VAL A  69       8.680   4.780 -14.771  1.00 91.82           C
ATOM    779  C   VAL A  69       8.175   6.151 -15.226  1.00 91.82           C
ATOM    780  O   VAL A  69       7.657   6.290 -16.333  1.00 91.82           O
ATOM    781  HA  VAL A  69       8.772   4.133 -15.643  1.00 91.82           H
ATOM    782  CB  VAL A  69       7.741   4.099 -13.773  1.00 91.82           C
ATOM    783  HB  VAL A  69       7.764   4.673 -12.846  1.00 91.82           H
ATOM    784  CG1 VAL A  69       6.301   4.095 -14.289  1.00 91.82           C
ATOM    785 1HG1 VAL A  69       5.966   5.122 -14.438  1.00 91.82           H
ATOM    786 2HG1 VAL A  69       6.256   3.556 -15.235  1.00 91.82           H
ATOM    787 3HG1 VAL A  69       5.655   3.605 -13.560  1.00 91.82           H
ATOM    788  CG2 VAL A  69       8.214   2.679 -13.457  1.00 91.82           C
ATOM    789 1HG2 VAL A  69       8.235   2.090 -14.374  1.00 91.82           H
ATOM    790 2HG2 VAL A  69       9.215   2.716 -13.027  1.00 91.82           H
ATOM    791 3HG2 VAL A  69       7.530   2.217 -12.745  1.00 91.82           H
ATOM    792  HN  VAL A  69      10.082   4.627 -13.238  1.00 91.82           H
ATOM    793  N   ILE A  70       8.343   7.129 -14.348  1.00 92.78           N
ATOM    794  CA  ILE A  70       7.873   8.475 -14.629  1.00 92.78           C
ATOM    795  C   ILE A  70       8.633   9.035 -15.834  1.00 92.78           C
ATOM    796  O   ILE A  70       8.038   9.661 -16.710  1.00 92.78           O
ATOM    797  HA  ILE A  70       6.817   8.405 -14.889  1.00 92.78           H
ATOM    798  CB  ILE A  70       7.975   9.350 -13.378  1.00 92.78           C
ATOM    799  HB  ILE A  70       8.991   9.274 -12.989  1.00 92.78           H
ATOM    800  CG1 ILE A  70       7.033   8.850 -12.281  1.00 92.78           C
ATOM    801 1HG1 ILE A  70       6.000   8.922 -12.623  1.00 92.78           H
ATOM    802 2HG1 ILE A  70       7.229   7.796 -12.081  1.00 92.78           H
ATOM    803  CG2 ILE A  70       7.730  10.822 -13.716  1.00 92.78           C
ATOM    804 1HG2 ILE A  70       8.474  11.157 -14.438  1.00 92.78           H
ATOM    805 2HG2 ILE A  70       6.733  10.936 -14.142  1.00 92.78           H
ATOM    806 3HG2 ILE A  70       7.808  11.421 -12.809  1.00 92.78           H
ATOM    807  CD1 ILE A  70       7.208   9.660 -10.995  1.00 92.78           C
ATOM    808 1HD1 ILE A  70       8.236   9.566 -10.644  1.00 92.78           H
ATOM    809 2HD1 ILE A  70       6.988  10.709 -11.194  1.00 92.78           H
ATOM    810 3HD1 ILE A  70       6.527   9.284 -10.232  1.00 92.78           H
ATOM    811  HN  ILE A  70       8.790   7.014 -13.461  1.00 92.78           H
ATOM    812  N   LEU A  71       9.934   8.789 -15.839  1.00 89.85           N
ATOM    813  CA  LEU A  71      10.796   9.337 -16.873  1.00 89.85           C
ATOM    814  C   LEU A  71      10.413   8.729 -18.224  1.00 89.85           C
ATOM    815  O   LEU A  71      10.367   9.431 -19.233  1.00 89.85           O
ATOM    816  HA  LEU A  71      10.614  10.411 -16.914  1.00 89.85           H
ATOM    817  CB  LEU A  71      12.267   9.140 -16.504  1.00 89.85           C
ATOM    818 1HB  LEU A  71      12.428   9.545 -15.505  1.00 89.85           H
ATOM    819 2HB  LEU A  71      12.468   8.070 -16.451  1.00 89.85           H
ATOM    820  CG  LEU A  71      13.287   9.776 -17.452  1.00 89.85           C
ATOM    821  HG  LEU A  71      12.871  10.713 -17.822  1.00 89.85           H
ATOM    822  CD1 LEU A  71      14.583  10.118 -16.713  1.00 89.85           C
ATOM    823 1HD1 LEU A  71      14.368  10.820 -15.908  1.00 89.85           H
ATOM    824 2HD1 LEU A  71      15.014   9.208 -16.296  1.00 89.85           H
ATOM    825 3HD1 LEU A  71      15.290  10.568 -17.410  1.00 89.85           H
ATOM    826  CD2 LEU A  71      13.538   8.881 -18.667  1.00 89.85           C
ATOM    827 1HD2 LEU A  71      13.923   7.917 -18.335  1.00 89.85           H
ATOM    828 2HD2 LEU A  71      12.604   8.732 -19.208  1.00 89.85           H
ATOM    829 3HD2 LEU A  71      14.267   9.357 -19.324  1.00 89.85           H
ATOM    830  HN  LEU A  71      10.400   8.228 -15.154  1.00 89.85           H
ATOM    831  N   VAL A  72      10.149   7.431 -18.199  1.00 87.54           N
ATOM    832  CA  VAL A  72       9.761   6.723 -19.407  1.00 87.54           C
ATOM    833  C   VAL A  72       8.461   7.322 -19.948  1.00 87.54           C
ATOM    834  O   VAL A  72       8.340   7.571 -21.147  1.00 87.54           O
ATOM    835  HA  VAL A  72      10.550   6.873 -20.144  1.00 87.54           H
ATOM    836  CB  VAL A  72       9.656   5.223 -19.124  1.00 87.54           C
ATOM    837  HB  VAL A  72       8.992   5.089 -18.270  1.00 87.54           H
ATOM    838  CG1 VAL A  72       9.044   4.482 -20.315  1.00 87.54           C
ATOM    839 1HG1 VAL A  72       8.045   4.872 -20.511  1.00 87.54           H
ATOM    840 2HG1 VAL A  72       9.671   4.629 -21.194  1.00 87.54           H
ATOM    841 3HG1 VAL A  72       8.981   3.418 -20.087  1.00 87.54           H
ATOM    842  CG2 VAL A  72      11.020   4.638 -18.755  1.00 87.54           C
ATOM    843 1HG2 VAL A  72      11.716   4.789 -19.581  1.00 87.54           H
ATOM    844 2HG2 VAL A  72      11.401   5.136 -17.864  1.00 87.54           H
ATOM    845 3HG2 VAL A  72      10.917   3.571 -18.559  1.00 87.54           H
ATOM    846  HN  VAL A  72      10.197   6.866 -17.375  1.00 87.54           H
ATOM    847  N   TYR A  73       7.522   7.537 -19.039  1.00 86.98           N
ATOM    848  CA  TYR A  73       6.233   8.093 -19.411  1.00 86.98           C
ATOM    849  C   TYR A  73       6.396   9.469 -20.060  1.00 86.98           C
ATOM    850  O   TYR A  73       5.702   9.792 -21.023  1.00 86.98           O
ATOM    851  HA  TYR A  73       5.768   7.416 -20.127  1.00 86.98           H
ATOM    852  CB  TYR A  73       5.447   8.247 -18.108  1.00 86.98           C
ATOM    853 1HB  TYR A  73       5.378   7.275 -17.620  1.00 86.98           H
ATOM    854 2HB  TYR A  73       6.003   8.902 -17.436  1.00 86.98           H
ATOM    855  CG  TYR A  73       4.037   8.811 -18.293  1.00 86.98           C
ATOM    856  CD1 TYR A  73       3.837  10.176 -18.318  1.00 86.98           C
ATOM    857  HD1 TYR A  73       4.684  10.853 -18.206  1.00 86.98           H
ATOM    858  CD2 TYR A  73       2.965   7.953 -18.436  1.00 86.98           C
ATOM    859  HD2 TYR A  73       3.123   6.875 -18.416  1.00 86.98           H
ATOM    860  CE1 TYR A  73       2.509  10.706 -18.494  1.00 86.98           C
ATOM    861  HE1 TYR A  73       2.337  11.782 -18.515  1.00 86.98           H
ATOM    862  CE2 TYR A  73       1.638   8.483 -18.611  1.00 86.98           C
ATOM    863  HE2 TYR A  73       0.782   7.817 -18.725  1.00 86.98           H
ATOM    864  CZ  TYR A  73       1.475   9.833 -18.631  1.00 86.98           C
ATOM    865  OH  TYR A  73       0.222  10.334 -18.797  1.00 86.98           O
ATOM    866  HH  TYR A  73      -0.420   9.592 -18.991  1.00 86.98           H
ATOM    867  HN  TYR A  73       7.631   7.337 -18.065  1.00 86.98           H
ATOM    868  N   TRP A  74       7.319  10.243 -19.506  1.00 86.39           N
ATOM    869  CA  TRP A  74       7.477  11.628 -19.916  1.00 86.39           C
ATOM    870  C   TRP A  74       7.972  11.640 -21.363  1.00 86.39           C
ATOM    871  O   TRP A  74       7.367  12.275 -22.225  1.00 86.39           O
ATOM    872  HA  TRP A  74       6.501  12.109 -19.852  1.00 86.39           H
ATOM    873  CB  TRP A  74       8.407  12.379 -18.960  1.00 86.39           C
ATOM    874 1HB  TRP A  74       8.163  12.098 -17.936  1.00 86.39           H
ATOM    875 2HB  TRP A  74       9.433  12.060 -19.142  1.00 86.39           H
ATOM    876  CG  TRP A  74       8.331  13.902 -19.087  1.00 86.39           C
ATOM    877  CD1 TRP A  74       9.073  14.703 -19.865  1.00 86.39           C
ATOM    878  HD1 TRP A  74       9.858  14.352 -20.534  1.00 86.39           H
ATOM    879  CD2 TRP A  74       7.430  14.780 -18.380  1.00 86.39           C
ATOM    880  NE1 TRP A  74       8.717  16.028 -19.711  1.00 86.39           N
ATOM    881  HE1 TRP A  74       9.126  16.809 -20.183  1.00 86.39           H
ATOM    882  CE2 TRP A  74       7.686  16.076 -18.780  1.00 86.39           C
ATOM    883  CE3 TRP A  74       6.431  14.489 -17.435  1.00 86.39           C
ATOM    884  HE3 TRP A  74       6.209  13.475 -17.103  1.00 86.39           H
ATOM    885  CZ2 TRP A  74       6.987  17.183 -18.286  1.00 86.39           C
ATOM    886  HZ2 TRP A  74       7.208  18.198 -18.618  1.00 86.39           H
ATOM    887  CZ3 TRP A  74       5.741  15.607 -16.950  1.00 86.39           C
ATOM    888  HZ3 TRP A  74       4.955  15.437 -16.214  1.00 86.39           H
ATOM    889  CH2 TRP A  74       5.987  16.917 -17.342  1.00 86.39           C
ATOM    890  HH2 TRP A  74       5.404  17.735 -16.917  1.00 86.39           H
ATOM    891  HN  TRP A  74       7.949   9.939 -18.792  1.00 86.39           H
ATOM    892  N   TYR A  75       9.068  10.929 -21.586  1.00 82.04           N
ATOM    893  CA  TYR A  75       9.791  11.042 -22.842  1.00 82.04           C
ATOM    894  C   TYR A  75       9.221  10.084 -23.890  1.00 82.04           C
ATOM    895  O   TYR A  75       9.644  10.099 -25.045  1.00 82.04           O
ATOM    896  HA  TYR A  75       9.685  12.066 -23.200  1.00 82.04           H
ATOM    897  CB  TYR A  75      11.235  10.641 -22.534  1.00 82.04           C
ATOM    898 1HB  TYR A  75      11.229   9.748 -21.910  1.00 82.04           H
ATOM    899 2HB  TYR A  75      11.734  10.376 -23.466  1.00 82.04           H
ATOM    900  CG  TYR A  75      12.047  11.731 -21.831  1.00 82.04           C
ATOM    901  CD1 TYR A  75      12.576  12.777 -22.560  1.00 82.04           C
ATOM    902  HD1 TYR A  75      12.415  12.826 -23.637  1.00 82.04           H
ATOM    903  CD2 TYR A  75      12.250  11.668 -20.467  1.00 82.04           C
ATOM    904  HD2 TYR A  75      11.832  10.842 -19.891  1.00 82.04           H
ATOM    905  CE1 TYR A  75      13.339  13.802 -21.898  1.00 82.04           C
ATOM    906  HE1 TYR A  75      13.763  14.633 -22.461  1.00 82.04           H
ATOM    907  CE2 TYR A  75      13.013  12.694 -19.805  1.00 82.04           C
ATOM    908  HE2 TYR A  75      13.181  12.656 -18.729  1.00 82.04           H
ATOM    909  CZ  TYR A  75      13.521  13.710 -20.553  1.00 82.04           C
ATOM    910  OH  TYR A  75      14.242  14.679 -19.928  1.00 82.04           O
ATOM    911  HH  TYR A  75      14.547  15.361 -20.592  1.00 82.04           H
ATOM    912  HN  TYR A  75       9.462  10.287 -20.928  1.00 82.04           H
ATOM    913  N   CYS A  76       8.269   9.274 -23.450  1.00 74.50           N
ATOM    914  CA  CYS A  76       7.599   8.349 -24.349  1.00 74.50           C
ATOM    915  C   CYS A  76       6.826   9.164 -25.387  1.00 74.50           C
ATOM    916  O   CYS A  76       5.879   9.872 -25.047  1.00 74.50           O
ATOM    917  HA  CYS A  76       8.379   7.755 -24.825  1.00 74.50           H
ATOM    918  CB  CYS A  76       6.689   7.382 -23.589  1.00 74.50           C
ATOM    919 1HB  CYS A  76       7.268   6.831 -22.848  1.00 74.50           H
ATOM    920 2HB  CYS A  76       5.925   7.939 -23.047  1.00 74.50           H
ATOM    921  SG  CYS A  76       5.901   6.216 -24.758  1.00 74.50           S
ATOM    922  HG  CYS A  76       7.029   5.640 -25.163  1.00 74.50           H
ATOM    923  HN  CYS A  76       7.956   9.243 -22.501  1.00 74.50           H
ATOM    924  N   THR A  77       7.258   9.037 -26.633  1.00 67.09           N
ATOM    925  CA  THR A  77       6.742   9.885 -27.695  1.00 67.09           C
ATOM    926  C   THR A  77       5.379   9.376 -28.168  1.00 67.09           C
ATOM    927  O   THR A  77       4.677  10.066 -28.906  1.00 67.09           O
ATOM    928  HA  THR A  77       6.587  10.885 -27.291  1.00 67.09           H
ATOM    929  CB  THR A  77       7.790   9.940 -28.808  1.00 67.09           C
ATOM    930  HB  THR A  77       7.470  10.603 -29.612  1.00 67.09           H
ATOM    931  OG1 THR A  77       7.979   8.576 -29.174  1.00 67.09           O
ATOM    932  HG1 THR A  77       8.425   8.520 -30.068  1.00 67.09           H
ATOM    933  CG2 THR A  77       9.163  10.383 -28.298  1.00 67.09           C
ATOM    934 1HG2 THR A  77       9.513   9.681 -27.541  1.00 67.09           H
ATOM    935 2HG2 THR A  77       9.084  11.378 -27.861  1.00 67.09           H
ATOM    936 3HG2 THR A  77       9.869  10.405 -29.128  1.00 67.09           H
ATOM    937  HN  THR A  77       7.946   8.371 -26.921  1.00 67.09           H
ATOM    938  N   ARG A  78       5.045   8.173 -27.724  1.00 72.34           N
ATOM    939  CA  ARG A  78       3.812   7.533 -28.152  1.00 72.34           C
ATOM    940  C   ARG A  78       2.623   8.095 -27.370  1.00 72.34           C
ATOM    941  O   ARG A  78       2.758   8.452 -26.201  1.00 72.34           O
ATOM    942  HA  ARG A  78       3.730   7.768 -29.213  1.00 72.34           H
ATOM    943  CB  ARG A  78       3.879   6.018 -27.948  1.00 72.34           C
ATOM    944 1HB  ARG A  78       3.182   5.525 -28.626  1.00 72.34           H
ATOM    945 2HB  ARG A  78       4.876   5.657 -28.198  1.00 72.34           H
ATOM    946  CG  ARG A  78       3.543   5.645 -26.503  1.00 72.34           C
ATOM    947 1HG  ARG A  78       4.121   6.267 -25.819  1.00 72.34           H
ATOM    948 2HG  ARG A  78       2.490   5.848 -26.306  1.00 72.34           H
ATOM    949  CD  ARG A  78       3.842   4.168 -26.234  1.00 72.34           C
ATOM    950 1HD  ARG A  78       3.056   3.546 -26.662  1.00 72.34           H
ATOM    951 2HD  ARG A  78       4.775   3.883 -26.721  1.00 72.34           H
ATOM    952  NE  ARG A  78       3.940   3.929 -24.777  1.00 72.34           N
ATOM    953  HE  ARG A  78       4.841   3.720 -24.396  1.00 72.34           H
ATOM    954  CZ  ARG A  78       2.897   3.973 -23.937  1.00 72.34           C
ATOM    955  NH1 ARG A  78       1.668   4.247 -24.393  1.00 72.34           N
ATOM    956 1HH1 ARG A  78       1.523   4.421 -25.367  1.00 72.34           H
ATOM    957 2HH1 ARG A  78       0.895   4.279 -23.759  1.00 72.34           H
ATOM    958  NH2 ARG A  78       3.103   3.739 -22.633  1.00 72.34           N
ATOM    959 1HH2 ARG A  78       2.335   3.768 -21.993  1.00 72.34           H
ATOM    960 2HH2 ARG A  78       4.024   3.535 -22.301  1.00 72.34           H
ATOM    961  HN  ARG A  78       5.598   7.639 -27.085  1.00 72.34           H
ATOM    962  N   VAL A  79       1.486   8.155 -28.047  1.00 76.72           N
ATOM    963  CA  VAL A  79       0.258   8.600 -27.410  1.00 76.72           C
ATOM    964  C   VAL A  79       0.059   7.830 -26.103  1.00 76.72           C
ATOM    965  O   VAL A  79       0.201   6.609 -26.070  1.00 76.72           O
ATOM    966  HA  VAL A  79       0.372   9.659 -27.179  1.00 76.72           H
ATOM    967  CB  VAL A  79      -0.918   8.449 -28.377  1.00 76.72           C
ATOM    968  HB  VAL A  79      -1.075   7.385 -28.551  1.00 76.72           H
ATOM    969  CG1 VAL A  79      -2.202   9.021 -27.772  1.00 76.72           C
ATOM    970 1HG1 VAL A  79      -2.437   8.489 -26.851  1.00 76.72           H
ATOM    971 2HG1 VAL A  79      -2.061  10.080 -27.555  1.00 76.72           H
ATOM    972 3HG1 VAL A  79      -3.021   8.901 -28.481  1.00 76.72           H
ATOM    973  CG2 VAL A  79      -0.607   9.105 -29.724  1.00 76.72           C
ATOM    974 1HG2 VAL A  79      -0.411  10.167 -29.575  1.00 76.72           H
ATOM    975 2HG2 VAL A  79       0.271   8.632 -30.165  1.00 76.72           H
ATOM    976 3HG2 VAL A  79      -1.459   8.983 -30.393  1.00 76.72           H
ATOM    977  HN  VAL A  79       1.395   7.906 -29.012  1.00 76.72           H
ATOM    978  N   LYS A  80      -0.267   8.576 -25.058  1.00 82.27           N
ATOM    979  CA  LYS A  80      -0.558   7.972 -23.769  1.00 82.27           C
ATOM    980  C   LYS A  80      -1.845   7.152 -23.874  1.00 82.27           C
ATOM    981  O   LYS A  80      -2.637   7.348 -24.795  1.00 82.27           O
ATOM    982  HA  LYS A  80       0.263   7.297 -23.531  1.00 82.27           H
ATOM    983  CB  LYS A  80      -0.598   9.040 -22.673  1.00 82.27           C
ATOM    984 1HB  LYS A  80      -1.501   9.641 -22.778  1.00 82.27           H
ATOM    985 2HB  LYS A  80      -0.646   8.561 -21.695  1.00 82.27           H
ATOM    986  CG  LYS A  80       0.634   9.945 -22.745  1.00 82.27           C
ATOM    987 1HG  LYS A  80       0.620  10.511 -23.676  1.00 82.27           H
ATOM    988 2HG  LYS A  80       0.605  10.669 -21.931  1.00 82.27           H
ATOM    989  CD  LYS A  80       1.923   9.124 -22.659  1.00 82.27           C
ATOM    990 1HD  LYS A  80       1.870   8.445 -21.809  1.00 82.27           H
ATOM    991 2HD  LYS A  80       2.026   8.509 -23.553  1.00 82.27           H
ATOM    992  CE  LYS A  80       3.144  10.035 -22.517  1.00 82.27           C
ATOM    993 1HE  LYS A  80       3.001  10.940 -23.107  1.00 82.27           H
ATOM    994 2HE  LYS A  80       3.253  10.347 -21.478  1.00 82.27           H
ATOM    995  NZ  LYS A  80       4.368   9.333 -22.961  1.00 82.27           N
ATOM    996 1HZ  LYS A  80       5.184   9.866 -22.680  1.00 82.27           H
ATOM    997 2HZ  LYS A  80       4.403   8.413 -22.538  1.00 82.27           H
ATOM    998 3HZ  LYS A  80       4.357   9.241 -23.971  1.00 82.27           H
ATOM    999  HN  LYS A  80      -0.332   9.574 -25.081  1.00 82.27           H
ATOM   1000  N   THR A  81      -2.014   6.249 -22.919  1.00 83.54           N
ATOM   1001  CA  THR A  81      -3.267   5.526 -22.785  1.00 83.54           C
ATOM   1002  C   THR A  81      -3.780   5.611 -21.346  1.00 83.54           C
ATOM   1003  O   THR A  81      -3.036   5.979 -20.438  1.00 83.54           O
ATOM   1004  HA  THR A  81      -4.011   6.009 -23.419  1.00 83.54           H
ATOM   1005  CB  THR A  81      -3.040   4.092 -23.266  1.00 83.54           C
ATOM   1006  HB  THR A  81      -3.974   3.530 -23.271  1.00 83.54           H
ATOM   1007  OG1 THR A  81      -2.026   3.591 -22.398  1.00 83.54           O
ATOM   1008  HG1 THR A  81      -1.151   4.028 -22.606  1.00 83.54           H
ATOM   1009  CG2 THR A  81      -2.402   4.034 -24.655  1.00 83.54           C
ATOM   1010 1HG2 THR A  81      -1.436   4.538 -24.633  1.00 83.54           H
ATOM   1011 2HG2 THR A  81      -3.054   4.530 -25.375  1.00 83.54           H
ATOM   1012 3HG2 THR A  81      -2.263   2.993 -24.948  1.00 83.54           H
ATOM   1013  HN  THR A  81      -1.314   6.010 -22.246  1.00 83.54           H
ATOM   1014  N   MET A  82      -5.049   5.264 -21.183  1.00 86.78           N
ATOM   1015  CA  MET A  82      -5.668   5.289 -19.868  1.00 86.78           C
ATOM   1016  C   MET A  82      -4.861   4.460 -18.867  1.00 86.78           C
ATOM   1017  O   MET A  82      -4.658   4.881 -17.729  1.00 86.78           O
ATOM   1018  HA  MET A  82      -5.671   6.336 -19.565  1.00 86.78           H
ATOM   1019  CB  MET A  82      -7.090   4.733 -19.963  1.00 86.78           C
ATOM   1020 1HB  MET A  82      -7.581   5.131 -20.851  1.00 86.78           H
ATOM   1021 2HB  MET A  82      -7.054   3.650 -20.078  1.00 86.78           H
ATOM   1022  CG  MET A  82      -7.904   5.093 -18.719  1.00 86.78           C
ATOM   1023 1HG  MET A  82      -7.430   4.673 -17.831  1.00 86.78           H
ATOM   1024 2HG  MET A  82      -7.924   6.175 -18.588  1.00 86.78           H
ATOM   1025  SD  MET A  82      -9.568   4.467 -18.875  1.00 86.78           S
ATOM   1026  CE  MET A  82     -10.192   4.836 -17.244  1.00 86.78           C
ATOM   1027 1HE  MET A  82      -9.592   4.315 -16.498  1.00 86.78           H
ATOM   1028 2HE  MET A  82     -10.138   5.910 -17.069  1.00 86.78           H
ATOM   1029 3HE  MET A  82     -11.229   4.507 -17.169  1.00 86.78           H
ATOM   1030  HN  MET A  82      -5.649   4.971 -21.927  1.00 86.78           H
ATOM   1031  N   THR A  83      -4.424   3.297 -19.326  1.00 84.65           N
ATOM   1032  CA  THR A  83      -3.558   2.453 -18.521  1.00 84.65           C
ATOM   1033  C   THR A  83      -2.318   3.230 -18.076  1.00 84.65           C
ATOM   1034  O   THR A  83      -1.924   3.166 -16.912  1.00 84.65           O
ATOM   1035  HA  THR A  83      -4.098   2.168 -17.618  1.00 84.65           H
ATOM   1036  CB  THR A  83      -3.230   1.200 -19.335  1.00 84.65           C
ATOM   1037  HB  THR A  83      -2.601   1.445 -20.191  1.00 84.65           H
ATOM   1038  OG1 THR A  83      -4.504   0.644 -19.647  1.00 84.65           O
ATOM   1039  HG1 THR A  83      -5.223   1.146 -19.166  1.00 84.65           H
ATOM   1040  CG2 THR A  83      -2.547   0.118 -18.495  1.00 84.65           C
ATOM   1041 1HG2 THR A  83      -3.205  -0.176 -17.678  1.00 84.65           H
ATOM   1042 2HG2 THR A  83      -1.614   0.508 -18.089  1.00 84.65           H
ATOM   1043 3HG2 THR A  83      -2.336  -0.749 -19.122  1.00 84.65           H
ATOM   1044  HN  THR A  83      -4.651   2.931 -20.228  1.00 84.65           H
ATOM   1045  N   ASP A  84      -1.736   3.948 -19.026  1.00 86.48           N
ATOM   1046  CA  ASP A  84      -0.478   4.632 -18.783  1.00 86.48           C
ATOM   1047  C   ASP A  84      -0.681   5.697 -17.703  1.00 86.48           C
ATOM   1048  O   ASP A  84       0.211   5.944 -16.894  1.00 86.48           O
ATOM   1049  HA  ASP A  84       0.217   3.852 -18.473  1.00 86.48           H
ATOM   1050  CB  ASP A  84       0.023   5.331 -20.048  1.00 86.48           C
ATOM   1051 1HB  ASP A  84      -0.662   6.136 -20.318  1.00 86.48           H
ATOM   1052 2HB  ASP A  84       0.993   5.789 -19.855  1.00 86.48           H
ATOM   1053  CG  ASP A  84       0.141   4.343 -21.210  1.00 86.48           C
ATOM   1054  OD1 ASP A  84       0.852   3.332 -21.025  1.00 86.48           O
ATOM   1055  OD2 ASP A  84      -0.482   4.622 -22.258  1.00 86.48           O
ATOM   1056  HN  ASP A  84      -2.110   4.066 -19.946  1.00 86.48           H
ATOM   1057  N   MET A  85      -1.861   6.299 -17.726  1.00 90.65           N
ATOM   1058  CA  MET A  85      -2.193   7.332 -16.759  1.00 90.65           C
ATOM   1059  C   MET A  85      -2.218   6.765 -15.338  1.00 90.65           C
ATOM   1060  O   MET A  85      -1.699   7.383 -14.410  1.00 90.65           O
ATOM   1061  HA  MET A  85      -1.405   8.079 -16.846  1.00 90.65           H
ATOM   1062  CB  MET A  85      -3.563   7.925 -17.095  1.00 90.65           C
ATOM   1063 1HB  MET A  85      -3.576   8.252 -18.135  1.00 90.65           H
ATOM   1064 2HB  MET A  85      -4.331   7.158 -16.993  1.00 90.65           H
ATOM   1065  CG  MET A  85      -3.889   9.106 -16.179  1.00 90.65           C
ATOM   1066 1HG  MET A  85      -4.890   9.480 -16.396  1.00 90.65           H
ATOM   1067 2HG  MET A  85      -3.888   8.781 -15.139  1.00 90.65           H
ATOM   1068  SD  MET A  85      -2.690  10.408 -16.412  1.00 90.65           S
ATOM   1069  CE  MET A  85      -3.161  10.977 -18.036  1.00 90.65           C
ATOM   1070 1HE  MET A  85      -3.069  10.158 -18.749  1.00 90.65           H
ATOM   1071 2HE  MET A  85      -4.194  11.325 -18.014  1.00 90.65           H
ATOM   1072 3HE  MET A  85      -2.508  11.796 -18.338  1.00 90.65           H
ATOM   1073  HN  MET A  85      -2.582   6.093 -18.388  1.00 90.65           H
ATOM   1074  N   PHE A  86      -2.825   5.594 -15.213  1.00 92.48           N
ATOM   1075  CA  PHE A  86      -2.931   4.940 -13.919  1.00 92.48           C
ATOM   1076  C   PHE A  86      -1.565   4.443 -13.443  1.00 92.48           C
ATOM   1077  O   PHE A  86      -1.247   4.532 -12.258  1.00 92.48           O
ATOM   1078  HA  PHE A  86      -3.313   5.679 -13.214  1.00 92.48           H
ATOM   1079  CB  PHE A  86      -3.863   3.740 -14.099  1.00 92.48           C
ATOM   1080 1HB  PHE A  86      -3.459   3.094 -14.878  1.00 92.48           H
ATOM   1081 2HB  PHE A  86      -3.873   3.160 -13.177  1.00 92.48           H
ATOM   1082  CG  PHE A  86      -5.300   4.117 -14.463  1.00 92.48           C
ATOM   1083  CD1 PHE A  86      -5.884   5.203 -13.889  1.00 92.48           C
ATOM   1084  HD1 PHE A  86      -5.329   5.804 -13.169  1.00 92.48           H
ATOM   1085  CD2 PHE A  86      -5.994   3.367 -15.361  1.00 92.48           C
ATOM   1086  HD2 PHE A  86      -5.525   2.497 -15.821  1.00 92.48           H
ATOM   1087  CE1 PHE A  86      -7.219   5.553 -14.226  1.00 92.48           C
ATOM   1088  HE1 PHE A  86      -7.687   6.423 -13.766  1.00 92.48           H
ATOM   1089  CE2 PHE A  86      -7.328   3.717 -15.698  1.00 92.48           C
ATOM   1090  HE2 PHE A  86      -7.883   3.116 -16.418  1.00 92.48           H
ATOM   1091  CZ  PHE A  86      -7.912   4.803 -15.124  1.00 92.48           C
ATOM   1092  HZ  PHE A  86      -8.936   5.071 -15.383  1.00 92.48           H
ATOM   1093  HN  PHE A  86      -3.240   5.095 -15.973  1.00 92.48           H
ATOM   1094  N   LEU A  87      -0.793   3.932 -14.391  1.00 89.70           N
ATOM   1095  CA  LEU A  87       0.531   3.418 -14.082  1.00 89.70           C
ATOM   1096  C   LEU A  87       1.406   4.559 -13.559  1.00 89.70           C
ATOM   1097  O   LEU A  87       2.233   4.354 -12.672  1.00 89.70           O
ATOM   1098  HA  LEU A  87       0.418   2.678 -13.290  1.00 89.70           H
ATOM   1099  CB  LEU A  87       1.122   2.697 -15.295  1.00 89.70           C
ATOM   1100 1HB  LEU A  87       1.086   3.374 -16.149  1.00 89.70           H
ATOM   1101 2HB  LEU A  87       2.173   2.492 -15.094  1.00 89.70           H
ATOM   1102  CG  LEU A  87       0.442   1.385 -15.692  1.00 89.70           C
ATOM   1103  HG  LEU A  87      -0.612   1.589 -15.879  1.00 89.70           H
ATOM   1104  CD1 LEU A  87       1.033   0.832 -16.990  1.00 89.70           C
ATOM   1105 1HD1 LEU A  87       0.889   1.556 -17.792  1.00 89.70           H
ATOM   1106 2HD1 LEU A  87       2.098   0.646 -16.855  1.00 89.70           H
ATOM   1107 3HD1 LEU A  87       0.532  -0.101 -17.249  1.00 89.70           H
ATOM   1108  CD2 LEU A  87       0.509   0.366 -14.552  1.00 89.70           C
ATOM   1109 1HD2 LEU A  87       1.551   0.160 -14.310  1.00 89.70           H
ATOM   1110 2HD2 LEU A  87       0.004   0.770 -13.674  1.00 89.70           H
ATOM   1111 3HD2 LEU A  87       0.018  -0.557 -14.861  1.00 89.70           H
ATOM   1112  HN  LEU A  87      -1.059   3.865 -15.352  1.00 89.70           H
ATOM   1113  N   LEU A  88       1.194   5.735 -14.130  1.00 92.21           N
ATOM   1114  CA  LEU A  88       1.924   6.917 -13.704  1.00 92.21           C
ATOM   1115  C   LEU A  88       1.583   7.224 -12.245  1.00 92.21           C
ATOM   1116  O   LEU A  88       2.476   7.376 -11.413  1.00 92.21           O
ATOM   1117  HA  LEU A  88       2.987   6.684 -13.769  1.00 92.21           H
ATOM   1118  CB  LEU A  88       1.658   8.084 -14.657  1.00 92.21           C
ATOM   1119 1HB  LEU A  88       2.050   7.821 -15.640  1.00 92.21           H
ATOM   1120 2HB  LEU A  88       0.580   8.200 -14.765  1.00 92.21           H
ATOM   1121  CG  LEU A  88       2.250   9.434 -14.247  1.00 92.21           C
ATOM   1122  HG  LEU A  88       1.989   9.618 -13.205  1.00 92.21           H
ATOM   1123  CD1 LEU A  88       3.777   9.412 -14.334  1.00 92.21           C
ATOM   1124 1HD1 LEU A  88       4.168   8.642 -13.669  1.00 92.21           H
ATOM   1125 2HD1 LEU A  88       4.080   9.195 -15.358  1.00 92.21           H
ATOM   1126 3HD1 LEU A  88       4.172  10.383 -14.036  1.00 92.21           H
ATOM   1127  CD2 LEU A  88       1.645  10.571 -15.072  1.00 92.21           C
ATOM   1128 1HD2 LEU A  88       1.854  10.405 -16.128  1.00 92.21           H
ATOM   1129 2HD2 LEU A  88       0.567  10.600 -14.915  1.00 92.21           H
ATOM   1130 3HD2 LEU A  88       2.083  11.519 -14.759  1.00 92.21           H
ATOM   1131  HN  LEU A  88       0.538   5.888 -14.869  1.00 92.21           H
ATOM   1132  N   ASN A  89       0.288   7.308 -11.979  1.00 95.68           N
ATOM   1133  CA  ASN A  89      -0.181   7.699 -10.661  1.00 95.68           C
ATOM   1134  C   ASN A  89       0.237   6.639  -9.639  1.00 95.68           C
ATOM   1135  O   ASN A  89       0.447   6.950  -8.468  1.00 95.68           O
ATOM   1136  HA  ASN A  89       0.280   8.668 -10.468  1.00 95.68           H
ATOM   1137  CB  ASN A  89      -1.707   7.810 -10.629  1.00 95.68           C
ATOM   1138 1HB  ASN A  89      -2.146   7.002 -11.215  1.00 95.68           H
ATOM   1139 2HB  ASN A  89      -2.063   7.691  -9.606  1.00 95.68           H
ATOM   1140  CG  ASN A  89      -2.171   9.158 -11.183  1.00 95.68           C
ATOM   1141  OD1 ASN A  89      -2.392  10.114 -10.458  1.00 95.68           O
ATOM   1142  ND2 ASN A  89      -2.305   9.182 -12.507  1.00 95.68           N
ATOM   1143 1HD2 ASN A  89      -2.106   8.363 -13.044  1.00 95.68           H
ATOM   1144 2HD2 ASN A  89      -2.603  10.020 -12.964  1.00 95.68           H
ATOM   1145  HN  ASN A  89      -0.434   7.114 -12.644  1.00 95.68           H
ATOM   1146  N   LEU A  90       0.345   5.410 -10.121  1.00 93.26           N
ATOM   1147  CA  LEU A  90       0.773   4.309  -9.274  1.00 93.26           C
ATOM   1148  C   LEU A  90       2.212   4.555  -8.815  1.00 93.26           C
ATOM   1149  O   LEU A  90       2.526   4.397  -7.636  1.00 93.26           O
ATOM   1150  HA  LEU A  90       0.127   4.302  -8.396  1.00 93.26           H
ATOM   1151  CB  LEU A  90       0.576   2.973  -9.992  1.00 93.26           C
ATOM   1152 1HB  LEU A  90      -0.353   3.022 -10.561  1.00 93.26           H
ATOM   1153 2HB  LEU A  90       1.384   2.847 -10.712  1.00 93.26           H
ATOM   1154  CG  LEU A  90       0.529   1.732  -9.098  1.00 93.26           C
ATOM   1155  HG  LEU A  90       1.284   1.843  -8.320  1.00 93.26           H
ATOM   1156  CD1 LEU A  90      -0.826   1.610  -8.400  1.00 93.26           C
ATOM   1157 1HD1 LEU A  90      -0.998   2.492  -7.782  1.00 93.26           H
ATOM   1158 2HD1 LEU A  90      -1.615   1.531  -9.148  1.00 93.26           H
ATOM   1159 3HD1 LEU A  90      -0.832   0.719  -7.771  1.00 93.26           H
ATOM   1160  CD2 LEU A  90       0.881   0.471  -9.891  1.00 93.26           C
ATOM   1161 1HD2 LEU A  90       0.167   0.343 -10.705  1.00 93.26           H
ATOM   1162 2HD2 LEU A  90       1.886   0.569 -10.302  1.00 93.26           H
ATOM   1163 3HD2 LEU A  90       0.841  -0.396  -9.232  1.00 93.26           H
ATOM   1164  HN  LEU A  90       0.146   5.161 -11.069  1.00 93.26           H
ATOM   1165  N   ALA A  91       3.047   4.936  -9.770  1.00 95.27           N
ATOM   1166  CA  ALA A  91       4.456   5.153  -9.490  1.00 95.27           C
ATOM   1167  C   ALA A  91       4.606   6.346  -8.544  1.00 95.27           C
ATOM   1168  O   ALA A  91       5.486   6.355  -7.685  1.00 95.27           O
ATOM   1169  HA  ALA A  91       4.837   4.259  -8.996  1.00 95.27           H
ATOM   1170  CB  ALA A  91       5.214   5.351 -10.804  1.00 95.27           C
ATOM   1171 1HB  ALA A  91       5.099   4.464 -11.427  1.00 95.27           H
ATOM   1172 2HB  ALA A  91       4.810   6.218 -11.328  1.00 95.27           H
ATOM   1173 3HB  ALA A  91       6.271   5.514 -10.593  1.00 95.27           H
ATOM   1174  HN  ALA A  91       2.775   5.097 -10.719  1.00 95.27           H
ATOM   1175  N   ILE A  92       3.733   7.324  -8.734  1.00 96.54           N
ATOM   1176  CA  ILE A  92       3.751   8.515  -7.902  1.00 96.54           C
ATOM   1177  C   ILE A  92       3.368   8.138  -6.470  1.00 96.54           C
ATOM   1178  O   ILE A  92       4.002   8.585  -5.516  1.00 96.54           O
ATOM   1179  HA  ILE A  92       4.772   8.896  -7.898  1.00 96.54           H
ATOM   1180  CB  ILE A  92       2.865   9.606  -8.508  1.00 96.54           C
ATOM   1181  HB  ILE A  92       1.884   9.175  -8.712  1.00 96.54           H
ATOM   1182  CG1 ILE A  92       3.430  10.093  -9.844  1.00 96.54           C
ATOM   1183 1HG1 ILE A  92       4.346  10.659  -9.670  1.00 96.54           H
ATOM   1184 2HG1 ILE A  92       3.698   9.237 -10.463  1.00 96.54           H
ATOM   1185  CG2 ILE A  92       2.657  10.755  -7.520  1.00 96.54           C
ATOM   1186 1HG2 ILE A  92       2.177  10.376  -6.618  1.00 96.54           H
ATOM   1187 2HG2 ILE A  92       3.622  11.192  -7.263  1.00 96.54           H
ATOM   1188 3HG2 ILE A  92       2.023  11.516  -7.976  1.00 96.54           H
ATOM   1189  CD1 ILE A  92       2.416  10.968 -10.583  1.00 96.54           C
ATOM   1190 1HD1 ILE A  92       1.511  10.391 -10.776  1.00 96.54           H
ATOM   1191 2HD1 ILE A  92       2.170  11.835  -9.970  1.00 96.54           H
ATOM   1192 3HD1 ILE A  92       2.844  11.300 -11.528  1.00 96.54           H
ATOM   1193  HN  ILE A  92       3.025   7.312  -9.440  1.00 96.54           H
ATOM   1194  N   ALA A  93       2.333   7.317  -6.365  1.00 96.68           N
ATOM   1195  CA  ALA A  93       1.837   6.901  -5.064  1.00 96.68           C
ATOM   1196  C   ALA A  93       2.948   6.169  -4.309  1.00 96.68           C
ATOM   1197  O   ALA A  93       3.140   6.387  -3.114  1.00 96.68           O
ATOM   1198  HA  ALA A  93       1.564   7.799  -4.510  1.00 96.68           H
ATOM   1199  CB  ALA A  93       0.588   6.036  -5.247  1.00 96.68           C
ATOM   1200 1HB  ALA A  93      -0.181   6.612  -5.761  1.00 96.68           H
ATOM   1201 2HB  ALA A  93       0.839   5.156  -5.838  1.00 96.68           H
ATOM   1202 3HB  ALA A  93       0.216   5.724  -4.271  1.00 96.68           H
ATOM   1203  HN  ALA A  93       1.837   6.939  -7.147  1.00 96.68           H
ATOM   1204  N   ASP A  94       3.651   5.315  -5.039  1.00 96.32           N
ATOM   1205  CA  ASP A  94       4.724   4.533  -4.448  1.00 96.32           C
ATOM   1206  C   ASP A  94       5.825   5.475  -3.956  1.00 96.32           C
ATOM   1207  O   ASP A  94       6.301   5.344  -2.830  1.00 96.32           O
ATOM   1208  HA  ASP A  94       4.258   3.976  -3.635  1.00 96.32           H
ATOM   1209  CB  ASP A  94       5.340   3.580  -5.474  1.00 96.32           C
ATOM   1210 1HB  ASP A  94       5.472   4.098  -6.424  1.00 96.32           H
ATOM   1211 2HB  ASP A  94       6.331   3.271  -5.140  1.00 96.32           H
ATOM   1212  CG  ASP A  94       4.457   2.347  -5.677  1.00 96.32           C
ATOM   1213  OD1 ASP A  94       3.760   1.982  -4.706  1.00 96.32           O
ATOM   1214  OD2 ASP A  94       4.500   1.797  -6.799  1.00 96.32           O
ATOM   1215  HN  ASP A  94       3.498   5.154  -6.014  1.00 96.32           H
ATOM   1216  N   LEU A  95       6.198   6.402  -4.826  1.00 97.17           N
ATOM   1217  CA  LEU A  95       7.277   7.325  -4.519  1.00 97.17           C
ATOM   1218  C   LEU A  95       6.938   8.093  -3.240  1.00 97.17           C
ATOM   1219  O   LEU A  95       7.795   8.278  -2.377  1.00 97.17           O
ATOM   1220  HA  LEU A  95       8.173   6.731  -4.338  1.00 97.17           H
ATOM   1221  CB  LEU A  95       7.568   8.228  -5.719  1.00 97.17           C
ATOM   1222 1HB  LEU A  95       6.618   8.517  -6.169  1.00 97.17           H
ATOM   1223 2HB  LEU A  95       8.039   9.141  -5.356  1.00 97.17           H
ATOM   1224  CG  LEU A  95       8.456   7.628  -6.811  1.00 97.17           C
ATOM   1225  HG  LEU A  95       7.962   6.738  -7.202  1.00 97.17           H
ATOM   1226  CD1 LEU A  95       8.623   8.602  -7.979  1.00 97.17           C
ATOM   1227 1HD1 LEU A  95       7.646   8.826  -8.407  1.00 97.17           H
ATOM   1228 2HD1 LEU A  95       9.083   9.523  -7.621  1.00 97.17           H
ATOM   1229 3HD1 LEU A  95       9.258   8.150  -8.741  1.00 97.17           H
ATOM   1230  CD2 LEU A  95       9.803   7.183  -6.239  1.00 97.17           C
ATOM   1231 1HD2 LEU A  95      10.315   8.042  -5.805  1.00 97.17           H
ATOM   1232 2HD2 LEU A  95       9.640   6.430  -5.468  1.00 97.17           H
ATOM   1233 3HD2 LEU A  95      10.415   6.760  -7.036  1.00 97.17           H
ATOM   1234  HN  LEU A  95       5.777   6.528  -5.724  1.00 97.17           H
ATOM   1235  N   LEU A  96       5.686   8.519  -3.158  1.00 96.82           N
ATOM   1236  CA  LEU A  96       5.252   9.359  -2.055  1.00 96.82           C
ATOM   1237  C   LEU A  96       5.508   8.631  -0.733  1.00 96.82           C
ATOM   1238  O   LEU A  96       6.013   9.224   0.219  1.00 96.82           O
ATOM   1239  HA  LEU A  96       5.861  10.263  -2.074  1.00 96.82           H
ATOM   1240  CB  LEU A  96       3.797   9.789  -2.248  1.00 96.82           C
ATOM   1241 1HB  LEU A  96       3.227   8.926  -2.592  1.00 96.82           H
ATOM   1242 2HB  LEU A  96       3.390  10.073  -1.278  1.00 96.82           H
ATOM   1243  CG  LEU A  96       3.562  10.942  -3.226  1.00 96.82           C
ATOM   1244  HG  LEU A  96       3.821  10.598  -4.228  1.00 96.82           H
ATOM   1245  CD1 LEU A  96       2.087  11.346  -3.254  1.00 96.82           C
ATOM   1246 1HD1 LEU A  96       1.483  10.494  -3.567  1.00 96.82           H
ATOM   1247 2HD1 LEU A  96       1.778  11.664  -2.258  1.00 96.82           H
ATOM   1248 3HD1 LEU A  96       1.948  12.167  -3.957  1.00 96.82           H
ATOM   1249  CD2 LEU A  96       4.475  12.127  -2.905  1.00 96.82           C
ATOM   1250 1HD2 LEU A  96       4.271  12.479  -1.894  1.00 96.82           H
ATOM   1251 2HD2 LEU A  96       5.516  11.814  -2.978  1.00 96.82           H
ATOM   1252 3HD2 LEU A  96       4.288  12.933  -3.615  1.00 96.82           H
ATOM   1253  HN  LEU A  96       4.976   8.300  -3.827  1.00 96.82           H
ATOM   1254  N   PHE A  97       5.147   7.356  -0.718  1.00 97.21           N
ATOM   1255  CA  PHE A  97       5.314   6.546   0.477  1.00 97.21           C
ATOM   1256  C   PHE A  97       6.794   6.275   0.754  1.00 97.21           C
ATOM   1257  O   PHE A  97       7.249   6.399   1.890  1.00 97.21           O
ATOM   1258  HA  PHE A  97       4.887   7.106   1.309  1.00 97.21           H
ATOM   1259  CB  PHE A  97       4.604   5.216   0.218  1.00 97.21           C
ATOM   1260 1HB  PHE A  97       3.529   5.393   0.168  1.00 97.21           H
ATOM   1261 2HB  PHE A  97       4.910   4.836  -0.757  1.00 97.21           H
ATOM   1262  CG  PHE A  97       4.882   4.146   1.275  1.00 97.21           C
ATOM   1263  CD1 PHE A  97       5.471   2.973   0.918  1.00 97.21           C
ATOM   1264  HD1 PHE A  97       5.745   2.796  -0.122  1.00 97.21           H
ATOM   1265  CD2 PHE A  97       4.540   4.367   2.573  1.00 97.21           C
ATOM   1266  HD2 PHE A  97       4.068   5.307   2.860  1.00 97.21           H
ATOM   1267  CE1 PHE A  97       5.729   1.980   1.899  1.00 97.21           C
ATOM   1268  HE1 PHE A  97       6.201   1.040   1.613  1.00 97.21           H
ATOM   1269  CE2 PHE A  97       4.798   3.374   3.555  1.00 97.21           C
ATOM   1270  HE2 PHE A  97       4.524   3.551   4.595  1.00 97.21           H
ATOM   1271  CZ  PHE A  97       5.387   2.201   3.197  1.00 97.21           C
ATOM   1272  HZ  PHE A  97       5.586   1.439   3.950  1.00 97.21           H
ATOM   1273  HN  PHE A  97       4.748   6.878  -1.500  1.00 97.21           H
ATOM   1274  N   LEU A  98       7.504   5.911  -0.304  1.00 97.19           N
ATOM   1275  CA  LEU A  98       8.884   5.480  -0.166  1.00 97.19           C
ATOM   1276  C   LEU A  98       9.682   6.561   0.566  1.00 97.19           C
ATOM   1277  O   LEU A  98      10.558   6.252   1.373  1.00 97.19           O
ATOM   1278  HA  LEU A  98       8.885   4.577   0.444  1.00 97.19           H
ATOM   1279  CB  LEU A  98       9.467   5.104  -1.530  1.00 97.19           C
ATOM   1280 1HB  LEU A  98       9.241   5.906  -2.233  1.00 97.19           H
ATOM   1281 2HB  LEU A  98      10.552   5.057  -1.439  1.00 97.19           H
ATOM   1282  CG  LEU A  98       8.976   3.784  -2.129  1.00 97.19           C
ATOM   1283  HG  LEU A  98       7.896   3.728  -1.991  1.00 97.19           H
ATOM   1284  CD1 LEU A  98       9.243   3.733  -3.635  1.00 97.19           C
ATOM   1285 1HD1 LEU A  98       8.721   4.555  -4.125  1.00 97.19           H
ATOM   1286 2HD1 LEU A  98      10.314   3.822  -3.817  1.00 97.19           H
ATOM   1287 3HD1 LEU A  98       8.884   2.785  -4.035  1.00 97.19           H
ATOM   1288  CD2 LEU A  98       9.588   2.589  -1.397  1.00 97.19           C
ATOM   1289 1HD2 LEU A  98      10.674   2.628  -1.482  1.00 97.19           H
ATOM   1290 2HD2 LEU A  98       9.304   2.622  -0.345  1.00 97.19           H
ATOM   1291 3HD2 LEU A  98       9.223   1.664  -1.843  1.00 97.19           H
ATOM   1292  HN  LEU A  98       7.151   5.908  -1.240  1.00 97.19           H
ATOM   1293  N   VAL A  99       9.349   7.806   0.260  1.00 96.69           N
ATOM   1294  CA  VAL A  99      10.066   8.934   0.830  1.00 96.69           C
ATOM   1295  C   VAL A  99       9.892   8.928   2.350  1.00 96.69           C
ATOM   1296  O   VAL A  99      10.645   9.585   3.067  1.00 96.69           O
ATOM   1297  HA  VAL A  99      11.123   8.804   0.597  1.00 96.69           H
ATOM   1298  CB  VAL A  99       9.595  10.236   0.179  1.00 96.69           C
ATOM   1299  HB  VAL A  99       8.506  10.253   0.213  1.00 96.69           H
ATOM   1300  CG1 VAL A  99      10.108  11.452   0.953  1.00 96.69           C
ATOM   1301 1HG1 VAL A  99       9.733  11.417   1.976  1.00 96.69           H
ATOM   1302 2HG1 VAL A  99      11.198  11.442   0.965  1.00 96.69           H
ATOM   1303 3HG1 VAL A  99       9.758  12.365   0.469  1.00 96.69           H
ATOM   1304  CG2 VAL A  99      10.021  10.301  -1.289  1.00 96.69           C
ATOM   1305 1HG2 VAL A  99      11.107  10.251  -1.355  1.00 96.69           H
ATOM   1306 2HG2 VAL A  99       9.585   9.462  -1.831  1.00 96.69           H
ATOM   1307 3HG2 VAL A  99       9.673  11.237  -1.727  1.00 96.69           H
ATOM   1308  HN  VAL A  99       8.606   8.049  -0.364  1.00 96.69           H
ATOM   1309  N   THR A 100       8.895   8.178   2.796  1.00 95.96           N
ATOM   1310  CA  THR A 100       8.591   8.105   4.215  1.00 95.96           C
ATOM   1311  C   THR A 100       9.435   7.020   4.887  1.00 95.96           C
ATOM   1312  O   THR A 100       9.591   7.016   6.107  1.00 95.96           O
ATOM   1313  HA  THR A 100       8.866   9.055   4.675  1.00 95.96           H
ATOM   1314  CB  THR A 100       7.085   7.883   4.365  1.00 95.96           C
ATOM   1315  HB  THR A 100       6.763   8.077   5.388  1.00 95.96           H
ATOM   1316  OG1 THR A 100       6.882   6.552   3.898  1.00 95.96           O
ATOM   1317  HG1 THR A 100       6.825   6.545   2.899  1.00 95.96           H
ATOM   1318  CG2 THR A 100       6.267   8.745   3.401  1.00 95.96           C
ATOM   1319 1HG2 THR A 100       6.541   8.502   2.375  1.00 95.96           H
ATOM   1320 2HG2 THR A 100       6.471   9.798   3.593  1.00 95.96           H
ATOM   1321 3HG2 THR A 100       5.205   8.548   3.549  1.00 95.96           H
ATOM   1322  HN  THR A 100       8.302   7.629   2.208  1.00 95.96           H
ATOM   1323  N   LEU A 101       9.958   6.126   4.060  1.00 95.81           N
ATOM   1324  CA  LEU A 101      10.634   4.944   4.567  1.00 95.81           C
ATOM   1325  C   LEU A 101      11.868   5.370   5.365  1.00 95.81           C
ATOM   1326  O   LEU A 101      12.172   4.786   6.403  1.00 95.81           O
ATOM   1327  HA  LEU A 101       9.944   4.438   5.242  1.00 95.81           H
ATOM   1328  CB  LEU A 101      10.944   3.974   3.426  1.00 95.81           C
ATOM   1329 1HB  LEU A 101      11.448   4.526   2.632  1.00 95.81           H
ATOM   1330 2HB  LEU A 101      11.650   3.227   3.791  1.00 95.81           H
ATOM   1331  CG  LEU A 101       9.743   3.246   2.819  1.00 95.81           C
ATOM   1332  HG  LEU A 101       9.129   3.978   2.295  1.00 95.81           H
ATOM   1333  CD1 LEU A 101      10.194   2.212   1.785  1.00 95.81           C
ATOM   1334 1HD1 LEU A 101      10.740   2.712   0.985  1.00 95.81           H
ATOM   1335 2HD1 LEU A 101      10.842   1.478   2.263  1.00 95.81           H
ATOM   1336 3HD1 LEU A 101       9.320   1.709   1.369  1.00 95.81           H
ATOM   1337  CD2 LEU A 101       8.871   2.622   3.910  1.00 95.81           C
ATOM   1338 1HD2 LEU A 101       9.462   1.906   4.482  1.00 95.81           H
ATOM   1339 2HD2 LEU A 101       8.506   3.405   4.575  1.00 95.81           H
ATOM   1340 3HD2 LEU A 101       8.025   2.111   3.452  1.00 95.81           H
ATOM   1341  HN  LEU A 101       9.925   6.200   3.063  1.00 95.81           H
ATOM   1342  N   PRO A 102      12.598   6.392   4.896  1.00 95.31           N
ATOM   1343  CA  PRO A 102      13.780   6.868   5.619  1.00 95.31           C
ATOM   1344  C   PRO A 102      13.477   7.189   7.073  1.00 95.31           C
ATOM   1345  O   PRO A 102      14.285   6.908   7.957  1.00 95.31           O
ATOM   1346  HA  PRO A 102      14.539   6.086   5.652  1.00 95.31           H
ATOM   1347  CB  PRO A 102      14.204   8.114   4.839  1.00 95.31           C
ATOM   1348 1HB  PRO A 102      13.752   9.017   5.249  1.00 95.31           H
ATOM   1349 2HB  PRO A 102      15.284   8.257   4.868  1.00 95.31           H
ATOM   1350  CG  PRO A 102      13.712   7.830   3.425  1.00 95.31           C
ATOM   1351 1HG  PRO A 102      13.618   8.743   2.837  1.00 95.31           H
ATOM   1352 2HG  PRO A 102      14.399   7.183   2.879  1.00 95.31           H
ATOM   1353  CD  PRO A 102      12.367   7.162   3.661  1.00 95.31           C
ATOM   1354 1HD  PRO A 102      11.569   7.894   3.790  1.00 95.31           H
ATOM   1355 2HD  PRO A 102      12.079   6.525   2.826  1.00 95.31           H
ATOM   1356  N   PHE A 103      12.308   7.776   7.285  1.00 94.45           N
ATOM   1357  CA  PHE A 103      11.907   8.186   8.620  1.00 94.45           C
ATOM   1358  C   PHE A 103      11.570   6.973   9.489  1.00 94.45           C
ATOM   1359  O   PHE A 103      11.879   6.952  10.679  1.00 94.45           O
ATOM   1360  HA  PHE A 103      12.749   8.723   9.059  1.00 94.45           H
ATOM   1361  CB  PHE A 103      10.655   9.052   8.465  1.00 94.45           C
ATOM   1362 1HB  PHE A 103       9.894   8.481   7.934  1.00 94.45           H
ATOM   1363 2HB  PHE A 103      10.255   9.274   9.454  1.00 94.45           H
ATOM   1364  CG  PHE A 103      10.897  10.368   7.722  1.00 94.45           C
ATOM   1365  CD1 PHE A 103      11.259  11.482   8.413  1.00 94.45           C
ATOM   1366  HD1 PHE A 103      11.377  11.438   9.495  1.00 94.45           H
ATOM   1367  CD2 PHE A 103      10.749  10.423   6.371  1.00 94.45           C
ATOM   1368  HD2 PHE A 103      10.459   9.530   5.818  1.00 94.45           H
ATOM   1369  CE1 PHE A 103      11.482  12.703   7.723  1.00 94.45           C
ATOM   1370  HE1 PHE A 103      11.772  13.596   8.276  1.00 94.45           H
ATOM   1371  CE2 PHE A 103      10.973  11.644   5.682  1.00 94.45           C
ATOM   1372  HE2 PHE A 103      10.854  11.688   4.599  1.00 94.45           H
ATOM   1373  CZ  PHE A 103      11.335  12.758   6.372  1.00 94.45           C
ATOM   1374  HZ  PHE A 103      11.507  13.695   5.843  1.00 94.45           H
ATOM   1375  HN  PHE A 103      11.641   7.971   6.565  1.00 94.45           H
ATOM   1376  N   TRP A 104      10.939   5.992   8.860  1.00 91.95           N
ATOM   1377  CA  TRP A 104      10.625   4.747   9.540  1.00 91.95           C
ATOM   1378  C   TRP A 104      11.937   4.137  10.038  1.00 91.95           C
ATOM   1379  O   TRP A 104      12.007   3.638  11.159  1.00 91.95           O
ATOM   1380  HA  TRP A 104       9.979   4.983  10.385  1.00 91.95           H
ATOM   1381  CB  TRP A 104       9.838   3.806   8.625  1.00 91.95           C
ATOM   1382 1HB  TRP A 104      10.339   3.751   7.659  1.00 91.95           H
ATOM   1383 2HB  TRP A 104       9.855   2.803   9.051  1.00 91.95           H
ATOM   1384  CG  TRP A 104       8.383   4.226   8.405  1.00 91.95           C
ATOM   1385  CD1 TRP A 104       7.838   4.773   7.310  1.00 91.95           C
ATOM   1386  HD1 TRP A 104       8.390   4.997   6.397  1.00 91.95           H
ATOM   1387  CD2 TRP A 104       7.302   4.109   9.354  1.00 91.95           C
ATOM   1388  NE1 TRP A 104       6.491   5.017   7.482  1.00 91.95           N
ATOM   1389  HE1 TRP A 104       5.871   5.419   6.809  1.00 91.95           H
ATOM   1390  CE2 TRP A 104       6.154   4.600   8.765  1.00 91.95           C
ATOM   1391  CE3 TRP A 104       7.294   3.606  10.667  1.00 91.95           C
ATOM   1392  HE3 TRP A 104       8.186   3.213  11.154  1.00 91.95           H
ATOM   1393  CZ2 TRP A 104       4.914   4.636   9.414  1.00 91.95           C
ATOM   1394  HZ2 TRP A 104       4.022   5.029   8.927  1.00 91.95           H
ATOM   1395  CZ3 TRP A 104       6.047   3.649  11.302  1.00 91.95           C
ATOM   1396  HZ3 TRP A 104       5.984   3.270  12.322  1.00 91.95           H
ATOM   1397  CH2 TRP A 104       4.882   4.140  10.723  1.00 91.95           C
ATOM   1398  HH2 TRP A 104       3.949   4.139  11.285  1.00 91.95           H
ATOM   1399  HN  TRP A 104      10.644   6.038   7.905  1.00 91.95           H
ATOM   1400  N   ALA A 105      12.944   4.197   9.179  1.00 93.85           N
ATOM   1401  CA  ALA A 105      14.212   3.548   9.466  1.00 93.85           C
ATOM   1402  C   ALA A 105      14.849   4.202  10.694  1.00 93.85           C
ATOM   1403  O   ALA A 105      15.286   3.512  11.613  1.00 93.85           O
ATOM   1404  HA  ALA A 105      14.006   2.501   9.688  1.00 93.85           H
ATOM   1405  CB  ALA A 105      15.114   3.622   8.232  1.00 93.85           C
ATOM   1406 1HB  ALA A 105      14.629   3.118   7.396  1.00 93.85           H
ATOM   1407 2HB  ALA A 105      15.291   4.666   7.973  1.00 93.85           H
ATOM   1408 3HB  ALA A 105      16.065   3.135   8.448  1.00 93.85           H
ATOM   1409  HN  ALA A 105      12.904   4.677   8.302  1.00 93.85           H
ATOM   1410  N   ILE A 106      14.881   5.527  10.669  1.00 93.01           N
ATOM   1411  CA  ILE A 106      15.511   6.280  11.740  1.00 93.01           C
ATOM   1412  C   ILE A 106      14.785   5.992  13.056  1.00 93.01           C
ATOM   1413  O   ILE A 106      15.422   5.808  14.092  1.00 93.01           O
ATOM   1414  HA  ILE A 106      16.538   5.926  11.828  1.00 93.01           H
ATOM   1415  CB  ILE A 106      15.574   7.767  11.384  1.00 93.01           C
ATOM   1416  HB  ILE A 106      14.593   8.072  11.021  1.00 93.01           H
ATOM   1417  CG1 ILE A 106      16.573   8.018  10.254  1.00 93.01           C
ATOM   1418 1HG1 ILE A 106      17.590   7.910  10.632  1.00 93.01           H
ATOM   1419 2HG1 ILE A 106      16.442   7.268   9.474  1.00 93.01           H
ATOM   1420  CG2 ILE A 106      15.881   8.614  12.621  1.00 93.01           C
ATOM   1421 1HG2 ILE A 106      15.100   8.465  13.366  1.00 93.01           H
ATOM   1422 2HG2 ILE A 106      16.843   8.313  13.037  1.00 93.01           H
ATOM   1423 3HG2 ILE A 106      15.920   9.666  12.340  1.00 93.01           H
ATOM   1424  CD1 ILE A 106      16.390   9.417   9.661  1.00 93.01           C
ATOM   1425 1HD1 ILE A 106      15.380   9.513   9.262  1.00 93.01           H
ATOM   1426 2HD1 ILE A 106      16.546  10.164  10.439  1.00 93.01           H
ATOM   1427 3HD1 ILE A 106      17.113   9.569   8.860  1.00 93.01           H
ATOM   1428  HN  ILE A 106      14.486   6.082   9.937  1.00 93.01           H
ATOM   1429  N   ALA A 107      13.463   5.963  12.971  1.00 91.12           N
ATOM   1430  CA  ALA A 107      12.642   5.780  14.156  1.00 91.12           C
ATOM   1431  C   ALA A 107      12.890   4.385  14.733  1.00 91.12           C
ATOM   1432  O   ALA A 107      12.840   4.194  15.947  1.00 91.12           O
ATOM   1433  HA  ALA A 107      12.946   6.527  14.889  1.00 91.12           H
ATOM   1434  CB  ALA A 107      11.172   6.009  13.798  1.00 91.12           C
ATOM   1435 1HB  ALA A 107      11.044   7.024  13.420  1.00 91.12           H
ATOM   1436 2HB  ALA A 107      10.869   5.296  13.032  1.00 91.12           H
ATOM   1437 3HB  ALA A 107      10.556   5.872  14.687  1.00 91.12           H
ATOM   1438  HN  ALA A 107      12.955   6.061  12.116  1.00 91.12           H
ATOM   1439  N   ALA A 108      13.154   3.446  13.836  1.00 90.79           N
ATOM   1440  CA  ALA A 108      13.388   2.070  14.240  1.00 90.79           C
ATOM   1441  C   ALA A 108      14.802   1.945  14.812  1.00 90.79           C
ATOM   1442  O   ALA A 108      15.037   1.158  15.727  1.00 90.79           O
ATOM   1443  HA  ALA A 108      12.667   1.825  15.019  1.00 90.79           H
ATOM   1444  CB  ALA A 108      13.158   1.142  13.046  1.00 90.79           C
ATOM   1445 1HB  ALA A 108      12.131   1.248  12.696  1.00 90.79           H
ATOM   1446 2HB  ALA A 108      13.845   1.406  12.242  1.00 90.79           H
ATOM   1447 3HB  ALA A 108      13.334   0.110  13.349  1.00 90.79           H
ATOM   1448  HN  ALA A 108      13.208   3.613  12.852  1.00 90.79           H
ATOM   1449  N   ALA A 109      15.706   2.733  14.248  1.00 90.17           N
ATOM   1450  CA  ALA A 109      17.113   2.624  14.595  1.00 90.17           C
ATOM   1451  C   ALA A 109      17.316   3.089  16.038  1.00 90.17           C
ATOM   1452  O   ALA A 109      18.156   2.549  16.755  1.00 90.17           O
ATOM   1453  HA  ALA A 109      17.393   1.574  14.517  1.00 90.17           H
ATOM   1454  CB  ALA A 109      17.947   3.432  13.599  1.00 90.17           C
ATOM   1455 1HB  ALA A 109      17.790   3.043  12.593  1.00 90.17           H
ATOM   1456 2HB  ALA A 109      17.644   4.479  13.636  1.00 90.17           H
ATOM   1457 3HB  ALA A 109      19.003   3.351  13.859  1.00 90.17           H
ATOM   1458  HN  ALA A 109      15.491   3.434  13.568  1.00 90.17           H
ATOM   1459  N   ASP A 110      16.531   4.086  16.421  1.00 86.08           N
ATOM   1460  CA  ASP A 110      16.693   4.707  17.724  1.00 86.08           C
ATOM   1461  C   ASP A 110      15.318   5.096  18.273  1.00 86.08           C
ATOM   1462  O   ASP A 110      14.592   4.251  18.794  1.00 86.08           O
ATOM   1463  HA  ASP A 110      17.190   3.957  18.339  1.00 86.08           H
ATOM   1464  CB  ASP A 110      17.540   5.977  17.628  1.00 86.08           C
ATOM   1465 1HB  ASP A 110      18.502   5.744  17.171  1.00 86.08           H
ATOM   1466 2HB  ASP A 110      17.046   6.700  16.978  1.00 86.08           H
ATOM   1467  CG  ASP A 110      17.763   6.594  19.010  1.00 86.08           C
ATOM   1468  OD1 ASP A 110      17.451   5.897  19.999  1.00 86.08           O
ATOM   1469  OD2 ASP A 110      18.239   7.749  19.046  1.00 86.08           O
ATOM   1470  HN  ASP A 110      15.797   4.468  15.859  1.00 86.08           H
ATOM   1471  N   GLN A 111      15.003   6.376  18.137  1.00 85.55           N
ATOM   1472  CA  GLN A 111      13.707   6.877  18.563  1.00 85.55           C
ATOM   1473  C   GLN A 111      13.192   7.925  17.575  1.00 85.55           C
ATOM   1474  O   GLN A 111      13.933   8.381  16.706  1.00 85.55           O
ATOM   1475  HA  GLN A 111      13.047   6.010  18.561  1.00 85.55           H
ATOM   1476  CB  GLN A 111      13.780   7.448  19.981  1.00 85.55           C
ATOM   1477 1HB  GLN A 111      12.790   7.781  20.293  1.00 85.55           H
ATOM   1478 2HB  GLN A 111      14.087   6.667  20.676  1.00 85.55           H
ATOM   1479  CG  GLN A 111      14.763   8.617  20.051  1.00 85.55           C
ATOM   1480 1HG  GLN A 111      15.768   8.267  19.813  1.00 85.55           H
ATOM   1481 2HG  GLN A 111      14.500   9.364  19.302  1.00 85.55           H
ATOM   1482  CD  GLN A 111      14.757   9.256  21.441  1.00 85.55           C
ATOM   1483  OE1 GLN A 111      13.726   9.637  21.973  1.00 85.55           O
ATOM   1484  NE2 GLN A 111      15.960   9.353  21.998  1.00 85.55           N
ATOM   1485 1HE2 GLN A 111      16.766   9.021  21.508  1.00 85.55           H
ATOM   1486 2HE2 GLN A 111      16.060   9.757  22.908  1.00 85.55           H
ATOM   1487  HN  GLN A 111      15.614   7.064  17.744  1.00 85.55           H
ATOM   1488  N   TRP A 112      11.926   8.277  17.742  1.00 90.45           N
ATOM   1489  CA  TRP A 112      11.308   9.275  16.886  1.00 90.45           C
ATOM   1490  C   TRP A 112      11.869  10.645  17.273  1.00 90.45           C
ATOM   1491  O   TRP A 112      11.542  11.176  18.334  1.00 90.45           O
ATOM   1492  HA  TRP A 112      11.574   9.041  15.855  1.00 90.45           H
ATOM   1493  CB  TRP A 112       9.782   9.207  16.977  1.00 90.45           C
ATOM   1494 1HB  TRP A 112       9.463   8.181  16.791  1.00 90.45           H
ATOM   1495 2HB  TRP A 112       9.477   9.455  17.994  1.00 90.45           H
ATOM   1496  CG  TRP A 112       9.057  10.136  16.001  1.00 90.45           C
ATOM   1497  CD1 TRP A 112       8.623  11.385  16.219  1.00 90.45           C
ATOM   1498  HD1 TRP A 112       8.738  11.918  17.163  1.00 90.45           H
ATOM   1499  CD2 TRP A 112       8.698   9.838  14.636  1.00 90.45           C
ATOM   1500  NE1 TRP A 112       8.013  11.911  15.099  1.00 90.45           N
ATOM   1501  HE1 TRP A 112       7.611  12.823  15.017  1.00 90.45           H
ATOM   1502  CE2 TRP A 112       8.060  10.940  14.106  1.00 90.45           C
ATOM   1503  CE3 TRP A 112       8.906   8.674  13.874  1.00 90.45           C
ATOM   1504  HE3 TRP A 112       9.407   7.791  14.269  1.00 90.45           H
ATOM   1505  CZ2 TRP A 112       7.577  10.989  12.792  1.00 90.45           C
ATOM   1506  HZ2 TRP A 112       7.076  11.872  12.397  1.00 90.45           H
ATOM   1507  CZ3 TRP A 112       8.417   8.739  12.563  1.00 90.45           C
ATOM   1508  HZ3 TRP A 112       8.552   7.863  11.929  1.00 90.45           H
ATOM   1509  CH2 TRP A 112       7.772   9.841  12.015  1.00 90.45           C
ATOM   1510  HH2 TRP A 112       7.420   9.812  10.983  1.00 90.45           H
ATOM   1511  HN  TRP A 112      11.327   7.894  18.445  1.00 90.45           H
ATOM   1512  N   LYS A 113      12.704  11.177  16.393  1.00 89.88           N
ATOM   1513  CA  LYS A 113      13.407  12.415  16.683  1.00 89.88           C
ATOM   1514  C   LYS A 113      12.670  13.582  16.024  1.00 89.88           C
ATOM   1515  O   LYS A 113      13.078  14.735  16.160  1.00 89.88           O
ATOM   1516  HA  LYS A 113      13.385  12.558  17.764  1.00 89.88           H
ATOM   1517  CB  LYS A 113      14.877  12.305  16.272  1.00 89.88           C
ATOM   1518 1HB  LYS A 113      14.945  12.032  15.219  1.00 89.88           H
ATOM   1519 2HB  LYS A 113      15.363  13.274  16.382  1.00 89.88           H
ATOM   1520  CG  LYS A 113      15.608  11.263  17.123  1.00 89.88           C
ATOM   1521 1HG  LYS A 113      15.567  11.553  18.173  1.00 89.88           H
ATOM   1522 2HG  LYS A 113      15.103  10.301  17.038  1.00 89.88           H
ATOM   1523  CD  LYS A 113      17.066  11.122  16.683  1.00 89.88           C
ATOM   1524 1HD  LYS A 113      17.107  10.861  15.625  1.00 89.88           H
ATOM   1525 2HD  LYS A 113      17.578  12.077  16.795  1.00 89.88           H
ATOM   1526  CE  LYS A 113      17.786  10.051  17.506  1.00 89.88           C
ATOM   1527 1HE  LYS A 113      17.794  10.338  18.557  1.00 89.88           H
ATOM   1528 2HE  LYS A 113      17.245   9.107  17.437  1.00 89.88           H
ATOM   1529  NZ  LYS A 113      19.173   9.871  17.023  1.00 89.88           N
ATOM   1530 1HZ  LYS A 113      19.604   9.096  17.514  1.00 89.88           H
ATOM   1531 2HZ  LYS A 113      19.162   9.677  16.027  1.00 89.88           H
ATOM   1532 3HZ  LYS A 113      19.704  10.718  17.196  1.00 89.88           H
ATOM   1533  HN  LYS A 113      12.902  10.778  15.498  1.00 89.88           H
ATOM   1534  N   PHE A 114      11.598  13.243  15.323  1.00 92.41           N
ATOM   1535  CA  PHE A 114      10.937  14.203  14.455  1.00 92.41           C
ATOM   1536  C   PHE A 114       9.694  14.787  15.131  1.00 92.41           C
ATOM   1537  O   PHE A 114       9.243  14.278  16.155  1.00 92.41           O
ATOM   1538  HA  PHE A 114      11.650  15.003  14.256  1.00 92.41           H
ATOM   1539  CB  PHE A 114      10.511  13.448  13.195  1.00 92.41           C
ATOM   1540 1HB  PHE A 114       9.725  12.740  13.457  1.00 92.41           H
ATOM   1541 2HB  PHE A 114      10.079  14.156  12.488  1.00 92.41           H
ATOM   1542  CG  PHE A 114      11.650  12.692  12.507  1.00 92.41           C
ATOM   1543  CD1 PHE A 114      12.561  13.370  11.759  1.00 92.41           C
ATOM   1544  HD1 PHE A 114      12.480  14.452  11.650  1.00 92.41           H
ATOM   1545  CD2 PHE A 114      11.751  11.343  12.644  1.00 92.41           C
ATOM   1546  HD2 PHE A 114      11.020  10.800  13.243  1.00 92.41           H
ATOM   1547  CE1 PHE A 114      13.618  12.669  11.121  1.00 92.41           C
ATOM   1548  HE1 PHE A 114      14.349  13.212  10.522  1.00 92.41           H
ATOM   1549  CE2 PHE A 114      12.808  10.642  12.005  1.00 92.41           C
ATOM   1550  HE2 PHE A 114      12.889   9.560  12.115  1.00 92.41           H
ATOM   1551  CZ  PHE A 114      13.719  11.320  11.258  1.00 92.41           C
ATOM   1552  HZ  PHE A 114      14.531  10.782  10.768  1.00 92.41           H
ATOM   1553  HN  PHE A 114      11.183  12.334  15.341  1.00 92.41           H
ATOM   1554  N   GLN A 115       9.177  15.848  14.529  1.00 92.05           N
ATOM   1555  CA  GLN A 115       8.019  16.531  15.081  1.00 92.05           C
ATOM   1556  C   GLN A 115       6.752  15.709  14.836  1.00 92.05           C
ATOM   1557  O   GLN A 115       6.752  14.790  14.019  1.00 92.05           O
ATOM   1558  HA  GLN A 115       8.210  16.606  16.151  1.00 92.05           H
ATOM   1559  CB  GLN A 115       7.881  17.938  14.496  1.00 92.05           C
ATOM   1560 1HB  GLN A 115       7.861  17.882  13.408  1.00 92.05           H
ATOM   1561 2HB  GLN A 115       6.934  18.375  14.811  1.00 92.05           H
ATOM   1562  CG  GLN A 115       9.037  18.834  14.945  1.00 92.05           C
ATOM   1563 1HG  GLN A 115       9.986  18.373  14.672  1.00 92.05           H
ATOM   1564 2HG  GLN A 115       8.985  19.789  14.424  1.00 92.05           H
ATOM   1565  CD  GLN A 115       8.994  19.067  16.457  1.00 92.05           C
ATOM   1566  OE1 GLN A 115       7.962  18.958  17.099  1.00 92.05           O
ATOM   1567  NE2 GLN A 115      10.169  19.395  16.987  1.00 92.05           N
ATOM   1568 1HE2 GLN A 115      10.978  19.468  16.404  1.00 92.05           H
ATOM   1569 2HE2 GLN A 115      10.243  19.568  17.969  1.00 92.05           H
ATOM   1570  HN  GLN A 115       9.534  16.240  13.681  1.00 92.05           H
ATOM   1571  N   THR A 116       5.702  16.069  15.560  1.00 93.24           N
ATOM   1572  CA  THR A 116       4.453  15.331  15.486  1.00 93.24           C
ATOM   1573  C   THR A 116       3.901  15.357  14.060  1.00 93.24           C
ATOM   1574  O   THR A 116       3.319  14.377  13.597  1.00 93.24           O
ATOM   1575  HA  THR A 116       4.655  14.288  15.732  1.00 93.24           H
ATOM   1576  CB  THR A 116       3.492  15.922  16.520  1.00 93.24           C
ATOM   1577  HB  THR A 116       3.201  16.936  16.246  1.00 93.24           H
ATOM   1578  OG1 THR A 116       4.191  15.795  17.756  1.00 93.24           O
ATOM   1579  HG1 THR A 116       3.778  16.391  18.445  1.00 93.24           H
ATOM   1580  CG2 THR A 116       2.239  15.065  16.712  1.00 93.24           C
ATOM   1581 1HG2 THR A 116       2.527  14.071  17.052  1.00 93.24           H
ATOM   1582 2HG2 THR A 116       1.705  14.986  15.765  1.00 93.24           H
ATOM   1583 3HG2 THR A 116       1.592  15.530  17.456  1.00 93.24           H
ATOM   1584  HN  THR A 116       5.696  16.849  16.186  1.00 93.24           H
ATOM   1585  N   PHE A 117       4.103  16.489  13.402  1.00 94.08           N
ATOM   1586  CA  PHE A 117       3.636  16.654  12.036  1.00 94.08           C
ATOM   1587  C   PHE A 117       4.124  15.508  11.147  1.00 94.08           C
ATOM   1588  O   PHE A 117       3.349  14.941  10.379  1.00 94.08           O
ATOM   1589  HA  PHE A 117       2.547  16.652  12.064  1.00 94.08           H
ATOM   1590  CB  PHE A 117       4.223  17.969  11.519  1.00 94.08           C
ATOM   1591 1HB  PHE A 117       3.835  18.790  12.122  1.00 94.08           H
ATOM   1592 2HB  PHE A 117       5.304  17.954  11.659  1.00 94.08           H
ATOM   1593  CG  PHE A 117       3.919  18.250  10.046  1.00 94.08           C
ATOM   1594  CD1 PHE A 117       4.883  18.066   9.105  1.00 94.08           C
ATOM   1595  HD1 PHE A 117       5.873  17.718   9.400  1.00 94.08           H
ATOM   1596  CD2 PHE A 117       2.683  18.683   9.677  1.00 94.08           C
ATOM   1597  HD2 PHE A 117       1.910  18.831  10.431  1.00 94.08           H
ATOM   1598  CE1 PHE A 117       4.601  18.326   7.738  1.00 94.08           C
ATOM   1599  HE1 PHE A 117       5.374  18.179   6.984  1.00 94.08           H
ATOM   1600  CE2 PHE A 117       2.401  18.944   8.310  1.00 94.08           C
ATOM   1601  HE2 PHE A 117       1.411  19.291   8.014  1.00 94.08           H
ATOM   1602  CZ  PHE A 117       3.366  18.760   7.369  1.00 94.08           C
ATOM   1603  HZ  PHE A 117       3.149  18.960   6.320  1.00 94.08           H
ATOM   1604  HN  PHE A 117       4.575  17.282  13.786  1.00 94.08           H
ATOM   1605  N   MET A 118       5.406  15.201  11.282  1.00 93.90           N
ATOM   1606  CA  MET A 118       6.017  14.164  10.468  1.00 93.90           C
ATOM   1607  C   MET A 118       5.416  12.793  10.785  1.00 93.90           C
ATOM   1608  O   MET A 118       5.280  11.951   9.899  1.00 93.90           O
ATOM   1609  HA  MET A 118       5.797  14.434   9.435  1.00 93.90           H
ATOM   1610  CB  MET A 118       7.524  14.134  10.727  1.00 93.90           C
ATOM   1611 1HB  MET A 118       7.927  15.145  10.672  1.00 93.90           H
ATOM   1612 2HB  MET A 118       7.717  13.769  11.736  1.00 93.90           H
ATOM   1613  CG  MET A 118       8.237  13.240   9.710  1.00 93.90           C
ATOM   1614 1HG  MET A 118       9.305  13.208   9.927  1.00 93.90           H
ATOM   1615 2HG  MET A 118       7.865  12.218   9.789  1.00 93.90           H
ATOM   1616  SD  MET A 118       7.969  13.860   8.058  1.00 93.90           S
ATOM   1617  CE  MET A 118       8.960  15.344   8.120  1.00 93.90           C
ATOM   1618 1HE  MET A 118       8.584  15.999   8.905  1.00 93.90           H
ATOM   1619 2HE  MET A 118       9.996  15.080   8.331  1.00 93.90           H
ATOM   1620 3HE  MET A 118       8.904  15.858   7.160  1.00 93.90           H
ATOM   1621  HN  MET A 118       6.022  15.647  11.931  1.00 93.90           H
ATOM   1622  N   CYS A 119       5.074  12.612  12.052  1.00 93.38           N
ATOM   1623  CA  CYS A 119       4.495  11.356  12.499  1.00 93.38           C
ATOM   1624  C   CYS A 119       3.156  11.163  11.785  1.00 93.38           C
ATOM   1625  O   CYS A 119       2.854  10.070  11.308  1.00 93.38           O
ATOM   1626  HA  CYS A 119       5.199  10.571  12.220  1.00 93.38           H
ATOM   1627  CB  CYS A 119       4.342  11.312  14.020  1.00 93.38           C
ATOM   1628 1HB  CYS A 119       5.323  11.357  14.494  1.00 93.38           H
ATOM   1629 2HB  CYS A 119       3.783  12.183  14.363  1.00 93.38           H
ATOM   1630  SG  CYS A 119       3.477   9.779  14.519  1.00 93.38           S
ATOM   1631  HN  CYS A 119       5.186  13.303  12.767  1.00 93.38           H
ATOM   1632  N   LYS A 120       2.389  12.242  11.733  1.00 94.28           N
ATOM   1633  CA  LYS A 120       1.087  12.205  11.088  1.00 94.28           C
ATOM   1634  C   LYS A 120       1.263  11.815   9.619  1.00 94.28           C
ATOM   1635  O   LYS A 120       0.576  10.922   9.124  1.00 94.28           O
ATOM   1636  HA  LYS A 120       0.499  11.432  11.582  1.00 94.28           H
ATOM   1637  CB  LYS A 120       0.352  13.532  11.288  1.00 94.28           C
ATOM   1638 1HB  LYS A 120       0.998  14.359  10.994  1.00 94.28           H
ATOM   1639 2HB  LYS A 120      -0.524  13.567  10.641  1.00 94.28           H
ATOM   1640  CG  LYS A 120      -0.077  13.706  12.746  1.00 94.28           C
ATOM   1641 1HG  LYS A 120      -0.695  12.861  13.050  1.00 94.28           H
ATOM   1642 2HG  LYS A 120       0.802  13.706  13.390  1.00 94.28           H
ATOM   1643  CD  LYS A 120      -0.856  15.009  12.937  1.00 94.28           C
ATOM   1644 1HD  LYS A 120      -0.197  15.860  12.762  1.00 94.28           H
ATOM   1645 2HD  LYS A 120      -1.657  15.069  12.200  1.00 94.28           H
ATOM   1646  CE  LYS A 120      -1.444  15.095  14.346  1.00 94.28           C
ATOM   1647 1HE  LYS A 120      -1.846  14.125  14.639  1.00 94.28           H
ATOM   1648 2HE  LYS A 120      -0.659  15.344  15.060  1.00 94.28           H
ATOM   1649  NZ  LYS A 120      -2.513  16.117  14.400  1.00 94.28           N
ATOM   1650 1HZ  LYS A 120      -2.876  16.178  15.345  1.00 94.28           H
ATOM   1651 2HZ  LYS A 120      -2.135  17.017  14.125  1.00 94.28           H
ATOM   1652 3HZ  LYS A 120      -3.262  15.857  13.767  1.00 94.28           H
ATOM   1653  HN  LYS A 120       2.642  13.128  12.122  1.00 94.28           H
ATOM   1654  N   VAL A 121       2.185  12.503   8.963  1.00 93.86           N
ATOM   1655  CA  VAL A 121       2.392  12.309   7.538  1.00 93.86           C
ATOM   1656  C   VAL A 121       2.817  10.862   7.281  1.00 93.86           C
ATOM   1657  O   VAL A 121       2.263  10.193   6.410  1.00 93.86           O
ATOM   1658  HA  VAL A 121       1.438  12.488   7.040  1.00 93.86           H
ATOM   1659  CB  VAL A 121       3.400  13.332   7.011  1.00 93.86           C
ATOM   1660  HB  VAL A 121       4.289  13.282   7.641  1.00 93.86           H
ATOM   1661  CG1 VAL A 121       3.821  12.999   5.578  1.00 93.86           C
ATOM   1662 1HG1 VAL A 121       4.281  12.010   5.555  1.00 93.86           H
ATOM   1663 2HG1 VAL A 121       2.944  13.007   4.930  1.00 93.86           H
ATOM   1664 3HG1 VAL A 121       4.538  13.741   5.228  1.00 93.86           H
ATOM   1665  CG2 VAL A 121       2.839  14.752   7.101  1.00 93.86           C
ATOM   1666 1HG2 VAL A 121       1.929  14.822   6.507  1.00 93.86           H
ATOM   1667 2HG2 VAL A 121       2.613  14.988   8.141  1.00 93.86           H
ATOM   1668 3HG2 VAL A 121       3.577  15.459   6.720  1.00 93.86           H
ATOM   1669  HN  VAL A 121       2.785  13.182   9.388  1.00 93.86           H
ATOM   1670  N   VAL A 122       3.798  10.421   8.054  1.00 92.67           N
ATOM   1671  CA  VAL A 122       4.453   9.153   7.783  1.00 92.67           C
ATOM   1672  C   VAL A 122       3.439   8.018   7.934  1.00 92.67           C
ATOM   1673  O   VAL A 122       3.412   7.093   7.123  1.00 92.67           O
ATOM   1674  HA  VAL A 122       4.802   9.177   6.750  1.00 92.67           H
ATOM   1675  CB  VAL A 122       5.674   8.989   8.691  1.00 92.67           C
ATOM   1676  HB  VAL A 122       5.361   9.200   9.714  1.00 92.67           H
ATOM   1677  CG1 VAL A 122       6.200   7.553   8.648  1.00 92.67           C
ATOM   1678 1HG1 VAL A 122       5.420   6.870   8.984  1.00 92.67           H
ATOM   1679 2HG1 VAL A 122       6.488   7.302   7.628  1.00 92.67           H
ATOM   1680 3HG1 VAL A 122       7.067   7.464   9.303  1.00 92.67           H
ATOM   1681  CG2 VAL A 122       6.772   9.987   8.320  1.00 92.67           C
ATOM   1682 1HG2 VAL A 122       7.080   9.821   7.288  1.00 92.67           H
ATOM   1683 2HG2 VAL A 122       6.391  11.003   8.426  1.00 92.67           H
ATOM   1684 3HG2 VAL A 122       7.627   9.849   8.981  1.00 92.67           H
ATOM   1685  HN  VAL A 122       4.145  10.914   8.853  1.00 92.67           H
ATOM   1686  N   ASN A 123       2.630   8.125   8.977  1.00 91.07           N
ATOM   1687  CA  ASN A 123       1.642   7.099   9.267  1.00 91.07           C
ATOM   1688  C   ASN A 123       0.587   7.085   8.159  1.00 91.07           C
ATOM   1689  O   ASN A 123       0.114   6.022   7.761  1.00 91.07           O
ATOM   1690  HA  ASN A 123       2.205   6.166   9.319  1.00 91.07           H
ATOM   1691  CB  ASN A 123       0.932   7.377  10.593  1.00 91.07           C
ATOM   1692 1HB  ASN A 123       0.737   8.445  10.688  1.00 91.07           H
ATOM   1693 2HB  ASN A 123      -0.035   6.874  10.604  1.00 91.07           H
ATOM   1694  CG  ASN A 123       1.774   6.899  11.777  1.00 91.07           C
ATOM   1695  OD1 ASN A 123       2.680   6.093  11.643  1.00 91.07           O
ATOM   1696  ND2 ASN A 123       1.427   7.440  12.941  1.00 91.07           N
ATOM   1697 1HD2 ASN A 123       0.674   8.097  12.983  1.00 91.07           H
ATOM   1698 2HD2 ASN A 123       1.919   7.191  13.775  1.00 91.07           H
ATOM   1699  HN  ASN A 123       2.641   8.893   9.617  1.00 91.07           H
ATOM   1700  N   SER A 124       0.250   8.278   7.692  1.00 93.98           N
ATOM   1701  CA  SER A 124      -0.876   8.437   6.788  1.00 93.98           C
ATOM   1702  C   SER A 124      -0.465   8.049   5.366  1.00 93.98           C
ATOM   1703  O   SER A 124      -1.288   7.571   4.587  1.00 93.98           O
ATOM   1704  HA  SER A 124      -1.644   7.760   7.162  1.00 93.98           H
ATOM   1705  CB  SER A 124      -1.406   9.872   6.814  1.00 93.98           C
ATOM   1706 1HB  SER A 124      -0.668  10.539   6.368  1.00 93.98           H
ATOM   1707 2HB  SER A 124      -2.306   9.938   6.203  1.00 93.98           H
ATOM   1708  OG  SER A 124      -1.699  10.309   8.139  1.00 93.98           O
ATOM   1709  HG  SER A 124      -1.075  11.044   8.402  1.00 93.98           H
ATOM   1710  HN  SER A 124       0.731   9.124   7.921  1.00 93.98           H
ATOM   1711  N   MET A 125       0.808   8.268   5.072  1.00 95.32           N
ATOM   1712  CA  MET A 125       1.289   8.160   3.705  1.00 95.32           C
ATOM   1713  C   MET A 125       1.122   6.734   3.176  1.00 95.32           C
ATOM   1714  O   MET A 125       0.764   6.537   2.016  1.00 95.32           O
ATOM   1715  HA  MET A 125       0.674   8.846   3.122  1.00 95.32           H
ATOM   1716  CB  MET A 125       2.766   8.555   3.651  1.00 95.32           C
ATOM   1717 1HB  MET A 125       2.921   9.478   4.210  1.00 95.32           H
ATOM   1718 2HB  MET A 125       3.370   7.785   4.134  1.00 95.32           H
ATOM   1719  CG  MET A 125       3.231   8.743   2.206  1.00 95.32           C
ATOM   1720 1HG  MET A 125       4.305   8.928   2.181  1.00 95.32           H
ATOM   1721 2HG  MET A 125       3.051   7.832   1.635  1.00 95.32           H
ATOM   1722  SD  MET A 125       2.361  10.111   1.458  1.00 95.32           S
ATOM   1723  CE  MET A 125       3.693  11.294   1.333  1.00 95.32           C
ATOM   1724 1HE  MET A 125       4.083  11.508   2.328  1.00 95.32           H
ATOM   1725 2HE  MET A 125       4.487  10.881   0.711  1.00 95.32           H
ATOM   1726 3HE  MET A 125       3.320  12.214   0.883  1.00 95.32           H
ATOM   1727  HN  MET A 125       1.503   8.515   5.746  1.00 95.32           H
ATOM   1728  N   TYR A 126       1.389   5.777   4.052  1.00 91.80           N
ATOM   1729  CA  TYR A 126       1.280   4.375   3.685  1.00 91.80           C
ATOM   1730  C   TYR A 126      -0.159   4.018   3.306  1.00 91.80           C
ATOM   1731  O   TYR A 126      -0.392   3.359   2.294  1.00 91.80           O
ATOM   1732  HA  TYR A 126       1.928   4.201   2.826  1.00 91.80           H
ATOM   1733  CB  TYR A 126       1.679   3.581   4.930  1.00 91.80           C
ATOM   1734 1HB  TYR A 126       2.735   3.755   5.137  1.00 91.80           H
ATOM   1735 2HB  TYR A 126       1.120   3.961   5.786  1.00 91.80           H
ATOM   1736  CG  TYR A 126       1.438   2.075   4.812  1.00 91.80           C
ATOM   1737  CD1 TYR A 126       0.596   1.438   5.701  1.00 91.80           C
ATOM   1738  HD1 TYR A 126       0.103   2.008   6.488  1.00 91.80           H
ATOM   1739  CD2 TYR A 126       2.062   1.353   3.815  1.00 91.80           C
ATOM   1740  HD2 TYR A 126       2.727   1.856   3.112  1.00 91.80           H
ATOM   1741  CE1 TYR A 126       0.370   0.020   5.589  1.00 91.80           C
ATOM   1742  HE1 TYR A 126      -0.292  -0.495   6.285  1.00 91.80           H
ATOM   1743  CE2 TYR A 126       1.836  -0.065   3.703  1.00 91.80           C
ATOM   1744  HE2 TYR A 126       2.323  -0.647   2.921  1.00 91.80           H
ATOM   1745  CZ  TYR A 126       1.001  -0.661   4.596  1.00 91.80           C
ATOM   1746  OH  TYR A 126       0.787  -2.000   4.490  1.00 91.80           O
ATOM   1747  HH  TYR A 126       0.920  -2.294   3.543  1.00 91.80           H
ATOM   1748  HN  TYR A 126       1.674   5.946   4.995  1.00 91.80           H
ATOM   1749  N   LYS A 127      -1.086   4.468   4.138  1.00 90.10           N
ATOM   1750  CA  LYS A 127      -2.487   4.136   3.948  1.00 90.10           C
ATOM   1751  C   LYS A 127      -2.976   4.740   2.630  1.00 90.10           C
ATOM   1752  O   LYS A 127      -3.763   4.123   1.914  1.00 90.10           O
ATOM   1753  HA  LYS A 127      -2.559   3.050   3.878  1.00 90.10           H
ATOM   1754  CB  LYS A 127      -3.310   4.567   5.164  1.00 90.10           C
ATOM   1755 1HB  LYS A 127      -3.047   5.587   5.443  1.00 90.10           H
ATOM   1756 2HB  LYS A 127      -4.369   4.570   4.908  1.00 90.10           H
ATOM   1757  CG  LYS A 127      -3.068   3.630   6.349  1.00 90.10           C
ATOM   1758 1HG  LYS A 127      -2.006   3.614   6.594  1.00 90.10           H
ATOM   1759 2HG  LYS A 127      -3.593   4.006   7.228  1.00 90.10           H
ATOM   1760  CD  LYS A 127      -3.545   2.211   6.033  1.00 90.10           C
ATOM   1761 1HD  LYS A 127      -4.548   2.247   5.607  1.00 90.10           H
ATOM   1762 2HD  LYS A 127      -2.895   1.764   5.280  1.00 90.10           H
ATOM   1763  CE  LYS A 127      -3.550   1.340   7.291  1.00 90.10           C
ATOM   1764 1HE  LYS A 127      -2.543   1.282   7.703  1.00 90.10           H
ATOM   1765 2HE  LYS A 127      -4.181   1.797   8.054  1.00 90.10           H
ATOM   1766  NZ  LYS A 127      -4.045  -0.019   6.979  1.00 90.10           N
ATOM   1767 1HZ  LYS A 127      -4.061  -0.576   7.826  1.00 90.10           H
ATOM   1768 2HZ  LYS A 127      -4.982   0.042   6.596  1.00 90.10           H
ATOM   1769 3HZ  LYS A 127      -3.430  -0.455   6.300  1.00 90.10           H
ATOM   1770  HN  LYS A 127      -0.892   5.049   4.929  1.00 90.10           H
ATOM   1771  N   MET A 128      -2.488   5.939   2.349  1.00 93.99           N
ATOM   1772  CA  MET A 128      -2.851   6.625   1.120  1.00 93.99           C
ATOM   1773  C   MET A 128      -2.329   5.871  -0.104  1.00 93.99           C
ATOM   1774  O   MET A 128      -3.030   5.747  -1.107  1.00 93.99           O
ATOM   1775  HA  MET A 128      -3.941   6.645   1.106  1.00 93.99           H
ATOM   1776  CB  MET A 128      -2.269   8.040   1.135  1.00 93.99           C
ATOM   1777 1HB  MET A 128      -2.509   8.526   2.081  1.00 93.99           H
ATOM   1778 2HB  MET A 128      -1.183   7.991   1.068  1.00 93.99           H
ATOM   1779  CG  MET A 128      -2.820   8.872  -0.026  1.00 93.99           C
ATOM   1780 1HG  MET A 128      -2.537   8.418  -0.975  1.00 93.99           H
ATOM   1781 2HG  MET A 128      -3.910   8.884   0.010  1.00 93.99           H
ATOM   1782  SD  MET A 128      -2.190  10.539   0.065  1.00 93.99           S
ATOM   1783  CE  MET A 128      -0.440  10.218  -0.086  1.00 93.99           C
ATOM   1784 1HE  MET A 128      -0.117   9.577   0.735  1.00 93.99           H
ATOM   1785 2HE  MET A 128      -0.243   9.720  -1.035  1.00 93.99           H
ATOM   1786 3HE  MET A 128       0.107  11.160  -0.048  1.00 93.99           H
ATOM   1787  HN  MET A 128      -1.858   6.440   2.942  1.00 93.99           H
ATOM   1788  N   ASN A 129      -1.101   5.387   0.019  1.00 93.90           N
ATOM   1789  CA  ASN A 129      -0.500   4.594  -1.041  1.00 93.90           C
ATOM   1790  C   ASN A 129      -1.345   3.340  -1.275  1.00 93.90           C
ATOM   1791  O   ASN A 129      -1.723   3.045  -2.408  1.00 93.90           O
ATOM   1792  HA  ASN A 129      -0.477   5.250  -1.911  1.00 93.90           H
ATOM   1793  CB  ASN A 129       0.913   4.148  -0.661  1.00 93.90           C
ATOM   1794 1HB  ASN A 129       1.584   5.007  -0.669  1.00 93.90           H
ATOM   1795 2HB  ASN A 129       0.913   3.753   0.355  1.00 93.90           H
ATOM   1796  CG  ASN A 129       1.430   3.081  -1.628  1.00 93.90           C
ATOM   1797  OD1 ASN A 129       1.241   1.891  -1.439  1.00 93.90           O
ATOM   1798  ND2 ASN A 129       2.092   3.573  -2.672  1.00 93.90           N
ATOM   1799 1HD2 ASN A 129       2.212   4.561  -2.768  1.00 93.90           H
ATOM   1800 2HD2 ASN A 129       2.469   2.954  -3.361  1.00 93.90           H
ATOM   1801  HN  ASN A 129      -0.522   5.528   0.821  1.00 93.90           H
ATOM   1802  N   PHE A 130      -1.617   2.636  -0.186  1.00 91.64           N
ATOM   1803  CA  PHE A 130      -2.292   1.353  -0.273  1.00 91.64           C
ATOM   1804  C   PHE A 130      -3.630   1.486  -1.004  1.00 91.64           C
ATOM   1805  O   PHE A 130      -3.884   0.775  -1.975  1.00 91.64           O
ATOM   1806  HA  PHE A 130      -1.640   0.682  -0.832  1.00 91.64           H
ATOM   1807  CB  PHE A 130      -2.552   0.886   1.160  1.00 91.64           C
ATOM   1808 1HB  PHE A 130      -1.599   0.796   1.681  1.00 91.64           H
ATOM   1809 2HB  PHE A 130      -3.129   1.649   1.681  1.00 91.64           H
ATOM   1810  CG  PHE A 130      -3.296  -0.448   1.255  1.00 91.64           C
ATOM   1811  CD1 PHE A 130      -4.655  -0.467   1.299  1.00 91.64           C
ATOM   1812  HD1 PHE A 130      -5.215   0.468   1.268  1.00 91.64           H
ATOM   1813  CD2 PHE A 130      -2.599  -1.615   1.294  1.00 91.64           C
ATOM   1814  HD2 PHE A 130      -1.509  -1.600   1.258  1.00 91.64           H
ATOM   1815  CE1 PHE A 130      -5.346  -1.704   1.387  1.00 91.64           C
ATOM   1816  HE1 PHE A 130      -6.435  -1.719   1.423  1.00 91.64           H
ATOM   1817  CE2 PHE A 130      -3.289  -2.852   1.382  1.00 91.64           C
ATOM   1818  HE2 PHE A 130      -2.730  -3.787   1.413  1.00 91.64           H
ATOM   1819  CZ  PHE A 130      -4.648  -2.871   1.426  1.00 91.64           C
ATOM   1820  HZ  PHE A 130      -5.178  -3.821   1.494  1.00 91.64           H
ATOM   1821  HN  PHE A 130      -1.384   2.929   0.742  1.00 91.64           H
ATOM   1822  N   TYR A 131      -4.449   2.403  -0.510  1.00 91.25           N
ATOM   1823  CA  TYR A 131      -5.801   2.552  -1.021  1.00 91.25           C
ATOM   1824  C   TYR A 131      -5.788   3.013  -2.480  1.00 91.25           C
ATOM   1825  O   TYR A 131      -6.573   2.531  -3.295  1.00 91.25           O
ATOM   1826  HA  TYR A 131      -6.293   1.581  -0.959  1.00 91.25           H
ATOM   1827  CB  TYR A 131      -6.460   3.633  -0.163  1.00 91.25           C
ATOM   1828 1HB  TYR A 131      -5.841   4.531  -0.189  1.00 91.25           H
ATOM   1829 2HB  TYR A 131      -7.422   3.896  -0.603  1.00 91.25           H
ATOM   1830  CG  TYR A 131      -6.677   3.224   1.295  1.00 91.25           C
ATOM   1831  CD1 TYR A 131      -7.072   1.937   1.599  1.00 91.25           C
ATOM   1832  HD1 TYR A 131      -7.229   1.212   0.800  1.00 91.25           H
ATOM   1833  CD2 TYR A 131      -6.477   4.142   2.307  1.00 91.25           C
ATOM   1834  HD2 TYR A 131      -6.165   5.158   2.067  1.00 91.25           H
ATOM   1835  CE1 TYR A 131      -7.276   1.552   2.972  1.00 91.25           C
ATOM   1836  HE1 TYR A 131      -7.588   0.539   3.226  1.00 91.25           H
ATOM   1837  CE2 TYR A 131      -6.682   3.756   3.679  1.00 91.25           C
ATOM   1838  HE2 TYR A 131      -6.528   4.471   4.487  1.00 91.25           H
ATOM   1839  CZ  TYR A 131      -7.071   2.480   3.944  1.00 91.25           C
ATOM   1840  OH  TYR A 131      -7.264   2.117   5.240  1.00 91.25           O
ATOM   1841  HH  TYR A 131      -7.216   2.921   5.832  1.00 91.25           H
ATOM   1842  HN  TYR A 131      -4.203   3.035   0.225  1.00 91.25           H
ATOM   1843  N   SER A 132      -4.887   3.942  -2.766  1.00 93.18           N
ATOM   1844  CA  SER A 132      -4.770   4.483  -4.109  1.00 93.18           C
ATOM   1845  C   SER A 132      -4.327   3.385  -5.079  1.00 93.18           C
ATOM   1846  O   SER A 132      -4.818   3.311  -6.204  1.00 93.18           O
ATOM   1847  HA  SER A 132      -5.768   4.839  -4.364  1.00 93.18           H
ATOM   1848  CB  SER A 132      -3.785   5.654  -4.147  1.00 93.18           C
ATOM   1849 1HB  SER A 132      -3.689   6.013  -5.172  1.00 93.18           H
ATOM   1850 2HB  SER A 132      -4.181   6.479  -3.556  1.00 93.18           H
ATOM   1851  OG  SER A 132      -2.501   5.288  -3.651  1.00 93.18           O
ATOM   1852  HG  SER A 132      -2.357   5.689  -2.746  1.00 93.18           H
ATOM   1853  HN  SER A 132      -4.246   4.322  -2.099  1.00 93.18           H
ATOM   1854  N   CYS A 133      -3.404   2.560  -4.607  1.00 90.66           N
ATOM   1855  CA  CYS A 133      -2.882   1.476  -5.422  1.00 90.66           C
ATOM   1856  C   CYS A 133      -4.035   0.528  -5.755  1.00 90.66           C
ATOM   1857  O   CYS A 133      -4.220   0.152  -6.912  1.00 90.66           O
ATOM   1858  HA  CYS A 133      -2.480   1.931  -6.327  1.00 90.66           H
ATOM   1859  CB  CYS A 133      -1.729   0.750  -4.726  1.00 90.66           C
ATOM   1860 1HB  CYS A 133      -1.972   0.586  -3.676  1.00 90.66           H
ATOM   1861 2HB  CYS A 133      -1.582  -0.232  -5.177  1.00 90.66           H
ATOM   1862  SG  CYS A 133      -0.194   1.736  -4.865  1.00 90.66           S
ATOM   1863  HG  CYS A 133      -0.526   2.641  -3.948  1.00 90.66           H
ATOM   1864  HN  CYS A 133      -3.014   2.624  -3.688  1.00 90.66           H
ATOM   1865  N   VAL A 134      -4.782   0.169  -4.721  1.00 88.75           N
ATOM   1866  CA  VAL A 134      -5.874  -0.777  -4.879  1.00 88.75           C
ATOM   1867  C   VAL A 134      -6.833  -0.267  -5.956  1.00 88.75           C
ATOM   1868  O   VAL A 134      -7.225  -1.017  -6.849  1.00 88.75           O
ATOM   1869  HA  VAL A 134      -5.444  -1.722  -5.211  1.00 88.75           H
ATOM   1870  CB  VAL A 134      -6.559  -1.014  -3.532  1.00 88.75           C
ATOM   1871  HB  VAL A 134      -6.832  -0.043  -3.119  1.00 88.75           H
ATOM   1872  CG1 VAL A 134      -7.842  -1.829  -3.706  1.00 88.75           C
ATOM   1873 1HG1 VAL A 134      -8.530  -1.289  -4.357  1.00 88.75           H
ATOM   1874 2HG1 VAL A 134      -7.602  -2.795  -4.151  1.00 88.75           H
ATOM   1875 3HG1 VAL A 134      -8.309  -1.983  -2.733  1.00 88.75           H
ATOM   1876  CG2 VAL A 134      -5.608  -1.694  -2.545  1.00 88.75           C
ATOM   1877 1HG2 VAL A 134      -5.290  -2.655  -2.950  1.00 88.75           H
ATOM   1878 2HG2 VAL A 134      -4.735  -1.060  -2.386  1.00 88.75           H
ATOM   1879 3HG2 VAL A 134      -6.120  -1.851  -1.596  1.00 88.75           H
ATOM   1880  HN  VAL A 134      -4.651   0.512  -3.791  1.00 88.75           H
ATOM   1881  N   LEU A 135      -7.184   1.005  -5.837  1.00 89.86           N
ATOM   1882  CA  LEU A 135      -8.185   1.591  -6.712  1.00 89.86           C
ATOM   1883  C   LEU A 135      -7.625   1.681  -8.133  1.00 89.86           C
ATOM   1884  O   LEU A 135      -8.350   1.472  -9.104  1.00 89.86           O
ATOM   1885  HA  LEU A 135      -9.043   0.919  -6.722  1.00 89.86           H
ATOM   1886  CB  LEU A 135      -8.666   2.932  -6.154  1.00 89.86           C
ATOM   1887 1HB  LEU A 135      -7.798   3.575  -6.010  1.00 89.86           H
ATOM   1888 2HB  LEU A 135      -9.295   3.410  -6.905  1.00 89.86           H
ATOM   1889  CG  LEU A 135      -9.445   2.871  -4.839  1.00 89.86           C
ATOM   1890  HG  LEU A 135      -8.848   2.317  -4.114  1.00 89.86           H
ATOM   1891  CD1 LEU A 135      -9.666   4.272  -4.267  1.00 89.86           C
ATOM   1892 1HD1 LEU A 135      -8.701   4.744  -4.080  1.00 89.86           H
ATOM   1893 2HD1 LEU A 135     -10.231   4.871  -4.981  1.00 89.86           H
ATOM   1894 3HD1 LEU A 135     -10.222   4.200  -3.332  1.00 89.86           H
ATOM   1895  CD2 LEU A 135     -10.761   2.110  -5.016  1.00 89.86           C
ATOM   1896 1HD2 LEU A 135     -11.374   2.614  -5.763  1.00 89.86           H
ATOM   1897 2HD2 LEU A 135     -10.551   1.093  -5.346  1.00 89.86           H
ATOM   1898 3HD2 LEU A 135     -11.295   2.081  -4.066  1.00 89.86           H
ATOM   1899  HN  LEU A 135      -6.796   1.631  -5.160  1.00 89.86           H
ATOM   1900  N   LEU A 136      -6.339   1.993  -8.209  1.00 91.17           N
ATOM   1901  CA  LEU A 136      -5.682   2.149  -9.496  1.00 91.17           C
ATOM   1902  C   LEU A 136      -5.642   0.797 -10.211  1.00 91.17           C
ATOM   1903  O   LEU A 136      -5.909   0.716 -11.409  1.00 91.17           O
ATOM   1904  HA  LEU A 136      -6.286   2.836 -10.090  1.00 91.17           H
ATOM   1905  CB  LEU A 136      -4.306   2.794  -9.320  1.00 91.17           C
ATOM   1906 1HB  LEU A 136      -3.797   2.296  -8.494  1.00 91.17           H
ATOM   1907 2HB  LEU A 136      -3.719   2.602 -10.218  1.00 91.17           H
ATOM   1908  CG  LEU A 136      -4.299   4.300  -9.052  1.00 91.17           C
ATOM   1909  HG  LEU A 136      -5.016   4.509  -8.258  1.00 91.17           H
ATOM   1910  CD1 LEU A 136      -2.928   4.763  -8.556  1.00 91.17           C
ATOM   1911 1HD1 LEU A 136      -2.682   4.242  -7.631  1.00 91.17           H
ATOM   1912 2HD1 LEU A 136      -2.174   4.539  -9.311  1.00 91.17           H
ATOM   1913 3HD1 LEU A 136      -2.951   5.837  -8.373  1.00 91.17           H
ATOM   1914  CD2 LEU A 136      -4.755   5.079 -10.287  1.00 91.17           C
ATOM   1915 1HD2 LEU A 136      -4.081   4.868 -11.118  1.00 91.17           H
ATOM   1916 2HD2 LEU A 136      -5.767   4.775 -10.555  1.00 91.17           H
ATOM   1917 3HD2 LEU A 136      -4.741   6.146 -10.070  1.00 91.17           H
ATOM   1918  HN  LEU A 136      -5.751   2.138  -7.414  1.00 91.17           H
ATOM   1919  N   ILE A 137      -5.305  -0.231  -9.445  1.00 85.96           N
ATOM   1920  CA  ILE A 137      -5.199  -1.571  -9.997  1.00 85.96           C
ATOM   1921  C   ILE A 137      -6.561  -2.002 -10.544  1.00 85.96           C
ATOM   1922  O   ILE A 137      -6.640  -2.621 -11.604  1.00 85.96           O
ATOM   1923  HA  ILE A 137      -4.492  -1.528 -10.825  1.00 85.96           H
ATOM   1924  CB  ILE A 137      -4.622  -2.534  -8.957  1.00 85.96           C
ATOM   1925  HB  ILE A 137      -5.135  -2.362  -8.011  1.00 85.96           H
ATOM   1926  CG1 ILE A 137      -3.135  -2.259  -8.721  1.00 85.96           C
ATOM   1927 1HG1 ILE A 137      -2.565  -2.542  -9.606  1.00 85.96           H
ATOM   1928 2HG1 ILE A 137      -2.979  -1.191  -8.569  1.00 85.96           H
ATOM   1929  CG2 ILE A 137      -4.880  -3.989  -9.354  1.00 85.96           C
ATOM   1930 1HG2 ILE A 137      -5.954  -4.159  -9.430  1.00 85.96           H
ATOM   1931 2HG2 ILE A 137      -4.411  -4.191 -10.317  1.00 85.96           H
ATOM   1932 3HG2 ILE A 137      -4.459  -4.652  -8.598  1.00 85.96           H
ATOM   1933  CD1 ILE A 137      -2.620  -3.033  -7.506  1.00 85.96           C
ATOM   1934 1HD1 ILE A 137      -3.177  -2.729  -6.619  1.00 85.96           H
ATOM   1935 2HD1 ILE A 137      -2.756  -4.102  -7.672  1.00 85.96           H
ATOM   1936 3HD1 ILE A 137      -1.561  -2.820  -7.361  1.00 85.96           H
ATOM   1937  HN  ILE A 137      -5.107  -0.159  -8.468  1.00 85.96           H
ATOM   1938  N   MET A 138      -7.600  -1.658  -9.797  1.00 86.24           N
ATOM   1939  CA  MET A 138      -8.959  -1.926 -10.235  1.00 86.24           C
ATOM   1940  C   MET A 138      -9.246  -1.250 -11.576  1.00 86.24           C
ATOM   1941  O   MET A 138      -9.767  -1.881 -12.495  1.00 86.24           O
ATOM   1942  HA  MET A 138      -9.023  -3.009 -10.344  1.00 86.24           H
ATOM   1943  CB  MET A 138      -9.945  -1.414  -9.183  1.00 86.24           C
ATOM   1944 1HB  MET A 138      -9.672  -1.805  -8.203  1.00 86.24           H
ATOM   1945 2HB  MET A 138      -9.884  -0.328  -9.121  1.00 86.24           H
ATOM   1946  CG  MET A 138     -11.377  -1.832  -9.524  1.00 86.24           C
ATOM   1947 1HG  MET A 138     -11.658  -1.432 -10.498  1.00 86.24           H
ATOM   1948 2HG  MET A 138     -11.441  -2.918  -9.595  1.00 86.24           H
ATOM   1949  SD  MET A 138     -12.501  -1.235  -8.273  1.00 86.24           S
ATOM   1950  CE  MET A 138     -12.208   0.520  -8.404  1.00 86.24           C
ATOM   1951 1HE  MET A 138     -11.160   0.731  -8.194  1.00 86.24           H
ATOM   1952 2HE  MET A 138     -12.450   0.855  -9.413  1.00 86.24           H
ATOM   1953 3HE  MET A 138     -12.836   1.048  -7.686  1.00 86.24           H
ATOM   1954  HN  MET A 138      -7.524  -1.204  -8.909  1.00 86.24           H
ATOM   1955  N   CYS A 139      -8.895   0.025 -11.647  1.00 88.76           N
ATOM   1956  CA  CYS A 139      -9.213   0.825 -12.818  1.00 88.76           C
ATOM   1957  C   CYS A 139      -8.443   0.257 -14.012  1.00 88.76           C
ATOM   1958  O   CYS A 139      -8.947   0.248 -15.133  1.00 88.76           O
ATOM   1959  HA  CYS A 139     -10.288   0.738 -12.974  1.00 88.76           H
ATOM   1960  CB  CYS A 139      -8.903   2.307 -12.592  1.00 88.76           C
ATOM   1961 1HB  CYS A 139      -7.883   2.422 -12.226  1.00 88.76           H
ATOM   1962 2HB  CYS A 139      -8.965   2.848 -13.536  1.00 88.76           H
ATOM   1963  SG  CYS A 139     -10.083   3.016 -11.386  1.00 88.76           S
ATOM   1964  HG  CYS A 139      -9.495   2.514 -10.304  1.00 88.76           H
ATOM   1965  HN  CYS A 139      -8.402   0.511 -10.925  1.00 88.76           H
ATOM   1966  N   ILE A 140      -7.233  -0.204 -13.730  1.00 84.55           N
ATOM   1967  CA  ILE A 140      -6.398  -0.794 -14.762  1.00 84.55           C
ATOM   1968  C   ILE A 140      -7.113  -2.008 -15.358  1.00 84.55           C
ATOM   1969  O   ILE A 140      -7.163  -2.167 -16.576  1.00 84.55           O
ATOM   1970  HA  ILE A 140      -6.271  -0.048 -15.546  1.00 84.55           H
ATOM   1971  CB  ILE A 140      -5.006  -1.110 -14.209  1.00 84.55           C
ATOM   1972  HB  ILE A 140      -5.125  -1.576 -13.231  1.00 84.55           H
ATOM   1973  CG1 ILE A 140      -4.194   0.170 -14.004  1.00 84.55           C
ATOM   1974 1HG1 ILE A 140      -3.892   0.572 -14.971  1.00 84.55           H
ATOM   1975 2HG1 ILE A 140      -4.815   0.926 -13.525  1.00 84.55           H
ATOM   1976  CG2 ILE A 140      -4.277  -2.115 -15.103  1.00 84.55           C
ATOM   1977 1HG2 ILE A 140      -4.851  -3.040 -15.153  1.00 84.55           H
ATOM   1978 2HG2 ILE A 140      -4.169  -1.699 -16.104  1.00 84.55           H
ATOM   1979 3HG2 ILE A 140      -3.291  -2.322 -14.687  1.00 84.55           H
ATOM   1980  CD1 ILE A 140      -2.955  -0.099 -13.147  1.00 84.55           C
ATOM   1981 1HD1 ILE A 140      -3.262  -0.477 -12.173  1.00 84.55           H
ATOM   1982 2HD1 ILE A 140      -2.324  -0.837 -13.642  1.00 84.55           H
ATOM   1983 3HD1 ILE A 140      -2.396   0.828 -13.017  1.00 84.55           H
ATOM   1984  HN  ILE A 140      -6.823  -0.178 -12.818  1.00 84.55           H
ATOM   1985  N   SER A 141      -7.649  -2.834 -14.471  1.00 81.29           N
ATOM   1986  CA  SER A 141      -8.249  -4.091 -14.885  1.00 81.29           C
ATOM   1987  C   SER A 141      -9.509  -3.822 -15.710  1.00 81.29           C
ATOM   1988  O   SER A 141      -9.779  -4.524 -16.683  1.00 81.29           O
ATOM   1989  HA  SER A 141      -7.491  -4.585 -15.493  1.00 81.29           H
ATOM   1990  CB  SER A 141      -8.582  -4.967 -13.676  1.00 81.29           C
ATOM   1991 1HB  SER A 141      -9.287  -4.442 -13.031  1.00 81.29           H
ATOM   1992 2HB  SER A 141      -9.077  -5.877 -14.013  1.00 81.29           H
ATOM   1993  OG  SER A 141      -7.419  -5.309 -12.927  1.00 81.29           O
ATOM   1994  HG  SER A 141      -7.235  -4.605 -12.241  1.00 81.29           H
ATOM   1995  HN  SER A 141      -7.677  -2.656 -13.487  1.00 81.29           H
ATOM   1996  N   VAL A 142     -10.247  -2.805 -15.290  1.00 81.69           N
ATOM   1997  CA  VAL A 142     -11.433  -2.390 -16.019  1.00 81.69           C
ATOM   1998  C   VAL A 142     -11.024  -1.879 -17.402  1.00 81.69           C
ATOM   1999  O   VAL A 142     -11.688  -2.169 -18.396  1.00 81.69           O
ATOM   2000  HA  VAL A 142     -12.067  -3.268 -16.143  1.00 81.69           H
ATOM   2001  CB  VAL A 142     -12.212  -1.355 -15.205  1.00 81.69           C
ATOM   2002  HB  VAL A 142     -11.533  -0.537 -14.965  1.00 81.69           H
ATOM   2003  CG1 VAL A 142     -13.373  -0.779 -16.018  1.00 81.69           C
ATOM   2004 1HG1 VAL A 142     -12.984  -0.297 -16.916  1.00 81.69           H
ATOM   2005 2HG1 VAL A 142     -14.052  -1.583 -16.303  1.00 81.69           H
ATOM   2006 3HG1 VAL A 142     -13.910  -0.046 -15.416  1.00 81.69           H
ATOM   2007  CG2 VAL A 142     -12.710  -1.954 -13.888  1.00 81.69           C
ATOM   2008 1HG2 VAL A 142     -13.366  -2.799 -14.098  1.00 81.69           H
ATOM   2009 2HG2 VAL A 142     -11.858  -2.294 -13.299  1.00 81.69           H
ATOM   2010 3HG2 VAL A 142     -13.260  -1.197 -13.329  1.00 81.69           H
ATOM   2011  HN  VAL A 142     -10.046  -2.269 -14.470  1.00 81.69           H
ATOM   2012  N   ASP A 143      -9.934  -1.126 -17.420  1.00 82.63           N
ATOM   2013  CA  ASP A 143      -9.469  -0.513 -18.653  1.00 82.63           C
ATOM   2014  C   ASP A 143      -9.044  -1.608 -19.634  1.00 82.63           C
ATOM   2015  O   ASP A 143      -9.300  -1.506 -20.832  1.00 82.63           O
ATOM   2016  HA  ASP A 143     -10.314   0.070 -19.019  1.00 82.63           H
ATOM   2017  CB  ASP A 143      -8.259   0.388 -18.397  1.00 82.63           C
ATOM   2018 1HB  ASP A 143      -8.479   1.076 -17.580  1.00 82.63           H
ATOM   2019 2HB  ASP A 143      -7.409  -0.218 -18.083  1.00 82.63           H
ATOM   2020  CG  ASP A 143      -7.891   1.181 -19.653  1.00 82.63           C
ATOM   2021  OD1 ASP A 143      -6.722   1.061 -20.078  1.00 82.63           O
ATOM   2022  OD2 ASP A 143      -8.788   1.890 -20.159  1.00 82.63           O
ATOM   2023  HN  ASP A 143      -9.373  -0.934 -16.615  1.00 82.63           H
ATOM   2024  N   ARG A 144      -8.401  -2.630 -19.088  1.00 76.80           N
ATOM   2025  CA  ARG A 144      -7.951  -3.749 -19.897  1.00 76.80           C
ATOM   2026  C   ARG A 144      -9.148  -4.469 -20.520  1.00 76.80           C
ATOM   2027  O   ARG A 144      -9.122  -4.821 -21.699  1.00 76.80           O
ATOM   2028  HA  ARG A 144      -7.319  -3.302 -20.665  1.00 76.80           H
ATOM   2029  CB  ARG A 144      -7.145  -4.745 -19.061  1.00 76.80           C
ATOM   2030 1HB  ARG A 144      -7.678  -4.963 -18.135  1.00 76.80           H
ATOM   2031 2HB  ARG A 144      -7.048  -5.686 -19.602  1.00 76.80           H
ATOM   2032  CG  ARG A 144      -5.756  -4.191 -18.737  1.00 76.80           C
ATOM   2033 1HG  ARG A 144      -5.849  -3.193 -18.309  1.00 76.80           H
ATOM   2034 2HG  ARG A 144      -5.277  -4.817 -17.984  1.00 76.80           H
ATOM   2035  CD  ARG A 144      -4.882  -4.135 -19.992  1.00 76.80           C
ATOM   2036 1HD  ARG A 144      -3.873  -4.476 -19.758  1.00 76.80           H
ATOM   2037 2HD  ARG A 144      -5.278  -4.809 -20.751  1.00 76.80           H
ATOM   2038  NE  ARG A 144      -4.838  -2.753 -20.517  1.00 76.80           N
ATOM   2039  HE  ARG A 144      -5.206  -2.021 -19.942  1.00 76.80           H
ATOM   2040  CZ  ARG A 144      -4.337  -2.419 -21.714  1.00 76.80           C
ATOM   2041  NH1 ARG A 144      -3.831  -3.358 -22.525  1.00 76.80           N
ATOM   2042 1HH1 ARG A 144      -3.826  -4.316 -22.239  1.00 76.80           H
ATOM   2043 2HH1 ARG A 144      -3.459  -3.101 -23.417  1.00 76.80           H
ATOM   2044  NH2 ARG A 144      -4.349  -1.132 -22.088  1.00 76.80           N
ATOM   2045 1HH2 ARG A 144      -3.979  -0.867 -22.978  1.00 76.80           H
ATOM   2046 2HH2 ARG A 144      -4.728  -0.438 -21.477  1.00 76.80           H
ATOM   2047  HN  ARG A 144      -8.187  -2.700 -18.113  1.00 76.80           H
ATOM   2048  N   TYR A 145     -10.171  -4.667 -19.701  1.00 77.45           N
ATOM   2049  CA  TYR A 145     -11.394  -5.296 -20.169  1.00 77.45           C
ATOM   2050  C   TYR A 145     -11.952  -4.567 -21.393  1.00 77.45           C
ATOM   2051  O   TYR A 145     -12.160  -5.175 -22.442  1.00 77.45           O
ATOM   2052  HA  TYR A 145     -11.160  -6.325 -20.444  1.00 77.45           H
ATOM   2053  CB  TYR A 145     -12.396  -5.178 -19.019  1.00 77.45           C
ATOM   2054 1HB  TYR A 145     -12.006  -5.713 -18.154  1.00 77.45           H
ATOM   2055 2HB  TYR A 145     -12.483  -4.130 -18.733  1.00 77.45           H
ATOM   2056  CG  TYR A 145     -13.789  -5.718 -19.350  1.00 77.45           C
ATOM   2057  CD1 TYR A 145     -14.888  -4.886 -19.273  1.00 77.45           C
ATOM   2058  HD1 TYR A 145     -14.763  -3.845 -18.976  1.00 77.45           H
ATOM   2059  CD2 TYR A 145     -13.947  -7.037 -19.725  1.00 77.45           C
ATOM   2060  HD2 TYR A 145     -13.079  -7.693 -19.785  1.00 77.45           H
ATOM   2061  CE1 TYR A 145     -16.199  -5.394 -19.583  1.00 77.45           C
ATOM   2062  HE1 TYR A 145     -17.075  -4.748 -19.527  1.00 77.45           H
ATOM   2063  CE2 TYR A 145     -15.258  -7.545 -20.035  1.00 77.45           C
ATOM   2064  HE2 TYR A 145     -15.396  -8.584 -20.333  1.00 77.45           H
ATOM   2065  CZ  TYR A 145     -16.319  -6.699 -19.950  1.00 77.45           C
ATOM   2066  OH  TYR A 145     -17.557  -7.179 -20.243  1.00 77.45           O
ATOM   2067  HH  TYR A 145     -17.495  -8.138 -20.520  1.00 77.45           H
ATOM   2068  HN  TYR A 145     -10.173  -4.406 -18.736  1.00 77.45           H
ATOM   2069  N   ILE A 146     -12.178  -3.273 -21.219  1.00 77.03           N
ATOM   2070  CA  ILE A 146     -12.822  -2.480 -22.252  1.00 77.03           C
ATOM   2071  C   ILE A 146     -11.973  -2.522 -23.524  1.00 77.03           C
ATOM   2072  O   ILE A 146     -12.506  -2.621 -24.628  1.00 77.03           O
ATOM   2073  HA  ILE A 146     -13.786  -2.942 -22.466  1.00 77.03           H
ATOM   2074  CB  ILE A 146     -13.101  -1.064 -21.745  1.00 77.03           C
ATOM   2075  HB  ILE A 146     -12.170  -0.649 -21.361  1.00 77.03           H
ATOM   2076  CG1 ILE A 146     -14.100  -1.083 -20.586  1.00 77.03           C
ATOM   2077 1HG1 ILE A 146     -15.094  -1.325 -20.962  1.00 77.03           H
ATOM   2078 2HG1 ILE A 146     -13.827  -1.867 -19.879  1.00 77.03           H
ATOM   2079  CG2 ILE A 146     -13.564  -0.154 -22.885  1.00 77.03           C
ATOM   2080 1HG2 ILE A 146     -12.788  -0.105 -23.649  1.00 77.03           H
ATOM   2081 2HG2 ILE A 146     -14.479  -0.556 -23.322  1.00 77.03           H
ATOM   2082 3HG2 ILE A 146     -13.755   0.846 -22.497  1.00 77.03           H
ATOM   2083  CD1 ILE A 146     -14.135   0.268 -19.870  1.00 77.03           C
ATOM   2084 1HD1 ILE A 146     -13.145   0.495 -19.474  1.00 77.03           H
ATOM   2085 2HD1 ILE A 146     -14.432   1.045 -20.574  1.00 77.03           H
ATOM   2086 3HD1 ILE A 146     -14.853   0.227 -19.050  1.00 77.03           H
ATOM   2087  HN  ILE A 146     -11.931  -2.768 -20.392  1.00 77.03           H
ATOM   2088  N   ALA A 147     -10.665  -2.444 -23.327  1.00 76.84           N
ATOM   2089  CA  ALA A 147      -9.741  -2.395 -24.447  1.00 76.84           C
ATOM   2090  C   ALA A 147      -9.883  -3.674 -25.275  1.00 76.84           C
ATOM   2091  O   ALA A 147      -9.668  -3.661 -26.486  1.00 76.84           O
ATOM   2092  HA  ALA A 147     -10.013  -1.540 -25.066  1.00 76.84           H
ATOM   2093  CB  ALA A 147      -8.317  -2.193 -23.926  1.00 76.84           C
ATOM   2094 1HB  ALA A 147      -8.263  -1.257 -23.370  1.00 76.84           H
ATOM   2095 2HB  ALA A 147      -8.049  -3.021 -23.270  1.00 76.84           H
ATOM   2096 3HB  ALA A 147      -7.624  -2.157 -24.767  1.00 76.84           H
ATOM   2097  HN  ALA A 147     -10.236  -2.414 -22.424  1.00 76.84           H
ATOM   2098  N   ILE A 148     -10.243  -4.749 -24.589  1.00 73.28           N
ATOM   2099  CA  ILE A 148     -10.234  -6.066 -25.202  1.00 73.28           C
ATOM   2100  C   ILE A 148     -11.638  -6.396 -25.712  1.00 73.28           C
ATOM   2101  O   ILE A 148     -11.795  -6.927 -26.810  1.00 73.28           O
ATOM   2102  HA  ILE A 148      -9.558  -6.025 -26.055  1.00 73.28           H
ATOM   2103  CB  ILE A 148      -9.673  -7.106 -24.229  1.00 73.28           C
ATOM   2104  HB  ILE A 148     -10.216  -7.020 -23.288  1.00 73.28           H
ATOM   2105  CG1 ILE A 148      -8.198  -6.834 -23.927  1.00 73.28           C
ATOM   2106 1HG1 ILE A 148      -7.599  -7.033 -24.816  1.00 73.28           H
ATOM   2107 2HG1 ILE A 148      -8.062  -5.781 -23.680  1.00 73.28           H
ATOM   2108  CG2 ILE A 148      -9.899  -8.525 -24.754  1.00 73.28           C
ATOM   2109 1HG2 ILE A 148     -10.968  -8.702 -24.876  1.00 73.28           H
ATOM   2110 2HG2 ILE A 148      -9.400  -8.641 -25.716  1.00 73.28           H
ATOM   2111 3HG2 ILE A 148      -9.491  -9.244 -24.043  1.00 73.28           H
ATOM   2112  CD1 ILE A 148      -7.706  -7.704 -22.769  1.00 73.28           C
ATOM   2113 1HD1 ILE A 148      -8.292  -7.485 -21.876  1.00 73.28           H
ATOM   2114 2HD1 ILE A 148      -7.822  -8.756 -23.030  1.00 73.28           H
ATOM   2115 3HD1 ILE A 148      -6.655  -7.491 -22.575  1.00 73.28           H
ATOM   2116  HN  ILE A 148     -10.537  -4.729 -23.633  1.00 73.28           H
ATOM   2117  N   ALA A 149     -12.624  -6.068 -24.890  1.00 73.48           N
ATOM   2118  CA  ALA A 149     -13.996  -6.450 -25.177  1.00 73.48           C
ATOM   2119  C   ALA A 149     -14.569  -5.517 -26.245  1.00 73.48           C
ATOM   2120  O   ALA A 149     -15.267  -5.963 -27.155  1.00 73.48           O
ATOM   2121  HA  ALA A 149     -13.983  -7.469 -25.565  1.00 73.48           H
ATOM   2122  CB  ALA A 149     -14.814  -6.427 -23.884  1.00 73.48           C
ATOM   2123 1HB  ALA A 149     -14.383  -7.128 -23.169  1.00 73.48           H
ATOM   2124 2HB  ALA A 149     -14.798  -5.422 -23.462  1.00 73.48           H
ATOM   2125 3HB  ALA A 149     -15.843  -6.714 -24.099  1.00 73.48           H
ATOM   2126  HN  ALA A 149     -12.498  -5.551 -24.043  1.00 73.48           H
ATOM   2127  N   GLN A 150     -14.253  -4.239 -26.100  1.00 75.42           N
ATOM   2128  CA  GLN A 150     -14.765  -3.232 -27.014  1.00 75.42           C
ATOM   2129  C   GLN A 150     -13.632  -2.672 -27.877  1.00 75.42           C
ATOM   2130  O   GLN A 150     -13.612  -1.481 -28.184  1.00 75.42           O
ATOM   2131  HA  GLN A 150     -15.487  -3.753 -27.644  1.00 75.42           H
ATOM   2132  CB  GLN A 150     -15.480  -2.114 -26.254  1.00 75.42           C
ATOM   2133 1HB  GLN A 150     -14.779  -1.621 -25.580  1.00 75.42           H
ATOM   2134 2HB  GLN A 150     -15.831  -1.358 -26.956  1.00 75.42           H
ATOM   2135  CG  GLN A 150     -16.663  -2.663 -25.454  1.00 75.42           C
ATOM   2136 1HG  GLN A 150     -17.242  -3.346 -26.077  1.00 75.42           H
ATOM   2137 2HG  GLN A 150     -16.296  -3.240 -24.605  1.00 75.42           H
ATOM   2138  CD  GLN A 150     -17.563  -1.530 -24.958  1.00 75.42           C
ATOM   2139  OE1 GLN A 150     -17.329  -0.360 -25.211  1.00 75.42           O
ATOM   2140  NE2 GLN A 150     -18.604  -1.941 -24.238  1.00 75.42           N
ATOM   2141 1HE2 GLN A 150     -18.739  -2.917 -24.067  1.00 75.42           H
ATOM   2142 2HE2 GLN A 150     -19.251  -1.274 -23.869  1.00 75.42           H
ATOM   2143  HN  GLN A 150     -13.659  -3.888 -25.376  1.00 75.42           H
ATOM   2144  N   ALA A 151     -12.717  -3.557 -28.242  1.00 72.03           N
ATOM   2145  CA  ALA A 151     -11.498  -3.139 -28.914  1.00 72.03           C
ATOM   2146  C   ALA A 151     -11.857  -2.244 -30.101  1.00 72.03           C
ATOM   2147  O   ALA A 151     -11.141  -1.290 -30.402  1.00 72.03           O
ATOM   2148  HA  ALA A 151     -10.907  -2.564 -28.201  1.00 72.03           H
ATOM   2149  CB  ALA A 151     -10.698  -4.373 -29.335  1.00 72.03           C
ATOM   2150 1HB  ALA A 151     -10.443  -4.960 -28.452  1.00 72.03           H
ATOM   2151 2HB  ALA A 151     -11.297  -4.980 -30.014  1.00 72.03           H
ATOM   2152 3HB  ALA A 151      -9.784  -4.059 -29.839  1.00 72.03           H
ATOM   2153  HN  ALA A 151     -12.797  -4.542 -28.087  1.00 72.03           H
ATOM   2154  N   MET A 152     -12.965  -2.583 -30.744  1.00 68.44           N
ATOM   2155  CA  MET A 152     -13.396  -1.858 -31.927  1.00 68.44           C
ATOM   2156  C   MET A 152     -13.731  -0.404 -31.587  1.00 68.44           C
ATOM   2157  O   MET A 152     -13.351   0.511 -32.315  1.00 68.44           O
ATOM   2158  HA  MET A 152     -12.551  -1.891 -32.615  1.00 68.44           H
ATOM   2159  CB  MET A 152     -14.628  -2.540 -32.524  1.00 68.44           C
ATOM   2160 1HB  MET A 152     -15.361  -2.725 -31.739  1.00 68.44           H
ATOM   2161 2HB  MET A 152     -15.098  -1.878 -33.251  1.00 68.44           H
ATOM   2162  CG  MET A 152     -14.250  -3.861 -33.198  1.00 68.44           C
ATOM   2163 1HG  MET A 152     -13.290  -4.211 -32.818  1.00 68.44           H
ATOM   2164 2HG  MET A 152     -14.987  -4.626 -32.955  1.00 68.44           H
ATOM   2165  SD  MET A 152     -14.162  -3.640 -34.967  1.00 68.44           S
ATOM   2166  CE  MET A 152     -15.894  -3.762 -35.381  1.00 68.44           C
ATOM   2167 1HE  MET A 152     -16.273  -4.737 -35.075  1.00 68.44           H
ATOM   2168 2HE  MET A 152     -16.447  -2.978 -34.864  1.00 68.44           H
ATOM   2169 3HE  MET A 152     -16.019  -3.646 -36.458  1.00 68.44           H
ATOM   2170  HN  MET A 152     -13.562  -3.336 -30.469  1.00 68.44           H
ATOM   2171  N   ARG A 153     -14.440  -0.237 -30.480  1.00 69.40           N
ATOM   2172  CA  ARG A 153     -14.893   1.082 -30.073  1.00 69.40           C
ATOM   2173  C   ARG A 153     -13.811   1.783 -29.249  1.00 69.40           C
ATOM   2174  O   ARG A 153     -13.831   3.005 -29.103  1.00 69.40           O
ATOM   2175  HA  ARG A 153     -15.080   1.613 -31.007  1.00 69.40           H
ATOM   2176  CB  ARG A 153     -16.177   0.993 -29.246  1.00 69.40           C
ATOM   2177 1HB  ARG A 153     -16.030   0.306 -28.413  1.00 69.40           H
ATOM   2178 2HB  ARG A 153     -16.407   1.969 -28.818  1.00 69.40           H
ATOM   2179  CG  ARG A 153     -17.351   0.518 -30.106  1.00 69.40           C
ATOM   2180 1HG  ARG A 153     -17.466   1.177 -30.966  1.00 69.40           H
ATOM   2181 2HG  ARG A 153     -17.142  -0.479 -30.493  1.00 69.40           H
ATOM   2182  CD  ARG A 153     -18.649   0.496 -29.296  1.00 69.40           C
ATOM   2183 1HD  ARG A 153     -18.568  -0.225 -28.483  1.00 69.40           H
ATOM   2184 2HD  ARG A 153     -18.821   1.472 -28.842  1.00 69.40           H
ATOM   2185  NE  ARG A 153     -19.787   0.141 -30.174  1.00 69.40           N
ATOM   2186  HE  ARG A 153     -19.594  -0.051 -31.136  1.00 69.40           H
ATOM   2187  CZ  ARG A 153     -21.059   0.062 -29.760  1.00 69.40           C
ATOM   2188  NH1 ARG A 153     -21.374   0.309 -28.482  1.00 69.40           N
ATOM   2189 1HH1 ARG A 153     -20.659   0.555 -27.828  1.00 69.40           H
ATOM   2190 2HH1 ARG A 153     -22.326   0.247 -28.181  1.00 69.40           H
ATOM   2191  NH2 ARG A 153     -22.010  -0.269 -30.644  1.00 69.40           N
ATOM   2192 1HH2 ARG A 153     -22.964  -0.333 -30.352  1.00 69.40           H
ATOM   2193 2HH2 ARG A 153     -21.766  -0.452 -31.596  1.00 69.40           H
ATOM   2194  HN  ARG A 153     -14.705  -0.982 -29.868  1.00 69.40           H
ATOM   2195  N   ALA A 154     -12.893   0.981 -28.731  1.00 69.50           N
ATOM   2196  CA  ALA A 154     -11.946   1.466 -27.742  1.00 69.50           C
ATOM   2197  C   ALA A 154     -11.054   2.534 -28.377  1.00 69.50           C
ATOM   2198  O   ALA A 154     -10.532   3.405 -27.683  1.00 69.50           O
ATOM   2199  HA  ALA A 154     -12.517   1.917 -26.930  1.00 69.50           H
ATOM   2200  CB  ALA A 154     -11.141   0.290 -27.185  1.00 69.50           C
ATOM   2201 1HB  ALA A 154     -11.819  -0.425 -26.719  1.00 69.50           H
ATOM   2202 2HB  ALA A 154     -10.601  -0.197 -27.996  1.00 69.50           H
ATOM   2203 3HB  ALA A 154     -10.431   0.655 -26.443  1.00 69.50           H
ATOM   2204  HN  ALA A 154     -12.791   0.017 -28.977  1.00 69.50           H
ATOM   2205  N   HIS A 155     -10.907   2.432 -29.690  1.00 69.23           N
ATOM   2206  CA  HIS A 155      -9.993   3.303 -30.411  1.00 69.23           C
ATOM   2207  C   HIS A 155     -10.600   4.702 -30.525  1.00 69.23           C
ATOM   2208  O   HIS A 155      -9.939   5.696 -30.224  1.00 69.23           O
ATOM   2209  HA  HIS A 155      -9.081   3.359 -29.816  1.00 69.23           H
ATOM   2210  CB  HIS A 155      -9.628   2.702 -31.770  1.00 69.23           C
ATOM   2211 1HB  HIS A 155      -9.340   1.660 -31.629  1.00 69.23           H
ATOM   2212 2HB  HIS A 155     -10.513   2.705 -32.406  1.00 69.23           H
ATOM   2213  CG  HIS A 155      -8.511   3.427 -32.482  1.00 69.23           C
ATOM   2214  ND1 HIS A 155      -8.734   4.489 -33.340  1.00 69.23           N
ATOM   2215  HD1 HIS A 155      -9.627   4.877 -33.571  1.00 69.23           H
ATOM   2216  CD2 HIS A 155      -7.162   3.231 -32.454  1.00 69.23           C
ATOM   2217  HD2 HIS A 155      -6.640   2.469 -31.875  1.00 69.23           H
ATOM   2218  CE1 HIS A 155      -7.565   4.906 -33.802  1.00 69.23           C
ATOM   2219  HE1 HIS A 155      -7.408   5.729 -34.499  1.00 69.23           H
ATOM   2220  NE2 HIS A 155      -6.591   4.125 -33.252  1.00 69.23           N
ATOM   2221  HN  HIS A 155     -11.398   1.772 -30.258  1.00 69.23           H
ATOM   2222  N   THR A 156     -11.851   4.737 -30.960  1.00 73.17           N
ATOM   2223  CA  THR A 156     -12.521   6.001 -31.212  1.00 73.17           C
ATOM   2224  C   THR A 156     -12.752   6.753 -29.900  1.00 73.17           C
ATOM   2225  O   THR A 156     -12.898   7.974 -29.898  1.00 73.17           O
ATOM   2226  HA  THR A 156     -11.866   6.621 -31.825  1.00 73.17           H
ATOM   2227  CB  THR A 156     -13.812   5.707 -31.980  1.00 73.17           C
ATOM   2228  HB  THR A 156     -14.514   6.536 -31.893  1.00 73.17           H
ATOM   2229  OG1 THR A 156     -14.258   4.464 -31.445  1.00 73.17           O
ATOM   2230  HG1 THR A 156     -14.220   4.488 -30.446  1.00 73.17           H
ATOM   2231  CG2 THR A 156     -13.558   5.406 -33.458  1.00 73.17           C
ATOM   2232 1HG2 THR A 156     -12.909   4.535 -33.546  1.00 73.17           H
ATOM   2233 2HG2 THR A 156     -13.077   6.265 -33.926  1.00 73.17           H
ATOM   2234 3HG2 THR A 156     -14.506   5.205 -33.956  1.00 73.17           H
ATOM   2235  HN  THR A 156     -12.403   3.922 -31.139  1.00 73.17           H
ATOM   2236  N   TRP A 157     -12.780   5.992 -28.816  1.00 79.72           N
ATOM   2237  CA  TRP A 157     -13.139   6.546 -27.521  1.00 79.72           C
ATOM   2238  C   TRP A 157     -11.846   6.845 -26.759  1.00 79.72           C
ATOM   2239  O   TRP A 157     -11.873   7.076 -25.552  1.00 79.72           O
ATOM   2240  HA  TRP A 157     -13.691   7.470 -27.696  1.00 79.72           H
ATOM   2241  CB  TRP A 157     -14.076   5.604 -26.763  1.00 79.72           C
ATOM   2242 1HB  TRP A 157     -13.676   4.592 -26.813  1.00 79.72           H
ATOM   2243 2HB  TRP A 157     -14.088   5.890 -25.711  1.00 79.72           H
ATOM   2244  CG  TRP A 157     -15.512   5.596 -27.291  1.00 79.72           C
ATOM   2245  CD1 TRP A 157     -15.931   5.809 -28.546  1.00 79.72           C
ATOM   2246  HD1 TRP A 157     -15.269   6.024 -29.385  1.00 79.72           H
ATOM   2247  CD2 TRP A 157     -16.709   5.353 -26.523  1.00 79.72           C
ATOM   2248  NE1 TRP A 157     -17.304   5.722 -28.643  1.00 79.72           N
ATOM   2249  HE1 TRP A 157     -17.848   5.842 -29.473  1.00 79.72           H
ATOM   2250  CE2 TRP A 157     -17.793   5.436 -27.373  1.00 79.72           C
ATOM   2251  CE3 TRP A 157     -16.871   5.073 -25.155  1.00 79.72           C
ATOM   2252  HE3 TRP A 157     -16.032   5.003 -24.463  1.00 79.72           H
ATOM   2253  CZ2 TRP A 157     -19.115   5.251 -26.951  1.00 79.72           C
ATOM   2254  HZ2 TRP A 157     -19.954   5.321 -27.642  1.00 79.72           H
ATOM   2255  CZ3 TRP A 157     -18.199   4.891 -24.748  1.00 79.72           C
ATOM   2256  HZ3 TRP A 157     -18.381   4.671 -23.696  1.00 79.72           H
ATOM   2257  CH2 TRP A 157     -19.300   4.971 -25.592  1.00 79.72           C
ATOM   2258  HH2 TRP A 157     -20.305   4.816 -25.197  1.00 79.72           H
ATOM   2259  HN  TRP A 157     -12.562   5.016 -28.812  1.00 79.72           H
ATOM   2260  N   ARG A 158     -10.745   6.830 -27.497  1.00 78.42           N
ATOM   2261  CA  ARG A 158      -9.431   6.871 -26.880  1.00 78.42           C
ATOM   2262  C   ARG A 158      -9.257   8.168 -26.087  1.00 78.42           C
ATOM   2263  O   ARG A 158      -8.795   8.146 -24.947  1.00 78.42           O
ATOM   2264  HA  ARG A 158      -9.404   6.003 -26.221  1.00 78.42           H
ATOM   2265  CB  ARG A 158      -8.325   6.773 -27.932  1.00 78.42           C
ATOM   2266 1HB  ARG A 158      -8.477   5.882 -28.542  1.00 78.42           H
ATOM   2267 2HB  ARG A 158      -8.378   7.631 -28.603  1.00 78.42           H
ATOM   2268  CG  ARG A 158      -6.945   6.717 -27.274  1.00 78.42           C
ATOM   2269 1HG  ARG A 158      -6.787   7.615 -26.676  1.00 78.42           H
ATOM   2270 2HG  ARG A 158      -6.896   5.868 -26.593  1.00 78.42           H
ATOM   2271  CD  ARG A 158      -5.840   6.598 -28.326  1.00 78.42           C
ATOM   2272 1HD  ARG A 158      -6.035   5.744 -28.975  1.00 78.42           H
ATOM   2273 2HD  ARG A 158      -5.833   7.484 -28.960  1.00 78.42           H
ATOM   2274  NE  ARG A 158      -4.526   6.440 -27.664  1.00 78.42           N
ATOM   2275  HE  ARG A 158      -4.468   6.631 -26.684  1.00 78.42           H
ATOM   2276  CZ  ARG A 158      -3.408   6.056 -28.296  1.00 78.42           C
ATOM   2277  NH1 ARG A 158      -3.427   5.787 -29.608  1.00 78.42           N
ATOM   2278 1HH1 ARG A 158      -4.279   5.871 -30.124  1.00 78.42           H
ATOM   2279 2HH1 ARG A 158      -2.588   5.501 -30.072  1.00 78.42           H
ATOM   2280  NH2 ARG A 158      -2.271   5.946 -27.595  1.00 78.42           N
ATOM   2281 1HH2 ARG A 158      -1.428   5.661 -28.051  1.00 78.42           H
ATOM   2282 2HH2 ARG A 158      -2.266   6.149 -26.616  1.00 78.42           H
ATOM   2283  HN  ARG A 158     -10.742   6.791 -28.496  1.00 78.42           H
ATOM   2284  N   GLU A 159      -9.636   9.268 -26.722  1.00 81.39           N
ATOM   2285  CA  GLU A 159      -9.434  10.580 -26.132  1.00 81.39           C
ATOM   2286  C   GLU A 159     -10.328  10.753 -24.903  1.00 81.39           C
ATOM   2287  O   GLU A 159      -9.865  11.191 -23.851  1.00 81.39           O
ATOM   2288  HA  GLU A 159      -8.386  10.605 -25.834  1.00 81.39           H
ATOM   2289  CB  GLU A 159      -9.691  11.687 -27.157  1.00 81.39           C
ATOM   2290 1HB  GLU A 159     -10.644  11.512 -27.655  1.00 81.39           H
ATOM   2291 2HB  GLU A 159      -9.633  12.660 -26.668  1.00 81.39           H
ATOM   2292  CG  GLU A 159      -8.616  11.686 -28.246  1.00 81.39           C
ATOM   2293 1HG  GLU A 159      -7.629  11.736 -27.787  1.00 81.39           H
ATOM   2294 2HG  GLU A 159      -8.662  10.752 -28.805  1.00 81.39           H
ATOM   2295  CD  GLU A 159      -8.802  12.868 -29.199  1.00 81.39           C
ATOM   2296  OE1 GLU A 159      -7.840  13.150 -29.947  1.00 81.39           O
ATOM   2297  OE2 GLU A 159      -9.900  13.463 -29.159  1.00 81.39           O
ATOM   2298  HN  GLU A 159     -10.073   9.271 -27.621  1.00 81.39           H
ATOM   2299  N   LYS A 160     -11.593  10.398 -25.076  1.00 84.92           N
ATOM   2300  CA  LYS A 160     -12.549  10.480 -23.985  1.00 84.92           C
ATOM   2301  C   LYS A 160     -12.032   9.664 -22.798  1.00 84.92           C
ATOM   2302  O   LYS A 160     -12.100  10.113 -21.655  1.00 84.92           O
ATOM   2303  HA  LYS A 160     -12.613  11.525 -23.683  1.00 84.92           H
ATOM   2304  CB  LYS A 160     -13.941  10.060 -24.460  1.00 84.92           C
ATOM   2305 1HB  LYS A 160     -13.885   9.089 -24.953  1.00 84.92           H
ATOM   2306 2HB  LYS A 160     -14.603   9.942 -23.601  1.00 84.92           H
ATOM   2307  CG  LYS A 160     -14.527  11.094 -25.423  1.00 84.92           C
ATOM   2308 1HG  LYS A 160     -14.522  12.078 -24.954  1.00 84.92           H
ATOM   2309 2HG  LYS A 160     -13.901  11.162 -26.313  1.00 84.92           H
ATOM   2310  CD  LYS A 160     -15.956  10.722 -25.825  1.00 84.92           C
ATOM   2311 1HD  LYS A 160     -15.952   9.771 -26.356  1.00 84.92           H
ATOM   2312 2HD  LYS A 160     -16.565  10.586 -24.931  1.00 84.92           H
ATOM   2313  CE  LYS A 160     -16.576  11.805 -26.710  1.00 84.92           C
ATOM   2314 1HE  LYS A 160     -16.557  12.763 -26.191  1.00 84.92           H
ATOM   2315 2HE  LYS A 160     -15.984  11.923 -27.618  1.00 84.92           H
ATOM   2316  NZ  LYS A 160     -17.969  11.452 -27.062  1.00 84.92           N
ATOM   2317 1HZ  LYS A 160     -18.368  12.183 -27.640  1.00 84.92           H
ATOM   2318 2HZ  LYS A 160     -17.977  10.576 -27.573  1.00 84.92           H
ATOM   2319 3HZ  LYS A 160     -18.517  11.354 -26.215  1.00 84.92           H
ATOM   2320  HN  LYS A 160     -11.966  10.062 -25.940  1.00 84.92           H
ATOM   2321  N   ARG A 161     -11.528   8.479 -23.110  1.00 86.15           N
ATOM   2322  CA  ARG A 161     -11.030   7.583 -22.080  1.00 86.15           C
ATOM   2323  C   ARG A 161      -9.890   8.246 -21.305  1.00 86.15           C
ATOM   2324  O   ARG A 161      -9.766   8.058 -20.096  1.00 86.15           O
ATOM   2325  HA  ARG A 161     -11.888   7.397 -21.434  1.00 86.15           H
ATOM   2326  CB  ARG A 161     -10.529   6.271 -22.687  1.00 86.15           C
ATOM   2327 1HB  ARG A 161      -9.897   6.483 -23.549  1.00 86.15           H
ATOM   2328 2HB  ARG A 161      -9.912   5.742 -21.961  1.00 86.15           H
ATOM   2329  CG  ARG A 161     -11.700   5.382 -23.113  1.00 86.15           C
ATOM   2330 1HG  ARG A 161     -12.222   5.014 -22.230  1.00 86.15           H
ATOM   2331 2HG  ARG A 161     -12.417   5.969 -23.686  1.00 86.15           H
ATOM   2332  CD  ARG A 161     -11.213   4.199 -23.953  1.00 86.15           C
ATOM   2333 1HD  ARG A 161     -12.063   3.691 -24.408  1.00 86.15           H
ATOM   2334 2HD  ARG A 161     -10.581   4.556 -24.767  1.00 86.15           H
ATOM   2335  NE  ARG A 161     -10.455   3.253 -23.103  1.00 86.15           N
ATOM   2336  HE  ARG A 161     -10.491   3.381 -22.112  1.00 86.15           H
ATOM   2337  CZ  ARG A 161      -9.724   2.236 -23.579  1.00 86.15           C
ATOM   2338  NH1 ARG A 161      -9.641   2.017 -24.899  1.00 86.15           N
ATOM   2339 1HH1 ARG A 161     -10.126   2.616 -25.536  1.00 86.15           H
ATOM   2340 2HH1 ARG A 161      -9.093   1.256 -25.246  1.00 86.15           H
ATOM   2341  NH2 ARG A 161      -9.078   1.440 -22.716  1.00 86.15           N
ATOM   2342 1HH2 ARG A 161      -8.528   0.677 -23.055  1.00 86.15           H
ATOM   2343 2HH2 ARG A 161      -9.145   1.610 -21.733  1.00 86.15           H
ATOM   2344  HN  ARG A 161     -11.456   8.131 -24.045  1.00 86.15           H
ATOM   2345  N   LEU A 162      -9.086   9.007 -22.033  1.00 87.53           N
ATOM   2346  CA  LEU A 162      -7.939   9.670 -21.436  1.00 87.53           C
ATOM   2347  C   LEU A 162      -8.426  10.747 -20.464  1.00 87.53           C
ATOM   2348  O   LEU A 162      -7.869  10.908 -19.380  1.00 87.53           O
ATOM   2349  HA  LEU A 162      -7.387   8.919 -20.870  1.00 87.53           H
ATOM   2350  CB  LEU A 162      -7.001  10.200 -22.522  1.00 87.53           C
ATOM   2351 1HB  LEU A 162      -6.795   9.390 -23.222  1.00 87.53           H
ATOM   2352 2HB  LEU A 162      -7.524  10.977 -23.078  1.00 87.53           H
ATOM   2353  CG  LEU A 162      -5.667  10.769 -22.036  1.00 87.53           C
ATOM   2354  HG  LEU A 162      -5.872  11.501 -21.255  1.00 87.53           H
ATOM   2355  CD1 LEU A 162      -4.798   9.675 -21.413  1.00 87.53           C
ATOM   2356 1HD1 LEU A 162      -5.320   9.235 -20.564  1.00 87.53           H
ATOM   2357 2HD1 LEU A 162      -4.598   8.902 -22.156  1.00 87.53           H
ATOM   2358 3HD1 LEU A 162      -3.855  10.107 -21.077  1.00 87.53           H
ATOM   2359  CD2 LEU A 162      -4.941  11.504 -23.165  1.00 87.53           C
ATOM   2360 1HD2 LEU A 162      -4.748  10.812 -23.984  1.00 87.53           H
ATOM   2361 2HD2 LEU A 162      -5.562  12.326 -23.522  1.00 87.53           H
ATOM   2362 3HD2 LEU A 162      -3.996  11.899 -22.793  1.00 87.53           H
ATOM   2363  HN  LEU A 162      -9.209   9.174 -23.011  1.00 87.53           H
ATOM   2364  N   LEU A 163      -9.461  11.457 -20.889  1.00 89.88           N
ATOM   2365  CA  LEU A 163     -10.035  12.509 -20.067  1.00 89.88           C
ATOM   2366  C   LEU A 163     -10.587  11.898 -18.777  1.00 89.88           C
ATOM   2367  O   LEU A 163     -10.316  12.395 -17.685  1.00 89.88           O
ATOM   2368  HA  LEU A 163      -9.230  13.196 -19.806  1.00 89.88           H
ATOM   2369  CB  LEU A 163     -11.071  13.306 -20.862  1.00 89.88           C
ATOM   2370 1HB  LEU A 163     -10.609  13.636 -21.793  1.00 89.88           H
ATOM   2371 2HB  LEU A 163     -11.887  12.636 -21.131  1.00 89.88           H
ATOM   2372  CG  LEU A 163     -11.662  14.528 -20.157  1.00 89.88           C
ATOM   2373  HG  LEU A 163     -12.043  14.211 -19.186  1.00 89.88           H
ATOM   2374  CD1 LEU A 163     -10.587  15.586 -19.898  1.00 89.88           C
ATOM   2375 1HD1 LEU A 163      -9.806  15.162 -19.267  1.00 89.88           H
ATOM   2376 2HD1 LEU A 163     -10.155  15.904 -20.847  1.00 89.88           H
ATOM   2377 3HD1 LEU A 163     -11.035  16.443 -19.396  1.00 89.88           H
ATOM   2378  CD2 LEU A 163     -12.846  15.095 -20.944  1.00 89.88           C
ATOM   2379 1HD2 LEU A 163     -12.513  15.393 -21.938  1.00 89.88           H
ATOM   2380 2HD2 LEU A 163     -13.621  14.334 -21.033  1.00 89.88           H
ATOM   2381 3HD2 LEU A 163     -13.247  15.963 -20.420  1.00 89.88           H
ATOM   2382  HN  LEU A 163      -9.905  11.324 -21.775  1.00 89.88           H
ATOM   2383  N   TYR A 164     -11.351  10.829 -18.946  1.00 90.87           N
ATOM   2384  CA  TYR A 164     -11.937  10.140 -17.809  1.00 90.87           C
ATOM   2385  C   TYR A 164     -10.851   9.617 -16.867  1.00 90.87           C
ATOM   2386  O   TYR A 164     -11.015   9.644 -15.648  1.00 90.87           O
ATOM   2387  HA  TYR A 164     -12.563  10.852 -17.270  1.00 90.87           H
ATOM   2388  CB  TYR A 164     -12.709   8.953 -18.387  1.00 90.87           C
ATOM   2389 1HB  TYR A 164     -12.098   8.471 -19.149  1.00 90.87           H
ATOM   2390 2HB  TYR A 164     -12.872   8.219 -17.598  1.00 90.87           H
ATOM   2391  CG  TYR A 164     -14.060   9.329 -19.000  1.00 90.87           C
ATOM   2392  CD1 TYR A 164     -15.029   9.926 -18.220  1.00 90.87           C
ATOM   2393  HD1 TYR A 164     -14.833  10.130 -17.168  1.00 90.87           H
ATOM   2394  CD2 TYR A 164     -14.309   9.070 -20.333  1.00 90.87           C
ATOM   2395  HD2 TYR A 164     -13.543   8.598 -20.948  1.00 90.87           H
ATOM   2396  CE1 TYR A 164     -16.301  10.279 -18.797  1.00 90.87           C
ATOM   2397  HE1 TYR A 164     -17.075  10.752 -18.193  1.00 90.87           H
ATOM   2398  CE2 TYR A 164     -15.580   9.423 -20.909  1.00 90.87           C
ATOM   2399  HE2 TYR A 164     -15.789   9.225 -21.961  1.00 90.87           H
ATOM   2400  CZ  TYR A 164     -16.513  10.011 -20.113  1.00 90.87           C
ATOM   2401  OH  TYR A 164     -17.713  10.345 -20.658  1.00 90.87           O
ATOM   2402  HH  TYR A 164     -17.723  10.114 -21.631  1.00 90.87           H
ATOM   2403  HN  TYR A 164     -11.572  10.435 -19.838  1.00 90.87           H
ATOM   2404  N   SER A 165      -9.765   9.152 -17.467  1.00 92.24           N
ATOM   2405  CA  SER A 165      -8.640   8.650 -16.696  1.00 92.24           C
ATOM   2406  C   SER A 165      -8.130   9.737 -15.748  1.00 92.24           C
ATOM   2407  O   SER A 165      -7.749   9.448 -14.614  1.00 92.24           O
ATOM   2408  HA  SER A 165      -9.031   7.803 -16.132  1.00 92.24           H
ATOM   2409  CB  SER A 165      -7.512   8.174 -17.613  1.00 92.24           C
ATOM   2410 1HB  SER A 165      -6.572   8.177 -17.063  1.00 92.24           H
ATOM   2411 2HB  SER A 165      -7.701   7.144 -17.916  1.00 92.24           H
ATOM   2412  OG  SER A 165      -7.385   8.993 -18.773  1.00 92.24           O
ATOM   2413  HG  SER A 165      -7.288   9.952 -18.506  1.00 92.24           H
ATOM   2414  HN  SER A 165      -9.647   9.114 -18.459  1.00 92.24           H
ATOM   2415  N   LYS A 166      -8.139  10.965 -16.246  1.00 93.73           N
ATOM   2416  CA  LYS A 166      -7.627  12.087 -15.479  1.00 93.73           C
ATOM   2417  C   LYS A 166      -8.523  12.319 -14.261  1.00 93.73           C
ATOM   2418  O   LYS A 166      -8.033  12.456 -13.141  1.00 93.73           O
ATOM   2419  HA  LYS A 166      -6.631  11.816 -15.128  1.00 93.73           H
ATOM   2420  CB  LYS A 166      -7.472  13.320 -16.372  1.00 93.73           C
ATOM   2421 1HB  LYS A 166      -8.387  13.478 -16.942  1.00 93.73           H
ATOM   2422 2HB  LYS A 166      -7.325  14.205 -15.753  1.00 93.73           H
ATOM   2423  CG  LYS A 166      -6.290  13.158 -17.330  1.00 93.73           C
ATOM   2424 1HG  LYS A 166      -5.377  12.987 -16.760  1.00 93.73           H
ATOM   2425 2HG  LYS A 166      -6.443  12.281 -17.957  1.00 93.73           H
ATOM   2426  CD  LYS A 166      -6.123  14.399 -18.209  1.00 93.73           C
ATOM   2427 1HD  LYS A 166      -7.016  14.539 -18.819  1.00 93.73           H
ATOM   2428 2HD  LYS A 166      -6.024  15.284 -17.581  1.00 93.73           H
ATOM   2429  CE  LYS A 166      -4.897  14.269 -19.114  1.00 93.73           C
ATOM   2430 1HE  LYS A 166      -4.017  14.036 -18.514  1.00 93.73           H
ATOM   2431 2HE  LYS A 166      -5.036  13.440 -19.809  1.00 93.73           H
ATOM   2432  NZ  LYS A 166      -4.672  15.523 -19.867  1.00 93.73           N
ATOM   2433 1HZ  LYS A 166      -3.870  15.412 -20.477  1.00 93.73           H
ATOM   2434 2HZ  LYS A 166      -5.493  15.734 -20.424  1.00 93.73           H
ATOM   2435 3HZ  LYS A 166      -4.500  16.281 -19.217  1.00 93.73           H
ATOM   2436  HN  LYS A 166      -8.488  11.197 -17.154  1.00 93.73           H
ATOM   2437  N   MET A 167      -9.822  12.356 -14.520  1.00 95.31           N
ATOM   2438  CA  MET A 167     -10.790  12.594 -13.463  1.00 95.31           C
ATOM   2439  C   MET A 167     -10.761  11.467 -12.429  1.00 95.31           C
ATOM   2440  O   MET A 167     -10.804  11.723 -11.227  1.00 95.31           O
ATOM   2441  HA  MET A 167     -10.490  13.533 -12.997  1.00 95.31           H
ATOM   2442  CB  MET A 167     -12.192  12.697 -14.068  1.00 95.31           C
ATOM   2443 1HB  MET A 167     -12.404  11.805 -14.657  1.00 95.31           H
ATOM   2444 2HB  MET A 167     -12.934  12.737 -13.271  1.00 95.31           H
ATOM   2445  CG  MET A 167     -12.318  13.940 -14.952  1.00 95.31           C
ATOM   2446 1HG  MET A 167     -11.999  14.823 -14.399  1.00 95.31           H
ATOM   2447 2HG  MET A 167     -11.660  13.850 -15.816  1.00 95.31           H
ATOM   2448  SD  MET A 167     -14.008  14.136 -15.492  1.00 95.31           S
ATOM   2449  CE  MET A 167     -14.142  12.745 -16.603  1.00 95.31           C
ATOM   2450 1HE  MET A 167     -13.407  12.846 -17.402  1.00 95.31           H
ATOM   2451 2HE  MET A 167     -13.957  11.822 -16.054  1.00 95.31           H
ATOM   2452 3HE  MET A 167     -15.144  12.718 -17.032  1.00 95.31           H
ATOM   2453  HN  MET A 167     -10.214  12.226 -15.431  1.00 95.31           H
ATOM   2454  N   VAL A 168     -10.689  10.245 -12.935  1.00 95.41           N
ATOM   2455  CA  VAL A 168     -10.690   9.077 -12.071  1.00 95.41           C
ATOM   2456  C   VAL A 168      -9.485   9.143 -11.130  1.00 95.41           C
ATOM   2457  O   VAL A 168      -9.605   8.854  -9.940  1.00 95.41           O
ATOM   2458  HA  VAL A 168     -11.602   9.108 -11.475  1.00 95.41           H
ATOM   2459  CB  VAL A 168     -10.719   7.801 -12.916  1.00 95.41           C
ATOM   2460  HB  VAL A 168      -9.932   7.878 -13.666  1.00 95.41           H
ATOM   2461  CG1 VAL A 168     -10.430   6.568 -12.057  1.00 95.41           C
ATOM   2462 1HG1 VAL A 168      -9.443   6.664 -11.603  1.00 95.41           H
ATOM   2463 2HG1 VAL A 168     -11.184   6.486 -11.274  1.00 95.41           H
ATOM   2464 3HG1 VAL A 168     -10.457   5.676 -12.682  1.00 95.41           H
ATOM   2465  CG2 VAL A 168     -12.054   7.659 -13.648  1.00 95.41           C
ATOM   2466 1HG2 VAL A 168     -12.865   7.614 -12.920  1.00 95.41           H
ATOM   2467 2HG2 VAL A 168     -12.202   8.516 -14.304  1.00 95.41           H
ATOM   2468 3HG2 VAL A 168     -12.048   6.744 -14.241  1.00 95.41           H
ATOM   2469  HN  VAL A 168     -10.632  10.047 -13.913  1.00 95.41           H
ATOM   2470  N   CYS A 169      -8.351   9.526 -11.698  1.00 95.91           N
ATOM   2471  CA  CYS A 169      -7.119   9.603 -10.932  1.00 95.91           C
ATOM   2472  C   CYS A 169      -7.319  10.614  -9.801  1.00 95.91           C
ATOM   2473  O   CYS A 169      -6.967  10.344  -8.654  1.00 95.91           O
ATOM   2474  HA  CYS A 169      -6.936   8.606 -10.532  1.00 95.91           H
ATOM   2475  CB  CYS A 169      -5.924   9.965 -11.817  1.00 95.91           C
ATOM   2476 1HB  CYS A 169      -6.151  10.857 -12.402  1.00 95.91           H
ATOM   2477 2HB  CYS A 169      -5.060  10.203 -11.196  1.00 95.91           H
ATOM   2478  SG  CYS A 169      -5.526   8.571 -12.933  1.00 95.91           S
ATOM   2479  HG  CYS A 169      -6.400   8.898 -13.881  1.00 95.91           H
ATOM   2480  HN  CYS A 169      -8.266   9.779 -12.662  1.00 95.91           H
ATOM   2481  N   PHE A 170      -7.882  11.756 -10.165  1.00 96.48           N
ATOM   2482  CA  PHE A 170      -8.124  12.813  -9.197  1.00 96.48           C
ATOM   2483  C   PHE A 170      -9.035  12.325  -8.069  1.00 96.48           C
ATOM   2484  O   PHE A 170      -8.751  12.553  -6.894  1.00 96.48           O
ATOM   2485  HA  PHE A 170      -7.157  13.099  -8.783  1.00 96.48           H
ATOM   2486  CB  PHE A 170      -8.822  13.952  -9.943  1.00 96.48           C
ATOM   2487 1HB  PHE A 170      -8.200  14.256 -10.785  1.00 96.48           H
ATOM   2488 2HB  PHE A 170      -9.759  13.581 -10.357  1.00 96.48           H
ATOM   2489  CG  PHE A 170      -9.113  15.178  -9.075  1.00 96.48           C
ATOM   2490  CD1 PHE A 170     -10.355  15.360  -8.551  1.00 96.48           C
ATOM   2491  HD1 PHE A 170     -11.142  14.632  -8.748  1.00 96.48           H
ATOM   2492  CD2 PHE A 170      -8.131  16.086  -8.828  1.00 96.48           C
ATOM   2493  HD2 PHE A 170      -7.136  15.940  -9.249  1.00 96.48           H
ATOM   2494  CE1 PHE A 170     -10.625  16.497  -7.745  1.00 96.48           C
ATOM   2495  HE1 PHE A 170     -11.620  16.643  -7.325  1.00 96.48           H
ATOM   2496  CE2 PHE A 170      -8.402  17.223  -8.023  1.00 96.48           C
ATOM   2497  HE2 PHE A 170      -7.614  17.951  -7.825  1.00 96.48           H
ATOM   2498  CZ  PHE A 170      -9.643  17.405  -7.498  1.00 96.48           C
ATOM   2499  HZ  PHE A 170      -9.851  18.278  -6.880  1.00 96.48           H
ATOM   2500  HN  PHE A 170      -8.172  11.965 -11.099  1.00 96.48           H
ATOM   2501  N   THR A 171     -10.112  11.662  -8.465  1.00 96.56           N
ATOM   2502  CA  THR A 171     -11.076  11.157  -7.503  1.00 96.56           C
ATOM   2503  C   THR A 171     -10.403  10.180  -6.537  1.00 96.56           C
ATOM   2504  O   THR A 171     -10.710  10.169  -5.346  1.00 96.56           O
ATOM   2505  HA  THR A 171     -11.440  11.995  -6.908  1.00 96.56           H
ATOM   2506  CB  THR A 171     -12.240  10.539  -8.280  1.00 96.56           C
ATOM   2507  HB  THR A 171     -11.914   9.659  -8.834  1.00 96.56           H
ATOM   2508  OG1 THR A 171     -12.739  11.614  -9.072  1.00 96.56           O
ATOM   2509  HG1 THR A 171     -12.307  11.603  -9.974  1.00 96.56           H
ATOM   2510  CG2 THR A 171     -13.416  10.166  -7.375  1.00 96.56           C
ATOM   2511 1HG2 THR A 171     -13.785  11.060  -6.872  1.00 96.56           H
ATOM   2512 2HG2 THR A 171     -13.086   9.440  -6.631  1.00 96.56           H
ATOM   2513 3HG2 THR A 171     -14.214   9.732  -7.977  1.00 96.56           H
ATOM   2514  HN  THR A 171     -10.329  11.470  -9.422  1.00 96.56           H
ATOM   2515  N   ILE A 172      -9.499   9.383  -7.086  1.00 96.10           N
ATOM   2516  CA  ILE A 172      -8.817   8.370  -6.299  1.00 96.10           C
ATOM   2517  C   ILE A 172      -7.982   9.051  -5.212  1.00 96.10           C
ATOM   2518  O   ILE A 172      -7.999   8.630  -4.056  1.00 96.10           O
ATOM   2519  HA  ILE A 172      -9.582   7.762  -5.816  1.00 96.10           H
ATOM   2520  CB  ILE A 172      -8.007   7.442  -7.205  1.00 96.10           C
ATOM   2521  HB  ILE A 172      -7.487   8.053  -7.943  1.00 96.10           H
ATOM   2522  CG1 ILE A 172      -8.924   6.488  -7.974  1.00 96.10           C
ATOM   2523 1HG1 ILE A 172      -9.390   5.788  -7.281  1.00 96.10           H
ATOM   2524 2HG1 ILE A 172      -9.729   7.053  -8.445  1.00 96.10           H
ATOM   2525  CG2 ILE A 172      -6.939   6.691  -6.408  1.00 96.10           C
ATOM   2526 1HG2 ILE A 172      -6.260   7.407  -5.945  1.00 96.10           H
ATOM   2527 2HG2 ILE A 172      -7.418   6.092  -5.633  1.00 96.10           H
ATOM   2528 3HG2 ILE A 172      -6.378   6.038  -7.077  1.00 96.10           H
ATOM   2529  CD1 ILE A 172      -8.143   5.716  -9.040  1.00 96.10           C
ATOM   2530 1HD1 ILE A 172      -7.699   6.419  -9.745  1.00 96.10           H
ATOM   2531 2HD1 ILE A 172      -7.355   5.134  -8.562  1.00 96.10           H
ATOM   2532 3HD1 ILE A 172      -8.819   5.046  -9.571  1.00 96.10           H
ATOM   2533  HN  ILE A 172      -9.230   9.422  -8.049  1.00 96.10           H
ATOM   2534  N   TRP A 173      -7.271  10.091  -5.622  1.00 96.53           N
ATOM   2535  CA  TRP A 173      -6.381  10.794  -4.713  1.00 96.53           C
ATOM   2536  C   TRP A 173      -7.227  11.373  -3.577  1.00 96.53           C
ATOM   2537  O   TRP A 173      -6.871  11.245  -2.407  1.00 96.53           O
ATOM   2538  HA  TRP A 173      -5.670  10.070  -4.317  1.00 96.53           H
ATOM   2539  CB  TRP A 173      -5.568  11.857  -5.455  1.00 96.53           C
ATOM   2540 1HB  TRP A 173      -6.213  12.351  -6.182  1.00 96.53           H
ATOM   2541 2HB  TRP A 173      -5.249  12.618  -4.743  1.00 96.53           H
ATOM   2542  CG  TRP A 173      -4.337  11.306  -6.178  1.00 96.53           C
ATOM   2543  CD1 TRP A 173      -4.131  11.207  -7.498  1.00 96.53           C
ATOM   2544  HD1 TRP A 173      -4.849  11.520  -8.256  1.00 96.53           H
ATOM   2545  CD2 TRP A 173      -3.142  10.781  -5.562  1.00 96.53           C
ATOM   2546  NE1 TRP A 173      -2.897  10.658  -7.778  1.00 96.53           N
ATOM   2547  HE1 TRP A 173      -2.518  10.484  -8.687  1.00 96.53           H
ATOM   2548  CE2 TRP A 173      -2.276  10.390  -6.563  1.00 96.53           C
ATOM   2549  CE3 TRP A 173      -2.804  10.640  -4.205  1.00 96.53           C
ATOM   2550  HE3 TRP A 173      -3.471  10.941  -3.396  1.00 96.53           H
ATOM   2551  CZ2 TRP A 173      -1.016   9.833  -6.313  1.00 96.53           C
ATOM   2552  HZ2 TRP A 173      -0.350   9.533  -7.121  1.00 96.53           H
ATOM   2553  CZ3 TRP A 173      -1.542  10.082  -3.971  1.00 96.53           C
ATOM   2554  HZ3 TRP A 173      -1.230   9.950  -2.935  1.00 96.53           H
ATOM   2555  CH2 TRP A 173      -0.658   9.684  -4.967  1.00 96.53           C
ATOM   2556  HH2 TRP A 173       0.309   9.256  -4.703  1.00 96.53           H
ATOM   2557  HN  TRP A 173      -7.296  10.453  -6.554  1.00 96.53           H
ATOM   2558  N   VAL A 174      -8.330  11.998  -3.963  1.00 96.47           N
ATOM   2559  CA  VAL A 174      -9.195  12.653  -2.997  1.00 96.47           C
ATOM   2560  C   VAL A 174      -9.735  11.612  -2.014  1.00 96.47           C
ATOM   2561  O   VAL A 174      -9.746  11.841  -0.805  1.00 96.47           O
ATOM   2562  HA  VAL A 174      -8.589  13.373  -2.447  1.00 96.47           H
ATOM   2563  CB  VAL A 174     -10.302  13.421  -3.722  1.00 96.47           C
ATOM   2564  HB  VAL A 174     -10.807  12.727  -4.394  1.00 96.47           H
ATOM   2565  CG1 VAL A 174     -11.339  13.954  -2.731  1.00 96.47           C
ATOM   2566 1HG1 VAL A 174     -11.788  13.120  -2.192  1.00 96.47           H
ATOM   2567 2HG1 VAL A 174     -10.854  14.626  -2.023  1.00 96.47           H
ATOM   2568 3HG1 VAL A 174     -12.114  14.496  -3.273  1.00 96.47           H
ATOM   2569  CG2 VAL A 174      -9.719  14.555  -4.568  1.00 96.47           C
ATOM   2570 1HG2 VAL A 174      -9.177  15.247  -3.924  1.00 96.47           H
ATOM   2571 2HG2 VAL A 174      -9.037  14.140  -5.311  1.00 96.47           H
ATOM   2572 3HG2 VAL A 174     -10.527  15.084  -5.073  1.00 96.47           H
ATOM   2573  HN  VAL A 174      -8.634  12.060  -4.913  1.00 96.47           H
ATOM   2574  N   LEU A 175     -10.171  10.491  -2.569  1.00 95.00           N
ATOM   2575  CA  LEU A 175     -10.800   9.454  -1.768  1.00 95.00           C
ATOM   2576  C   LEU A 175      -9.776   8.884  -0.785  1.00 95.00           C
ATOM   2577  O   LEU A 175     -10.077   8.702   0.394  1.00 95.00           O
ATOM   2578  HA  LEU A 175     -11.602   9.923  -1.198  1.00 95.00           H
ATOM   2579  CB  LEU A 175     -11.443   8.397  -2.669  1.00 95.00           C
ATOM   2580 1HB  LEU A 175     -12.141   8.897  -3.341  1.00 95.00           H
ATOM   2581 2HB  LEU A 175     -10.664   7.955  -3.290  1.00 95.00           H
ATOM   2582  CG  LEU A 175     -12.187   7.269  -1.953  1.00 95.00           C
ATOM   2583  HG  LEU A 175     -11.495   6.789  -1.261  1.00 95.00           H
ATOM   2584  CD1 LEU A 175     -13.349   7.819  -1.122  1.00 95.00           C
ATOM   2585 1HD1 LEU A 175     -12.964   8.513  -0.375  1.00 95.00           H
ATOM   2586 2HD1 LEU A 175     -14.048   8.339  -1.776  1.00 95.00           H
ATOM   2587 3HD1 LEU A 175     -13.861   6.996  -0.624  1.00 95.00           H
ATOM   2588  CD2 LEU A 175     -12.648   6.200  -2.945  1.00 95.00           C
ATOM   2589 1HD2 LEU A 175     -13.317   6.649  -3.679  1.00 95.00           H
ATOM   2590 2HD2 LEU A 175     -11.781   5.779  -3.454  1.00 95.00           H
ATOM   2591 3HD2 LEU A 175     -13.174   5.409  -2.410  1.00 95.00           H
ATOM   2592  HN  LEU A 175     -10.100  10.286  -3.545  1.00 95.00           H
ATOM   2593  N   ALA A 176      -8.587   8.618  -1.306  1.00 94.94           N
ATOM   2594  CA  ALA A 176      -7.541   8.003  -0.507  1.00 94.94           C
ATOM   2595  C   ALA A 176      -7.168   8.939   0.645  1.00 94.94           C
ATOM   2596  O   ALA A 176      -6.913   8.486   1.760  1.00 94.94           O
ATOM   2597  HA  ALA A 176      -7.939   7.075  -0.096  1.00 94.94           H
ATOM   2598  CB  ALA A 176      -6.344   7.673  -1.400  1.00 94.94           C
ATOM   2599 1HB  ALA A 176      -6.655   6.982  -2.184  1.00 94.94           H
ATOM   2600 2HB  ALA A 176      -5.964   8.589  -1.852  1.00 94.94           H
ATOM   2601 3HB  ALA A 176      -5.559   7.211  -0.800  1.00 94.94           H
ATOM   2602  HN  ALA A 176      -8.335   8.815  -2.253  1.00 94.94           H
ATOM   2603  N   ALA A 177      -7.148  10.227   0.336  1.00 94.66           N
ATOM   2604  CA  ALA A 177      -6.786  11.228   1.325  1.00 94.66           C
ATOM   2605  C   ALA A 177      -7.800  11.198   2.470  1.00 94.66           C
ATOM   2606  O   ALA A 177      -7.423  11.237   3.640  1.00 94.66           O
ATOM   2607  HA  ALA A 177      -5.802  10.968   1.715  1.00 94.66           H
ATOM   2608  CB  ALA A 177      -6.703  12.601   0.655  1.00 94.66           C
ATOM   2609 1HB  ALA A 177      -5.948  12.577  -0.131  1.00 94.66           H
ATOM   2610 2HB  ALA A 177      -7.671  12.853   0.221  1.00 94.66           H
ATOM   2611 3HB  ALA A 177      -6.431  13.352   1.397  1.00 94.66           H
ATOM   2612  HN  ALA A 177      -7.373  10.588  -0.569  1.00 94.66           H
ATOM   2613  N   ALA A 178      -9.069  11.130   2.092  1.00 94.82           N
ATOM   2614  CA  ALA A 178     -10.143  11.173   3.069  1.00 94.82           C
ATOM   2615  C   ALA A 178     -10.058   9.939   3.970  1.00 94.82           C
ATOM   2616  O   ALA A 178     -10.326  10.020   5.167  1.00 94.82           O
ATOM   2617  HA  ALA A 178     -10.003  12.066   3.678  1.00 94.82           H
ATOM   2618  CB  ALA A 178     -11.488  11.275   2.346  1.00 94.82           C
ATOM   2619 1HB  ALA A 178     -11.508  12.183   1.743  1.00 94.82           H
ATOM   2620 2HB  ALA A 178     -11.619  10.407   1.699  1.00 94.82           H
ATOM   2621 3HB  ALA A 178     -12.293  11.307   3.079  1.00 94.82           H
ATOM   2622  HN  ALA A 178      -9.365  11.046   1.141  1.00 94.82           H
ATOM   2623  N   LEU A 179      -9.684   8.824   3.358  1.00 93.03           N
ATOM   2624  CA  LEU A 179      -9.661   7.555   4.065  1.00 93.03           C
ATOM   2625  C   LEU A 179      -8.487   7.544   5.046  1.00 93.03           C
ATOM   2626  O   LEU A 179      -8.422   6.693   5.932  1.00 93.03           O
ATOM   2627  HA  LEU A 179     -10.587   7.480   4.634  1.00 93.03           H
ATOM   2628  CB  LEU A 179      -9.643   6.390   3.073  1.00 93.03           C
ATOM   2629 1HB  LEU A 179      -8.822   6.546   2.374  1.00 93.03           H
ATOM   2630 2HB  LEU A 179      -9.425   5.474   3.622  1.00 93.03           H
ATOM   2631  CG  LEU A 179     -10.927   6.175   2.269  1.00 93.03           C
ATOM   2632  HG  LEU A 179     -11.143   7.091   1.719  1.00 93.03           H
ATOM   2633  CD1 LEU A 179     -10.747   5.060   1.237  1.00 93.03           C
ATOM   2634 1HD1 LEU A 179      -9.944   5.327   0.549  1.00 93.03           H
ATOM   2635 2HD1 LEU A 179     -10.494   4.130   1.746  1.00 93.03           H
ATOM   2636 3HD1 LEU A 179     -11.674   4.928   0.679  1.00 93.03           H
ATOM   2637  CD2 LEU A 179     -12.116   5.912   3.195  1.00 93.03           C
ATOM   2638 1HD2 LEU A 179     -11.923   5.020   3.790  1.00 93.03           H
ATOM   2639 2HD2 LEU A 179     -12.258   6.767   3.856  1.00 93.03           H
ATOM   2640 3HD2 LEU A 179     -13.016   5.763   2.597  1.00 93.03           H
ATOM   2641  HN  LEU A 179      -9.401   8.780   2.400  1.00 93.03           H
ATOM   2642  N   CYS A 180      -7.589   8.500   4.856  1.00 93.93           N
ATOM   2643  CA  CYS A 180      -6.378   8.559   5.657  1.00 93.93           C
ATOM   2644  C   CYS A 180      -6.599   9.566   6.788  1.00 93.93           C
ATOM   2645  O   CYS A 180      -5.677   9.866   7.545  1.00 93.93           O
ATOM   2646  HA  CYS A 180      -6.218   7.558   6.056  1.00 93.93           H
ATOM   2647  CB  CYS A 180      -5.155   8.913   4.808  1.00 93.93           C
ATOM   2648 1HB  CYS A 180      -5.314   9.868   4.308  1.00 93.93           H
ATOM   2649 2HB  CYS A 180      -4.280   9.029   5.448  1.00 93.93           H
ATOM   2650  SG  CYS A 180      -4.853   7.601   3.568  1.00 93.93           S
ATOM   2651  HG  CYS A 180      -5.937   7.848   2.838  1.00 93.93           H
ATOM   2652  HN  CYS A 180      -7.678   9.223   4.171  1.00 93.93           H
ATOM   2653  N   ILE A 181      -7.826  10.060   6.866  1.00 94.21           N
ATOM   2654  CA  ILE A 181      -8.169  11.055   7.867  1.00 94.21           C
ATOM   2655  C   ILE A 181      -7.878  10.494   9.260  1.00 94.21           C
ATOM   2656  O   ILE A 181      -7.251  11.159  10.083  1.00 94.21           O
ATOM   2657  HA  ILE A 181      -7.527  11.920   7.702  1.00 94.21           H
ATOM   2658  CB  ILE A 181      -9.614  11.524   7.683  1.00 94.21           C
ATOM   2659  HB  ILE A 181     -10.234  10.650   7.485  1.00 94.21           H
ATOM   2660  CG1 ILE A 181      -9.740  12.451   6.472  1.00 94.21           C
ATOM   2661 1HG1 ILE A 181      -9.175  13.366   6.650  1.00 94.21           H
ATOM   2662 2HG1 ILE A 181      -9.303  11.972   5.596  1.00 94.21           H
ATOM   2663  CG2 ILE A 181     -10.147  12.175   8.961  1.00 94.21           C
ATOM   2664 1HG2 ILE A 181     -10.115  11.453   9.777  1.00 94.21           H
ATOM   2665 2HG2 ILE A 181      -9.529  13.037   9.214  1.00 94.21           H
ATOM   2666 3HG2 ILE A 181     -11.175  12.499   8.803  1.00 94.21           H
ATOM   2667  CD1 ILE A 181     -11.205  12.795   6.195  1.00 94.21           C
ATOM   2668 1HD1 ILE A 181     -11.761  11.880   5.994  1.00 94.21           H
ATOM   2669 2HD1 ILE A 181     -11.631  13.296   7.065  1.00 94.21           H
ATOM   2670 3HD1 ILE A 181     -11.266  13.455   5.330  1.00 94.21           H
ATOM   2671  HN  ILE A 181      -8.576   9.791   6.262  1.00 94.21           H
ATOM   2672  N   PRO A 182      -8.325   9.264   9.548  1.00 92.94           N
ATOM   2673  CA  PRO A 182      -8.158   8.696  10.888  1.00 92.94           C
ATOM   2674  C   PRO A 182      -6.715   8.749  11.363  1.00 92.94           C
ATOM   2675  O   PRO A 182      -6.447   9.125  12.503  1.00 92.94           O
ATOM   2676  HA  PRO A 182      -8.720   9.282  11.616  1.00 92.94           H
ATOM   2677  CB  PRO A 182      -8.653   7.256  10.735  1.00 92.94           C
ATOM   2678 1HB  PRO A 182      -7.837   6.576  10.489  1.00 92.94           H
ATOM   2679 2HB  PRO A 182      -9.107   6.887  11.655  1.00 92.94           H
ATOM   2680  CG  PRO A 182      -9.669   7.349   9.604  1.00 92.94           C
ATOM   2681 1HG  PRO A 182      -9.849   6.379   9.140  1.00 92.94           H
ATOM   2682 2HG  PRO A 182     -10.637   7.705   9.957  1.00 92.94           H
ATOM   2683  CD  PRO A 182      -9.017   8.329   8.642  1.00 92.94           C
ATOM   2684 1HD  PRO A 182      -8.317   7.832   7.970  1.00 92.94           H
ATOM   2685 2HD  PRO A 182      -9.753   8.832   8.016  1.00 92.94           H
ATOM   2686  N   GLU A 183      -5.817   8.369  10.467  1.00 92.93           N
ATOM   2687  CA  GLU A 183      -4.402   8.330  10.795  1.00 92.93           C
ATOM   2688  C   GLU A 183      -3.908   9.726  11.179  1.00 92.93           C
ATOM   2689  O   GLU A 183      -3.123   9.875  12.115  1.00 92.93           O
ATOM   2690  HA  GLU A 183      -4.322   7.660  11.652  1.00 92.93           H
ATOM   2691  CB  GLU A 183      -3.585   7.759   9.634  1.00 92.93           C
ATOM   2692 1HB  GLU A 183      -3.960   8.156   8.691  1.00 92.93           H
ATOM   2693 2HB  GLU A 183      -2.526   7.960   9.797  1.00 92.93           H
ATOM   2694  CG  GLU A 183      -3.728   6.237   9.560  1.00 92.93           C
ATOM   2695 1HG  GLU A 183      -2.970   5.830   8.890  1.00 92.93           H
ATOM   2696 2HG  GLU A 183      -3.551   5.803  10.544  1.00 92.93           H
ATOM   2697  CD  GLU A 183      -5.120   5.841   9.064  1.00 92.93           C
ATOM   2698  OE1 GLU A 183      -5.474   4.657   9.254  1.00 92.93           O
ATOM   2699  OE2 GLU A 183      -5.798   6.730   8.507  1.00 92.93           O
ATOM   2700  HN  GLU A 183      -6.041   8.091   9.533  1.00 92.93           H
ATOM   2701  N   ILE A 184      -4.387  10.713  10.437  1.00 94.29           N
ATOM   2702  CA  ILE A 184      -3.914  12.076  10.609  1.00 94.29           C
ATOM   2703  C   ILE A 184      -4.318  12.581  11.995  1.00 94.29           C
ATOM   2704  O   ILE A 184      -3.560  13.301  12.643  1.00 94.29           O
ATOM   2705  HA  ILE A 184      -2.825  12.053  10.554  1.00 94.29           H
ATOM   2706  CB  ILE A 184      -4.406  12.963   9.464  1.00 94.29           C
ATOM   2707  HB  ILE A 184      -5.492  12.878   9.408  1.00 94.29           H
ATOM   2708  CG1 ILE A 184      -3.847  12.486   8.122  1.00 94.29           C
ATOM   2709 1HG1 ILE A 184      -2.765  12.621   8.106  1.00 94.29           H
ATOM   2710 2HG1 ILE A 184      -4.037  11.420   8.002  1.00 94.29           H
ATOM   2711  CG2 ILE A 184      -4.081  14.434   9.730  1.00 94.29           C
ATOM   2712 1HG2 ILE A 184      -4.568  14.752  10.653  1.00 94.29           H
ATOM   2713 2HG2 ILE A 184      -3.003  14.556   9.828  1.00 94.29           H
ATOM   2714 3HG2 ILE A 184      -4.443  15.042   8.901  1.00 94.29           H
ATOM   2715  CD1 ILE A 184      -4.479  13.256   6.960  1.00 94.29           C
ATOM   2716 1HD1 ILE A 184      -5.557  13.099   6.964  1.00 94.29           H
ATOM   2717 2HD1 ILE A 184      -4.266  14.319   7.070  1.00 94.29           H
ATOM   2718 3HD1 ILE A 184      -4.063  12.897   6.018  1.00 94.29           H
ATOM   2719  HN  ILE A 184      -5.085  10.594   9.731  1.00 94.29           H
ATOM   2720  N   LEU A 185      -5.512  12.184  12.410  1.00 93.14           N
ATOM   2721  CA  LEU A 185      -6.124  12.761  13.594  1.00 93.14           C
ATOM   2722  C   LEU A 185      -5.422  12.220  14.841  1.00 93.14           C
ATOM   2723  O   LEU A 185      -5.038  12.986  15.723  1.00 93.14           O
ATOM   2724  HA  LEU A 185      -5.967  13.839  13.550  1.00 93.14           H
ATOM   2725  CB  LEU A 185      -7.635  12.523  13.587  1.00 93.14           C
ATOM   2726 1HB  LEU A 185      -7.815  11.465  13.400  1.00 93.14           H
ATOM   2727 2HB  LEU A 185      -8.022  12.741  14.583  1.00 93.14           H
ATOM   2728  CG  LEU A 185      -8.438  13.337  12.570  1.00 93.14           C
ATOM   2729  HG  LEU A 185      -8.086  13.077  11.571  1.00 93.14           H
ATOM   2730  CD1 LEU A 185      -9.924  12.980  12.633  1.00 93.14           C
ATOM   2731 1HD1 LEU A 185     -10.054  11.921  12.413  1.00 93.14           H
ATOM   2732 2HD1 LEU A 185     -10.307  13.193  13.631  1.00 93.14           H
ATOM   2733 3HD1 LEU A 185     -10.472  13.573  11.900  1.00 93.14           H
ATOM   2734  CD2 LEU A 185      -8.200  14.837  12.757  1.00 93.14           C
ATOM   2735 1HD2 LEU A 185      -8.507  15.131  13.760  1.00 93.14           H
ATOM   2736 2HD2 LEU A 185      -7.140  15.056  12.622  1.00 93.14           H
ATOM   2737 3HD2 LEU A 185      -8.782  15.391  12.021  1.00 93.14           H
ATOM   2738  HN  LEU A 185      -6.058  11.482  11.952  1.00 93.14           H
ATOM   2739  N   TYR A 186      -5.276  10.903  14.874  1.00 93.12           N
ATOM   2740  CA  TYR A 186      -4.933  10.219  16.110  1.00 93.12           C
ATOM   2741  C   TYR A 186      -3.425   9.980  16.204  1.00 93.12           C
ATOM   2742  O   TYR A 186      -2.922   9.571  17.249  1.00 93.12           O
ATOM   2743  HA  TYR A 186      -5.246  10.850  16.942  1.00 93.12           H
ATOM   2744  CB  TYR A 186      -5.650   8.868  16.056  1.00 93.12           C
ATOM   2745 1HB  TYR A 186      -5.308   8.322  15.177  1.00 93.12           H
ATOM   2746 2HB  TYR A 186      -5.362   8.281  16.929  1.00 93.12           H
ATOM   2747  CG  TYR A 186      -7.175   8.975  16.011  1.00 93.12           C
ATOM   2748  CD1 TYR A 186      -7.846   9.696  16.978  1.00 93.12           C
ATOM   2749  HD1 TYR A 186      -7.288  10.190  17.774  1.00 93.12           H
ATOM   2750  CD2 TYR A 186      -7.881   8.349  15.004  1.00 93.12           C
ATOM   2751  HD2 TYR A 186      -7.352   7.779  14.240  1.00 93.12           H
ATOM   2752  CE1 TYR A 186      -9.282   9.796  16.936  1.00 93.12           C
ATOM   2753  HE1 TYR A 186      -9.823  10.362  17.693  1.00 93.12           H
ATOM   2754  CE2 TYR A 186      -9.317   8.449  14.961  1.00 93.12           C
ATOM   2755  HE2 TYR A 186      -9.887   7.960  14.171  1.00 93.12           H
ATOM   2756  CZ  TYR A 186      -9.946   9.167  15.930  1.00 93.12           C
ATOM   2757  OH  TYR A 186     -11.302   9.262  15.890  1.00 93.12           O
ATOM   2758  HH  TYR A 186     -11.617   9.944  16.550  1.00 93.12           H
ATOM   2759  HN  TYR A 186      -5.387  10.308  14.079  1.00 93.12           H
ATOM   2760  N   SER A 187      -2.746  10.244  15.097  1.00 93.44           N
ATOM   2761  CA  SER A 187      -1.299  10.114  15.058  1.00 93.44           C
ATOM   2762  C   SER A 187      -0.655  11.157  15.974  1.00 93.44           C
ATOM   2763  O   SER A 187      -0.824  12.358  15.768  1.00 93.44           O
ATOM   2764  HA  SER A 187      -1.090   9.107  15.418  1.00 93.44           H
ATOM   2765  CB  SER A 187      -0.772  10.265  13.629  1.00 93.44           C
ATOM   2766 1HB  SER A 187      -1.131  11.203  13.207  1.00 93.44           H
ATOM   2767 2HB  SER A 187       0.317  10.320  13.649  1.00 93.44           H
ATOM   2768  OG  SER A 187      -1.176   9.183  12.794  1.00 93.44           O
ATOM   2769  HG  SER A 187      -1.681   9.532  12.004  1.00 93.44           H
ATOM   2770  HN  SER A 187      -3.167  10.542  14.240  1.00 93.44           H
ATOM   2771  N   GLN A 188       0.069  10.659  16.965  1.00 91.41           N
ATOM   2772  CA  GLN A 188       0.725  11.532  17.924  1.00 91.41           C
ATOM   2773  C   GLN A 188       2.065  10.934  18.357  1.00 91.41           C
ATOM   2774  O   GLN A 188       2.337   9.762  18.100  1.00 91.41           O
ATOM   2775  HA  GLN A 188       0.893  12.470  17.394  1.00 91.41           H
ATOM   2776  CB  GLN A 188      -0.175  11.794  19.133  1.00 91.41           C
ATOM   2777 1HB  GLN A 188      -0.429  10.849  19.613  1.00 91.41           H
ATOM   2778 2HB  GLN A 188       0.363  12.391  19.870  1.00 91.41           H
ATOM   2779  CG  GLN A 188      -1.455  12.521  18.717  1.00 91.41           C
ATOM   2780 1HG  GLN A 188      -1.204  13.377  18.090  1.00 91.41           H
ATOM   2781 2HG  GLN A 188      -2.076  11.856  18.115  1.00 91.41           H
ATOM   2782  CD  GLN A 188      -2.242  12.991  19.942  1.00 91.41           C
ATOM   2783  OE1 GLN A 188      -1.748  13.016  21.057  1.00 91.41           O
ATOM   2784  NE2 GLN A 188      -3.491  13.362  19.673  1.00 91.41           N
ATOM   2785 1HE2 GLN A 188      -3.835  13.317  18.735  1.00 91.41           H
ATOM   2786 2HE2 GLN A 188      -4.085  13.685  20.409  1.00 91.41           H
ATOM   2787  HN  GLN A 188       0.211   9.681  17.119  1.00 91.41           H
ATOM   2788  N   ILE A 189       2.866  11.765  19.007  1.00 91.47           N
ATOM   2789  CA  ILE A 189       4.090  11.291  19.630  1.00 91.47           C
ATOM   2790  C   ILE A 189       3.811  10.940  21.092  1.00 91.47           C
ATOM   2791  O   ILE A 189       3.284  11.760  21.842  1.00 91.47           O
ATOM   2792  HA  ILE A 189       4.392  10.383  19.108  1.00 91.47           H
ATOM   2793  CB  ILE A 189       5.214  12.313  19.447  1.00 91.47           C
ATOM   2794  HB  ILE A 189       4.881  13.265  19.861  1.00 91.47           H
ATOM   2795  CG1 ILE A 189       5.510  12.544  17.964  1.00 91.47           C
ATOM   2796 1HG1 ILE A 189       5.941  11.642  17.530  1.00 91.47           H
ATOM   2797 2HG1 ILE A 189       4.579  12.741  17.431  1.00 91.47           H
ATOM   2798  CG2 ILE A 189       6.466  11.896  20.222  1.00 91.47           C
ATOM   2799 1HG2 ILE A 189       6.228  11.824  21.284  1.00 91.47           H
ATOM   2800 2HG2 ILE A 189       6.811  10.928  19.861  1.00 91.47           H
ATOM   2801 3HG2 ILE A 189       7.249  12.640  20.075  1.00 91.47           H
ATOM   2802  CD1 ILE A 189       6.471  13.719  17.773  1.00 91.47           C
ATOM   2803 1HD1 ILE A 189       6.026  14.624  18.186  1.00 91.47           H
ATOM   2804 2HD1 ILE A 189       7.409  13.508  18.287  1.00 91.47           H
ATOM   2805 3HD1 ILE A 189       6.664  13.862  16.709  1.00 91.47           H
ATOM   2806  HN  ILE A 189       2.690  12.744  19.111  1.00 91.47           H
ATOM   2807  N   LYS A 190       4.176   9.719  21.454  1.00 87.15           N
ATOM   2808  CA  LYS A 190       4.076   9.287  22.838  1.00 87.15           C
ATOM   2809  C   LYS A 190       5.481   9.119  23.418  1.00 87.15           C
ATOM   2810  O   LYS A 190       6.331   8.463  22.817  1.00 87.15           O
ATOM   2811  HA  LYS A 190       3.566  10.076  23.391  1.00 87.15           H
ATOM   2812  CB  LYS A 190       3.212   8.029  22.945  1.00 87.15           C
ATOM   2813 1HB  LYS A 190       2.299   8.158  22.363  1.00 87.15           H
ATOM   2814 2HB  LYS A 190       3.744   7.180  22.517  1.00 87.15           H
ATOM   2815  CG  LYS A 190       2.855   7.731  24.403  1.00 87.15           C
ATOM   2816 1HG  LYS A 190       3.763   7.703  25.005  1.00 87.15           H
ATOM   2817 2HG  LYS A 190       2.234   8.534  24.801  1.00 87.15           H
ATOM   2818  CD  LYS A 190       2.114   6.398  24.525  1.00 87.15           C
ATOM   2819 1HD  LYS A 190       1.228   6.411  23.890  1.00 87.15           H
ATOM   2820 2HD  LYS A 190       2.751   5.590  24.167  1.00 87.15           H
ATOM   2821  CE  LYS A 190       1.705   6.129  25.975  1.00 87.15           C
ATOM   2822 1HE  LYS A 190       2.568   6.245  26.630  1.00 87.15           H
ATOM   2823 2HE  LYS A 190       0.963   6.862  26.292  1.00 87.15           H
ATOM   2824  NZ  LYS A 190       1.151   4.764  26.112  1.00 87.15           N
ATOM   2825 1HZ  LYS A 190       1.123   4.507  27.093  1.00 87.15           H
ATOM   2826 2HZ  LYS A 190       0.212   4.740  25.730  1.00 87.15           H
ATOM   2827 3HZ  LYS A 190       1.738   4.108  25.608  1.00 87.15           H
ATOM   2828  HN  LYS A 190       4.534   9.032  20.822  1.00 87.15           H
ATOM   2829  N   GLU A 191       5.683   9.722  24.581  1.00 85.42           N
ATOM   2830  CA  GLU A 191       6.929   9.548  25.308  1.00 85.42           C
ATOM   2831  C   GLU A 191       6.781   8.443  26.357  1.00 85.42           C
ATOM   2832  O   GLU A 191       5.849   8.465  27.160  1.00 85.42           O
ATOM   2833  HA  GLU A 191       7.662   9.251  24.559  1.00 85.42           H
ATOM   2834  CB  GLU A 191       7.375  10.861  25.954  1.00 85.42           C
ATOM   2835 1HB  GLU A 191       6.535  11.316  26.479  1.00 85.42           H
ATOM   2836 2HB  GLU A 191       8.237  10.680  26.596  1.00 85.42           H
ATOM   2837  CG  GLU A 191       7.829  11.867  24.895  1.00 85.42           C
ATOM   2838 1HG  GLU A 191       8.590  11.413  24.260  1.00 85.42           H
ATOM   2839 2HG  GLU A 191       6.989  12.126  24.250  1.00 85.42           H
ATOM   2840  CD  GLU A 191       8.390  13.133  25.545  1.00 85.42           C
ATOM   2841  OE1 GLU A 191       8.817  14.023  24.779  1.00 85.42           O
ATOM   2842  OE2 GLU A 191       8.379  13.182  26.794  1.00 85.42           O
ATOM   2843  HN  GLU A 191       5.015  10.320  25.024  1.00 85.42           H
ATOM   2844  N   GLU A 192       7.714   7.504  26.315  1.00 77.70           N
ATOM   2845  CA  GLU A 192       7.713   6.406  27.268  1.00 77.70           C
ATOM   2846  C   GLU A 192       9.133   6.140  27.772  1.00 77.70           C
ATOM   2847  O   GLU A 192      10.006   5.747  26.999  1.00 77.70           O
ATOM   2848  HA  GLU A 192       7.084   6.739  28.093  1.00 77.70           H
ATOM   2849  CB  GLU A 192       7.105   5.145  26.650  1.00 77.70           C
ATOM   2850 1HB  GLU A 192       6.070   5.338  26.366  1.00 77.70           H
ATOM   2851 2HB  GLU A 192       7.724   4.807  25.819  1.00 77.70           H
ATOM   2852  CG  GLU A 192       7.078   3.998  27.662  1.00 77.70           C
ATOM   2853 1HG  GLU A 192       7.969   3.381  27.542  1.00 77.70           H
ATOM   2854 2HG  GLU A 192       7.103   4.400  28.675  1.00 77.70           H
ATOM   2855  CD  GLU A 192       5.827   3.136  27.481  1.00 77.70           C
ATOM   2856  OE1 GLU A 192       5.652   2.210  28.302  1.00 77.70           O
ATOM   2857  OE2 GLU A 192       5.074   3.422  26.525  1.00 77.70           O
ATOM   2858  HN  GLU A 192       8.459   7.484  25.649  1.00 77.70           H
ATOM   2859  N   SER A 193       9.320   6.364  29.064  1.00 74.04           N
ATOM   2860  CA  SER A 193      10.579   6.031  29.707  1.00 74.04           C
ATOM   2861  C   SER A 193      11.740   6.683  28.955  1.00 74.04           C
ATOM   2862  O   SER A 193      12.816   6.098  28.837  1.00 74.04           O
ATOM   2863  HA  SER A 193      10.503   6.433  30.717  1.00 74.04           H
ATOM   2864  CB  SER A 193      10.777   4.515  29.777  1.00 74.04           C
ATOM   2865 1HB  SER A 193      10.832   4.110  28.767  1.00 74.04           H
ATOM   2866 2HB  SER A 193      11.729   4.295  30.261  1.00 74.04           H
ATOM   2867  OG  SER A 193       9.724   3.871  30.489  1.00 74.04           O
ATOM   2868  HG  SER A 193       8.938   3.734  29.887  1.00 74.04           H
ATOM   2869  HN  SER A 193       8.631   6.766  29.667  1.00 74.04           H
ATOM   2870  N   GLY A 194      11.484   7.888  28.466  1.00 75.57           N
ATOM   2871  CA  GLY A 194      12.520   8.664  27.806  1.00 75.57           C
ATOM   2872  C   GLY A 194      12.637   8.280  26.330  1.00 75.57           C
ATOM   2873  O   GLY A 194      13.506   8.785  25.620  1.00 75.57           O
ATOM   2874 1HA  GLY A 194      12.294   9.727  27.893  1.00 75.57           H
ATOM   2875 2HA  GLY A 194      13.476   8.500  28.305  1.00 75.57           H
ATOM   2876  HN  GLY A 194      10.590   8.332  28.514  1.00 75.57           H
ATOM   2877  N   ILE A 195      11.750   7.390  25.911  1.00 81.05           N
ATOM   2878  CA  ILE A 195      11.686   6.998  24.513  1.00 81.05           C
ATOM   2879  C   ILE A 195      10.463   7.646  23.862  1.00 81.05           C
ATOM   2880  O   ILE A 195       9.336   7.445  24.311  1.00 81.05           O
ATOM   2881  HA  ILE A 195      12.581   7.382  24.025  1.00 81.05           H
ATOM   2882  CB  ILE A 195      11.717   5.474  24.382  1.00 81.05           C
ATOM   2883  HB  ILE A 195      10.853   5.068  24.908  1.00 81.05           H
ATOM   2884  CG1 ILE A 195      12.965   4.892  25.048  1.00 81.05           C
ATOM   2885 1HG1 ILE A 195      13.858   5.274  24.552  1.00 81.05           H
ATOM   2886 2HG1 ILE A 195      13.013   5.218  26.087  1.00 81.05           H
ATOM   2887  CG2 ILE A 195      11.596   5.047  22.918  1.00 81.05           C
ATOM   2888 1HG2 ILE A 195      10.655   5.414  22.509  1.00 81.05           H
ATOM   2889 2HG2 ILE A 195      12.427   5.464  22.348  1.00 81.05           H
ATOM   2890 3HG2 ILE A 195      11.621   3.959  22.853  1.00 81.05           H
ATOM   2891  CD1 ILE A 195      12.957   3.363  24.988  1.00 81.05           C
ATOM   2892 1HD1 ILE A 195      12.075   2.984  25.505  1.00 81.05           H
ATOM   2893 2HD1 ILE A 195      12.933   3.041  23.947  1.00 81.05           H
ATOM   2894 3HD1 ILE A 195      13.855   2.975  25.468  1.00 81.05           H
ATOM   2895  HN  ILE A 195      11.085   6.940  26.507  1.00 81.05           H
ATOM   2896  N   ALA A 196      10.727   8.411  22.813  1.00 89.17           N
ATOM   2897  CA  ALA A 196       9.655   8.987  22.018  1.00 89.17           C
ATOM   2898  C   ALA A 196       9.195   7.967  20.974  1.00 89.17           C
ATOM   2899  O   ALA A 196      10.008   7.438  20.219  1.00 89.17           O
ATOM   2900  HA  ALA A 196       8.825   9.207  22.689  1.00 89.17           H
ATOM   2901  CB  ALA A 196      10.135  10.294  21.384  1.00 89.17           C
ATOM   2902 1HB  ALA A 196      10.423  10.995  22.168  1.00 89.17           H
ATOM   2903 2HB  ALA A 196      10.995  10.093  20.744  1.00 89.17           H
ATOM   2904 3HB  ALA A 196       9.331  10.726  20.788  1.00 89.17           H
ATOM   2905  HN  ALA A 196      11.650   8.639  22.504  1.00 89.17           H
ATOM   2906  N   ILE A 197       7.893   7.723  20.966  1.00 88.18           N
ATOM   2907  CA  ILE A 197       7.317   6.766  20.037  1.00 88.18           C
ATOM   2908  C   ILE A 197       6.218   7.451  19.223  1.00 88.18           C
ATOM   2909  O   ILE A 197       5.317   8.070  19.787  1.00 88.18           O
ATOM   2910  HA  ILE A 197       8.109   6.455  19.355  1.00 88.18           H
ATOM   2911  CB  ILE A 197       6.844   5.515  20.780  1.00 88.18           C
ATOM   2912  HB  ILE A 197       6.156   5.825  21.566  1.00 88.18           H
ATOM   2913  CG1 ILE A 197       8.016   4.805  21.460  1.00 88.18           C
ATOM   2914 1HG1 ILE A 197       8.702   4.422  20.703  1.00 88.18           H
ATOM   2915 2HG1 ILE A 197       8.576   5.517  22.066  1.00 88.18           H
ATOM   2916  CG2 ILE A 197       6.071   4.582  19.846  1.00 88.18           C
ATOM   2917 1HG2 ILE A 197       5.200   5.103  19.450  1.00 88.18           H
ATOM   2918 2HG2 ILE A 197       6.717   4.276  19.023  1.00 88.18           H
ATOM   2919 3HG2 ILE A 197       5.746   3.701  20.400  1.00 88.18           H
ATOM   2920  CD1 ILE A 197       7.524   3.654  22.339  1.00 88.18           C
ATOM   2921 1HD1 ILE A 197       6.858   4.044  23.109  1.00 88.18           H
ATOM   2922 2HD1 ILE A 197       6.986   2.931  21.725  1.00 88.18           H
ATOM   2923 3HD1 ILE A 197       8.377   3.166  22.810  1.00 88.18           H
ATOM   2924  HN  ILE A 197       7.237   8.164  21.578  1.00 88.18           H
ATOM   2925  N   CYS A 198       6.327   7.316  17.909  1.00 91.08           N
ATOM   2926  CA  CYS A 198       5.261   7.747  17.021  1.00 91.08           C
ATOM   2927  C   CYS A 198       4.185   6.659  16.997  1.00 91.08           C
ATOM   2928  O   CYS A 198       4.409   5.572  16.468  1.00 91.08           O
ATOM   2929  HA  CYS A 198       4.864   8.674  17.435  1.00 91.08           H
ATOM   2930  CB  CYS A 198       5.785   8.062  15.619  1.00 91.08           C
ATOM   2931 1HB  CYS A 198       6.422   8.946  15.650  1.00 91.08           H
ATOM   2932 2HB  CYS A 198       6.400   7.238  15.258  1.00 91.08           H
ATOM   2933  SG  CYS A 198       4.384   8.342  14.475  1.00 91.08           S
ATOM   2934  HN  CYS A 198       7.124   6.921  17.452  1.00 91.08           H
ATOM   2935  N   THR A 199       3.041   6.990  17.578  1.00 90.39           N
ATOM   2936  CA  THR A 199       1.936   6.050  17.644  1.00 90.39           C
ATOM   2937  C   THR A 199       0.613   6.760  17.349  1.00 90.39           C
ATOM   2938  O   THR A 199       0.583   7.977  17.175  1.00 90.39           O
ATOM   2939  HA  THR A 199       2.076   5.300  16.865  1.00 90.39           H
ATOM   2940  CB  THR A 199       1.971   5.374  19.016  1.00 90.39           C
ATOM   2941  HB  THR A 199       2.988   5.087  19.282  1.00 90.39           H
ATOM   2942  OG1 THR A 199       1.039   4.303  18.900  1.00 90.39           O
ATOM   2943  HG1 THR A 199       1.220   3.614  19.602  1.00 90.39           H
ATOM   2944  CG2 THR A 199       1.385   6.259  20.119  1.00 90.39           C
ATOM   2945 1HG2 THR A 199       0.346   6.491  19.886  1.00 90.39           H
ATOM   2946 2HG2 THR A 199       1.958   7.184  20.185  1.00 90.39           H
ATOM   2947 3HG2 THR A 199       1.435   5.732  21.072  1.00 90.39           H
ATOM   2948  HN  THR A 199       2.863   7.881  17.997  1.00 90.39           H
ATOM   2949  N   MET A 200      -0.449   5.969  17.304  1.00 91.93           N
ATOM   2950  CA  MET A 200      -1.793   6.514  17.400  1.00 91.93           C
ATOM   2951  C   MET A 200      -2.314   6.438  18.837  1.00 91.93           C
ATOM   2952  O   MET A 200      -2.251   5.384  19.469  1.00 91.93           O
ATOM   2953  HA  MET A 200      -1.710   7.556  17.091  1.00 91.93           H
ATOM   2954  CB  MET A 200      -2.729   5.732  16.476  1.00 91.93           C
ATOM   2955 1HB  MET A 200      -2.709   4.675  16.742  1.00 91.93           H
ATOM   2956 2HB  MET A 200      -3.753   6.076  16.614  1.00 91.93           H
ATOM   2957  CG  MET A 200      -2.320   5.902  15.011  1.00 91.93           C
ATOM   2958 1HG  MET A 200      -2.369   6.954  14.731  1.00 91.93           H
ATOM   2959 2HG  MET A 200      -1.287   5.583  14.874  1.00 91.93           H
ATOM   2960  SD  MET A 200      -3.399   4.942  13.961  1.00 91.93           S
ATOM   2961  CE  MET A 200      -2.948   3.294  14.478  1.00 91.93           C
ATOM   2962 1HE  MET A 200      -1.887   3.132  14.289  1.00 91.93           H
ATOM   2963 2HE  MET A 200      -3.150   3.179  15.543  1.00 91.93           H
ATOM   2964 3HE  MET A 200      -3.533   2.565  13.916  1.00 91.93           H
ATOM   2965  HN  MET A 200      -0.403   4.975  17.204  1.00 91.93           H
ATOM   2966  N   VAL A 201      -2.817   7.568  19.311  1.00 92.02           N
ATOM   2967  CA  VAL A 201      -3.477   7.610  20.604  1.00 92.02           C
ATOM   2968  C   VAL A 201      -4.954   7.955  20.407  1.00 92.02           C
ATOM   2969  O   VAL A 201      -5.284   8.908  19.705  1.00 92.02           O
ATOM   2970  HA  VAL A 201      -3.404   6.614  21.043  1.00 92.02           H
ATOM   2971  CB  VAL A 201      -2.752   8.589  21.530  1.00 92.02           C
ATOM   2972  HB  VAL A 201      -2.873   9.591  21.118  1.00 92.02           H
ATOM   2973  CG1 VAL A 201      -3.370   8.579  22.930  1.00 92.02           C
ATOM   2974 1HG1 VAL A 201      -4.419   8.869  22.866  1.00 92.02           H
ATOM   2975 2HG1 VAL A 201      -3.295   7.578  23.353  1.00 92.02           H
ATOM   2976 3HG1 VAL A 201      -2.837   9.284  23.567  1.00 92.02           H
ATOM   2977  CG2 VAL A 201      -1.255   8.282  21.590  1.00 92.02           C
ATOM   2978 1HG2 VAL A 201      -1.106   7.270  21.966  1.00 92.02           H
ATOM   2979 2HG2 VAL A 201      -0.827   8.364  20.590  1.00 92.02           H
ATOM   2980 3HG2 VAL A 201      -0.764   8.993  22.254  1.00 92.02           H
ATOM   2981  HN  VAL A 201      -2.778   8.443  18.827  1.00 92.02           H
ATOM   2982  N   TYR A 202      -5.804   7.159  21.041  1.00 90.69           N
ATOM   2983  CA  TYR A 202      -7.239   7.344  20.913  1.00 90.69           C
ATOM   2984  C   TYR A 202      -7.817   8.027  22.154  1.00 90.69           C
ATOM   2985  O   TYR A 202      -8.034   7.380  23.178  1.00 90.69           O
ATOM   2986  HA  TYR A 202      -7.421   7.976  20.043  1.00 90.69           H
ATOM   2987  CB  TYR A 202      -7.837   5.941  20.793  1.00 90.69           C
ATOM   2988 1HB  TYR A 202      -7.540   5.355  21.662  1.00 90.69           H
ATOM   2989 2HB  TYR A 202      -8.924   6.017  20.815  1.00 90.69           H
ATOM   2990  CG  TYR A 202      -7.418   5.193  19.525  1.00 90.69           C
ATOM   2991  CD1 TYR A 202      -8.058   5.449  18.330  1.00 90.69           C
ATOM   2992  HD1 TYR A 202      -8.862   6.184  18.288  1.00 90.69           H
ATOM   2993  CD2 TYR A 202      -6.400   4.262  19.578  1.00 90.69           C
ATOM   2994  HD2 TYR A 202      -5.895   4.060  20.522  1.00 90.69           H
ATOM   2995  CE1 TYR A 202      -7.664   4.745  17.137  1.00 90.69           C
ATOM   2996  HE1 TYR A 202      -8.161   4.938  16.186  1.00 90.69           H
ATOM   2997  CE2 TYR A 202      -6.006   3.559  18.385  1.00 90.69           C
ATOM   2998  HE2 TYR A 202      -5.204   2.821  18.412  1.00 90.69           H
ATOM   2999  CZ  TYR A 202      -6.658   3.835  17.223  1.00 90.69           C
ATOM   3000  OH  TYR A 202      -6.285   3.170  16.097  1.00 90.69           O
ATOM   3001  HH  TYR A 202      -5.779   2.343  16.339  1.00 90.69           H
ATOM   3002  HN  TYR A 202      -5.527   6.401  21.631  1.00 90.69           H
ATOM   3003  N   PRO A 203      -8.075   9.340  22.088  1.00 79.34           N
ATOM   3004  CA  PRO A 203      -8.686  10.047  23.216  1.00 79.34           C
ATOM   3005  C   PRO A 203     -10.131   9.633  23.442  1.00 79.34           C
ATOM   3006  O   PRO A 203     -10.812   9.210  22.509  1.00 79.34           O
ATOM   3007  HA  PRO A 203      -8.170   9.794  24.143  1.00 79.34           H
ATOM   3008  CB  PRO A 203      -8.572  11.522  22.824  1.00 79.34           C
ATOM   3009 1HB  PRO A 203      -9.410  12.105  23.208  1.00 79.34           H
ATOM   3010 2HB  PRO A 203      -7.663  11.973  23.220  1.00 79.34           H
ATOM   3011  CG  PRO A 203      -8.565  11.491  21.322  1.00 79.34           C
ATOM   3012 1HG  PRO A 203      -9.579  11.468  20.923  1.00 79.34           H
ATOM   3013 2HG  PRO A 203      -8.082  12.378  20.912  1.00 79.34           H
ATOM   3014  CD  PRO A 203      -7.811  10.246  20.956  1.00 79.34           C
ATOM   3015 1HD  PRO A 203      -8.164   9.826  20.014  1.00 79.34           H
ATOM   3016 2HD  PRO A 203      -6.745  10.442  20.838  1.00 79.34           H
ATOM   3017  N   SER A 204     -10.564   9.768  24.687  1.00 70.70           N
ATOM   3018  CA  SER A 204     -11.979   9.664  25.002  1.00 70.70           C
ATOM   3019  C   SER A 204     -12.219   8.486  25.948  1.00 70.70           C
ATOM   3020  O   SER A 204     -11.410   7.562  26.011  1.00 70.70           O
ATOM   3021  HA  SER A 204     -12.235  10.605  25.490  1.00 70.70           H
ATOM   3022  CB  SER A 204     -12.816   9.505  23.732  1.00 70.70           C
ATOM   3023 1HB  SER A 204     -13.856   9.746  23.951  1.00 70.70           H
ATOM   3024 2HB  SER A 204     -12.475  10.218  22.981  1.00 70.70           H
ATOM   3025  OG  SER A 204     -12.737   8.184  23.202  1.00 70.70           O
ATOM   3026  HG  SER A 204     -13.264   8.123  22.355  1.00 70.70           H
ATOM   3027  HN  SER A 204      -9.968   9.944  25.470  1.00 70.70           H
ATOM   3028  N   ASP A 205     -13.335   8.557  26.659  1.00 72.48           N
ATOM   3029  CA  ASP A 205     -13.731   7.472  27.540  1.00 72.48           C
ATOM   3030  C   ASP A 205     -13.971   6.209  26.711  1.00 72.48           C
ATOM   3031  O   ASP A 205     -13.890   5.097  27.230  1.00 72.48           O
ATOM   3032  HA  ASP A 205     -12.906   7.359  28.244  1.00 72.48           H
ATOM   3033  CB  ASP A 205     -15.030   7.807  28.277  1.00 72.48           C
ATOM   3034 1HB  ASP A 205     -15.808   8.054  27.555  1.00 72.48           H
ATOM   3035 2HB  ASP A 205     -15.373   6.933  28.831  1.00 72.48           H
ATOM   3036  CG  ASP A 205     -14.828   8.980  29.238  1.00 72.48           C
ATOM   3037  OD1 ASP A 205     -13.782   8.979  29.923  1.00 72.48           O
ATOM   3038  OD2 ASP A 205     -15.724   9.851  29.267  1.00 72.48           O
ATOM   3039  HN  ASP A 205     -13.961   9.336  26.640  1.00 72.48           H
ATOM   3040  N   GLU A 206     -14.260   6.422  25.436  1.00 84.55           N
ATOM   3041  CA  GLU A 206     -14.578   5.319  24.545  1.00 84.55           C
ATOM   3042  C   GLU A 206     -13.398   5.028  23.617  1.00 84.55           C
ATOM   3043  O   GLU A 206     -13.588   4.604  22.478  1.00 84.55           O
ATOM   3044  HA  GLU A 206     -14.756   4.464  25.197  1.00 84.55           H
ATOM   3045  CB  GLU A 206     -15.848   5.611  23.743  1.00 84.55           C
ATOM   3046 1HB  GLU A 206     -15.715   6.527  23.167  1.00 84.55           H
ATOM   3047 2HB  GLU A 206     -16.100   4.748  23.127  1.00 84.55           H
ATOM   3048  CG  GLU A 206     -17.042   5.843  24.671  1.00 84.55           C
ATOM   3049 1HG  GLU A 206     -16.874   5.334  25.620  1.00 84.55           H
ATOM   3050 2HG  GLU A 206     -17.134   6.906  24.892  1.00 84.55           H
ATOM   3051  CD  GLU A 206     -18.337   5.334  24.035  1.00 84.55           C
ATOM   3052  OE1 GLU A 206     -19.180   4.817  24.800  1.00 84.55           O
ATOM   3053  OE2 GLU A 206     -18.455   5.474  22.798  1.00 84.55           O
ATOM   3054  HN  GLU A 206     -14.279   7.327  25.011  1.00 84.55           H
ATOM   3055  N   SER A 207     -12.203   5.268  24.138  1.00 88.83           N
ATOM   3056  CA  SER A 207     -10.994   5.089  23.353  1.00 88.83           C
ATOM   3057  C   SER A 207     -10.953   3.674  22.771  1.00 88.83           C
ATOM   3058  O   SER A 207     -10.482   3.473  21.652  1.00 88.83           O
ATOM   3059  HA  SER A 207     -11.056   5.829  22.555  1.00 88.83           H
ATOM   3060  CB  SER A 207      -9.745   5.352  24.196  1.00 88.83           C
ATOM   3061 1HB  SER A 207      -8.857   5.097  23.618  1.00 88.83           H
ATOM   3062 2HB  SER A 207      -9.681   6.416  24.427  1.00 88.83           H
ATOM   3063  OG  SER A 207      -9.752   4.604  25.409  1.00 88.83           O
ATOM   3064  HG  SER A 207      -9.012   4.913  26.006  1.00 88.83           H
ATOM   3065  HN  SER A 207     -12.055   5.578  25.077  1.00 88.83           H
ATOM   3066  N   THR A 208     -11.452   2.731  23.556  1.00 90.16           N
ATOM   3067  CA  THR A 208     -11.447   1.337  23.147  1.00 90.16           C
ATOM   3068  C   THR A 208     -12.345   1.136  21.925  1.00 90.16           C
ATOM   3069  O   THR A 208     -11.960   0.459  20.972  1.00 90.16           O
ATOM   3070  HA  THR A 208     -10.433   1.070  22.846  1.00 90.16           H
ATOM   3071  CB  THR A 208     -11.861   0.489  24.352  1.00 90.16           C
ATOM   3072  HB  THR A 208     -11.843  -0.573  24.105  1.00 90.16           H
ATOM   3073  OG1 THR A 208     -13.133   1.012  24.723  1.00 90.16           O
ATOM   3074  HG1 THR A 208     -13.616   0.358  25.305  1.00 90.16           H
ATOM   3075  CG2 THR A 208     -10.981   0.743  25.577  1.00 90.16           C
ATOM   3076 1HG2 THR A 208     -11.053   1.792  25.864  1.00 90.16           H
ATOM   3077 2HG2 THR A 208      -9.946   0.502  25.337  1.00 90.16           H
ATOM   3078 3HG2 THR A 208     -11.319   0.117  26.403  1.00 90.16           H
ATOM   3079  HN  THR A 208     -11.854   2.906  24.455  1.00 90.16           H
ATOM   3080  N   LYS A 209     -13.524   1.736  21.992  1.00 91.17           N
ATOM   3081  CA  LYS A 209     -14.475   1.642  20.897  1.00 91.17           C
ATOM   3082  C   LYS A 209     -13.867   2.273  19.643  1.00 91.17           C
ATOM   3083  O   LYS A 209     -14.002   1.735  18.545  1.00 91.17           O
ATOM   3084  HA  LYS A 209     -14.645   0.583  20.703  1.00 91.17           H
ATOM   3085  CB  LYS A 209     -15.819   2.250  21.302  1.00 91.17           C
ATOM   3086 1HB  LYS A 209     -15.669   3.268  21.661  1.00 91.17           H
ATOM   3087 2HB  LYS A 209     -16.471   2.313  20.430  1.00 91.17           H
ATOM   3088  CG  LYS A 209     -16.495   1.413  22.390  1.00 91.17           C
ATOM   3089 1HG  LYS A 209     -16.582   0.379  22.057  1.00 91.17           H
ATOM   3090 2HG  LYS A 209     -15.875   1.408  23.287  1.00 91.17           H
ATOM   3091  CD  LYS A 209     -17.882   1.965  22.725  1.00 91.17           C
ATOM   3092 1HD  LYS A 209     -17.807   3.027  22.962  1.00 91.17           H
ATOM   3093 2HD  LYS A 209     -18.532   1.878  21.854  1.00 91.17           H
ATOM   3094  CE  LYS A 209     -18.500   1.216  23.907  1.00 91.17           C
ATOM   3095 1HE  LYS A 209     -18.707   0.184  23.622  1.00 91.17           H
ATOM   3096 2HE  LYS A 209     -17.791   1.182  24.734  1.00 91.17           H
ATOM   3097  NZ  LYS A 209     -19.750   1.877  24.344  1.00 91.17           N
ATOM   3098 1HZ  LYS A 209     -20.208   1.304  25.043  1.00 91.17           H
ATOM   3099 2HZ  LYS A 209     -19.531   2.784  24.740  1.00 91.17           H
ATOM   3100 3HZ  LYS A 209     -20.366   1.995  23.547  1.00 91.17           H
ATOM   3101  HN  LYS A 209     -13.832   2.277  22.774  1.00 91.17           H
ATOM   3102  N   LEU A 210     -13.210   3.405  19.849  1.00 92.16           N
ATOM   3103  CA  LEU A 210     -12.670   4.169  18.737  1.00 92.16           C
ATOM   3104  C   LEU A 210     -11.593   3.343  18.031  1.00 92.16           C
ATOM   3105  O   LEU A 210     -11.597   3.227  16.807  1.00 92.16           O
ATOM   3106  HA  LEU A 210     -13.485   4.346  18.035  1.00 92.16           H
ATOM   3107  CB  LEU A 210     -12.180   5.538  19.215  1.00 92.16           C
ATOM   3108 1HB  LEU A 210     -12.971   5.998  19.807  1.00 92.16           H
ATOM   3109 2HB  LEU A 210     -11.331   5.385  19.882  1.00 92.16           H
ATOM   3110  CG  LEU A 210     -11.763   6.521  18.120  1.00 92.16           C
ATOM   3111  HG  LEU A 210     -10.971   6.060  17.530  1.00 92.16           H
ATOM   3112  CD1 LEU A 210     -12.926   6.808  17.169  1.00 92.16           C
ATOM   3113 1HD1 LEU A 210     -13.250   5.879  16.700  1.00 92.16           H
ATOM   3114 2HD1 LEU A 210     -13.756   7.240  17.729  1.00 92.16           H
ATOM   3115 3HD1 LEU A 210     -12.603   7.510  16.400  1.00 92.16           H
ATOM   3116  CD2 LEU A 210     -11.187   7.803  18.725  1.00 92.16           C
ATOM   3117 1HD2 LEU A 210     -11.940   8.279  19.353  1.00 92.16           H
ATOM   3118 2HD2 LEU A 210     -10.312   7.560  19.327  1.00 92.16           H
ATOM   3119 3HD2 LEU A 210     -10.899   8.485  17.924  1.00 92.16           H
ATOM   3120  HN  LEU A 210     -13.045   3.800  20.753  1.00 92.16           H
ATOM   3121  N   LYS A 211     -10.696   2.789  18.834  1.00 92.86           N
ATOM   3122  CA  LYS A 211      -9.631   1.955  18.304  1.00 92.86           C
ATOM   3123  C   LYS A 211     -10.239   0.839  17.453  1.00 92.86           C
ATOM   3124  O   LYS A 211      -9.817   0.618  16.319  1.00 92.86           O
ATOM   3125  HA  LYS A 211      -9.013   2.582  17.662  1.00 92.86           H
ATOM   3126  CB  LYS A 211      -8.736   1.446  19.436  1.00 92.86           C
ATOM   3127 1HB  LYS A 211      -8.225   2.286  19.907  1.00 92.86           H
ATOM   3128 2HB  LYS A 211      -9.348   0.974  20.205  1.00 92.86           H
ATOM   3129  CG  LYS A 211      -7.704   0.445  18.911  1.00 92.86           C
ATOM   3130 1HG  LYS A 211      -8.202  -0.485  18.637  1.00 92.86           H
ATOM   3131 2HG  LYS A 211      -7.240   0.836  18.006  1.00 92.86           H
ATOM   3132  CD  LYS A 211      -6.629   0.163  19.962  1.00 92.86           C
ATOM   3133 1HD  LYS A 211      -6.172   1.101  20.281  1.00 92.86           H
ATOM   3134 2HD  LYS A 211      -7.086  -0.284  20.845  1.00 92.86           H
ATOM   3135  CE  LYS A 211      -5.553  -0.773  19.409  1.00 92.86           C
ATOM   3136 1HE  LYS A 211      -5.975  -1.764  19.244  1.00 92.86           H
ATOM   3137 2HE  LYS A 211      -5.208  -0.408  18.441  1.00 92.86           H
ATOM   3138  NZ  LYS A 211      -4.412  -0.863  20.347  1.00 92.86           N
ATOM   3139 1HZ  LYS A 211      -3.602  -1.232  19.861  1.00 92.86           H
ATOM   3140 2HZ  LYS A 211      -4.197   0.060  20.708  1.00 92.86           H
ATOM   3141 3HZ  LYS A 211      -4.654  -1.478  21.116  1.00 92.86           H
ATOM   3142  HN  LYS A 211     -10.689   2.903  19.828  1.00 92.86           H
ATOM   3143  N   SER A 212     -11.223   0.165  18.032  1.00 92.63           N
ATOM   3144  CA  SER A 212     -11.783  -1.023  17.410  1.00 92.63           C
ATOM   3145  C   SER A 212     -12.466  -0.651  16.093  1.00 92.63           C
ATOM   3146  O   SER A 212     -12.375  -1.389  15.113  1.00 92.63           O
ATOM   3147  HA  SER A 212     -10.934  -1.681  17.229  1.00 92.63           H
ATOM   3148  CB  SER A 212     -12.776  -1.717  18.345  1.00 92.63           C
ATOM   3149 1HB  SER A 212     -13.650  -1.081  18.483  1.00 92.63           H
ATOM   3150 2HB  SER A 212     -13.123  -2.641  17.883  1.00 92.63           H
ATOM   3151  OG  SER A 212     -12.198  -2.010  19.615  1.00 92.63           O
ATOM   3152  HG  SER A 212     -12.521  -1.354  20.297  1.00 92.63           H
ATOM   3153  HN  SER A 212     -11.634   0.418  18.907  1.00 92.63           H
ATOM   3154  N   ALA A 213     -13.135   0.492  16.111  1.00 92.81           N
ATOM   3155  CA  ALA A 213     -13.830   0.972  14.929  1.00 92.81           C
ATOM   3156  C   ALA A 213     -12.809   1.274  13.830  1.00 92.81           C
ATOM   3157  O   ALA A 213     -13.000   0.889  12.678  1.00 92.81           O
ATOM   3158  HA  ALA A 213     -14.493   0.178  14.588  1.00 92.81           H
ATOM   3159  CB  ALA A 213     -14.672   2.196  15.293  1.00 92.81           C
ATOM   3160 1HB  ALA A 213     -15.401   1.921  16.056  1.00 92.81           H
ATOM   3161 2HB  ALA A 213     -14.023   2.983  15.678  1.00 92.81           H
ATOM   3162 3HB  ALA A 213     -15.193   2.556  14.406  1.00 92.81           H
ATOM   3163  HN  ALA A 213     -13.207   1.085  16.913  1.00 92.81           H
ATOM   3164  N   VAL A 214     -11.746   1.960  14.226  1.00 92.37           N
ATOM   3165  CA  VAL A 214     -10.719   2.361  13.280  1.00 92.37           C
ATOM   3166  C   VAL A 214     -10.044   1.113  12.706  1.00 92.37           C
ATOM   3167  O   VAL A 214      -9.721   1.067  11.521  1.00 92.37           O
ATOM   3168  HA  VAL A 214     -11.211   2.898  12.468  1.00 92.37           H
ATOM   3169  CB  VAL A 214      -9.733   3.318  13.952  1.00 92.37           C
ATOM   3170  HB  VAL A 214      -9.393   2.853  14.878  1.00 92.37           H
ATOM   3171  CG1 VAL A 214      -8.508   3.554  13.067  1.00 92.37           C
ATOM   3172 1HG1 VAL A 214      -8.004   2.605  12.883  1.00 92.37           H
ATOM   3173 2HG1 VAL A 214      -8.823   3.987  12.118  1.00 92.37           H
ATOM   3174 3HG1 VAL A 214      -7.823   4.238  13.569  1.00 92.37           H
ATOM   3175  CG2 VAL A 214     -10.412   4.641  14.313  1.00 92.37           C
ATOM   3176 1HG2 VAL A 214     -10.794   5.112  13.407  1.00 92.37           H
ATOM   3177 2HG2 VAL A 214     -11.238   4.451  14.999  1.00 92.37           H
ATOM   3178 3HG2 VAL A 214      -9.689   5.303  14.789  1.00 92.37           H
ATOM   3179  HN  VAL A 214     -11.582   2.240  15.172  1.00 92.37           H
ATOM   3180  N   LEU A 215      -9.852   0.131  13.575  1.00 92.73           N
ATOM   3181  CA  LEU A 215      -9.220  -1.113  13.171  1.00 92.73           C
ATOM   3182  C   LEU A 215     -10.128  -1.841  12.177  1.00 92.73           C
ATOM   3183  O   LEU A 215      -9.658  -2.356  11.163  1.00 92.73           O
ATOM   3184  HA  LEU A 215      -8.290  -0.857  12.664  1.00 92.73           H
ATOM   3185  CB  LEU A 215      -8.853  -1.951  14.397  1.00 92.73           C
ATOM   3186 1HB  LEU A 215      -9.655  -1.857  15.130  1.00 92.73           H
ATOM   3187 2HB  LEU A 215      -8.816  -2.999  14.098  1.00 92.73           H
ATOM   3188  CG  LEU A 215      -7.531  -1.597  15.080  1.00 92.73           C
ATOM   3189  HG  LEU A 215      -7.497  -0.516  15.218  1.00 92.73           H
ATOM   3190  CD1 LEU A 215      -7.444  -2.233  16.469  1.00 92.73           C
ATOM   3191 1HD1 LEU A 215      -8.265  -1.870  17.087  1.00 92.73           H
ATOM   3192 2HD1 LEU A 215      -7.510  -3.317  16.377  1.00 92.73           H
ATOM   3193 3HD1 LEU A 215      -6.494  -1.965  16.932  1.00 92.73           H
ATOM   3194  CD2 LEU A 215      -6.340  -1.978  14.199  1.00 92.73           C
ATOM   3195 1HD2 LEU A 215      -6.358  -3.051  14.008  1.00 92.73           H
ATOM   3196 2HD2 LEU A 215      -6.400  -1.439  13.254  1.00 92.73           H
ATOM   3197 3HD2 LEU A 215      -5.412  -1.715  14.709  1.00 92.73           H
ATOM   3198  HN  LEU A 215     -10.119   0.176  14.538  1.00 92.73           H
ATOM   3199  N   THR A 216     -11.412  -1.862  12.503  1.00 92.75           N
ATOM   3200  CA  THR A 216     -12.393  -2.496  11.639  1.00 92.75           C
ATOM   3201  C   THR A 216     -12.350  -1.878  10.240  1.00 92.75           C
ATOM   3202  O   THR A 216     -12.356  -2.595   9.240  1.00 92.75           O
ATOM   3203  HA  THR A 216     -12.129  -3.548  11.532  1.00 92.75           H
ATOM   3204  CB  THR A 216     -13.762  -2.380  12.313  1.00 92.75           C
ATOM   3205  HB  THR A 216     -14.021  -1.336  12.489  1.00 92.75           H
ATOM   3206  OG1 THR A 216     -13.645  -3.190  13.479  1.00 92.75           O
ATOM   3207  HG1 THR A 216     -13.460  -4.138  13.220  1.00 92.75           H
ATOM   3208  CG2 THR A 216     -14.873  -3.052  11.503  1.00 92.75           C
ATOM   3209 1HG2 THR A 216     -14.646  -4.111  11.384  1.00 92.75           H
ATOM   3210 2HG2 THR A 216     -14.941  -2.583  10.521  1.00 92.75           H
ATOM   3211 3HG2 THR A 216     -15.822  -2.940  12.026  1.00 92.75           H
ATOM   3212  HN  THR A 216     -11.784  -1.457  13.338  1.00 92.75           H
ATOM   3213  N   LEU A 217     -12.308  -0.554  10.214  1.00 91.06           N
ATOM   3214  CA  LEU A 217     -12.276   0.169   8.954  1.00 91.06           C
ATOM   3215  C   LEU A 217     -11.030  -0.242   8.167  1.00 91.06           C
ATOM   3216  O   LEU A 217     -11.091  -0.430   6.953  1.00 91.06           O
ATOM   3217  HA  LEU A 217     -13.157  -0.128   8.384  1.00 91.06           H
ATOM   3218  CB  LEU A 217     -12.381   1.675   9.197  1.00 91.06           C
ATOM   3219 1HB  LEU A 217     -13.291   1.869   9.765  1.00 91.06           H
ATOM   3220 2HB  LEU A 217     -11.543   1.981   9.824  1.00 91.06           H
ATOM   3221  CG  LEU A 217     -12.395   2.558   7.947  1.00 91.06           C
ATOM   3222  HG  LEU A 217     -11.523   2.307   7.343  1.00 91.06           H
ATOM   3223  CD1 LEU A 217     -13.633   2.279   7.093  1.00 91.06           C
ATOM   3224 1HD1 LEU A 217     -13.633   1.234   6.783  1.00 91.06           H
ATOM   3225 2HD1 LEU A 217     -14.531   2.484   7.676  1.00 91.06           H
ATOM   3226 3HD1 LEU A 217     -13.618   2.919   6.211  1.00 91.06           H
ATOM   3227  CD2 LEU A 217     -12.276   4.037   8.319  1.00 91.06           C
ATOM   3228 1HD2 LEU A 217     -13.114   4.320   8.956  1.00 91.06           H
ATOM   3229 2HD2 LEU A 217     -11.341   4.203   8.854  1.00 91.06           H
ATOM   3230 3HD2 LEU A 217     -12.289   4.642   7.412  1.00 91.06           H
ATOM   3231  HN  LEU A 217     -12.296   0.021  11.031  1.00 91.06           H
ATOM   3232  N   LYS A 218      -9.927  -0.369   8.891  1.00 88.93           N
ATOM   3233  CA  LYS A 218      -8.663  -0.731   8.272  1.00 88.93           C
ATOM   3234  C   LYS A 218      -8.790  -2.117   7.637  1.00 88.93           C
ATOM   3235  O   LYS A 218      -8.260  -2.358   6.554  1.00 88.93           O
ATOM   3236  HA  LYS A 218      -8.466  -0.006   7.482  1.00 88.93           H
ATOM   3237  CB  LYS A 218      -7.520  -0.620   9.284  1.00 88.93           C
ATOM   3238 1HB  LYS A 218      -7.829  -1.051  10.236  1.00 88.93           H
ATOM   3239 2HB  LYS A 218      -6.664  -1.197   8.935  1.00 88.93           H
ATOM   3240  CG  LYS A 218      -7.109   0.840   9.488  1.00 88.93           C
ATOM   3241 1HG  LYS A 218      -6.643   1.221   8.579  1.00 88.93           H
ATOM   3242 2HG  LYS A 218      -7.994   1.448   9.671  1.00 88.93           H
ATOM   3243  CD  LYS A 218      -6.137   0.976  10.662  1.00 88.93           C
ATOM   3244 1HD  LYS A 218      -6.636   0.687  11.587  1.00 88.93           H
ATOM   3245 2HD  LYS A 218      -5.298   0.294  10.525  1.00 88.93           H
ATOM   3246  CE  LYS A 218      -5.621   2.411  10.782  1.00 88.93           C
ATOM   3247 1HE  LYS A 218      -5.114   2.700   9.861  1.00 88.93           H
ATOM   3248 2HE  LYS A 218      -6.459   3.096  10.913  1.00 88.93           H
ATOM   3249  NZ  LYS A 218      -4.690   2.533  11.926  1.00 88.93           N
ATOM   3250 1HZ  LYS A 218      -4.360   3.490  11.993  1.00 88.93           H
ATOM   3251 2HZ  LYS A 218      -5.172   2.281  12.782  1.00 88.93           H
ATOM   3252 3HZ  LYS A 218      -3.900   1.912  11.787  1.00 88.93           H
ATOM   3253  HN  LYS A 218      -9.889  -0.229   9.880  1.00 88.93           H
ATOM   3254  N   VAL A 219      -9.495  -2.992   8.339  1.00 89.95           N
ATOM   3255  CA  VAL A 219      -9.643  -4.366   7.890  1.00 89.95           C
ATOM   3256  C   VAL A 219     -10.531  -4.398   6.644  1.00 89.95           C
ATOM   3257  O   VAL A 219     -10.227  -5.097   5.679  1.00 89.95           O
ATOM   3258  HA  VAL A 219      -8.652  -4.734   7.624  1.00 89.95           H
ATOM   3259  CB  VAL A 219     -10.181  -5.234   9.029  1.00 89.95           C
ATOM   3260  HB  VAL A 219     -11.072  -4.749   9.428  1.00 89.95           H
ATOM   3261  CG1 VAL A 219     -10.588  -6.618   8.519  1.00 89.95           C
ATOM   3262 1HG1 VAL A 219     -11.366  -6.512   7.763  1.00 89.95           H
ATOM   3263 2HG1 VAL A 219      -9.721  -7.113   8.081  1.00 89.95           H
ATOM   3264 3HG1 VAL A 219     -10.966  -7.214   9.349  1.00 89.95           H
ATOM   3265  CG2 VAL A 219      -9.159  -5.346  10.162  1.00 89.95           C
ATOM   3266 1HG2 VAL A 219      -8.243  -5.797   9.782  1.00 89.95           H
ATOM   3267 2HG2 VAL A 219      -8.940  -4.353  10.553  1.00 89.95           H
ATOM   3268 3HG2 VAL A 219      -9.567  -5.968  10.959  1.00 89.95           H
ATOM   3269  HN  VAL A 219      -9.959  -2.776   9.198  1.00 89.95           H
ATOM   3270  N   ILE A 220     -11.610  -3.632   6.706  1.00 89.56           N
ATOM   3271  CA  ILE A 220     -12.564  -3.593   5.610  1.00 89.56           C
ATOM   3272  C   ILE A 220     -11.858  -3.111   4.342  1.00 89.56           C
ATOM   3273  O   ILE A 220     -11.948  -3.752   3.295  1.00 89.56           O
ATOM   3274  HA  ILE A 220     -12.913  -4.612   5.445  1.00 89.56           H
ATOM   3275  CB  ILE A 220     -13.784  -2.753   5.992  1.00 89.56           C
ATOM   3276  HB  ILE A 220     -13.432  -1.820   6.433  1.00 89.56           H
ATOM   3277  CG1 ILE A 220     -14.629  -3.463   7.052  1.00 89.56           C
ATOM   3278 1HG1 ILE A 220     -15.102  -4.342   6.616  1.00 89.56           H
ATOM   3279 2HG1 ILE A 220     -13.986  -3.813   7.859  1.00 89.56           H
ATOM   3280  CG2 ILE A 220     -14.606  -2.386   4.755  1.00 89.56           C
ATOM   3281 1HG2 ILE A 220     -13.988  -1.811   4.065  1.00 89.56           H
ATOM   3282 2HG2 ILE A 220     -14.949  -3.297   4.263  1.00 89.56           H
ATOM   3283 3HG2 ILE A 220     -15.468  -1.789   5.055  1.00 89.56           H
ATOM   3284  CD1 ILE A 220     -15.701  -2.527   7.615  1.00 89.56           C
ATOM   3285 1HD1 ILE A 220     -15.223  -1.661   8.072  1.00 89.56           H
ATOM   3286 2HD1 ILE A 220     -16.356  -2.198   6.809  1.00 89.56           H
ATOM   3287 3HD1 ILE A 220     -16.287  -3.057   8.366  1.00 89.56           H
ATOM   3288  HN  ILE A 220     -11.836  -3.046   7.484  1.00 89.56           H
ATOM   3289  N   LEU A 221     -11.171  -1.986   4.476  1.00 86.49           N
ATOM   3290  CA  LEU A 221     -10.557  -1.342   3.327  1.00 86.49           C
ATOM   3291  C   LEU A 221      -9.257  -2.068   2.976  1.00 86.49           C
ATOM   3292  O   LEU A 221      -8.798  -2.010   1.836  1.00 86.49           O
ATOM   3293  HA  LEU A 221     -11.247  -1.443   2.489  1.00 86.49           H
ATOM   3294  CB  LEU A 221     -10.376   0.155   3.585  1.00 86.49           C
ATOM   3295 1HB  LEU A 221      -9.685   0.278   4.420  1.00 86.49           H
ATOM   3296 2HB  LEU A 221      -9.901   0.599   2.711  1.00 86.49           H
ATOM   3297  CG  LEU A 221     -11.651   0.942   3.894  1.00 86.49           C
ATOM   3298  HG  LEU A 221     -12.175   0.438   4.707  1.00 86.49           H
ATOM   3299  CD1 LEU A 221     -11.319   2.355   4.378  1.00 86.49           C
ATOM   3300 1HD1 LEU A 221     -10.716   2.297   5.284  1.00 86.49           H
ATOM   3301 2HD1 LEU A 221     -10.762   2.883   3.604  1.00 86.49           H
ATOM   3302 3HD1 LEU A 221     -12.244   2.893   4.590  1.00 86.49           H
ATOM   3303  CD2 LEU A 221     -12.593   0.955   2.689  1.00 86.49           C
ATOM   3304 1HD2 LEU A 221     -12.091   1.421   1.841  1.00 86.49           H
ATOM   3305 2HD2 LEU A 221     -12.867  -0.068   2.431  1.00 86.49           H
ATOM   3306 3HD2 LEU A 221     -13.491   1.521   2.936  1.00 86.49           H
ATOM   3307  HN  LEU A 221     -11.032  -1.516   5.348  1.00 86.49           H
ATOM   3308  N   GLY A 222      -8.700  -2.734   3.976  1.00 81.20           N
ATOM   3309  CA  GLY A 222      -7.367  -3.298   3.849  1.00 81.20           C
ATOM   3310  C   GLY A 222      -7.420  -4.699   3.236  1.00 81.20           C
ATOM   3311  O   GLY A 222      -6.541  -5.075   2.462  1.00 81.20           O
ATOM   3312 1HA  GLY A 222      -6.751  -2.648   3.227  1.00 81.20           H
ATOM   3313 2HA  GLY A 222      -6.892  -3.344   4.830  1.00 81.20           H
ATOM   3314  HN  GLY A 222      -9.142  -2.891   4.859  1.00 81.20           H
ATOM   3315  N   PHE A 223      -8.460  -5.433   3.606  1.00 80.30           N
ATOM   3316  CA  PHE A 223      -8.524  -6.850   3.294  1.00 80.30           C
ATOM   3317  C   PHE A 223      -9.624  -7.137   2.270  1.00 80.30           C
ATOM   3318  O   PHE A 223      -9.351  -7.665   1.193  1.00 80.30           O
ATOM   3319  HA  PHE A 223      -7.558  -7.133   2.876  1.00 80.30           H
ATOM   3320  CB  PHE A 223      -8.854  -7.580   4.597  1.00 80.30           C
ATOM   3321 1HB  PHE A 223      -8.188  -7.221   5.382  1.00 80.30           H
ATOM   3322 2HB  PHE A 223      -9.869  -7.323   4.899  1.00 80.30           H
ATOM   3323  CG  PHE A 223      -8.734  -9.103   4.505  1.00 80.30           C
ATOM   3324  CD1 PHE A 223      -9.854  -9.867   4.396  1.00 80.30           C
ATOM   3325  HD1 PHE A 223     -10.836  -9.395   4.374  1.00 80.30           H
ATOM   3326  CD2 PHE A 223      -7.509  -9.692   4.532  1.00 80.30           C
ATOM   3327  HD2 PHE A 223      -6.612  -9.080   4.620  1.00 80.30           H
ATOM   3328  CE1 PHE A 223      -9.743 -11.280   4.310  1.00 80.30           C
ATOM   3329  HE1 PHE A 223     -10.641 -11.893   4.223  1.00 80.30           H
ATOM   3330  CE2 PHE A 223      -7.398 -11.105   4.447  1.00 80.30           C
ATOM   3331  HE2 PHE A 223      -6.416 -11.577   4.468  1.00 80.30           H
ATOM   3332  CZ  PHE A 223      -8.518 -11.869   4.337  1.00 80.30           C
ATOM   3333  HZ  PHE A 223      -8.433 -12.954   4.271  1.00 80.30           H
ATOM   3334  HN  PHE A 223      -9.247  -5.074   4.108  1.00 80.30           H
ATOM   3335  N   PHE A 224     -10.843  -6.777   2.642  1.00 83.19           N
ATOM   3336  CA  PHE A 224     -12.012  -7.214   1.898  1.00 83.19           C
ATOM   3337  C   PHE A 224     -12.117  -6.480   0.560  1.00 83.19           C
ATOM   3338  O   PHE A 224     -12.452  -7.082  -0.458  1.00 83.19           O
ATOM   3339  HA  PHE A 224     -11.899  -8.283   1.716  1.00 83.19           H
ATOM   3340  CB  PHE A 224     -13.237  -6.876   2.750  1.00 83.19           C
ATOM   3341 1HB  PHE A 224     -13.153  -5.845   3.095  1.00 83.19           H
ATOM   3342 2HB  PHE A 224     -14.128  -6.931   2.125  1.00 83.19           H
ATOM   3343  CG  PHE A 224     -13.424  -7.790   3.962  1.00 83.19           C
ATOM   3344  CD1 PHE A 224     -13.973  -9.025   3.804  1.00 83.19           C
ATOM   3345  HD1 PHE A 224     -14.279  -9.362   2.814  1.00 83.19           H
ATOM   3346  CD2 PHE A 224     -13.042  -7.369   5.198  1.00 83.19           C
ATOM   3347  HD2 PHE A 224     -12.602  -6.380   5.324  1.00 83.19           H
ATOM   3348  CE1 PHE A 224     -14.147  -9.874   4.929  1.00 83.19           C
ATOM   3349  HE1 PHE A 224     -14.587 -10.863   4.803  1.00 83.19           H
ATOM   3350  CE2 PHE A 224     -13.216  -8.218   6.323  1.00 83.19           C
ATOM   3351  HE2 PHE A 224     -12.910  -7.881   7.313  1.00 83.19           H
ATOM   3352  CZ  PHE A 224     -13.765  -9.453   6.165  1.00 83.19           C
ATOM   3353  HZ  PHE A 224     -13.898 -10.104   7.028  1.00 83.19           H
ATOM   3354  HN  PHE A 224     -11.038  -6.199   3.434  1.00 83.19           H
ATOM   3355  N   LEU A 225     -11.825  -5.188   0.606  1.00 80.87           N
ATOM   3356  CA  LEU A 225     -11.927  -4.355  -0.580  1.00 80.87           C
ATOM   3357  C   LEU A 225     -11.007  -4.911  -1.669  1.00 80.87           C
ATOM   3358  O   LEU A 225     -11.449  -5.172  -2.786  1.00 80.87           O
ATOM   3359  HA  LEU A 225     -12.956  -4.415  -0.934  1.00 80.87           H
ATOM   3360  CB  LEU A 225     -11.652  -2.891  -0.231  1.00 80.87           C
ATOM   3361 1HB  LEU A 225     -12.423  -2.552   0.461  1.00 80.87           H
ATOM   3362 2HB  LEU A 225     -10.701  -2.836   0.298  1.00 80.87           H
ATOM   3363  CG  LEU A 225     -11.604  -1.918  -1.411  1.00 80.87           C
ATOM   3364  HG  LEU A 225     -10.943  -2.336  -2.171  1.00 80.87           H
ATOM   3365  CD1 LEU A 225     -12.985  -1.762  -2.050  1.00 80.87           C
ATOM   3366 1HD1 LEU A 225     -13.331  -2.731  -2.410  1.00 80.87           H
ATOM   3367 2HD1 LEU A 225     -13.687  -1.378  -1.309  1.00 80.87           H
ATOM   3368 3HD1 LEU A 225     -12.922  -1.065  -2.886  1.00 80.87           H
ATOM   3369  CD2 LEU A 225     -11.012  -0.572  -0.988  1.00 80.87           C
ATOM   3370 1HD2 LEU A 225     -11.627  -0.136  -0.201  1.00 80.87           H
ATOM   3371 2HD2 LEU A 225      -9.998  -0.722  -0.617  1.00 80.87           H
ATOM   3372 3HD2 LEU A 225     -10.989   0.100  -1.846  1.00 80.87           H
ATOM   3373  HN  LEU A 225     -11.524  -4.712   1.433  1.00 80.87           H
ATOM   3374  N   PRO A 226      -9.716  -5.101  -1.365  1.00 78.68           N
ATOM   3375  CA  PRO A 226      -8.791  -5.693  -2.335  1.00 78.68           C
ATOM   3376  C   PRO A 226      -9.301  -7.015  -2.885  1.00 78.68           C
ATOM   3377  O   PRO A 226      -9.171  -7.287  -4.078  1.00 78.68           O
ATOM   3378  HA  PRO A 226      -8.693  -5.042  -3.204  1.00 78.68           H
ATOM   3379  CB  PRO A 226      -7.496  -5.870  -1.540  1.00 78.68           C
ATOM   3380 1HB  PRO A 226      -7.439  -6.858  -1.082  1.00 78.68           H
ATOM   3381 2HB  PRO A 226      -6.617  -5.764  -2.176  1.00 78.68           H
ATOM   3382  CG  PRO A 226      -7.571  -4.766  -0.493  1.00 78.68           C
ATOM   3383 1HG  PRO A 226      -6.917  -4.968   0.356  1.00 78.68           H
ATOM   3384 2HG  PRO A 226      -7.259  -3.803  -0.897  1.00 78.68           H
ATOM   3385  CD  PRO A 226      -9.038  -4.771  -0.098  1.00 78.68           C
ATOM   3386 1HD  PRO A 226      -9.248  -5.513   0.673  1.00 78.68           H
ATOM   3387 2HD  PRO A 226      -9.354  -3.806   0.299  1.00 78.68           H
ATOM   3388  N   PHE A 227      -9.874  -7.809  -1.993  1.00 80.97           N
ATOM   3389  CA  PHE A 227     -10.327  -9.141  -2.357  1.00 80.97           C
ATOM   3390  C   PHE A 227     -11.474  -9.073  -3.367  1.00 80.97           C
ATOM   3391  O   PHE A 227     -11.485  -9.811  -4.351  1.00 80.97           O
ATOM   3392  HA  PHE A 227      -9.480  -9.659  -2.807  1.00 80.97           H
ATOM   3393  CB  PHE A 227     -10.831  -9.808  -1.076  1.00 80.97           C
ATOM   3394 1HB  PHE A 227     -10.073  -9.699  -0.299  1.00 80.97           H
ATOM   3395 2HB  PHE A 227     -11.720  -9.283  -0.730  1.00 80.97           H
ATOM   3396  CG  PHE A 227     -11.164 -11.293  -1.237  1.00 80.97           C
ATOM   3397  CD1 PHE A 227     -12.453 -11.684  -1.421  1.00 80.97           C
ATOM   3398  HD1 PHE A 227     -13.249 -10.940  -1.454  1.00 80.97           H
ATOM   3399  CD2 PHE A 227     -10.171 -12.221  -1.197  1.00 80.97           C
ATOM   3400  HD2 PHE A 227      -9.138 -11.908  -1.049  1.00 80.97           H
ATOM   3401  CE1 PHE A 227     -12.763 -13.062  -1.571  1.00 80.97           C
ATOM   3402  HE1 PHE A 227     -13.796 -13.376  -1.719  1.00 80.97           H
ATOM   3403  CE2 PHE A 227     -10.480 -13.599  -1.346  1.00 80.97           C
ATOM   3404  HE2 PHE A 227      -9.684 -14.343  -1.314  1.00 80.97           H
ATOM   3405  CZ  PHE A 227     -11.770 -13.990  -1.531  1.00 80.97           C
ATOM   3406  HZ  PHE A 227     -12.007 -15.048  -1.646  1.00 80.97           H
ATOM   3407  HN  PHE A 227     -10.030  -7.556  -1.038  1.00 80.97           H
ATOM   3408  N   VAL A 228     -12.413  -8.179  -3.089  1.00 82.85           N
ATOM   3409  CA  VAL A 228     -13.537  -7.971  -3.986  1.00 82.85           C
ATOM   3410  C   VAL A 228     -13.018  -7.498  -5.346  1.00 82.85           C
ATOM   3411  O   VAL A 228     -13.486  -7.957  -6.386  1.00 82.85           O
ATOM   3412  HA  VAL A 228     -14.036  -8.931  -4.116  1.00 82.85           H
ATOM   3413  CB  VAL A 228     -14.535  -6.998  -3.356  1.00 82.85           C
ATOM   3414  HB  VAL A 228     -13.992  -6.096  -3.074  1.00 82.85           H
ATOM   3415  CG1 VAL A 228     -15.619  -6.599  -4.360  1.00 82.85           C
ATOM   3416 1HG1 VAL A 228     -15.157  -6.116  -5.221  1.00 82.85           H
ATOM   3417 2HG1 VAL A 228     -16.157  -7.488  -4.687  1.00 82.85           H
ATOM   3418 3HG1 VAL A 228     -16.316  -5.907  -3.886  1.00 82.85           H
ATOM   3419  CG2 VAL A 228     -15.153  -7.591  -2.088  1.00 82.85           C
ATOM   3420 1HG2 VAL A 228     -15.675  -8.515  -2.336  1.00 82.85           H
ATOM   3421 2HG2 VAL A 228     -14.366  -7.801  -1.364  1.00 82.85           H
ATOM   3422 3HG2 VAL A 228     -15.859  -6.878  -1.661  1.00 82.85           H
ATOM   3423  HN  VAL A 228     -12.413  -7.605  -2.270  1.00 82.85           H
ATOM   3424  N   VAL A 229     -12.058  -6.586  -5.293  1.00 77.64           N
ATOM   3425  CA  VAL A 229     -11.465  -6.053  -6.507  1.00 77.64           C
ATOM   3426  C   VAL A 229     -10.817  -7.192  -7.297  1.00 77.64           C
ATOM   3427  O   VAL A 229     -11.026  -7.312  -8.503  1.00 77.64           O
ATOM   3428  HA  VAL A 229     -12.269  -5.624  -7.105  1.00 77.64           H
ATOM   3429  CB  VAL A 229     -10.482  -4.932  -6.160  1.00 77.64           C
ATOM   3430  HB  VAL A 229      -9.846  -5.283  -5.348  1.00 77.64           H
ATOM   3431  CG1 VAL A 229      -9.583  -4.603  -7.354  1.00 77.64           C
ATOM   3432 1HG1 VAL A 229      -9.016  -5.490  -7.637  1.00 77.64           H
ATOM   3433 2HG1 VAL A 229     -10.198  -4.281  -8.194  1.00 77.64           H
ATOM   3434 3HG1 VAL A 229      -8.894  -3.803  -7.080  1.00 77.64           H
ATOM   3435  CG2 VAL A 229     -11.223  -3.685  -5.671  1.00 77.64           C
ATOM   3436 1HG2 VAL A 229     -11.894  -3.332  -6.454  1.00 77.64           H
ATOM   3437 2HG2 VAL A 229     -11.800  -3.932  -4.780  1.00 77.64           H
ATOM   3438 3HG2 VAL A 229     -10.501  -2.905  -5.432  1.00 77.64           H
ATOM   3439  HN  VAL A 229     -11.686  -6.214  -4.442  1.00 77.64           H
ATOM   3440  N   MET A 230     -10.045  -7.999  -6.584  1.00 80.23           N
ATOM   3441  CA  MET A 230      -9.351  -9.113  -7.207  1.00 80.23           C
ATOM   3442  C   MET A 230     -10.323  -9.994  -7.995  1.00 80.23           C
ATOM   3443  O   MET A 230     -10.098 -10.274  -9.172  1.00 80.23           O
ATOM   3444  HA  MET A 230      -8.625  -8.664  -7.886  1.00 80.23           H
ATOM   3445  CB  MET A 230      -8.661  -9.952  -6.130  1.00 80.23           C
ATOM   3446 1HB  MET A 230      -9.346 -10.119  -5.299  1.00 80.23           H
ATOM   3447 2HB  MET A 230      -8.405 -10.931  -6.534  1.00 80.23           H
ATOM   3448  CG  MET A 230      -7.395  -9.258  -5.622  1.00 80.23           C
ATOM   3449 1HG  MET A 230      -6.698  -9.105  -6.446  1.00 80.23           H
ATOM   3450 2HG  MET A 230      -7.644  -8.272  -5.228  1.00 80.23           H
ATOM   3451  SD  MET A 230      -6.626 -10.245  -4.349  1.00 80.23           S
ATOM   3452  CE  MET A 230      -6.799  -9.144  -2.955  1.00 80.23           C
ATOM   3453 1HE  MET A 230      -6.279  -8.209  -3.165  1.00 80.23           H
ATOM   3454 2HE  MET A 230      -7.855  -8.941  -2.781  1.00 80.23           H
ATOM   3455 3HE  MET A 230      -6.367  -9.609  -2.069  1.00 80.23           H
ATOM   3456  HN  MET A 230      -9.891  -7.902  -5.601  1.00 80.23           H
ATOM   3457  N   ALA A 231     -11.383 -10.405  -7.315  1.00 81.43           N
ATOM   3458  CA  ALA A 231     -12.328 -11.342  -7.898  1.00 81.43           C
ATOM   3459  C   ALA A 231     -12.911 -10.743  -9.179  1.00 81.43           C
ATOM   3460  O   ALA A 231     -12.950 -11.404 -10.216  1.00 81.43           O
ATOM   3461  HA  ALA A 231     -11.782 -12.252  -8.148  1.00 81.43           H
ATOM   3462  CB  ALA A 231     -13.408 -11.683  -6.869  1.00 81.43           C
ATOM   3463 1HB  ALA A 231     -12.945 -12.133  -5.991  1.00 81.43           H
ATOM   3464 2HB  ALA A 231     -13.933 -10.773  -6.578  1.00 81.43           H
ATOM   3465 3HB  ALA A 231     -14.117 -12.387  -7.306  1.00 81.43           H
ATOM   3466  HN  ALA A 231     -11.600 -10.109  -6.385  1.00 81.43           H
ATOM   3467  N   CYS A 232     -13.350  -9.498  -9.065  1.00 80.63           N
ATOM   3468  CA  CYS A 232     -13.911  -8.795 -10.207  1.00 80.63           C
ATOM   3469  C   CYS A 232     -12.868  -8.787 -11.326  1.00 80.63           C
ATOM   3470  O   CYS A 232     -13.198  -9.016 -12.489  1.00 80.63           O
ATOM   3471  HA  CYS A 232     -14.799  -9.350 -10.510  1.00 80.63           H
ATOM   3472  CB  CYS A 232     -14.361  -7.381  -9.835  1.00 80.63           C
ATOM   3473 1HB  CYS A 232     -13.556  -6.859  -9.317  1.00 80.63           H
ATOM   3474 2HB  CYS A 232     -14.580  -6.811 -10.738  1.00 80.63           H
ATOM   3475  SG  CYS A 232     -15.845  -7.456  -8.768  1.00 80.63           S
ATOM   3476  HG  CYS A 232     -15.187  -7.638  -7.627  1.00 80.63           H
ATOM   3477  HN  CYS A 232     -13.326  -8.972  -8.215  1.00 80.63           H
ATOM   3478  N   CYS A 233     -11.630  -8.521 -10.936  1.00 77.94           N
ATOM   3479  CA  CYS A 233     -10.555  -8.376 -11.903  1.00 77.94           C
ATOM   3480  C   CYS A 233     -10.406  -9.699 -12.657  1.00 77.94           C
ATOM   3481  O   CYS A 233     -10.379  -9.718 -13.886  1.00 77.94           O
ATOM   3482  HA  CYS A 233     -10.850  -7.575 -12.581  1.00 77.94           H
ATOM   3483  CB  CYS A 233      -9.247  -7.949 -11.235  1.00 77.94           C
ATOM   3484 1HB  CYS A 233      -8.995  -8.642 -10.432  1.00 77.94           H
ATOM   3485 2HB  CYS A 233      -8.431  -7.988 -11.956  1.00 77.94           H
ATOM   3486  SG  CYS A 233      -9.410  -6.253 -10.567  1.00 77.94           S
ATOM   3487  HG  CYS A 233      -8.164  -6.164 -10.109  1.00 77.94           H
ATOM   3488  HN  CYS A 233     -11.357  -8.405  -9.981  1.00 77.94           H
ATOM   3489  N   TYR A 234     -10.312 -10.774 -11.888  1.00 79.42           N
ATOM   3490  CA  TYR A 234     -10.083 -12.088 -12.464  1.00 79.42           C
ATOM   3491  C   TYR A 234     -11.303 -12.559 -13.258  1.00 79.42           C
ATOM   3492  O   TYR A 234     -11.162 -13.148 -14.329  1.00 79.42           O
ATOM   3493  HA  TYR A 234      -9.227 -12.017 -13.135  1.00 79.42           H
ATOM   3494  CB  TYR A 234      -9.864 -13.034 -11.281  1.00 79.42           C
ATOM   3495 1HB  TYR A 234     -10.554 -12.766 -10.482  1.00 79.42           H
ATOM   3496 2HB  TYR A 234     -10.113 -14.050 -11.590  1.00 79.42           H
ATOM   3497  CG  TYR A 234      -8.437 -13.020 -10.729  1.00 79.42           C
ATOM   3498  CD1 TYR A 234      -7.384 -13.417 -11.528  1.00 79.42           C
ATOM   3499  HD1 TYR A 234      -7.569 -13.740 -12.553  1.00 79.42           H
ATOM   3500  CD2 TYR A 234      -8.203 -12.610  -9.432  1.00 79.42           C
ATOM   3501  HD2 TYR A 234      -9.034 -12.297  -8.801  1.00 79.42           H
ATOM   3502  CE1 TYR A 234      -6.041 -13.403 -11.009  1.00 79.42           C
ATOM   3503  HE1 TYR A 234      -5.200 -13.714 -11.629  1.00 79.42           H
ATOM   3504  CE2 TYR A 234      -6.860 -12.597  -8.913  1.00 79.42           C
ATOM   3505  HE2 TYR A 234      -6.661 -12.276  -7.890  1.00 79.42           H
ATOM   3506  CZ  TYR A 234      -5.845 -12.994  -9.727  1.00 79.42           C
ATOM   3507  OH  TYR A 234      -4.577 -12.981  -9.236  1.00 79.42           O
ATOM   3508  HH  TYR A 234      -3.940 -13.328  -9.925  1.00 79.42           H
ATOM   3509  HN  TYR A 234     -10.389 -10.757 -10.891  1.00 79.42           H
ATOM   3510  N   THR A 235     -12.474 -12.281 -12.703  1.00 82.32           N
ATOM   3511  CA  THR A 235     -13.718 -12.607 -13.379  1.00 82.32           C
ATOM   3512  C   THR A 235     -13.766 -11.945 -14.757  1.00 82.32           C
ATOM   3513  O   THR A 235     -14.137 -12.580 -15.742  1.00 82.32           O
ATOM   3514  HA  THR A 235     -13.749 -13.684 -13.540  1.00 82.32           H
ATOM   3515  CB  THR A 235     -14.874 -12.194 -12.465  1.00 82.32           C
ATOM   3516  HB  THR A 235     -14.902 -11.112 -12.338  1.00 82.32           H
ATOM   3517  OG1 THR A 235     -14.663 -12.948 -11.275  1.00 82.32           O
ATOM   3518  HG1 THR A 235     -14.141 -12.407 -10.615  1.00 82.32           H
ATOM   3519  CG2 THR A 235     -16.230 -12.682 -12.979  1.00 82.32           C
ATOM   3520 1HG2 THR A 235     -16.224 -13.770 -13.042  1.00 82.32           H
ATOM   3521 2HG2 THR A 235     -16.416 -12.262 -13.968  1.00 82.32           H
ATOM   3522 3HG2 THR A 235     -17.015 -12.362 -12.294  1.00 82.32           H
ATOM   3523  HN  THR A 235     -12.580 -11.842 -11.811  1.00 82.32           H
ATOM   3524  N   ILE A 236     -13.386 -10.676 -14.782  1.00 77.09           N
ATOM   3525  CA  ILE A 236     -13.322  -9.938 -16.032  1.00 77.09           C
ATOM   3526  C   ILE A 236     -12.308 -10.607 -16.963  1.00 77.09           C
ATOM   3527  O   ILE A 236     -12.583 -10.809 -18.144  1.00 77.09           O
ATOM   3528  HA  ILE A 236     -14.307  -9.996 -16.497  1.00 77.09           H
ATOM   3529  CB  ILE A 236     -13.032  -8.459 -15.768  1.00 77.09           C
ATOM   3530  HB  ILE A 236     -12.333  -8.392 -14.934  1.00 77.09           H
ATOM   3531  CG1 ILE A 236     -14.304  -7.717 -15.353  1.00 77.09           C
ATOM   3532 1HG1 ILE A 236     -14.991  -7.665 -16.197  1.00 77.09           H
ATOM   3533 2HG1 ILE A 236     -14.811  -8.270 -14.562  1.00 77.09           H
ATOM   3534  CG2 ILE A 236     -12.357  -7.808 -16.977  1.00 77.09           C
ATOM   3535 1HG2 ILE A 236     -11.416  -8.317 -17.185  1.00 77.09           H
ATOM   3536 2HG2 ILE A 236     -13.012  -7.886 -17.845  1.00 77.09           H
ATOM   3537 3HG2 ILE A 236     -12.162  -6.758 -16.762  1.00 77.09           H
ATOM   3538  CD1 ILE A 236     -13.979  -6.303 -14.865  1.00 77.09           C
ATOM   3539 1HD1 ILE A 236     -13.311  -6.360 -14.006  1.00 77.09           H
ATOM   3540 2HD1 ILE A 236     -13.494  -5.745 -15.666  1.00 77.09           H
ATOM   3541 3HD1 ILE A 236     -14.900  -5.798 -14.577  1.00 77.09           H
ATOM   3542  HN  ILE A 236     -13.125 -10.154 -13.970  1.00 77.09           H
ATOM   3543  N   ILE A 237     -11.156 -10.932 -16.394  1.00 73.74           N
ATOM   3544  CA  ILE A 237     -10.067 -11.492 -17.176  1.00 73.74           C
ATOM   3545  C   ILE A 237     -10.533 -12.792 -17.835  1.00 73.74           C
ATOM   3546  O   ILE A 237     -10.331 -12.993 -19.031  1.00 73.74           O
ATOM   3547  HA  ILE A 237      -9.826 -10.775 -17.961  1.00 73.74           H
ATOM   3548  CB  ILE A 237      -8.815 -11.655 -16.312  1.00 73.74           C
ATOM   3549  HB  ILE A 237      -9.116 -12.070 -15.350  1.00 73.74           H
ATOM   3550  CG1 ILE A 237      -8.160 -10.300 -16.035  1.00 73.74           C
ATOM   3551 1HG1 ILE A 237      -7.747  -9.896 -16.959  1.00 73.74           H
ATOM   3552 2HG1 ILE A 237      -8.913  -9.593 -15.686  1.00 73.74           H
ATOM   3553  CG2 ILE A 237      -7.836 -12.645 -16.946  1.00 73.74           C
ATOM   3554 1HG2 ILE A 237      -8.319 -13.617 -17.049  1.00 73.74           H
ATOM   3555 2HG2 ILE A 237      -7.538 -12.282 -17.929  1.00 73.74           H
ATOM   3556 3HG2 ILE A 237      -6.956 -12.742 -16.311  1.00 73.74           H
ATOM   3557  CD1 ILE A 237      -7.052 -10.431 -14.988  1.00 73.74           C
ATOM   3558 1HD1 ILE A 237      -7.474 -10.812 -14.058  1.00 73.74           H
ATOM   3559 2HD1 ILE A 237      -6.290 -11.120 -15.350  1.00 73.74           H
ATOM   3560 3HD1 ILE A 237      -6.604  -9.454 -14.809  1.00 73.74           H
ATOM   3561  HN  ILE A 237     -10.962 -10.819 -15.420  1.00 73.74           H
ATOM   3562  N   ILE A 238     -11.149 -13.641 -17.025  1.00 77.20           N
ATOM   3563  CA  ILE A 238     -11.591 -14.941 -17.499  1.00 77.20           C
ATOM   3564  C   ILE A 238     -12.572 -14.750 -18.657  1.00 77.20           C
ATOM   3565  O   ILE A 238     -12.436 -15.384 -19.702  1.00 77.20           O
ATOM   3566  HA  ILE A 238     -10.713 -15.468 -17.873  1.00 77.20           H
ATOM   3567  CB  ILE A 238     -12.156 -15.769 -16.343  1.00 77.20           C
ATOM   3568  HB  ILE A 238     -12.838 -15.138 -15.773  1.00 77.20           H
ATOM   3569  CG1 ILE A 238     -11.045 -16.210 -15.389  1.00 77.20           C
ATOM   3570 1HG1 ILE A 238     -10.463 -17.010 -15.847  1.00 77.20           H
ATOM   3571 2HG1 ILE A 238     -10.361 -15.380 -15.213  1.00 77.20           H
ATOM   3572  CG2 ILE A 238     -12.969 -16.956 -16.865  1.00 77.20           C
ATOM   3573 1HG2 ILE A 238     -13.797 -16.590 -17.471  1.00 77.20           H
ATOM   3574 2HG2 ILE A 238     -12.328 -17.595 -17.472  1.00 77.20           H
ATOM   3575 3HG2 ILE A 238     -13.359 -17.527 -16.023  1.00 77.20           H
ATOM   3576  CD1 ILE A 238     -11.624 -16.692 -14.057  1.00 77.20           C
ATOM   3577 1HD1 ILE A 238     -12.185 -15.882 -13.590  1.00 77.20           H
ATOM   3578 2HD1 ILE A 238     -12.289 -17.538 -14.235  1.00 77.20           H
ATOM   3579 3HD1 ILE A 238     -10.813 -17.000 -13.398  1.00 77.20           H
ATOM   3580  HN  ILE A 238     -11.345 -13.452 -16.062  1.00 77.20           H
ATOM   3581  N   HIS A 239     -13.540 -13.874 -18.432  1.00 78.95           N
ATOM   3582  CA  HIS A 239     -14.568 -13.622 -19.428  1.00 78.95           C
ATOM   3583  C   HIS A 239     -13.921 -13.098 -20.712  1.00 78.95           C
ATOM   3584  O   HIS A 239     -14.357 -13.434 -21.812  1.00 78.95           O
ATOM   3585  HA  HIS A 239     -15.044 -14.580 -19.635  1.00 78.95           H
ATOM   3586  CB  HIS A 239     -15.639 -12.678 -18.876  1.00 78.95           C
ATOM   3587 1HB  HIS A 239     -15.936 -13.022 -17.886  1.00 78.95           H
ATOM   3588 2HB  HIS A 239     -15.205 -11.686 -18.752  1.00 78.95           H
ATOM   3589  CG  HIS A 239     -16.868 -12.570 -19.746  1.00 78.95           C
ATOM   3590  ND1 HIS A 239     -17.092 -11.504 -20.599  1.00 78.95           N
ATOM   3591  HD1 HIS A 239     -16.485 -10.719 -20.727  1.00 78.95           H
ATOM   3592  CD2 HIS A 239     -17.938 -13.406 -19.886  1.00 78.95           C
ATOM   3593  HD2 HIS A 239     -18.084 -14.347 -19.357  1.00 78.95           H
ATOM   3594  CE1 HIS A 239     -18.246 -11.699 -21.219  1.00 78.95           C
ATOM   3595  HE1 HIS A 239     -18.699 -11.034 -21.955  1.00 78.95           H
ATOM   3596  NE2 HIS A 239     -18.769 -12.878 -20.775  1.00 78.95           N
ATOM   3597  HN  HIS A 239     -13.628 -13.342 -17.590  1.00 78.95           H
ATOM   3598  N   THR A 240     -12.891 -12.285 -20.529  1.00 72.88           N
ATOM   3599  CA  THR A 240     -12.180 -11.712 -21.659  1.00 72.88           C
ATOM   3600  C   THR A 240     -11.479 -12.810 -22.461  1.00 72.88           C
ATOM   3601  O   THR A 240     -11.515 -12.805 -23.690  1.00 72.88           O
ATOM   3602  HA  THR A 240     -12.908 -11.246 -22.323  1.00 72.88           H
ATOM   3603  CB  THR A 240     -11.222 -10.645 -21.123  1.00 72.88           C
ATOM   3604  HB  THR A 240     -10.453 -11.094 -20.495  1.00 72.88           H
ATOM   3605  OG1 THR A 240     -12.076  -9.706 -20.475  1.00 72.88           O
ATOM   3606  HG1 THR A 240     -11.939  -9.747 -19.485  1.00 72.88           H
ATOM   3607  CG2 THR A 240     -10.561  -9.837 -22.242  1.00 72.88           C
ATOM   3608 1HG2 THR A 240     -11.329  -9.334 -22.829  1.00 72.88           H
ATOM   3609 2HG2 THR A 240      -9.991 -10.507 -22.886  1.00 72.88           H
ATOM   3610 3HG2 THR A 240      -9.892  -9.095 -21.807  1.00 72.88           H
ATOM   3611  HN  THR A 240     -12.543 -12.017 -19.630  1.00 72.88           H
ATOM   3612  N   LEU A 241     -10.858 -13.726 -21.732  1.00 74.08           N
ATOM   3613  CA  LEU A 241     -10.098 -14.793 -22.360  1.00 74.08           C
ATOM   3614  C   LEU A 241     -11.044 -15.671 -23.182  1.00 74.08           C
ATOM   3615  O   LEU A 241     -10.715 -16.067 -24.299  1.00 74.08           O
ATOM   3616  HA  LEU A 241      -9.381 -14.329 -23.037  1.00 74.08           H
ATOM   3617  CB  LEU A 241      -9.296 -15.568 -21.312  1.00 74.08           C
ATOM   3618 1HB  LEU A 241      -9.936 -15.741 -20.448  1.00 74.08           H
ATOM   3619 2HB  LEU A 241      -9.045 -16.545 -21.725  1.00 74.08           H
ATOM   3620  CG  LEU A 241      -8.005 -14.903 -20.830  1.00 74.08           C
ATOM   3621  HG  LEU A 241      -8.254 -13.917 -20.438  1.00 74.08           H
ATOM   3622  CD1 LEU A 241      -7.373 -15.698 -19.686  1.00 74.08           C
ATOM   3623 1HD1 LEU A 241      -8.071 -15.752 -18.851  1.00 74.08           H
ATOM   3624 2HD1 LEU A 241      -7.139 -16.706 -20.030  1.00 74.08           H
ATOM   3625 3HD1 LEU A 241      -6.457 -15.204 -19.362  1.00 74.08           H
ATOM   3626  CD2 LEU A 241      -7.029 -14.694 -21.990  1.00 74.08           C
ATOM   3627 1HD2 LEU A 241      -6.781 -15.658 -22.435  1.00 74.08           H
ATOM   3628 2HD2 LEU A 241      -7.491 -14.055 -22.743  1.00 74.08           H
ATOM   3629 3HD2 LEU A 241      -6.120 -14.220 -21.620  1.00 74.08           H
ATOM   3630  HN  LEU A 241     -10.868 -13.746 -20.732  1.00 74.08           H
ATOM   3631  N   ILE A 242     -12.200 -15.949 -22.597  1.00 75.15           N
ATOM   3632  CA  ILE A 242     -13.182 -16.799 -23.248  1.00 75.15           C
ATOM   3633  C   ILE A 242     -13.630 -16.144 -24.556  1.00 75.15           C
ATOM   3634  O   ILE A 242     -13.785 -16.820 -25.572  1.00 75.15           O
ATOM   3635  HA  ILE A 242     -12.692 -17.743 -23.485  1.00 75.15           H
ATOM   3636  CB  ILE A 242     -14.335 -17.115 -22.292  1.00 75.15           C
ATOM   3637  HB  ILE A 242     -14.696 -16.177 -21.871  1.00 75.15           H
ATOM   3638  CG1 ILE A 242     -13.856 -17.980 -21.124  1.00 75.15           C
ATOM   3639 1HG1 ILE A 242     -13.652 -18.992 -21.476  1.00 75.15           H
ATOM   3640 2HG1 ILE A 242     -12.920 -17.584 -20.733  1.00 75.15           H
ATOM   3641  CG2 ILE A 242     -15.506 -17.757 -23.039  1.00 75.15           C
ATOM   3642 1HG2 ILE A 242     -15.866 -17.072 -23.806  1.00 75.15           H
ATOM   3643 2HG2 ILE A 242     -15.175 -18.684 -23.506  1.00 75.15           H
ATOM   3644 3HG2 ILE A 242     -16.311 -17.971 -22.336  1.00 75.15           H
ATOM   3645  CD1 ILE A 242     -14.904 -18.023 -20.010  1.00 75.15           C
ATOM   3646 1HD1 ILE A 242     -15.087 -17.013 -19.644  1.00 75.15           H
ATOM   3647 2HD1 ILE A 242     -15.831 -18.443 -20.399  1.00 75.15           H
ATOM   3648 3HD1 ILE A 242     -14.538 -18.645 -19.192  1.00 75.15           H
ATOM   3649  HN  ILE A 242     -12.469 -15.605 -21.698  1.00 75.15           H
ATOM   3650  N   GLN A 243     -13.826 -14.836 -24.489  1.00 70.55           N
ATOM   3651  CA  GLN A 243     -14.259 -14.083 -25.654  1.00 70.55           C
ATOM   3652  C   GLN A 243     -13.097 -13.905 -26.633  1.00 70.55           C
ATOM   3653  O   GLN A 243     -13.308 -13.567 -27.797  1.00 70.55           O
ATOM   3654  HA  GLN A 243     -15.042 -14.686 -26.114  1.00 70.55           H
ATOM   3655  CB  GLN A 243     -14.844 -12.729 -25.245  1.00 70.55           C
ATOM   3656 1HB  GLN A 243     -14.154 -12.219 -24.573  1.00 70.55           H
ATOM   3657 2HB  GLN A 243     -14.956 -12.097 -26.126  1.00 70.55           H
ATOM   3658  CG  GLN A 243     -16.200 -12.902 -24.558  1.00 70.55           C
ATOM   3659 1HG  GLN A 243     -16.825 -13.576 -25.144  1.00 70.55           H
ATOM   3660 2HG  GLN A 243     -16.060 -13.364 -23.581  1.00 70.55           H
ATOM   3661  CD  GLN A 243     -16.907 -11.555 -24.395  1.00 70.55           C
ATOM   3662  OE1 GLN A 243     -16.323 -10.495 -24.547  1.00 70.55           O
ATOM   3663  NE2 GLN A 243     -18.195 -11.655 -24.077  1.00 70.55           N
ATOM   3664 1HE2 GLN A 243     -18.614 -12.557 -23.967  1.00 70.55           H
ATOM   3665 2HE2 GLN A 243     -18.744 -10.830 -23.949  1.00 70.55           H
ATOM   3666  HN  GLN A 243     -13.694 -14.292 -23.660  1.00 70.55           H
ATOM   3667  N   ALA A 244     -11.896 -14.142 -26.126  1.00 63.56           N
ATOM   3668  CA  ALA A 244     -10.695 -13.916 -26.911  1.00 63.56           C
ATOM   3669  C   ALA A 244     -10.514 -15.068 -27.902  1.00 63.56           C
ATOM   3670  O   ALA A 244      -9.838 -16.051 -27.600  1.00 63.56           O
ATOM   3671  HA  ALA A 244     -10.831 -12.988 -27.467  1.00 63.56           H
ATOM   3672  CB  ALA A 244      -9.495 -13.759 -25.975  1.00 63.56           C
ATOM   3673 1HB  ALA A 244      -9.661 -12.910 -25.311  1.00 63.56           H
ATOM   3674 2HB  ALA A 244      -9.376 -14.665 -25.381  1.00 63.56           H
ATOM   3675 3HB  ALA A 244      -8.594 -13.589 -26.564  1.00 63.56           H
ATOM   3676  HN  ALA A 244     -11.738 -14.482 -25.199  1.00 63.56           H
ATOM   3677  N   LYS A 245     -11.129 -14.908 -29.064  1.00 60.54           N
ATOM   3678  CA  LYS A 245     -10.924 -15.847 -30.155  1.00 60.54           C
ATOM   3679  C   LYS A 245      -9.444 -15.854 -30.544  1.00 60.54           C
ATOM   3680  O   LYS A 245      -8.993 -16.742 -31.267  1.00 60.54           O
ATOM   3681  HA  LYS A 245     -11.189 -16.838 -29.786  1.00 60.54           H
ATOM   3682  CB  LYS A 245     -11.865 -15.530 -31.319  1.00 60.54           C
ATOM   3683 1HB  LYS A 245     -11.769 -14.479 -31.593  1.00 60.54           H
ATOM   3684 2HB  LYS A 245     -11.578 -16.115 -32.193  1.00 60.54           H
ATOM   3685  CG  LYS A 245     -13.317 -15.836 -30.948  1.00 60.54           C
ATOM   3686 1HG  LYS A 245     -13.380 -16.824 -30.492  1.00 60.54           H
ATOM   3687 2HG  LYS A 245     -13.665 -15.119 -30.205  1.00 60.54           H
ATOM   3688  CD  LYS A 245     -14.221 -15.779 -32.182  1.00 60.54           C
ATOM   3689 1HD  LYS A 245     -14.238 -14.764 -32.578  1.00 60.54           H
ATOM   3690 2HD  LYS A 245     -13.815 -16.420 -32.964  1.00 60.54           H
ATOM   3691  CE  LYS A 245     -15.645 -16.223 -31.839  1.00 60.54           C
ATOM   3692 1HE  LYS A 245     -15.617 -17.172 -31.304  1.00 60.54           H
ATOM   3693 2HE  LYS A 245     -16.109 -15.495 -31.173  1.00 60.54           H
ATOM   3694  NZ  LYS A 245     -16.454 -16.364 -33.070  1.00 60.54           N
ATOM   3695 1HZ  LYS A 245     -17.400 -16.633 -32.824  1.00 60.54           H
ATOM   3696 2HZ  LYS A 245     -16.472 -15.480 -33.566  1.00 60.54           H
ATOM   3697 3HZ  LYS A 245     -16.044 -17.077 -33.664  1.00 60.54           H
ATOM   3698  HN  LYS A 245     -11.756 -14.156 -29.267  1.00 60.54           H
ATOM   3699  N   LYS A 246      -8.730 -14.855 -30.048  1.00 58.69           N
ATOM   3700  CA  LYS A 246      -7.352 -14.643 -30.460  1.00 58.69           C
ATOM   3701  C   LYS A 246      -6.427 -14.855 -29.259  1.00 58.69           C
ATOM   3702  O   LYS A 246      -6.629 -14.259 -28.203  1.00 58.69           O
ATOM   3703  HA  LYS A 246      -7.117 -15.395 -31.213  1.00 58.69           H
ATOM   3704  CB  LYS A 246      -7.196 -13.273 -31.123  1.00 58.69           C
ATOM   3705 1HB  LYS A 246      -7.692 -12.514 -30.519  1.00 58.69           H
ATOM   3706 2HB  LYS A 246      -6.140 -13.005 -31.166  1.00 58.69           H
ATOM   3707  CG  LYS A 246      -7.785 -13.277 -32.534  1.00 58.69           C
ATOM   3708 1HG  LYS A 246      -7.479 -14.182 -33.058  1.00 58.69           H
ATOM   3709 2HG  LYS A 246      -8.874 -13.294 -32.478  1.00 58.69           H
ATOM   3710  CD  LYS A 246      -7.330 -12.046 -33.322  1.00 58.69           C
ATOM   3711 1HD  LYS A 246      -7.712 -11.143 -32.845  1.00 58.69           H
ATOM   3712 2HD  LYS A 246      -6.242 -11.980 -33.303  1.00 58.69           H
ATOM   3713  CE  LYS A 246      -7.819 -12.110 -34.770  1.00 58.69           C
ATOM   3714 1HE  LYS A 246      -7.586 -13.087 -35.195  1.00 58.69           H
ATOM   3715 2HE  LYS A 246      -8.902 -11.999 -34.800  1.00 58.69           H
ATOM   3716  NZ  LYS A 246      -7.183 -11.047 -35.579  1.00 58.69           N
ATOM   3717 1HZ  LYS A 246      -7.541 -11.084 -36.527  1.00 58.69           H
ATOM   3718 2HZ  LYS A 246      -7.393 -10.142 -35.173  1.00 58.69           H
ATOM   3719 3HZ  LYS A 246      -6.178 -11.186 -35.591  1.00 58.69           H
ATOM   3720  HN  LYS A 246      -9.076 -14.198 -29.378  1.00 58.69           H
ATOM   3721  N   SER A 247      -5.432 -15.706 -29.463  1.00 57.82           N
ATOM   3722  CA  SER A 247      -4.563 -16.115 -28.373  1.00 57.82           C
ATOM   3723  C   SER A 247      -3.743 -14.920 -27.882  1.00 57.82           C
ATOM   3724  O   SER A 247      -3.343 -14.872 -26.719  1.00 57.82           O
ATOM   3725  HA  SER A 247      -5.231 -16.469 -27.587  1.00 57.82           H
ATOM   3726  CB  SER A 247      -3.636 -17.253 -28.804  1.00 57.82           C
ATOM   3727 1HB  SER A 247      -3.312 -17.810 -27.925  1.00 57.82           H
ATOM   3728 2HB  SER A 247      -4.187 -17.949 -29.437  1.00 57.82           H
ATOM   3729  OG  SER A 247      -2.494 -16.774 -29.509  1.00 57.82           O
ATOM   3730  HG  SER A 247      -1.920 -17.542 -29.792  1.00 57.82           H
ATOM   3731  HN  SER A 247      -5.217 -16.113 -30.350  1.00 57.82           H
ATOM   3732  N   SER A 248      -3.516 -13.984 -28.792  1.00 60.00           N
ATOM   3733  CA  SER A 248      -2.645 -12.857 -28.506  1.00 60.00           C
ATOM   3734  C   SER A 248      -3.134 -12.123 -27.256  1.00 60.00           C
ATOM   3735  O   SER A 248      -2.390 -11.347 -26.657  1.00 60.00           O
ATOM   3736  HA  SER A 248      -1.659 -13.290 -28.335  1.00 60.00           H
ATOM   3737  CB  SER A 248      -2.580 -11.896 -29.694  1.00 60.00           C
ATOM   3738 1HB  SER A 248      -1.845 -11.117 -29.491  1.00 60.00           H
ATOM   3739 2HB  SER A 248      -2.237 -12.434 -30.578  1.00 60.00           H
ATOM   3740  OG  SER A 248      -3.843 -11.295 -29.965  1.00 60.00           O
ATOM   3741  HG  SER A 248      -3.765 -10.667 -30.739  1.00 60.00           H
ATOM   3742  HN  SER A 248      -3.914 -13.988 -29.709  1.00 60.00           H
ATOM   3743  N   LYS A 249      -4.380 -12.394 -26.898  1.00 63.29           N
ATOM   3744  CA  LYS A 249      -5.000 -11.716 -25.772  1.00 63.29           C
ATOM   3745  C   LYS A 249      -4.393 -12.241 -24.470  1.00 63.29           C
ATOM   3746  O   LYS A 249      -4.367 -11.534 -23.464  1.00 63.29           O
ATOM   3747  HA  LYS A 249      -4.766 -10.655 -25.860  1.00 63.29           H
ATOM   3748  CB  LYS A 249      -6.523 -11.850 -25.839  1.00 63.29           C
ATOM   3749 1HB  LYS A 249      -6.807 -12.892 -25.691  1.00 63.29           H
ATOM   3750 2HB  LYS A 249      -6.978 -11.279 -25.029  1.00 63.29           H
ATOM   3751  CG  LYS A 249      -7.059 -11.355 -27.184  1.00 63.29           C
ATOM   3752 1HG  LYS A 249      -6.311 -10.728 -27.668  1.00 63.29           H
ATOM   3753 2HG  LYS A 249      -7.238 -12.205 -27.843  1.00 63.29           H
ATOM   3754  CD  LYS A 249      -8.355 -10.563 -26.999  1.00 63.29           C
ATOM   3755 1HD  LYS A 249      -8.810 -10.821 -26.043  1.00 63.29           H
ATOM   3756 2HD  LYS A 249      -8.133  -9.497 -26.969  1.00 63.29           H
ATOM   3757  CE  LYS A 249      -9.340 -10.852 -28.134  1.00 63.29           C
ATOM   3758 1HE  LYS A 249      -9.019 -10.341 -29.042  1.00 63.29           H
ATOM   3759 2HE  LYS A 249      -9.347 -11.920 -28.355  1.00 63.29           H
ATOM   3760  NZ  LYS A 249     -10.702 -10.408 -27.764  1.00 63.29           N
ATOM   3761 1HZ  LYS A 249     -11.368 -10.756 -28.444  1.00 63.29           H
ATOM   3762 2HZ  LYS A 249     -10.937 -10.768 -26.845  1.00 63.29           H
ATOM   3763 3HZ  LYS A 249     -10.734  -9.394 -27.748  1.00 63.29           H
ATOM   3764  HN  LYS A 249      -4.963 -13.061 -27.363  1.00 63.29           H
ATOM   3765  N   HIS A 250      -3.919 -13.477 -24.531  1.00 66.25           N
ATOM   3766  CA  HIS A 250      -3.300 -14.099 -23.373  1.00 66.25           C
ATOM   3767  C   HIS A 250      -2.063 -13.299 -22.960  1.00 66.25           C
ATOM   3768  O   HIS A 250      -1.813 -13.105 -21.772  1.00 66.25           O
ATOM   3769  HA  HIS A 250      -4.033 -14.059 -22.567  1.00 66.25           H
ATOM   3770  CB  HIS A 250      -2.989 -15.571 -23.649  1.00 66.25           C
ATOM   3771 1HB  HIS A 250      -2.400 -15.643 -24.563  1.00 66.25           H
ATOM   3772 2HB  HIS A 250      -2.369 -15.959 -22.840  1.00 66.25           H
ATOM   3773  CG  HIS A 250      -4.214 -16.443 -23.786  1.00 66.25           C
ATOM   3774  ND1 HIS A 250      -4.782 -17.113 -22.716  1.00 66.25           N
ATOM   3775  HD1 HIS A 250      -4.453 -17.092 -21.772  1.00 66.25           H
ATOM   3776  CD2 HIS A 250      -4.975 -16.746 -24.877  1.00 66.25           C
ATOM   3777  HD2 HIS A 250      -4.807 -16.383 -25.892  1.00 66.25           H
ATOM   3778  CE1 HIS A 250      -5.835 -17.786 -23.156  1.00 66.25           C
ATOM   3779  HE1 HIS A 250      -6.492 -18.412 -22.553  1.00 66.25           H
ATOM   3780  NE2 HIS A 250      -5.953 -17.558 -24.495  1.00 66.25           N
ATOM   3781  HN  HIS A 250      -3.953 -14.049 -25.350  1.00 66.25           H
ATOM   3782  N   LYS A 251      -1.322 -12.856 -23.965  1.00 67.60           N
ATOM   3783  CA  LYS A 251      -0.069 -12.160 -23.721  1.00 67.60           C
ATOM   3784  C   LYS A 251      -0.360 -10.816 -23.050  1.00 67.60           C
ATOM   3785  O   LYS A 251       0.395 -10.374 -22.186  1.00 67.60           O
ATOM   3786  HA  LYS A 251       0.515 -12.771 -23.033  1.00 67.60           H
ATOM   3787  CB  LYS A 251       0.737 -12.040 -25.016  1.00 67.60           C
ATOM   3788 1HB  LYS A 251       0.567 -12.918 -25.638  1.00 67.60           H
ATOM   3789 2HB  LYS A 251       0.392 -11.176 -25.584  1.00 67.60           H
ATOM   3790  CG  LYS A 251       2.232 -11.899 -24.720  1.00 67.60           C
ATOM   3791 1HG  LYS A 251       2.399 -11.030 -24.083  1.00 67.60           H
ATOM   3792 2HG  LYS A 251       2.580 -12.771 -24.167  1.00 67.60           H
ATOM   3793  CD  LYS A 251       3.035 -11.752 -26.013  1.00 67.60           C
ATOM   3794 1HD  LYS A 251       2.720 -12.511 -26.729  1.00 67.60           H
ATOM   3795 2HD  LYS A 251       2.830 -10.782 -26.466  1.00 67.60           H
ATOM   3796  CE  LYS A 251       4.536 -11.888 -25.745  1.00 67.60           C
ATOM   3797 1HE  LYS A 251       4.800 -11.341 -24.839  1.00 67.60           H
ATOM   3798 2HE  LYS A 251       4.787 -12.934 -25.570  1.00 67.60           H
ATOM   3799  NZ  LYS A 251       5.316 -11.369 -26.890  1.00 67.60           N
ATOM   3800 1HZ  LYS A 251       6.305 -11.405 -26.669  1.00 67.60           H
ATOM   3801 2HZ  LYS A 251       5.132 -11.937 -27.710  1.00 67.60           H
ATOM   3802 3HZ  LYS A 251       5.046 -10.409 -27.076  1.00 67.60           H
ATOM   3803  HN  LYS A 251      -1.563 -12.966 -24.929  1.00 67.60           H
ATOM   3804  N   ALA A 252      -1.456 -10.204 -23.474  1.00 68.85           N
ATOM   3805  CA  ALA A 252      -1.795  -8.870 -23.008  1.00 68.85           C
ATOM   3806  C   ALA A 252      -2.236  -8.943 -21.544  1.00 68.85           C
ATOM   3807  O   ALA A 252      -2.133  -7.960 -20.812  1.00 68.85           O
ATOM   3808  HA  ALA A 252      -0.898  -8.256 -23.078  1.00 68.85           H
ATOM   3809  CB  ALA A 252      -2.875  -8.273 -23.913  1.00 68.85           C
ATOM   3810 1HB  ALA A 252      -2.501  -8.216 -24.935  1.00 68.85           H
ATOM   3811 2HB  ALA A 252      -3.763  -8.904 -23.885  1.00 68.85           H
ATOM   3812 3HB  ALA A 252      -3.129  -7.272 -23.563  1.00 68.85           H
ATOM   3813  HN  ALA A 252      -2.105 -10.603 -24.121  1.00 68.85           H
ATOM   3814  N   LEU A 253      -2.717 -10.116 -21.162  1.00 77.25           N
ATOM   3815  CA  LEU A 253      -3.320 -10.286 -19.851  1.00 77.25           C
ATOM   3816  C   LEU A 253      -2.238 -10.679 -18.843  1.00 77.25           C
ATOM   3817  O   LEU A 253      -2.445 -10.581 -17.635  1.00 77.25           O
ATOM   3818  HA  LEU A 253      -3.735  -9.323 -19.554  1.00 77.25           H
ATOM   3819  CB  LEU A 253      -4.484 -11.277 -19.921  1.00 77.25           C
ATOM   3820 1HB  LEU A 253      -4.148 -12.163 -20.460  1.00 77.25           H
ATOM   3821 2HB  LEU A 253      -4.726 -11.595 -18.906  1.00 77.25           H
ATOM   3822  CG  LEU A 253      -5.763 -10.764 -20.584  1.00 77.25           C
ATOM   3823  HG  LEU A 253      -5.502 -10.356 -21.560  1.00 77.25           H
ATOM   3824  CD1 LEU A 253      -6.753 -11.906 -20.822  1.00 77.25           C
ATOM   3825 1HD1 LEU A 253      -6.297 -12.652 -21.473  1.00 77.25           H
ATOM   3826 2HD1 LEU A 253      -7.014 -12.366 -19.869  1.00 77.25           H
ATOM   3827 3HD1 LEU A 253      -7.654 -11.513 -21.295  1.00 77.25           H
ATOM   3828  CD2 LEU A 253      -6.385  -9.627 -19.770  1.00 77.25           C
ATOM   3829 1HD2 LEU A 253      -6.629  -9.987 -18.771  1.00 77.25           H
ATOM   3830 2HD2 LEU A 253      -5.675  -8.803 -19.696  1.00 77.25           H
ATOM   3831 3HD2 LEU A 253      -7.292  -9.281 -20.264  1.00 77.25           H
ATOM   3832  HN  LEU A 253      -2.700 -10.940 -21.729  1.00 77.25           H
ATOM   3833  N   LYS A 254      -1.106 -11.114 -19.378  1.00 77.21           N
ATOM   3834  CA  LYS A 254      -0.032 -11.626 -18.544  1.00 77.21           C
ATOM   3835  C   LYS A 254       0.358 -10.563 -17.514  1.00 77.21           C
ATOM   3836  O   LYS A 254       0.542 -10.872 -16.338  1.00 77.21           O
ATOM   3837  HA  LYS A 254      -0.417 -12.496 -18.013  1.00 77.21           H
ATOM   3838  CB  LYS A 254       1.137 -12.103 -19.408  1.00 77.21           C
ATOM   3839 1HB  LYS A 254       0.774 -12.796 -20.167  1.00 77.21           H
ATOM   3840 2HB  LYS A 254       1.574 -11.255 -19.935  1.00 77.21           H
ATOM   3841  CG  LYS A 254       2.206 -12.787 -18.554  1.00 77.21           C
ATOM   3842 1HG  LYS A 254       2.576 -12.091 -17.801  1.00 77.21           H
ATOM   3843 2HG  LYS A 254       1.766 -13.630 -18.021  1.00 77.21           H
ATOM   3844  CD  LYS A 254       3.369 -13.276 -19.420  1.00 77.21           C
ATOM   3845 1HD  LYS A 254       3.004 -13.994 -20.154  1.00 77.21           H
ATOM   3846 2HD  LYS A 254       3.790 -12.438 -19.976  1.00 77.21           H
ATOM   3847  CE  LYS A 254       4.457 -13.925 -18.562  1.00 77.21           C
ATOM   3848 1HE  LYS A 254       4.885 -13.184 -17.886  1.00 77.21           H
ATOM   3849 2HE  LYS A 254       4.020 -14.707 -17.941  1.00 77.21           H
ATOM   3850  NZ  LYS A 254       5.519 -14.498 -19.417  1.00 77.21           N
ATOM   3851 1HZ  LYS A 254       6.232 -14.920 -18.834  1.00 77.21           H
ATOM   3852 2HZ  LYS A 254       5.119 -15.203 -20.026  1.00 77.21           H
ATOM   3853 3HZ  LYS A 254       5.934 -13.763 -19.979  1.00 77.21           H
ATOM   3854  HN  LYS A 254      -0.918 -11.121 -20.360  1.00 77.21           H
ATOM   3855  N   VAL A 255       0.472  -9.333 -17.994  1.00 77.29           N
ATOM   3856  CA  VAL A 255       0.931  -8.241 -17.153  1.00 77.29           C
ATOM   3857  C   VAL A 255      -0.040  -8.062 -15.983  1.00 77.29           C
ATOM   3858  O   VAL A 255       0.377  -8.024 -14.827  1.00 77.29           O
ATOM   3859  HA  VAL A 255       1.908  -8.518 -16.758  1.00 77.29           H
ATOM   3860  CB  VAL A 255       1.099  -6.971 -17.990  1.00 77.29           C
ATOM   3861  HB  VAL A 255       0.138  -6.744 -18.452  1.00 77.29           H
ATOM   3862  CG1 VAL A 255       1.489  -5.782 -17.109  1.00 77.29           C
ATOM   3863 1HG1 VAL A 255       0.711  -5.610 -16.365  1.00 77.29           H
ATOM   3864 2HG1 VAL A 255       2.432  -5.997 -16.606  1.00 77.29           H
ATOM   3865 3HG1 VAL A 255       1.602  -4.893 -17.729  1.00 77.29           H
ATOM   3866  CG2 VAL A 255       2.120  -7.183 -19.109  1.00 77.29           C
ATOM   3867 1HG2 VAL A 255       3.085  -7.447 -18.675  1.00 77.29           H
ATOM   3868 2HG2 VAL A 255       1.783  -7.989 -19.761  1.00 77.29           H
ATOM   3869 3HG2 VAL A 255       2.221  -6.265 -19.688  1.00 77.29           H
ATOM   3870  HN  VAL A 255       0.259  -9.079 -18.938  1.00 77.29           H
ATOM   3871  N   THR A 256      -1.315  -7.957 -16.325  1.00 76.67           N
ATOM   3872  CA  THR A 256      -2.333  -7.650 -15.335  1.00 76.67           C
ATOM   3873  C   THR A 256      -2.375  -8.737 -14.259  1.00 76.67           C
ATOM   3874  O   THR A 256      -2.485  -8.436 -13.071  1.00 76.67           O
ATOM   3875  HA  THR A 256      -2.058  -6.719 -14.838  1.00 76.67           H
ATOM   3876  CB  THR A 256      -3.664  -7.466 -16.065  1.00 76.67           C
ATOM   3877  HB  THR A 256      -4.019  -8.412 -16.473  1.00 76.67           H
ATOM   3878  OG1 THR A 256      -3.396  -6.445 -17.024  1.00 76.67           O
ATOM   3879  HG1 THR A 256      -3.409  -6.831 -17.946  1.00 76.67           H
ATOM   3880  CG2 THR A 256      -4.745  -6.859 -15.169  1.00 76.67           C
ATOM   3881 1HG2 THR A 256      -4.419  -5.882 -14.815  1.00 76.67           H
ATOM   3882 2HG2 THR A 256      -4.919  -7.515 -14.315  1.00 76.67           H
ATOM   3883 3HG2 THR A 256      -5.669  -6.750 -15.737  1.00 76.67           H
ATOM   3884  HN  THR A 256      -1.656  -8.078 -17.258  1.00 76.67           H
ATOM   3885  N   ILE A 257      -2.287  -9.978 -14.713  1.00 79.61           N
ATOM   3886  CA  ILE A 257      -2.318 -11.112 -13.805  1.00 79.61           C
ATOM   3887  C   ILE A 257      -1.161 -10.996 -12.811  1.00 79.61           C
ATOM   3888  O   ILE A 257      -1.348 -11.179 -11.610  1.00 79.61           O
ATOM   3889  HA  ILE A 257      -3.255 -11.060 -13.250  1.00 79.61           H
ATOM   3890  CB  ILE A 257      -2.328 -12.426 -14.588  1.00 79.61           C
ATOM   3891  HB  ILE A 257      -1.515 -12.397 -15.314  1.00 79.61           H
ATOM   3892  CG1 ILE A 257      -3.630 -12.586 -15.374  1.00 79.61           C
ATOM   3893 1HG1 ILE A 257      -4.458 -12.752 -14.684  1.00 79.61           H
ATOM   3894 2HG1 ILE A 257      -3.848 -11.666 -15.917  1.00 79.61           H
ATOM   3895  CG2 ILE A 257      -2.065 -13.617 -13.664  1.00 79.61           C
ATOM   3896 1HG2 ILE A 257      -1.091 -13.500 -13.189  1.00 79.61           H
ATOM   3897 2HG2 ILE A 257      -2.840 -13.661 -12.899  1.00 79.61           H
ATOM   3898 3HG2 ILE A 257      -2.078 -14.538 -14.247  1.00 79.61           H
ATOM   3899  CD1 ILE A 257      -3.537 -13.755 -16.358  1.00 79.61           C
ATOM   3900 1HD1 ILE A 257      -2.725 -13.574 -17.061  1.00 79.61           H
ATOM   3901 2HD1 ILE A 257      -3.344 -14.677 -15.809  1.00 79.61           H
ATOM   3902 3HD1 ILE A 257      -4.476 -13.847 -16.903  1.00 79.61           H
ATOM   3903  HN  ILE A 257      -2.195 -10.214 -15.681  1.00 79.61           H
ATOM   3904  N   THR A 258       0.011 -10.693 -13.350  1.00 83.76           N
ATOM   3905  CA  THR A 258       1.225 -10.697 -12.552  1.00 83.76           C
ATOM   3906  C   THR A 258       1.145  -9.634 -11.455  1.00 83.76           C
ATOM   3907  O   THR A 258       1.436  -9.912 -10.292  1.00 83.76           O
ATOM   3908  HA  THR A 258       1.307 -11.664 -12.055  1.00 83.76           H
ATOM   3909  CB  THR A 258       2.414 -10.507 -13.497  1.00 83.76           C
ATOM   3910  HB  THR A 258       2.445  -9.488 -13.883  1.00 83.76           H
ATOM   3911  OG1 THR A 258       2.247 -11.530 -14.475  1.00 83.76           O
ATOM   3912  HG1 THR A 258       2.206 -12.424 -14.030  1.00 83.76           H
ATOM   3913  CG2 THR A 258       3.750 -10.841 -12.832  1.00 83.76           C
ATOM   3914 1HG2 THR A 258       3.744 -11.882 -12.506  1.00 83.76           H
ATOM   3915 2HG2 THR A 258       3.900 -10.192 -11.970  1.00 83.76           H
ATOM   3916 3HG2 THR A 258       4.559 -10.689 -13.546  1.00 83.76           H
ATOM   3917  HN  THR A 258       0.139 -10.449 -14.311  1.00 83.76           H
ATOM   3918  N   VAL A 259       0.750  -8.437 -11.863  1.00 82.65           N
ATOM   3919  CA  VAL A 259       0.692  -7.314 -10.943  1.00 82.65           C
ATOM   3920  C   VAL A 259      -0.298  -7.630  -9.820  1.00 82.65           C
ATOM   3921  O   VAL A 259      -0.024  -7.362  -8.652  1.00 82.65           O
ATOM   3922  HA  VAL A 259       1.685  -7.192 -10.510  1.00 82.65           H
ATOM   3923  CB  VAL A 259       0.346  -6.032 -11.702  1.00 82.65           C
ATOM   3924  HB  VAL A 259      -0.556  -6.221 -12.285  1.00 82.65           H
ATOM   3925  CG1 VAL A 259       0.048  -4.884 -10.735  1.00 82.65           C
ATOM   3926 1HG1 VAL A 259      -0.797  -5.154 -10.101  1.00 82.65           H
ATOM   3927 2HG1 VAL A 259       0.924  -4.696 -10.114  1.00 82.65           H
ATOM   3928 3HG1 VAL A 259      -0.196  -3.985 -11.302  1.00 82.65           H
ATOM   3929  CG2 VAL A 259       1.463  -5.652 -12.676  1.00 82.65           C
ATOM   3930 1HG2 VAL A 259       2.388  -5.491 -12.122  1.00 82.65           H
ATOM   3931 2HG2 VAL A 259       1.607  -6.458 -13.396  1.00 82.65           H
ATOM   3932 3HG2 VAL A 259       1.191  -4.738 -13.203  1.00 82.65           H
ATOM   3933  HN  VAL A 259       0.473  -8.229 -12.801  1.00 82.65           H
ATOM   3934  N   LEU A 260      -1.430  -8.195 -10.215  1.00 81.86           N
ATOM   3935  CA  LEU A 260      -2.477  -8.519  -9.261  1.00 81.86           C
ATOM   3936  C   LEU A 260      -1.939  -9.524  -8.241  1.00 81.86           C
ATOM   3937  O   LEU A 260      -2.072  -9.322  -7.035  1.00 81.86           O
ATOM   3938  HA  LEU A 260      -2.736  -7.600  -8.736  1.00 81.86           H
ATOM   3939  CB  LEU A 260      -3.736  -8.996  -9.989  1.00 81.86           C
ATOM   3940 1HB  LEU A 260      -3.946  -8.301 -10.802  1.00 81.86           H
ATOM   3941 2HB  LEU A 260      -3.524  -9.964 -10.443  1.00 81.86           H
ATOM   3942  CG  LEU A 260      -4.996  -9.130  -9.131  1.00 81.86           C
ATOM   3943  HG  LEU A 260      -4.773  -9.800  -8.300  1.00 81.86           H
ATOM   3944  CD1 LEU A 260      -5.397  -7.782  -8.531  1.00 81.86           C
ATOM   3945 1HD1 LEU A 260      -4.587  -7.407  -7.905  1.00 81.86           H
ATOM   3946 2HD1 LEU A 260      -5.595  -7.071  -9.333  1.00 81.86           H
ATOM   3947 3HD1 LEU A 260      -6.295  -7.906  -7.926  1.00 81.86           H
ATOM   3948  CD2 LEU A 260      -6.137  -9.765  -9.929  1.00 81.86           C
ATOM   3949 1HD2 LEU A 260      -6.367  -9.142 -10.792  1.00 81.86           H
ATOM   3950 2HD2 LEU A 260      -5.836 -10.757 -10.266  1.00 81.86           H
ATOM   3951 3HD2 LEU A 260      -7.020  -9.849  -9.295  1.00 81.86           H
ATOM   3952  HN  LEU A 260      -1.636  -8.431 -11.165  1.00 81.86           H
ATOM   3953  N   THR A 261      -1.341 -10.586  -8.762  1.00 84.76           N
ATOM   3954  CA  THR A 261      -0.884 -11.677  -7.919  1.00 84.76           C
ATOM   3955  C   THR A 261       0.153 -11.175  -6.912  1.00 84.76           C
ATOM   3956  O   THR A 261       0.105 -11.532  -5.736  1.00 84.76           O
ATOM   3957  HA  THR A 261      -1.734 -12.047  -7.345  1.00 84.76           H
ATOM   3958  CB  THR A 261      -0.359 -12.790  -8.828  1.00 84.76           C
ATOM   3959  HB  THR A 261       0.501 -12.447  -9.405  1.00 84.76           H
ATOM   3960  OG1 THR A 261      -1.496 -13.180  -9.593  1.00 84.76           O
ATOM   3961  HG1 THR A 261      -1.544 -12.641 -10.434  1.00 84.76           H
ATOM   3962  CG2 THR A 261       0.019 -14.052  -8.051  1.00 84.76           C
ATOM   3963 1HG2 THR A 261      -0.859 -14.433  -7.528  1.00 84.76           H
ATOM   3964 2HG2 THR A 261       0.798 -13.814  -7.327  1.00 84.76           H
ATOM   3965 3HG2 THR A 261       0.385 -14.810  -8.744  1.00 84.76           H
ATOM   3966  HN  THR A 261      -1.169 -10.707  -9.740  1.00 84.76           H
ATOM   3967  N   VAL A 262       1.065 -10.354  -7.411  1.00 87.71           N
ATOM   3968  CA  VAL A 262       2.182  -9.895  -6.602  1.00 87.71           C
ATOM   3969  C   VAL A 262       1.656  -9.010  -5.470  1.00 87.71           C
ATOM   3970  O   VAL A 262       2.113  -9.113  -4.333  1.00 87.71           O
ATOM   3971  HA  VAL A 262       2.656 -10.775  -6.167  1.00 87.71           H
ATOM   3972  CB  VAL A 262       3.212  -9.188  -7.484  1.00 87.71           C
ATOM   3973  HB  VAL A 262       2.690  -8.428  -8.067  1.00 87.71           H
ATOM   3974  CG1 VAL A 262       4.270  -8.482  -6.634  1.00 87.71           C
ATOM   3975 1HG1 VAL A 262       3.788  -7.741  -5.996  1.00 87.71           H
ATOM   3976 2HG1 VAL A 262       4.786  -9.215  -6.013  1.00 87.71           H
ATOM   3977 3HG1 VAL A 262       4.990  -7.987  -7.286  1.00 87.71           H
ATOM   3978  CG2 VAL A 262       3.860 -10.168  -8.464  1.00 87.71           C
ATOM   3979 1HG2 VAL A 262       4.362 -10.959  -7.907  1.00 87.71           H
ATOM   3980 2HG2 VAL A 262       3.093 -10.604  -9.103  1.00 87.71           H
ATOM   3981 3HG2 VAL A 262       4.588  -9.639  -9.079  1.00 87.71           H
ATOM   3982  HN  VAL A 262       1.051 -10.004  -8.348  1.00 87.71           H
ATOM   3983  N   PHE A 263       0.701  -8.161  -5.821  1.00 86.13           N
ATOM   3984  CA  PHE A 263       0.090  -7.276  -4.843  1.00 86.13           C
ATOM   3985  C   PHE A 263      -0.551  -8.075  -3.707  1.00 86.13           C
ATOM   3986  O   PHE A 263      -0.394  -7.732  -2.536  1.00 86.13           O
ATOM   3987  HA  PHE A 263       0.881  -6.644  -4.440  1.00 86.13           H
ATOM   3988  CB  PHE A 263      -0.999  -6.487  -5.573  1.00 86.13           C
ATOM   3989 1HB  PHE A 263      -0.548  -5.956  -6.412  1.00 86.13           H
ATOM   3990 2HB  PHE A 263      -1.723  -7.187  -5.991  1.00 86.13           H
ATOM   3991  CG  PHE A 263      -1.736  -5.480  -4.689  1.00 86.13           C
ATOM   3992  CD1 PHE A 263      -2.945  -5.802  -4.155  1.00 86.13           C
ATOM   3993  HD1 PHE A 263      -3.388  -6.777  -4.357  1.00 86.13           H
ATOM   3994  CD2 PHE A 263      -1.183  -4.263  -4.436  1.00 86.13           C
ATOM   3995  HD2 PHE A 263      -0.215  -4.006  -4.864  1.00 86.13           H
ATOM   3996  CE1 PHE A 263      -3.630  -4.867  -3.333  1.00 86.13           C
ATOM   3997  HE1 PHE A 263      -4.599  -5.125  -2.906  1.00 86.13           H
ATOM   3998  CE2 PHE A 263      -1.868  -3.329  -3.615  1.00 86.13           C
ATOM   3999  HE2 PHE A 263      -1.425  -2.354  -3.413  1.00 86.13           H
ATOM   4000  CZ  PHE A 263      -3.077  -3.650  -3.081  1.00 86.13           C
ATOM   4001  HZ  PHE A 263      -3.602  -2.933  -2.451  1.00 86.13           H
ATOM   4002  HN  PHE A 263       0.346  -8.071  -6.752  1.00 86.13           H
ATOM   4003  N   VAL A 264      -1.261  -9.126  -4.092  1.00 83.23           N
ATOM   4004  CA  VAL A 264      -2.068  -9.873  -3.142  1.00 83.23           C
ATOM   4005  C   VAL A 264      -1.149 -10.614  -2.170  1.00 83.23           C
ATOM   4006  O   VAL A 264      -1.365 -10.584  -0.959  1.00 83.23           O
ATOM   4007  HA  VAL A 264      -2.665  -9.153  -2.581  1.00 83.23           H
ATOM   4008  CB  VAL A 264      -3.026 -10.804  -3.888  1.00 83.23           C
ATOM   4009  HB  VAL A 264      -2.431 -11.447  -4.537  1.00 83.23           H
ATOM   4010  CG1 VAL A 264      -3.790 -11.700  -2.911  1.00 83.23           C
ATOM   4011 1HG1 VAL A 264      -3.083 -12.307  -2.345  1.00 83.23           H
ATOM   4012 2HG1 VAL A 264      -4.368 -11.081  -2.225  1.00 83.23           H
ATOM   4013 3HG1 VAL A 264      -4.463 -12.352  -3.468  1.00 83.23           H
ATOM   4014  CG2 VAL A 264      -3.989 -10.008  -4.770  1.00 83.23           C
ATOM   4015 1HG2 VAL A 264      -4.574  -9.329  -4.149  1.00 83.23           H
ATOM   4016 2HG2 VAL A 264      -3.421  -9.432  -5.501  1.00 83.23           H
ATOM   4017 3HG2 VAL A 264      -4.659 -10.694  -5.288  1.00 83.23           H
ATOM   4018  HN  VAL A 264      -1.289  -9.468  -5.031  1.00 83.23           H
ATOM   4019  N   LEU A 265      -0.142 -11.264  -2.736  1.00 88.35           N
ATOM   4020  CA  LEU A 265       0.737 -12.113  -1.950  1.00 88.35           C
ATOM   4021  C   LEU A 265       1.507 -11.252  -0.947  1.00 88.35           C
ATOM   4022  O   LEU A 265       1.872 -11.724   0.129  1.00 88.35           O
ATOM   4023  HA  LEU A 265       0.109 -12.810  -1.397  1.00 88.35           H
ATOM   4024  CB  LEU A 265       1.638 -12.944  -2.866  1.00 88.35           C
ATOM   4025 1HB  LEU A 265       2.133 -12.270  -3.566  1.00 88.35           H
ATOM   4026 2HB  LEU A 265       2.419 -13.401  -2.258  1.00 88.35           H
ATOM   4027  CG  LEU A 265       0.944 -14.047  -3.668  1.00 88.35           C
ATOM   4028  HG  LEU A 265       0.155 -13.590  -4.266  1.00 88.35           H
ATOM   4029  CD1 LEU A 265       1.919 -14.714  -4.641  1.00 88.35           C
ATOM   4030 1HD1 LEU A 265       2.307 -13.968  -5.335  1.00 88.35           H
ATOM   4031 2HD1 LEU A 265       2.745 -15.155  -4.082  1.00 88.35           H
ATOM   4032 3HD1 LEU A 265       1.400 -15.494  -5.198  1.00 88.35           H
ATOM   4033  CD2 LEU A 265       0.276 -15.063  -2.739  1.00 88.35           C
ATOM   4034 1HD2 LEU A 265       1.030 -15.519  -2.098  1.00 88.35           H
ATOM   4035 2HD2 LEU A 265      -0.468 -14.558  -2.123  1.00 88.35           H
ATOM   4036 3HD2 LEU A 265      -0.209 -15.836  -3.335  1.00 88.35           H
ATOM   4037  HN  LEU A 265       0.076 -11.216  -3.711  1.00 88.35           H
ATOM   4038  N   SER A 266       1.732 -10.005  -1.334  1.00 90.39           N
ATOM   4039  CA  SER A 266       2.530  -9.102  -0.524  1.00 90.39           C
ATOM   4040  C   SER A 266       1.668  -8.493   0.584  1.00 90.39           C
ATOM   4041  O   SER A 266       2.124  -8.339   1.716  1.00 90.39           O
ATOM   4042  HA  SER A 266       3.321  -9.719  -0.097  1.00 90.39           H
ATOM   4043  CB  SER A 266       3.152  -7.997  -1.380  1.00 90.39           C
ATOM   4044 1HB  SER A 266       3.713  -7.315  -0.740  1.00 90.39           H
ATOM   4045 2HB  SER A 266       3.864  -8.437  -2.078  1.00 90.39           H
ATOM   4046  OG  SER A 266       2.168  -7.265  -2.105  1.00 90.39           O
ATOM   4047  HG  SER A 266       1.986  -7.712  -2.981  1.00 90.39           H
ATOM   4048  HN  SER A 266       1.380  -9.612  -2.184  1.00 90.39           H
ATOM   4049  N   GLN A 267       0.438  -8.164   0.219  1.00 89.46           N
ATOM   4050  CA  GLN A 267      -0.419  -7.383   1.096  1.00 89.46           C
ATOM   4051  C   GLN A 267      -1.171  -8.303   2.059  1.00 89.46           C
ATOM   4052  O   GLN A 267      -1.486  -7.909   3.181  1.00 89.46           O
ATOM   4053  HA  GLN A 267       0.254  -6.733   1.654  1.00 89.46           H
ATOM   4054  CB  GLN A 267      -1.392  -6.523   0.287  1.00 89.46           C
ATOM   4055 1HB  GLN A 267      -1.990  -7.160  -0.365  1.00 89.46           H
ATOM   4056 2HB  GLN A 267      -2.083  -6.018   0.961  1.00 89.46           H
ATOM   4057  CG  GLN A 267      -0.641  -5.487  -0.552  1.00 89.46           C
ATOM   4058 1HG  GLN A 267       0.011  -5.994  -1.264  1.00 89.46           H
ATOM   4059 2HG  GLN A 267      -1.352  -4.900  -1.133  1.00 89.46           H
ATOM   4060  CD  GLN A 267       0.189  -4.559   0.337  1.00 89.46           C
ATOM   4061  OE1 GLN A 267      -0.270  -4.050   1.346  1.00 89.46           O
ATOM   4062  NE2 GLN A 267       1.434  -4.369  -0.092  1.00 89.46           N
ATOM   4063 1HE2 GLN A 267       1.748  -4.817  -0.929  1.00 89.46           H
ATOM   4064 2HE2 GLN A 267       2.055  -3.778   0.422  1.00 89.46           H
ATOM   4065  HN  GLN A 267       0.026  -8.421  -0.655  1.00 89.46           H
ATOM   4066  N   PHE A 268      -1.438  -9.512   1.587  1.00 89.91           N
ATOM   4067  CA  PHE A 268      -2.334 -10.411   2.294  1.00 89.91           C
ATOM   4068  C   PHE A 268      -1.829 -10.686   3.712  1.00 89.91           C
ATOM   4069  O   PHE A 268      -2.570 -10.523   4.680  1.00 89.91           O
ATOM   4070  HA  PHE A 268      -3.307  -9.923   2.344  1.00 89.91           H
ATOM   4071  CB  PHE A 268      -2.359 -11.725   1.511  1.00 89.91           C
ATOM   4072 1HB  PHE A 268      -2.671 -11.520   0.487  1.00 89.91           H
ATOM   4073 2HB  PHE A 268      -1.346 -12.126   1.461  1.00 89.91           H
ATOM   4074  CG  PHE A 268      -3.283 -12.788   2.107  1.00 89.91           C
ATOM   4075  CD1 PHE A 268      -2.768 -13.781   2.881  1.00 89.91           C
ATOM   4076  HD1 PHE A 268      -1.696 -13.819   3.076  1.00 89.91           H
ATOM   4077  CD2 PHE A 268      -4.620 -12.740   1.865  1.00 89.91           C
ATOM   4078  HD2 PHE A 268      -5.033 -11.945   1.245  1.00 89.91           H
ATOM   4079  CE1 PHE A 268      -3.626 -14.767   3.435  1.00 89.91           C
ATOM   4080  HE1 PHE A 268      -3.212 -15.563   4.055  1.00 89.91           H
ATOM   4081  CE2 PHE A 268      -5.478 -13.727   2.419  1.00 89.91           C
ATOM   4082  HE2 PHE A 268      -6.550 -13.689   2.224  1.00 89.91           H
ATOM   4083  CZ  PHE A 268      -4.963 -14.720   3.192  1.00 89.91           C
ATOM   4084  HZ  PHE A 268      -5.622 -15.477   3.617  1.00 89.91           H
ATOM   4085  HN  PHE A 268      -1.053  -9.878   0.739  1.00 89.91           H
ATOM   4086  N   PRO A 269      -0.565 -11.105   3.860  1.00 93.35           N
ATOM   4087  CA  PRO A 269      -0.049 -11.496   5.174  1.00 93.35           C
ATOM   4088  C   PRO A 269      -0.268 -10.419   6.223  1.00 93.35           C
ATOM   4089  O   PRO A 269      -0.683 -10.713   7.343  1.00 93.35           O
ATOM   4090  HA  PRO A 269      -0.588 -12.368   5.544  1.00 93.35           H
ATOM   4091  CB  PRO A 269       1.439 -11.746   4.918  1.00 93.35           C
ATOM   4092 1HB  PRO A 269       2.033 -10.850   5.098  1.00 93.35           H
ATOM   4093 2HB  PRO A 269       1.833 -12.524   5.572  1.00 93.35           H
ATOM   4094  CG  PRO A 269       1.481 -12.166   3.454  1.00 93.35           C
ATOM   4095 1HG  PRO A 269       2.474 -12.039   3.025  1.00 93.35           H
ATOM   4096 2HG  PRO A 269       1.223 -13.217   3.327  1.00 93.35           H
ATOM   4097  CD  PRO A 269       0.458 -11.245   2.808  1.00 93.35           C
ATOM   4098 1HD  PRO A 269       0.892 -10.281   2.542  1.00 93.35           H
ATOM   4099 2HD  PRO A 269       0.051 -11.672   1.891  1.00 93.35           H
ATOM   4100  N   TYR A 270       0.020  -9.187   5.830  1.00 93.98           N
ATOM   4101  CA  TYR A 270      -0.037  -8.072   6.759  1.00 93.98           C
ATOM   4102  C   TYR A 270      -1.470  -7.832   7.241  1.00 93.98           C
ATOM   4103  O   TYR A 270      -1.701  -7.617   8.429  1.00 93.98           O
ATOM   4104  HA  TYR A 270       0.590  -8.315   7.616  1.00 93.98           H
ATOM   4105  CB  TYR A 270       0.436  -6.845   5.977  1.00 93.98           C
ATOM   4106 1HB  TYR A 270       1.478  -6.989   5.691  1.00 93.98           H
ATOM   4107 2HB  TYR A 270      -0.139  -6.771   5.054  1.00 93.98           H
ATOM   4108  CG  TYR A 270       0.311  -5.529   6.746  1.00 93.98           C
ATOM   4109  CD1 TYR A 270      -0.567  -4.557   6.312  1.00 93.98           C
ATOM   4110  HD1 TYR A 270      -1.171  -4.726   5.421  1.00 93.98           H
ATOM   4111  CD2 TYR A 270       1.075  -5.314   7.875  1.00 93.98           C
ATOM   4112  HD2 TYR A 270       1.769  -6.082   8.218  1.00 93.98           H
ATOM   4113  CE1 TYR A 270      -0.685  -3.318   7.037  1.00 93.98           C
ATOM   4114  HE1 TYR A 270      -1.374  -2.541   6.705  1.00 93.98           H
ATOM   4115  CE2 TYR A 270       0.957  -4.076   8.600  1.00 93.98           C
ATOM   4116  HE2 TYR A 270       1.555  -3.893   9.493  1.00 93.98           H
ATOM   4117  CZ  TYR A 270       0.083  -3.138   8.145  1.00 93.98           C
ATOM   4118  OH  TYR A 270      -0.029  -1.969   8.829  1.00 93.98           O
ATOM   4119  HH  TYR A 270       0.366  -2.068   9.743  1.00 93.98           H
ATOM   4120  HN  TYR A 270       0.288  -8.946   4.897  1.00 93.98           H
ATOM   4121  N   ASN A 271      -2.394  -7.878   6.292  1.00 90.09           N
ATOM   4122  CA  ASN A 271      -3.788  -7.594   6.591  1.00 90.09           C
ATOM   4123  C   ASN A 271      -4.361  -8.723   7.449  1.00 90.09           C
ATOM   4124  O   ASN A 271      -5.314  -8.516   8.198  1.00 90.09           O
ATOM   4125  HA  ASN A 271      -3.779  -6.637   7.113  1.00 90.09           H
ATOM   4126  CB  ASN A 271      -4.619  -7.504   5.310  1.00 90.09           C
ATOM   4127 1HB  ASN A 271      -4.384  -8.347   4.660  1.00 90.09           H
ATOM   4128 2HB  ASN A 271      -5.679  -7.575   5.554  1.00 90.09           H
ATOM   4129  CG  ASN A 271      -4.346  -6.193   4.570  1.00 90.09           C
ATOM   4130  OD1 ASN A 271      -4.736  -5.118   4.996  1.00 90.09           O
ATOM   4131  ND2 ASN A 271      -3.658  -6.341   3.442  1.00 90.09           N
ATOM   4132 1HD2 ASN A 271      -3.368  -7.252   3.149  1.00 90.09           H
ATOM   4133 2HD2 ASN A 271      -3.430  -5.541   2.887  1.00 90.09           H
ATOM   4134  HN  ASN A 271      -2.205  -8.104   5.337  1.00 90.09           H
ATOM   4135  N   CYS A 272      -3.757  -9.894   7.310  1.00 92.47           N
ATOM   4136  CA  CYS A 272      -4.117 -11.026   8.147  1.00 92.47           C
ATOM   4137  C   CYS A 272      -3.813 -10.664   9.602  1.00 92.47           C
ATOM   4138  O   CYS A 272      -4.629 -10.907  10.489  1.00 92.47           O
ATOM   4139  HA  CYS A 272      -5.185 -11.194   8.004  1.00 92.47           H
ATOM   4140  CB  CYS A 272      -3.394 -12.303   7.713  1.00 92.47           C
ATOM   4141 1HB  CYS A 272      -2.330 -12.103   7.586  1.00 92.47           H
ATOM   4142 2HB  CYS A 272      -3.485 -13.063   8.489  1.00 92.47           H
ATOM   4143  SG  CYS A 272      -4.105 -12.923   6.145  1.00 92.47           S
ATOM   4144  HG  CYS A 272      -3.550 -11.998   5.366  1.00 92.47           H
ATOM   4145  HN  CYS A 272      -3.035 -10.075   6.642  1.00 92.47           H
ATOM   4146  N   ILE A 273      -2.636 -10.090   9.801  1.00 93.45           N
ATOM   4147  CA  ILE A 273      -2.198  -9.724  11.138  1.00 93.45           C
ATOM   4148  C   ILE A 273      -3.071  -8.582  11.661  1.00 93.45           C
ATOM   4149  O   ILE A 273      -3.414  -8.549  12.842  1.00 93.45           O
ATOM   4150  HA  ILE A 273      -2.346 -10.593  11.779  1.00 93.45           H
ATOM   4151  CB  ILE A 273      -0.701  -9.407  11.144  1.00 93.45           C
ATOM   4152  HB  ILE A 273      -0.516  -8.622  10.411  1.00 93.45           H
ATOM   4153  CG1 ILE A 273       0.119 -10.626  10.717  1.00 93.45           C
ATOM   4154 1HG1 ILE A 273      -0.184 -10.942   9.719  1.00 93.45           H
ATOM   4155 2HG1 ILE A 273       1.174 -10.358  10.660  1.00 93.45           H
ATOM   4156  CG2 ILE A 273      -0.261  -8.868  12.506  1.00 93.45           C
ATOM   4157 1HG2 ILE A 273      -0.812  -7.955  12.731  1.00 93.45           H
ATOM   4158 2HG2 ILE A 273      -0.463  -9.613  13.275  1.00 93.45           H
ATOM   4159 3HG2 ILE A 273       0.807  -8.651  12.482  1.00 93.45           H
ATOM   4160  CD1 ILE A 273      -0.066 -11.783  11.701  1.00 93.45           C
ATOM   4161 1HD1 ILE A 273       0.261 -11.472  12.693  1.00 93.45           H
ATOM   4162 2HD1 ILE A 273      -1.118 -12.065  11.737  1.00 93.45           H
ATOM   4163 3HD1 ILE A 273       0.528 -12.637  11.374  1.00 93.45           H
ATOM   4164  HN  ILE A 273      -1.988  -9.874   9.071  1.00 93.45           H
ATOM   4165  N   LEU A 274      -3.405  -7.673  10.757  1.00 92.45           N
ATOM   4166  CA  LEU A 274      -4.273  -6.559  11.100  1.00 92.45           C
ATOM   4167  C   LEU A 274      -5.605  -7.100  11.624  1.00 92.45           C
ATOM   4168  O   LEU A 274      -6.187  -6.534  12.549  1.00 92.45           O
ATOM   4169  HA  LEU A 274      -3.787  -6.001  11.900  1.00 92.45           H
ATOM   4170  CB  LEU A 274      -4.421  -5.609   9.910  1.00 92.45           C
ATOM   4171 1HB  LEU A 274      -4.552  -6.206   9.007  1.00 92.45           H
ATOM   4172 2HB  LEU A 274      -5.334  -5.029  10.044  1.00 92.45           H
ATOM   4173  CG  LEU A 274      -3.262  -4.636   9.680  1.00 92.45           C
ATOM   4174  HG  LEU A 274      -2.360  -5.218   9.495  1.00 92.45           H
ATOM   4175  CD1 LEU A 274      -3.507  -3.775   8.439  1.00 92.45           C
ATOM   4176 1HD1 LEU A 274      -3.603  -4.417   7.564  1.00 92.45           H
ATOM   4177 2HD1 LEU A 274      -4.425  -3.201   8.571  1.00 92.45           H
ATOM   4178 3HD1 LEU A 274      -2.669  -3.093   8.299  1.00 92.45           H
ATOM   4179  CD2 LEU A 274      -3.005  -3.787  10.926  1.00 92.45           C
ATOM   4180 1HD2 LEU A 274      -3.900  -3.213  11.166  1.00 92.45           H
ATOM   4181 2HD2 LEU A 274      -2.754  -4.437  11.764  1.00 92.45           H
ATOM   4182 3HD2 LEU A 274      -2.176  -3.104  10.735  1.00 92.45           H
ATOM   4183  HN  LEU A 274      -3.093  -7.688   9.806  1.00 92.45           H
ATOM   4184  N   LEU A 275      -6.048  -8.188  11.012  1.00 93.14           N
ATOM   4185  CA  LEU A 275      -7.298  -8.813  11.409  1.00 93.14           C
ATOM   4186  C   LEU A 275      -7.183  -9.301  12.854  1.00 93.14           C
ATOM   4187  O   LEU A 275      -8.078  -9.067  13.665  1.00 93.14           O
ATOM   4188  HA  LEU A 275      -8.074  -8.049  11.363  1.00 93.14           H
ATOM   4189  CB  LEU A 275      -7.685  -9.913  10.418  1.00 93.14           C
ATOM   4190 1HB  LEU A 275      -7.812  -9.460   9.434  1.00 93.14           H
ATOM   4191 2HB  LEU A 275      -6.854 -10.614  10.341  1.00 93.14           H
ATOM   4192  CG  LEU A 275      -8.953 -10.701  10.752  1.00 93.14           C
ATOM   4193  HG  LEU A 275      -8.854 -11.092  11.765  1.00 93.14           H
ATOM   4194  CD1 LEU A 275     -10.184  -9.793  10.736  1.00 93.14           C
ATOM   4195 1HD1 LEU A 275     -10.061  -9.000  11.473  1.00 93.14           H
ATOM   4196 2HD1 LEU A 275     -10.297  -9.353   9.745  1.00 93.14           H
ATOM   4197 3HD1 LEU A 275     -11.071 -10.379  10.977  1.00 93.14           H
ATOM   4198  CD2 LEU A 275      -9.114 -11.902   9.819  1.00 93.14           C
ATOM   4199 1HD2 LEU A 275      -9.180 -11.555   8.788  1.00 93.14           H
ATOM   4200 2HD2 LEU A 275      -8.253 -12.563   9.924  1.00 93.14           H
ATOM   4201 3HD2 LEU A 275     -10.023 -12.445  10.078  1.00 93.14           H
ATOM   4202  HN  LEU A 275      -5.570  -8.640  10.259  1.00 93.14           H
ATOM   4203  N   VAL A 276      -6.073  -9.970  13.133  1.00 94.08           N
ATOM   4204  CA  VAL A 276      -5.836 -10.504  14.463  1.00 94.08           C
ATOM   4205  C   VAL A 276      -5.840  -9.358  15.477  1.00 94.08           C
ATOM   4206  O   VAL A 276      -6.474  -9.454  16.526  1.00 94.08           O
ATOM   4207  HA  VAL A 276      -6.657 -11.182  14.697  1.00 94.08           H
ATOM   4208  CB  VAL A 276      -4.536 -11.311  14.478  1.00 94.08           C
ATOM   4209  HB  VAL A 276      -3.735 -10.663  14.122  1.00 94.08           H
ATOM   4210  CG1 VAL A 276      -4.184 -11.756  15.899  1.00 94.08           C
ATOM   4211 1HG1 VAL A 276      -4.058 -10.879  16.534  1.00 94.08           H
ATOM   4212 2HG1 VAL A 276      -4.987 -12.379  16.294  1.00 94.08           H
ATOM   4213 3HG1 VAL A 276      -3.256 -12.328  15.881  1.00 94.08           H
ATOM   4214  CG2 VAL A 276      -4.625 -12.511  13.534  1.00 94.08           C
ATOM   4215 1HG2 VAL A 276      -5.443 -13.160  13.847  1.00 94.08           H
ATOM   4216 2HG2 VAL A 276      -4.807 -12.161  12.518  1.00 94.08           H
ATOM   4217 3HG2 VAL A 276      -3.688 -13.068  13.564  1.00 94.08           H
ATOM   4218  HN  VAL A 276      -5.346 -10.147  12.470  1.00 94.08           H
ATOM   4219  N   GLN A 277      -5.124  -8.299  15.127  1.00 93.21           N
ATOM   4220  CA  GLN A 277      -5.019  -7.144  16.003  1.00 93.21           C
ATOM   4221  C   GLN A 277      -6.403  -6.547  16.263  1.00 93.21           C
ATOM   4222  O   GLN A 277      -6.673  -6.048  17.354  1.00 93.21           O
ATOM   4223  HA  GLN A 277      -4.599  -7.525  16.935  1.00 93.21           H
ATOM   4224  CB  GLN A 277      -4.071  -6.096  15.417  1.00 93.21           C
ATOM   4225 1HB  GLN A 277      -4.304  -5.937  14.365  1.00 93.21           H
ATOM   4226 2HB  GLN A 277      -4.219  -5.142  15.924  1.00 93.21           H
ATOM   4227  CG  GLN A 277      -2.612  -6.535  15.562  1.00 93.21           C
ATOM   4228 1HG  GLN A 277      -2.392  -6.740  16.609  1.00 93.21           H
ATOM   4229 2HG  GLN A 277      -2.452  -7.463  15.014  1.00 93.21           H
ATOM   4230  CD  GLN A 277      -1.661  -5.456  15.038  1.00 93.21           C
ATOM   4231  OE1 GLN A 277      -2.030  -4.591  14.262  1.00 93.21           O
ATOM   4232  NE2 GLN A 277      -0.420  -5.557  15.504  1.00 93.21           N
ATOM   4233 1HE2 GLN A 277      -0.182  -6.292  16.139  1.00 93.21           H
ATOM   4234 2HE2 GLN A 277       0.276  -4.898  15.220  1.00 93.21           H
ATOM   4235  HN  GLN A 277      -4.623  -8.222  14.265  1.00 93.21           H
ATOM   4236  N   THR A 278      -7.244  -6.618  15.241  1.00 93.15           N
ATOM   4237  CA  THR A 278      -8.595  -6.092  15.346  1.00 93.15           C
ATOM   4238  C   THR A 278      -9.403  -6.897  16.365  1.00 93.15           C
ATOM   4239  O   THR A 278     -10.053  -6.325  17.239  1.00 93.15           O
ATOM   4240  HA  THR A 278      -8.537  -5.069  15.719  1.00 93.15           H
ATOM   4241  CB  THR A 278      -9.211  -6.091  13.945  1.00 93.15           C
ATOM   4242  HB  THR A 278      -9.356  -7.109  13.583  1.00 93.15           H
ATOM   4243  OG1 THR A 278      -8.324  -5.284  13.176  1.00 93.15           O
ATOM   4244  HG1 THR A 278      -7.641  -5.860  12.726  1.00 93.15           H
ATOM   4245  CG2 THR A 278     -10.541  -5.336  13.892  1.00 93.15           C
ATOM   4246 1HG2 THR A 278     -10.383  -4.300  14.190  1.00 93.15           H
ATOM   4247 2HG2 THR A 278     -11.253  -5.806  14.571  1.00 93.15           H
ATOM   4248 3HG2 THR A 278     -10.935  -5.366  12.876  1.00 93.15           H
ATOM   4249  HN  THR A 278      -7.016  -7.025  14.357  1.00 93.15           H
ATOM   4250  N   ILE A 279      -9.337  -8.212  16.219  1.00 94.25           N
ATOM   4251  CA  ILE A 279     -10.094  -9.100  17.085  1.00 94.25           C
ATOM   4252  C   ILE A 279      -9.636  -8.908  18.532  1.00 94.25           C
ATOM   4253  O   ILE A 279     -10.455  -8.887  19.449  1.00 94.25           O
ATOM   4254  HA  ILE A 279     -11.143  -8.810  17.014  1.00 94.25           H
ATOM   4255  CB  ILE A 279      -9.990 -10.545  16.594  1.00 94.25           C
ATOM   4256  HB  ILE A 279      -8.934 -10.794  16.485  1.00 94.25           H
ATOM   4257  CG1 ILE A 279     -10.635 -10.703  15.215  1.00 94.25           C
ATOM   4258 1HG1 ILE A 279     -11.720 -10.677  15.312  1.00 94.25           H
ATOM   4259 2HG1 ILE A 279     -10.351  -9.865  14.579  1.00 94.25           H
ATOM   4260  CG2 ILE A 279     -10.580 -11.517  17.618  1.00 94.25           C
ATOM   4261 1HG2 ILE A 279     -10.037 -11.427  18.558  1.00 94.25           H
ATOM   4262 2HG2 ILE A 279     -11.631 -11.278  17.781  1.00 94.25           H
ATOM   4263 3HG2 ILE A 279     -10.493 -12.536  17.243  1.00 94.25           H
ATOM   4264  CD1 ILE A 279     -10.208 -12.018  14.558  1.00 94.25           C
ATOM   4265 1HD1 ILE A 279      -9.125 -12.030  14.440  1.00 94.25           H
ATOM   4266 2HD1 ILE A 279     -10.515 -12.854  15.186  1.00 94.25           H
ATOM   4267 3HD1 ILE A 279     -10.681 -12.105  13.580  1.00 94.25           H
ATOM   4268  HN  ILE A 279      -8.780  -8.671  15.527  1.00 94.25           H
ATOM   4269  N   ASP A 280      -8.327  -8.772  18.691  1.00 93.56           N
ATOM   4270  CA  ASP A 280      -7.745  -8.640  20.016  1.00 93.56           C
ATOM   4271  C   ASP A 280      -8.142  -7.287  20.611  1.00 93.56           C
ATOM   4272  O   ASP A 280      -8.281  -7.156  21.826  1.00 93.56           O
ATOM   4273  HA  ASP A 280      -8.140  -9.479  20.588  1.00 93.56           H
ATOM   4274  CB  ASP A 280      -6.217  -8.698  19.953  1.00 93.56           C
ATOM   4275 1HB  ASP A 280      -5.906  -9.565  19.371  1.00 93.56           H
ATOM   4276 2HB  ASP A 280      -5.836  -7.816  19.440  1.00 93.56           H
ATOM   4277  CG  ASP A 280      -5.614  -8.778  21.357  1.00 93.56           C
ATOM   4278  OD1 ASP A 280      -6.082  -9.643  22.128  1.00 93.56           O
ATOM   4279  OD2 ASP A 280      -4.698  -7.971  21.628  1.00 93.56           O
ATOM   4280  HN  ASP A 280      -7.671  -8.751  17.937  1.00 93.56           H
ATOM   4281  N   ALA A 281      -8.314  -6.315  19.726  1.00 91.94           N
ATOM   4282  CA  ALA A 281      -8.724  -4.986  20.146  1.00 91.94           C
ATOM   4283  C   ALA A 281     -10.091  -5.070  20.827  1.00 91.94           C
ATOM   4284  O   ALA A 281     -10.359  -4.342  21.782  1.00 91.94           O
ATOM   4285  HA  ALA A 281      -7.990  -4.625  20.867  1.00 91.94           H
ATOM   4286  CB  ALA A 281      -8.731  -4.049  18.937  1.00 91.94           C
ATOM   4287 1HB  ALA A 281      -7.730  -4.002  18.508  1.00 91.94           H
ATOM   4288 2HB  ALA A 281      -9.429  -4.425  18.189  1.00 91.94           H
ATOM   4289 3HB  ALA A 281      -9.038  -3.051  19.252  1.00 91.94           H
ATOM   4290  HN  ALA A 281      -8.178  -6.425  18.742  1.00 91.94           H
ATOM   4291  N   TYR A 282     -10.921  -5.963  20.309  1.00 90.67           N
ATOM   4292  CA  TYR A 282     -12.249  -6.162  20.864  1.00 90.67           C
ATOM   4293  C   TYR A 282     -12.206  -7.121  22.056  1.00 90.67           C
ATOM   4294  O   TYR A 282     -12.790  -6.842  23.102  1.00 90.67           O
ATOM   4295  HA  TYR A 282     -12.622  -5.195  21.199  1.00 90.67           H
ATOM   4296  CB  TYR A 282     -13.083  -6.793  19.748  1.00 90.67           C
ATOM   4297 1HB  TYR A 282     -12.479  -7.541  19.235  1.00 90.67           H
ATOM   4298 2HB  TYR A 282     -13.929  -7.317  20.192  1.00 90.67           H
ATOM   4299  CG  TYR A 282     -13.606  -5.789  18.719  1.00 90.67           C
ATOM   4300  CD1 TYR A 282     -14.688  -4.988  19.025  1.00 90.67           C
ATOM   4301  HD1 TYR A 282     -15.169  -5.071  19.999  1.00 90.67           H
ATOM   4302  CD2 TYR A 282     -12.997  -5.684  17.485  1.00 90.67           C
ATOM   4303  HD2 TYR A 282     -12.143  -6.316  17.244  1.00 90.67           H
ATOM   4304  CE1 TYR A 282     -15.181  -4.043  18.057  1.00 90.67           C
ATOM   4305  HE1 TYR A 282     -16.034  -3.404  18.285  1.00 90.67           H
ATOM   4306  CE2 TYR A 282     -13.489  -4.738  16.517  1.00 90.67           C
ATOM   4307  HE2 TYR A 282     -13.017  -4.645  15.539  1.00 90.67           H
ATOM   4308  CZ  TYR A 282     -14.557  -3.964  16.851  1.00 90.67           C
ATOM   4309  OH  TYR A 282     -15.022  -3.071  15.936  1.00 90.67           O
ATOM   4310  HH  TYR A 282     -14.493  -3.141  15.091  1.00 90.67           H
ATOM   4311  HN  TYR A 282     -10.699  -6.544  19.525  1.00 90.67           H
ATOM   4312  N   ALA A 283     -11.509  -8.230  21.858  1.00 91.30           N
ATOM   4313  CA  ALA A 283     -11.659  -9.375  22.740  1.00 91.30           C
ATOM   4314  C   ALA A 283     -10.565  -9.337  23.809  1.00 91.30           C
ATOM   4315  O   ALA A 283     -10.702  -9.953  24.865  1.00 91.30           O
ATOM   4316  HA  ALA A 283     -12.632  -9.297  23.224  1.00 91.30           H
ATOM   4317  CB  ALA A 283     -11.622 -10.663  21.915  1.00 91.30           C
ATOM   4318 1HB  ALA A 283     -12.436 -10.654  21.190  1.00 91.30           H
ATOM   4319 2HB  ALA A 283     -10.669 -10.731  21.390  1.00 91.30           H
ATOM   4320 3HB  ALA A 283     -11.734 -11.522  22.576  1.00 91.30           H
ATOM   4321  HN  ALA A 283     -10.853  -8.353  21.113  1.00 91.30           H
ATOM   4322  N   MET A 284      -9.505  -8.606  23.499  1.00 89.30           N
ATOM   4323  CA  MET A 284      -8.367  -8.520  24.399  1.00 89.30           C
ATOM   4324  C   MET A 284      -7.961  -9.906  24.904  1.00 89.30           C
ATOM   4325  O   MET A 284      -7.714 -10.088  26.095  1.00 89.30           O
ATOM   4326  HA  MET A 284      -7.558  -8.089  23.808  1.00 89.30           H
ATOM   4327  CB  MET A 284      -8.723  -7.626  25.589  1.00 89.30           C
ATOM   4328 1HB  MET A 284      -9.530  -8.082  26.161  1.00 89.30           H
ATOM   4329 2HB  MET A 284      -7.865  -7.545  26.256  1.00 89.30           H
ATOM   4330  CG  MET A 284      -9.146  -6.232  25.121  1.00 89.30           C
ATOM   4331 1HG  MET A 284      -8.345  -5.776  24.540  1.00 89.30           H
ATOM   4332 2HG  MET A 284     -10.013  -6.308  24.464  1.00 89.30           H
ATOM   4333  SD  MET A 284      -9.537  -5.208  26.529  1.00 89.30           S
ATOM   4334  CE  MET A 284     -10.349  -3.848  25.707  1.00 89.30           C
ATOM   4335 1HE  MET A 284      -9.659  -3.385  25.001  1.00 89.30           H
ATOM   4336 2HE  MET A 284     -11.224  -4.217  25.172  1.00 89.30           H
ATOM   4337 3HE  MET A 284     -10.660  -3.110  26.447  1.00 89.30           H
ATOM   4338  HN  MET A 284      -9.416  -8.080  22.653  1.00 89.30           H
ATOM   4339  N   PHE A 285      -7.904 -10.847  23.973  1.00 89.91           N
ATOM   4340  CA  PHE A 285      -7.702 -12.241  24.329  1.00 89.91           C
ATOM   4341  C   PHE A 285      -6.212 -12.560  24.471  1.00 89.91           C
ATOM   4342  O   PHE A 285      -5.845 -13.579  25.053  1.00 89.91           O
ATOM   4343  HA  PHE A 285      -8.200 -12.406  25.284  1.00 89.91           H
ATOM   4344  CB  PHE A 285      -8.285 -13.082  23.192  1.00 89.91           C
ATOM   4345 1HB  PHE A 285      -8.395 -14.111  23.534  1.00 89.91           H
ATOM   4346 2HB  PHE A 285      -9.285 -12.715  22.958  1.00 89.91           H
ATOM   4347  CG  PHE A 285      -7.443 -13.072  21.915  1.00 89.91           C
ATOM   4348  CD1 PHE A 285      -7.665 -12.128  20.961  1.00 89.91           C
ATOM   4349  HD1 PHE A 285      -8.443 -11.379  21.107  1.00 89.91           H
ATOM   4350  CD2 PHE A 285      -6.472 -14.006  21.733  1.00 89.91           C
ATOM   4351  HD2 PHE A 285      -6.294 -14.763  22.498  1.00 89.91           H
ATOM   4352  CE1 PHE A 285      -6.883 -12.119  19.776  1.00 89.91           C
ATOM   4353  HE1 PHE A 285      -7.061 -11.362  19.011  1.00 89.91           H
ATOM   4354  CE2 PHE A 285      -5.689 -13.997  20.548  1.00 89.91           C
ATOM   4355  HE2 PHE A 285      -4.911 -14.746  20.403  1.00 89.91           H
ATOM   4356  CZ  PHE A 285      -5.912 -13.053  19.594  1.00 89.91           C
ATOM   4357  HZ  PHE A 285      -5.311 -13.046  18.685  1.00 89.91           H
ATOM   4358  HN  PHE A 285      -7.994 -10.669  22.993  1.00 89.91           H
ATOM   4359  N   ILE A 286      -5.395 -11.669  23.930  1.00 90.67           N
ATOM   4360  CA  ILE A 286      -3.953 -11.825  24.019  1.00 90.67           C
ATOM   4361  C   ILE A 286      -3.460 -11.228  25.339  1.00 90.67           C
ATOM   4362  O   ILE A 286      -2.997 -10.088  25.374  1.00 90.67           O
ATOM   4363  HA  ILE A 286      -3.740 -12.894  24.023  1.00 90.67           H
ATOM   4364  CB  ILE A 286      -3.272 -11.232  22.783  1.00 90.67           C
ATOM   4365  HB  ILE A 286      -3.454 -10.158  22.776  1.00 90.67           H
ATOM   4366  CG1 ILE A 286      -3.877 -11.802  21.498  1.00 90.67           C
ATOM   4367 1HG1 ILE A 286      -3.610 -12.854  21.402  1.00 90.67           H
ATOM   4368 2HG1 ILE A 286      -4.964 -11.753  21.551  1.00 90.67           H
ATOM   4369  CG2 ILE A 286      -1.757 -11.434  22.842  1.00 90.67           C
ATOM   4370 1HG2 ILE A 286      -1.359 -10.942  23.730  1.00 90.67           H
ATOM   4371 2HG2 ILE A 286      -1.534 -12.500  22.887  1.00 90.67           H
ATOM   4372 3HG2 ILE A 286      -1.298 -11.003  21.952  1.00 90.67           H
ATOM   4373  CD1 ILE A 286      -3.385 -11.030  20.272  1.00 90.67           C
ATOM   4374 1HD1 ILE A 286      -3.675  -9.983  20.361  1.00 90.67           H
ATOM   4375 2HD1 ILE A 286      -2.299 -11.102  20.210  1.00 90.67           H
ATOM   4376 3HD1 ILE A 286      -3.830 -11.456  19.373  1.00 90.67           H
ATOM   4377  HN  ILE A 286      -5.702 -10.853  23.439  1.00 90.67           H
ATOM   4378  N   SER A 287      -3.575 -12.024  26.391  1.00 87.75           N
ATOM   4379  CA  SER A 287      -3.117 -11.600  27.704  1.00 87.75           C
ATOM   4380  C   SER A 287      -1.667 -12.039  27.918  1.00 87.75           C
ATOM   4381  O   SER A 287      -0.995 -11.550  28.825  1.00 87.75           O
ATOM   4382  HA  SER A 287      -3.191 -10.513  27.698  1.00 87.75           H
ATOM   4383  CB  SER A 287      -4.012 -12.166  28.808  1.00 87.75           C
ATOM   4384 1HB  SER A 287      -3.649 -11.826  29.778  1.00 87.75           H
ATOM   4385 2HB  SER A 287      -5.023 -11.775  28.692  1.00 87.75           H
ATOM   4386  OG  SER A 287      -4.049 -13.590  28.789  1.00 87.75           O
ATOM   4387  HG  SER A 287      -4.666 -13.926  29.501  1.00 87.75           H
ATOM   4388  HN  SER A 287      -3.973 -12.941  26.358  1.00 87.75           H
ATOM   4389  N   ASN A 288      -1.228 -12.957  27.069  1.00 91.09           N
ATOM   4390  CA  ASN A 288       0.094 -13.540  27.216  1.00 91.09           C
ATOM   4391  C   ASN A 288       1.120 -12.653  26.508  1.00 91.09           C
ATOM   4392  O   ASN A 288       0.996 -12.387  25.313  1.00 91.09           O
ATOM   4393  HA  ASN A 288       0.264 -13.598  28.291  1.00 91.09           H
ATOM   4394  CB  ASN A 288       0.155 -14.932  26.583  1.00 91.09           C
ATOM   4395 1HB  ASN A 288      -0.678 -15.536  26.942  1.00 91.09           H
ATOM   4396 2HB  ASN A 288       0.045 -14.849  25.502  1.00 91.09           H
ATOM   4397  CG  ASN A 288       1.477 -15.627  26.915  1.00 91.09           C
ATOM   4398  OD1 ASN A 288       2.544 -15.036  26.887  1.00 91.09           O
ATOM   4399  ND2 ASN A 288       1.348 -16.913  27.229  1.00 91.09           N
ATOM   4400 1HD2 ASN A 288       0.443 -17.339  27.232  1.00 91.09           H
ATOM   4401 2HD2 ASN A 288       2.155 -17.455  27.461  1.00 91.09           H
ATOM   4402  HN  ASN A 288      -1.758 -13.300  26.294  1.00 91.09           H
ATOM   4403  N   CYS A 289       2.110 -12.220  27.275  1.00 90.64           N
ATOM   4404  CA  CYS A 289       3.091 -11.276  26.767  1.00 90.64           C
ATOM   4405  C   CYS A 289       3.889 -11.962  25.657  1.00 90.64           C
ATOM   4406  O   CYS A 289       4.280 -11.322  24.682  1.00 90.64           O
ATOM   4407  HA  CYS A 289       2.534 -10.425  26.375  1.00 90.64           H
ATOM   4408  CB  CYS A 289       4.000 -10.751  27.881  1.00 90.64           C
ATOM   4409 1HB  CYS A 289       3.400 -10.271  28.655  1.00 90.64           H
ATOM   4410 2HB  CYS A 289       4.525 -11.581  28.354  1.00 90.64           H
ATOM   4411  SG  CYS A 289       5.205  -9.557  27.195  1.00 90.64           S
ATOM   4412  HN  CYS A 289       2.247 -12.503  28.224  1.00 90.64           H
ATOM   4413  N   ALA A 290       4.106 -13.256  25.841  1.00 92.39           N
ATOM   4414  CA  ALA A 290       4.900 -14.023  24.896  1.00 92.39           C
ATOM   4415  C   ALA A 290       4.196 -14.038  23.538  1.00 92.39           C
ATOM   4416  O   ALA A 290       4.824 -13.807  22.506  1.00 92.39           O
ATOM   4417  HA  ALA A 290       5.864 -13.525  24.791  1.00 92.39           H
ATOM   4418  CB  ALA A 290       5.132 -15.431  25.449  1.00 92.39           C
ATOM   4419 1HB  ALA A 290       5.661 -15.366  26.399  1.00 92.39           H
ATOM   4420 2HB  ALA A 290       4.171 -15.924  25.601  1.00 92.39           H
ATOM   4421 3HB  ALA A 290       5.727 -16.006  24.740  1.00 92.39           H
ATOM   4422  HN  ALA A 290       3.751 -13.778  26.616  1.00 92.39           H
ATOM   4423  N   VAL A 291       2.900 -14.314  23.582  1.00 92.89           N
ATOM   4424  CA  VAL A 291       2.105 -14.368  22.368  1.00 92.89           C
ATOM   4425  C   VAL A 291       2.058 -12.977  21.731  1.00 92.89           C
ATOM   4426  O   VAL A 291       2.180 -12.843  20.515  1.00 92.89           O
ATOM   4427  HA  VAL A 291       2.602 -15.052  21.679  1.00 92.89           H
ATOM   4428  CB  VAL A 291       0.716 -14.931  22.676  1.00 92.89           C
ATOM   4429  HB  VAL A 291       0.242 -14.273  23.404  1.00 92.89           H
ATOM   4430  CG1 VAL A 291      -0.159 -14.951  21.421  1.00 92.89           C
ATOM   4431 1HG1 VAL A 291      -0.270 -13.936  21.040  1.00 92.89           H
ATOM   4432 2HG1 VAL A 291       0.311 -15.575  20.661  1.00 92.89           H
ATOM   4433 3HG1 VAL A 291      -1.140 -15.356  21.669  1.00 92.89           H
ATOM   4434  CG2 VAL A 291       0.816 -16.326  23.297  1.00 92.89           C
ATOM   4435 1HG2 VAL A 291       1.319 -16.998  22.602  1.00 92.89           H
ATOM   4436 2HG2 VAL A 291       1.385 -16.271  24.225  1.00 92.89           H
ATOM   4437 3HG2 VAL A 291      -0.185 -16.703  23.506  1.00 92.89           H
ATOM   4438  HN  VAL A 291       2.396 -14.497  24.426  1.00 92.89           H
ATOM   4439  N   SER A 292       1.881 -11.978  22.583  1.00 92.65           N
ATOM   4440  CA  SER A 292       1.788 -10.605  22.116  1.00 92.65           C
ATOM   4441  C   SER A 292       3.083 -10.204  21.406  1.00 92.65           C
ATOM   4442  O   SER A 292       3.047  -9.574  20.351  1.00 92.65           O
ATOM   4443  HA  SER A 292       0.950 -10.593  21.419  1.00 92.65           H
ATOM   4444  CB  SER A 292       1.500  -9.647  23.274  1.00 92.65           C
ATOM   4445 1HB  SER A 292       0.656 -10.022  23.853  1.00 92.65           H
ATOM   4446 2HB  SER A 292       2.359  -9.621  23.945  1.00 92.65           H
ATOM   4447  OG  SER A 292       1.213  -8.328  22.818  1.00 92.65           O
ATOM   4448  HG  SER A 292       0.307  -8.302  22.395  1.00 92.65           H
ATOM   4449  HN  SER A 292       1.801 -12.094  23.573  1.00 92.65           H
ATOM   4450  N   THR A 293       4.196 -10.587  22.015  1.00 92.81           N
ATOM   4451  CA  THR A 293       5.501 -10.235  21.480  1.00 92.81           C
ATOM   4452  C   THR A 293       5.679 -10.825  20.079  1.00 92.81           C
ATOM   4453  O   THR A 293       6.146 -10.142  19.169  1.00 92.81           O
ATOM   4454  HA  THR A 293       5.550  -9.151  21.379  1.00 92.81           H
ATOM   4455  CB  THR A 293       6.563 -10.704  22.476  1.00 92.81           C
ATOM   4456  HB  THR A 293       6.473 -11.774  22.666  1.00 92.81           H
ATOM   4457  OG1 THR A 293       6.373  -9.860  23.608  1.00 92.81           O
ATOM   4458  HG1 THR A 293       5.810 -10.326  24.291  1.00 92.81           H
ATOM   4459  CG2 THR A 293       7.985 -10.387  22.008  1.00 92.81           C
ATOM   4460 1HG2 THR A 293       8.094  -9.310  21.884  1.00 92.81           H
ATOM   4461 2HG2 THR A 293       8.174 -10.884  21.057  1.00 92.81           H
ATOM   4462 3HG2 THR A 293       8.699 -10.741  22.752  1.00 92.81           H
ATOM   4463  HN  THR A 293       4.217 -11.126  22.857  1.00 92.81           H
ATOM   4464  N   ASN A 294       5.296 -12.087  19.950  1.00 93.68           N
ATOM   4465  CA  ASN A 294       5.460 -12.793  18.691  1.00 93.68           C
ATOM   4466  C   ASN A 294       4.571 -12.146  17.628  1.00 93.68           C
ATOM   4467  O   ASN A 294       4.967 -12.027  16.470  1.00 93.68           O
ATOM   4468  HA  ASN A 294       6.521 -12.712  18.453  1.00 93.68           H
ATOM   4469  CB  ASN A 294       5.046 -14.260  18.824  1.00 93.68           C
ATOM   4470 1HB  ASN A 294       4.079 -14.325  19.323  1.00 93.68           H
ATOM   4471 2HB  ASN A 294       4.924 -14.699  17.834  1.00 93.68           H
ATOM   4472  CG  ASN A 294       6.087 -15.054  19.616  1.00 93.68           C
ATOM   4473  OD1 ASN A 294       7.223 -14.641  19.786  1.00 93.68           O
ATOM   4474  ND2 ASN A 294       5.640 -16.214  20.087  1.00 93.68           N
ATOM   4475 1HD2 ASN A 294       4.696 -16.495  19.911  1.00 93.68           H
ATOM   4476 2HD2 ASN A 294       6.246 -16.806  20.618  1.00 93.68           H
ATOM   4477  HN  ASN A 294       4.882 -12.624  20.685  1.00 93.68           H
ATOM   4478  N   ILE A 295       3.384 -11.743  18.060  1.00 93.44           N
ATOM   4479  CA  ILE A 295       2.413 -11.162  17.148  1.00 93.44           C
ATOM   4480  C   ILE A 295       2.941  -9.821  16.636  1.00 93.44           C
ATOM   4481  O   ILE A 295       2.758  -9.483  15.467  1.00 93.44           O
ATOM   4482  HA  ILE A 295       2.314 -11.841  16.301  1.00 93.44           H
ATOM   4483  CB  ILE A 295       1.040 -11.069  17.816  1.00 93.44           C
ATOM   4484  HB  ILE A 295       1.181 -10.716  18.838  1.00 93.44           H
ATOM   4485  CG1 ILE A 295       0.376 -12.445  17.900  1.00 93.44           C
ATOM   4486 1HG1 ILE A 295       0.113 -12.787  16.899  1.00 93.44           H
ATOM   4487 2HG1 ILE A 295       1.082 -13.168  18.309  1.00 93.44           H
ATOM   4488  CG2 ILE A 295       0.152 -10.046  17.104  1.00 93.44           C
ATOM   4489 1HG2 ILE A 295       0.626  -9.065  17.141  1.00 93.44           H
ATOM   4490 2HG2 ILE A 295       0.016 -10.345  16.065  1.00 93.44           H
ATOM   4491 3HG2 ILE A 295      -0.817 -10.000  17.599  1.00 93.44           H
ATOM   4492  CD1 ILE A 295      -0.878 -12.396  18.775  1.00 93.44           C
ATOM   4493 1HD1 ILE A 295      -0.606 -12.077  19.782  1.00 93.44           H
ATOM   4494 2HD1 ILE A 295      -1.590 -11.689  18.350  1.00 93.44           H
ATOM   4495 3HD1 ILE A 295      -1.330 -13.387  18.818  1.00 93.44           H
ATOM   4496  HN  ILE A 295       3.084 -11.809  19.011  1.00 93.44           H
ATOM   4497  N   ASP A 296       3.584  -9.091  17.536  1.00 93.25           N
ATOM   4498  CA  ASP A 296       4.129  -7.789  17.193  1.00 93.25           C
ATOM   4499  C   ASP A 296       5.267  -7.966  16.185  1.00 93.25           C
ATOM   4500  O   ASP A 296       5.401  -7.179  15.250  1.00 93.25           O
ATOM   4501  HA  ASP A 296       3.291  -7.227  16.780  1.00 93.25           H
ATOM   4502  CB  ASP A 296       4.697  -7.086  18.428  1.00 93.25           C
ATOM   4503 1HB  ASP A 296       5.396  -7.749  18.938  1.00 93.25           H
ATOM   4504 2HB  ASP A 296       5.259  -6.204  18.122  1.00 93.25           H
ATOM   4505  CG  ASP A 296       3.578  -6.678  19.388  1.00 93.25           C
ATOM   4506  OD1 ASP A 296       2.425  -6.597  18.914  1.00 93.25           O
ATOM   4507  OD2 ASP A 296       3.902  -6.456  20.575  1.00 93.25           O
ATOM   4508  HN  ASP A 296       3.735  -9.377  18.482  1.00 93.25           H
ATOM   4509  N   ILE A 297       6.058  -9.006  16.410  1.00 94.13           N
ATOM   4510  CA  ILE A 297       7.141  -9.333  15.500  1.00 94.13           C
ATOM   4511  C   ILE A 297       6.559  -9.715  14.137  1.00 94.13           C
ATOM   4512  O   ILE A 297       7.059  -9.280  13.101  1.00 94.13           O
ATOM   4513  HA  ILE A 297       7.747  -8.435  15.377  1.00 94.13           H
ATOM   4514  CB  ILE A 297       8.045 -10.409  16.106  1.00 94.13           C
ATOM   4515  HB  ILE A 297       7.412 -11.209  16.490  1.00 94.13           H
ATOM   4516  CG1 ILE A 297       8.839  -9.854  17.290  1.00 94.13           C
ATOM   4517 1HG1 ILE A 297       9.566  -9.124  16.934  1.00 94.13           H
ATOM   4518 2HG1 ILE A 297       8.168  -9.330  17.970  1.00 94.13           H
ATOM   4519  CG2 ILE A 297       8.956 -11.024  15.042  1.00 94.13           C
ATOM   4520 1HG2 ILE A 297       8.346 -11.478  14.261  1.00 94.13           H
ATOM   4521 2HG2 ILE A 297       9.583 -10.245  14.606  1.00 94.13           H
ATOM   4522 3HG2 ILE A 297       9.587 -11.785  15.500  1.00 94.13           H
ATOM   4523  CD1 ILE A 297       9.561 -10.976  18.040  1.00 94.13           C
ATOM   4524 1HD1 ILE A 297       8.829 -11.691  18.415  1.00 94.13           H
ATOM   4525 2HD1 ILE A 297      10.249 -11.481  17.363  1.00 94.13           H
ATOM   4526 3HD1 ILE A 297      10.118 -10.554  18.876  1.00 94.13           H
ATOM   4527  HN  ILE A 297       5.967  -9.617  17.196  1.00 94.13           H
ATOM   4528  N   CYS A 298       5.511 -10.524  14.183  1.00 94.48           N
ATOM   4529  CA  CYS A 298       4.847 -10.958  12.966  1.00 94.48           C
ATOM   4530  C   CYS A 298       4.375  -9.716  12.207  1.00 94.48           C
ATOM   4531  O   CYS A 298       4.470  -9.659  10.982  1.00 94.48           O
ATOM   4532  HA  CYS A 298       5.587 -11.508  12.385  1.00 94.48           H
ATOM   4533  CB  CYS A 298       3.694 -11.919  13.262  1.00 94.48           C
ATOM   4534 1HB  CYS A 298       3.083 -11.527  14.076  1.00 94.48           H
ATOM   4535 2HB  CYS A 298       3.046 -12.003  12.390  1.00 94.48           H
ATOM   4536  SG  CYS A 298       4.352 -13.566  13.713  1.00 94.48           S
ATOM   4537  HG  CYS A 298       4.749 -13.227  14.936  1.00 94.48           H
ATOM   4538  HN  CYS A 298       5.117 -10.881  15.030  1.00 94.48           H
ATOM   4539  N   PHE A 299       3.875  -8.752  12.967  1.00 94.38           N
ATOM   4540  CA  PHE A 299       3.398  -7.510  12.383  1.00 94.38           C
ATOM   4541  C   PHE A 299       4.518  -6.796  11.623  1.00 94.38           C
ATOM   4542  O   PHE A 299       4.325  -6.366  10.487  1.00 94.38           O
ATOM   4543  HA  PHE A 299       2.596  -7.766  11.690  1.00 94.38           H
ATOM   4544  CB  PHE A 299       2.935  -6.621  13.539  1.00 94.38           C
ATOM   4545 1HB  PHE A 299       2.150  -7.139  14.090  1.00 94.38           H
ATOM   4546 2HB  PHE A 299       3.767  -6.477  14.228  1.00 94.38           H
ATOM   4547  CG  PHE A 299       2.412  -5.252  13.100  1.00 94.38           C
ATOM   4548  CD1 PHE A 299       3.264  -4.196  13.010  1.00 94.38           C
ATOM   4549  HD1 PHE A 299       4.319  -4.324  13.251  1.00 94.38           H
ATOM   4550  CD2 PHE A 299       1.096  -5.091  12.799  1.00 94.38           C
ATOM   4551  HD2 PHE A 299       0.413  -5.938  12.871  1.00 94.38           H
ATOM   4552  CE1 PHE A 299       2.778  -2.925  12.602  1.00 94.38           C
ATOM   4553  HE1 PHE A 299       3.461  -2.078  12.531  1.00 94.38           H
ATOM   4554  CE2 PHE A 299       0.610  -3.821  12.392  1.00 94.38           C
ATOM   4555  HE2 PHE A 299      -0.445  -3.692  12.151  1.00 94.38           H
ATOM   4556  CZ  PHE A 299       1.462  -2.764  12.302  1.00 94.38           C
ATOM   4557  HZ  PHE A 299       1.089  -1.789  11.989  1.00 94.38           H
ATOM   4558  HN  PHE A 299       3.794  -8.810  13.962  1.00 94.38           H
ATOM   4559  N   GLN A 300       5.663  -6.693  12.280  1.00 93.40           N
ATOM   4560  CA  GLN A 300       6.793  -5.979  11.708  1.00 93.40           C
ATOM   4561  C   GLN A 300       7.242  -6.652  10.409  1.00 93.40           C
ATOM   4562  O   GLN A 300       7.523  -5.976   9.421  1.00 93.40           O
ATOM   4563  HA  GLN A 300       6.424  -4.976  11.497  1.00 93.40           H
ATOM   4564  CB  GLN A 300       7.948  -5.889  12.707  1.00 93.40           C
ATOM   4565 1HB  GLN A 300       8.145  -6.875  13.130  1.00 93.40           H
ATOM   4566 2HB  GLN A 300       8.855  -5.575  12.192  1.00 93.40           H
ATOM   4567  CG  GLN A 300       7.625  -4.902  13.831  1.00 93.40           C
ATOM   4568 1HG  GLN A 300       7.450  -3.912  13.410  1.00 93.40           H
ATOM   4569 2HG  GLN A 300       6.705  -5.203  14.331  1.00 93.40           H
ATOM   4570  CD  GLN A 300       8.766  -4.836  14.847  1.00 93.40           C
ATOM   4571  OE1 GLN A 300       9.690  -5.633  14.835  1.00 93.40           O
ATOM   4572  NE2 GLN A 300       8.652  -3.843  15.725  1.00 93.40           N
ATOM   4573 1HE2 GLN A 300       7.869  -3.224  15.680  1.00 93.40           H
ATOM   4574 2HE2 GLN A 300       9.350  -3.717  16.430  1.00 93.40           H
ATOM   4575  HN  GLN A 300       5.826  -7.085  13.185  1.00 93.40           H
ATOM   4576  N   VAL A 301       7.297  -7.975  10.454  1.00 94.42           N
ATOM   4577  CA  VAL A 301       7.781  -8.742   9.319  1.00 94.42           C
ATOM   4578  C   VAL A 301       6.838  -8.539   8.131  1.00 94.42           C
ATOM   4579  O   VAL A 301       7.279  -8.203   7.033  1.00 94.42           O
ATOM   4580  HA  VAL A 301       8.765  -8.355   9.055  1.00 94.42           H
ATOM   4581  CB  VAL A 301       7.940 -10.213   9.711  1.00 94.42           C
ATOM   4582  HB  VAL A 301       6.991 -10.554  10.124  1.00 94.42           H
ATOM   4583  CG1 VAL A 301       8.258 -11.075   8.488  1.00 94.42           C
ATOM   4584 1HG1 VAL A 301       7.447 -10.992   7.764  1.00 94.42           H
ATOM   4585 2HG1 VAL A 301       9.187 -10.732   8.033  1.00 94.42           H
ATOM   4586 3HG1 VAL A 301       8.366 -12.115   8.795  1.00 94.42           H
ATOM   4587  CG2 VAL A 301       9.010 -10.379  10.792  1.00 94.42           C
ATOM   4588 1HG2 VAL A 301       9.965 -10.012  10.417  1.00 94.42           H
ATOM   4589 2HG2 VAL A 301       8.724  -9.810  11.677  1.00 94.42           H
ATOM   4590 3HG2 VAL A 301       9.103 -11.433  11.052  1.00 94.42           H
ATOM   4591  HN  VAL A 301       7.018  -8.520  11.244  1.00 94.42           H
ATOM   4592  N   THR A 302       5.556  -8.751   8.392  1.00 94.42           N
ATOM   4593  CA  THR A 302       4.558  -8.691   7.337  1.00 94.42           C
ATOM   4594  C   THR A 302       4.430  -7.262   6.805  1.00 94.42           C
ATOM   4595  O   THR A 302       4.177  -7.058   5.619  1.00 94.42           O
ATOM   4596  HA  THR A 302       4.897  -9.312   6.508  1.00 94.42           H
ATOM   4597  CB  THR A 302       3.248  -9.252   7.894  1.00 94.42           C
ATOM   4598  HB  THR A 302       2.462  -9.226   7.139  1.00 94.42           H
ATOM   4599  OG1 THR A 302       3.005  -8.473   9.062  1.00 94.42           O
ATOM   4600  HG1 THR A 302       3.387  -8.932   9.865  1.00 94.42           H
ATOM   4601  CG2 THR A 302       3.400 -10.680   8.422  1.00 94.42           C
ATOM   4602 1HG2 THR A 302       4.138 -10.694   9.224  1.00 94.42           H
ATOM   4603 2HG2 THR A 302       3.729 -11.333   7.614  1.00 94.42           H
ATOM   4604 3HG2 THR A 302       2.441 -11.030   8.805  1.00 94.42           H
ATOM   4605  HN  THR A 302       5.197  -8.960   9.302  1.00 94.42           H
ATOM   4606  N   GLN A 303       4.610  -6.310   7.709  1.00 93.01           N
ATOM   4607  CA  GLN A 303       4.598  -4.907   7.330  1.00 93.01           C
ATOM   4608  C   GLN A 303       5.700  -4.625   6.307  1.00 93.01           C
ATOM   4609  O   GLN A 303       5.482  -3.896   5.339  1.00 93.01           O
ATOM   4610  HA  GLN A 303       3.621  -4.737   6.878  1.00 93.01           H
ATOM   4611  CB  GLN A 303       4.746  -4.006   8.557  1.00 93.01           C
ATOM   4612 1HB  GLN A 303       3.938  -4.208   9.260  1.00 93.01           H
ATOM   4613 2HB  GLN A 303       5.679  -4.236   9.071  1.00 93.01           H
ATOM   4614  CG  GLN A 303       4.726  -2.529   8.159  1.00 93.01           C
ATOM   4615 1HG  GLN A 303       5.658  -2.273   7.654  1.00 93.01           H
ATOM   4616 2HG  GLN A 303       3.919  -2.351   7.449  1.00 93.01           H
ATOM   4617  CD  GLN A 303       4.541  -1.633   9.386  1.00 93.01           C
ATOM   4618  OE1 GLN A 303       5.458  -1.389  10.152  1.00 93.01           O
ATOM   4619  NE2 GLN A 303       3.307  -1.159   9.528  1.00 93.01           N
ATOM   4620 1HE2 GLN A 303       2.599  -1.399   8.863  1.00 93.01           H
ATOM   4621 2HE2 GLN A 303       3.086  -0.563  10.300  1.00 93.01           H
ATOM   4622  HN  GLN A 303       4.762  -6.484   8.682  1.00 93.01           H
ATOM   4623  N   THR A 304       6.860  -5.216   6.555  1.00 93.45           N
ATOM   4624  CA  THR A 304       8.014  -4.988   5.701  1.00 93.45           C
ATOM   4625  C   THR A 304       7.757  -5.542   4.299  1.00 93.45           C
ATOM   4626  O   THR A 304       8.117  -4.914   3.304  1.00 93.45           O
ATOM   4627  HA  THR A 304       8.158  -3.912   5.599  1.00 93.45           H
ATOM   4628  CB  THR A 304       9.236  -5.605   6.384  1.00 93.45           C
ATOM   4629  HB  THR A 304       9.145  -6.690   6.439  1.00 93.45           H
ATOM   4630  OG1 THR A 304       9.311  -4.930   7.637  1.00 93.45           O
ATOM   4631  HG1 THR A 304       8.823  -5.452   8.336  1.00 93.45           H
ATOM   4632  CG2 THR A 304      10.546  -5.238   5.684  1.00 93.45           C
ATOM   4633 1HG2 THR A 304      10.669  -4.155   5.689  1.00 93.45           H
ATOM   4634 2HG2 THR A 304      10.520  -5.596   4.654  1.00 93.45           H
ATOM   4635 3HG2 THR A 304      11.381  -5.702   6.209  1.00 93.45           H
ATOM   4636  HN  THR A 304       7.017  -5.839   7.321  1.00 93.45           H
ATOM   4637  N   ILE A 305       7.137  -6.712   4.263  1.00 93.86           N
ATOM   4638  CA  ILE A 305       6.809  -7.348   2.999  1.00 93.86           C
ATOM   4639  C   ILE A 305       5.848  -6.450   2.216  1.00 93.86           C
ATOM   4640  O   ILE A 305       5.972  -6.314   1.000  1.00 93.86           O
ATOM   4641  HA  ILE A 305       7.734  -7.441   2.430  1.00 93.86           H
ATOM   4642  CB  ILE A 305       6.276  -8.763   3.232  1.00 93.86           C
ATOM   4643  HB  ILE A 305       5.449  -8.704   3.940  1.00 93.86           H
ATOM   4644  CG1 ILE A 305       7.347  -9.655   3.862  1.00 93.86           C
ATOM   4645 1HG1 ILE A 305       8.120  -9.876   3.126  1.00 93.86           H
ATOM   4646 2HG1 ILE A 305       7.831  -9.125   4.682  1.00 93.86           H
ATOM   4647  CG2 ILE A 305       5.720  -9.360   1.938  1.00 93.86           C
ATOM   4648 1HG2 ILE A 305       4.906  -8.737   1.570  1.00 93.86           H
ATOM   4649 2HG2 ILE A 305       6.511  -9.404   1.189  1.00 93.86           H
ATOM   4650 3HG2 ILE A 305       5.348 -10.366   2.132  1.00 93.86           H
ATOM   4651  CD1 ILE A 305       6.739 -10.960   4.379  1.00 93.86           C
ATOM   4652 1HD1 ILE A 305       5.984 -10.736   5.133  1.00 93.86           H
ATOM   4653 2HD1 ILE A 305       6.278 -11.499   3.552  1.00 93.86           H
ATOM   4654 3HD1 ILE A 305       7.523 -11.576   4.822  1.00 93.86           H
ATOM   4655  HN  ILE A 305       6.860  -7.223   5.077  1.00 93.86           H
ATOM   4656  N   ALA A 306       4.911  -5.862   2.946  1.00 92.93           N
ATOM   4657  CA  ALA A 306       3.897  -5.025   2.328  1.00 92.93           C
ATOM   4658  C   ALA A 306       4.567  -3.811   1.681  1.00 92.93           C
ATOM   4659  O   ALA A 306       4.147  -3.359   0.618  1.00 92.93           O
ATOM   4660  HA  ALA A 306       3.407  -5.615   1.552  1.00 92.93           H
ATOM   4661  CB  ALA A 306       2.855  -4.627   3.375  1.00 92.93           C
ATOM   4662 1HB  ALA A 306       2.388  -5.524   3.782  1.00 92.93           H
ATOM   4663 2HB  ALA A 306       3.341  -4.075   4.179  1.00 92.93           H
ATOM   4664 3HB  ALA A 306       2.094  -4.000   2.911  1.00 92.93           H
ATOM   4665  HN  ALA A 306       4.839  -5.949   3.939  1.00 92.93           H
ATOM   4666  N   PHE A 307       5.598  -3.318   2.352  1.00 93.64           N
ATOM   4667  CA  PHE A 307       6.289  -2.126   1.891  1.00 93.64           C
ATOM   4668  C   PHE A 307       7.168  -2.436   0.678  1.00 93.64           C
ATOM   4669  O   PHE A 307       7.334  -1.595  -0.205  1.00 93.64           O
ATOM   4670  HA  PHE A 307       5.527  -1.399   1.609  1.00 93.64           H
ATOM   4671  CB  PHE A 307       7.178  -1.652   3.042  1.00 93.64           C
ATOM   4672 1HB  PHE A 307       7.756  -2.498   3.415  1.00 93.64           H
ATOM   4673 2HB  PHE A 307       7.893  -0.923   2.659  1.00 93.64           H
ATOM   4674  CG  PHE A 307       6.408  -1.026   4.206  1.00 93.64           C
ATOM   4675  CD1 PHE A 307       5.048  -1.060   4.218  1.00 93.64           C
ATOM   4676  HD1 PHE A 307       4.508  -1.533   3.399  1.00 93.64           H
ATOM   4677  CD2 PHE A 307       7.082  -0.436   5.229  1.00 93.64           C
ATOM   4678  HD2 PHE A 307       8.172  -0.409   5.220  1.00 93.64           H
ATOM   4679  CE1 PHE A 307       4.333  -0.479   5.299  1.00 93.64           C
ATOM   4680  HE1 PHE A 307       3.244  -0.506   5.309  1.00 93.64           H
ATOM   4681  CE2 PHE A 307       6.367   0.144   6.310  1.00 93.64           C
ATOM   4682  HE2 PHE A 307       6.908   0.617   7.130  1.00 93.64           H
ATOM   4683  CZ  PHE A 307       5.008   0.111   6.322  1.00 93.64           C
ATOM   4684  HZ  PHE A 307       4.459   0.556   7.152  1.00 93.64           H
ATOM   4685  HN  PHE A 307       5.961  -3.719   3.193  1.00 93.64           H
ATOM   4686  N   PHE A 308       7.709  -3.646   0.672  1.00 93.40           N
ATOM   4687  CA  PHE A 308       8.600  -4.063  -0.397  1.00 93.40           C
ATOM   4688  C   PHE A 308       7.882  -4.040  -1.749  1.00 93.40           C
ATOM   4689  O   PHE A 308       8.521  -3.917  -2.793  1.00 93.40           O
ATOM   4690  HA  PHE A 308       9.431  -3.359  -0.418  1.00 93.40           H
ATOM   4691  CB  PHE A 308       9.032  -5.497  -0.086  1.00 93.40           C
ATOM   4692 1HB  PHE A 308       9.425  -5.535   0.929  1.00 93.40           H
ATOM   4693 2HB  PHE A 308       8.155  -6.144  -0.113  1.00 93.40           H
ATOM   4694  CG  PHE A 308      10.085  -6.052  -1.047  1.00 93.40           C
ATOM   4695  CD1 PHE A 308       9.724  -6.933  -2.018  1.00 93.40           C
ATOM   4696  HD1 PHE A 308       8.683  -7.244  -2.111  1.00 93.40           H
ATOM   4697  CD2 PHE A 308      11.384  -5.664  -0.930  1.00 93.40           C
ATOM   4698  HD2 PHE A 308      11.673  -4.957  -0.152  1.00 93.40           H
ATOM   4699  CE1 PHE A 308      10.702  -7.448  -2.909  1.00 93.40           C
ATOM   4700  HE1 PHE A 308      10.412  -8.154  -3.687  1.00 93.40           H
ATOM   4701  CE2 PHE A 308      12.361  -6.178  -1.822  1.00 93.40           C
ATOM   4702  HE2 PHE A 308      13.402  -5.867  -1.729  1.00 93.40           H
ATOM   4703  CZ  PHE A 308      12.000  -7.060  -2.793  1.00 93.40           C
ATOM   4704  HZ  PHE A 308      12.750  -7.455  -3.477  1.00 93.40           H
ATOM   4705  HN  PHE A 308       7.547  -4.334   1.380  1.00 93.40           H
ATOM   4706  N   HIS A 309       6.564  -4.162  -1.685  1.00 91.68           N
ATOM   4707  CA  HIS A 309       5.757  -4.200  -2.892  1.00 91.68           C
ATOM   4708  C   HIS A 309       6.009  -2.937  -3.718  1.00 91.68           C
ATOM   4709  O   HIS A 309       6.039  -2.989  -4.946  1.00 91.68           O
ATOM   4710  HA  HIS A 309       6.087  -5.068  -3.462  1.00 91.68           H
ATOM   4711  CB  HIS A 309       4.279  -4.400  -2.551  1.00 91.68           C
ATOM   4712 1HB  HIS A 309       4.165  -5.339  -2.010  1.00 91.68           H
ATOM   4713 2HB  HIS A 309       3.961  -3.603  -1.879  1.00 91.68           H
ATOM   4714  CG  HIS A 309       3.368  -4.416  -3.756  1.00 91.68           C
ATOM   4715  ND1 HIS A 309       2.758  -3.276  -4.250  1.00 91.68           N
ATOM   4716  HD1 HIS A 309       2.853  -2.353  -3.876  1.00 91.68           H
ATOM   4717  CD2 HIS A 309       2.970  -5.444  -4.559  1.00 91.68           C
ATOM   4718  HD2 HIS A 309       3.266  -6.488  -4.451  1.00 91.68           H
ATOM   4719  CE1 HIS A 309       2.029  -3.615  -5.303  1.00 91.68           C
ATOM   4720  HE1 HIS A 309       1.428  -2.938  -5.911  1.00 91.68           H
ATOM   4721  NE2 HIS A 309       2.160  -4.959  -5.492  1.00 91.68           N
ATOM   4722  HN  HIS A 309       6.050  -4.235  -0.830  1.00 91.68           H
ATOM   4723  N   SER A 310       6.185  -1.831  -3.010  1.00 91.49           N
ATOM   4724  CA  SER A 310       6.194  -0.526  -3.649  1.00 91.49           C
ATOM   4725  C   SER A 310       7.444  -0.378  -4.519  1.00 91.49           C
ATOM   4726  O   SER A 310       7.558   0.571  -5.293  1.00 91.49           O
ATOM   4727  HA  SER A 310       5.295  -0.500  -4.265  1.00 91.49           H
ATOM   4728  CB  SER A 310       6.133   0.597  -2.612  1.00 91.49           C
ATOM   4729 1HB  SER A 310       6.917   0.447  -1.869  1.00 91.49           H
ATOM   4730 2HB  SER A 310       6.333   1.551  -3.098  1.00 91.49           H
ATOM   4731  OG  SER A 310       4.867   0.653  -1.960  1.00 91.49           O
ATOM   4732  HG  SER A 310       4.177   1.022  -2.583  1.00 91.49           H
ATOM   4733  HN  SER A 310       6.319  -1.816  -2.019  1.00 91.49           H
ATOM   4734  N   CYS A 311       8.351  -1.331  -4.362  1.00 92.74           N
ATOM   4735  CA  CYS A 311       9.562  -1.352  -5.165  1.00 92.74           C
ATOM   4736  C   CYS A 311       9.406  -2.429  -6.241  1.00 92.74           C
ATOM   4737  O   CYS A 311      10.265  -2.572  -7.110  1.00 92.74           O
ATOM   4738  HA  CYS A 311       9.654  -0.364  -5.617  1.00 92.74           H
ATOM   4739  CB  CYS A 311      10.807  -1.579  -4.306  1.00 92.74           C
ATOM   4740 1HB  CYS A 311      11.705  -1.386  -4.894  1.00 92.74           H
ATOM   4741 2HB  CYS A 311      10.817  -0.877  -3.472  1.00 92.74           H
ATOM   4742  SG  CYS A 311      10.829  -3.297  -3.677  1.00 92.74           S
ATOM   4743  HG  CYS A 311       9.782  -3.162  -2.868  1.00 92.74           H
ATOM   4744  HN  CYS A 311       8.270  -2.078  -3.702  1.00 92.74           H
ATOM   4745  N   LEU A 312       8.305  -3.159  -6.147  1.00 90.33           N
ATOM   4746  CA  LEU A 312       8.118  -4.342  -6.970  1.00 90.33           C
ATOM   4747  C   LEU A 312       7.503  -3.934  -8.310  1.00 90.33           C
ATOM   4748  O   LEU A 312       7.823  -4.513  -9.346  1.00 90.33           O
ATOM   4749  HA  LEU A 312       9.104  -4.767  -7.158  1.00 90.33           H
ATOM   4750  CB  LEU A 312       7.306  -5.397  -6.216  1.00 90.33           C
ATOM   4751 1HB  LEU A 312       6.443  -4.907  -5.763  1.00 90.33           H
ATOM   4752 2HB  LEU A 312       6.922  -6.116  -6.939  1.00 90.33           H
ATOM   4753  CG  LEU A 312       8.053  -6.163  -5.123  1.00 90.33           C
ATOM   4754  HG  LEU A 312       8.303  -5.464  -4.325  1.00 90.33           H
ATOM   4755  CD1 LEU A 312       7.167  -7.250  -4.511  1.00 90.33           C
ATOM   4756 1HD1 LEU A 312       6.280  -6.791  -4.072  1.00 90.33           H
ATOM   4757 2HD1 LEU A 312       6.865  -7.953  -5.287  1.00 90.33           H
ATOM   4758 3HD1 LEU A 312       7.722  -7.779  -3.737  1.00 90.33           H
ATOM   4759  CD2 LEU A 312       9.371  -6.731  -5.654  1.00 90.33           C
ATOM   4760 1HD2 LEU A 312       9.166  -7.412  -6.481  1.00 90.33           H
ATOM   4761 2HD2 LEU A 312      10.004  -5.915  -6.004  1.00 90.33           H
ATOM   4762 3HD2 LEU A 312       9.882  -7.271  -4.857  1.00 90.33           H
ATOM   4763  HN  LEU A 312       7.550  -2.954  -5.524  1.00 90.33           H
ATOM   4764  N   ASN A 313       6.629  -2.939  -8.245  1.00 85.63           N
ATOM   4765  CA  ASN A 313       5.809  -2.588  -9.392  1.00 85.63           C
ATOM   4766  C   ASN A 313       6.714  -2.294 -10.590  1.00 85.63           C
ATOM   4767  O   ASN A 313       6.536  -2.870 -11.662  1.00 85.63           O
ATOM   4768  HA  ASN A 313       5.165  -3.451  -9.558  1.00 85.63           H
ATOM   4769  CB  ASN A 313       4.976  -1.336  -9.110  1.00 85.63           C
ATOM   4770 1HB  ASN A 313       5.584  -0.602  -8.582  1.00 85.63           H
ATOM   4771 2HB  ASN A 313       4.670  -0.880 -10.051  1.00 85.63           H
ATOM   4772  CG  ASN A 313       3.739  -1.677  -8.276  1.00 85.63           C
ATOM   4773  OD1 ASN A 313       3.205  -2.773  -8.329  1.00 85.63           O
ATOM   4774  ND2 ASN A 313       3.315  -0.679  -7.506  1.00 85.63           N
ATOM   4775 1HD2 ASN A 313       3.799   0.196  -7.509  1.00 85.63           H
ATOM   4776 2HD2 ASN A 313       2.512  -0.804  -6.923  1.00 85.63           H
ATOM   4777  HN  ASN A 313       6.479  -2.380  -7.430  1.00 85.63           H
ATOM   4778  N   PRO A 314       7.696  -1.397 -10.431  1.00 85.47           N
ATOM   4779  CA  PRO A 314       8.572  -1.032 -11.547  1.00 85.47           C
ATOM   4780  C   PRO A 314       9.204  -2.247 -12.206  1.00 85.47           C
ATOM   4781  O   PRO A 314       9.310  -2.309 -13.430  1.00 85.47           O
ATOM   4782  HA  PRO A 314       7.993  -0.549 -12.335  1.00 85.47           H
ATOM   4783  CB  PRO A 314       9.622  -0.125 -10.902  1.00 85.47           C
ATOM   4784 1HB  PRO A 314      10.494  -0.691 -10.575  1.00 85.47           H
ATOM   4785 2HB  PRO A 314       9.979   0.634 -11.598  1.00 85.47           H
ATOM   4786  CG  PRO A 314       8.879   0.494  -9.725  1.00 85.47           C
ATOM   4787 1HG  PRO A 314       9.565   0.880  -8.971  1.00 85.47           H
ATOM   4788 2HG  PRO A 314       8.259   1.336 -10.035  1.00 85.47           H
ATOM   4789  CD  PRO A 314       8.047  -0.665  -9.201  1.00 85.47           C
ATOM   4790 1HD  PRO A 314       8.614  -1.290  -8.511  1.00 85.47           H
ATOM   4791 2HD  PRO A 314       7.165  -0.319  -8.661  1.00 85.47           H
ATOM   4792  N   VAL A 315       9.612  -3.189 -11.369  1.00 84.23           N
ATOM   4793  CA  VAL A 315      10.327  -4.359 -11.850  1.00 84.23           C
ATOM   4794  C   VAL A 315       9.406  -5.177 -12.757  1.00 84.23           C
ATOM   4795  O   VAL A 315       9.835  -5.674 -13.798  1.00 84.23           O
ATOM   4796  HA  VAL A 315      11.176  -4.008 -12.436  1.00 84.23           H
ATOM   4797  CB  VAL A 315      10.869  -5.164 -10.666  1.00 84.23           C
ATOM   4798  HB  VAL A 315      10.022  -5.471 -10.054  1.00 84.23           H
ATOM   4799  CG1 VAL A 315      11.586  -6.428 -11.146  1.00 84.23           C
ATOM   4800 1HG1 VAL A 315      10.887  -7.052 -11.702  1.00 84.23           H
ATOM   4801 2HG1 VAL A 315      12.419  -6.150 -11.791  1.00 84.23           H
ATOM   4802 3HG1 VAL A 315      11.961  -6.981 -10.285  1.00 84.23           H
ATOM   4803  CG2 VAL A 315      11.791  -4.306  -9.797  1.00 84.23           C
ATOM   4804 1HG2 VAL A 315      12.632  -3.956 -10.396  1.00 84.23           H
ATOM   4805 2HG2 VAL A 315      11.237  -3.450  -9.413  1.00 84.23           H
ATOM   4806 3HG2 VAL A 315      12.163  -4.903  -8.964  1.00 84.23           H
ATOM   4807  HN  VAL A 315       9.461  -3.163 -10.381  1.00 84.23           H
ATOM   4808  N   LEU A 316       8.157  -5.293 -12.330  1.00 83.53           N
ATOM   4809  CA  LEU A 316       7.185  -6.083 -13.065  1.00 83.53           C
ATOM   4810  C   LEU A 316       7.053  -5.530 -14.486  1.00 83.53           C
ATOM   4811  O   LEU A 316       6.944  -6.291 -15.445  1.00 83.53           O
ATOM   4812  HA  LEU A 316       7.570  -7.101 -13.126  1.00 83.53           H
ATOM   4813  CB  LEU A 316       5.859  -6.145 -12.304  1.00 83.53           C
ATOM   4814 1HB  LEU A 316       5.510  -5.126 -12.139  1.00 83.53           H
ATOM   4815 2HB  LEU A 316       5.121  -6.637 -12.939  1.00 83.53           H
ATOM   4816  CG  LEU A 316       5.893  -6.868 -10.956  1.00 83.53           C
ATOM   4817  HG  LEU A 316       6.564  -6.322 -10.293  1.00 83.53           H
ATOM   4818  CD1 LEU A 316       4.511  -6.868 -10.300  1.00 83.53           C
ATOM   4819 1HD1 LEU A 316       4.185  -5.841 -10.138  1.00 83.53           H
ATOM   4820 2HD1 LEU A 316       3.799  -7.376 -10.951  1.00 83.53           H
ATOM   4821 3HD1 LEU A 316       4.563  -7.388  -9.343  1.00 83.53           H
ATOM   4822  CD2 LEU A 316       6.457  -8.282 -11.106  1.00 83.53           C
ATOM   4823 1HD2 LEU A 316       5.831  -8.852 -11.792  1.00 83.53           H
ATOM   4824 2HD2 LEU A 316       7.472  -8.229 -11.499  1.00 83.53           H
ATOM   4825 3HD2 LEU A 316       6.470  -8.773 -10.133  1.00 83.53           H
ATOM   4826  HN  LEU A 316       7.808  -4.859 -11.499  1.00 83.53           H
ATOM   4827  N   TYR A 317       7.068  -4.208 -14.575  1.00 79.82           N
ATOM   4828  CA  TYR A 317       6.896  -3.542 -15.855  1.00 79.82           C
ATOM   4829  C   TYR A 317       8.093  -3.799 -16.772  1.00 79.82           C
ATOM   4830  O   TYR A 317       7.929  -3.978 -17.978  1.00 79.82           O
ATOM   4831  HA  TYR A 317       5.996  -3.941 -16.323  1.00 79.82           H
ATOM   4832  CB  TYR A 317       6.818  -2.046 -15.545  1.00 79.82           C
ATOM   4833 1HB  TYR A 317       7.760  -1.729 -15.096  1.00 79.82           H
ATOM   4834 2HB  TYR A 317       6.711  -1.497 -16.480  1.00 79.82           H
ATOM   4835  CG  TYR A 317       5.669  -1.663 -14.611  1.00 79.82           C
ATOM   4836  CD1 TYR A 317       4.523  -2.430 -14.576  1.00 79.82           C
ATOM   4837  HD1 TYR A 317       4.436  -3.309 -15.214  1.00 79.82           H
ATOM   4838  CD2 TYR A 317       5.779  -0.549 -13.802  1.00 79.82           C
ATOM   4839  HD2 TYR A 317       6.685   0.057 -13.830  1.00 79.82           H
ATOM   4840  CE1 TYR A 317       3.441  -2.069 -13.696  1.00 79.82           C
ATOM   4841  HE1 TYR A 317       2.530  -2.667 -13.659  1.00 79.82           H
ATOM   4842  CE2 TYR A 317       4.698  -0.189 -12.923  1.00 79.82           C
ATOM   4843  HE2 TYR A 317       4.771   0.688 -12.279  1.00 79.82           H
ATOM   4844  CZ  TYR A 317       3.582  -0.967 -12.913  1.00 79.82           C
ATOM   4845  OH  TYR A 317       2.561  -0.626 -12.082  1.00 79.82           O
ATOM   4846  HH  TYR A 317       1.915  -1.386 -12.005  1.00 79.82           H
ATOM   4847  HN  TYR A 317       7.194  -3.596 -13.794  1.00 79.82           H
ATOM   4848  N   VAL A 318       9.271  -3.810 -16.166  1.00 74.96           N
ATOM   4849  CA  VAL A 318      10.498  -4.019 -16.916  1.00 74.96           C
ATOM   4850  C   VAL A 318      10.459  -5.400 -17.573  1.00 74.96           C
ATOM   4851  O   VAL A 318      10.672  -5.525 -18.778  1.00 74.96           O
ATOM   4852  HA  VAL A 318      10.539  -3.260 -17.698  1.00 74.96           H
ATOM   4853  CB  VAL A 318      11.710  -3.825 -16.003  1.00 74.96           C
ATOM   4854  HB  VAL A 318      11.587  -4.479 -15.139  1.00 74.96           H
ATOM   4855  CG1 VAL A 318      13.003  -4.226 -16.716  1.00 74.96           C
ATOM   4856 1HG1 VAL A 318      12.948  -5.275 -17.005  1.00 74.96           H
ATOM   4857 2HG1 VAL A 318      13.133  -3.609 -17.605  1.00 74.96           H
ATOM   4858 3HG1 VAL A 318      13.849  -4.078 -16.044  1.00 74.96           H
ATOM   4859  CG2 VAL A 318      11.788  -2.384 -15.494  1.00 74.96           C
ATOM   4860 1HG2 VAL A 318      11.876  -1.704 -16.341  1.00 74.96           H
ATOM   4861 2HG2 VAL A 318      10.885  -2.148 -14.931  1.00 74.96           H
ATOM   4862 3HG2 VAL A 318      12.658  -2.274 -14.848  1.00 74.96           H
ATOM   4863  HN  VAL A 318       9.395  -3.679 -15.182  1.00 74.96           H
ATOM   4864  N   PHE A 319      10.186  -6.404 -16.752  1.00 74.09           N
ATOM   4865  CA  PHE A 319      10.355  -7.784 -17.173  1.00 74.09           C
ATOM   4866  C   PHE A 319       9.144  -8.264 -17.976  1.00 74.09           C
ATOM   4867  O   PHE A 319       9.294  -8.993 -18.955  1.00 74.09           O
ATOM   4868  HA  PHE A 319      11.244  -7.823 -17.802  1.00 74.09           H
ATOM   4869  CB  PHE A 319      10.477  -8.628 -15.903  1.00 74.09           C
ATOM   4870 1HB  PHE A 319       9.729  -8.294 -15.184  1.00 74.09           H
ATOM   4871 2HB  PHE A 319      10.247  -9.665 -16.145  1.00 74.09           H
ATOM   4872  CG  PHE A 319      11.858  -8.567 -15.246  1.00 74.09           C
ATOM   4873  CD1 PHE A 319      12.935  -9.110 -15.875  1.00 74.09           C
ATOM   4874  HD1 PHE A 319      12.814  -9.588 -16.847  1.00 74.09           H
ATOM   4875  CD2 PHE A 319      12.008  -7.970 -14.033  1.00 74.09           C
ATOM   4876  HD2 PHE A 319      11.145  -7.535 -13.529  1.00 74.09           H
ATOM   4877  CE1 PHE A 319      14.216  -9.053 -15.265  1.00 74.09           C
ATOM   4878  HE1 PHE A 319      15.079  -9.489 -15.769  1.00 74.09           H
ATOM   4879  CE2 PHE A 319      13.289  -7.914 -13.424  1.00 74.09           C
ATOM   4880  HE2 PHE A 319      13.410  -7.436 -12.452  1.00 74.09           H
ATOM   4881  CZ  PHE A 319      14.366  -8.457 -14.053  1.00 74.09           C
ATOM   4882  HZ  PHE A 319      15.349  -8.413 -13.584  1.00 74.09           H
ATOM   4883  HN  PHE A 319       9.855  -6.285 -15.815  1.00 74.09           H
ATOM   4884  N   VAL A 320       7.972  -7.836 -17.532  1.00 75.58           N
ATOM   4885  CA  VAL A 320       6.730  -8.383 -18.050  1.00 75.58           C
ATOM   4886  C   VAL A 320       6.178  -7.450 -19.129  1.00 75.58           C
ATOM   4887  O   VAL A 320       5.538  -7.903 -20.078  1.00 75.58           O
ATOM   4888  HA  VAL A 320       6.959  -9.348 -18.503  1.00 75.58           H
ATOM   4889  CB  VAL A 320       5.744  -8.621 -16.904  1.00 75.58           C
ATOM   4890  HB  VAL A 320       5.328  -7.656 -16.615  1.00 75.58           H
ATOM   4891  CG1 VAL A 320       4.588  -9.517 -17.352  1.00 75.58           C
ATOM   4892 1HG1 VAL A 320       4.057  -9.040 -18.176  1.00 75.58           H
ATOM   4893 2HG1 VAL A 320       4.980 -10.479 -17.681  1.00 75.58           H
ATOM   4894 3HG1 VAL A 320       3.902  -9.670 -16.519  1.00 75.58           H
ATOM   4895  CG2 VAL A 320       6.454  -9.211 -15.684  1.00 75.58           C
ATOM   4896 1HG2 VAL A 320       6.911 -10.163 -15.955  1.00 75.58           H
ATOM   4897 2HG2 VAL A 320       7.226  -8.521 -15.343  1.00 75.58           H
ATOM   4898 3HG2 VAL A 320       5.731  -9.370 -14.884  1.00 75.58           H
ATOM   4899  HN  VAL A 320       7.863  -7.130 -16.832  1.00 75.58           H
ATOM   4900  N   GLY A 321       6.444  -6.165 -18.949  1.00 75.20           N
ATOM   4901  CA  GLY A 321       5.887  -5.154 -19.831  1.00 75.20           C
ATOM   4902  C   GLY A 321       6.694  -5.050 -21.126  1.00 75.20           C
ATOM   4903  O   GLY A 321       7.729  -4.386 -21.165  1.00 75.20           O
ATOM   4904 1HA  GLY A 321       4.850  -5.400 -20.063  1.00 75.20           H
ATOM   4905 2HA  GLY A 321       5.879  -4.189 -19.324  1.00 75.20           H
ATOM   4906  HN  GLY A 321       7.029  -5.813 -18.218  1.00 75.20           H
ATOM   4907  N   GLU A 322       6.190  -5.716 -22.155  1.00 76.59           N
ATOM   4908  CA  GLU A 322       6.766  -5.589 -23.483  1.00 76.59           C
ATOM   4909  C   GLU A 322       6.705  -4.134 -23.951  1.00 76.59           C
ATOM   4910  O   GLU A 322       7.667  -3.619 -24.519  1.00 76.59           O
ATOM   4911  HA  GLU A 322       7.806  -5.901 -23.379  1.00 76.59           H
ATOM   4912  CB  GLU A 322       6.063  -6.515 -24.477  1.00 76.59           C
ATOM   4913 1HB  GLU A 322       5.011  -6.240 -24.553  1.00 76.59           H
ATOM   4914 2HB  GLU A 322       6.585  -6.493 -25.433  1.00 76.59           H
ATOM   4915  CG  GLU A 322       6.105  -7.968 -23.997  1.00 76.59           C
ATOM   4916 1HG  GLU A 322       7.055  -8.163 -23.499  1.00 76.59           H
ATOM   4917 2HG  GLU A 322       5.319  -8.134 -23.260  1.00 76.59           H
ATOM   4918  CD  GLU A 322       5.928  -8.937 -25.168  1.00 76.59           C
ATOM   4919  OE1 GLU A 322       6.699  -9.920 -25.212  1.00 76.59           O
ATOM   4920  OE2 GLU A 322       5.026  -8.673 -25.991  1.00 76.59           O
ATOM   4921  HN  GLU A 322       5.405  -6.332 -22.092  1.00 76.59           H
ATOM   4922  N   ARG A 323       5.563  -3.512 -23.697  1.00 77.54           N
ATOM   4923  CA  ARG A 323       5.355  -2.133 -24.104  1.00 77.54           C
ATOM   4924  C   ARG A 323       6.374  -1.218 -23.421  1.00 77.54           C
ATOM   4925  O   ARG A 323       6.942  -0.331 -24.057  1.00 77.54           O
ATOM   4926  HA  ARG A 323       5.495  -2.137 -25.185  1.00 77.54           H
ATOM   4927  CB  ARG A 323       3.942  -1.662 -23.754  1.00 77.54           C
ATOM   4928 1HB  ARG A 323       3.230  -2.464 -23.945  1.00 77.54           H
ATOM   4929 2HB  ARG A 323       3.885  -1.431 -22.690  1.00 77.54           H
ATOM   4930  CG  ARG A 323       3.558  -0.426 -24.571  1.00 77.54           C
ATOM   4931 1HG  ARG A 323       4.258   0.383 -24.364  1.00 77.54           H
ATOM   4932 2HG  ARG A 323       3.636  -0.650 -25.635  1.00 77.54           H
ATOM   4933  CD  ARG A 323       2.134   0.027 -24.243  1.00 77.54           C
ATOM   4934 1HD  ARG A 323       1.472  -0.837 -24.186  1.00 77.54           H
ATOM   4935 2HD  ARG A 323       2.113   0.509 -23.265  1.00 77.54           H
ATOM   4936  NE  ARG A 323       1.651   0.967 -25.279  1.00 77.54           N
ATOM   4937  HE  ARG A 323       2.211   1.090 -26.098  1.00 77.54           H
ATOM   4938  CZ  ARG A 323       0.509   1.663 -25.188  1.00 77.54           C
ATOM   4939  NH1 ARG A 323      -0.280   1.537 -24.112  1.00 77.54           N
ATOM   4940 1HH1 ARG A 323      -0.019   0.920 -23.370  1.00 77.54           H
ATOM   4941 2HH1 ARG A 323      -1.130   2.060 -24.052  1.00 77.54           H
ATOM   4942  NH2 ARG A 323       0.169   2.487 -26.188  1.00 77.54           N
ATOM   4943 1HH2 ARG A 323      -0.679   3.014 -26.136  1.00 77.54           H
ATOM   4944 2HH2 ARG A 323       0.764   2.575 -26.987  1.00 77.54           H
ATOM   4945  HN  ARG A 323       4.790  -3.933 -23.222  1.00 77.54           H
ATOM   4946  N   PHE A 324       6.575  -1.465 -22.135  1.00 78.55           N
ATOM   4947  CA  PHE A 324       7.458  -0.628 -21.341  1.00 78.55           C
ATOM   4948  C   PHE A 324       8.907  -0.756 -21.814  1.00 78.55           C
ATOM   4949  O   PHE A 324       9.616   0.242 -21.930  1.00 78.55           O
ATOM   4950  HA  PHE A 324       7.126   0.403 -21.467  1.00 78.55           H
ATOM   4951  CB  PHE A 324       7.360  -1.120 -19.896  1.00 78.55           C
ATOM   4952 1HB  PHE A 324       6.309  -1.179 -19.613  1.00 78.55           H
ATOM   4953 2HB  PHE A 324       7.763  -2.131 -19.839  1.00 78.55           H
ATOM   4954  CG  PHE A 324       8.096  -0.236 -18.886  1.00 78.55           C
ATOM   4955  CD1 PHE A 324       9.364  -0.549 -18.505  1.00 78.55           C
ATOM   4956  HD1 PHE A 324       9.855  -1.430 -18.919  1.00 78.55           H
ATOM   4957  CD2 PHE A 324       7.483   0.863 -18.370  1.00 78.55           C
ATOM   4958  HD2 PHE A 324       6.467   1.113 -18.676  1.00 78.55           H
ATOM   4959  CE1 PHE A 324      10.046   0.271 -17.569  1.00 78.55           C
ATOM   4960  HE1 PHE A 324      11.062   0.020 -17.263  1.00 78.55           H
ATOM   4961  CE2 PHE A 324       8.166   1.683 -17.434  1.00 78.55           C
ATOM   4962  HE2 PHE A 324       7.674   2.563 -17.020  1.00 78.55           H
ATOM   4963  CZ  PHE A 324       9.433   1.370 -17.053  1.00 78.55           C
ATOM   4964  HZ  PHE A 324       9.957   2.000 -16.334  1.00 78.55           H
ATOM   4965  HN  PHE A 324       6.147  -2.219 -21.637  1.00 78.55           H
ATOM   4966  N   ARG A 325       9.303  -1.993 -22.076  1.00 80.63           N
ATOM   4967  CA  ARG A 325      10.651  -2.263 -22.548  1.00 80.63           C
ATOM   4968  C   ARG A 325      10.929  -1.483 -23.834  1.00 80.63           C
ATOM   4969  O   ARG A 325      12.006  -0.913 -23.999  1.00 80.63           O
ATOM   4970  HA  ARG A 325      11.302  -1.930 -21.739  1.00 80.63           H
ATOM   4971  CB  ARG A 325      10.853  -3.756 -22.811  1.00 80.63           C
ATOM   4972 1HB  ARG A 325       9.983  -4.159 -23.329  1.00 80.63           H
ATOM   4973 2HB  ARG A 325      11.711  -3.900 -23.468  1.00 80.63           H
ATOM   4974  CG  ARG A 325      11.073  -4.519 -21.503  1.00 80.63           C
ATOM   4975 1HG  ARG A 325      11.861  -4.037 -20.924  1.00 80.63           H
ATOM   4976 2HG  ARG A 325      10.166  -4.481 -20.899  1.00 80.63           H
ATOM   4977  CD  ARG A 325      11.450  -5.976 -21.774  1.00 80.63           C
ATOM   4978 1HD  ARG A 325      12.143  -6.031 -22.614  1.00 80.63           H
ATOM   4979 2HD  ARG A 325      11.965  -6.394 -20.909  1.00 80.63           H
ATOM   4980  NE  ARG A 325      10.235  -6.767 -22.070  1.00 80.63           N
ATOM   4981  HE  ARG A 325       9.349  -6.309 -22.002  1.00 80.63           H
ATOM   4982  CZ  ARG A 325      10.248  -8.060 -22.423  1.00 80.63           C
ATOM   4983  NH1 ARG A 325      11.406  -8.725 -22.530  1.00 80.63           N
ATOM   4984 1HH1 ARG A 325      12.270  -8.256 -22.346  1.00 80.63           H
ATOM   4985 2HH1 ARG A 325      11.407  -9.689 -22.795  1.00 80.63           H
ATOM   4986  NH2 ARG A 325       9.084  -8.678 -22.668  1.00 80.63           N
ATOM   4987 1HH2 ARG A 325       9.076  -9.642 -22.933  1.00 80.63           H
ATOM   4988 2HH2 ARG A 325       8.224  -8.174 -22.586  1.00 80.63           H
ATOM   4989  HN  ARG A 325       8.723  -2.800 -21.970  1.00 80.63           H
ATOM   4990  N   ARG A 326       9.938  -1.483 -24.714  1.00 81.37           N
ATOM   4991  CA  ARG A 326      10.051  -0.760 -25.969  1.00 81.37           C
ATOM   4992  C   ARG A 326      10.184   0.741 -25.707  1.00 81.37           C
ATOM   4993  O   ARG A 326      11.013   1.411 -26.321  1.00 81.37           O
ATOM   4994  HA  ARG A 326      10.951  -1.157 -26.439  1.00 81.37           H
ATOM   4995  CB  ARG A 326       8.833  -1.009 -26.861  1.00 81.37           C
ATOM   4996 1HB  ARG A 326       7.920  -0.875 -26.281  1.00 81.37           H
ATOM   4997 2HB  ARG A 326       8.810  -0.274 -27.665  1.00 81.37           H
ATOM   4998  CG  ARG A 326       8.866  -2.420 -27.452  1.00 81.37           C
ATOM   4999 1HG  ARG A 326       9.745  -2.532 -28.086  1.00 81.37           H
ATOM   5000 2HG  ARG A 326       8.956  -3.153 -26.650  1.00 81.37           H
ATOM   5001  CD  ARG A 326       7.603  -2.702 -28.268  1.00 81.37           C
ATOM   5002 1HD  ARG A 326       6.719  -2.434 -27.690  1.00 81.37           H
ATOM   5003 2HD  ARG A 326       7.595  -2.085 -29.167  1.00 81.37           H
ATOM   5004  NE  ARG A 326       7.549  -4.134 -28.639  1.00 81.37           N
ATOM   5005  HE  ARG A 326       8.150  -4.767 -28.152  1.00 81.37           H
ATOM   5006  CZ  ARG A 326       6.744  -4.635 -29.586  1.00 81.37           C
ATOM   5007  NH1 ARG A 326       5.917  -3.832 -30.270  1.00 81.37           N
ATOM   5008 1HH1 ARG A 326       5.897  -2.852 -30.075  1.00 81.37           H
ATOM   5009 2HH1 ARG A 326       5.319  -4.214 -30.975  1.00 81.37           H
ATOM   5010  NH2 ARG A 326       6.779  -5.950 -29.839  1.00 81.37           N
ATOM   5011 1HH2 ARG A 326       6.184  -6.340 -30.543  1.00 81.37           H
ATOM   5012 2HH2 ARG A 326       7.399  -6.542 -29.324  1.00 81.37           H
ATOM   5013  HN  ARG A 326       9.071  -1.964 -24.580  1.00 81.37           H
ATOM   5014  N   ASP A 327       9.355   1.226 -24.795  1.00 82.40           N
ATOM   5015  CA  ASP A 327       9.311   2.649 -24.504  1.00 82.40           C
ATOM   5016  C   ASP A 327      10.614   3.065 -23.818  1.00 82.40           C
ATOM   5017  O   ASP A 327      11.142   4.144 -24.082  1.00 82.40           O
ATOM   5018  HA  ASP A 327       9.175   3.135 -25.470  1.00 82.40           H
ATOM   5019  CB  ASP A 327       8.153   2.983 -23.562  1.00 82.40           C
ATOM   5020 1HB  ASP A 327       8.241   2.395 -22.648  1.00 82.40           H
ATOM   5021 2HB  ASP A 327       8.206   4.033 -23.272  1.00 82.40           H
ATOM   5022  CG  ASP A 327       6.805   2.700 -24.228  1.00 82.40           C
ATOM   5023  OD1 ASP A 327       6.746   2.837 -25.469  1.00 82.40           O
ATOM   5024  OD2 ASP A 327       5.864   2.354 -23.481  1.00 82.40           O
ATOM   5025  HN  ASP A 327       8.722   0.666 -24.260  1.00 82.40           H
ATOM   5026  N   LEU A 328      11.095   2.187 -22.949  1.00 80.98           N
ATOM   5027  CA  LEU A 328      12.322   2.453 -22.218  1.00 80.98           C
ATOM   5028  C   LEU A 328      13.472   2.636 -23.210  1.00 80.98           C
ATOM   5029  O   LEU A 328      14.214   3.614 -23.133  1.00 80.98           O
ATOM   5030  HA  LEU A 328      12.183   3.388 -21.675  1.00 80.98           H
ATOM   5031  CB  LEU A 328      12.574   1.359 -21.179  1.00 80.98           C
ATOM   5032 1HB  LEU A 328      11.754   1.372 -20.461  1.00 80.98           H
ATOM   5033 2HB  LEU A 328      12.541   0.393 -21.682  1.00 80.98           H
ATOM   5034  CG  LEU A 328      13.892   1.457 -20.408  1.00 80.98           C
ATOM   5035  HG  LEU A 328      14.708   1.482 -21.130  1.00 80.98           H
ATOM   5036  CD1 LEU A 328      13.960   2.756 -19.602  1.00 80.98           C
ATOM   5037 1HD1 LEU A 328      13.887   3.607 -20.279  1.00 80.98           H
ATOM   5038 2HD1 LEU A 328      13.136   2.786 -18.890  1.00 80.98           H
ATOM   5039 3HD1 LEU A 328      14.907   2.800 -19.064  1.00 80.98           H
ATOM   5040  CD2 LEU A 328      14.105   0.224 -19.527  1.00 80.98           C
ATOM   5041 1HD2 LEU A 328      13.287   0.143 -18.812  1.00 80.98           H
ATOM   5042 2HD2 LEU A 328      14.131  -0.669 -20.152  1.00 80.98           H
ATOM   5043 3HD2 LEU A 328      15.049   0.320 -18.991  1.00 80.98           H
ATOM   5044  HN  LEU A 328      10.661   1.310 -22.743  1.00 80.98           H
ATOM   5045  N   VAL A 329      13.585   1.678 -24.119  1.00 82.27           N
ATOM   5046  CA  VAL A 329      14.678   1.680 -25.077  1.00 82.27           C
ATOM   5047  C   VAL A 329      14.565   2.917 -25.970  1.00 82.27           C
ATOM   5048  O   VAL A 329      15.575   3.512 -26.343  1.00 82.27           O
ATOM   5049  HA  VAL A 329      15.609   1.739 -24.513  1.00 82.27           H
ATOM   5050  CB  VAL A 329      14.683   0.370 -25.867  1.00 82.27           C
ATOM   5051  HB  VAL A 329      13.705   0.256 -26.333  1.00 82.27           H
ATOM   5052  CG1 VAL A 329      15.733   0.406 -26.980  1.00 82.27           C
ATOM   5053 1HG1 VAL A 329      15.510   1.225 -27.663  1.00 82.27           H
ATOM   5054 2HG1 VAL A 329      16.720   0.555 -26.543  1.00 82.27           H
ATOM   5055 3HG1 VAL A 329      15.716  -0.537 -27.526  1.00 82.27           H
ATOM   5056  CG2 VAL A 329      14.906  -0.827 -24.941  1.00 82.27           C
ATOM   5057 1HG2 VAL A 329      15.865  -0.721 -24.434  1.00 82.27           H
ATOM   5058 2HG2 VAL A 329      14.107  -0.869 -24.202  1.00 82.27           H
ATOM   5059 3HG2 VAL A 329      14.906  -1.746 -25.529  1.00 82.27           H
ATOM   5060  HN  VAL A 329      12.947   0.913 -24.208  1.00 82.27           H
ATOM   5061  N   LYS A 330      13.327   3.267 -26.289  1.00 81.40           N
[truncated: 117,320 more chars]
