# Supplementary material for: Noncanonical roles of chemokine regions in CCR9 activation revealed by structural modeling and mutational mapping
Source: Nat Commun. 2025 Aug 18;16:7695. doi: 10.1038/s41467-025-62321-9 (PMC12361432; doi:10.1038/s41467-025-62321-9)
Supplement: Supplementary file 4 — Supplementary Data 2 [file 41467_2025_62321_MOESM4_ESM.zip › CCR9_CCL25_rnk109.pdb]

SSBOND   1 CYS A   38    CYS A  289 
SSBOND   2 CYS A  119    CYS A  198 
SSBOND   3 CYS B    7    CYS B   35 
SSBOND   4 CYS B    8    CYS B   52 
ATOM      1  N   GLU A  20       1.313  -5.811  61.535  1.00 40.13           N
ATOM      2  CA  GLU A  20       0.582  -5.651  60.290  1.00 40.13           C
ATOM      3  C   GLU A  20       1.551  -5.626  59.105  1.00 40.13           C
ATOM      4  O   GLU A  20       1.135  -5.766  57.956  1.00 40.13           O
ATOM      5  HA  GLU A  20      -0.065  -6.525  60.220  1.00 40.13           H
ATOM      6  CB  GLU A  20      -0.281  -4.388  60.319  1.00 40.13           C
ATOM      7 1HB  GLU A  20       0.203  -3.626  60.931  1.00 40.13           H
ATOM      8 2HB  GLU A  20      -0.482  -4.057  59.300  1.00 40.13           H
ATOM      9  CG  GLU A  20      -1.642  -4.668  60.958  1.00 40.13           C
ATOM     10 1HG  GLU A  20      -2.026  -5.624  60.601  1.00 40.13           H
ATOM     11 2HG  GLU A  20      -1.530  -4.754  62.039  1.00 40.13           H
ATOM     12  CD  GLU A  20      -2.641  -3.557  60.630  1.00 40.13           C
ATOM     13  OE1 GLU A  20      -3.852  -3.811  60.812  1.00 40.13           O
ATOM     14  OE2 GLU A  20      -2.172  -2.480  60.205  1.00 40.13           O
ATOM     15  HN  GLU A  20       2.307  -5.862  61.438  1.00 40.13           H
ATOM     16  N   SER A  21       2.824  -5.447  59.427  1.00 44.18           N
ATOM     17  CA  SER A  21       3.850  -5.368  58.401  1.00 44.18           C
ATOM     18  C   SER A  21       4.076  -6.748  57.780  1.00 44.18           C
ATOM     19  O   SER A  21       4.381  -6.856  56.593  1.00 44.18           O
ATOM     20  HA  SER A  21       3.462  -4.673  57.657  1.00 44.18           H
ATOM     21  CB  SER A  21       5.160  -4.823  58.974  1.00 44.18           C
ATOM     22 1HB  SER A  21       5.755  -4.390  58.170  1.00 44.18           H
ATOM     23 2HB  SER A  21       4.941  -4.019  59.677  1.00 44.18           H
ATOM     24  OG  SER A  21       5.917  -5.835  59.632  1.00 44.18           O
ATOM     25  HG  SER A  21       6.770  -5.449  59.985  1.00 44.18           H
ATOM     26  HN  SER A  21       3.156  -5.356  60.365  1.00 44.18           H
ATOM     27  N   THR A  22       3.919  -7.769  58.610  1.00 46.60           N
ATOM     28  CA  THR A  22       4.328  -9.111  58.233  1.00 46.60           C
ATOM     29  C   THR A  22       3.355  -9.697  57.209  1.00 46.60           C
ATOM     30  O   THR A  22       3.758 -10.078  56.111  1.00 46.60           O
ATOM     31  HA  THR A  22       5.303  -9.049  57.749  1.00 46.60           H
ATOM     32  CB  THR A  22       4.444  -9.946  59.509  1.00 46.60           C
ATOM     33  HB  THR A  22       3.534 -10.521  59.682  1.00 46.60           H
ATOM     34  OG1 THR A  22       4.772  -8.995  60.519  1.00 46.60           O
ATOM     35  HG1 THR A  22       4.668  -9.407  61.424  1.00 46.60           H
ATOM     36  CG2 THR A  22       5.647 -10.891  59.484  1.00 46.60           C
ATOM     37 1HG2 THR A  22       6.563 -10.310  59.378  1.00 46.60           H
ATOM     38 2HG2 THR A  22       5.552 -11.577  58.641  1.00 46.60           H
ATOM     39 3HG2 THR A  22       5.682 -11.460  60.413  1.00 46.60           H
ATOM     40  HN  THR A  22       3.520  -7.690  59.524  1.00 46.60           H
ATOM     41  N   SER A  23       2.091  -9.752  57.605  1.00 47.29           N
ATOM     42  CA  SER A  23       1.063 -10.321  56.750  1.00 47.29           C
ATOM     43  C   SER A  23       0.955  -9.514  55.455  1.00 47.29           C
ATOM     44  O   SER A  23       0.797 -10.084  54.376  1.00 47.29           O
ATOM     45  HA  SER A  23       1.392 -11.339  56.541  1.00 47.29           H
ATOM     46  CB  SER A  23      -0.289 -10.360  57.466  1.00 47.29           C
ATOM     47 1HB  SER A  23      -1.049 -10.743  56.784  1.00 47.29           H
ATOM     48 2HB  SER A  23      -0.235 -11.053  58.305  1.00 47.29           H
ATOM     49  OG  SER A  23      -0.680  -9.073  57.937  1.00 47.29           O
ATOM     50  HG  SER A  23      -1.566  -9.133  58.398  1.00 47.29           H
ATOM     51  HN  SER A  23       1.768  -9.418  58.490  1.00 47.29           H
ATOM     52  N   SER A  24       1.045  -8.201  55.604  1.00 49.99           N
ATOM     53  CA  SER A  24       0.934  -7.309  54.462  1.00 49.99           C
ATOM     54  C   SER A  24       2.172  -7.440  53.573  1.00 49.99           C
ATOM     55  O   SER A  24       2.158  -7.019  52.417  1.00 49.99           O
ATOM     56  HA  SER A  24       0.042  -7.635  53.927  1.00 49.99           H
ATOM     57  CB  SER A  24       0.755  -5.857  54.912  1.00 49.99           C
ATOM     58 1HB  SER A  24       0.515  -5.237  54.049  1.00 49.99           H
ATOM     59 2HB  SER A  24      -0.090  -5.792  55.598  1.00 49.99           H
ATOM     60  OG  SER A  24       1.924  -5.349  55.550  1.00 49.99           O
ATOM     61  HG  SER A  24       1.697  -5.018  56.466  1.00 49.99           H
ATOM     62  HN  SER A  24       1.191  -7.746  56.482  1.00 49.99           H
ATOM     63  N   MET A  25       3.213  -8.026  54.145  1.00 50.61           N
ATOM     64  CA  MET A  25       4.408  -8.342  53.381  1.00 50.61           C
ATOM     65  C   MET A  25       4.264  -9.689  52.670  1.00 50.61           C
ATOM     66  O   MET A  25       4.706  -9.845  51.533  1.00 50.61           O
ATOM     67  HA  MET A  25       4.505  -7.543  52.645  1.00 50.61           H
ATOM     68  CB  MET A  25       5.617  -8.386  54.318  1.00 50.61           C
ATOM     69 1HB  MET A  25       5.569  -7.551  55.018  1.00 50.61           H
ATOM     70 2HB  MET A  25       5.589  -9.300  54.910  1.00 50.61           H
ATOM     71  CG  MET A  25       6.925  -8.322  53.528  1.00 50.61           C
ATOM     72 1HG  MET A  25       7.763  -8.580  54.175  1.00 50.61           H
ATOM     73 2HG  MET A  25       6.908  -9.055  52.721  1.00 50.61           H
ATOM     74  SD  MET A  25       7.155  -6.684  52.858  1.00 50.61           S
ATOM     75  CE  MET A  25       8.119  -5.946  54.167  1.00 50.61           C
ATOM     76 1HE  MET A  25       7.548  -5.969  55.095  1.00 50.61           H
ATOM     77 2HE  MET A  25       9.045  -6.506  54.296  1.00 50.61           H
ATOM     78 3HE  MET A  25       8.351  -4.913  53.909  1.00 50.61           H
ATOM     79  HN  MET A  25       3.249  -8.283  55.111  1.00 50.61           H
ATOM     80  N   GLU A  26       3.643 -10.628  53.369  1.00 51.38           N
ATOM     81  CA  GLU A  26       3.433 -11.955  52.818  1.00 51.38           C
ATOM     82  C   GLU A  26       2.472 -11.890  51.629  1.00 51.38           C
ATOM     83  O   GLU A  26       2.732 -12.483  50.583  1.00 51.38           O
ATOM     84  HA  GLU A  26       4.415 -12.289  52.482  1.00 51.38           H
ATOM     85  CB  GLU A  26       2.915 -12.918  53.888  1.00 51.38           C
ATOM     86 1HB  GLU A  26       2.185 -12.409  54.518  1.00 51.38           H
ATOM     87 2HB  GLU A  26       2.523 -13.818  53.414  1.00 51.38           H
ATOM     88  CG  GLU A  26       4.048 -13.375  54.809  1.00 51.38           C
ATOM     89 1HG  GLU A  26       4.874 -13.760  54.211  1.00 51.38           H
ATOM     90 2HG  GLU A  26       4.431 -12.523  55.371  1.00 51.38           H
ATOM     91  CD  GLU A  26       3.565 -14.456  55.778  1.00 51.38           C
ATOM     92  OE1 GLU A  26       4.431 -15.226  56.247  1.00 51.38           O
ATOM     93  OE2 GLU A  26       2.341 -14.489  56.027  1.00 51.38           O
ATOM     94  HN  GLU A  26       3.289 -10.493  54.294  1.00 51.38           H
ATOM     95  N   ASP A  27       1.382 -11.163  51.828  1.00 51.33           N
ATOM     96  CA  ASP A  27       0.407 -10.970  50.769  1.00 51.33           C
ATOM     97  C   ASP A  27       1.111 -10.417  49.528  1.00 51.33           C
ATOM     98  O   ASP A  27       0.775 -10.785  48.403  1.00 51.33           O
ATOM     99  HA  ASP A  27      -0.028 -11.954  50.597  1.00 51.33           H
ATOM    100  CB  ASP A  27      -0.670  -9.967  51.187  1.00 51.33           C
ATOM    101 1HB  ASP A  27      -0.215  -9.157  51.759  1.00 51.33           H
ATOM    102 2HB  ASP A  27      -1.118  -9.518  50.301  1.00 51.33           H
ATOM    103  CG  ASP A  27      -1.754 -10.645  52.027  1.00 51.33           C
ATOM    104  OD1 ASP A  27      -1.797 -11.894  51.997  1.00 51.33           O
ATOM    105  OD2 ASP A  27      -2.516  -9.899  52.679  1.00 51.33           O
ATOM    106  HN  ASP A  27       1.162 -10.712  52.693  1.00 51.33           H
ATOM    107  N   TYR A  28       2.075  -9.542  49.774  1.00 52.50           N
ATOM    108  CA  TYR A  28       2.832  -8.938  48.691  1.00 52.50           C
ATOM    109  C   TYR A  28       3.617  -9.996  47.913  1.00 52.50           C
ATOM    110  O   TYR A  28       3.731  -9.916  46.691  1.00 52.50           O
ATOM    111  HA  TYR A  28       2.126  -8.452  48.018  1.00 52.50           H
ATOM    112  CB  TYR A  28       3.818  -7.973  49.353  1.00 52.50           C
ATOM    113 1HB  TYR A  28       3.741  -8.076  50.435  1.00 52.50           H
ATOM    114 2HB  TYR A  28       4.832  -8.260  49.077  1.00 52.50           H
ATOM    115  CG  TYR A  28       3.599  -6.505  48.979  1.00 52.50           C
ATOM    116  CD1 TYR A  28       4.253  -5.966  47.890  1.00 52.50           C
ATOM    117  HD1 TYR A  28       4.926  -6.585  47.297  1.00 52.50           H
ATOM    118  CD2 TYR A  28       2.746  -5.722  49.730  1.00 52.50           C
ATOM    119  HD2 TYR A  28       2.229  -6.148  50.589  1.00 52.50           H
ATOM    120  CE1 TYR A  28       4.047  -4.585  47.538  1.00 52.50           C
ATOM    121  HE1 TYR A  28       4.558  -4.146  46.680  1.00 52.50           H
ATOM    122  CE2 TYR A  28       2.540  -4.341  49.377  1.00 52.50           C
ATOM    123  HE2 TYR A  28       1.870  -3.710  49.962  1.00 52.50           H
ATOM    124  CZ  TYR A  28       3.200  -3.841  48.299  1.00 52.50           C
ATOM    125  OH  TYR A  28       3.006  -2.536  47.966  1.00 52.50           O
ATOM    126  HH  TYR A  28       2.821  -2.457  46.986  1.00 52.50           H
ATOM    127  HN  TYR A  28       2.341  -9.246  50.692  1.00 52.50           H
ATOM    128  N   VAL A  29       4.138 -10.963  48.654  1.00 51.71           N
ATOM    129  CA  VAL A  29       4.987 -11.983  48.063  1.00 51.71           C
ATOM    130  C   VAL A  29       4.112 -13.067  47.431  1.00 51.71           C
ATOM    131  O   VAL A  29       4.424 -13.572  46.354  1.00 51.71           O
ATOM    132  HA  VAL A  29       5.576 -11.507  47.279  1.00 51.71           H
ATOM    133  CB  VAL A  29       5.954 -12.532  49.114  1.00 51.71           C
ATOM    134  HB  VAL A  29       5.362 -12.939  49.934  1.00 51.71           H
ATOM    135  CG1 VAL A  29       6.802 -13.669  48.538  1.00 51.71           C
ATOM    136 1HG1 VAL A  29       6.150 -14.477  48.207  1.00 51.71           H
ATOM    137 2HG1 VAL A  29       7.380 -13.298  47.691  1.00 51.71           H
ATOM    138 3HG1 VAL A  29       7.480 -14.041  49.306  1.00 51.71           H
ATOM    139  CG2 VAL A  29       6.839 -11.420  49.679  1.00 51.71           C
ATOM    140 1HG2 VAL A  29       7.419 -10.971  48.872  1.00 51.71           H
ATOM    141 2HG2 VAL A  29       6.213 -10.658  50.144  1.00 51.71           H
ATOM    142 3HG2 VAL A  29       7.517 -11.838  50.424  1.00 51.71           H
ATOM    143  HN  VAL A  29       3.988 -11.056  49.638  1.00 51.71           H
ATOM    144  N   ASN A  30       3.033 -13.392  48.128  1.00 50.20           N
ATOM    145  CA  ASN A  30       2.233 -14.552  47.772  1.00 50.20           C
ATOM    146  C   ASN A  30       1.232 -14.161  46.683  1.00 50.20           C
ATOM    147  O   ASN A  30       0.535 -15.016  46.140  1.00 50.20           O
ATOM    148  HA  ASN A  30       2.949 -15.300  47.431  1.00 50.20           H
ATOM    149  CB  ASN A  30       1.444 -15.068  48.977  1.00 50.20           C
ATOM    150 1HB  ASN A  30       1.236 -14.244  49.660  1.00 50.20           H
ATOM    151 2HB  ASN A  30       0.482 -15.458  48.646  1.00 50.20           H
ATOM    152  CG  ASN A  30       2.219 -16.163  49.713  1.00 50.20           C
ATOM    153  OD1 ASN A  30       3.260 -16.623  49.274  1.00 50.20           O
ATOM    154  ND2 ASN A  30       1.656 -16.552  50.853  1.00 50.20           N
ATOM    155 1HD2 ASN A  30       0.800 -16.132  51.156  1.00 50.20           H
ATOM    156 2HD2 ASN A  30       2.088 -17.264  51.407  1.00 50.20           H
ATOM    157  HN  ASN A  30       2.705 -12.880  48.922  1.00 50.20           H
ATOM    158  N   PHE A  31       1.193 -12.868  46.397  1.00 51.33           N
ATOM    159  CA  PHE A  31       0.625 -12.395  45.146  1.00 51.33           C
ATOM    160  C   PHE A  31       1.376 -12.980  43.948  1.00 51.33           C
ATOM    161  O   PHE A  31       2.437 -12.483  43.573  1.00 51.33           O
ATOM    162  HA  PHE A  31      -0.413 -12.725  45.117  1.00 51.33           H
ATOM    163  CB  PHE A  31       0.775 -10.873  45.133  1.00 51.33           C
ATOM    164 1HB  PHE A  31       1.401 -10.573  45.974  1.00 51.33           H
ATOM    165 2HB  PHE A  31       1.299 -10.577  44.224  1.00 51.33           H
ATOM    166  CG  PHE A  31      -0.552 -10.116  45.209  1.00 51.33           C
ATOM    167  CD1 PHE A  31      -1.222  -9.803  44.067  1.00 51.33           C
ATOM    168  HD1 PHE A  31      -0.814 -10.092  43.099  1.00 51.33           H
ATOM    169  CD2 PHE A  31      -1.062  -9.756  46.417  1.00 51.33           C
ATOM    170  HD2 PHE A  31      -0.525 -10.006  47.332  1.00 51.33           H
ATOM    171  CE1 PHE A  31      -2.454  -9.101  44.137  1.00 51.33           C
ATOM    172  HE1 PHE A  31      -2.992  -8.850  43.222  1.00 51.33           H
ATOM    173  CE2 PHE A  31      -2.294  -9.053  46.487  1.00 51.33           C
ATOM    174  HE2 PHE A  31      -2.703  -8.764  47.455  1.00 51.33           H
ATOM    175  CZ  PHE A  31      -2.964  -8.741  45.345  1.00 51.33           C
ATOM    176  HZ  PHE A  31      -3.910  -8.202  45.399  1.00 51.33           H
ATOM    177  HN  PHE A  31       1.539 -12.150  47.002  1.00 51.33           H
ATOM    178  N   ASN A  32       0.796 -14.027  43.380  1.00 52.50           N
ATOM    179  CA  ASN A  32       1.191 -14.474  42.055  1.00 52.50           C
ATOM    180  C   ASN A  32       0.883 -13.374  41.037  1.00 52.50           C
ATOM    181  O   ASN A  32      -0.147 -13.416  40.366  1.00 52.50           O
ATOM    182  HA  ASN A  32       2.258 -14.686  42.130  1.00 52.50           H
ATOM    183  CB  ASN A  32       0.418 -15.729  41.644  1.00 52.50           C
ATOM    184 1HB  ASN A  32      -0.462 -15.842  42.278  1.00 52.50           H
ATOM    185 2HB  ASN A  32       0.061 -15.621  40.620  1.00 52.50           H
ATOM    186  CG  ASN A  32       1.297 -16.976  41.756  1.00 52.50           C
ATOM    187  OD1 ASN A  32       2.514 -16.907  41.805  1.00 52.50           O
ATOM    188  ND2 ASN A  32       0.615 -18.117  41.792  1.00 52.50           N
ATOM    189 1HD2 ASN A  32      -0.384 -18.105  41.747  1.00 52.50           H
ATOM    190 2HD2 ASN A  32       1.101 -18.988  41.864  1.00 52.50           H
ATOM    191  HN  ASN A  32       0.070 -14.565  43.809  1.00 52.50           H
ATOM    192  N   PHE A  33       1.794 -12.416  40.955  1.00 56.17           N
ATOM    193  CA  PHE A  33       1.783 -11.465  39.856  1.00 56.17           C
ATOM    194  C   PHE A  33       2.079 -12.161  38.526  1.00 56.17           C
ATOM    195  O   PHE A  33       3.218 -12.161  38.061  1.00 56.17           O
ATOM    196  HA  PHE A  33       0.787 -11.025  39.820  1.00 56.17           H
ATOM    197  CB  PHE A  33       2.884 -10.442  40.139  1.00 56.17           C
ATOM    198 1HB  PHE A  33       3.820 -10.971  40.320  1.00 56.17           H
ATOM    199 2HB  PHE A  33       3.032  -9.828  39.251  1.00 56.17           H
ATOM    200  CG  PHE A  33       2.593  -9.528  41.331  1.00 56.17           C
ATOM    201  CD1 PHE A  33       1.803  -8.433  41.171  1.00 56.17           C
ATOM    202  HD1 PHE A  33       1.377  -8.206  40.193  1.00 56.17           H
ATOM    203  CD2 PHE A  33       3.124  -9.810  42.551  1.00 56.17           C
ATOM    204  HD2 PHE A  33       3.758 -10.688  42.679  1.00 56.17           H
ATOM    205  CE1 PHE A  33       1.532  -7.584  42.277  1.00 56.17           C
ATOM    206  HE1 PHE A  33       0.899  -6.707  42.149  1.00 56.17           H
ATOM    207  CE2 PHE A  33       2.854  -8.962  43.657  1.00 56.17           C
ATOM    208  HE2 PHE A  33       3.280  -9.188  44.634  1.00 56.17           H
ATOM    209  CZ  PHE A  33       2.064  -7.867  43.497  1.00 56.17           C
ATOM    210  HZ  PHE A  33       1.856  -7.216  44.346  1.00 56.17           H
ATOM    211  HN  PHE A  33       2.529 -12.284  41.620  1.00 56.17           H
ATOM    212  N   THR A  34       1.035 -12.738  37.951  1.00 64.16           N
ATOM    213  CA  THR A  34       0.994 -12.951  36.514  1.00 64.16           C
ATOM    214  C   THR A  34       1.372 -11.666  35.774  1.00 64.16           C
ATOM    215  O   THR A  34       0.673 -10.659  35.874  1.00 64.16           O
ATOM    216  HA  THR A  34       1.742 -13.700  36.256  1.00 64.16           H
ATOM    217  CB  THR A  34      -0.398 -13.473  36.153  1.00 64.16           C
ATOM    218  HB  THR A  34      -0.879 -12.823  35.421  1.00 64.16           H
ATOM    219  OG1 THR A  34      -1.064 -13.585  37.408  1.00 64.16           O
ATOM    220  HG1 THR A  34      -1.520 -12.723  37.631  1.00 64.16           H
ATOM    221  CG2 THR A  34      -0.365 -14.906  35.619  1.00 64.16           C
ATOM    222 1HG2 THR A  34       0.054 -15.567  36.378  1.00 64.16           H
ATOM    223 2HG2 THR A  34       0.251 -14.946  34.721  1.00 64.16           H
ATOM    224 3HG2 THR A  34      -1.379 -15.227  35.378  1.00 64.16           H
ATOM    225  HN  THR A  34       0.228 -13.057  38.448  1.00 64.16           H
ATOM    226  N   ASP A  35       2.478 -11.743  35.048  1.00 77.20           N
ATOM    227  CA  ASP A  35       3.107 -10.547  34.515  1.00 77.20           C
ATOM    228  C   ASP A  35       2.299 -10.039  33.319  1.00 77.20           C
ATOM    229  O   ASP A  35       2.646 -10.309  32.171  1.00 77.20           O
ATOM    230  HA  ASP A  35       3.120  -9.837  35.342  1.00 77.20           H
ATOM    231  CB  ASP A  35       4.529 -10.841  34.033  1.00 77.20           C
ATOM    232 1HB  ASP A  35       4.877 -11.780  34.465  1.00 77.20           H
ATOM    233 2HB  ASP A  35       4.531 -10.969  32.950  1.00 77.20           H
ATOM    234  CG  ASP A  35       5.485  -9.711  34.420  1.00 77.20           C
ATOM    235  OD1 ASP A  35       4.973  -8.669  34.885  1.00 77.20           O
ATOM    236  OD2 ASP A  35       6.705  -9.914  34.243  1.00 77.20           O
ATOM    237  HN  ASP A  35       2.941 -12.600  34.823  1.00 77.20           H
ATOM    238  N   PHE A  36       1.235  -9.313  33.631  1.00 87.55           N
ATOM    239  CA  PHE A  36       0.362  -8.783  32.597  1.00 87.55           C
ATOM    240  C   PHE A  36       0.974  -7.540  31.948  1.00 87.55           C
ATOM    241  O   PHE A  36       0.475  -7.056  30.933  1.00 87.55           O
ATOM    242  HA  PHE A  36       0.242  -9.562  31.844  1.00 87.55           H
ATOM    243  CB  PHE A  36      -0.952  -8.395  33.277  1.00 87.55           C
ATOM    244 1HB  PHE A  36      -0.735  -7.729  34.112  1.00 87.55           H
ATOM    245 2HB  PHE A  36      -1.562  -7.831  32.571  1.00 87.55           H
ATOM    246  CG  PHE A  36      -1.762  -9.586  33.792  1.00 87.55           C
ATOM    247  CD1 PHE A  36      -1.938 -10.681  33.004  1.00 87.55           C
ATOM    248  HD1 PHE A  36      -1.501 -10.709  32.006  1.00 87.55           H
ATOM    249  CD2 PHE A  36      -2.308  -9.551  35.037  1.00 87.55           C
ATOM    250  HD2 PHE A  36      -2.167  -8.674  35.669  1.00 87.55           H
ATOM    251  CE1 PHE A  36      -2.690 -11.786  33.481  1.00 87.55           C
ATOM    252  HE1 PHE A  36      -2.830 -12.664  32.850  1.00 87.55           H
ATOM    253  CE2 PHE A  36      -3.060 -10.657  35.515  1.00 87.55           C
ATOM    254  HE2 PHE A  36      -3.497 -10.628  36.513  1.00 87.55           H
ATOM    255  CZ  PHE A  36      -3.235 -11.751  34.727  1.00 87.55           C
ATOM    256  HZ  PHE A  36      -3.812 -12.600  35.093  1.00 87.55           H
ATOM    257  HN  PHE A  36       0.967  -9.087  34.567  1.00 87.55           H
ATOM    258  N   TYR A  37       2.045  -7.057  32.561  1.00 90.84           N
ATOM    259  CA  TYR A  37       2.867  -6.034  31.938  1.00 90.84           C
ATOM    260  C   TYR A  37       3.941  -6.661  31.047  1.00 90.84           C
ATOM    261  O   TYR A  37       4.796  -7.403  31.528  1.00 90.84           O
ATOM    262  HA  TYR A  37       2.218  -5.408  31.326  1.00 90.84           H
ATOM    263  CB  TYR A  37       3.547  -5.283  33.084  1.00 90.84           C
ATOM    264 1HB  TYR A  37       2.783  -4.927  33.775  1.00 90.84           H
ATOM    265 2HB  TYR A  37       4.177  -5.979  33.638  1.00 90.84           H
ATOM    266  CG  TYR A  37       4.399  -4.096  32.631  1.00 90.84           C
ATOM    267  CD1 TYR A  37       5.753  -4.258  32.421  1.00 90.84           C
ATOM    268  HD1 TYR A  37       6.215  -5.233  32.577  1.00 90.84           H
ATOM    269  CD2 TYR A  37       3.813  -2.862  32.433  1.00 90.84           C
ATOM    270  HD2 TYR A  37       2.743  -2.733  32.600  1.00 90.84           H
ATOM    271  CE1 TYR A  37       6.555  -3.141  31.995  1.00 90.84           C
ATOM    272  HE1 TYR A  37       7.625  -3.255  31.825  1.00 90.84           H
ATOM    273  CE2 TYR A  37       4.614  -1.744  32.007  1.00 90.84           C
ATOM    274  HE2 TYR A  37       4.165  -0.764  31.847  1.00 90.84           H
ATOM    275  CZ  TYR A  37       5.946  -1.939  31.809  1.00 90.84           C
ATOM    276  OH  TYR A  37       6.703  -0.883  31.406  1.00 90.84           O
ATOM    277  HH  TYR A  37       6.123  -0.082  31.260  1.00 90.84           H
ATOM    278  HN  TYR A  37       2.352  -7.353  33.466  1.00 90.84           H
ATOM    279  N   CYS A  38       3.861  -6.341  29.764  1.00 90.74           N
ATOM    280  CA  CYS A  38       4.734  -6.962  28.782  1.00 90.74           C
ATOM    281  C   CYS A  38       5.763  -5.924  28.330  1.00 90.74           C
ATOM    282  O   CYS A  38       5.406  -4.907  27.737  1.00 90.74           O
ATOM    283  HA  CYS A  38       5.221  -7.799  29.281  1.00 90.74           H
ATOM    284  CB  CYS A  38       3.943  -7.532  27.603  1.00 90.74           C
ATOM    285 1HB  CYS A  38       3.132  -8.162  27.968  1.00 90.74           H
ATOM    286 2HB  CYS A  38       3.485  -6.722  27.035  1.00 90.74           H
ATOM    287  SG  CYS A  38       5.050  -8.506  26.519  1.00 90.74           S
ATOM    288  HN  CYS A  38       3.217  -5.672  29.393  1.00 90.74           H
ATOM    289  N   GLU A  39       7.021  -6.217  28.627  1.00 89.57           N
ATOM    290  CA  GLU A  39       8.118  -5.415  28.112  1.00 89.57           C
ATOM    291  C   GLU A  39       8.458  -5.838  26.681  1.00 89.57           C
ATOM    292  O   GLU A  39       8.817  -6.989  26.439  1.00 89.57           O
ATOM    293  HA  GLU A  39       7.753  -4.388  28.117  1.00 89.57           H
ATOM    294  CB  GLU A  39       9.345  -5.517  29.020  1.00 89.57           C
ATOM    295 1HB  GLU A  39       9.558  -6.564  29.234  1.00 89.57           H
ATOM    296 2HB  GLU A  39      10.184  -4.991  28.564  1.00 89.57           H
ATOM    297  CG  GLU A  39       9.089  -4.835  30.365  1.00 89.57           C
ATOM    298 1HG  GLU A  39       8.726  -3.821  30.200  1.00 89.57           H
ATOM    299 2HG  GLU A  39       8.307  -5.369  30.905  1.00 89.57           H
ATOM    300  CD  GLU A  39      10.364  -4.794  31.211  1.00 89.57           C
ATOM    301  OE1 GLU A  39      10.299  -4.198  32.307  1.00 89.57           O
ATOM    302  OE2 GLU A  39      11.374  -5.361  30.741  1.00 89.57           O
ATOM    303  HN  GLU A  39       7.294  -6.984  29.207  1.00 89.57           H
ATOM    304  N   LYS A  40       8.333  -4.884  25.770  1.00 89.59           N
ATOM    305  CA  LYS A  40       8.458  -5.181  24.353  1.00 89.59           C
ATOM    306  C   LYS A  40       9.894  -4.905  23.904  1.00 89.59           C
ATOM    307  O   LYS A  40      10.133  -4.582  22.741  1.00 89.59           O
ATOM    308  HA  LYS A  40       8.253  -6.244  24.223  1.00 89.59           H
ATOM    309  CB  LYS A  40       7.404  -4.415  23.550  1.00 89.59           C
ATOM    310 1HB  LYS A  40       7.540  -3.343  23.694  1.00 89.59           H
ATOM    311 2HB  LYS A  40       7.538  -4.613  22.487  1.00 89.59           H
ATOM    312  CG  LYS A  40       5.991  -4.818  23.976  1.00 89.59           C
ATOM    313 1HG  LYS A  40       5.886  -4.704  25.055  1.00 89.59           H
ATOM    314 2HG  LYS A  40       5.264  -4.150  23.514  1.00 89.59           H
ATOM    315  CD  LYS A  40       5.689  -6.264  23.578  1.00 89.59           C
ATOM    316 1HD  LYS A  40       5.958  -6.420  22.533  1.00 89.59           H
ATOM    317 2HD  LYS A  40       6.301  -6.943  24.170  1.00 89.59           H
ATOM    318  CE  LYS A  40       4.209  -6.591  23.783  1.00 89.59           C
ATOM    319 1HE  LYS A  40       4.023  -6.823  24.832  1.00 89.59           H
ATOM    320 2HE  LYS A  40       3.600  -5.721  23.537  1.00 89.59           H
ATOM    321  NZ  LYS A  40       3.810  -7.739  22.938  1.00 89.59           N
ATOM    322 1HZ  LYS A  40       2.828  -7.944  23.088  1.00 89.59           H
ATOM    323 2HZ  LYS A  40       3.962  -7.509  21.962  1.00 89.59           H
ATOM    324 3HZ  LYS A  40       4.366  -8.550  23.185  1.00 89.59           H
ATOM    325  HN  LYS A  40       8.149  -3.925  25.987  1.00 89.59           H
ATOM    326  N   ASN A  41      10.813  -5.042  24.849  1.00 87.36           N
ATOM    327  CA  ASN A  41      12.208  -4.733  24.586  1.00 87.36           C
ATOM    328  C   ASN A  41      12.718  -5.621  23.450  1.00 87.36           C
ATOM    329  O   ASN A  41      13.431  -5.153  22.563  1.00 87.36           O
ATOM    330  HA  ASN A  41      12.223  -3.674  24.327  1.00 87.36           H
ATOM    331  CB  ASN A  41      13.073  -5.001  25.820  1.00 87.36           C
ATOM    332 1HB  ASN A  41      12.777  -5.945  26.278  1.00 87.36           H
ATOM    333 2HB  ASN A  41      14.116  -5.105  25.521  1.00 87.36           H
ATOM    334  CG  ASN A  41      12.939  -3.869  26.840  1.00 87.36           C
ATOM    335  OD1 ASN A  41      12.606  -2.741  26.514  1.00 87.36           O
ATOM    336  ND2 ASN A  41      13.215  -4.231  28.090  1.00 87.36           N
ATOM    337 1HD2 ASN A  41      13.482  -5.174  28.289  1.00 87.36           H
ATOM    338 2HD2 ASN A  41      13.155  -3.561  28.829  1.00 87.36           H
ATOM    339  HN  ASN A  41      10.617  -5.357  25.777  1.00 87.36           H
ATOM    340  N   ASN A  42      12.332  -6.887  23.512  1.00 88.61           N
ATOM    341  CA  ASN A  42      12.775  -7.854  22.522  1.00 88.61           C
ATOM    342  C   ASN A  42      12.280  -7.425  21.140  1.00 88.61           C
ATOM    343  O   ASN A  42      13.008  -7.537  20.154  1.00 88.61           O
ATOM    344  HA  ASN A  42      13.863  -7.859  22.593  1.00 88.61           H
ATOM    345  CB  ASN A  42      12.207  -9.244  22.817  1.00 88.61           C
ATOM    346 1HB  ASN A  42      11.127  -9.179  22.948  1.00 88.61           H
ATOM    347 2HB  ASN A  42      12.386  -9.902  21.967  1.00 88.61           H
ATOM    348  CG  ASN A  42      12.843  -9.841  24.074  1.00 88.61           C
ATOM    349  OD1 ASN A  42      13.792  -9.314  24.632  1.00 88.61           O
ATOM    350  ND2 ASN A  42      12.270 -10.968  24.487  1.00 88.61           N
ATOM    351 1HD2 ASN A  42      11.495 -11.349  23.984  1.00 88.61           H
ATOM    352 2HD2 ASN A  42      12.615 -11.435  25.301  1.00 88.61           H
ATOM    353  HN  ASN A  42      11.729  -7.254  24.221  1.00 88.61           H
ATOM    354  N   VAL A  43      11.047  -6.943  21.111  1.00 90.04           N
ATOM    355  CA  VAL A  43      10.435  -6.526  19.860  1.00 90.04           C
ATOM    356  C   VAL A  43      11.210  -5.336  19.290  1.00 90.04           C
ATOM    357  O   VAL A  43      11.476  -5.281  18.091  1.00 90.04           O
ATOM    358  HA  VAL A  43      10.511  -7.360  19.163  1.00 90.04           H
ATOM    359  CB  VAL A  43       8.951  -6.224  20.079  1.00 90.04           C
ATOM    360  HB  VAL A  43       8.878  -5.362  20.741  1.00 90.04           H
ATOM    361  CG1 VAL A  43       8.265  -5.864  18.760  1.00 90.04           C
ATOM    362 1HG1 VAL A  43       8.742  -4.982  18.332  1.00 90.04           H
ATOM    363 2HG1 VAL A  43       8.353  -6.698  18.064  1.00 90.04           H
ATOM    364 3HG1 VAL A  43       7.211  -5.654  18.944  1.00 90.04           H
ATOM    365  CG2 VAL A  43       8.247  -7.400  20.759  1.00 90.04           C
ATOM    366 1HG2 VAL A  43       8.335  -8.288  20.133  1.00 90.04           H
ATOM    367 2HG2 VAL A  43       8.711  -7.591  21.727  1.00 90.04           H
ATOM    368 3HG2 VAL A  43       7.194  -7.159  20.903  1.00 90.04           H
ATOM    369  HN  VAL A  43      10.470  -6.835  21.920  1.00 90.04           H
ATOM    370  N   ARG A  44      11.549  -4.412  20.178  1.00 89.44           N
ATOM    371  CA  ARG A  44      12.217  -3.189  19.766  1.00 89.44           C
ATOM    372  C   ARG A  44      13.634  -3.497  19.277  1.00 89.44           C
ATOM    373  O   ARG A  44      14.109  -2.890  18.318  1.00 89.44           O
ATOM    374  HA  ARG A  44      11.601  -2.793  18.959  1.00 89.44           H
ATOM    375  CB  ARG A  44      12.289  -2.186  20.919  1.00 89.44           C
ATOM    376 1HB  ARG A  44      12.739  -2.661  21.791  1.00 89.44           H
ATOM    377 2HB  ARG A  44      12.935  -1.353  20.642  1.00 89.44           H
ATOM    378  CG  ARG A  44      10.897  -1.662  21.278  1.00 89.44           C
ATOM    379 1HG  ARG A  44      10.365  -1.383  20.369  1.00 89.44           H
ATOM    380 2HG  ARG A  44      10.319  -2.452  21.757  1.00 89.44           H
ATOM    381  CD  ARG A  44      10.991  -0.453  22.211  1.00 89.44           C
ATOM    382 1HD  ARG A  44      11.781   0.217  21.874  1.00 89.44           H
ATOM    383 2HD  ARG A  44      10.059   0.112  22.181  1.00 89.44           H
ATOM    384  NE  ARG A  44      11.265  -0.902  23.595  1.00 89.44           N
ATOM    385  HE  ARG A  44      12.197  -1.186  23.819  1.00 89.44           H
ATOM    386  CZ  ARG A  44      10.342  -0.952  24.565  1.00 89.44           C
ATOM    387  NH1 ARG A  44       9.077  -0.583  24.320  1.00 89.44           N
ATOM    388 1HH1 ARG A  44       8.816  -0.268  23.408  1.00 89.44           H
ATOM    389 2HH1 ARG A  44       8.394  -0.623  25.050  1.00 89.44           H
ATOM    390  NH2 ARG A  44      10.703  -1.376  25.784  1.00 89.44           N
ATOM    391 1HH2 ARG A  44      10.026  -1.418  26.519  1.00 89.44           H
ATOM    392 2HH2 ARG A  44      11.649  -1.649  25.958  1.00 89.44           H
ATOM    393  HN  ARG A  44      11.376  -4.490  21.159  1.00 89.44           H
ATOM    394  N   GLN A  45      14.270  -4.438  19.959  1.00 90.50           N
ATOM    395  CA  GLN A  45      15.637  -4.804  19.632  1.00 90.50           C
ATOM    396  C   GLN A  45      15.703  -5.417  18.232  1.00 90.50           C
ATOM    397  O   GLN A  45      16.601  -5.100  17.454  1.00 90.50           O
ATOM    398  HA  GLN A  45      16.200  -3.871  19.655  1.00 90.50           H
ATOM    399  CB  GLN A  45      16.213  -5.761  20.678  1.00 90.50           C
ATOM    400 1HB  GLN A  45      16.088  -5.336  21.674  1.00 90.50           H
ATOM    401 2HB  GLN A  45      15.660  -6.700  20.660  1.00 90.50           H
ATOM    402  CG  GLN A  45      17.696  -6.032  20.416  1.00 90.50           C
ATOM    403 1HG  GLN A  45      17.822  -6.448  19.416  1.00 90.50           H
ATOM    404 2HG  GLN A  45      18.251  -5.094  20.444  1.00 90.50           H
ATOM    405  CD  GLN A  45      18.268  -7.001  21.453  1.00 90.50           C
ATOM    406  OE1 GLN A  45      17.557  -7.582  22.255  1.00 90.50           O
ATOM    407  NE2 GLN A  45      19.589  -7.141  21.391  1.00 90.50           N
ATOM    408 1HE2 GLN A  45      20.115  -6.634  20.707  1.00 90.50           H
ATOM    409 2HE2 GLN A  45      20.058  -7.753  22.028  1.00 90.50           H
ATOM    410  HN  GLN A  45      13.866  -4.946  20.720  1.00 90.50           H
ATOM    411  N   PHE A  46      14.741  -6.284  17.955  1.00 91.84           N
ATOM    412  CA  PHE A  46      14.651  -6.910  16.646  1.00 91.84           C
ATOM    413  C   PHE A  46      14.443  -5.863  15.551  1.00 91.84           C
ATOM    414  O   PHE A  46      15.124  -5.886  14.527  1.00 91.84           O
ATOM    415  HA  PHE A  46      15.592  -7.432  16.473  1.00 91.84           H
ATOM    416  CB  PHE A  46      13.440  -7.844  16.679  1.00 91.84           C
ATOM    417 1HB  PHE A  46      13.621  -8.631  17.411  1.00 91.84           H
ATOM    418 2HB  PHE A  46      12.571  -7.284  17.022  1.00 91.84           H
ATOM    419  CG  PHE A  46      13.114  -8.488  15.330  1.00 91.84           C
ATOM    420  CD1 PHE A  46      12.064  -8.033  14.596  1.00 91.84           C
ATOM    421  HD1 PHE A  46      11.454  -7.210  14.968  1.00 91.84           H
ATOM    422  CD2 PHE A  46      13.875  -9.515  14.865  1.00 91.84           C
ATOM    423  HD2 PHE A  46      14.717  -9.880  15.453  1.00 91.84           H
ATOM    424  CE1 PHE A  46      11.761  -8.630  13.343  1.00 91.84           C
ATOM    425  HE1 PHE A  46      10.919  -8.266  12.755  1.00 91.84           H
ATOM    426  CE2 PHE A  46      13.572 -10.112  13.613  1.00 91.84           C
ATOM    427  HE2 PHE A  46      14.182 -10.936  13.240  1.00 91.84           H
ATOM    428  CZ  PHE A  46      12.522  -9.658  12.878  1.00 91.84           C
ATOM    429  HZ  PHE A  46      12.290 -10.116  11.917  1.00 91.84           H
ATOM    430  HN  PHE A  46      14.032  -6.559  18.604  1.00 91.84           H
ATOM    431  N   ALA A  47      13.499  -4.968  15.803  1.00 91.36           N
ATOM    432  CA  ALA A  47      13.129  -3.970  14.814  1.00 91.36           C
ATOM    433  C   ALA A  47      14.358  -3.130  14.460  1.00 91.36           C
ATOM    434  O   ALA A  47      14.587  -2.819  13.292  1.00 91.36           O
ATOM    435  HA  ALA A  47      12.791  -4.497  13.922  1.00 91.36           H
ATOM    436  CB  ALA A  47      11.977  -3.120  15.352  1.00 91.36           C
ATOM    437 1HB  ALA A  47      11.119  -3.760  15.560  1.00 91.36           H
ATOM    438 2HB  ALA A  47      12.290  -2.623  16.270  1.00 91.36           H
ATOM    439 3HB  ALA A  47      11.700  -2.371  14.610  1.00 91.36           H
ATOM    440  HN  ALA A  47      12.991  -4.919  16.663  1.00 91.36           H
ATOM    441  N   SER A  48      15.116  -2.785  15.491  1.00 91.72           N
ATOM    442  CA  SER A  48      16.177  -1.803  15.344  1.00 91.72           C
ATOM    443  C   SER A  48      17.270  -2.346  14.422  1.00 91.72           C
ATOM    444  O   SER A  48      17.994  -1.577  13.791  1.00 91.72           O
ATOM    445  HA  SER A  48      15.701  -0.929  14.900  1.00 91.72           H
ATOM    446  CB  SER A  48      16.769  -1.424  16.704  1.00 91.72           C
ATOM    447 1HB  SER A  48      17.438  -0.573  16.583  1.00 91.72           H
ATOM    448 2HB  SER A  48      15.968  -1.108  17.372  1.00 91.72           H
ATOM    449  OG  SER A  48      17.481  -2.507  17.296  1.00 91.72           O
ATOM    450  HG  SER A  48      17.849  -2.230  18.183  1.00 91.72           H
ATOM    451  HN  SER A  48      15.016  -3.164  16.411  1.00 91.72           H
ATOM    452  N   HIS A  49      17.355  -3.668  14.373  1.00 92.32           N
ATOM    453  CA  HIS A  49      18.376  -4.322  13.572  1.00 92.32           C
ATOM    454  C   HIS A  49      17.804  -4.668  12.195  1.00 92.32           C
ATOM    455  O   HIS A  49      18.490  -4.534  11.183  1.00 92.32           O
ATOM    456  HA  HIS A  49      19.186  -3.603  13.449  1.00 92.32           H
ATOM    457  CB  HIS A  49      18.941  -5.542  14.303  1.00 92.32           C
ATOM    458 1HB  HIS A  49      18.116  -6.195  14.588  1.00 92.32           H
ATOM    459 2HB  HIS A  49      19.570  -6.106  13.615  1.00 92.32           H
ATOM    460  CG  HIS A  49      19.745  -5.201  15.535  1.00 92.32           C
ATOM    461  ND1 HIS A  49      19.159  -4.886  16.749  1.00 92.32           N
ATOM    462  HD1 HIS A  49      18.177  -4.851  16.933  1.00 92.32           H
ATOM    463  CD2 HIS A  49      21.093  -5.131  15.728  1.00 92.32           C
ATOM    464  HD2 HIS A  49      21.855  -5.322  14.973  1.00 92.32           H
ATOM    465  CE1 HIS A  49      20.121  -4.638  17.625  1.00 92.32           C
ATOM    466  HE1 HIS A  49      19.980  -4.362  18.670  1.00 92.32           H
ATOM    467  NE2 HIS A  49      21.319  -4.790  16.991  1.00 92.32           N
ATOM    468  HN  HIS A  49      16.744  -4.286  14.867  1.00 92.32           H
ATOM    469  N   PHE A  50      16.554  -5.106  12.202  1.00 93.39           N
ATOM    470  CA  PHE A  50      15.982  -5.755  11.035  1.00 93.39           C
ATOM    471  C   PHE A  50      15.459  -4.722  10.034  1.00 93.39           C
ATOM    472  O   PHE A  50      15.701  -4.837   8.834  1.00 93.39           O
ATOM    473  HA  PHE A  50      16.774  -6.340  10.569  1.00 93.39           H
ATOM    474  CB  PHE A  50      14.811  -6.609  11.526  1.00 93.39           C
ATOM    475 1HB  PHE A  50      15.175  -7.306  12.281  1.00 93.39           H
ATOM    476 2HB  PHE A  50      14.082  -5.962  12.015  1.00 93.39           H
ATOM    477  CG  PHE A  50      14.109  -7.398  10.419  1.00 93.39           C
ATOM    478  CD1 PHE A  50      12.841  -7.073  10.051  1.00 93.39           C
ATOM    479  HD1 PHE A  50      12.325  -6.249  10.545  1.00 93.39           H
ATOM    480  CD2 PHE A  50      14.753  -8.426   9.804  1.00 93.39           C
ATOM    481  HD2 PHE A  50      15.770  -8.687  10.099  1.00 93.39           H
ATOM    482  CE1 PHE A  50      12.190  -7.806   9.024  1.00 93.39           C
ATOM    483  HE1 PHE A  50      11.173  -7.545   8.729  1.00 93.39           H
ATOM    484  CE2 PHE A  50      14.102  -9.159   8.777  1.00 93.39           C
ATOM    485  HE2 PHE A  50      14.618  -9.982   8.283  1.00 93.39           H
ATOM    486  CZ  PHE A  50      12.834  -8.833   8.409  1.00 93.39           C
ATOM    487  HZ  PHE A  50      12.334  -9.396   7.620  1.00 93.39           H
ATOM    488  HN  PHE A  50      15.937  -5.024  12.985  1.00 93.39           H
ATOM    489  N   LEU A  51      14.752  -3.735  10.566  1.00 94.41           N
ATOM    490  CA  LEU A  51      13.898  -2.898   9.741  1.00 94.41           C
ATOM    491  C   LEU A  51      14.766  -1.926   8.939  1.00 94.41           C
ATOM    492  O   LEU A  51      14.629  -1.826   7.721  1.00 94.41           O
ATOM    493  HA  LEU A  51      13.376  -3.551   9.042  1.00 94.41           H
ATOM    494  CB  LEU A  51      12.834  -2.208  10.598  1.00 94.41           C
ATOM    495 1HB  LEU A  51      13.338  -1.570  11.324  1.00 94.41           H
ATOM    496 2HB  LEU A  51      12.245  -1.555   9.954  1.00 94.41           H
ATOM    497  CG  LEU A  51      11.877  -3.134  11.351  1.00 94.41           C
ATOM    498  HG  LEU A  51      12.462  -3.742  12.041  1.00 94.41           H
ATOM    499  CD1 LEU A  51      10.883  -2.329  12.190  1.00 94.41           C
ATOM    500 1HD1 LEU A  51      11.426  -1.723  12.915  1.00 94.41           H
ATOM    501 2HD1 LEU A  51      10.299  -1.679  11.538  1.00 94.41           H
ATOM    502 3HD1 LEU A  51      10.214  -3.011  12.715  1.00 94.41           H
ATOM    503  CD2 LEU A  51      11.172  -4.093  10.391  1.00 94.41           C
ATOM    504 1HD2 LEU A  51      10.601  -3.521   9.659  1.00 94.41           H
ATOM    505 2HD2 LEU A  51      11.914  -4.703   9.875  1.00 94.41           H
ATOM    506 3HD2 LEU A  51      10.497  -4.740  10.952  1.00 94.41           H
ATOM    507  HN  LEU A  51      14.756  -3.506  11.539  1.00 94.41           H
ATOM    508  N   PRO A  52      15.672  -1.195   9.604  1.00 95.48           N
ATOM    509  CA  PRO A  52      16.339  -0.058   8.966  1.00 95.48           C
ATOM    510  C   PRO A  52      16.983  -0.435   7.642  1.00 95.48           C
ATOM    511  O   PRO A  52      16.732   0.204   6.622  1.00 95.48           O
ATOM    512  HA  PRO A  52      15.610   0.714   8.719  1.00 95.48           H
ATOM    513  CB  PRO A  52      17.380   0.377  10.000  1.00 95.48           C
ATOM    514 1HB  PRO A  52      18.340  -0.111   9.832  1.00 95.48           H
ATOM    515 2HB  PRO A  52      17.559   1.452   9.961  1.00 95.48           H
ATOM    516  CG  PRO A  52      16.758  -0.042  11.326  1.00 95.48           C
ATOM    517 1HG  PRO A  52      17.506  -0.127  12.115  1.00 95.48           H
ATOM    518 2HG  PRO A  52      16.023   0.682  11.676  1.00 95.48           H
ATOM    519  CD  PRO A  52      16.125  -1.384  10.994  1.00 95.48           C
ATOM    520 1HD  PRO A  52      16.841  -2.201  11.074  1.00 95.48           H
ATOM    521 2HD  PRO A  52      15.300  -1.620  11.668  1.00 95.48           H
ATOM    522  N   PRO A  53      17.823  -1.479   7.626  1.00 96.06           N
ATOM    523  CA  PRO A  53      18.499  -1.884   6.391  1.00 96.06           C
ATOM    524  C   PRO A  53      17.525  -2.100   5.244  1.00 96.06           C
ATOM    525  O   PRO A  53      17.791  -1.693   4.114  1.00 96.06           O
ATOM    526  HA  PRO A  53      19.167  -1.091   6.052  1.00 96.06           H
ATOM    527  CB  PRO A  53      19.217  -3.178   6.778  1.00 96.06           C
ATOM    528 1HB  PRO A  53      18.602  -4.055   6.574  1.00 96.06           H
ATOM    529 2HB  PRO A  53      20.146  -3.304   6.222  1.00 96.06           H
ATOM    530  CG  PRO A  53      19.474  -3.006   8.271  1.00 96.06           C
ATOM    531 1HG  PRO A  53      19.653  -3.962   8.763  1.00 96.06           H
ATOM    532 2HG  PRO A  53      20.354  -2.393   8.462  1.00 96.06           H
ATOM    533  CD  PRO A  53      18.198  -2.342   8.761  1.00 96.06           C
ATOM    534 1HD  PRO A  53      17.420  -3.073   8.981  1.00 96.06           H
ATOM    535 2HD  PRO A  53      18.363  -1.772   9.675  1.00 96.06           H
ATOM    536  N   LEU A  54      16.413  -2.743   5.569  1.00 95.65           N
ATOM    537  CA  LEU A  54      15.453  -3.137   4.552  1.00 95.65           C
ATOM    538  C   LEU A  54      14.775  -1.888   3.985  1.00 95.65           C
ATOM    539  O   LEU A  54      14.618  -1.759   2.771  1.00 95.65           O
ATOM    540  HA  LEU A  54      16.007  -3.623   3.750  1.00 95.65           H
ATOM    541  CB  LEU A  54      14.471  -4.167   5.113  1.00 95.65           C
ATOM    542 1HB  LEU A  54      14.020  -3.756   6.016  1.00 95.65           H
ATOM    543 2HB  LEU A  54      13.667  -4.306   4.390  1.00 95.65           H
ATOM    544  CG  LEU A  54      15.058  -5.540   5.449  1.00 95.65           C
ATOM    545  HG  LEU A  54      15.853  -5.401   6.182  1.00 95.65           H
ATOM    546  CD1 LEU A  54      14.005  -6.445   6.090  1.00 95.65           C
ATOM    547 1HD1 LEU A  54      13.642  -5.986   7.010  1.00 95.65           H
ATOM    548 2HD1 LEU A  54      13.173  -6.581   5.399  1.00 95.65           H
ATOM    549 3HD1 LEU A  54      14.449  -7.414   6.319  1.00 95.65           H
ATOM    550  CD2 LEU A  54      15.691  -6.183   4.213  1.00 95.65           C
ATOM    551 1HD2 LEU A  54      14.933  -6.307   3.440  1.00 95.65           H
ATOM    552 2HD2 LEU A  54      16.490  -5.542   3.839  1.00 95.65           H
ATOM    553 3HD2 LEU A  54      16.101  -7.157   4.480  1.00 95.65           H
ATOM    554  HN  LEU A  54      16.164  -2.992   6.504  1.00 95.65           H
ATOM    555  N   TYR A  55      14.392  -0.998   4.889  1.00 95.94           N
ATOM    556  CA  TYR A  55      13.669   0.200   4.501  1.00 95.94           C
ATOM    557  C   TYR A  55      14.538   1.106   3.625  1.00 95.94           C
ATOM    558  O   TYR A  55      14.036   1.757   2.710  1.00 95.94           O
ATOM    559  HA  TYR A  55      12.790  -0.106   3.934  1.00 95.94           H
ATOM    560  CB  TYR A  55      13.339   0.934   5.802  1.00 95.94           C
ATOM    561 1HB  TYR A  55      14.236   0.978   6.420  1.00 95.94           H
ATOM    562 2HB  TYR A  55      13.063   1.962   5.568  1.00 95.94           H
ATOM    563  CG  TYR A  55      12.211   0.290   6.611  1.00 95.94           C
ATOM    564  CD1 TYR A  55      11.528  -0.795   6.100  1.00 95.94           C
ATOM    565  HD1 TYR A  55      11.792  -1.192   5.120  1.00 95.94           H
ATOM    566  CD2 TYR A  55      11.877   0.794   7.852  1.00 95.94           C
ATOM    567  HD2 TYR A  55      12.417   1.650   8.256  1.00 95.94           H
ATOM    568  CE1 TYR A  55      10.466  -1.401   6.861  1.00 95.94           C
ATOM    569  HE1 TYR A  55       9.918  -2.258   6.468  1.00 95.94           H
ATOM    570  CE2 TYR A  55      10.815   0.187   8.613  1.00 95.94           C
ATOM    571  HE2 TYR A  55      10.541   0.575   9.594  1.00 95.94           H
ATOM    572  CZ  TYR A  55      10.162  -0.880   8.080  1.00 95.94           C
ATOM    573  OH  TYR A  55       9.160  -1.452   8.798  1.00 95.94           O
ATOM    574  HH  TYR A  55       8.734  -2.186   8.268  1.00 95.94           H
ATOM    575  HN  TYR A  55      14.569  -1.087   5.870  1.00 95.94           H
ATOM    576  N   TRP A  56      15.825   1.118   3.937  1.00 96.43           N
ATOM    577  CA  TRP A  56      16.783   1.856   3.132  1.00 96.43           C
ATOM    578  C   TRP A  56      16.862   1.187   1.758  1.00 96.43           C
ATOM    579  O   TRP A  56      16.877   1.866   0.733  1.00 96.43           O
ATOM    580  HA  TRP A  56      16.415   2.877   3.029  1.00 96.43           H
ATOM    581  CB  TRP A  56      18.140   1.940   3.834  1.00 96.43           C
ATOM    582 1HB  TRP A  56      18.302   1.024   4.401  1.00 96.43           H
ATOM    583 2HB  TRP A  56      18.925   1.991   3.079  1.00 96.43           H
ATOM    584  CG  TRP A  56      18.280   3.137   4.776  1.00 96.43           C
ATOM    585  CD1 TRP A  56      18.412   3.127   6.109  1.00 96.43           C
ATOM    586  HD1 TRP A  56      18.438   2.221   6.716  1.00 96.43           H
ATOM    587  CD2 TRP A  56      18.297   4.530   4.400  1.00 96.43           C
ATOM    588  NE1 TRP A  56      18.512   4.405   6.618  1.00 96.43           N
ATOM    589  HE1 TRP A  56      18.617   4.653   7.581  1.00 96.43           H
ATOM    590  CE2 TRP A  56      18.440   5.286   5.545  1.00 96.43           C
ATOM    591  CE3 TRP A  56      18.194   5.132   3.133  1.00 96.43           C
ATOM    592  HE3 TRP A  56      18.081   4.557   2.214  1.00 96.43           H
ATOM    593  CZ2 TRP A  56      18.493   6.685   5.539  1.00 96.43           C
ATOM    594  HZ2 TRP A  56      18.606   7.260   6.458  1.00 96.43           H
ATOM    595  CZ3 TRP A  56      18.249   6.531   3.144  1.00 96.43           C
ATOM    596  HZ3 TRP A  56      18.174   7.048   2.187  1.00 96.43           H
ATOM    597  CH2 TRP A  56      18.393   7.306   4.288  1.00 96.43           C
ATOM    598  HH2 TRP A  56      18.427   8.393   4.213  1.00 96.43           H
ATOM    599  HN  TRP A  56      16.215   0.636   4.722  1.00 96.43           H
ATOM    600  N   LEU A  57      16.908  -0.137   1.782  1.00 96.21           N
ATOM    601  CA  LEU A  57      17.005  -0.905   0.552  1.00 96.21           C
ATOM    602  C   LEU A  57      15.768  -0.640  -0.308  1.00 96.21           C
ATOM    603  O   LEU A  57      15.885  -0.337  -1.494  1.00 96.21           O
ATOM    604  HA  LEU A  57      17.883  -0.549   0.013  1.00 96.21           H
ATOM    605  CB  LEU A  57      17.233  -2.386   0.861  1.00 96.21           C
ATOM    606 1HB  LEU A  57      18.143  -2.477   1.454  1.00 96.21           H
ATOM    607 2HB  LEU A  57      16.410  -2.737   1.485  1.00 96.21           H
ATOM    608  CG  LEU A  57      17.350  -3.314  -0.349  1.00 96.21           C
ATOM    609  HG  LEU A  57      16.491  -3.140  -0.997  1.00 96.21           H
ATOM    610  CD1 LEU A  57      18.604  -2.994  -1.166  1.00 96.21           C
ATOM    611 1HD1 LEU A  57      18.555  -1.964  -1.518  1.00 96.21           H
ATOM    612 2HD1 LEU A  57      19.487  -3.123  -0.540  1.00 96.21           H
ATOM    613 3HD1 LEU A  57      18.663  -3.668  -2.020  1.00 96.21           H
ATOM    614  CD2 LEU A  57      17.303  -4.782   0.078  1.00 96.21           C
ATOM    615 1HD2 LEU A  57      18.130  -4.989   0.758  1.00 96.21           H
ATOM    616 2HD2 LEU A  57      16.358  -4.984   0.583  1.00 96.21           H
ATOM    617 3HD2 LEU A  57      17.389  -5.420  -0.802  1.00 96.21           H
ATOM    618  HN  LEU A  57      16.881  -0.683   2.620  1.00 96.21           H
ATOM    619  N   VAL A  58      14.609  -0.763   0.324  1.00 96.20           N
ATOM    620  CA  VAL A  58      13.350  -0.603  -0.384  1.00 96.20           C
ATOM    621  C   VAL A  58      13.264   0.817  -0.947  1.00 96.20           C
ATOM    622  O   VAL A  58      12.835   1.012  -2.084  1.00 96.20           O
ATOM    623  HA  VAL A  58      13.346  -1.310  -1.213  1.00 96.20           H
ATOM    624  CB  VAL A  58      12.182  -0.950   0.542  1.00 96.20           C
ATOM    625  HB  VAL A  58      12.276  -0.343   1.442  1.00 96.20           H
ATOM    626  CG1 VAL A  58      10.843  -0.613  -0.116  1.00 96.20           C
ATOM    627 1HG1 VAL A  58      10.806   0.453  -0.340  1.00 96.20           H
ATOM    628 2HG1 VAL A  58      10.738  -1.182  -1.040  1.00 96.20           H
ATOM    629 3HG1 VAL A  58      10.030  -0.870   0.563  1.00 96.20           H
ATOM    630  CG2 VAL A  58      12.233  -2.421   0.960  1.00 96.20           C
ATOM    631 1HG2 VAL A  58      12.177  -3.053   0.074  1.00 96.20           H
ATOM    632 2HG2 VAL A  58      13.167  -2.617   1.487  1.00 96.20           H
ATOM    633 3HG2 VAL A  58      11.392  -2.641   1.617  1.00 96.20           H
ATOM    634  HN  VAL A  58      14.523  -0.968   1.299  1.00 96.20           H
ATOM    635  N   PHE A  59      13.679   1.771  -0.127  1.00 97.56           N
ATOM    636  CA  PHE A  59      13.668   3.166  -0.536  1.00 97.56           C
ATOM    637  C   PHE A  59      14.467   3.365  -1.825  1.00 97.56           C
ATOM    638  O   PHE A  59      13.960   3.930  -2.793  1.00 97.56           O
ATOM    639  HA  PHE A  59      12.629   3.445  -0.708  1.00 97.56           H
ATOM    640  CB  PHE A  59      14.329   3.966   0.589  1.00 97.56           C
ATOM    641 1HB  PHE A  59      13.704   3.906   1.480  1.00 97.56           H
ATOM    642 2HB  PHE A  59      15.284   3.503   0.837  1.00 97.56           H
ATOM    643  CG  PHE A  59      14.566   5.439   0.248  1.00 97.56           C
ATOM    644  CD1 PHE A  59      15.834   5.923   0.169  1.00 97.56           C
ATOM    645  HD1 PHE A  59      16.682   5.262   0.349  1.00 97.56           H
ATOM    646  CD2 PHE A  59      13.508   6.263   0.024  1.00 97.56           C
ATOM    647  HD2 PHE A  59      12.491   5.875   0.087  1.00 97.56           H
ATOM    648  CE1 PHE A  59      16.054   7.290  -0.147  1.00 97.56           C
ATOM    649  HE1 PHE A  59      17.070   7.678  -0.210  1.00 97.56           H
ATOM    650  CE2 PHE A  59      13.727   7.630  -0.292  1.00 97.56           C
ATOM    651  HE2 PHE A  59      12.880   8.291  -0.472  1.00 97.56           H
ATOM    652  CZ  PHE A  59      14.996   8.115  -0.371  1.00 97.56           C
ATOM    653  HZ  PHE A  59      15.164   9.164  -0.614  1.00 97.56           H
ATOM    654  HN  PHE A  59      14.017   1.605   0.799  1.00 97.56           H
ATOM    655  N   ILE A  60      15.704   2.891  -1.797  1.00 97.20           N
ATOM    656  CA  ILE A  60      16.630   3.150  -2.886  1.00 97.20           C
ATOM    657  C   ILE A  60      16.090   2.517  -4.170  1.00 97.20           C
ATOM    658  O   ILE A  60      15.983   3.185  -5.198  1.00 97.20           O
ATOM    659  HA  ILE A  60      16.676   4.230  -3.026  1.00 97.20           H
ATOM    660  CB  ILE A  60      18.039   2.681  -2.515  1.00 97.20           C
ATOM    661  HB  ILE A  60      17.970   1.663  -2.133  1.00 97.20           H
ATOM    662  CG1 ILE A  60      18.627   3.545  -1.397  1.00 97.20           C
ATOM    663 1HG1 ILE A  60      18.878   4.531  -1.788  1.00 97.20           H
ATOM    664 2HG1 ILE A  60      17.881   3.692  -0.616  1.00 97.20           H
ATOM    665  CG2 ILE A  60      18.946   2.642  -3.746  1.00 97.20           C
ATOM    666 1HG2 ILE A  60      18.531   1.953  -4.481  1.00 97.20           H
ATOM    667 2HG2 ILE A  60      19.012   3.640  -4.180  1.00 97.20           H
ATOM    668 3HG2 ILE A  60      19.941   2.306  -3.454  1.00 97.20           H
ATOM    669  CD1 ILE A  60      19.876   2.893  -0.800  1.00 97.20           C
ATOM    670 1HD1 ILE A  60      19.615   1.918  -0.388  1.00 97.20           H
ATOM    671 2HD1 ILE A  60      20.628   2.770  -1.579  1.00 97.20           H
ATOM    672 3HD1 ILE A  60      20.273   3.528  -0.008  1.00 97.20           H
ATOM    673  HN  ILE A  60      16.074   2.339  -1.049  1.00 97.20           H
ATOM    674  N   VAL A  61      15.765   1.236  -4.070  1.00 96.04           N
ATOM    675  CA  VAL A  61      15.364   0.472  -5.239  1.00 96.04           C
ATOM    676  C   VAL A  61      14.047   1.032  -5.781  1.00 96.04           C
ATOM    677  O   VAL A  61      13.878   1.167  -6.992  1.00 96.04           O
ATOM    678  HA  VAL A  61      16.138   0.599  -5.996  1.00 96.04           H
ATOM    679  CB  VAL A  61      15.283  -1.015  -4.889  1.00 96.04           C
ATOM    680  HB  VAL A  61      14.589  -1.126  -4.055  1.00 96.04           H
ATOM    681  CG1 VAL A  61      14.736  -1.826  -6.066  1.00 96.04           C
ATOM    682 1HG1 VAL A  61      13.737  -1.471  -6.319  1.00 96.04           H
ATOM    683 2HG1 VAL A  61      15.393  -1.705  -6.927  1.00 96.04           H
ATOM    684 3HG1 VAL A  61      14.689  -2.879  -5.790  1.00 96.04           H
ATOM    685  CG2 VAL A  61      16.645  -1.548  -4.441  1.00 96.04           C
ATOM    686 1HG2 VAL A  61      17.368  -1.418  -5.246  1.00 96.04           H
ATOM    687 2HG2 VAL A  61      16.978  -1.000  -3.560  1.00 96.04           H
ATOM    688 3HG2 VAL A  61      16.558  -2.607  -4.199  1.00 96.04           H
ATOM    689  HN  VAL A  61      15.773   0.723  -3.212  1.00 96.04           H
ATOM    690  N   GLY A  62      13.149   1.342  -4.858  1.00 96.84           N
ATOM    691  CA  GLY A  62      11.828   1.821  -5.231  1.00 96.84           C
ATOM    692  C   GLY A  62      11.909   3.204  -5.879  1.00 96.84           C
ATOM    693  O   GLY A  62      11.219   3.474  -6.862  1.00 96.84           O
ATOM    694 1HA  GLY A  62      11.364   1.117  -5.923  1.00 96.84           H
ATOM    695 2HA  GLY A  62      11.191   1.866  -4.348  1.00 96.84           H
ATOM    696  HN  GLY A  62      13.310   1.272  -3.874  1.00 96.84           H
ATOM    697  N   ALA A  63      12.757   4.044  -5.304  1.00 97.02           N
ATOM    698  CA  ALA A  63      12.894   5.411  -5.777  1.00 97.02           C
ATOM    699  C   ALA A  63      13.407   5.398  -7.218  1.00 97.02           C
ATOM    700  O   ALA A  63      12.877   6.102  -8.076  1.00 97.02           O
ATOM    701  HA  ALA A  63      11.906   5.870  -5.756  1.00 97.02           H
ATOM    702  CB  ALA A  63      13.818   6.186  -4.836  1.00 97.02           C
ATOM    703 1HB  ALA A  63      13.394   6.191  -3.832  1.00 97.02           H
ATOM    704 2HB  ALA A  63      14.798   5.709  -4.815  1.00 97.02           H
ATOM    705 3HB  ALA A  63      13.921   7.212  -5.192  1.00 97.02           H
ATOM    706  HN  ALA A  63      13.342   3.804  -4.529  1.00 97.02           H
ATOM    707  N   LEU A  64      14.433   4.589  -7.440  1.00 95.62           N
ATOM    708  CA  LEU A  64      15.036   4.490  -8.758  1.00 95.62           C
ATOM    709  C   LEU A  64      14.009   3.928  -9.744  1.00 95.62           C
ATOM    710  O   LEU A  64      13.844   4.456 -10.842  1.00 95.62           O
ATOM    711  HA  LEU A  64      15.301   5.499  -9.073  1.00 95.62           H
ATOM    712  CB  LEU A  64      16.333   3.681  -8.695  1.00 95.62           C
ATOM    713 1HB  LEU A  64      16.118   2.723  -8.222  1.00 95.62           H
ATOM    714 2HB  LEU A  64      16.656   3.468  -9.714  1.00 95.62           H
ATOM    715  CG  LEU A  64      17.497   4.336  -7.948  1.00 95.62           C
ATOM    716  HG  LEU A  64      17.155   4.598  -6.946  1.00 95.62           H
ATOM    717  CD1 LEU A  64      18.664   3.360  -7.786  1.00 95.62           C
ATOM    718 1HD1 LEU A  64      18.333   2.488  -7.222  1.00 95.62           H
ATOM    719 2HD1 LEU A  64      19.013   3.045  -8.769  1.00 95.62           H
ATOM    720 3HD1 LEU A  64      19.477   3.852  -7.252  1.00 95.62           H
ATOM    721  CD2 LEU A  64      17.926   5.635  -8.633  1.00 95.62           C
ATOM    722 1HD2 LEU A  64      18.243   5.419  -9.654  1.00 95.62           H
ATOM    723 2HD2 LEU A  64      17.087   6.330  -8.652  1.00 95.62           H
ATOM    724 3HD2 LEU A  64      18.754   6.080  -8.082  1.00 95.62           H
ATOM    725  HN  LEU A  64      14.850   4.010  -6.740  1.00 95.62           H
ATOM    726  N   GLY A  65      13.345   2.865  -9.315  1.00 94.37           N
ATOM    727  CA  GLY A  65      12.438   2.145 -10.192  1.00 94.37           C
ATOM    728  C   GLY A  65      11.292   3.047 -10.656  1.00 94.37           C
ATOM    729  O   GLY A  65      11.044   3.176 -11.854  1.00 94.37           O
ATOM    730 1HA  GLY A  65      12.984   1.771 -11.058  1.00 94.37           H
ATOM    731 2HA  GLY A  65      12.034   1.277  -9.671  1.00 94.37           H
ATOM    732  HN  GLY A  65      13.419   2.496  -8.388  1.00 94.37           H
ATOM    733  N   ASN A  66      10.624   3.648  -9.682  1.00 96.30           N
ATOM    734  CA  ASN A  66       9.408   4.394  -9.959  1.00 96.30           C
ATOM    735  C   ASN A  66       9.765   5.692 -10.686  1.00 96.30           C
ATOM    736  O   ASN A  66       8.994   6.178 -11.512  1.00 96.30           O
ATOM    737  HA  ASN A  66       8.797   3.729 -10.570  1.00 96.30           H
ATOM    738  CB  ASN A  66       8.681   4.762  -8.664  1.00 96.30           C
ATOM    739 1HB  ASN A  66       9.392   5.172  -7.948  1.00 96.30           H
ATOM    740 2HB  ASN A  66       7.945   5.541  -8.865  1.00 96.30           H
ATOM    741  CG  ASN A  66       7.985   3.540  -8.060  1.00 96.30           C
ATOM    742  OD1 ASN A  66       7.080   2.960  -8.636  1.00 96.30           O
ATOM    743  ND2 ASN A  66       8.458   3.184  -6.868  1.00 96.30           N
ATOM    744 1HD2 ASN A  66       9.203   3.703  -6.450  1.00 96.30           H
ATOM    745 2HD2 ASN A  66       8.068   2.396  -6.391  1.00 96.30           H
ATOM    746  HN  ASN A  66      10.899   3.631  -8.721  1.00 96.30           H
ATOM    747  N   SER A  67      10.935   6.216 -10.353  1.00 95.13           N
ATOM    748  CA  SER A  67      11.445   7.398 -11.027  1.00 95.13           C
ATOM    749  C   SER A  67      11.647   7.105 -12.515  1.00 95.13           C
ATOM    750  O   SER A  67      11.389   7.960 -13.361  1.00 95.13           O
ATOM    751  HA  SER A  67      10.681   8.162 -10.888  1.00 95.13           H
ATOM    752  CB  SER A  67      12.757   7.869 -10.397  1.00 95.13           C
ATOM    753 1HB  SER A  67      13.494   7.068 -10.453  1.00 95.13           H
ATOM    754 2HB  SER A  67      13.154   8.708 -10.969  1.00 95.13           H
ATOM    755  OG  SER A  67      12.585   8.261  -9.038  1.00 95.13           O
ATOM    756  HG  SER A  67      13.052   7.615  -8.434  1.00 95.13           H
ATOM    757  HN  SER A  67      11.530   5.848  -9.638  1.00 95.13           H
ATOM    758  N   LEU A  68      12.107   5.893 -12.790  1.00 92.62           N
ATOM    759  CA  LEU A  68      12.327   5.469 -14.163  1.00 92.62           C
ATOM    760  C   LEU A  68      10.985   5.406 -14.894  1.00 92.62           C
ATOM    761  O   LEU A  68      10.888   5.798 -16.056  1.00 92.62           O
ATOM    762  HA  LEU A  68      12.947   6.227 -14.643  1.00 92.62           H
ATOM    763  CB  LEU A  68      13.109   4.155 -14.199  1.00 92.62           C
ATOM    764 1HB  LEU A  68      14.036   4.291 -13.641  1.00 92.62           H
ATOM    765 2HB  LEU A  68      12.530   3.395 -13.674  1.00 92.62           H
ATOM    766  CG  LEU A  68      13.458   3.620 -15.589  1.00 92.62           C
ATOM    767  HG  LEU A  68      12.536   3.541 -16.165  1.00 92.62           H
ATOM    768  CD1 LEU A  68      14.376   4.589 -16.335  1.00 92.62           C
ATOM    769 1HD1 LEU A  68      13.876   5.551 -16.446  1.00 92.62           H
ATOM    770 2HD1 LEU A  68      15.299   4.723 -15.771  1.00 92.62           H
ATOM    771 3HD1 LEU A  68      14.609   4.185 -17.320  1.00 92.62           H
ATOM    772  CD2 LEU A  68      14.058   2.215 -15.501  1.00 92.62           C
ATOM    773 1HD2 LEU A  68      14.966   2.244 -14.900  1.00 92.62           H
ATOM    774 2HD2 LEU A  68      13.337   1.541 -15.038  1.00 92.62           H
ATOM    775 3HD2 LEU A  68      14.296   1.858 -16.503  1.00 92.62           H
ATOM    776  HN  LEU A  68      12.327   5.208 -12.096  1.00 92.62           H
ATOM    777  N   VAL A  69       9.983   4.910 -14.183  1.00 92.83           N
ATOM    778  CA  VAL A  69       8.659   4.757 -14.762  1.00 92.83           C
ATOM    779  C   VAL A  69       8.147   6.124 -15.222  1.00 92.83           C
ATOM    780  O   VAL A  69       7.633   6.257 -16.332  1.00 92.83           O
ATOM    781  HA  VAL A  69       8.753   4.107 -15.632  1.00 92.83           H
ATOM    782  CB  VAL A  69       7.725   4.076 -13.759  1.00 92.83           C
ATOM    783  HB  VAL A  69       7.749   4.651 -12.834  1.00 92.83           H
ATOM    784  CG1 VAL A  69       6.283   4.069 -14.271  1.00 92.83           C
ATOM    785 1HG1 VAL A  69       5.946   5.094 -14.421  1.00 92.83           H
ATOM    786 2HG1 VAL A  69       6.235   3.528 -15.216  1.00 92.83           H
ATOM    787 3HG1 VAL A  69       5.640   3.579 -13.539  1.00 92.83           H
ATOM    788  CG2 VAL A  69       8.201   2.657 -13.443  1.00 92.83           C
ATOM    789 1HG2 VAL A  69       8.220   2.067 -14.359  1.00 92.83           H
ATOM    790 2HG2 VAL A  69       9.204   2.697 -13.016  1.00 92.83           H
ATOM    791 3HG2 VAL A  69       7.520   2.196 -12.728  1.00 92.83           H
ATOM    792  HN  VAL A  69      10.064   4.615 -13.231  1.00 92.83           H
ATOM    793  N   ILE A  70       8.305   7.105 -14.346  1.00 93.79           N
ATOM    794  CA  ILE A  70       7.831   8.448 -14.633  1.00 93.79           C
ATOM    795  C   ILE A  70       8.586   9.003 -15.843  1.00 93.79           C
ATOM    796  O   ILE A  70       7.988   9.621 -16.722  1.00 93.79           O
ATOM    797  HA  ILE A  70       6.775   8.374 -14.889  1.00 93.79           H
ATOM    798  CB  ILE A  70       7.934   9.330 -13.387  1.00 93.79           C
ATOM    799  HB  ILE A  70       8.951   9.261 -13.002  1.00 93.79           H
ATOM    800  CG1 ILE A  70       6.999   8.830 -12.283  1.00 93.79           C
ATOM    801 1HG1 ILE A  70       5.964   8.909 -12.616  1.00 93.79           H
ATOM    802 2HG1 ILE A  70       7.192   7.776 -12.088  1.00 93.79           H
ATOM    803  CG2 ILE A  70       7.680  10.799 -13.732  1.00 93.79           C
ATOM    804 1HG2 ILE A  70       8.419  11.134 -14.459  1.00 93.79           H
ATOM    805 2HG2 ILE A  70       6.680  10.905 -14.154  1.00 93.79           H
ATOM    806 3HG2 ILE A  70       7.758  11.403 -12.828  1.00 93.79           H
ATOM    807  CD1 ILE A  70       7.190   9.636 -10.997  1.00 93.79           C
ATOM    808 1HD1 ILE A  70       8.220   9.535 -10.654  1.00 93.79           H
ATOM    809 2HD1 ILE A  70       6.973  10.686 -11.190  1.00 93.79           H
ATOM    810 3HD1 ILE A  70       6.514   9.260 -10.229  1.00 93.79           H
ATOM    811  HN  ILE A  70       8.747   6.994 -13.456  1.00 93.79           H
ATOM    812  N   LEU A  71       9.889   8.762 -15.849  1.00 91.18           N
ATOM    813  CA  LEU A  71      10.745   9.302 -16.891  1.00 91.18           C
ATOM    814  C   LEU A  71      10.344   8.698 -18.238  1.00 91.18           C
ATOM    815  O   LEU A  71      10.268   9.405 -19.242  1.00 91.18           O
ATOM    816  HA  LEU A  71      10.573  10.378 -16.930  1.00 91.18           H
ATOM    817  CB  LEU A  71      12.218   9.092 -16.537  1.00 91.18           C
ATOM    818 1HB  LEU A  71      12.390   9.484 -15.534  1.00 91.18           H
ATOM    819 2HB  LEU A  71      12.413   8.020 -16.497  1.00 91.18           H
ATOM    820  CG  LEU A  71      13.234   9.731 -17.485  1.00 91.18           C
ATOM    821  HG  LEU A  71      12.794  10.641 -17.894  1.00 91.18           H
ATOM    822  CD1 LEU A  71      14.503  10.140 -16.735  1.00 91.18           C
ATOM    823 1HD1 LEU A  71      14.250  10.861 -15.957  1.00 91.18           H
ATOM    824 2HD1 LEU A  71      14.956   9.259 -16.280  1.00 91.18           H
ATOM    825 3HD1 LEU A  71      15.208  10.592 -17.433  1.00 91.18           H
ATOM    826  CD2 LEU A  71      13.539   8.807 -18.666  1.00 91.18           C
ATOM    827 1HD2 LEU A  71      13.950   7.868 -18.296  1.00 91.18           H
ATOM    828 2HD2 LEU A  71      12.621   8.610 -19.219  1.00 91.18           H
ATOM    829 3HD2 LEU A  71      14.264   9.286 -19.325  1.00 91.18           H
ATOM    830  HN  LEU A  71      10.359   8.210 -15.160  1.00 91.18           H
ATOM    831  N   VAL A  72      10.098   7.396 -18.217  1.00 89.43           N
ATOM    832  CA  VAL A  72       9.729   6.684 -19.429  1.00 89.43           C
ATOM    833  C   VAL A  72       8.422   7.261 -19.977  1.00 89.43           C
ATOM    834  O   VAL A  72       8.296   7.490 -21.178  1.00 89.43           O
ATOM    835  HA  VAL A  72      10.520   6.850 -20.161  1.00 89.43           H
ATOM    836  CB  VAL A  72       9.649   5.182 -19.150  1.00 89.43           C
ATOM    837  HB  VAL A  72       8.987   5.035 -18.297  1.00 89.43           H
ATOM    838  CG1 VAL A  72       9.052   4.434 -20.344  1.00 89.43           C
ATOM    839 1HG1 VAL A  72       8.047   4.807 -20.540  1.00 89.43           H
ATOM    840 2HG1 VAL A  72       9.677   4.593 -21.222  1.00 89.43           H
ATOM    841 3HG1 VAL A  72       9.007   3.369 -20.118  1.00 89.43           H
ATOM    842  CG2 VAL A  72      11.023   4.619 -18.781  1.00 89.43           C
ATOM    843 1HG2 VAL A  72      11.717   4.785 -19.606  1.00 89.43           H
ATOM    844 2HG2 VAL A  72      11.394   5.121 -17.888  1.00 89.43           H
ATOM    845 3HG2 VAL A  72      10.938   3.550 -18.588  1.00 89.43           H
ATOM    846  HN  VAL A  72      10.147   6.831 -17.394  1.00 89.43           H
ATOM    847  N   TYR A  73       7.483   7.480 -19.068  1.00 89.41           N
ATOM    848  CA  TYR A  73       6.193   8.033 -19.444  1.00 89.41           C
ATOM    849  C   TYR A  73       6.356   9.404 -20.104  1.00 89.41           C
ATOM    850  O   TYR A  73       5.667   9.715 -21.074  1.00 89.41           O
ATOM    851  HA  TYR A  73       5.727   7.349 -20.153  1.00 89.41           H
ATOM    852  CB  TYR A  73       5.409   8.199 -18.140  1.00 89.41           C
ATOM    853 1HB  TYR A  73       5.338   7.230 -17.645  1.00 89.41           H
ATOM    854 2HB  TYR A  73       5.967   8.857 -17.474  1.00 89.41           H
ATOM    855  CG  TYR A  73       4.000   8.763 -18.329  1.00 89.41           C
ATOM    856  CD1 TYR A  73       3.801  10.128 -18.358  1.00 89.41           C
ATOM    857  HD1 TYR A  73       4.649  10.805 -18.247  1.00 89.41           H
ATOM    858  CD2 TYR A  73       2.927   7.906 -18.470  1.00 89.41           C
ATOM    859  HD2 TYR A  73       3.084   6.828 -18.447  1.00 89.41           H
ATOM    860  CE1 TYR A  73       2.475  10.659 -18.535  1.00 89.41           C
ATOM    861  HE1 TYR A  73       2.304  11.736 -18.560  1.00 89.41           H
ATOM    862  CE2 TYR A  73       1.600   8.438 -18.648  1.00 89.41           C
ATOM    863  HE2 TYR A  73       0.744   7.772 -18.760  1.00 89.41           H
ATOM    864  CZ  TYR A  73       1.440   9.788 -18.672  1.00 89.41           C
ATOM    865  OH  TYR A  73       0.187  10.289 -18.839  1.00 89.41           O
ATOM    866  HH  TYR A  73      -0.456   9.548 -19.033  1.00 89.41           H
ATOM    867  HN  TYR A  73       7.592   7.285 -18.093  1.00 89.41           H
ATOM    868  N   TRP A  74       7.272  10.186 -19.552  1.00 88.19           N
ATOM    869  CA  TRP A  74       7.430  11.567 -19.975  1.00 88.19           C
ATOM    870  C   TRP A  74       7.913  11.565 -21.427  1.00 88.19           C
ATOM    871  O   TRP A  74       7.292  12.179 -22.293  1.00 88.19           O
ATOM    872  HA  TRP A  74       6.455  12.050 -19.908  1.00 88.19           H
ATOM    873  CB  TRP A  74       8.368  12.325 -19.034  1.00 88.19           C
ATOM    874 1HB  TRP A  74       8.114  12.073 -18.004  1.00 88.19           H
ATOM    875 2HB  TRP A  74       9.389  11.984 -19.203  1.00 88.19           H
ATOM    876  CG  TRP A  74       8.320  13.845 -19.198  1.00 88.19           C
ATOM    877  CD1 TRP A  74       9.077  14.613 -19.994  1.00 88.19           C
ATOM    878  HD1 TRP A  74       9.857  14.232 -20.653  1.00 88.19           H
ATOM    879  CD2 TRP A  74       7.434  14.756 -18.515  1.00 88.19           C
ATOM    880  NE1 TRP A  74       8.745  15.947 -19.874  1.00 88.19           N
ATOM    881  HE1 TRP A  74       9.168  16.709 -20.364  1.00 88.19           H
ATOM    882  CE2 TRP A  74       7.714  16.037 -18.946  1.00 88.19           C
ATOM    883  CE3 TRP A  74       6.428  14.507 -17.564  1.00 88.19           C
ATOM    884  HE3 TRP A  74       6.188  13.505 -17.208  1.00 88.19           H
ATOM    885  CZ2 TRP A  74       7.033  17.169 -18.480  1.00 88.19           C
ATOM    886  HZ2 TRP A  74       7.273  18.170 -18.837  1.00 88.19           H
ATOM    887  CZ3 TRP A  74       5.758  15.648 -17.109  1.00 88.19           C
ATOM    888  HZ3 TRP A  74       4.968  15.511 -16.370  1.00 88.19           H
ATOM    889  CH2 TRP A  74       6.028  16.944 -17.533  1.00 88.19           C
ATOM    890  HH2 TRP A  74       5.459  17.782 -17.129  1.00 88.19           H
ATOM    891  HN  TRP A  74       7.898   9.891 -18.830  1.00 88.19           H
ATOM    892  N   TYR A  75       9.018  10.867 -21.648  1.00 85.27           N
ATOM    893  CA  TYR A  75       9.734  10.980 -22.907  1.00 85.27           C
ATOM    894  C   TYR A  75       9.150  10.033 -23.957  1.00 85.27           C
ATOM    895  O   TYR A  75       9.552  10.065 -25.119  1.00 85.27           O
ATOM    896  HA  TYR A  75       9.636  12.007 -23.259  1.00 85.27           H
ATOM    897  CB  TYR A  75      11.177  10.565 -22.610  1.00 85.27           C
ATOM    898 1HB  TYR A  75      11.166   9.670 -21.988  1.00 85.27           H
ATOM    899 2HB  TYR A  75      11.667  10.297 -23.546  1.00 85.27           H
ATOM    900  CG  TYR A  75      12.003  11.645 -21.909  1.00 85.27           C
ATOM    901  CD1 TYR A  75      12.520  12.698 -22.635  1.00 85.27           C
ATOM    902  HD1 TYR A  75      12.340  12.761 -23.708  1.00 85.27           H
ATOM    903  CD2 TYR A  75      12.232  11.566 -20.550  1.00 85.27           C
ATOM    904  HD2 TYR A  75      11.823  10.734 -19.976  1.00 85.27           H
ATOM    905  CE1 TYR A  75      13.298  13.715 -21.975  1.00 85.27           C
ATOM    906  HE1 TYR A  75      13.712  14.552 -22.537  1.00 85.27           H
ATOM    907  CE2 TYR A  75      13.009  12.582 -19.890  1.00 85.27           C
ATOM    908  HE2 TYR A  75      13.197  12.532 -18.818  1.00 85.27           H
ATOM    909  CZ  TYR A  75      13.504  13.607 -20.635  1.00 85.27           C
ATOM    910  OH  TYR A  75      14.239  14.567 -20.012  1.00 85.27           O
ATOM    911  HH  TYR A  75      14.529  15.258 -20.674  1.00 85.27           H
ATOM    912  HN  TYR A  75       9.422  10.236 -20.987  1.00 85.27           H
ATOM    913  N   CYS A  76       8.210   9.213 -23.510  1.00 79.88           N
ATOM    914  CA  CYS A  76       7.543   8.282 -24.404  1.00 79.88           C
ATOM    915  C   CYS A  76       6.785   9.089 -25.460  1.00 79.88           C
ATOM    916  O   CYS A  76       5.855   9.825 -25.134  1.00 79.88           O
ATOM    917  HA  CYS A  76       8.323   7.677 -24.866  1.00 79.88           H
ATOM    918  CB  CYS A  76       6.619   7.329 -23.642  1.00 79.88           C
ATOM    919 1HB  CYS A  76       7.191   6.770 -22.902  1.00 79.88           H
ATOM    920 2HB  CYS A  76       5.865   7.899 -23.099  1.00 79.88           H
ATOM    921  SG  CYS A  76       5.810   6.175 -24.809  1.00 79.88           S
ATOM    922  HG  CYS A  76       6.927   5.572 -25.205  1.00 79.88           H
ATOM    923  HN  CYS A  76       7.905   9.178 -22.559  1.00 79.88           H
ATOM    924  N   THR A  77       7.211   8.925 -26.703  1.00 74.70           N
ATOM    925  CA  THR A  77       6.715   9.762 -27.782  1.00 74.70           C
ATOM    926  C   THR A  77       5.340   9.276 -28.245  1.00 74.70           C
ATOM    927  O   THR A  77       4.650   9.972 -28.989  1.00 74.70           O
ATOM    928  HA  THR A  77       6.583  10.774 -27.398  1.00 74.70           H
ATOM    929  CB  THR A  77       7.764   9.771 -28.895  1.00 74.70           C
ATOM    930  HB  THR A  77       7.459  10.425 -29.712  1.00 74.70           H
ATOM    931  OG1 THR A  77       7.920   8.396 -29.235  1.00 74.70           O
ATOM    932  HG1 THR A  77       8.367   8.312 -30.126  1.00 74.70           H
ATOM    933  CG2 THR A  77       9.147  10.190 -28.394  1.00 74.70           C
ATOM    934 1HG2 THR A  77       9.480   9.495 -27.624  1.00 74.70           H
ATOM    935 2HG2 THR A  77       9.092  11.196 -27.977  1.00 74.70           H
ATOM    936 3HG2 THR A  77       9.853  10.179 -29.224  1.00 74.70           H
ATOM    937  HN  THR A  77       7.881   8.235 -26.978  1.00 74.70           H
ATOM    938  N   ARG A  78       4.983   8.086 -27.787  1.00 76.51           N
ATOM    939  CA  ARG A  78       3.739   7.463 -28.208  1.00 76.51           C
ATOM    940  C   ARG A  78       2.562   8.046 -27.423  1.00 76.51           C
ATOM    941  O   ARG A  78       2.712   8.427 -26.264  1.00 76.51           O
ATOM    942  HA  ARG A  78       3.657   7.696 -29.270  1.00 76.51           H
ATOM    943  CB  ARG A  78       3.783   5.948 -27.998  1.00 76.51           C
ATOM    944 1HB  ARG A  78       3.073   5.465 -28.669  1.00 76.51           H
ATOM    945 2HB  ARG A  78       4.772   5.570 -28.255  1.00 76.51           H
ATOM    946  CG  ARG A  78       3.453   5.586 -26.549  1.00 76.51           C
ATOM    947 1HG  ARG A  78       4.016   6.228 -25.872  1.00 76.51           H
ATOM    948 2HG  ARG A  78       2.396   5.769 -26.356  1.00 76.51           H
ATOM    949  CD  ARG A  78       3.783   4.119 -26.262  1.00 76.51           C
ATOM    950 1HD  ARG A  78       3.010   3.475 -26.682  1.00 76.51           H
ATOM    951 2HD  ARG A  78       4.721   3.848 -26.746  1.00 76.51           H
ATOM    952  NE  ARG A  78       3.884   3.900 -24.802  1.00 76.51           N
ATOM    953  HE  ARG A  78       4.776   3.649 -24.427  1.00 76.51           H
ATOM    954  CZ  ARG A  78       2.855   4.016 -23.952  1.00 76.51           C
ATOM    955  NH1 ARG A  78       1.637   4.350 -24.399  1.00 76.51           N
ATOM    956 1HH1 ARG A  78       1.491   4.514 -25.375  1.00 76.51           H
ATOM    957 2HH1 ARG A  78       0.875   4.435 -23.758  1.00 76.51           H
ATOM    958  NH2 ARG A  78       3.063   3.793 -22.647  1.00 76.51           N
ATOM    959 1HH2 ARG A  78       2.306   3.876 -21.999  1.00 76.51           H
ATOM    960 2HH2 ARG A  78       3.975   3.545 -22.321  1.00 76.51           H
ATOM    961  HN  ARG A  78       5.526   7.550 -27.140  1.00 76.51           H
ATOM    962  N   VAL A  79       1.417   8.097 -28.088  1.00 80.44           N
ATOM    963  CA  VAL A  79       0.195   8.541 -27.440  1.00 80.44           C
ATOM    964  C   VAL A  79       0.010   7.774 -26.129  1.00 80.44           C
ATOM    965  O   VAL A  79       0.150   6.553 -26.095  1.00 80.44           O
ATOM    966  HA  VAL A  79       0.309   9.601 -27.213  1.00 80.44           H
ATOM    967  CB  VAL A  79      -0.990   8.387 -28.395  1.00 80.44           C
ATOM    968  HB  VAL A  79      -1.141   7.322 -28.573  1.00 80.44           H
ATOM    969  CG1 VAL A  79      -2.272   8.945 -27.774  1.00 80.44           C
ATOM    970 1HG1 VAL A  79      -2.493   8.406 -26.852  1.00 80.44           H
ATOM    971 2HG1 VAL A  79      -2.138  10.004 -27.552  1.00 80.44           H
ATOM    972 3HG1 VAL A  79      -3.099   8.822 -28.474  1.00 80.44           H
ATOM    973  CG2 VAL A  79      -0.699   9.052 -29.742  1.00 80.44           C
ATOM    974 1HG2 VAL A  79      -0.510  10.114 -29.589  1.00 80.44           H
ATOM    975 2HG2 VAL A  79       0.177   8.588 -30.194  1.00 80.44           H
ATOM    976 3HG2 VAL A  79      -1.558   8.927 -30.402  1.00 80.44           H
ATOM    977  HN  VAL A  79       1.317   7.842 -29.050  1.00 80.44           H
ATOM    978  N   LYS A  80      -0.302   8.523 -25.081  1.00 84.65           N
ATOM    979  CA  LYS A  80      -0.578   7.922 -23.788  1.00 84.65           C
ATOM    980  C   LYS A  80      -1.861   7.092 -23.879  1.00 84.65           C
ATOM    981  O   LYS A  80      -2.648   7.260 -24.809  1.00 84.65           O
ATOM    982  HA  LYS A  80       0.250   7.253 -23.554  1.00 84.65           H
ATOM    983  CB  LYS A  80      -0.616   8.994 -22.696  1.00 84.65           C
ATOM    984 1HB  LYS A  80      -1.538   9.570 -22.778  1.00 84.65           H
ATOM    985 2HB  LYS A  80      -0.624   8.519 -21.715  1.00 84.65           H
ATOM    986  CG  LYS A  80       0.589   9.930 -22.806  1.00 84.65           C
ATOM    987 1HG  LYS A  80       0.547  10.474 -23.750  1.00 84.65           H
ATOM    988 2HG  LYS A  80       0.550  10.673 -22.008  1.00 84.65           H
ATOM    989  CD  LYS A  80       1.901   9.149 -22.719  1.00 84.65           C
ATOM    990 1HD  LYS A  80       1.895   8.519 -21.829  1.00 84.65           H
ATOM    991 2HD  LYS A  80       1.990   8.484 -23.578  1.00 84.65           H
ATOM    992  CE  LYS A  80       3.101  10.096 -22.672  1.00 84.65           C
ATOM    993 1HE  LYS A  80       2.933  10.939 -23.342  1.00 84.65           H
ATOM    994 2HE  LYS A  80       3.211  10.504 -21.667  1.00 84.65           H
ATOM    995  NZ  LYS A  80       4.339   9.384 -23.062  1.00 84.65           N
ATOM    996 1HZ  LYS A  80       5.125  10.023 -23.017  1.00 84.65           H
ATOM    997 2HZ  LYS A  80       4.497   8.609 -22.427  1.00 84.65           H
ATOM    998 3HZ  LYS A  80       4.243   9.032 -24.008  1.00 84.65           H
ATOM    999  HN  LYS A  80      -0.367   9.521 -25.106  1.00 84.65           H
ATOM   1000  N   THR A  81      -2.030   6.214 -22.901  1.00 84.76           N
ATOM   1001  CA  THR A  81      -3.279   5.486 -22.758  1.00 84.76           C
ATOM   1002  C   THR A  81      -3.792   5.584 -21.320  1.00 84.76           C
ATOM   1003  O   THR A  81      -3.049   5.966 -20.417  1.00 84.76           O
ATOM   1004  HA  THR A  81      -4.027   5.956 -23.397  1.00 84.76           H
ATOM   1005  CB  THR A  81      -3.043   4.047 -23.222  1.00 84.76           C
ATOM   1006  HB  THR A  81      -3.976   3.484 -23.233  1.00 84.76           H
ATOM   1007  OG1 THR A  81      -2.040   3.557 -22.337  1.00 84.76           O
ATOM   1008  HG1 THR A  81      -1.166   4.006 -22.528  1.00 84.76           H
ATOM   1009  CG2 THR A  81      -2.389   3.977 -24.603  1.00 84.76           C
ATOM   1010 1HG2 THR A  81      -1.424   4.482 -24.574  1.00 84.76           H
ATOM   1011 2HG2 THR A  81      -3.033   4.464 -25.335  1.00 84.76           H
ATOM   1012 3HG2 THR A  81      -2.244   2.933 -24.884  1.00 84.76           H
ATOM   1013  HN  THR A  81      -1.334   5.998 -22.217  1.00 84.76           H
ATOM   1014  N   MET A  82      -5.058   5.233 -21.152  1.00 87.77           N
ATOM   1015  CA  MET A  82      -5.677   5.268 -19.837  1.00 87.77           C
ATOM   1016  C   MET A  82      -4.881   4.430 -18.835  1.00 87.77           C
ATOM   1017  O   MET A  82      -4.679   4.847 -17.695  1.00 87.77           O
ATOM   1018  HA  MET A  82      -5.666   6.316 -19.536  1.00 87.77           H
ATOM   1019  CB  MET A  82      -7.106   4.731 -19.931  1.00 87.77           C
ATOM   1020 1HB  MET A  82      -7.706   5.390 -20.558  1.00 87.77           H
ATOM   1021 2HB  MET A  82      -7.100   3.753 -20.411  1.00 87.77           H
ATOM   1022  CG  MET A  82      -7.742   4.620 -18.544  1.00 87.77           C
ATOM   1023 1HG  MET A  82      -7.353   3.744 -18.025  1.00 87.77           H
ATOM   1024 2HG  MET A  82      -7.477   5.490 -17.942  1.00 87.77           H
ATOM   1025  SD  MET A  82      -9.517   4.501 -18.693  1.00 87.77           S
ATOM   1026  CE  MET A  82      -9.988   4.732 -16.987  1.00 87.77           C
ATOM   1027 1HE  MET A  82      -9.541   3.947 -16.377  1.00 87.77           H
ATOM   1028 2HE  MET A  82      -9.637   5.704 -16.641  1.00 87.77           H
ATOM   1029 3HE  MET A  82     -11.073   4.686 -16.900  1.00 87.77           H
ATOM   1030  HN  MET A  82      -5.658   4.929 -21.893  1.00 87.77           H
ATOM   1031  N   THR A  83      -4.450   3.265 -19.295  1.00 85.38           N
ATOM   1032  CA  THR A  83      -3.587   2.416 -18.492  1.00 85.38           C
ATOM   1033  C   THR A  83      -2.337   3.184 -18.058  1.00 85.38           C
ATOM   1034  O   THR A  83      -1.929   3.109 -16.900  1.00 85.38           O
ATOM   1035  HA  THR A  83      -4.124   2.140 -17.585  1.00 85.38           H
ATOM   1036  CB  THR A  83      -3.275   1.157 -19.304  1.00 85.38           C
ATOM   1037  HB  THR A  83      -2.712   1.404 -20.205  1.00 85.38           H
ATOM   1038  OG1 THR A  83      -4.549   0.558 -19.520  1.00 85.38           O
ATOM   1039  HG1 THR A  83      -5.271   1.151 -19.164  1.00 85.38           H
ATOM   1040  CG2 THR A  83      -2.505   0.113 -18.493  1.00 85.38           C
ATOM   1041 1HG2 THR A  83      -3.097  -0.184 -17.628  1.00 85.38           H
ATOM   1042 2HG2 THR A  83      -1.559   0.539 -18.157  1.00 85.38           H
ATOM   1043 3HG2 THR A  83      -2.309  -0.759 -19.116  1.00 85.38           H
ATOM   1044  HN  THR A  83      -4.681   2.901 -20.197  1.00 85.38           H
ATOM   1045  N   ASP A  84      -1.765   3.907 -19.010  1.00 87.80           N
ATOM   1046  CA  ASP A  84      -0.508   4.596 -18.773  1.00 87.80           C
ATOM   1047  C   ASP A  84      -0.713   5.666 -17.698  1.00 87.80           C
ATOM   1048  O   ASP A  84       0.177   5.913 -16.886  1.00 87.80           O
ATOM   1049  HA  ASP A  84       0.190   3.819 -18.460  1.00 87.80           H
ATOM   1050  CB  ASP A  84      -0.013   5.290 -20.043  1.00 87.80           C
ATOM   1051 1HB  ASP A  84      -0.693   6.100 -20.308  1.00 87.80           H
ATOM   1052 2HB  ASP A  84       0.963   5.741 -19.859  1.00 87.80           H
ATOM   1053  CG  ASP A  84       0.089   4.300 -21.205  1.00 87.80           C
ATOM   1054  OD1 ASP A  84       0.809   3.294 -21.032  1.00 87.80           O
ATOM   1055  OD2 ASP A  84      -0.557   4.573 -22.241  1.00 87.80           O
ATOM   1056  HN  ASP A  84      -2.145   4.025 -19.927  1.00 87.80           H
ATOM   1057  N   MET A  85      -1.891   6.272 -17.729  1.00 91.76           N
ATOM   1058  CA  MET A  85      -2.225   7.305 -16.764  1.00 91.76           C
ATOM   1059  C   MET A  85      -2.233   6.745 -15.340  1.00 91.76           C
ATOM   1060  O   MET A  85      -1.709   7.371 -14.420  1.00 91.76           O
ATOM   1061  HA  MET A  85      -1.445   8.060 -16.860  1.00 91.76           H
ATOM   1062  CB  MET A  85      -3.603   7.884 -17.093  1.00 91.76           C
ATOM   1063 1HB  MET A  85      -3.632   8.192 -18.138  1.00 91.76           H
ATOM   1064 2HB  MET A  85      -4.364   7.114 -16.966  1.00 91.76           H
ATOM   1065  CG  MET A  85      -3.925   9.079 -16.193  1.00 91.76           C
ATOM   1066 1HG  MET A  85      -4.929   9.445 -16.406  1.00 91.76           H
ATOM   1067 2HG  MET A  85      -3.913   8.772 -15.148  1.00 91.76           H
ATOM   1068  SD  MET A  85      -2.733  10.381 -16.459  1.00 91.76           S
ATOM   1069  CE  MET A  85      -3.215  10.914 -18.093  1.00 91.76           C
ATOM   1070 1HE  MET A  85      -3.123  10.081 -18.789  1.00 91.76           H
ATOM   1071 2HE  MET A  85      -4.249  11.258 -18.072  1.00 91.76           H
ATOM   1072 3HE  MET A  85      -2.567  11.730 -18.415  1.00 91.76           H
ATOM   1073  HN  MET A  85      -2.608   6.067 -18.395  1.00 91.76           H
ATOM   1074  N   PHE A  86      -2.833   5.571 -15.204  1.00 92.92           N
ATOM   1075  CA  PHE A  86      -2.931   4.927 -13.905  1.00 92.92           C
ATOM   1076  C   PHE A  86      -1.561   4.437 -13.432  1.00 92.92           C
ATOM   1077  O   PHE A  86      -1.238   4.533 -12.249  1.00 92.92           O
ATOM   1078  HA  PHE A  86      -3.311   5.670 -13.203  1.00 92.92           H
ATOM   1079  CB  PHE A  86      -3.861   3.724 -14.071  1.00 92.92           C
ATOM   1080 1HB  PHE A  86      -3.463   3.075 -14.851  1.00 92.92           H
ATOM   1081 2HB  PHE A  86      -3.861   3.147 -13.146  1.00 92.92           H
ATOM   1082  CG  PHE A  86      -5.303   4.095 -14.423  1.00 92.92           C
ATOM   1083  CD1 PHE A  86      -5.882   5.187 -13.854  1.00 92.92           C
ATOM   1084  HD1 PHE A  86      -5.319   5.797 -13.148  1.00 92.92           H
ATOM   1085  CD2 PHE A  86      -6.005   3.334 -15.304  1.00 92.92           C
ATOM   1086  HD2 PHE A  86      -5.541   2.460 -15.760  1.00 92.92           H
ATOM   1087  CE1 PHE A  86      -7.220   5.531 -14.181  1.00 92.92           C
ATOM   1088  HE1 PHE A  86      -7.684   6.406 -13.725  1.00 92.92           H
ATOM   1089  CE2 PHE A  86      -7.343   3.679 -15.631  1.00 92.92           C
ATOM   1090  HE2 PHE A  86      -7.906   3.069 -16.337  1.00 92.92           H
ATOM   1091  CZ  PHE A  86      -7.923   4.770 -15.063  1.00 92.92           C
ATOM   1092  HZ  PHE A  86      -8.950   5.035 -15.313  1.00 92.92           H
ATOM   1093  HN  PHE A  86      -3.247   5.064 -15.959  1.00 92.92           H
ATOM   1094  N   LEU A  87      -0.792   3.922 -14.380  1.00 90.10           N
ATOM   1095  CA  LEU A  87       0.537   3.420 -14.075  1.00 90.10           C
ATOM   1096  C   LEU A  87       1.404   4.568 -13.556  1.00 90.10           C
ATOM   1097  O   LEU A  87       2.233   4.372 -12.669  1.00 90.10           O
ATOM   1098  HA  LEU A  87       0.432   2.679 -13.282  1.00 90.10           H
ATOM   1099  CB  LEU A  87       1.129   2.701 -15.290  1.00 90.10           C
ATOM   1100 1HB  LEU A  87       1.077   3.374 -16.146  1.00 90.10           H
ATOM   1101 2HB  LEU A  87       2.185   2.513 -15.096  1.00 90.10           H
ATOM   1102  CG  LEU A  87       0.466   1.377 -15.675  1.00 90.10           C
ATOM   1103  HG  LEU A  87      -0.592   1.565 -15.855  1.00 90.10           H
ATOM   1104  CD1 LEU A  87       1.055   0.828 -16.976  1.00 90.10           C
ATOM   1105 1HD1 LEU A  87       0.894   1.546 -17.780  1.00 90.10           H
ATOM   1106 2HD1 LEU A  87       2.124   0.659 -16.848  1.00 90.10           H
ATOM   1107 3HD1 LEU A  87       0.566  -0.114 -17.227  1.00 90.10           H
ATOM   1108  CD2 LEU A  87       0.557   0.365 -14.532  1.00 90.10           C
ATOM   1109 1HD2 LEU A  87       1.605   0.176 -14.297  1.00 90.10           H
ATOM   1110 2HD2 LEU A  87       0.054   0.765 -13.651  1.00 90.10           H
ATOM   1111 3HD2 LEU A  87       0.079  -0.567 -14.832  1.00 90.10           H
ATOM   1112  HN  LEU A  87      -1.064   3.845 -15.339  1.00 90.10           H
ATOM   1113  N   LEU A  88       1.184   5.741 -14.131  1.00 93.18           N
ATOM   1114  CA  LEU A  88       1.909   6.928 -13.712  1.00 93.18           C
ATOM   1115  C   LEU A  88       1.571   7.239 -12.253  1.00 93.18           C
ATOM   1116  O   LEU A  88       2.466   7.403 -11.426  1.00 93.18           O
ATOM   1117  HA  LEU A  88       2.973   6.701 -13.779  1.00 93.18           H
ATOM   1118  CB  LEU A  88       1.634   8.090 -14.669  1.00 93.18           C
ATOM   1119 1HB  LEU A  88       2.028   7.828 -15.650  1.00 93.18           H
ATOM   1120 2HB  LEU A  88       0.554   8.197 -14.777  1.00 93.18           H
ATOM   1121  CG  LEU A  88       2.214   9.446 -14.261  1.00 93.18           C
ATOM   1122  HG  LEU A  88       1.949   9.632 -13.220  1.00 93.18           H
ATOM   1123  CD1 LEU A  88       3.741   9.436 -14.345  1.00 93.18           C
ATOM   1124 1HD1 LEU A  88       4.137   8.672 -13.676  1.00 93.18           H
ATOM   1125 2HD1 LEU A  88       4.048   9.218 -15.368  1.00 93.18           H
ATOM   1126 3HD1 LEU A  88       4.127  10.412 -14.050  1.00 93.18           H
ATOM   1127  CD2 LEU A  88       1.601  10.576 -15.092  1.00 93.18           C
ATOM   1128 1HD2 LEU A  88       1.814  10.407 -16.147  1.00 93.18           H
ATOM   1129 2HD2 LEU A  88       0.523  10.596 -14.938  1.00 93.18           H
ATOM   1130 3HD2 LEU A  88       2.031  11.528 -14.782  1.00 93.18           H
ATOM   1131  HN  LEU A  88       0.525   5.887 -14.869  1.00 93.18           H
ATOM   1132  N   ASN A  89       0.276   7.310 -11.982  1.00 95.98           N
ATOM   1133  CA  ASN A  89      -0.192   7.709 -10.665  1.00 95.98           C
ATOM   1134  C   ASN A  89       0.233   6.658  -9.638  1.00 95.98           C
ATOM   1135  O   ASN A  89       0.451   6.978  -8.471  1.00 95.98           O
ATOM   1136  HA  ASN A  89       0.265   8.681 -10.481  1.00 95.98           H
ATOM   1137  CB  ASN A  89      -1.719   7.812 -10.631  1.00 95.98           C
ATOM   1138 1HB  ASN A  89      -2.155   6.998 -11.209  1.00 95.98           H
ATOM   1139 2HB  ASN A  89      -2.071   7.700  -9.606  1.00 95.98           H
ATOM   1140  CG  ASN A  89      -2.190   9.154 -11.194  1.00 95.98           C
ATOM   1141  OD1 ASN A  89      -2.420  10.113 -10.475  1.00 95.98           O
ATOM   1142  ND2 ASN A  89      -2.320   9.170 -12.518  1.00 95.98           N
ATOM   1143 1HD2 ASN A  89      -2.115   8.349 -13.050  1.00 95.98           H
ATOM   1144 2HD2 ASN A  89      -2.623  10.003 -12.981  1.00 95.98           H
ATOM   1145  HN  ASN A  89      -0.446   7.103 -12.642  1.00 95.98           H
ATOM   1146  N   LEU A  90       0.339   5.424 -10.110  1.00 93.31           N
ATOM   1147  CA  LEU A  90       0.772   4.331  -9.257  1.00 93.31           C
ATOM   1148  C   LEU A  90       2.209   4.586  -8.798  1.00 93.31           C
ATOM   1149  O   LEU A  90       2.521   4.450  -7.616  1.00 93.31           O
ATOM   1150  HA  LEU A  90       0.126   4.325  -8.379  1.00 93.31           H
ATOM   1151  CB  LEU A  90       0.583   2.989  -9.967  1.00 93.31           C
ATOM   1152 1HB  LEU A  90      -0.352   3.026 -10.527  1.00 93.31           H
ATOM   1153 2HB  LEU A  90       1.386   2.869 -10.694  1.00 93.31           H
ATOM   1154  CG  LEU A  90       0.558   1.752  -9.067  1.00 93.31           C
ATOM   1155  HG  LEU A  90       1.305   1.883  -8.285  1.00 93.31           H
ATOM   1156  CD1 LEU A  90      -0.799   1.604  -8.376  1.00 93.31           C
ATOM   1157 1HD1 LEU A  90      -0.993   2.485  -7.764  1.00 93.31           H
ATOM   1158 2HD1 LEU A  90      -1.582   1.505  -9.129  1.00 93.31           H
ATOM   1159 3HD1 LEU A  90      -0.790   0.717  -7.743  1.00 93.31           H
ATOM   1160  CD2 LEU A  90       0.941   0.495  -9.852  1.00 93.31           C
ATOM   1161 1HD2 LEU A  90       0.235   0.348 -10.669  1.00 93.31           H
ATOM   1162 2HD2 LEU A  90       1.946   0.613 -10.257  1.00 93.31           H
ATOM   1163 3HD2 LEU A  90       0.915  -0.369  -9.189  1.00 93.31           H
ATOM   1164  HN  LEU A  90       0.135   5.167 -11.055  1.00 93.31           H
ATOM   1165  N   ALA A  91       3.047   4.952  -9.758  1.00 95.63           N
ATOM   1166  CA  ALA A  91       4.455   5.172  -9.478  1.00 95.63           C
ATOM   1167  C   ALA A  91       4.603   6.373  -8.542  1.00 95.63           C
ATOM   1168  O   ALA A  91       5.489   6.394  -7.688  1.00 95.63           O
ATOM   1169  HA  ALA A  91       4.837   4.283  -8.977  1.00 95.63           H
ATOM   1170  CB  ALA A  91       5.214   5.362 -10.793  1.00 95.63           C
ATOM   1171 1HB  ALA A  91       5.101   4.470 -11.409  1.00 95.63           H
ATOM   1172 2HB  ALA A  91       4.810   6.224 -11.325  1.00 95.63           H
ATOM   1173 3HB  ALA A  91       6.270   5.527 -10.583  1.00 95.63           H
ATOM   1174  HN  ALA A  91       2.777   5.098 -10.710  1.00 95.63           H
ATOM   1175  N   ILE A  92       3.723   7.345  -8.733  1.00 96.75           N
ATOM   1176  CA  ILE A  92       3.741   8.544  -7.912  1.00 96.75           C
ATOM   1177  C   ILE A  92       3.366   8.178  -6.475  1.00 96.75           C
ATOM   1178  O   ILE A  92       4.002   8.636  -5.528  1.00 96.75           O
ATOM   1179  HA  ILE A  92       4.761   8.927  -7.916  1.00 96.75           H
ATOM   1180  CB  ILE A  92       2.849   9.625  -8.524  1.00 96.75           C
ATOM   1181  HB  ILE A  92       1.881   9.180  -8.755  1.00 96.75           H
ATOM   1182  CG1 ILE A  92       3.435  10.140  -9.841  1.00 96.75           C
ATOM   1183 1HG1 ILE A  92       4.339  10.715  -9.640  1.00 96.75           H
ATOM   1184 2HG1 ILE A  92       3.726   9.297 -10.467  1.00 96.75           H
ATOM   1185  CG2 ILE A  92       2.598  10.758  -7.527  1.00 96.75           C
ATOM   1186 1HG2 ILE A  92       2.105  10.359  -6.640  1.00 96.75           H
ATOM   1187 2HG2 ILE A  92       3.549  11.209  -7.243  1.00 96.75           H
ATOM   1188 3HG2 ILE A  92       1.961  11.513  -7.988  1.00 96.75           H
ATOM   1189  CD1 ILE A  92       2.424  11.012 -10.587  1.00 96.75           C
ATOM   1190 1HD1 ILE A  92       1.531  10.426 -10.808  1.00 96.75           H
ATOM   1191 2HD1 ILE A  92       2.154  11.867  -9.967  1.00 96.75           H
ATOM   1192 3HD1 ILE A  92       2.866  11.364 -11.519  1.00 96.75           H
ATOM   1193  HN  ILE A  92       3.009   7.322  -9.433  1.00 96.75           H
ATOM   1194  N   ALA A  93       2.333   7.355  -6.358  1.00 96.74           N
ATOM   1195  CA  ALA A  93       1.838   6.958  -5.051  1.00 96.74           C
ATOM   1196  C   ALA A  93       2.946   6.228  -4.290  1.00 96.74           C
ATOM   1197  O   ALA A  93       3.141   6.459  -3.097  1.00 96.74           O
ATOM   1198  HA  ALA A  93       1.571   7.864  -4.508  1.00 96.74           H
ATOM   1199  CB  ALA A  93       0.583   6.098  -5.221  1.00 96.74           C
ATOM   1200 1HB  ALA A  93      -0.183   6.672  -5.741  1.00 96.74           H
ATOM   1201 2HB  ALA A  93       0.828   5.209  -5.802  1.00 96.74           H
ATOM   1202 3HB  ALA A  93       0.212   5.800  -4.240  1.00 96.74           H
ATOM   1203  HN  ALA A  93       1.840   6.963  -7.134  1.00 96.74           H
ATOM   1204  N   ASP A  94       3.644   5.362  -5.010  1.00 96.43           N
ATOM   1205  CA  ASP A  94       4.713   4.581  -4.412  1.00 96.43           C
ATOM   1206  C   ASP A  94       5.816   5.523  -3.924  1.00 96.43           C
ATOM   1207  O   ASP A  94       6.314   5.376  -2.809  1.00 96.43           O
ATOM   1208  HA  ASP A  94       4.243   4.031  -3.596  1.00 96.43           H
ATOM   1209  CB  ASP A  94       5.328   3.619  -5.430  1.00 96.43           C
ATOM   1210 1HB  ASP A  94       5.456   4.128  -6.385  1.00 96.43           H
ATOM   1211 2HB  ASP A  94       6.320   3.315  -5.095  1.00 96.43           H
ATOM   1212  CG  ASP A  94       4.447   2.383  -5.618  1.00 96.43           C
ATOM   1213  OD1 ASP A  94       3.736   2.039  -4.649  1.00 96.43           O
ATOM   1214  OD2 ASP A  94       4.503   1.809  -6.728  1.00 96.43           O
ATOM   1215  HN  ASP A  94       3.489   5.192  -5.983  1.00 96.43           H
ATOM   1216  N   LEU A  95       6.165   6.468  -4.784  1.00 97.26           N
ATOM   1217  CA  LEU A  95       7.243   7.394  -4.481  1.00 97.26           C
ATOM   1218  C   LEU A  95       6.908   8.155  -3.196  1.00 97.26           C
ATOM   1219  O   LEU A  95       7.766   8.327  -2.331  1.00 97.26           O
ATOM   1220  HA  LEU A  95       8.142   6.804  -4.308  1.00 97.26           H
ATOM   1221  CB  LEU A  95       7.521   8.304  -5.679  1.00 97.26           C
ATOM   1222 1HB  LEU A  95       6.567   8.603  -6.112  1.00 97.26           H
ATOM   1223 2HB  LEU A  95       8.006   9.210  -5.317  1.00 97.26           H
ATOM   1224  CG  LEU A  95       8.387   7.704  -6.789  1.00 97.26           C
ATOM   1225  HG  LEU A  95       7.878   6.824  -7.182  1.00 97.26           H
ATOM   1226  CD1 LEU A  95       8.550   8.688  -7.949  1.00 97.26           C
ATOM   1227 1HD1 LEU A  95       7.570   8.928  -8.362  1.00 97.26           H
ATOM   1228 2HD1 LEU A  95       9.026   9.600  -7.589  1.00 97.26           H
ATOM   1229 3HD1 LEU A  95       9.170   8.236  -8.724  1.00 97.26           H
ATOM   1230  CD2 LEU A  95       9.737   7.237  -6.239  1.00 97.26           C
ATOM   1231 1HD2 LEU A  95      10.265   8.086  -5.804  1.00 97.26           H
ATOM   1232 2HD2 LEU A  95       9.575   6.479  -5.474  1.00 97.26           H
ATOM   1233 3HD2 LEU A  95      10.333   6.816  -7.049  1.00 97.26           H
ATOM   1234  HN  LEU A  95       5.727   6.606  -5.672  1.00 97.26           H
ATOM   1235  N   LEU A  96       5.660   8.592  -3.112  1.00 96.91           N
ATOM   1236  CA  LEU A  96       5.236   9.440  -2.012  1.00 96.91           C
ATOM   1237  C   LEU A  96       5.470   8.707  -0.689  1.00 96.91           C
ATOM   1238  O   LEU A  96       5.905   9.310   0.290  1.00 96.91           O
ATOM   1239  HA  LEU A  96       5.862  10.332  -2.027  1.00 96.91           H
ATOM   1240  CB  LEU A  96       3.790   9.898  -2.214  1.00 96.91           C
ATOM   1241 1HB  LEU A  96       3.188   9.028  -2.475  1.00 96.91           H
ATOM   1242 2HB  LEU A  96       3.412  10.273  -1.263  1.00 96.91           H
ATOM   1243  CG  LEU A  96       3.570  10.974  -3.280  1.00 96.91           C
ATOM   1244  HG  LEU A  96       3.866  10.564  -4.245  1.00 96.91           H
ATOM   1245  CD1 LEU A  96       2.091  11.350  -3.382  1.00 96.91           C
ATOM   1246 1HD1 LEU A  96       1.510  10.468  -3.651  1.00 96.91           H
ATOM   1247 2HD1 LEU A  96       1.746  11.733  -2.422  1.00 96.91           H
ATOM   1248 3HD1 LEU A  96       1.963  12.116  -4.146  1.00 96.91           H
ATOM   1249  CD2 LEU A  96       4.455  12.194  -3.017  1.00 96.91           C
ATOM   1250 1HD2 LEU A  96       4.213  12.615  -2.041  1.00 96.91           H
ATOM   1251 2HD2 LEU A  96       5.503  11.894  -3.034  1.00 96.91           H
ATOM   1252 3HD2 LEU A  96       4.279  12.944  -3.789  1.00 96.91           H
ATOM   1253  HN  LEU A  96       4.946   8.375  -3.778  1.00 96.91           H
ATOM   1254  N   PHE A  97       5.170   7.417  -0.704  1.00 97.24           N
ATOM   1255  CA  PHE A  97       5.329   6.598   0.486  1.00 97.24           C
ATOM   1256  C   PHE A  97       6.807   6.318   0.765  1.00 97.24           C
ATOM   1257  O   PHE A  97       7.261   6.437   1.902  1.00 97.24           O
ATOM   1258  HA  PHE A  97       4.902   7.154   1.321  1.00 97.24           H
ATOM   1259  CB  PHE A  97       4.614   5.273   0.216  1.00 97.24           C
ATOM   1260 1HB  PHE A  97       3.539   5.452   0.182  1.00 97.24           H
ATOM   1261 2HB  PHE A  97       4.907   4.907  -0.768  1.00 97.24           H
ATOM   1262  CG  PHE A  97       4.903   4.187   1.254  1.00 97.24           C
ATOM   1263  CD1 PHE A  97       5.485   3.018   0.873  1.00 97.24           C
ATOM   1264  HD1 PHE A  97       5.745   2.856  -0.173  1.00 97.24           H
ATOM   1265  CD2 PHE A  97       4.577   4.390   2.559  1.00 97.24           C
ATOM   1266  HD2 PHE A  97       4.111   5.326   2.865  1.00 97.24           H
ATOM   1267  CE1 PHE A  97       5.753   2.011   1.836  1.00 97.24           C
ATOM   1268  HE1 PHE A  97       6.219   1.074   1.530  1.00 97.24           H
ATOM   1269  CE2 PHE A  97       4.846   3.382   3.523  1.00 97.24           C
ATOM   1270  HE2 PHE A  97       4.585   3.545   4.569  1.00 97.24           H
ATOM   1271  CZ  PHE A  97       5.428   2.214   3.141  1.00 97.24           C
ATOM   1272  HZ  PHE A  97       5.634   1.440   3.881  1.00 97.24           H
ATOM   1273  HN  PHE A  97       4.824   6.932  -1.507  1.00 97.24           H
ATOM   1274  N   LEU A  98       7.517   5.953  -0.292  1.00 97.24           N
ATOM   1275  CA  LEU A  98       8.896   5.515  -0.153  1.00 97.24           C
ATOM   1276  C   LEU A  98       9.700   6.598   0.569  1.00 97.24           C
ATOM   1277  O   LEU A  98      10.579   6.292   1.372  1.00 97.24           O
ATOM   1278  HA  LEU A  98       8.892   4.617   0.466  1.00 97.24           H
ATOM   1279  CB  LEU A  98       9.474   5.124  -1.514  1.00 97.24           C
ATOM   1280 1HB  LEU A  98       9.253   5.922  -2.223  1.00 97.24           H
ATOM   1281 2HB  LEU A  98      10.559   5.070  -1.424  1.00 97.24           H
ATOM   1282  CG  LEU A  98       8.972   3.804  -2.102  1.00 97.24           C
ATOM   1283  HG  LEU A  98       7.891   3.760  -1.971  1.00 97.24           H
ATOM   1284  CD1 LEU A  98       9.248   3.733  -3.605  1.00 97.24           C
ATOM   1285 1HD1 LEU A  98       8.738   4.555  -4.107  1.00 97.24           H
ATOM   1286 2HD1 LEU A  98      10.321   3.809  -3.782  1.00 97.24           H
ATOM   1287 3HD1 LEU A  98       8.881   2.785  -3.998  1.00 97.24           H
ATOM   1288  CD2 LEU A  98       9.567   2.609  -1.354  1.00 97.24           C
ATOM   1289 1HD2 LEU A  98      10.653   2.636  -1.432  1.00 97.24           H
ATOM   1290 2HD2 LEU A  98       9.276   2.657  -0.304  1.00 97.24           H
ATOM   1291 3HD2 LEU A  98       9.193   1.683  -1.792  1.00 97.24           H
ATOM   1292  HN  LEU A  98       7.166   5.952  -1.228  1.00 97.24           H
ATOM   1293  N   VAL A  99       9.369   7.843   0.257  1.00 96.74           N
ATOM   1294  CA  VAL A  99      10.088   8.972   0.821  1.00 96.74           C
ATOM   1295  C   VAL A  99       9.917   8.972   2.341  1.00 96.74           C
ATOM   1296  O   VAL A  99      10.674   9.629   3.055  1.00 96.74           O
ATOM   1297  HA  VAL A  99      11.144   8.840   0.587  1.00 96.74           H
ATOM   1298  CB  VAL A  99       9.616  10.272   0.167  1.00 96.74           C
ATOM   1299  HB  VAL A  99       8.527  10.292   0.207  1.00 96.74           H
ATOM   1300  CG1 VAL A  99      10.138  11.491   0.931  1.00 96.74           C
ATOM   1301 1HG1 VAL A  99       9.769  11.462   1.956  1.00 96.74           H
ATOM   1302 2HG1 VAL A  99      11.227  11.478   0.936  1.00 96.74           H
ATOM   1303 3HG1 VAL A  99       9.788  12.402   0.445  1.00 96.74           H
ATOM   1304  CG2 VAL A  99      10.033  10.328  -1.304  1.00 96.74           C
ATOM   1305 1HG2 VAL A  99      11.119  10.275  -1.377  1.00 96.74           H
ATOM   1306 2HG2 VAL A  99       9.591   9.488  -1.839  1.00 96.74           H
ATOM   1307 3HG2 VAL A  99       9.685  11.263  -1.745  1.00 96.74           H
ATOM   1308  HN  VAL A  99       8.626   8.084  -0.368  1.00 96.74           H
ATOM   1309  N   THR A 100       8.918   8.227   2.793  1.00 95.99           N
ATOM   1310  CA  THR A 100       8.619   8.159   4.213  1.00 95.99           C
ATOM   1311  C   THR A 100       9.461   7.072   4.884  1.00 95.99           C
ATOM   1312  O   THR A 100       9.621   7.070   6.103  1.00 95.99           O
ATOM   1313  HA  THR A 100       8.898   9.108   4.670  1.00 95.99           H
ATOM   1314  CB  THR A 100       7.112   7.941   4.368  1.00 95.99           C
ATOM   1315  HB  THR A 100       6.788   8.170   5.383  1.00 95.99           H
ATOM   1316  OG1 THR A 100       6.910   6.595   3.946  1.00 95.99           O
ATOM   1317  HG1 THR A 100       6.841   6.556   2.949  1.00 95.99           H
ATOM   1318  CG2 THR A 100       6.296   8.770   3.374  1.00 95.99           C
ATOM   1319 1HG2 THR A 100       6.572   8.493   2.357  1.00 95.99           H
ATOM   1320 2HG2 THR A 100       6.500   9.829   3.530  1.00 95.99           H
ATOM   1321 3HG2 THR A 100       5.234   8.578   3.527  1.00 95.99           H
ATOM   1322  HN  THR A 100       8.321   7.679   2.208  1.00 95.99           H
ATOM   1323  N   LEU A 101       9.978   6.174   4.058  1.00 95.90           N
ATOM   1324  CA  LEU A 101      10.647   4.988   4.565  1.00 95.90           C
ATOM   1325  C   LEU A 101      11.885   5.407   5.361  1.00 95.90           C
ATOM   1326  O   LEU A 101      12.192   4.814   6.394  1.00 95.90           O
ATOM   1327  HA  LEU A 101       9.955   4.487   5.241  1.00 95.90           H
ATOM   1328  CB  LEU A 101      10.950   4.015   3.424  1.00 95.90           C
ATOM   1329 1HB  LEU A 101      11.448   4.566   2.626  1.00 95.90           H
ATOM   1330 2HB  LEU A 101      11.658   3.270   3.787  1.00 95.90           H
ATOM   1331  CG  LEU A 101       9.745   3.285   2.827  1.00 95.90           C
ATOM   1332  HG  LEU A 101       9.126   4.016   2.307  1.00 95.90           H
ATOM   1333  CD1 LEU A 101      10.189   2.251   1.790  1.00 95.90           C
ATOM   1334 1HD1 LEU A 101      10.729   2.751   0.986  1.00 95.90           H
ATOM   1335 2HD1 LEU A 101      10.842   1.518   2.265  1.00 95.90           H
ATOM   1336 3HD1 LEU A 101       9.313   1.747   1.382  1.00 95.90           H
ATOM   1337  CD2 LEU A 101       8.882   2.662   3.926  1.00 95.90           C
ATOM   1338 1HD2 LEU A 101       9.478   1.947   4.493  1.00 95.90           H
ATOM   1339 2HD2 LEU A 101       8.521   3.445   4.592  1.00 95.90           H
ATOM   1340 3HD2 LEU A 101       8.033   2.149   3.474  1.00 95.90           H
ATOM   1341  HN  LEU A 101       9.946   6.248   3.061  1.00 95.90           H
ATOM   1342  N   PRO A 102      12.613   6.432   4.899  1.00 95.46           N
ATOM   1343  CA  PRO A 102      13.796   6.904   5.623  1.00 95.46           C
ATOM   1344  C   PRO A 102      13.493   7.217   7.079  1.00 95.46           C
ATOM   1345  O   PRO A 102      14.300   6.925   7.961  1.00 95.46           O
ATOM   1346  HA  PRO A 102      14.555   6.123   5.651  1.00 95.46           H
ATOM   1347  CB  PRO A 102      14.218   8.155   4.850  1.00 95.46           C
ATOM   1348 1HB  PRO A 102      13.766   9.056   5.266  1.00 95.46           H
ATOM   1349 2HB  PRO A 102      15.298   8.300   4.879  1.00 95.46           H
ATOM   1350  CG  PRO A 102      13.725   7.879   3.435  1.00 95.46           C
ATOM   1351 1HG  PRO A 102      13.630   8.796   2.853  1.00 95.46           H
ATOM   1352 2HG  PRO A 102      14.412   7.237   2.885  1.00 95.46           H
ATOM   1353  CD  PRO A 102      12.381   7.210   3.668  1.00 95.46           C
ATOM   1354 1HD  PRO A 102      11.582   7.940   3.802  1.00 95.46           H
ATOM   1355 2HD  PRO A 102      12.092   6.577   2.829  1.00 95.46           H
ATOM   1356  N   PHE A 103      12.327   7.807   7.295  1.00 94.56           N
ATOM   1357  CA  PHE A 103      11.927   8.208   8.633  1.00 94.56           C
ATOM   1358  C   PHE A 103      11.586   6.988   9.492  1.00 94.56           C
ATOM   1359  O   PHE A 103      11.893   6.958  10.683  1.00 94.56           O
ATOM   1360  HA  PHE A 103      12.769   8.739   9.077  1.00 94.56           H
ATOM   1361  CB  PHE A 103      10.677   9.078   8.485  1.00 94.56           C
ATOM   1362 1HB  PHE A 103       9.915   8.513   7.948  1.00 94.56           H
ATOM   1363 2HB  PHE A 103      10.276   9.292   9.475  1.00 94.56           H
ATOM   1364  CG  PHE A 103      10.921  10.399   7.753  1.00 94.56           C
ATOM   1365  CD1 PHE A 103      11.303  11.502   8.451  1.00 94.56           C
ATOM   1366  HD1 PHE A 103      11.434  11.445   9.531  1.00 94.56           H
ATOM   1367  CD2 PHE A 103      10.757  10.470   6.405  1.00 94.56           C
ATOM   1368  HD2 PHE A 103      10.452   9.586   5.846  1.00 94.56           H
ATOM   1369  CE1 PHE A 103      11.529  12.729   7.772  1.00 94.56           C
ATOM   1370  HE1 PHE A 103      11.835  13.613   8.331  1.00 94.56           H
ATOM   1371  CE2 PHE A 103      10.984  11.696   5.726  1.00 94.56           C
ATOM   1372  HE2 PHE A 103      10.853  11.754   4.645  1.00 94.56           H
ATOM   1373  CZ  PHE A 103      11.366  12.800   6.424  1.00 94.56           C
ATOM   1374  HZ  PHE A 103      11.540  13.741   5.902  1.00 94.56           H
ATOM   1375  HN  PHE A 103      11.662   8.012   6.576  1.00 94.56           H
ATOM   1376  N   TRP A 104      10.956   6.013   8.854  1.00 92.15           N
ATOM   1377  CA  TRP A 104      10.640   4.763   9.524  1.00 92.15           C
ATOM   1378  C   TRP A 104      11.951   4.145  10.015  1.00 92.15           C
ATOM   1379  O   TRP A 104      12.022   3.641  11.135  1.00 92.15           O
ATOM   1380  HA  TRP A 104       9.995   4.993  10.372  1.00 92.15           H
ATOM   1381  CB  TRP A 104       9.849   3.832   8.602  1.00 92.15           C
ATOM   1382 1HB  TRP A 104      10.344   3.791   7.632  1.00 92.15           H
ATOM   1383 2HB  TRP A 104       9.872   2.823   9.015  1.00 92.15           H
ATOM   1384  CG  TRP A 104       8.391   4.250   8.398  1.00 92.15           C
ATOM   1385  CD1 TRP A 104       7.835   4.795   7.307  1.00 92.15           C
ATOM   1386  HD1 TRP A 104       8.377   5.018   6.388  1.00 92.15           H
ATOM   1387  CD2 TRP A 104       7.321   4.135   9.358  1.00 92.15           C
ATOM   1388  NE1 TRP A 104       6.490   5.038   7.494  1.00 92.15           N
ATOM   1389  HE1 TRP A 104       5.862   5.439   6.826  1.00 92.15           H
ATOM   1390  CE2 TRP A 104       6.167   4.624   8.781  1.00 92.15           C
ATOM   1391  CE3 TRP A 104       7.327   3.633  10.672  1.00 92.15           C
ATOM   1392  HE3 TRP A 104       8.225   3.242  11.150  1.00 92.15           H
ATOM   1393  CZ2 TRP A 104       4.934   4.660   9.443  1.00 92.15           C
ATOM   1394  HZ2 TRP A 104       4.036   5.052   8.965  1.00 92.15           H
ATOM   1395  CZ3 TRP A 104       6.087   3.677  11.320  1.00 92.15           C
ATOM   1396  HZ3 TRP A 104       6.036   3.300  12.342  1.00 92.15           H
ATOM   1397  CH2 TRP A 104       4.916   4.166  10.753  1.00 92.15           C
ATOM   1398  HH2 TRP A 104       3.988   4.165  11.325  1.00 92.15           H
ATOM   1399  HN  TRP A 104      10.664   6.066   7.899  1.00 92.15           H
ATOM   1400  N   ALA A 105      12.956   4.205   9.154  1.00 93.96           N
ATOM   1401  CA  ALA A 105      14.221   3.547   9.433  1.00 93.96           C
ATOM   1402  C   ALA A 105      14.861   4.186  10.667  1.00 93.96           C
ATOM   1403  O   ALA A 105      15.307   3.484  11.573  1.00 93.96           O
ATOM   1404  HA  ALA A 105      14.010   2.499   9.645  1.00 93.96           H
ATOM   1405  CB  ALA A 105      15.122   3.629   8.199  1.00 93.96           C
ATOM   1406 1HB  ALA A 105      14.634   3.135   7.359  1.00 93.96           H
ATOM   1407 2HB  ALA A 105      15.304   4.675   7.951  1.00 93.96           H
ATOM   1408 3HB  ALA A 105      16.071   3.135   8.409  1.00 93.96           H
ATOM   1409  HN  ALA A 105      12.915   4.690   8.281  1.00 93.96           H
ATOM   1410  N   ILE A 106      14.887   5.511  10.662  1.00 93.13           N
ATOM   1411  CA  ILE A 106      15.516   6.251  11.742  1.00 93.13           C
ATOM   1412  C   ILE A 106      14.788   5.949  13.053  1.00 93.13           C
ATOM   1413  O   ILE A 106      15.422   5.746  14.087  1.00 93.13           O
ATOM   1414  HA  ILE A 106      16.543   5.895  11.828  1.00 93.13           H
ATOM   1415  CB  ILE A 106      15.581   7.742  11.404  1.00 93.13           C
ATOM   1416  HB  ILE A 106      14.601   8.052  11.042  1.00 93.13           H
ATOM   1417  CG1 ILE A 106      16.583   8.005  10.278  1.00 93.13           C
ATOM   1418 1HG1 ILE A 106      17.599   7.890  10.656  1.00 93.13           H
ATOM   1419 2HG1 ILE A 106      16.451   7.265   9.488  1.00 93.13           H
ATOM   1420  CG2 ILE A 106      15.887   8.574  12.650  1.00 93.13           C
ATOM   1421 1HG2 ILE A 106      15.105   8.418  13.393  1.00 93.13           H
ATOM   1422 2HG2 ILE A 106      16.848   8.268  13.065  1.00 93.13           H
ATOM   1423 3HG2 ILE A 106      15.927   9.630  12.381  1.00 93.13           H
ATOM   1424  CD1 ILE A 106      16.403   9.411   9.702  1.00 93.13           C
ATOM   1425 1HD1 ILE A 106      15.394   9.514   9.303  1.00 93.13           H
ATOM   1426 2HD1 ILE A 106      16.559  10.149  10.489  1.00 93.13           H
ATOM   1427 3HD1 ILE A 106      17.127   9.572   8.904  1.00 93.13           H
ATOM   1428  HN  ILE A 106      14.489   6.075   9.939  1.00 93.13           H
ATOM   1429  N   ALA A 107      13.466   5.929  12.968  1.00 91.17           N
ATOM   1430  CA  ALA A 107      12.642   5.731  14.148  1.00 91.17           C
ATOM   1431  C   ALA A 107      12.891   4.329  14.708  1.00 91.17           C
ATOM   1432  O   ALA A 107      12.841   4.123  15.920  1.00 91.17           O
ATOM   1433  HA  ALA A 107      12.944   6.468  14.892  1.00 91.17           H
ATOM   1434  CB  ALA A 107      11.173   5.964  13.791  1.00 91.17           C
ATOM   1435 1HB  ALA A 107      11.045   6.983  13.426  1.00 91.17           H
ATOM   1436 2HB  ALA A 107      10.871   5.260  13.015  1.00 91.17           H
ATOM   1437 3HB  ALA A 107      10.555   5.815  14.677  1.00 91.17           H
ATOM   1438  HN  ALA A 107      12.959   6.046  12.113  1.00 91.17           H
ATOM   1439  N   ALA A 108      13.153   3.401  13.799  1.00 90.93           N
ATOM   1440  CA  ALA A 108      13.381   2.019  14.185  1.00 90.93           C
ATOM   1441  C   ALA A 108      14.790   1.883  14.766  1.00 90.93           C
ATOM   1442  O   ALA A 108      15.015   1.090  15.679  1.00 90.93           O
ATOM   1443  HA  ALA A 108      12.654   1.765  14.955  1.00 90.93           H
ATOM   1444  CB  ALA A 108      13.159   1.108  12.976  1.00 90.93           C
ATOM   1445 1HB  ALA A 108      12.135   1.221  12.620  1.00 90.93           H
ATOM   1446 2HB  ALA A 108      13.852   1.383  12.181  1.00 90.93           H
ATOM   1447 3HB  ALA A 108      13.330   0.071  13.266  1.00 90.93           H
ATOM   1448  HN  ALA A 108      13.209   3.581  12.817  1.00 90.93           H
ATOM   1449  N   ALA A 109      15.703   2.668  14.212  1.00 90.43           N
ATOM   1450  CA  ALA A 109      17.107   2.546  14.563  1.00 90.43           C
ATOM   1451  C   ALA A 109      17.307   2.990  16.014  1.00 90.43           C
ATOM   1452  O   ALA A 109      18.137   2.431  16.729  1.00 90.43           O
ATOM   1453  HA  ALA A 109      17.382   1.495  14.472  1.00 90.43           H
ATOM   1454  CB  ALA A 109      17.951   3.363  13.583  1.00 90.43           C
ATOM   1455 1HB  ALA A 109      17.796   2.989  12.571  1.00 90.43           H
ATOM   1456 2HB  ALA A 109      17.654   4.410  13.633  1.00 90.43           H
ATOM   1457 3HB  ALA A 109      19.005   3.271  13.846  1.00 90.43           H
ATOM   1458  HN  ALA A 109      15.496   3.376  13.537  1.00 90.43           H
ATOM   1459  N   ASP A 110      16.531   3.990  16.405  1.00 86.33           N
ATOM   1460  CA  ASP A 110      16.694   4.595  17.716  1.00 86.33           C
ATOM   1461  C   ASP A 110      15.321   4.984  18.268  1.00 86.33           C
ATOM   1462  O   ASP A 110      14.581   4.133  18.759  1.00 86.33           O
ATOM   1463  HA  ASP A 110      17.186   3.835  18.323  1.00 86.33           H
ATOM   1464  CB  ASP A 110      17.548   5.861  17.636  1.00 86.33           C
ATOM   1465 1HB  ASP A 110      18.505   5.630  17.169  1.00 86.33           H
ATOM   1466 2HB  ASP A 110      17.054   6.598  17.003  1.00 86.33           H
ATOM   1467  CG  ASP A 110      17.783   6.453  19.028  1.00 86.33           C
ATOM   1468  OD1 ASP A 110      17.466   5.743  20.007  1.00 86.33           O
ATOM   1469  OD2 ASP A 110      18.273   7.602  19.080  1.00 86.33           O
ATOM   1470  HN  ASP A 110      15.803   4.385  15.845  1.00 86.33           H
ATOM   1471  N   GLN A 111      15.022   6.271  18.168  1.00 85.57           N
ATOM   1472  CA  GLN A 111      13.728   6.774  18.597  1.00 85.57           C
ATOM   1473  C   GLN A 111      13.220   7.835  17.619  1.00 85.57           C
ATOM   1474  O   GLN A 111      13.963   8.293  16.753  1.00 85.57           O
ATOM   1475  HA  GLN A 111      13.063   5.911  18.585  1.00 85.57           H
ATOM   1476  CB  GLN A 111      13.801   7.330  20.021  1.00 85.57           C
ATOM   1477 1HB  GLN A 111      12.814   7.674  20.332  1.00 85.57           H
ATOM   1478 2HB  GLN A 111      14.095   6.539  20.710  1.00 85.57           H
ATOM   1479  CG  GLN A 111      14.800   8.486  20.107  1.00 85.57           C
ATOM   1480 1HG  GLN A 111      15.798   8.128  19.856  1.00 85.57           H
ATOM   1481 2HG  GLN A 111      14.542   9.250  19.374  1.00 85.57           H
ATOM   1482  CD  GLN A 111      14.809   9.099  21.509  1.00 85.57           C
ATOM   1483  OE1 GLN A 111      13.782   9.434  22.075  1.00 85.57           O
ATOM   1484  NE2 GLN A 111      16.024   9.227  22.035  1.00 85.57           N
ATOM   1485 1HE2 GLN A 111      16.827   8.932  21.517  1.00 85.57           H
ATOM   1486 2HE2 GLN A 111      16.134   9.617  22.949  1.00 85.57           H
ATOM   1487  HN  GLN A 111      15.644   6.963  17.803  1.00 85.57           H
ATOM   1488  N   TRP A 112      11.956   8.196  17.791  1.00 90.40           N
ATOM   1489  CA  TRP A 112      11.345   9.207  16.945  1.00 90.40           C
ATOM   1490  C   TRP A 112      11.922  10.567  17.342  1.00 90.40           C
ATOM   1491  O   TRP A 112      11.616  11.085  18.415  1.00 90.40           O
ATOM   1492  HA  TRP A 112      11.606   8.979  15.912  1.00 90.40           H
ATOM   1493  CB  TRP A 112       9.819   9.153  17.042  1.00 90.40           C
ATOM   1494 1HB  TRP A 112       9.489   8.133  16.848  1.00 90.40           H
ATOM   1495 2HB  TRP A 112       9.521   9.396  18.061  1.00 90.40           H
ATOM   1496  CG  TRP A 112       9.101  10.098  16.077  1.00 90.40           C
ATOM   1497  CD1 TRP A 112       8.681  11.350  16.307  1.00 90.40           C
ATOM   1498  HD1 TRP A 112       8.805  11.874  17.255  1.00 90.40           H
ATOM   1499  CD2 TRP A 112       8.734   9.816  14.710  1.00 90.40           C
ATOM   1500  NE1 TRP A 112       8.072  11.892  15.194  1.00 90.40           N
ATOM   1501  HE1 TRP A 112       7.679  12.809  15.121  1.00 90.40           H
ATOM   1502  CE2 TRP A 112       8.105  10.929  14.192  1.00 90.40           C
ATOM   1503  CE3 TRP A 112       8.926   8.657  13.937  1.00 90.40           C
ATOM   1504  HE3 TRP A 112       9.420   7.765  14.323  1.00 90.40           H
ATOM   1505  CZ2 TRP A 112       7.618  10.994  12.881  1.00 90.40           C
ATOM   1506  HZ2 TRP A 112       7.125  11.886  12.495  1.00 90.40           H
ATOM   1507  CZ3 TRP A 112       8.434   8.738  12.629  1.00 90.40           C
ATOM   1508  HZ3 TRP A 112       8.557   7.866  11.987  1.00 90.40           H
ATOM   1509  CH2 TRP A 112       7.798   9.851  12.092  1.00 90.40           C
ATOM   1510  HH2 TRP A 112       7.443   9.835  11.062  1.00 90.40           H
ATOM   1511  HN  TRP A 112      11.355   7.810  18.491  1.00 90.40           H
ATOM   1512  N   LYS A 113      12.746  11.107  16.456  1.00 89.81           N
ATOM   1513  CA  LYS A 113      13.465  12.334  16.752  1.00 89.81           C
ATOM   1514  C   LYS A 113      12.741  13.514  16.101  1.00 89.81           C
ATOM   1515  O   LYS A 113      13.166  14.660  16.238  1.00 89.81           O
ATOM   1516  HA  LYS A 113      13.445  12.471  17.833  1.00 89.81           H
ATOM   1517  CB  LYS A 113      14.932  12.209  16.339  1.00 89.81           C
ATOM   1518 1HB  LYS A 113      14.996  11.944  15.283  1.00 89.81           H
ATOM   1519 2HB  LYS A 113      15.430  13.171  16.456  1.00 89.81           H
ATOM   1520  CG  LYS A 113      15.651  11.151  17.179  1.00 89.81           C
ATOM   1521 1HG  LYS A 113      15.610  11.429  18.232  1.00 89.81           H
ATOM   1522 2HG  LYS A 113      15.137  10.194  17.082  1.00 89.81           H
ATOM   1523  CD  LYS A 113      17.109  11.000  16.742  1.00 89.81           C
ATOM   1524 1HD  LYS A 113      17.150  10.755  15.680  1.00 89.81           H
ATOM   1525 2HD  LYS A 113      17.631  11.948  16.871  1.00 89.81           H
ATOM   1526  CE  LYS A 113      17.814   9.909  17.550  1.00 89.81           C
ATOM   1527 1HE  LYS A 113      17.816  10.176  18.607  1.00 89.81           H
ATOM   1528 2HE  LYS A 113      17.268   8.971  17.459  1.00 89.81           H
ATOM   1529  NZ  LYS A 113      19.204   9.729  17.075  1.00 89.81           N
ATOM   1530 1HZ  LYS A 113      19.628   8.946  17.561  1.00 89.81           H
ATOM   1531 2HZ  LYS A 113      19.199   9.546  16.078  1.00 89.81           H
ATOM   1532 3HZ  LYS A 113      19.737  10.571  17.261  1.00 89.81           H
ATOM   1533  HN  LYS A 113      12.925  10.720  15.551  1.00 89.81           H
ATOM   1534  N   PHE A 114      11.660  13.193  15.405  1.00 92.61           N
ATOM   1535  CA  PHE A 114      11.003  14.167  14.550  1.00 92.61           C
ATOM   1536  C   PHE A 114       9.768  14.754  15.236  1.00 92.61           C
ATOM   1537  O   PHE A 114       9.317  14.239  16.258  1.00 92.61           O
ATOM   1538  HA  PHE A 114      11.721  14.964  14.357  1.00 92.61           H
ATOM   1539  CB  PHE A 114      10.566  13.428  13.284  1.00 92.61           C
ATOM   1540 1HB  PHE A 114       9.775  12.723  13.541  1.00 92.61           H
ATOM   1541 2HB  PHE A 114      10.137  14.147  12.586  1.00 92.61           H
ATOM   1542  CG  PHE A 114      11.696  12.672  12.583  1.00 92.61           C
ATOM   1543  CD1 PHE A 114      12.616  13.351  11.847  1.00 92.61           C
ATOM   1544  HD1 PHE A 114      12.547  14.435  11.756  1.00 92.61           H
ATOM   1545  CD2 PHE A 114      11.782  11.319  12.697  1.00 92.61           C
ATOM   1546  HD2 PHE A 114      11.045  10.774  13.287  1.00 92.61           H
ATOM   1547  CE1 PHE A 114      13.665  12.649  11.197  1.00 92.61           C
ATOM   1548  HE1 PHE A 114      14.401  13.194  10.607  1.00 92.61           H
ATOM   1549  CE2 PHE A 114      12.831  10.617  12.047  1.00 92.61           C
ATOM   1550  HE2 PHE A 114      12.899   9.533  12.138  1.00 92.61           H
ATOM   1551  CZ  PHE A 114      13.750  11.297  11.311  1.00 92.61           C
ATOM   1552  HZ  PHE A 114      14.556  10.757  10.812  1.00 92.61           H
ATOM   1553  HN  PHE A 114      11.234  12.288  15.419  1.00 92.61           H
ATOM   1554  N   GLN A 115       9.255  15.824  14.646  1.00 91.86           N
ATOM   1555  CA  GLN A 115       8.099  16.505  15.205  1.00 91.86           C
ATOM   1556  C   GLN A 115       6.830  15.689  14.955  1.00 91.86           C
ATOM   1557  O   GLN A 115       6.824  14.781  14.125  1.00 91.86           O
ATOM   1558  HA  GLN A 115       8.292  16.570  16.276  1.00 91.86           H
ATOM   1559  CB  GLN A 115       7.965  17.917  14.632  1.00 91.86           C
ATOM   1560 1HB  GLN A 115       7.952  17.872  13.543  1.00 91.86           H
ATOM   1561 2HB  GLN A 115       7.016  18.352  14.945  1.00 91.86           H
ATOM   1562  CG  GLN A 115       9.118  18.809  15.097  1.00 91.86           C
ATOM   1563 1HG  GLN A 115      10.069  18.348  14.831  1.00 91.86           H
ATOM   1564 2HG  GLN A 115       9.073  19.767  14.579  1.00 91.86           H
ATOM   1565  CD  GLN A 115       9.061  19.037  16.609  1.00 91.86           C
ATOM   1566  OE1 GLN A 115       8.030  18.890  17.246  1.00 91.86           O
ATOM   1567  NE2 GLN A 115      10.221  19.402  17.146  1.00 91.86           N
ATOM   1568 1HE2 GLN A 115      11.030  19.505  16.566  1.00 91.86           H
ATOM   1569 2HE2 GLN A 115      10.285  19.575  18.129  1.00 91.86           H
ATOM   1570  HN  GLN A 115       9.614  16.224  13.803  1.00 91.86           H
ATOM   1571  N   THR A 116       5.784  16.041  15.688  1.00 93.09           N
ATOM   1572  CA  THR A 116       4.532  15.307  15.608  1.00 93.09           C
ATOM   1573  C   THR A 116       3.975  15.355  14.184  1.00 93.09           C
ATOM   1574  O   THR A 116       3.386  14.385  13.711  1.00 93.09           O
ATOM   1575  HA  THR A 116       4.733  14.261  15.838  1.00 93.09           H
ATOM   1576  CB  THR A 116       3.577  15.885  16.654  1.00 93.09           C
ATOM   1577  HB  THR A 116       3.309  16.913  16.410  1.00 93.09           H
ATOM   1578  OG1 THR A 116       4.266  15.707  17.889  1.00 93.09           O
ATOM   1579  HG1 THR A 116       3.867  16.296  18.592  1.00 93.09           H
ATOM   1580  CG2 THR A 116       2.306  15.050  16.812  1.00 93.09           C
ATOM   1581 1HG2 THR A 116       2.571  14.039  17.123  1.00 93.09           H
ATOM   1582 2HG2 THR A 116       1.777  15.010  15.860  1.00 93.09           H
ATOM   1583 3HG2 THR A 116       1.663  15.504  17.566  1.00 93.09           H
ATOM   1584  HN  THR A 116       5.782  16.812  16.325  1.00 93.09           H
ATOM   1585  N   PHE A 117       4.181  16.495  13.541  1.00 94.06           N
ATOM   1586  CA  PHE A 117       3.712  16.681  12.178  1.00 94.06           C
ATOM   1587  C   PHE A 117       4.189  15.542  11.274  1.00 94.06           C
ATOM   1588  O   PHE A 117       3.408  14.991  10.500  1.00 94.06           O
ATOM   1589  HA  PHE A 117       2.622  16.685  12.209  1.00 94.06           H
ATOM   1590  CB  PHE A 117       4.306  17.998  11.676  1.00 94.06           C
ATOM   1591 1HB  PHE A 117       3.921  18.815  12.286  1.00 94.06           H
ATOM   1592 2HB  PHE A 117       5.386  17.975  11.818  1.00 94.06           H
ATOM   1593  CG  PHE A 117       4.006  18.295  10.205  1.00 94.06           C
ATOM   1594  CD1 PHE A 117       4.974  18.123   9.266  1.00 94.06           C
ATOM   1595  HD1 PHE A 117       5.964  17.773   9.560  1.00 94.06           H
ATOM   1596  CD2 PHE A 117       2.772  18.732   9.837  1.00 94.06           C
ATOM   1597  HD2 PHE A 117       1.996  18.870  10.590  1.00 94.06           H
ATOM   1598  CE1 PHE A 117       4.696  18.398   7.901  1.00 94.06           C
ATOM   1599  HE1 PHE A 117       5.472  18.260   7.148  1.00 94.06           H
ATOM   1600  CE2 PHE A 117       2.494  19.007   8.472  1.00 94.06           C
ATOM   1601  HE2 PHE A 117       1.504  19.357   8.177  1.00 94.06           H
ATOM   1602  CZ  PHE A 117       3.462  18.835   7.533  1.00 94.06           C
ATOM   1603  HZ  PHE A 117       3.248  19.046   6.485  1.00 94.06           H
ATOM   1604  HN  PHE A 117       4.659  17.281  13.934  1.00 94.06           H
ATOM   1605  N   MET A 118       5.469  15.224  11.402  1.00 94.04           N
ATOM   1606  CA  MET A 118       6.072  14.198  10.569  1.00 94.04           C
ATOM   1607  C   MET A 118       5.466  12.825  10.864  1.00 94.04           C
ATOM   1608  O   MET A 118       5.328  11.997   9.966  1.00 94.04           O
ATOM   1609  HA  MET A 118       5.850  14.487   9.541  1.00 94.04           H
ATOM   1610  CB  MET A 118       7.580  14.156  10.822  1.00 94.04           C
ATOM   1611 1HB  MET A 118       7.987  15.166  10.783  1.00 94.04           H
ATOM   1612 2HB  MET A 118       7.774  13.773  11.824  1.00 94.04           H
ATOM   1613  CG  MET A 118       8.285  13.276   9.788  1.00 94.04           C
ATOM   1614 1HG  MET A 118       9.354  13.240   9.997  1.00 94.04           H
ATOM   1615 2HG  MET A 118       7.913  12.254   9.854  1.00 94.04           H
ATOM   1616  SD  MET A 118       8.008  13.921   8.147  1.00 94.04           S
ATOM   1617  CE  MET A 118       8.991  15.409   8.228  1.00 94.04           C
ATOM   1618 1HE  MET A 118       8.614  16.050   9.025  1.00 94.04           H
ATOM   1619 2HE  MET A 118      10.029  15.147   8.431  1.00 94.04           H
ATOM   1620 3HE  MET A 118       8.929  15.937   7.277  1.00 94.04           H
ATOM   1621  HN  MET A 118       6.088  15.653  12.059  1.00 94.04           H
ATOM   1622  N   CYS A 119       5.120  12.626  12.128  1.00 93.47           N
ATOM   1623  CA  CYS A 119       4.536  11.366  12.554  1.00 93.47           C
ATOM   1624  C   CYS A 119       3.195  11.191  11.838  1.00 93.47           C
ATOM   1625  O   CYS A 119       2.886  10.106  11.347  1.00 93.47           O
ATOM   1626  HA  CYS A 119       5.235  10.582  12.263  1.00 93.47           H
ATOM   1627  CB  CYS A 119       4.383  11.299  14.075  1.00 93.47           C
ATOM   1628 1HB  CYS A 119       5.364  11.328  14.549  1.00 93.47           H
ATOM   1629 2HB  CYS A 119       3.831  12.168  14.432  1.00 93.47           H
ATOM   1630  SG  CYS A 119       3.506   9.764  14.549  1.00 93.47           S
ATOM   1631  HN  CYS A 119       5.233  13.306  12.852  1.00 93.47           H
ATOM   1632  N   LYS A 120       2.435  12.275  11.800  1.00 94.37           N
ATOM   1633  CA  LYS A 120       1.132  12.254  11.156  1.00 94.37           C
ATOM   1634  C   LYS A 120       1.303  11.881   9.682  1.00 94.37           C
ATOM   1635  O   LYS A 120       0.607  11.002   9.176  1.00 94.37           O
ATOM   1636  HA  LYS A 120       0.540  11.479  11.642  1.00 94.37           H
ATOM   1637  CB  LYS A 120       0.405  13.582  11.374  1.00 94.37           C
ATOM   1638 1HB  LYS A 120       1.056  14.409  11.088  1.00 94.37           H
ATOM   1639 2HB  LYS A 120      -0.473  13.630  10.730  1.00 94.37           H
ATOM   1640  CG  LYS A 120      -0.019  13.742  12.835  1.00 94.37           C
ATOM   1641 1HG  LYS A 120      -0.638  12.896  13.133  1.00 94.37           H
ATOM   1642 2HG  LYS A 120       0.863  13.733  13.476  1.00 94.37           H
ATOM   1643  CD  LYS A 120      -0.793  15.046  13.042  1.00 94.37           C
ATOM   1644 1HD  LYS A 120      -0.132  15.896  12.873  1.00 94.37           H
ATOM   1645 2HD  LYS A 120      -1.596  15.116  12.309  1.00 94.37           H
ATOM   1646  CE  LYS A 120      -1.376  15.119  14.455  1.00 94.37           C
ATOM   1647 1HE  LYS A 120      -1.737  14.136  14.757  1.00 94.37           H
ATOM   1648 2HE  LYS A 120      -0.597  15.403  15.162  1.00 94.37           H
ATOM   1649  NZ  LYS A 120      -2.484  16.098  14.508  1.00 94.37           N
ATOM   1650 1HZ  LYS A 120      -2.840  16.155  15.456  1.00 94.37           H
ATOM   1651 2HZ  LYS A 120      -2.144  17.009  14.220  1.00 94.37           H
ATOM   1652 3HZ  LYS A 120      -3.227  15.803  13.885  1.00 94.37           H
ATOM   1653  HN  LYS A 120       2.695  13.155  12.199  1.00 94.37           H
ATOM   1654  N   VAL A 121       2.234  12.567   9.035  1.00 93.83           N
ATOM   1655  CA  VAL A 121       2.439  12.388   7.608  1.00 93.83           C
ATOM   1656  C   VAL A 121       2.850  10.940   7.334  1.00 93.83           C
ATOM   1657  O   VAL A 121       2.282  10.284   6.463  1.00 93.83           O
ATOM   1658  HA  VAL A 121       1.488  12.582   7.112  1.00 93.83           H
ATOM   1659  CB  VAL A 121       3.458  13.407   7.094  1.00 93.83           C
ATOM   1660  HB  VAL A 121       4.348  13.335   7.719  1.00 93.83           H
ATOM   1661  CG1 VAL A 121       3.868  13.093   5.654  1.00 93.83           C
ATOM   1662 1HG1 VAL A 121       4.315  12.099   5.611  1.00 93.83           H
ATOM   1663 2HG1 VAL A 121       2.989  13.123   5.010  1.00 93.83           H
ATOM   1664 3HG1 VAL A 121       4.593  13.832   5.313  1.00 93.83           H
ATOM   1665  CG2 VAL A 121       2.915  14.832   7.211  1.00 93.83           C
ATOM   1666 1HG2 VAL A 121       2.003  14.923   6.622  1.00 93.83           H
ATOM   1667 2HG2 VAL A 121       2.697  15.053   8.256  1.00 93.83           H
ATOM   1668 3HG2 VAL A 121       3.660  15.536   6.839  1.00 93.83           H
ATOM   1669  HN  VAL A 121       2.839  13.234   9.469  1.00 93.83           H
ATOM   1670  N   VAL A 122       3.836  10.485   8.094  1.00 92.82           N
ATOM   1671  CA  VAL A 122       4.480   9.215   7.802  1.00 92.82           C
ATOM   1672  C   VAL A 122       3.456   8.086   7.936  1.00 92.82           C
ATOM   1673  O   VAL A 122       3.418   7.177   7.109  1.00 92.82           O
ATOM   1674  HA  VAL A 122       4.828   9.252   6.770  1.00 92.82           H
ATOM   1675  CB  VAL A 122       5.699   9.027   8.708  1.00 92.82           C
ATOM   1676  HB  VAL A 122       5.387   9.221   9.734  1.00 92.82           H
ATOM   1677  CG1 VAL A 122       6.218   7.590   8.637  1.00 92.82           C
ATOM   1678 1HG1 VAL A 122       5.434   6.904   8.959  1.00 92.82           H
ATOM   1679 2HG1 VAL A 122       6.505   7.357   7.611  1.00 92.82           H
ATOM   1680 3HG1 VAL A 122       7.084   7.484   9.290  1.00 92.82           H
ATOM   1681  CG2 VAL A 122       6.803  10.027   8.355  1.00 92.82           C
ATOM   1682 1HG2 VAL A 122       7.110   9.879   7.320  1.00 92.82           H
ATOM   1683 2HG2 VAL A 122       6.427  11.042   8.481  1.00 92.82           H
ATOM   1684 3HG2 VAL A 122       7.657   9.871   9.014  1.00 92.82           H
ATOM   1685  HN  VAL A 122       4.193  10.966   8.894  1.00 92.82           H
ATOM   1686  N   ASN A 123       2.651   8.181   8.985  1.00 91.44           N
ATOM   1687  CA  ASN A 123       1.653   7.161   9.257  1.00 91.44           C
ATOM   1688  C   ASN A 123       0.604   7.170   8.144  1.00 91.44           C
ATOM   1689  O   ASN A 123       0.123   6.116   7.731  1.00 91.44           O
ATOM   1690  HA  ASN A 123       2.207   6.223   9.301  1.00 91.44           H
ATOM   1691  CB  ASN A 123       0.938   7.430  10.583  1.00 91.44           C
ATOM   1692 1HB  ASN A 123       0.741   8.497  10.684  1.00 91.44           H
ATOM   1693 2HB  ASN A 123      -0.028   6.925  10.588  1.00 91.44           H
ATOM   1694  CG  ASN A 123       1.778   6.947  11.767  1.00 91.44           C
ATOM   1695  OD1 ASN A 123       2.694   6.153  11.628  1.00 91.44           O
ATOM   1696  ND2 ASN A 123       1.416   7.468  12.935  1.00 91.44           N
ATOM   1697 1HD2 ASN A 123       0.655   8.115  12.980  1.00 91.44           H
ATOM   1698 2HD2 ASN A 123       1.906   7.214  13.769  1.00 91.44           H
ATOM   1699  HN  ASN A 123       2.673   8.937   9.640  1.00 91.44           H
ATOM   1700  N   SER A 124       0.280   8.371   7.689  1.00 94.10           N
ATOM   1701  CA  SER A 124      -0.843   8.552   6.784  1.00 94.10           C
ATOM   1702  C   SER A 124      -0.433   8.173   5.360  1.00 94.10           C
ATOM   1703  O   SER A 124      -1.254   7.688   4.583  1.00 94.10           O
ATOM   1704  HA  SER A 124      -1.619   7.880   7.151  1.00 94.10           H
ATOM   1705  CB  SER A 124      -1.356   9.993   6.824  1.00 94.10           C
ATOM   1706 1HB  SER A 124      -0.608  10.656   6.389  1.00 94.10           H
ATOM   1707 2HB  SER A 124      -2.251  10.076   6.208  1.00 94.10           H
ATOM   1708  OG  SER A 124      -1.652  10.418   8.151  1.00 94.10           O
ATOM   1709  HG  SER A 124      -1.031  11.153   8.421  1.00 94.10           H
ATOM   1710  HN  SER A 124       0.769   9.210   7.928  1.00 94.10           H
ATOM   1711  N   MET A 125       0.836   8.408   5.060  1.00 95.44           N
ATOM   1712  CA  MET A 125       1.321   8.273   3.697  1.00 95.44           C
ATOM   1713  C   MET A 125       1.159   6.836   3.198  1.00 95.44           C
ATOM   1714  O   MET A 125       0.807   6.614   2.040  1.00 95.44           O
ATOM   1715  HA  MET A 125       0.705   8.945   3.099  1.00 95.44           H
ATOM   1716  CB  MET A 125       2.797   8.671   3.639  1.00 95.44           C
ATOM   1717 1HB  MET A 125       3.317   8.283   4.514  1.00 95.44           H
ATOM   1718 2HB  MET A 125       3.264   8.219   2.764  1.00 95.44           H
ATOM   1719  CG  MET A 125       2.953  10.192   3.578  1.00 95.44           C
ATOM   1720 1HG  MET A 125       2.346  10.659   4.355  1.00 95.44           H
ATOM   1721 2HG  MET A 125       3.989  10.468   3.774  1.00 95.44           H
ATOM   1722  SD  MET A 125       2.455  10.794   1.973  1.00 95.44           S
ATOM   1723  CE  MET A 125       1.773  12.378   2.434  1.00 95.44           C
ATOM   1724 1HE  MET A 125       0.945  12.229   3.127  1.00 95.44           H
ATOM   1725 2HE  MET A 125       2.545  12.980   2.913  1.00 95.44           H
ATOM   1726 3HE  MET A 125       1.412  12.891   1.542  1.00 95.44           H
ATOM   1727  HN  MET A 125       1.526   8.686   5.729  1.00 95.44           H
ATOM   1728  N   TYR A 126       1.424   5.898   4.095  1.00 91.58           N
ATOM   1729  CA  TYR A 126       1.316   4.489   3.758  1.00 91.58           C
ATOM   1730  C   TYR A 126      -0.120   4.125   3.374  1.00 91.58           C
ATOM   1731  O   TYR A 126      -0.347   3.471   2.357  1.00 91.58           O
ATOM   1732  HA  TYR A 126       1.972   4.294   2.910  1.00 91.58           H
ATOM   1733  CB  TYR A 126       1.702   3.722   5.025  1.00 91.58           C
ATOM   1734 1HB  TYR A 126       2.752   3.910   5.245  1.00 91.58           H
ATOM   1735 2HB  TYR A 126       1.125   4.112   5.863  1.00 91.58           H
ATOM   1736  CG  TYR A 126       1.478   2.211   4.930  1.00 91.58           C
ATOM   1737  CD1 TYR A 126       0.659   1.576   5.841  1.00 91.58           C
ATOM   1738  HD1 TYR A 126       0.170   2.151   6.628  1.00 91.58           H
ATOM   1739  CD2 TYR A 126       2.097   1.484   3.934  1.00 91.58           C
ATOM   1740  HD2 TYR A 126       2.744   1.985   3.214  1.00 91.58           H
ATOM   1741  CE1 TYR A 126       0.449   0.155   5.752  1.00 91.58           C
ATOM   1742  HE1 TYR A 126      -0.196  -0.359   6.464  1.00 91.58           H
ATOM   1743  CE2 TYR A 126       1.887   0.062   3.844  1.00 91.58           C
ATOM   1744  HE2 TYR A 126       2.369  -0.525   3.063  1.00 91.58           H
ATOM   1745  CZ  TYR A 126       1.073  -0.533   4.758  1.00 91.58           C
ATOM   1746  OH  TYR A 126       0.874  -1.875   4.673  1.00 91.58           O
ATOM   1747  HH  TYR A 126       1.061  -2.191   3.743  1.00 91.58           H
ATOM   1748  HN  TYR A 126       1.707   6.087   5.035  1.00 91.58           H
ATOM   1749  N   LYS A 127      -1.051   4.565   4.208  1.00 90.03           N
ATOM   1750  CA  LYS A 127      -2.450   4.224   4.014  1.00 90.03           C
ATOM   1751  C   LYS A 127      -2.941   4.832   2.699  1.00 90.03           C
ATOM   1752  O   LYS A 127      -3.743   4.224   1.990  1.00 90.03           O
ATOM   1753  HA  LYS A 127      -2.515   3.138   3.937  1.00 90.03           H
ATOM   1754  CB  LYS A 127      -3.277   4.641   5.231  1.00 90.03           C
ATOM   1755 1HB  LYS A 127      -3.033   5.667   5.507  1.00 90.03           H
ATOM   1756 2HB  LYS A 127      -4.337   4.623   4.979  1.00 90.03           H
ATOM   1757  CG  LYS A 127      -3.014   3.712   6.418  1.00 90.03           C
ATOM   1758 1HG  LYS A 127      -1.953   3.730   6.670  1.00 90.03           H
ATOM   1759 2HG  LYS A 127      -3.555   4.072   7.293  1.00 90.03           H
ATOM   1760  CD  LYS A 127      -3.444   2.279   6.098  1.00 90.03           C
ATOM   1761 1HD  LYS A 127      -4.456   2.281   5.695  1.00 90.03           H
ATOM   1762 2HD  LYS A 127      -2.795   1.864   5.328  1.00 90.03           H
ATOM   1763  CE  LYS A 127      -3.389   1.399   7.348  1.00 90.03           C
ATOM   1764 1HE  LYS A 127      -2.381   1.409   7.764  1.00 90.03           H
ATOM   1765 2HE  LYS A 127      -4.053   1.800   8.113  1.00 90.03           H
ATOM   1766  NZ  LYS A 127      -3.782   0.010   7.022  1.00 90.03           N
ATOM   1767 1HZ  LYS A 127      -3.765  -0.553   7.865  1.00 90.03           H
ATOM   1768 2HZ  LYS A 127      -4.718   0.006   6.631  1.00 90.03           H
ATOM   1769 3HZ  LYS A 127      -3.132  -0.375   6.345  1.00 90.03           H
ATOM   1770  HN  LYS A 127      -0.863   5.142   5.002  1.00 90.03           H
ATOM   1771  N   MET A 128      -2.440   6.025   2.412  1.00 93.91           N
ATOM   1772  CA  MET A 128      -2.802   6.713   1.184  1.00 93.91           C
ATOM   1773  C   MET A 128      -2.292   5.953  -0.042  1.00 93.91           C
ATOM   1774  O   MET A 128      -3.002   5.826  -1.038  1.00 93.91           O
ATOM   1775  HA  MET A 128      -3.892   6.742   1.175  1.00 93.91           H
ATOM   1776  CB  MET A 128      -2.208   8.123   1.195  1.00 93.91           C
ATOM   1777 1HB  MET A 128      -2.480   8.629   2.121  1.00 93.91           H
ATOM   1778 2HB  MET A 128      -1.120   8.062   1.172  1.00 93.91           H
ATOM   1779  CG  MET A 128      -2.704   8.936  -0.002  1.00 93.91           C
ATOM   1780 1HG  MET A 128      -2.494   8.401  -0.928  1.00 93.91           H
ATOM   1781 2HG  MET A 128      -3.786   9.060   0.055  1.00 93.91           H
ATOM   1782  SD  MET A 128      -1.909  10.533  -0.027  1.00 93.91           S
ATOM   1783  CE  MET A 128      -0.227  10.037  -0.362  1.00 93.91           C
ATOM   1784 1HE  MET A 128       0.123   9.380   0.434  1.00 93.91           H
ATOM   1785 2HE  MET A 128      -0.187   9.507  -1.314  1.00 93.91           H
ATOM   1786 3HE  MET A 128       0.410  10.920  -0.411  1.00 93.91           H
ATOM   1787  HN  MET A 128      -1.799   6.518   3.000  1.00 93.91           H
ATOM   1788  N   ASN A 129      -1.065   5.466   0.072  1.00 93.79           N
ATOM   1789  CA  ASN A 129      -0.473   4.673  -0.992  1.00 93.79           C
ATOM   1790  C   ASN A 129      -1.320   3.420  -1.220  1.00 93.79           C
ATOM   1791  O   ASN A 129      -1.697   3.118  -2.351  1.00 93.79           O
ATOM   1792  HA  ASN A 129      -0.456   5.329  -1.863  1.00 93.79           H
ATOM   1793  CB  ASN A 129       0.943   4.226  -0.623  1.00 93.79           C
ATOM   1794 1HB  ASN A 129       1.618   5.083  -0.650  1.00 93.79           H
ATOM   1795 2HB  ASN A 129       0.954   3.845   0.398  1.00 93.79           H
ATOM   1796  CG  ASN A 129       1.444   3.145  -1.582  1.00 93.79           C
ATOM   1797  OD1 ASN A 129       1.271   1.957  -1.365  1.00 93.79           O
ATOM   1798  ND2 ASN A 129       2.074   3.621  -2.653  1.00 93.79           N
ATOM   1799 1HD2 ASN A 129       2.183   4.608  -2.771  1.00 93.79           H
ATOM   1800 2HD2 ASN A 129       2.439   2.992  -3.339  1.00 93.79           H
ATOM   1801  HN  ASN A 129      -0.480   5.606   0.871  1.00 93.79           H
ATOM   1802  N   PHE A 130      -1.594   2.723  -0.127  1.00 91.07           N
ATOM   1803  CA  PHE A 130      -2.262   1.435  -0.209  1.00 91.07           C
ATOM   1804  C   PHE A 130      -3.599   1.556  -0.943  1.00 91.07           C
ATOM   1805  O   PHE A 130      -3.848   0.837  -1.909  1.00 91.07           O
ATOM   1806  HA  PHE A 130      -1.605   0.765  -0.762  1.00 91.07           H
ATOM   1807  CB  PHE A 130      -2.522   0.975   1.227  1.00 91.07           C
ATOM   1808 1HB  PHE A 130      -1.570   0.901   1.752  1.00 91.07           H
ATOM   1809 2HB  PHE A 130      -3.111   1.734   1.740  1.00 91.07           H
ATOM   1810  CG  PHE A 130      -3.249  -0.368   1.328  1.00 91.07           C
ATOM   1811  CD1 PHE A 130      -4.609  -0.405   1.355  1.00 91.07           C
ATOM   1812  HD1 PHE A 130      -5.180   0.522   1.305  1.00 91.07           H
ATOM   1813  CD2 PHE A 130      -2.537  -1.524   1.390  1.00 91.07           C
ATOM   1814  HD2 PHE A 130      -1.447  -1.495   1.368  1.00 91.07           H
ATOM   1815  CE1 PHE A 130      -5.283  -1.650   1.448  1.00 91.07           C
ATOM   1816  HE1 PHE A 130      -6.373  -1.680   1.470  1.00 91.07           H
ATOM   1817  CE2 PHE A 130      -3.211  -2.770   1.483  1.00 91.07           C
ATOM   1818  HE2 PHE A 130      -2.640  -3.697   1.533  1.00 91.07           H
ATOM   1819  CZ  PHE A 130      -4.571  -2.807   1.511  1.00 91.07           C
ATOM   1820  HZ  PHE A 130      -5.089  -3.763   1.582  1.00 91.07           H
ATOM   1821  HN  PHE A 130      -1.369   3.024   0.799  1.00 91.07           H
ATOM   1822  N   TYR A 131      -4.424   2.472  -0.457  1.00 90.81           N
ATOM   1823  CA  TYR A 131      -5.776   2.610  -0.971  1.00 90.81           C
ATOM   1824  C   TYR A 131      -5.763   3.057  -2.434  1.00 90.81           C
ATOM   1825  O   TYR A 131      -6.557   2.576  -3.241  1.00 90.81           O
ATOM   1826  HA  TYR A 131      -6.263   1.638  -0.900  1.00 90.81           H
ATOM   1827  CB  TYR A 131      -6.441   3.697  -0.123  1.00 90.81           C
ATOM   1828 1HB  TYR A 131      -5.837   4.603  -0.174  1.00 90.81           H
ATOM   1829 2HB  TYR A 131      -7.413   3.936  -0.555  1.00 90.81           H
ATOM   1830  CG  TYR A 131      -6.632   3.311   1.345  1.00 90.81           C
ATOM   1831  CD1 TYR A 131      -6.980   2.018   1.679  1.00 90.81           C
ATOM   1832  HD1 TYR A 131      -7.120   1.272   0.897  1.00 90.81           H
ATOM   1833  CD2 TYR A 131      -6.455   4.256   2.335  1.00 90.81           C
ATOM   1834  HD2 TYR A 131      -6.180   5.277   2.072  1.00 90.81           H
ATOM   1835  CE1 TYR A 131      -7.160   1.655   3.061  1.00 90.81           C
ATOM   1836  HE1 TYR A 131      -7.436   0.637   3.338  1.00 90.81           H
ATOM   1837  CE2 TYR A 131      -6.635   3.892   3.717  1.00 90.81           C
ATOM   1838  HE2 TYR A 131      -6.499   4.629   4.509  1.00 90.81           H
ATOM   1839  CZ  TYR A 131      -6.979   2.610   4.012  1.00 90.81           C
ATOM   1840  OH  TYR A 131      -7.148   2.267   5.317  1.00 90.81           O
ATOM   1841  HH  TYR A 131      -7.145   3.087   5.889  1.00 90.81           H
ATOM   1842  HN  TYR A 131      -4.182   3.111   0.274  1.00 90.81           H
ATOM   1843  N   SER A 132      -4.854   3.974  -2.731  1.00 93.01           N
ATOM   1844  CA  SER A 132      -4.747   4.513  -4.076  1.00 93.01           C
ATOM   1845  C   SER A 132      -4.304   3.416  -5.046  1.00 93.01           C
ATOM   1846  O   SER A 132      -4.804   3.334  -6.167  1.00 93.01           O
ATOM   1847  HA  SER A 132      -5.748   4.864  -4.327  1.00 93.01           H
ATOM   1848  CB  SER A 132      -3.769   5.689  -4.122  1.00 93.01           C
ATOM   1849 1HB  SER A 132      -3.659   6.029  -5.152  1.00 93.01           H
ATOM   1850 2HB  SER A 132      -4.179   6.524  -3.553  1.00 93.01           H
ATOM   1851  OG  SER A 132      -2.490   5.341  -3.599  1.00 93.01           O
ATOM   1852  HG  SER A 132      -2.360   5.765  -2.702  1.00 93.01           H
ATOM   1853  HN  SER A 132      -4.200   4.347  -2.073  1.00 93.01           H
ATOM   1854  N   CYS A 133      -3.370   2.600  -4.579  1.00 90.53           N
ATOM   1855  CA  CYS A 133      -2.845   1.519  -5.396  1.00 90.53           C
ATOM   1856  C   CYS A 133      -3.990   0.556  -5.713  1.00 90.53           C
ATOM   1857  O   CYS A 133      -4.174   0.161  -6.864  1.00 90.53           O
ATOM   1858  HA  CYS A 133      -2.458   1.975  -6.308  1.00 90.53           H
ATOM   1859  CB  CYS A 133      -1.676   0.809  -4.711  1.00 90.53           C
ATOM   1860 1HB  CYS A 133      -1.917   0.620  -3.665  1.00 90.53           H
ATOM   1861 2HB  CYS A 133      -1.504  -0.161  -5.178  1.00 90.53           H
ATOM   1862  SG  CYS A 133      -0.165   1.835  -4.827  1.00 90.53           S
ATOM   1863  HG  CYS A 133      -0.513   2.704  -3.883  1.00 90.53           H
ATOM   1864  HN  CYS A 133      -2.974   2.668  -3.664  1.00 90.53           H
ATOM   1865  N   VAL A 134      -4.732   0.206  -4.672  1.00 88.31           N
ATOM   1866  CA  VAL A 134      -5.823  -0.743  -4.816  1.00 88.31           C
ATOM   1867  C   VAL A 134      -6.782  -0.250  -5.902  1.00 88.31           C
ATOM   1868  O   VAL A 134      -7.163  -1.011  -6.790  1.00 88.31           O
ATOM   1869  HA  VAL A 134      -5.393  -1.693  -5.133  1.00 88.31           H
ATOM   1870  CB  VAL A 134      -6.509  -0.960  -3.466  1.00 88.31           C
ATOM   1871  HB  VAL A 134      -6.762   0.019  -3.058  1.00 88.31           H
ATOM   1872  CG1 VAL A 134      -7.809  -1.749  -3.632  1.00 88.31           C
ATOM   1873 1HG1 VAL A 134      -8.487  -1.199  -4.285  1.00 88.31           H
ATOM   1874 2HG1 VAL A 134      -7.590  -2.722  -4.073  1.00 88.31           H
ATOM   1875 3HG1 VAL A 134      -8.276  -1.889  -2.658  1.00 88.31           H
ATOM   1876  CG2 VAL A 134      -5.569  -1.653  -2.478  1.00 88.31           C
ATOM   1877 1HG2 VAL A 134      -5.272  -2.622  -2.879  1.00 88.31           H
ATOM   1878 2HG2 VAL A 134      -4.684  -1.036  -2.325  1.00 88.31           H
ATOM   1879 3HG2 VAL A 134      -6.082  -1.795  -1.527  1.00 88.31           H
ATOM   1880  HN  VAL A 134      -4.598   0.558  -3.746  1.00 88.31           H
ATOM   1881  N   LEU A 135      -7.144   1.020  -5.795  1.00 89.49           N
ATOM   1882  CA  LEU A 135      -8.155   1.586  -6.672  1.00 89.49           C
ATOM   1883  C   LEU A 135      -7.598   1.673  -8.095  1.00 89.49           C
ATOM   1884  O   LEU A 135      -8.324   1.456  -9.064  1.00 89.49           O
ATOM   1885  HA  LEU A 135      -9.005   0.904  -6.675  1.00 89.49           H
ATOM   1886  CB  LEU A 135      -8.651   2.926  -6.124  1.00 89.49           C
ATOM   1887 1HB  LEU A 135      -7.791   3.582  -5.989  1.00 89.49           H
ATOM   1888 2HB  LEU A 135      -9.290   3.389  -6.875  1.00 89.49           H
ATOM   1889  CG  LEU A 135      -9.423   2.865  -4.804  1.00 89.49           C
ATOM   1890  HG  LEU A 135      -8.822   2.313  -4.082  1.00 89.49           H
ATOM   1891  CD1 LEU A 135      -9.642   4.268  -4.232  1.00 89.49           C
ATOM   1892 1HD1 LEU A 135      -8.676   4.741  -4.051  1.00 89.49           H
ATOM   1893 2HD1 LEU A 135     -10.211   4.865  -4.944  1.00 89.49           H
ATOM   1894 3HD1 LEU A 135     -10.193   4.196  -3.295  1.00 89.49           H
ATOM   1895  CD2 LEU A 135     -10.739   2.104  -4.973  1.00 89.49           C
ATOM   1896 1HD2 LEU A 135     -11.357   2.606  -5.717  1.00 89.49           H
ATOM   1897 2HD2 LEU A 135     -10.529   1.086  -5.303  1.00 89.49           H
ATOM   1898 3HD2 LEU A 135     -11.267   2.076  -4.020  1.00 89.49           H
ATOM   1899  HN  LEU A 135      -6.761   1.656  -5.125  1.00 89.49           H
ATOM   1900  N   LEU A 136      -6.314   1.990  -8.175  1.00 90.94           N
ATOM   1901  CA  LEU A 136      -5.661   2.145  -9.464  1.00 90.94           C
ATOM   1902  C   LEU A 136      -5.618   0.791 -10.175  1.00 90.94           C
ATOM   1903  O   LEU A 136      -5.887   0.706 -11.372  1.00 90.94           O
ATOM   1904  HA  LEU A 136      -6.268   2.828 -10.058  1.00 90.94           H
ATOM   1905  CB  LEU A 136      -4.285   2.793  -9.293  1.00 90.94           C
ATOM   1906 1HB  LEU A 136      -3.771   2.297  -8.470  1.00 90.94           H
ATOM   1907 2HB  LEU A 136      -3.702   2.604 -10.194  1.00 90.94           H
ATOM   1908  CG  LEU A 136      -4.283   4.300  -9.025  1.00 90.94           C
ATOM   1909  HG  LEU A 136      -5.001   4.507  -8.232  1.00 90.94           H
ATOM   1910  CD1 LEU A 136      -2.913   4.765  -8.526  1.00 90.94           C
ATOM   1911 1HD1 LEU A 136      -2.667   4.245  -7.601  1.00 90.94           H
ATOM   1912 2HD1 LEU A 136      -2.158   4.543  -9.280  1.00 90.94           H
ATOM   1913 3HD1 LEU A 136      -2.939   5.840  -8.344  1.00 90.94           H
ATOM   1914  CD2 LEU A 136      -4.738   5.078 -10.261  1.00 90.94           C
ATOM   1915 1HD2 LEU A 136      -4.062   4.869 -11.091  1.00 90.94           H
ATOM   1916 2HD2 LEU A 136      -5.749   4.772 -10.531  1.00 90.94           H
ATOM   1917 3HD2 LEU A 136      -4.727   6.145 -10.043  1.00 90.94           H
ATOM   1918  HN  LEU A 136      -5.724   2.140  -7.382  1.00 90.94           H
ATOM   1919  N   ILE A 137      -5.278  -0.234  -9.408  1.00 85.61           N
ATOM   1920  CA  ILE A 137      -5.166  -1.575  -9.956  1.00 85.61           C
ATOM   1921  C   ILE A 137      -6.525  -2.012 -10.506  1.00 85.61           C
ATOM   1922  O   ILE A 137      -6.600  -2.635 -11.564  1.00 85.61           O
ATOM   1923  HA  ILE A 137      -4.457  -1.531 -10.783  1.00 85.61           H
ATOM   1924  CB  ILE A 137      -4.587  -2.534  -8.914  1.00 85.61           C
ATOM   1925  HB  ILE A 137      -5.104  -2.364  -7.969  1.00 85.61           H
ATOM   1926  CG1 ILE A 137      -3.103  -2.252  -8.674  1.00 85.61           C
ATOM   1927 1HG1 ILE A 137      -2.528  -2.540  -9.554  1.00 85.61           H
ATOM   1928 2HG1 ILE A 137      -2.951  -1.183  -8.530  1.00 85.61           H
ATOM   1929  CG2 ILE A 137      -4.838  -3.990  -9.310  1.00 85.61           C
ATOM   1930 1HG2 ILE A 137      -5.911  -4.166  -9.389  1.00 85.61           H
ATOM   1931 2HG2 ILE A 137      -4.365  -4.192 -10.271  1.00 85.61           H
ATOM   1932 3HG2 ILE A 137      -4.417  -4.651  -8.552  1.00 85.61           H
ATOM   1933  CD1 ILE A 137      -2.590  -3.016  -7.451  1.00 85.61           C
ATOM   1934 1HD1 ILE A 137      -3.152  -2.708  -6.569  1.00 85.61           H
ATOM   1935 2HD1 ILE A 137      -2.722  -4.086  -7.610  1.00 85.61           H
ATOM   1936 3HD1 ILE A 137      -1.533  -2.798  -7.304  1.00 85.61           H
ATOM   1937  HN  ILE A 137      -5.082  -0.160  -8.430  1.00 85.61           H
ATOM   1938  N   MET A 138      -7.567  -1.667  -9.764  1.00 86.19           N
ATOM   1939  CA  MET A 138      -8.924  -1.934 -10.208  1.00 86.19           C
ATOM   1940  C   MET A 138      -9.197  -1.277 -11.563  1.00 86.19           C
ATOM   1941  O   MET A 138      -9.696  -1.925 -12.481  1.00 86.19           O
ATOM   1942  HA  MET A 138      -8.994  -3.018 -10.301  1.00 86.19           H
ATOM   1943  CB  MET A 138      -9.915  -1.399  -9.172  1.00 86.19           C
ATOM   1944 1HB  MET A 138      -9.648  -1.770  -8.182  1.00 86.19           H
ATOM   1945 2HB  MET A 138      -9.854  -0.312  -9.133  1.00 86.19           H
ATOM   1946  CG  MET A 138     -11.345  -1.823  -9.512  1.00 86.19           C
ATOM   1947 1HG  MET A 138     -11.624  -1.440 -10.494  1.00 86.19           H
ATOM   1948 2HG  MET A 138     -11.409  -2.910  -9.564  1.00 86.19           H
ATOM   1949  SD  MET A 138     -12.475  -1.206  -8.275  1.00 86.19           S
ATOM   1950  CE  MET A 138     -12.176   0.547  -8.429  1.00 86.19           C
ATOM   1951 1HE  MET A 138     -11.127   0.757  -8.216  1.00 86.19           H
ATOM   1952 2HE  MET A 138     -12.411   0.868  -9.444  1.00 86.19           H
ATOM   1953 3HE  MET A 138     -12.805   1.087  -7.722  1.00 86.19           H
ATOM   1954  HN  MET A 138      -7.495  -1.214  -8.875  1.00 86.19           H
ATOM   1955  N   CYS A 139      -8.857   0.001 -11.644  1.00 88.96           N
ATOM   1956  CA  CYS A 139      -9.189   0.790 -12.818  1.00 88.96           C
ATOM   1957  C   CYS A 139      -8.411   0.229 -14.010  1.00 88.96           C
ATOM   1958  O   CYS A 139      -8.911   0.220 -15.133  1.00 88.96           O
ATOM   1959  HA  CYS A 139     -10.263   0.685 -12.972  1.00 88.96           H
ATOM   1960  CB  CYS A 139      -8.904   2.277 -12.598  1.00 88.96           C
ATOM   1961 1HB  CYS A 139      -7.882   2.412 -12.245  1.00 88.96           H
ATOM   1962 2HB  CYS A 139      -8.989   2.815 -13.543  1.00 88.96           H
ATOM   1963  SG  CYS A 139     -10.082   2.967 -11.379  1.00 88.96           S
ATOM   1964  HG  CYS A 139      -9.466   2.486 -10.303  1.00 88.96           H
ATOM   1965  HN  CYS A 139      -8.365   0.495 -10.927  1.00 88.96           H
ATOM   1966  N   ILE A 140      -7.200  -0.224 -13.724  1.00 84.93           N
ATOM   1967  CA  ILE A 140      -6.360  -0.816 -14.752  1.00 84.93           C
ATOM   1968  C   ILE A 140      -7.069  -2.038 -15.341  1.00 84.93           C
ATOM   1969  O   ILE A 140      -7.124  -2.200 -16.559  1.00 84.93           O
ATOM   1970  HA  ILE A 140      -6.237  -0.074 -15.541  1.00 84.93           H
ATOM   1971  CB  ILE A 140      -4.968  -1.122 -14.196  1.00 84.93           C
ATOM   1972  HB  ILE A 140      -5.085  -1.595 -13.221  1.00 84.93           H
ATOM   1973  CG1 ILE A 140      -4.169   0.165 -13.981  1.00 84.93           C
ATOM   1974 1HG1 ILE A 140      -3.875   0.580 -14.945  1.00 84.93           H
ATOM   1975 2HG1 ILE A 140      -4.797   0.910 -13.492  1.00 84.93           H
ATOM   1976  CG2 ILE A 140      -4.225  -2.114 -15.093  1.00 84.93           C
ATOM   1977 1HG2 ILE A 140      -4.790  -3.044 -15.151  1.00 84.93           H
ATOM   1978 2HG2 ILE A 140      -4.118  -1.691 -16.092  1.00 84.93           H
ATOM   1979 3HG2 ILE A 140      -3.238  -2.313 -14.675  1.00 84.93           H
ATOM   1980  CD1 ILE A 140      -2.924  -0.097 -13.131  1.00 84.93           C
ATOM   1981 1HD1 ILE A 140      -3.224  -0.489 -12.159  1.00 84.93           H
ATOM   1982 2HD1 ILE A 140      -2.287  -0.824 -13.635  1.00 84.93           H
ATOM   1983 3HD1 ILE A 140      -2.375   0.834 -12.993  1.00 84.93           H
ATOM   1984  HN  ILE A 140      -6.791  -0.192 -12.811  1.00 84.93           H
ATOM   1985  N   SER A 141      -7.592  -2.866 -14.449  1.00 81.66           N
ATOM   1986  CA  SER A 141      -8.185  -4.128 -14.858  1.00 81.66           C
ATOM   1987  C   SER A 141      -9.443  -3.871 -15.689  1.00 81.66           C
ATOM   1988  O   SER A 141      -9.707  -4.581 -16.658  1.00 81.66           O
ATOM   1989  HA  SER A 141      -7.423  -4.623 -15.460  1.00 81.66           H
ATOM   1990  CB  SER A 141      -8.519  -4.998 -13.644  1.00 81.66           C
ATOM   1991 1HB  SER A 141      -9.224  -4.470 -13.003  1.00 81.66           H
ATOM   1992 2HB  SER A 141      -9.013  -5.911 -13.977  1.00 81.66           H
ATOM   1993  OG  SER A 141      -7.356  -5.336 -12.893  1.00 81.66           O
ATOM   1994  HG  SER A 141      -7.171  -4.627 -12.212  1.00 81.66           H
ATOM   1995  HN  SER A 141      -7.616  -2.686 -13.466  1.00 81.66           H
ATOM   1996  N   VAL A 142     -10.187  -2.854 -15.279  1.00 82.00           N
ATOM   1997  CA  VAL A 142     -11.377  -2.455 -16.010  1.00 82.00           C
ATOM   1998  C   VAL A 142     -10.972  -1.941 -17.393  1.00 82.00           C
ATOM   1999  O   VAL A 142     -11.625  -2.248 -18.390  1.00 82.00           O
ATOM   2000  HA  VAL A 142     -12.000  -3.341 -16.134  1.00 82.00           H
ATOM   2001  CB  VAL A 142     -12.170  -1.428 -15.199  1.00 82.00           C
ATOM   2002  HB  VAL A 142     -11.502  -0.600 -14.963  1.00 82.00           H
ATOM   2003  CG1 VAL A 142     -13.340  -0.871 -16.013  1.00 82.00           C
ATOM   2004 1HG1 VAL A 142     -12.959  -0.388 -16.913  1.00 82.00           H
ATOM   2005 2HG1 VAL A 142     -14.008  -1.686 -16.294  1.00 82.00           H
ATOM   2006 3HG1 VAL A 142     -13.886  -0.144 -15.413  1.00 82.00           H
ATOM   2007  CG2 VAL A 142     -12.657  -2.030 -13.880  1.00 82.00           C
ATOM   2008 1HG2 VAL A 142     -13.301  -2.884 -14.086  1.00 82.00           H
ATOM   2009 2HG2 VAL A 142     -11.800  -2.355 -13.290  1.00 82.00           H
ATOM   2010 3HG2 VAL A 142     -13.218  -1.278 -13.323  1.00 82.00           H
ATOM   2011  HN  VAL A 142      -9.988  -2.308 -14.465  1.00 82.00           H
ATOM   2012  N   ASP A 143      -9.898  -1.166 -17.410  1.00 82.62           N
ATOM   2013  CA  ASP A 143      -9.437  -0.551 -18.644  1.00 82.62           C
ATOM   2014  C   ASP A 143      -9.005  -1.644 -19.623  1.00 82.62           C
ATOM   2015  O   ASP A 143      -9.253  -1.541 -20.823  1.00 82.62           O
ATOM   2016  HA  ASP A 143     -10.287   0.025 -19.011  1.00 82.62           H
ATOM   2017  CB  ASP A 143      -8.234   0.360 -18.390  1.00 82.62           C
ATOM   2018 1HB  ASP A 143      -8.451   1.031 -17.559  1.00 82.62           H
ATOM   2019 2HB  ASP A 143      -7.374  -0.242 -18.097  1.00 82.62           H
ATOM   2020  CG  ASP A 143      -7.892   1.176 -19.637  1.00 82.62           C
ATOM   2021  OD1 ASP A 143      -6.724   1.083 -20.074  1.00 82.62           O
ATOM   2022  OD2 ASP A 143      -8.806   1.875 -20.126  1.00 82.62           O
ATOM   2023  HN  ASP A 143      -9.346  -0.957 -16.602  1.00 82.62           H
ATOM   2024  N   ARG A 144      -8.365  -2.666 -19.074  1.00 77.07           N
ATOM   2025  CA  ARG A 144      -7.899  -3.779 -19.884  1.00 77.07           C
ATOM   2026  C   ARG A 144      -9.087  -4.524 -20.496  1.00 77.07           C
ATOM   2027  O   ARG A 144      -9.061  -4.881 -21.673  1.00 77.07           O
ATOM   2028  HA  ARG A 144      -7.282  -3.322 -20.657  1.00 77.07           H
ATOM   2029  CB  ARG A 144      -7.067  -4.756 -19.051  1.00 77.07           C
ATOM   2030 1HB  ARG A 144      -7.590  -4.984 -18.122  1.00 77.07           H
ATOM   2031 2HB  ARG A 144      -6.954  -5.696 -19.591  1.00 77.07           H
ATOM   2032  CG  ARG A 144      -5.688  -4.173 -18.737  1.00 77.07           C
ATOM   2033 1HG  ARG A 144      -5.798  -3.164 -18.340  1.00 77.07           H
ATOM   2034 2HG  ARG A 144      -5.205  -4.769 -17.962  1.00 77.07           H
ATOM   2035  CD  ARG A 144      -4.808  -4.143 -19.988  1.00 77.07           C
ATOM   2036 1HD  ARG A 144      -3.855  -4.631 -19.784  1.00 77.07           H
ATOM   2037 2HD  ARG A 144      -5.286  -4.701 -20.792  1.00 77.07           H
ATOM   2038  NE  ARG A 144      -4.578  -2.744 -20.411  1.00 77.07           N
ATOM   2039  HE  ARG A 144      -4.860  -2.013 -19.789  1.00 77.07           H
ATOM   2040  CZ  ARG A 144      -4.015  -2.394 -21.575  1.00 77.07           C
ATOM   2041  NH1 ARG A 144      -3.617  -3.331 -22.447  1.00 77.07           N
ATOM   2042 1HH1 ARG A 144      -3.740  -4.299 -22.231  1.00 77.07           H
ATOM   2043 2HH1 ARG A 144      -3.198  -3.061 -23.314  1.00 77.07           H
ATOM   2044  NH2 ARG A 144      -3.855  -1.093 -21.855  1.00 77.07           N
ATOM   2045 1HH2 ARG A 144      -3.437  -0.815 -22.720  1.00 77.07           H
ATOM   2046 2HH2 ARG A 144      -4.154  -0.400 -21.199  1.00 77.07           H
ATOM   2047  HN  ARG A 144      -8.165  -2.741 -18.097  1.00 77.07           H
ATOM   2048  N   TYR A 145     -10.100  -4.738 -19.670  1.00 78.07           N
ATOM   2049  CA  TYR A 145     -11.318  -5.384 -20.129  1.00 78.07           C
ATOM   2050  C   TYR A 145     -11.888  -4.670 -21.357  1.00 78.07           C
ATOM   2051  O   TYR A 145     -12.093  -5.288 -22.400  1.00 78.07           O
ATOM   2052  HA  TYR A 145     -11.072  -6.411 -20.398  1.00 78.07           H
ATOM   2053  CB  TYR A 145     -12.317  -5.269 -18.977  1.00 78.07           C
ATOM   2054 1HB  TYR A 145     -11.920  -5.798 -18.111  1.00 78.07           H
ATOM   2055 2HB  TYR A 145     -12.411  -4.220 -18.694  1.00 78.07           H
ATOM   2056  CG  TYR A 145     -13.707  -5.820 -19.301  1.00 78.07           C
ATOM   2057  CD1 TYR A 145     -14.813  -5.000 -19.213  1.00 78.07           C
ATOM   2058  HD1 TYR A 145     -14.696  -3.958 -18.912  1.00 78.07           H
ATOM   2059  CD2 TYR A 145     -13.854  -7.139 -19.682  1.00 78.07           C
ATOM   2060  HD2 TYR A 145     -12.981  -7.787 -19.751  1.00 78.07           H
ATOM   2061  CE1 TYR A 145     -16.121  -5.519 -19.518  1.00 78.07           C
ATOM   2062  HE1 TYR A 145     -17.003  -4.882 -19.453  1.00 78.07           H
ATOM   2063  CE2 TYR A 145     -15.162  -7.658 -19.987  1.00 78.07           C
ATOM   2064  HE2 TYR A 145     -15.293  -8.697 -20.289  1.00 78.07           H
ATOM   2065  CZ  TYR A 145     -16.231  -6.822 -19.890  1.00 78.07           C
ATOM   2066  OH  TYR A 145     -17.466  -7.313 -20.179  1.00 78.07           O
ATOM   2067  HH  TYR A 145     -17.399  -8.275 -20.444  1.00 78.07           H
ATOM   2068  HN  TYR A 145     -10.098  -4.478 -18.704  1.00 78.07           H
ATOM   2069  N   ILE A 146     -12.127  -3.377 -21.191  1.00 77.46           N
ATOM   2070  CA  ILE A 146     -12.785  -2.599 -22.227  1.00 77.46           C
ATOM   2071  C   ILE A 146     -11.942  -2.642 -23.504  1.00 77.46           C
ATOM   2072  O   ILE A 146     -12.482  -2.737 -24.605  1.00 77.46           O
ATOM   2073  HA  ILE A 146     -13.745  -3.073 -22.432  1.00 77.46           H
ATOM   2074  CB  ILE A 146     -13.076  -1.182 -21.730  1.00 77.46           C
ATOM   2075  HB  ILE A 146     -12.147  -0.755 -21.352  1.00 77.46           H
ATOM   2076  CG1 ILE A 146     -14.070  -1.202 -20.567  1.00 77.46           C
ATOM   2077 1HG1 ILE A 146     -15.063  -1.456 -20.938  1.00 77.46           H
ATOM   2078 2HG1 ILE A 146     -13.787  -1.977 -19.856  1.00 77.46           H
ATOM   2079  CG2 ILE A 146     -13.551  -0.286 -22.876  1.00 77.46           C
ATOM   2080 1HG2 ILE A 146     -12.778  -0.235 -23.643  1.00 77.46           H
ATOM   2081 2HG2 ILE A 146     -14.464  -0.700 -23.306  1.00 77.46           H
ATOM   2082 3HG2 ILE A 146     -13.751   0.716 -22.495  1.00 77.46           H
ATOM   2083  CD1 ILE A 146     -14.115   0.154 -19.861  1.00 77.46           C
ATOM   2084 1HD1 ILE A 146     -13.126   0.394 -19.471  1.00 77.46           H
ATOM   2085 2HD1 ILE A 146     -14.422   0.923 -20.570  1.00 77.46           H
ATOM   2086 3HD1 ILE A 146     -14.829   0.112 -19.039  1.00 77.46           H
ATOM   2087  HN  ILE A 146     -11.881  -2.863 -20.369  1.00 77.46           H
ATOM   2088  N   ALA A 147     -10.633  -2.572 -23.313  1.00 77.11           N
ATOM   2089  CA  ALA A 147      -9.715  -2.516 -24.438  1.00 77.11           C
ATOM   2090  C   ALA A 147      -9.858  -3.791 -25.271  1.00 77.11           C
ATOM   2091  O   ALA A 147      -9.675  -3.766 -26.487  1.00 77.11           O
ATOM   2092  HA  ALA A 147      -9.993  -1.658 -25.051  1.00 77.11           H
ATOM   2093  CB  ALA A 147      -8.288  -2.313 -23.923  1.00 77.11           C
ATOM   2094 1HB  ALA A 147      -8.234  -1.379 -23.363  1.00 77.11           H
ATOM   2095 2HB  ALA A 147      -8.015  -3.143 -23.272  1.00 77.11           H
ATOM   2096 3HB  ALA A 147      -7.600  -2.271 -24.767  1.00 77.11           H
ATOM   2097  HN  ALA A 147     -10.199  -2.552 -22.412  1.00 77.11           H
ATOM   2098  N   ILE A 148     -10.183  -4.876 -24.584  1.00 73.57           N
ATOM   2099  CA  ILE A 148     -10.169  -6.188 -25.206  1.00 73.57           C
ATOM   2100  C   ILE A 148     -11.582  -6.540 -25.676  1.00 73.57           C
ATOM   2101  O   ILE A 148     -11.758  -7.112 -26.751  1.00 73.57           O
ATOM   2102  HA  ILE A 148      -9.520  -6.129 -26.080  1.00 73.57           H
ATOM   2103  CB  ILE A 148      -9.560  -7.224 -24.259  1.00 73.57           C
ATOM   2104  HB  ILE A 148     -10.129  -7.212 -23.329  1.00 73.57           H
ATOM   2105  CG1 ILE A 148      -8.115  -6.865 -23.910  1.00 73.57           C
ATOM   2106 1HG1 ILE A 148      -7.479  -7.010 -24.783  1.00 73.57           H
ATOM   2107 2HG1 ILE A 148      -8.053  -5.810 -23.642  1.00 73.57           H
ATOM   2108  CG2 ILE A 148      -9.676  -8.634 -24.841  1.00 73.57           C
ATOM   2109 1HG2 ILE A 148     -10.727  -8.878 -24.996  1.00 73.57           H
ATOM   2110 2HG2 ILE A 148      -9.148  -8.679 -25.793  1.00 73.57           H
ATOM   2111 3HG2 ILE A 148      -9.235  -9.351 -24.147  1.00 73.57           H
ATOM   2112  CD1 ILE A 148      -7.601  -7.722 -22.751  1.00 73.57           C
ATOM   2113 1HD1 ILE A 148      -8.225  -7.556 -21.872  1.00 73.57           H
ATOM   2114 2HD1 ILE A 148      -7.642  -8.774 -23.031  1.00 73.57           H
ATOM   2115 3HD1 ILE A 148      -6.572  -7.446 -22.523  1.00 73.57           H
ATOM   2116  HN  ILE A 148     -10.452  -4.867 -23.621  1.00 73.57           H
ATOM   2117  N   ALA A 149     -12.553  -6.184 -24.848  1.00 73.82           N
ATOM   2118  CA  ALA A 149     -13.932  -6.562 -25.104  1.00 73.82           C
ATOM   2119  C   ALA A 149     -14.517  -5.643 -26.178  1.00 73.82           C
ATOM   2120  O   ALA A 149     -15.201  -6.104 -27.090  1.00 73.82           O
ATOM   2121  HA  ALA A 149     -13.932  -7.587 -25.476  1.00 73.82           H
ATOM   2122  CB  ALA A 149     -14.727  -6.513 -23.797  1.00 73.82           C
ATOM   2123 1HB  ALA A 149     -14.288  -7.205 -23.079  1.00 73.82           H
ATOM   2124 2HB  ALA A 149     -14.697  -5.501 -23.392  1.00 73.82           H
ATOM   2125 3HB  ALA A 149     -15.761  -6.797 -23.990  1.00 73.82           H
ATOM   2126  HN  ALA A 149     -12.409  -5.648 -24.016  1.00 73.82           H
ATOM   2127  N   GLN A 150     -14.228  -4.358 -26.033  1.00 75.60           N
ATOM   2128  CA  GLN A 150     -14.757  -3.363 -26.951  1.00 75.60           C
ATOM   2129  C   GLN A 150     -13.639  -2.814 -27.839  1.00 75.60           C
ATOM   2130  O   GLN A 150     -13.627  -1.628 -28.166  1.00 75.60           O
ATOM   2131  HA  GLN A 150     -15.488  -3.893 -27.561  1.00 75.60           H
ATOM   2132  CB  GLN A 150     -15.459  -2.235 -26.192  1.00 75.60           C
ATOM   2133 1HB  GLN A 150     -14.748  -1.737 -25.534  1.00 75.60           H
ATOM   2134 2HB  GLN A 150     -15.819  -1.487 -26.898  1.00 75.60           H
ATOM   2135  CG  GLN A 150     -16.632  -2.774 -25.370  1.00 75.60           C
ATOM   2136 1HG  GLN A 150     -17.223  -3.459 -25.979  1.00 75.60           H
ATOM   2137 2HG  GLN A 150     -16.254  -3.347 -24.523  1.00 75.60           H
ATOM   2138  CD  GLN A 150     -17.519  -1.634 -24.867  1.00 75.60           C
ATOM   2139  OE1 GLN A 150     -17.272  -0.465 -25.116  1.00 75.60           O
ATOM   2140  NE2 GLN A 150     -18.563  -2.037 -24.148  1.00 75.60           N
ATOM   2141 1HE2 GLN A 150     -18.708  -3.013 -23.981  1.00 75.60           H
ATOM   2142 2HE2 GLN A 150     -19.202  -1.365 -23.775  1.00 75.60           H
ATOM   2143  HN  GLN A 150     -13.645  -3.994 -25.306  1.00 75.60           H
ATOM   2144  N   ALA A 151     -12.726  -3.702 -28.205  1.00 72.54           N
ATOM   2145  CA  ALA A 151     -11.518  -3.291 -28.899  1.00 72.54           C
ATOM   2146  C   ALA A 151     -11.895  -2.415 -30.096  1.00 72.54           C
ATOM   2147  O   ALA A 151     -11.191  -1.459 -30.415  1.00 72.54           O
ATOM   2148  HA  ALA A 151     -10.920  -2.702 -28.203  1.00 72.54           H
ATOM   2149  CB  ALA A 151     -10.719  -4.529 -29.311  1.00 72.54           C
ATOM   2150 1HB  ALA A 151     -10.451  -5.101 -28.422  1.00 72.54           H
ATOM   2151 2HB  ALA A 151     -11.325  -5.149 -29.972  1.00 72.54           H
ATOM   2152 3HB  ALA A 151      -9.812  -4.220 -29.831  1.00 72.54           H
ATOM   2153  HN  ALA A 151     -12.802  -4.684 -28.035  1.00 72.54           H
ATOM   2154  N   MET A 152     -13.004  -2.775 -30.725  1.00 68.46           N
ATOM   2155  CA  MET A 152     -13.453  -2.068 -31.912  1.00 68.46           C
ATOM   2156  C   MET A 152     -13.779  -0.608 -31.591  1.00 68.46           C
ATOM   2157  O   MET A 152     -13.409   0.294 -32.341  1.00 68.46           O
ATOM   2158  HA  MET A 152     -12.621  -2.116 -32.614  1.00 68.46           H
ATOM   2159  CB  MET A 152     -14.698  -2.757 -32.476  1.00 68.46           C
ATOM   2160 1HB  MET A 152     -15.409  -2.945 -31.672  1.00 68.46           H
ATOM   2161 2HB  MET A 152     -15.191  -2.097 -33.190  1.00 68.46           H
ATOM   2162  CG  MET A 152     -14.332  -4.075 -33.160  1.00 68.46           C
ATOM   2163 1HG  MET A 152     -13.448  -4.506 -32.690  1.00 68.46           H
ATOM   2164 2HG  MET A 152     -15.141  -4.795 -33.037  1.00 68.46           H
ATOM   2165  SD  MET A 152     -14.024  -3.797 -34.896  1.00 68.46           S
ATOM   2166  CE  MET A 152     -15.700  -3.796 -35.512  1.00 68.46           C
ATOM   2167 1HE  MET A 152     -16.168  -4.756 -35.294  1.00 68.46           H
ATOM   2168 2HE  MET A 152     -16.264  -2.998 -35.029  1.00 68.46           H
ATOM   2169 3HE  MET A 152     -15.690  -3.633 -36.590  1.00 68.46           H
ATOM   2170  HN  MET A 152     -13.591  -3.532 -30.436  1.00 68.46           H
ATOM   2171  N   ARG A 153     -14.468  -0.420 -30.475  1.00 69.77           N
ATOM   2172  CA  ARG A 153     -14.919   0.906 -30.088  1.00 69.77           C
ATOM   2173  C   ARG A 153     -13.843   1.612 -29.261  1.00 69.77           C
ATOM   2174  O   ARG A 153     -13.872   2.833 -29.111  1.00 69.77           O
ATOM   2175  HA  ARG A 153     -15.095   1.426 -31.030  1.00 69.77           H
ATOM   2176  CB  ARG A 153     -16.212   0.832 -29.273  1.00 69.77           C
ATOM   2177 1HB  ARG A 153     -16.074   0.160 -28.426  1.00 69.77           H
ATOM   2178 2HB  ARG A 153     -16.446   1.815 -28.865  1.00 69.77           H
ATOM   2179  CG  ARG A 153     -17.377   0.341 -30.136  1.00 69.77           C
ATOM   2180 1HG  ARG A 153     -17.484   0.985 -31.009  1.00 69.77           H
ATOM   2181 2HG  ARG A 153     -17.163  -0.662 -30.504  1.00 69.77           H
ATOM   2182  CD  ARG A 153     -18.683   0.331 -29.339  1.00 69.77           C
ATOM   2183 1HD  ARG A 153     -18.607  -0.372 -28.509  1.00 69.77           H
ATOM   2184 2HD  ARG A 153     -18.863   1.316 -28.908  1.00 69.77           H
ATOM   2185  NE  ARG A 153     -19.810  -0.047 -30.220  1.00 69.77           N
ATOM   2186  HE  ARG A 153     -19.608  -0.251 -31.178  1.00 69.77           H
ATOM   2187  CZ  ARG A 153     -21.084  -0.135 -29.815  1.00 69.77           C
ATOM   2188  NH1 ARG A 153     -21.412   0.126 -28.542  1.00 69.77           N
ATOM   2189 1HH1 ARG A 153     -20.704   0.389 -27.887  1.00 69.77           H
ATOM   2190 2HH1 ARG A 153     -22.365   0.058 -28.247  1.00 69.77           H
ATOM   2191  NH2 ARG A 153     -22.025  -0.488 -30.701  1.00 69.77           N
ATOM   2192 1HH2 ARG A 153     -22.981  -0.558 -30.414  1.00 69.77           H
ATOM   2193 2HH2 ARG A 153     -21.772  -0.681 -31.649  1.00 69.77           H
ATOM   2194  HN  ARG A 153     -14.718  -1.153 -29.842  1.00 69.77           H
ATOM   2195  N   ALA A 154     -12.919   0.814 -28.746  1.00 69.28           N
ATOM   2196  CA  ALA A 154     -11.976   1.304 -27.755  1.00 69.28           C
ATOM   2197  C   ALA A 154     -11.095   2.384 -28.384  1.00 69.28           C
ATOM   2198  O   ALA A 154     -10.582   3.257 -27.686  1.00 69.28           O
ATOM   2199  HA  ALA A 154     -12.550   1.744 -26.940  1.00 69.28           H
ATOM   2200  CB  ALA A 154     -11.159   0.132 -27.205  1.00 69.28           C
ATOM   2201 1HB  ALA A 154     -11.830  -0.593 -26.743  1.00 69.28           H
ATOM   2202 2HB  ALA A 154     -10.615  -0.345 -28.020  1.00 69.28           H
ATOM   2203 3HB  ALA A 154     -10.452   0.500 -26.461  1.00 69.28           H
ATOM   2204  HN  ALA A 154     -12.809  -0.148 -28.996  1.00 69.28           H
ATOM   2205  N   HIS A 155     -10.946   2.290 -29.698  1.00 69.47           N
ATOM   2206  CA  HIS A 155     -10.047   3.179 -30.414  1.00 69.47           C
ATOM   2207  C   HIS A 155     -10.669   4.573 -30.507  1.00 69.47           C
ATOM   2208  O   HIS A 155     -10.020   5.569 -30.189  1.00 69.47           O
ATOM   2209  HA  HIS A 155      -9.131   3.237 -29.826  1.00 69.47           H
ATOM   2210  CB  HIS A 155      -9.686   2.598 -31.783  1.00 69.47           C
ATOM   2211 1HB  HIS A 155      -9.378   1.560 -31.656  1.00 69.47           H
ATOM   2212 2HB  HIS A 155     -10.577   2.592 -32.410  1.00 69.47           H
ATOM   2213  CG  HIS A 155      -8.589   3.349 -32.499  1.00 69.47           C
ATOM   2214  ND1 HIS A 155      -8.840   4.411 -33.350  1.00 69.47           N
ATOM   2215  HD1 HIS A 155      -9.741   4.781 -33.574  1.00 69.47           H
ATOM   2216  CD2 HIS A 155      -7.235   3.182 -32.481  1.00 69.47           C
ATOM   2217  HD2 HIS A 155      -6.694   2.428 -31.908  1.00 69.47           H
ATOM   2218  CE1 HIS A 155      -7.682   4.854 -33.819  1.00 69.47           C
ATOM   2219  HE1 HIS A 155      -7.547   5.683 -34.513  1.00 69.47           H
ATOM   2220  NE2 HIS A 155      -6.689   4.091 -33.279  1.00 69.47           N
ATOM   2221  HN  HIS A 155     -11.426   1.624 -30.269  1.00 69.47           H
ATOM   2222  N   THR A 156     -11.919   4.600 -30.944  1.00 72.77           N
ATOM   2223  CA  THR A 156     -12.602   5.861 -31.182  1.00 72.77           C
ATOM   2224  C   THR A 156     -12.831   6.600 -29.862  1.00 72.77           C
ATOM   2225  O   THR A 156     -12.995   7.819 -29.849  1.00 72.77           O
ATOM   2226  HA  THR A 156     -11.957   6.491 -31.793  1.00 72.77           H
ATOM   2227  CB  THR A 156     -13.895   5.562 -31.943  1.00 72.77           C
ATOM   2228  HB  THR A 156     -14.588   6.401 -31.878  1.00 72.77           H
ATOM   2229  OG1 THR A 156     -14.356   4.338 -31.377  1.00 72.77           O
ATOM   2230  HG1 THR A 156     -14.244   4.357 -30.384  1.00 72.77           H
ATOM   2231  CG2 THR A 156     -13.644   5.222 -33.413  1.00 72.77           C
ATOM   2232 1HG2 THR A 156     -13.005   4.341 -33.478  1.00 72.77           H
ATOM   2233 2HG2 THR A 156     -13.153   6.063 -33.902  1.00 72.77           H
ATOM   2234 3HG2 THR A 156     -14.594   5.019 -33.907  1.00 72.77           H
ATOM   2235  HN  THR A 156     -12.463   3.783 -31.135  1.00 72.77           H
ATOM   2236  N   TRP A 157     -12.835   5.831 -28.783  1.00 79.12           N
ATOM   2237  CA  TRP A 157     -13.186   6.371 -27.480  1.00 79.12           C
ATOM   2238  C   TRP A 157     -11.889   6.687 -26.734  1.00 79.12           C
ATOM   2239  O   TRP A 157     -11.906   6.940 -25.530  1.00 79.12           O
ATOM   2240  HA  TRP A 157     -13.756   7.287 -27.642  1.00 79.12           H
ATOM   2241  CB  TRP A 157     -14.097   5.409 -26.715  1.00 79.12           C
ATOM   2242 1HB  TRP A 157     -13.673   4.406 -26.765  1.00 79.12           H
ATOM   2243 2HB  TRP A 157     -14.111   5.697 -25.664  1.00 79.12           H
ATOM   2244  CG  TRP A 157     -15.535   5.366 -27.236  1.00 79.12           C
ATOM   2245  CD1 TRP A 157     -15.968   5.598 -28.483  1.00 79.12           C
ATOM   2246  HD1 TRP A 157     -15.319   5.859 -29.319  1.00 79.12           H
ATOM   2247  CD2 TRP A 157     -16.718   5.060 -26.469  1.00 79.12           C
ATOM   2248  NE1 TRP A 157     -17.338   5.465 -28.575  1.00 79.12           N
ATOM   2249  HE1 TRP A 157     -17.891   5.589 -29.400  1.00 79.12           H
ATOM   2250  CE2 TRP A 157     -17.809   5.128 -27.312  1.00 79.12           C
ATOM   2251  CE3 TRP A 157     -16.863   4.738 -25.109  1.00 79.12           C
ATOM   2252  HE3 TRP A 157     -16.017   4.678 -24.423  1.00 79.12           H
ATOM   2253  CZ2 TRP A 157     -19.121   4.886 -26.888  1.00 79.12           C
ATOM   2254  HZ2 TRP A 157     -19.967   4.946 -27.574  1.00 79.12           H
ATOM   2255  CZ3 TRP A 157     -18.180   4.498 -24.701  1.00 79.12           C
ATOM   2256  HZ3 TRP A 157     -18.349   4.244 -23.654  1.00 79.12           H
ATOM   2257  CH2 TRP A 157     -19.289   4.563 -25.536  1.00 79.12           C
ATOM   2258  HH2 TRP A 157     -20.285   4.362 -25.141  1.00 79.12           H
ATOM   2259  HN  TRP A 157     -12.604   4.858 -28.788  1.00 79.12           H
ATOM   2260  N   ARG A 158     -10.794   6.663 -27.479  1.00 78.90           N
ATOM   2261  CA  ARG A 158      -9.474   6.717 -26.873  1.00 78.90           C
ATOM   2262  C   ARG A 158      -9.298   8.027 -26.102  1.00 78.90           C
ATOM   2263  O   ARG A 158      -8.817   8.025 -24.970  1.00 78.90           O
ATOM   2264  HA  ARG A 158      -9.440   5.859 -26.202  1.00 78.90           H
ATOM   2265  CB  ARG A 158      -8.376   6.606 -27.933  1.00 78.90           C
ATOM   2266 1HB  ARG A 158      -8.531   5.708 -28.530  1.00 78.90           H
ATOM   2267 2HB  ARG A 158      -8.436   7.455 -28.614  1.00 78.90           H
ATOM   2268  CG  ARG A 158      -6.991   6.562 -27.285  1.00 78.90           C
ATOM   2269 1HG  ARG A 158      -6.824   7.474 -26.711  1.00 78.90           H
ATOM   2270 2HG  ARG A 158      -6.941   5.730 -26.582  1.00 78.90           H
ATOM   2271  CD  ARG A 158      -5.895   6.410 -28.342  1.00 78.90           C
ATOM   2272 1HD  ARG A 158      -6.097   5.538 -28.964  1.00 78.90           H
ATOM   2273 2HD  ARG A 158      -5.892   7.278 -29.001  1.00 78.90           H
ATOM   2274  NE  ARG A 158      -4.576   6.268 -27.686  1.00 78.90           N
ATOM   2275  HE  ARG A 158      -4.513   6.473 -26.710  1.00 78.90           H
ATOM   2276  CZ  ARG A 158      -3.460   5.883 -28.320  1.00 78.90           C
ATOM   2277  NH1 ARG A 158      -3.486   5.596 -29.629  1.00 78.90           N
ATOM   2278 1HH1 ARG A 158      -4.342   5.669 -30.140  1.00 78.90           H
ATOM   2279 2HH1 ARG A 158      -2.648   5.310 -30.095  1.00 78.90           H
ATOM   2280  NH2 ARG A 158      -2.318   5.789 -27.626  1.00 78.90           N
ATOM   2281 1HH2 ARG A 158      -1.476   5.503 -28.084  1.00 78.90           H
ATOM   2282 2HH2 ARG A 158      -2.307   6.004 -26.649  1.00 78.90           H
ATOM   2283  HN  ARG A 158     -10.798   6.607 -28.478  1.00 78.90           H
ATOM   2284  N   GLU A 159      -9.699   9.114 -26.745  1.00 81.64           N
ATOM   2285  CA  GLU A 159      -9.506  10.436 -26.173  1.00 81.64           C
ATOM   2286  C   GLU A 159     -10.395  10.615 -24.941  1.00 81.64           C
ATOM   2287  O   GLU A 159      -9.930  11.069 -23.897  1.00 81.64           O
ATOM   2288  HA  GLU A 159      -8.457  10.475 -25.881  1.00 81.64           H
ATOM   2289  CB  GLU A 159      -9.780  11.527 -27.210  1.00 81.64           C
ATOM   2290 1HB  GLU A 159     -10.735  11.338 -27.699  1.00 81.64           H
ATOM   2291 2HB  GLU A 159      -9.725  12.507 -26.736  1.00 81.64           H
ATOM   2292  CG  GLU A 159      -8.714  11.520 -28.308  1.00 81.64           C
ATOM   2293 1HG  GLU A 159      -7.723  11.580 -27.858  1.00 81.64           H
ATOM   2294 2HG  GLU A 159      -8.758  10.579 -28.857  1.00 81.64           H
ATOM   2295  CD  GLU A 159      -8.913  12.690 -29.273  1.00 81.64           C
ATOM   2296  OE1 GLU A 159      -7.970  12.951 -30.051  1.00 81.64           O
ATOM   2297  OE2 GLU A 159     -10.005  13.296 -29.212  1.00 81.64           O
ATOM   2298  HN  GLU A 159     -10.146   9.102 -27.640  1.00 81.64           H
ATOM   2299  N   LYS A 160     -11.658  10.249 -25.103  1.00 85.08           N
ATOM   2300  CA  LYS A 160     -12.609  10.337 -24.009  1.00 85.08           C
ATOM   2301  C   LYS A 160     -12.083   9.538 -22.815  1.00 85.08           C
ATOM   2302  O   LYS A 160     -12.142  10.001 -21.678  1.00 85.08           O
ATOM   2303  HA  LYS A 160     -12.678  11.386 -23.718  1.00 85.08           H
ATOM   2304  CB  LYS A 160     -14.002   9.904 -24.473  1.00 85.08           C
ATOM   2305 1HB  LYS A 160     -13.944   8.923 -24.943  1.00 85.08           H
ATOM   2306 2HB  LYS A 160     -14.662   9.805 -23.611  1.00 85.08           H
ATOM   2307  CG  LYS A 160     -14.590  10.915 -25.459  1.00 85.08           C
ATOM   2308 1HG  LYS A 160     -14.539  11.917 -25.032  1.00 85.08           H
ATOM   2309 2HG  LYS A 160     -13.994  10.927 -26.372  1.00 85.08           H
ATOM   2310  CD  LYS A 160     -16.042  10.572 -25.795  1.00 85.08           C
ATOM   2311 1HD  LYS A 160     -16.088   9.587 -26.261  1.00 85.08           H
ATOM   2312 2HD  LYS A 160     -16.629  10.518 -24.878  1.00 85.08           H
ATOM   2313  CE  LYS A 160     -16.649  11.615 -26.736  1.00 85.08           C
ATOM   2314 1HE  LYS A 160     -16.555  12.608 -26.296  1.00 85.08           H
ATOM   2315 2HE  LYS A 160     -16.098  11.630 -27.676  1.00 85.08           H
ATOM   2316  NZ  LYS A 160     -18.075  11.313 -26.994  1.00 85.08           N
ATOM   2317 1HZ  LYS A 160     -18.462  12.016 -27.615  1.00 85.08           H
ATOM   2318 2HZ  LYS A 160     -18.153  10.400 -27.427  1.00 85.08           H
ATOM   2319 3HZ  LYS A 160     -18.585  11.317 -26.118  1.00 85.08           H
ATOM   2320  HN  LYS A 160     -12.033   9.899 -25.962  1.00 85.08           H
ATOM   2321  N   ARG A 161     -11.578   8.350 -23.116  1.00 86.20           N
ATOM   2322  CA  ARG A 161     -11.066   7.470 -22.079  1.00 86.20           C
ATOM   2323  C   ARG A 161      -9.925   8.152 -21.322  1.00 86.20           C
ATOM   2324  O   ARG A 161      -9.790   7.981 -20.111  1.00 86.20           O
ATOM   2325  HA  ARG A 161     -11.917   7.286 -21.424  1.00 86.20           H
ATOM   2326  CB  ARG A 161     -10.560   6.154 -22.674  1.00 86.20           C
ATOM   2327 1HB  ARG A 161      -9.928   6.361 -23.538  1.00 86.20           H
ATOM   2328 2HB  ARG A 161      -9.940   5.635 -21.943  1.00 86.20           H
ATOM   2329  CG  ARG A 161     -11.726   5.257 -23.091  1.00 86.20           C
ATOM   2330 1HG  ARG A 161     -12.246   4.894 -22.205  1.00 86.20           H
ATOM   2331 2HG  ARG A 161     -12.447   5.836 -23.669  1.00 86.20           H
ATOM   2332  CD  ARG A 161     -11.235   4.070 -23.922  1.00 86.20           C
ATOM   2333 1HD  ARG A 161     -12.083   3.551 -24.368  1.00 86.20           H
ATOM   2334 2HD  ARG A 161     -10.610   4.423 -24.742  1.00 86.20           H
ATOM   2335  NE  ARG A 161     -10.466   3.137 -23.067  1.00 86.20           N
ATOM   2336  HE  ARG A 161     -10.490   3.281 -22.078  1.00 86.20           H
ATOM   2337  CZ  ARG A 161      -9.740   2.113 -23.536  1.00 86.20           C
ATOM   2338  NH1 ARG A 161      -9.672   1.874 -24.853  1.00 86.20           N
ATOM   2339 1HH1 ARG A 161     -10.166   2.462 -25.494  1.00 86.20           H
ATOM   2340 2HH1 ARG A 161      -9.128   1.108 -25.195  1.00 86.20           H
ATOM   2341  NH2 ARG A 161      -9.083   1.332 -22.669  1.00 86.20           N
ATOM   2342 1HH2 ARG A 161      -8.537   0.563 -23.002  1.00 86.20           H
ATOM   2343 2HH2 ARG A 161      -9.139   1.517 -21.688  1.00 86.20           H
ATOM   2344  HN  ARG A 161     -11.517   7.987 -24.046  1.00 86.20           H
ATOM   2345  N   LEU A 162      -9.132   8.909 -22.066  1.00 87.90           N
ATOM   2346  CA  LEU A 162      -7.994   9.600 -21.483  1.00 87.90           C
ATOM   2347  C   LEU A 162      -8.496  10.684 -20.527  1.00 87.90           C
ATOM   2348  O   LEU A 162      -7.943  10.866 -19.444  1.00 87.90           O
ATOM   2349  HA  LEU A 162      -7.428   8.868 -20.908  1.00 87.90           H
ATOM   2350  CB  LEU A 162      -7.069  10.128 -22.581  1.00 87.90           C
ATOM   2351 1HB  LEU A 162      -6.861   9.314 -23.276  1.00 87.90           H
ATOM   2352 2HB  LEU A 162      -7.602  10.896 -23.140  1.00 87.90           H
ATOM   2353  CG  LEU A 162      -5.735  10.713 -22.110  1.00 87.90           C
ATOM   2354  HG  LEU A 162      -5.941  11.449 -21.333  1.00 87.90           H
ATOM   2355  CD1 LEU A 162      -4.852   9.630 -21.486  1.00 87.90           C
ATOM   2356 1HD1 LEU A 162      -5.364   9.193 -20.629  1.00 87.90           H
ATOM   2357 2HD1 LEU A 162      -4.652   8.854 -22.224  1.00 87.90           H
ATOM   2358 3HD1 LEU A 162      -3.911  10.073 -21.160  1.00 87.90           H
ATOM   2359  CD2 LEU A 162      -5.025  11.445 -23.250  1.00 87.90           C
ATOM   2360 1HD2 LEU A 162      -4.833  10.748 -24.066  1.00 87.90           H
ATOM   2361 2HD2 LEU A 162      -5.656  12.258 -23.609  1.00 87.90           H
ATOM   2362 3HD2 LEU A 162      -4.080  11.851 -22.888  1.00 87.90           H
ATOM   2363  HN  LEU A 162      -9.258   9.055 -23.047  1.00 87.90           H
ATOM   2364  N   LEU A 163      -9.538  11.377 -20.964  1.00 90.10           N
ATOM   2365  CA  LEU A 163     -10.117  12.442 -20.162  1.00 90.10           C
ATOM   2366  C   LEU A 163     -10.659  11.855 -18.858  1.00 90.10           C
ATOM   2367  O   LEU A 163     -10.358  12.355 -17.775  1.00 90.10           O
ATOM   2368  HA  LEU A 163      -9.317  13.141 -19.920  1.00 90.10           H
ATOM   2369  CB  LEU A 163     -11.162  13.213 -20.971  1.00 90.10           C
ATOM   2370 1HB  LEU A 163     -10.707  13.528 -21.910  1.00 90.10           H
ATOM   2371 2HB  LEU A 163     -11.974  12.530 -21.224  1.00 90.10           H
ATOM   2372  CG  LEU A 163     -11.763  14.444 -20.290  1.00 90.10           C
ATOM   2373  HG  LEU A 163     -12.142  14.143 -19.313  1.00 90.10           H
ATOM   2374  CD1 LEU A 163     -10.696  15.514 -20.051  1.00 90.10           C
ATOM   2375 1HD1 LEU A 163      -9.912  15.109 -19.412  1.00 90.10           H
ATOM   2376 2HD1 LEU A 163     -10.266  15.818 -21.005  1.00 90.10           H
ATOM   2377 3HD1 LEU A 163     -11.150  16.378 -19.566  1.00 90.10           H
ATOM   2378  CD2 LEU A 163     -12.951  14.987 -21.087  1.00 90.10           C
ATOM   2379 1HD2 LEU A 163     -12.620  15.267 -22.087  1.00 90.10           H
ATOM   2380 2HD2 LEU A 163     -13.720  14.218 -21.161  1.00 90.10           H
ATOM   2381 3HD2 LEU A 163     -13.359  15.861 -20.580  1.00 90.10           H
ATOM   2382  HN  LEU A 163      -9.983  11.221 -21.845  1.00 90.10           H
ATOM   2383  N   TYR A 164     -11.450  10.802 -19.003  1.00 91.18           N
ATOM   2384  CA  TYR A 164     -12.020  10.129 -17.849  1.00 91.18           C
ATOM   2385  C   TYR A 164     -10.922   9.616 -16.915  1.00 91.18           C
ATOM   2386  O   TYR A 164     -11.073   9.653 -15.695  1.00 91.18           O
ATOM   2387  HA  TYR A 164     -12.638  10.848 -17.311  1.00 91.18           H
ATOM   2388  CB  TYR A 164     -12.802   8.935 -18.400  1.00 91.18           C
ATOM   2389 1HB  TYR A 164     -12.196   8.434 -19.155  1.00 91.18           H
ATOM   2390 2HB  TYR A 164     -12.966   8.218 -17.596  1.00 91.18           H
ATOM   2391  CG  TYR A 164     -14.153   9.306 -19.016  1.00 91.18           C
ATOM   2392  CD1 TYR A 164     -15.115   9.926 -18.245  1.00 91.18           C
ATOM   2393  HD1 TYR A 164     -14.913  10.151 -17.198  1.00 91.18           H
ATOM   2394  CD2 TYR A 164     -14.408   9.021 -20.341  1.00 91.18           C
ATOM   2395  HD2 TYR A 164     -13.648   8.531 -20.950  1.00 91.18           H
ATOM   2396  CE1 TYR A 164     -16.386  10.275 -18.824  1.00 91.18           C
ATOM   2397  HE1 TYR A 164     -17.155  10.765 -18.227  1.00 91.18           H
ATOM   2398  CE2 TYR A 164     -15.680   9.370 -20.921  1.00 91.18           C
ATOM   2399  HE2 TYR A 164     -15.895   9.150 -21.966  1.00 91.18           H
ATOM   2400  CZ  TYR A 164     -16.606   9.980 -20.134  1.00 91.18           C
ATOM   2401  OH  TYR A 164     -17.806  10.310 -20.681  1.00 91.18           O
ATOM   2402  HH  TYR A 164     -18.376  10.773 -20.001  1.00 91.18           H
ATOM   2403  HN  TYR A 164     -11.701  10.409 -19.888  1.00 91.18           H
ATOM   2404  N   SER A 165      -9.841   9.151 -17.524  1.00 92.73           N
ATOM   2405  CA  SER A 165      -8.736   8.593 -16.763  1.00 92.73           C
ATOM   2406  C   SER A 165      -8.159   9.655 -15.824  1.00 92.73           C
ATOM   2407  O   SER A 165      -7.720   9.339 -14.719  1.00 92.73           O
ATOM   2408  HA  SER A 165      -9.164   7.770 -16.192  1.00 92.73           H
ATOM   2409  CB  SER A 165      -7.644   8.056 -17.692  1.00 92.73           C
ATOM   2410 1HB  SER A 165      -6.999   7.376 -17.136  1.00 92.73           H
ATOM   2411 2HB  SER A 165      -8.103   7.477 -18.493  1.00 92.73           H
ATOM   2412  OG  SER A 165      -6.858   9.104 -18.253  1.00 92.73           O
ATOM   2413  HG  SER A 165      -7.431   9.694 -18.822  1.00 92.73           H
ATOM   2414  HN  SER A 165      -9.715   9.150 -18.516  1.00 92.73           H
ATOM   2415  N   LYS A 166      -8.178  10.892 -16.299  1.00 93.98           N
ATOM   2416  CA  LYS A 166      -7.663  12.002 -15.515  1.00 93.98           C
ATOM   2417  C   LYS A 166      -8.563  12.222 -14.298  1.00 93.98           C
ATOM   2418  O   LYS A 166      -8.076  12.342 -13.175  1.00 93.98           O
ATOM   2419  HA  LYS A 166      -6.670  11.721 -15.164  1.00 93.98           H
ATOM   2420  CB  LYS A 166      -7.499  13.246 -16.391  1.00 93.98           C
ATOM   2421 1HB  LYS A 166      -8.419  13.429 -16.945  1.00 93.98           H
ATOM   2422 2HB  LYS A 166      -7.327  14.118 -15.761  1.00 93.98           H
ATOM   2423  CG  LYS A 166      -6.333  13.078 -17.368  1.00 93.98           C
ATOM   2424 1HG  LYS A 166      -5.412  12.898 -16.813  1.00 93.98           H
ATOM   2425 2HG  LYS A 166      -6.503  12.204 -17.996  1.00 93.98           H
ATOM   2426  CD  LYS A 166      -6.172  14.320 -18.246  1.00 93.98           C
ATOM   2427 1HD  LYS A 166      -7.076  14.473 -18.836  1.00 93.98           H
ATOM   2428 2HD  LYS A 166      -6.048  15.202 -17.617  1.00 93.98           H
ATOM   2429  CE  LYS A 166      -4.967  14.179 -19.179  1.00 93.98           C
ATOM   2430 1HE  LYS A 166      -4.075  13.946 -18.597  1.00 93.98           H
ATOM   2431 2HE  LYS A 166      -5.126  13.348 -19.866  1.00 93.98           H
ATOM   2432  NZ  LYS A 166      -4.754  15.429 -19.943  1.00 93.98           N
ATOM   2433 1HZ  LYS A 166      -3.964  15.312 -20.568  1.00 93.98           H
ATOM   2434 2HZ  LYS A 166      -5.585  15.639 -20.485  1.00 93.98           H
ATOM   2435 3HZ  LYS A 166      -4.568  16.191 -19.301  1.00 93.98           H
ATOM   2436  HN  LYS A 166      -8.535  11.140 -17.199  1.00 93.98           H
ATOM   2437  N   MET A 167      -9.861  12.267 -14.561  1.00 95.41           N
ATOM   2438  CA  MET A 167     -10.830  12.521 -13.509  1.00 95.41           C
ATOM   2439  C   MET A 167     -10.805  11.409 -12.459  1.00 95.41           C
ATOM   2440  O   MET A 167     -10.850  11.681 -11.261  1.00 95.41           O
ATOM   2441  HA  MET A 167     -10.529  13.466 -13.055  1.00 95.41           H
ATOM   2442  CB  MET A 167     -12.231  12.618 -14.118  1.00 95.41           C
ATOM   2443 1HB  MET A 167     -12.443  11.718 -14.695  1.00 95.41           H
ATOM   2444 2HB  MET A 167     -12.974  12.669 -13.322  1.00 95.41           H
ATOM   2445  CG  MET A 167     -12.354  13.849 -15.018  1.00 95.41           C
ATOM   2446 1HG  MET A 167     -12.003  14.734 -14.487  1.00 95.41           H
ATOM   2447 2HG  MET A 167     -11.720  13.732 -15.897  1.00 95.41           H
ATOM   2448  SD  MET A 167     -14.053  14.072 -15.518  1.00 95.41           S
ATOM   2449  CE  MET A 167     -14.270  12.621 -16.534  1.00 95.41           C
ATOM   2450 1HE  MET A 167     -13.559  12.645 -17.359  1.00 95.41           H
ATOM   2451 2HE  MET A 167     -14.099  11.727 -15.933  1.00 95.41           H
ATOM   2452 3HE  MET A 167     -15.285  12.603 -16.930  1.00 95.41           H
ATOM   2453  HN  MET A 167     -10.251  12.134 -15.472  1.00 95.41           H
ATOM   2454  N   VAL A 168     -10.732  10.179 -12.948  1.00 95.53           N
ATOM   2455  CA  VAL A 168     -10.724   9.023 -12.068  1.00 95.53           C
ATOM   2456  C   VAL A 168      -9.512   9.106 -11.137  1.00 95.53           C
ATOM   2457  O   VAL A 168      -9.623   8.831  -9.943  1.00 95.53           O
ATOM   2458  HA  VAL A 168     -11.632   9.061 -11.466  1.00 95.53           H
ATOM   2459  CB  VAL A 168     -10.756   7.736 -12.894  1.00 95.53           C
ATOM   2460  HB  VAL A 168      -9.971   7.802 -13.647  1.00 95.53           H
ATOM   2461  CG1 VAL A 168     -10.467   6.515 -12.018  1.00 95.53           C
ATOM   2462 1HG1 VAL A 168      -9.479   6.617 -11.568  1.00 95.53           H
ATOM   2463 2HG1 VAL A 168     -11.219   6.445 -11.233  1.00 95.53           H
ATOM   2464 3HG1 VAL A 168     -10.496   5.614 -12.631  1.00 95.53           H
ATOM   2465  CG2 VAL A 168     -12.094   7.585 -13.621  1.00 95.53           C
ATOM   2466 1HG2 VAL A 168     -12.902   7.552 -12.891  1.00 95.53           H
ATOM   2467 2HG2 VAL A 168     -12.242   8.433 -14.289  1.00 95.53           H
ATOM   2468 3HG2 VAL A 168     -12.090   6.662 -14.201  1.00 95.53           H
ATOM   2469  HN  VAL A 168     -10.680   9.968 -13.924  1.00 95.53           H
ATOM   2470  N   CYS A 169      -8.384   9.485 -11.718  1.00 96.07           N
ATOM   2471  CA  CYS A 169      -7.148   9.586 -10.960  1.00 96.07           C
ATOM   2472  C   CYS A 169      -7.359  10.597  -9.831  1.00 96.07           C
ATOM   2473  O   CYS A 169      -7.004  10.333  -8.683  1.00 96.07           O
ATOM   2474  HA  CYS A 169      -6.946   8.593 -10.558  1.00 96.07           H
ATOM   2475  CB  CYS A 169      -5.966   9.966 -11.853  1.00 96.07           C
ATOM   2476 1HB  CYS A 169      -6.216  10.845 -12.447  1.00 96.07           H
ATOM   2477 2HB  CYS A 169      -5.105  10.230 -11.239  1.00 96.07           H
ATOM   2478  SG  CYS A 169      -5.540   8.569 -12.956  1.00 96.07           S
ATOM   2479  HG  CYS A 169      -6.395   8.889 -13.923  1.00 96.07           H
ATOM   2480  HN  CYS A 169      -8.306   9.721 -12.687  1.00 96.07           H
ATOM   2481  N   PHE A 170      -7.935  11.732 -10.196  1.00 96.60           N
ATOM   2482  CA  PHE A 170      -8.176  12.793  -9.233  1.00 96.60           C
ATOM   2483  C   PHE A 170      -9.081  12.309  -8.098  1.00 96.60           C
ATOM   2484  O   PHE A 170      -8.799  12.556  -6.927  1.00 96.60           O
ATOM   2485  HA  PHE A 170      -7.208  13.084  -8.825  1.00 96.60           H
ATOM   2486  CB  PHE A 170      -8.879  13.927  -9.982  1.00 96.60           C
ATOM   2487 1HB  PHE A 170      -8.265  14.223 -10.833  1.00 96.60           H
ATOM   2488 2HB  PHE A 170      -9.821  13.553 -10.384  1.00 96.60           H
ATOM   2489  CG  PHE A 170      -9.161  15.160  -9.122  1.00 96.60           C
ATOM   2490  CD1 PHE A 170     -10.398  15.348  -8.588  1.00 96.60           C
ATOM   2491  HD1 PHE A 170     -11.188  14.620  -8.773  1.00 96.60           H
ATOM   2492  CD2 PHE A 170      -8.176  16.068  -8.891  1.00 96.60           C
ATOM   2493  HD2 PHE A 170      -7.185  15.918  -9.319  1.00 96.60           H
ATOM   2494  CE1 PHE A 170     -10.660  16.493  -7.790  1.00 96.60           C
ATOM   2495  HE1 PHE A 170     -11.651  16.644  -7.362  1.00 96.60           H
ATOM   2496  CE2 PHE A 170      -8.438  17.213  -8.093  1.00 96.60           C
ATOM   2497  HE2 PHE A 170      -7.648  17.941  -7.908  1.00 96.60           H
ATOM   2498  CZ  PHE A 170      -9.674  17.401  -7.559  1.00 96.60           C
ATOM   2499  HZ  PHE A 170      -9.875  18.280  -6.946  1.00 96.60           H
ATOM   2500  HN  PHE A 170      -8.235  11.932 -11.129  1.00 96.60           H
ATOM   2501  N   THR A 171     -10.149  11.629  -8.486  1.00 96.61           N
ATOM   2502  CA  THR A 171     -11.107  11.123  -7.517  1.00 96.61           C
ATOM   2503  C   THR A 171     -10.422  10.166  -6.540  1.00 96.61           C
ATOM   2504  O   THR A 171     -10.718  10.174  -5.347  1.00 96.61           O
ATOM   2505  HA  THR A 171     -11.480  11.964  -6.932  1.00 96.61           H
ATOM   2506  CB  THR A 171     -12.264  10.482  -8.286  1.00 96.61           C
ATOM   2507  HB  THR A 171     -11.930   9.594  -8.822  1.00 96.61           H
ATOM   2508  OG1 THR A 171     -12.767  11.538  -9.100  1.00 96.61           O
ATOM   2509  HG1 THR A 171     -13.214  11.161  -9.911  1.00 96.61           H
ATOM   2510  CG2 THR A 171     -13.440  10.119  -7.378  1.00 96.61           C
ATOM   2511 1HG2 THR A 171     -13.817  11.019  -6.893  1.00 96.61           H
ATOM   2512 2HG2 THR A 171     -13.108   9.410  -6.619  1.00 96.61           H
ATOM   2513 3HG2 THR A 171     -14.234   9.667  -7.974  1.00 96.61           H
ATOM   2514  HN  THR A 171     -10.365  11.423  -9.441  1.00 96.61           H
ATOM   2515  N   ILE A 172      -9.519   9.363  -7.084  1.00 96.20           N
ATOM   2516  CA  ILE A 172      -8.830   8.362  -6.286  1.00 96.20           C
ATOM   2517  C   ILE A 172      -7.998   9.060  -5.208  1.00 96.20           C
ATOM   2518  O   ILE A 172      -8.012   8.653  -4.048  1.00 96.20           O
ATOM   2519  HA  ILE A 172      -9.591   7.755  -5.796  1.00 96.20           H
ATOM   2520  CB  ILE A 172      -8.016   7.429  -7.184  1.00 96.20           C
ATOM   2521  HB  ILE A 172      -7.495   8.036  -7.924  1.00 96.20           H
ATOM   2522  CG1 ILE A 172      -8.929   6.468  -7.948  1.00 96.20           C
ATOM   2523 1HG1 ILE A 172      -9.397   5.774  -7.251  1.00 96.20           H
ATOM   2524 2HG1 ILE A 172      -9.732   7.028  -8.427  1.00 96.20           H
ATOM   2525  CG2 ILE A 172      -6.948   6.686  -6.378  1.00 96.20           C
ATOM   2526 1HG2 ILE A 172      -6.272   7.407  -5.918  1.00 96.20           H
ATOM   2527 2HG2 ILE A 172      -7.429   6.092  -5.600  1.00 96.20           H
ATOM   2528 3HG2 ILE A 172      -6.384   6.030  -7.040  1.00 96.20           H
ATOM   2529  CD1 ILE A 172      -8.143   5.688  -9.004  1.00 96.20           C
ATOM   2530 1HD1 ILE A 172      -7.697   6.385  -9.713  1.00 96.20           H
ATOM   2531 2HD1 ILE A 172      -7.357   5.110  -8.518  1.00 96.20           H
ATOM   2532 3HD1 ILE A 172      -8.816   5.013  -9.532  1.00 96.20           H
ATOM   2533  HN  ILE A 172      -9.256   9.388  -8.048  1.00 96.20           H
ATOM   2534  N   TRP A 173      -7.293  10.100  -5.630  1.00 96.57           N
ATOM   2535  CA  TRP A 173      -6.402  10.814  -4.732  1.00 96.57           C
ATOM   2536  C   TRP A 173      -7.244  11.394  -3.593  1.00 96.57           C
ATOM   2537  O   TRP A 173      -6.878  11.278  -2.425  1.00 96.57           O
ATOM   2538  HA  TRP A 173      -5.683  10.097  -4.336  1.00 96.57           H
ATOM   2539  CB  TRP A 173      -5.602  11.879  -5.485  1.00 96.57           C
ATOM   2540 1HB  TRP A 173      -6.255  12.363  -6.212  1.00 96.57           H
ATOM   2541 2HB  TRP A 173      -5.285  12.647  -4.780  1.00 96.57           H
ATOM   2542  CG  TRP A 173      -4.371  11.334  -6.211  1.00 96.57           C
ATOM   2543  CD1 TRP A 173      -4.172  11.226  -7.532  1.00 96.57           C
ATOM   2544  HD1 TRP A 173      -4.898  11.526  -8.288  1.00 96.57           H
ATOM   2545  CD2 TRP A 173      -3.167  10.824  -5.599  1.00 96.57           C
ATOM   2546  NE1 TRP A 173      -2.934  10.685  -7.815  1.00 96.57           N
ATOM   2547  HE1 TRP A 173      -2.560  10.508  -8.725  1.00 96.57           H
ATOM   2548  CE2 TRP A 173      -2.304  10.434  -6.602  1.00 96.57           C
ATOM   2549  CE3 TRP A 173      -2.820  10.697  -4.243  1.00 96.57           C
ATOM   2550  HE3 TRP A 173      -3.484  10.999  -3.432  1.00 96.57           H
ATOM   2551  CZ2 TRP A 173      -1.037   9.890  -6.355  1.00 96.57           C
ATOM   2552  HZ2 TRP A 173      -0.373   9.589  -7.165  1.00 96.57           H
ATOM   2553  CZ3 TRP A 173      -1.551  10.152  -4.012  1.00 96.57           C
ATOM   2554  HZ3 TRP A 173      -1.232  10.032  -2.977  1.00 96.57           H
ATOM   2555  CH2 TRP A 173      -0.670   9.754  -5.011  1.00 96.57           C
ATOM   2556  HH2 TRP A 173       0.303   9.338  -4.749  1.00 96.57           H
ATOM   2557  HN  TRP A 173      -7.323  10.453  -6.565  1.00 96.57           H
ATOM   2558  N   VAL A 174      -8.357  12.004  -3.974  1.00 96.47           N
ATOM   2559  CA  VAL A 174      -9.220  12.659  -3.006  1.00 96.47           C
ATOM   2560  C   VAL A 174      -9.744  11.621  -2.012  1.00 96.47           C
ATOM   2561  O   VAL A 174      -9.745  11.858  -0.805  1.00 96.47           O
ATOM   2562  HA  VAL A 174      -8.616  13.388  -2.467  1.00 96.47           H
ATOM   2563  CB  VAL A 174     -10.339  13.412  -3.728  1.00 96.47           C
ATOM   2564  HB  VAL A 174     -10.841  12.710  -4.394  1.00 96.47           H
ATOM   2565  CG1 VAL A 174     -11.375  13.940  -2.734  1.00 96.47           C
ATOM   2566 1HG1 VAL A 174     -11.812  13.105  -2.187  1.00 96.47           H
ATOM   2567 2HG1 VAL A 174     -10.892  14.620  -2.032  1.00 96.47           H
ATOM   2568 3HG1 VAL A 174     -12.159  14.472  -3.274  1.00 96.47           H
ATOM   2569  CG2 VAL A 174      -9.772  14.547  -4.584  1.00 96.47           C
ATOM   2570 1HG2 VAL A 174      -9.233  15.248  -3.947  1.00 96.47           H
ATOM   2571 2HG2 VAL A 174      -9.091  14.135  -5.329  1.00 96.47           H
ATOM   2572 3HG2 VAL A 174     -10.589  15.066  -5.086  1.00 96.47           H
ATOM   2573  HN  VAL A 174      -8.670  12.055  -4.923  1.00 96.47           H
ATOM   2574  N   LEU A 175     -10.175  10.492  -2.555  1.00 94.82           N
ATOM   2575  CA  LEU A 175     -10.786   9.455  -1.742  1.00 94.82           C
ATOM   2576  C   LEU A 175      -9.750   8.908  -0.758  1.00 94.82           C
ATOM   2577  O   LEU A 175     -10.041   8.741   0.426  1.00 94.82           O
ATOM   2578  HA  LEU A 175     -11.592   9.919  -1.172  1.00 94.82           H
ATOM   2579  CB  LEU A 175     -11.419   8.381  -2.629  1.00 94.82           C
ATOM   2580 1HB  LEU A 175     -12.094   8.869  -3.331  1.00 94.82           H
ATOM   2581 2HB  LEU A 175     -10.630   7.913  -3.217  1.00 94.82           H
ATOM   2582  CG  LEU A 175     -12.194   7.281  -1.901  1.00 94.82           C
ATOM   2583  HG  LEU A 175     -11.530   6.824  -1.167  1.00 94.82           H
ATOM   2584  CD1 LEU A 175     -13.383   7.864  -1.133  1.00 94.82           C
ATOM   2585 1HD1 LEU A 175     -13.023   8.583  -0.398  1.00 94.82           H
ATOM   2586 2HD1 LEU A 175     -14.056   8.363  -1.830  1.00 94.82           H
ATOM   2587 3HD1 LEU A 175     -13.916   7.061  -0.625  1.00 94.82           H
ATOM   2588  CD2 LEU A 175     -12.624   6.179  -2.871  1.00 94.82           C
ATOM   2589 1HD2 LEU A 175     -13.263   6.604  -3.644  1.00 94.82           H
ATOM   2590 2HD2 LEU A 175     -11.740   5.737  -3.333  1.00 94.82           H
ATOM   2591 3HD2 LEU A 175     -13.173   5.410  -2.327  1.00 94.82           H
ATOM   2592  HN  LEU A 175     -10.113  10.282  -3.531  1.00 94.82           H
ATOM   2593  N   ALA A 176      -8.563   8.645  -1.284  1.00 94.75           N
ATOM   2594  CA  ALA A 176      -7.507   8.047  -0.485  1.00 94.75           C
ATOM   2595  C   ALA A 176      -7.141   8.993   0.660  1.00 94.75           C
ATOM   2596  O   ALA A 176      -6.878   8.549   1.777  1.00 94.75           O
ATOM   2597  HA  ALA A 176      -7.893   7.117  -0.067  1.00 94.75           H
ATOM   2598  CB  ALA A 176      -6.309   7.725  -1.381  1.00 94.75           C
ATOM   2599 1HB  ALA A 176      -6.615   7.027  -2.160  1.00 94.75           H
ATOM   2600 2HB  ALA A 176      -5.942   8.643  -1.840  1.00 94.75           H
ATOM   2601 3HB  ALA A 176      -5.517   7.277  -0.781  1.00 94.75           H
ATOM   2602  HN  ALA A 176      -8.319   8.833  -2.235  1.00 94.75           H
ATOM   2603  N   ALA A 177      -7.136  10.280   0.344  1.00 94.61           N
ATOM   2604  CA  ALA A 177      -6.775  11.290   1.323  1.00 94.61           C
ATOM   2605  C   ALA A 177      -7.773  11.252   2.482  1.00 94.61           C
ATOM   2606  O   ALA A 177      -7.380  11.291   3.647  1.00 94.61           O
ATOM   2607  HA  ALA A 177      -5.782  11.045   1.702  1.00 94.61           H
ATOM   2608  CB  ALA A 177      -6.719  12.661   0.646  1.00 94.61           C
ATOM   2609 1HB  ALA A 177      -5.974  12.643  -0.149  1.00 94.61           H
ATOM   2610 2HB  ALA A 177      -7.696  12.898   0.224  1.00 94.61           H
ATOM   2611 3HB  ALA A 177      -6.448  13.419   1.382  1.00 94.61           H
ATOM   2612  HN  ALA A 177      -7.374  10.634  -0.561  1.00 94.61           H
ATOM   2613  N   ALA A 178      -9.046  11.176   2.122  1.00 94.69           N
ATOM   2614  CA  ALA A 178     -10.108  11.213   3.113  1.00 94.69           C
ATOM   2615  C   ALA A 178     -10.005   9.978   4.010  1.00 94.69           C
ATOM   2616  O   ALA A 178     -10.265  10.055   5.210  1.00 94.69           O
ATOM   2617  HA  ALA A 178      -9.964  12.106   3.720  1.00 94.69           H
ATOM   2618  CB  ALA A 178     -11.462  11.310   2.407  1.00 94.69           C
ATOM   2619 1HB  ALA A 178     -11.494  12.219   1.806  1.00 94.69           H
ATOM   2620 2HB  ALA A 178     -11.598  10.442   1.762  1.00 94.69           H
ATOM   2621 3HB  ALA A 178     -12.258  11.338   3.151  1.00 94.69           H
ATOM   2622  HN  ALA A 178      -9.355  11.090   1.174  1.00 94.69           H
ATOM   2623  N   LEU A 179      -9.627   8.868   3.394  1.00 92.72           N
ATOM   2624  CA  LEU A 179      -9.599   7.595   4.095  1.00 92.72           C
ATOM   2625  C   LEU A 179      -8.411   7.575   5.059  1.00 92.72           C
ATOM   2626  O   LEU A 179      -8.311   6.691   5.908  1.00 92.72           O
ATOM   2627  HA  LEU A 179     -10.517   7.523   4.678  1.00 92.72           H
ATOM   2628  CB  LEU A 179      -9.603   6.435   3.098  1.00 92.72           C
ATOM   2629 1HB  LEU A 179      -8.797   6.594   2.382  1.00 92.72           H
ATOM   2630 2HB  LEU A 179      -9.371   5.517   3.639  1.00 92.72           H
ATOM   2631  CG  LEU A 179     -10.903   6.222   2.321  1.00 92.72           C
ATOM   2632  HG  LEU A 179     -11.131   7.139   1.778  1.00 92.72           H
ATOM   2633  CD1 LEU A 179     -10.746   5.109   1.283  1.00 92.72           C
ATOM   2634 1HD1 LEU A 179      -9.958   5.378   0.579  1.00 92.72           H
ATOM   2635 2HD1 LEU A 179     -10.482   4.178   1.785  1.00 92.72           H
ATOM   2636 3HD1 LEU A 179     -11.685   4.979   0.745  1.00 92.72           H
ATOM   2637  CD2 LEU A 179     -12.073   5.958   3.272  1.00 92.72           C
ATOM   2638 1HD2 LEU A 179     -11.867   5.064   3.861  1.00 92.72           H
ATOM   2639 2HD2 LEU A 179     -12.199   6.811   3.938  1.00 92.72           H
ATOM   2640 3HD2 LEU A 179     -12.985   5.810   2.693  1.00 92.72           H
ATOM   2641  HN  LEU A 179      -9.343   8.829   2.436  1.00 92.72           H
ATOM   2642  N   CYS A 180      -7.539   8.559   4.895  1.00 93.82           N
ATOM   2643  CA  CYS A 180      -6.324   8.624   5.689  1.00 93.82           C
ATOM   2644  C   CYS A 180      -6.541   9.635   6.816  1.00 93.82           C
ATOM   2645  O   CYS A 180      -5.615   9.942   7.566  1.00 93.82           O
ATOM   2646  HA  CYS A 180      -6.161   7.624   6.092  1.00 93.82           H
ATOM   2647  CB  CYS A 180      -5.106   8.975   4.833  1.00 93.82           C
ATOM   2648 1HB  CYS A 180      -5.264   9.933   4.338  1.00 93.82           H
ATOM   2649 2HB  CYS A 180      -4.226   9.085   5.466  1.00 93.82           H
ATOM   2650  SG  CYS A 180      -4.820   7.667   3.586  1.00 93.82           S
ATOM   2651  HG  CYS A 180      -5.899   7.932   2.856  1.00 93.82           H
ATOM   2652  HN  CYS A 180      -7.652   9.302   4.235  1.00 93.82           H
ATOM   2653  N   ILE A 181      -7.769  10.126   6.900  1.00 94.27           N
ATOM   2654  CA  ILE A 181      -8.111  11.118   7.906  1.00 94.27           C
ATOM   2655  C   ILE A 181      -7.815  10.551   9.296  1.00 94.27           C
ATOM   2656  O   ILE A 181      -7.194  11.218  10.122  1.00 94.27           O
ATOM   2657  HA  ILE A 181      -7.470  11.984   7.742  1.00 94.27           H
ATOM   2658  CB  ILE A 181      -9.557  11.584   7.727  1.00 94.27           C
ATOM   2659  HB  ILE A 181     -10.177  10.709   7.534  1.00 94.27           H
ATOM   2660  CG1 ILE A 181      -9.689  12.509   6.515  1.00 94.27           C
ATOM   2661 1HG1 ILE A 181      -9.128  13.426   6.690  1.00 94.27           H
ATOM   2662 2HG1 ILE A 181      -9.253  12.030   5.639  1.00 94.27           H
ATOM   2663  CG2 ILE A 181     -10.084  12.237   9.007  1.00 94.27           C
ATOM   2664 1HG2 ILE A 181     -10.048  11.517   9.824  1.00 94.27           H
ATOM   2665 2HG2 ILE A 181      -9.467  13.100   9.255  1.00 94.27           H
ATOM   2666 3HG2 ILE A 181     -11.114  12.560   8.852  1.00 94.27           H
ATOM   2667  CD1 ILE A 181     -11.156  12.847   6.241  1.00 94.27           C
ATOM   2668 1HD1 ILE A 181     -11.710  11.929   6.043  1.00 94.27           H
ATOM   2669 2HD1 ILE A 181     -11.582  13.347   7.111  1.00 94.27           H
ATOM   2670 3HD1 ILE A 181     -11.221  13.505   5.375  1.00 94.27           H
ATOM   2671  HN  ILE A 181      -8.520   9.858   6.298  1.00 94.27           H
ATOM   2672  N   PRO A 182      -8.251   9.316   9.578  1.00 92.85           N
ATOM   2673  CA  PRO A 182      -8.081   8.743  10.916  1.00 92.85           C
ATOM   2674  C   PRO A 182      -6.639   8.808  11.392  1.00 92.85           C
ATOM   2675  O   PRO A 182      -6.376   9.176  12.536  1.00 92.85           O
ATOM   2676  HA  PRO A 182      -8.648   9.321  11.645  1.00 92.85           H
ATOM   2677  CB  PRO A 182      -8.562   7.300  10.755  1.00 92.85           C
ATOM   2678 1HB  PRO A 182      -7.740   6.628  10.507  1.00 92.85           H
ATOM   2679 2HB  PRO A 182      -9.014   6.923  11.673  1.00 92.85           H
ATOM   2680  CG  PRO A 182      -9.578   7.390   9.623  1.00 92.85           C
ATOM   2681 1HG  PRO A 182      -9.749   6.420   9.155  1.00 92.85           H
ATOM   2682 2HG  PRO A 182     -10.549   7.735   9.977  1.00 92.85           H
ATOM   2683  CD  PRO A 182      -8.933   8.380   8.667  1.00 92.85           C
ATOM   2684 1HD  PRO A 182      -8.229   7.892   7.993  1.00 92.85           H
ATOM   2685 2HD  PRO A 182      -9.673   8.879   8.041  1.00 92.85           H
ATOM   2686  N   GLU A 183      -5.736   8.444  10.494  1.00 93.09           N
ATOM   2687  CA  GLU A 183      -4.320   8.434  10.818  1.00 93.09           C
ATOM   2688  C   GLU A 183      -3.858   9.834  11.226  1.00 93.09           C
ATOM   2689  O   GLU A 183      -3.094   9.988  12.177  1.00 93.09           O
ATOM   2690  HA  GLU A 183      -4.221   7.751  11.663  1.00 93.09           H
ATOM   2691  CB  GLU A 183      -3.492   7.903   9.646  1.00 93.09           C
ATOM   2692 1HB  GLU A 183      -3.897   8.284   8.708  1.00 93.09           H
ATOM   2693 2HB  GLU A 183      -2.442   8.153   9.794  1.00 93.09           H
ATOM   2694  CG  GLU A 183      -3.565   6.377   9.570  1.00 93.09           C
ATOM   2695 1HG  GLU A 183      -2.842   6.010   8.841  1.00 93.09           H
ATOM   2696 2HG  GLU A 183      -3.292   5.947  10.534  1.00 93.09           H
ATOM   2697  CD  GLU A 183      -4.970   5.913   9.179  1.00 93.09           C
ATOM   2698  OE1 GLU A 183      -5.293   4.749   9.497  1.00 93.09           O
ATOM   2699  OE2 GLU A 183      -5.689   6.735   8.570  1.00 93.09           O
ATOM   2700  HN  GLU A 183      -5.958   8.161   9.560  1.00 93.09           H
ATOM   2701  N   ILE A 184      -4.341  10.821  10.484  1.00 94.27           N
ATOM   2702  CA  ILE A 184      -3.880  12.187  10.664  1.00 94.27           C
ATOM   2703  C   ILE A 184      -4.287  12.679  12.055  1.00 94.27           C
ATOM   2704  O   ILE A 184      -3.538  13.408  12.703  1.00 94.27           O
ATOM   2705  HA  ILE A 184      -2.792  12.175  10.607  1.00 94.27           H
ATOM   2706  CB  ILE A 184      -4.383  13.077   9.526  1.00 94.27           C
ATOM   2707  HB  ILE A 184      -5.468  12.986   9.475  1.00 94.27           H
ATOM   2708  CG1 ILE A 184      -3.827  12.610   8.179  1.00 94.27           C
ATOM   2709 1HG1 ILE A 184      -2.746  12.749   8.160  1.00 94.27           H
ATOM   2710 2HG1 ILE A 184      -4.014  11.543   8.054  1.00 94.27           H
ATOM   2711  CG2 ILE A 184      -4.065  14.548   9.799  1.00 94.27           C
ATOM   2712 1HG2 ILE A 184      -4.549  14.859  10.725  1.00 94.27           H
ATOM   2713 2HG2 ILE A 184      -2.987  14.676   9.891  1.00 94.27           H
ATOM   2714 3HG2 ILE A 184      -4.434  15.158   8.974  1.00 94.27           H
ATOM   2715  CD1 ILE A 184      -4.467  13.384   7.024  1.00 94.27           C
ATOM   2716 1HD1 ILE A 184      -5.545  13.223   7.032  1.00 94.27           H
ATOM   2717 2HD1 ILE A 184      -4.258  14.447   7.140  1.00 94.27           H
ATOM   2718 3HD1 ILE A 184      -4.054  13.032   6.079  1.00 94.27           H
ATOM   2719  HN  ILE A 184      -5.033  10.698   9.773  1.00 94.27           H
ATOM   2720  N   LEU A 185      -5.473  12.260  12.472  1.00 93.08           N
ATOM   2721  CA  LEU A 185      -6.090  12.823  13.661  1.00 93.08           C
ATOM   2722  C   LEU A 185      -5.383  12.279  14.904  1.00 93.08           C
ATOM   2723  O   LEU A 185      -5.000  13.043  15.789  1.00 93.08           O
ATOM   2724  HA  LEU A 185      -5.943  13.903  13.625  1.00 93.08           H
ATOM   2725  CB  LEU A 185      -7.599  12.572  13.652  1.00 93.08           C
ATOM   2726 1HB  LEU A 185      -7.769  11.511  13.470  1.00 93.08           H
ATOM   2727 2HB  LEU A 185      -7.990  12.792  14.645  1.00 93.08           H
ATOM   2728  CG  LEU A 185      -8.406  13.372  12.628  1.00 93.08           C
ATOM   2729  HG  LEU A 185      -8.054  13.106  11.631  1.00 93.08           H
ATOM   2730  CD1 LEU A 185      -9.891  13.009  12.695  1.00 93.08           C
ATOM   2731 1HD1 LEU A 185     -10.014  11.946  12.484  1.00 93.08           H
ATOM   2732 2HD1 LEU A 185     -10.274  13.228  13.691  1.00 93.08           H
ATOM   2733 3HD1 LEU A 185     -10.441  13.592  11.957  1.00 93.08           H
ATOM   2734  CD2 LEU A 185      -8.176  14.875  12.802  1.00 93.08           C
ATOM   2735 1HD2 LEU A 185      -8.484  15.176  13.803  1.00 93.08           H
ATOM   2736 2HD2 LEU A 185      -7.118  15.099  12.665  1.00 93.08           H
ATOM   2737 3HD2 LEU A 185      -8.762  15.420  12.062  1.00 93.08           H
ATOM   2738  HN  LEU A 185      -6.008  11.551  12.014  1.00 93.08           H
ATOM   2739  N   TYR A 186      -5.232  10.963  14.931  1.00 93.13           N
ATOM   2740  CA  TYR A 186      -4.895  10.274  16.165  1.00 93.13           C
ATOM   2741  C   TYR A 186      -3.389  10.019  16.256  1.00 93.13           C
ATOM   2742  O   TYR A 186      -2.889   9.601  17.300  1.00 93.13           O
ATOM   2743  HA  TYR A 186      -5.200  10.907  16.998  1.00 93.13           H
ATOM   2744  CB  TYR A 186      -5.625   8.930  16.111  1.00 93.13           C
ATOM   2745 1HB  TYR A 186      -5.286   8.379  15.233  1.00 93.13           H
ATOM   2746 2HB  TYR A 186      -5.346   8.341  16.984  1.00 93.13           H
ATOM   2747  CG  TYR A 186      -7.150   9.052  16.061  1.00 93.13           C
ATOM   2748  CD1 TYR A 186      -7.815   9.780  17.026  1.00 93.13           C
ATOM   2749  HD1 TYR A 186      -7.255  10.267  17.824  1.00 93.13           H
ATOM   2750  CD2 TYR A 186      -7.858   8.435  15.050  1.00 93.13           C
ATOM   2751  HD2 TYR A 186      -7.333   7.861  14.288  1.00 93.13           H
ATOM   2752  CE1 TYR A 186      -9.250   9.895  16.980  1.00 93.13           C
ATOM   2753  HE1 TYR A 186      -9.788  10.466  17.736  1.00 93.13           H
ATOM   2754  CE2 TYR A 186      -9.293   8.550  15.004  1.00 93.13           C
ATOM   2755  HE2 TYR A 186      -9.865   8.067  14.211  1.00 93.13           H
ATOM   2756  CZ  TYR A 186      -9.918   9.274  15.970  1.00 93.13           C
ATOM   2757  OH  TYR A 186     -11.273   9.383  15.926  1.00 93.13           O
ATOM   2758  HH  TYR A 186     -11.587  10.031  16.620  1.00 93.13           H
ATOM   2759  HN  TYR A 186      -5.336  10.372  14.131  1.00 93.13           H
ATOM   2760  N   SER A 187      -2.708  10.281  15.150  1.00 93.43           N
ATOM   2761  CA  SER A 187      -1.263  10.143  15.111  1.00 93.43           C
ATOM   2762  C   SER A 187      -0.612  11.184  16.024  1.00 93.43           C
ATOM   2763  O   SER A 187      -0.786  12.385  15.824  1.00 93.43           O
ATOM   2764  HA  SER A 187      -1.059   9.135  15.474  1.00 93.43           H
ATOM   2765  CB  SER A 187      -0.734  10.286  13.682  1.00 93.43           C
ATOM   2766 1HB  SER A 187      -1.070  11.236  13.265  1.00 93.43           H
ATOM   2767 2HB  SER A 187       0.355  10.312  13.699  1.00 93.43           H
ATOM   2768  OG  SER A 187      -1.170   9.220  12.843  1.00 93.43           O
ATOM   2769  HG  SER A 187      -1.672   9.585  12.059  1.00 93.43           H
ATOM   2770  HN  SER A 187      -3.128  10.582  14.294  1.00 93.43           H
ATOM   2771  N   GLN A 188       0.123  10.686  17.007  1.00 91.36           N
ATOM   2772  CA  GLN A 188       0.795  11.558  17.955  1.00 91.36           C
ATOM   2773  C   GLN A 188       2.120  10.937  18.401  1.00 91.36           C
ATOM   2774  O   GLN A 188       2.370   9.758  18.157  1.00 91.36           O
ATOM   2775  HA  GLN A 188       0.985  12.484  17.413  1.00 91.36           H
ATOM   2776  CB  GLN A 188      -0.103  11.856  19.157  1.00 91.36           C
ATOM   2777 1HB  GLN A 188      -0.373  10.924  19.654  1.00 91.36           H
ATOM   2778 2HB  GLN A 188       0.444  12.457  19.884  1.00 91.36           H
ATOM   2779  CG  GLN A 188      -1.370  12.596  18.725  1.00 91.36           C
ATOM   2780 1HG  GLN A 188      -1.104  13.436  18.084  1.00 91.36           H
ATOM   2781 2HG  GLN A 188      -2.000  11.931  18.134  1.00 91.36           H
ATOM   2782  CD  GLN A 188      -2.152  13.100  19.940  1.00 91.36           C
ATOM   2783  OE1 GLN A 188      -1.652  13.158  21.052  1.00 91.36           O
ATOM   2784  NE2 GLN A 188      -3.402  13.461  19.667  1.00 91.36           N
ATOM   2785 1HE2 GLN A 188      -3.751  13.389  18.732  1.00 91.36           H
ATOM   2786 2HE2 GLN A 188      -3.994  13.805  20.396  1.00 91.36           H
ATOM   2787  HN  GLN A 188       0.263   9.708  17.160  1.00 91.36           H
ATOM   2788  N   ILE A 189       2.935  11.759  19.046  1.00 91.65           N
ATOM   2789  CA  ILE A 189       4.148  11.267  19.678  1.00 91.65           C
ATOM   2790  C   ILE A 189       3.849  10.910  21.135  1.00 91.65           C
ATOM   2791  O   ILE A 189       3.306  11.725  21.879  1.00 91.65           O
ATOM   2792  HA  ILE A 189       4.444  10.359  19.154  1.00 91.65           H
ATOM   2793  CB  ILE A 189       5.285  12.277  19.513  1.00 91.65           C
ATOM   2794  HB  ILE A 189       4.960  13.230  19.931  1.00 91.65           H
ATOM   2795  CG1 ILE A 189       5.596  12.516  18.034  1.00 91.65           C
ATOM   2796 1HG1 ILE A 189       6.018  11.611  17.596  1.00 91.65           H
ATOM   2797 2HG1 ILE A 189       4.673  12.729  17.494  1.00 91.65           H
ATOM   2798  CG2 ILE A 189       6.525  11.840  20.295  1.00 91.65           C
ATOM   2799 1HG2 ILE A 189       6.277  11.762  21.354  1.00 91.65           H
ATOM   2800 2HG2 ILE A 189       6.862  10.870  19.929  1.00 91.65           H
ATOM   2801 3HG2 ILE A 189       7.318  12.575  20.160  1.00 91.65           H
ATOM   2802  CD1 ILE A 189       6.575  13.679  17.860  1.00 91.65           C
ATOM   2803 1HD1 ILE A 189       6.138  14.586  18.276  1.00 91.65           H
ATOM   2804 2HD1 ILE A 189       7.505  13.451  18.380  1.00 91.65           H
ATOM   2805 3HD1 ILE A 189       6.778  13.827  16.799  1.00 91.65           H
ATOM   2806  HN  ILE A 189       2.778  12.742  19.141  1.00 91.65           H
ATOM   2807  N   LYS A 190       4.218   9.691  21.500  1.00 87.09           N
ATOM   2808  CA  LYS A 190       4.100   9.254  22.881  1.00 87.09           C
ATOM   2809  C   LYS A 190       5.498   9.051  23.468  1.00 87.09           C
ATOM   2810  O   LYS A 190       6.329   8.364  22.878  1.00 87.09           O
ATOM   2811  HA  LYS A 190       3.605  10.052  23.434  1.00 87.09           H
ATOM   2812  CB  LYS A 190       3.206   8.016  22.977  1.00 87.09           C
ATOM   2813 1HB  LYS A 190       2.298   8.172  22.395  1.00 87.09           H
ATOM   2814 2HB  LYS A 190       3.719   7.158  22.541  1.00 87.09           H
ATOM   2815  CG  LYS A 190       2.842   7.714  24.432  1.00 87.09           C
ATOM   2816 1HG  LYS A 190       3.751   7.575  25.017  1.00 87.09           H
ATOM   2817 2HG  LYS A 190       2.313   8.565  24.862  1.00 87.09           H
ATOM   2818  CD  LYS A 190       1.970   6.461  24.530  1.00 87.09           C
ATOM   2819 1HD  LYS A 190       1.039   6.618  23.985  1.00 87.09           H
ATOM   2820 2HD  LYS A 190       2.478   5.621  24.056  1.00 87.09           H
ATOM   2821  CE  LYS A 190       1.662   6.120  25.989  1.00 87.09           C
ATOM   2822 1HE  LYS A 190       2.581   6.140  26.575  1.00 87.09           H
ATOM   2823 2HE  LYS A 190       0.998   6.874  26.412  1.00 87.09           H
ATOM   2824  NZ  LYS A 190       1.032   4.785  26.088  1.00 87.09           N
ATOM   2825 1HZ  LYS A 190       1.024   4.485  27.057  1.00 87.09           H
ATOM   2826 2HZ  LYS A 190       0.080   4.833  25.742  1.00 87.09           H
ATOM   2827 3HZ  LYS A 190       1.560   4.120  25.533  1.00 87.09           H
ATOM   2828  HN  LYS A 190       4.591   9.008  20.871  1.00 87.09           H
ATOM   2829  N   GLU A 191       5.713   9.662  24.624  1.00 85.44           N
ATOM   2830  CA  GLU A 191       6.958   9.472  25.350  1.00 85.44           C
ATOM   2831  C   GLU A 191       6.801   8.364  26.393  1.00 85.44           C
ATOM   2832  O   GLU A 191       5.870   8.390  27.196  1.00 85.44           O
ATOM   2833  HA  GLU A 191       7.688   9.173  24.599  1.00 85.44           H
ATOM   2834  CB  GLU A 191       7.416  10.778  26.003  1.00 85.44           C
ATOM   2835 1HB  GLU A 191       6.581  11.238  26.530  1.00 85.44           H
ATOM   2836 2HB  GLU A 191       8.277  10.586  26.643  1.00 85.44           H
ATOM   2837  CG  GLU A 191       7.879  11.785  24.948  1.00 85.44           C
ATOM   2838 1HG  GLU A 191       8.640  11.329  24.314  1.00 85.44           H
ATOM   2839 2HG  GLU A 191       7.043  12.051  24.301  1.00 85.44           H
ATOM   2840  CD  GLU A 191       8.444  13.046  25.605  1.00 85.44           C
ATOM   2841  OE1 GLU A 191       8.866  13.943  24.842  1.00 85.44           O
ATOM   2842  OE2 GLU A 191       8.440  13.086  26.854  1.00 85.44           O
ATOM   2843  HN  GLU A 191       5.057  10.275  25.064  1.00 85.44           H
ATOM   2844  N   GLU A 192       7.725   7.416  26.346  1.00 77.71           N
ATOM   2845  CA  GLU A 192       7.719   6.317  27.297  1.00 77.71           C
ATOM   2846  C   GLU A 192       9.139   6.039  27.795  1.00 77.71           C
ATOM   2847  O   GLU A 192      10.008   5.649  27.017  1.00 77.71           O
ATOM   2848  HA  GLU A 192       7.097   6.655  28.126  1.00 77.71           H
ATOM   2849  CB  GLU A 192       7.098   5.062  26.681  1.00 77.71           C
ATOM   2850 1HB  GLU A 192       6.060   5.260  26.413  1.00 77.71           H
ATOM   2851 2HB  GLU A 192       7.704   4.727  25.840  1.00 77.71           H
ATOM   2852  CG  GLU A 192       7.082   3.909  27.687  1.00 77.71           C
ATOM   2853 1HG  GLU A 192       7.974   3.296  27.556  1.00 77.71           H
ATOM   2854 2HG  GLU A 192       7.113   4.306  28.701  1.00 77.71           H
ATOM   2855  CD  GLU A 192       5.832   3.044  27.509  1.00 77.71           C
ATOM   2856  OE1 GLU A 192       5.671   2.106  28.319  1.00 77.71           O
ATOM   2857  OE2 GLU A 192       5.065   3.342  26.568  1.00 77.71           O
ATOM   2858  HN  GLU A 192       8.467   7.390  25.676  1.00 77.71           H
ATOM   2859  N   SER A 193       9.331   6.250  29.089  1.00 74.07           N
ATOM   2860  CA  SER A 193      10.572   5.859  29.735  1.00 74.07           C
ATOM   2861  C   SER A 193      11.760   6.501  29.018  1.00 74.07           C
ATOM   2862  O   SER A 193      12.834   5.907  28.934  1.00 74.07           O
ATOM   2863  HA  SER A 193      10.495   6.232  30.757  1.00 74.07           H
ATOM   2864  CB  SER A 193      10.725   4.337  29.759  1.00 74.07           C
ATOM   2865 1HB  SER A 193      10.886   3.973  28.744  1.00 74.07           H
ATOM   2866 2HB  SER A 193      11.609   4.070  30.337  1.00 74.07           H
ATOM   2867  OG  SER A 193       9.582   3.694  30.316  1.00 74.07           O
ATOM   2868  HG  SER A 193       9.669   2.702  30.224  1.00 74.07           H
ATOM   2869  HN  SER A 193       8.657   6.679  29.691  1.00 74.07           H
ATOM   2870  N   GLY A 194      11.528   7.706  28.518  1.00 75.60           N
ATOM   2871  CA  GLY A 194      12.584   8.462  27.866  1.00 75.60           C
ATOM   2872  C   GLY A 194      12.687   8.095  26.384  1.00 75.60           C
ATOM   2873  O   GLY A 194      13.562   8.592  25.677  1.00 75.60           O
ATOM   2874 1HA  GLY A 194      12.388   9.530  27.967  1.00 75.60           H
ATOM   2875 2HA  GLY A 194      13.536   8.265  28.360  1.00 75.60           H
ATOM   2876  HN  GLY A 194      10.640   8.165  28.553  1.00 75.60           H
ATOM   2877  N   ILE A 195      11.782   7.226  25.959  1.00 80.98           N
ATOM   2878  CA  ILE A 195      11.712   6.844  24.559  1.00 80.98           C
ATOM   2879  C   ILE A 195      10.493   7.507  23.914  1.00 80.98           C
ATOM   2880  O   ILE A 195       9.366   7.322  24.372  1.00 80.98           O
ATOM   2881  HA  ILE A 195      12.609   7.224  24.071  1.00 80.98           H
ATOM   2882  CB  ILE A 195      11.729   5.321  24.417  1.00 80.98           C
ATOM   2883  HB  ILE A 195      10.863   4.919  24.943  1.00 80.98           H
ATOM   2884  CG1 ILE A 195      12.975   4.723  25.075  1.00 80.98           C
ATOM   2885 1HG1 ILE A 195      13.869   5.099  24.577  1.00 80.98           H
ATOM   2886 2HG1 ILE A 195      13.030   5.045  26.115  1.00 80.98           H
ATOM   2887  CG2 ILE A 195      11.600   4.904  22.951  1.00 80.98           C
ATOM   2888 1HG2 ILE A 195      10.661   5.282  22.547  1.00 80.98           H
ATOM   2889 2HG2 ILE A 195      12.433   5.318  22.381  1.00 80.98           H
ATOM   2890 3HG2 ILE A 195      11.616   3.817  22.879  1.00 80.98           H
ATOM   2891  CD1 ILE A 195      12.951   3.195  25.008  1.00 80.98           C
ATOM   2892 1HD1 ILE A 195      12.068   2.822  25.528  1.00 80.98           H
ATOM   2893 2HD1 ILE A 195      12.920   2.877  23.966  1.00 80.98           H
ATOM   2894 3HD1 ILE A 195      13.847   2.796  25.483  1.00 80.98           H
ATOM   2895  HN  ILE A 195      11.106   6.787  26.551  1.00 80.98           H
ATOM   2896  N   ALA A 196      10.759   8.267  22.862  1.00 89.19           N
ATOM   2897  CA  ALA A 196       9.690   8.856  22.073  1.00 89.19           C
ATOM   2898  C   ALA A 196       9.224   7.848  21.020  1.00 89.19           C
ATOM   2899  O   ALA A 196      10.034   7.319  20.261  1.00 89.19           O
ATOM   2900  HA  ALA A 196       8.862   9.073  22.748  1.00 89.19           H
ATOM   2901  CB  ALA A 196      10.177  10.166  21.452  1.00 89.19           C
ATOM   2902 1HB  ALA A 196      10.468  10.857  22.242  1.00 89.19           H
ATOM   2903 2HB  ALA A 196      11.034   9.967  20.809  1.00 89.19           H
ATOM   2904 3HB  ALA A 196       9.374  10.608  20.860  1.00 89.19           H
ATOM   2905  HN  ALA A 196      11.684   8.480  22.546  1.00 89.19           H
ATOM   2906  N   ILE A 197       7.920   7.613  21.009  1.00 88.26           N
ATOM   2907  CA  ILE A 197       7.337   6.679  20.061  1.00 88.26           C
ATOM   2908  C   ILE A 197       6.243   7.388  19.260  1.00 88.26           C
ATOM   2909  O   ILE A 197       5.354   8.014  19.835  1.00 88.26           O
ATOM   2910  HA  ILE A 197       8.126   6.375  19.374  1.00 88.26           H
ATOM   2911  CB  ILE A 197       6.853   5.418  20.781  1.00 88.26           C
ATOM   2912  HB  ILE A 197       6.150   5.718  21.559  1.00 88.26           H
ATOM   2913  CG1 ILE A 197       8.014   4.702  21.473  1.00 88.26           C
ATOM   2914 1HG1 ILE A 197       8.715   4.332  20.725  1.00 88.26           H
ATOM   2915 2HG1 ILE A 197       8.560   5.407  22.100  1.00 88.26           H
ATOM   2916  CG2 ILE A 197       6.099   4.495  19.822  1.00 88.26           C
ATOM   2917 1HG2 ILE A 197       5.234   5.020  19.417  1.00 88.26           H
ATOM   2918 2HG2 ILE A 197       6.760   4.200  19.007  1.00 88.26           H
ATOM   2919 3HG2 ILE A 197       5.766   3.607  20.360  1.00 88.26           H
ATOM   2920  CD1 ILE A 197       7.509   3.537  22.327  1.00 88.26           C
ATOM   2921 1HD1 ILE A 197       6.827   3.914  23.089  1.00 88.26           H
ATOM   2922 2HD1 ILE A 197       6.985   2.822  21.692  1.00 88.26           H
ATOM   2923 3HD1 ILE A 197       8.355   3.045  22.807  1.00 88.26           H
ATOM   2924  HN  ILE A 197       7.268   8.048  21.630  1.00 88.26           H
ATOM   2925  N   CYS A 198       6.344   7.265  17.945  1.00 91.09           N
ATOM   2926  CA  CYS A 198       5.278   7.718  17.067  1.00 91.09           C
ATOM   2927  C   CYS A 198       4.185   6.647  17.046  1.00 91.09           C
ATOM   2928  O   CYS A 198       4.389   5.558  16.513  1.00 91.09           O
ATOM   2929  HA  CYS A 198       4.900   8.649  17.488  1.00 91.09           H
ATOM   2930  CB  CYS A 198       5.797   8.031  15.662  1.00 91.09           C
ATOM   2931 1HB  CYS A 198       6.443   8.908  15.691  1.00 91.09           H
ATOM   2932 2HB  CYS A 198       6.403   7.202  15.296  1.00 91.09           H
ATOM   2933  SG  CYS A 198       4.393   8.326  14.527  1.00 91.09           S
ATOM   2934  HN  CYS A 198       7.134   6.866  17.479  1.00 91.09           H
ATOM   2935  N   THR A 199       3.050   6.996  17.633  1.00 90.41           N
ATOM   2936  CA  THR A 199       1.943   6.060  17.736  1.00 90.41           C
ATOM   2937  C   THR A 199       0.617   6.769  17.453  1.00 90.41           C
ATOM   2938  O   THR A 199       0.581   7.990  17.308  1.00 90.41           O
ATOM   2939  HA  THR A 199       2.066   5.296  16.968  1.00 90.41           H
ATOM   2940  CB  THR A 199       2.001   5.408  19.119  1.00 90.41           C
ATOM   2941  HB  THR A 199       3.022   5.122  19.371  1.00 90.41           H
ATOM   2942  OG1 THR A 199       1.065   4.337  19.038  1.00 90.41           O
ATOM   2943  HG1 THR A 199       1.217   3.692  19.787  1.00 90.41           H
ATOM   2944  CG2 THR A 199       1.439   6.313  20.216  1.00 90.41           C
ATOM   2945 1HG2 THR A 199       0.396   6.544  19.998  1.00 90.41           H
ATOM   2946 2HG2 THR A 199       2.015   7.237  20.256  1.00 90.41           H
ATOM   2947 3HG2 THR A 199       1.504   5.803  21.177  1.00 90.41           H
ATOM   2948  HN  THR A 199       2.880   7.896  18.033  1.00 90.41           H
ATOM   2949  N   MET A 200      -0.440   5.973  17.385  1.00 92.04           N
ATOM   2950  CA  MET A 200      -1.788   6.510  17.468  1.00 92.04           C
ATOM   2951  C   MET A 200      -2.328   6.416  18.897  1.00 92.04           C
ATOM   2952  O   MET A 200      -2.265   5.357  19.519  1.00 92.04           O
ATOM   2953  HA  MET A 200      -1.706   7.556  17.172  1.00 92.04           H
ATOM   2954  CB  MET A 200      -2.706   5.734  16.523  1.00 92.04           C
ATOM   2955 1HB  MET A 200      -2.668   4.672  16.763  1.00 92.04           H
ATOM   2956 2HB  MET A 200      -3.738   6.057  16.666  1.00 92.04           H
ATOM   2957  CG  MET A 200      -2.298   5.948  15.064  1.00 92.04           C
ATOM   2958 1HG  MET A 200      -2.306   7.012  14.827  1.00 92.04           H
ATOM   2959 2HG  MET A 200      -1.278   5.594  14.908  1.00 92.04           H
ATOM   2960  SD  MET A 200      -3.417   5.075  13.982  1.00 92.04           S
ATOM   2961  CE  MET A 200      -3.068   3.393  14.467  1.00 92.04           C
ATOM   2962 1HE  MET A 200      -2.016   3.173  14.287  1.00 92.04           H
ATOM   2963 2HE  MET A 200      -3.289   3.267  15.527  1.00 92.04           H
ATOM   2964 3HE  MET A 200      -3.687   2.710  13.884  1.00 92.04           H
ATOM   2965  HN  MET A 200      -0.387   4.981  17.275  1.00 92.04           H
ATOM   2966  N   VAL A 201      -2.847   7.538  19.374  1.00 92.17           N
ATOM   2967  CA  VAL A 201      -3.511   7.564  20.667  1.00 92.17           C
ATOM   2968  C   VAL A 201      -4.993   7.888  20.468  1.00 92.17           C
ATOM   2969  O   VAL A 201      -5.335   8.858  19.794  1.00 92.17           O
ATOM   2970  HA  VAL A 201      -3.424   6.568  21.102  1.00 92.17           H
ATOM   2971  CB  VAL A 201      -2.803   8.551  21.598  1.00 92.17           C
ATOM   2972  HB  VAL A 201      -2.941   9.553  21.192  1.00 92.17           H
ATOM   2973  CG1 VAL A 201      -3.420   8.522  22.998  1.00 92.17           C
ATOM   2974 1HG1 VAL A 201      -4.474   8.794  22.936  1.00 92.17           H
ATOM   2975 2HG1 VAL A 201      -3.328   7.520  23.415  1.00 92.17           H
ATOM   2976 3HG1 VAL A 201      -2.899   9.233  23.639  1.00 92.17           H
ATOM   2977  CG2 VAL A 201      -1.301   8.269  21.655  1.00 92.17           C
ATOM   2978 1HG2 VAL A 201      -1.134   7.258  22.026  1.00 92.17           H
ATOM   2979 2HG2 VAL A 201      -0.875   8.365  20.656  1.00 92.17           H
ATOM   2980 3HG2 VAL A 201      -0.822   8.985  22.324  1.00 92.17           H
ATOM   2981  HN  VAL A 201      -2.820   8.415  18.895  1.00 92.17           H
ATOM   2982  N   TYR A 202      -5.833   7.056  21.067  1.00 91.12           N
ATOM   2983  CA  TYR A 202      -7.270   7.221  20.936  1.00 91.12           C
ATOM   2984  C   TYR A 202      -7.860   7.896  22.176  1.00 91.12           C
ATOM   2985  O   TYR A 202      -7.988   7.269  23.226  1.00 91.12           O
ATOM   2986  HA  TYR A 202      -7.459   7.849  20.065  1.00 91.12           H
ATOM   2987  CB  TYR A 202      -7.848   5.810  20.815  1.00 91.12           C
ATOM   2988 1HB  TYR A 202      -7.551   5.230  21.689  1.00 91.12           H
ATOM   2989 2HB  TYR A 202      -8.936   5.871  20.829  1.00 91.12           H
ATOM   2990  CG  TYR A 202      -7.409   5.064  19.553  1.00 91.12           C
ATOM   2991  CD1 TYR A 202      -8.048   5.302  18.354  1.00 91.12           C
ATOM   2992  HD1 TYR A 202      -8.865   6.022  18.305  1.00 91.12           H
ATOM   2993  CD2 TYR A 202      -6.375   4.152  19.615  1.00 91.12           C
ATOM   2994  HD2 TYR A 202      -5.870   3.964  20.563  1.00 91.12           H
ATOM   2995  CE1 TYR A 202      -7.635   4.600  17.166  1.00 91.12           C
ATOM   2996  HE1 TYR A 202      -8.131   4.779  16.212  1.00 91.12           H
ATOM   2997  CE2 TYR A 202      -5.962   3.450  18.428  1.00 91.12           C
ATOM   2998  HE2 TYR A 202      -5.146   2.728  18.462  1.00 91.12           H
ATOM   2999  CZ  TYR A 202      -6.613   3.709  17.262  1.00 91.12           C
ATOM   3000  OH  TYR A 202      -6.223   3.046  16.140  1.00 91.12           O
ATOM   3001  HH  TYR A 202      -5.683   2.241  16.389  1.00 91.12           H
ATOM   3002  HN  TYR A 202      -5.546   6.282  21.632  1.00 91.12           H
ATOM   3003  N   PRO A 203      -8.227   9.181  22.078  1.00 80.32           N
ATOM   3004  CA  PRO A 203      -8.756   9.905  23.237  1.00 80.32           C
ATOM   3005  C   PRO A 203     -10.127   9.400  23.656  1.00 80.32           C
ATOM   3006  O   PRO A 203     -10.748   8.615  22.941  1.00 80.32           O
ATOM   3007  HA  PRO A 203      -8.117   9.744  24.105  1.00 80.32           H
ATOM   3008  CB  PRO A 203      -8.807  11.359  22.764  1.00 80.32           C
ATOM   3009 1HB  PRO A 203      -9.636  11.900  23.218  1.00 80.32           H
ATOM   3010 2HB  PRO A 203      -7.895  11.898  23.025  1.00 80.32           H
ATOM   3011  CG  PRO A 203      -8.972  11.243  21.276  1.00 80.32           C
ATOM   3012 1HG  PRO A 203     -10.021  11.123  21.004  1.00 80.32           H
ATOM   3013 2HG  PRO A 203      -8.612  12.138  20.768  1.00 80.32           H
ATOM   3014  CD  PRO A 203      -8.170  10.038  20.880  1.00 80.32           C
ATOM   3015 1HD  PRO A 203      -8.597   9.540  20.010  1.00 80.32           H
ATOM   3016 2HD  PRO A 203      -7.144  10.304  20.625  1.00 80.32           H
ATOM   3017  N   SER A 204     -10.567   9.868  24.815  1.00 70.75           N
ATOM   3018  CA  SER A 204     -11.957   9.709  25.207  1.00 70.75           C
ATOM   3019  C   SER A 204     -12.120   8.444  26.051  1.00 70.75           C
ATOM   3020  O   SER A 204     -11.262   7.563  26.029  1.00 70.75           O
ATOM   3021  HA  SER A 204     -12.193  10.595  25.797  1.00 70.75           H
ATOM   3022  CB  SER A 204     -12.872   9.653  23.983  1.00 70.75           C
ATOM   3023 1HB  SER A 204     -13.867  10.004  24.257  1.00 70.75           H
ATOM   3024 2HB  SER A 204     -12.495  10.331  23.217  1.00 70.75           H
ATOM   3025  OG  SER A 204     -12.966   8.336  23.446  1.00 70.75           O
ATOM   3026  HG  SER A 204     -13.545   8.339  22.631  1.00 70.75           H
ATOM   3027  HN  SER A 204      -9.992  10.348  25.478  1.00 70.75           H
ATOM   3028  N   ASP A 205     -13.229   8.393  26.775  1.00 72.83           N
ATOM   3029  CA  ASP A 205     -13.544   7.225  27.580  1.00 72.83           C
ATOM   3030  C   ASP A 205     -13.810   6.033  26.659  1.00 72.83           C
ATOM   3031  O   ASP A 205     -13.719   4.883  27.084  1.00 72.83           O
ATOM   3032  HA  ASP A 205     -12.674   7.073  28.218  1.00 72.83           H
ATOM   3033  CB  ASP A 205     -14.799   7.460  28.423  1.00 72.83           C
ATOM   3034 1HB  ASP A 205     -15.619   7.783  27.781  1.00 72.83           H
ATOM   3035 2HB  ASP A 205     -15.109   6.525  28.889  1.00 72.83           H
ATOM   3036  CG  ASP A 205     -14.545   8.514  29.503  1.00 72.83           C
ATOM   3037  OD1 ASP A 205     -13.476   8.423  30.144  1.00 72.83           O
ATOM   3038  OD2 ASP A 205     -15.426   9.387  29.663  1.00 72.83           O
ATOM   3039  HN  ASP A 205     -13.903   9.130  26.818  1.00 72.83           H
ATOM   3040  N   GLU A 206     -14.134   6.349  25.413  1.00 84.42           N
ATOM   3041  CA  GLU A 206     -14.489   5.322  24.449  1.00 84.42           C
ATOM   3042  C   GLU A 206     -13.307   5.033  23.522  1.00 84.42           C
ATOM   3043  O   GLU A 206     -13.496   4.624  22.377  1.00 84.42           O
ATOM   3044  HA  GLU A 206     -14.721   4.437  25.041  1.00 84.42           H
ATOM   3045  CB  GLU A 206     -15.728   5.728  23.647  1.00 84.42           C
ATOM   3046 1HB  GLU A 206     -15.551   6.685  23.157  1.00 84.42           H
ATOM   3047 2HB  GLU A 206     -15.993   4.931  22.952  1.00 84.42           H
ATOM   3048  CG  GLU A 206     -16.936   5.919  24.565  1.00 84.42           C
ATOM   3049 1HG  GLU A 206     -16.790   5.356  25.487  1.00 84.42           H
ATOM   3050 2HG  GLU A 206     -17.024   6.969  24.844  1.00 84.42           H
ATOM   3051  CD  GLU A 206     -18.224   5.458  23.879  1.00 84.42           C
ATOM   3052  OE1 GLU A 206     -19.075   4.887  24.595  1.00 84.42           O
ATOM   3053  OE2 GLU A 206     -18.328   5.688  22.655  1.00 84.42           O
ATOM   3054  HN  GLU A 206     -14.155   7.285  25.061  1.00 84.42           H
ATOM   3055  N   SER A 207     -12.113   5.256  24.051  1.00 89.71           N
ATOM   3056  CA  SER A 207     -10.901   5.062  23.272  1.00 89.71           C
ATOM   3057  C   SER A 207     -10.872   3.647  22.692  1.00 89.71           C
ATOM   3058  O   SER A 207     -10.402   3.440  21.575  1.00 89.71           O
ATOM   3059  HA  SER A 207     -10.950   5.802  22.474  1.00 89.71           H
ATOM   3060  CB  SER A 207      -9.654   5.313  24.123  1.00 89.71           C
ATOM   3061 1HB  SER A 207      -8.767   5.018  23.562  1.00 89.71           H
ATOM   3062 2HB  SER A 207      -9.562   6.380  24.326  1.00 89.71           H
ATOM   3063  OG  SER A 207      -9.695   4.597  25.354  1.00 89.71           O
ATOM   3064  HG  SER A 207      -8.960   4.908  25.956  1.00 89.71           H
ATOM   3065  HN  SER A 207     -11.966   5.562  24.991  1.00 89.71           H
ATOM   3066  N   THR A 208     -11.382   2.709  23.477  1.00 90.33           N
ATOM   3067  CA  THR A 208     -11.389   1.314  23.070  1.00 90.33           C
ATOM   3068  C   THR A 208     -12.301   1.117  21.858  1.00 90.33           C
ATOM   3069  O   THR A 208     -11.928   0.443  20.899  1.00 90.33           O
ATOM   3070  HA  THR A 208     -10.380   1.042  22.759  1.00 90.33           H
ATOM   3071  CB  THR A 208     -11.795   0.471  24.280  1.00 90.33           C
ATOM   3072  HB  THR A 208     -11.764  -0.592  24.041  1.00 90.33           H
ATOM   3073  OG1 THR A 208     -13.073   0.982  24.647  1.00 90.33           O
ATOM   3074  HG1 THR A 208     -13.549   0.327  25.234  1.00 90.33           H
ATOM   3075  CG2 THR A 208     -10.919   0.743  25.505  1.00 90.33           C
ATOM   3076 1HG2 THR A 208     -11.003   1.794  25.785  1.00 90.33           H
ATOM   3077 2HG2 THR A 208      -9.881   0.512  25.268  1.00 90.33           H
ATOM   3078 3HG2 THR A 208     -11.250   0.119  26.335  1.00 90.33           H
ATOM   3079  HN  THR A 208     -11.784   2.889  24.375  1.00 90.33           H
ATOM   3080  N   LYS A 209     -13.479   1.717  21.940  1.00 91.63           N
ATOM   3081  CA  LYS A 209     -14.440   1.631  20.854  1.00 91.63           C
ATOM   3082  C   LYS A 209     -13.836   2.255  19.594  1.00 91.63           C
ATOM   3083  O   LYS A 209     -13.963   1.703  18.502  1.00 91.63           O
ATOM   3084  HA  LYS A 209     -14.623   0.574  20.662  1.00 91.63           H
ATOM   3085  CB  LYS A 209     -15.775   2.254  21.268  1.00 91.63           C
ATOM   3086 1HB  LYS A 209     -15.608   3.261  21.651  1.00 91.63           H
ATOM   3087 2HB  LYS A 209     -16.422   2.348  20.397  1.00 91.63           H
ATOM   3088  CG  LYS A 209     -16.467   1.405  22.336  1.00 91.63           C
ATOM   3089 1HG  LYS A 209     -16.578   0.382  21.977  1.00 91.63           H
ATOM   3090 2HG  LYS A 209     -15.847   1.364  23.232  1.00 91.63           H
ATOM   3091  CD  LYS A 209     -17.842   1.980  22.687  1.00 91.63           C
ATOM   3092 1HD  LYS A 209     -17.743   3.033  22.950  1.00 91.63           H
ATOM   3093 2HD  LYS A 209     -18.494   1.929  21.815  1.00 91.63           H
ATOM   3094  CE  LYS A 209     -18.475   1.214  23.850  1.00 91.63           C
ATOM   3095 1HE  LYS A 209     -18.693   0.191  23.544  1.00 91.63           H
ATOM   3096 2HE  LYS A 209     -17.772   1.156  24.681  1.00 91.63           H
ATOM   3097  NZ  LYS A 209     -19.720   1.881  24.293  1.00 91.63           N
ATOM   3098 1HZ  LYS A 209     -20.151   1.336  25.031  1.00 91.63           H
ATOM   3099 2HZ  LYS A 209     -19.501   2.808  24.640  1.00 91.63           H
ATOM   3100 3HZ  LYS A 209     -20.360   1.956  23.510  1.00 91.63           H
ATOM   3101  HN  LYS A 209     -13.780   2.253  22.729  1.00 91.63           H
ATOM   3102  N   LEU A 210     -13.190   3.395  19.788  1.00 92.37           N
ATOM   3103  CA  LEU A 210     -12.652   4.150  18.669  1.00 92.37           C
ATOM   3104  C   LEU A 210     -11.577   3.317  17.968  1.00 92.37           C
ATOM   3105  O   LEU A 210     -11.585   3.190  16.744  1.00 92.37           O
ATOM   3106  HA  LEU A 210     -13.468   4.321  17.967  1.00 92.37           H
ATOM   3107  CB  LEU A 210     -12.160   5.522  19.135  1.00 92.37           C
ATOM   3108 1HB  LEU A 210     -12.961   6.002  19.696  1.00 92.37           H
ATOM   3109 2HB  LEU A 210     -11.331   5.372  19.828  1.00 92.37           H
ATOM   3110  CG  LEU A 210     -11.701   6.479  18.034  1.00 92.37           C
ATOM   3111  HG  LEU A 210     -10.908   5.992  17.466  1.00 92.37           H
ATOM   3112  CD1 LEU A 210     -12.840   6.777  17.056  1.00 92.37           C
ATOM   3113 1HD1 LEU A 210     -13.174   5.848  16.595  1.00 92.37           H
ATOM   3114 2HD1 LEU A 210     -13.670   7.235  17.594  1.00 92.37           H
ATOM   3115 3HD1 LEU A 210     -12.486   7.460  16.284  1.00 92.37           H
ATOM   3116  CD2 LEU A 210     -11.109   7.758  18.630  1.00 92.37           C
ATOM   3117 1HD2 LEU A 210     -11.863   8.259  19.237  1.00 92.37           H
ATOM   3118 2HD2 LEU A 210     -10.251   7.505  19.253  1.00 92.37           H
ATOM   3119 3HD2 LEU A 210     -10.791   8.421  17.826  1.00 92.37           H
ATOM   3120  HN  LEU A 210     -13.034   3.804  20.687  1.00 92.37           H
ATOM   3121  N   LYS A 211     -10.678   2.770  18.773  1.00 92.99           N
ATOM   3122  CA  LYS A 211      -9.610   1.938  18.247  1.00 92.99           C
ATOM   3123  C   LYS A 211     -10.213   0.823  17.391  1.00 92.99           C
ATOM   3124  O   LYS A 211      -9.790   0.609  16.256  1.00 92.99           O
ATOM   3125  HA  LYS A 211      -8.990   2.566  17.608  1.00 92.99           H
ATOM   3126  CB  LYS A 211      -8.719   1.428  19.382  1.00 92.99           C
ATOM   3127 1HB  LYS A 211      -8.213   2.267  19.858  1.00 92.99           H
ATOM   3128 2HB  LYS A 211      -9.335   0.953  20.147  1.00 92.99           H
ATOM   3129  CG  LYS A 211      -7.684   0.429  18.861  1.00 92.99           C
ATOM   3130 1HG  LYS A 211      -8.179  -0.502  18.585  1.00 92.99           H
ATOM   3131 2HG  LYS A 211      -7.218   0.821  17.957  1.00 92.99           H
ATOM   3132  CD  LYS A 211      -6.611   0.150  19.915  1.00 92.99           C
ATOM   3133 1HD  LYS A 211      -6.162   1.089  20.238  1.00 92.99           H
ATOM   3134 2HD  LYS A 211      -7.069  -0.303  20.794  1.00 92.99           H
ATOM   3135  CE  LYS A 211      -5.527  -0.777  19.363  1.00 92.99           C
ATOM   3136 1HE  LYS A 211      -5.945  -1.768  19.183  1.00 92.99           H
ATOM   3137 2HE  LYS A 211      -5.174  -0.401  18.402  1.00 92.99           H
ATOM   3138  NZ  LYS A 211      -4.395  -0.874  20.311  1.00 92.99           N
ATOM   3139 1HZ  LYS A 211      -3.580  -1.236  19.829  1.00 92.99           H
ATOM   3140 2HZ  LYS A 211      -4.187   0.045  20.684  1.00 92.99           H
ATOM   3141 3HZ  LYS A 211      -4.644  -1.498  21.071  1.00 92.99           H
ATOM   3142  HN  LYS A 211     -10.671   2.889  19.766  1.00 92.99           H
ATOM   3143  N   SER A 212     -11.192   0.141  17.967  1.00 92.64           N
ATOM   3144  CA  SER A 212     -11.742  -1.051  17.345  1.00 92.64           C
ATOM   3145  C   SER A 212     -12.449  -0.681  16.039  1.00 92.64           C
ATOM   3146  O   SER A 212     -12.404  -1.436  15.069  1.00 92.64           O
ATOM   3147  HA  SER A 212     -10.885  -1.695  17.146  1.00 92.64           H
ATOM   3148  CB  SER A 212     -12.710  -1.769  18.288  1.00 92.64           C
ATOM   3149 1HB  SER A 212     -13.604  -1.160  18.421  1.00 92.64           H
ATOM   3150 2HB  SER A 212     -13.028  -2.708  17.835  1.00 92.64           H
ATOM   3151  OG  SER A 212     -12.121  -2.032  19.558  1.00 92.64           O
ATOM   3152  HG  SER A 212     -12.803  -2.419  20.178  1.00 92.64           H
ATOM   3153  HN  SER A 212     -11.608   0.391  18.842  1.00 92.64           H
ATOM   3154  N   ALA A 213     -13.086   0.480  16.057  1.00 92.75           N
ATOM   3155  CA  ALA A 213     -13.777   0.973  14.878  1.00 92.75           C
ATOM   3156  C   ALA A 213     -12.754   1.279  13.783  1.00 92.75           C
ATOM   3157  O   ALA A 213     -12.944   0.902  12.627  1.00 92.75           O
ATOM   3158  HA  ALA A 213     -14.444   0.183  14.530  1.00 92.75           H
ATOM   3159  CB  ALA A 213     -14.616   2.197  15.252  1.00 92.75           C
ATOM   3160 1HB  ALA A 213     -15.346   1.919  16.011  1.00 92.75           H
ATOM   3161 2HB  ALA A 213     -13.964   2.978  15.643  1.00 92.75           H
ATOM   3162 3HB  ALA A 213     -15.134   2.566  14.367  1.00 92.75           H
ATOM   3163  HN  ALA A 213     -13.134   1.079  16.856  1.00 92.75           H
ATOM   3164  N   VAL A 214     -11.691   1.961  14.185  1.00 92.27           N
ATOM   3165  CA  VAL A 214     -10.665   2.371  13.241  1.00 92.27           C
ATOM   3166  C   VAL A 214      -9.983   1.129  12.664  1.00 92.27           C
ATOM   3167  O   VAL A 214      -9.669   1.085  11.475  1.00 92.27           O
ATOM   3168  HA  VAL A 214     -11.158   2.909  12.432  1.00 92.27           H
ATOM   3169  CB  VAL A 214      -9.684   3.330  13.920  1.00 92.27           C
ATOM   3170  HB  VAL A 214      -9.353   2.868  14.850  1.00 92.27           H
ATOM   3171  CG1 VAL A 214      -8.450   3.561  13.045  1.00 92.27           C
ATOM   3172 1HG1 VAL A 214      -7.945   2.611  12.870  1.00 92.27           H
ATOM   3173 2HG1 VAL A 214      -8.756   3.991  12.091  1.00 92.27           H
ATOM   3174 3HG1 VAL A 214      -7.770   4.246  13.551  1.00 92.27           H
ATOM   3175  CG2 VAL A 214     -10.365   4.654  14.269  1.00 92.27           C
ATOM   3176 1HG2 VAL A 214     -10.738   5.122  13.358  1.00 92.27           H
ATOM   3177 2HG2 VAL A 214     -11.197   4.467  14.948  1.00 92.27           H
ATOM   3178 3HG2 VAL A 214      -9.646   5.317  14.749  1.00 92.27           H
ATOM   3179  HN  VAL A 214     -11.526   2.231  15.133  1.00 92.27           H
ATOM   3180  N   LEU A 215      -9.775   0.149  13.531  1.00 92.56           N
ATOM   3181  CA  LEU A 215      -9.140  -1.092  13.121  1.00 92.56           C
ATOM   3182  C   LEU A 215     -10.039  -1.810  12.112  1.00 92.56           C
ATOM   3183  O   LEU A 215      -9.559  -2.319  11.101  1.00 92.56           O
ATOM   3184  HA  LEU A 215      -8.204  -0.832  12.626  1.00 92.56           H
ATOM   3185  CB  LEU A 215      -8.786  -1.941  14.343  1.00 92.56           C
ATOM   3186 1HB  LEU A 215      -9.589  -1.845  15.074  1.00 92.56           H
ATOM   3187 2HB  LEU A 215      -8.757  -2.987  14.037  1.00 92.56           H
ATOM   3188  CG  LEU A 215      -7.462  -1.604  15.033  1.00 92.56           C
ATOM   3189  HG  LEU A 215      -7.404  -0.522  15.150  1.00 92.56           H
ATOM   3190  CD1 LEU A 215      -7.405  -2.214  16.436  1.00 92.56           C
ATOM   3191 1HD1 LEU A 215      -8.224  -1.819  17.037  1.00 92.56           H
ATOM   3192 2HD1 LEU A 215      -7.496  -3.297  16.365  1.00 92.56           H
ATOM   3193 3HD1 LEU A 215      -6.454  -1.959  16.904  1.00 92.56           H
ATOM   3194  CD2 LEU A 215      -6.271  -2.032  14.173  1.00 92.56           C
ATOM   3195 1HD2 LEU A 215      -6.313  -3.108  14.004  1.00 92.56           H
ATOM   3196 2HD2 LEU A 215      -6.309  -1.511  13.216  1.00 92.56           H
ATOM   3197 3HD2 LEU A 215      -5.343  -1.780  14.688  1.00 92.56           H
ATOM   3198  HN  LEU A 215     -10.032   0.194  14.497  1.00 92.56           H
ATOM   3199  N   THR A 216     -11.327  -1.828  12.423  1.00 92.81           N
ATOM   3200  CA  THR A 216     -12.296  -2.475  11.556  1.00 92.81           C
ATOM   3201  C   THR A 216     -12.268  -1.847  10.161  1.00 92.81           C
ATOM   3202  O   THR A 216     -12.275  -2.557   9.156  1.00 92.81           O
ATOM   3203  HA  THR A 216     -12.011  -3.521  11.441  1.00 92.81           H
ATOM   3204  CB  THR A 216     -13.666  -2.391  12.232  1.00 92.81           C
ATOM   3205  HB  THR A 216     -13.951  -1.353  12.405  1.00 92.81           H
ATOM   3206  OG1 THR A 216     -13.526  -3.193  13.401  1.00 92.81           O
ATOM   3207  HG1 THR A 216     -13.356  -4.145  13.145  1.00 92.81           H
ATOM   3208  CG2 THR A 216     -14.761  -3.093  11.427  1.00 92.81           C
ATOM   3209 1HG2 THR A 216     -14.508  -4.147  11.312  1.00 92.81           H
ATOM   3210 2HG2 THR A 216     -14.843  -2.630  10.444  1.00 92.81           H
ATOM   3211 3HG2 THR A 216     -15.712  -3.003  11.952  1.00 92.81           H
ATOM   3212  HN  THR A 216     -11.709  -1.411  13.247  1.00 92.81           H
ATOM   3213  N   LEU A 217     -12.236  -0.523  10.144  1.00 90.09           N
ATOM   3214  CA  LEU A 217     -12.200   0.209   8.889  1.00 90.09           C
ATOM   3215  C   LEU A 217     -10.959  -0.209   8.096  1.00 90.09           C
ATOM   3216  O   LEU A 217     -11.026  -0.390   6.882  1.00 90.09           O
ATOM   3217  HA  LEU A 217     -13.085  -0.075   8.319  1.00 90.09           H
ATOM   3218  CB  LEU A 217     -12.289   1.715   9.143  1.00 90.09           C
ATOM   3219 1HB  LEU A 217     -13.183   1.910   9.735  1.00 90.09           H
ATOM   3220 2HB  LEU A 217     -11.434   2.012   9.750  1.00 90.09           H
ATOM   3221  CG  LEU A 217     -12.330   2.604   7.899  1.00 90.09           C
ATOM   3222  HG  LEU A 217     -11.474   2.353   7.272  1.00 90.09           H
ATOM   3223  CD1 LEU A 217     -13.590   2.335   7.074  1.00 90.09           C
ATOM   3224 1HD1 LEU A 217     -13.602   1.292   6.758  1.00 90.09           H
ATOM   3225 2HD1 LEU A 217     -14.472   2.542   7.680  1.00 90.09           H
ATOM   3226 3HD1 LEU A 217     -13.593   2.981   6.196  1.00 90.09           H
ATOM   3227  CD2 LEU A 217     -12.196   4.081   8.276  1.00 90.09           C
ATOM   3228 1HD2 LEU A 217     -13.017   4.363   8.935  1.00 90.09           H
ATOM   3229 2HD2 LEU A 217     -11.247   4.240   8.789  1.00 90.09           H
ATOM   3230 3HD2 LEU A 217     -12.228   4.691   7.373  1.00 90.09           H
ATOM   3231  HN  LEU A 217     -12.236   0.047  10.965  1.00 90.09           H
ATOM   3232  N   LYS A 218      -9.856  -0.349   8.816  1.00 88.33           N
ATOM   3233  CA  LYS A 218      -8.595  -0.711   8.191  1.00 88.33           C
ATOM   3234  C   LYS A 218      -8.720  -2.104   7.571  1.00 88.33           C
ATOM   3235  O   LYS A 218      -8.175  -2.361   6.499  1.00 88.33           O
ATOM   3236  HA  LYS A 218      -8.408   0.007   7.393  1.00 88.33           H
ATOM   3237  CB  LYS A 218      -7.445  -0.584   9.192  1.00 88.33           C
ATOM   3238 1HB  LYS A 218      -7.724  -1.054  10.135  1.00 88.33           H
ATOM   3239 2HB  LYS A 218      -6.571  -1.118   8.818  1.00 88.33           H
ATOM   3240  CG  LYS A 218      -7.087   0.884   9.434  1.00 88.33           C
ATOM   3241 1HG  LYS A 218      -6.675   1.316   8.522  1.00 88.33           H
ATOM   3242 2HG  LYS A 218      -7.990   1.447   9.673  1.00 88.33           H
ATOM   3243  CD  LYS A 218      -6.076   1.022  10.573  1.00 88.33           C
ATOM   3244 1HD  LYS A 218      -6.437   0.487  11.452  1.00 88.33           H
ATOM   3245 2HD  LYS A 218      -5.132   0.560  10.284  1.00 88.33           H
ATOM   3246  CE  LYS A 218      -5.843   2.493  10.925  1.00 88.33           C
ATOM   3247 1HE  LYS A 218      -5.892   3.101  10.022  1.00 88.33           H
ATOM   3248 2HE  LYS A 218      -6.633   2.843  11.589  1.00 88.33           H
ATOM   3249  NZ  LYS A 218      -4.526   2.668  11.577  1.00 88.33           N
ATOM   3250 1HZ  LYS A 218      -4.500   3.563  12.052  1.00 88.33           H
ATOM   3251 2HZ  LYS A 218      -4.380   1.923  12.250  1.00 88.33           H
ATOM   3252 3HZ  LYS A 218      -3.795   2.636  10.875  1.00 88.33           H
ATOM   3253  HN  LYS A 218      -9.814  -0.219   9.807  1.00 88.33           H
ATOM   3254  N   VAL A 219      -9.440  -2.967   8.273  1.00 89.20           N
ATOM   3255  CA  VAL A 219      -9.595  -4.343   7.834  1.00 89.20           C
ATOM   3256  C   VAL A 219     -10.477  -4.380   6.585  1.00 89.20           C
ATOM   3257  O   VAL A 219     -10.180  -5.098   5.631  1.00 89.20           O
ATOM   3258  HA  VAL A 219      -8.605  -4.719   7.576  1.00 89.20           H
ATOM   3259  CB  VAL A 219     -10.143  -5.198   8.978  1.00 89.20           C
ATOM   3260  HB  VAL A 219     -11.041  -4.712   9.360  1.00 89.20           H
ATOM   3261  CG1 VAL A 219     -10.539  -6.590   8.481  1.00 89.20           C
ATOM   3262 1HG1 VAL A 219     -11.308  -6.498   7.715  1.00 89.20           H
ATOM   3263 2HG1 VAL A 219      -9.665  -7.088   8.061  1.00 89.20           H
ATOM   3264 3HG1 VAL A 219     -10.925  -7.177   9.315  1.00 89.20           H
ATOM   3265  CG2 VAL A 219      -9.135  -5.291  10.125  1.00 89.20           C
ATOM   3266 1HG2 VAL A 219      -8.212  -5.744   9.762  1.00 89.20           H
ATOM   3267 2HG2 VAL A 219      -8.924  -4.292  10.506  1.00 89.20           H
ATOM   3268 3HG2 VAL A 219      -9.550  -5.905  10.925  1.00 89.20           H
ATOM   3269  HN  VAL A 219      -9.912  -2.739   9.124  1.00 89.20           H
ATOM   3270  N   ILE A 220     -11.544  -3.596   6.629  1.00 88.89           N
ATOM   3271  CA  ILE A 220     -12.490  -3.556   5.527  1.00 88.89           C
ATOM   3272  C   ILE A 220     -11.778  -3.057   4.268  1.00 88.89           C
ATOM   3273  O   ILE A 220     -11.867  -3.682   3.212  1.00 88.89           O
ATOM   3274  HA  ILE A 220     -12.829  -4.577   5.351  1.00 88.89           H
ATOM   3275  CB  ILE A 220     -13.720  -2.729   5.907  1.00 88.89           C
ATOM   3276  HB  ILE A 220     -13.380  -1.795   6.352  1.00 88.89           H
ATOM   3277  CG1 ILE A 220     -14.562  -3.451   6.960  1.00 88.89           C
ATOM   3278 1HG1 ILE A 220     -15.024  -4.335   6.519  1.00 88.89           H
ATOM   3279 2HG1 ILE A 220     -13.920  -3.798   7.770  1.00 88.89           H
ATOM   3280  CG2 ILE A 220     -14.541  -2.367   4.667  1.00 88.89           C
ATOM   3281 1HG2 ILE A 220     -13.926  -1.784   3.982  1.00 88.89           H
ATOM   3282 2HG2 ILE A 220     -14.872  -3.279   4.171  1.00 88.89           H
ATOM   3283 3HG2 ILE A 220     -15.409  -1.779   4.965  1.00 88.89           H
ATOM   3284  CD1 ILE A 220     -15.647  -2.529   7.522  1.00 88.89           C
ATOM   3285 1HD1 ILE A 220     -15.180  -1.659   7.983  1.00 88.89           H
ATOM   3286 2HD1 ILE A 220     -16.302  -2.205   6.713  1.00 88.89           H
ATOM   3287 3HD1 ILE A 220     -16.230  -3.068   8.269  1.00 88.89           H
ATOM   3288  HN  ILE A 220     -11.766  -2.997   7.399  1.00 88.89           H
ATOM   3289  N   LEU A 221     -11.089  -1.936   4.421  1.00 85.34           N
ATOM   3290  CA  LEU A 221     -10.470  -1.277   3.284  1.00 85.34           C
ATOM   3291  C   LEU A 221      -9.158  -1.985   2.942  1.00 85.34           C
ATOM   3292  O   LEU A 221      -8.687  -1.913   1.808  1.00 85.34           O
ATOM   3293  HA  LEU A 221     -11.149  -1.380   2.437  1.00 85.34           H
ATOM   3294  CB  LEU A 221     -10.309   0.220   3.555  1.00 85.34           C
ATOM   3295 1HB  LEU A 221      -9.632   0.345   4.400  1.00 85.34           H
ATOM   3296 2HB  LEU A 221      -9.826   0.676   2.691  1.00 85.34           H
ATOM   3297  CG  LEU A 221     -11.597   0.991   3.851  1.00 85.34           C
ATOM   3298  HG  LEU A 221     -12.120   0.483   4.661  1.00 85.34           H
ATOM   3299  CD1 LEU A 221     -11.288   2.410   4.332  1.00 85.34           C
ATOM   3300 1HD1 LEU A 221     -10.692   2.364   5.243  1.00 85.34           H
ATOM   3301 2HD1 LEU A 221     -10.732   2.943   3.561  1.00 85.34           H
ATOM   3302 3HD1 LEU A 221     -12.221   2.936   4.535  1.00 85.34           H
ATOM   3303  CD2 LEU A 221     -12.529   0.987   2.638  1.00 85.34           C
ATOM   3304 1HD2 LEU A 221     -12.027   1.457   1.792  1.00 85.34           H
ATOM   3305 2HD2 LEU A 221     -12.788  -0.040   2.382  1.00 85.34           H
ATOM   3306 3HD2 LEU A 221     -13.437   1.542   2.875  1.00 85.34           H
ATOM   3307  HN  LEU A 221     -10.951  -1.480   5.301  1.00 85.34           H
ATOM   3308  N   GLY A 222      -8.604  -2.653   3.943  1.00 80.75           N
ATOM   3309  CA  GLY A 222      -7.274  -3.224   3.817  1.00 80.75           C
ATOM   3310  C   GLY A 222      -7.332  -4.612   3.176  1.00 80.75           C
ATOM   3311  O   GLY A 222      -6.442  -4.985   2.413  1.00 80.75           O
ATOM   3312 1HA  GLY A 222      -6.648  -2.567   3.214  1.00 80.75           H
ATOM   3313 2HA  GLY A 222      -6.809  -3.293   4.801  1.00 80.75           H
ATOM   3314  HN  GLY A 222      -9.048  -2.805   4.826  1.00 80.75           H
ATOM   3315  N   PHE A 223      -8.388  -5.339   3.510  1.00 80.36           N
ATOM   3316  CA  PHE A 223      -8.461  -6.751   3.173  1.00 80.36           C
ATOM   3317  C   PHE A 223      -9.596  -7.020   2.182  1.00 80.36           C
ATOM   3318  O   PHE A 223      -9.356  -7.493   1.072  1.00 80.36           O
ATOM   3319  HA  PHE A 223      -7.510  -7.024   2.716  1.00 80.36           H
ATOM   3320  CB  PHE A 223      -8.745  -7.506   4.472  1.00 80.36           C
ATOM   3321 1HB  PHE A 223      -8.051  -7.163   5.239  1.00 80.36           H
ATOM   3322 2HB  PHE A 223      -9.749  -7.255   4.815  1.00 80.36           H
ATOM   3323  CG  PHE A 223      -8.632  -9.027   4.346  1.00 80.36           C
ATOM   3324  CD1 PHE A 223      -9.755  -9.794   4.330  1.00 80.36           C
ATOM   3325  HD1 PHE A 223     -10.736  -9.325   4.408  1.00 80.36           H
ATOM   3326  CD2 PHE A 223      -7.408  -9.612   4.248  1.00 80.36           C
ATOM   3327  HD2 PHE A 223      -6.508  -8.997   4.261  1.00 80.36           H
ATOM   3328  CE1 PHE A 223      -9.650 -11.205   4.213  1.00 80.36           C
ATOM   3329  HE1 PHE A 223     -10.550 -11.819   4.201  1.00 80.36           H
ATOM   3330  CE2 PHE A 223      -7.303 -11.023   4.130  1.00 80.36           C
ATOM   3331  HE2 PHE A 223      -6.322 -11.492   4.052  1.00 80.36           H
ATOM   3332  CZ  PHE A 223      -8.426 -11.790   4.115  1.00 80.36           C
ATOM   3333  HZ  PHE A 223      -8.345 -12.873   4.025  1.00 80.36           H
ATOM   3334  HN  PHE A 223      -9.182  -4.980   4.000  1.00 80.36           H
ATOM   3335  N   PHE A 224     -10.807  -6.706   2.619  1.00 83.63           N
ATOM   3336  CA  PHE A 224     -11.996  -7.159   1.917  1.00 83.63           C
ATOM   3337  C   PHE A 224     -12.160  -6.424   0.585  1.00 83.63           C
ATOM   3338  O   PHE A 224     -12.483  -7.037  -0.431  1.00 83.63           O
ATOM   3339  HA  PHE A 224     -11.874  -8.226   1.728  1.00 83.63           H
ATOM   3340  CB  PHE A 224     -13.194  -6.839   2.813  1.00 83.63           C
ATOM   3341 1HB  PHE A 224     -13.103  -5.814   3.171  1.00 83.63           H
ATOM   3342 2HB  PHE A 224     -14.105  -6.890   2.217  1.00 83.63           H
ATOM   3343  CG  PHE A 224     -13.337  -7.773   4.017  1.00 83.63           C
ATOM   3344  CD1 PHE A 224     -13.829  -9.029   3.848  1.00 83.63           C
ATOM   3345  HD1 PHE A 224     -14.122  -9.371   2.856  1.00 83.63           H
ATOM   3346  CD2 PHE A 224     -12.972  -7.346   5.256  1.00 83.63           C
ATOM   3347  HD2 PHE A 224     -12.577  -6.339   5.391  1.00 83.63           H
ATOM   3348  CE1 PHE A 224     -13.962  -9.896   4.966  1.00 83.63           C
ATOM   3349  HE1 PHE A 224     -14.357 -10.903   4.830  1.00 83.63           H
ATOM   3350  CE2 PHE A 224     -13.104  -8.213   6.373  1.00 83.63           C
ATOM   3351  HE2 PHE A 224     -12.812  -7.871   7.366  1.00 83.63           H
ATOM   3352  CZ  PHE A 224     -13.597  -9.469   6.204  1.00 83.63           C
ATOM   3353  HZ  PHE A 224     -13.699 -10.134   7.062  1.00 83.63           H
ATOM   3354  HN  PHE A 224     -10.982  -6.155   3.434  1.00 83.63           H
ATOM   3355  N   LEU A 225     -11.929  -5.120   0.634  1.00 80.47           N
ATOM   3356  CA  LEU A 225     -12.079  -4.289  -0.549  1.00 80.47           C
ATOM   3357  C   LEU A 225     -11.143  -4.798  -1.647  1.00 80.47           C
ATOM   3358  O   LEU A 225     -11.583  -5.083  -2.759  1.00 80.47           O
ATOM   3359  HA  LEU A 225     -13.108  -4.396  -0.895  1.00 80.47           H
ATOM   3360  CB  LEU A 225     -11.871  -2.814  -0.198  1.00 80.47           C
ATOM   3361 1HB  LEU A 225     -12.671  -2.505   0.474  1.00 80.47           H
ATOM   3362 2HB  LEU A 225     -10.937  -2.722   0.356  1.00 80.47           H
ATOM   3363  CG  LEU A 225     -11.830  -1.843  -1.379  1.00 80.47           C
ATOM   3364  HG  LEU A 225     -11.130  -2.233  -2.118  1.00 80.47           H
ATOM   3365  CD1 LEU A 225     -13.197  -1.747  -2.058  1.00 80.47           C
ATOM   3366 1HD1 LEU A 225     -13.490  -2.731  -2.425  1.00 80.47           H
ATOM   3367 2HD1 LEU A 225     -13.936  -1.393  -1.340  1.00 80.47           H
ATOM   3368 3HD1 LEU A 225     -13.140  -1.050  -2.894  1.00 80.47           H
ATOM   3369  CD2 LEU A 225     -11.309  -0.472  -0.943  1.00 80.47           C
ATOM   3370 1HD2 LEU A 225     -11.965  -0.061  -0.176  1.00 80.47           H
ATOM   3371 2HD2 LEU A 225     -10.301  -0.577  -0.542  1.00 80.47           H
ATOM   3372 3HD2 LEU A 225     -11.290   0.199  -1.802  1.00 80.47           H
ATOM   3373  HN  LEU A 225     -11.646  -4.632   1.459  1.00 80.47           H
ATOM   3374  N   PRO A 226      -9.841  -4.921  -1.356  1.00 78.86           N
ATOM   3375  CA  PRO A 226      -8.898  -5.472  -2.333  1.00 78.86           C
ATOM   3376  C   PRO A 226      -9.347  -6.822  -2.869  1.00 78.86           C
ATOM   3377  O   PRO A 226      -9.255  -7.079  -4.068  1.00 78.86           O
ATOM   3378  HA  PRO A 226      -8.842  -4.823  -3.206  1.00 78.86           H
ATOM   3379  CB  PRO A 226      -7.587  -5.578  -1.551  1.00 78.86           C
ATOM   3380 1HB  PRO A 226      -7.476  -6.558  -1.087  1.00 78.86           H
ATOM   3381 2HB  PRO A 226      -6.722  -5.432  -2.197  1.00 78.86           H
ATOM   3382  CG  PRO A 226      -7.706  -4.472  -0.510  1.00 78.86           C
ATOM   3383 1HG  PRO A 226      -7.034  -4.635   0.333  1.00 78.86           H
ATOM   3384 2HG  PRO A 226      -7.448  -3.497  -0.923  1.00 78.86           H
ATOM   3385  CD  PRO A 226      -9.167  -4.548  -0.098  1.00 78.86           C
ATOM   3386 1HD  PRO A 226      -9.331  -5.295   0.679  1.00 78.86           H
ATOM   3387 2HD  PRO A 226      -9.527  -3.598   0.296  1.00 78.86           H
ATOM   3388  N   PHE A 227      -9.824  -7.656  -1.957  1.00 81.12           N
ATOM   3389  CA  PHE A 227     -10.219  -9.008  -2.313  1.00 81.12           C
ATOM   3390  C   PHE A 227     -11.347  -8.995  -3.347  1.00 81.12           C
ATOM   3391  O   PHE A 227     -11.285  -9.707  -4.348  1.00 81.12           O
ATOM   3392  HA  PHE A 227      -9.344  -9.499  -2.739  1.00 81.12           H
ATOM   3393  CB  PHE A 227     -10.724  -9.678  -1.034  1.00 81.12           C
ATOM   3394 1HB  PHE A 227      -9.964  -9.577  -0.258  1.00 81.12           H
ATOM   3395 2HB  PHE A 227     -11.610  -9.149  -0.683  1.00 81.12           H
ATOM   3396  CG  PHE A 227     -11.066 -11.160  -1.201  1.00 81.12           C
ATOM   3397  CD1 PHE A 227     -12.358 -11.544  -1.379  1.00 81.12           C
ATOM   3398  HD1 PHE A 227     -13.150 -10.796  -1.403  1.00 81.12           H
ATOM   3399  CD2 PHE A 227     -10.077 -12.094  -1.171  1.00 81.12           C
ATOM   3400  HD2 PHE A 227      -9.041 -11.786  -1.028  1.00 81.12           H
ATOM   3401  CE1 PHE A 227     -12.675 -12.919  -1.534  1.00 81.12           C
ATOM   3402  HE1 PHE A 227     -13.711 -13.227  -1.677  1.00 81.12           H
ATOM   3403  CE2 PHE A 227     -10.394 -13.469  -1.326  1.00 81.12           C
ATOM   3404  HE2 PHE A 227      -9.602 -14.217  -1.302  1.00 81.12           H
ATOM   3405  CZ  PHE A 227     -11.687 -13.853  -1.505  1.00 81.12           C
ATOM   3406  HZ  PHE A 227     -11.930 -14.909  -1.624  1.00 81.12           H
ATOM   3407  HN  PHE A 227      -9.942  -7.422  -0.992  1.00 81.12           H
ATOM   3408  N   VAL A 228     -12.352  -8.178  -3.069  1.00 83.52           N
ATOM   3409  CA  VAL A 228     -13.489  -8.058  -3.965  1.00 83.52           C
ATOM   3410  C   VAL A 228     -13.012  -7.528  -5.319  1.00 83.52           C
ATOM   3411  O   VAL A 228     -13.410  -8.039  -6.365  1.00 83.52           O
ATOM   3412  HA  VAL A 228     -13.904  -9.056  -4.106  1.00 83.52           H
ATOM   3413  CB  VAL A 228     -14.569  -7.181  -3.327  1.00 83.52           C
ATOM   3414  HB  VAL A 228     -14.112  -6.228  -3.060  1.00 83.52           H
ATOM   3415  CG1 VAL A 228     -15.701  -6.899  -4.317  1.00 83.52           C
ATOM   3416 1HG1 VAL A 228     -15.301  -6.382  -5.189  1.00 83.52           H
ATOM   3417 2HG1 VAL A 228     -16.154  -7.840  -4.628  1.00 83.52           H
ATOM   3418 3HG1 VAL A 228     -16.455  -6.274  -3.837  1.00 83.52           H
ATOM   3419  CG2 VAL A 228     -15.107  -7.820  -2.045  1.00 83.52           C
ATOM   3420 1HG2 VAL A 228     -15.540  -8.793  -2.278  1.00 83.52           H
ATOM   3421 2HG2 VAL A 228     -14.292  -7.946  -1.332  1.00 83.52           H
ATOM   3422 3HG2 VAL A 228     -15.873  -7.177  -1.612  1.00 83.52           H
ATOM   3423  HN  VAL A 228     -12.398  -7.605  -2.250  1.00 83.52           H
ATOM   3424  N   VAL A 229     -12.166  -6.510  -5.255  1.00 78.59           N
ATOM   3425  CA  VAL A 229     -11.630  -5.906  -6.463  1.00 78.59           C
ATOM   3426  C   VAL A 229     -10.912  -6.976  -7.288  1.00 78.59           C
ATOM   3427  O   VAL A 229     -11.157  -7.111  -8.486  1.00 78.59           O
ATOM   3428  HA  VAL A 229     -12.471  -5.524  -7.041  1.00 78.59           H
ATOM   3429  CB  VAL A 229     -10.727  -4.725  -6.101  1.00 78.59           C
ATOM   3430  HB  VAL A 229     -10.091  -5.031  -5.271  1.00 78.59           H
ATOM   3431  CG1 VAL A 229      -9.820  -4.349  -7.274  1.00 78.59           C
ATOM   3432 1HG1 VAL A 229      -9.192  -5.201  -7.536  1.00 78.59           H
ATOM   3433 2HG1 VAL A 229     -10.432  -4.071  -8.132  1.00 78.59           H
ATOM   3434 3HG1 VAL A 229      -9.189  -3.506  -6.990  1.00 78.59           H
ATOM   3435  CG2 VAL A 229     -11.555  -3.523  -5.641  1.00 78.59           C
ATOM   3436 1HG2 VAL A 229     -12.228  -3.217  -6.443  1.00 78.59           H
ATOM   3437 2HG2 VAL A 229     -12.139  -3.799  -4.763  1.00 78.59           H
ATOM   3438 3HG2 VAL A 229     -10.889  -2.698  -5.390  1.00 78.59           H
ATOM   3439  HN  VAL A 229     -11.848  -6.100  -4.401  1.00 78.59           H
ATOM   3440  N   MET A 230     -10.039  -7.711  -6.614  1.00 80.38           N
ATOM   3441  CA  MET A 230      -9.187  -8.672  -7.293  1.00 80.38           C
ATOM   3442  C   MET A 230     -10.019  -9.792  -7.922  1.00 80.38           C
ATOM   3443  O   MET A 230      -9.734 -10.231  -9.036  1.00 80.38           O
ATOM   3444  HA  MET A 230      -8.674  -8.110  -8.073  1.00 80.38           H
ATOM   3445  CB  MET A 230      -8.196  -9.272  -6.294  1.00 80.38           C
ATOM   3446 1HB  MET A 230      -8.732  -9.635  -5.417  1.00 80.38           H
ATOM   3447 2HB  MET A 230      -7.698 -10.132  -6.742  1.00 80.38           H
ATOM   3448  CG  MET A 230      -7.153  -8.237  -5.869  1.00 80.38           C
ATOM   3449 1HG  MET A 230      -6.629  -7.854  -6.745  1.00 80.38           H
ATOM   3450 2HG  MET A 230      -7.644  -7.387  -5.395  1.00 80.38           H
ATOM   3451  SD  MET A 230      -5.987  -8.975  -4.737  1.00 80.38           S
ATOM   3452  CE  MET A 230      -7.112  -9.640  -3.522  1.00 80.38           C
ATOM   3453 1HE  MET A 230      -7.699  -8.831  -3.088  1.00 80.38           H
ATOM   3454 2HE  MET A 230      -7.780 -10.357  -4.000  1.00 80.38           H
ATOM   3455 3HE  MET A 230      -6.546 -10.140  -2.736  1.00 80.38           H
ATOM   3456  HN  MET A 230      -9.909  -7.656  -5.624  1.00 80.38           H
ATOM   3457  N   ALA A 231     -11.030 -10.222  -7.182  1.00 81.26           N
ATOM   3458  CA  ALA A 231     -11.935 -11.247  -7.675  1.00 81.26           C
ATOM   3459  C   ALA A 231     -12.609 -10.752  -8.956  1.00 81.26           C
ATOM   3460  O   ALA A 231     -12.672 -11.477  -9.948  1.00 81.26           O
ATOM   3461  HA  ALA A 231     -11.342 -12.132  -7.904  1.00 81.26           H
ATOM   3462  CB  ALA A 231     -12.947 -11.601  -6.583  1.00 81.26           C
ATOM   3463 1HB  ALA A 231     -12.419 -11.975  -5.706  1.00 81.26           H
ATOM   3464 2HB  ALA A 231     -13.517 -10.712  -6.314  1.00 81.26           H
ATOM   3465 3HB  ALA A 231     -13.626 -12.370  -6.953  1.00 81.26           H
ATOM   3466  HN  ALA A 231     -11.234  -9.884  -6.264  1.00 81.26           H
ATOM   3467  N   CYS A 232     -13.096  -9.521  -8.894  1.00 81.21           N
ATOM   3468  CA  CYS A 232     -13.758  -8.920 -10.039  1.00 81.21           C
ATOM   3469  C   CYS A 232     -12.750  -8.836 -11.187  1.00 81.21           C
ATOM   3470  O   CYS A 232     -13.110  -9.023 -12.349  1.00 81.21           O
ATOM   3471  HA  CYS A 232     -14.588  -9.575 -10.300  1.00 81.21           H
ATOM   3472  CB  CYS A 232     -14.347  -7.550  -9.696  1.00 81.21           C
ATOM   3473 1HB  CYS A 232     -13.596  -6.935  -9.202  1.00 81.21           H
ATOM   3474 2HB  CYS A 232     -14.634  -7.030 -10.610  1.00 81.21           H
ATOM   3475  SG  CYS A 232     -15.805  -7.751  -8.608  1.00 81.21           S
ATOM   3476  HG  CYS A 232     -15.117  -7.887  -7.478  1.00 81.21           H
ATOM   3477  HN  CYS A 232     -13.043  -8.940  -8.082  1.00 81.21           H
ATOM   3478  N   CYS A 233     -11.508  -8.554 -10.823  1.00 78.97           N
ATOM   3479  CA  CYS A 233     -10.460  -8.372 -11.813  1.00 78.97           C
ATOM   3480  C   CYS A 233     -10.279  -9.690 -12.569  1.00 78.97           C
ATOM   3481  O   CYS A 233     -10.280  -9.710 -13.799  1.00 78.97           O
ATOM   3482  HA  CYS A 233     -10.798  -7.584 -12.485  1.00 78.97           H
ATOM   3483  CB  CYS A 233      -9.154  -7.898 -11.174  1.00 78.97           C
ATOM   3484 1HB  CYS A 233      -8.858  -8.582 -10.379  1.00 78.97           H
ATOM   3485 2HB  CYS A 233      -8.354  -7.904 -11.914  1.00 78.97           H
ATOM   3486  SG  CYS A 233      -9.365  -6.210 -10.498  1.00 78.97           S
ATOM   3487  HG  CYS A 233      -8.114  -6.075 -10.067  1.00 78.97           H
ATOM   3488  HN  CYS A 233     -11.213  -8.451  -9.873  1.00 78.97           H
ATOM   3489  N   TYR A 234     -10.129 -10.760 -11.802  1.00 80.84           N
ATOM   3490  CA  TYR A 234      -9.853 -12.064 -12.381  1.00 80.84           C
ATOM   3491  C   TYR A 234     -11.045 -12.564 -13.199  1.00 80.84           C
ATOM   3492  O   TYR A 234     -10.868 -13.142 -14.270  1.00 80.84           O
ATOM   3493  HA  TYR A 234      -8.988 -11.964 -13.037  1.00 80.84           H
ATOM   3494  CB  TYR A 234      -9.626 -13.010 -11.200  1.00 80.84           C
ATOM   3495 1HB  TYR A 234     -10.332 -12.761 -10.408  1.00 80.84           H
ATOM   3496 2HB  TYR A 234      -9.849 -14.029 -11.517  1.00 80.84           H
ATOM   3497  CG  TYR A 234      -8.207 -12.966 -10.631  1.00 80.84           C
ATOM   3498  CD1 TYR A 234      -7.135 -13.327 -11.422  1.00 80.84           C
ATOM   3499  HD1 TYR A 234      -7.300 -13.643 -12.453  1.00 80.84           H
ATOM   3500  CD2 TYR A 234      -7.998 -12.567  -9.327  1.00 80.84           C
ATOM   3501  HD2 TYR A 234      -8.844 -12.282  -8.702  1.00 80.84           H
ATOM   3502  CE1 TYR A 234      -5.799 -13.286 -10.887  1.00 80.84           C
ATOM   3503  HE1 TYR A 234      -4.943 -13.568 -11.501  1.00 80.84           H
ATOM   3504  CE2 TYR A 234      -6.662 -12.526  -8.792  1.00 80.84           C
ATOM   3505  HE2 TYR A 234      -6.483 -12.212  -7.763  1.00 80.84           H
ATOM   3506  CZ  TYR A 234      -5.628 -12.887  -9.598  1.00 80.84           C
ATOM   3507  OH  TYR A 234      -4.366 -12.848  -9.092  1.00 80.84           O
ATOM   3508  HH  TYR A 234      -3.733 -13.306  -9.717  1.00 80.84           H
ATOM   3509  HN  TYR A 234     -10.194 -10.746 -10.804  1.00 80.84           H
ATOM   3510  N   THR A 235     -12.232 -12.324 -12.663  1.00 82.96           N
ATOM   3511  CA  THR A 235     -13.453 -12.741 -13.331  1.00 82.96           C
ATOM   3512  C   THR A 235     -13.567 -12.069 -14.701  1.00 82.96           C
ATOM   3513  O   THR A 235     -13.928 -12.714 -15.684  1.00 82.96           O
ATOM   3514  HA  THR A 235     -13.400 -13.815 -13.505  1.00 82.96           H
ATOM   3515  CB  THR A 235     -14.630 -12.431 -12.403  1.00 82.96           C
ATOM   3516  HB  THR A 235     -15.576 -12.708 -12.868  1.00 82.96           H
ATOM   3517  OG1 THR A 235     -14.476 -11.048 -12.097  1.00 82.96           O
ATOM   3518  HG1 THR A 235     -15.002 -10.495 -12.742  1.00 82.96           H
ATOM   3519  CG2 THR A 235     -14.505 -13.129 -11.047  1.00 82.96           C
ATOM   3520 1HG2 THR A 235     -13.591 -12.800 -10.552  1.00 82.96           H
ATOM   3521 2HG2 THR A 235     -14.470 -14.208 -11.196  1.00 82.96           H
ATOM   3522 3HG2 THR A 235     -15.365 -12.876 -10.427  1.00 82.96           H
ATOM   3523  HN  THR A 235     -12.367 -11.855 -11.790  1.00 82.96           H
ATOM   3524  N   ILE A 236     -13.254 -10.782 -14.721  1.00 78.12           N
ATOM   3525  CA  ILE A 236     -13.208 -10.042 -15.971  1.00 78.12           C
ATOM   3526  C   ILE A 236     -12.182 -10.689 -16.904  1.00 78.12           C
ATOM   3527  O   ILE A 236     -12.453 -10.890 -18.087  1.00 78.12           O
ATOM   3528  HA  ILE A 236     -14.192 -10.121 -16.433  1.00 78.12           H
ATOM   3529  CB  ILE A 236     -12.949  -8.558 -15.706  1.00 78.12           C
ATOM   3530  HB  ILE A 236     -12.262  -8.476 -14.864  1.00 78.12           H
ATOM   3531  CG1 ILE A 236     -14.240  -7.839 -15.308  1.00 78.12           C
ATOM   3532 1HG1 ILE A 236     -14.929  -7.827 -16.153  1.00 78.12           H
ATOM   3533 2HG1 ILE A 236     -14.731  -8.385 -14.503  1.00 78.12           H
ATOM   3534  CG2 ILE A 236     -12.272  -7.897 -16.908  1.00 78.12           C
ATOM   3535 1HG2 ILE A 236     -11.319  -8.388 -17.104  1.00 78.12           H
ATOM   3536 2HG2 ILE A 236     -12.915  -7.988 -17.784  1.00 78.12           H
ATOM   3537 3HG2 ILE A 236     -12.099  -6.842 -16.693  1.00 78.12           H
ATOM   3538  CD1 ILE A 236     -13.952  -6.405 -14.857  1.00 78.12           C
ATOM   3539 1HD1 ILE A 236     -13.282  -6.423 -13.998  1.00 78.12           H
ATOM   3540 2HD1 ILE A 236     -13.482  -5.855 -15.673  1.00 78.12           H
ATOM   3541 3HD1 ILE A 236     -14.886  -5.917 -14.580  1.00 78.12           H
ATOM   3542  HN  ILE A 236     -13.034 -10.247 -13.906  1.00 78.12           H
ATOM   3543  N   ILE A 237     -11.025 -10.996 -16.337  1.00 74.37           N
ATOM   3544  CA  ILE A 237      -9.925 -11.529 -17.122  1.00 74.37           C
ATOM   3545  C   ILE A 237     -10.357 -12.845 -17.771  1.00 74.37           C
ATOM   3546  O   ILE A 237     -10.171 -13.040 -18.972  1.00 74.37           O
ATOM   3547  HA  ILE A 237      -9.708 -10.809 -17.911  1.00 74.37           H
ATOM   3548  CB  ILE A 237      -8.664 -11.653 -16.263  1.00 74.37           C
ATOM   3549  HB  ILE A 237      -8.943 -12.101 -15.310  1.00 74.37           H
ATOM   3550  CG1 ILE A 237      -8.071 -10.276 -15.958  1.00 74.37           C
ATOM   3551 1HG1 ILE A 237      -7.691  -9.828 -16.877  1.00 74.37           H
ATOM   3552 2HG1 ILE A 237      -8.852  -9.615 -15.581  1.00 74.37           H
ATOM   3553  CG2 ILE A 237      -7.643 -12.584 -16.919  1.00 74.37           C
ATOM   3554 1HG2 ILE A 237      -8.081 -13.575 -17.042  1.00 74.37           H
ATOM   3555 2HG2 ILE A 237      -7.363 -12.187 -17.895  1.00 74.37           H
ATOM   3556 3HG2 ILE A 237      -6.757 -12.654 -16.288  1.00 74.37           H
ATOM   3557  CD1 ILE A 237      -6.943 -10.380 -14.930  1.00 74.37           C
ATOM   3558 1HD1 ILE A 237      -7.332 -10.805 -14.005  1.00 74.37           H
ATOM   3559 2HD1 ILE A 237      -6.153 -11.022 -15.321  1.00 74.37           H
ATOM   3560 3HD1 ILE A 237      -6.539  -9.387 -14.732  1.00 74.37           H
ATOM   3561  HN  ILE A 237     -10.834 -10.887 -15.361  1.00 74.37           H
ATOM   3562  N   ILE A 238     -10.927 -13.715 -16.949  1.00 77.35           N
ATOM   3563  CA  ILE A 238     -11.323 -15.033 -17.413  1.00 77.35           C
ATOM   3564  C   ILE A 238     -12.308 -14.886 -18.575  1.00 77.35           C
ATOM   3565  O   ILE A 238     -12.152 -15.531 -19.611  1.00 77.35           O
ATOM   3566  HA  ILE A 238     -10.427 -15.534 -17.781  1.00 77.35           H
ATOM   3567  CB  ILE A 238     -11.864 -15.869 -16.251  1.00 77.35           C
ATOM   3568  HB  ILE A 238     -12.570 -15.258 -15.690  1.00 77.35           H
ATOM   3569  CG1 ILE A 238     -10.741 -16.262 -15.289  1.00 77.35           C
ATOM   3570 1HG1 ILE A 238     -10.136 -17.052 -15.733  1.00 77.35           H
ATOM   3571 2HG1 ILE A 238     -10.082 -15.409 -15.127  1.00 77.35           H
ATOM   3572  CG2 ILE A 238     -12.632 -17.089 -16.764  1.00 77.35           C
ATOM   3573 1HG2 ILE A 238     -13.470 -16.760 -17.377  1.00 77.35           H
ATOM   3574 2HG2 ILE A 238     -11.967 -17.712 -17.363  1.00 77.35           H
ATOM   3575 3HG2 ILE A 238     -13.005 -17.666 -15.918  1.00 77.35           H
ATOM   3576  CD1 ILE A 238     -11.308 -16.738 -13.950  1.00 77.35           C
ATOM   3577 1HD1 ILE A 238     -11.892 -15.936 -13.497  1.00 77.35           H
ATOM   3578 2HD1 ILE A 238     -11.947 -17.605 -14.114  1.00 77.35           H
ATOM   3579 3HD1 ILE A 238     -10.488 -17.010 -13.285  1.00 77.35           H
ATOM   3580  HN  ILE A 238     -11.117 -13.531 -15.985  1.00 77.35           H
ATOM   3581  N   HIS A 239     -13.299 -14.033 -18.364  1.00 79.93           N
ATOM   3582  CA  HIS A 239     -14.335 -13.828 -19.362  1.00 79.93           C
ATOM   3583  C   HIS A 239     -13.704 -13.320 -20.660  1.00 79.93           C
ATOM   3584  O   HIS A 239     -14.129 -13.698 -21.751  1.00 79.93           O
ATOM   3585  HA  HIS A 239     -14.789 -14.802 -19.546  1.00 79.93           H
ATOM   3586  CB  HIS A 239     -15.427 -12.898 -18.829  1.00 79.93           C
ATOM   3587 1HB  HIS A 239     -15.764 -13.268 -17.861  1.00 79.93           H
ATOM   3588 2HB  HIS A 239     -14.999 -11.910 -18.662  1.00 79.93           H
ATOM   3589  CG  HIS A 239     -16.621 -12.765 -19.744  1.00 79.93           C
ATOM   3590  ND1 HIS A 239     -16.797 -11.688 -20.595  1.00 79.93           N
ATOM   3591  HD1 HIS A 239     -16.175 -10.911 -20.691  1.00 79.93           H
ATOM   3592  CD2 HIS A 239     -17.695 -13.584 -19.934  1.00 79.93           C
ATOM   3593  HD2 HIS A 239     -17.875 -14.528 -19.419  1.00 79.93           H
ATOM   3594  CE1 HIS A 239     -17.929 -11.861 -21.260  1.00 79.93           C
ATOM   3595  HE1 HIS A 239     -18.345 -11.182 -22.006  1.00 79.93           H
ATOM   3596  NE2 HIS A 239     -18.485 -13.036 -20.849  1.00 79.93           N
ATOM   3597  HN  HIS A 239     -13.401 -13.489 -17.531  1.00 79.93           H
ATOM   3598  N   THR A 240     -12.701 -12.470 -20.499  1.00 73.83           N
ATOM   3599  CA  THR A 240     -12.010 -11.902 -21.644  1.00 73.83           C
ATOM   3600  C   THR A 240     -11.259 -12.994 -22.409  1.00 73.83           C
ATOM   3601  O   THR A 240     -11.251 -13.002 -23.638  1.00 73.83           O
ATOM   3602  HA  THR A 240     -12.754 -11.489 -22.325  1.00 73.83           H
ATOM   3603  CB  THR A 240     -11.101 -10.779 -21.139  1.00 73.83           C
ATOM   3604  HB  THR A 240     -10.312 -11.175 -20.500  1.00 73.83           H
ATOM   3605  OG1 THR A 240     -11.996  -9.862 -20.516  1.00 73.83           O
ATOM   3606  HG1 THR A 240     -11.880  -9.892 -19.523  1.00 73.83           H
ATOM   3607  CG2 THR A 240     -10.477  -9.973 -22.280  1.00 73.83           C
ATOM   3608 1HG2 THR A 240     -11.267  -9.522 -22.880  1.00 73.83           H
ATOM   3609 2HG2 THR A 240      -9.878 -10.634 -22.906  1.00 73.83           H
ATOM   3610 3HG2 THR A 240      -9.842  -9.190 -21.866  1.00 73.83           H
ATOM   3611  HN  THR A 240     -12.360 -12.169 -19.608  1.00 73.83           H
ATOM   3612  N   LEU A 241     -10.645 -13.889 -21.648  1.00 74.67           N
ATOM   3613  CA  LEU A 241      -9.861 -14.961 -22.238  1.00 74.67           C
ATOM   3614  C   LEU A 241     -10.782 -15.871 -23.054  1.00 74.67           C
ATOM   3615  O   LEU A 241     -10.411 -16.328 -24.134  1.00 74.67           O
ATOM   3616  HA  LEU A 241      -9.140 -14.503 -22.915  1.00 74.67           H
ATOM   3617  CB  LEU A 241      -9.065 -15.698 -21.160  1.00 74.67           C
ATOM   3618 1HB  LEU A 241      -9.735 -15.918 -20.329  1.00 74.67           H
ATOM   3619 2HB  LEU A 241      -8.739 -16.655 -21.568  1.00 74.67           H
ATOM   3620  CG  LEU A 241      -7.840 -14.965 -20.611  1.00 74.67           C
ATOM   3621  HG  LEU A 241      -8.152 -13.972 -20.289  1.00 74.67           H
ATOM   3622  CD1 LEU A 241      -7.277 -15.682 -19.382  1.00 74.67           C
ATOM   3623 1HD1 LEU A 241      -8.038 -15.721 -18.604  1.00 74.67           H
ATOM   3624 2HD1 LEU A 241      -6.984 -16.696 -19.656  1.00 74.67           H
ATOM   3625 3HD1 LEU A 241      -6.407 -15.140 -19.013  1.00 74.67           H
ATOM   3626  CD2 LEU A 241      -6.782 -14.775 -21.699  1.00 74.67           C
ATOM   3627 1HD2 LEU A 241      -6.467 -15.749 -22.074  1.00 74.67           H
ATOM   3628 2HD2 LEU A 241      -7.202 -14.190 -22.517  1.00 74.67           H
ATOM   3629 3HD2 LEU A 241      -5.921 -14.251 -21.282  1.00 74.67           H
ATOM   3630  HN  LEU A 241     -10.678 -13.890 -20.649  1.00 74.67           H
ATOM   3631  N   ILE A 242     -11.965 -16.106 -22.506  1.00 75.52           N
ATOM   3632  CA  ILE A 242     -12.927 -16.985 -23.150  1.00 75.52           C
ATOM   3633  C   ILE A 242     -13.376 -16.361 -24.473  1.00 75.52           C
ATOM   3634  O   ILE A 242     -13.515 -17.058 -25.476  1.00 75.52           O
ATOM   3635  HA  ILE A 242     -12.417 -17.924 -23.367  1.00 75.52           H
ATOM   3636  CB  ILE A 242     -14.081 -17.306 -22.198  1.00 75.52           C
ATOM   3637  HB  ILE A 242     -14.463 -16.367 -21.796  1.00 75.52           H
ATOM   3638  CG1 ILE A 242     -13.597 -18.142 -21.012  1.00 75.52           C
ATOM   3639 1HG1 ILE A 242     -13.365 -19.153 -21.346  1.00 75.52           H
ATOM   3640 2HG1 ILE A 242     -12.675 -17.717 -20.615  1.00 75.52           H
ATOM   3641  CG2 ILE A 242     -15.234 -17.981 -22.943  1.00 75.52           C
ATOM   3642 1HG2 ILE A 242     -15.601 -17.316 -23.725  1.00 75.52           H
ATOM   3643 2HG2 ILE A 242     -14.883 -18.910 -23.391  1.00 75.52           H
ATOM   3644 3HG2 ILE A 242     -16.041 -18.198 -22.243  1.00 75.52           H
ATOM   3645  CD1 ILE A 242     -14.657 -18.194 -19.909  1.00 75.52           C
ATOM   3646 1HD1 ILE A 242     -14.869 -17.183 -19.561  1.00 75.52           H
ATOM   3647 2HD1 ILE A 242     -15.569 -18.641 -20.303  1.00 75.52           H
ATOM   3648 3HD1 ILE A 242     -14.287 -18.794 -19.078  1.00 75.52           H
ATOM   3649  HN  ILE A 242     -12.270 -15.709 -21.640  1.00 75.52           H
ATOM   3650  N   GLN A 243     -13.589 -15.054 -24.431  1.00 71.67           N
ATOM   3651  CA  GLN A 243     -14.010 -14.327 -25.617  1.00 71.67           C
ATOM   3652  C   GLN A 243     -12.825 -14.125 -26.564  1.00 71.67           C
ATOM   3653  O   GLN A 243     -13.007 -13.744 -27.719  1.00 71.67           O
ATOM   3654  HA  GLN A 243     -14.761 -14.957 -26.092  1.00 71.67           H
ATOM   3655  CB  GLN A 243     -14.645 -12.986 -25.241  1.00 71.67           C
ATOM   3656 1HB  GLN A 243     -13.974 -12.433 -24.585  1.00 71.67           H
ATOM   3657 2HB  GLN A 243     -14.785 -12.382 -26.137  1.00 71.67           H
ATOM   3658  CG  GLN A 243     -15.991 -13.194 -24.544  1.00 71.67           C
ATOM   3659 1HG  GLN A 243     -16.586 -13.917 -25.103  1.00 71.67           H
ATOM   3660 2HG  GLN A 243     -15.830 -13.614 -23.551  1.00 71.67           H
ATOM   3661  CD  GLN A 243     -16.758 -11.875 -24.428  1.00 71.67           C
ATOM   3662  OE1 GLN A 243     -16.221 -10.797 -24.619  1.00 71.67           O
ATOM   3663  NE2 GLN A 243     -18.040 -12.021 -24.105  1.00 71.67           N
ATOM   3664 1HE2 GLN A 243     -18.418 -12.936 -23.962  1.00 71.67           H
ATOM   3665 2HE2 GLN A 243     -18.625 -11.217 -24.005  1.00 71.67           H
ATOM   3666  HN  GLN A 243     -13.480 -14.495 -23.609  1.00 71.67           H
ATOM   3667  N   ALA A 244     -11.638 -14.390 -26.040  1.00 64.48           N
ATOM   3668  CA  ALA A 244     -10.418 -14.154 -26.793  1.00 64.48           C
ATOM   3669  C   ALA A 244     -10.240 -15.266 -27.829  1.00 64.48           C
ATOM   3670  O   ALA A 244      -9.561 -16.259 -27.570  1.00 64.48           O
ATOM   3671  HA  ALA A 244     -10.526 -13.201 -27.310  1.00 64.48           H
ATOM   3672  CB  ALA A 244      -9.233 -14.061 -25.829  1.00 64.48           C
ATOM   3673 1HB  ALA A 244      -9.395 -13.238 -25.133  1.00 64.48           H
ATOM   3674 2HB  ALA A 244      -9.142 -14.994 -25.274  1.00 64.48           H
ATOM   3675 3HB  ALA A 244      -8.318 -13.884 -26.395  1.00 64.48           H
ATOM   3676  HN  ALA A 244     -11.502 -14.759 -25.120  1.00 64.48           H
ATOM   3677  N   LYS A 245     -10.862 -15.062 -28.981  1.00 61.53           N
ATOM   3678  CA  LYS A 245     -10.659 -15.955 -30.110  1.00 61.53           C
ATOM   3679  C   LYS A 245      -9.182 -15.938 -30.509  1.00 61.53           C
ATOM   3680  O   LYS A 245      -8.705 -16.855 -31.174  1.00 61.53           O
ATOM   3681  HA  LYS A 245     -10.916 -16.961 -29.780  1.00 61.53           H
ATOM   3682  CB  LYS A 245     -11.610 -15.597 -31.254  1.00 61.53           C
ATOM   3683 1HB  LYS A 245     -11.522 -14.535 -31.486  1.00 61.53           H
ATOM   3684 2HB  LYS A 245     -11.325 -16.143 -32.153  1.00 61.53           H
ATOM   3685  CG  LYS A 245     -13.058 -15.926 -30.887  1.00 61.53           C
ATOM   3686 1HG  LYS A 245     -13.104 -16.911 -30.421  1.00 61.53           H
ATOM   3687 2HG  LYS A 245     -13.423 -15.209 -30.152  1.00 61.53           H
ATOM   3688  CD  LYS A 245     -13.957 -15.900 -32.125  1.00 61.53           C
ATOM   3689 1HD  LYS A 245     -13.964 -14.897 -32.552  1.00 61.53           H
ATOM   3690 2HD  LYS A 245     -13.553 -16.567 -32.886  1.00 61.53           H
ATOM   3691  CE  LYS A 245     -15.385 -16.322 -31.775  1.00 61.53           C
ATOM   3692 1HE  LYS A 245     -15.366 -17.247 -31.199  1.00 61.53           H
ATOM   3693 2HE  LYS A 245     -15.850 -15.564 -31.145  1.00 61.53           H
ATOM   3694  NZ  LYS A 245     -16.185 -16.513 -33.005  1.00 61.53           N
ATOM   3695 1HZ  LYS A 245     -17.137 -16.759 -32.754  1.00 61.53           H
ATOM   3696 2HZ  LYS A 245     -16.188 -15.654 -33.543  1.00 61.53           H
ATOM   3697 3HZ  LYS A 245     -15.779 -17.258 -33.560  1.00 61.53           H
ATOM   3698  HN  LYS A 245     -11.493 -14.305 -29.149  1.00 61.53           H
ATOM   3699  N   LYS A 246      -8.500 -14.884 -30.085  1.00 59.88           N
ATOM   3700  CA  LYS A 246      -7.128 -14.660 -30.509  1.00 59.88           C
ATOM   3701  C   LYS A 246      -6.191 -14.861 -29.317  1.00 59.88           C
ATOM   3702  O   LYS A 246      -6.398 -14.277 -28.254  1.00 59.88           O
ATOM   3703  HA  LYS A 246      -6.893 -15.411 -31.264  1.00 59.88           H
ATOM   3704  CB  LYS A 246      -6.990 -13.290 -31.176  1.00 59.88           C
ATOM   3705 1HB  LYS A 246      -7.473 -12.531 -30.561  1.00 59.88           H
ATOM   3706 2HB  LYS A 246      -5.936 -13.020 -31.245  1.00 59.88           H
ATOM   3707  CG  LYS A 246      -7.614 -13.295 -32.573  1.00 59.88           C
ATOM   3708 1HG  LYS A 246      -7.351 -14.218 -33.089  1.00 59.88           H
ATOM   3709 2HG  LYS A 246      -8.701 -13.274 -32.490  1.00 59.88           H
ATOM   3710  CD  LYS A 246      -7.136 -12.093 -33.391  1.00 59.88           C
ATOM   3711 1HD  LYS A 246      -7.484 -11.171 -32.926  1.00 59.88           H
ATOM   3712 2HD  LYS A 246      -6.047 -12.059 -33.391  1.00 59.88           H
ATOM   3713  CE  LYS A 246      -7.650 -12.170 -34.830  1.00 59.88           C
ATOM   3714 1HE  LYS A 246      -7.512 -13.179 -35.218  1.00 59.88           H
ATOM   3715 2HE  LYS A 246      -8.720 -11.964 -34.852  1.00 59.88           H
ATOM   3716  NZ  LYS A 246      -6.934 -11.200 -35.688  1.00 59.88           N
ATOM   3717 1HZ  LYS A 246      -7.314 -11.236 -36.628  1.00 59.88           H
ATOM   3718 2HZ  LYS A 246      -7.051 -10.266 -35.312  1.00 59.88           H
ATOM   3719 3HZ  LYS A 246      -5.948 -11.434 -35.713  1.00 59.88           H
ATOM   3720  HN  LYS A 246      -8.868 -14.191 -29.465  1.00 59.88           H
ATOM   3721  N   SER A 247      -5.180 -15.690 -29.533  1.00 58.51           N
ATOM   3722  CA  SER A 247      -4.278 -16.066 -28.458  1.00 58.51           C
ATOM   3723  C   SER A 247      -3.543 -14.830 -27.934  1.00 58.51           C
ATOM   3724  O   SER A 247      -3.171 -14.775 -26.763  1.00 58.51           O
ATOM   3725  HA  SER A 247      -4.915 -16.490 -27.681  1.00 58.51           H
ATOM   3726  CB  SER A 247      -3.274 -17.122 -28.925  1.00 58.51           C
ATOM   3727 1HB  SER A 247      -2.842 -17.621 -28.057  1.00 58.51           H
ATOM   3728 2HB  SER A 247      -3.794 -17.885 -29.505  1.00 58.51           H
ATOM   3729  OG  SER A 247      -2.231 -16.555 -29.713  1.00 58.51           O
ATOM   3730  HG  SER A 247      -1.605 -17.273 -30.020  1.00 58.51           H
ATOM   3731  HN  SER A 247      -4.973 -16.100 -30.421  1.00 58.51           H
ATOM   3732  N   SER A 248      -3.356 -13.869 -28.827  1.00 60.81           N
ATOM   3733  CA  SER A 248      -2.556 -12.699 -28.511  1.00 60.81           C
ATOM   3734  C   SER A 248      -3.108 -12.009 -27.262  1.00 60.81           C
ATOM   3735  O   SER A 248      -2.397 -11.255 -26.599  1.00 60.81           O
ATOM   3736  HA  SER A 248      -1.551 -13.078 -28.326  1.00 60.81           H
ATOM   3737  CB  SER A 248      -2.523 -11.720 -29.686  1.00 60.81           C
ATOM   3738 1HB  SER A 248      -1.863 -10.886 -29.446  1.00 60.81           H
ATOM   3739 2HB  SER A 248      -2.102 -12.217 -30.561  1.00 60.81           H
ATOM   3740  OG  SER A 248      -3.820 -11.222 -30.003  1.00 60.81           O
ATOM   3741  HG  SER A 248      -3.763 -10.582 -30.769  1.00 60.81           H
ATOM   3742  HN  SER A 248      -3.740 -13.882 -29.750  1.00 60.81           H
ATOM   3743  N   LYS A 249      -4.370 -12.293 -26.977  1.00 64.18           N
ATOM   3744  CA  LYS A 249      -5.036 -11.682 -25.839  1.00 64.18           C
ATOM   3745  C   LYS A 249      -4.429 -12.228 -24.545  1.00 64.18           C
ATOM   3746  O   LYS A 249      -4.421 -11.545 -23.522  1.00 64.18           O
ATOM   3747  HA  LYS A 249      -4.845 -10.610 -25.885  1.00 64.18           H
ATOM   3748  CB  LYS A 249      -6.551 -11.876 -25.937  1.00 64.18           C
ATOM   3749 1HB  LYS A 249      -6.777 -12.929 -26.107  1.00 64.18           H
ATOM   3750 2HB  LYS A 249      -7.019 -11.599 -24.993  1.00 64.18           H
ATOM   3751  CG  LYS A 249      -7.139 -11.034 -27.071  1.00 64.18           C
ATOM   3752 1HG  LYS A 249      -6.973  -9.976 -26.867  1.00 64.18           H
ATOM   3753 2HG  LYS A 249      -6.623 -11.263 -28.004  1.00 64.18           H
ATOM   3754  CD  LYS A 249      -8.637 -11.300 -27.231  1.00 64.18           C
ATOM   3755 1HD  LYS A 249      -8.791 -12.292 -27.657  1.00 64.18           H
ATOM   3756 2HD  LYS A 249      -9.118 -11.295 -26.253  1.00 64.18           H
ATOM   3757  CE  LYS A 249      -9.288 -10.247 -28.131  1.00 64.18           C
ATOM   3758 1HE  LYS A 249      -8.873  -9.264 -27.908  1.00 64.18           H
ATOM   3759 2HE  LYS A 249      -9.059 -10.460 -29.175  1.00 64.18           H
ATOM   3760  NZ  LYS A 249     -10.754 -10.230 -27.932  1.00 64.18           N
ATOM   3761 1HZ  LYS A 249     -11.140  -9.382 -28.333  1.00 64.18           H
ATOM   3762 2HZ  LYS A 249     -11.166 -11.037 -28.387  1.00 64.18           H
ATOM   3763 3HZ  LYS A 249     -10.961 -10.260 -26.940  1.00 64.18           H
ATOM   3764  HN  LYS A 249      -4.934 -12.926 -27.507  1.00 64.18           H
ATOM   3765  N   HIS A 250      -3.935 -13.454 -24.632  1.00 67.49           N
ATOM   3766  CA  HIS A 250      -3.321 -14.097 -23.482  1.00 67.49           C
ATOM   3767  C   HIS A 250      -2.092 -13.298 -23.044  1.00 67.49           C
ATOM   3768  O   HIS A 250      -1.877 -13.087 -21.852  1.00 67.49           O
ATOM   3769  HA  HIS A 250      -4.060 -14.079 -22.682  1.00 67.49           H
ATOM   3770  CB  HIS A 250      -2.999 -15.561 -23.786  1.00 67.49           C
ATOM   3771 1HB  HIS A 250      -2.393 -15.609 -24.692  1.00 67.49           H
ATOM   3772 2HB  HIS A 250      -2.392 -15.965 -22.976  1.00 67.49           H
ATOM   3773  CG  HIS A 250      -4.218 -16.434 -23.967  1.00 67.49           C
ATOM   3774  ND1 HIS A 250      -4.682 -17.287 -22.981  1.00 67.49           N
ATOM   3775  HD1 HIS A 250      -4.274 -17.413 -22.077  1.00 67.49           H
ATOM   3776  CD2 HIS A 250      -5.064 -16.575 -25.027  1.00 67.49           C
ATOM   3777  HD2 HIS A 250      -4.989 -16.046 -25.977  1.00 67.49           H
ATOM   3778  CE1 HIS A 250      -5.758 -17.910 -23.439  1.00 67.49           C
ATOM   3779  HE1 HIS A 250      -6.351 -18.646 -22.897  1.00 67.49           H
ATOM   3780  NE2 HIS A 250      -5.993 -17.467 -24.708  1.00 67.49           N
ATOM   3781  HN  HIS A 250      -3.950 -14.006 -25.466  1.00 67.49           H
ATOM   3782  N   LYS A 251      -1.317 -12.876 -24.032  1.00 68.27           N
ATOM   3783  CA  LYS A 251      -0.062 -12.195 -23.761  1.00 68.27           C
ATOM   3784  C   LYS A 251      -0.349 -10.865 -23.063  1.00 68.27           C
ATOM   3785  O   LYS A 251       0.386 -10.461 -22.162  1.00 68.27           O
ATOM   3786  HA  LYS A 251       0.511 -12.826 -23.080  1.00 68.27           H
ATOM   3787  CB  LYS A 251       0.759 -12.052 -25.044  1.00 68.27           C
ATOM   3788 1HB  LYS A 251       0.602 -12.924 -25.680  1.00 68.27           H
ATOM   3789 2HB  LYS A 251       0.414 -11.184 -25.605  1.00 68.27           H
ATOM   3790  CG  LYS A 251       2.248 -11.905 -24.729  1.00 68.27           C
ATOM   3791 1HG  LYS A 251       2.404 -11.035 -24.091  1.00 68.27           H
ATOM   3792 2HG  LYS A 251       2.594 -12.775 -24.171  1.00 68.27           H
ATOM   3793  CD  LYS A 251       3.068 -11.756 -26.012  1.00 68.27           C
ATOM   3794 1HD  LYS A 251       2.779 -12.529 -26.724  1.00 68.27           H
ATOM   3795 2HD  LYS A 251       2.850 -10.795 -26.478  1.00 68.27           H
ATOM   3796  CE  LYS A 251       4.567 -11.859 -25.720  1.00 68.27           C
ATOM   3797 1HE  LYS A 251       4.813 -11.269 -24.837  1.00 68.27           H
ATOM   3798 2HE  LYS A 251       4.829 -12.893 -25.497  1.00 68.27           H
ATOM   3799  NZ  LYS A 251       5.354 -11.381 -26.879  1.00 68.27           N
ATOM   3800 1HZ  LYS A 251       6.340 -11.380 -26.640  1.00 68.27           H
ATOM   3801 2HZ  LYS A 251       5.199 -11.995 -27.670  1.00 68.27           H
ATOM   3802 3HZ  LYS A 251       5.064 -10.439 -27.119  1.00 68.27           H
ATOM   3803  HN  LYS A 251      -1.534 -12.991 -25.002  1.00 68.27           H
ATOM   3804  N   ALA A 252      -1.419 -10.220 -23.504  1.00 68.78           N
ATOM   3805  CA  ALA A 252      -1.763  -8.904 -22.993  1.00 68.78           C
ATOM   3806  C   ALA A 252      -2.234  -9.032 -21.543  1.00 68.78           C
ATOM   3807  O   ALA A 252      -2.142  -8.080 -20.770  1.00 68.78           O
ATOM   3808  HA  ALA A 252      -0.862  -8.291 -23.021  1.00 68.78           H
ATOM   3809  CB  ALA A 252      -2.821  -8.266 -23.896  1.00 68.78           C
ATOM   3810 1HB  ALA A 252      -2.426  -8.171 -24.908  1.00 68.78           H
ATOM   3811 2HB  ALA A 252      -3.712  -8.895 -23.912  1.00 68.78           H
ATOM   3812 3HB  ALA A 252      -3.079  -7.279 -23.512  1.00 68.78           H
ATOM   3813  HN  ALA A 252      -2.043 -10.581 -24.197  1.00 68.78           H
ATOM   3814  N   LEU A 253      -2.730 -10.217 -21.218  1.00 77.23           N
ATOM   3815  CA  LEU A 253      -3.357 -10.437 -19.926  1.00 77.23           C
ATOM   3816  C   LEU A 253      -2.291 -10.850 -18.910  1.00 77.23           C
ATOM   3817  O   LEU A 253      -2.518 -10.782 -17.703  1.00 77.23           O
ATOM   3818  HA  LEU A 253      -3.789  -9.488 -19.607  1.00 77.23           H
ATOM   3819  CB  LEU A 253      -4.507 -11.438 -20.052  1.00 77.23           C
ATOM   3820 1HB  LEU A 253      -4.184 -12.252 -20.702  1.00 77.23           H
ATOM   3821 2HB  LEU A 253      -4.696 -11.870 -19.069  1.00 77.23           H
ATOM   3822  CG  LEU A 253      -5.825 -10.882 -20.595  1.00 77.23           C
ATOM   3823  HG  LEU A 253      -5.611 -10.330 -21.511  1.00 77.23           H
ATOM   3824  CD1 LEU A 253      -6.788 -12.012 -20.962  1.00 77.23           C
ATOM   3825 1HD1 LEU A 253      -6.334 -12.643 -21.726  1.00 77.23           H
ATOM   3826 2HD1 LEU A 253      -7.000 -12.611 -20.076  1.00 77.23           H
ATOM   3827 3HD1 LEU A 253      -7.716 -11.589 -21.345  1.00 77.23           H
ATOM   3828  CD2 LEU A 253      -6.450  -9.893 -19.609  1.00 77.23           C
ATOM   3829 1HD2 LEU A 253      -6.648 -10.399 -18.664  1.00 77.23           H
ATOM   3830 2HD2 LEU A 253      -5.763  -9.064 -19.441  1.00 77.23           H
ATOM   3831 3HD2 LEU A 253      -7.386  -9.513 -20.019  1.00 77.23           H
ATOM   3832  HN  LEU A 253      -2.708 -11.016 -21.819  1.00 77.23           H
ATOM   3833  N   LYS A 254      -1.149 -11.270 -19.436  1.00 76.89           N
ATOM   3834  CA  LYS A 254      -0.073 -11.761 -18.592  1.00 76.89           C
ATOM   3835  C   LYS A 254       0.292 -10.690 -17.562  1.00 76.89           C
ATOM   3836  O   LYS A 254       0.436 -10.986 -16.377  1.00 76.89           O
ATOM   3837  HA  LYS A 254      -0.447 -12.636 -18.062  1.00 76.89           H
ATOM   3838  CB  LYS A 254       1.110 -12.221 -19.447  1.00 76.89           C
ATOM   3839 1HB  LYS A 254       0.764 -12.918 -20.209  1.00 76.89           H
ATOM   3840 2HB  LYS A 254       1.540 -11.366 -19.969  1.00 76.89           H
ATOM   3841  CG  LYS A 254       2.182 -12.890 -18.584  1.00 76.89           C
ATOM   3842 1HG  LYS A 254       2.553 -12.182 -17.844  1.00 76.89           H
ATOM   3843 2HG  LYS A 254       1.744 -13.724 -18.035  1.00 76.89           H
ATOM   3844  CD  LYS A 254       3.343 -13.393 -19.445  1.00 76.89           C
ATOM   3845 1HD  LYS A 254       2.972 -14.104 -20.183  1.00 76.89           H
ATOM   3846 2HD  LYS A 254       3.779 -12.560 -19.996  1.00 76.89           H
ATOM   3847  CE  LYS A 254       4.417 -14.059 -18.582  1.00 76.89           C
ATOM   3848 1HE  LYS A 254       4.841 -13.330 -17.892  1.00 76.89           H
ATOM   3849 2HE  LYS A 254       3.968 -14.847 -17.977  1.00 76.89           H
ATOM   3850  NZ  LYS A 254       5.487 -14.627 -19.432  1.00 76.89           N
ATOM   3851 1HZ  LYS A 254       6.187 -15.067 -18.846  1.00 76.89           H
ATOM   3852 2HZ  LYS A 254       5.089 -15.317 -20.060  1.00 76.89           H
ATOM   3853 3HZ  LYS A 254       5.917 -13.885 -19.974  1.00 76.89           H
ATOM   3854  HN  LYS A 254      -0.955 -11.278 -20.416  1.00 76.89           H
ATOM   3855  N   VAL A 255       0.431  -9.466 -18.052  1.00 76.55           N
ATOM   3856  CA  VAL A 255       0.881  -8.370 -17.211  1.00 76.55           C
ATOM   3857  C   VAL A 255      -0.084  -8.207 -16.035  1.00 76.55           C
ATOM   3858  O   VAL A 255       0.342  -8.147 -14.882  1.00 76.55           O
ATOM   3859  HA  VAL A 255       1.865  -8.635 -16.824  1.00 76.55           H
ATOM   3860  CB  VAL A 255       1.026  -7.096 -18.046  1.00 76.55           C
ATOM   3861  HB  VAL A 255       0.056  -6.874 -18.491  1.00 76.55           H
ATOM   3862  CG1 VAL A 255       1.424  -5.908 -17.168  1.00 76.55           C
ATOM   3863 1HG1 VAL A 255       0.658  -5.744 -16.410  1.00 76.55           H
ATOM   3864 2HG1 VAL A 255       2.377  -6.118 -16.682  1.00 76.55           H
ATOM   3865 3HG1 VAL A 255       1.521  -5.015 -17.786  1.00 76.55           H
ATOM   3866  CG2 VAL A 255       2.030  -7.297 -19.183  1.00 76.55           C
ATOM   3867 1HG2 VAL A 255       3.004  -7.556 -18.767  1.00 76.55           H
ATOM   3868 2HG2 VAL A 255       1.687  -8.103 -19.832  1.00 76.55           H
ATOM   3869 3HG2 VAL A 255       2.114  -6.377 -19.760  1.00 76.55           H
ATOM   3870  HN  VAL A 255       0.242  -9.220 -19.003  1.00 76.55           H
ATOM   3871  N   THR A 256      -1.365  -8.139 -16.366  1.00 76.59           N
ATOM   3872  CA  THR A 256      -2.382  -7.861 -15.366  1.00 76.59           C
ATOM   3873  C   THR A 256      -2.372  -8.938 -14.280  1.00 76.59           C
ATOM   3874  O   THR A 256      -2.462  -8.629 -13.093  1.00 76.59           O
ATOM   3875  HA  THR A 256      -2.138  -6.916 -14.882  1.00 76.59           H
ATOM   3876  CB  THR A 256      -3.728  -7.734 -16.084  1.00 76.59           C
ATOM   3877  HB  THR A 256      -4.105  -8.714 -16.378  1.00 76.59           H
ATOM   3878  OG1 THR A 256      -3.467  -6.829 -17.153  1.00 76.59           O
ATOM   3879  HG1 THR A 256      -4.082  -7.018 -17.919  1.00 76.59           H
ATOM   3880  CG2 THR A 256      -4.779  -7.016 -15.235  1.00 76.59           C
ATOM   3881 1HG2 THR A 256      -4.429  -6.012 -14.998  1.00 76.59           H
ATOM   3882 2HG2 THR A 256      -4.942  -7.572 -14.312  1.00 76.59           H
ATOM   3883 3HG2 THR A 256      -5.714  -6.954 -15.792  1.00 76.59           H
ATOM   3884  HN  THR A 256      -1.710  -8.271 -17.295  1.00 76.59           H
ATOM   3885  N   ILE A 257      -2.261 -10.181 -14.726  1.00 80.40           N
ATOM   3886  CA  ILE A 257      -2.280 -11.309 -13.809  1.00 80.40           C
ATOM   3887  C   ILE A 257      -1.119 -11.177 -12.821  1.00 80.40           C
ATOM   3888  O   ILE A 257      -1.303 -11.339 -11.616  1.00 80.40           O
ATOM   3889  HA  ILE A 257      -3.215 -11.261 -13.251  1.00 80.40           H
ATOM   3890  CB  ILE A 257      -2.281 -12.629 -14.584  1.00 80.40           C
ATOM   3891  HB  ILE A 257      -1.474 -12.596 -15.315  1.00 80.40           H
ATOM   3892  CG1 ILE A 257      -3.587 -12.807 -15.360  1.00 80.40           C
ATOM   3893 1HG1 ILE A 257      -4.407 -12.986 -14.664  1.00 80.40           H
ATOM   3894 2HG1 ILE A 257      -3.822 -11.890 -15.900  1.00 80.40           H
ATOM   3895  CG2 ILE A 257      -2.001 -13.810 -13.653  1.00 80.40           C
ATOM   3896 1HG2 ILE A 257      -1.025 -13.681 -13.185  1.00 80.40           H
ATOM   3897 2HG2 ILE A 257      -2.770 -13.857 -12.883  1.00 80.40           H
ATOM   3898 3HG2 ILE A 257      -2.008 -14.736 -14.229  1.00 80.40           H
ATOM   3899  CD1 ILE A 257      -3.485 -13.973 -16.345  1.00 80.40           C
ATOM   3900 1HD1 ILE A 257      -2.680 -13.780 -17.054  1.00 80.40           H
ATOM   3901 2HD1 ILE A 257      -3.274 -14.893 -15.799  1.00 80.40           H
ATOM   3902 3HD1 ILE A 257      -4.427 -14.078 -16.883  1.00 80.40           H
ATOM   3903  HN  ILE A 257      -2.160 -10.423 -15.691  1.00 80.40           H
ATOM   3904  N   THR A 258       0.052 -10.885 -13.369  1.00 83.71           N
ATOM   3905  CA  THR A 258       1.264 -10.846 -12.568  1.00 83.71           C
ATOM   3906  C   THR A 258       1.155  -9.768 -11.488  1.00 83.71           C
ATOM   3907  O   THR A 258       1.455 -10.020 -10.322  1.00 83.71           O
ATOM   3908  HA  THR A 258       1.368 -11.802 -12.056  1.00 83.71           H
ATOM   3909  CB  THR A 258       2.449 -10.641 -13.514  1.00 83.71           C
ATOM   3910  HB  THR A 258       2.404  -9.660 -13.986  1.00 83.71           H
ATOM   3911  OG1 THR A 258       2.382 -11.754 -14.400  1.00 83.71           O
ATOM   3912  HG1 THR A 258       1.769 -11.548 -15.163  1.00 83.71           H
ATOM   3913  CG2 THR A 258       3.796 -10.806 -12.808  1.00 83.71           C
ATOM   3914 1HG2 THR A 258       3.868 -11.812 -12.393  1.00 83.71           H
ATOM   3915 2HG2 THR A 258       3.878 -10.075 -12.004  1.00 83.71           H
ATOM   3916 3HG2 THR A 258       4.603 -10.651 -13.524  1.00 83.71           H
ATOM   3917  HN  THR A 258       0.179 -10.677 -14.339  1.00 83.71           H
ATOM   3918  N   VAL A 259       0.724  -8.589 -11.914  1.00 81.83           N
ATOM   3919  CA  VAL A 259       0.625  -7.457 -11.009  1.00 81.83           C
ATOM   3920  C   VAL A 259      -0.363  -7.789  -9.889  1.00 81.83           C
ATOM   3921  O   VAL A 259      -0.110  -7.489  -8.724  1.00 81.83           O
ATOM   3922  HA  VAL A 259       1.611  -7.298 -10.571  1.00 81.83           H
ATOM   3923  CB  VAL A 259       0.244  -6.196 -11.788  1.00 81.83           C
ATOM   3924  HB  VAL A 259      -0.648  -6.421 -12.373  1.00 81.83           H
ATOM   3925  CG1 VAL A 259      -0.094  -5.046 -10.837  1.00 81.83           C
ATOM   3926 1HG1 VAL A 259      -0.934  -5.333 -10.204  1.00 81.83           H
ATOM   3927 2HG1 VAL A 259       0.772  -4.823 -10.214  1.00 81.83           H
ATOM   3928 3HG1 VAL A 259      -0.361  -4.163 -11.417  1.00 81.83           H
ATOM   3929  CG2 VAL A 259       1.355  -5.796 -12.760  1.00 81.83           C
ATOM   3930 1HG2 VAL A 259       2.272  -5.599 -12.204  1.00 81.83           H
ATOM   3931 2HG2 VAL A 259       1.528  -6.606 -13.469  1.00 81.83           H
ATOM   3932 3HG2 VAL A 259       1.059  -4.897 -13.301  1.00 81.83           H
ATOM   3933  HN  VAL A 259       0.447  -8.403 -12.856  1.00 81.83           H
ATOM   3934  N   LEU A 260      -1.468  -8.406 -10.282  1.00 82.42           N
ATOM   3935  CA  LEU A 260      -2.525  -8.722  -9.337  1.00 82.42           C
ATOM   3936  C   LEU A 260      -1.994  -9.711  -8.297  1.00 82.42           C
ATOM   3937  O   LEU A 260      -2.181  -9.515  -7.097  1.00 82.42           O
ATOM   3938  HA  LEU A 260      -2.795  -7.797  -8.827  1.00 82.42           H
ATOM   3939  CB  LEU A 260      -3.772  -9.215 -10.073  1.00 82.42           C
ATOM   3940 1HB  LEU A 260      -3.889  -8.627 -10.983  1.00 82.42           H
ATOM   3941 2HB  LEU A 260      -3.604 -10.247 -10.380  1.00 82.42           H
ATOM   3942  CG  LEU A 260      -5.083  -9.153  -9.287  1.00 82.42           C
ATOM   3943  HG  LEU A 260      -4.952  -9.709  -8.359  1.00 82.42           H
ATOM   3944  CD1 LEU A 260      -5.426  -7.711  -8.905  1.00 82.42           C
ATOM   3945 1HD1 LEU A 260      -4.628  -7.300  -8.287  1.00 82.42           H
ATOM   3946 2HD1 LEU A 260      -5.532  -7.112  -9.809  1.00 82.42           H
ATOM   3947 3HD1 LEU A 260      -6.362  -7.696  -8.348  1.00 82.42           H
ATOM   3948  CD2 LEU A 260      -6.219  -9.826 -10.060  1.00 82.42           C
ATOM   3949 1HD2 LEU A 260      -6.359  -9.319 -11.015  1.00 82.42           H
ATOM   3950 2HD2 LEU A 260      -5.967 -10.872 -10.238  1.00 82.42           H
ATOM   3951 3HD2 LEU A 260      -7.139  -9.768  -9.479  1.00 82.42           H
ATOM   3952  HN  LEU A 260      -1.646  -8.687 -11.225  1.00 82.42           H
ATOM   3953  N   THR A 261      -1.342 -10.751  -8.795  1.00 85.72           N
ATOM   3954  CA  THR A 261      -0.870 -11.821  -7.933  1.00 85.72           C
ATOM   3955  C   THR A 261       0.164 -11.289  -6.939  1.00 85.72           C
ATOM   3956  O   THR A 261       0.137 -11.641  -5.761  1.00 85.72           O
ATOM   3957  HA  THR A 261      -1.714 -12.190  -7.349  1.00 85.72           H
ATOM   3958  CB  THR A 261      -0.335 -12.945  -8.823  1.00 85.72           C
ATOM   3959  HB  THR A 261       0.516 -12.603  -9.412  1.00 85.72           H
ATOM   3960  OG1 THR A 261      -1.472 -13.365  -9.572  1.00 85.72           O
ATOM   3961  HG1 THR A 261      -1.496 -12.892 -10.452  1.00 85.72           H
ATOM   3962  CG2 THR A 261       0.064 -14.186  -8.023  1.00 85.72           C
ATOM   3963 1HG2 THR A 261      -0.805 -14.568  -7.487  1.00 85.72           H
ATOM   3964 2HG2 THR A 261       0.845 -13.923  -7.309  1.00 85.72           H
ATOM   3965 3HG2 THR A 261       0.437 -14.952  -8.703  1.00 85.72           H
ATOM   3966  HN  THR A 261      -1.135 -10.869  -9.766  1.00 85.72           H
ATOM   3967  N   VAL A 262       1.052 -10.449  -7.451  1.00 87.48           N
ATOM   3968  CA  VAL A 262       2.151  -9.940  -6.647  1.00 87.48           C
ATOM   3969  C   VAL A 262       1.591  -9.080  -5.513  1.00 87.48           C
ATOM   3970  O   VAL A 262       2.101  -9.112  -4.394  1.00 87.48           O
ATOM   3971  HA  VAL A 262       2.667 -10.797  -6.216  1.00 87.48           H
ATOM   3972  CB  VAL A 262       3.143  -9.186  -7.535  1.00 87.48           C
ATOM   3973  HB  VAL A 262       2.584  -8.450  -8.113  1.00 87.48           H
ATOM   3974  CG1 VAL A 262       4.174  -8.436  -6.690  1.00 87.48           C
ATOM   3975 1HG1 VAL A 262       3.665  -7.718  -6.048  1.00 87.48           H
ATOM   3976 2HG1 VAL A 262       4.726  -9.146  -6.075  1.00 87.48           H
ATOM   3977 3HG1 VAL A 262       4.867  -7.909  -7.346  1.00 87.48           H
ATOM   3978  CG2 VAL A 262       3.828 -10.136  -8.521  1.00 87.48           C
ATOM   3979 1HG2 VAL A 262       4.367 -10.905  -7.969  1.00 87.48           H
ATOM   3980 2HG2 VAL A 262       3.076 -10.604  -9.156  1.00 87.48           H
ATOM   3981 3HG2 VAL A 262       4.528  -9.574  -9.139  1.00 87.48           H
ATOM   3982  HN  VAL A 262       1.030 -10.118  -8.394  1.00 87.48           H
ATOM   3983  N   PHE A 263       0.548  -8.330  -5.841  1.00 85.21           N
ATOM   3984  CA  PHE A 263      -0.110  -7.491  -4.854  1.00 85.21           C
ATOM   3985  C   PHE A 263      -0.735  -8.339  -3.743  1.00 85.21           C
ATOM   3986  O   PHE A 263      -0.527  -8.070  -2.561  1.00 85.21           O
ATOM   3987  HA  PHE A 263       0.650  -6.838  -4.425  1.00 85.21           H
ATOM   3988  CB  PHE A 263      -1.219  -6.729  -5.582  1.00 85.21           C
ATOM   3989 1HB  PHE A 263      -0.789  -6.219  -6.444  1.00 85.21           H
ATOM   3990 2HB  PHE A 263      -1.946  -7.445  -5.965  1.00 85.21           H
ATOM   3991  CG  PHE A 263      -1.945  -5.703  -4.711  1.00 85.21           C
ATOM   3992  CD1 PHE A 263      -3.060  -6.064  -4.021  1.00 85.21           C
ATOM   3993  HD1 PHE A 263      -3.437  -7.084  -4.090  1.00 85.21           H
ATOM   3994  CD2 PHE A 263      -1.475  -4.429  -4.625  1.00 85.21           C
ATOM   3995  HD2 PHE A 263      -0.581  -4.140  -5.177  1.00 85.21           H
ATOM   3996  CE1 PHE A 263      -3.734  -5.111  -3.212  1.00 85.21           C
ATOM   3997  HE1 PHE A 263      -4.629  -5.401  -2.660  1.00 85.21           H
ATOM   3998  CE2 PHE A 263      -2.149  -3.477  -3.816  1.00 85.21           C
ATOM   3999  HE2 PHE A 263      -1.772  -2.456  -3.747  1.00 85.21           H
ATOM   4000  CZ  PHE A 263      -3.265  -3.838  -3.127  1.00 85.21           C
ATOM   4001  HZ  PHE A 263      -3.782  -3.107  -2.505  1.00 85.21           H
ATOM   4002  HN  PHE A 263       0.155  -8.290  -6.759  1.00 85.21           H
ATOM   4003  N   VAL A 264      -1.488  -9.345  -4.163  1.00 83.48           N
ATOM   4004  CA  VAL A 264      -2.157 -10.223  -3.219  1.00 83.48           C
ATOM   4005  C   VAL A 264      -1.135 -10.761  -2.216  1.00 83.48           C
ATOM   4006  O   VAL A 264      -1.323 -10.639  -1.007  1.00 83.48           O
ATOM   4007  HA  VAL A 264      -2.896  -9.628  -2.682  1.00 83.48           H
ATOM   4008  CB  VAL A 264      -2.898 -11.332  -3.970  1.00 83.48           C
ATOM   4009  HB  VAL A 264      -2.160 -11.912  -4.524  1.00 83.48           H
ATOM   4010  CG1 VAL A 264      -3.604 -12.277  -2.996  1.00 83.48           C
ATOM   4011 1HG1 VAL A 264      -2.868 -12.734  -2.336  1.00 83.48           H
ATOM   4012 2HG1 VAL A 264      -4.325 -11.715  -2.403  1.00 83.48           H
ATOM   4013 3HG1 VAL A 264      -4.123 -13.055  -3.557  1.00 83.48           H
ATOM   4014  CG2 VAL A 264      -3.887 -10.744  -4.979  1.00 83.48           C
ATOM   4015 1HG2 VAL A 264      -4.618 -10.129  -4.454  1.00 83.48           H
ATOM   4016 2HG2 VAL A 264      -3.349 -10.131  -5.702  1.00 83.48           H
ATOM   4017 3HG2 VAL A 264      -4.400 -11.553  -5.499  1.00 83.48           H
ATOM   4018  HN  VAL A 264      -1.644  -9.563  -5.127  1.00 83.48           H
ATOM   4019  N   LEU A 265      -0.075 -11.345  -2.756  1.00 88.56           N
ATOM   4020  CA  LEU A 265       0.814 -12.169  -1.955  1.00 88.56           C
ATOM   4021  C   LEU A 265       1.559 -11.284  -0.954  1.00 88.56           C
ATOM   4022  O   LEU A 265       1.941 -11.743   0.122  1.00 88.56           O
ATOM   4023  HA  LEU A 265       0.195 -12.874  -1.399  1.00 88.56           H
ATOM   4024  CB  LEU A 265       1.739 -12.992  -2.855  1.00 88.56           C
ATOM   4025 1HB  LEU A 265       2.233 -12.314  -3.551  1.00 88.56           H
ATOM   4026 2HB  LEU A 265       2.517 -13.435  -2.235  1.00 88.56           H
ATOM   4027  CG  LEU A 265       1.071 -14.107  -3.662  1.00 88.56           C
ATOM   4028  HG  LEU A 265       0.279 -13.665  -4.266  1.00 88.56           H
ATOM   4029  CD1 LEU A 265       2.065 -14.757  -4.626  1.00 88.56           C
ATOM   4030 1HD1 LEU A 265       2.445 -14.005  -5.318  1.00 88.56           H
ATOM   4031 2HD1 LEU A 265       2.894 -15.183  -4.061  1.00 88.56           H
ATOM   4032 3HD1 LEU A 265       1.564 -15.546  -5.187  1.00 88.56           H
ATOM   4033  CD2 LEU A 265       0.414 -15.135  -2.737  1.00 88.56           C
ATOM   4034 1HD2 LEU A 265       1.171 -15.577  -2.090  1.00 88.56           H
ATOM   4035 2HD2 LEU A 265      -0.343 -14.643  -2.128  1.00 88.56           H
ATOM   4036 3HD2 LEU A 265      -0.053 -15.916  -3.336  1.00 88.56           H
ATOM   4037  HN  LEU A 265       0.179 -11.263  -3.720  1.00 88.56           H
ATOM   4038  N   SER A 266       1.743 -10.031  -1.343  1.00 90.15           N
ATOM   4039  CA  SER A 266       2.518  -9.103  -0.537  1.00 90.15           C
ATOM   4040  C   SER A 266       1.641  -8.509   0.566  1.00 90.15           C
ATOM   4041  O   SER A 266       2.095  -8.327   1.695  1.00 90.15           O
ATOM   4042  HA  SER A 266       3.324  -9.699  -0.107  1.00 90.15           H
ATOM   4043  CB  SER A 266       3.114  -7.989  -1.400  1.00 90.15           C
ATOM   4044 1HB  SER A 266       3.634  -7.275  -0.761  1.00 90.15           H
ATOM   4045 2HB  SER A 266       3.857  -8.412  -2.076  1.00 90.15           H
ATOM   4046  OG  SER A 266       2.117  -7.309  -2.157  1.00 90.15           O
ATOM   4047  HG  SER A 266       2.093  -7.667  -3.091  1.00 90.15           H
ATOM   4048  HN  SER A 266       1.374  -9.649  -2.190  1.00 90.15           H
ATOM   4049  N   GLN A 267       0.400  -8.223   0.201  1.00 88.79           N
ATOM   4050  CA  GLN A 267      -0.472  -7.441   1.062  1.00 88.79           C
ATOM   4051  C   GLN A 267      -1.230  -8.358   2.024  1.00 88.79           C
ATOM   4052  O   GLN A 267      -1.550  -7.961   3.143  1.00 88.79           O
ATOM   4053  HA  GLN A 267       0.191  -6.782   1.623  1.00 88.79           H
ATOM   4054  CB  GLN A 267      -1.440  -6.592   0.235  1.00 88.79           C
ATOM   4055 1HB  GLN A 267      -2.042  -7.238  -0.404  1.00 88.79           H
ATOM   4056 2HB  GLN A 267      -2.129  -6.070   0.899  1.00 88.79           H
ATOM   4057  CG  GLN A 267      -0.684  -5.577  -0.624  1.00 88.79           C
ATOM   4058 1HG  GLN A 267      -0.039  -6.101  -1.329  1.00 88.79           H
ATOM   4059 2HG  GLN A 267      -1.392  -4.994  -1.212  1.00 88.79           H
ATOM   4060  CD  GLN A 267       0.158  -4.641   0.246  1.00 88.79           C
ATOM   4061  OE1 GLN A 267      -0.286  -4.127   1.259  1.00 88.79           O
ATOM   4062  NE2 GLN A 267       1.395  -4.450  -0.204  1.00 88.79           N
ATOM   4063 1HE2 GLN A 267       1.697  -4.903  -1.043  1.00 88.79           H
ATOM   4064 2HE2 GLN A 267       2.022  -3.854   0.296  1.00 88.79           H
ATOM   4065  HN  GLN A 267      -0.011  -8.515  -0.662  1.00 88.79           H
ATOM   4066  N   PHE A 268      -1.495  -9.567   1.552  1.00 89.81           N
ATOM   4067  CA  PHE A 268      -2.383 -10.470   2.265  1.00 89.81           C
ATOM   4068  C   PHE A 268      -1.868 -10.743   3.679  1.00 89.81           C
ATOM   4069  O   PHE A 268      -2.603 -10.582   4.653  1.00 89.81           O
ATOM   4070  HA  PHE A 268      -3.359  -9.986   2.322  1.00 89.81           H
ATOM   4071  CB  PHE A 268      -2.408 -11.784   1.481  1.00 89.81           C
ATOM   4072 1HB  PHE A 268      -2.723 -11.580   0.458  1.00 89.81           H
ATOM   4073 2HB  PHE A 268      -1.395 -12.183   1.430  1.00 89.81           H
ATOM   4074  CG  PHE A 268      -3.330 -12.848   2.080  1.00 89.81           C
ATOM   4075  CD1 PHE A 268      -2.817 -13.818   2.884  1.00 89.81           C
ATOM   4076  HD1 PHE A 268      -1.749 -13.836   3.102  1.00 89.81           H
ATOM   4077  CD2 PHE A 268      -4.662 -12.825   1.808  1.00 89.81           C
ATOM   4078  HD2 PHE A 268      -5.073 -12.048   1.163  1.00 89.81           H
ATOM   4079  CE1 PHE A 268      -3.673 -14.805   3.440  1.00 89.81           C
ATOM   4080  HE1 PHE A 268      -3.262 -15.583   4.084  1.00 89.81           H
ATOM   4081  CE2 PHE A 268      -5.518 -13.813   2.364  1.00 89.81           C
ATOM   4082  HE2 PHE A 268      -6.586 -13.794   2.145  1.00 89.81           H
ATOM   4083  CZ  PHE A 268      -5.005 -14.782   3.168  1.00 89.81           C
ATOM   4084  HZ  PHE A 268      -5.662 -15.540   3.594  1.00 89.81           H
ATOM   4085  HN  PHE A 268      -1.116  -9.932   0.702  1.00 89.81           H
ATOM   4086  N   PRO A 269      -0.602 -11.159   3.818  1.00 93.48           N
ATOM   4087  CA  PRO A 269      -0.077 -11.553   5.128  1.00 93.48           C
ATOM   4088  C   PRO A 269      -0.294 -10.480   6.183  1.00 93.48           C
ATOM   4089  O   PRO A 269      -0.710 -10.780   7.301  1.00 93.48           O
ATOM   4090  HA  PRO A 269      -0.611 -12.428   5.498  1.00 93.48           H
ATOM   4091  CB  PRO A 269       1.410 -11.796   4.864  1.00 93.48           C
ATOM   4092 1HB  PRO A 269       2.002 -10.899   5.044  1.00 93.48           H
ATOM   4093 2HB  PRO A 269       1.810 -12.576   5.512  1.00 93.48           H
ATOM   4094  CG  PRO A 269       1.445 -12.210   3.397  1.00 93.48           C
ATOM   4095 1HG  PRO A 269       2.436 -12.078   2.963  1.00 93.48           H
ATOM   4096 2HG  PRO A 269       1.191 -13.262   3.267  1.00 93.48           H
ATOM   4097  CD  PRO A 269       0.416 -11.290   2.761  1.00 93.48           C
ATOM   4098 1HD  PRO A 269       0.846 -10.324   2.496  1.00 93.48           H
ATOM   4099 2HD  PRO A 269       0.006 -11.715   1.845  1.00 93.48           H
ATOM   4100  N   TYR A 270      -0.005  -9.247   5.796  1.00 93.84           N
ATOM   4101  CA  TYR A 270      -0.062  -8.136   6.731  1.00 93.84           C
ATOM   4102  C   TYR A 270      -1.494  -7.903   7.218  1.00 93.84           C
ATOM   4103  O   TYR A 270      -1.722  -7.702   8.410  1.00 93.84           O
ATOM   4104  HA  TYR A 270       0.569  -8.382   7.584  1.00 93.84           H
ATOM   4105  CB  TYR A 270       0.405  -6.905   5.952  1.00 93.84           C
ATOM   4106 1HB  TYR A 270       1.449  -7.040   5.670  1.00 93.84           H
ATOM   4107 2HB  TYR A 270      -0.168  -6.834   5.027  1.00 93.84           H
ATOM   4108  CG  TYR A 270       0.265  -5.591   6.723  1.00 93.84           C
ATOM   4109  CD1 TYR A 270      -0.587  -4.608   6.263  1.00 93.84           C
ATOM   4110  HD1 TYR A 270      -1.160  -4.767   5.350  1.00 93.84           H
ATOM   4111  CD2 TYR A 270       0.992  -5.389   7.879  1.00 93.84           C
ATOM   4112  HD2 TYR A 270       1.665  -6.165   8.242  1.00 93.84           H
ATOM   4113  CE1 TYR A 270      -0.718  -3.371   6.988  1.00 93.84           C
ATOM   4114  HE1 TYR A 270      -1.387  -2.586   6.636  1.00 93.84           H
ATOM   4115  CE2 TYR A 270       0.861  -4.152   8.605  1.00 93.84           C
ATOM   4116  HE2 TYR A 270       1.428  -3.979   9.519  1.00 93.84           H
ATOM   4117  CZ  TYR A 270       0.012  -3.204   8.124  1.00 93.84           C
ATOM   4118  OH  TYR A 270      -0.112  -2.036   8.809  1.00 93.84           O
ATOM   4119  HH  TYR A 270       0.593  -1.978   9.516  1.00 93.84           H
ATOM   4120  HN  TYR A 270       0.265  -9.002   4.865  1.00 93.84           H
ATOM   4121  N   ASN A 271      -2.420  -7.939   6.272  1.00 90.00           N
ATOM   4122  CA  ASN A 271      -3.811  -7.646   6.575  1.00 90.00           C
ATOM   4123  C   ASN A 271      -4.388  -8.771   7.438  1.00 90.00           C
ATOM   4124  O   ASN A 271      -5.330  -8.554   8.198  1.00 90.00           O
ATOM   4125  HA  ASN A 271      -3.796  -6.688   7.094  1.00 90.00           H
ATOM   4126  CB  ASN A 271      -4.646  -7.556   5.296  1.00 90.00           C
ATOM   4127 1HB  ASN A 271      -4.398  -8.387   4.636  1.00 90.00           H
ATOM   4128 2HB  ASN A 271      -5.704  -7.649   5.541  1.00 90.00           H
ATOM   4129  CG  ASN A 271      -4.399  -6.231   4.572  1.00 90.00           C
ATOM   4130  OD1 ASN A 271      -4.799  -5.167   5.016  1.00 90.00           O
ATOM   4131  ND2 ASN A 271      -3.719  -6.354   3.436  1.00 90.00           N
ATOM   4132 1HD2 ASN A 271      -3.420  -7.257   3.127  1.00 90.00           H
ATOM   4133 2HD2 ASN A 271      -3.508  -5.543   2.889  1.00 90.00           H
ATOM   4134  HN  ASN A 271      -2.234  -8.161   5.315  1.00 90.00           H
ATOM   4135  N   CYS A 272      -3.797  -9.948   7.291  1.00 92.49           N
ATOM   4136  CA  CYS A 272      -4.163 -11.078   8.128  1.00 92.49           C
ATOM   4137  C   CYS A 272      -3.849 -10.720   9.582  1.00 92.49           C
ATOM   4138  O   CYS A 272      -4.660 -10.965  10.475  1.00 92.49           O
ATOM   4139  HA  CYS A 272      -5.233 -11.236   7.991  1.00 92.49           H
ATOM   4140  CB  CYS A 272      -3.452 -12.360   7.690  1.00 92.49           C
ATOM   4141 1HB  CYS A 272      -2.386 -12.170   7.564  1.00 92.49           H
ATOM   4142 2HB  CYS A 272      -3.551 -13.122   8.463  1.00 92.49           H
ATOM   4143  SG  CYS A 272      -4.168 -12.967   6.119  1.00 92.49           S
ATOM   4144  HG  CYS A 272      -3.596 -12.052   5.343  1.00 92.49           H
ATOM   4145  HN  CYS A 272      -3.083 -10.135   6.617  1.00 92.49           H
ATOM   4146  N   ILE A 273      -2.671 -10.145   9.776  1.00 93.56           N
ATOM   4147  CA  ILE A 273      -2.227  -9.780  11.110  1.00 93.56           C
ATOM   4148  C   ILE A 273      -3.092  -8.633  11.635  1.00 93.56           C
ATOM   4149  O   ILE A 273      -3.436  -8.600  12.816  1.00 93.56           O
ATOM   4150  HA  ILE A 273      -2.376 -10.647  11.753  1.00 93.56           H
ATOM   4151  CB  ILE A 273      -0.729  -9.469  11.110  1.00 93.56           C
ATOM   4152  HB  ILE A 273      -0.543  -8.683  10.378  1.00 93.56           H
ATOM   4153  CG1 ILE A 273       0.085 -10.690  10.676  1.00 93.56           C
ATOM   4154 1HG1 ILE A 273      -0.217 -10.995   9.674  1.00 93.56           H
ATOM   4155 2HG1 ILE A 273       1.141 -10.429  10.625  1.00 93.56           H
ATOM   4156  CG2 ILE A 273      -0.279  -8.935  12.471  1.00 93.56           C
ATOM   4157 1HG2 ILE A 273      -0.825  -8.021  12.701  1.00 93.56           H
ATOM   4158 2HG2 ILE A 273      -0.481  -9.682  13.239  1.00 93.56           H
ATOM   4159 3HG2 ILE A 273       0.790  -8.723  12.443  1.00 93.56           H
ATOM   4160  CD1 ILE A 273      -0.112 -11.854  11.649  1.00 93.56           C
ATOM   4161 1HD1 ILE A 273       0.213 -11.554  12.645  1.00 93.56           H
ATOM   4162 2HD1 ILE A 273      -1.167 -12.129  11.679  1.00 93.56           H
ATOM   4163 3HD1 ILE A 273       0.477 -12.709  11.317  1.00 93.56           H
ATOM   4164  HN  ILE A 273      -2.027  -9.930   9.042  1.00 93.56           H
ATOM   4165  N   LEU A 274      -3.420  -7.720  10.733  1.00 92.40           N
ATOM   4166  CA  LEU A 274      -4.280  -6.601  11.078  1.00 92.40           C
ATOM   4167  C   LEU A 274      -5.614  -7.132  11.605  1.00 92.40           C
ATOM   4168  O   LEU A 274      -6.187  -6.567  12.536  1.00 92.40           O
ATOM   4169  HA  LEU A 274      -3.789  -6.046  11.878  1.00 92.40           H
ATOM   4170  CB  LEU A 274      -4.424  -5.649   9.889  1.00 92.40           C
ATOM   4171 1HB  LEU A 274      -4.568  -6.244   8.988  1.00 92.40           H
ATOM   4172 2HB  LEU A 274      -5.329  -5.058  10.030  1.00 92.40           H
ATOM   4173  CG  LEU A 274      -3.254  -4.691   9.652  1.00 92.40           C
ATOM   4174  HG  LEU A 274      -2.361  -5.284   9.455  1.00 92.40           H
ATOM   4175  CD1 LEU A 274      -3.501  -3.820   8.418  1.00 92.40           C
ATOM   4176 1HD1 LEU A 274      -3.614  -4.457   7.541  1.00 92.40           H
ATOM   4177 2HD1 LEU A 274      -4.409  -3.234   8.562  1.00 92.40           H
ATOM   4178 3HD1 LEU A 274      -2.654  -3.148   8.273  1.00 92.40           H
ATOM   4179  CD2 LEU A 274      -2.972  -3.850  10.899  1.00 92.40           C
ATOM   4180 1HD2 LEU A 274      -3.857  -3.266  11.152  1.00 92.40           H
ATOM   4181 2HD2 LEU A 274      -2.722  -4.508  11.732  1.00 92.40           H
ATOM   4182 3HD2 LEU A 274      -2.137  -3.178  10.703  1.00 92.40           H
ATOM   4183  HN  LEU A 274      -3.110  -7.737   9.782  1.00 92.40           H
ATOM   4184  N   LEU A 275      -6.070  -8.212  10.988  1.00 93.21           N
ATOM   4185  CA  LEU A 275      -7.325  -8.828  11.386  1.00 93.21           C
ATOM   4186  C   LEU A 275      -7.212  -9.317  12.831  1.00 93.21           C
ATOM   4187  O   LEU A 275      -8.105  -9.079  13.643  1.00 93.21           O
ATOM   4188  HA  LEU A 275      -8.095  -8.058  11.342  1.00 93.21           H
ATOM   4189  CB  LEU A 275      -7.722  -9.924  10.395  1.00 93.21           C
ATOM   4190 1HB  LEU A 275      -7.840  -9.470   9.411  1.00 93.21           H
ATOM   4191 2HB  LEU A 275      -6.899 -10.635  10.321  1.00 93.21           H
ATOM   4192  CG  LEU A 275      -9.000 -10.697  10.726  1.00 93.21           C
ATOM   4193  HG  LEU A 275      -8.909 -11.089  11.739  1.00 93.21           H
ATOM   4194  CD1 LEU A 275     -10.220  -9.773  10.707  1.00 93.21           C
ATOM   4195 1HD1 LEU A 275     -10.089  -8.982  11.446  1.00 93.21           H
ATOM   4196 2HD1 LEU A 275     -10.326  -9.332   9.716  1.00 93.21           H
ATOM   4197 3HD1 LEU A 275     -11.115 -10.348  10.946  1.00 93.21           H
ATOM   4198  CD2 LEU A 275      -9.174 -11.895   9.792  1.00 93.21           C
ATOM   4199 1HD2 LEU A 275      -9.234 -11.546   8.761  1.00 93.21           H
ATOM   4200 2HD2 LEU A 275      -8.321 -12.566   9.899  1.00 93.21           H
ATOM   4201 3HD2 LEU A 275     -10.090 -12.427  10.049  1.00 93.21           H
ATOM   4202  HN  LEU A 275      -5.600  -8.664  10.230  1.00 93.21           H
ATOM   4203  N   VAL A 276      -6.106  -9.993  13.109  1.00 94.25           N
ATOM   4204  CA  VAL A 276      -5.873 -10.534  14.437  1.00 94.25           C
ATOM   4205  C   VAL A 276      -5.865  -9.391  15.454  1.00 94.25           C
ATOM   4206  O   VAL A 276      -6.498  -9.486  16.505  1.00 94.25           O
ATOM   4207  HA  VAL A 276      -6.701 -11.204  14.669  1.00 94.25           H
ATOM   4208  CB  VAL A 276      -4.581 -11.353  14.449  1.00 94.25           C
ATOM   4209  HB  VAL A 276      -3.775 -10.714  14.089  1.00 94.25           H
ATOM   4210  CG1 VAL A 276      -4.228 -11.799  15.869  1.00 94.25           C
ATOM   4211 1HG1 VAL A 276      -4.091 -10.923  16.502  1.00 94.25           H
ATOM   4212 2HG1 VAL A 276      -5.036 -12.413  16.269  1.00 94.25           H
ATOM   4213 3HG1 VAL A 276      -3.306 -12.380  15.849  1.00 94.25           H
ATOM   4214  CG2 VAL A 276      -4.686 -12.555  13.507  1.00 94.25           C
ATOM   4215 1HG2 VAL A 276      -5.509 -13.195  13.824  1.00 94.25           H
ATOM   4216 2HG2 VAL A 276      -4.868 -12.205  12.491  1.00 94.25           H
ATOM   4217 3HG2 VAL A 276      -3.754 -13.120  13.535  1.00 94.25           H
ATOM   4218  HN  VAL A 276      -5.379 -10.172  12.446  1.00 94.25           H
ATOM   4219  N   GLN A 277      -5.142  -8.337  15.106  1.00 93.36           N
ATOM   4220  CA  GLN A 277      -5.027  -7.185  15.985  1.00 93.36           C
ATOM   4221  C   GLN A 277      -6.406  -6.573  16.241  1.00 93.36           C
ATOM   4222  O   GLN A 277      -6.674  -6.071  17.332  1.00 93.36           O
ATOM   4223  HA  GLN A 277      -4.615  -7.572  16.917  1.00 93.36           H
ATOM   4224  CB  GLN A 277      -4.065  -6.146  15.405  1.00 93.36           C
ATOM   4225 1HB  GLN A 277      -4.294  -5.982  14.352  1.00 93.36           H
ATOM   4226 2HB  GLN A 277      -4.204  -5.192  15.913  1.00 93.36           H
ATOM   4227  CG  GLN A 277      -2.612  -6.602  15.552  1.00 93.36           C
ATOM   4228 1HG  GLN A 277      -2.400  -6.822  16.598  1.00 93.36           H
ATOM   4229 2HG  GLN A 277      -2.459  -7.526  14.995  1.00 93.36           H
ATOM   4230  CD  GLN A 277      -1.647  -5.528  15.045  1.00 93.36           C
ATOM   4231  OE1 GLN A 277      -1.996  -4.666  14.256  1.00 93.36           O
ATOM   4232  NE2 GLN A 277      -0.417  -5.629  15.542  1.00 93.36           N
ATOM   4233 1HE2 GLN A 277      -0.196  -6.361  16.186  1.00 93.36           H
ATOM   4234 2HE2 GLN A 277       0.287  -4.972  15.270  1.00 93.36           H
ATOM   4235  HN  GLN A 277      -4.641  -8.262  14.244  1.00 93.36           H
ATOM   4236  N   THR A 278      -7.245  -6.634  15.217  1.00 93.33           N
ATOM   4237  CA  THR A 278      -8.589  -6.092  15.317  1.00 93.33           C
ATOM   4238  C   THR A 278      -9.411  -6.886  16.334  1.00 93.33           C
ATOM   4239  O   THR A 278     -10.055  -6.306  17.206  1.00 93.33           O
ATOM   4240  HA  THR A 278      -8.520  -5.070  15.690  1.00 93.33           H
ATOM   4241  CB  THR A 278      -9.201  -6.083  13.915  1.00 93.33           C
ATOM   4242  HB  THR A 278      -9.368  -7.099  13.557  1.00 93.33           H
ATOM   4243  OG1 THR A 278      -8.292  -5.302  13.144  1.00 93.33           O
ATOM   4244  HG1 THR A 278      -7.633  -5.898  12.684  1.00 93.33           H
ATOM   4245  CG2 THR A 278     -10.512  -5.298  13.853  1.00 93.33           C
ATOM   4246 1HG2 THR A 278     -10.331  -4.264  14.146  1.00 93.33           H
ATOM   4247 2HG2 THR A 278     -11.237  -5.746  14.533  1.00 93.33           H
ATOM   4248 3HG2 THR A 278     -10.904  -5.324  12.836  1.00 93.33           H
ATOM   4249  HN  THR A 278      -7.019  -7.045  14.333  1.00 93.33           H
ATOM   4250  N   ILE A 279      -9.362  -8.202  16.188  1.00 94.43           N
ATOM   4251  CA  ILE A 279     -10.129  -9.080  17.054  1.00 94.43           C
ATOM   4252  C   ILE A 279      -9.673  -8.888  18.501  1.00 94.43           C
ATOM   4253  O   ILE A 279     -10.493  -8.864  19.417  1.00 94.43           O
ATOM   4254  HA  ILE A 279     -11.175  -8.781  16.979  1.00 94.43           H
ATOM   4255  CB  ILE A 279     -10.037 -10.528  16.567  1.00 94.43           C
ATOM   4256  HB  ILE A 279      -8.984 -10.787  16.465  1.00 94.43           H
ATOM   4257  CG1 ILE A 279     -10.677 -10.683  15.186  1.00 94.43           C
ATOM   4258 1HG1 ILE A 279     -11.762 -10.647  15.277  1.00 94.43           H
ATOM   4259 2HG1 ILE A 279     -10.383  -9.849  14.549  1.00 94.43           H
ATOM   4260  CG2 ILE A 279     -10.643 -11.490  17.590  1.00 94.43           C
ATOM   4261 1HG2 ILE A 279     -10.103 -11.404  18.534  1.00 94.43           H
ATOM   4262 2HG2 ILE A 279     -11.692 -11.241  17.748  1.00 94.43           H
ATOM   4263 3HG2 ILE A 279     -10.564 -12.512  17.219  1.00 94.43           H
ATOM   4264  CD1 ILE A 279     -10.258 -12.002  14.533  1.00 94.43           C
ATOM   4265 1HD1 ILE A 279      -9.174 -12.024  14.420  1.00 94.43           H
ATOM   4266 2HD1 ILE A 279     -10.575 -12.835  15.160  1.00 94.43           H
ATOM   4267 3HD1 ILE A 279     -10.727 -12.087  13.552  1.00 94.43           H
ATOM   4268  HN  ILE A 279      -8.811  -8.668  15.494  1.00 94.43           H
ATOM   4269  N   ASP A 280      -8.364  -8.757  18.663  1.00 93.66           N
ATOM   4270  CA  ASP A 280      -7.783  -8.626  19.988  1.00 93.66           C
ATOM   4271  C   ASP A 280      -8.163  -7.266  20.575  1.00 93.66           C
ATOM   4272  O   ASP A 280      -8.303  -7.126  21.789  1.00 93.66           O
ATOM   4273  HA  ASP A 280      -8.192  -9.457  20.564  1.00 93.66           H
ATOM   4274  CB  ASP A 280      -6.256  -8.707  19.931  1.00 93.66           C
ATOM   4275 1HB  ASP A 280      -5.956  -9.575  19.345  1.00 93.66           H
ATOM   4276 2HB  ASP A 280      -5.861  -7.827  19.422  1.00 93.66           H
ATOM   4277  CG  ASP A 280      -5.659  -8.801  21.336  1.00 93.66           C
ATOM   4278  OD1 ASP A 280      -6.134  -9.670  22.098  1.00 93.66           O
ATOM   4279  OD2 ASP A 280      -4.740  -8.001  21.617  1.00 93.66           O
ATOM   4280  HN  ASP A 280      -7.707  -8.739  17.910  1.00 93.66           H
ATOM   4281  N   ALA A 281      -8.320  -6.296  19.686  1.00 91.99           N
ATOM   4282  CA  ALA A 281      -8.720  -4.961  20.097  1.00 91.99           C
ATOM   4283  C   ALA A 281     -10.095  -5.029  20.763  1.00 91.99           C
ATOM   4284  O   ALA A 281     -10.365  -4.295  21.713  1.00 91.99           O
ATOM   4285  HA  ALA A 281      -7.990  -4.605  20.823  1.00 91.99           H
ATOM   4286  CB  ALA A 281      -8.705  -4.028  18.884  1.00 91.99           C
ATOM   4287 1HB  ALA A 281      -7.699  -3.993  18.465  1.00 91.99           H
ATOM   4288 2HB  ALA A 281      -9.400  -4.400  18.131  1.00 91.99           H
ATOM   4289 3HB  ALA A 281      -9.006  -3.027  19.193  1.00 91.99           H
ATOM   4290  HN  ALA A 281      -8.178  -6.411  18.703  1.00 91.99           H
ATOM   4291  N   TYR A 282     -10.929  -5.916  20.240  1.00 90.93           N
ATOM   4292  CA  TYR A 282     -12.264  -6.100  20.783  1.00 90.93           C
ATOM   4293  C   TYR A 282     -12.241  -7.046  21.986  1.00 90.93           C
ATOM   4294  O   TYR A 282     -12.829  -6.749  23.024  1.00 90.93           O
ATOM   4295  HA  TYR A 282     -12.634  -5.126  21.103  1.00 90.93           H
ATOM   4296  CB  TYR A 282     -13.090  -6.737  19.664  1.00 90.93           C
ATOM   4297 1HB  TYR A 282     -12.478  -7.478  19.150  1.00 90.93           H
ATOM   4298 2HB  TYR A 282     -13.932  -7.271  20.106  1.00 90.93           H
ATOM   4299  CG  TYR A 282     -13.623  -5.736  18.637  1.00 90.93           C
ATOM   4300  CD1 TYR A 282     -14.690  -4.922  18.956  1.00 90.93           C
ATOM   4301  HD1 TYR A 282     -15.154  -4.992  19.940  1.00 90.93           H
ATOM   4302  CD2 TYR A 282     -13.036  -5.647  17.391  1.00 90.93           C
ATOM   4303  HD2 TYR A 282     -12.193  -6.291  17.139  1.00 90.93           H
ATOM   4304  CE1 TYR A 282     -15.192  -3.979  17.990  1.00 90.93           C
ATOM   4305  HE1 TYR A 282     -16.034  -3.330  18.229  1.00 90.93           H
ATOM   4306  CE2 TYR A 282     -13.537  -4.705  16.424  1.00 90.93           C
ATOM   4307  HE2 TYR A 282     -13.083  -4.625  15.437  1.00 90.93           H
ATOM   4308  CZ  TYR A 282     -14.590  -3.918  16.771  1.00 90.93           C
ATOM   4309  OH  TYR A 282     -15.064  -3.028  15.858  1.00 90.93           O
ATOM   4310  HH  TYR A 282     -14.520  -3.075  15.021  1.00 90.93           H
ATOM   4311  HN  TYR A 282     -10.705  -6.501  19.461  1.00 90.93           H
ATOM   4312  N   ALA A 283     -11.556  -8.165  21.804  1.00 91.66           N
ATOM   4313  CA  ALA A 283     -11.727  -9.300  22.695  1.00 91.66           C
ATOM   4314  C   ALA A 283     -10.641  -9.267  23.772  1.00 91.66           C
ATOM   4315  O   ALA A 283     -10.799  -9.861  24.837  1.00 91.66           O
ATOM   4316  HA  ALA A 283     -12.703  -9.203  23.172  1.00 91.66           H
ATOM   4317  CB  ALA A 283     -11.702 -10.596  21.882  1.00 91.66           C
ATOM   4318 1HB  ALA A 283     -12.511 -10.582  21.152  1.00 91.66           H
ATOM   4319 2HB  ALA A 283     -10.747 -10.682  21.365  1.00 91.66           H
ATOM   4320 3HB  ALA A 283     -11.831 -11.447  22.551  1.00 91.66           H
ATOM   4321  HN  ALA A 283     -10.895  -8.303  21.066  1.00 91.66           H
ATOM   4322  N   MET A 284      -9.562  -8.565  23.457  1.00 89.72           N
ATOM   4323  CA  MET A 284      -8.423  -8.498  24.357  1.00 89.72           C
ATOM   4324  C   MET A 284      -8.052  -9.889  24.875  1.00 89.72           C
ATOM   4325  O   MET A 284      -7.846 -10.074  26.074  1.00 89.72           O
ATOM   4326  HA  MET A 284      -7.603  -8.094  23.764  1.00 89.72           H
ATOM   4327  CB  MET A 284      -8.758  -7.586  25.538  1.00 89.72           C
ATOM   4328 1HB  MET A 284      -9.668  -7.936  26.026  1.00 89.72           H
ATOM   4329 2HB  MET A 284      -7.960  -7.636  26.279  1.00 89.72           H
ATOM   4330  CG  MET A 284      -8.944  -6.139  25.078  1.00 89.72           C
ATOM   4331 1HG  MET A 284      -8.010  -5.757  24.664  1.00 89.72           H
ATOM   4332 2HG  MET A 284      -9.687  -6.094  24.281  1.00 89.72           H
ATOM   4333  SD  MET A 284      -9.462  -5.123  26.451  1.00 89.72           S
ATOM   4334  CE  MET A 284     -11.213  -5.471  26.451  1.00 89.72           C
ATOM   4335 1HE  MET A 284     -11.642  -5.175  25.494  1.00 89.72           H
ATOM   4336 2HE  MET A 284     -11.371  -6.538  26.606  1.00 89.72           H
ATOM   4337 3HE  MET A 284     -11.694  -4.912  27.254  1.00 89.72           H
ATOM   4338  HN  MET A 284      -9.459  -8.049  22.607  1.00 89.72           H
ATOM   4339  N   PHE A 285      -7.979 -10.832  23.947  1.00 90.44           N
ATOM   4340  CA  PHE A 285      -7.797 -12.227  24.309  1.00 90.44           C
ATOM   4341  C   PHE A 285      -6.312 -12.565  24.459  1.00 90.44           C
ATOM   4342  O   PHE A 285      -5.961 -13.587  25.048  1.00 90.44           O
ATOM   4343  HA  PHE A 285      -8.301 -12.382  25.263  1.00 90.44           H
ATOM   4344  CB  PHE A 285      -8.387 -13.065  23.173  1.00 90.44           C
ATOM   4345 1HB  PHE A 285      -8.509 -14.092  23.518  1.00 90.44           H
ATOM   4346 2HB  PHE A 285      -9.381 -12.688  22.936  1.00 90.44           H
ATOM   4347  CG  PHE A 285      -7.541 -13.068  21.899  1.00 90.44           C
ATOM   4348  CD1 PHE A 285      -7.746 -12.122  20.944  1.00 90.44           C
ATOM   4349  HD1 PHE A 285      -8.513 -11.361  21.087  1.00 90.44           H
ATOM   4350  CD2 PHE A 285      -6.583 -14.018  21.720  1.00 90.44           C
ATOM   4351  HD2 PHE A 285      -6.419 -14.777  22.485  1.00 90.44           H
ATOM   4352  CE1 PHE A 285      -6.960 -12.125  19.761  1.00 90.44           C
ATOM   4353  HE1 PHE A 285      -7.125 -11.366  18.996  1.00 90.44           H
ATOM   4354  CE2 PHE A 285      -5.798 -14.021  20.537  1.00 90.44           C
ATOM   4355  HE2 PHE A 285      -5.031 -14.782  20.394  1.00 90.44           H
ATOM   4356  CZ  PHE A 285      -6.003 -13.074  19.582  1.00 90.44           C
ATOM   4357  HZ  PHE A 285      -5.400 -13.077  18.674  1.00 90.44           H
ATOM   4358  HN  PHE A 285      -8.042 -10.655  22.965  1.00 90.44           H
ATOM   4359  N   ILE A 286      -5.481 -11.688  23.917  1.00 91.28           N
ATOM   4360  CA  ILE A 286      -4.041 -11.866  24.008  1.00 91.28           C
ATOM   4361  C   ILE A 286      -3.541 -11.271  25.326  1.00 91.28           C
ATOM   4362  O   ILE A 286      -3.090 -10.127  25.363  1.00 91.28           O
ATOM   4363  HA  ILE A 286      -3.844 -12.938  24.016  1.00 91.28           H
ATOM   4364  CB  ILE A 286      -3.351 -11.288  22.771  1.00 91.28           C
ATOM   4365  HB  ILE A 286      -3.522 -10.212  22.756  1.00 91.28           H
ATOM   4366  CG1 ILE A 286      -3.956 -11.860  21.488  1.00 91.28           C
ATOM   4367 1HG1 ILE A 286      -3.692 -12.914  21.395  1.00 91.28           H
ATOM   4368 2HG1 ILE A 286      -5.043 -11.807  21.539  1.00 91.28           H
ATOM   4369  CG2 ILE A 286      -1.837 -11.504  22.837  1.00 91.28           C
ATOM   4370 1HG2 ILE A 286      -1.438 -11.011  23.723  1.00 91.28           H
ATOM   4371 2HG2 ILE A 286      -1.625 -12.572  22.890  1.00 91.28           H
ATOM   4372 3HG2 ILE A 286      -1.371 -11.084  21.946  1.00 91.28           H
ATOM   4373  CD1 ILE A 286      -3.460 -11.095  20.259  1.00 91.28           C
ATOM   4374 1HD1 ILE A 286      -3.747 -10.047  20.344  1.00 91.28           H
ATOM   4375 2HD1 ILE A 286      -2.374 -11.171  20.198  1.00 91.28           H
ATOM   4376 3HD1 ILE A 286      -3.906 -11.522  19.361  1.00 91.28           H
ATOM   4377  HN  ILE A 286      -5.775 -10.870  23.423  1.00 91.28           H
ATOM   4378  N   SER A 287      -3.638 -12.074  26.375  1.00 88.04           N
ATOM   4379  CA  SER A 287      -3.173 -11.653  27.686  1.00 88.04           C
ATOM   4380  C   SER A 287      -1.723 -12.095  27.894  1.00 88.04           C
ATOM   4381  O   SER A 287      -1.039 -11.593  28.784  1.00 88.04           O
ATOM   4382  HA  SER A 287      -3.244 -10.565  27.681  1.00 88.04           H
ATOM   4383  CB  SER A 287      -4.064 -12.217  28.794  1.00 88.04           C
ATOM   4384 1HB  SER A 287      -3.693 -11.882  29.763  1.00 88.04           H
ATOM   4385 2HB  SER A 287      -5.073 -11.821  28.685  1.00 88.04           H
ATOM   4386  OG  SER A 287      -4.108 -13.641  28.771  1.00 88.04           O
ATOM   4387  HG  SER A 287      -4.722 -13.976  29.486  1.00 88.04           H
ATOM   4388  HN  SER A 287      -4.025 -12.996  26.341  1.00 88.04           H
ATOM   4389  N   ASN A 288      -1.297 -13.029  27.056  1.00 91.40           N
ATOM   4390  CA  ASN A 288       0.022 -13.621  27.203  1.00 91.40           C
ATOM   4391  C   ASN A 288       1.055 -12.735  26.503  1.00 91.40           C
ATOM   4392  O   ASN A 288       0.932 -12.457  25.311  1.00 91.40           O
ATOM   4393  HA  ASN A 288       0.189 -13.685  28.278  1.00 91.40           H
ATOM   4394  CB  ASN A 288       0.078 -15.009  26.562  1.00 91.40           C
ATOM   4395 1HB  ASN A 288      -0.759 -15.611  26.918  1.00 91.40           H
ATOM   4396 2HB  ASN A 288      -0.031 -14.919  25.481  1.00 91.40           H
ATOM   4397  CG  ASN A 288       1.396 -15.712  26.891  1.00 91.40           C
ATOM   4398  OD1 ASN A 288       2.467 -15.130  26.849  1.00 91.40           O
ATOM   4399  ND2 ASN A 288       1.258 -16.994  27.219  1.00 91.40           N
ATOM   4400 1HD2 ASN A 288       0.350 -17.411  27.234  1.00 91.40           H
ATOM   4401 2HD2 ASN A 288       2.063 -17.540  27.451  1.00 91.40           H
ATOM   4402  HN  ASN A 288      -1.835 -13.381  26.290  1.00 91.40           H
ATOM   4403  N   CYS A 289       2.048 -12.317  27.273  1.00 90.81           N
ATOM   4404  CA  CYS A 289       3.039 -11.379  26.774  1.00 90.81           C
ATOM   4405  C   CYS A 289       3.828 -12.064  25.656  1.00 90.81           C
ATOM   4406  O   CYS A 289       4.209 -11.423  24.678  1.00 90.81           O
ATOM   4407  HA  CYS A 289       2.490 -10.520  26.389  1.00 90.81           H
ATOM   4408  CB  CYS A 289       3.954 -10.874  27.891  1.00 90.81           C
ATOM   4409 1HB  CYS A 289       3.360 -10.396  28.671  1.00 90.81           H
ATOM   4410 2HB  CYS A 289       4.473 -11.712  28.355  1.00 90.81           H
ATOM   4411  SG  CYS A 289       5.169  -9.684  27.216  1.00 90.81           S
ATOM   4412  HN  CYS A 289       2.182 -12.608  28.221  1.00 90.81           H
ATOM   4413  N   ALA A 290       4.050 -13.357  25.839  1.00 92.35           N
ATOM   4414  CA  ALA A 290       4.845 -14.121  24.892  1.00 92.35           C
ATOM   4415  C   ALA A 290       4.141 -14.131  23.534  1.00 92.35           C
ATOM   4416  O   ALA A 290       4.772 -13.906  22.502  1.00 92.35           O
ATOM   4417  HA  ALA A 290       5.809 -13.623  24.789  1.00 92.35           H
ATOM   4418  CB  ALA A 290       5.075 -15.531  25.440  1.00 92.35           C
ATOM   4419 1HB  ALA A 290       5.604 -15.470  26.391  1.00 92.35           H
ATOM   4420 2HB  ALA A 290       4.115 -16.025  25.589  1.00 92.35           H
ATOM   4421 3HB  ALA A 290       5.671 -16.104  24.729  1.00 92.35           H
ATOM   4422  HN  ALA A 290       3.699 -13.881  26.615  1.00 92.35           H
ATOM   4423  N   VAL A 291       2.843 -14.394  23.577  1.00 93.17           N
ATOM   4424  CA  VAL A 291       2.049 -14.447  22.361  1.00 93.17           C
ATOM   4425  C   VAL A 291       2.009 -13.057  21.723  1.00 93.17           C
ATOM   4426  O   VAL A 291       2.140 -12.924  20.508  1.00 93.17           O
ATOM   4427  HA  VAL A 291       2.544 -15.134  21.674  1.00 93.17           H
ATOM   4428  CB  VAL A 291       0.658 -15.004  22.669  1.00 93.17           C
ATOM   4429  HB  VAL A 291       0.186 -14.345  23.396  1.00 93.17           H
ATOM   4430  CG1 VAL A 291      -0.216 -15.021  21.413  1.00 93.17           C
ATOM   4431 1HG1 VAL A 291      -0.323 -14.005  21.031  1.00 93.17           H
ATOM   4432 2HG1 VAL A 291       0.252 -15.647  20.653  1.00 93.17           H
ATOM   4433 3HG1 VAL A 291      -1.199 -15.422  21.659  1.00 93.17           H
ATOM   4434  CG2 VAL A 291       0.752 -16.400  23.290  1.00 93.17           C
ATOM   4435 1HG2 VAL A 291       1.252 -17.074  22.595  1.00 93.17           H
ATOM   4436 2HG2 VAL A 291       1.320 -16.347  24.218  1.00 93.17           H
ATOM   4437 3HG2 VAL A 291      -0.251 -16.772  23.498  1.00 93.17           H
ATOM   4438  HN  VAL A 291       2.336 -14.570  24.421  1.00 93.17           H
ATOM   4439  N   SER A 292       1.826 -12.056  22.573  1.00 92.81           N
ATOM   4440  CA  SER A 292       1.739 -10.684  22.104  1.00 92.81           C
ATOM   4441  C   SER A 292       3.037 -10.289  21.396  1.00 92.81           C
ATOM   4442  O   SER A 292       3.005  -9.660  20.339  1.00 92.81           O
ATOM   4443  HA  SER A 292       0.903 -10.670  21.406  1.00 92.81           H
ATOM   4444  CB  SER A 292       1.453  -9.724  23.261  1.00 92.81           C
ATOM   4445 1HB  SER A 292       0.601 -10.091  23.833  1.00 92.81           H
ATOM   4446 2HB  SER A 292       2.308  -9.706  23.937  1.00 92.81           H
ATOM   4447  OG  SER A 292       1.183  -8.402  22.803  1.00 92.81           O
ATOM   4448  HG  SER A 292       0.280  -8.366  22.374  1.00 92.81           H
ATOM   4449  HN  SER A 292       1.739 -12.171  23.562  1.00 92.81           H
ATOM   4450  N   THR A 293       4.148 -10.675  22.007  1.00 92.87           N
ATOM   4451  CA  THR A 293       5.454 -10.327  21.474  1.00 92.87           C
ATOM   4452  C   THR A 293       5.630 -10.909  20.070  1.00 92.87           C
ATOM   4453  O   THR A 293       6.103 -10.224  19.164  1.00 92.87           O
ATOM   4454  HA  THR A 293       5.509  -9.242  21.379  1.00 92.87           H
ATOM   4455  CB  THR A 293       6.513 -10.807  22.468  1.00 92.87           C
ATOM   4456  HB  THR A 293       6.435 -11.881  22.631  1.00 92.87           H
ATOM   4457  OG1 THR A 293       6.303  -9.993  23.619  1.00 92.87           O
ATOM   4458  HG1 THR A 293       5.774 -10.497  24.302  1.00 92.87           H
ATOM   4459  CG2 THR A 293       7.935 -10.460  22.022  1.00 92.87           C
ATOM   4460 1HG2 THR A 293       8.032  -9.379  21.924  1.00 92.87           H
ATOM   4461 2HG2 THR A 293       8.139 -10.931  21.060  1.00 92.87           H
ATOM   4462 3HG2 THR A 293       8.647 -10.823  22.763  1.00 92.87           H
ATOM   4463  HN  THR A 293       4.165 -11.214  22.848  1.00 92.87           H
ATOM   4464  N   ASN A 294       5.240 -12.168  19.933  1.00 93.67           N
ATOM   4465  CA  ASN A 294       5.407 -12.871  18.672  1.00 93.67           C
ATOM   4466  C   ASN A 294       4.519 -12.219  17.610  1.00 93.67           C
ATOM   4467  O   ASN A 294       4.917 -12.100  16.452  1.00 93.67           O
ATOM   4468  HA  ASN A 294       6.468 -12.788  18.437  1.00 93.67           H
ATOM   4469  CB  ASN A 294       4.992 -14.338  18.800  1.00 93.67           C
ATOM   4470 1HB  ASN A 294       4.023 -14.404  19.295  1.00 93.67           H
ATOM   4471 2HB  ASN A 294       4.873 -14.774  17.808  1.00 93.67           H
ATOM   4472  CG  ASN A 294       6.031 -15.134  19.592  1.00 93.67           C
ATOM   4473  OD1 ASN A 294       7.165 -14.720  19.771  1.00 93.67           O
ATOM   4474  ND2 ASN A 294       5.583 -16.298  20.054  1.00 93.67           N
ATOM   4475 1HD2 ASN A 294       4.641 -16.579  19.872  1.00 93.67           H
ATOM   4476 2HD2 ASN A 294       6.189 -16.892  20.585  1.00 93.67           H
ATOM   4477  HN  ASN A 294       4.818 -12.705  20.664  1.00 93.67           H
ATOM   4478  N   ILE A 295       3.333 -11.816  18.041  1.00 93.55           N
ATOM   4479  CA  ILE A 295       2.365 -11.230  17.130  1.00 93.55           C
ATOM   4480  C   ILE A 295       2.899  -9.890  16.618  1.00 93.55           C
ATOM   4481  O   ILE A 295       2.720  -9.553  15.449  1.00 93.55           O
ATOM   4482  HA  ILE A 295       2.262 -11.907  16.283  1.00 93.55           H
ATOM   4483  CB  ILE A 295       0.992 -11.130  17.799  1.00 93.55           C
ATOM   4484  HB  ILE A 295       1.134 -10.769  18.818  1.00 93.55           H
ATOM   4485  CG1 ILE A 295       0.327 -12.504  17.894  1.00 93.55           C
ATOM   4486 1HG1 ILE A 295       0.065 -12.855  16.896  1.00 93.55           H
ATOM   4487 2HG1 ILE A 295       1.032 -13.225  18.310  1.00 93.55           H
ATOM   4488  CG2 ILE A 295       0.105 -10.112  17.079  1.00 93.55           C
ATOM   4489 1HG2 ILE A 295       0.579  -9.132  17.107  1.00 93.55           H
ATOM   4490 2HG2 ILE A 295      -0.033 -10.420  16.042  1.00 93.55           H
ATOM   4491 3HG2 ILE A 295      -0.865 -10.061  17.575  1.00 93.55           H
ATOM   4492  CD1 ILE A 295      -0.928 -12.447  18.768  1.00 93.55           C
ATOM   4493 1HD1 ILE A 295      -0.657 -12.119  19.771  1.00 93.55           H
ATOM   4494 2HD1 ILE A 295      -1.639 -11.744  18.335  1.00 93.55           H
ATOM   4495 3HD1 ILE A 295      -1.380 -13.437  18.819  1.00 93.55           H
ATOM   4496  HN  ILE A 295       3.031 -11.884  18.992  1.00 93.55           H
ATOM   4497  N   ASP A 296       3.543  -9.163  17.519  1.00 93.13           N
ATOM   4498  CA  ASP A 296       4.092  -7.862  17.177  1.00 93.13           C
ATOM   4499  C   ASP A 296       5.231  -8.042  16.171  1.00 93.13           C
ATOM   4500  O   ASP A 296       5.368  -7.256  15.236  1.00 93.13           O
ATOM   4501  HA  ASP A 296       3.256  -7.298  16.763  1.00 93.13           H
ATOM   4502  CB  ASP A 296       4.659  -7.161  18.413  1.00 93.13           C
ATOM   4503 1HB  ASP A 296       5.356  -7.825  18.924  1.00 93.13           H
ATOM   4504 2HB  ASP A 296       5.223  -6.279  18.109  1.00 93.13           H
ATOM   4505  CG  ASP A 296       3.540  -6.751  19.372  1.00 93.13           C
ATOM   4506  OD1 ASP A 296       2.391  -6.646  18.892  1.00 93.13           O
ATOM   4507  OD2 ASP A 296       3.859  -6.551  20.564  1.00 93.13           O
ATOM   4508  HN  ASP A 296       3.692  -9.449  18.466  1.00 93.13           H
ATOM   4509  N   ILE A 297       6.019  -9.083  16.399  1.00 93.97           N
ATOM   4510  CA  ILE A 297       7.106  -9.411  15.491  1.00 93.97           C
ATOM   4511  C   ILE A 297       6.528  -9.784  14.125  1.00 93.97           C
ATOM   4512  O   ILE A 297       7.032  -9.344  13.093  1.00 93.97           O
ATOM   4513  HA  ILE A 297       7.716  -8.516  15.375  1.00 93.97           H
ATOM   4514  CB  ILE A 297       8.001 -10.494  16.097  1.00 93.97           C
ATOM   4515  HB  ILE A 297       7.363 -11.295  16.470  1.00 93.97           H
ATOM   4516  CG1 ILE A 297       8.788  -9.950  17.291  1.00 93.97           C
ATOM   4517 1HG1 ILE A 297       9.519  -9.218  16.946  1.00 93.97           H
ATOM   4518 2HG1 ILE A 297       8.113  -9.431  17.970  1.00 93.97           H
ATOM   4519  CG2 ILE A 297       8.918 -11.105  15.035  1.00 93.97           C
ATOM   4520 1HG2 ILE A 297       8.313 -11.552  14.247  1.00 93.97           H
ATOM   4521 2HG2 ILE A 297       9.551 -10.325  14.610  1.00 93.97           H
ATOM   4522 3HG2 ILE A 297       9.543 -11.871  15.493  1.00 93.97           H
ATOM   4523  CD1 ILE A 297       9.503 -11.079  18.037  1.00 93.97           C
ATOM   4524 1HD1 ILE A 297       8.767 -11.796  18.401  1.00 93.97           H
ATOM   4525 2HD1 ILE A 297      10.195 -11.580  17.360  1.00 93.97           H
ATOM   4526 3HD1 ILE A 297      10.055 -10.665  18.880  1.00 93.97           H
ATOM   4527  HN  ILE A 297       5.925  -9.695  17.184  1.00 93.97           H
ATOM   4528  N   CYS A 298       5.478 -10.592  14.162  1.00 94.29           N
ATOM   4529  CA  CYS A 298       4.820 -11.020  12.940  1.00 94.29           C
ATOM   4530  C   CYS A 298       4.352  -9.775  12.184  1.00 94.29           C
ATOM   4531  O   CYS A 298       4.460  -9.711  10.960  1.00 94.29           O
ATOM   4532  HA  CYS A 298       5.562 -11.569  12.360  1.00 94.29           H
ATOM   4533  CB  CYS A 298       3.664 -11.981  13.226  1.00 94.29           C
ATOM   4534 1HB  CYS A 298       3.051 -11.593  14.040  1.00 94.29           H
ATOM   4535 2HB  CYS A 298       3.019 -12.059  12.351  1.00 94.29           H
ATOM   4536  SG  CYS A 298       4.317 -13.632  13.669  1.00 94.29           S
ATOM   4537  HG  CYS A 298       4.712 -13.301  14.896  1.00 94.29           H
ATOM   4538  HN  CYS A 298       5.078 -10.951  15.005  1.00 94.29           H
ATOM   4539  N   PHE A 299       3.844  -8.816  12.944  1.00 94.32           N
ATOM   4540  CA  PHE A 299       3.373  -7.570  12.362  1.00 94.32           C
ATOM   4541  C   PHE A 299       4.500  -6.854  11.615  1.00 94.32           C
ATOM   4542  O   PHE A 299       4.311  -6.400  10.488  1.00 94.32           O
ATOM   4543  HA  PHE A 299       2.577  -7.821  11.662  1.00 94.32           H
ATOM   4544  CB  PHE A 299       2.902  -6.687  13.519  1.00 94.32           C
ATOM   4545 1HB  PHE A 299       2.106  -7.203  14.056  1.00 94.32           H
ATOM   4546 2HB  PHE A 299       3.725  -6.554  14.221  1.00 94.32           H
ATOM   4547  CG  PHE A 299       2.395  -5.310  13.084  1.00 94.32           C
ATOM   4548  CD1 PHE A 299       3.262  -4.267  12.984  1.00 94.32           C
ATOM   4549  HD1 PHE A 299       4.317  -4.412  13.214  1.00 94.32           H
ATOM   4550  CD2 PHE A 299       1.078  -5.130  12.798  1.00 94.32           C
ATOM   4551  HD2 PHE A 299       0.383  -5.966  12.878  1.00 94.32           H
ATOM   4552  CE1 PHE A 299       2.791  -2.990  12.580  1.00 94.32           C
ATOM   4553  HE1 PHE A 299       3.486  -2.153  12.500  1.00 94.32           H
ATOM   4554  CE2 PHE A 299       0.607  -3.853  12.394  1.00 94.32           C
ATOM   4555  HE2 PHE A 299      -0.448  -3.708  12.165  1.00 94.32           H
ATOM   4556  CZ  PHE A 299       1.474  -2.809  12.294  1.00 94.32           C
ATOM   4557  HZ  PHE A 299       1.113  -1.829  11.984  1.00 94.32           H
ATOM   4558  HN  PHE A 299       3.752  -8.880  13.937  1.00 94.32           H
ATOM   4559  N   GLN A 300       5.647  -6.774  12.274  1.00 93.11           N
ATOM   4560  CA  GLN A 300       6.779  -6.051  11.721  1.00 93.11           C
ATOM   4561  C   GLN A 300       7.245  -6.708  10.420  1.00 93.11           C
ATOM   4562  O   GLN A 300       7.566  -6.019   9.453  1.00 93.11           O
ATOM   4563  HA  GLN A 300       6.409  -5.046  11.516  1.00 93.11           H
ATOM   4564  CB  GLN A 300       7.923  -5.966  12.733  1.00 93.11           C
ATOM   4565 1HB  GLN A 300       8.113  -6.953  13.156  1.00 93.11           H
ATOM   4566 2HB  GLN A 300       8.838  -5.655  12.229  1.00 93.11           H
ATOM   4567  CG  GLN A 300       7.591  -4.980  13.855  1.00 93.11           C
ATOM   4568 1HG  GLN A 300       7.443  -3.984  13.436  1.00 93.11           H
ATOM   4569 2HG  GLN A 300       6.655  -5.268  14.332  1.00 93.11           H
ATOM   4570  CD  GLN A 300       8.710  -4.939  14.898  1.00 93.11           C
ATOM   4571  OE1 GLN A 300       9.597  -5.776  14.927  1.00 93.11           O
ATOM   4572  NE2 GLN A 300       8.619  -3.921  15.749  1.00 93.11           N
ATOM   4573 1HE2 GLN A 300       7.865  -3.269  15.670  1.00 93.11           H
ATOM   4574 2HE2 GLN A 300       9.304  -3.809  16.469  1.00 93.11           H
ATOM   4575  HN  GLN A 300       5.808  -7.193  13.168  1.00 93.11           H
ATOM   4576  N   VAL A 301       7.267  -8.033  10.439  1.00 94.22           N
ATOM   4577  CA  VAL A 301       7.751  -8.789   9.297  1.00 94.22           C
ATOM   4578  C   VAL A 301       6.808  -8.574   8.111  1.00 94.22           C
ATOM   4579  O   VAL A 301       7.251  -8.229   7.016  1.00 94.22           O
ATOM   4580  HA  VAL A 301       8.735  -8.399   9.037  1.00 94.22           H
ATOM   4581  CB  VAL A 301       7.909 -10.263   9.675  1.00 94.22           C
ATOM   4582  HB  VAL A 301       6.958 -10.610  10.078  1.00 94.22           H
ATOM   4583  CG1 VAL A 301       8.236 -11.112   8.444  1.00 94.22           C
ATOM   4584 1HG1 VAL A 301       7.429 -11.023   7.717  1.00 94.22           H
ATOM   4585 2HG1 VAL A 301       9.168 -10.764   7.999  1.00 94.22           H
ATOM   4586 3HG1 VAL A 301       8.343 -12.156   8.741  1.00 94.22           H
ATOM   4587  CG2 VAL A 301       8.973 -10.440  10.761  1.00 94.22           C
ATOM   4588 1HG2 VAL A 301       9.930 -10.068  10.396  1.00 94.22           H
ATOM   4589 2HG2 VAL A 301       8.680  -9.881  11.649  1.00 94.22           H
ATOM   4590 3HG2 VAL A 301       9.065 -11.497  11.010  1.00 94.22           H
ATOM   4591  HN  VAL A 301       6.962  -8.586  11.214  1.00 94.22           H
ATOM   4592  N   THR A 302       5.526  -8.786   8.370  1.00 94.27           N
ATOM   4593  CA  THR A 302       4.531  -8.732   7.312  1.00 94.27           C
ATOM   4594  C   THR A 302       4.400  -7.305   6.776  1.00 94.27           C
ATOM   4595  O   THR A 302       4.134  -7.105   5.592  1.00 94.27           O
ATOM   4596  HA  THR A 302       4.873  -9.354   6.486  1.00 94.27           H
ATOM   4597  CB  THR A 302       3.221  -9.294   7.867  1.00 94.27           C
ATOM   4598  HB  THR A 302       2.435  -9.269   7.112  1.00 94.27           H
ATOM   4599  OG1 THR A 302       2.976  -8.516   9.036  1.00 94.27           O
ATOM   4600  HG1 THR A 302       3.349  -8.979   9.839  1.00 94.27           H
ATOM   4601  CG2 THR A 302       3.374 -10.722   8.396  1.00 94.27           C
ATOM   4602 1HG2 THR A 302       4.111 -10.735   9.198  1.00 94.27           H
ATOM   4603 2HG2 THR A 302       3.704 -11.375   7.588  1.00 94.27           H
ATOM   4604 3HG2 THR A 302       2.415 -11.073   8.777  1.00 94.27           H
ATOM   4605  HN  THR A 302       5.166  -8.991   9.279  1.00 94.27           H
ATOM   4606  N   GLN A 303       4.594  -6.349   7.673  1.00 93.07           N
ATOM   4607  CA  GLN A 303       4.571  -4.948   7.290  1.00 93.07           C
ATOM   4608  C   GLN A 303       5.683  -4.655   6.280  1.00 93.07           C
ATOM   4609  O   GLN A 303       5.463  -3.949   5.297  1.00 93.07           O
ATOM   4610  HA  GLN A 303       3.598  -4.790   6.825  1.00 93.07           H
ATOM   4611  CB  GLN A 303       4.693  -4.042   8.517  1.00 93.07           C
ATOM   4612 1HB  GLN A 303       3.882  -4.257   9.214  1.00 93.07           H
ATOM   4613 2HB  GLN A 303       5.626  -4.254   9.039  1.00 93.07           H
ATOM   4614  CG  GLN A 303       4.650  -2.566   8.116  1.00 93.07           C
ATOM   4615 1HG  GLN A 303       5.573  -2.299   7.601  1.00 93.07           H
ATOM   4616 2HG  GLN A 303       3.833  -2.400   7.414  1.00 93.07           H
ATOM   4617  CD  GLN A 303       4.467  -1.670   9.342  1.00 93.07           C
ATOM   4618  OE1 GLN A 303       5.247  -1.690  10.280  1.00 93.07           O
ATOM   4619  NE2 GLN A 303       3.395  -0.884   9.283  1.00 93.07           N
ATOM   4620 1HE2 GLN A 303       2.795  -0.917   8.483  1.00 93.07           H
ATOM   4621 2HE2 GLN A 303       3.189  -0.261  10.037  1.00 93.07           H
ATOM   4622  HN  GLN A 303       4.764  -6.519   8.643  1.00 93.07           H
ATOM   4623  N   THR A 304       6.852  -5.212   6.558  1.00 93.22           N
ATOM   4624  CA  THR A 304       8.009  -4.987   5.708  1.00 93.22           C
ATOM   4625  C   THR A 304       7.765  -5.566   4.312  1.00 93.22           C
ATOM   4626  O   THR A 304       8.152  -4.966   3.311  1.00 93.22           O
ATOM   4627  HA  THR A 304       8.144  -3.912   5.588  1.00 93.22           H
ATOM   4628  CB  THR A 304       9.233  -5.582   6.407  1.00 93.22           C
ATOM   4629  HB  THR A 304       9.126  -6.660   6.528  1.00 93.22           H
ATOM   4630  OG1 THR A 304       9.339  -4.835   7.616  1.00 93.22           O
ATOM   4631  HG1 THR A 304       8.837  -5.295   8.348  1.00 93.22           H
ATOM   4632  CG2 THR A 304      10.536  -5.278   5.665  1.00 93.22           C
ATOM   4633 1HG2 THR A 304      10.676  -4.199   5.604  1.00 93.22           H
ATOM   4634 2HG2 THR A 304      10.488  -5.697   4.660  1.00 93.22           H
ATOM   4635 3HG2 THR A 304      11.373  -5.723   6.204  1.00 93.22           H
ATOM   4636  HN  THR A 304       7.016  -5.805   7.346  1.00 93.22           H
ATOM   4637  N   ILE A 305       7.125  -6.726   4.292  1.00 93.62           N
ATOM   4638  CA  ILE A 305       6.798  -7.378   3.035  1.00 93.62           C
ATOM   4639  C   ILE A 305       5.850  -6.485   2.233  1.00 93.62           C
ATOM   4640  O   ILE A 305       5.985  -6.363   1.017  1.00 93.62           O
ATOM   4641  HA  ILE A 305       7.726  -7.489   2.473  1.00 93.62           H
ATOM   4642  CB  ILE A 305       6.252  -8.785   3.287  1.00 93.62           C
ATOM   4643  HB  ILE A 305       5.442  -8.711   4.013  1.00 93.62           H
ATOM   4644  CG1 ILE A 305       7.324  -9.689   3.898  1.00 93.62           C
ATOM   4645 1HG1 ILE A 305       8.090  -9.905   3.152  1.00 93.62           H
ATOM   4646 2HG1 ILE A 305       7.818  -9.170   4.719  1.00 93.62           H
ATOM   4647  CG2 ILE A 305       5.660  -9.381   2.008  1.00 93.62           C
ATOM   4648 1HG2 ILE A 305       4.846  -8.748   1.655  1.00 93.62           H
ATOM   4649 2HG2 ILE A 305       6.433  -9.439   1.243  1.00 93.62           H
ATOM   4650 3HG2 ILE A 305       5.278 -10.381   2.216  1.00 93.62           H
ATOM   4651  CD1 ILE A 305       6.715 -10.997   4.406  1.00 93.62           C
ATOM   4652 1HD1 ILE A 305       5.968 -10.777   5.169  1.00 93.62           H
ATOM   4653 2HD1 ILE A 305       6.244 -11.524   3.577  1.00 93.62           H
ATOM   4654 3HD1 ILE A 305       7.499 -11.621   4.835  1.00 93.62           H
ATOM   4655  HN  ILE A 305       6.832  -7.218   5.112  1.00 93.62           H
ATOM   4656  N   ALA A 306       4.911  -5.882   2.948  1.00 92.59           N
ATOM   4657  CA  ALA A 306       3.904  -5.050   2.311  1.00 92.59           C
ATOM   4658  C   ALA A 306       4.582  -3.838   1.669  1.00 92.59           C
ATOM   4659  O   ALA A 306       4.180  -3.395   0.593  1.00 92.59           O
ATOM   4660  HA  ALA A 306       3.427  -5.644   1.531  1.00 92.59           H
ATOM   4661  CB  ALA A 306       2.846  -4.649   3.341  1.00 92.59           C
ATOM   4662 1HB  ALA A 306       2.375  -5.544   3.746  1.00 92.59           H
ATOM   4663 2HB  ALA A 306       3.320  -4.091   4.149  1.00 92.59           H
ATOM   4664 3HB  ALA A 306       2.091  -4.025   2.863  1.00 92.59           H
ATOM   4665  HN  ALA A 306       4.831  -5.954   3.942  1.00 92.59           H
ATOM   4666  N   PHE A 307       5.598  -3.336   2.355  1.00 93.47           N
ATOM   4667  CA  PHE A 307       6.293  -2.145   1.898  1.00 93.47           C
ATOM   4668  C   PHE A 307       7.161  -2.451   0.675  1.00 93.47           C
ATOM   4669  O   PHE A 307       7.338  -1.599  -0.194  1.00 93.47           O
ATOM   4670  HA  PHE A 307       5.534  -1.411   1.628  1.00 93.47           H
ATOM   4671  CB  PHE A 307       7.195  -1.685   3.045  1.00 93.47           C
ATOM   4672 1HB  PHE A 307       7.759  -2.541   3.416  1.00 93.47           H
ATOM   4673 2HB  PHE A 307       7.920  -0.968   2.660  1.00 93.47           H
ATOM   4674  CG  PHE A 307       6.439  -1.047   4.213  1.00 93.47           C
ATOM   4675  CD1 PHE A 307       5.080  -1.074   4.239  1.00 93.47           C
ATOM   4676  HD1 PHE A 307       4.528  -1.550   3.428  1.00 93.47           H
ATOM   4677  CD2 PHE A 307       7.127  -0.453   5.225  1.00 93.47           C
ATOM   4678  HD2 PHE A 307       8.217  -0.431   5.204  1.00 93.47           H
ATOM   4679  CE1 PHE A 307       4.379  -0.481   5.322  1.00 93.47           C
ATOM   4680  HE1 PHE A 307       3.289  -0.503   5.343  1.00 93.47           H
ATOM   4681  CE2 PHE A 307       6.426   0.139   6.308  1.00 93.47           C
ATOM   4682  HE2 PHE A 307       6.978   0.616   7.119  1.00 93.47           H
ATOM   4683  CZ  PHE A 307       5.067   0.113   6.334  1.00 93.47           C
ATOM   4684  HZ  PHE A 307       4.529   0.567   7.166  1.00 93.47           H
ATOM   4685  HN  PHE A 307       5.946  -3.728   3.206  1.00 93.47           H
ATOM   4686  N   PHE A 308       7.677  -3.671   0.647  1.00 93.25           N
ATOM   4687  CA  PHE A 308       8.553  -4.088  -0.435  1.00 93.25           C
ATOM   4688  C   PHE A 308       7.819  -4.055  -1.778  1.00 93.25           C
ATOM   4689  O   PHE A 308       8.448  -3.964  -2.831  1.00 93.25           O
ATOM   4690  HA  PHE A 308       9.389  -3.389  -0.463  1.00 93.25           H
ATOM   4691  CB  PHE A 308       8.979  -5.527  -0.136  1.00 93.25           C
ATOM   4692 1HB  PHE A 308       9.339  -5.582   0.891  1.00 93.25           H
ATOM   4693 2HB  PHE A 308       8.106  -6.175  -0.205  1.00 93.25           H
ATOM   4694  CG  PHE A 308      10.067  -6.060  -1.071  1.00 93.25           C
ATOM   4695  CD1 PHE A 308       9.734  -6.880  -2.104  1.00 93.25           C
ATOM   4696  HD1 PHE A 308       8.692  -7.157  -2.265  1.00 93.25           H
ATOM   4697  CD2 PHE A 308      11.367  -5.714  -0.870  1.00 93.25           C
ATOM   4698  HD2 PHE A 308      11.634  -5.057  -0.042  1.00 93.25           H
ATOM   4699  CE1 PHE A 308      10.743  -7.375  -2.971  1.00 93.25           C
ATOM   4700  HE1 PHE A 308      10.477  -8.033  -3.798  1.00 93.25           H
ATOM   4701  CE2 PHE A 308      12.376  -6.209  -1.737  1.00 93.25           C
ATOM   4702  HE2 PHE A 308      13.418  -5.932  -1.575  1.00 93.25           H
ATOM   4703  CZ  PHE A 308      12.043  -7.029  -2.769  1.00 93.25           C
ATOM   4704  HZ  PHE A 308      12.818  -7.409  -3.435  1.00 93.25           H
ATOM   4705  HN  PHE A 308       7.507  -4.367   1.345  1.00 93.25           H
ATOM   4706  N   HIS A 309       6.499  -4.130  -1.696  1.00 91.44           N
ATOM   4707  CA  HIS A 309       5.676  -4.160  -2.893  1.00 91.44           C
ATOM   4708  C   HIS A 309       5.938  -2.905  -3.728  1.00 91.44           C
ATOM   4709  O   HIS A 309       5.953  -2.964  -4.957  1.00 91.44           O
ATOM   4710  HA  HIS A 309       5.984  -5.036  -3.463  1.00 91.44           H
ATOM   4711  CB  HIS A 309       4.199  -4.334  -2.533  1.00 91.44           C
ATOM   4712 1HB  HIS A 309       4.085  -5.241  -1.939  1.00 91.44           H
ATOM   4713 2HB  HIS A 309       3.888  -3.500  -1.903  1.00 91.44           H
ATOM   4714  CG  HIS A 309       3.280  -4.414  -3.729  1.00 91.44           C
ATOM   4715  ND1 HIS A 309       3.247  -5.506  -4.577  1.00 91.44           N
ATOM   4716  HD1 HIS A 309       3.807  -6.330  -4.492  1.00 91.44           H
ATOM   4717  CD2 HIS A 309       2.362  -3.526  -4.208  1.00 91.44           C
ATOM   4718  HD2 HIS A 309       2.131  -2.553  -3.775  1.00 91.44           H
ATOM   4719  CE1 HIS A 309       2.346  -5.276  -5.521  1.00 91.44           C
ATOM   4720  HE1 HIS A 309       2.088  -5.949  -6.338  1.00 91.44           H
ATOM   4721  NE2 HIS A 309       1.800  -4.047  -5.291  1.00 91.44           N
ATOM   4722  HN  HIS A 309       5.993  -4.170  -0.834  1.00 91.44           H
ATOM   4723  N   SER A 310       6.139  -1.798  -3.028  1.00 91.47           N
ATOM   4724  CA  SER A 310       6.170  -0.498  -3.675  1.00 91.47           C
ATOM   4725  C   SER A 310       7.426  -0.374  -4.541  1.00 91.47           C
ATOM   4726  O   SER A 310       7.559   0.571  -5.317  1.00 91.47           O
ATOM   4727  HA  SER A 310       5.273  -0.462  -4.295  1.00 91.47           H
ATOM   4728  CB  SER A 310       6.122   0.632  -2.645  1.00 91.47           C
ATOM   4729 1HB  SER A 310       6.924   0.496  -1.920  1.00 91.47           H
ATOM   4730 2HB  SER A 310       6.302   1.585  -3.143  1.00 91.47           H
ATOM   4731  OG  SER A 310       4.871   0.681  -1.964  1.00 91.47           O
ATOM   4732  HG  SER A 310       4.163   1.037  -2.575  1.00 91.47           H
ATOM   4733  HN  SER A 310       6.278  -1.780  -2.038  1.00 91.47           H
ATOM   4734  N   CYS A 311       8.315  -1.343  -4.378  1.00 92.84           N
ATOM   4735  CA  CYS A 311       9.536  -1.377  -5.165  1.00 92.84           C
ATOM   4736  C   CYS A 311       9.382  -2.450  -6.245  1.00 92.84           C
ATOM   4737  O   CYS A 311      10.230  -2.575  -7.127  1.00 92.84           O
ATOM   4738  HA  CYS A 311       9.647  -0.390  -5.614  1.00 92.84           H
ATOM   4739  CB  CYS A 311      10.767  -1.621  -4.289  1.00 92.84           C
ATOM   4740 1HB  CYS A 311      11.673  -1.385  -4.847  1.00 92.84           H
ATOM   4741 2HB  CYS A 311      10.744  -0.959  -3.424  1.00 92.84           H
ATOM   4742  SG  CYS A 311      10.808  -3.366  -3.740  1.00 92.84           S
ATOM   4743  HG  CYS A 311       9.766  -3.279  -2.919  1.00 92.84           H
ATOM   4744  HN  CYS A 311       8.212  -2.093  -3.725  1.00 92.84           H
ATOM   4745  N   LEU A 312       8.294  -3.199  -6.139  1.00 90.34           N
ATOM   4746  CA  LEU A 312       8.114  -4.379  -6.967  1.00 90.34           C
ATOM   4747  C   LEU A 312       7.496  -3.969  -8.305  1.00 90.34           C
ATOM   4748  O   LEU A 312       7.813  -4.548  -9.343  1.00 90.34           O
ATOM   4749  HA  LEU A 312       9.102  -4.798  -7.157  1.00 90.34           H
ATOM   4750  CB  LEU A 312       7.308  -5.442  -6.218  1.00 90.34           C
ATOM   4751 1HB  LEU A 312       6.461  -4.954  -5.735  1.00 90.34           H
ATOM   4752 2HB  LEU A 312       6.899  -6.141  -6.947  1.00 90.34           H
ATOM   4753  CG  LEU A 312       8.072  -6.240  -5.159  1.00 90.34           C
ATOM   4754  HG  LEU A 312       8.353  -5.560  -4.355  1.00 90.34           H
ATOM   4755  CD1 LEU A 312       7.184  -7.324  -4.544  1.00 90.34           C
ATOM   4756 1HD1 LEU A 312       6.317  -6.860  -4.074  1.00 90.34           H
ATOM   4757 2HD1 LEU A 312       6.852  -8.008  -5.325  1.00 90.34           H
ATOM   4758 3HD1 LEU A 312       7.752  -7.877  -3.795  1.00 90.34           H
ATOM   4759  CD2 LEU A 312       9.366  -6.818  -5.736  1.00 90.34           C
ATOM   4760 1HD2 LEU A 312       9.128  -7.480  -6.570  1.00 90.34           H
ATOM   4761 2HD2 LEU A 312      10.002  -6.005  -6.087  1.00 90.34           H
ATOM   4762 3HD2 LEU A 312       9.889  -7.381  -4.963  1.00 90.34           H
ATOM   4763  HN  LEU A 312       7.545  -3.010  -5.503  1.00 90.34           H
ATOM   4764  N   ASN A 313       6.625  -2.972  -8.238  1.00 85.77           N
ATOM   4765  CA  ASN A 313       5.785  -2.634  -9.374  1.00 85.77           C
ATOM   4766  C   ASN A 313       6.671  -2.310 -10.579  1.00 85.77           C
ATOM   4767  O   ASN A 313       6.479  -2.863 -11.661  1.00 85.77           O
ATOM   4768  HA  ASN A 313       5.161  -3.512  -9.540  1.00 85.77           H
ATOM   4769  CB  ASN A 313       4.924  -1.405  -9.076  1.00 85.77           C
ATOM   4770 1HB  ASN A 313       5.536  -0.632  -8.613  1.00 85.77           H
ATOM   4771 2HB  ASN A 313       4.539  -0.992 -10.008  1.00 85.77           H
ATOM   4772  CG  ASN A 313       3.759  -1.763  -8.151  1.00 85.77           C
ATOM   4773  OD1 ASN A 313       3.230  -2.863  -8.173  1.00 85.77           O
ATOM   4774  ND2 ASN A 313       3.389  -0.777  -7.340  1.00 85.77           N
ATOM   4775 1HD2 ASN A 313       3.865   0.102  -7.372  1.00 85.77           H
ATOM   4776 2HD2 ASN A 313       2.636  -0.914  -6.697  1.00 85.77           H
ATOM   4777  HN  ASN A 313       6.489  -2.402  -7.427  1.00 85.77           H
ATOM   4778  N   PRO A 314       7.652  -1.413 -10.415  1.00 85.75           N
ATOM   4779  CA  PRO A 314       8.526  -1.039 -11.529  1.00 85.75           C
ATOM   4780  C   PRO A 314       9.159  -2.249 -12.197  1.00 85.75           C
ATOM   4781  O   PRO A 314       9.268  -2.301 -13.421  1.00 85.75           O
ATOM   4782  HA  PRO A 314       7.946  -0.552 -12.313  1.00 85.75           H
ATOM   4783  CB  PRO A 314       9.576  -0.135 -10.879  1.00 85.75           C
ATOM   4784 1HB  PRO A 314      10.449  -0.703 -10.557  1.00 85.75           H
ATOM   4785 2HB  PRO A 314       9.931   0.629 -11.570  1.00 85.75           H
ATOM   4786  CG  PRO A 314       8.833   0.475  -9.697  1.00 85.75           C
ATOM   4787 1HG  PRO A 314       9.519   0.857  -8.941  1.00 85.75           H
ATOM   4788 2HG  PRO A 314       8.212   1.318 -10.001  1.00 85.75           H
ATOM   4789  CD  PRO A 314       8.003  -0.689  -9.180  1.00 85.75           C
ATOM   4790 1HD  PRO A 314       8.571  -1.318  -8.495  1.00 85.75           H
ATOM   4791 2HD  PRO A 314       7.121  -0.348  -8.637  1.00 85.75           H
ATOM   4792  N   VAL A 315       9.564  -3.199 -11.367  1.00 85.39           N
ATOM   4793  CA  VAL A 315      10.283  -4.363 -11.855  1.00 85.39           C
ATOM   4794  C   VAL A 315       9.367  -5.176 -12.771  1.00 85.39           C
ATOM   4795  O   VAL A 315       9.799  -5.665 -13.814  1.00 85.39           O
ATOM   4796  HA  VAL A 315      11.133  -4.005 -12.437  1.00 85.39           H
ATOM   4797  CB  VAL A 315      10.825  -5.176 -10.677  1.00 85.39           C
ATOM   4798  HB  VAL A 315       9.978  -5.484 -10.065  1.00 85.39           H
ATOM   4799  CG1 VAL A 315      11.537  -6.439 -11.164  1.00 85.39           C
ATOM   4800 1HG1 VAL A 315      10.836  -7.059 -11.724  1.00 85.39           H
ATOM   4801 2HG1 VAL A 315      12.371  -6.161 -11.810  1.00 85.39           H
ATOM   4802 3HG1 VAL A 315      11.912  -6.998 -10.307  1.00 85.39           H
ATOM   4803  CG2 VAL A 315      11.751  -4.326  -9.805  1.00 85.39           C
ATOM   4804 1HG2 VAL A 315      12.592  -3.974 -10.403  1.00 85.39           H
ATOM   4805 2HG2 VAL A 315      11.199  -3.470  -9.415  1.00 85.39           H
ATOM   4806 3HG2 VAL A 315      12.122  -4.928  -8.975  1.00 85.39           H
ATOM   4807  HN  VAL A 315       9.409  -3.182 -10.379  1.00 85.39           H
ATOM   4808  N   LEU A 316       8.116  -5.296 -12.348  1.00 83.84           N
ATOM   4809  CA  LEU A 316       7.150  -6.090 -13.088  1.00 83.84           C
ATOM   4810  C   LEU A 316       7.015  -5.531 -14.506  1.00 83.84           C
ATOM   4811  O   LEU A 316       6.909  -6.289 -15.468  1.00 83.84           O
ATOM   4812  HA  LEU A 316       7.541  -7.105 -13.153  1.00 83.84           H
ATOM   4813  CB  LEU A 316       5.824  -6.164 -12.328  1.00 83.84           C
ATOM   4814 1HB  LEU A 316       5.459  -5.148 -12.174  1.00 83.84           H
ATOM   4815 2HB  LEU A 316       5.094  -6.672 -12.958  1.00 83.84           H
ATOM   4816  CG  LEU A 316       5.867  -6.872 -10.972  1.00 83.84           C
ATOM   4817  HG  LEU A 316       6.520  -6.303 -10.310  1.00 83.84           H
ATOM   4818  CD1 LEU A 316       4.481  -6.899 -10.324  1.00 83.84           C
ATOM   4819 1HD1 LEU A 316       4.129  -5.879 -10.174  1.00 83.84           H
ATOM   4820 2HD1 LEU A 316       3.786  -7.431 -10.974  1.00 83.84           H
ATOM   4821 3HD1 LEU A 316       4.540  -7.408  -9.362  1.00 83.84           H
ATOM   4822  CD2 LEU A 316       6.466  -8.273 -11.104  1.00 83.84           C
ATOM   4823 1HD2 LEU A 316       5.858  -8.865 -11.788  1.00 83.84           H
ATOM   4824 2HD2 LEU A 316       7.482  -8.199 -11.492  1.00 83.84           H
ATOM   4825 3HD2 LEU A 316       6.484  -8.754 -10.126  1.00 83.84           H
ATOM   4826  HN  LEU A 316       7.763  -4.864 -11.519  1.00 83.84           H
ATOM   4827  N   TYR A 317       7.024  -4.209 -14.590  1.00 80.33           N
ATOM   4828  CA  TYR A 317       6.843  -3.538 -15.866  1.00 80.33           C
ATOM   4829  C   TYR A 317       8.037  -3.787 -16.790  1.00 80.33           C
ATOM   4830  O   TYR A 317       7.869  -3.951 -17.997  1.00 80.33           O
ATOM   4831  HA  TYR A 317       5.943  -3.940 -16.332  1.00 80.33           H
ATOM   4832  CB  TYR A 317       6.760  -2.044 -15.550  1.00 80.33           C
ATOM   4833 1HB  TYR A 317       7.704  -1.723 -15.109  1.00 80.33           H
ATOM   4834 2HB  TYR A 317       6.639  -1.492 -16.481  1.00 80.33           H
ATOM   4835  CG  TYR A 317       5.619  -1.671 -14.601  1.00 80.33           C
ATOM   4836  CD1 TYR A 317       4.478  -2.445 -14.557  1.00 80.33           C
ATOM   4837  HD1 TYR A 317       4.389  -3.322 -15.199  1.00 80.33           H
ATOM   4838  CD2 TYR A 317       5.732  -0.561 -13.789  1.00 80.33           C
ATOM   4839  HD2 TYR A 317       6.634   0.050 -13.823  1.00 80.33           H
ATOM   4840  CE1 TYR A 317       3.404  -2.094 -13.664  1.00 80.33           C
ATOM   4841  HE1 TYR A 317       2.496  -2.696 -13.620  1.00 80.33           H
ATOM   4842  CE2 TYR A 317       4.658  -0.210 -12.896  1.00 80.33           C
ATOM   4843  HE2 TYR A 317       4.734   0.664 -12.249  1.00 80.33           H
ATOM   4844  CZ  TYR A 317       3.547  -0.994 -12.878  1.00 80.33           C
ATOM   4845  OH  TYR A 317       2.533  -0.662 -12.034  1.00 80.33           O
ATOM   4846  HH  TYR A 317       1.897  -1.429 -11.946  1.00 80.33           H
ATOM   4847  HN  TYR A 317       7.152  -3.600 -13.807  1.00 80.33           H
ATOM   4848  N   VAL A 318       9.217  -3.806 -16.187  1.00 76.13           N
ATOM   4849  CA  VAL A 318      10.440  -4.012 -16.944  1.00 76.13           C
ATOM   4850  C   VAL A 318      10.399  -5.391 -17.606  1.00 76.13           C
ATOM   4851  O   VAL A 318      10.600  -5.509 -18.814  1.00 76.13           O
ATOM   4852  HA  VAL A 318      10.479  -3.250 -17.722  1.00 76.13           H
ATOM   4853  CB  VAL A 318      11.656  -3.823 -16.034  1.00 76.13           C
ATOM   4854  HB  VAL A 318      11.537  -4.481 -15.173  1.00 76.13           H
ATOM   4855  CG1 VAL A 318      12.946  -4.220 -16.754  1.00 76.13           C
ATOM   4856 1HG1 VAL A 318      12.890  -5.268 -17.048  1.00 76.13           H
ATOM   4857 2HG1 VAL A 318      13.074  -3.600 -17.641  1.00 76.13           H
ATOM   4858 3HG1 VAL A 318      13.795  -4.076 -16.085  1.00 76.13           H
ATOM   4859  CG2 VAL A 318      11.737  -2.384 -15.519  1.00 76.13           C
ATOM   4860 1HG2 VAL A 318      11.822  -1.700 -16.363  1.00 76.13           H
ATOM   4861 2HG2 VAL A 318      10.836  -2.151 -14.951  1.00 76.13           H
ATOM   4862 3HG2 VAL A 318      12.610  -2.277 -14.875  1.00 76.13           H
ATOM   4863  HN  VAL A 318       9.344  -3.683 -15.203  1.00 76.13           H
ATOM   4864  N   PHE A 319      10.136  -6.398 -16.787  1.00 75.35           N
ATOM   4865  CA  PHE A 319      10.312  -7.776 -17.214  1.00 75.35           C
ATOM   4866  C   PHE A 319       9.105  -8.257 -18.022  1.00 75.35           C
ATOM   4867  O   PHE A 319       9.261  -8.980 -19.005  1.00 75.35           O
ATOM   4868  HA  PHE A 319      11.203  -7.809 -17.841  1.00 75.35           H
ATOM   4869  CB  PHE A 319      10.434  -8.625 -15.947  1.00 75.35           C
ATOM   4870 1HB  PHE A 319       9.684  -8.296 -15.228  1.00 75.35           H
ATOM   4871 2HB  PHE A 319      10.205  -9.662 -16.194  1.00 75.35           H
ATOM   4872  CG  PHE A 319      11.813  -8.564 -15.288  1.00 75.35           C
ATOM   4873  CD1 PHE A 319      12.890  -9.111 -15.913  1.00 75.35           C
ATOM   4874  HD1 PHE A 319      12.770  -9.592 -16.884  1.00 75.35           H
ATOM   4875  CD2 PHE A 319      11.962  -7.964 -14.077  1.00 75.35           C
ATOM   4876  HD2 PHE A 319      11.099  -7.526 -13.575  1.00 75.35           H
ATOM   4877  CE1 PHE A 319      14.170  -9.055 -15.302  1.00 75.35           C
ATOM   4878  HE1 PHE A 319      15.033  -9.493 -15.803  1.00 75.35           H
ATOM   4879  CE2 PHE A 319      13.242  -7.908 -13.465  1.00 75.35           C
ATOM   4880  HE2 PHE A 319      13.362  -7.427 -12.494  1.00 75.35           H
ATOM   4881  CZ  PHE A 319      14.319  -8.455 -14.090  1.00 75.35           C
ATOM   4882  HZ  PHE A 319      15.302  -8.412 -13.621  1.00 75.35           H
ATOM   4883  HN  PHE A 319       9.809  -6.285 -15.849  1.00 75.35           H
ATOM   4884  N   VAL A 320       7.930  -7.837 -17.578  1.00 76.65           N
ATOM   4885  CA  VAL A 320       6.691  -8.388 -18.102  1.00 76.65           C
ATOM   4886  C   VAL A 320       6.136  -7.451 -19.177  1.00 76.65           C
ATOM   4887  O   VAL A 320       5.496  -7.899 -20.126  1.00 76.65           O
ATOM   4888  HA  VAL A 320       6.927  -9.348 -18.562  1.00 76.65           H
ATOM   4889  CB  VAL A 320       5.705  -8.638 -16.960  1.00 76.65           C
ATOM   4890  HB  VAL A 320       5.258  -7.682 -16.687  1.00 76.65           H
ATOM   4891  CG1 VAL A 320       4.578  -9.574 -17.403  1.00 76.65           C
ATOM   4892 1HG1 VAL A 320       4.040  -9.124 -18.238  1.00 76.65           H
ATOM   4893 2HG1 VAL A 320       5.001 -10.529 -17.716  1.00 76.65           H
ATOM   4894 3HG1 VAL A 320       3.892  -9.735 -16.572  1.00 76.65           H
ATOM   4895  CG2 VAL A 320       6.423  -9.190 -15.727  1.00 76.65           C
ATOM   4896 1HG2 VAL A 320       6.909 -10.132 -15.981  1.00 76.65           H
ATOM   4897 2HG2 VAL A 320       7.172  -8.473 -15.391  1.00 76.65           H
ATOM   4898 3HG2 VAL A 320       5.699  -9.359 -14.930  1.00 76.65           H
ATOM   4899  HN  VAL A 320       7.816  -7.136 -16.874  1.00 76.65           H
ATOM   4900  N   GLY A 321       6.402  -6.166 -18.991  1.00 76.58           N
ATOM   4901  CA  GLY A 321       5.846  -5.152 -19.870  1.00 76.58           C
ATOM   4902  C   GLY A 321       6.654  -5.046 -21.165  1.00 76.58           C
ATOM   4903  O   GLY A 321       7.696  -4.392 -21.200  1.00 76.58           O
ATOM   4904 1HA  GLY A 321       4.810  -5.396 -20.103  1.00 76.58           H
ATOM   4905 2HA  GLY A 321       5.840  -4.188 -19.362  1.00 76.58           H
ATOM   4906  HN  GLY A 321       6.984  -5.816 -18.257  1.00 76.58           H
ATOM   4907  N   GLU A 322       6.144  -5.700 -22.199  1.00 77.93           N
ATOM   4908  CA  GLU A 322       6.734  -5.585 -23.522  1.00 77.93           C
ATOM   4909  C   GLU A 322       6.685  -4.133 -24.001  1.00 77.93           C
ATOM   4910  O   GLU A 322       7.643  -3.639 -24.593  1.00 77.93           O
ATOM   4911  HA  GLU A 322       7.771  -5.902 -23.405  1.00 77.93           H
ATOM   4912  CB  GLU A 322       6.035  -6.515 -24.516  1.00 77.93           C
ATOM   4913 1HB  GLU A 322       4.982  -6.245 -24.593  1.00 77.93           H
ATOM   4914 2HB  GLU A 322       6.558  -6.490 -25.472  1.00 77.93           H
ATOM   4915  CG  GLU A 322       6.084  -7.967 -24.036  1.00 77.93           C
ATOM   4916 1HG  GLU A 322       7.019  -8.147 -23.505  1.00 77.93           H
ATOM   4917 2HG  GLU A 322       5.275  -8.147 -23.328  1.00 77.93           H
ATOM   4918  CD  GLU A 322       5.965  -8.937 -25.213  1.00 77.93           C
ATOM   4919  OE1 GLU A 322       6.774  -9.890 -25.248  1.00 77.93           O
ATOM   4920  OE2 GLU A 322       5.068  -8.705 -26.052  1.00 77.93           O
ATOM   4921  HN  GLU A 322       5.344  -6.297 -22.143  1.00 77.93           H
ATOM   4922  N   ARG A 323       5.559  -3.491 -23.727  1.00 79.76           N
ATOM   4923  CA  ARG A 323       5.366  -2.111 -24.139  1.00 79.76           C
ATOM   4924  C   ARG A 323       6.393  -1.205 -23.458  1.00 79.76           C
ATOM   4925  O   ARG A 323       6.985  -0.339 -24.100  1.00 79.76           O
ATOM   4926  HA  ARG A 323       5.507  -2.121 -25.220  1.00 79.76           H
ATOM   4927  CB  ARG A 323       3.957  -1.625 -23.792  1.00 79.76           C
ATOM   4928 1HB  ARG A 323       3.236  -2.420 -23.984  1.00 79.76           H
ATOM   4929 2HB  ARG A 323       3.900  -1.394 -22.728  1.00 79.76           H
ATOM   4930  CG  ARG A 323       3.588  -0.386 -24.610  1.00 79.76           C
ATOM   4931 1HG  ARG A 323       4.301   0.413 -24.408  1.00 79.76           H
ATOM   4932 2HG  ARG A 323       3.656  -0.613 -25.673  1.00 79.76           H
ATOM   4933  CD  ARG A 323       2.173   0.090 -24.275  1.00 79.76           C
ATOM   4934 1HD  ARG A 323       1.500  -0.764 -24.202  1.00 79.76           H
ATOM   4935 2HD  ARG A 323       2.167   0.584 -23.303  1.00 79.76           H
ATOM   4936  NE  ARG A 323       1.693   1.024 -25.318  1.00 79.76           N
ATOM   4937  HE  ARG A 323       2.247   1.130 -26.143  1.00 79.76           H
ATOM   4938  CZ  ARG A 323       0.561   1.735 -25.226  1.00 79.76           C
ATOM   4939  NH1 ARG A 323      -0.222   1.632 -24.143  1.00 79.76           N
ATOM   4940 1HH1 ARG A 323       0.038   1.021 -23.396  1.00 79.76           H
ATOM   4941 2HH1 ARG A 323      -1.065   2.167 -24.083  1.00 79.76           H
ATOM   4942  NH2 ARG A 323       0.223   2.552 -26.234  1.00 79.76           N
ATOM   4943 1HH2 ARG A 323      -0.618   3.090 -26.181  1.00 79.76           H
ATOM   4944 2HH2 ARG A 323       0.812   2.623 -27.038  1.00 79.76           H
ATOM   4945  HN  ARG A 323       4.790  -3.897 -23.234  1.00 79.76           H
ATOM   4946  N   PHE A 324       6.573  -1.435 -22.165  1.00 82.84           N
ATOM   4947  CA  PHE A 324       7.462  -0.602 -21.374  1.00 82.84           C
ATOM   4948  C   PHE A 324       8.911  -0.746 -21.844  1.00 82.84           C
ATOM   4949  O   PHE A 324       9.633   0.244 -21.954  1.00 82.84           O
ATOM   4950  HA  PHE A 324       7.140   0.431 -21.505  1.00 82.84           H
ATOM   4951  CB  PHE A 324       7.358  -1.086 -19.926  1.00 82.84           C
ATOM   4952 1HB  PHE A 324       6.306  -1.139 -19.646  1.00 82.84           H
ATOM   4953 2HB  PHE A 324       7.756  -2.099 -19.863  1.00 82.84           H
ATOM   4954  CG  PHE A 324       8.095  -0.201 -18.919  1.00 82.84           C
ATOM   4955  CD1 PHE A 324       9.362  -0.516 -18.536  1.00 82.84           C
ATOM   4956  HD1 PHE A 324       9.852  -1.399 -18.947  1.00 82.84           H
ATOM   4957  CD2 PHE A 324       7.484   0.901 -18.407  1.00 82.84           C
ATOM   4958  HD2 PHE A 324       6.469   1.153 -18.714  1.00 82.84           H
ATOM   4959  CE1 PHE A 324      10.046   0.306 -17.602  1.00 82.84           C
ATOM   4960  HE1 PHE A 324      11.061   0.053 -17.295  1.00 82.84           H
ATOM   4961  CE2 PHE A 324       8.168   1.722 -17.473  1.00 82.84           C
ATOM   4962  HE2 PHE A 324       7.678   2.605 -17.062  1.00 82.84           H
ATOM   4963  CZ  PHE A 324       9.435   1.407 -17.090  1.00 82.84           C
ATOM   4964  HZ  PHE A 324       9.960   2.038 -16.372  1.00 82.84           H
ATOM   4965  HN  PHE A 324       6.124  -2.172 -21.661  1.00 82.84           H
ATOM   4966  N   ARG A 325       9.293  -1.986 -22.110  1.00 84.34           N
ATOM   4967  CA  ARG A 325      10.641  -2.272 -22.570  1.00 84.34           C
ATOM   4968  C   ARG A 325      10.941  -1.492 -23.851  1.00 84.34           C
ATOM   4969  O   ARG A 325      12.032  -0.944 -24.008  1.00 84.34           O
ATOM   4970  HA  ARG A 325      11.288  -1.949 -21.754  1.00 84.34           H
ATOM   4971  CB  ARG A 325      10.828  -3.767 -22.836  1.00 84.34           C
ATOM   4972 1HB  ARG A 325       9.954  -4.159 -23.357  1.00 84.34           H
ATOM   4973 2HB  ARG A 325      11.685  -3.919 -23.491  1.00 84.34           H
ATOM   4974  CG  ARG A 325      11.035  -4.535 -21.529  1.00 84.34           C
ATOM   4975 1HG  ARG A 325      11.820  -4.056 -20.943  1.00 84.34           H
ATOM   4976 2HG  ARG A 325      10.124  -4.497 -20.932  1.00 84.34           H
ATOM   4977  CD  ARG A 325      11.412  -5.992 -21.802  1.00 84.34           C
ATOM   4978 1HD  ARG A 325      12.107  -6.045 -22.640  1.00 84.34           H
ATOM   4979 2HD  ARG A 325      11.923  -6.413 -20.937  1.00 84.34           H
ATOM   4980  NE  ARG A 325      10.197  -6.781 -22.104  1.00 84.34           N
ATOM   4981  HE  ARG A 325       9.310  -6.325 -22.025  1.00 84.34           H
ATOM   4982  CZ  ARG A 325      10.210  -8.068 -22.477  1.00 84.34           C
ATOM   4983  NH1 ARG A 325      11.369  -8.729 -22.600  1.00 84.34           N
ATOM   4984 1HH1 ARG A 325      12.233  -8.261 -22.412  1.00 84.34           H
ATOM   4985 2HH1 ARG A 325      11.370  -9.689 -22.878  1.00 84.34           H
ATOM   4986  NH2 ARG A 325       9.046  -8.684 -22.726  1.00 84.34           N
ATOM   4987 1HH2 ARG A 325       9.038  -9.644 -23.005  1.00 84.34           H
ATOM   4988 2HH2 ARG A 325       8.185  -8.184 -22.632  1.00 84.34           H
ATOM   4989  HN  ARG A 325       8.700  -2.786 -22.016  1.00 84.34           H
ATOM   4990  N   ARG A 326       9.955  -1.466 -24.735  1.00 85.07           N
ATOM   4991  CA  ARG A 326      10.100  -0.765 -25.999  1.00 85.07           C
ATOM   4992  C   ARG A 326      10.226   0.741 -25.759  1.00 85.07           C
ATOM   4993  O   ARG A 326      11.052   1.406 -26.383  1.00 85.07           O
ATOM   4994  HA  ARG A 326      11.012  -1.169 -26.439  1.00 85.07           H
ATOM   4995  CB  ARG A 326       8.906  -1.030 -26.917  1.00 85.07           C
ATOM   4996 1HB  ARG A 326       7.978  -0.828 -26.381  1.00 85.07           H
ATOM   4997 2HB  ARG A 326       8.937  -0.348 -27.767  1.00 85.07           H
ATOM   4998  CG  ARG A 326       8.908  -2.476 -27.416  1.00 85.07           C
ATOM   4999 1HG  ARG A 326       9.790  -2.651 -28.032  1.00 85.07           H
ATOM   5000 2HG  ARG A 326       8.972  -3.157 -26.568  1.00 85.07           H
ATOM   5001  CD  ARG A 326       7.645  -2.779 -28.226  1.00 85.07           C
ATOM   5002 1HD  ARG A 326       6.762  -2.472 -27.666  1.00 85.07           H
ATOM   5003 2HD  ARG A 326       7.651  -2.205 -29.153  1.00 85.07           H
ATOM   5004  NE  ARG A 326       7.573  -4.226 -28.529  1.00 85.07           N
ATOM   5005  HE  ARG A 326       8.011  -4.860 -27.892  1.00 85.07           H
ATOM   5006  CZ  ARG A 326       6.959  -4.738 -29.604  1.00 85.07           C
ATOM   5007  NH1 ARG A 326       6.356  -3.934 -30.491  1.00 85.07           N
ATOM   5008 1HH1 ARG A 326       6.363  -2.944 -30.353  1.00 85.07           H
ATOM   5009 2HH1 ARG A 326       5.899  -4.325 -31.290  1.00 85.07           H
ATOM   5010  NH2 ARG A 326       6.956  -6.067 -29.779  1.00 85.07           N
ATOM   5011 1HH2 ARG A 326       6.501  -6.465 -30.575  1.00 85.07           H
ATOM   5012 2HH2 ARG A 326       7.408  -6.660 -29.112  1.00 85.07           H
ATOM   5013  HN  ARG A 326       9.070  -1.913 -24.599  1.00 85.07           H
ATOM   5014  N   ASP A 327       9.394   1.235 -24.854  1.00 86.49           N
ATOM   5015  CA  ASP A 327       9.379   2.655 -24.547  1.00 86.49           C
ATOM   5016  C   ASP A 327      10.692   3.039 -23.861  1.00 86.49           C
ATOM   5017  O   ASP A 327      11.252   4.100 -24.133  1.00 86.49           O
ATOM   5018  HA  ASP A 327       9.250   3.154 -25.508  1.00 86.49           H
ATOM   5019  CB  ASP A 327       8.231   3.002 -23.598  1.00 86.49           C
ATOM   5020 1HB  ASP A 327       8.304   2.394 -22.696  1.00 86.49           H
ATOM   5021 2HB  ASP A 327       8.312   4.044 -23.288  1.00 86.49           H
ATOM   5022  CG  ASP A 327       6.876   2.767 -24.268  1.00 86.49           C
ATOM   5023  OD1 ASP A 327       6.827   2.895 -25.510  1.00 86.49           O
ATOM   5024  OD2 ASP A 327       5.918   2.466 -23.522  1.00 86.49           O
ATOM   5025  HN  ASP A 327       8.741   0.684 -24.335  1.00 86.49           H
ATOM   5026  N   LEU A 328      11.145   2.153 -22.986  1.00 85.25           N
ATOM   5027  CA  LEU A 328      12.366   2.399 -22.237  1.00 85.25           C
ATOM   5028  C   LEU A 328      13.532   2.571 -23.213  1.00 85.25           C
ATOM   5029  O   LEU A 328      14.283   3.542 -23.123  1.00 85.25           O
ATOM   5030  HA  LEU A 328      12.232   3.333 -21.691  1.00 85.25           H
ATOM   5031  CB  LEU A 328      12.590   1.297 -21.200  1.00 85.25           C
ATOM   5032 1HB  LEU A 328      11.763   1.319 -20.491  1.00 85.25           H
ATOM   5033 2HB  LEU A 328      12.548   0.333 -21.709  1.00 85.25           H
ATOM   5034  CG  LEU A 328      13.901   1.371 -20.415  1.00 85.25           C
ATOM   5035  HG  LEU A 328      14.726   1.380 -21.127  1.00 85.25           H
ATOM   5036  CD1 LEU A 328      13.985   2.669 -19.609  1.00 85.25           C
ATOM   5037 1HD1 LEU A 328      13.935   3.521 -20.287  1.00 85.25           H
ATOM   5038 2HD1 LEU A 328      13.153   2.714 -18.906  1.00 85.25           H
ATOM   5039 3HD1 LEU A 328      14.926   2.695 -19.060  1.00 85.25           H
ATOM   5040  CD2 LEU A 328      14.081   0.135 -19.531  1.00 85.25           C
ATOM   5041 1HD2 LEU A 328      13.253   0.070 -18.824  1.00 85.25           H
ATOM   5042 2HD2 LEU A 328      14.097  -0.759 -20.155  1.00 85.25           H
ATOM   5043 3HD2 LEU A 328      15.020   0.213 -18.983  1.00 85.25           H
ATOM   5044  HN  LEU A 328      10.695   1.284 -22.785  1.00 85.25           H
ATOM   5045  N   VAL A 329      13.647   1.615 -24.122  1.00 85.28           N
ATOM   5046  CA  VAL A 329      14.755   1.604 -25.062  1.00 85.28           C
ATOM   5047  C   VAL A 329      14.666   2.837 -25.963  1.00 85.28           C
ATOM   5048  O   VAL A 329      15.686   3.419 -26.329  1.00 85.28           O
ATOM   5049  HA  VAL A 329      15.677   1.660 -24.483  1.00 85.28           H
ATOM   5050  CB  VAL A 329      14.766   0.290 -25.845  1.00 85.28           C
ATOM   5051  HB  VAL A 329      13.778   0.155 -26.286  1.00 85.28           H
ATOM   5052  CG1 VAL A 329      15.786   0.338 -26.984  1.00 85.28           C
ATOM   5053 1HG1 VAL A 329      15.532   1.150 -27.666  1.00 85.28           H
ATOM   5054 2HG1 VAL A 329      16.781   0.508 -26.573  1.00 85.28           H
ATOM   5055 3HG1 VAL A 329      15.773  -0.608 -27.524  1.00 85.28           H
ATOM   5056  CG2 VAL A 329      15.033  -0.898 -24.919  1.00 85.28           C
ATOM   5057 1HG2 VAL A 329      16.002  -0.772 -24.436  1.00 85.28           H
ATOM   5058 2HG2 VAL A 329      14.253  -0.950 -24.159  1.00 85.28           H
ATOM   5059 3HG2 VAL A 329      15.035  -1.819 -25.501  1.00 85.28           H
ATOM   5060  HN  VAL A 329      13.001   0.858 -24.223  1.00 85.28           H
ATOM   5061  N   LYS A 330      13.436   3.199 -26.296  1.00 84.57           N
[truncated: 117,320 more chars]
