# Supplementary material for: Noncanonical roles of chemokine regions in CCR9 activation revealed by structural modeling and mutational mapping
Source: Nat Commun. 2025 Aug 18;16:7695. doi: 10.1038/s41467-025-62321-9 (PMC12361432; doi:10.1038/s41467-025-62321-9)
Supplement: Supplementary file 4 — Supplementary Data 2 [file 41467_2025_62321_MOESM4_ESM.zip › CCR9_CCL25_rnk10.pdb]

SSBOND   1 CYS A   38    CYS A  289 
SSBOND   2 CYS A  119    CYS A  198 
SSBOND   3 CYS B    7    CYS B   35 
SSBOND   4 CYS B    8    CYS B   52 
ATOM      1  N   GLU A  20      -0.800  -3.922  61.240  1.00 46.71           N
ATOM      2  CA  GLU A  20      -1.132  -3.670  59.848  1.00 46.71           C
ATOM      3  C   GLU A  20       0.094  -3.897  58.961  1.00 46.71           C
ATOM      4  O   GLU A  20      -0.039  -4.150  57.765  1.00 46.71           O
ATOM      5  HA  GLU A  20      -1.907  -4.395  59.600  1.00 46.71           H
ATOM      6  CB  GLU A  20      -1.688  -2.257  59.664  1.00 46.71           C
ATOM      7 1HB  GLU A  20      -1.214  -1.580  60.375  1.00 46.71           H
ATOM      8 2HB  GLU A  20      -1.566  -1.946  58.626  1.00 46.71           H
ATOM      9  CG  GLU A  20      -3.190  -2.217  59.952  1.00 46.71           C
ATOM     10 1HG  GLU A  20      -3.656  -3.138  59.602  1.00 46.71           H
ATOM     11 2HG  GLU A  20      -3.357  -2.164  61.028  1.00 46.71           H
ATOM     12  CD  GLU A  20      -3.847  -1.016  59.269  1.00 46.71           C
ATOM     13  OE1 GLU A  20      -5.095  -0.954  59.308  1.00 46.71           O
ATOM     14  OE2 GLU A  20      -3.087  -0.187  58.723  1.00 46.71           O
ATOM     15  HN  GLU A  20       0.155  -4.164  61.410  1.00 46.71           H
ATOM     16  N   SER A  21       1.260  -3.798  59.582  1.00 50.68           N
ATOM     17  CA  SER A  21       2.510  -3.897  58.847  1.00 50.68           C
ATOM     18  C   SER A  21       2.720  -5.333  58.362  1.00 50.68           C
ATOM     19  O   SER A  21       3.172  -5.553  57.240  1.00 50.68           O
ATOM     20  HA  SER A  21       2.402  -3.220  58.001  1.00 50.68           H
ATOM     21  CB  SER A  21       3.693  -3.450  59.709  1.00 50.68           C
ATOM     22 1HB  SER A  21       4.545  -3.226  59.067  1.00 50.68           H
ATOM     23 2HB  SER A  21       3.434  -2.528  60.229  1.00 50.68           H
ATOM     24  OG  SER A  21       4.065  -4.443  60.661  1.00 50.68           O
ATOM     25  HG  SER A  21       4.849  -4.128  61.196  1.00 50.68           H
ATOM     26  HN  SER A  21       1.359  -3.654  60.567  1.00 50.68           H
ATOM     27  N   THR A  22       2.380  -6.273  59.232  1.00 51.65           N
ATOM     28  CA  THR A  22       2.657  -7.675  58.966  1.00 51.65           C
ATOM     29  C   THR A  22       1.729  -8.203  57.870  1.00 51.65           C
ATOM     30  O   THR A  22       2.192  -8.737  56.864  1.00 51.65           O
ATOM     31  HA  THR A  22       3.676  -7.758  58.589  1.00 51.65           H
ATOM     32  CB  THR A  22       2.535  -8.440  60.285  1.00 51.65           C
ATOM     33  HB  THR A  22       1.533  -8.852  60.406  1.00 51.65           H
ATOM     34  OG1 THR A  22       2.934  -7.493  61.273  1.00 51.65           O
ATOM     35  HG1 THR A  22       2.698  -7.831  62.185  1.00 51.65           H
ATOM     36  CG2 THR A  22       3.567  -9.563  60.408  1.00 51.65           C
ATOM     37 1HG2 THR A  22       4.571  -9.142  60.355  1.00 51.65           H
ATOM     38 2HG2 THR A  22       3.428 -10.274  59.594  1.00 51.65           H
ATOM     39 3HG2 THR A  22       3.437 -10.073  61.362  1.00 51.65           H
ATOM     40  HN  THR A  22       1.925  -6.091  60.104  1.00 51.65           H
ATOM     41  N   SER A  23       0.435  -8.034  58.102  1.00 53.34           N
ATOM     42  CA  SER A  23      -0.562  -8.499  57.153  1.00 53.34           C
ATOM     43  C   SER A  23      -0.369  -7.798  55.807  1.00 53.34           C
ATOM     44  O   SER A  23      -0.506  -8.420  54.754  1.00 53.34           O
ATOM     45  HA  SER A  23      -0.390  -9.570  57.055  1.00 53.34           H
ATOM     46  CB  SER A  23      -1.978  -8.256  57.680  1.00 53.34           C
ATOM     47 1HB  SER A  23      -2.703  -8.584  56.935  1.00 53.34           H
ATOM     48 2HB  SER A  23      -2.142  -8.861  58.572  1.00 53.34           H
ATOM     49  OG  SER A  23      -2.205  -6.884  57.989  1.00 53.34           O
ATOM     50  HG  SER A  23      -3.142  -6.757  58.314  1.00 53.34           H
ATOM     51  HN  SER A  23       0.067  -7.591  58.920  1.00 53.34           H
ATOM     52  N   SER A  24      -0.055  -6.513  55.884  1.00 58.90           N
ATOM     53  CA  SER A  24       0.141  -5.717  54.684  1.00 58.90           C
ATOM     54  C   SER A  24       1.376  -6.209  53.926  1.00 58.90           C
ATOM     55  O   SER A  24       1.463  -6.056  52.709  1.00 58.90           O
ATOM     56  HA  SER A  24      -0.759  -5.868  54.088  1.00 58.90           H
ATOM     57  CB  SER A  24       0.284  -4.233  55.025  1.00 58.90           C
ATOM     58 1HB  SER A  24       0.188  -3.641  54.115  1.00 58.90           H
ATOM     59 2HB  SER A  24      -0.529  -3.933  55.687  1.00 58.90           H
ATOM     60  OG  SER A  24       1.533  -3.946  55.648  1.00 58.90           O
ATOM     61  HG  SER A  24       1.745  -4.647  56.329  1.00 58.90           H
ATOM     62  HN  SER A  24       0.065  -6.018  56.744  1.00 58.90           H
ATOM     63  N   MET A  25       2.300  -6.789  54.678  1.00 61.05           N
ATOM     64  CA  MET A  25       3.500  -7.355  54.085  1.00 61.05           C
ATOM     65  C   MET A  25       3.212  -8.725  53.467  1.00 61.05           C
ATOM     66  O   MET A  25       3.712  -9.040  52.388  1.00 61.05           O
ATOM     67  HA  MET A  25       3.801  -6.654  53.307  1.00 61.05           H
ATOM     68  CB  MET A  25       4.582  -7.496  55.157  1.00 61.05           C
ATOM     69 1HB  MET A  25       4.639  -6.578  55.743  1.00 61.05           H
ATOM     70 2HB  MET A  25       4.315  -8.297  55.846  1.00 61.05           H
ATOM     71  CG  MET A  25       5.944  -7.790  54.526  1.00 61.05           C
ATOM     72 1HG  MET A  25       6.665  -8.048  55.302  1.00 61.05           H
ATOM     73 2HG  MET A  25       5.868  -8.652  53.863  1.00 61.05           H
ATOM     74  SD  MET A  25       6.515  -6.366  53.613  1.00 61.05           S
ATOM     75  CE  MET A  25       7.927  -5.909  54.604  1.00 61.05           C
ATOM     76 1HE  MET A  25       7.601  -5.682  55.619  1.00 61.05           H
ATOM     77 2HE  MET A  25       8.638  -6.735  54.626  1.00 61.05           H
ATOM     78 3HE  MET A  25       8.405  -5.030  54.171  1.00 61.05           H
ATOM     79  HN  MET A  25       2.239  -6.876  55.672  1.00 61.05           H
ATOM     80  N   GLU A  26       2.409  -9.502  54.177  1.00 60.63           N
ATOM     81  CA  GLU A  26       2.019 -10.816  53.694  1.00 60.63           C
ATOM     82  C   GLU A  26       1.182 -10.687  52.421  1.00 60.63           C
ATOM     83  O   GLU A  26       1.421 -11.392  51.442  1.00 60.63           O
ATOM     84  HA  GLU A  26       2.953 -11.332  53.472  1.00 60.63           H
ATOM     85  CB  GLU A  26       1.261 -11.594  54.772  1.00 60.63           C
ATOM     86 1HB  GLU A  26       0.543 -10.937  55.262  1.00 60.63           H
ATOM     87 2HB  GLU A  26       0.804 -12.481  54.332  1.00 60.63           H
ATOM     88  CG  GLU A  26       2.214 -12.095  55.860  1.00 60.63           C
ATOM     89 1HG  GLU A  26       2.997 -12.704  55.409  1.00 60.63           H
ATOM     90 2HG  GLU A  26       2.705 -11.246  56.337  1.00 60.63           H
ATOM     91  CD  GLU A  26       1.464 -12.914  56.911  1.00 60.63           C
ATOM     92  OE1 GLU A  26       2.148 -13.665  57.640  1.00 60.63           O
ATOM     93  OE2 GLU A  26       0.223 -12.771  56.963  1.00 60.63           O
ATOM     94  HN  GLU A  26       2.027  -9.248  55.066  1.00 60.63           H
ATOM     95  N   ASP A  27       0.217  -9.780  52.474  1.00 60.84           N
ATOM     96  CA  ASP A  27      -0.659  -9.551  51.338  1.00 60.84           C
ATOM     97  C   ASP A  27       0.185  -9.201  50.111  1.00 60.84           C
ATOM     98  O   ASP A  27      -0.126  -9.623  48.998  1.00 60.84           O
ATOM     99  HA  ASP A  27      -1.213 -10.481  51.212  1.00 60.84           H
ATOM    100  CB  ASP A  27      -1.613  -8.384  51.604  1.00 60.84           C
ATOM    101 1HB  ASP A  27      -1.069  -7.566  52.077  1.00 60.84           H
ATOM    102 2HB  ASP A  27      -2.001  -8.005  50.659  1.00 60.84           H
ATOM    103  CG  ASP A  27      -2.773  -8.818  52.502  1.00 60.84           C
ATOM    104  OD1 ASP A  27      -2.942 -10.047  52.656  1.00 60.84           O
ATOM    105  OD2 ASP A  27      -3.465  -7.912  53.013  1.00 60.84           O
ATOM    106  HN  ASP A  27       0.030  -9.209  53.274  1.00 60.84           H
ATOM    107  N   TYR A  28       1.237  -8.434  50.355  1.00 63.10           N
ATOM    108  CA  TYR A  28       2.104  -7.987  49.278  1.00 63.10           C
ATOM    109  C   TYR A  28       2.930  -9.148  48.721  1.00 63.10           C
ATOM    110  O   TYR A  28       3.215  -9.193  47.525  1.00 63.10           O
ATOM    111  HA  TYR A  28       1.474  -7.585  48.485  1.00 63.10           H
ATOM    112  CB  TYR A  28       3.049  -6.955  49.898  1.00 63.10           C
ATOM    113 1HB  TYR A  28       2.460  -6.224  50.452  1.00 63.10           H
ATOM    114 2HB  TYR A  28       3.695  -7.456  50.619  1.00 63.10           H
ATOM    115  CG  TYR A  28       3.921  -6.219  48.879  1.00 63.10           C
ATOM    116  CD1 TYR A  28       5.133  -6.756  48.493  1.00 63.10           C
ATOM    117  HD1 TYR A  28       5.468  -7.704  48.914  1.00 63.10           H
ATOM    118  CD2 TYR A  28       3.497  -5.019  48.346  1.00 63.10           C
ATOM    119  HD2 TYR A  28       2.540  -4.595  48.651  1.00 63.10           H
ATOM    120  CE1 TYR A  28       5.954  -6.063  47.534  1.00 63.10           C
ATOM    121  HE1 TYR A  28       6.913  -6.476  47.220  1.00 63.10           H
ATOM    122  CE2 TYR A  28       4.318  -4.327  47.387  1.00 63.10           C
ATOM    123  HE2 TYR A  28       3.995  -3.378  46.959  1.00 63.10           H
ATOM    124  CZ  TYR A  28       5.506  -4.883  47.028  1.00 63.10           C
ATOM    125  OH  TYR A  28       6.281  -4.229  46.122  1.00 63.10           O
ATOM    126  HH  TYR A  28       6.754  -4.888  45.538  1.00 63.10           H
ATOM    127  HN  TYR A  28       1.500  -8.120  51.268  1.00 63.10           H
ATOM    128  N   VAL A  29       3.291 -10.057  49.614  1.00 60.13           N
ATOM    129  CA  VAL A  29       4.114 -11.193  49.234  1.00 60.13           C
ATOM    130  C   VAL A  29       3.244 -12.232  48.522  1.00 60.13           C
ATOM    131  O   VAL A  29       3.697 -12.889  47.587  1.00 60.13           O
ATOM    132  HA  VAL A  29       4.871 -10.833  48.538  1.00 60.13           H
ATOM    133  CB  VAL A  29       4.830 -11.755  50.464  1.00 60.13           C
ATOM    134  HB  VAL A  29       4.077 -11.963  51.224  1.00 60.13           H
ATOM    135  CG1 VAL A  29       5.539 -13.070  50.132  1.00 60.13           C
ATOM    136 1HG1 VAL A  29       4.807 -13.801  49.790  1.00 60.13           H
ATOM    137 2HG1 VAL A  29       6.275 -12.898  49.348  1.00 60.13           H
ATOM    138 3HG1 VAL A  29       6.039 -13.447  51.024  1.00 60.13           H
ATOM    139  CG2 VAL A  29       5.811 -10.733  51.041  1.00 60.13           C
ATOM    140 1HG2 VAL A  29       6.557 -10.480  50.288  1.00 60.13           H
ATOM    141 2HG2 VAL A  29       5.269  -9.833  51.333  1.00 60.13           H
ATOM    142 3HG2 VAL A  29       6.306 -11.158  51.914  1.00 60.13           H
ATOM    143  HN  VAL A  29       3.032 -10.027  50.579  1.00 60.13           H
ATOM    144  N   ASN A  30       2.011 -12.347  48.993  1.00 61.02           N
ATOM    145  CA  ASN A  30       1.128 -13.403  48.528  1.00 61.02           C
ATOM    146  C   ASN A  30       0.458 -12.965  47.224  1.00 61.02           C
ATOM    147  O   ASN A  30      -0.130 -13.784  46.519  1.00 61.02           O
ATOM    148  HA  ASN A  30       1.770 -14.274  48.395  1.00 61.02           H
ATOM    149  CB  ASN A  30       0.028 -13.692  49.552  1.00 61.02           C
ATOM    150 1HB  ASN A  30      -0.370 -12.753  49.938  1.00 61.02           H
ATOM    151 2HB  ASN A  30      -0.797 -14.212  49.066  1.00 61.02           H
ATOM    152  CG  ASN A  30       0.564 -14.539  50.708  1.00 61.02           C
ATOM    153  OD1 ASN A  30       1.623 -15.139  50.633  1.00 61.02           O
ATOM    154  ND2 ASN A  30      -0.226 -14.554  51.778  1.00 61.02           N
ATOM    155 1HD2 ASN A  30      -1.083 -14.039  51.775  1.00 61.02           H
ATOM    156 2HD2 ASN A  30       0.038 -15.080  52.587  1.00 61.02           H
ATOM    157  HN  ASN A  30       1.614 -11.735  49.677  1.00 61.02           H
ATOM    158  N   PHE A  31       0.569 -11.675  46.943  1.00 64.13           N
ATOM    159  CA  PHE A  31       0.019 -11.127  45.715  1.00 64.13           C
ATOM    160  C   PHE A  31       0.651 -11.789  44.489  1.00 64.13           C
ATOM    161  O   PHE A  31       1.863 -11.715  44.295  1.00 64.13           O
ATOM    162  HA  PHE A  31      -1.052 -11.327  45.722  1.00 64.13           H
ATOM    163  CB  PHE A  31       0.353  -9.634  45.703  1.00 64.13           C
ATOM    164 1HB  PHE A  31       0.036  -9.193  46.648  1.00 64.13           H
ATOM    165 2HB  PHE A  31       1.435  -9.514  45.643  1.00 64.13           H
ATOM    166  CG  PHE A  31      -0.296  -8.860  44.553  1.00 64.13           C
ATOM    167  CD1 PHE A  31       0.433  -8.545  43.449  1.00 64.13           C
ATOM    168  HD1 PHE A  31       1.479  -8.844  43.383  1.00 64.13           H
ATOM    169  CD2 PHE A  31      -1.601  -8.488  44.636  1.00 64.13           C
ATOM    170  HD2 PHE A  31      -2.185  -8.740  45.521  1.00 64.13           H
ATOM    171  CE1 PHE A  31      -0.169  -7.827  42.382  1.00 64.13           C
ATOM    172  HE1 PHE A  31       0.415  -7.574  41.497  1.00 64.13           H
ATOM    173  CE2 PHE A  31      -2.203  -7.770  43.569  1.00 64.13           C
ATOM    174  HE2 PHE A  31      -3.249  -7.471  43.635  1.00 64.13           H
ATOM    175  CZ  PHE A  31      -1.475  -7.455  42.465  1.00 64.13           C
ATOM    176  HZ  PHE A  31      -1.937  -6.904  41.646  1.00 64.13           H
ATOM    177  HN  PHE A  31       1.023 -11.011  47.537  1.00 64.13           H
ATOM    178  N   ASN A  32      -0.199 -12.420  43.692  1.00 64.68           N
ATOM    179  CA  ASN A  32       0.263 -13.110  42.500  1.00 64.68           C
ATOM    180  C   ASN A  32       0.530 -12.087  41.395  1.00 64.68           C
ATOM    181  O   ASN A  32      -0.375 -11.733  40.641  1.00 64.68           O
ATOM    182  HA  ASN A  32       1.166 -13.638  42.807  1.00 64.68           H
ATOM    183  CB  ASN A  32      -0.792 -14.094  41.990  1.00 64.68           C
ATOM    184 1HB  ASN A  32      -1.267 -14.594  42.834  1.00 64.68           H
ATOM    185 2HB  ASN A  32      -1.574 -13.551  41.459  1.00 64.68           H
ATOM    186  CG  ASN A  32      -0.166 -15.135  41.060  1.00 64.68           C
ATOM    187  OD1 ASN A  32       0.992 -15.054  40.685  1.00 64.68           O
ATOM    188  ND2 ASN A  32      -0.994 -16.115  40.710  1.00 64.68           N
ATOM    189 1HD2 ASN A  32      -1.933 -16.123  41.053  1.00 64.68           H
ATOM    190 2HD2 ASN A  32      -0.678 -16.845  40.103  1.00 64.68           H
ATOM    191  HN  ASN A  32      -1.186 -12.464  43.851  1.00 64.68           H
ATOM    192  N   PHE A  33       1.776 -11.641  41.334  1.00 65.80           N
ATOM    193  CA  PHE A  33       2.196 -10.737  40.277  1.00 65.80           C
ATOM    194  C   PHE A  33       2.364 -11.483  38.952  1.00 65.80           C
ATOM    195  O   PHE A  33       3.473 -11.590  38.431  1.00 65.80           O
ATOM    196  HA  PHE A  33       1.419  -9.980  40.170  1.00 65.80           H
ATOM    197  CB  PHE A  33       3.548 -10.156  40.696  1.00 65.80           C
ATOM    198 1HB  PHE A  33       4.253 -10.974  40.845  1.00 65.80           H
ATOM    199 2HB  PHE A  33       3.938  -9.544  39.882  1.00 65.80           H
ATOM    200  CG  PHE A  33       3.494  -9.310  41.970  1.00 65.80           C
ATOM    201  CD1 PHE A  33       3.260  -7.973  41.888  1.00 65.80           C
ATOM    202  HD1 PHE A  33       3.111  -7.504  40.916  1.00 65.80           H
ATOM    203  CD2 PHE A  33       3.680  -9.895  43.183  1.00 65.80           C
ATOM    204  HD2 PHE A  33       3.868 -10.967  43.249  1.00 65.80           H
ATOM    205  CE1 PHE A  33       3.210  -7.188  43.071  1.00 65.80           C
ATOM    206  HE1 PHE A  33       3.022  -6.116  43.005  1.00 65.80           H
ATOM    207  CE2 PHE A  33       3.630  -9.110  44.366  1.00 65.80           C
ATOM    208  HE2 PHE A  33       3.779  -9.579  45.338  1.00 65.80           H
ATOM    209  CZ  PHE A  33       3.396  -7.773  44.284  1.00 65.80           C
ATOM    210  HZ  PHE A  33       3.357  -7.170  45.192  1.00 65.80           H
ATOM    211  HN  PHE A  33       2.491 -11.887  41.989  1.00 65.80           H
ATOM    212  N   THR A  34       1.246 -11.980  38.443  1.00 70.05           N
ATOM    213  CA  THR A  34       1.169 -12.375  37.047  1.00 70.05           C
ATOM    214  C   THR A  34       1.588 -11.216  36.141  1.00 70.05           C
ATOM    215  O   THR A  34       1.006 -10.134  36.202  1.00 70.05           O
ATOM    216  HA  THR A  34       1.880 -13.185  36.880  1.00 70.05           H
ATOM    217  CB  THR A  34      -0.250 -12.877  36.775  1.00 70.05           C
ATOM    218  HB  THR A  34      -0.954 -12.046  36.727  1.00 70.05           H
ATOM    219  OG1 THR A  34      -0.488 -13.825  37.812  1.00 70.05           O
ATOM    220  HG1 THR A  34      -1.469 -14.003  37.894  1.00 70.05           H
ATOM    221  CG2 THR A  34      -0.343 -13.701  35.489  1.00 70.05           C
ATOM    222 1HG2 THR A  34       0.311 -14.569  35.565  1.00 70.05           H
ATOM    223 2HG2 THR A  34      -0.036 -13.087  34.642  1.00 70.05           H
ATOM    224 3HG2 THR A  34      -1.372 -14.032  35.344  1.00 70.05           H
ATOM    225  HN  THR A  34       0.404 -12.113  38.967  1.00 70.05           H
ATOM    226  N   ASP A  35       2.594 -11.482  35.321  1.00 79.12           N
ATOM    227  CA  ASP A  35       3.184 -10.440  34.497  1.00 79.12           C
ATOM    228  C   ASP A  35       2.226 -10.095  33.355  1.00 79.12           C
ATOM    229  O   ASP A  35       2.413 -10.545  32.226  1.00 79.12           O
ATOM    230  HA  ASP A  35       3.347  -9.599  35.172  1.00 79.12           H
ATOM    231  CB  ASP A  35       4.505 -10.905  33.882  1.00 79.12           C
ATOM    232 1HB  ASP A  35       4.460 -11.976  33.683  1.00 79.12           H
ATOM    233 2HB  ASP A  35       4.658 -10.409  32.923  1.00 79.12           H
ATOM    234  CG  ASP A  35       5.680 -10.603  34.813  1.00 79.12           C
ATOM    235  OD1 ASP A  35       5.580  -9.594  35.544  1.00 79.12           O
ATOM    236  OD2 ASP A  35       6.653 -11.387  34.773  1.00 79.12           O
ATOM    237  HN  ASP A  35       3.005 -12.387  35.215  1.00 79.12           H
ATOM    238  N   PHE A  36       1.220  -9.300  33.689  1.00 88.38           N
ATOM    239  CA  PHE A  36       0.333  -8.750  32.677  1.00 88.38           C
ATOM    240  C   PHE A  36       0.958  -7.524  32.009  1.00 88.38           C
ATOM    241  O   PHE A  36       0.492  -7.078  30.962  1.00 88.38           O
ATOM    242  HA  PHE A  36       0.174  -9.527  31.930  1.00 88.38           H
ATOM    243  CB  PHE A  36      -0.952  -8.327  33.391  1.00 88.38           C
ATOM    244 1HB  PHE A  36      -0.696  -7.661  34.215  1.00 88.38           H
ATOM    245 2HB  PHE A  36      -1.569  -7.755  32.698  1.00 88.38           H
ATOM    246  CG  PHE A  36      -1.774  -9.496  33.937  1.00 88.38           C
ATOM    247  CD1 PHE A  36      -1.950 -10.615  33.183  1.00 88.38           C
ATOM    248  HD1 PHE A  36      -1.505 -10.678  32.190  1.00 88.38           H
ATOM    249  CD2 PHE A  36      -2.329  -9.418  35.176  1.00 88.38           C
ATOM    250  HD2 PHE A  36      -2.189  -8.521  35.780  1.00 88.38           H
ATOM    251  CE1 PHE A  36      -2.713 -11.700  33.689  1.00 88.38           C
ATOM    252  HE1 PHE A  36      -2.854 -12.596  33.085  1.00 88.38           H
ATOM    253  CE2 PHE A  36      -3.092 -10.503  35.683  1.00 88.38           C
ATOM    254  HE2 PHE A  36      -3.537 -10.440  36.676  1.00 88.38           H
ATOM    255  CZ  PHE A  36      -3.268 -11.621  34.929  1.00 88.38           C
ATOM    256  HZ  PHE A  36      -3.854 -12.454  35.317  1.00 88.38           H
ATOM    257  HN  PHE A  36       1.007  -9.032  34.628  1.00 88.38           H
ATOM    258  N   TYR A  37       2.005  -7.014  32.642  1.00 91.31           N
ATOM    259  CA  TYR A  37       2.834  -5.997  32.017  1.00 91.31           C
ATOM    260  C   TYR A  37       3.899  -6.633  31.120  1.00 91.31           C
ATOM    261  O   TYR A  37       4.746  -7.387  31.596  1.00 91.31           O
ATOM    262  HA  TYR A  37       2.189  -5.363  31.409  1.00 91.31           H
ATOM    263  CB  TYR A  37       3.527  -5.256  33.162  1.00 91.31           C
ATOM    264 1HB  TYR A  37       2.770  -4.905  33.864  1.00 91.31           H
ATOM    265 2HB  TYR A  37       4.163  -5.956  33.703  1.00 91.31           H
ATOM    266  CG  TYR A  37       4.374  -4.064  32.710  1.00 91.31           C
ATOM    267  CD1 TYR A  37       5.700  -4.248  32.377  1.00 91.31           C
ATOM    268  HD1 TYR A  37       6.144  -5.242  32.435  1.00 91.31           H
ATOM    269  CD2 TYR A  37       3.811  -2.806  32.637  1.00 91.31           C
ATOM    270  HD2 TYR A  37       2.763  -2.661  32.900  1.00 91.31           H
ATOM    271  CE1 TYR A  37       6.497  -3.127  31.951  1.00 91.31           C
ATOM    272  HE1 TYR A  37       7.546  -3.258  31.685  1.00 91.31           H
ATOM    273  CE2 TYR A  37       4.608  -1.685  32.211  1.00 91.31           C
ATOM    274  HE2 TYR A  37       4.176  -0.686  32.149  1.00 91.31           H
ATOM    275  CZ  TYR A  37       5.912  -1.901  31.889  1.00 91.31           C
ATOM    276  OH  TYR A  37       6.665  -0.842  31.488  1.00 91.31           O
ATOM    277  HH  TYR A  37       7.300  -1.127  30.770  1.00 91.31           H
ATOM    278  HN  TYR A  37       2.288  -7.283  33.562  1.00 91.31           H
ATOM    279  N   CYS A  38       3.820  -6.306  29.839  1.00 91.03           N
ATOM    280  CA  CYS A  38       4.696  -6.918  28.855  1.00 91.03           C
ATOM    281  C   CYS A  38       5.725  -5.876  28.413  1.00 91.03           C
ATOM    282  O   CYS A  38       5.368  -4.850  27.836  1.00 91.03           O
ATOM    283  HA  CYS A  38       5.183  -7.758  29.349  1.00 91.03           H
ATOM    284  CB  CYS A  38       3.909  -7.480  27.669  1.00 91.03           C
ATOM    285 1HB  CYS A  38       3.102  -8.119  28.028  1.00 91.03           H
ATOM    286 2HB  CYS A  38       3.447  -6.667  27.110  1.00 91.03           H
ATOM    287  SG  CYS A  38       5.023  -8.436  26.575  1.00 91.03           S
ATOM    288  HN  CYS A  38       3.174  -5.637  29.472  1.00 91.03           H
ATOM    289  N   GLU A  39       6.983  -6.174  28.703  1.00 89.74           N
ATOM    290  CA  GLU A  39       8.080  -5.369  28.191  1.00 89.74           C
ATOM    291  C   GLU A  39       8.416  -5.781  26.756  1.00 89.74           C
ATOM    292  O   GLU A  39       8.782  -6.928  26.505  1.00 89.74           O
ATOM    293  HA  GLU A  39       7.717  -4.342  28.206  1.00 89.74           H
ATOM    294  CB  GLU A  39       9.309  -5.480  29.095  1.00 89.74           C
ATOM    295 1HB  GLU A  39       9.497  -6.526  29.334  1.00 89.74           H
ATOM    296 2HB  GLU A  39      10.159  -4.987  28.622  1.00 89.74           H
ATOM    297  CG  GLU A  39       9.079  -4.758  30.425  1.00 89.74           C
ATOM    298 1HG  GLU A  39       8.755  -3.735  30.236  1.00 89.74           H
ATOM    299 2HG  GLU A  39       8.276  -5.250  30.975  1.00 89.74           H
ATOM    300  CD  GLU A  39      10.353  -4.748  31.271  1.00 89.74           C
ATOM    301  OE1 GLU A  39      10.290  -4.184  32.385  1.00 89.74           O
ATOM    302  OE2 GLU A  39      11.361  -5.305  30.786  1.00 89.74           O
ATOM    303  HN  GLU A  39       7.258  -6.948  29.274  1.00 89.74           H
ATOM    304  N   LYS A  40       8.280  -4.822  25.852  1.00 89.71           N
ATOM    305  CA  LYS A  40       8.411  -5.107  24.433  1.00 89.71           C
ATOM    306  C   LYS A  40       9.850  -4.832  23.993  1.00 89.71           C
ATOM    307  O   LYS A  40      10.095  -4.484  22.839  1.00 89.71           O
ATOM    308  HA  LYS A  40       8.204  -6.168  24.293  1.00 89.71           H
ATOM    309  CB  LYS A  40       7.364  -4.331  23.632  1.00 89.71           C
ATOM    310 1HB  LYS A  40       7.498  -3.261  23.791  1.00 89.71           H
ATOM    311 2HB  LYS A  40       7.507  -4.515  22.567  1.00 89.71           H
ATOM    312  CG  LYS A  40       5.947  -4.740  24.040  1.00 89.71           C
ATOM    313 1HG  LYS A  40       5.835  -4.645  25.120  1.00 89.71           H
ATOM    314 2HG  LYS A  40       5.224  -4.064  23.584  1.00 89.71           H
ATOM    315  CD  LYS A  40       5.647  -6.179  23.615  1.00 89.71           C
ATOM    316 1HD  LYS A  40       5.922  -6.317  22.569  1.00 89.71           H
ATOM    317 2HD  LYS A  40       6.257  -6.869  24.198  1.00 89.71           H
ATOM    318  CE  LYS A  40       4.166  -6.510  23.807  1.00 89.71           C
ATOM    319 1HE  LYS A  40       3.974  -6.749  24.853  1.00 89.71           H
ATOM    320 2HE  LYS A  40       3.558  -5.639  23.563  1.00 89.71           H
ATOM    321  NZ  LYS A  40       3.775  -7.651  22.951  1.00 89.71           N
ATOM    322 1HZ  LYS A  40       2.792  -7.858  23.092  1.00 89.71           H
ATOM    323 2HZ  LYS A  40       3.934  -7.414  21.978  1.00 89.71           H
ATOM    324 3HZ  LYS A  40       4.330  -8.464  23.196  1.00 89.71           H
ATOM    325  HN  LYS A  40       8.083  -3.867  26.075  1.00 89.71           H
ATOM    326  N   ASN A  41      10.766  -4.999  24.937  1.00 87.89           N
ATOM    327  CA  ASN A  41      12.164  -4.697  24.684  1.00 87.89           C
ATOM    328  C   ASN A  41      12.671  -5.574  23.537  1.00 87.89           C
ATOM    329  O   ASN A  41      13.374  -5.094  22.648  1.00 87.89           O
ATOM    330  HA  ASN A  41      12.189  -3.636  24.439  1.00 87.89           H
ATOM    331  CB  ASN A  41      13.022  -4.989  25.917  1.00 87.89           C
ATOM    332 1HB  ASN A  41      12.724  -5.942  26.355  1.00 87.89           H
ATOM    333 2HB  ASN A  41      14.067  -5.088  25.622  1.00 87.89           H
ATOM    334  CG  ASN A  41      12.883  -3.877  26.958  1.00 87.89           C
ATOM    335  OD1 ASN A  41      12.553  -2.743  26.652  1.00 87.89           O
ATOM    336  ND2 ASN A  41      13.152  -4.263  28.201  1.00 87.89           N
ATOM    337 1HD2 ASN A  41      13.418  -5.209  28.385  1.00 87.89           H
ATOM    338 2HD2 ASN A  41      13.089  -3.607  28.953  1.00 87.89           H
ATOM    339  HN  ASN A  41      10.565  -5.333  25.858  1.00 87.89           H
ATOM    340  N   ASN A  42      12.296  -6.843  23.593  1.00 89.35           N
ATOM    341  CA  ASN A  42      12.754  -7.804  22.605  1.00 89.35           C
ATOM    342  C   ASN A  42      12.259  -7.381  21.220  1.00 89.35           C
ATOM    343  O   ASN A  42      12.987  -7.493  20.235  1.00 89.35           O
ATOM    344  HA  ASN A  42      13.841  -7.795  22.679  1.00 89.35           H
ATOM    345  CB  ASN A  42      12.203  -9.201  22.897  1.00 89.35           C
ATOM    346 1HB  ASN A  42      11.121  -9.150  23.023  1.00 89.35           H
ATOM    347 2HB  ASN A  42      12.395  -9.857  22.048  1.00 89.35           H
ATOM    348  CG  ASN A  42      12.841  -9.789  24.157  1.00 89.35           C
ATOM    349  OD1 ASN A  42      13.787  -9.256  24.712  1.00 89.35           O
ATOM    350  ND2 ASN A  42      12.272 -10.916  24.576  1.00 89.35           N
ATOM    351 1HD2 ASN A  42      11.497 -11.302  24.075  1.00 89.35           H
ATOM    352 2HD2 ASN A  42      12.618 -11.378  25.393  1.00 89.35           H
ATOM    353  HN  ASN A  42      11.691  -7.216  24.297  1.00 89.35           H
ATOM    354  N   VAL A  43      11.023  -6.903  21.190  1.00 90.52           N
ATOM    355  CA  VAL A  43      10.412  -6.490  19.938  1.00 90.52           C
ATOM    356  C   VAL A  43      11.190  -5.305  19.362  1.00 90.52           C
ATOM    357  O   VAL A  43      11.457  -5.257  18.163  1.00 90.52           O
ATOM    358  HA  VAL A  43      10.484  -7.327  19.244  1.00 90.52           H
ATOM    359  CB  VAL A  43       8.929  -6.182  20.157  1.00 90.52           C
ATOM    360  HB  VAL A  43       8.860  -5.323  20.824  1.00 90.52           H
ATOM    361  CG1 VAL A  43       8.246  -5.809  18.839  1.00 90.52           C
ATOM    362 1HG1 VAL A  43       8.728  -4.927  18.418  1.00 90.52           H
ATOM    363 2HG1 VAL A  43       8.331  -6.639  18.138  1.00 90.52           H
ATOM    364 3HG1 VAL A  43       7.194  -5.595  19.023  1.00 90.52           H
ATOM    365  CG2 VAL A  43       8.218  -7.358  20.829  1.00 90.52           C
ATOM    366 1HG2 VAL A  43       8.302  -8.243  20.197  1.00 90.52           H
ATOM    367 2HG2 VAL A  43       8.680  -7.558  21.796  1.00 90.52           H
ATOM    368 3HG2 VAL A  43       7.166  -7.113  20.972  1.00 90.52           H
ATOM    369  HN  VAL A  43      10.445  -6.797  21.998  1.00 90.52           H
ATOM    370  N   ARG A  44      11.531  -4.377  20.245  1.00 89.81           N
ATOM    371  CA  ARG A  44      12.196  -3.155  19.826  1.00 89.81           C
ATOM    372  C   ARG A  44      13.615  -3.461  19.344  1.00 89.81           C
ATOM    373  O   ARG A  44      14.095  -2.851  18.389  1.00 89.81           O
ATOM    374  HA  ARG A  44      11.580  -2.767  19.014  1.00 89.81           H
ATOM    375  CB  ARG A  44      12.261  -2.143  20.972  1.00 89.81           C
ATOM    376 1HB  ARG A  44      12.685  -2.617  21.857  1.00 89.81           H
ATOM    377 2HB  ARG A  44      12.926  -1.323  20.701  1.00 89.81           H
ATOM    378  CG  ARG A  44      10.871  -1.593  21.297  1.00 89.81           C
ATOM    379 1HG  ARG A  44      10.380  -1.269  20.380  1.00 89.81           H
ATOM    380 2HG  ARG A  44      10.255  -2.383  21.727  1.00 89.81           H
ATOM    381  CD  ARG A  44      10.961  -0.420  22.275  1.00 89.81           C
ATOM    382 1HD  ARG A  44      11.751   0.264  21.965  1.00 89.81           H
ATOM    383 2HD  ARG A  44      10.029   0.145  22.265  1.00 89.81           H
ATOM    384  NE  ARG A  44      11.233  -0.919  23.642  1.00 89.81           N
ATOM    385  HE  ARG A  44      12.180  -1.134  23.882  1.00 89.81           H
ATOM    386  CZ  ARG A  44      10.291  -1.101  24.577  1.00 89.81           C
ATOM    387  NH1 ARG A  44       9.006  -0.829  24.310  1.00 89.81           N
ATOM    388 1HH1 ARG A  44       8.744  -0.487  23.407  1.00 89.81           H
ATOM    389 2HH1 ARG A  44       8.309  -0.968  25.013  1.00 89.81           H
ATOM    390  NH2 ARG A  44      10.652  -1.559  25.783  1.00 89.81           N
ATOM    391 1HH2 ARG A  44       9.961  -1.701  26.492  1.00 89.81           H
ATOM    392 2HH2 ARG A  44      11.613  -1.760  25.974  1.00 89.81           H
ATOM    393  HN  ARG A  44      11.361  -4.450  21.227  1.00 89.81           H
ATOM    394  N   GLN A  45      14.247  -4.404  20.026  1.00 91.13           N
ATOM    395  CA  GLN A  45      15.612  -4.778  19.698  1.00 91.13           C
ATOM    396  C   GLN A  45      15.672  -5.392  18.298  1.00 91.13           C
ATOM    397  O   GLN A  45      16.571  -5.081  17.517  1.00 91.13           O
ATOM    398  HA  GLN A  45      16.180  -3.848  19.718  1.00 91.13           H
ATOM    399  CB  GLN A  45      16.184  -5.738  20.743  1.00 91.13           C
ATOM    400 1HB  GLN A  45      16.061  -5.312  21.739  1.00 91.13           H
ATOM    401 2HB  GLN A  45      15.627  -6.675  20.725  1.00 91.13           H
ATOM    402  CG  GLN A  45      17.666  -6.015  20.480  1.00 91.13           C
ATOM    403 1HG  GLN A  45      17.791  -6.428  19.479  1.00 91.13           H
ATOM    404 2HG  GLN A  45      18.225  -5.080  20.511  1.00 91.13           H
ATOM    405  CD  GLN A  45      18.233  -6.989  21.514  1.00 91.13           C
ATOM    406  OE1 GLN A  45      17.519  -7.576  22.310  1.00 91.13           O
ATOM    407  NE2 GLN A  45      19.555  -7.128  21.459  1.00 91.13           N
ATOM    408 1HE2 GLN A  45      20.083  -6.617  20.781  1.00 91.13           H
ATOM    409 2HE2 GLN A  45      20.020  -7.744  22.095  1.00 91.13           H
ATOM    410  HN  GLN A  45      13.843  -4.909  20.789  1.00 91.13           H
ATOM    411  N   PHE A  46      14.705  -6.254  18.022  1.00 92.65           N
ATOM    412  CA  PHE A  46      14.609  -6.879  16.714  1.00 92.65           C
ATOM    413  C   PHE A  46      14.397  -5.830  15.620  1.00 92.65           C
ATOM    414  O   PHE A  46      15.070  -5.857  14.591  1.00 92.65           O
ATOM    415  HA  PHE A  46      15.548  -7.403  16.536  1.00 92.65           H
ATOM    416  CB  PHE A  46      13.396  -7.811  16.751  1.00 92.65           C
ATOM    417 1HB  PHE A  46      13.581  -8.603  17.477  1.00 92.65           H
ATOM    418 2HB  PHE A  46      12.530  -7.251  17.105  1.00 92.65           H
ATOM    419  CG  PHE A  46      13.057  -8.446  15.401  1.00 92.65           C
ATOM    420  CD1 PHE A  46      12.012  -7.973  14.670  1.00 92.65           C
ATOM    421  HD1 PHE A  46      11.416  -7.142  15.047  1.00 92.65           H
ATOM    422  CD2 PHE A  46      13.802  -9.483  14.931  1.00 92.65           C
ATOM    423  HD2 PHE A  46      14.639  -9.861  15.517  1.00 92.65           H
ATOM    424  CE1 PHE A  46      11.698  -8.563  13.417  1.00 92.65           C
ATOM    425  HE1 PHE A  46      10.860  -8.184  12.832  1.00 92.65           H
ATOM    426  CE2 PHE A  46      13.487 -10.072  13.678  1.00 92.65           C
ATOM    427  HE2 PHE A  46      14.084 -10.903  13.301  1.00 92.65           H
ATOM    428  CZ  PHE A  46      12.442  -9.599  12.947  1.00 92.65           C
ATOM    429  HZ  PHE A  46      12.201 -10.052  11.985  1.00 92.65           H
ATOM    430  HN  PHE A  46      13.997  -6.527  18.674  1.00 92.65           H
ATOM    431  N   ALA A  47      13.460  -4.930  15.881  1.00 92.11           N
ATOM    432  CA  ALA A  47      13.089  -3.929  14.895  1.00 92.11           C
ATOM    433  C   ALA A  47      14.320  -3.094  14.535  1.00 92.11           C
ATOM    434  O   ALA A  47      14.542  -2.783  13.366  1.00 92.11           O
ATOM    435  HA  ALA A  47      12.742  -4.452  14.004  1.00 92.11           H
ATOM    436  CB  ALA A  47      11.944  -3.074  15.442  1.00 92.11           C
ATOM    437 1HB  ALA A  47      11.085  -3.710  15.654  1.00 92.11           H
ATOM    438 2HB  ALA A  47      12.265  -2.580  16.359  1.00 92.11           H
ATOM    439 3HB  ALA A  47      11.666  -2.323  14.702  1.00 92.11           H
ATOM    440  HN  ALA A  47      12.958  -4.879  16.744  1.00 92.11           H
ATOM    441  N   SER A  48      15.087  -2.756  15.561  1.00 92.09           N
ATOM    442  CA  SER A  48      16.153  -1.781  15.409  1.00 92.09           C
ATOM    443  C   SER A  48      17.236  -2.332  14.479  1.00 92.09           C
ATOM    444  O   SER A  48      17.959  -1.568  13.841  1.00 92.09           O
ATOM    445  HA  SER A  48      15.681  -0.903  14.968  1.00 92.09           H
ATOM    446  CB  SER A  48      16.757  -1.409  16.764  1.00 92.09           C
ATOM    447 1HB  SER A  48      17.427  -0.558  16.641  1.00 92.09           H
ATOM    448 2HB  SER A  48      15.963  -1.094  17.441  1.00 92.09           H
ATOM    449  OG  SER A  48      17.473  -2.495  17.347  1.00 92.09           O
ATOM    450  HG  SER A  48      17.845  -2.223  18.234  1.00 92.09           H
ATOM    451  HN  SER A  48      14.989  -3.135  16.481  1.00 92.09           H
ATOM    452  N   HIS A  49      17.315  -3.654  14.431  1.00 92.92           N
ATOM    453  CA  HIS A  49      18.322  -4.315  13.620  1.00 92.92           C
ATOM    454  C   HIS A  49      17.734  -4.658  12.250  1.00 92.92           C
ATOM    455  O   HIS A  49      18.415  -4.546  11.232  1.00 92.92           O
ATOM    456  HA  HIS A  49      19.136  -3.601  13.488  1.00 92.92           H
ATOM    457  CB  HIS A  49      18.887  -5.538  14.345  1.00 92.92           C
ATOM    458 1HB  HIS A  49      18.062  -6.187  14.637  1.00 92.92           H
ATOM    459 2HB  HIS A  49      19.509  -6.104  13.651  1.00 92.92           H
ATOM    460  CG  HIS A  49      19.703  -5.202  15.570  1.00 92.92           C
ATOM    461  ND1 HIS A  49      19.130  -4.890  16.791  1.00 92.92           N
ATOM    462  HD1 HIS A  49      18.150  -4.855  16.984  1.00 92.92           H
ATOM    463  CD2 HIS A  49      21.054  -5.134  15.751  1.00 92.92           C
ATOM    464  HD2 HIS A  49      21.809  -5.323  14.988  1.00 92.92           H
ATOM    465  CE1 HIS A  49      20.101  -4.646  17.659  1.00 92.92           C
ATOM    466  HE1 HIS A  49      19.970  -4.373  18.706  1.00 92.92           H
ATOM    467  NE2 HIS A  49      21.292  -4.797  17.012  1.00 92.92           N
ATOM    468  HN  HIS A  49      16.706  -4.268  14.934  1.00 92.92           H
ATOM    469  N   PHE A  50      16.474  -5.069  12.268  1.00 93.99           N
ATOM    470  CA  PHE A  50      15.878  -5.707  11.107  1.00 93.99           C
ATOM    471  C   PHE A  50      15.383  -4.665  10.102  1.00 93.99           C
ATOM    472  O   PHE A  50      15.641  -4.781   8.904  1.00 93.99           O
ATOM    473  HA  PHE A  50      16.651  -6.319  10.642  1.00 93.99           H
ATOM    474  CB  PHE A  50      14.684  -6.522  11.608  1.00 93.99           C
ATOM    475 1HB  PHE A  50      15.032  -7.233  12.358  1.00 93.99           H
ATOM    476 2HB  PHE A  50      13.983  -5.852  12.106  1.00 93.99           H
ATOM    477  CG  PHE A  50      13.945  -7.285  10.507  1.00 93.99           C
ATOM    478  CD1 PHE A  50      12.703  -6.887  10.121  1.00 93.99           C
ATOM    479  HD1 PHE A  50      12.234  -6.026  10.597  1.00 93.99           H
ATOM    480  CD2 PHE A  50      14.530  -8.359   9.913  1.00 93.99           C
ATOM    481  HD2 PHE A  50      15.525  -8.678  10.222  1.00 93.99           H
ATOM    482  CE1 PHE A  50      12.016  -7.595   9.099  1.00 93.99           C
ATOM    483  HE1 PHE A  50      11.021  -7.276   8.790  1.00 93.99           H
ATOM    484  CE2 PHE A  50      13.843  -9.067   8.891  1.00 93.99           C
ATOM    485  HE2 PHE A  50      14.312  -9.928   8.415  1.00 93.99           H
ATOM    486  CZ  PHE A  50      12.601  -8.669   8.506  1.00 93.99           C
ATOM    487  HZ  PHE A  50      12.074  -9.212   7.721  1.00 93.99           H
ATOM    488  HN  PHE A  50      15.866  -4.971  13.056  1.00 93.99           H
ATOM    489  N   LEU A  51      14.682  -3.671  10.626  1.00 94.83           N
ATOM    490  CA  LEU A  51      13.849  -2.822   9.791  1.00 94.83           C
ATOM    491  C   LEU A  51      14.739  -1.868   8.992  1.00 94.83           C
ATOM    492  O   LEU A  51      14.617  -1.777   7.771  1.00 94.83           O
ATOM    493  HA  LEU A  51      13.320  -3.470   9.091  1.00 94.83           H
ATOM    494  CB  LEU A  51      12.791  -2.111  10.638  1.00 94.83           C
ATOM    495 1HB  LEU A  51      13.300  -1.487  11.372  1.00 94.83           H
ATOM    496 2HB  LEU A  51      12.224  -1.443   9.989  1.00 94.83           H
ATOM    497  CG  LEU A  51      11.804  -3.017  11.377  1.00 94.83           C
ATOM    498  HG  LEU A  51      12.370  -3.662  12.050  1.00 94.83           H
ATOM    499  CD1 LEU A  51      10.845  -2.195  12.240  1.00 94.83           C
ATOM    500 1HD1 LEU A  51      11.414  -1.625  12.974  1.00 94.83           H
ATOM    501 2HD1 LEU A  51      10.282  -1.509  11.605  1.00 94.83           H
ATOM    502 3HD1 LEU A  51      10.154  -2.863  12.754  1.00 94.83           H
ATOM    503  CD2 LEU A  51      11.058  -3.928  10.400  1.00 94.83           C
ATOM    504 1HD2 LEU A  51      10.505  -3.319   9.685  1.00 94.83           H
ATOM    505 2HD2 LEU A  51      11.774  -4.553   9.867  1.00 94.83           H
ATOM    506 3HD2 LEU A  51      10.363  -4.561  10.952  1.00 94.83           H
ATOM    507  HN  LEU A  51      14.677  -3.442  11.599  1.00 94.83           H
ATOM    508  N   PRO A  52      15.645  -1.144   9.661  1.00 95.79           N
ATOM    509  CA  PRO A  52      16.328  -0.015   9.025  1.00 95.79           C
ATOM    510  C   PRO A  52      16.979  -0.403   7.707  1.00 95.79           C
ATOM    511  O   PRO A  52      16.741   0.234   6.682  1.00 95.79           O
ATOM    512  HA  PRO A  52      15.609   0.763   8.769  1.00 95.79           H
ATOM    513  CB  PRO A  52      17.365   0.414  10.065  1.00 95.79           C
ATOM    514 1HB  PRO A  52      18.322  -0.084   9.907  1.00 95.79           H
ATOM    515 2HB  PRO A  52      17.555   1.487  10.024  1.00 95.79           H
ATOM    516  CG  PRO A  52      16.729   0.005  11.388  1.00 95.79           C
ATOM    517 1HG  PRO A  52      17.470  -0.084  12.183  1.00 95.79           H
ATOM    518 2HG  PRO A  52      15.998   0.737  11.729  1.00 95.79           H
ATOM    519  CD  PRO A  52      16.086  -1.332  11.055  1.00 95.79           C
ATOM    520 1HD  PRO A  52      16.794  -2.155  11.144  1.00 95.79           H
ATOM    521 2HD  PRO A  52      15.254  -1.558  11.723  1.00 95.79           H
ATOM    522  N   PRO A  53      17.812  -1.452   7.701  1.00 96.29           N
ATOM    523  CA  PRO A  53      18.498  -1.864   6.474  1.00 96.29           C
ATOM    524  C   PRO A  53      17.535  -2.075   5.317  1.00 96.29           C
ATOM    525  O   PRO A  53      17.813  -1.667   4.191  1.00 96.29           O
ATOM    526  HA  PRO A  53      19.175  -1.077   6.141  1.00 96.29           H
ATOM    527  CB  PRO A  53      19.202  -3.163   6.871  1.00 96.29           C
ATOM    528 1HB  PRO A  53      18.583  -4.036   6.661  1.00 96.29           H
ATOM    529 2HB  PRO A  53      20.136  -3.297   6.325  1.00 96.29           H
ATOM    530  CG  PRO A  53      19.444  -2.991   8.366  1.00 96.29           C
ATOM    531 1HG  PRO A  53      19.611  -3.948   8.862  1.00 96.29           H
ATOM    532 2HG  PRO A  53      20.327  -2.384   8.566  1.00 96.29           H
ATOM    533  CD  PRO A  53      18.167  -2.317   8.841  1.00 96.29           C
ATOM    534 1HD  PRO A  53      17.381  -3.042   9.054  1.00 96.29           H
ATOM    535 2HD  PRO A  53      18.327  -1.747   9.756  1.00 96.29           H
ATOM    536  N   LEU A  54      16.417  -2.715   5.629  1.00 95.97           N
ATOM    537  CA  LEU A  54      15.470  -3.112   4.601  1.00 95.97           C
ATOM    538  C   LEU A  54      14.801  -1.864   4.021  1.00 95.97           C
ATOM    539  O   LEU A  54      14.676  -1.731   2.804  1.00 95.97           O
ATOM    540  HA  LEU A  54      16.036  -3.600   3.807  1.00 95.97           H
ATOM    541  CB  LEU A  54      14.481  -4.141   5.152  1.00 95.97           C
ATOM    542 1HB  LEU A  54      14.012  -3.724   6.043  1.00 95.97           H
ATOM    543 2HB  LEU A  54      13.692  -4.288   4.414  1.00 95.97           H
ATOM    544  CG  LEU A  54      15.067  -5.509   5.510  1.00 95.97           C
ATOM    545  HG  LEU A  54      15.848  -5.361   6.255  1.00 95.97           H
ATOM    546  CD1 LEU A  54      14.005  -6.411   6.141  1.00 95.97           C
ATOM    547 1HD1 LEU A  54      13.625  -5.944   7.050  1.00 95.97           H
ATOM    548 2HD1 LEU A  54      13.185  -6.555   5.437  1.00 95.97           H
ATOM    549 3HD1 LEU A  54      14.447  -7.377   6.386  1.00 95.97           H
ATOM    550  CD2 LEU A  54      15.722  -6.161   4.291  1.00 95.97           C
ATOM    551 1HD2 LEU A  54      14.978  -6.294   3.506  1.00 95.97           H
ATOM    552 2HD2 LEU A  54      16.526  -5.522   3.925  1.00 95.97           H
ATOM    553 3HD2 LEU A  54      16.130  -7.131   4.573  1.00 95.97           H
ATOM    554  HN  LEU A  54      16.155  -2.960   6.562  1.00 95.97           H
ATOM    555  N   TYR A  55      14.387  -0.982   4.919  1.00 96.25           N
ATOM    556  CA  TYR A  55      13.660   0.210   4.517  1.00 96.25           C
ATOM    557  C   TYR A  55      14.538   1.126   3.662  1.00 96.25           C
ATOM    558  O   TYR A  55      14.047   1.786   2.748  1.00 96.25           O
ATOM    559  HA  TYR A  55      12.797  -0.105   3.930  1.00 96.25           H
ATOM    560  CB  TYR A  55      13.294   0.937   5.812  1.00 96.25           C
ATOM    561 1HB  TYR A  55      14.172   0.976   6.456  1.00 96.25           H
ATOM    562 2HB  TYR A  55      13.025   1.967   5.576  1.00 96.25           H
ATOM    563  CG  TYR A  55      12.142   0.290   6.585  1.00 96.25           C
ATOM    564  CD1 TYR A  55      11.475  -0.793   6.051  1.00 96.25           C
ATOM    565  HD1 TYR A  55      11.768  -1.188   5.078  1.00 96.25           H
ATOM    566  CD2 TYR A  55      11.771   0.790   7.817  1.00 96.25           C
ATOM    567  HD2 TYR A  55      12.298   1.646   8.239  1.00 96.25           H
ATOM    568  CE1 TYR A  55      10.391  -1.402   6.778  1.00 96.25           C
ATOM    569  HE1 TYR A  55       9.856  -2.258   6.367  1.00 96.25           H
ATOM    570  CE2 TYR A  55      10.687   0.181   8.544  1.00 96.25           C
ATOM    571  HE2 TYR A  55      10.384   0.566   9.518  1.00 96.25           H
ATOM    572  CZ  TYR A  55      10.051  -0.885   7.989  1.00 96.25           C
ATOM    573  OH  TYR A  55       9.028  -1.460   8.676  1.00 96.25           O
ATOM    574  HH  TYR A  55       8.837  -0.936   9.506  1.00 96.25           H
ATOM    575  HN  TYR A  55      14.541  -1.072   5.903  1.00 96.25           H
ATOM    576  N   TRP A  56      15.821   1.138   3.991  1.00 96.61           N
ATOM    577  CA  TRP A  56      16.788   1.887   3.206  1.00 96.61           C
ATOM    578  C   TRP A  56      16.891   1.228   1.829  1.00 96.61           C
ATOM    579  O   TRP A  56      16.918   1.915   0.809  1.00 96.61           O
ATOM    580  HA  TRP A  56      16.416   2.906   3.105  1.00 96.61           H
ATOM    581  CB  TRP A  56      18.133   1.972   3.930  1.00 96.61           C
ATOM    582 1HB  TRP A  56      18.282   1.060   4.508  1.00 96.61           H
ATOM    583 2HB  TRP A  56      18.931   2.014   3.189  1.00 96.61           H
ATOM    584  CG  TRP A  56      18.262   3.177   4.864  1.00 96.61           C
ATOM    585  CD1 TRP A  56      18.370   3.177   6.200  1.00 96.61           C
ATOM    586  HD1 TRP A  56      18.381   2.277   6.815  1.00 96.61           H
ATOM    587  CD2 TRP A  56      18.291   4.567   4.476  1.00 96.61           C
ATOM    588  NE1 TRP A  56      18.467   4.460   6.699  1.00 96.61           N
ATOM    589  HE1 TRP A  56      18.556   4.715   7.662  1.00 96.61           H
ATOM    590  CE2 TRP A  56      18.417   5.332   5.618  1.00 96.61           C
ATOM    591  CE3 TRP A  56      18.214   5.158   3.203  1.00 96.61           C
ATOM    592  HE3 TRP A  56      18.114   4.575   2.287  1.00 96.61           H
ATOM    593  CZ2 TRP A  56      18.477   6.730   5.601  1.00 96.61           C
ATOM    594  HZ2 TRP A  56      18.576   7.312   6.517  1.00 96.61           H
ATOM    595  CZ3 TRP A  56      18.275   6.556   3.203  1.00 96.61           C
ATOM    596  HZ3 TRP A  56      18.219   7.066   2.241  1.00 96.61           H
ATOM    597  CH2 TRP A  56      18.401   7.341   4.343  1.00 96.61           C
ATOM    598  HH2 TRP A  56      18.442   8.427   4.258  1.00 96.61           H
ATOM    599  HN  TRP A  56      16.202   0.649   4.776  1.00 96.61           H
ATOM    600  N   LEU A  57      16.945  -0.096   1.844  1.00 96.47           N
ATOM    601  CA  LEU A  57      17.063  -0.854   0.611  1.00 96.47           C
ATOM    602  C   LEU A  57      15.831  -0.598  -0.260  1.00 96.47           C
ATOM    603  O   LEU A  57      15.957  -0.290  -1.444  1.00 96.47           O
ATOM    604  HA  LEU A  57      17.942  -0.485   0.082  1.00 96.47           H
ATOM    605  CB  LEU A  57      17.305  -2.334   0.912  1.00 96.47           C
ATOM    606 1HB  LEU A  57      18.218  -2.420   1.501  1.00 96.47           H
ATOM    607 2HB  LEU A  57      16.488  -2.696   1.537  1.00 96.47           H
ATOM    608  CG  LEU A  57      17.427  -3.256  -0.303  1.00 96.47           C
ATOM    609  HG  LEU A  57      16.552  -3.105  -0.935  1.00 96.47           H
ATOM    610  CD1 LEU A  57      18.657  -2.898  -1.141  1.00 96.47           C
ATOM    611 1HD1 LEU A  57      18.572  -1.869  -1.489  1.00 96.47           H
ATOM    612 2HD1 LEU A  57      19.554  -3.003  -0.531  1.00 96.47           H
ATOM    613 3HD1 LEU A  57      18.720  -3.568  -1.998  1.00 96.47           H
ATOM    614  CD2 LEU A  57      17.430  -4.726   0.121  1.00 96.47           C
ATOM    615 1HD2 LEU A  57      18.274  -4.910   0.786  1.00 96.47           H
ATOM    616 2HD2 LEU A  57      16.501  -4.955   0.642  1.00 96.47           H
ATOM    617 3HD2 LEU A  57      17.518  -5.358  -0.762  1.00 96.47           H
ATOM    618  HN  LEU A  57      16.910  -0.648   2.678  1.00 96.47           H
ATOM    619  N   VAL A  58      14.668  -0.734   0.361  1.00 96.57           N
ATOM    620  CA  VAL A  58      13.414  -0.579  -0.357  1.00 96.57           C
ATOM    621  C   VAL A  58      13.327   0.841  -0.921  1.00 96.57           C
ATOM    622  O   VAL A  58      12.913   1.034  -2.063  1.00 96.57           O
ATOM    623  HA  VAL A  58      13.420  -1.286  -1.186  1.00 96.57           H
ATOM    624  CB  VAL A  58      12.240  -0.932   0.559  1.00 96.57           C
ATOM    625  HB  VAL A  58      12.327  -0.327   1.462  1.00 96.57           H
ATOM    626  CG1 VAL A  58      10.905  -0.593  -0.107  1.00 96.57           C
ATOM    627 1HG1 VAL A  58      10.869   0.473  -0.327  1.00 96.57           H
ATOM    628 2HG1 VAL A  58      10.808  -1.159  -1.033  1.00 96.57           H
ATOM    629 3HG1 VAL A  58      10.088  -0.854   0.566  1.00 96.57           H
ATOM    630  CG2 VAL A  58      12.290  -2.404   0.972  1.00 96.57           C
ATOM    631 1HG2 VAL A  58      12.241  -3.032   0.083  1.00 96.57           H
ATOM    632 2HG2 VAL A  58      13.221  -2.601   1.505  1.00 96.57           H
ATOM    633 3HG2 VAL A  58      11.445  -2.627   1.623  1.00 96.57           H
ATOM    634  HN  VAL A  58      14.575  -0.947   1.333  1.00 96.57           H
ATOM    635  N   PHE A  59      13.724   1.797  -0.094  1.00 97.69           N
ATOM    636  CA  PHE A  59      13.705   3.192  -0.500  1.00 97.69           C
ATOM    637  C   PHE A  59      14.513   3.402  -1.782  1.00 97.69           C
ATOM    638  O   PHE A  59      14.012   3.970  -2.750  1.00 97.69           O
ATOM    639  HA  PHE A  59      12.665   3.462  -0.680  1.00 97.69           H
ATOM    640  CB  PHE A  59      14.349   3.996   0.632  1.00 97.69           C
ATOM    641 1HB  PHE A  59      13.714   3.932   1.516  1.00 97.69           H
ATOM    642 2HB  PHE A  59      15.304   3.538   0.891  1.00 97.69           H
ATOM    643  CG  PHE A  59      14.582   5.470   0.294  1.00 97.69           C
ATOM    644  CD1 PHE A  59      15.848   5.959   0.223  1.00 97.69           C
ATOM    645  HD1 PHE A  59      16.698   5.302   0.407  1.00 97.69           H
ATOM    646  CD2 PHE A  59      13.522   6.290   0.065  1.00 97.69           C
ATOM    647  HD2 PHE A  59      12.506   5.898   0.122  1.00 97.69           H
ATOM    648  CE1 PHE A  59      16.064   7.327  -0.090  1.00 97.69           C
ATOM    649  HE1 PHE A  59      17.080   7.720  -0.147  1.00 97.69           H
ATOM    650  CE2 PHE A  59      13.737   7.658  -0.249  1.00 97.69           C
ATOM    651  HE2 PHE A  59      12.888   8.316  -0.432  1.00 97.69           H
ATOM    652  CZ  PHE A  59      15.004   8.148  -0.320  1.00 97.69           C
ATOM    653  HZ  PHE A  59      15.170   9.198  -0.560  1.00 97.69           H
ATOM    654  HN  PHE A  59      14.054   1.632   0.835  1.00 97.69           H
ATOM    655  N   ILE A  60      15.751   2.930  -1.747  1.00 97.40           N
ATOM    656  CA  ILE A  60      16.684   3.196  -2.829  1.00 97.40           C
ATOM    657  C   ILE A  60      16.156   2.566  -4.118  1.00 97.40           C
ATOM    658  O   ILE A  60      16.061   3.234  -5.147  1.00 97.40           O
ATOM    659  HA  ILE A  60      16.727   4.277  -2.965  1.00 97.40           H
ATOM    660  CB  ILE A  60      18.092   2.731  -2.449  1.00 97.40           C
ATOM    661  HB  ILE A  60      18.024   1.711  -2.071  1.00 97.40           H
ATOM    662  CG1 ILE A  60      18.668   3.593  -1.324  1.00 97.40           C
ATOM    663 1HG1 ILE A  60      18.922   4.580  -1.710  1.00 97.40           H
ATOM    664 2HG1 ILE A  60      17.915   3.738  -0.549  1.00 97.40           H
ATOM    665  CG2 ILE A  60      19.008   2.699  -3.674  1.00 97.40           C
ATOM    666 1HG2 ILE A  60      18.600   2.011  -4.414  1.00 97.40           H
ATOM    667 2HG2 ILE A  60      19.074   3.699  -4.104  1.00 97.40           H
ATOM    668 3HG2 ILE A  60      20.002   2.366  -3.375  1.00 97.40           H
ATOM    669  CD1 ILE A  60      19.913   2.941  -0.717  1.00 97.40           C
ATOM    670 1HD1 ILE A  60      19.649   1.965  -0.310  1.00 97.40           H
ATOM    671 2HD1 ILE A  60      20.672   2.820  -1.489  1.00 97.40           H
ATOM    672 3HD1 ILE A  60      20.302   3.574   0.080  1.00 97.40           H
ATOM    673  HN  ILE A  60      16.118   2.378  -0.999  1.00 97.40           H
ATOM    674  N   VAL A  61      15.825   1.286  -4.022  1.00 96.26           N
ATOM    675  CA  VAL A  61      15.435   0.523  -5.195  1.00 96.26           C
ATOM    676  C   VAL A  61      14.123   1.082  -5.749  1.00 96.26           C
ATOM    677  O   VAL A  61      13.964   1.219  -6.961  1.00 96.26           O
ATOM    678  HA  VAL A  61      16.215   0.652  -5.946  1.00 96.26           H
ATOM    679  CB  VAL A  61      15.353  -0.965  -4.849  1.00 96.26           C
ATOM    680  HB  VAL A  61      14.649  -1.078  -4.024  1.00 96.26           H
ATOM    681  CG1 VAL A  61      14.822  -1.775  -6.033  1.00 96.26           C
ATOM    682 1HG1 VAL A  61      13.825  -1.422  -6.297  1.00 96.26           H
ATOM    683 2HG1 VAL A  61      15.489  -1.652  -6.886  1.00 96.26           H
ATOM    684 3HG1 VAL A  61      14.773  -2.829  -5.759  1.00 96.26           H
ATOM    685  CG2 VAL A  61      16.710  -1.496  -4.385  1.00 96.26           C
ATOM    686 1HG2 VAL A  61      17.443  -1.363  -5.181  1.00 96.26           H
ATOM    687 2HG2 VAL A  61      17.032  -0.948  -3.499  1.00 96.26           H
ATOM    688 3HG2 VAL A  61      16.623  -2.556  -4.145  1.00 96.26           H
ATOM    689  HN  VAL A  61      15.821   0.773  -3.164  1.00 96.26           H
ATOM    690  N   GLY A  62      13.215   1.390  -4.833  1.00 97.00           N
ATOM    691  CA  GLY A  62      11.897   1.864  -5.217  1.00 97.00           C
ATOM    692  C   GLY A  62      11.978   3.249  -5.861  1.00 97.00           C
ATOM    693  O   GLY A  62      11.293   3.521  -6.846  1.00 97.00           O
ATOM    694 1HA  GLY A  62      11.442   1.161  -5.915  1.00 97.00           H
ATOM    695 2HA  GLY A  62      11.251   1.904  -4.340  1.00 97.00           H
ATOM    696  HN  GLY A  62      13.369   1.320  -3.848  1.00 97.00           H
ATOM    697  N   ALA A  63      12.821   4.089  -5.278  1.00 97.20           N
ATOM    698  CA  ALA A  63      12.957   5.458  -5.746  1.00 97.20           C
ATOM    699  C   ALA A  63      13.473   5.451  -7.187  1.00 97.20           C
ATOM    700  O   ALA A  63      12.949   6.162  -8.042  1.00 97.20           O
ATOM    701  HA  ALA A  63      11.968   5.916  -5.726  1.00 97.20           H
ATOM    702  CB  ALA A  63      13.878   6.232  -4.801  1.00 97.20           C
ATOM    703 1HB  ALA A  63      13.451   6.232  -3.798  1.00 97.20           H
ATOM    704 2HB  ALA A  63      14.858   5.756  -4.779  1.00 97.20           H
ATOM    705 3HB  ALA A  63      13.980   7.258  -5.153  1.00 97.20           H
ATOM    706  HN  ALA A  63      13.403   3.848  -4.501  1.00 97.20           H
ATOM    707  N   LEU A  64      14.496   4.638  -7.411  1.00 95.80           N
ATOM    708  CA  LEU A  64      15.103   4.545  -8.728  1.00 95.80           C
ATOM    709  C   LEU A  64      14.081   3.979  -9.717  1.00 95.80           C
ATOM    710  O   LEU A  64      13.916   4.509 -10.814  1.00 95.80           O
ATOM    711  HA  LEU A  64      15.362   5.556  -9.040  1.00 95.80           H
ATOM    712  CB  LEU A  64      16.404   3.743  -8.662  1.00 95.80           C
ATOM    713 1HB  LEU A  64      16.192   2.781  -8.196  1.00 95.80           H
ATOM    714 2HB  LEU A  64      16.733   3.538  -9.681  1.00 95.80           H
ATOM    715  CG  LEU A  64      17.560   4.402  -7.906  1.00 95.80           C
ATOM    716  HG  LEU A  64      17.211   4.660  -6.907  1.00 95.80           H
ATOM    717  CD1 LEU A  64      18.730   3.430  -7.739  1.00 95.80           C
ATOM    718 1HD1 LEU A  64      18.399   2.555  -7.179  1.00 95.80           H
ATOM    719 2HD1 LEU A  64      19.087   3.119  -8.721  1.00 95.80           H
ATOM    720 3HD1 LEU A  64      19.538   3.923  -7.198  1.00 95.80           H
ATOM    721  CD2 LEU A  64      17.989   5.703  -8.586  1.00 95.80           C
ATOM    722 1HD2 LEU A  64      18.313   5.492  -9.605  1.00 95.80           H
ATOM    723 2HD2 LEU A  64      17.147   6.396  -8.609  1.00 95.80           H
ATOM    724 3HD2 LEU A  64      18.812   6.151  -8.028  1.00 95.80           H
ATOM    725  HN  LEU A  64      14.907   4.051  -6.713  1.00 95.80           H
ATOM    726  N   GLY A  65      13.423   2.911  -9.292  1.00 94.49           N
ATOM    727  CA  GLY A  65      12.527   2.184 -10.175  1.00 94.49           C
ATOM    728  C   GLY A  65      11.378   3.077 -10.647  1.00 94.49           C
ATOM    729  O   GLY A  65      11.139   3.204 -11.847  1.00 94.49           O
ATOM    730 1HA  GLY A  65      13.082   1.813 -11.037  1.00 94.49           H
ATOM    731 2HA  GLY A  65      12.126   1.313  -9.656  1.00 94.49           H
ATOM    732  HN  GLY A  65      13.494   2.542  -8.365  1.00 94.49           H
ATOM    733  N   ASN A  66      10.698   3.673  -9.679  1.00 96.32           N
ATOM    734  CA  ASN A  66       9.475   4.404  -9.964  1.00 96.32           C
ATOM    735  C   ASN A  66       9.822   5.707 -10.687  1.00 96.32           C
ATOM    736  O   ASN A  66       9.048   6.188 -11.513  1.00 96.32           O
ATOM    737  HA  ASN A  66       8.877   3.732 -10.580  1.00 96.32           H
ATOM    738  CB  ASN A  66       8.734   4.761  -8.674  1.00 96.32           C
ATOM    739 1HB  ASN A  66       9.434   5.183  -7.953  1.00 96.32           H
ATOM    740 2HB  ASN A  66       7.988   5.529  -8.880  1.00 96.32           H
ATOM    741  CG  ASN A  66       8.054   3.530  -8.073  1.00 96.32           C
ATOM    742  OD1 ASN A  66       7.169   2.929  -8.660  1.00 96.32           O
ATOM    743  ND2 ASN A  66       8.516   3.189  -6.873  1.00 96.32           N
ATOM    744 1HD2 ASN A  66       9.244   3.725  -6.447  1.00 96.32           H
ATOM    745 2HD2 ASN A  66       8.134   2.396  -6.398  1.00 96.32           H
ATOM    746  HN  ASN A  66      10.969   3.662  -8.717  1.00 96.32           H
ATOM    747  N   SER A  67      10.986   6.242 -10.350  1.00 95.27           N
ATOM    748  CA  SER A  67      11.488   7.428 -11.022  1.00 95.27           C
ATOM    749  C   SER A  67      11.697   7.138 -12.510  1.00 95.27           C
ATOM    750  O   SER A  67      11.434   7.991 -13.355  1.00 95.27           O
ATOM    751  HA  SER A  67      10.716   8.186 -10.885  1.00 95.27           H
ATOM    752  CB  SER A  67      12.793   7.911 -10.387  1.00 95.27           C
ATOM    753 1HB  SER A  67      13.534   7.113 -10.430  1.00 95.27           H
ATOM    754 2HB  SER A  67      13.190   8.746 -10.964  1.00 95.27           H
ATOM    755  OG  SER A  67      12.611   8.315  -9.033  1.00 95.27           O
ATOM    756  HG  SER A  67      13.079   7.679  -8.420  1.00 95.27           H
ATOM    757  HN  SER A  67      11.582   5.879  -9.633  1.00 95.27           H
ATOM    758  N   LEU A  68      12.168   5.930 -12.784  1.00 92.74           N
ATOM    759  CA  LEU A  68      12.397   5.509 -14.155  1.00 92.74           C
ATOM    760  C   LEU A  68      11.058   5.441 -14.894  1.00 92.74           C
ATOM    761  O   LEU A  68      10.966   5.831 -16.056  1.00 92.74           O
ATOM    762  HA  LEU A  68      13.015   6.270 -14.631  1.00 92.74           H
ATOM    763  CB  LEU A  68      13.185   4.199 -14.189  1.00 92.74           C
ATOM    764 1HB  LEU A  68      14.115   4.343 -13.638  1.00 92.74           H
ATOM    765 2HB  LEU A  68      12.613   3.440 -13.656  1.00 92.74           H
ATOM    766  CG  LEU A  68      13.527   3.657 -15.579  1.00 92.74           C
ATOM    767  HG  LEU A  68      12.602   3.567 -16.147  1.00 92.74           H
ATOM    768  CD1 LEU A  68      14.431   4.630 -16.339  1.00 92.74           C
ATOM    769 1HD1 LEU A  68      13.921   5.587 -16.452  1.00 92.74           H
ATOM    770 2HD1 LEU A  68      15.357   4.776 -15.783  1.00 92.74           H
ATOM    771 3HD1 LEU A  68      14.659   4.221 -17.323  1.00 92.74           H
ATOM    772  CD2 LEU A  68      14.140   2.258 -15.487  1.00 92.74           C
ATOM    773 1HD2 LEU A  68      15.053   2.300 -14.894  1.00 92.74           H
ATOM    774 2HD2 LEU A  68      13.429   1.581 -15.013  1.00 92.74           H
ATOM    775 3HD2 LEU A  68      14.373   1.898 -16.489  1.00 92.74           H
ATOM    776  HN  LEU A  68      12.391   5.246 -12.089  1.00 92.74           H
ATOM    777  N   VAL A  69      10.054   4.942 -14.188  1.00 93.06           N
ATOM    778  CA  VAL A  69       8.735   4.779 -14.774  1.00 93.06           C
ATOM    779  C   VAL A  69       8.217   6.142 -15.239  1.00 93.06           C
ATOM    780  O   VAL A  69       7.709   6.270 -16.352  1.00 93.06           O
ATOM    781  HA  VAL A  69       8.839   4.129 -15.643  1.00 93.06           H
ATOM    782  CB  VAL A  69       7.800   4.092 -13.777  1.00 93.06           C
ATOM    783  HB  VAL A  69       7.814   4.669 -12.852  1.00 93.06           H
ATOM    784  CG1 VAL A  69       6.361   4.074 -14.298  1.00 93.06           C
ATOM    785 1HG1 VAL A  69       6.018   5.096 -14.452  1.00 93.06           H
ATOM    786 2HG1 VAL A  69       6.324   3.532 -15.243  1.00 93.06           H
ATOM    787 3HG1 VAL A  69       5.718   3.580 -13.570  1.00 93.06           H
ATOM    788  CG2 VAL A  69       8.285   2.677 -13.456  1.00 93.06           C
ATOM    789 1HG2 VAL A  69       8.315   2.086 -14.372  1.00 93.06           H
ATOM    790 2HG2 VAL A  69       9.284   2.725 -13.023  1.00 93.06           H
ATOM    791 3HG2 VAL A  69       7.603   2.211 -12.745  1.00 93.06           H
ATOM    792  HN  VAL A  69      10.131   4.653 -13.233  1.00 93.06           H
ATOM    793  N   ILE A  70       8.362   7.125 -14.363  1.00 93.89           N
ATOM    794  CA  ILE A  70       7.877   8.464 -14.653  1.00 93.89           C
ATOM    795  C   ILE A  70       8.633   9.025 -15.859  1.00 93.89           C
ATOM    796  O   ILE A  70       8.034   9.637 -16.741  1.00 93.89           O
ATOM    797  HA  ILE A  70       6.823   8.380 -14.914  1.00 93.89           H
ATOM    798  CB  ILE A  70       7.966   9.347 -13.406  1.00 93.89           C
ATOM    799  HB  ILE A  70       8.982   9.286 -13.016  1.00 93.89           H
ATOM    800  CG1 ILE A  70       7.029   8.841 -12.308  1.00 93.89           C
ATOM    801 1HG1 ILE A  70       5.995   8.905 -12.649  1.00 93.89           H
ATOM    802 2HG1 ILE A  70       7.233   7.790 -12.106  1.00 93.89           H
ATOM    803  CG2 ILE A  70       7.702  10.813 -13.754  1.00 93.89           C
ATOM    804 1HG2 ILE A  70       8.443  11.154 -14.477  1.00 93.89           H
ATOM    805 2HG2 ILE A  70       6.705  10.912 -14.182  1.00 93.89           H
ATOM    806 3HG2 ILE A  70       7.771  11.419 -12.851  1.00 93.89           H
ATOM    807  CD1 ILE A  70       7.199   9.655 -11.024  1.00 93.89           C
ATOM    808 1HD1 ILE A  70       8.227   9.569 -10.673  1.00 93.89           H
ATOM    809 2HD1 ILE A  70       6.970  10.702 -11.224  1.00 93.89           H
ATOM    810 3HD1 ILE A  70       6.521   9.274 -10.260  1.00 93.89           H
ATOM    811  HN  ILE A  70       8.800   7.018 -13.470  1.00 93.89           H
ATOM    812  N   LEU A  71       9.938   8.795 -15.858  1.00 91.32           N
ATOM    813  CA  LEU A  71      10.796   9.350 -16.892  1.00 91.32           C
ATOM    814  C   LEU A  71      10.414   8.746 -18.244  1.00 91.32           C
ATOM    815  O   LEU A  71      10.345   9.455 -19.247  1.00 91.32           O
ATOM    816  HA  LEU A  71      10.610  10.424 -16.928  1.00 91.32           H
ATOM    817  CB  LEU A  71      12.269   9.157 -16.526  1.00 91.32           C
ATOM    818 1HB  LEU A  71      12.429   9.554 -15.523  1.00 91.32           H
ATOM    819 2HB  LEU A  71      12.475   8.088 -16.482  1.00 91.32           H
ATOM    820  CG  LEU A  71      13.285   9.805 -17.469  1.00 91.32           C
ATOM    821  HG  LEU A  71      12.855  10.733 -17.847  1.00 91.32           H
ATOM    822  CD1 LEU A  71      14.569  10.173 -16.723  1.00 91.32           C
ATOM    823 1HD1 LEU A  71      14.336  10.876 -15.923  1.00 91.32           H
ATOM    824 2HD1 LEU A  71      15.012   9.272 -16.297  1.00 91.32           H
ATOM    825 3HD1 LEU A  71      15.273  10.631 -17.416  1.00 91.32           H
ATOM    826  CD2 LEU A  71      13.560   8.909 -18.678  1.00 91.32           C
ATOM    827 1HD2 LEU A  71      13.959   7.953 -18.338  1.00 91.32           H
ATOM    828 2HD2 LEU A  71      12.633   8.741 -19.225  1.00 91.32           H
ATOM    829 3HD2 LEU A  71      14.285   9.393 -19.331  1.00 91.32           H
ATOM    830  HN  LEU A  71      10.408   8.243 -15.170  1.00 91.32           H
ATOM    831  N   VAL A  72      10.176   7.443 -18.228  1.00 89.60           N
ATOM    832  CA  VAL A  72       9.814   6.733 -19.444  1.00 89.60           C
ATOM    833  C   VAL A  72       8.505   7.304 -19.992  1.00 89.60           C
ATOM    834  O   VAL A  72       8.378   7.532 -21.194  1.00 89.60           O
ATOM    835  HA  VAL A  72      10.605   6.906 -20.174  1.00 89.60           H
ATOM    836  CB  VAL A  72       9.742   5.230 -19.170  1.00 89.60           C
ATOM    837  HB  VAL A  72       9.082   5.075 -18.317  1.00 89.60           H
ATOM    838  CG1 VAL A  72       9.148   4.483 -20.366  1.00 89.60           C
ATOM    839 1HG1 VAL A  72       8.140   4.851 -20.560  1.00 89.60           H
ATOM    840 2HG1 VAL A  72       9.771   4.649 -21.244  1.00 89.60           H
ATOM    841 3HG1 VAL A  72       9.108   3.416 -20.144  1.00 89.60           H
ATOM    842  CG2 VAL A  72      11.120   4.672 -18.805  1.00 89.60           C
ATOM    843 1HG2 VAL A  72      11.811   4.845 -19.630  1.00 89.60           H
ATOM    844 2HG2 VAL A  72      11.489   5.173 -17.910  1.00 89.60           H
ATOM    845 3HG2 VAL A  72      11.040   3.602 -18.616  1.00 89.60           H
ATOM    846  HN  VAL A  72      10.227   6.875 -17.407  1.00 89.60           H
ATOM    847  N   TYR A  73       7.564   7.519 -19.084  1.00 89.49           N
ATOM    848  CA  TYR A  73       6.271   8.064 -19.461  1.00 89.49           C
ATOM    849  C   TYR A  73       6.425   9.436 -20.121  1.00 89.49           C
ATOM    850  O   TYR A  73       5.727   9.747 -21.085  1.00 89.49           O
ATOM    851  HA  TYR A  73       5.810   7.377 -20.171  1.00 89.49           H
ATOM    852  CB  TYR A  73       5.485   8.224 -18.158  1.00 89.49           C
ATOM    853 1HB  TYR A  73       5.421   7.256 -17.663  1.00 89.49           H
ATOM    854 2HB  TYR A  73       6.037   8.887 -17.492  1.00 89.49           H
ATOM    855  CG  TYR A  73       4.071   8.778 -18.348  1.00 89.49           C
ATOM    856  CD1 TYR A  73       3.863  10.142 -18.378  1.00 89.49           C
ATOM    857  HD1 TYR A  73       4.705  10.825 -18.266  1.00 89.49           H
ATOM    858  CD2 TYR A  73       3.005   7.913 -18.490  1.00 89.49           C
ATOM    859  HD2 TYR A  73       3.170   6.836 -18.467  1.00 89.49           H
ATOM    860  CE1 TYR A  73       2.532  10.663 -18.557  1.00 89.49           C
ATOM    861  HE1 TYR A  73       2.353  11.738 -18.582  1.00 89.49           H
ATOM    862  CE2 TYR A  73       1.675   8.435 -18.669  1.00 89.49           C
ATOM    863  HE2 TYR A  73       0.823   7.763 -18.782  1.00 89.49           H
ATOM    864  CZ  TYR A  73       1.504   9.784 -18.694  1.00 89.49           C
ATOM    865  OH  TYR A  73       0.247  10.276 -18.863  1.00 89.49           O
ATOM    866  HH  TYR A  73      -0.385   9.532 -19.080  1.00 89.49           H
ATOM    867  HN  TYR A  73       7.674   7.327 -18.109  1.00 89.49           H
ATOM    868  N   TRP A  74       7.345  10.219 -19.576  1.00 88.22           N
ATOM    869  CA  TRP A  74       7.497  11.600 -20.000  1.00 88.22           C
ATOM    870  C   TRP A  74       7.988  11.599 -21.449  1.00 88.22           C
ATOM    871  O   TRP A  74       7.381  12.227 -22.315  1.00 88.22           O
ATOM    872  HA  TRP A  74       6.519  12.078 -19.939  1.00 88.22           H
ATOM    873  CB  TRP A  74       8.426  12.365 -19.055  1.00 88.22           C
ATOM    874 1HB  TRP A  74       8.180  12.099 -18.027  1.00 88.22           H
ATOM    875 2HB  TRP A  74       9.453  12.041 -19.231  1.00 88.22           H
ATOM    876  CG  TRP A  74       8.353  13.885 -19.205  1.00 88.22           C
ATOM    877  CD1 TRP A  74       9.077  14.670 -20.015  1.00 88.22           C
ATOM    878  HD1 TRP A  74       9.843  14.305 -20.699  1.00 88.22           H
ATOM    879  CD2 TRP A  74       7.474  14.779 -18.489  1.00 88.22           C
ATOM    880  NE1 TRP A  74       8.730  15.999 -19.874  1.00 88.22           N
ATOM    881  HE1 TRP A  74       9.129  16.770 -20.370  1.00 88.22           H
ATOM    882  CE2 TRP A  74       7.725  16.067 -18.917  1.00 88.22           C
ATOM    883  CE3 TRP A  74       6.500  14.507 -17.513  1.00 88.22           C
ATOM    884  HE3 TRP A  74       6.283  13.499 -17.159  1.00 88.22           H
ATOM    885  CZ2 TRP A  74       7.043  17.185 -18.423  1.00 88.22           C
ATOM    886  HZ2 TRP A  74       7.259  18.193 -18.777  1.00 88.22           H
ATOM    887  CZ3 TRP A  74       5.827  15.635 -17.029  1.00 88.22           C
ATOM    888  HZ3 TRP A  74       5.061  15.481 -16.269  1.00 88.22           H
ATOM    889  CH2 TRP A  74       6.067  16.938 -17.449  1.00 88.22           C
ATOM    890  HH2 TRP A  74       5.499  17.765 -17.022  1.00 88.22           H
ATOM    891  HN  TRP A  74       7.976   9.925 -18.859  1.00 88.22           H
ATOM    892  N   TYR A  75       9.083  10.885 -21.669  1.00 85.31           N
ATOM    893  CA  TYR A  75       9.808  10.994 -22.923  1.00 85.31           C
ATOM    894  C   TYR A  75       9.223  10.052 -23.978  1.00 85.31           C
ATOM    895  O   TYR A  75       9.631  10.084 -25.138  1.00 85.31           O
ATOM    896  HA  TYR A  75       9.719  12.021 -23.275  1.00 85.31           H
ATOM    897  CB  TYR A  75      11.246  10.568 -22.618  1.00 85.31           C
ATOM    898 1HB  TYR A  75      11.224   9.683 -21.982  1.00 85.31           H
ATOM    899 2HB  TYR A  75      11.734  10.280 -23.548  1.00 85.31           H
ATOM    900  CG  TYR A  75      12.083  11.650 -21.933  1.00 85.31           C
ATOM    901  CD1 TYR A  75      12.614  12.685 -22.676  1.00 85.31           C
ATOM    902  HD1 TYR A  75      12.436  12.731 -23.750  1.00 85.31           H
ATOM    903  CD2 TYR A  75      12.307  11.591 -20.572  1.00 85.31           C
ATOM    904  HD2 TYR A  75      11.888  10.774 -19.986  1.00 85.31           H
ATOM    905  CE1 TYR A  75      13.402  13.704 -22.031  1.00 85.31           C
ATOM    906  HE1 TYR A  75      13.827  14.526 -22.606  1.00 85.31           H
ATOM    907  CE2 TYR A  75      13.096  12.610 -19.928  1.00 85.31           C
ATOM    908  HE2 TYR A  75      13.281  12.575 -18.854  1.00 85.31           H
ATOM    909  CZ  TYR A  75      13.604  13.616 -20.689  1.00 85.31           C
ATOM    910  OH  TYR A  75      14.348  14.578 -20.081  1.00 85.31           O
ATOM    911  HH  TYR A  75      14.651  15.253 -20.754  1.00 85.31           H
ATOM    912  HN  TYR A  75       9.474  10.244 -21.009  1.00 85.31           H
ATOM    913  N   CYS A  76       8.277   9.236 -23.536  1.00 79.90           N
ATOM    914  CA  CYS A  76       7.617   8.302 -24.433  1.00 79.90           C
ATOM    915  C   CYS A  76       6.849   9.107 -25.484  1.00 79.90           C
ATOM    916  O   CYS A  76       5.912   9.833 -25.153  1.00 79.90           O
ATOM    917  HA  CYS A  76       8.402   7.707 -24.899  1.00 79.90           H
ATOM    918  CB  CYS A  76       6.703   7.339 -23.673  1.00 79.90           C
ATOM    919 1HB  CYS A  76       7.287   6.760 -22.956  1.00 79.90           H
ATOM    920 2HB  CYS A  76       5.963   7.900 -23.102  1.00 79.90           H
ATOM    921  SG  CYS A  76       5.864   6.214 -24.847  1.00 79.90           S
ATOM    922  HG  CYS A  76       6.970   5.613 -25.278  1.00 79.90           H
ATOM    923  HN  CYS A  76       7.962   9.206 -22.588  1.00 79.90           H
ATOM    924  N   THR A  77       7.274   8.951 -26.729  1.00 75.15           N
ATOM    925  CA  THR A  77       6.774   9.794 -27.801  1.00 75.15           C
ATOM    926  C   THR A  77       5.404   9.300 -28.272  1.00 75.15           C
ATOM    927  O   THR A  77       4.716   9.990 -29.023  1.00 75.15           O
ATOM    928  HA  THR A  77       6.633  10.801 -27.410  1.00 75.15           H
ATOM    929  CB  THR A  77       7.825   9.819 -28.913  1.00 75.15           C
ATOM    930  HB  THR A  77       7.520  10.484 -29.721  1.00 75.15           H
ATOM    931  OG1 THR A  77       7.986   8.449 -29.270  1.00 75.15           O
ATOM    932  HG1 THR A  77       8.430   8.378 -30.163  1.00 75.15           H
ATOM    933  CG2 THR A  77       9.206  10.236 -28.403  1.00 75.15           C
ATOM    934 1HG2 THR A  77       9.540   9.532 -27.641  1.00 75.15           H
ATOM    935 2HG2 THR A  77       9.148  11.236 -27.973  1.00 75.15           H
ATOM    936 3HG2 THR A  77       9.914  10.238 -29.231  1.00 75.15           H
ATOM    937  HN  THR A  77       7.947   8.266 -27.008  1.00 75.15           H
ATOM    938  N   ARG A  78       5.049   8.110 -27.811  1.00 76.63           N
ATOM    939  CA  ARG A  78       3.810   7.481 -28.237  1.00 76.63           C
ATOM    940  C   ARG A  78       2.627   8.057 -27.458  1.00 76.63           C
ATOM    941  O   ARG A  78       2.771   8.441 -26.298  1.00 76.63           O
ATOM    942  HA  ARG A  78       3.731   7.714 -29.299  1.00 76.63           H
ATOM    943  CB  ARG A  78       3.861   5.967 -28.029  1.00 76.63           C
ATOM    944 1HB  ARG A  78       3.155   5.479 -28.701  1.00 76.63           H
ATOM    945 2HB  ARG A  78       4.853   5.594 -28.284  1.00 76.63           H
ATOM    946  CG  ARG A  78       3.530   5.601 -26.580  1.00 76.63           C
ATOM    947 1HG  ARG A  78       4.089   6.246 -25.902  1.00 76.63           H
ATOM    948 2HG  ARG A  78       2.472   5.780 -26.389  1.00 76.63           H
ATOM    949  CD  ARG A  78       3.865   4.136 -26.294  1.00 76.63           C
ATOM    950 1HD  ARG A  78       3.095   3.489 -26.714  1.00 76.63           H
ATOM    951 2HD  ARG A  78       4.805   3.869 -26.777  1.00 76.63           H
ATOM    952  NE  ARG A  78       3.968   3.917 -24.834  1.00 76.63           N
ATOM    953  HE  ARG A  78       4.865   3.685 -24.456  1.00 76.63           H
ATOM    954  CZ  ARG A  78       2.935   4.009 -23.986  1.00 76.63           C
ATOM    955  NH1 ARG A  78       1.711   4.316 -24.436  1.00 76.63           N
ATOM    956 1HH1 ARG A  78       1.563   4.479 -25.411  1.00 76.63           H
ATOM    957 2HH1 ARG A  78       0.945   4.383 -23.796  1.00 76.63           H
ATOM    958  NH2 ARG A  78       3.144   3.789 -22.680  1.00 76.63           N
ATOM    959 1HH2 ARG A  78       2.383   3.854 -22.034  1.00 76.63           H
ATOM    960 2HH2 ARG A  78       4.060   3.560 -22.352  1.00 76.63           H
ATOM    961  HN  ARG A  78       5.590   7.579 -27.159  1.00 76.63           H
ATOM    962  N   VAL A  79       1.483   8.100 -28.126  1.00 80.47           N
ATOM    963  CA  VAL A  79       0.258   8.547 -27.485  1.00 80.47           C
ATOM    964  C   VAL A  79       0.062   7.777 -26.177  1.00 80.47           C
ATOM    965  O   VAL A  79       0.191   6.554 -26.147  1.00 80.47           O
ATOM    966  HA  VAL A  79       0.375   9.606 -27.254  1.00 80.47           H
ATOM    967  CB  VAL A  79      -0.921   8.398 -28.448  1.00 80.47           C
ATOM    968  HB  VAL A  79      -1.081   7.334 -28.621  1.00 80.47           H
ATOM    969  CG1 VAL A  79      -2.201   8.974 -27.841  1.00 80.47           C
ATOM    970 1HG1 VAL A  79      -2.436   8.444 -26.918  1.00 80.47           H
ATOM    971 2HG1 VAL A  79      -2.057  10.033 -27.625  1.00 80.47           H
ATOM    972 3HG1 VAL A  79      -3.024   8.856 -28.547  1.00 80.47           H
ATOM    973  CG2 VAL A  79      -0.612   9.051 -29.797  1.00 80.47           C
ATOM    974 1HG2 VAL A  79      -0.413  10.113 -29.650  1.00 80.47           H
ATOM    975 2HG2 VAL A  79       0.263   8.575 -30.240  1.00 80.47           H
ATOM    976 3HG2 VAL A  79      -1.467   8.931 -30.463  1.00 80.47           H
ATOM    977  HN  VAL A  79       1.386   7.837 -29.086  1.00 80.47           H
ATOM    978  N   LYS A  80      -0.247   8.525 -25.128  1.00 84.01           N
ATOM    979  CA  LYS A  80      -0.529   7.922 -23.836  1.00 84.01           C
ATOM    980  C   LYS A  80      -1.818   7.105 -23.930  1.00 84.01           C
ATOM    981  O   LYS A  80      -2.610   7.291 -24.853  1.00 84.01           O
ATOM    982  HA  LYS A  80       0.294   7.245 -23.605  1.00 84.01           H
ATOM    983  CB  LYS A  80      -0.556   8.990 -22.741  1.00 84.01           C
ATOM    984 1HB  LYS A  80      -1.450   9.604 -22.848  1.00 84.01           H
ATOM    985 2HB  LYS A  80      -0.613   8.512 -21.763  1.00 84.01           H
ATOM    986  CG  LYS A  80       0.689   9.877 -22.809  1.00 84.01           C
ATOM    987 1HG  LYS A  80       0.675  10.460 -23.730  1.00 84.01           H
ATOM    988 2HG  LYS A  80       0.679  10.588 -21.983  1.00 84.01           H
ATOM    989  CD  LYS A  80       1.965   9.036 -22.750  1.00 84.01           C
ATOM    990 1HD  LYS A  80       1.898   8.323 -21.929  1.00 84.01           H
ATOM    991 2HD  LYS A  80       2.066   8.457 -23.668  1.00 84.01           H
ATOM    992  CE  LYS A  80       3.198   9.923 -22.563  1.00 84.01           C
ATOM    993 1HE  LYS A  80       3.058  10.867 -23.089  1.00 84.01           H
ATOM    994 2HE  LYS A  80       3.324  10.162 -21.507  1.00 84.01           H
ATOM    995  NZ  LYS A  80       4.410   9.240 -23.070  1.00 84.01           N
ATOM    996 1HZ  LYS A  80       5.234   9.748 -22.769  1.00 84.01           H
ATOM    997 2HZ  LYS A  80       4.443   8.295 -22.704  1.00 84.01           H
ATOM    998 3HZ  LYS A  80       4.382   9.210 -24.083  1.00 84.01           H
ATOM    999  HN  LYS A  80      -0.306   9.523 -25.150  1.00 84.01           H
ATOM   1000  N   THR A  81      -1.990   6.216 -22.962  1.00 84.30           N
ATOM   1001  CA  THR A  81      -3.245   5.497 -22.820  1.00 84.30           C
ATOM   1002  C   THR A  81      -3.761   5.605 -21.384  1.00 84.30           C
ATOM   1003  O   THR A  81      -3.018   5.987 -20.480  1.00 84.30           O
ATOM   1004  HA  THR A  81      -3.987   5.971 -23.462  1.00 84.30           H
ATOM   1005  CB  THR A  81      -3.018   4.055 -23.278  1.00 84.30           C
ATOM   1006  HB  THR A  81      -3.960   3.509 -23.324  1.00 84.30           H
ATOM   1007  OG1 THR A  81      -2.056   3.546 -22.359  1.00 84.30           O
ATOM   1008  HG1 THR A  81      -1.154   3.927 -22.562  1.00 84.30           H
ATOM   1009  CG2 THR A  81      -2.316   3.976 -24.635  1.00 84.30           C
ATOM   1010 1HG2 THR A  81      -1.343   4.464 -24.570  1.00 84.30           H
ATOM   1011 2HG2 THR A  81      -2.924   4.476 -25.389  1.00 84.30           H
ATOM   1012 3HG2 THR A  81      -2.180   2.930 -24.913  1.00 84.30           H
ATOM   1013  HN  THR A  81      -1.291   5.985 -22.285  1.00 84.30           H
ATOM   1014  N   MET A  82      -5.029   5.260 -21.217  1.00 87.59           N
ATOM   1015  CA  MET A  82      -5.652   5.310 -19.906  1.00 87.59           C
ATOM   1016  C   MET A  82      -4.875   4.463 -18.897  1.00 87.59           C
ATOM   1017  O   MET A  82      -4.712   4.858 -17.743  1.00 87.59           O
ATOM   1018  HA  MET A  82      -5.625   6.358 -19.607  1.00 87.59           H
ATOM   1019  CB  MET A  82      -7.090   4.796 -20.003  1.00 87.59           C
ATOM   1020 1HB  MET A  82      -7.675   5.461 -20.639  1.00 87.59           H
ATOM   1021 2HB  MET A  82      -7.098   3.814 -20.476  1.00 87.59           H
ATOM   1022  CG  MET A  82      -7.736   4.707 -18.619  1.00 87.59           C
ATOM   1023 1HG  MET A  82      -7.362   3.830 -18.090  1.00 87.59           H
ATOM   1024 2HG  MET A  82      -7.462   5.578 -18.024  1.00 87.59           H
ATOM   1025  SD  MET A  82      -9.511   4.610 -18.778  1.00 87.59           S
ATOM   1026  CE  MET A  82      -9.989   4.874 -17.079  1.00 87.59           C
ATOM   1027 1HE  MET A  82      -9.558   4.092 -16.454  1.00 87.59           H
ATOM   1028 2HE  MET A  82      -9.627   5.846 -16.746  1.00 87.59           H
ATOM   1029 3HE  MET A  82     -11.076   4.844 -16.998  1.00 87.59           H
ATOM   1030  HN  MET A  82      -5.627   4.952 -21.958  1.00 87.59           H
ATOM   1031  N   THR A  83      -4.415   3.313 -19.367  1.00 85.71           N
ATOM   1032  CA  THR A  83      -3.577   2.451 -18.551  1.00 85.71           C
ATOM   1033  C   THR A  83      -2.314   3.196 -18.113  1.00 85.71           C
ATOM   1034  O   THR A  83      -1.909   3.111 -16.955  1.00 85.71           O
ATOM   1035  HA  THR A  83      -4.127   2.195 -17.646  1.00 85.71           H
ATOM   1036  CB  THR A  83      -3.286   1.179 -19.350  1.00 85.71           C
ATOM   1037  HB  THR A  83      -2.767   1.413 -20.280  1.00 85.71           H
ATOM   1038  OG1 THR A  83      -4.562   0.562 -19.497  1.00 85.71           O
ATOM   1039  HG1 THR A  83      -5.286   1.247 -19.405  1.00 85.71           H
ATOM   1040  CG2 THR A  83      -2.469   0.161 -18.553  1.00 85.71           C
ATOM   1041 1HG2 THR A  83      -3.020  -0.125 -17.656  1.00 85.71           H
ATOM   1042 2HG2 THR A  83      -1.515   0.603 -18.268  1.00 85.71           H
ATOM   1043 3HG2 THR A  83      -2.292  -0.723 -19.166  1.00 85.71           H
ATOM   1044  HN  THR A  83      -4.606   2.969 -20.287  1.00 85.71           H
ATOM   1045  N   ASP A  84      -1.725   3.907 -19.064  1.00 87.63           N
ATOM   1046  CA  ASP A  84      -0.466   4.589 -18.817  1.00 87.63           C
ATOM   1047  C   ASP A  84      -0.670   5.654 -17.738  1.00 87.63           C
ATOM   1048  O   ASP A  84       0.220   5.899 -16.926  1.00 87.63           O
ATOM   1049  HA  ASP A  84       0.226   3.807 -18.505  1.00 87.63           H
ATOM   1050  CB  ASP A  84       0.039   5.287 -20.081  1.00 87.63           C
ATOM   1051 1HB  ASP A  84      -0.640   6.097 -20.350  1.00 87.63           H
ATOM   1052 2HB  ASP A  84       1.012   5.738 -19.888  1.00 87.63           H
ATOM   1053  CG  ASP A  84       0.151   4.301 -21.245  1.00 87.63           C
ATOM   1054  OD1 ASP A  84       0.881   3.301 -21.074  1.00 87.63           O
ATOM   1055  OD2 ASP A  84      -0.497   4.568 -22.280  1.00 87.63           O
ATOM   1056  HN  ASP A  84      -2.094   4.022 -19.986  1.00 87.63           H
ATOM   1057  N   MET A  85      -1.849   6.259 -17.764  1.00 91.45           N
ATOM   1058  CA  MET A  85      -2.180   7.294 -16.800  1.00 91.45           C
ATOM   1059  C   MET A  85      -2.202   6.731 -15.377  1.00 91.45           C
ATOM   1060  O   MET A  85      -1.678   7.350 -14.453  1.00 91.45           O
ATOM   1061  HA  MET A  85      -1.393   8.042 -16.890  1.00 91.45           H
ATOM   1062  CB  MET A  85      -3.551   7.885 -17.135  1.00 91.45           C
ATOM   1063 1HB  MET A  85      -3.575   8.186 -18.183  1.00 91.45           H
ATOM   1064 2HB  MET A  85      -4.321   7.124 -17.005  1.00 91.45           H
ATOM   1065  CG  MET A  85      -3.862   9.090 -16.245  1.00 91.45           C
ATOM   1066 1HG  MET A  85      -4.862   9.464 -16.462  1.00 91.45           H
ATOM   1067 2HG  MET A  85      -3.853   8.790 -15.197  1.00 91.45           H
ATOM   1068  SD  MET A  85      -2.657  10.378 -16.520  1.00 91.45           S
ATOM   1069  CE  MET A  85      -3.116  10.885 -18.168  1.00 91.45           C
ATOM   1070 1HE  MET A  85      -3.022  10.039 -18.848  1.00 91.45           H
ATOM   1071 2HE  MET A  85      -4.148  11.237 -18.167  1.00 91.45           H
ATOM   1072 3HE  MET A  85      -2.459  11.690 -18.497  1.00 91.45           H
ATOM   1073  HN  MET A  85      -2.568   6.054 -18.428  1.00 91.45           H
ATOM   1074  N   PHE A  86      -2.813   5.562 -15.247  1.00 92.97           N
ATOM   1075  CA  PHE A  86      -2.928   4.919 -13.949  1.00 92.97           C
ATOM   1076  C   PHE A  86      -1.568   4.414 -13.464  1.00 92.97           C
ATOM   1077  O   PHE A  86      -1.253   4.510 -12.279  1.00 92.97           O
ATOM   1078  HA  PHE A  86      -3.307   5.666 -13.250  1.00 92.97           H
ATOM   1079  CB  PHE A  86      -3.869   3.726 -14.123  1.00 92.97           C
ATOM   1080 1HB  PHE A  86      -3.473   3.075 -14.903  1.00 92.97           H
ATOM   1081 2HB  PHE A  86      -3.880   3.147 -13.200  1.00 92.97           H
ATOM   1082  CG  PHE A  86      -5.305   4.112 -14.483  1.00 92.97           C
ATOM   1083  CD1 PHE A  86      -5.870   5.220 -13.930  1.00 92.97           C
ATOM   1084  HD1 PHE A  86      -5.299   5.831 -13.232  1.00 92.97           H
ATOM   1085  CD2 PHE A  86      -6.017   3.349 -15.355  1.00 92.97           C
ATOM   1086  HD2 PHE A  86      -5.565   2.462 -15.797  1.00 92.97           H
ATOM   1087  CE1 PHE A  86      -7.202   5.579 -14.264  1.00 92.97           C
ATOM   1088  HE1 PHE A  86      -7.655   6.466 -13.821  1.00 92.97           H
ATOM   1089  CE2 PHE A  86      -7.350   3.708 -15.688  1.00 92.97           C
ATOM   1090  HE2 PHE A  86      -7.920   3.097 -16.387  1.00 92.97           H
ATOM   1091  CZ  PHE A  86      -7.914   4.816 -15.136  1.00 92.97           C
ATOM   1092  HZ  PHE A  86      -8.937   5.091 -15.392  1.00 92.97           H
ATOM   1093  HN  PHE A  86      -3.223   5.058 -16.006  1.00 92.97           H
ATOM   1094  N   LEU A  87      -0.798   3.888 -14.405  1.00 90.20           N
ATOM   1095  CA  LEU A  87       0.522   3.368 -14.088  1.00 90.20           C
ATOM   1096  C   LEU A  87       1.405   4.508 -13.577  1.00 90.20           C
ATOM   1097  O   LEU A  87       2.241   4.304 -12.698  1.00 90.20           O
ATOM   1098  HA  LEU A  87       0.402   2.639 -13.287  1.00 90.20           H
ATOM   1099  CB  LEU A  87       1.109   2.628 -15.291  1.00 90.20           C
ATOM   1100 1HB  LEU A  87       1.086   3.297 -16.151  1.00 90.20           H
ATOM   1101 2HB  LEU A  87       2.156   2.411 -15.084  1.00 90.20           H
ATOM   1102  CG  LEU A  87       0.413   1.321 -15.679  1.00 90.20           C
ATOM   1103  HG  LEU A  87      -0.640   1.536 -15.862  1.00 90.20           H
ATOM   1104  CD1 LEU A  87       0.992   0.757 -16.978  1.00 90.20           C
ATOM   1105 1HD1 LEU A  87       0.852   1.479 -17.782  1.00 90.20           H
ATOM   1106 2HD1 LEU A  87       2.056   0.561 -16.847  1.00 90.20           H
ATOM   1107 3HD1 LEU A  87       0.480  -0.172 -17.231  1.00 90.20           H
ATOM   1108  CD2 LEU A  87       0.476   0.306 -14.536  1.00 90.20           C
ATOM   1109 1HD2 LEU A  87       1.517   0.091 -14.298  1.00 90.20           H
ATOM   1110 2HD2 LEU A  87      -0.020   0.719 -13.657  1.00 90.20           H
ATOM   1111 3HD2 LEU A  87      -0.026  -0.613 -14.838  1.00 90.20           H
ATOM   1112  HN  LEU A  87      -1.062   3.814 -15.367  1.00 90.20           H
ATOM   1113  N   LEU A  88       1.190   5.684 -14.150  1.00 93.01           N
ATOM   1114  CA  LEU A  88       1.924   6.866 -13.731  1.00 93.01           C
ATOM   1115  C   LEU A  88       1.583   7.183 -12.274  1.00 93.01           C
ATOM   1116  O   LEU A  88       2.477   7.346 -11.445  1.00 93.01           O
ATOM   1117  HA  LEU A  88       2.986   6.630 -13.794  1.00 93.01           H
ATOM   1118  CB  LEU A  88       1.660   8.027 -14.691  1.00 93.01           C
ATOM   1119 1HB  LEU A  88       2.049   7.757 -15.673  1.00 93.01           H
ATOM   1120 2HB  LEU A  88       0.582   8.148 -14.798  1.00 93.01           H
ATOM   1121  CG  LEU A  88       2.259   9.377 -14.291  1.00 93.01           C
ATOM   1122  HG  LEU A  88       2.000   9.570 -13.250  1.00 93.01           H
ATOM   1123  CD1 LEU A  88       3.786   9.348 -14.379  1.00 93.01           C
ATOM   1124 1HD1 LEU A  88       4.174   8.581 -13.708  1.00 93.01           H
ATOM   1125 2HD1 LEU A  88       4.087   9.122 -15.402  1.00 93.01           H
ATOM   1126 3HD1 LEU A  88       4.186  10.319 -14.088  1.00 93.01           H
ATOM   1127  CD2 LEU A  88       1.659  10.512 -15.123  1.00 93.01           C
ATOM   1128 1HD2 LEU A  88       1.867  10.337 -16.179  1.00 93.01           H
ATOM   1129 2HD2 LEU A  88       0.581  10.547 -14.966  1.00 93.01           H
ATOM   1130 3HD2 LEU A  88       2.102  11.460 -14.818  1.00 93.01           H
ATOM   1131  HN  LEU A  88       0.529   5.835 -14.885  1.00 93.01           H
ATOM   1132  N   ASN A  89       0.288   7.260 -12.005  1.00 95.92           N
ATOM   1133  CA  ASN A  89      -0.181   7.658 -10.689  1.00 95.92           C
ATOM   1134  C   ASN A  89       0.239   6.604  -9.663  1.00 95.92           C
ATOM   1135  O   ASN A  89       0.452   6.920  -8.494  1.00 95.92           O
ATOM   1136  HA  ASN A  89       0.279   8.628 -10.502  1.00 95.92           H
ATOM   1137  CB  ASN A  89      -1.707   7.767 -10.658  1.00 95.92           C
ATOM   1138 1HB  ASN A  89      -2.145   6.957 -11.240  1.00 95.92           H
ATOM   1139 2HB  ASN A  89      -2.062   7.652  -9.634  1.00 95.92           H
ATOM   1140  CG  ASN A  89      -2.172   9.114 -11.216  1.00 95.92           C
ATOM   1141  OD1 ASN A  89      -2.404  10.068 -10.492  1.00 95.92           O
ATOM   1142  ND2 ASN A  89      -2.294   9.137 -12.540  1.00 95.92           N
ATOM   1143 1HD2 ASN A  89      -2.088   8.318 -13.076  1.00 95.92           H
ATOM   1144 2HD2 ASN A  89      -2.593   9.973 -13.000  1.00 95.92           H
ATOM   1145  HN  ASN A  89      -0.433   7.057 -12.668  1.00 95.92           H
ATOM   1146  N   LEU A  90       0.345   5.371 -10.138  1.00 93.48           N
ATOM   1147  CA  LEU A  90       0.778   4.276  -9.286  1.00 93.48           C
ATOM   1148  C   LEU A  90       2.213   4.532  -8.823  1.00 93.48           C
ATOM   1149  O   LEU A  90       2.521   4.394  -7.640  1.00 93.48           O
ATOM   1150  HA  LEU A  90       0.129   4.267  -8.411  1.00 93.48           H
ATOM   1151  CB  LEU A  90       0.592   2.936 -10.002  1.00 93.48           C
ATOM   1152 1HB  LEU A  90      -0.334   2.978 -10.575  1.00 93.48           H
ATOM   1153 2HB  LEU A  90       1.405   2.813 -10.717  1.00 93.48           H
ATOM   1154  CG  LEU A  90       0.548   1.697  -9.104  1.00 93.48           C
ATOM   1155  HG  LEU A  90       1.300   1.814  -8.324  1.00 93.48           H
ATOM   1156  CD1 LEU A  90      -0.809   1.572  -8.409  1.00 93.48           C
ATOM   1157 1HD1 LEU A  90      -0.986   2.455  -7.795  1.00 93.48           H
ATOM   1158 2HD1 LEU A  90      -1.595   1.488  -9.160  1.00 93.48           H
ATOM   1159 3HD1 LEU A  90      -0.813   0.683  -7.778  1.00 93.48           H
ATOM   1160  CD2 LEU A  90       0.907   0.436  -9.893  1.00 93.48           C
ATOM   1161 1HD2 LEU A  90       0.196   0.303 -10.708  1.00 93.48           H
ATOM   1162 2HD2 LEU A  90       1.913   0.537 -10.301  1.00 93.48           H
ATOM   1163 3HD2 LEU A  90       0.868  -0.429  -9.232  1.00 93.48           H
ATOM   1164  HN  LEU A  90       0.142   5.117 -11.083  1.00 93.48           H
ATOM   1165  N   ALA A  91       3.053   4.901  -9.779  1.00 95.66           N
ATOM   1166  CA  ALA A  91       4.460   5.123  -9.495  1.00 95.66           C
ATOM   1167  C   ALA A  91       4.603   6.324  -8.557  1.00 95.66           C
ATOM   1168  O   ALA A  91       5.486   6.346  -7.701  1.00 95.66           O
ATOM   1169  HA  ALA A  91       4.842   4.234  -8.993  1.00 95.66           H
ATOM   1170  CB  ALA A  91       5.223   5.315 -10.807  1.00 95.66           C
ATOM   1171 1HB  ALA A  91       5.113   4.423 -11.424  1.00 95.66           H
ATOM   1172 2HB  ALA A  91       4.820   6.176 -11.339  1.00 95.66           H
ATOM   1173 3HB  ALA A  91       6.278   5.481 -10.593  1.00 95.66           H
ATOM   1174  HN  ALA A  91       2.786   5.048 -10.732  1.00 95.66           H
ATOM   1175  N   ILE A  92       3.721   7.293  -8.750  1.00 96.76           N
ATOM   1176  CA  ILE A  92       3.733   8.491  -7.928  1.00 96.76           C
ATOM   1177  C   ILE A  92       3.361   8.121  -6.490  1.00 96.76           C
ATOM   1178  O   ILE A  92       3.994   8.584  -5.543  1.00 96.76           O
ATOM   1179  HA  ILE A  92       4.751   8.880  -7.932  1.00 96.76           H
ATOM   1180  CB  ILE A  92       2.834   9.569  -8.537  1.00 96.76           C
ATOM   1181  HB  ILE A  92       1.869   9.118  -8.769  1.00 96.76           H
ATOM   1182  CG1 ILE A  92       3.417  10.089  -9.853  1.00 96.76           C
ATOM   1183 1HG1 ILE A  92       4.316  10.672  -9.651  1.00 96.76           H
ATOM   1184 2HG1 ILE A  92       3.716   9.249 -10.480  1.00 96.76           H
ATOM   1185  CG2 ILE A  92       2.577  10.698  -7.538  1.00 96.76           C
ATOM   1186 1HG2 ILE A  92       2.087  10.295  -6.652  1.00 96.76           H
ATOM   1187 2HG2 ILE A  92       3.526  11.154  -7.253  1.00 96.76           H
ATOM   1188 3HG2 ILE A  92       1.936  11.451  -7.997  1.00 96.76           H
ATOM   1189  CD1 ILE A  92       2.399  10.953 -10.600  1.00 96.76           C
ATOM   1190 1HD1 ILE A  92       1.512  10.359 -10.821  1.00 96.76           H
ATOM   1191 2HD1 ILE A  92       2.121  11.805  -9.980  1.00 96.76           H
ATOM   1192 3HD1 ILE A  92       2.839  11.309 -11.531  1.00 96.76           H
ATOM   1193  HN  ILE A  92       3.008   7.269  -9.452  1.00 96.76           H
ATOM   1194  N   ALA A  93       2.335   7.291  -6.373  1.00 96.86           N
ATOM   1195  CA  ALA A  93       1.841   6.891  -5.066  1.00 96.86           C
ATOM   1196  C   ALA A  93       2.952   6.162  -4.308  1.00 96.86           C
ATOM   1197  O   ALA A  93       3.143   6.386  -3.113  1.00 96.86           O
ATOM   1198  HA  ALA A  93       1.574   7.796  -4.521  1.00 96.86           H
ATOM   1199  CB  ALA A  93       0.588   6.029  -5.236  1.00 96.86           C
ATOM   1200 1HB  ALA A  93      -0.180   6.603  -5.754  1.00 96.86           H
ATOM   1201 2HB  ALA A  93       0.834   5.141  -5.818  1.00 96.86           H
ATOM   1202 3HB  ALA A  93       0.219   5.729  -4.255  1.00 96.86           H
ATOM   1203  HN  ALA A  93       1.845   6.895  -7.150  1.00 96.86           H
ATOM   1204  N   ASP A  94       3.656   5.305  -5.032  1.00 96.55           N
ATOM   1205  CA  ASP A  94       4.728   4.525  -4.437  1.00 96.55           C
ATOM   1206  C   ASP A  94       5.827   5.469  -3.946  1.00 96.55           C
ATOM   1207  O   ASP A  94       6.323   5.323  -2.830  1.00 96.55           O
ATOM   1208  HA  ASP A  94       4.261   3.970  -3.623  1.00 96.55           H
ATOM   1209  CB  ASP A  94       5.347   3.569  -5.459  1.00 96.55           C
ATOM   1210 1HB  ASP A  94       5.473   4.082  -6.412  1.00 96.55           H
ATOM   1211 2HB  ASP A  94       6.340   3.268  -5.125  1.00 96.55           H
ATOM   1212  CG  ASP A  94       4.470   2.330  -5.652  1.00 96.55           C
ATOM   1213  OD1 ASP A  94       3.750   1.989  -4.689  1.00 96.55           O
ATOM   1214  OD2 ASP A  94       4.539   1.753  -6.759  1.00 96.55           O
ATOM   1215  HN  ASP A  94       3.505   5.140  -6.007  1.00 96.55           H
ATOM   1216  N   LEU A  95       6.177   6.416  -4.804  1.00 97.35           N
ATOM   1217  CA  LEU A  95       7.254   7.342  -4.499  1.00 97.35           C
ATOM   1218  C   LEU A  95       6.920   8.099  -3.212  1.00 97.35           C
ATOM   1219  O   LEU A  95       7.777   8.266  -2.345  1.00 97.35           O
ATOM   1220  HA  LEU A  95       8.154   6.751  -4.328  1.00 97.35           H
ATOM   1221  CB  LEU A  95       7.531   8.255  -5.695  1.00 97.35           C
ATOM   1222 1HB  LEU A  95       6.577   8.549  -6.131  1.00 97.35           H
ATOM   1223 2HB  LEU A  95       8.009   9.164  -5.330  1.00 97.35           H
ATOM   1224  CG  LEU A  95       8.406   7.662  -6.802  1.00 97.35           C
ATOM   1225  HG  LEU A  95       7.908   6.774  -7.192  1.00 97.35           H
ATOM   1226  CD1 LEU A  95       8.557   8.644  -7.966  1.00 97.35           C
ATOM   1227 1HD1 LEU A  95       7.574   8.870  -8.380  1.00 97.35           H
ATOM   1228 2HD1 LEU A  95       9.021   9.563  -7.608  1.00 97.35           H
ATOM   1229 3HD1 LEU A  95       9.183   8.198  -8.739  1.00 97.35           H
ATOM   1230  CD2 LEU A  95       9.761   7.215  -6.250  1.00 97.35           C
ATOM   1231 1HD2 LEU A  95      10.278   8.072  -5.817  1.00 97.35           H
ATOM   1232 2HD2 LEU A  95       9.608   6.457  -5.482  1.00 97.35           H
ATOM   1233 3HD2 LEU A  95      10.362   6.798  -7.058  1.00 97.35           H
ATOM   1234  HN  LEU A  95       5.739   6.555  -5.692  1.00 97.35           H
ATOM   1235  N   LEU A  96       5.673   8.538  -3.128  1.00 97.08           N
ATOM   1236  CA  LEU A  96       5.251   9.386  -2.026  1.00 97.08           C
ATOM   1237  C   LEU A  96       5.494   8.656  -0.704  1.00 97.08           C
ATOM   1238  O   LEU A  96       5.954   9.257   0.266  1.00 97.08           O
ATOM   1239  HA  LEU A  96       5.872  10.281  -2.046  1.00 97.08           H
ATOM   1240  CB  LEU A  96       3.802   9.837  -2.222  1.00 97.08           C
ATOM   1241 1HB  LEU A  96       3.203   8.965  -2.485  1.00 97.08           H
ATOM   1242 2HB  LEU A  96       3.425  10.206  -1.268  1.00 97.08           H
ATOM   1243  CG  LEU A  96       3.572  10.916  -3.282  1.00 97.08           C
ATOM   1244  HG  LEU A  96       3.864  10.511  -4.250  1.00 97.08           H
ATOM   1245  CD1 LEU A  96       2.091  11.287  -3.375  1.00 97.08           C
ATOM   1246 1HD1 LEU A  96       1.511  10.404  -3.644  1.00 97.08           H
ATOM   1247 2HD1 LEU A  96       1.750  11.666  -2.411  1.00 97.08           H
ATOM   1248 3HD1 LEU A  96       1.956  12.057  -4.135  1.00 97.08           H
ATOM   1249  CD2 LEU A  96       4.454  12.139  -3.019  1.00 97.08           C
ATOM   1250 1HD2 LEU A  96       4.217  12.554  -2.039  1.00 97.08           H
ATOM   1251 2HD2 LEU A  96       5.503  11.842  -3.043  1.00 97.08           H
ATOM   1252 3HD2 LEU A  96       4.271  12.890  -3.787  1.00 97.08           H
ATOM   1253  HN  LEU A  96       4.959   8.324  -3.794  1.00 97.08           H
ATOM   1254  N   PHE A  97       5.175   7.370  -0.707  1.00 97.36           N
ATOM   1255  CA  PHE A  97       5.336   6.555   0.485  1.00 97.36           C
ATOM   1256  C   PHE A  97       6.815   6.285   0.768  1.00 97.36           C
ATOM   1257  O   PHE A  97       7.266   6.411   1.906  1.00 97.36           O
ATOM   1258  HA  PHE A  97       4.905   7.111   1.317  1.00 97.36           H
ATOM   1259  CB  PHE A  97       4.629   5.225   0.217  1.00 97.36           C
ATOM   1260 1HB  PHE A  97       3.556   5.403   0.148  1.00 97.36           H
ATOM   1261 2HB  PHE A  97       4.952   4.842  -0.751  1.00 97.36           H
ATOM   1262  CG  PHE A  97       4.888   4.158   1.283  1.00 97.36           C
ATOM   1263  CD1 PHE A  97       5.476   2.981   0.938  1.00 97.36           C
ATOM   1264  HD1 PHE A  97       5.763   2.798  -0.098  1.00 97.36           H
ATOM   1265  CD2 PHE A  97       4.529   4.386   2.574  1.00 97.36           C
ATOM   1266  HD2 PHE A  97       4.058   5.329   2.851  1.00 97.36           H
ATOM   1267  CE1 PHE A  97       5.715   1.990   1.926  1.00 97.36           C
ATOM   1268  HE1 PHE A  97       6.186   1.047   1.650  1.00 97.36           H
ATOM   1269  CE2 PHE A  97       4.768   3.395   3.563  1.00 97.36           C
ATOM   1270  HE2 PHE A  97       4.481   3.578   4.599  1.00 97.36           H
ATOM   1271  CZ  PHE A  97       5.356   2.218   3.218  1.00 97.36           C
ATOM   1272  HZ  PHE A  97       5.540   1.458   3.977  1.00 97.36           H
ATOM   1273  HN  PHE A  97       4.813   6.886  -1.504  1.00 97.36           H
ATOM   1274  N   LEU A  98       7.530   5.919  -0.286  1.00 97.38           N
ATOM   1275  CA  LEU A  98       8.913   5.498  -0.143  1.00 97.38           C
ATOM   1276  C   LEU A  98       9.700   6.586   0.590  1.00 97.38           C
ATOM   1277  O   LEU A  98      10.579   6.285   1.396  1.00 97.38           O
ATOM   1278  HA  LEU A  98       8.918   4.596   0.470  1.00 97.38           H
ATOM   1279  CB  LEU A  98       9.503   5.123  -1.504  1.00 97.38           C
ATOM   1280 1HB  LEU A  98       9.276   5.924  -2.208  1.00 97.38           H
ATOM   1281 2HB  LEU A  98      10.587   5.080  -1.408  1.00 97.38           H
ATOM   1282  CG  LEU A  98       9.018   3.802  -2.104  1.00 97.38           C
ATOM   1283  HG  LEU A  98       7.938   3.741  -1.970  1.00 97.38           H
ATOM   1284  CD1 LEU A  98       9.290   3.751  -3.609  1.00 97.38           C
ATOM   1285 1HD1 LEU A  98       8.766   4.571  -4.101  1.00 97.38           H
ATOM   1286 2HD1 LEU A  98      10.361   3.845  -3.789  1.00 97.38           H
ATOM   1287 3HD1 LEU A  98       8.936   2.801  -4.010  1.00 97.38           H
ATOM   1288  CD2 LEU A  98       9.633   2.608  -1.371  1.00 97.38           C
ATOM   1289 1HD2 LEU A  98      10.719   2.652  -1.452  1.00 97.38           H
ATOM   1290 2HD2 LEU A  98       9.346   2.641  -0.320  1.00 97.38           H
ATOM   1291 3HD2 LEU A  98       9.272   1.682  -1.817  1.00 97.38           H
ATOM   1292  HN  LEU A  98       7.179   5.907  -1.222  1.00 97.38           H
ATOM   1293  N   VAL A  99       9.356   7.828   0.283  1.00 96.90           N
ATOM   1294  CA  VAL A  99      10.063   8.963   0.852  1.00 96.90           C
ATOM   1295  C   VAL A  99       9.899   8.950   2.373  1.00 96.90           C
ATOM   1296  O   VAL A  99      10.655   9.606   3.089  1.00 96.90           O
ATOM   1297  HA  VAL A  99      11.120   8.845   0.613  1.00 96.90           H
ATOM   1298  CB  VAL A  99       9.573  10.261   0.209  1.00 96.90           C
ATOM   1299  HB  VAL A  99       8.484  10.266   0.250  1.00 96.90           H
ATOM   1300  CG1 VAL A  99      10.077  11.481   0.982  1.00 96.90           C
ATOM   1301 1HG1 VAL A  99       9.710  11.439   2.008  1.00 96.90           H
ATOM   1302 2HG1 VAL A  99      11.167  11.483   0.987  1.00 96.90           H
ATOM   1303 3HG1 VAL A  99       9.714  12.391   0.503  1.00 96.90           H
ATOM   1304  CG2 VAL A  99       9.988  10.335  -1.262  1.00 96.90           C
ATOM   1305 1HG2 VAL A  99      11.075  10.297  -1.336  1.00 96.90           H
ATOM   1306 2HG2 VAL A  99       9.558   9.492  -1.804  1.00 96.90           H
ATOM   1307 3HG2 VAL A  99       9.627  11.268  -1.695  1.00 96.90           H
ATOM   1308  HN  VAL A  99       8.610   8.064  -0.340  1.00 96.90           H
ATOM   1309  N   THR A 100       8.905   8.197   2.823  1.00 96.31           N
ATOM   1310  CA  THR A 100       8.603   8.126   4.242  1.00 96.31           C
ATOM   1311  C   THR A 100       9.447   7.040   4.913  1.00 96.31           C
ATOM   1312  O   THR A 100       9.608   7.038   6.133  1.00 96.31           O
ATOM   1313  HA  THR A 100       8.881   9.075   4.701  1.00 96.31           H
ATOM   1314  CB  THR A 100       7.097   7.906   4.395  1.00 96.31           C
ATOM   1315  HB  THR A 100       6.777   8.100   5.419  1.00 96.31           H
ATOM   1316  OG1 THR A 100       6.891   6.576   3.928  1.00 96.31           O
ATOM   1317  HG1 THR A 100       6.842   6.568   2.929  1.00 96.31           H
ATOM   1318  CG2 THR A 100       6.279   8.770   3.433  1.00 96.31           C
ATOM   1319 1HG2 THR A 100       6.551   8.528   2.406  1.00 96.31           H
ATOM   1320 2HG2 THR A 100       6.486   9.823   3.625  1.00 96.31           H
ATOM   1321 3HG2 THR A 100       5.217   8.576   3.583  1.00 96.31           H
ATOM   1322  HN  THR A 100       8.314   7.644   2.237  1.00 96.31           H
ATOM   1323  N   LEU A 101       9.963   6.142   4.087  1.00 96.20           N
ATOM   1324  CA  LEU A 101      10.635   4.958   4.594  1.00 96.20           C
ATOM   1325  C   LEU A 101      11.864   5.381   5.402  1.00 96.20           C
ATOM   1326  O   LEU A 101      12.165   4.788   6.437  1.00 96.20           O
ATOM   1327  HA  LEU A 101       9.941   4.449   5.263  1.00 96.20           H
ATOM   1328  CB  LEU A 101      10.954   3.991   3.451  1.00 96.20           C
ATOM   1329 1HB  LEU A 101      11.458   4.548   2.661  1.00 96.20           H
ATOM   1330 2HB  LEU A 101      11.660   3.247   3.818  1.00 96.20           H
ATOM   1331  CG  LEU A 101       9.757   3.260   2.839  1.00 96.20           C
ATOM   1332  HG  LEU A 101       9.140   3.992   2.318  1.00 96.20           H
ATOM   1333  CD1 LEU A 101      10.215   2.234   1.800  1.00 96.20           C
ATOM   1334 1HD1 LEU A 101      10.760   2.741   1.004  1.00 96.20           H
ATOM   1335 2HD1 LEU A 101      10.866   1.501   2.277  1.00 96.20           H
ATOM   1336 3HD1 LEU A 101       9.345   1.729   1.381  1.00 96.20           H
ATOM   1337  CD2 LEU A 101       8.887   2.627   3.925  1.00 96.20           C
ATOM   1338 1HD2 LEU A 101       9.480   1.911   4.495  1.00 96.20           H
ATOM   1339 2HD2 LEU A 101       8.516   3.404   4.593  1.00 96.20           H
ATOM   1340 3HD2 LEU A 101       8.044   2.113   3.463  1.00 96.20           H
ATOM   1341  HN  LEU A 101       9.927   6.213   3.090  1.00 96.20           H
ATOM   1342  N   PRO A 102      12.593   6.409   4.946  1.00 95.71           N
ATOM   1343  CA  PRO A 102      13.770   6.882   5.679  1.00 95.71           C
ATOM   1344  C   PRO A 102      13.458   7.190   7.134  1.00 95.71           C
ATOM   1345  O   PRO A 102      14.262   6.902   8.019  1.00 95.71           O
ATOM   1346  HA  PRO A 102      14.531   6.102   5.709  1.00 95.71           H
ATOM   1347  CB  PRO A 102      14.194   8.136   4.911  1.00 95.71           C
ATOM   1348 1HB  PRO A 102      13.737   9.034   5.327  1.00 95.71           H
ATOM   1349 2HB  PRO A 102      15.274   8.283   4.947  1.00 95.71           H
ATOM   1350  CG  PRO A 102      13.710   7.862   3.492  1.00 95.71           C
ATOM   1351 1HG  PRO A 102      13.617   8.781   2.912  1.00 95.71           H
ATOM   1352 2HG  PRO A 102      14.402   7.223   2.945  1.00 95.71           H
ATOM   1353  CD  PRO A 102      12.366   7.189   3.716  1.00 95.71           C
ATOM   1354 1HD  PRO A 102      11.565   7.917   3.847  1.00 95.71           H
ATOM   1355 2HD  PRO A 102      12.084   6.558   2.874  1.00 95.71           H
ATOM   1356  N   PHE A 103      12.287   7.773   7.345  1.00 94.98           N
ATOM   1357  CA  PHE A 103      11.879   8.172   8.681  1.00 94.98           C
ATOM   1358  C   PHE A 103      11.535   6.952   9.537  1.00 94.98           C
ATOM   1359  O   PHE A 103      11.832   6.922  10.730  1.00 94.98           O
ATOM   1360  HA  PHE A 103      12.719   8.703   9.130  1.00 94.98           H
ATOM   1361  CB  PHE A 103      10.630   9.042   8.526  1.00 94.98           C
ATOM   1362 1HB  PHE A 103       9.871   8.476   7.985  1.00 94.98           H
ATOM   1363 2HB  PHE A 103      10.224   9.255   9.515  1.00 94.98           H
ATOM   1364  CG  PHE A 103      10.878  10.363   7.796  1.00 94.98           C
ATOM   1365  CD1 PHE A 103      11.232  11.472   8.499  1.00 94.98           C
ATOM   1366  HD1 PHE A 103      11.340  11.419   9.583  1.00 94.98           H
ATOM   1367  CD2 PHE A 103      10.743  10.429   6.445  1.00 94.98           C
ATOM   1368  HD2 PHE A 103      10.459   9.541   5.881  1.00 94.98           H
ATOM   1369  CE1 PHE A 103      11.462  12.699   7.822  1.00 94.98           C
ATOM   1370  HE1 PHE A 103      11.747  13.587   8.385  1.00 94.98           H
ATOM   1371  CE2 PHE A 103      10.973  11.656   5.767  1.00 94.98           C
ATOM   1372  HE2 PHE A 103      10.865  11.709   4.684  1.00 94.98           H
ATOM   1373  CZ  PHE A 103      11.328  12.765   6.470  1.00 94.98           C
ATOM   1374  HZ  PHE A 103      11.505  13.706   5.950  1.00 94.98           H
ATOM   1375  HN  PHE A 103      11.624   7.972   6.623  1.00 94.98           H
ATOM   1376  N   TRP A 104      10.912   5.975   8.894  1.00 92.56           N
ATOM   1377  CA  TRP A 104      10.591   4.725   9.562  1.00 92.56           C
ATOM   1378  C   TRP A 104      11.896   4.112  10.071  1.00 92.56           C
ATOM   1379  O   TRP A 104      11.952   3.601  11.189  1.00 92.56           O
ATOM   1380  HA  TRP A 104       9.935   4.955  10.401  1.00 92.56           H
ATOM   1381  CB  TRP A 104       9.814   3.791   8.633  1.00 92.56           C
ATOM   1382 1HB  TRP A 104      10.332   3.734   7.675  1.00 92.56           H
ATOM   1383 2HB  TRP A 104       9.817   2.787   9.057  1.00 92.56           H
ATOM   1384  CG  TRP A 104       8.366   4.220   8.387  1.00 92.56           C
ATOM   1385  CD1 TRP A 104       7.846   4.776   7.285  1.00 92.56           C
ATOM   1386  HD1 TRP A 104       8.416   5.003   6.384  1.00 92.56           H
ATOM   1387  CD2 TRP A 104       7.266   4.103   9.314  1.00 92.56           C
ATOM   1388  NE1 TRP A 104       6.497   5.026   7.433  1.00 92.56           N
ATOM   1389  HE1 TRP A 104       5.892   5.436   6.750  1.00 92.56           H
ATOM   1390  CE2 TRP A 104       6.133   4.604   8.706  1.00 92.56           C
ATOM   1391  CE3 TRP A 104       7.229   3.591  10.623  1.00 92.56           C
ATOM   1392  HE3 TRP A 104       8.110   3.190  11.125  1.00 92.56           H
ATOM   1393  CZ2 TRP A 104       4.881   4.642   9.331  1.00 92.56           C
ATOM   1394  HZ2 TRP A 104       4.000   5.043   8.829  1.00 92.56           H
ATOM   1395  CZ3 TRP A 104       5.971   3.637  11.234  1.00 92.56           C
ATOM   1396  HZ3 TRP A 104       5.887   3.252  12.251  1.00 92.56           H
ATOM   1397  CH2 TRP A 104       4.820   4.138  10.636  1.00 92.56           C
ATOM   1398  HH2 TRP A 104       3.876   4.138  11.180  1.00 92.56           H
ATOM   1399  HN  TRP A 104      10.630   6.027   7.936  1.00 92.56           H
ATOM   1400  N   ALA A 105      12.915   4.182   9.227  1.00 94.19           N
ATOM   1401  CA  ALA A 105      14.180   3.533   9.525  1.00 94.19           C
ATOM   1402  C   ALA A 105      14.805   4.185  10.760  1.00 94.19           C
ATOM   1403  O   ALA A 105      15.232   3.494  11.683  1.00 94.19           O
ATOM   1404  HA  ALA A 105      13.972   2.485   9.744  1.00 94.19           H
ATOM   1405  CB  ALA A 105      15.094   3.608   8.300  1.00 94.19           C
ATOM   1406 1HB  ALA A 105      14.617   3.105   7.459  1.00 94.19           H
ATOM   1407 2HB  ALA A 105      15.273   4.653   8.045  1.00 94.19           H
ATOM   1408 3HB  ALA A 105      16.043   3.121   8.524  1.00 94.19           H
ATOM   1409  HN  ALA A 105      12.886   4.670   8.355  1.00 94.19           H
ATOM   1410  N   ILE A 106      14.838   5.510  10.737  1.00 93.49           N
ATOM   1411  CA  ILE A 106      15.466   6.261  11.810  1.00 93.49           C
ATOM   1412  C   ILE A 106      14.737   5.973  13.124  1.00 93.49           C
ATOM   1413  O   ILE A 106      15.370   5.785  14.161  1.00 93.49           O
ATOM   1414  HA  ILE A 106      16.493   5.906  11.900  1.00 93.49           H
ATOM   1415  CB  ILE A 106      15.531   7.748  11.456  1.00 93.49           C
ATOM   1416  HB  ILE A 106      14.551   8.055  11.089  1.00 93.49           H
ATOM   1417  CG1 ILE A 106      16.535   8.001  10.330  1.00 93.49           C
ATOM   1418 1HG1 ILE A 106      17.550   7.895  10.713  1.00 93.49           H
ATOM   1419 2HG1 ILE A 106      16.408   7.251   9.550  1.00 93.49           H
ATOM   1420  CG2 ILE A 106      15.833   8.594  12.695  1.00 93.49           C
ATOM   1421 1HG2 ILE A 106      15.049   8.445  13.437  1.00 93.49           H
ATOM   1422 2HG2 ILE A 106      16.793   8.293  13.115  1.00 93.49           H
ATOM   1423 3HG2 ILE A 106      15.874   9.647  12.415  1.00 93.49           H
ATOM   1424  CD1 ILE A 106      16.352   9.399   9.736  1.00 93.49           C
ATOM   1425 1HD1 ILE A 106      15.344   9.493   9.332  1.00 93.49           H
ATOM   1426 2HD1 ILE A 106      16.504  10.147  10.514  1.00 93.49           H
ATOM   1427 3HD1 ILE A 106      17.079   9.552   8.938  1.00 93.49           H
ATOM   1428  HN  ILE A 106      14.446   6.066  10.004  1.00 93.49           H
ATOM   1429  N   ALA A 107      13.415   5.947  13.036  1.00 91.64           N
ATOM   1430  CA  ALA A 107      12.591   5.763  14.218  1.00 91.64           C
ATOM   1431  C   ALA A 107      12.835   4.367  14.794  1.00 91.64           C
ATOM   1432  O   ALA A 107      12.768   4.171  16.006  1.00 91.64           O
ATOM   1433  HA  ALA A 107      12.894   6.508  14.954  1.00 91.64           H
ATOM   1434  CB  ALA A 107      11.122   5.997  13.858  1.00 91.64           C
ATOM   1435 1HB  ALA A 107      10.997   7.012  13.482  1.00 91.64           H
ATOM   1436 2HB  ALA A 107      10.819   5.285  13.090  1.00 91.64           H
ATOM   1437 3HB  ALA A 107      10.504   5.859  14.745  1.00 91.64           H
ATOM   1438  HN  ALA A 107      12.909   6.048  12.180  1.00 91.64           H
ATOM   1439  N   ALA A 108      13.112   3.432  13.897  1.00 91.15           N
ATOM   1440  CA  ALA A 108      13.343   2.055  14.298  1.00 91.15           C
ATOM   1441  C   ALA A 108      14.752   1.926  14.878  1.00 91.15           C
ATOM   1442  O   ALA A 108      14.982   1.132  15.789  1.00 91.15           O
ATOM   1443  HA  ALA A 108      12.616   1.808  15.072  1.00 91.15           H
ATOM   1444  CB  ALA A 108      13.119   1.130  13.100  1.00 91.15           C
ATOM   1445 1HB  ALA A 108      12.095   1.238  12.743  1.00 91.15           H
ATOM   1446 2HB  ALA A 108      13.811   1.396  12.301  1.00 91.15           H
ATOM   1447 3HB  ALA A 108      13.292   0.097  13.401  1.00 91.15           H
ATOM   1448  HN  ALA A 108      13.180   3.603  12.914  1.00 91.15           H
ATOM   1449  N   ALA A 109      15.659   2.719  14.327  1.00 90.56           N
ATOM   1450  CA  ALA A 109      17.064   2.608  14.681  1.00 90.56           C
ATOM   1451  C   ALA A 109      17.261   3.077  16.124  1.00 90.56           C
ATOM   1452  O   ALA A 109      18.096   2.536  16.848  1.00 90.56           O
ATOM   1453  HA  ALA A 109      17.343   1.557  14.608  1.00 90.56           H
ATOM   1454  CB  ALA A 109      17.906   3.412  13.687  1.00 90.56           C
ATOM   1455 1HB  ALA A 109      17.753   3.021  12.682  1.00 90.56           H
ATOM   1456 2HB  ALA A 109      17.605   4.459  13.720  1.00 90.56           H
ATOM   1457 3HB  ALA A 109      18.960   3.328  13.953  1.00 90.56           H
ATOM   1458  HN  ALA A 109      15.448   3.426  13.652  1.00 90.56           H
ATOM   1459  N   ASP A 110      16.478   4.078  16.500  1.00 86.35           N
ATOM   1460  CA  ASP A 110      16.637   4.704  17.801  1.00 86.35           C
ATOM   1461  C   ASP A 110      15.262   5.099  18.343  1.00 86.35           C
ATOM   1462  O   ASP A 110      14.522   4.254  18.844  1.00 86.35           O
ATOM   1463  HA  ASP A 110      17.130   3.956  18.421  1.00 86.35           H
ATOM   1464  CB  ASP A 110      17.488   5.972  17.701  1.00 86.35           C
ATOM   1465 1HB  ASP A 110      18.446   5.736  17.238  1.00 86.35           H
ATOM   1466 2HB  ASP A 110      16.992   6.697  17.056  1.00 86.35           H
ATOM   1467  CG  ASP A 110      17.721   6.586  19.084  1.00 86.35           C
ATOM   1468  OD1 ASP A 110      17.392   5.896  20.073  1.00 86.35           O
ATOM   1469  OD2 ASP A 110      18.223   7.730  19.119  1.00 86.35           O
ATOM   1470  HN  ASP A 110      15.747   4.459  15.933  1.00 86.35           H
ATOM   1471  N   GLN A 111      14.961   6.384  18.224  1.00 85.79           N
ATOM   1472  CA  GLN A 111      13.666   6.891  18.644  1.00 85.79           C
ATOM   1473  C   GLN A 111      13.160   7.941  17.652  1.00 85.79           C
ATOM   1474  O   GLN A 111      13.905   8.388  16.782  1.00 85.79           O
ATOM   1475  HA  GLN A 111      13.001   6.028  18.640  1.00 85.79           H
ATOM   1476  CB  GLN A 111      13.734   7.465  20.061  1.00 85.79           C
ATOM   1477 1HB  GLN A 111      12.747   7.816  20.363  1.00 85.79           H
ATOM   1478 2HB  GLN A 111      14.021   6.680  20.761  1.00 85.79           H
ATOM   1479  CG  GLN A 111      14.737   8.617  20.138  1.00 85.79           C
ATOM   1480 1HG  GLN A 111      15.736   8.251  19.902  1.00 85.79           H
ATOM   1481 2HG  GLN A 111      14.489   9.371  19.391  1.00 85.79           H
ATOM   1482  CD  GLN A 111      14.737   9.251  21.531  1.00 85.79           C
ATOM   1483  OE1 GLN A 111      13.706   9.591  22.086  1.00 85.79           O
ATOM   1484  NE2 GLN A 111      15.949   9.391  22.061  1.00 85.79           N
ATOM   1485 1HE2 GLN A 111      16.756   9.092  21.552  1.00 85.79           H
ATOM   1486 2HE2 GLN A 111      16.053   9.797  22.969  1.00 85.79           H
ATOM   1487  HN  GLN A 111      15.583   7.072  17.850  1.00 85.79           H
ATOM   1488  N   TRP A 112      11.896   8.303  17.816  1.00 90.78           N
ATOM   1489  CA  TRP A 112      11.287   9.305  16.958  1.00 90.78           C
ATOM   1490  C   TRP A 112      11.862  10.670  17.344  1.00 90.78           C
ATOM   1491  O   TRP A 112      11.557  11.196  18.413  1.00 90.78           O
ATOM   1492  HA  TRP A 112      11.551   9.067  15.927  1.00 90.78           H
ATOM   1493  CB  TRP A 112       9.761   9.252  17.050  1.00 90.78           C
ATOM   1494 1HB  TRP A 112       9.431   8.230  16.865  1.00 90.78           H
ATOM   1495 2HB  TRP A 112       9.459   9.506  18.066  1.00 90.78           H
ATOM   1496  CG  TRP A 112       9.045  10.187  16.073  1.00 90.78           C
ATOM   1497  CD1 TRP A 112       8.623  11.440  16.289  1.00 90.78           C
ATOM   1498  HD1 TRP A 112       8.742  11.974  17.232  1.00 90.78           H
ATOM   1499  CD2 TRP A 112       8.684   9.891  14.707  1.00 90.78           C
ATOM   1500  NE1 TRP A 112       8.018  11.971  15.168  1.00 90.78           N
ATOM   1501  HE1 TRP A 112       7.625  12.887  15.085  1.00 90.78           H
ATOM   1502  CE2 TRP A 112       8.056  10.999  14.175  1.00 90.78           C
ATOM   1503  CE3 TRP A 112       8.881   8.725  13.947  1.00 90.78           C
ATOM   1504  HE3 TRP A 112       9.374   7.837  14.343  1.00 90.78           H
ATOM   1505  CZ2 TRP A 112       7.575  11.050  12.862  1.00 90.78           C
ATOM   1506  HZ2 TRP A 112       7.082  11.938  12.465  1.00 90.78           H
ATOM   1507  CZ3 TRP A 112       8.394   8.792  12.636  1.00 90.78           C
ATOM   1508  HZ3 TRP A 112       8.521   7.914  12.002  1.00 90.78           H
ATOM   1509  CH2 TRP A 112       7.760   9.900  12.086  1.00 90.78           C
ATOM   1510  HH2 TRP A 112       7.408   9.873  11.054  1.00 90.78           H
ATOM   1511  HN  TRP A 112      11.292   7.924  18.517  1.00 90.78           H
ATOM   1512  N   LYS A 113      12.684  11.203  16.452  1.00 90.28           N
ATOM   1513  CA  LYS A 113      13.401  12.434  16.737  1.00 90.28           C
ATOM   1514  C   LYS A 113      12.678  13.607  16.072  1.00 90.28           C
ATOM   1515  O   LYS A 113      13.106  14.754  16.192  1.00 90.28           O
ATOM   1516  HA  LYS A 113      13.378  12.583  17.817  1.00 90.28           H
ATOM   1517  CB  LYS A 113      14.870  12.306  16.329  1.00 90.28           C
ATOM   1518 1HB  LYS A 113      14.936  12.036  15.275  1.00 90.28           H
ATOM   1519 2HB  LYS A 113      15.368  13.268  16.443  1.00 90.28           H
ATOM   1520  CG  LYS A 113      15.585  11.252  17.177  1.00 90.28           C
ATOM   1521 1HG  LYS A 113      15.530  11.528  18.230  1.00 90.28           H
ATOM   1522 2HG  LYS A 113      15.078  10.292  17.073  1.00 90.28           H
ATOM   1523  CD  LYS A 113      17.049  11.110  16.756  1.00 90.28           C
ATOM   1524 1HD  LYS A 113      17.104  10.862  15.696  1.00 90.28           H
ATOM   1525 2HD  LYS A 113      17.562  12.063  16.888  1.00 90.28           H
ATOM   1526  CE  LYS A 113      17.753  10.027  17.576  1.00 90.28           C
ATOM   1527 1HE  LYS A 113      17.741  10.297  18.633  1.00 90.28           H
ATOM   1528 2HE  LYS A 113      17.215   9.084  17.482  1.00 90.28           H
ATOM   1529  NZ  LYS A 113      19.150   9.856  17.118  1.00 90.28           N
ATOM   1530 1HZ  LYS A 113      19.574   9.077  17.610  1.00 90.28           H
ATOM   1531 2HZ  LYS A 113      19.158   9.671  16.121  1.00 90.28           H
ATOM   1532 3HZ  LYS A 113      19.674  10.702  17.310  1.00 90.28           H
ATOM   1533  HN  LYS A 113      12.862  10.810  15.550  1.00 90.28           H
ATOM   1534  N   PHE A 114      11.594  13.279  15.384  1.00 92.96           N
ATOM   1535  CA  PHE A 114      10.944  14.239  14.509  1.00 92.96           C
ATOM   1536  C   PHE A 114       9.702  14.836  15.175  1.00 92.96           C
ATOM   1537  O   PHE A 114       9.243  14.335  16.200  1.00 92.96           O
ATOM   1538  HA  PHE A 114      11.664  15.033  14.309  1.00 92.96           H
ATOM   1539  CB  PHE A 114      10.519  13.481  13.250  1.00 92.96           C
ATOM   1540 1HB  PHE A 114       9.728  12.778  13.511  1.00 92.96           H
ATOM   1541 2HB  PHE A 114      10.094  14.188  12.538  1.00 92.96           H
ATOM   1542  CG  PHE A 114      11.656  12.716  12.570  1.00 92.96           C
ATOM   1543  CD1 PHE A 114      12.573  13.385  11.820  1.00 92.96           C
ATOM   1544  HD1 PHE A 114      12.497  14.466  11.704  1.00 92.96           H
ATOM   1545  CD2 PHE A 114      11.751  11.367  12.715  1.00 92.96           C
ATOM   1546  HD2 PHE A 114      11.016  10.831  13.316  1.00 92.96           H
ATOM   1547  CE1 PHE A 114      13.628  12.675  11.189  1.00 92.96           C
ATOM   1548  HE1 PHE A 114      14.363  13.212  10.588  1.00 92.96           H
ATOM   1549  CE2 PHE A 114      12.806  10.657  12.084  1.00 92.96           C
ATOM   1550  HE2 PHE A 114      12.882   9.576  12.200  1.00 92.96           H
ATOM   1551  CZ  PHE A 114      13.723  11.326  11.334  1.00 92.96           C
ATOM   1552  HZ  PHE A 114      14.533  10.782  10.850  1.00 92.96           H
ATOM   1553  HN  PHE A 114      11.162  12.378  15.418  1.00 92.96           H
ATOM   1554  N   GLN A 115       9.194  15.896  14.564  1.00 92.47           N
ATOM   1555  CA  GLN A 115       8.038  16.589  15.106  1.00 92.47           C
ATOM   1556  C   GLN A 115       6.768  15.768  14.869  1.00 92.47           C
ATOM   1557  O   GLN A 115       6.765  14.844  14.057  1.00 92.47           O
ATOM   1558  HA  GLN A 115       8.227  16.676  16.176  1.00 92.47           H
ATOM   1559  CB  GLN A 115       7.905  17.989  14.504  1.00 92.47           C
ATOM   1560 1HB  GLN A 115       7.889  17.921  13.416  1.00 92.47           H
ATOM   1561 2HB  GLN A 115       6.958  18.432  14.810  1.00 92.47           H
ATOM   1562  CG  GLN A 115       9.062  18.888  14.947  1.00 92.47           C
ATOM   1563 1HG  GLN A 115      10.011  18.423  14.679  1.00 92.47           H
ATOM   1564 2HG  GLN A 115       9.011  19.839  14.417  1.00 92.47           H
ATOM   1565  CD  GLN A 115       9.016  19.136  16.456  1.00 92.47           C
ATOM   1566  OE1 GLN A 115       7.984  19.031  17.097  1.00 92.47           O
ATOM   1567  NE2 GLN A 115      10.190  19.470  16.984  1.00 92.47           N
ATOM   1568 1HE2 GLN A 115      10.999  19.539  16.402  1.00 92.47           H
ATOM   1569 2HE2 GLN A 115      10.263  19.653  17.965  1.00 92.47           H
ATOM   1570  HN  GLN A 115       9.559  16.282  13.717  1.00 92.47           H
ATOM   1571  N   THR A 116       5.721  16.134  15.593  1.00 93.54           N
ATOM   1572  CA  THR A 116       4.471  15.397  15.528  1.00 93.54           C
ATOM   1573  C   THR A 116       3.911  15.420  14.104  1.00 93.54           C
ATOM   1574  O   THR A 116       3.326  14.440  13.646  1.00 93.54           O
ATOM   1575  HA  THR A 116       4.674  14.354  15.774  1.00 93.54           H
ATOM   1576  CB  THR A 116       3.517  15.990  16.566  1.00 93.54           C
ATOM   1577  HB  THR A 116       3.224  17.003  16.291  1.00 93.54           H
ATOM   1578  OG1 THR A 116       4.223  15.867  17.797  1.00 93.54           O
ATOM   1579  HG1 THR A 116       3.815  16.466  18.487  1.00 93.54           H
ATOM   1580  CG2 THR A 116       2.265  15.134  16.767  1.00 93.54           C
ATOM   1581 1HG2 THR A 116       2.555  14.140  17.108  1.00 93.54           H
ATOM   1582 2HG2 THR A 116       1.725  15.052  15.824  1.00 93.54           H
ATOM   1583 3HG2 THR A 116       1.622  15.601  17.514  1.00 93.54           H
ATOM   1584  HN  THR A 116       5.717  16.918  16.214  1.00 93.54           H
ATOM   1585  N   PHE A 117       4.110  16.551  13.443  1.00 94.47           N
ATOM   1586  CA  PHE A 117       3.636  16.714  12.079  1.00 94.47           C
ATOM   1587  C   PHE A 117       4.118  15.566  11.190  1.00 94.47           C
ATOM   1588  O   PHE A 117       3.339  14.997  10.428  1.00 94.47           O
ATOM   1589  HA  PHE A 117       2.547  16.713  12.113  1.00 94.47           H
ATOM   1590  CB  PHE A 117       4.221  18.028  11.556  1.00 94.47           C
ATOM   1591 1HB  PHE A 117       3.833  18.851  12.157  1.00 94.47           H
ATOM   1592 2HB  PHE A 117       5.302  18.014  11.696  1.00 94.47           H
ATOM   1593  CG  PHE A 117       3.916  18.302  10.082  1.00 94.47           C
ATOM   1594  CD1 PHE A 117       4.881  18.119   9.142  1.00 94.47           C
ATOM   1595  HD1 PHE A 117       5.872  17.776   9.439  1.00 94.47           H
ATOM   1596  CD2 PHE A 117       2.679  18.730   9.712  1.00 94.47           C
ATOM   1597  HD2 PHE A 117       1.905  18.877  10.466  1.00 94.47           H
ATOM   1598  CE1 PHE A 117       4.598  18.373   7.774  1.00 94.47           C
ATOM   1599  HE1 PHE A 117       5.371  18.226   7.021  1.00 94.47           H
ATOM   1600  CE2 PHE A 117       2.395  18.984   8.344  1.00 94.47           C
ATOM   1601  HE2 PHE A 117       1.404  19.327   8.048  1.00 94.47           H
ATOM   1602  CZ  PHE A 117       3.361  18.801   7.404  1.00 94.47           C
ATOM   1603  HZ  PHE A 117       3.143  18.996   6.354  1.00 94.47           H
ATOM   1604  HN  PHE A 117       4.584  17.346  13.823  1.00 94.47           H
ATOM   1605  N   MET A 118       5.401  15.260  11.318  1.00 94.52           N
ATOM   1606  CA  MET A 118       6.009  14.227  10.497  1.00 94.52           C
ATOM   1607  C   MET A 118       5.408  12.854  10.808  1.00 94.52           C
ATOM   1608  O   MET A 118       5.273  12.015   9.919  1.00 94.52           O
ATOM   1609  HA  MET A 118       5.787  14.502   9.466  1.00 94.52           H
ATOM   1610  CB  MET A 118       7.517  14.193  10.752  1.00 94.52           C
ATOM   1611 1HB  MET A 118       7.919  15.206  10.709  1.00 94.52           H
ATOM   1612 2HB  MET A 118       7.712  13.815  11.755  1.00 94.52           H
ATOM   1613  CG  MET A 118       8.228  13.313   9.722  1.00 94.52           C
ATOM   1614 1HG  MET A 118       9.297  13.280   9.935  1.00 94.52           H
ATOM   1615 2HG  MET A 118       7.858  12.289   9.790  1.00 94.52           H
ATOM   1616  SD  MET A 118       7.954  13.952   8.078  1.00 94.52           S
ATOM   1617  CE  MET A 118       8.951  15.431   8.151  1.00 94.52           C
ATOM   1618 1HE  MET A 118       8.583  16.079   8.945  1.00 94.52           H
ATOM   1619 2HE  MET A 118       9.987  15.160   8.354  1.00 94.52           H
ATOM   1620 3HE  MET A 118       8.893  15.955   7.197  1.00 94.52           H
ATOM   1621  HN  MET A 118       6.020  15.703  11.967  1.00 94.52           H
ATOM   1622  N   CYS A 119       5.064  12.668  12.074  1.00 94.00           N
ATOM   1623  CA  CYS A 119       4.487  11.410  12.515  1.00 94.00           C
ATOM   1624  C   CYS A 119       3.146  11.221  11.804  1.00 94.00           C
ATOM   1625  O   CYS A 119       2.831  10.123  11.346  1.00 94.00           O
ATOM   1626  HA  CYS A 119       5.189  10.626  12.231  1.00 94.00           H
ATOM   1627  CB  CYS A 119       4.338  11.359  14.037  1.00 94.00           C
ATOM   1628 1HB  CYS A 119       5.320  11.391  14.509  1.00 94.00           H
ATOM   1629 2HB  CYS A 119       3.788  12.233  14.387  1.00 94.00           H
ATOM   1630  SG  CYS A 119       3.459   9.830  14.529  1.00 94.00           S
ATOM   1631  HN  CYS A 119       5.173  13.357  12.791  1.00 94.00           H
ATOM   1632  N   LYS A 120       2.391  12.307  11.733  1.00 94.70           N
ATOM   1633  CA  LYS A 120       1.079  12.268  11.110  1.00 94.70           C
ATOM   1634  C   LYS A 120       1.230  11.890   9.635  1.00 94.70           C
ATOM   1635  O   LYS A 120       0.482  11.058   9.125  1.00 94.70           O
ATOM   1636  HA  LYS A 120       0.504  11.488  11.609  1.00 94.70           H
ATOM   1637  CB  LYS A 120       0.340  13.589  11.334  1.00 94.70           C
ATOM   1638 1HB  LYS A 120       0.977  14.422  11.037  1.00 94.70           H
ATOM   1639 2HB  LYS A 120      -0.547  13.626  10.701  1.00 94.70           H
ATOM   1640  CG  LYS A 120      -0.066  13.749  12.800  1.00 94.70           C
ATOM   1641 1HG  LYS A 120      -0.671  12.896  13.108  1.00 94.70           H
ATOM   1642 2HG  LYS A 120       0.824  13.753  13.430  1.00 94.70           H
ATOM   1643  CD  LYS A 120      -0.854  15.043  13.013  1.00 94.70           C
ATOM   1644 1HD  LYS A 120      -0.203  15.901  12.843  1.00 94.70           H
ATOM   1645 2HD  LYS A 120      -1.661  15.106  12.283  1.00 94.70           H
ATOM   1646  CE  LYS A 120      -1.432  15.107  14.428  1.00 94.70           C
ATOM   1647 1HE  LYS A 120      -1.752  14.113  14.742  1.00 94.70           H
ATOM   1648 2HE  LYS A 120      -0.661  15.429  15.128  1.00 94.70           H
ATOM   1649  NZ  LYS A 120      -2.578  16.042  14.479  1.00 94.70           N
ATOM   1650 1HZ  LYS A 120      -2.928  16.097  15.429  1.00 94.70           H
ATOM   1651 2HZ  LYS A 120      -2.277  16.962  14.175  1.00 94.70           H
ATOM   1652 3HZ  LYS A 120      -3.314  15.708  13.866  1.00 94.70           H
ATOM   1653  HN  LYS A 120       2.663  13.201  12.091  1.00 94.70           H
ATOM   1654  N   VAL A 121       2.202  12.520   8.993  1.00 94.33           N
ATOM   1655  CA  VAL A 121       2.409  12.321   7.568  1.00 94.33           C
ATOM   1656  C   VAL A 121       2.848  10.877   7.317  1.00 94.33           C
ATOM   1657  O   VAL A 121       2.315  10.207   6.435  1.00 94.33           O
ATOM   1658  HA  VAL A 121       1.454  12.489   7.071  1.00 94.33           H
ATOM   1659  CB  VAL A 121       3.408  13.351   7.036  1.00 94.33           C
ATOM   1660  HB  VAL A 121       4.302  13.302   7.657  1.00 94.33           H
ATOM   1661  CG1 VAL A 121       3.816  13.025   5.598  1.00 94.33           C
ATOM   1662 1HG1 VAL A 121       4.280  12.040   5.566  1.00 94.33           H
ATOM   1663 2HG1 VAL A 121       2.933  13.032   4.959  1.00 94.33           H
ATOM   1664 3HG1 VAL A 121       4.526  13.773   5.244  1.00 94.33           H
ATOM   1665  CG2 VAL A 121       2.841  14.768   7.138  1.00 94.33           C
ATOM   1666 1HG2 VAL A 121       1.924  14.835   6.552  1.00 94.33           H
ATOM   1667 2HG2 VAL A 121       2.624  14.999   8.181  1.00 94.33           H
ATOM   1668 3HG2 VAL A 121       3.571  15.480   6.752  1.00 94.33           H
ATOM   1669  HN  VAL A 121       2.841  13.154   9.428  1.00 94.33           H
ATOM   1670  N   VAL A 122       3.817  10.441   8.110  1.00 93.39           N
ATOM   1671  CA  VAL A 122       4.478   9.172   7.854  1.00 93.39           C
ATOM   1672  C   VAL A 122       3.467   8.034   8.010  1.00 93.39           C
ATOM   1673  O   VAL A 122       3.479   7.078   7.237  1.00 93.39           O
ATOM   1674  HA  VAL A 122       4.832   9.188   6.823  1.00 93.39           H
ATOM   1675  CB  VAL A 122       5.694   9.022   8.771  1.00 93.39           C
ATOM   1676  HB  VAL A 122       5.374   9.237   9.790  1.00 93.39           H
ATOM   1677  CG1 VAL A 122       6.231   7.590   8.739  1.00 93.39           C
ATOM   1678 1HG1 VAL A 122       5.454   6.903   9.074  1.00 93.39           H
ATOM   1679 2HG1 VAL A 122       6.527   7.335   7.721  1.00 93.39           H
ATOM   1680 3HG1 VAL A 122       7.095   7.511   9.399  1.00 93.39           H
ATOM   1681  CG2 VAL A 122       6.787  10.026   8.400  1.00 93.39           C
ATOM   1682 1HG2 VAL A 122       7.103   9.856   7.370  1.00 93.39           H
ATOM   1683 2HG2 VAL A 122       6.399  11.040   8.498  1.00 93.39           H
ATOM   1684 3HG2 VAL A 122       7.640   9.898   9.067  1.00 93.39           H
ATOM   1685  HN  VAL A 122       4.149  10.937   8.912  1.00 93.39           H
ATOM   1686  N   ASN A 123       2.617   8.176   9.016  1.00 92.14           N
ATOM   1687  CA  ASN A 123       1.637   7.146   9.318  1.00 92.14           C
ATOM   1688  C   ASN A 123       0.569   7.127   8.222  1.00 92.14           C
ATOM   1689  O   ASN A 123       0.110   6.061   7.816  1.00 92.14           O
ATOM   1690  HA  ASN A 123       2.203   6.216   9.363  1.00 92.14           H
ATOM   1691  CB  ASN A 123       0.940   7.422  10.652  1.00 92.14           C
ATOM   1692 1HB  ASN A 123       0.739   8.489  10.747  1.00 92.14           H
ATOM   1693 2HB  ASN A 123      -0.024   6.913  10.675  1.00 92.14           H
ATOM   1694  CG  ASN A 123       1.800   6.952  11.827  1.00 92.14           C
ATOM   1695  OD1 ASN A 123       2.716   6.159  11.681  1.00 92.14           O
ATOM   1696  ND2 ASN A 123       1.454   7.483  12.996  1.00 92.14           N
ATOM   1697 1HD2 ASN A 123       0.692   8.128  13.047  1.00 92.14           H
ATOM   1698 2HD2 ASN A 123       1.957   7.237  13.825  1.00 92.14           H
ATOM   1699  HN  ASN A 123       2.590   8.974   9.618  1.00 92.14           H
ATOM   1700  N   SER A 124       0.206   8.320   7.774  1.00 94.55           N
ATOM   1701  CA  SER A 124      -0.912   8.467   6.858  1.00 94.55           C
ATOM   1702  C   SER A 124      -0.486   8.068   5.443  1.00 94.55           C
ATOM   1703  O   SER A 124      -1.301   7.588   4.658  1.00 94.55           O
ATOM   1704  HA  SER A 124      -1.681   7.790   7.230  1.00 94.55           H
ATOM   1705  CB  SER A 124      -1.448   9.900   6.867  1.00 94.55           C
ATOM   1706 1HB  SER A 124      -2.284   9.979   6.172  1.00 94.55           H
ATOM   1707 2HB  SER A 124      -1.834  10.136   7.858  1.00 94.55           H
ATOM   1708  OG  SER A 124      -0.444  10.847   6.511  1.00 94.55           O
ATOM   1709  HG  SER A 124      -0.141  11.346   7.322  1.00 94.55           H
ATOM   1710  HN  SER A 124       0.660   9.174   8.026  1.00 94.55           H
ATOM   1711  N   MET A 125       0.791   8.283   5.162  1.00 95.81           N
ATOM   1712  CA  MET A 125       1.288   8.164   3.802  1.00 95.81           C
ATOM   1713  C   MET A 125       1.099   6.741   3.272  1.00 95.81           C
ATOM   1714  O   MET A 125       0.722   6.549   2.117  1.00 95.81           O
ATOM   1715  HA  MET A 125       0.694   8.860   3.210  1.00 95.81           H
ATOM   1716  CB  MET A 125       2.773   8.528   3.767  1.00 95.81           C
ATOM   1717 1HB  MET A 125       2.940   9.443   4.336  1.00 95.81           H
ATOM   1718 2HB  MET A 125       3.356   7.743   4.249  1.00 95.81           H
ATOM   1719  CG  MET A 125       3.257   8.720   2.329  1.00 95.81           C
ATOM   1720 1HG  MET A 125       4.336   8.880   2.317  1.00 95.81           H
ATOM   1721 2HG  MET A 125       3.062   7.819   1.747  1.00 95.81           H
ATOM   1722  SD  MET A 125       2.427  10.115   1.586  1.00 95.81           S
ATOM   1723  CE  MET A 125       3.119  11.442   2.560  1.00 95.81           C
ATOM   1724 1HE  MET A 125       2.872  11.288   3.611  1.00 95.81           H
ATOM   1725 2HE  MET A 125       4.202  11.455   2.439  1.00 95.81           H
ATOM   1726 3HE  MET A 125       2.704  12.392   2.225  1.00 95.81           H
ATOM   1727  HN  MET A 125       1.479   8.534   5.843  1.00 95.81           H
ATOM   1728  N   TYR A 126       1.370   5.779   4.142  1.00 92.85           N
ATOM   1729  CA  TYR A 126       1.267   4.379   3.766  1.00 92.85           C
ATOM   1730  C   TYR A 126      -0.166   4.023   3.363  1.00 92.85           C
ATOM   1731  O   TYR A 126      -0.383   3.370   2.344  1.00 92.85           O
ATOM   1732  HA  TYR A 126       1.928   4.209   2.917  1.00 92.85           H
ATOM   1733  CB  TYR A 126       1.646   3.578   5.014  1.00 92.85           C
ATOM   1734 1HB  TYR A 126       2.704   3.735   5.225  1.00 92.85           H
ATOM   1735 2HB  TYR A 126       1.090   3.968   5.866  1.00 92.85           H
ATOM   1736  CG  TYR A 126       1.382   2.076   4.893  1.00 92.85           C
ATOM   1737  CD1 TYR A 126       0.514   1.456   5.769  1.00 92.85           C
ATOM   1738  HD1 TYR A 126       0.017   2.037   6.546  1.00 92.85           H
ATOM   1739  CD2 TYR A 126       2.011   1.341   3.909  1.00 92.85           C
ATOM   1740  HD2 TYR A 126       2.697   1.831   3.218  1.00 92.85           H
ATOM   1741  CE1 TYR A 126       0.265   0.042   5.656  1.00 92.85           C
ATOM   1742  HE1 TYR A 126      -0.419  -0.460   6.341  1.00 92.85           H
ATOM   1743  CE2 TYR A 126       1.762  -0.072   3.796  1.00 92.85           C
ATOM   1744  HE2 TYR A 126       2.252  -0.664   3.023  1.00 92.85           H
ATOM   1745  CZ  TYR A 126       0.901  -0.652   4.675  1.00 92.85           C
ATOM   1746  OH  TYR A 126       0.666  -1.987   4.567  1.00 92.85           O
ATOM   1747  HH  TYR A 126       0.866  -2.296   3.638  1.00 92.85           H
ATOM   1748  HN  TYR A 126       1.654   5.943   5.087  1.00 92.85           H
ATOM   1749  N   LYS A 127      -1.105   4.469   4.184  1.00 91.70           N
ATOM   1750  CA  LYS A 127      -2.503   4.130   3.976  1.00 91.70           C
ATOM   1751  C   LYS A 127      -2.983   4.747   2.661  1.00 91.70           C
ATOM   1752  O   LYS A 127      -3.788   4.150   1.948  1.00 91.70           O
ATOM   1753  HA  LYS A 127      -2.567   3.045   3.891  1.00 91.70           H
ATOM   1754  CB  LYS A 127      -3.340   4.539   5.189  1.00 91.70           C
ATOM   1755 1HB  LYS A 127      -3.078   5.553   5.491  1.00 91.70           H
ATOM   1756 2HB  LYS A 127      -4.396   4.550   4.920  1.00 91.70           H
ATOM   1757  CG  LYS A 127      -3.116   3.579   6.359  1.00 91.70           C
ATOM   1758 1HG  LYS A 127      -2.062   3.577   6.636  1.00 91.70           H
ATOM   1759 2HG  LYS A 127      -3.675   3.924   7.229  1.00 91.70           H
ATOM   1760  CD  LYS A 127      -3.556   2.159   5.994  1.00 91.70           C
ATOM   1761 1HD  LYS A 127      -4.531   2.190   5.508  1.00 91.70           H
ATOM   1762 2HD  LYS A 127      -2.855   1.731   5.277  1.00 91.70           H
ATOM   1763  CE  LYS A 127      -3.627   1.271   7.238  1.00 91.70           C
ATOM   1764 1HE  LYS A 127      -2.639   1.186   7.689  1.00 91.70           H
ATOM   1765 2HE  LYS A 127      -4.278   1.729   7.982  1.00 91.70           H
ATOM   1766  NZ  LYS A 127      -4.136  -0.074   6.886  1.00 91.70           N
ATOM   1767 1HZ  LYS A 127      -4.181  -0.647   7.721  1.00 91.70           H
ATOM   1768 2HZ  LYS A 127      -5.063   0.011   6.483  1.00 91.70           H
ATOM   1769 3HZ  LYS A 127      -3.513  -0.505   6.213  1.00 91.70           H
ATOM   1770  HN  LYS A 127      -0.925   5.050   4.977  1.00 91.70           H
ATOM   1771  N   MET A 128      -2.469   5.936   2.380  1.00 94.86           N
ATOM   1772  CA  MET A 128      -2.821   6.633   1.154  1.00 94.86           C
ATOM   1773  C   MET A 128      -2.313   5.874  -0.073  1.00 94.86           C
ATOM   1774  O   MET A 128      -3.022   5.755  -1.071  1.00 94.86           O
ATOM   1775  HA  MET A 128      -3.910   6.671   1.141  1.00 94.86           H
ATOM   1776  CB  MET A 128      -2.215   8.037   1.174  1.00 94.86           C
ATOM   1777 1HB  MET A 128      -2.454   8.527   2.118  1.00 94.86           H
ATOM   1778 2HB  MET A 128      -1.128   7.970   1.116  1.00 94.86           H
ATOM   1779  CG  MET A 128      -2.741   8.878   0.009  1.00 94.86           C
ATOM   1780 1HG  MET A 128      -2.445   8.428  -0.939  1.00 94.86           H
ATOM   1781 2HG  MET A 128      -3.831   8.895   0.026  1.00 94.86           H
ATOM   1782  SD  MET A 128      -2.104  10.541   0.119  1.00 94.86           S
ATOM   1783  CE  MET A 128      -0.361  10.220  -0.097  1.00 94.86           C
ATOM   1784 1HE  MET A 128      -0.013   9.559   0.696  1.00 94.86           H
ATOM   1785 2HE  MET A 128      -0.196   9.746  -1.065  1.00 94.86           H
ATOM   1786 3HE  MET A 128       0.189  11.160  -0.055  1.00 94.86           H
ATOM   1787  HN  MET A 128      -1.824   6.420   2.971  1.00 94.86           H
ATOM   1788  N   ASN A 129      -1.088   5.381   0.040  1.00 94.76           N
ATOM   1789  CA  ASN A 129      -0.502   4.582  -1.022  1.00 94.76           C
ATOM   1790  C   ASN A 129      -1.361   3.336  -1.251  1.00 94.76           C
ATOM   1791  O   ASN A 129      -1.731   3.033  -2.384  1.00 94.76           O
ATOM   1792  HA  ASN A 129      -0.477   5.237  -1.893  1.00 94.76           H
ATOM   1793  CB  ASN A 129       0.909   4.121  -0.650  1.00 94.76           C
ATOM   1794 1HB  ASN A 129       1.588   4.973  -0.659  1.00 94.76           H
ATOM   1795 2HB  ASN A 129       0.910   3.723   0.365  1.00 94.76           H
ATOM   1796  CG  ASN A 129       1.411   3.052  -1.623  1.00 94.76           C
ATOM   1797  OD1 ASN A 129       1.224   1.862  -1.429  1.00 94.76           O
ATOM   1798  ND2 ASN A 129       2.057   3.541  -2.678  1.00 94.76           N
ATOM   1799 1HD2 ASN A 129       2.176   4.529  -2.777  1.00 94.76           H
ATOM   1800 2HD2 ASN A 129       2.423   2.921  -3.371  1.00 94.76           H
ATOM   1801  HN  ASN A 129      -0.501   5.519   0.838  1.00 94.76           H
ATOM   1802  N   PHE A 130      -1.654   2.649  -0.157  1.00 92.92           N
ATOM   1803  CA  PHE A 130      -2.331   1.366  -0.238  1.00 92.92           C
ATOM   1804  C   PHE A 130      -3.665   1.496  -0.976  1.00 92.92           C
ATOM   1805  O   PHE A 130      -3.915   0.780  -1.944  1.00 92.92           O
ATOM   1806  HA  PHE A 130      -1.678   0.690  -0.788  1.00 92.92           H
ATOM   1807  CB  PHE A 130      -2.599   0.910   1.198  1.00 92.92           C
ATOM   1808 1HB  PHE A 130      -1.651   0.851   1.732  1.00 92.92           H
ATOM   1809 2HB  PHE A 130      -3.201   1.666   1.702  1.00 92.92           H
ATOM   1810  CG  PHE A 130      -3.311  -0.440   1.300  1.00 92.92           C
ATOM   1811  CD1 PHE A 130      -4.668  -0.489   1.375  1.00 92.92           C
ATOM   1812  HD1 PHE A 130      -5.248   0.434   1.363  1.00 92.92           H
ATOM   1813  CD2 PHE A 130      -2.587  -1.591   1.315  1.00 92.92           C
ATOM   1814  HD2 PHE A 130      -1.500  -1.552   1.255  1.00 92.92           H
ATOM   1815  CE1 PHE A 130      -5.329  -1.742   1.470  1.00 92.92           C
ATOM   1816  HE1 PHE A 130      -6.417  -1.781   1.530  1.00 92.92           H
ATOM   1817  CE2 PHE A 130      -3.248  -2.844   1.409  1.00 92.92           C
ATOM   1818  HE2 PHE A 130      -2.668  -3.767   1.422  1.00 92.92           H
ATOM   1819  CZ  PHE A 130      -4.605  -2.893   1.485  1.00 92.92           C
ATOM   1820  HZ  PHE A 130      -5.113  -3.855   1.557  1.00 92.92           H
ATOM   1821  HN  PHE A 130      -1.437   2.955   0.770  1.00 92.92           H
ATOM   1822  N   TYR A 131      -4.487   2.415  -0.490  1.00 92.79           N
ATOM   1823  CA  TYR A 131      -5.836   2.561  -1.009  1.00 92.79           C
ATOM   1824  C   TYR A 131      -5.816   3.014  -2.470  1.00 92.79           C
ATOM   1825  O   TYR A 131      -6.606   2.535  -3.283  1.00 92.79           O
ATOM   1826  HA  TYR A 131      -6.329   1.591  -0.944  1.00 92.79           H
ATOM   1827  CB  TYR A 131      -6.499   3.648  -0.160  1.00 92.79           C
ATOM   1828 1HB  TYR A 131      -5.892   4.552  -0.207  1.00 92.79           H
ATOM   1829 2HB  TYR A 131      -7.469   3.893  -0.594  1.00 92.79           H
ATOM   1830  CG  TYR A 131      -6.695   3.259   1.306  1.00 92.79           C
ATOM   1831  CD1 TYR A 131      -7.037   1.963   1.637  1.00 92.79           C
ATOM   1832  HD1 TYR A 131      -7.167   1.217   0.852  1.00 92.79           H
ATOM   1833  CD2 TYR A 131      -6.531   4.203   2.299  1.00 92.79           C
ATOM   1834  HD2 TYR A 131      -6.261   5.227   2.038  1.00 92.79           H
ATOM   1835  CE1 TYR A 131      -7.222   1.597   3.017  1.00 92.79           C
ATOM   1836  HE1 TYR A 131      -7.492   0.577   3.291  1.00 92.79           H
ATOM   1837  CE2 TYR A 131      -6.716   3.837   3.679  1.00 92.79           C
ATOM   1838  HE2 TYR A 131      -6.590   4.573   4.473  1.00 92.79           H
ATOM   1839  CZ  TYR A 131      -7.053   2.552   3.970  1.00 92.79           C
ATOM   1840  OH  TYR A 131      -7.227   2.206   5.274  1.00 92.79           O
ATOM   1841  HH  TYR A 131      -7.220   3.024   5.849  1.00 92.79           H
ATOM   1842  HN  TYR A 131      -4.245   3.051   0.242  1.00 92.79           H
ATOM   1843  N   SER A 132      -4.904   3.931  -2.760  1.00 94.13           N
ATOM   1844  CA  SER A 132      -4.789   4.473  -4.103  1.00 94.13           C
ATOM   1845  C   SER A 132      -4.356   3.373  -5.076  1.00 94.13           C
ATOM   1846  O   SER A 132      -4.850   3.305  -6.200  1.00 94.13           O
ATOM   1847  HA  SER A 132      -5.785   4.836  -4.355  1.00 94.13           H
ATOM   1848  CB  SER A 132      -3.797   5.637  -4.143  1.00 94.13           C
ATOM   1849 1HB  SER A 132      -3.706   6.000  -5.167  1.00 94.13           H
ATOM   1850 2HB  SER A 132      -4.184   6.463  -3.546  1.00 94.13           H
ATOM   1851  OG  SER A 132      -2.512   5.261  -3.657  1.00 94.13           O
ATOM   1852  HG  SER A 132      -2.365   5.646  -2.746  1.00 94.13           H
ATOM   1853  HN  SER A 132      -4.254   4.302  -2.097  1.00 94.13           H
ATOM   1854  N   CYS A 133      -3.438   2.541  -4.607  1.00 91.75           N
ATOM   1855  CA  CYS A 133      -2.922   1.458  -5.427  1.00 91.75           C
ATOM   1856  C   CYS A 133      -4.081   0.517  -5.763  1.00 91.75           C
ATOM   1857  O   CYS A 133      -4.263   0.140  -6.920  1.00 91.75           O
ATOM   1858  HA  CYS A 133      -2.519   1.914  -6.331  1.00 91.75           H
ATOM   1859  CB  CYS A 133      -1.773   0.722  -4.734  1.00 91.75           C
ATOM   1860 1HB  CYS A 133      -2.024   0.539  -3.690  1.00 91.75           H
ATOM   1861 2HB  CYS A 133      -1.620  -0.251  -5.201  1.00 91.75           H
ATOM   1862  SG  CYS A 133      -0.239   1.715  -4.843  1.00 91.75           S
ATOM   1863  HG  CYS A 133      -0.574   2.591  -3.899  1.00 91.75           H
ATOM   1864  HN  CYS A 133      -3.048   2.598  -3.688  1.00 91.75           H
ATOM   1865  N   VAL A 134      -4.834   0.165  -4.732  1.00 89.82           N
ATOM   1866  CA  VAL A 134      -5.937  -0.768  -4.894  1.00 89.82           C
ATOM   1867  C   VAL A 134      -6.887  -0.244  -5.973  1.00 89.82           C
ATOM   1868  O   VAL A 134      -7.282  -0.986  -6.870  1.00 89.82           O
ATOM   1869  HA  VAL A 134      -5.518  -1.718  -5.227  1.00 89.82           H
ATOM   1870  CB  VAL A 134      -6.628  -1.000  -3.549  1.00 89.82           C
ATOM   1871  HB  VAL A 134      -6.906  -0.027  -3.143  1.00 89.82           H
ATOM   1872  CG1 VAL A 134      -7.909  -1.819  -3.725  1.00 89.82           C
ATOM   1873 1HG1 VAL A 134      -8.594  -1.284  -4.383  1.00 89.82           H
ATOM   1874 2HG1 VAL A 134      -7.664  -2.786  -4.164  1.00 89.82           H
ATOM   1875 3HG1 VAL A 134      -8.380  -1.969  -2.754  1.00 89.82           H
ATOM   1876  CG2 VAL A 134      -5.680  -1.672  -2.554  1.00 89.82           C
ATOM   1877 1HG2 VAL A 134      -5.358  -2.634  -2.952  1.00 89.82           H
ATOM   1878 2HG2 VAL A 134      -4.810  -1.035  -2.394  1.00 89.82           H
ATOM   1879 3HG2 VAL A 134      -6.197  -1.825  -1.607  1.00 89.82           H
ATOM   1880  HN  VAL A 134      -4.702   0.504  -3.801  1.00 89.82           H
ATOM   1881  N   LEU A 135      -7.227   1.030  -5.849  1.00 91.46           N
ATOM   1882  CA  LEU A 135      -8.223   1.628  -6.722  1.00 91.46           C
ATOM   1883  C   LEU A 135      -7.669   1.699  -8.146  1.00 91.46           C
ATOM   1884  O   LEU A 135      -8.399   1.475  -9.111  1.00 91.46           O
ATOM   1885  HA  LEU A 135      -9.093   0.971  -6.722  1.00 91.46           H
ATOM   1886  CB  LEU A 135      -8.677   2.981  -6.170  1.00 91.46           C
ATOM   1887 1HB  LEU A 135      -7.796   3.607  -6.028  1.00 91.46           H
ATOM   1888 2HB  LEU A 135      -9.296   3.468  -6.923  1.00 91.46           H
ATOM   1889  CG  LEU A 135      -9.457   2.942  -4.855  1.00 91.46           C
ATOM   1890  HG  LEU A 135      -8.883   2.359  -4.134  1.00 91.46           H
ATOM   1891  CD1 LEU A 135      -9.622   4.347  -4.273  1.00 91.46           C
ATOM   1892 1HD1 LEU A 135      -8.639   4.779  -4.083  1.00 91.46           H
ATOM   1893 2HD1 LEU A 135     -10.163   4.973  -4.982  1.00 91.46           H
ATOM   1894 3HD1 LEU A 135     -10.180   4.290  -3.338  1.00 91.46           H
ATOM   1895  CD2 LEU A 135     -10.802   2.235  -5.037  1.00 91.46           C
ATOM   1896 1HD2 LEU A 135     -11.396   2.769  -5.779  1.00 91.46           H
ATOM   1897 2HD2 LEU A 135     -10.633   1.213  -5.373  1.00 91.46           H
ATOM   1898 3HD2 LEU A 135     -11.337   2.222  -4.087  1.00 91.46           H
ATOM   1899  HN  LEU A 135      -6.835   1.650  -5.169  1.00 91.46           H
ATOM   1900  N   LEU A 136      -6.385   2.011  -8.233  1.00 92.53           N
ATOM   1901  CA  LEU A 136      -5.736   2.160  -9.525  1.00 92.53           C
ATOM   1902  C   LEU A 136      -5.720   0.809 -10.242  1.00 92.53           C
ATOM   1903  O   LEU A 136      -6.017   0.730 -11.433  1.00 92.53           O
ATOM   1904  HA  LEU A 136      -6.335   2.856 -10.113  1.00 92.53           H
ATOM   1905  CB  LEU A 136      -4.349   2.785  -9.359  1.00 92.53           C
ATOM   1906 1HB  LEU A 136      -3.840   2.279  -8.539  1.00 92.53           H
ATOM   1907 2HB  LEU A 136      -3.773   2.586 -10.262  1.00 92.53           H
ATOM   1908  CG  LEU A 136      -4.320   4.291  -9.089  1.00 92.53           C
ATOM   1909  HG  LEU A 136      -5.031   4.509  -8.292  1.00 92.53           H
ATOM   1910  CD1 LEU A 136      -2.940   4.733  -8.598  1.00 92.53           C
ATOM   1911 1HD1 LEU A 136      -2.698   4.208  -7.674  1.00 92.53           H
ATOM   1912 2HD1 LEU A 136      -2.192   4.499  -9.356  1.00 92.53           H
ATOM   1913 3HD1 LEU A 136      -2.947   5.807  -8.414  1.00 92.53           H
ATOM   1914  CD2 LEU A 136      -4.769   5.077 -10.323  1.00 92.53           C
ATOM   1915 1HD2 LEU A 136      -4.101   4.858 -11.156  1.00 92.53           H
ATOM   1916 2HD2 LEU A 136      -5.786   4.789 -10.587  1.00 92.53           H
ATOM   1917 3HD2 LEU A 136      -4.738   6.145 -10.103  1.00 92.53           H
ATOM   1918  HN  LEU A 136      -5.791   2.161  -7.442  1.00 92.53           H
ATOM   1919  N   ILE A 137      -5.371  -0.222  -9.486  1.00 87.79           N
ATOM   1920  CA  ILE A 137      -5.270  -1.560 -10.044  1.00 87.79           C
ATOM   1921  C   ILE A 137      -6.637  -1.988 -10.581  1.00 87.79           C
ATOM   1922  O   ILE A 137      -6.726  -2.610 -11.638  1.00 87.79           O
ATOM   1923  HA  ILE A 137      -4.570  -1.513 -10.879  1.00 87.79           H
ATOM   1924  CB  ILE A 137      -4.682  -2.527  -9.015  1.00 87.79           C
ATOM   1925  HB  ILE A 137      -5.192  -2.366  -8.065  1.00 87.79           H
ATOM   1926  CG1 ILE A 137      -3.196  -2.246  -8.784  1.00 87.79           C
ATOM   1927 1HG1 ILE A 137      -2.629  -2.513  -9.675  1.00 87.79           H
ATOM   1928 2HG1 ILE A 137      -3.046  -1.179  -8.618  1.00 87.79           H
ATOM   1929  CG2 ILE A 137      -4.933  -3.980  -9.422  1.00 87.79           C
ATOM   1930 1HG2 ILE A 137      -6.007  -4.157  -9.495  1.00 87.79           H
ATOM   1931 2HG2 ILE A 137      -4.467  -4.173 -10.389  1.00 87.79           H
ATOM   1932 3HG2 ILE A 137      -4.506  -4.647  -8.674  1.00 87.79           H
ATOM   1933  CD1 ILE A 137      -2.669  -3.033  -7.582  1.00 87.79           C
ATOM   1934 1HD1 ILE A 137      -3.223  -2.745  -6.688  1.00 87.79           H
ATOM   1935 2HD1 ILE A 137      -2.799  -4.100  -7.762  1.00 87.79           H
ATOM   1936 3HD1 ILE A 137      -1.611  -2.814  -7.440  1.00 87.79           H
ATOM   1937  HN  ILE A 137      -5.159  -0.154  -8.511  1.00 87.79           H
ATOM   1938  N   MET A 138      -7.669  -1.639  -9.827  1.00 88.46           N
ATOM   1939  CA  MET A 138      -9.031  -1.921 -10.246  1.00 88.46           C
ATOM   1940  C   MET A 138      -9.349  -1.234 -11.576  1.00 88.46           C
ATOM   1941  O   MET A 138      -9.898  -1.856 -12.484  1.00 88.46           O
ATOM   1942  HA  MET A 138      -9.084  -3.003 -10.366  1.00 88.46           H
ATOM   1943  CB  MET A 138     -10.007  -1.432  -9.173  1.00 88.46           C
ATOM   1944 1HB  MET A 138      -9.713  -1.828  -8.201  1.00 88.46           H
ATOM   1945 2HB  MET A 138      -9.960  -0.345  -9.102  1.00 88.46           H
ATOM   1946  CG  MET A 138     -11.438  -1.866  -9.495  1.00 88.46           C
ATOM   1947 1HG  MET A 138     -11.729  -1.490 -10.476  1.00 88.46           H
ATOM   1948 2HG  MET A 138     -11.495  -2.954  -9.541  1.00 88.46           H
ATOM   1949  SD  MET A 138     -12.558  -1.250  -8.249  1.00 88.46           S
ATOM   1950  CE  MET A 138     -12.343   0.507  -8.480  1.00 88.46           C
ATOM   1951 1HE  MET A 138     -11.300   0.771  -8.308  1.00 88.46           H
ATOM   1952 2HE  MET A 138     -12.622   0.776  -9.499  1.00 88.46           H
ATOM   1953 3HE  MET A 138     -12.976   1.047  -7.776  1.00 88.46           H
ATOM   1954  HN  MET A 138      -7.585  -1.173  -8.946  1.00 88.46           H
ATOM   1955  N   CYS A 139      -8.989   0.039 -11.649  1.00 90.54           N
ATOM   1956  CA  CYS A 139      -9.317   0.844 -12.813  1.00 90.54           C
ATOM   1957  C   CYS A 139      -8.562   0.277 -14.017  1.00 90.54           C
ATOM   1958  O   CYS A 139      -9.081   0.268 -15.132  1.00 90.54           O
ATOM   1959  HA  CYS A 139     -10.394   0.760 -12.958  1.00 90.54           H
ATOM   1960  CB  CYS A 139      -9.000   2.323 -12.586  1.00 90.54           C
ATOM   1961 1HB  CYS A 139      -7.979   2.433 -12.221  1.00 90.54           H
ATOM   1962 2HB  CYS A 139      -9.062   2.866 -13.529  1.00 90.54           H
ATOM   1963  SG  CYS A 139     -10.175   3.036 -11.378  1.00 90.54           S
ATOM   1964  HG  CYS A 139      -9.594   2.520 -10.298  1.00 90.54           H
ATOM   1965  HN  CYS A 139      -8.484   0.519 -10.932  1.00 90.54           H
ATOM   1966  N   ILE A 140      -7.348  -0.183 -13.751  1.00 86.97           N
ATOM   1967  CA  ILE A 140      -6.526  -0.773 -14.793  1.00 86.97           C
ATOM   1968  C   ILE A 140      -7.251  -1.984 -15.384  1.00 86.97           C
ATOM   1969  O   ILE A 140      -7.316  -2.140 -16.602  1.00 86.97           O
ATOM   1970  HA  ILE A 140      -6.406  -0.026 -15.578  1.00 86.97           H
ATOM   1971  CB  ILE A 140      -5.129  -1.094 -14.257  1.00 86.97           C
ATOM   1972  HB  ILE A 140      -5.238  -1.572 -13.284  1.00 86.97           H
ATOM   1973  CG1 ILE A 140      -4.317   0.184 -14.044  1.00 86.97           C
ATOM   1974 1HG1 ILE A 140      -4.032   0.604 -15.009  1.00 86.97           H
ATOM   1975 2HG1 ILE A 140      -4.931   0.931 -13.541  1.00 86.97           H
ATOM   1976  CG2 ILE A 140      -4.406  -2.087 -15.170  1.00 86.97           C
ATOM   1977 1HG2 ILE A 140      -4.980  -3.013 -15.226  1.00 86.97           H
ATOM   1978 2HG2 ILE A 140      -4.308  -1.659 -16.167  1.00 86.97           H
ATOM   1979 3HG2 ILE A 140      -3.416  -2.298 -14.765  1.00 86.97           H
ATOM   1980  CD1 ILE A 140      -3.062  -0.095 -13.214  1.00 86.97           C
ATOM   1981 1HD1 ILE A 140      -3.352  -0.492 -12.240  1.00 86.97           H
ATOM   1982 2HD1 ILE A 140      -2.438  -0.823 -13.732  1.00 86.97           H
ATOM   1983 3HD1 ILE A 140      -2.503   0.830 -13.077  1.00 86.97           H
ATOM   1984  HN  ILE A 140      -6.926  -0.157 -12.844  1.00 86.97           H
ATOM   1985  N   SER A 141      -7.778  -2.811 -14.493  1.00 84.43           N
ATOM   1986  CA  SER A 141      -8.384  -4.066 -14.903  1.00 84.43           C
ATOM   1987  C   SER A 141      -9.635  -3.794 -15.741  1.00 84.43           C
ATOM   1988  O   SER A 141      -9.903  -4.502 -16.710  1.00 84.43           O
ATOM   1989  HA  SER A 141      -7.625  -4.571 -15.501  1.00 84.43           H
ATOM   1990  CB  SER A 141      -8.735  -4.931 -13.690  1.00 84.43           C
ATOM   1991 1HB  SER A 141      -9.445  -4.397 -13.058  1.00 84.43           H
ATOM   1992 2HB  SER A 141      -9.229  -5.842 -14.026  1.00 84.43           H
ATOM   1993  OG  SER A 141      -7.582  -5.270 -12.925  1.00 84.43           O
ATOM   1994  HG  SER A 141      -7.413  -4.570 -12.231  1.00 84.43           H
ATOM   1995  HN  SER A 141      -7.795  -2.635 -13.508  1.00 84.43           H
ATOM   1996  N   VAL A 142     -10.367  -2.766 -15.337  1.00 84.18           N
ATOM   1997  CA  VAL A 142     -11.548  -2.352 -16.075  1.00 84.18           C
ATOM   1998  C   VAL A 142     -11.129  -1.846 -17.457  1.00 84.18           C
ATOM   1999  O   VAL A 142     -11.774  -2.156 -18.457  1.00 84.18           O
ATOM   2000  HA  VAL A 142     -12.182  -3.230 -16.200  1.00 84.18           H
ATOM   2001  CB  VAL A 142     -12.331  -1.313 -15.270  1.00 84.18           C
ATOM   2002  HB  VAL A 142     -11.656  -0.489 -15.040  1.00 84.18           H
ATOM   2003  CG1 VAL A 142     -13.497  -0.752 -16.086  1.00 84.18           C
ATOM   2004 1HG1 VAL A 142     -13.113  -0.278 -16.989  1.00 84.18           H
ATOM   2005 2HG1 VAL A 142     -14.172  -1.563 -16.360  1.00 84.18           H
ATOM   2006 3HG1 VAL A 142     -14.036  -0.016 -15.490  1.00 84.18           H
ATOM   2007  CG2 VAL A 142     -12.821  -1.902 -13.945  1.00 84.18           C
ATOM   2008 1HG2 VAL A 142     -13.473  -2.752 -14.145  1.00 84.18           H
ATOM   2009 2HG2 VAL A 142     -11.966  -2.230 -13.354  1.00 84.18           H
ATOM   2010 3HG2 VAL A 142     -13.374  -1.142 -13.393  1.00 84.18           H
ATOM   2011  HN  VAL A 142     -10.165  -2.221 -14.523  1.00 84.18           H
ATOM   2012  N   ASP A 143     -10.051  -1.076 -17.468  1.00 84.16           N
ATOM   2013  CA  ASP A 143      -9.575  -0.472 -18.700  1.00 84.16           C
ATOM   2014  C   ASP A 143      -9.180  -1.575 -19.684  1.00 84.16           C
ATOM   2015  O   ASP A 143      -9.446  -1.469 -20.881  1.00 84.16           O
ATOM   2016  HA  ASP A 143     -10.407   0.132 -19.063  1.00 84.16           H
ATOM   2017  CB  ASP A 143      -8.343   0.400 -18.447  1.00 84.16           C
ATOM   2018 1HB  ASP A 143      -8.560   1.123 -17.662  1.00 84.16           H
ATOM   2019 2HB  ASP A 143      -7.521  -0.221 -18.091  1.00 84.16           H
ATOM   2020  CG  ASP A 143      -7.920   1.134 -19.721  1.00 84.16           C
ATOM   2021  OD1 ASP A 143      -6.830   0.798 -20.234  1.00 84.16           O
ATOM   2022  OD2 ASP A 143      -8.695   2.013 -20.154  1.00 84.16           O
ATOM   2023  HN  ASP A 143      -9.507  -0.863 -16.656  1.00 84.16           H
ATOM   2024  N   ARG A 144      -8.551  -2.608 -19.144  1.00 79.87           N
ATOM   2025  CA  ARG A 144      -8.115  -3.729 -19.960  1.00 79.87           C
ATOM   2026  C   ARG A 144      -9.322  -4.434 -20.582  1.00 79.87           C
ATOM   2027  O   ARG A 144      -9.309  -4.765 -21.767  1.00 79.87           O
ATOM   2028  HA  ARG A 144      -7.481  -3.284 -20.728  1.00 79.87           H
ATOM   2029  CB  ARG A 144      -7.316  -4.736 -19.130  1.00 79.87           C
ATOM   2030 1HB  ARG A 144      -7.867  -4.983 -18.223  1.00 79.87           H
ATOM   2031 2HB  ARG A 144      -7.197  -5.662 -19.692  1.00 79.87           H
ATOM   2032  CG  ARG A 144      -5.941  -4.175 -18.763  1.00 79.87           C
ATOM   2033 1HG  ARG A 144      -6.060  -3.238 -18.220  1.00 79.87           H
ATOM   2034 2HG  ARG A 144      -5.429  -4.868 -18.094  1.00 79.87           H
ATOM   2035  CD  ARG A 144      -5.091  -3.943 -20.014  1.00 79.87           C
ATOM   2036 1HD  ARG A 144      -4.040  -4.125 -19.788  1.00 79.87           H
ATOM   2037 2HD  ARG A 144      -5.377  -4.649 -20.794  1.00 79.87           H
ATOM   2038  NE  ARG A 144      -5.272  -2.556 -20.497  1.00 79.87           N
ATOM   2039  HE  ARG A 144      -5.670  -1.888 -19.868  1.00 79.87           H
ATOM   2040  CZ  ARG A 144      -4.934  -2.138 -21.725  1.00 79.87           C
ATOM   2041  NH1 ARG A 144      -4.395  -2.990 -22.608  1.00 79.87           N
ATOM   2042 1HH1 ARG A 144      -4.243  -3.945 -22.354  1.00 79.87           H
ATOM   2043 2HH1 ARG A 144      -4.146  -2.670 -23.523  1.00 79.87           H
ATOM   2044  NH2 ARG A 144      -5.142  -0.857 -22.056  1.00 79.87           N
ATOM   2045 1HH2 ARG A 144      -4.896  -0.529 -22.968  1.00 79.87           H
ATOM   2046 2HH2 ARG A 144      -5.544  -0.228 -21.390  1.00 79.87           H
ATOM   2047  HN  ARG A 144      -8.340  -2.687 -18.170  1.00 79.87           H
ATOM   2048  N   TYR A 145     -10.336  -4.642 -19.756  1.00 80.58           N
ATOM   2049  CA  TYR A 145     -11.561  -5.272 -20.218  1.00 80.58           C
ATOM   2050  C   TYR A 145     -12.141  -4.525 -21.421  1.00 80.58           C
ATOM   2051  O   TYR A 145     -12.395  -5.124 -22.465  1.00 80.58           O
ATOM   2052  HA  TYR A 145     -11.323  -6.293 -20.515  1.00 80.58           H
ATOM   2053  CB  TYR A 145     -12.548  -5.181 -19.053  1.00 80.58           C
ATOM   2054 1HB  TYR A 145     -12.176  -5.788 -18.227  1.00 80.58           H
ATOM   2055 2HB  TYR A 145     -12.584  -4.151 -18.700  1.00 80.58           H
ATOM   2056  CG  TYR A 145     -13.967  -5.636 -19.401  1.00 80.58           C
ATOM   2057  CD1 TYR A 145     -15.001  -4.723 -19.411  1.00 80.58           C
ATOM   2058  HD1 TYR A 145     -14.807  -3.677 -19.170  1.00 80.58           H
ATOM   2059  CD2 TYR A 145     -14.212  -6.959 -19.707  1.00 80.58           C
ATOM   2060  HD2 TYR A 145     -13.395  -7.681 -19.699  1.00 80.58           H
ATOM   2061  CE1 TYR A 145     -16.336  -5.150 -19.739  1.00 80.58           C
ATOM   2062  HE1 TYR A 145     -17.162  -4.439 -19.751  1.00 80.58           H
ATOM   2063  CE2 TYR A 145     -15.547  -7.387 -20.035  1.00 80.58           C
ATOM   2064  HE2 TYR A 145     -15.754  -8.429 -20.278  1.00 80.58           H
ATOM   2065  CZ  TYR A 145     -16.543  -6.462 -20.035  1.00 80.58           C
ATOM   2066  OH  TYR A 145     -17.804  -6.866 -20.346  1.00 80.58           O
ATOM   2067  HH  TYR A 145     -17.808  -7.843 -20.556  1.00 80.58           H
ATOM   2068  HN  TYR A 145     -10.330  -4.390 -18.788  1.00 80.58           H
ATOM   2069  N   ILE A 146     -12.333  -3.227 -21.235  1.00 79.55           N
ATOM   2070  CA  ILE A 146     -12.969  -2.411 -22.255  1.00 79.55           C
ATOM   2071  C   ILE A 146     -12.136  -2.465 -23.537  1.00 79.55           C
ATOM   2072  O   ILE A 146     -12.685  -2.549 -24.635  1.00 79.55           O
ATOM   2073  HA  ILE A 146     -13.947  -2.846 -22.460  1.00 79.55           H
ATOM   2074  CB  ILE A 146     -13.205  -0.991 -21.735  1.00 79.55           C
ATOM   2075  HB  ILE A 146     -12.262  -0.609 -21.345  1.00 79.55           H
ATOM   2076  CG1 ILE A 146     -14.206  -0.991 -20.577  1.00 79.55           C
ATOM   2077 1HG1 ILE A 146     -15.201  -1.227 -20.952  1.00 79.55           H
ATOM   2078 2HG1 ILE A 146     -13.941  -1.771 -19.863  1.00 79.55           H
ATOM   2079  CG2 ILE A 146     -13.638  -0.058 -22.867  1.00 79.55           C
ATOM   2080 1HG2 ILE A 146     -12.860  -0.025 -23.629  1.00 79.55           H
ATOM   2081 2HG2 ILE A 146     -14.564  -0.427 -23.308  1.00 79.55           H
ATOM   2082 3HG2 ILE A 146     -13.799   0.945 -22.469  1.00 79.55           H
ATOM   2083  CD1 ILE A 146     -14.229   0.367 -19.873  1.00 79.55           C
ATOM   2084 1HD1 ILE A 146     -13.237   0.588 -19.478  1.00 79.55           H
ATOM   2085 2HD1 ILE A 146     -14.517   1.140 -20.584  1.00 79.55           H
ATOM   2086 3HD1 ILE A 146     -14.948   0.339 -19.054  1.00 79.55           H
ATOM   2087  HN  ILE A 146     -12.064  -2.735 -20.407  1.00 79.55           H
ATOM   2088  N   ALA A 147     -10.825  -2.415 -23.356  1.00 78.48           N
ATOM   2089  CA  ALA A 147      -9.914  -2.365 -24.487  1.00 78.48           C
ATOM   2090  C   ALA A 147     -10.070  -3.639 -25.319  1.00 78.48           C
ATOM   2091  O   ALA A 147      -9.875  -3.620 -26.533  1.00 78.48           O
ATOM   2092  HA  ALA A 147     -10.191  -1.506 -25.098  1.00 78.48           H
ATOM   2093  CB  ALA A 147      -8.483  -2.169 -23.982  1.00 78.48           C
ATOM   2094 1HB  ALA A 147      -8.419  -1.236 -23.423  1.00 78.48           H
ATOM   2095 2HB  ALA A 147      -8.210  -3.001 -23.333  1.00 78.48           H
ATOM   2096 3HB  ALA A 147      -7.800  -2.131 -24.831  1.00 78.48           H
ATOM   2097  HN  ALA A 147     -10.384  -2.409 -22.458  1.00 78.48           H
ATOM   2098  N   ILE A 148     -10.420  -4.717 -24.632  1.00 74.96           N
ATOM   2099  CA  ILE A 148     -10.440  -6.029 -25.257  1.00 74.96           C
ATOM   2100  C   ILE A 148     -11.850  -6.321 -25.774  1.00 74.96           C
ATOM   2101  O   ILE A 148     -12.016  -6.824 -26.884  1.00 74.96           O
ATOM   2102  HA  ILE A 148      -9.760  -5.996 -26.109  1.00 74.96           H
ATOM   2103  CB  ILE A 148      -9.907  -7.090 -24.293  1.00 74.96           C
ATOM   2104  HB  ILE A 148     -10.438  -6.989 -23.346  1.00 74.96           H
ATOM   2105  CG1 ILE A 148      -8.421  -6.870 -24.003  1.00 74.96           C
ATOM   2106 1HG1 ILE A 148      -7.836  -7.086 -24.897  1.00 74.96           H
ATOM   2107 2HG1 ILE A 148      -8.246  -5.823 -23.754  1.00 74.96           H
ATOM   2108  CG2 ILE A 148     -10.185  -8.499 -24.819  1.00 74.96           C
ATOM   2109 1HG2 ILE A 148     -11.260  -8.639 -24.932  1.00 74.96           H
ATOM   2110 2HG2 ILE A 148      -9.698  -8.629 -25.786  1.00 74.96           H
ATOM   2111 3HG2 ILE A 148      -9.796  -9.234 -24.115  1.00 74.96           H
ATOM   2112  CD1 ILE A 148      -7.949  -7.759 -22.851  1.00 74.96           C
ATOM   2113 1HD1 ILE A 148      -8.519  -7.523 -21.952  1.00 74.96           H
ATOM   2114 2HD1 ILE A 148      -8.103  -8.806 -23.114  1.00 74.96           H
ATOM   2115 3HD1 ILE A 148      -6.889  -7.583 -22.666  1.00 74.96           H
ATOM   2116  HN  ILE A 148     -10.686  -4.704 -23.668  1.00 74.96           H
ATOM   2117  N   ALA A 149     -12.830  -5.993 -24.944  1.00 75.85           N
ATOM   2118  CA  ALA A 149     -14.207  -6.359 -25.231  1.00 75.85           C
ATOM   2119  C   ALA A 149     -14.759  -5.437 -26.320  1.00 75.85           C
ATOM   2120  O   ALA A 149     -15.473  -5.886 -27.215  1.00 75.85           O
ATOM   2121  HA  ALA A 149     -14.208  -7.384 -25.599  1.00 75.85           H
ATOM   2122  CB  ALA A 149     -15.030  -6.297 -23.943  1.00 75.85           C
ATOM   2123 1HB  ALA A 149     -14.614  -6.991 -23.212  1.00 75.85           H
ATOM   2124 2HB  ALA A 149     -14.999  -5.284 -23.540  1.00 75.85           H
ATOM   2125 3HB  ALA A 149     -16.063  -6.571 -24.158  1.00 75.85           H
ATOM   2126  HN  ALA A 149     -12.695  -5.488 -24.092  1.00 75.85           H
ATOM   2127  N   GLN A 150     -14.406  -4.165 -26.209  1.00 76.59           N
ATOM   2128  CA  GLN A 150     -14.908  -3.165 -27.137  1.00 76.59           C
ATOM   2129  C   GLN A 150     -13.769  -2.632 -28.008  1.00 76.59           C
ATOM   2130  O   GLN A 150     -13.738  -1.447 -28.339  1.00 76.59           O
ATOM   2131  HA  GLN A 150     -15.636  -3.687 -27.758  1.00 76.59           H
ATOM   2132  CB  GLN A 150     -15.608  -2.027 -26.392  1.00 76.59           C
ATOM   2133 1HB  GLN A 150     -14.902  -1.541 -25.718  1.00 76.59           H
ATOM   2134 2HB  GLN A 150     -15.940  -1.272 -27.104  1.00 76.59           H
ATOM   2135  CG  GLN A 150     -16.806  -2.548 -25.596  1.00 76.59           C
ATOM   2136 1HG  GLN A 150     -17.398  -3.218 -26.219  1.00 76.59           H
ATOM   2137 2HG  GLN A 150     -16.455  -3.132 -24.744  1.00 76.59           H
ATOM   2138  CD  GLN A 150     -17.681  -1.394 -25.103  1.00 76.59           C
ATOM   2139  OE1 GLN A 150     -17.402  -0.228 -25.333  1.00 76.59           O
ATOM   2140  NE2 GLN A 150     -18.751  -1.781 -24.415  1.00 76.59           N
ATOM   2141 1HE2 GLN A 150     -18.922  -2.755 -24.263  1.00 76.59           H
ATOM   2142 2HE2 GLN A 150     -19.385  -1.099 -24.051  1.00 76.59           H
ATOM   2143  HN  GLN A 150     -13.792  -3.814 -25.502  1.00 76.59           H
ATOM   2144  N   ALA A 151     -12.860  -3.531 -28.355  1.00 73.22           N
ATOM   2145  CA  ALA A 151     -11.646  -3.139 -29.051  1.00 73.22           C
ATOM   2146  C   ALA A 151     -12.014  -2.290 -30.270  1.00 73.22           C
ATOM   2147  O   ALA A 151     -11.299  -1.351 -30.614  1.00 73.22           O
ATOM   2148  HA  ALA A 151     -11.050  -2.537 -28.366  1.00 73.22           H
ATOM   2149  CB  ALA A 151     -10.849  -4.389 -29.430  1.00 73.22           C
ATOM   2150 1HB  ALA A 151     -10.588  -4.941 -28.527  1.00 73.22           H
ATOM   2151 2HB  ALA A 151     -11.453  -5.022 -30.081  1.00 73.22           H
ATOM   2152 3HB  ALA A 151      -9.939  -4.094 -29.952  1.00 73.22           H
ATOM   2153  HN  ALA A 151     -12.943  -4.510 -28.168  1.00 73.22           H
ATOM   2154  N   MET A 152     -13.129  -2.652 -30.888  1.00 69.56           N
ATOM   2155  CA  MET A 152     -13.569  -1.973 -32.095  1.00 69.56           C
ATOM   2156  C   MET A 152     -13.899  -0.506 -31.809  1.00 69.56           C
ATOM   2157  O   MET A 152     -13.550   0.376 -32.591  1.00 69.56           O
ATOM   2158  HA  MET A 152     -12.731  -2.034 -32.789  1.00 69.56           H
ATOM   2159  CB  MET A 152     -14.808  -2.676 -32.654  1.00 69.56           C
ATOM   2160 1HB  MET A 152     -15.534  -2.830 -31.856  1.00 69.56           H
ATOM   2161 2HB  MET A 152     -15.285  -2.041 -33.400  1.00 69.56           H
ATOM   2162  CG  MET A 152     -14.438  -4.021 -33.282  1.00 69.56           C
ATOM   2163 1HG  MET A 152     -13.482  -4.366 -32.887  1.00 69.56           H
ATOM   2164 2HG  MET A 152     -15.182  -4.772 -33.017  1.00 69.56           H
ATOM   2165  SD  MET A 152     -14.340  -3.860 -35.057  1.00 69.56           S
ATOM   2166  CE  MET A 152     -16.073  -3.966 -35.473  1.00 69.56           C
ATOM   2167 1HE  MET A 152     -16.469  -4.924 -35.137  1.00 69.56           H
ATOM   2168 2HE  MET A 152     -16.614  -3.157 -34.984  1.00 69.56           H
ATOM   2169 3HE  MET A 152     -16.193  -3.883 -36.553  1.00 69.56           H
ATOM   2170  HN  MET A 152     -13.725  -3.393 -30.579  1.00 69.56           H
ATOM   2171  N   ARG A 153     -14.569  -0.292 -30.686  1.00 70.05           N
ATOM   2172  CA  ARG A 153     -15.019   1.042 -30.326  1.00 70.05           C
ATOM   2173  C   ARG A 153     -13.953   1.756 -29.494  1.00 70.05           C
ATOM   2174  O   ARG A 153     -14.004   2.973 -29.324  1.00 70.05           O
ATOM   2175  HA  ARG A 153     -15.178   1.549 -31.278  1.00 70.05           H
ATOM   2176  CB  ARG A 153     -16.325   0.986 -29.530  1.00 70.05           C
ATOM   2177 1HB  ARG A 153     -16.205   0.322 -28.674  1.00 70.05           H
ATOM   2178 2HB  ARG A 153     -16.557   1.976 -29.136  1.00 70.05           H
ATOM   2179  CG  ARG A 153     -17.480   0.496 -30.405  1.00 70.05           C
ATOM   2180 1HG  ARG A 153     -17.565   1.128 -31.290  1.00 70.05           H
ATOM   2181 2HG  ARG A 153     -17.272  -0.515 -30.755  1.00 70.05           H
ATOM   2182  CD  ARG A 153     -18.800   0.513 -29.632  1.00 70.05           C
ATOM   2183 1HD  ARG A 153     -18.746  -0.176 -28.789  1.00 70.05           H
ATOM   2184 2HD  ARG A 153     -18.977   1.507 -29.220  1.00 70.05           H
ATOM   2185  NE  ARG A 153     -19.916   0.130 -30.525  1.00 70.05           N
ATOM   2186  HE  ARG A 153     -19.699  -0.097 -31.475  1.00 70.05           H
ATOM   2187  CZ  ARG A 153     -21.198   0.069 -30.142  1.00 70.05           C
ATOM   2188  NH1 ARG A 153     -21.546   0.363 -28.882  1.00 70.05           N
ATOM   2189 1HH1 ARG A 153     -20.846   0.631 -28.219  1.00 70.05           H
ATOM   2190 2HH1 ARG A 153     -22.506   0.315 -28.604  1.00 70.05           H
ATOM   2191  NH2 ARG A 153     -22.128  -0.290 -31.038  1.00 70.05           N
ATOM   2192 1HH2 ARG A 153     -23.089  -0.340 -30.768  1.00 70.05           H
ATOM   2193 2HH2 ARG A 153     -21.860  -0.508 -31.976  1.00 70.05           H
ATOM   2194  HN  ARG A 153     -14.803  -1.009 -30.029  1.00 70.05           H
ATOM   2195  N   ALA A 154     -13.011   0.968 -28.996  1.00 67.79           N
ATOM   2196  CA  ALA A 154     -12.078   1.457 -27.995  1.00 67.79           C
ATOM   2197  C   ALA A 154     -11.210   2.558 -28.607  1.00 67.79           C
ATOM   2198  O   ALA A 154     -10.734   3.444 -27.899  1.00 67.79           O
ATOM   2199  HA  ALA A 154     -12.661   1.879 -27.176  1.00 67.79           H
ATOM   2200  CB  ALA A 154     -11.246   0.290 -27.458  1.00 67.79           C
ATOM   2201 1HB  ALA A 154     -11.907  -0.450 -27.008  1.00 67.79           H
ATOM   2202 2HB  ALA A 154     -10.692  -0.168 -28.278  1.00 67.79           H
ATOM   2203 3HB  ALA A 154     -10.547   0.657 -26.708  1.00 67.79           H
ATOM   2204  HN  ALA A 154     -12.880   0.014 -29.265  1.00 67.79           H
ATOM   2205  N   HIS A 155     -11.031   2.467 -29.917  1.00 68.05           N
ATOM   2206  CA  HIS A 155     -10.119   3.359 -30.612  1.00 68.05           C
ATOM   2207  C   HIS A 155     -10.731   4.759 -30.691  1.00 68.05           C
ATOM   2208  O   HIS A 155     -10.071   5.748 -30.375  1.00 68.05           O
ATOM   2209  HA  HIS A 155      -9.208   3.403 -30.014  1.00 68.05           H
ATOM   2210  CB  HIS A 155      -9.748   2.795 -31.985  1.00 68.05           C
ATOM   2211 1HB  HIS A 155      -9.464   1.749 -31.872  1.00 68.05           H
ATOM   2212 2HB  HIS A 155     -10.629   2.819 -32.626  1.00 68.05           H
ATOM   2213  CG  HIS A 155      -8.625   3.537 -32.670  1.00 68.05           C
ATOM   2214  ND1 HIS A 155      -8.839   4.633 -33.487  1.00 68.05           N
ATOM   2215  HD1 HIS A 155      -9.728   5.037 -33.703  1.00 68.05           H
ATOM   2216  CD2 HIS A 155      -7.277   3.328 -32.651  1.00 68.05           C
ATOM   2217  HD2 HIS A 155      -6.762   2.540 -32.102  1.00 68.05           H
ATOM   2218  CE1 HIS A 155      -7.666   5.057 -33.934  1.00 68.05           C
ATOM   2219  HE1 HIS A 155      -7.502   5.904 -34.600  1.00 68.05           H
ATOM   2220  NE2 HIS A 155      -6.699   4.246 -33.416  1.00 68.05           N
ATOM   2221  HN  HIS A 155     -11.495   1.800 -30.500  1.00 68.05           H
ATOM   2222  N   THR A 156     -11.986   4.798 -31.116  1.00 72.67           N
ATOM   2223  CA  THR A 156     -12.664   6.065 -31.330  1.00 72.67           C
ATOM   2224  C   THR A 156     -12.886   6.784 -29.998  1.00 72.67           C
ATOM   2225  O   THR A 156     -13.071   7.999 -29.967  1.00 72.67           O
ATOM   2226  HA  THR A 156     -12.017   6.703 -31.933  1.00 72.67           H
ATOM   2227  CB  THR A 156     -13.960   5.785 -32.093  1.00 72.67           C
ATOM   2228  HB  THR A 156     -14.696   6.567 -31.910  1.00 72.67           H
ATOM   2229  OG1 THR A 156     -14.335   4.477 -31.670  1.00 72.67           O
ATOM   2230  HG1 THR A 156     -14.425   4.451 -30.674  1.00 72.67           H
ATOM   2231  CG2 THR A 156     -13.733   5.639 -33.599  1.00 72.67           C
ATOM   2232 1HG2 THR A 156     -13.049   4.811 -33.785  1.00 72.67           H
ATOM   2233 2HG2 THR A 156     -13.305   6.560 -33.993  1.00 72.67           H
ATOM   2234 3HG2 THR A 156     -14.685   5.441 -34.092  1.00 72.67           H
ATOM   2235  HN  THR A 156     -12.535   3.986 -31.311  1.00 72.67           H
ATOM   2236  N   TRP A 157     -12.860   6.001 -28.929  1.00 78.56           N
ATOM   2237  CA  TRP A 157     -13.214   6.515 -27.616  1.00 78.56           C
ATOM   2238  C   TRP A 157     -11.918   6.826 -26.865  1.00 78.56           C
ATOM   2239  O   TRP A 157     -11.940   7.075 -25.661  1.00 78.56           O
ATOM   2240  HA  TRP A 157     -13.790   7.429 -27.761  1.00 78.56           H
ATOM   2241  CB  TRP A 157     -14.118   5.533 -26.869  1.00 78.56           C
ATOM   2242 1HB  TRP A 157     -13.697   4.531 -26.953  1.00 78.56           H
ATOM   2243 2HB  TRP A 157     -14.119   5.790 -25.809  1.00 78.56           H
ATOM   2244  CG  TRP A 157     -15.562   5.508 -27.374  1.00 78.56           C
ATOM   2245  CD1 TRP A 157     -16.008   5.762 -28.611  1.00 78.56           C
ATOM   2246  HD1 TRP A 157     -15.367   6.031 -29.451  1.00 78.56           H
ATOM   2247  CD2 TRP A 157     -16.739   5.200 -26.597  1.00 78.56           C
ATOM   2248  NE1 TRP A 157     -17.380   5.641 -28.689  1.00 78.56           N
ATOM   2249  HE1 TRP A 157     -17.942   5.782 -29.505  1.00 78.56           H
ATOM   2250  CE2 TRP A 157     -17.839   5.288 -27.426  1.00 78.56           C
ATOM   2251  CE3 TRP A 157     -16.870   4.857 -25.240  1.00 78.56           C
ATOM   2252  HE3 TRP A 157     -16.017   4.780 -24.565  1.00 78.56           H
ATOM   2253  CZ2 TRP A 157     -19.148   5.049 -26.990  1.00 78.56           C
ATOM   2254  HZ2 TRP A 157     -20.001   5.126 -27.665  1.00 78.56           H
ATOM   2255  CZ3 TRP A 157     -18.184   4.622 -24.820  1.00 78.56           C
ATOM   2256  HZ3 TRP A 157     -18.342   4.352 -23.776  1.00 78.56           H
ATOM   2257  CH2 TRP A 157     -19.302   4.707 -25.642  1.00 78.56           C
ATOM   2258  HH2 TRP A 157     -20.295   4.508 -25.238  1.00 78.56           H
ATOM   2259  HN  TRP A 157     -12.604   5.035 -28.949  1.00 78.56           H
ATOM   2260  N   ARG A 158     -10.821   6.801 -27.607  1.00 77.47           N
ATOM   2261  CA  ARG A 158      -9.503   6.851 -26.996  1.00 77.47           C
ATOM   2262  C   ARG A 158      -9.329   8.157 -26.218  1.00 77.47           C
ATOM   2263  O   ARG A 158      -8.855   8.149 -25.083  1.00 77.47           O
ATOM   2264  HA  ARG A 158      -9.472   5.990 -26.329  1.00 77.47           H
ATOM   2265  CB  ARG A 158      -8.402   6.744 -28.053  1.00 77.47           C
ATOM   2266 1HB  ARG A 158      -8.559   5.851 -28.657  1.00 77.47           H
ATOM   2267 2HB  ARG A 158      -8.456   7.599 -28.727  1.00 77.47           H
ATOM   2268  CG  ARG A 158      -7.019   6.689 -27.400  1.00 77.47           C
ATOM   2269 1HG  ARG A 158      -6.850   7.597 -26.821  1.00 77.47           H
ATOM   2270 2HG  ARG A 158      -6.976   5.853 -26.702  1.00 77.47           H
ATOM   2271  CD  ARG A 158      -5.921   6.538 -28.454  1.00 77.47           C
ATOM   2272 1HD  ARG A 158      -6.122   5.668 -29.079  1.00 77.47           H
ATOM   2273 2HD  ARG A 158      -5.914   7.407 -29.112  1.00 77.47           H
ATOM   2274  NE  ARG A 158      -4.604   6.393 -27.796  1.00 77.47           N
ATOM   2275  HE  ARG A 158      -4.544   6.595 -26.818  1.00 77.47           H
ATOM   2276  CZ  ARG A 158      -3.486   6.009 -28.427  1.00 77.47           C
ATOM   2277  NH1 ARG A 158      -3.508   5.726 -29.737  1.00 77.47           N
ATOM   2278 1HH1 ARG A 158      -4.363   5.802 -30.251  1.00 77.47           H
ATOM   2279 2HH1 ARG A 158      -2.669   5.440 -30.201  1.00 77.47           H
ATOM   2280  NH2 ARG A 158      -2.346   5.912 -27.730  1.00 77.47           N
ATOM   2281 1HH2 ARG A 158      -1.503   5.627 -28.186  1.00 77.47           H
ATOM   2282 2HH2 ARG A 158      -2.338   6.125 -26.753  1.00 77.47           H
ATOM   2283  HN  ARG A 158     -10.822   6.747 -28.605  1.00 77.47           H
ATOM   2284  N   GLU A 159      -9.721   9.248 -26.860  1.00 80.56           N
ATOM   2285  CA  GLU A 159      -9.521  10.567 -26.284  1.00 80.56           C
ATOM   2286  C   GLU A 159     -10.400  10.744 -25.045  1.00 80.56           C
ATOM   2287  O   GLU A 159      -9.926  11.193 -24.002  1.00 80.56           O
ATOM   2288  HA  GLU A 159      -8.469  10.603 -26.000  1.00 80.56           H
ATOM   2289  CB  GLU A 159      -9.799  11.663 -27.315  1.00 80.56           C
ATOM   2290 1HB  GLU A 159     -10.760  11.480 -27.795  1.00 80.56           H
ATOM   2291 2HB  GLU A 159      -9.735  12.641 -26.838  1.00 80.56           H
ATOM   2292  CG  GLU A 159      -8.744  11.654 -28.423  1.00 80.56           C
ATOM   2293 1HG  GLU A 159      -7.748  11.700 -27.983  1.00 80.56           H
ATOM   2294 2HG  GLU A 159      -8.804  10.719 -28.980  1.00 80.56           H
ATOM   2295  CD  GLU A 159      -8.941  12.834 -29.377  1.00 80.56           C
ATOM   2296  OE1 GLU A 159      -7.987  13.117 -30.134  1.00 80.56           O
ATOM   2297  OE2 GLU A 159     -10.040  13.427 -29.328  1.00 80.56           O
ATOM   2298  HN  GLU A 159     -10.166   9.241 -27.755  1.00 80.56           H
ATOM   2299  N   LYS A 160     -11.665  10.383 -25.200  1.00 84.20           N
ATOM   2300  CA  LYS A 160     -12.609  10.473 -24.099  1.00 84.20           C
ATOM   2301  C   LYS A 160     -12.077   9.672 -22.909  1.00 84.20           C
ATOM   2302  O   LYS A 160     -12.133  10.133 -21.770  1.00 84.20           O
ATOM   2303  HA  LYS A 160     -12.673  11.522 -23.808  1.00 84.20           H
ATOM   2304  CB  LYS A 160     -14.006  10.044 -24.554  1.00 84.20           C
ATOM   2305 1HB  LYS A 160     -13.955   9.058 -25.017  1.00 84.20           H
ATOM   2306 2HB  LYS A 160     -14.663   9.954 -23.689  1.00 84.20           H
ATOM   2307  CG  LYS A 160     -14.593  11.050 -25.545  1.00 84.20           C
ATOM   2308 1HG  LYS A 160     -14.532  12.055 -25.128  1.00 84.20           H
ATOM   2309 2HG  LYS A 160     -14.003  11.050 -26.462  1.00 84.20           H
ATOM   2310  CD  LYS A 160     -16.050  10.714 -25.870  1.00 84.20           C
ATOM   2311 1HD  LYS A 160     -16.106   9.722 -26.319  1.00 84.20           H
ATOM   2312 2HD  LYS A 160     -16.633  10.681 -24.950  1.00 84.20           H
ATOM   2313  CE  LYS A 160     -16.651  11.746 -26.826  1.00 84.20           C
ATOM   2314 1HE  LYS A 160     -16.543  12.746 -26.405  1.00 84.20           H
ATOM   2315 2HE  LYS A 160     -16.106  11.738 -27.770  1.00 84.20           H
ATOM   2316  NZ  LYS A 160     -18.081  11.456 -27.070  1.00 84.20           N
ATOM   2317 1HZ  LYS A 160     -18.465  12.151 -27.701  1.00 84.20           H
ATOM   2318 2HZ  LYS A 160     -18.173  10.535 -27.485  1.00 84.20           H
ATOM   2319 3HZ  LYS A 160     -18.586  11.482 -26.191  1.00 84.20           H
ATOM   2320  HN  LYS A 160     -12.047  10.035 -26.056  1.00 84.20           H
ATOM   2321  N   ARG A 161     -11.572   8.486 -23.214  1.00 85.30           N
ATOM   2322  CA  ARG A 161     -11.059   7.603 -22.180  1.00 85.30           C
ATOM   2323  C   ARG A 161      -9.921   8.284 -21.417  1.00 85.30           C
ATOM   2324  O   ARG A 161      -9.792   8.112 -20.205  1.00 85.30           O
ATOM   2325  HA  ARG A 161     -11.911   7.413 -21.528  1.00 85.30           H
ATOM   2326  CB  ARG A 161     -10.548   6.291 -22.780  1.00 85.30           C
ATOM   2327 1HB  ARG A 161      -9.910   6.504 -23.638  1.00 85.30           H
ATOM   2328 2HB  ARG A 161      -9.933   5.767 -22.048  1.00 85.30           H
ATOM   2329  CG  ARG A 161     -11.711   5.396 -23.212  1.00 85.30           C
ATOM   2330 1HG  ARG A 161     -12.254   5.049 -22.333  1.00 85.30           H
ATOM   2331 2HG  ARG A 161     -12.414   5.972 -23.814  1.00 85.30           H
ATOM   2332  CD  ARG A 161     -11.209   4.194 -24.015  1.00 85.30           C
ATOM   2333 1HD  ARG A 161     -12.047   3.692 -24.497  1.00 85.30           H
ATOM   2334 2HD  ARG A 161     -10.540   4.530 -24.808  1.00 85.30           H
ATOM   2335  NE  ARG A 161     -10.499   3.250 -23.123  1.00 85.30           N
ATOM   2336  HE  ARG A 161     -10.432   3.482 -22.153  1.00 85.30           H
ATOM   2337  CZ  ARG A 161      -9.941   2.103 -23.534  1.00 85.30           C
ATOM   2338  NH1 ARG A 161     -10.001   1.741 -24.823  1.00 85.30           N
ATOM   2339 1HH1 ARG A 161     -10.464   2.329 -25.486  1.00 85.30           H
ATOM   2340 2HH1 ARG A 161      -9.582   0.884 -25.122  1.00 85.30           H
ATOM   2341  NH2 ARG A 161      -9.323   1.323 -22.637  1.00 85.30           N
ATOM   2342 1HH2 ARG A 161      -8.901   0.464 -22.928  1.00 85.30           H
ATOM   2343 2HH2 ARG A 161      -9.283   1.600 -21.677  1.00 85.30           H
ATOM   2344  HN  ARG A 161     -11.510   8.127 -24.145  1.00 85.30           H
ATOM   2345  N   LEU A 162      -9.125   9.042 -22.156  1.00 86.59           N
ATOM   2346  CA  LEU A 162      -7.985   9.724 -21.570  1.00 86.59           C
ATOM   2347  C   LEU A 162      -8.481  10.799 -20.601  1.00 86.59           C
ATOM   2348  O   LEU A 162      -7.931  10.962 -19.513  1.00 86.59           O
ATOM   2349  HA  LEU A 162      -7.417   8.985 -21.004  1.00 86.59           H
ATOM   2350  CB  LEU A 162      -7.061  10.262 -22.665  1.00 86.59           C
ATOM   2351 1HB  LEU A 162      -6.869   9.460 -23.377  1.00 86.59           H
ATOM   2352 2HB  LEU A 162      -7.589  11.048 -23.204  1.00 86.59           H
ATOM   2353  CG  LEU A 162      -5.716  10.820 -22.194  1.00 86.59           C
ATOM   2354  HG  LEU A 162      -5.905  11.535 -21.394  1.00 86.59           H
ATOM   2355  CD1 LEU A 162      -4.837   9.712 -21.611  1.00 86.59           C
ATOM   2356 1HD1 LEU A 162      -5.343   9.255 -20.761  1.00 86.59           H
ATOM   2357 2HD1 LEU A 162      -4.653   8.955 -22.374  1.00 86.59           H
ATOM   2358 3HD1 LEU A 162      -3.887  10.136 -21.284  1.00 86.59           H
ATOM   2359  CD2 LEU A 162      -5.012  11.578 -23.321  1.00 86.59           C
ATOM   2360 1HD2 LEU A 162      -4.836  10.902 -24.158  1.00 86.59           H
ATOM   2361 2HD2 LEU A 162      -5.639  12.407 -23.648  1.00 86.59           H
ATOM   2362 3HD2 LEU A 162      -4.059  11.964 -22.959  1.00 86.59           H
ATOM   2363  HN  LEU A 162      -9.250   9.193 -23.137  1.00 86.59           H
ATOM   2364  N   LEU A 163      -9.516  11.506 -21.032  1.00 88.87           N
ATOM   2365  CA  LEU A 163     -10.087  12.567 -20.220  1.00 88.87           C
ATOM   2366  C   LEU A 163     -10.630  11.973 -18.919  1.00 88.87           C
ATOM   2367  O   LEU A 163     -10.320  12.460 -17.833  1.00 88.87           O
ATOM   2368  HA  LEU A 163      -9.282  13.259 -19.974  1.00 88.87           H
ATOM   2369  CB  LEU A 163     -11.130  13.351 -21.020  1.00 88.87           C
ATOM   2370 1HB  LEU A 163     -10.674  13.673 -21.957  1.00 88.87           H
ATOM   2371 2HB  LEU A 163     -11.944  12.675 -21.279  1.00 88.87           H
ATOM   2372  CG  LEU A 163     -11.723  14.579 -20.326  1.00 88.87           C
ATOM   2373  HG  LEU A 163     -12.103  14.270 -19.352  1.00 88.87           H
ATOM   2374  CD1 LEU A 163     -10.650  15.641 -20.078  1.00 88.87           C
ATOM   2375 1HD1 LEU A 163      -9.868  15.225 -19.443  1.00 88.87           H
ATOM   2376 2HD1 LEU A 163     -10.219  15.952 -21.029  1.00 88.87           H
ATOM   2377 3HD1 LEU A 163     -11.099  16.502 -19.583  1.00 88.87           H
ATOM   2378  CD2 LEU A 163     -12.909  15.136 -21.117  1.00 88.87           C
ATOM   2379 1HD2 LEU A 163     -12.577  15.425 -22.114  1.00 88.87           H
ATOM   2380 2HD2 LEU A 163     -13.682  14.372 -21.199  1.00 88.87           H
ATOM   2381 3HD2 LEU A 163     -13.312  16.008 -20.602  1.00 88.87           H
ATOM   2382  HN  LEU A 163      -9.962  11.363 -21.915  1.00 88.87           H
ATOM   2383  N   TYR A 164     -11.431  10.929 -19.072  1.00 90.51           N
ATOM   2384  CA  TYR A 164     -12.009  10.254 -17.922  1.00 90.51           C
ATOM   2385  C   TYR A 164     -10.916   9.723 -16.992  1.00 90.51           C
ATOM   2386  O   TYR A 164     -11.069   9.748 -15.772  1.00 90.51           O
ATOM   2387  HA  TYR A 164     -12.618  10.977 -17.379  1.00 90.51           H
ATOM   2388  CB  TYR A 164     -12.804   9.073 -18.481  1.00 90.51           C
ATOM   2389 1HB  TYR A 164     -12.205   8.573 -19.242  1.00 90.51           H
ATOM   2390 2HB  TYR A 164     -12.973   8.351 -17.683  1.00 90.51           H
ATOM   2391  CG  TYR A 164     -14.153   9.463 -19.090  1.00 90.51           C
ATOM   2392  CD1 TYR A 164     -15.107  10.086 -18.311  1.00 90.51           C
ATOM   2393  HD1 TYR A 164     -14.900  10.299 -17.262  1.00 90.51           H
ATOM   2394  CD2 TYR A 164     -14.415   9.193 -20.418  1.00 90.51           C
ATOM   2395  HD2 TYR A 164     -13.661   8.701 -21.033  1.00 90.51           H
ATOM   2396  CE1 TYR A 164     -16.376  10.453 -18.884  1.00 90.51           C
ATOM   2397  HE1 TYR A 164     -17.139  10.945 -18.280  1.00 90.51           H
ATOM   2398  CE2 TYR A 164     -15.684   9.560 -20.990  1.00 90.51           C
ATOM   2399  HE2 TYR A 164     -15.904   9.353 -22.037  1.00 90.51           H
ATOM   2400  CZ  TYR A 164     -16.602  10.172 -20.195  1.00 90.51           C
ATOM   2401  OH  TYR A 164     -17.801  10.519 -20.736  1.00 90.51           O
ATOM   2402  HH  TYR A 164     -18.363  10.983 -20.051  1.00 90.51           H
ATOM   2403  HN  TYR A 164     -11.686  10.544 -19.959  1.00 90.51           H
ATOM   2404  N   SER A 165      -9.839   9.255 -17.604  1.00 91.94           N
ATOM   2405  CA  SER A 165      -8.737   8.684 -16.848  1.00 91.94           C
ATOM   2406  C   SER A 165      -8.163   9.730 -15.890  1.00 91.94           C
ATOM   2407  O   SER A 165      -7.735   9.398 -14.786  1.00 91.94           O
ATOM   2408  HA  SER A 165      -9.169   7.853 -16.291  1.00 91.94           H
ATOM   2409  CB  SER A 165      -7.643   8.160 -17.779  1.00 91.94           C
ATOM   2410 1HB  SER A 165      -7.012   7.455 -17.237  1.00 91.94           H
ATOM   2411 2HB  SER A 165      -8.100   7.611 -18.603  1.00 91.94           H
ATOM   2412  OG  SER A 165      -6.836   9.212 -18.301  1.00 91.94           O
ATOM   2413  HG  SER A 165      -7.352  10.069 -18.304  1.00 91.94           H
ATOM   2414  HN  SER A 165      -9.712   9.261 -18.596  1.00 91.94           H
ATOM   2415  N   LYS A 166      -8.171  10.973 -16.349  1.00 93.39           N
ATOM   2416  CA  LYS A 166      -7.646  12.069 -15.551  1.00 93.39           C
ATOM   2417  C   LYS A 166      -8.548  12.284 -14.333  1.00 93.39           C
ATOM   2418  O   LYS A 166      -8.063  12.383 -13.207  1.00 93.39           O
ATOM   2419  HA  LYS A 166      -6.657  11.773 -15.200  1.00 93.39           H
ATOM   2420  CB  LYS A 166      -7.466  13.320 -16.412  1.00 93.39           C
ATOM   2421 1HB  LYS A 166      -8.385  13.523 -16.962  1.00 93.39           H
ATOM   2422 2HB  LYS A 166      -7.282  14.183 -15.771  1.00 93.39           H
ATOM   2423  CG  LYS A 166      -6.304  13.149 -17.392  1.00 93.39           C
ATOM   2424 1HG  LYS A 166      -5.388  12.933 -16.842  1.00 93.39           H
ATOM   2425 2HG  LYS A 166      -6.495  12.294 -18.041  1.00 93.39           H
ATOM   2426  CD  LYS A 166      -6.112  14.408 -18.240  1.00 93.39           C
ATOM   2427 1HD  LYS A 166      -7.013  14.598 -18.825  1.00 93.39           H
ATOM   2428 2HD  LYS A 166      -5.967  15.270 -17.590  1.00 93.39           H
ATOM   2429  CE  LYS A 166      -4.911  14.260 -19.177  1.00 93.39           C
ATOM   2430 1HE  LYS A 166      -4.026  13.986 -18.602  1.00 93.39           H
ATOM   2431 2HE  LYS A 166      -5.093  13.454 -19.887  1.00 93.39           H
ATOM   2432  NZ  LYS A 166      -4.664  15.524 -19.906  1.00 93.39           N
ATOM   2433 1HZ  LYS A 166      -3.879  15.403 -20.536  1.00 93.39           H
ATOM   2434 2HZ  LYS A 166      -5.490  15.774 -20.439  1.00 93.39           H
ATOM   2435 3HZ  LYS A 166      -4.455  16.262 -19.242  1.00 93.39           H
ATOM   2436  HN  LYS A 166      -8.526  11.236 -17.246  1.00 93.39           H
ATOM   2437  N   MET A 167      -9.844  12.350 -14.601  1.00 94.99           N
ATOM   2438  CA  MET A 167     -10.813  12.602 -13.548  1.00 94.99           C
ATOM   2439  C   MET A 167     -10.800  11.478 -12.510  1.00 94.99           C
ATOM   2440  O   MET A 167     -10.862  11.736 -11.309  1.00 94.99           O
ATOM   2441  HA  MET A 167     -10.504  13.539 -13.083  1.00 94.99           H
ATOM   2442  CB  MET A 167     -12.211  12.718 -14.158  1.00 94.99           C
ATOM   2443 1HB  MET A 167     -12.428  11.829 -14.750  1.00 94.99           H
ATOM   2444 2HB  MET A 167     -12.956  12.763 -13.364  1.00 94.99           H
ATOM   2445  CG  MET A 167     -12.323  13.963 -15.040  1.00 94.99           C
ATOM   2446 1HG  MET A 167     -11.968  14.838 -14.495  1.00 94.99           H
ATOM   2447 2HG  MET A 167     -11.686  13.856 -15.919  1.00 94.99           H
ATOM   2448  SD  MET A 167     -14.018  14.205 -15.544  1.00 94.99           S
ATOM   2449  CE  MET A 167     -14.228  12.793 -16.615  1.00 94.99           C
ATOM   2450 1HE  MET A 167     -13.511  12.849 -17.434  1.00 94.99           H
ATOM   2451 2HE  MET A 167     -14.060  11.878 -16.047  1.00 94.99           H
ATOM   2452 3HE  MET A 167     -15.240  12.790 -17.019  1.00 94.99           H
ATOM   2453  HN  MET A 167     -10.233  12.236 -15.515  1.00 94.99           H
ATOM   2454  N   VAL A 168     -10.720  10.254 -13.012  1.00 95.40           N
ATOM   2455  CA  VAL A 168     -10.716   9.089 -12.144  1.00 95.40           C
ATOM   2456  C   VAL A 168      -9.509   9.161 -11.206  1.00 95.40           C
ATOM   2457  O   VAL A 168      -9.627   8.883 -10.014  1.00 95.40           O
ATOM   2458  HA  VAL A 168     -11.626   9.121 -11.546  1.00 95.40           H
ATOM   2459  CB  VAL A 168     -10.745   7.811 -12.984  1.00 95.40           C
ATOM   2460  HB  VAL A 168      -9.959   7.885 -13.735  1.00 95.40           H
ATOM   2461  CG1 VAL A 168     -10.455   6.581 -12.121  1.00 95.40           C
ATOM   2462 1HG1 VAL A 168      -9.469   6.679 -11.669  1.00 95.40           H
ATOM   2463 2HG1 VAL A 168     -11.209   6.501 -11.338  1.00 95.40           H
ATOM   2464 3HG1 VAL A 168     -10.482   5.686 -12.744  1.00 95.40           H
ATOM   2465  CG2 VAL A 168     -12.081   7.666 -13.715  1.00 95.40           C
ATOM   2466 1HG2 VAL A 168     -12.891   7.623 -12.986  1.00 95.40           H
ATOM   2467 2HG2 VAL A 168     -12.230   8.521 -14.374  1.00 95.40           H
ATOM   2468 3HG2 VAL A 168     -12.075   6.749 -14.305  1.00 95.40           H
ATOM   2469  HN  VAL A 168     -10.658  10.053 -13.989  1.00 95.40           H
ATOM   2470  N   CYS A 169      -8.375   9.535 -11.781  1.00 96.00           N
ATOM   2471  CA  CYS A 169      -7.141   9.617 -11.018  1.00 96.00           C
ATOM   2472  C   CYS A 169      -7.346  10.619  -9.880  1.00 96.00           C
ATOM   2473  O   CYS A 169      -6.993  10.342  -8.734  1.00 96.00           O
ATOM   2474  HA  CYS A 169      -6.948   8.619 -10.626  1.00 96.00           H
ATOM   2475  CB  CYS A 169      -5.952   9.997 -11.904  1.00 96.00           C
ATOM   2476 1HB  CYS A 169      -6.190  10.888 -12.484  1.00 96.00           H
ATOM   2477 2HB  CYS A 169      -5.090  10.240 -11.284  1.00 96.00           H
ATOM   2478  SG  CYS A 169      -5.543   8.612 -13.028  1.00 96.00           S
ATOM   2479  HG  CYS A 169      -6.394   8.956 -13.990  1.00 96.00           H
ATOM   2480  HN  CYS A 169      -8.291   9.778 -12.747  1.00 96.00           H
ATOM   2481  N   PHE A 170      -7.916  11.761 -10.234  1.00 96.44           N
ATOM   2482  CA  PHE A 170      -8.149  12.815  -9.262  1.00 96.44           C
ATOM   2483  C   PHE A 170      -9.052  12.324  -8.128  1.00 96.44           C
ATOM   2484  O   PHE A 170      -8.756  12.545  -6.954  1.00 96.44           O
ATOM   2485  HA  PHE A 170      -7.179  13.099  -8.854  1.00 96.44           H
ATOM   2486  CB  PHE A 170      -8.852  13.957  -9.999  1.00 96.44           C
ATOM   2487 1HB  PHE A 170      -8.241  14.256 -10.850  1.00 96.44           H
ATOM   2488 2HB  PHE A 170      -9.798  13.590 -10.398  1.00 96.44           H
ATOM   2489  CG  PHE A 170      -9.124  15.185  -9.128  1.00 96.44           C
ATOM   2490  CD1 PHE A 170     -10.356  15.373  -8.584  1.00 96.44           C
ATOM   2491  HD1 PHE A 170     -11.150  14.649  -8.768  1.00 96.44           H
ATOM   2492  CD2 PHE A 170      -8.134  16.089  -8.898  1.00 96.44           C
ATOM   2493  HD2 PHE A 170      -7.147  15.938  -9.334  1.00 96.44           H
ATOM   2494  CE1 PHE A 170     -10.609  16.513  -7.776  1.00 96.44           C
ATOM   2495  HE1 PHE A 170     -11.597  16.664  -7.340  1.00 96.44           H
ATOM   2496  CE2 PHE A 170      -8.387  17.228  -8.090  1.00 96.44           C
ATOM   2497  HE2 PHE A 170      -7.594  17.953  -7.906  1.00 96.44           H
ATOM   2498  CZ  PHE A 170      -9.619  17.417  -7.546  1.00 96.44           C
ATOM   2499  HZ  PHE A 170      -9.813  18.292  -6.926  1.00 96.44           H
ATOM   2500  HN  PHE A 170      -8.215  11.971 -11.165  1.00 96.44           H
ATOM   2501  N   THR A 171     -10.134  11.667  -8.518  1.00 96.70           N
ATOM   2502  CA  THR A 171     -11.097  11.169  -7.550  1.00 96.70           C
ATOM   2503  C   THR A 171     -10.425  10.191  -6.584  1.00 96.70           C
ATOM   2504  O   THR A 171     -10.733  10.178  -5.394  1.00 96.70           O
ATOM   2505  HA  THR A 171     -11.454  12.011  -6.956  1.00 96.70           H
ATOM   2506  CB  THR A 171     -12.267  10.555  -8.320  1.00 96.70           C
ATOM   2507  HB  THR A 171     -11.948   9.672  -8.874  1.00 96.70           H
ATOM   2508  OG1 THR A 171     -12.764  11.630  -9.112  1.00 96.70           O
ATOM   2509  HG1 THR A 171     -12.339  11.614 -10.017  1.00 96.70           H
ATOM   2510  CG2 THR A 171     -13.441  10.190  -7.409  1.00 96.70           C
ATOM   2511 1HG2 THR A 171     -13.803  11.087  -6.907  1.00 96.70           H
ATOM   2512 2HG2 THR A 171     -13.111   9.465  -6.665  1.00 96.70           H
ATOM   2513 3HG2 THR A 171     -14.244   9.758  -8.006  1.00 96.70           H
ATOM   2514  HN  THR A 171     -10.358  11.475  -9.473  1.00 96.70           H
ATOM   2515  N   ILE A 172      -9.518   9.396  -7.134  1.00 96.50           N
ATOM   2516  CA  ILE A 172      -8.839   8.380  -6.348  1.00 96.50           C
ATOM   2517  C   ILE A 172      -8.012   9.057  -5.253  1.00 96.50           C
ATOM   2518  O   ILE A 172      -8.041   8.635  -4.098  1.00 96.50           O
ATOM   2519  HA  ILE A 172      -9.606   7.768  -5.872  1.00 96.50           H
ATOM   2520  CB  ILE A 172      -8.022   7.458  -7.255  1.00 96.50           C
ATOM   2521  HB  ILE A 172      -7.494   8.075  -7.982  1.00 96.50           H
ATOM   2522  CG1 ILE A 172      -8.933   6.513  -8.040  1.00 96.50           C
ATOM   2523 1HG1 ILE A 172      -9.411   5.812  -7.356  1.00 96.50           H
ATOM   2524 2HG1 ILE A 172      -9.728   7.083  -8.520  1.00 96.50           H
ATOM   2525  CG2 ILE A 172      -6.962   6.699  -6.453  1.00 96.50           C
ATOM   2526 1HG2 ILE A 172      -6.287   7.411  -5.978  1.00 96.50           H
ATOM   2527 2HG2 ILE A 172      -7.449   6.094  -5.688  1.00 96.50           H
ATOM   2528 3HG2 ILE A 172      -6.395   6.051  -7.122  1.00 96.50           H
ATOM   2529  CD1 ILE A 172      -8.141   5.741  -9.098  1.00 96.50           C
ATOM   2530 1HD1 ILE A 172      -7.684   6.445  -9.794  1.00 96.50           H
ATOM   2531 2HD1 ILE A 172      -7.363   5.153  -8.612  1.00 96.50           H
ATOM   2532 3HD1 ILE A 172      -8.813   5.077  -9.642  1.00 96.50           H
ATOM   2533  HN  ILE A 172      -9.248   9.437  -8.096  1.00 96.50           H
ATOM   2534  N   TRP A 173      -7.294  10.096  -5.655  1.00 96.71           N
ATOM   2535  CA  TRP A 173      -6.406  10.790  -4.739  1.00 96.71           C
ATOM   2536  C   TRP A 173      -7.254  11.367  -3.604  1.00 96.71           C
ATOM   2537  O   TRP A 173      -6.898  11.241  -2.433  1.00 96.71           O
ATOM   2538  HA  TRP A 173      -5.699  10.061  -4.343  1.00 96.71           H
ATOM   2539  CB  TRP A 173      -5.585  11.853  -5.472  1.00 96.71           C
ATOM   2540 1HB  TRP A 173      -6.229  12.365  -6.188  1.00 96.71           H
ATOM   2541 2HB  TRP A 173      -5.252  12.601  -4.752  1.00 96.71           H
ATOM   2542  CG  TRP A 173      -4.365  11.299  -6.210  1.00 96.71           C
ATOM   2543  CD1 TRP A 173      -4.172  11.207  -7.533  1.00 96.71           C
ATOM   2544  HD1 TRP A 173      -4.895  11.531  -8.282  1.00 96.71           H
ATOM   2545  CD2 TRP A 173      -3.169  10.760  -5.609  1.00 96.71           C
ATOM   2546  NE1 TRP A 173      -2.945  10.650  -7.828  1.00 96.71           N
ATOM   2547  HE1 TRP A 173      -2.576  10.480  -8.742  1.00 96.71           H
ATOM   2548  CE2 TRP A 173      -2.315  10.369  -6.621  1.00 96.71           C
ATOM   2549  CE3 TRP A 173      -2.820  10.606  -4.256  1.00 96.71           C
ATOM   2550  HE3 TRP A 173      -3.476  10.907  -3.439  1.00 96.71           H
ATOM   2551  CZ2 TRP A 173      -1.057   9.801  -6.386  1.00 96.71           C
ATOM   2552  HZ2 TRP A 173      -0.401   9.501  -7.203  1.00 96.71           H
ATOM   2553  CZ3 TRP A 173      -1.560  10.037  -4.038  1.00 96.71           C
ATOM   2554  HZ3 TRP A 173      -1.239   9.895  -3.006  1.00 96.71           H
ATOM   2555  CH2 TRP A 173      -0.688   9.639  -5.045  1.00 96.71           C
ATOM   2556  HH2 TRP A 173       0.278   9.202  -4.792  1.00 96.71           H
ATOM   2557  HN  TRP A 173      -7.313  10.462  -6.585  1.00 96.71           H
ATOM   2558  N   VAL A 174      -8.358  11.988  -3.990  1.00 96.65           N
ATOM   2559  CA  VAL A 174      -9.225  12.644  -3.025  1.00 96.65           C
ATOM   2560  C   VAL A 174      -9.762  11.604  -2.040  1.00 96.65           C
ATOM   2561  O   VAL A 174      -9.776  11.837  -0.832  1.00 96.65           O
ATOM   2562  HA  VAL A 174      -8.620  13.366  -2.477  1.00 96.65           H
ATOM   2563  CB  VAL A 174     -10.333  13.408  -3.751  1.00 96.65           C
ATOM   2564  HB  VAL A 174     -10.845  12.708  -4.412  1.00 96.65           H
ATOM   2565  CG1 VAL A 174     -11.362  13.956  -2.760  1.00 96.65           C
ATOM   2566 1HG1 VAL A 174     -11.810  13.130  -2.208  1.00 96.65           H
ATOM   2567 2HG1 VAL A 174     -10.869  14.634  -2.063  1.00 96.65           H
ATOM   2568 3HG1 VAL A 174     -12.138  14.495  -3.303  1.00 96.65           H
ATOM   2569  CG2 VAL A 174      -9.752  14.530  -4.614  1.00 96.65           C
ATOM   2570 1HG2 VAL A 174      -9.203  15.227  -3.982  1.00 96.65           H
ATOM   2571 2HG2 VAL A 174      -9.076  14.104  -5.357  1.00 96.65           H
ATOM   2572 3HG2 VAL A 174     -10.561  15.056  -5.120  1.00 96.65           H
ATOM   2573  HN  VAL A 174      -8.663  12.048  -4.940  1.00 96.65           H
ATOM   2574  N   LEU A 175     -10.192  10.479  -2.592  1.00 95.47           N
ATOM   2575  CA  LEU A 175     -10.819   9.443  -1.789  1.00 95.47           C
ATOM   2576  C   LEU A 175      -9.794   8.874  -0.807  1.00 95.47           C
ATOM   2577  O   LEU A 175     -10.094   8.689   0.371  1.00 95.47           O
ATOM   2578  HA  LEU A 175     -11.620   9.913  -1.218  1.00 95.47           H
ATOM   2579  CB  LEU A 175     -11.464   8.385  -2.688  1.00 95.47           C
ATOM   2580 1HB  LEU A 175     -12.142   8.887  -3.378  1.00 95.47           H
ATOM   2581 2HB  LEU A 175     -10.681   7.923  -3.289  1.00 95.47           H
ATOM   2582  CG  LEU A 175     -12.239   7.278  -1.970  1.00 95.47           C
ATOM   2583  HG  LEU A 175     -11.574   6.811  -1.244  1.00 95.47           H
ATOM   2584  CD1 LEU A 175     -13.425   7.853  -1.194  1.00 95.47           C
ATOM   2585 1HD1 LEU A 175     -13.062   8.564  -0.451  1.00 95.47           H
ATOM   2586 2HD1 LEU A 175     -14.099   8.361  -1.884  1.00 95.47           H
ATOM   2587 3HD1 LEU A 175     -13.958   7.045  -0.694  1.00 95.47           H
ATOM   2588  CD2 LEU A 175     -12.671   6.187  -2.952  1.00 95.47           C
ATOM   2589 1HD2 LEU A 175     -13.312   6.622  -3.719  1.00 95.47           H
ATOM   2590 2HD2 LEU A 175     -11.790   5.750  -3.421  1.00 95.47           H
ATOM   2591 3HD2 LEU A 175     -13.220   5.413  -2.416  1.00 95.47           H
ATOM   2592  HN  LEU A 175     -10.117  10.270  -3.567  1.00 95.47           H
ATOM   2593  N   ALA A 176      -8.604   8.611  -1.329  1.00 95.45           N
ATOM   2594  CA  ALA A 176      -7.556   8.000  -0.531  1.00 95.45           C
ATOM   2595  C   ALA A 176      -7.191   8.933   0.626  1.00 95.45           C
ATOM   2596  O   ALA A 176      -6.942   8.477   1.741  1.00 95.45           O
ATOM   2597  HA  ALA A 176      -7.948   7.068  -0.124  1.00 95.45           H
ATOM   2598  CB  ALA A 176      -6.355   7.681  -1.424  1.00 95.45           C
ATOM   2599 1HB  ALA A 176      -6.660   6.992  -2.211  1.00 95.45           H
ATOM   2600 2HB  ALA A 176      -5.980   8.602  -1.871  1.00 95.45           H
ATOM   2601 3HB  ALA A 176      -5.568   7.222  -0.824  1.00 95.45           H
ATOM   2602  HN  ALA A 176      -8.354   8.809  -2.276  1.00 95.45           H
ATOM   2603  N   ALA A 177      -7.171  10.222   0.320  1.00 95.14           N
ATOM   2604  CA  ALA A 177      -6.812  11.221   1.312  1.00 95.14           C
ATOM   2605  C   ALA A 177      -7.823  11.179   2.460  1.00 95.14           C
ATOM   2606  O   ALA A 177      -7.442  11.211   3.629  1.00 95.14           O
ATOM   2607  HA  ALA A 177      -5.826  10.965   1.699  1.00 95.14           H
ATOM   2608  CB  ALA A 177      -6.740  12.597   0.649  1.00 95.14           C
ATOM   2609 1HB  ALA A 177      -5.988  12.582  -0.140  1.00 95.14           H
ATOM   2610 2HB  ALA A 177      -7.711  12.845   0.219  1.00 95.14           H
ATOM   2611 3HB  ALA A 177      -6.471  13.346   1.393  1.00 95.14           H
ATOM   2612  HN  ALA A 177      -7.394  10.586  -0.584  1.00 95.14           H
ATOM   2613  N   ALA A 178      -9.092  11.108   2.087  1.00 95.36           N
ATOM   2614  CA  ALA A 178     -10.164  11.145   3.067  1.00 95.36           C
ATOM   2615  C   ALA A 178     -10.069   9.911   3.967  1.00 95.36           C
ATOM   2616  O   ALA A 178     -10.334   9.991   5.165  1.00 95.36           O
ATOM   2617  HA  ALA A 178     -10.027  12.039   3.675  1.00 95.36           H
ATOM   2618  CB  ALA A 178     -11.511  11.239   2.347  1.00 95.36           C
ATOM   2619 1HB  ALA A 178     -11.539  12.147   1.745  1.00 95.36           H
ATOM   2620 2HB  ALA A 178     -11.639  10.370   1.701  1.00 95.36           H
ATOM   2621 3HB  ALA A 178     -12.315  11.266   3.083  1.00 95.36           H
ATOM   2622  HN  ALA A 178      -9.391  11.027   1.136  1.00 95.36           H
ATOM   2623  N   LEU A 179      -9.688   8.799   3.355  1.00 93.74           N
ATOM   2624  CA  LEU A 179      -9.661   7.529   4.059  1.00 93.74           C
ATOM   2625  C   LEU A 179      -8.485   7.518   5.037  1.00 93.74           C
ATOM   2626  O   LEU A 179      -8.404   6.652   5.907  1.00 93.74           O
ATOM   2627  HA  LEU A 179     -10.586   7.453   4.631  1.00 93.74           H
ATOM   2628  CB  LEU A 179      -9.646   6.366   3.066  1.00 93.74           C
ATOM   2629 1HB  LEU A 179      -8.822   6.519   2.369  1.00 93.74           H
ATOM   2630 2HB  LEU A 179      -9.433   5.448   3.614  1.00 93.74           H
ATOM   2631  CG  LEU A 179     -10.928   6.157   2.257  1.00 93.74           C
ATOM   2632  HG  LEU A 179     -11.140   7.076   1.710  1.00 93.74           H
ATOM   2633  CD1 LEU A 179     -10.749   5.046   1.221  1.00 93.74           C
ATOM   2634 1HD1 LEU A 179      -9.943   5.314   0.537  1.00 93.74           H
ATOM   2635 2HD1 LEU A 179     -10.500   4.113   1.728  1.00 93.74           H
ATOM   2636 3HD1 LEU A 179     -11.675   4.919   0.661  1.00 93.74           H
ATOM   2637  CD2 LEU A 179     -12.121   5.894   3.179  1.00 93.74           C
ATOM   2638 1HD2 LEU A 179     -11.932   4.999   3.771  1.00 93.74           H
ATOM   2639 2HD2 LEU A 179     -12.261   6.747   3.843  1.00 93.74           H
ATOM   2640 3HD2 LEU A 179     -13.019   5.750   2.578  1.00 93.74           H
ATOM   2641  HN  LEU A 179      -9.403   8.758   2.397  1.00 93.74           H
ATOM   2642  N   CYS A 180      -7.602   8.490   4.862  1.00 94.35           N
ATOM   2643  CA  CYS A 180      -6.386   8.549   5.655  1.00 94.35           C
ATOM   2644  C   CYS A 180      -6.593   9.567   6.777  1.00 94.35           C
ATOM   2645  O   CYS A 180      -5.659   9.883   7.514  1.00 94.35           O
ATOM   2646  HA  CYS A 180      -6.229   7.550   6.062  1.00 94.35           H
ATOM   2647  CB  CYS A 180      -5.166   8.887   4.795  1.00 94.35           C
ATOM   2648 1HB  CYS A 180      -5.322   9.837   4.286  1.00 94.35           H
ATOM   2649 2HB  CYS A 180      -4.286   9.005   5.428  1.00 94.35           H
ATOM   2650  SG  CYS A 180      -4.878   7.560   3.568  1.00 94.35           S
ATOM   2651  HG  CYS A 180      -5.947   7.827   2.822  1.00 94.35           H
ATOM   2652  HN  CYS A 180      -7.707   9.227   4.194  1.00 94.35           H
ATOM   2653  N   ILE A 181      -7.821  10.054   6.873  1.00 94.77           N
ATOM   2654  CA  ILE A 181      -8.155  11.054   7.872  1.00 94.77           C
ATOM   2655  C   ILE A 181      -7.858  10.495   9.265  1.00 94.77           C
ATOM   2656  O   ILE A 181      -7.214  11.155  10.079  1.00 94.77           O
ATOM   2657  HA  ILE A 181      -7.509  11.915   7.701  1.00 94.77           H
ATOM   2658  CB  ILE A 181      -9.598  11.529   7.694  1.00 94.77           C
ATOM   2659  HB  ILE A 181     -10.224  10.657   7.504  1.00 94.77           H
ATOM   2660  CG1 ILE A 181      -9.727  12.451   6.480  1.00 94.77           C
ATOM   2661 1HG1 ILE A 181      -9.152  13.362   6.649  1.00 94.77           H
ATOM   2662 2HG1 ILE A 181      -9.302  11.964   5.603  1.00 94.77           H
ATOM   2663  CG2 ILE A 181     -10.120  12.188   8.973  1.00 94.77           C
ATOM   2664 1HG2 ILE A 181     -10.087  11.470   9.792  1.00 94.77           H
ATOM   2665 2HG2 ILE A 181      -9.497  13.048   9.218  1.00 94.77           H
ATOM   2666 3HG2 ILE A 181     -11.148  12.516   8.819  1.00 94.77           H
ATOM   2667  CD1 ILE A 181     -11.191  12.806   6.214  1.00 94.77           C
ATOM   2668 1HD1 ILE A 181     -11.757  11.895   6.022  1.00 94.77           H
ATOM   2669 2HD1 ILE A 181     -11.605  13.315   7.085  1.00 94.77           H
ATOM   2670 3HD1 ILE A 181     -11.253  13.463   5.346  1.00 94.77           H
ATOM   2671  HN  ILE A 181      -8.580   9.776   6.283  1.00 94.77           H
ATOM   2672  N   PRO A 182      -8.321   9.274   9.565  1.00 93.46           N
ATOM   2673  CA  PRO A 182      -8.164   8.716  10.910  1.00 93.46           C
ATOM   2674  C   PRO A 182      -6.721   8.756  11.386  1.00 93.46           C
ATOM   2675  O   PRO A 182      -6.447   9.145  12.520  1.00 93.46           O
ATOM   2676  HA  PRO A 182      -8.718   9.316  11.632  1.00 93.46           H
ATOM   2677  CB  PRO A 182      -8.676   7.281  10.770  1.00 93.46           C
ATOM   2678 1HB  PRO A 182      -7.869   6.589  10.531  1.00 93.46           H
ATOM   2679 2HB  PRO A 182      -9.136   6.927  11.693  1.00 93.46           H
ATOM   2680  CG  PRO A 182      -9.690   7.378   9.636  1.00 93.46           C
ATOM   2681 1HG  PRO A 182      -9.882   6.406   9.182  1.00 93.46           H
ATOM   2682 2HG  PRO A 182     -10.653   7.749   9.985  1.00 93.46           H
ATOM   2683  CD  PRO A 182      -9.024   8.340   8.666  1.00 93.46           C
ATOM   2684 1HD  PRO A 182      -8.331   7.828   8.000  1.00 93.46           H
ATOM   2685 2HD  PRO A 182      -9.753   8.847   8.034  1.00 93.46           H
ATOM   2686  N   GLU A 183      -5.827   8.347  10.497  1.00 93.56           N
ATOM   2687  CA  GLU A 183      -4.414   8.285  10.831  1.00 93.56           C
ATOM   2688  C   GLU A 183      -3.896   9.675  11.207  1.00 93.56           C
ATOM   2689  O   GLU A 183      -3.079   9.812  12.116  1.00 93.56           O
ATOM   2690  HA  GLU A 183      -4.349   7.621  11.692  1.00 93.56           H
ATOM   2691  CB  GLU A 183      -3.604   7.692   9.677  1.00 93.56           C
ATOM   2692 1HB  GLU A 183      -3.960   8.099   8.730  1.00 93.56           H
ATOM   2693 2HB  GLU A 183      -2.541   7.864   9.847  1.00 93.56           H
ATOM   2694  CG  GLU A 183      -3.787   6.175   9.601  1.00 93.56           C
ATOM   2695 1HG  GLU A 183      -3.018   5.743   8.960  1.00 93.56           H
ATOM   2696 2HG  GLU A 183      -3.656   5.739  10.592  1.00 93.56           H
ATOM   2697  CD  GLU A 183      -5.172   5.816   9.059  1.00 93.56           C
ATOM   2698  OE1 GLU A 183      -5.547   4.632   9.198  1.00 93.56           O
ATOM   2699  OE2 GLU A 183      -5.824   6.734   8.517  1.00 93.56           O
ATOM   2700  HN  GLU A 183      -6.054   8.063   9.566  1.00 93.56           H
ATOM   2701  N   ILE A 184      -4.393  10.671  10.488  1.00 94.64           N
ATOM   2702  CA  ILE A 184      -3.894  12.027  10.644  1.00 94.64           C
ATOM   2703  C   ILE A 184      -4.319  12.568  12.010  1.00 94.64           C
ATOM   2704  O   ILE A 184      -3.576  13.316  12.644  1.00 94.64           O
ATOM   2705  HA  ILE A 184      -2.806  11.981  10.614  1.00 94.64           H
ATOM   2706  CB  ILE A 184      -4.342  12.900   9.470  1.00 94.64           C
ATOM   2707  HB  ILE A 184      -5.424  12.813   9.372  1.00 94.64           H
ATOM   2708  CG1 ILE A 184      -3.729  12.410   8.157  1.00 94.64           C
ATOM   2709 1HG1 ILE A 184      -2.662  12.636   8.143  1.00 94.64           H
ATOM   2710 2HG1 ILE A 184      -3.827  11.327   8.087  1.00 94.64           H
ATOM   2711  CG2 ILE A 184      -4.030  14.375   9.733  1.00 94.64           C
ATOM   2712 1HG2 ILE A 184      -4.553  14.702  10.632  1.00 94.64           H
ATOM   2713 2HG2 ILE A 184      -2.956  14.500   9.872  1.00 94.64           H
ATOM   2714 3HG2 ILE A 184      -4.358  14.973   8.883  1.00 94.64           H
ATOM   2715  CD1 ILE A 184      -4.410  13.067   6.954  1.00 94.64           C
ATOM   2716 1HD1 ILE A 184      -5.472  12.820   6.958  1.00 94.64           H
ATOM   2717 2HD1 ILE A 184      -4.289  14.149   7.015  1.00 94.64           H
ATOM   2718 3HD1 ILE A 184      -3.955  12.701   6.034  1.00 94.64           H
ATOM   2719  HN  ILE A 184      -5.121  10.563   9.811  1.00 94.64           H
ATOM   2720  N   LEU A 185      -5.513  12.170  12.424  1.00 93.59           N
ATOM   2721  CA  LEU A 185      -6.131  12.755  13.602  1.00 93.59           C
ATOM   2722  C   LEU A 185      -5.431  12.226  14.855  1.00 93.59           C
ATOM   2723  O   LEU A 185      -5.050  13.001  15.731  1.00 93.59           O
ATOM   2724  HA  LEU A 185      -5.978  13.833  13.550  1.00 93.59           H
ATOM   2725  CB  LEU A 185      -7.641  12.510  13.592  1.00 93.59           C
ATOM   2726 1HB  LEU A 185      -7.817  11.450  13.413  1.00 93.59           H
ATOM   2727 2HB  LEU A 185      -8.032  12.735  14.584  1.00 93.59           H
ATOM   2728  CG  LEU A 185      -8.443  13.312  12.564  1.00 93.59           C
ATOM   2729  HG  LEU A 185      -8.089  13.043  11.569  1.00 93.59           H
ATOM   2730  CD1 LEU A 185      -9.929  12.952  12.627  1.00 93.59           C
ATOM   2731 1HD1 LEU A 185     -10.055  11.889  12.418  1.00 93.59           H
ATOM   2732 2HD1 LEU A 185     -10.315  13.174  13.622  1.00 93.59           H
ATOM   2733 3HD1 LEU A 185     -10.476  13.535  11.887  1.00 93.59           H
ATOM   2734  CD2 LEU A 185      -8.210  14.814  12.737  1.00 93.59           C
ATOM   2735 1HD2 LEU A 185      -8.520  15.117  13.737  1.00 93.59           H
ATOM   2736 2HD2 LEU A 185      -7.151  15.034  12.603  1.00 93.59           H
ATOM   2737 3HD2 LEU A 185      -8.792  15.360  11.994  1.00 93.59           H
ATOM   2738  HN  LEU A 185      -6.055  11.462  11.969  1.00 93.59           H
ATOM   2739  N   TYR A 186      -5.281  10.910  14.900  1.00 93.71           N
ATOM   2740  CA  TYR A 186      -4.938  10.238  16.142  1.00 93.71           C
ATOM   2741  C   TYR A 186      -3.428  10.011  16.243  1.00 93.71           C
ATOM   2742  O   TYR A 186      -2.926   9.613  17.293  1.00 93.71           O
ATOM   2743  HA  TYR A 186      -5.259  10.873  16.968  1.00 93.71           H
ATOM   2744  CB  TYR A 186      -5.644   8.881  16.096  1.00 93.71           C
ATOM   2745 1HB  TYR A 186      -5.299   8.333  15.219  1.00 93.71           H
ATOM   2746 2HB  TYR A 186      -5.350   8.300  16.970  1.00 93.71           H
ATOM   2747  CG  TYR A 186      -7.170   8.975  16.054  1.00 93.71           C
ATOM   2748  CD1 TYR A 186      -7.843   9.707  17.011  1.00 93.71           C
ATOM   2749  HD1 TYR A 186      -7.287  10.218  17.797  1.00 93.71           H
ATOM   2750  CD2 TYR A 186      -7.874   8.328  15.059  1.00 93.71           C
ATOM   2751  HD2 TYR A 186      -7.343   7.749  14.303  1.00 93.71           H
ATOM   2752  CE1 TYR A 186      -9.280   9.795  16.971  1.00 93.71           C
ATOM   2753  HE1 TYR A 186      -9.824  10.370  17.721  1.00 93.71           H
ATOM   2754  CE2 TYR A 186      -9.311   8.416  15.019  1.00 93.71           C
ATOM   2755  HE2 TYR A 186      -9.879   7.909  14.239  1.00 93.71           H
ATOM   2756  CZ  TYR A 186      -9.943   9.146  15.978  1.00 93.71           C
ATOM   2757  OH  TYR A 186     -11.300   9.229  15.940  1.00 93.71           O
ATOM   2758  HH  TYR A 186     -11.620   9.891  16.617  1.00 93.71           H
ATOM   2759  HN  TYR A 186      -5.391  10.307  14.110  1.00 93.71           H
ATOM   2760  N   SER A 187      -2.747  10.274  15.137  1.00 94.12           N
ATOM   2761  CA  SER A 187      -1.300  10.150  15.103  1.00 94.12           C
ATOM   2762  C   SER A 187      -0.662  11.206  16.009  1.00 94.12           C
ATOM   2763  O   SER A 187      -0.842  12.403  15.794  1.00 94.12           O
ATOM   2764  HA  SER A 187      -1.087   9.148  15.475  1.00 94.12           H
ATOM   2765  CB  SER A 187      -0.769  10.287  13.674  1.00 94.12           C
ATOM   2766 1HB  SER A 187      -1.141  11.213  13.236  1.00 94.12           H
ATOM   2767 2HB  SER A 187       0.318  10.359  13.697  1.00 94.12           H
ATOM   2768  OG  SER A 187      -1.154   9.186  12.854  1.00 94.12           O
ATOM   2769  HG  SER A 187      -2.150   9.094  12.852  1.00 94.12           H
ATOM   2770  HN  SER A 187      -3.167  10.567  14.278  1.00 94.12           H
ATOM   2771  N   GLN A 188       0.069  10.722  17.002  1.00 91.64           N
ATOM   2772  CA  GLN A 188       0.734  11.609  17.942  1.00 91.64           C
ATOM   2773  C   GLN A 188       2.060  10.999  18.400  1.00 91.64           C
ATOM   2774  O   GLN A 188       2.320   9.820  18.164  1.00 91.64           O
ATOM   2775  HA  GLN A 188       0.922  12.529  17.388  1.00 91.64           H
ATOM   2776  CB  GLN A 188      -0.169  11.919  19.137  1.00 91.64           C
ATOM   2777 1HB  GLN A 188      -0.436  10.992  19.645  1.00 91.64           H
ATOM   2778 2HB  GLN A 188       0.372  12.532  19.857  1.00 91.64           H
ATOM   2779  CG  GLN A 188      -1.439  12.647  18.691  1.00 91.64           C
ATOM   2780 1HG  GLN A 188      -1.175  13.475  18.034  1.00 91.64           H
ATOM   2781 2HG  GLN A 188      -2.067  11.969  18.113  1.00 91.64           H
ATOM   2782  CD  GLN A 188      -2.221  13.173  19.896  1.00 91.64           C
ATOM   2783  OE1 GLN A 188      -1.724  13.246  21.008  1.00 91.64           O
ATOM   2784  NE2 GLN A 188      -3.469  13.536  19.614  1.00 91.64           N
ATOM   2785 1HE2 GLN A 188      -3.816  13.450  18.680  1.00 91.64           H
ATOM   2786 2HE2 GLN A 188      -4.061  13.893  20.336  1.00 91.64           H
ATOM   2787  HN  GLN A 188       0.210   9.747  17.170  1.00 91.64           H
ATOM   2788  N   ILE A 189       2.865  11.829  19.048  1.00 91.88           N
ATOM   2789  CA  ILE A 189       4.086  11.352  19.674  1.00 91.88           C
ATOM   2790  C   ILE A 189       3.801  11.001  21.136  1.00 91.88           C
ATOM   2791  O   ILE A 189       3.268  11.820  21.882  1.00 91.88           O
ATOM   2792  HA  ILE A 189       4.387  10.443  19.153  1.00 91.88           H
ATOM   2793  CB  ILE A 189       5.213  12.371  19.495  1.00 91.88           C
ATOM   2794  HB  ILE A 189       4.882  13.323  19.909  1.00 91.88           H
ATOM   2795  CG1 ILE A 189       5.514  12.601  18.013  1.00 91.88           C
ATOM   2796 1HG1 ILE A 189       5.941  11.697  17.580  1.00 91.88           H
ATOM   2797 2HG1 ILE A 189       4.586  12.803  17.477  1.00 91.88           H
ATOM   2798  CG2 ILE A 189       6.461  11.950  20.274  1.00 91.88           C
ATOM   2799 1HG2 ILE A 189       6.220  11.878  21.335  1.00 91.88           H
ATOM   2800 2HG2 ILE A 189       6.805  10.980  19.913  1.00 91.88           H
ATOM   2801 3HG2 ILE A 189       7.247  12.691  20.130  1.00 91.88           H
ATOM   2802  CD1 ILE A 189       6.482  13.771  17.825  1.00 91.88           C
ATOM   2803 1HD1 ILE A 189       6.041  14.678  18.238  1.00 91.88           H
ATOM   2804 2HD1 ILE A 189       7.417  13.554  18.342  1.00 91.88           H
ATOM   2805 3HD1 ILE A 189       6.679  13.913  16.763  1.00 91.88           H
ATOM   2806  HN  ILE A 189       2.694  12.809  19.147  1.00 91.88           H
ATOM   2807  N   LYS A 190       4.167   9.781  21.500  1.00 87.66           N
ATOM   2808  CA  LYS A 190       4.063   9.350  22.884  1.00 87.66           C
ATOM   2809  C   LYS A 190       5.467   9.185  23.469  1.00 87.66           C
ATOM   2810  O   LYS A 190       6.318   8.527  22.873  1.00 87.66           O
ATOM   2811  HA  LYS A 190       3.550  10.139  23.434  1.00 87.66           H
ATOM   2812  CB  LYS A 190       3.200   8.091  22.990  1.00 87.66           C
ATOM   2813 1HB  LYS A 190       2.291   8.217  22.402  1.00 87.66           H
ATOM   2814 2HB  LYS A 190       3.737   7.241  22.566  1.00 87.66           H
ATOM   2815  CG  LYS A 190       2.836   7.796  24.446  1.00 87.66           C
ATOM   2816 1HG  LYS A 190       3.726   7.876  25.070  1.00 87.66           H
ATOM   2817 2HG  LYS A 190       2.127   8.542  24.805  1.00 87.66           H
ATOM   2818  CD  LYS A 190       2.231   6.398  24.588  1.00 87.66           C
ATOM   2819 1HD  LYS A 190       1.425   6.272  23.866  1.00 87.66           H
ATOM   2820 2HD  LYS A 190       2.986   5.646  24.358  1.00 87.66           H
ATOM   2821  CE  LYS A 190       1.695   6.174  26.003  1.00 87.66           C
ATOM   2822 1HE  LYS A 190       2.389   6.592  26.732  1.00 87.66           H
ATOM   2823 2HE  LYS A 190       0.748   6.699  26.127  1.00 87.66           H
ATOM   2824  NZ  LYS A 190       1.505   4.729  26.263  1.00 87.66           N
ATOM   2825 1HZ  LYS A 190       0.890   4.607  27.060  1.00 87.66           H
ATOM   2826 2HZ  LYS A 190       1.093   4.290  25.447  1.00 87.66           H
ATOM   2827 3HZ  LYS A 190       2.403   4.300  26.460  1.00 87.66           H
ATOM   2828  HN  LYS A 190       4.529   9.094  20.870  1.00 87.66           H
ATOM   2829  N   GLU A 191       5.665   9.793  24.630  1.00 85.88           N
ATOM   2830  CA  GLU A 191       6.903   9.611  25.368  1.00 85.88           C
ATOM   2831  C   GLU A 191       6.744   8.498  26.405  1.00 85.88           C
ATOM   2832  O   GLU A 191       5.796   8.506  27.189  1.00 85.88           O
ATOM   2833  HA  GLU A 191       7.644   9.320  24.624  1.00 85.88           H
ATOM   2834  CB  GLU A 191       7.344  10.918  26.030  1.00 85.88           C
ATOM   2835 1HB  GLU A 191       6.496  11.374  26.542  1.00 85.88           H
ATOM   2836 2HB  GLU A 191       8.193  10.730  26.686  1.00 85.88           H
ATOM   2837  CG  GLU A 191       7.822  11.928  24.985  1.00 85.88           C
ATOM   2838 1HG  GLU A 191       8.591  11.473  24.360  1.00 85.88           H
ATOM   2839 2HG  GLU A 191       6.995  12.196  24.328  1.00 85.88           H
ATOM   2840  CD  GLU A 191       8.379  13.187  25.653  1.00 85.88           C
ATOM   2841  OE1 GLU A 191       8.818  14.082  24.900  1.00 85.88           O
ATOM   2842  OE2 GLU A 191       8.352  13.225  26.902  1.00 85.88           O
ATOM   2843  HN  GLU A 191       4.999  10.399  25.064  1.00 85.88           H
ATOM   2844  N   GLU A 192       7.686   7.567  26.377  1.00 78.43           N
ATOM   2845  CA  GLU A 192       7.652   6.439  27.292  1.00 78.43           C
ATOM   2846  C   GLU A 192       9.056   6.144  27.823  1.00 78.43           C
ATOM   2847  O   GLU A 192       9.935   5.729  27.069  1.00 78.43           O
ATOM   2848  HA  GLU A 192       7.004   6.750  28.111  1.00 78.43           H
ATOM   2849  CB  GLU A 192       7.050   5.204  26.618  1.00 78.43           C
ATOM   2850 1HB  GLU A 192       6.020   5.410  26.327  1.00 78.43           H
ATOM   2851 2HB  GLU A 192       7.680   4.897  25.783  1.00 78.43           H
ATOM   2852  CG  GLU A 192       7.007   4.018  27.584  1.00 78.43           C
ATOM   2853 1HG  GLU A 192       7.898   3.405  27.453  1.00 78.43           H
ATOM   2854 2HG  GLU A 192       7.018   4.382  28.612  1.00 78.43           H
ATOM   2855  CD  GLU A 192       5.757   3.167  27.352  1.00 78.43           C
ATOM   2856  OE1 GLU A 192       5.605   2.169  28.089  1.00 78.43           O
ATOM   2857  OE2 GLU A 192       4.981   3.534  26.443  1.00 78.43           O
ATOM   2858  HN  GLU A 192       8.461   7.575  25.745  1.00 78.43           H
ATOM   2859  N   SER A 193       9.223   6.369  29.118  1.00 73.92           N
ATOM   2860  CA  SER A 193      10.463   6.010  29.786  1.00 73.92           C
ATOM   2861  C   SER A 193      11.648   6.668  29.077  1.00 73.92           C
ATOM   2862  O   SER A 193      12.728   6.085  28.994  1.00 73.92           O
ATOM   2863  HA  SER A 193      10.364   6.393  30.802  1.00 73.92           H
ATOM   2864  CB  SER A 193      10.646   4.492  29.830  1.00 73.92           C
ATOM   2865 1HB  SER A 193      10.828   4.120  28.822  1.00 73.92           H
ATOM   2866 2HB  SER A 193      11.528   4.250  30.423  1.00 73.92           H
ATOM   2867  OG  SER A 193       9.509   3.833  30.381  1.00 73.92           O
ATOM   2868  HG  SER A 193       8.855   3.615  29.656  1.00 73.92           H
ATOM   2869  HN  SER A 193       8.531   6.787  29.707  1.00 73.92           H
ATOM   2870  N   GLY A 194      11.407   7.874  28.584  1.00 75.73           N
ATOM   2871  CA  GLY A 194      12.462   8.650  27.954  1.00 75.73           C
ATOM   2872  C   GLY A 194      12.597   8.289  26.473  1.00 75.73           C
ATOM   2873  O   GLY A 194      13.481   8.798  25.785  1.00 75.73           O
ATOM   2874 1HA  GLY A 194      12.246   9.713  28.054  1.00 75.73           H
ATOM   2875 2HA  GLY A 194      13.407   8.467  28.464  1.00 75.73           H
ATOM   2876  HN  GLY A 194      10.512   8.320  28.610  1.00 75.73           H
ATOM   2877  N   ILE A 195      11.709   7.414  26.026  1.00 81.53           N
ATOM   2878  CA  ILE A 195      11.671   7.035  24.624  1.00 81.53           C
ATOM   2879  C   ILE A 195      10.449   7.673  23.960  1.00 81.53           C
ATOM   2880  O   ILE A 195       9.320   7.472  24.405  1.00 81.53           O
ATOM   2881  HA  ILE A 195      12.569   7.437  24.153  1.00 81.53           H
ATOM   2882  CB  ILE A 195      11.725   5.513  24.478  1.00 81.53           C
ATOM   2883  HB  ILE A 195      10.896   5.086  25.042  1.00 81.53           H
ATOM   2884  CG1 ILE A 195      13.017   4.951  25.076  1.00 81.53           C
ATOM   2885 1HG1 ILE A 195      13.863   5.229  24.449  1.00 81.53           H
ATOM   2886 2HG1 ILE A 195      13.189   5.392  26.058  1.00 81.53           H
ATOM   2887  CG2 ILE A 195      11.541   5.095  23.018  1.00 81.53           C
ATOM   2888 1HG2 ILE A 195      10.573   5.446  22.659  1.00 81.53           H
ATOM   2889 2HG2 ILE A 195      12.334   5.533  22.411  1.00 81.53           H
ATOM   2890 3HG2 ILE A 195      11.584   4.009  22.943  1.00 81.53           H
ATOM   2891  CD1 ILE A 195      12.945   3.428  25.201  1.00 81.53           C
ATOM   2892 1HD1 ILE A 195      12.112   3.155  25.849  1.00 81.53           H
ATOM   2893 2HD1 ILE A 195      12.797   2.989  24.214  1.00 81.53           H
ATOM   2894 3HD1 ILE A 195      13.875   3.054  25.629  1.00 81.53           H
ATOM   2895  HN  ILE A 195      11.024   6.968  26.602  1.00 81.53           H
ATOM   2896  N   ALA A 196      10.716   8.430  22.905  1.00 89.50           N
ATOM   2897  CA  ALA A 196       9.647   9.008  22.109  1.00 89.50           C
ATOM   2898  C   ALA A 196       9.190   7.992  21.060  1.00 89.50           C
ATOM   2899  O   ALA A 196      10.007   7.461  20.309  1.00 89.50           O
ATOM   2900  HA  ALA A 196       8.814   9.225  22.779  1.00 89.50           H
ATOM   2901  CB  ALA A 196      10.128  10.318  21.482  1.00 89.50           C
ATOM   2902 1HB  ALA A 196      10.412  11.015  22.270  1.00 89.50           H
ATOM   2903 2HB  ALA A 196      10.989  10.120  20.844  1.00 89.50           H
ATOM   2904 3HB  ALA A 196       9.325  10.752  20.885  1.00 89.50           H
ATOM   2905  HN  ALA A 196      11.640   8.648  22.593  1.00 89.50           H
ATOM   2906  N   ILE A 197       7.887   7.753  21.042  1.00 88.57           N
ATOM   2907  CA  ILE A 197       7.314   6.804  20.102  1.00 88.57           C
ATOM   2908  C   ILE A 197       6.219   7.498  19.288  1.00 88.57           C
ATOM   2909  O   ILE A 197       5.319   8.117  19.853  1.00 88.57           O
ATOM   2910  HA  ILE A 197       8.108   6.498  19.422  1.00 88.57           H
ATOM   2911  CB  ILE A 197       6.835   5.549  20.834  1.00 88.57           C
ATOM   2912  HB  ILE A 197       6.125   5.852  21.603  1.00 88.57           H
ATOM   2913  CG1 ILE A 197       7.997   4.850  21.542  1.00 88.57           C
ATOM   2914 1HG1 ILE A 197       8.712   4.487  20.803  1.00 88.57           H
ATOM   2915 2HG1 ILE A 197       8.525   5.564  22.173  1.00 88.57           H
ATOM   2916  CG2 ILE A 197       6.094   4.608  19.881  1.00 88.57           C
ATOM   2917 1HG2 ILE A 197       5.228   5.122  19.464  1.00 88.57           H
ATOM   2918 2HG2 ILE A 197       6.763   4.309  19.074  1.00 88.57           H
ATOM   2919 3HG2 ILE A 197       5.765   3.724  20.426  1.00 88.57           H
ATOM   2920  CD1 ILE A 197       7.497   3.680  22.392  1.00 88.57           C
ATOM   2921 1HD1 ILE A 197       6.801   4.050  23.145  1.00 88.57           H
ATOM   2922 2HD1 ILE A 197       6.990   2.957  21.753  1.00 88.57           H
ATOM   2923 3HD1 ILE A 197       8.343   3.201  22.884  1.00 88.57           H
ATOM   2924  HN  ILE A 197       7.229   8.193  21.652  1.00 88.57           H
ATOM   2925  N   CYS A 198       6.332   7.369  17.975  1.00 91.36           N
ATOM   2926  CA  CYS A 198       5.268   7.803  17.086  1.00 91.36           C
ATOM   2927  C   CYS A 198       4.189   6.718  17.063  1.00 91.36           C
ATOM   2928  O   CYS A 198       4.413   5.627  16.541  1.00 91.36           O
ATOM   2929  HA  CYS A 198       4.874   8.732  17.500  1.00 91.36           H
ATOM   2930  CB  CYS A 198       5.793   8.116  15.684  1.00 91.36           C
ATOM   2931 1HB  CYS A 198       6.433   8.998  15.714  1.00 91.36           H
ATOM   2932 2HB  CYS A 198       6.406   7.289  15.324  1.00 91.36           H
ATOM   2933  SG  CYS A 198       4.394   8.399  14.539  1.00 91.36           S
ATOM   2934  HN  CYS A 198       7.131   6.978  17.517  1.00 91.36           H
ATOM   2935  N   THR A 199       3.043   7.055  17.635  1.00 90.85           N
ATOM   2936  CA  THR A 199       1.948   6.106  17.733  1.00 90.85           C
ATOM   2937  C   THR A 199       0.615   6.796  17.437  1.00 90.85           C
ATOM   2938  O   THR A 199       0.564   8.016  17.283  1.00 90.85           O
ATOM   2939  HA  THR A 199       2.087   5.340  16.970  1.00 90.85           H
ATOM   2940  CB  THR A 199       2.003   5.461  19.120  1.00 90.85           C
ATOM   2941  HB  THR A 199       3.024   5.176  19.375  1.00 90.85           H
ATOM   2942  OG1 THR A 199       1.066   4.390  19.043  1.00 90.85           O
ATOM   2943  HG1 THR A 199       1.206   3.758  19.805  1.00 90.85           H
ATOM   2944  CG2 THR A 199       1.439   6.372  20.212  1.00 90.85           C
ATOM   2945 1HG2 THR A 199       0.397   6.603  19.991  1.00 90.85           H
ATOM   2946 2HG2 THR A 199       2.016   7.296  20.248  1.00 90.85           H
ATOM   2947 3HG2 THR A 199       1.503   5.867  21.175  1.00 90.85           H
ATOM   2948  HN  THR A 199       2.857   7.957  18.026  1.00 90.85           H
ATOM   2949  N   MET A 200      -0.432   5.987  17.367  1.00 92.45           N
ATOM   2950  CA  MET A 200      -1.787   6.508  17.427  1.00 92.45           C
ATOM   2951  C   MET A 200      -2.352   6.401  18.845  1.00 92.45           C
ATOM   2952  O   MET A 200      -2.376   5.318  19.428  1.00 92.45           O
ATOM   2953  HA  MET A 200      -1.711   7.556  17.137  1.00 92.45           H
ATOM   2954  CB  MET A 200      -2.679   5.726  16.461  1.00 92.45           C
ATOM   2955 1HB  MET A 200      -2.547   4.656  16.624  1.00 92.45           H
ATOM   2956 2HB  MET A 200      -3.726   5.952  16.664  1.00 92.45           H
ATOM   2957  CG  MET A 200      -2.348   6.071  15.008  1.00 92.45           C
ATOM   2958 1HG  MET A 200      -2.597   7.113  14.807  1.00 92.45           H
ATOM   2959 2HG  MET A 200      -1.278   5.961  14.834  1.00 92.45           H
ATOM   2960  SD  MET A 200      -3.259   5.004  13.905  1.00 92.45           S
ATOM   2961  CE  MET A 200      -2.661   3.413  14.449  1.00 92.45           C
ATOM   2962 1HE  MET A 200      -1.580   3.366  14.318  1.00 92.45           H
ATOM   2963 2HE  MET A 200      -2.906   3.273  15.502  1.00 92.45           H
ATOM   2964 3HE  MET A 200      -3.132   2.626  13.860  1.00 92.45           H
ATOM   2965  HN  MET A 200      -0.365   4.994  17.269  1.00 92.45           H
ATOM   2966  N   VAL A 201      -2.793   7.540  19.360  1.00 92.87           N
ATOM   2967  CA  VAL A 201      -3.467   7.568  20.646  1.00 92.87           C
ATOM   2968  C   VAL A 201      -4.953   7.863  20.432  1.00 92.87           C
ATOM   2969  O   VAL A 201      -5.307   8.829  19.758  1.00 92.87           O
ATOM   2970  HA  VAL A 201      -3.367   6.579  21.092  1.00 92.87           H
ATOM   2971  CB  VAL A 201      -2.785   8.577  21.572  1.00 92.87           C
ATOM   2972  HB  VAL A 201      -2.917   9.570  21.142  1.00 92.87           H
ATOM   2973  CG1 VAL A 201      -3.434   8.575  22.958  1.00 92.87           C
ATOM   2974 1HG1 VAL A 201      -4.487   8.842  22.866  1.00 92.87           H
ATOM   2975 2HG1 VAL A 201      -3.348   7.582  23.399  1.00 92.87           H
ATOM   2976 3HG1 VAL A 201      -2.930   9.301  23.596  1.00 92.87           H
ATOM   2977  CG2 VAL A 201      -1.283   8.302  21.670  1.00 92.87           C
ATOM   2978 1HG2 VAL A 201      -1.122   7.300  22.067  1.00 92.87           H
ATOM   2979 2HG2 VAL A 201      -0.834   8.378  20.680  1.00 92.87           H
ATOM   2980 3HG2 VAL A 201      -0.823   9.034  22.335  1.00 92.87           H
ATOM   2981  HN  VAL A 201      -2.696   8.430  18.913  1.00 92.87           H
ATOM   2982  N   TYR A 202      -5.783   7.013  21.019  1.00 91.76           N
ATOM   2983  CA  TYR A 202      -7.223   7.169  20.898  1.00 91.76           C
ATOM   2984  C   TYR A 202      -7.805   7.859  22.134  1.00 91.76           C
ATOM   2985  O   TYR A 202      -7.970   7.232  23.179  1.00 91.76           O
ATOM   2986  HA  TYR A 202      -7.422   7.783  20.020  1.00 91.76           H
ATOM   2987  CB  TYR A 202      -7.794   5.753  20.803  1.00 91.76           C
ATOM   2988 1HB  TYR A 202      -7.471   5.182  21.674  1.00 91.76           H
ATOM   2989 2HB  TYR A 202      -8.882   5.807  20.843  1.00 91.76           H
ATOM   2990  CG  TYR A 202      -7.381   4.999  19.537  1.00 91.76           C
ATOM   2991  CD1 TYR A 202      -8.053   5.221  18.352  1.00 91.76           C
ATOM   2992  HD1 TYR A 202      -8.878   5.933  18.319  1.00 91.76           H
ATOM   2993  CD2 TYR A 202      -6.337   4.097  19.581  1.00 91.76           C
ATOM   2994  HD2 TYR A 202      -5.807   3.922  20.516  1.00 91.76           H
ATOM   2995  CE1 TYR A 202      -7.665   4.511  17.161  1.00 91.76           C
ATOM   2996  HE1 TYR A 202      -8.187   4.677  16.219  1.00 91.76           H
ATOM   2997  CE2 TYR A 202      -5.949   3.388  18.389  1.00 91.76           C
ATOM   2998  HE2 TYR A 202      -5.126   2.673  18.409  1.00 91.76           H
ATOM   2999  CZ  TYR A 202      -6.632   3.630  17.238  1.00 91.76           C
ATOM   3000  OH  TYR A 202      -6.265   2.960  16.113  1.00 91.76           O
ATOM   3001  HH  TYR A 202      -5.624   2.228  16.344  1.00 91.76           H
ATOM   3002  HN  TYR A 202      -5.487   6.231  21.567  1.00 91.76           H
ATOM   3003  N   PRO A 203      -8.125   9.156  22.038  1.00 81.89           N
ATOM   3004  CA  PRO A 203      -8.701   9.878  23.175  1.00 81.89           C
ATOM   3005  C   PRO A 203     -10.111   9.410  23.500  1.00 81.89           C
ATOM   3006  O   PRO A 203     -10.712   8.660  22.732  1.00 81.89           O
ATOM   3007  HA  PRO A 203      -8.122   9.682  24.078  1.00 81.89           H
ATOM   3008  CB  PRO A 203      -8.677  11.340  22.727  1.00 81.89           C
ATOM   3009 1HB  PRO A 203      -9.516  11.900  23.139  1.00 81.89           H
ATOM   3010 2HB  PRO A 203      -7.767  11.845  23.052  1.00 81.89           H
ATOM   3011  CG  PRO A 203      -8.754  11.254  21.229  1.00 81.89           C
ATOM   3012 1HG  PRO A 203      -9.788  11.173  20.892  1.00 81.89           H
ATOM   3013 2HG  PRO A 203      -8.336  12.145  20.761  1.00 81.89           H
ATOM   3014  CD  PRO A 203      -7.967  10.030  20.861  1.00 81.89           C
ATOM   3015 1HD  PRO A 203      -8.355   9.561  19.957  1.00 81.89           H
ATOM   3016 2HD  PRO A 203      -6.920  10.268  20.674  1.00 81.89           H
ATOM   3017  N   SER A 204     -10.605   9.871  24.640  1.00 71.52           N
ATOM   3018  CA  SER A 204     -12.002   9.671  24.985  1.00 71.52           C
ATOM   3019  C   SER A 204     -12.134   8.523  25.987  1.00 71.52           C
ATOM   3020  O   SER A 204     -11.247   7.677  26.089  1.00 71.52           O
ATOM   3021  HA  SER A 204     -12.325  10.610  25.434  1.00 71.52           H
ATOM   3022  CB  SER A 204     -12.842   9.387  23.738  1.00 71.52           C
ATOM   3023 1HB  SER A 204     -13.873   9.693  23.918  1.00 71.52           H
ATOM   3024 2HB  SER A 204     -12.472   9.987  22.907  1.00 71.52           H
ATOM   3025  OG  SER A 204     -12.814   8.009  23.378  1.00 71.52           O
ATOM   3026  HG  SER A 204     -13.313   7.868  22.523  1.00 71.52           H
ATOM   3027  HN  SER A 204     -10.069  10.371  25.320  1.00 71.52           H
ATOM   3028  N   ASP A 205     -13.250   8.529  26.702  1.00 77.13           N
ATOM   3029  CA  ASP A 205     -13.557   7.446  27.620  1.00 77.13           C
ATOM   3030  C   ASP A 205     -13.841   6.172  26.821  1.00 77.13           C
ATOM   3031  O   ASP A 205     -13.763   5.068  27.358  1.00 77.13           O
ATOM   3032  HA  ASP A 205     -12.677   7.351  28.256  1.00 77.13           H
ATOM   3033  CB  ASP A 205     -14.798   7.766  28.456  1.00 77.13           C
ATOM   3034 1HB  ASP A 205     -15.651   7.929  27.798  1.00 77.13           H
ATOM   3035 2HB  ASP A 205     -15.043   6.915  29.091  1.00 77.13           H
ATOM   3036  CG  ASP A 205     -14.570   9.007  29.322  1.00 77.13           C
ATOM   3037  OD1 ASP A 205     -13.467   9.098  29.904  1.00 77.13           O
ATOM   3038  OD2 ASP A 205     -15.503   9.836  29.382  1.00 77.13           O
ATOM   3039  HN  ASP A 205     -13.935   9.256  26.662  1.00 77.13           H
ATOM   3040  N   GLU A 206     -14.165   6.368  25.552  1.00 87.36           N
ATOM   3041  CA  GLU A 206     -14.505   5.252  24.685  1.00 87.36           C
ATOM   3042  C   GLU A 206     -13.347   4.949  23.732  1.00 87.36           C
ATOM   3043  O   GLU A 206     -13.566   4.519  22.601  1.00 87.36           O
ATOM   3044  HA  GLU A 206     -14.665   4.405  25.353  1.00 87.36           H
ATOM   3045  CB  GLU A 206     -15.794   5.531  23.911  1.00 87.36           C
ATOM   3046 1HB  GLU A 206     -15.687   6.454  23.340  1.00 87.36           H
ATOM   3047 2HB  GLU A 206     -16.046   4.669  23.293  1.00 87.36           H
ATOM   3048  CG  GLU A 206     -16.973   5.737  24.864  1.00 87.36           C
ATOM   3049 1HG  GLU A 206     -16.755   5.268  25.824  1.00 87.36           H
ATOM   3050 2HG  GLU A 206     -17.110   6.801  25.053  1.00 87.36           H
ATOM   3051  CD  GLU A 206     -18.259   5.147  24.281  1.00 87.36           C
ATOM   3052  OE1 GLU A 206     -19.050   4.606  25.084  1.00 87.36           O
ATOM   3053  OE2 GLU A 206     -18.421   5.249  23.046  1.00 87.36           O
ATOM   3054  HN  GLU A 206     -14.199   7.267  25.115  1.00 87.36           H
ATOM   3055  N   SER A 207     -12.140   5.187  24.224  1.00 91.09           N
ATOM   3056  CA  SER A 207     -10.952   5.023  23.404  1.00 91.09           C
ATOM   3057  C   SER A 207     -10.910   3.609  22.819  1.00 91.09           C
ATOM   3058  O   SER A 207     -10.451   3.412  21.696  1.00 91.09           O
ATOM   3059  HA  SER A 207     -11.046   5.763  22.609  1.00 91.09           H
ATOM   3060  CB  SER A 207      -9.682   5.301  24.211  1.00 91.09           C
ATOM   3061 1HB  SER A 207      -8.809   5.030  23.618  1.00 91.09           H
ATOM   3062 2HB  SER A 207      -9.609   6.369  24.415  1.00 91.09           H
ATOM   3063  OG  SER A 207      -9.662   4.581  25.440  1.00 91.09           O
ATOM   3064  HG  SER A 207      -8.915   4.910  26.018  1.00 91.09           H
ATOM   3065  HN  SER A 207     -11.967   5.485  25.163  1.00 91.09           H
ATOM   3066  N   THR A 208     -11.395   2.663  23.609  1.00 91.37           N
ATOM   3067  CA  THR A 208     -11.385   1.268  23.200  1.00 91.37           C
ATOM   3068  C   THR A 208     -12.307   1.059  21.997  1.00 91.37           C
ATOM   3069  O   THR A 208     -11.947   0.364  21.048  1.00 91.37           O
ATOM   3070  HA  THR A 208     -10.376   1.012  22.877  1.00 91.37           H
ATOM   3071  CB  THR A 208     -11.766   0.417  24.412  1.00 91.37           C
ATOM   3072  HB  THR A 208     -11.694  -0.646  24.180  1.00 91.37           H
ATOM   3073  OG1 THR A 208     -13.065   0.881  24.769  1.00 91.37           O
ATOM   3074  HG1 THR A 208     -13.522   0.207  25.350  1.00 91.37           H
ATOM   3075  CG2 THR A 208     -10.908   0.729  25.640  1.00 91.37           C
ATOM   3076 1HG2 THR A 208     -11.033   1.777  25.913  1.00 91.37           H
ATOM   3077 2HG2 THR A 208      -9.860   0.536  25.410  1.00 91.37           H
ATOM   3078 3HG2 THR A 208     -11.220   0.097  26.472  1.00 91.37           H
ATOM   3079  HN  THR A 208     -11.790   2.835  24.512  1.00 91.37           H
ATOM   3080  N   LYS A 209     -13.479   1.673  22.075  1.00 92.49           N
ATOM   3081  CA  LYS A 209     -14.445   1.583  20.994  1.00 92.49           C
ATOM   3082  C   LYS A 209     -13.857   2.226  19.736  1.00 92.49           C
ATOM   3083  O   LYS A 209     -13.999   1.691  18.637  1.00 92.49           O
ATOM   3084  HA  LYS A 209     -14.614   0.525  20.794  1.00 92.49           H
ATOM   3085  CB  LYS A 209     -15.786   2.183  21.422  1.00 92.49           C
ATOM   3086 1HB  LYS A 209     -15.628   3.181  21.833  1.00 92.49           H
ATOM   3087 2HB  LYS A 209     -16.432   2.296  20.552  1.00 92.49           H
ATOM   3088  CG  LYS A 209     -16.474   1.300  22.464  1.00 92.49           C
ATOM   3089 1HG  LYS A 209     -16.614   0.297  22.061  1.00 92.49           H
ATOM   3090 2HG  LYS A 209     -15.836   1.203  23.343  1.00 92.49           H
ATOM   3091  CD  LYS A 209     -17.827   1.885  22.872  1.00 92.49           C
ATOM   3092 1HD  LYS A 209     -17.695   2.910  23.220  1.00 92.49           H
ATOM   3093 2HD  LYS A 209     -18.486   1.926  22.004  1.00 92.49           H
ATOM   3094  CE  LYS A 209     -18.478   1.047  23.974  1.00 92.49           C
ATOM   3095 1HE  LYS A 209     -18.708   0.051  23.594  1.00 92.49           H
ATOM   3096 2HE  LYS A 209     -17.781   0.919  24.801  1.00 92.49           H
ATOM   3097  NZ  LYS A 209     -19.717   1.697  24.457  1.00 92.49           N
ATOM   3098 1HZ  LYS A 209     -20.192   1.080  25.106  1.00 92.49           H
ATOM   3099 2HZ  LYS A 209     -19.482   2.565  24.926  1.00 92.49           H
ATOM   3100 3HZ  LYS A 209     -20.325   1.893  23.669  1.00 92.49           H
ATOM   3101  HN  LYS A 209     -13.770   2.223  22.858  1.00 92.49           H
ATOM   3102  N   LEU A 210     -13.209   3.364  19.939  1.00 93.12           N
ATOM   3103  CA  LEU A 210     -12.665   4.124  18.826  1.00 93.12           C
ATOM   3104  C   LEU A 210     -11.604   3.284  18.111  1.00 93.12           C
ATOM   3105  O   LEU A 210     -11.613   3.179  16.886  1.00 93.12           O
ATOM   3106  HA  LEU A 210     -13.482   4.314  18.130  1.00 93.12           H
ATOM   3107  CB  LEU A 210     -12.152   5.483  19.306  1.00 93.12           C
ATOM   3108 1HB  LEU A 210     -12.936   5.957  19.896  1.00 93.12           H
ATOM   3109 2HB  LEU A 210     -11.308   5.316  19.974  1.00 93.12           H
ATOM   3110  CG  LEU A 210     -11.716   6.459  18.212  1.00 93.12           C
ATOM   3111  HG  LEU A 210     -10.939   5.980  17.617  1.00 93.12           H
ATOM   3112  CD1 LEU A 210     -12.876   6.778  17.267  1.00 93.12           C
ATOM   3113 1HD1 LEU A 210     -13.225   5.859  16.796  1.00 93.12           H
ATOM   3114 2HD1 LEU A 210     -13.692   7.229  17.832  1.00 93.12           H
ATOM   3115 3HD1 LEU A 210     -12.539   7.474  16.499  1.00 93.12           H
ATOM   3116  CD2 LEU A 210     -11.105   7.725  18.817  1.00 93.12           C
ATOM   3117 1HD2 LEU A 210     -11.843   8.217  19.451  1.00 93.12           H
ATOM   3118 2HD2 LEU A 210     -10.234   7.457  19.415  1.00 93.12           H
ATOM   3119 3HD2 LEU A 210     -10.804   8.401  18.018  1.00 93.12           H
ATOM   3120  HN  LEU A 210     -13.055   3.766  20.841  1.00 93.12           H
ATOM   3121  N   LYS A 211     -10.716   2.707  18.908  1.00 93.73           N
ATOM   3122  CA  LYS A 211      -9.668   1.858  18.369  1.00 93.73           C
ATOM   3123  C   LYS A 211     -10.300   0.743  17.533  1.00 93.73           C
ATOM   3124  O   LYS A 211      -9.900   0.514  16.393  1.00 93.73           O
ATOM   3125  HA  LYS A 211      -9.053   2.474  17.713  1.00 93.73           H
ATOM   3126  CB  LYS A 211      -8.762   1.347  19.491  1.00 93.73           C
ATOM   3127 1HB  LYS A 211      -8.271   2.190  19.979  1.00 93.73           H
ATOM   3128 2HB  LYS A 211      -9.363   0.846  20.249  1.00 93.73           H
ATOM   3129  CG  LYS A 211      -7.707   0.381  18.947  1.00 93.73           C
ATOM   3130 1HG  LYS A 211      -8.185  -0.549  18.641  1.00 93.73           H
ATOM   3131 2HG  LYS A 211      -7.241   0.808  18.059  1.00 93.73           H
ATOM   3132  CD  LYS A 211      -6.637   0.088  20.001  1.00 93.73           C
ATOM   3133 1HD  LYS A 211      -6.207   1.024  20.358  1.00 93.73           H
ATOM   3134 2HD  LYS A 211      -7.093  -0.401  20.862  1.00 93.73           H
ATOM   3135  CE  LYS A 211      -5.533  -0.802  19.428  1.00 93.73           C
ATOM   3136 1HE  LYS A 211      -5.926  -1.799  19.230  1.00 93.73           H
ATOM   3137 2HE  LYS A 211      -5.191  -0.399  18.474  1.00 93.73           H
ATOM   3138  NZ  LYS A 211      -4.396  -0.889  20.371  1.00 93.73           N
ATOM   3139 1HZ  LYS A 211      -3.578  -1.240  19.884  1.00 93.73           H
ATOM   3140 2HZ  LYS A 211      -4.196   0.031  20.746  1.00 93.73           H
ATOM   3141 3HZ  LYS A 211      -4.633  -1.519  21.129  1.00 93.73           H
ATOM   3142  HN  LYS A 211     -10.706   2.812  19.902  1.00 93.73           H
ATOM   3143  N   SER A 212     -11.277   0.078  18.133  1.00 93.38           N
ATOM   3144  CA  SER A 212     -11.906  -1.065  17.495  1.00 93.38           C
ATOM   3145  C   SER A 212     -12.528  -0.644  16.162  1.00 93.38           C
ATOM   3146  O   SER A 212     -12.442  -1.373  15.175  1.00 93.38           O
ATOM   3147  HA  SER A 212     -11.102  -1.783  17.332  1.00 93.38           H
ATOM   3148  CB  SER A 212     -12.968  -1.687  18.404  1.00 93.38           C
ATOM   3149 1HB  SER A 212     -13.725  -0.940  18.641  1.00 93.38           H
ATOM   3150 2HB  SER A 212     -13.473  -2.494  17.872  1.00 93.38           H
ATOM   3151  OG  SER A 212     -12.407  -2.194  19.612  1.00 93.38           O
ATOM   3152  HG  SER A 212     -12.363  -1.469  20.299  1.00 93.38           H
ATOM   3153  HN  SER A 212     -11.637   0.310  19.037  1.00 93.38           H
ATOM   3154  N   ALA A 213     -13.141   0.531  16.177  1.00 93.86           N
ATOM   3155  CA  ALA A 213     -13.817   1.037  14.994  1.00 93.86           C
ATOM   3156  C   ALA A 213     -12.783   1.321  13.903  1.00 93.86           C
ATOM   3157  O   ALA A 213     -12.967   0.931  12.751  1.00 93.86           O
ATOM   3158  HA  ALA A 213     -14.498   0.261  14.644  1.00 93.86           H
ATOM   3159  CB  ALA A 213     -14.631   2.278  15.364  1.00 93.86           C
ATOM   3160 1HB  ALA A 213     -15.371   2.016  16.120  1.00 93.86           H
ATOM   3161 2HB  ALA A 213     -13.965   3.046  15.757  1.00 93.86           H
ATOM   3162 3HB  ALA A 213     -15.138   2.657  14.476  1.00 93.86           H
ATOM   3163  HN  ALA A 213     -13.180   1.131  16.975  1.00 93.86           H
ATOM   3164  N   VAL A 214     -11.717   1.998  14.305  1.00 93.34           N
ATOM   3165  CA  VAL A 214     -10.686   2.399  13.363  1.00 93.34           C
ATOM   3166  C   VAL A 214     -10.015   1.150  12.786  1.00 93.34           C
ATOM   3167  O   VAL A 214      -9.698   1.104  11.599  1.00 93.34           O
ATOM   3168  HA  VAL A 214     -11.173   2.941  12.552  1.00 93.34           H
ATOM   3169  CB  VAL A 214      -9.697   3.349  14.041  1.00 93.34           C
ATOM   3170  HB  VAL A 214      -9.352   2.874  14.959  1.00 93.34           H
ATOM   3171  CG1 VAL A 214      -8.477   3.597  13.152  1.00 93.34           C
ATOM   3172 1HG1 VAL A 214      -7.973   2.651  12.955  1.00 93.34           H
ATOM   3173 2HG1 VAL A 214      -8.798   4.042  12.210  1.00 93.34           H
ATOM   3174 3HG1 VAL A 214      -7.791   4.276  13.659  1.00 93.34           H
ATOM   3175  CG2 VAL A 214     -10.376   4.667  14.421  1.00 93.34           C
ATOM   3176 1HG2 VAL A 214     -10.764   5.148  13.523  1.00 93.34           H
ATOM   3177 2HG2 VAL A 214     -11.198   4.467  15.109  1.00 93.34           H
ATOM   3178 3HG2 VAL A 214      -9.652   5.324  14.902  1.00 93.34           H
ATOM   3179  HN  VAL A 214     -11.553   2.272  15.253  1.00 93.34           H
ATOM   3180  N   LEU A 215      -9.818   0.169  13.655  1.00 93.53           N
ATOM   3181  CA  LEU A 215      -9.186  -1.075  13.248  1.00 93.53           C
ATOM   3182  C   LEU A 215     -10.093  -1.801  12.252  1.00 93.53           C
ATOM   3183  O   LEU A 215      -9.620  -2.323  11.244  1.00 93.53           O
ATOM   3184  HA  LEU A 215      -8.255  -0.818  12.743  1.00 93.53           H
ATOM   3185  CB  LEU A 215      -8.820  -1.915  14.473  1.00 93.53           C
ATOM   3186 1HB  LEU A 215      -9.637  -1.848  15.192  1.00 93.53           H
ATOM   3187 2HB  LEU A 215      -8.751  -2.959  14.165  1.00 93.53           H
ATOM   3188  CG  LEU A 215      -7.519  -1.535  15.183  1.00 93.53           C
ATOM   3189  HG  LEU A 215      -7.556  -0.471  15.415  1.00 93.53           H
ATOM   3190  CD1 LEU A 215      -7.381  -2.283  16.511  1.00 93.53           C
ATOM   3191 1HD1 LEU A 215      -8.220  -2.030  17.159  1.00 93.53           H
ATOM   3192 2HD1 LEU A 215      -7.376  -3.356  16.325  1.00 93.53           H
ATOM   3193 3HD1 LEU A 215      -6.448  -1.994  16.995  1.00 93.53           H
ATOM   3194  CD2 LEU A 215      -6.311  -1.758  14.271  1.00 93.53           C
ATOM   3195 1HD2 LEU A 215      -6.260  -2.809  13.987  1.00 93.53           H
ATOM   3196 2HD2 LEU A 215      -6.413  -1.144  13.377  1.00 93.53           H
ATOM   3197 3HD2 LEU A 215      -5.400  -1.480  14.801  1.00 93.53           H
ATOM   3198  HN  LEU A 215     -10.082   0.214  14.618  1.00 93.53           H
ATOM   3199  N   THR A 216     -11.379  -1.810  12.570  1.00 94.17           N
ATOM   3200  CA  THR A 216     -12.356  -2.459  11.713  1.00 94.17           C
ATOM   3201  C   THR A 216     -12.323  -1.852  10.310  1.00 94.17           C
ATOM   3202  O   THR A 216     -12.341  -2.576   9.315  1.00 94.17           O
ATOM   3203  HA  THR A 216     -12.082  -3.510  11.614  1.00 94.17           H
ATOM   3204  CB  THR A 216     -13.724  -2.351  12.390  1.00 94.17           C
ATOM   3205  HB  THR A 216     -14.029  -1.308  12.487  1.00 94.17           H
ATOM   3206  OG1 THR A 216     -13.564  -3.061  13.615  1.00 94.17           O
ATOM   3207  HG1 THR A 216     -13.416  -2.418  14.366  1.00 94.17           H
ATOM   3208  CG2 THR A 216     -14.809  -3.132  11.646  1.00 94.17           C
ATOM   3209 1HG2 THR A 216     -14.537  -4.186  11.608  1.00 94.17           H
ATOM   3210 2HG2 THR A 216     -14.905  -2.745  10.631  1.00 94.17           H
ATOM   3211 3HG2 THR A 216     -15.760  -3.021  12.168  1.00 94.17           H
ATOM   3212  HN  THR A 216     -11.755  -1.385  13.394  1.00 94.17           H
ATOM   3213  N   LEU A 217     -12.274  -0.528  10.273  1.00 92.32           N
ATOM   3214  CA  LEU A 217     -12.229   0.185   9.008  1.00 92.32           C
ATOM   3215  C   LEU A 217     -10.982  -0.243   8.231  1.00 92.32           C
ATOM   3216  O   LEU A 217     -11.038  -0.436   7.018  1.00 92.32           O
ATOM   3217  HA  LEU A 217     -13.109  -0.108   8.436  1.00 92.32           H
ATOM   3218  CB  LEU A 217     -12.321   1.694   9.240  1.00 92.32           C
ATOM   3219 1HB  LEU A 217     -13.224   1.899   9.815  1.00 92.32           H
ATOM   3220 2HB  LEU A 217     -11.475   2.000   9.856  1.00 92.32           H
ATOM   3221  CG  LEU A 217     -12.342   2.566   7.983  1.00 92.32           C
ATOM   3222  HG  LEU A 217     -11.476   2.308   7.374  1.00 92.32           H
ATOM   3223  CD1 LEU A 217     -13.587   2.284   7.140  1.00 92.32           C
ATOM   3224 1HD1 LEU A 217     -13.592   1.236   6.839  1.00 92.32           H
ATOM   3225 2HD1 LEU A 217     -14.480   2.497   7.728  1.00 92.32           H
ATOM   3226 3HD1 LEU A 217     -13.577   2.916   6.253  1.00 92.32           H
ATOM   3227  CD2 LEU A 217     -12.217   4.048   8.341  1.00 92.32           C
ATOM   3228 1HD2 LEU A 217     -13.049   4.339   8.982  1.00 92.32           H
ATOM   3229 2HD2 LEU A 217     -11.277   4.216   8.868  1.00 92.32           H
ATOM   3230 3HD2 LEU A 217     -12.234   4.645   7.430  1.00 92.32           H
ATOM   3231  HN  LEU A 217     -12.266   0.054  11.087  1.00 92.32           H
ATOM   3232  N   LYS A 218      -9.886  -0.378   8.963  1.00 90.73           N
ATOM   3233  CA  LYS A 218      -8.621  -0.751   8.353  1.00 90.73           C
ATOM   3234  C   LYS A 218      -8.754  -2.138   7.720  1.00 90.73           C
ATOM   3235  O   LYS A 218      -8.207  -2.389   6.647  1.00 90.73           O
ATOM   3236  HA  LYS A 218      -8.413  -0.030   7.563  1.00 90.73           H
ATOM   3237  CB  LYS A 218      -7.483  -0.647   9.371  1.00 90.73           C
ATOM   3238 1HB  LYS A 218      -7.792  -1.098  10.315  1.00 90.73           H
ATOM   3239 2HB  LYS A 218      -6.620  -1.210   9.017  1.00 90.73           H
ATOM   3240  CG  LYS A 218      -7.087   0.813   9.603  1.00 90.73           C
ATOM   3241 1HG  LYS A 218      -6.594   1.205   8.714  1.00 90.73           H
ATOM   3242 2HG  LYS A 218      -7.981   1.415   9.763  1.00 90.73           H
ATOM   3243  CD  LYS A 218      -6.155   0.943  10.809  1.00 90.73           C
ATOM   3244 1HD  LYS A 218      -6.685   0.652  11.716  1.00 90.73           H
ATOM   3245 2HD  LYS A 218      -5.313   0.259  10.699  1.00 90.73           H
ATOM   3246  CE  LYS A 218      -5.640   2.377  10.952  1.00 90.73           C
ATOM   3247 1HE  LYS A 218      -5.000   2.625  10.105  1.00 90.73           H
ATOM   3248 2HE  LYS A 218      -6.477   3.074  10.934  1.00 90.73           H
ATOM   3249  NZ  LYS A 218      -4.884   2.532  12.214  1.00 90.73           N
ATOM   3250 1HZ  LYS A 218      -4.469   3.457  12.248  1.00 90.73           H
ATOM   3251 2HZ  LYS A 218      -5.512   2.414  13.002  1.00 90.73           H
ATOM   3252 3HZ  LYS A 218      -4.152   1.832  12.259  1.00 90.73           H
ATOM   3253  HN  LYS A 218      -9.853  -0.237   9.952  1.00 90.73           H
ATOM   3254  N   VAL A 219      -9.484  -3.001   8.411  1.00 91.83           N
ATOM   3255  CA  VAL A 219      -9.653  -4.371   7.957  1.00 91.83           C
ATOM   3256  C   VAL A 219     -10.547  -4.385   6.716  1.00 91.83           C
ATOM   3257  O   VAL A 219     -10.257  -5.083   5.745  1.00 91.83           O
ATOM   3258  HA  VAL A 219      -8.668  -4.751   7.684  1.00 91.83           H
ATOM   3259  CB  VAL A 219     -10.196  -5.237   9.095  1.00 91.83           C
ATOM   3260  HB  VAL A 219     -11.080  -4.744   9.499  1.00 91.83           H
ATOM   3261  CG1 VAL A 219     -10.619  -6.614   8.582  1.00 91.83           C
ATOM   3262 1HG1 VAL A 219     -11.399  -6.498   7.829  1.00 91.83           H
ATOM   3263 2HG1 VAL A 219      -9.759  -7.118   8.140  1.00 91.83           H
ATOM   3264 3HG1 VAL A 219     -11.001  -7.209   9.411  1.00 91.83           H
ATOM   3265  CG2 VAL A 219      -9.171  -5.363  10.225  1.00 91.83           C
ATOM   3266 1HG2 VAL A 219      -8.261  -5.823   9.840  1.00 91.83           H
ATOM   3267 2HG2 VAL A 219      -8.940  -4.373  10.618  1.00 91.83           H
ATOM   3268 3HG2 VAL A 219      -9.583  -5.984  11.021  1.00 91.83           H
ATOM   3269  HN  VAL A 219      -9.953  -2.778   9.266  1.00 91.83           H
ATOM   3270  N   ILE A 220     -11.617  -3.606   6.787  1.00 91.87           N
ATOM   3271  CA  ILE A 220     -12.568  -3.539   5.692  1.00 91.87           C
ATOM   3272  C   ILE A 220     -11.849  -3.070   4.425  1.00 91.87           C
ATOM   3273  O   ILE A 220     -11.970  -3.693   3.372  1.00 91.87           O
ATOM   3274  HA  ILE A 220     -12.943  -4.548   5.522  1.00 91.87           H
ATOM   3275  CB  ILE A 220     -13.767  -2.669   6.076  1.00 91.87           C
ATOM   3276  HB  ILE A 220     -13.392  -1.749   6.524  1.00 91.87           H
ATOM   3277  CG1 ILE A 220     -14.634  -3.364   7.128  1.00 91.87           C
ATOM   3278 1HG1 ILE A 220     -15.124  -4.231   6.685  1.00 91.87           H
ATOM   3279 2HG1 ILE A 220     -14.004  -3.733   7.937  1.00 91.87           H
ATOM   3280  CG2 ILE A 220     -14.576  -2.273   4.839  1.00 91.87           C
ATOM   3281 1HG2 ILE A 220     -13.940  -1.710   4.155  1.00 91.87           H
ATOM   3282 2HG2 ILE A 220     -14.940  -3.170   4.340  1.00 91.87           H
ATOM   3283 3HG2 ILE A 220     -15.422  -1.655   5.140  1.00 91.87           H
ATOM   3284  CD1 ILE A 220     -15.687  -2.407   7.690  1.00 91.87           C
ATOM   3285 1HD1 ILE A 220     -15.192  -1.554   8.153  1.00 91.87           H
ATOM   3286 2HD1 ILE A 220     -16.330  -2.060   6.882  1.00 91.87           H
ATOM   3287 3HD1 ILE A 220     -16.289  -2.927   8.436  1.00 91.87           H
ATOM   3288  HN  ILE A 220     -11.837  -3.029   7.574  1.00 91.87           H
ATOM   3289  N   LEU A 221     -11.117  -1.975   4.570  1.00 88.08           N
ATOM   3290  CA  LEU A 221     -10.479  -1.345   3.427  1.00 88.08           C
ATOM   3291  C   LEU A 221      -9.187  -2.093   3.092  1.00 88.08           C
ATOM   3292  O   LEU A 221      -8.719  -2.051   1.955  1.00 88.08           O
ATOM   3293  HA  LEU A 221     -11.161  -1.436   2.581  1.00 88.08           H
ATOM   3294  CB  LEU A 221     -10.276   0.150   3.684  1.00 88.08           C
ATOM   3295 1HB  LEU A 221      -9.594   0.264   4.527  1.00 88.08           H
ATOM   3296 2HB  LEU A 221      -9.783   0.584   2.814  1.00 88.08           H
ATOM   3297  CG  LEU A 221     -11.541   0.959   3.975  1.00 88.08           C
ATOM   3298  HG  LEU A 221     -12.081   0.468   4.785  1.00 88.08           H
ATOM   3299  CD1 LEU A 221     -11.192   2.369   4.455  1.00 88.08           C
ATOM   3300 1HD1 LEU A 221     -10.599   2.307   5.367  1.00 88.08           H
ATOM   3301 2HD1 LEU A 221     -10.618   2.883   3.683  1.00 88.08           H
ATOM   3302 3HD1 LEU A 221     -12.110   2.923   4.654  1.00 88.08           H
ATOM   3303  CD2 LEU A 221     -12.470   0.980   2.760  1.00 88.08           C
ATOM   3304 1HD2 LEU A 221     -11.953   1.433   1.915  1.00 88.08           H
ATOM   3305 2HD2 LEU A 221     -12.758  -0.040   2.505  1.00 88.08           H
ATOM   3306 3HD2 LEU A 221     -13.362   1.562   2.994  1.00 88.08           H
ATOM   3307  HN  LEU A 221     -10.956  -1.522   5.447  1.00 88.08           H
ATOM   3308  N   GLY A 222      -8.648  -2.759   4.102  1.00 85.49           N
ATOM   3309  CA  GLY A 222      -7.340  -3.378   3.976  1.00 85.49           C
ATOM   3310  C   GLY A 222      -7.449  -4.770   3.350  1.00 85.49           C
ATOM   3311  O   GLY A 222      -6.576  -5.182   2.587  1.00 85.49           O
ATOM   3312 1HA  GLY A 222      -6.693  -2.750   3.363  1.00 85.49           H
ATOM   3313 2HA  GLY A 222      -6.873  -3.453   4.958  1.00 85.49           H
ATOM   3314  HN  GLY A 222      -9.089  -2.879   4.991  1.00 85.49           H
ATOM   3315  N   PHE A 223      -8.529  -5.456   3.695  1.00 86.16           N
ATOM   3316  CA  PHE A 223      -8.651  -6.868   3.378  1.00 86.16           C
ATOM   3317  C   PHE A 223      -9.787  -7.111   2.382  1.00 86.16           C
ATOM   3318  O   PHE A 223      -9.555  -7.594   1.275  1.00 86.16           O
ATOM   3319  HA  PHE A 223      -7.707  -7.183   2.933  1.00 86.16           H
ATOM   3320  CB  PHE A 223      -8.972  -7.594   4.686  1.00 86.16           C
ATOM   3321 1HB  PHE A 223      -8.246  -7.297   5.442  1.00 86.16           H
ATOM   3322 2HB  PHE A 223      -9.951  -7.270   5.039  1.00 86.16           H
ATOM   3323  CG  PHE A 223      -8.968  -9.120   4.568  1.00 86.16           C
ATOM   3324  CD1 PHE A 223     -10.144  -9.804   4.551  1.00 86.16           C
ATOM   3325  HD1 PHE A 223     -11.089  -9.265   4.621  1.00 86.16           H
ATOM   3326  CD2 PHE A 223      -7.789  -9.792   4.481  1.00 86.16           C
ATOM   3327  HD2 PHE A 223      -6.847  -9.244   4.495  1.00 86.16           H
ATOM   3328  CE1 PHE A 223     -10.140 -11.219   4.442  1.00 86.16           C
ATOM   3329  HE1 PHE A 223     -11.082 -11.767   4.428  1.00 86.16           H
ATOM   3330  CE2 PHE A 223      -7.785 -11.208   4.372  1.00 86.16           C
ATOM   3331  HE2 PHE A 223      -6.840 -11.747   4.302  1.00 86.16           H
ATOM   3332  CZ  PHE A 223      -8.961 -11.892   4.354  1.00 86.16           C
ATOM   3333  HZ  PHE A 223      -8.958 -12.978   4.270  1.00 86.16           H
ATOM   3334  HN  PHE A 223      -9.309  -5.063   4.181  1.00 86.16           H
ATOM   3335  N   PHE A 224     -10.992  -6.763   2.811  1.00 88.58           N
ATOM   3336  CA  PHE A 224     -12.187  -7.151   2.082  1.00 88.58           C
ATOM   3337  C   PHE A 224     -12.259  -6.441   0.729  1.00 88.58           C
ATOM   3338  O   PHE A 224     -12.602  -7.054  -0.281  1.00 88.58           O
ATOM   3339  HA  PHE A 224     -12.133  -8.228   1.923  1.00 88.58           H
ATOM   3340  CB  PHE A 224     -13.387  -6.728   2.931  1.00 88.58           C
ATOM   3341 1HB  PHE A 224     -13.229  -5.708   3.282  1.00 88.58           H
ATOM   3342 2HB  PHE A 224     -14.277  -6.714   2.303  1.00 88.58           H
ATOM   3343  CG  PHE A 224     -13.646  -7.632   4.138  1.00 88.58           C
ATOM   3344  CD1 PHE A 224     -14.300  -8.813   3.974  1.00 88.58           C
ATOM   3345  HD1 PHE A 224     -14.639  -9.116   2.983  1.00 88.58           H
ATOM   3346  CD2 PHE A 224     -13.222  -7.255   5.374  1.00 88.58           C
ATOM   3347  HD2 PHE A 224     -12.699  -6.308   5.505  1.00 88.58           H
ATOM   3348  CE1 PHE A 224     -14.540  -9.653   5.094  1.00 88.58           C
ATOM   3349  HE1 PHE A 224     -15.064 -10.600   4.963  1.00 88.58           H
ATOM   3350  CE2 PHE A 224     -13.463  -8.095   6.494  1.00 88.58           C
ATOM   3351  HE2 PHE A 224     -13.124  -7.792   7.484  1.00 88.58           H
ATOM   3352  CZ  PHE A 224     -14.116  -9.276   6.330  1.00 88.58           C
ATOM   3353  HZ  PHE A 224     -14.301  -9.920   7.190  1.00 88.58           H
ATOM   3354  HN  PHE A 224     -11.157  -6.227   3.639  1.00 88.58           H
ATOM   3355  N   LEU A 225     -11.930  -5.158   0.752  1.00 84.89           N
ATOM   3356  CA  LEU A 225     -12.001  -4.345  -0.451  1.00 84.89           C
ATOM   3357  C   LEU A 225     -11.059  -4.924  -1.508  1.00 84.89           C
ATOM   3358  O   LEU A 225     -11.480  -5.216  -2.627  1.00 84.89           O
ATOM   3359  HA  LEU A 225     -13.022  -4.407  -0.827  1.00 84.89           H
ATOM   3360  CB  LEU A 225     -11.727  -2.876  -0.122  1.00 84.89           C
ATOM   3361 1HB  LEU A 225     -12.514  -2.520   0.542  1.00 84.89           H
ATOM   3362 2HB  LEU A 225     -10.791  -2.817   0.434  1.00 84.89           H
ATOM   3363  CG  LEU A 225     -11.639  -1.926  -1.318  1.00 84.89           C
ATOM   3364  HG  LEU A 225     -10.957  -2.360  -2.049  1.00 84.89           H
ATOM   3365  CD1 LEU A 225     -12.999  -1.777  -2.001  1.00 84.89           C
ATOM   3366 1HD1 LEU A 225     -13.338  -2.752  -2.353  1.00 84.89           H
ATOM   3367 2HD1 LEU A 225     -13.721  -1.377  -1.290  1.00 84.89           H
ATOM   3368 3HD1 LEU A 225     -12.908  -1.097  -2.848  1.00 84.89           H
ATOM   3369  CD2 LEU A 225     -11.055  -0.575  -0.902  1.00 84.89           C
ATOM   3370 1HD2 LEU A 225     -11.692  -0.122  -0.143  1.00 84.89           H
ATOM   3371 2HD2 LEU A 225     -10.053  -0.720  -0.497  1.00 84.89           H
ATOM   3372 3HD2 LEU A 225     -11.003   0.081  -1.771  1.00 84.89           H
ATOM   3373  HN  LEU A 225     -11.620  -4.674   1.571  1.00 84.89           H
ATOM   3374  N   PRO A 226      -9.773  -5.101  -1.177  1.00 84.03           N
ATOM   3375  CA  PRO A 226      -8.833  -5.729  -2.109  1.00 84.03           C
ATOM   3376  C   PRO A 226      -9.333  -7.072  -2.616  1.00 84.03           C
ATOM   3377  O   PRO A 226      -9.191  -7.386  -3.796  1.00 84.03           O
ATOM   3378  HA  PRO A 226      -8.721  -5.112  -3.000  1.00 84.03           H
ATOM   3379  CB  PRO A 226      -7.551  -5.874  -1.287  1.00 84.03           C
ATOM   3380 1HB  PRO A 226      -7.500  -6.843  -0.790  1.00 84.03           H
ATOM   3381 2HB  PRO A 226      -6.662  -5.792  -1.912  1.00 84.03           H
ATOM   3382  CG  PRO A 226      -7.642  -4.731  -0.284  1.00 84.03           C
ATOM   3383 1HG  PRO A 226      -7.003  -4.900   0.583  1.00 84.03           H
ATOM   3384 2HG  PRO A 226      -7.324  -3.784  -0.719  1.00 84.03           H
ATOM   3385  CD  PRO A 226      -9.116  -4.722   0.088  1.00 84.03           C
ATOM   3386 1HD  PRO A 226      -9.338  -5.434   0.883  1.00 84.03           H
ATOM   3387 2HD  PRO A 226      -9.439  -3.743   0.442  1.00 84.03           H
ATOM   3388  N   PHE A 227      -9.912  -7.836  -1.700  1.00 87.34           N
ATOM   3389  CA  PHE A 227     -10.382  -9.171  -2.029  1.00 87.34           C
ATOM   3390  C   PHE A 227     -11.497  -9.117  -3.075  1.00 87.34           C
ATOM   3391  O   PHE A 227     -11.497  -9.896  -4.027  1.00 87.34           O
ATOM   3392  HA  PHE A 227      -9.533  -9.723  -2.433  1.00 87.34           H
ATOM   3393  CB  PHE A 227     -10.938  -9.779  -0.740  1.00 87.34           C
ATOM   3394 1HB  PHE A 227     -10.167  -9.740   0.030  1.00 87.34           H
ATOM   3395 2HB  PHE A 227     -11.769  -9.166  -0.390  1.00 87.34           H
ATOM   3396  CG  PHE A 227     -11.417 -11.224  -0.889  1.00 87.34           C
ATOM   3397  CD1 PHE A 227     -12.738 -11.487  -1.077  1.00 87.34           C
ATOM   3398  HD1 PHE A 227     -13.455 -10.668  -1.121  1.00 87.34           H
ATOM   3399  CD2 PHE A 227     -10.521 -12.246  -0.834  1.00 87.34           C
ATOM   3400  HD2 PHE A 227      -9.462 -12.036  -0.683  1.00 87.34           H
ATOM   3401  CE1 PHE A 227     -13.182 -12.829  -1.216  1.00 87.34           C
ATOM   3402  HE1 PHE A 227     -14.241 -13.039  -1.366  1.00 87.34           H
ATOM   3403  CE2 PHE A 227     -10.965 -13.588  -0.973  1.00 87.34           C
ATOM   3404  HE2 PHE A 227     -10.247 -14.407  -0.929  1.00 87.34           H
ATOM   3405  CZ  PHE A 227     -12.286 -13.851  -1.161  1.00 87.34           C
ATOM   3406  HZ  PHE A 227     -12.627 -14.880  -1.268  1.00 87.34           H
ATOM   3407  HN  PHE A 227     -10.060  -7.557  -0.752  1.00 87.34           H
ATOM   3408  N   VAL A 228     -12.420  -8.190  -2.863  1.00 88.31           N
ATOM   3409  CA  VAL A 228     -13.513  -7.995  -3.801  1.00 88.31           C
ATOM   3410  C   VAL A 228     -12.946  -7.575  -5.158  1.00 88.31           C
ATOM   3411  O   VAL A 228     -13.380  -8.072  -6.197  1.00 88.31           O
ATOM   3412  HA  VAL A 228     -14.024  -8.951  -3.914  1.00 88.31           H
ATOM   3413  CB  VAL A 228     -14.514  -6.986  -3.234  1.00 88.31           C
ATOM   3414  HB  VAL A 228     -13.963  -6.088  -2.953  1.00 88.31           H
ATOM   3415  CG1 VAL A 228     -15.551  -6.592  -4.287  1.00 88.31           C
ATOM   3416 1HG1 VAL A 228     -15.048  -6.141  -5.142  1.00 88.31           H
ATOM   3417 2HG1 VAL A 228     -16.095  -7.479  -4.612  1.00 88.31           H
ATOM   3418 3HG1 VAL A 228     -16.251  -5.875  -3.857  1.00 88.31           H
ATOM   3419  CG2 VAL A 228     -15.191  -7.534  -1.975  1.00 88.31           C
ATOM   3420 1HG2 VAL A 228     -15.722  -8.454  -2.220  1.00 88.31           H
ATOM   3421 2HG2 VAL A 228     -14.436  -7.741  -1.217  1.00 88.31           H
ATOM   3422 3HG2 VAL A 228     -15.898  -6.797  -1.593  1.00 88.31           H
ATOM   3423  HN  VAL A 228     -12.429  -7.581  -2.071  1.00 88.31           H
ATOM   3424  N   VAL A 229     -11.985  -6.664  -5.107  1.00 83.24           N
ATOM   3425  CA  VAL A 229     -11.363  -6.163  -6.320  1.00 83.24           C
ATOM   3426  C   VAL A 229     -10.688  -7.320  -7.058  1.00 83.24           C
ATOM   3427  O   VAL A 229     -10.806  -7.437  -8.277  1.00 83.24           O
ATOM   3428  HA  VAL A 229     -12.154  -5.758  -6.952  1.00 83.24           H
ATOM   3429  CB  VAL A 229     -10.398  -5.025  -5.982  1.00 83.24           C
ATOM   3430  HB  VAL A 229      -9.757  -5.360  -5.167  1.00 83.24           H
ATOM   3431  CG1 VAL A 229      -9.503  -4.692  -7.177  1.00 83.24           C
ATOM   3432 1HG1 VAL A 229      -8.922  -5.572  -7.453  1.00 83.24           H
ATOM   3433 2HG1 VAL A 229     -10.122  -4.386  -8.021  1.00 83.24           H
ATOM   3434 3HG1 VAL A 229      -8.827  -3.880  -6.909  1.00 83.24           H
ATOM   3435  CG2 VAL A 229     -11.158  -3.786  -5.504  1.00 83.24           C
ATOM   3436 1HG2 VAL A 229     -11.834  -3.448  -6.289  1.00 83.24           H
ATOM   3437 2HG2 VAL A 229     -11.732  -4.034  -4.611  1.00 83.24           H
ATOM   3438 3HG2 VAL A 229     -10.448  -2.992  -5.270  1.00 83.24           H
ATOM   3439  HN  VAL A 229     -11.631  -6.272  -4.257  1.00 83.24           H
ATOM   3440  N   MET A 230      -9.994  -8.146  -6.289  1.00 84.84           N
ATOM   3441  CA  MET A 230      -9.322  -9.305  -6.851  1.00 84.84           C
ATOM   3442  C   MET A 230     -10.301 -10.178  -7.639  1.00 84.84           C
ATOM   3443  O   MET A 230     -10.054 -10.501  -8.800  1.00 84.84           O
ATOM   3444  HA  MET A 230      -8.559  -8.907  -7.520  1.00 84.84           H
ATOM   3445  CB  MET A 230      -8.697 -10.129  -5.723  1.00 84.84           C
ATOM   3446 1HB  MET A 230      -9.403 -10.217  -4.898  1.00 84.84           H
ATOM   3447 2HB  MET A 230      -8.492 -11.140  -6.077  1.00 84.84           H
ATOM   3448  CG  MET A 230      -7.401  -9.485  -5.226  1.00 84.84           C
ATOM   3449 1HG  MET A 230      -6.698  -9.379  -6.052  1.00 84.84           H
ATOM   3450 2HG  MET A 230      -7.605  -8.482  -4.850  1.00 84.84           H
ATOM   3451  SD  MET A 230      -6.678 -10.484  -3.936  1.00 84.84           S
ATOM   3452  CE  MET A 230      -6.828  -9.363  -2.555  1.00 84.84           C
ATOM   3453 1HE  MET A 230      -6.276  -8.448  -2.768  1.00 84.84           H
ATOM   3454 2HE  MET A 230      -7.879  -9.124  -2.394  1.00 84.84           H
ATOM   3455 3HE  MET A 230      -6.421  -9.833  -1.660  1.00 84.84           H
ATOM   3456  HN  MET A 230      -9.887  -8.033  -5.301  1.00 84.84           H
ATOM   3457  N   ALA A 231     -11.391 -10.535  -6.977  1.00 87.92           N
ATOM   3458  CA  ALA A 231     -12.357 -11.449  -7.562  1.00 87.92           C
ATOM   3459  C   ALA A 231     -12.877 -10.861  -8.875  1.00 87.92           C
ATOM   3460  O   ALA A 231     -12.934 -11.554  -9.890  1.00 87.92           O
ATOM   3461  HA  ALA A 231     -11.842 -12.386  -7.772  1.00 87.92           H
ATOM   3462  CB  ALA A 231     -13.480 -11.717  -6.558  1.00 87.92           C
ATOM   3463 1HB  ALA A 231     -13.061 -12.161  -5.655  1.00 87.92           H
ATOM   3464 2HB  ALA A 231     -13.974 -10.779  -6.306  1.00 87.92           H
ATOM   3465 3HB  ALA A 231     -14.204 -12.403  -6.998  1.00 87.92           H
ATOM   3466  HN  ALA A 231     -11.619 -10.211  -6.058  1.00 87.92           H
ATOM   3467  N   CYS A 232     -13.245  -9.590  -8.814  1.00 85.39           N
ATOM   3468  CA  CYS A 232     -13.759  -8.902  -9.985  1.00 85.39           C
ATOM   3469  C   CYS A 232     -12.689  -8.948 -11.078  1.00 85.39           C
ATOM   3470  O   CYS A 232     -12.991  -9.234 -12.236  1.00 85.39           O
ATOM   3471  HA  CYS A 232     -14.654  -9.440 -10.297  1.00 85.39           H
ATOM   3472  CB  CYS A 232     -14.180  -7.467  -9.659  1.00 85.39           C
ATOM   3473 1HB  CYS A 232     -13.354  -6.935  -9.190  1.00 85.39           H
ATOM   3474 2HB  CYS A 232     -14.422  -6.933 -10.578  1.00 85.39           H
ATOM   3475  SG  CYS A 232     -15.631  -7.479  -8.543  1.00 85.39           S
ATOM   3476  HG  CYS A 232     -14.939  -7.642  -7.419  1.00 85.39           H
ATOM   3477  HN  CYS A 232     -13.196  -9.033  -7.984  1.00 85.39           H
ATOM   3478  N   CYS A 233     -11.461  -8.663 -10.671  1.00 82.84           N
ATOM   3479  CA  CYS A 233     -10.361  -8.574 -11.617  1.00 82.84           C
ATOM   3480  C   CYS A 233     -10.229  -9.923 -12.328  1.00 82.84           C
ATOM   3481  O   CYS A 233     -10.184  -9.979 -13.556  1.00 82.84           O
ATOM   3482  HA  CYS A 233     -10.620  -7.787 -12.325  1.00 82.84           H
ATOM   3483  CB  CYS A 233      -9.058  -8.160 -10.931  1.00 82.84           C
ATOM   3484 1HB  CYS A 233      -8.879  -8.791 -10.061  1.00 82.84           H
ATOM   3485 2HB  CYS A 233      -8.218  -8.308 -11.610  1.00 82.84           H
ATOM   3486  SG  CYS A 233      -9.148  -6.405 -10.423  1.00 82.84           S
ATOM   3487  HG  CYS A 233     -10.070  -6.580  -9.480  1.00 82.84           H
ATOM   3488  HN  CYS A 233     -11.213  -8.495  -9.717  1.00 82.84           H
ATOM   3489  N   TYR A 234     -10.171 -10.975 -11.526  1.00 85.34           N
ATOM   3490  CA  TYR A 234      -9.976 -12.313 -12.059  1.00 85.34           C
ATOM   3491  C   TYR A 234     -11.190 -12.761 -12.875  1.00 85.34           C
ATOM   3492  O   TYR A 234     -11.041 -13.388 -13.922  1.00 85.34           O
ATOM   3493  HA  TYR A 234      -9.099 -12.292 -12.707  1.00 85.34           H
ATOM   3494  CB  TYR A 234      -9.824 -13.233 -10.846  1.00 85.34           C
ATOM   3495 1HB  TYR A 234     -10.542 -12.932 -10.083  1.00 85.34           H
ATOM   3496 2HB  TYR A 234     -10.080 -14.251 -11.140  1.00 85.34           H
ATOM   3497  CG  TYR A 234      -8.421 -13.231 -10.235  1.00 85.34           C
ATOM   3498  CD1 TYR A 234      -7.341 -13.645 -10.986  1.00 85.34           C
ATOM   3499  HD1 TYR A 234      -7.486 -13.973 -12.015  1.00 85.34           H
ATOM   3500  CD2 TYR A 234      -8.237 -12.815  -8.932  1.00 85.34           C
ATOM   3501  HD2 TYR A 234      -9.091 -12.488  -8.338  1.00 85.34           H
ATOM   3502  CE1 TYR A 234      -6.021 -13.643 -10.411  1.00 85.34           C
ATOM   3503  HE1 TYR A 234      -5.158 -13.967 -10.994  1.00 85.34           H
ATOM   3504  CE2 TYR A 234      -6.917 -12.813  -8.357  1.00 85.34           C
ATOM   3505  HE2 TYR A 234      -6.757 -12.487  -7.329  1.00 85.34           H
ATOM   3506  CZ  TYR A 234      -5.874 -13.227  -9.125  1.00 85.34           C
ATOM   3507  OH  TYR A 234      -4.627 -13.225  -8.581  1.00 85.34           O
ATOM   3508  HH  TYR A 234      -3.948 -13.443  -9.283  1.00 85.34           H
ATOM   3509  HN  TYR A 234     -10.255 -10.925 -10.530  1.00 85.34           H
ATOM   3510  N   THR A 235     -12.364 -12.420 -12.364  1.00 87.48           N
ATOM   3511  CA  THR A 235     -13.600 -12.714 -13.069  1.00 87.48           C
ATOM   3512  C   THR A 235     -13.575 -12.098 -14.470  1.00 87.48           C
ATOM   3513  O   THR A 235     -13.945 -12.750 -15.445  1.00 87.48           O
ATOM   3514  HA  THR A 235     -13.675 -13.794 -13.196  1.00 87.48           H
ATOM   3515  CB  THR A 235     -14.764 -12.219 -12.209  1.00 87.48           C
ATOM   3516  HB  THR A 235     -14.709 -11.140 -12.062  1.00 87.48           H
ATOM   3517  OG1 THR A 235     -14.680 -13.006 -11.024  1.00 87.48           O
ATOM   3518  HG1 THR A 235     -14.100 -12.548 -10.350  1.00 87.48           H
ATOM   3519  CG2 THR A 235     -16.127 -12.583 -12.801  1.00 87.48           C
ATOM   3520 1HG2 THR A 235     -16.209 -13.667 -12.885  1.00 87.48           H
ATOM   3521 2HG2 THR A 235     -16.225 -12.134 -13.790  1.00 87.48           H
ATOM   3522 3HG2 THR A 235     -16.918 -12.209 -12.152  1.00 87.48           H
ATOM   3523  HN  THR A 235     -12.478 -11.953 -11.488  1.00 87.48           H
ATOM   3524  N   ILE A 236     -13.134 -10.850 -14.525  1.00 82.64           N
ATOM   3525  CA  ILE A 236     -13.044 -10.143 -15.791  1.00 82.64           C
ATOM   3526  C   ILE A 236     -12.027 -10.848 -16.691  1.00 82.64           C
ATOM   3527  O   ILE A 236     -12.276 -11.045 -17.880  1.00 82.64           O
ATOM   3528  HA  ILE A 236     -14.023 -10.199 -16.267  1.00 82.64           H
ATOM   3529  CB  ILE A 236     -12.737  -8.663 -15.558  1.00 82.64           C
ATOM   3530  HB  ILE A 236     -11.983  -8.589 -14.773  1.00 82.64           H
ATOM   3531  CG1 ILE A 236     -13.978  -7.917 -15.063  1.00 82.64           C
ATOM   3532 1HG1 ILE A 236     -14.699  -7.825 -15.876  1.00 82.64           H
ATOM   3533 2HG1 ILE A 236     -14.460  -8.491 -14.272  1.00 82.64           H
ATOM   3534  CG2 ILE A 236     -12.145  -8.021 -16.814  1.00 82.64           C
ATOM   3535 1HG2 ILE A 236     -11.220  -8.531 -17.081  1.00 82.64           H
ATOM   3536 2HG2 ILE A 236     -12.857  -8.105 -17.635  1.00 82.64           H
ATOM   3537 3HG2 ILE A 236     -11.936  -6.969 -16.620  1.00 82.64           H
ATOM   3538  CD1 ILE A 236     -13.610  -6.527 -14.541  1.00 82.64           C
ATOM   3539 1HD1 ILE A 236     -12.908  -6.624 -13.713  1.00 82.64           H
ATOM   3540 2HD1 ILE A 236     -13.150  -5.947 -15.341  1.00 82.64           H
ATOM   3541 3HD1 ILE A 236     -14.510  -6.018 -14.196  1.00 82.64           H
ATOM   3542  HN  ILE A 236     -12.843 -10.324 -13.725  1.00 82.64           H
ATOM   3543  N   ILE A 237     -10.902 -11.207 -16.091  1.00 80.13           N
ATOM   3544  CA  ILE A 237      -9.811 -11.806 -16.842  1.00 80.13           C
ATOM   3545  C   ILE A 237     -10.291 -13.113 -17.475  1.00 80.13           C
ATOM   3546  O   ILE A 237     -10.101 -13.334 -18.670  1.00 80.13           O
ATOM   3547  HA  ILE A 237      -9.545 -11.113 -17.640  1.00 80.13           H
ATOM   3548  CB  ILE A 237      -8.576 -11.970 -15.954  1.00 80.13           C
ATOM   3549  HB  ILE A 237      -8.892 -12.406 -15.006  1.00 80.13           H
ATOM   3550  CG1 ILE A 237      -7.944 -10.612 -15.637  1.00 80.13           C
ATOM   3551 1HG1 ILE A 237      -7.412 -10.242 -16.513  1.00 80.13           H
ATOM   3552 2HG1 ILE A 237      -8.726  -9.888 -15.409  1.00 80.13           H
ATOM   3553  CG2 ILE A 237      -7.572 -12.936 -16.584  1.00 80.13           C
ATOM   3554 1HG2 ILE A 237      -8.040 -13.912 -16.715  1.00 80.13           H
ATOM   3555 2HG2 ILE A 237      -7.256 -12.551 -17.554  1.00 80.13           H
ATOM   3556 3HG2 ILE A 237      -6.704 -13.035 -15.932  1.00 80.13           H
ATOM   3557  CD1 ILE A 237      -6.979 -10.719 -14.455  1.00 80.13           C
ATOM   3558 1HD1 ILE A 237      -7.520 -11.066 -13.575  1.00 80.13           H
ATOM   3559 2HD1 ILE A 237      -6.186 -11.426 -14.696  1.00 80.13           H
ATOM   3560 3HD1 ILE A 237      -6.544  -9.741 -14.251  1.00 80.13           H
ATOM   3561  HN  ILE A 237     -10.730 -11.096 -15.112  1.00 80.13           H
ATOM   3562  N   ILE A 238     -10.903 -13.946 -16.646  1.00 83.04           N
ATOM   3563  CA  ILE A 238     -11.376 -15.242 -17.101  1.00 83.04           C
ATOM   3564  C   ILE A 238     -12.356 -15.045 -18.259  1.00 83.04           C
ATOM   3565  O   ILE A 238     -12.238 -15.699 -19.295  1.00 83.04           O
ATOM   3566  HA  ILE A 238     -10.512 -15.794 -17.470  1.00 83.04           H
ATOM   3567  CB  ILE A 238     -11.958 -16.041 -15.932  1.00 83.04           C
ATOM   3568  HB  ILE A 238     -12.644 -15.394 -15.385  1.00 83.04           H
ATOM   3569  CG1 ILE A 238     -10.858 -16.462 -14.956  1.00 83.04           C
ATOM   3570 1HG1 ILE A 238     -10.263 -17.262 -15.396  1.00 83.04           H
ATOM   3571 2HG1 ILE A 238     -10.184 -15.625 -14.777  1.00 83.04           H
ATOM   3572  CG2 ILE A 238     -12.768 -17.237 -16.435  1.00 83.04           C
ATOM   3573 1HG2 ILE A 238     -13.588 -16.884 -17.060  1.00 83.04           H
ATOM   3574 2HG2 ILE A 238     -12.122 -17.893 -17.020  1.00 83.04           H
ATOM   3575 3HG2 ILE A 238     -13.170 -17.787 -15.584  1.00 83.04           H
ATOM   3576  CD1 ILE A 238     -11.455 -16.935 -13.629  1.00 83.04           C
ATOM   3577 1HD1 ILE A 238     -12.030 -16.125 -13.180  1.00 83.04           H
ATOM   3578 2HD1 ILE A 238     -12.110 -17.788 -13.808  1.00 83.04           H
ATOM   3579 3HD1 ILE A 238     -10.652 -17.229 -12.953  1.00 83.04           H
ATOM   3580  HN  ILE A 238     -11.077 -13.747 -15.682  1.00 83.04           H
ATOM   3581  N   HIS A 239     -13.301 -14.142 -18.046  1.00 83.14           N
ATOM   3582  CA  HIS A 239     -14.337 -13.894 -19.034  1.00 83.14           C
ATOM   3583  C   HIS A 239     -13.696 -13.441 -20.347  1.00 83.14           C
ATOM   3584  O   HIS A 239     -14.138 -13.835 -21.426  1.00 83.14           O
ATOM   3585  HA  HIS A 239     -14.847 -14.844 -19.197  1.00 83.14           H
ATOM   3586  CB  HIS A 239     -15.368 -12.896 -18.502  1.00 83.14           C
ATOM   3587 1HB  HIS A 239     -15.815 -13.300 -17.594  1.00 83.14           H
ATOM   3588 2HB  HIS A 239     -14.856 -11.975 -18.223  1.00 83.14           H
ATOM   3589  CG  HIS A 239     -16.467 -12.567 -19.484  1.00 83.14           C
ATOM   3590  ND1 HIS A 239     -16.429 -11.456 -20.308  1.00 83.14           N
ATOM   3591  HD1 HIS A 239     -15.696 -10.777 -20.340  1.00 83.14           H
ATOM   3592  CD2 HIS A 239     -17.634 -13.215 -19.765  1.00 83.14           C
ATOM   3593  HD2 HIS A 239     -17.982 -14.134 -19.294  1.00 83.14           H
ATOM   3594  CE1 HIS A 239     -17.529 -11.445 -21.047  1.00 83.14           C
ATOM   3595  HE1 HIS A 239     -17.791 -10.696 -21.794  1.00 83.14           H
ATOM   3596  NE2 HIS A 239     -18.275 -12.536 -20.709  1.00 83.14           N
ATOM   3597  HN  HIS A 239     -13.366 -13.585 -17.217  1.00 83.14           H
ATOM   3598  N   THR A 240     -12.665 -12.621 -20.213  1.00 77.13           N
ATOM   3599  CA  THR A 240     -11.979 -12.083 -21.376  1.00 77.13           C
ATOM   3600  C   THR A 240     -11.268 -13.202 -22.140  1.00 77.13           C
ATOM   3601  O   THR A 240     -11.289 -13.230 -23.369  1.00 77.13           O
ATOM   3602  HA  THR A 240     -12.725 -11.661 -22.050  1.00 77.13           H
ATOM   3603  CB  THR A 240     -11.036 -10.977 -20.900  1.00 77.13           C
ATOM   3604  HB  THR A 240     -10.263 -11.380 -20.245  1.00 77.13           H
ATOM   3605  OG1 THR A 240     -11.902 -10.012 -20.309  1.00 77.13           O
ATOM   3606  HG1 THR A 240     -11.828 -10.051 -19.312  1.00 77.13           H
ATOM   3607  CG2 THR A 240     -10.380 -10.227 -22.061  1.00 77.13           C
ATOM   3608 1HG2 THR A 240     -11.151  -9.767 -22.679  1.00 77.13           H
ATOM   3609 2HG2 THR A 240      -9.800 -10.926 -22.664  1.00 77.13           H
ATOM   3610 3HG2 THR A 240      -9.721  -9.453 -21.668  1.00 77.13           H
ATOM   3611  HN  THR A 240     -12.297 -12.323 -19.332  1.00 77.13           H
ATOM   3612  N   LEU A 241     -10.655 -14.097 -21.379  1.00 78.17           N
ATOM   3613  CA  LEU A 241      -9.915 -15.200 -21.970  1.00 78.17           C
ATOM   3614  C   LEU A 241     -10.877 -16.088 -22.762  1.00 78.17           C
ATOM   3615  O   LEU A 241     -10.542 -16.558 -23.848  1.00 78.17           O
ATOM   3616  HA  LEU A 241      -9.190 -14.773 -22.662  1.00 78.17           H
ATOM   3617  CB  LEU A 241      -9.127 -15.952 -20.896  1.00 78.17           C
ATOM   3618 1HB  LEU A 241      -9.797 -16.161 -20.061  1.00 78.17           H
ATOM   3619 2HB  LEU A 241      -8.821 -16.915 -21.305  1.00 78.17           H
ATOM   3620  CG  LEU A 241      -7.886 -15.242 -20.353  1.00 78.17           C
ATOM   3621  HG  LEU A 241      -8.196 -14.284 -19.934  1.00 78.17           H
ATOM   3622  CD1 LEU A 241      -7.247 -16.045 -19.218  1.00 78.17           C
ATOM   3623 1HD1 LEU A 241      -7.965 -16.163 -18.407  1.00 78.17           H
ATOM   3624 2HD1 LEU A 241      -6.953 -17.027 -19.589  1.00 78.17           H
ATOM   3625 3HD1 LEU A 241      -6.366 -15.517 -18.851  1.00 78.17           H
ATOM   3626  CD2 LEU A 241      -6.891 -14.943 -21.475  1.00 78.17           C
ATOM   3627 1HD2 LEU A 241      -6.581 -15.876 -21.945  1.00 78.17           H
ATOM   3628 2HD2 LEU A 241      -7.363 -14.301 -22.219  1.00 78.17           H
ATOM   3629 3HD2 LEU A 241      -6.018 -14.437 -21.062  1.00 78.17           H
ATOM   3630  HN  LEU A 241     -10.658 -14.078 -20.380  1.00 78.17           H
ATOM   3631  N   ILE A 242     -12.054 -16.290 -22.187  1.00 79.71           N
ATOM   3632  CA  ILE A 242     -13.053 -17.144 -22.807  1.00 79.71           C
ATOM   3633  C   ILE A 242     -13.506 -16.516 -24.127  1.00 79.71           C
ATOM   3634  O   ILE A 242     -13.658 -17.212 -25.129  1.00 79.71           O
ATOM   3635  HA  ILE A 242     -12.575 -18.099 -23.026  1.00 79.71           H
ATOM   3636  CB  ILE A 242     -14.199 -17.423 -21.833  1.00 79.71           C
ATOM   3637  HB  ILE A 242     -14.538 -16.472 -21.423  1.00 79.71           H
ATOM   3638  CG1 ILE A 242     -13.722 -18.278 -20.656  1.00 79.71           C
ATOM   3639 1HG1 ILE A 242     -13.530 -19.295 -20.996  1.00 79.71           H
ATOM   3640 2HG1 ILE A 242     -12.780 -17.885 -20.275  1.00 79.71           H
ATOM   3641  CG2 ILE A 242     -15.391 -18.055 -22.555  1.00 79.71           C
ATOM   3642 1HG2 ILE A 242     -15.748 -17.376 -23.329  1.00 79.71           H
ATOM   3643 2HG2 ILE A 242     -15.082 -18.996 -23.010  1.00 79.71           H
ATOM   3644 3HG2 ILE A 242     -16.191 -18.243 -21.839  1.00 79.71           H
ATOM   3645  CD1 ILE A 242     -14.764 -18.297 -19.535  1.00 79.71           C
ATOM   3646 1HD1 ILE A 242     -14.936 -17.280 -19.182  1.00 79.71           H
ATOM   3647 2HD1 ILE A 242     -15.697 -18.713 -19.914  1.00 79.71           H
ATOM   3648 3HD1 ILE A 242     -14.400 -18.911 -18.712  1.00 79.71           H
ATOM   3649  HN  ILE A 242     -12.328 -15.883 -21.316  1.00 79.71           H
ATOM   3650  N   GLN A 243     -13.710 -15.208 -24.083  1.00 74.35           N
ATOM   3651  CA  GLN A 243     -14.189 -14.486 -25.250  1.00 74.35           C
ATOM   3652  C   GLN A 243     -13.067 -14.336 -26.279  1.00 74.35           C
ATOM   3653  O   GLN A 243     -13.326 -14.060 -27.449  1.00 74.35           O
ATOM   3654  HA  GLN A 243     -14.990 -15.100 -25.662  1.00 74.35           H
ATOM   3655  CB  GLN A 243     -14.757 -13.121 -24.855  1.00 74.35           C
ATOM   3656 1HB  GLN A 243     -14.047 -12.600 -24.213  1.00 74.35           H
ATOM   3657 2HB  GLN A 243     -14.892 -12.508 -25.745  1.00 74.35           H
ATOM   3658  CG  GLN A 243     -16.094 -13.274 -24.127  1.00 74.35           C
ATOM   3659 1HG  GLN A 243     -16.726 -13.982 -24.663  1.00 74.35           H
ATOM   3660 2HG  GLN A 243     -15.926 -13.688 -23.132  1.00 74.35           H
ATOM   3661  CD  GLN A 243     -16.812 -11.928 -24.010  1.00 74.35           C
ATOM   3662  OE1 GLN A 243     -16.236 -10.870 -24.201  1.00 74.35           O
ATOM   3663  NE2 GLN A 243     -18.098 -12.027 -23.686  1.00 74.35           N
ATOM   3664 1HE2 GLN A 243     -18.510 -12.927 -23.542  1.00 74.35           H
ATOM   3665 2HE2 GLN A 243     -18.653 -11.201 -23.585  1.00 74.35           H
ATOM   3666  HN  GLN A 243     -13.553 -14.644 -23.272  1.00 74.35           H
ATOM   3667  N   ALA A 244     -11.844 -14.524 -25.805  1.00 66.69           N
ATOM   3668  CA  ALA A 244     -10.678 -14.357 -26.656  1.00 66.69           C
ATOM   3669  C   ALA A 244     -10.577 -15.546 -27.614  1.00 66.69           C
ATOM   3670  O   ALA A 244      -9.875 -16.516 -27.333  1.00 66.69           O
ATOM   3671  HA  ALA A 244     -10.818 -13.445 -27.237  1.00 66.69           H
ATOM   3672  CB  ALA A 244      -9.429 -14.201 -25.787  1.00 66.69           C
ATOM   3673 1HB  ALA A 244      -9.539 -13.326 -25.146  1.00 66.69           H
ATOM   3674 2HB  ALA A 244      -9.303 -15.091 -25.169  1.00 66.69           H
ATOM   3675 3HB  ALA A 244      -8.555 -14.077 -26.426  1.00 66.69           H
ATOM   3676  HN  ALA A 244     -11.644 -14.784 -24.861  1.00 66.69           H
ATOM   3677  N   LYS A 245     -11.290 -15.432 -28.725  1.00 61.97           N
ATOM   3678  CA  LYS A 245     -11.174 -16.411 -29.793  1.00 61.97           C
ATOM   3679  C   LYS A 245      -9.713 -16.499 -30.242  1.00 61.97           C
ATOM   3680  O   LYS A 245      -9.302 -17.494 -30.835  1.00 61.97           O
ATOM   3681  HA  LYS A 245     -11.468 -17.377 -29.383  1.00 61.97           H
ATOM   3682  CB  LYS A 245     -12.147 -16.085 -30.927  1.00 61.97           C
ATOM   3683 1HB  LYS A 245     -12.046 -15.036 -31.209  1.00 61.97           H
ATOM   3684 2HB  LYS A 245     -11.896 -16.676 -31.808  1.00 61.97           H
ATOM   3685  CG  LYS A 245     -13.591 -16.369 -30.510  1.00 61.97           C
ATOM   3686 1HG  LYS A 245     -13.647 -17.343 -30.023  1.00 61.97           H
ATOM   3687 2HG  LYS A 245     -13.915 -15.629 -29.778  1.00 61.97           H
ATOM   3688  CD  LYS A 245     -14.527 -16.342 -31.720  1.00 61.97           C
ATOM   3689 1HD  LYS A 245     -14.543 -15.341 -32.150  1.00 61.97           H
ATOM   3690 2HD  LYS A 245     -14.150 -17.015 -32.491  1.00 61.97           H
ATOM   3691  CE  LYS A 245     -15.946 -16.756 -31.324  1.00 61.97           C
ATOM   3692 1HE  LYS A 245     -15.916 -17.686 -30.757  1.00 61.97           H
ATOM   3693 2HE  LYS A 245     -16.383 -15.999 -30.672  1.00 61.97           H
ATOM   3694  NZ  LYS A 245     -16.790 -16.929 -32.528  1.00 61.97           N
ATOM   3695 1HZ  LYS A 245     -17.734 -17.170 -32.247  1.00 61.97           H
ATOM   3696 2HZ  LYS A 245     -16.805 -16.064 -33.057  1.00 61.97           H
ATOM   3697 3HZ  LYS A 245     -16.408 -17.671 -33.104  1.00 61.97           H
ATOM   3698  HN  LYS A 245     -11.936 -14.689 -28.902  1.00 61.97           H
ATOM   3699  N   LYS A 246      -8.971 -15.444 -29.940  1.00 58.26           N
ATOM   3700  CA  LYS A 246      -7.602 -15.332 -30.416  1.00 58.26           C
ATOM   3701  C   LYS A 246      -6.644 -15.424 -29.226  1.00 58.26           C
ATOM   3702  O   LYS A 246      -6.819 -14.727 -28.228  1.00 58.26           O
ATOM   3703  HA  LYS A 246      -7.415 -16.178 -31.076  1.00 58.26           H
ATOM   3704  CB  LYS A 246      -7.427 -14.060 -31.249  1.00 58.26           C
ATOM   3705 1HB  LYS A 246      -7.847 -13.209 -30.714  1.00 58.26           H
ATOM   3706 2HB  LYS A 246      -6.365 -13.856 -31.388  1.00 58.26           H
ATOM   3707  CG  LYS A 246      -8.108 -14.200 -32.612  1.00 58.26           C
ATOM   3708 1HG  LYS A 246      -7.893 -15.183 -33.030  1.00 58.26           H
ATOM   3709 2HG  LYS A 246      -9.189 -14.134 -32.490  1.00 58.26           H
ATOM   3710  CD  LYS A 246      -7.630 -13.113 -33.577  1.00 58.26           C
ATOM   3711 1HD  LYS A 246      -7.913 -12.132 -33.195  1.00 58.26           H
ATOM   3712 2HD  LYS A 246      -6.542 -13.129 -33.639  1.00 58.26           H
ATOM   3713  CE  LYS A 246      -8.228 -13.316 -34.971  1.00 58.26           C
ATOM   3714 1HE  LYS A 246      -8.114 -14.357 -35.274  1.00 58.26           H
ATOM   3715 2HE  LYS A 246      -9.297 -13.106 -34.948  1.00 58.26           H
ATOM   3716  NZ  LYS A 246      -7.564 -12.432 -35.954  1.00 58.26           N
ATOM   3717 1HZ  LYS A 246      -7.993 -12.556 -36.864  1.00 58.26           H
ATOM   3718 2HZ  LYS A 246      -7.664 -11.466 -35.662  1.00 58.26           H
ATOM   3719 3HZ  LYS A 246      -6.579 -12.668 -36.009  1.00 58.26           H
ATOM   3720  HN  LYS A 246      -9.289 -14.676 -29.383  1.00 58.26           H
ATOM   3721  N   SER A 247      -5.653 -16.291 -29.372  1.00 56.75           N
ATOM   3722  CA  SER A 247      -4.784 -16.629 -28.257  1.00 56.75           C
ATOM   3723  C   SER A 247      -3.943 -15.414 -27.862  1.00 56.75           C
ATOM   3724  O   SER A 247      -3.449 -15.335 -26.738  1.00 56.75           O
ATOM   3725  HA  SER A 247      -5.454 -16.911 -27.445  1.00 56.75           H
ATOM   3726  CB  SER A 247      -3.878 -17.812 -28.604  1.00 56.75           C
ATOM   3727 1HB  SER A 247      -3.500 -18.260 -27.685  1.00 56.75           H
ATOM   3728 2HB  SER A 247      -4.461 -18.577 -29.115  1.00 56.75           H
ATOM   3729  OG  SER A 247      -2.782 -17.421 -29.426  1.00 56.75           O
ATOM   3730  HG  SER A 247      -2.223 -18.219 -29.652  1.00 56.75           H
ATOM   3731  HN  SER A 247      -5.439 -16.757 -30.230  1.00 56.75           H
ATOM   3732  N   SER A 248      -3.806 -14.496 -28.807  1.00 59.16           N
ATOM   3733  CA  SER A 248      -2.875 -13.391 -28.649  1.00 59.16           C
ATOM   3734  C   SER A 248      -3.239 -12.574 -27.408  1.00 59.16           C
ATOM   3735  O   SER A 248      -2.425 -11.797 -26.912  1.00 59.16           O
ATOM   3736  HA  SER A 248      -1.896 -13.855 -28.528  1.00 59.16           H
ATOM   3737  CB  SER A 248      -2.866 -12.497 -29.890  1.00 59.16           C
ATOM   3738 1HB  SER A 248      -2.049 -11.779 -29.814  1.00 59.16           H
ATOM   3739 2HB  SER A 248      -2.674 -13.105 -30.774  1.00 59.16           H
ATOM   3740  OG  SER A 248      -4.097 -11.798 -30.054  1.00 59.16           O
ATOM   3741  HG  SER A 248      -4.047 -11.201 -30.855  1.00 59.16           H
ATOM   3742  HN  SER A 248      -4.317 -14.498 -29.667  1.00 59.16           H
ATOM   3743  N   LYS A 249      -4.464 -12.776 -26.944  1.00 64.46           N
ATOM   3744  CA  LYS A 249      -4.985 -11.988 -25.840  1.00 64.46           C
ATOM   3745  C   LYS A 249      -4.305 -12.424 -24.541  1.00 64.46           C
ATOM   3746  O   LYS A 249      -4.242 -11.657 -23.581  1.00 64.46           O
ATOM   3747  HA  LYS A 249      -4.727 -10.946 -26.032  1.00 64.46           H
ATOM   3748  CB  LYS A 249      -6.512 -12.074 -25.795  1.00 64.46           C
ATOM   3749 1HB  LYS A 249      -6.816 -13.096 -25.566  1.00 64.46           H
ATOM   3750 2HB  LYS A 249      -6.892 -11.443 -24.992  1.00 64.46           H
ATOM   3751  CG  LYS A 249      -7.126 -11.639 -27.127  1.00 64.46           C
ATOM   3752 1HG  LYS A 249      -6.433 -10.982 -27.653  1.00 64.46           H
ATOM   3753 2HG  LYS A 249      -7.282 -12.512 -27.761  1.00 64.46           H
ATOM   3754  CD  LYS A 249      -8.456 -10.916 -26.907  1.00 64.46           C
ATOM   3755 1HD  LYS A 249      -8.901 -11.242 -25.967  1.00 64.46           H
ATOM   3756 2HD  LYS A 249      -8.281  -9.843 -26.823  1.00 64.46           H
ATOM   3757  CE  LYS A 249      -9.426 -11.191 -28.058  1.00 64.46           C
ATOM   3758 1HE  LYS A 249      -9.109 -10.645 -28.947  1.00 64.46           H
ATOM   3759 2HE  LYS A 249      -9.408 -12.251 -28.312  1.00 64.46           H
ATOM   3760  NZ  LYS A 249     -10.801 -10.788 -27.685  1.00 64.46           N
ATOM   3761 1HZ  LYS A 249     -11.459 -11.174 -28.353  1.00 64.46           H
ATOM   3762 2HZ  LYS A 249     -11.015 -11.137 -26.758  1.00 64.46           H
ATOM   3763 3HZ  LYS A 249     -10.869  -9.776 -27.690  1.00 64.46           H
ATOM   3764  HN  LYS A 249      -5.093 -13.463 -27.307  1.00 64.46           H
ATOM   3765  N   HIS A 250      -3.814 -13.655 -24.552  1.00 69.24           N
ATOM   3766  CA  HIS A 250      -3.165 -14.212 -23.377  1.00 69.24           C
ATOM   3767  C   HIS A 250      -1.956 -13.352 -23.002  1.00 69.24           C
ATOM   3768  O   HIS A 250      -1.712 -13.100 -21.824  1.00 69.24           O
ATOM   3769  HA  HIS A 250      -3.895 -14.171 -22.568  1.00 69.24           H
ATOM   3770  CB  HIS A 250      -2.801 -15.681 -23.603  1.00 69.24           C
ATOM   3771 1HB  HIS A 250      -2.259 -15.769 -24.545  1.00 69.24           H
ATOM   3772 2HB  HIS A 250      -2.123 -16.002 -22.813  1.00 69.24           H
ATOM   3773  CG  HIS A 250      -3.991 -16.611 -23.635  1.00 69.24           C
ATOM   3774  ND1 HIS A 250      -4.532 -17.175 -22.493  1.00 69.24           N
ATOM   3775  HD1 HIS A 250      -4.205 -17.032 -21.559  1.00 69.24           H
ATOM   3776  CD2 HIS A 250      -4.737 -17.068 -24.681  1.00 69.24           C
ATOM   3777  HD2 HIS A 250      -4.583 -16.818 -25.731  1.00 69.24           H
ATOM   3778  CE1 HIS A 250      -5.557 -17.936 -22.848  1.00 69.24           C
ATOM   3779  HE1 HIS A 250      -6.189 -18.514 -22.174  1.00 69.24           H
ATOM   3780  NE2 HIS A 250      -5.682 -17.868 -24.205  1.00 69.24           N
ATOM   3781  HN  HIS A 250      -3.854 -14.266 -25.343  1.00 69.24           H
ATOM   3782  N   LYS A 251      -1.233 -12.927 -24.027  1.00 69.78           N
ATOM   3783  CA  LYS A 251       0.009 -12.203 -23.817  1.00 69.78           C
ATOM   3784  C   LYS A 251      -0.296 -10.855 -23.160  1.00 69.78           C
ATOM   3785  O   LYS A 251       0.468 -10.383 -22.319  1.00 69.78           O
ATOM   3786  HA  LYS A 251       0.619 -12.791 -23.131  1.00 69.78           H
ATOM   3787  CB  LYS A 251       0.790 -12.085 -25.128  1.00 69.78           C
ATOM   3788 1HB  LYS A 251       0.464 -12.860 -25.821  1.00 69.78           H
ATOM   3789 2HB  LYS A 251       0.573 -11.126 -25.599  1.00 69.78           H
ATOM   3790  CG  LYS A 251       2.295 -12.211 -24.883  1.00 69.78           C
ATOM   3791 1HG  LYS A 251       2.601 -11.509 -24.108  1.00 69.78           H
ATOM   3792 2HG  LYS A 251       2.524 -13.211 -24.516  1.00 69.78           H
ATOM   3793  CD  LYS A 251       3.083 -11.940 -26.166  1.00 69.78           C
ATOM   3794 1HD  LYS A 251       2.578 -12.405 -27.013  1.00 69.78           H
ATOM   3795 2HD  LYS A 251       3.110 -10.867 -26.361  1.00 69.78           H
ATOM   3796  CE  LYS A 251       4.511 -12.479 -26.057  1.00 69.78           C
ATOM   3797 1HE  LYS A 251       4.938 -12.201 -25.093  1.00 69.78           H
ATOM   3798 2HE  LYS A 251       4.498 -13.569 -26.097  1.00 69.78           H
ATOM   3799  NZ  LYS A 251       5.351 -11.947 -27.152  1.00 69.78           N
ATOM   3800 1HZ  LYS A 251       6.184 -12.518 -27.247  1.00 69.78           H
ATOM   3801 2HZ  LYS A 251       4.828 -11.965 -28.020  1.00 69.78           H
ATOM   3802 3HZ  LYS A 251       5.619 -10.992 -26.939  1.00 69.78           H
ATOM   3803  HN  LYS A 251      -1.482 -13.069 -24.985  1.00 69.78           H
ATOM   3804  N   ALA A 252      -1.415 -10.274 -23.567  1.00 70.87           N
ATOM   3805  CA  ALA A 252      -1.764  -8.933 -23.130  1.00 70.87           C
ATOM   3806  C   ALA A 252      -2.192  -8.975 -21.662  1.00 70.87           C
ATOM   3807  O   ALA A 252      -2.094  -7.974 -20.954  1.00 70.87           O
ATOM   3808  HA  ALA A 252      -0.873  -8.312 -23.223  1.00 70.87           H
ATOM   3809  CB  ALA A 252      -2.857  -8.368 -24.040  1.00 70.87           C
ATOM   3810 1HB  ALA A 252      -2.492  -8.332 -25.066  1.00 70.87           H
ATOM   3811 2HB  ALA A 252      -3.738  -9.007 -23.989  1.00 70.87           H
ATOM   3812 3HB  ALA A 252      -3.118  -7.362 -23.712  1.00 70.87           H
ATOM   3813  HN  ALA A 252      -2.076 -10.703 -24.183  1.00 70.87           H
ATOM   3814  N   LEU A 253      -2.657 -10.144 -21.247  1.00 79.05           N
ATOM   3815  CA  LEU A 253      -3.238 -10.292 -19.923  1.00 79.05           C
ATOM   3816  C   LEU A 253      -2.130 -10.608 -18.917  1.00 79.05           C
ATOM   3817  O   LEU A 253      -2.315 -10.445 -17.712  1.00 79.05           O
ATOM   3818  HA  LEU A 253      -3.686  -9.335 -19.655  1.00 79.05           H
ATOM   3819  CB  LEU A 253      -4.364 -11.328 -19.945  1.00 79.05           C
ATOM   3820 1HB  LEU A 253      -4.030 -12.186 -20.528  1.00 79.05           H
ATOM   3821 2HB  LEU A 253      -4.526 -11.679 -18.926  1.00 79.05           H
ATOM   3822  CG  LEU A 253      -5.703 -10.851 -20.510  1.00 79.05           C
ATOM   3823  HG  LEU A 253      -5.512 -10.328 -21.447  1.00 79.05           H
ATOM   3824  CD1 LEU A 253      -6.615 -12.037 -20.833  1.00 79.05           C
ATOM   3825 1HD1 LEU A 253      -6.132 -12.677 -21.571  1.00 79.05           H
ATOM   3826 2HD1 LEU A 253      -6.803 -12.609 -19.924  1.00 79.05           H
ATOM   3827 3HD1 LEU A 253      -7.560 -11.670 -21.233  1.00 79.05           H
ATOM   3828  CD2 LEU A 253      -6.374  -9.854 -19.564  1.00 79.05           C
ATOM   3829 1HD2 LEU A 253      -6.551 -10.330 -18.599  1.00 79.05           H
ATOM   3830 2HD2 LEU A 253      -5.725  -8.989 -19.428  1.00 79.05           H
ATOM   3831 3HD2 LEU A 253      -7.324  -9.531 -19.989  1.00 79.05           H
ATOM   3832  HN  LEU A 253      -2.642 -10.979 -21.797  1.00 79.05           H
ATOM   3833  N   LYS A 254      -1.002 -11.055 -19.449  1.00 80.19           N
ATOM   3834  CA  LYS A 254       0.079 -11.543 -18.610  1.00 80.19           C
ATOM   3835  C   LYS A 254       0.454 -10.466 -17.590  1.00 80.19           C
ATOM   3836  O   LYS A 254       0.622 -10.758 -16.407  1.00 80.19           O
ATOM   3837  HA  LYS A 254      -0.293 -12.414 -18.071  1.00 80.19           H
ATOM   3838  CB  LYS A 254       1.255 -12.011 -19.470  1.00 80.19           C
ATOM   3839 1HB  LYS A 254       0.902 -12.712 -20.226  1.00 80.19           H
ATOM   3840 2HB  LYS A 254       1.684 -11.161 -20.000  1.00 80.19           H
ATOM   3841  CG  LYS A 254       2.331 -12.679 -18.610  1.00 80.19           C
ATOM   3842 1HG  LYS A 254       2.671 -11.984 -17.843  1.00 80.19           H
ATOM   3843 2HG  LYS A 254       1.907 -13.540 -18.095  1.00 80.19           H
ATOM   3844  CD  LYS A 254       3.519 -13.123 -19.466  1.00 80.19           C
ATOM   3845 1HD  LYS A 254       3.183 -13.838 -20.218  1.00 80.19           H
ATOM   3846 2HD  LYS A 254       3.927 -12.266 -20.002  1.00 80.19           H
ATOM   3847  CE  LYS A 254       4.610 -13.759 -18.602  1.00 80.19           C
ATOM   3848 1HE  LYS A 254       5.001 -13.022 -17.900  1.00 80.19           H
ATOM   3849 2HE  LYS A 254       4.187 -14.570 -18.010  1.00 80.19           H
ATOM   3850  NZ  LYS A 254       5.708 -14.275 -19.450  1.00 80.19           N
ATOM   3851 1HZ  LYS A 254       6.422 -14.690 -18.863  1.00 80.19           H
ATOM   3852 2HZ  LYS A 254       5.343 -14.976 -20.085  1.00 80.19           H
ATOM   3853 3HZ  LYS A 254       6.110 -13.513 -19.984  1.00 80.19           H
ATOM   3854  HN  LYS A 254      -0.821 -11.087 -20.432  1.00 80.19           H
ATOM   3855  N   VAL A 255       0.573  -9.243 -18.085  1.00 79.87           N
ATOM   3856  CA  VAL A 255       1.031  -8.141 -17.256  1.00 79.87           C
ATOM   3857  C   VAL A 255       0.057  -7.944 -16.093  1.00 79.87           C
ATOM   3858  O   VAL A 255       0.468  -7.900 -14.935  1.00 79.87           O
ATOM   3859  HA  VAL A 255       2.007  -8.416 -16.854  1.00 79.87           H
ATOM   3860  CB  VAL A 255       1.207  -6.883 -18.109  1.00 79.87           C
ATOM   3861  HB  VAL A 255       0.248  -6.656 -18.574  1.00 79.87           H
ATOM   3862  CG1 VAL A 255       1.604  -5.685 -17.243  1.00 79.87           C
ATOM   3863 1HG1 VAL A 255       0.827  -5.500 -16.501  1.00 79.87           H
ATOM   3864 2HG1 VAL A 255       2.546  -5.899 -16.737  1.00 79.87           H
ATOM   3865 3HG1 VAL A 255       1.722  -4.804 -17.874  1.00 79.87           H
ATOM   3866  CG2 VAL A 255       2.228  -7.115 -19.225  1.00 79.87           C
ATOM   3867 1HG2 VAL A 255       3.191  -7.378 -18.788  1.00 79.87           H
ATOM   3868 2HG2 VAL A 255       1.886  -7.927 -19.867  1.00 79.87           H
ATOM   3869 3HG2 VAL A 255       2.333  -6.205 -19.815  1.00 79.87           H
ATOM   3870  HN  VAL A 255       0.364  -9.000 -19.033  1.00 79.87           H
ATOM   3871  N   THR A 256      -1.216  -7.832 -16.442  1.00 79.95           N
ATOM   3872  CA  THR A 256      -2.237  -7.515 -15.458  1.00 79.95           C
ATOM   3873  C   THR A 256      -2.275  -8.585 -14.365  1.00 79.95           C
ATOM   3874  O   THR A 256      -2.363  -8.264 -13.181  1.00 79.95           O
ATOM   3875  HA  THR A 256      -1.969  -6.574 -14.976  1.00 79.95           H
ATOM   3876  CB  THR A 256      -3.568  -7.350 -16.194  1.00 79.95           C
ATOM   3877  HB  THR A 256      -3.921  -8.307 -16.579  1.00 79.95           H
ATOM   3878  OG1 THR A 256      -3.302  -6.352 -17.176  1.00 79.95           O
ATOM   3879  HG1 THR A 256      -2.961  -5.522 -16.735  1.00 79.95           H
ATOM   3880  CG2 THR A 256      -4.651  -6.725 -15.312  1.00 79.95           C
ATOM   3881 1HG2 THR A 256      -4.327  -5.739 -14.982  1.00 79.95           H
ATOM   3882 2HG2 THR A 256      -4.824  -7.361 -14.444  1.00 79.95           H
ATOM   3883 3HG2 THR A 256      -5.575  -6.631 -15.883  1.00 79.95           H
ATOM   3884  HN  THR A 256      -1.553  -7.953 -17.376  1.00 79.95           H
ATOM   3885  N   ILE A 257      -2.206  -9.834 -14.802  1.00 82.96           N
ATOM   3886  CA  ILE A 257      -2.256 -10.953 -13.877  1.00 82.96           C
ATOM   3887  C   ILE A 257      -1.101 -10.838 -12.880  1.00 82.96           C
ATOM   3888  O   ILE A 257      -1.296 -11.002 -11.677  1.00 82.96           O
ATOM   3889  HA  ILE A 257      -3.195 -10.882 -13.328  1.00 82.96           H
ATOM   3890  CB  ILE A 257      -2.279 -12.279 -14.642  1.00 82.96           C
ATOM   3891  HB  ILE A 257      -1.466 -12.268 -15.368  1.00 82.96           H
ATOM   3892  CG1 ILE A 257      -3.583 -12.437 -15.426  1.00 82.96           C
ATOM   3893 1HG1 ILE A 257      -4.405 -12.631 -14.737  1.00 82.96           H
ATOM   3894 2HG1 ILE A 257      -3.815 -11.506 -15.944  1.00 82.96           H
ATOM   3895  CG2 ILE A 257      -2.030 -13.459 -13.700  1.00 82.96           C
ATOM   3896 1HG2 ILE A 257      -1.055 -13.346 -13.226  1.00 82.96           H
ATOM   3897 2HG2 ILE A 257      -2.805 -13.483 -12.935  1.00 82.96           H
ATOM   3898 3HG2 ILE A 257      -2.051 -14.388 -14.270  1.00 82.96           H
ATOM   3899  CD1 ILE A 257      -3.479 -13.579 -16.439  1.00 82.96           C
ATOM   3900 1HD1 ILE A 257      -2.672 -13.369 -17.141  1.00 82.96           H
ATOM   3901 2HD1 ILE A 257      -3.271 -14.511 -15.914  1.00 82.96           H
ATOM   3902 3HD1 ILE A 257      -4.419 -13.669 -16.982  1.00 82.96           H
ATOM   3903  HN  ILE A 257      -2.117 -10.085 -15.766  1.00 82.96           H
ATOM   3904  N   THR A 258       0.077 -10.558 -13.418  1.00 86.58           N
ATOM   3905  CA  THR A 258       1.288 -10.567 -12.615  1.00 86.58           C
ATOM   3906  C   THR A 258       1.211  -9.498 -11.522  1.00 86.58           C
ATOM   3907  O   THR A 258       1.497  -9.773 -10.358  1.00 86.58           O
ATOM   3908  HA  THR A 258       1.360 -11.532 -12.113  1.00 86.58           H
ATOM   3909  CB  THR A 258       2.481 -10.389 -13.556  1.00 86.58           C
ATOM   3910  HB  THR A 258       2.515  -9.375 -13.954  1.00 86.58           H
ATOM   3911  OG1 THR A 258       2.319 -11.424 -14.521  1.00 86.58           O
ATOM   3912  HG1 THR A 258       1.408 -11.371 -14.930  1.00 86.58           H
ATOM   3913  CG2 THR A 258       3.814 -10.716 -12.879  1.00 86.58           C
ATOM   3914 1HG2 THR A 258       3.805 -11.752 -12.541  1.00 86.58           H
ATOM   3915 2HG2 THR A 258       3.959 -10.055 -12.025  1.00 86.58           H
ATOM   3916 3HG2 THR A 258       4.627 -10.573 -13.591  1.00 86.58           H
ATOM   3917  HN  THR A 258       0.211 -10.327 -14.382  1.00 86.58           H
ATOM   3918  N   VAL A 259       0.822  -8.301 -11.937  1.00 85.29           N
ATOM   3919  CA  VAL A 259       0.775  -7.172 -11.023  1.00 85.29           C
ATOM   3920  C   VAL A 259      -0.207  -7.477  -9.891  1.00 85.29           C
ATOM   3921  O   VAL A 259       0.089  -7.228  -8.723  1.00 85.29           O
ATOM   3922  HA  VAL A 259       1.772  -7.050 -10.599  1.00 85.29           H
ATOM   3923  CB  VAL A 259       0.427  -5.894 -11.789  1.00 85.29           C
ATOM   3924  HB  VAL A 259      -0.482  -6.082 -12.360  1.00 85.29           H
ATOM   3925  CG1 VAL A 259       0.145  -4.738 -10.826  1.00 85.29           C
ATOM   3926 1HG1 VAL A 259      -0.693  -4.998 -10.181  1.00 85.29           H
ATOM   3927 2HG1 VAL A 259       1.029  -4.550 -10.216  1.00 85.29           H
ATOM   3928 3HG1 VAL A 259      -0.099  -3.842 -11.397  1.00 85.29           H
ATOM   3929  CG2 VAL A 259       1.536  -5.527 -12.777  1.00 85.29           C
ATOM   3930 1HG2 VAL A 259       2.468  -5.366 -12.234  1.00 85.29           H
ATOM   3931 2HG2 VAL A 259       1.668  -6.338 -13.493  1.00 85.29           H
ATOM   3932 3HG2 VAL A 259       1.263  -4.615 -13.308  1.00 85.29           H
ATOM   3933  HN  VAL A 259       0.543  -8.097 -12.875  1.00 85.29           H
ATOM   3934  N   LEU A 260      -1.356  -8.012 -10.276  1.00 84.54           N
ATOM   3935  CA  LEU A 260      -2.398  -8.322  -9.312  1.00 84.54           C
ATOM   3936  C   LEU A 260      -1.863  -9.333  -8.296  1.00 84.54           C
ATOM   3937  O   LEU A 260      -1.950  -9.111  -7.089  1.00 84.54           O
ATOM   3938  HA  LEU A 260      -2.641  -7.399  -8.786  1.00 84.54           H
ATOM   3939  CB  LEU A 260      -3.670  -8.784 -10.027  1.00 84.54           C
ATOM   3940 1HB  LEU A 260      -3.951  -8.022 -10.754  1.00 84.54           H
ATOM   3941 2HB  LEU A 260      -3.439  -9.690 -10.587  1.00 84.54           H
ATOM   3942  CG  LEU A 260      -4.878  -9.064  -9.131  1.00 84.54           C
ATOM   3943  HG  LEU A 260      -4.568  -9.751  -8.344  1.00 84.54           H
ATOM   3944  CD1 LEU A 260      -5.364  -7.784  -8.449  1.00 84.54           C
ATOM   3945 1HD1 LEU A 260      -4.563  -7.373  -7.835  1.00 84.54           H
ATOM   3946 2HD1 LEU A 260      -5.652  -7.055  -9.206  1.00 84.54           H
ATOM   3947 3HD1 LEU A 260      -6.224  -8.012  -7.818  1.00 84.54           H
ATOM   3948  CD2 LEU A 260      -5.995  -9.754  -9.918  1.00 84.54           C
ATOM   3949 1HD2 LEU A 260      -6.311  -9.111 -10.740  1.00 84.54           H
ATOM   3950 2HD2 LEU A 260      -5.628 -10.700 -10.316  1.00 84.54           H
ATOM   3951 3HD2 LEU A 260      -6.842  -9.942  -9.257  1.00 84.54           H
ATOM   3952  HN  LEU A 260      -1.580  -8.234 -11.226  1.00 84.54           H
ATOM   3953  N   THR A 261      -1.320 -10.421  -8.821  1.00 87.88           N
ATOM   3954  CA  THR A 261      -0.893 -11.525  -7.979  1.00 87.88           C
ATOM   3955  C   THR A 261       0.165 -11.055  -6.979  1.00 87.88           C
ATOM   3956  O   THR A 261       0.128 -11.429  -5.808  1.00 87.88           O
ATOM   3957  HA  THR A 261      -1.750 -11.868  -7.400  1.00 87.88           H
ATOM   3958  CB  THR A 261      -0.408 -12.655  -8.890  1.00 87.88           C
ATOM   3959  HB  THR A 261       0.449 -12.335  -9.484  1.00 87.88           H
ATOM   3960  OG1 THR A 261      -1.567 -13.024  -9.632  1.00 87.88           O
ATOM   3961  HG1 THR A 261      -1.624 -12.481 -10.470  1.00 87.88           H
ATOM   3962  CG2 THR A 261      -0.045 -13.921  -8.111  1.00 87.88           C
ATOM   3963 1HG2 THR A 261      -0.921 -14.278  -7.571  1.00 87.88           H
ATOM   3964 2HG2 THR A 261       0.752 -13.696  -7.403  1.00 87.88           H
ATOM   3965 3HG2 THR A 261       0.293 -14.690  -8.805  1.00 87.88           H
ATOM   3966  HN  THR A 261      -1.172 -10.555  -9.801  1.00 87.88           H
ATOM   3967  N   VAL A 262       1.084 -10.240  -7.478  1.00 89.84           N
ATOM   3968  CA  VAL A 262       2.204  -9.791  -6.668  1.00 89.84           C
ATOM   3969  C   VAL A 262       1.686  -8.898  -5.539  1.00 89.84           C
ATOM   3970  O   VAL A 262       2.150  -8.994  -4.404  1.00 89.84           O
ATOM   3971  HA  VAL A 262       2.670 -10.674  -6.231  1.00 89.84           H
ATOM   3972  CB  VAL A 262       3.242  -9.096  -7.552  1.00 89.84           C
ATOM   3973  HB  VAL A 262       2.731  -8.322  -8.125  1.00 89.84           H
ATOM   3974  CG1 VAL A 262       4.318  -8.417  -6.702  1.00 89.84           C
ATOM   3975 1HG1 VAL A 262       3.854  -7.672  -6.056  1.00 89.84           H
ATOM   3976 2HG1 VAL A 262       4.824  -9.164  -6.091  1.00 89.84           H
ATOM   3977 3HG1 VAL A 262       5.043  -7.931  -7.355  1.00 89.84           H
ATOM   3978  CG2 VAL A 262       3.866 -10.080  -8.543  1.00 89.84           C
ATOM   3979 1HG2 VAL A 262       4.356 -10.886  -7.995  1.00 89.84           H
ATOM   3980 2HG2 VAL A 262       3.087 -10.497  -9.181  1.00 89.84           H
ATOM   3981 3HG2 VAL A 262       4.600  -9.560  -9.158  1.00 89.84           H
ATOM   3982  HN  VAL A 262       1.072  -9.890  -8.414  1.00 89.84           H
ATOM   3983  N   PHE A 263       0.730  -8.050  -5.890  1.00 88.19           N
ATOM   3984  CA  PHE A 263       0.120  -7.164  -4.913  1.00 88.19           C
ATOM   3985  C   PHE A 263      -0.547  -7.962  -3.791  1.00 88.19           C
ATOM   3986  O   PHE A 263      -0.367  -7.654  -2.614  1.00 88.19           O
ATOM   3987  HA  PHE A 263       0.916  -6.547  -4.494  1.00 88.19           H
ATOM   3988  CB  PHE A 263      -0.947  -6.352  -5.650  1.00 88.19           C
ATOM   3989 1HB  PHE A 263      -0.475  -5.810  -6.469  1.00 88.19           H
ATOM   3990 2HB  PHE A 263      -1.667  -7.038  -6.095  1.00 88.19           H
ATOM   3991  CG  PHE A 263      -1.694  -5.355  -4.762  1.00 88.19           C
ATOM   3992  CD1 PHE A 263      -2.889  -5.698  -4.211  1.00 88.19           C
ATOM   3993  HD1 PHE A 263      -3.315  -6.683  -4.403  1.00 88.19           H
ATOM   3994  CD2 PHE A 263      -1.163  -4.126  -4.523  1.00 88.19           C
ATOM   3995  HD2 PHE A 263      -0.205  -3.851  -4.964  1.00 88.19           H
ATOM   3996  CE1 PHE A 263      -3.583  -4.773  -3.387  1.00 88.19           C
ATOM   3997  HE1 PHE A 263      -4.541  -5.048  -2.946  1.00 88.19           H
ATOM   3998  CE2 PHE A 263      -1.856  -3.201  -3.698  1.00 88.19           C
ATOM   3999  HE2 PHE A 263      -1.431  -2.216  -3.507  1.00 88.19           H
ATOM   4000  CZ  PHE A 263      -3.052  -3.544  -3.148  1.00 88.19           C
ATOM   4001  HZ  PHE A 263      -3.584  -2.834  -2.515  1.00 88.19           H
ATOM   4002  HN  PHE A 263       0.374  -7.962  -6.820  1.00 88.19           H
ATOM   4003  N   VAL A 264      -1.304  -8.971  -4.196  1.00 86.64           N
ATOM   4004  CA  VAL A 264      -2.105  -9.731  -3.251  1.00 86.64           C
ATOM   4005  C   VAL A 264      -1.180 -10.461  -2.276  1.00 86.64           C
ATOM   4006  O   VAL A 264      -1.385 -10.409  -1.064  1.00 86.64           O
ATOM   4007  HA  VAL A 264      -2.715  -9.022  -2.692  1.00 86.64           H
ATOM   4008  CB  VAL A 264      -3.046 -10.675  -4.004  1.00 86.64           C
ATOM   4009  HB  VAL A 264      -2.442 -11.281  -4.680  1.00 86.64           H
ATOM   4010  CG1 VAL A 264      -3.762 -11.620  -3.037  1.00 86.64           C
ATOM   4011 1HG1 VAL A 264      -3.025 -12.217  -2.500  1.00 86.64           H
ATOM   4012 2HG1 VAL A 264      -4.347 -11.038  -2.326  1.00 86.64           H
ATOM   4013 3HG1 VAL A 264      -4.424 -12.280  -3.598  1.00 86.64           H
ATOM   4014  CG2 VAL A 264      -4.051  -9.889  -4.848  1.00 86.64           C
ATOM   4015 1HG2 VAL A 264      -4.647  -9.246  -4.199  1.00 86.64           H
ATOM   4016 2HG2 VAL A 264      -3.516  -9.276  -5.574  1.00 86.64           H
ATOM   4017 3HG2 VAL A 264      -4.707 -10.584  -5.372  1.00 86.64           H
ATOM   4018  HN  VAL A 264      -1.374  -9.271  -5.147  1.00 86.64           H
ATOM   4019  N   LEU A 265      -0.183 -11.125  -2.841  1.00 90.66           N
ATOM   4020  CA  LEU A 265       0.672 -12.001  -2.057  1.00 90.66           C
ATOM   4021  C   LEU A 265       1.449 -11.168  -1.036  1.00 90.66           C
ATOM   4022  O   LEU A 265       1.792 -11.658   0.039  1.00 90.66           O
ATOM   4023  HA  LEU A 265       0.025 -12.692  -1.517  1.00 90.66           H
ATOM   4024  CB  LEU A 265       1.565 -12.839  -2.974  1.00 90.66           C
ATOM   4025 1HB  LEU A 265       2.067 -12.168  -3.671  1.00 90.66           H
ATOM   4026 2HB  LEU A 265       2.340 -13.305  -2.366  1.00 90.66           H
ATOM   4027  CG  LEU A 265       0.861 -13.933  -3.779  1.00 90.66           C
ATOM   4028  HG  LEU A 265       0.073 -13.467  -4.371  1.00 90.66           H
ATOM   4029  CD1 LEU A 265       1.828 -14.601  -4.759  1.00 90.66           C
ATOM   4030 1HD1 LEU A 265       2.218 -13.854  -5.450  1.00 90.66           H
ATOM   4031 2HD1 LEU A 265       2.653 -15.050  -4.206  1.00 90.66           H
ATOM   4032 3HD1 LEU A 265       1.302 -15.374  -5.319  1.00 90.66           H
ATOM   4033  CD2 LEU A 265       0.190 -14.949  -2.854  1.00 90.66           C
ATOM   4034 1HD2 LEU A 265       0.943 -15.414  -2.217  1.00 90.66           H
ATOM   4035 2HD2 LEU A 265      -0.549 -14.442  -2.232  1.00 90.66           H
ATOM   4036 3HD2 LEU A 265      -0.303 -15.715  -3.452  1.00 90.66           H
ATOM   4037  HN  LEU A 265       0.045 -11.073  -3.813  1.00 90.66           H
ATOM   4038  N   SER A 266       1.704  -9.922  -1.407  1.00 92.21           N
ATOM   4039  CA  SER A 266       2.516  -9.045  -0.580  1.00 92.21           C
ATOM   4040  C   SER A 266       1.661  -8.433   0.531  1.00 92.21           C
ATOM   4041  O   SER A 266       2.118  -8.289   1.663  1.00 92.21           O
ATOM   4042  HA  SER A 266       3.292  -9.684  -0.158  1.00 92.21           H
ATOM   4043  CB  SER A 266       3.166  -7.943  -1.419  1.00 92.21           C
ATOM   4044 1HB  SER A 266       3.714  -7.265  -0.764  1.00 92.21           H
ATOM   4045 2HB  SER A 266       3.892  -8.385  -2.100  1.00 92.21           H
ATOM   4046  OG  SER A 266       2.203  -7.204  -2.167  1.00 92.21           O
ATOM   4047  HG  SER A 266       2.136  -7.571  -3.094  1.00 92.21           H
ATOM   4048  HN  SER A 266       1.367  -9.511  -2.255  1.00 92.21           H
ATOM   4049  N   GLN A 267       0.433  -8.090   0.168  1.00 91.33           N
ATOM   4050  CA  GLN A 267      -0.417  -7.310   1.050  1.00 91.33           C
ATOM   4051  C   GLN A 267      -1.172  -8.230   2.011  1.00 91.33           C
ATOM   4052  O   GLN A 267      -1.476  -7.842   3.138  1.00 91.33           O
ATOM   4053  HA  GLN A 267       0.260  -6.665   1.610  1.00 91.33           H
ATOM   4054  CB  GLN A 267      -1.388  -6.441   0.248  1.00 91.33           C
ATOM   4055 1HB  GLN A 267      -1.987  -7.070  -0.410  1.00 91.33           H
ATOM   4056 2HB  GLN A 267      -2.079  -5.940   0.926  1.00 91.33           H
ATOM   4057  CG  GLN A 267      -0.634  -5.399  -0.581  1.00 91.33           C
ATOM   4058 1HG  GLN A 267      -0.000  -5.900  -1.313  1.00 91.33           H
ATOM   4059 2HG  GLN A 267      -1.345  -4.790  -1.140  1.00 91.33           H
ATOM   4060  CD  GLN A 267       0.222  -4.501   0.314  1.00 91.33           C
ATOM   4061  OE1 GLN A 267      -0.214  -4.008   1.341  1.00 91.33           O
ATOM   4062  NE2 GLN A 267       1.462  -4.317  -0.131  1.00 91.33           N
ATOM   4063 1HE2 GLN A 267       1.757  -4.751  -0.983  1.00 91.33           H
ATOM   4064 2HE2 GLN A 267       2.099  -3.745   0.385  1.00 91.33           H
ATOM   4065  HN  GLN A 267       0.020  -8.336  -0.709  1.00 91.33           H
ATOM   4066  N   PHE A 268      -1.452  -9.433   1.531  1.00 91.46           N
ATOM   4067  CA  PHE A 268      -2.357 -10.327   2.233  1.00 91.46           C
ATOM   4068  C   PHE A 268      -1.857 -10.610   3.651  1.00 91.46           C
ATOM   4069  O   PHE A 268      -2.596 -10.442   4.619  1.00 91.46           O
ATOM   4070  HA  PHE A 268      -3.326  -9.832   2.284  1.00 91.46           H
ATOM   4071  CB  PHE A 268      -2.391 -11.638   1.445  1.00 91.46           C
ATOM   4072 1HB  PHE A 268      -2.711 -11.429   0.425  1.00 91.46           H
ATOM   4073 2HB  PHE A 268      -1.379 -12.041   1.385  1.00 91.46           H
ATOM   4074  CG  PHE A 268      -3.312 -12.702   2.046  1.00 91.46           C
ATOM   4075  CD1 PHE A 268      -2.794 -13.688   2.827  1.00 91.46           C
ATOM   4076  HD1 PHE A 268      -1.722 -13.721   3.024  1.00 91.46           H
ATOM   4077  CD2 PHE A 268      -4.649 -12.661   1.800  1.00 91.46           C
ATOM   4078  HD2 PHE A 268      -5.064 -11.871   1.175  1.00 91.46           H
ATOM   4079  CE1 PHE A 268      -3.649 -14.675   3.385  1.00 91.46           C
ATOM   4080  HE1 PHE A 268      -3.234 -15.465   4.010  1.00 91.46           H
ATOM   4081  CE2 PHE A 268      -5.504 -13.648   2.358  1.00 91.46           C
ATOM   4082  HE2 PHE A 268      -6.575 -13.615   2.161  1.00 91.46           H
ATOM   4083  CZ  PHE A 268      -4.986 -14.634   3.138  1.00 91.46           C
ATOM   4084  HZ  PHE A 268      -5.642 -15.392   3.567  1.00 91.46           H
ATOM   4085  HN  PHE A 268      -1.074  -9.797   0.680  1.00 91.46           H
ATOM   4086  N   PRO A 269      -0.597 -11.044   3.799  1.00 94.43           N
ATOM   4087  CA  PRO A 269      -0.091 -11.460   5.109  1.00 94.43           C
ATOM   4088  C   PRO A 269      -0.306 -10.397   6.174  1.00 94.43           C
ATOM   4089  O   PRO A 269      -0.725 -10.705   7.289  1.00 94.43           O
ATOM   4090  HA  PRO A 269      -0.640 -12.333   5.463  1.00 94.43           H
ATOM   4091  CB  PRO A 269       1.395 -11.720   4.858  1.00 94.43           C
ATOM   4092 1HB  PRO A 269       1.996 -10.832   5.054  1.00 94.43           H
ATOM   4093 2HB  PRO A 269       1.779 -12.511   5.502  1.00 94.43           H
ATOM   4094  CG  PRO A 269       1.441 -12.117   3.388  1.00 94.43           C
ATOM   4095 1HG  PRO A 269       2.438 -11.993   2.965  1.00 94.43           H
ATOM   4096 2HG  PRO A 269       1.174 -13.164   3.243  1.00 94.43           H
ATOM   4097  CD  PRO A 269       0.431 -11.177   2.750  1.00 94.43           C
ATOM   4098 1HD  PRO A 269       0.875 -10.213   2.501  1.00 94.43           H
ATOM   4099 2HD  PRO A 269       0.025 -11.586   1.825  1.00 94.43           H
ATOM   4100  N   TYR A 270      -0.010  -9.161   5.799  1.00 94.65           N
ATOM   4101  CA  TYR A 270      -0.065  -8.059   6.745  1.00 94.65           C
ATOM   4102  C   TYR A 270      -1.498  -7.820   7.226  1.00 94.65           C
ATOM   4103  O   TYR A 270      -1.730  -7.606   8.415  1.00 94.65           O
ATOM   4104  HA  TYR A 270       0.559  -8.318   7.600  1.00 94.65           H
ATOM   4105  CB  TYR A 270       0.416  -6.824   5.981  1.00 94.65           C
ATOM   4106 1HB  TYR A 270       1.457  -6.969   5.694  1.00 94.65           H
ATOM   4107 2HB  TYR A 270      -0.159  -6.732   5.059  1.00 94.65           H
ATOM   4108  CG  TYR A 270       0.297  -5.518   6.770  1.00 94.65           C
ATOM   4109  CD1 TYR A 270      -0.575  -4.535   6.350  1.00 94.65           C
ATOM   4110  HD1 TYR A 270      -1.179  -4.688   5.456  1.00 94.65           H
ATOM   4111  CD2 TYR A 270       1.062  -5.325   7.902  1.00 94.65           C
ATOM   4112  HD2 TYR A 270       1.751  -6.101   8.234  1.00 94.65           H
ATOM   4113  CE1 TYR A 270      -0.687  -3.306   7.093  1.00 94.65           C
ATOM   4114  HE1 TYR A 270      -1.371  -2.521   6.772  1.00 94.65           H
ATOM   4115  CE2 TYR A 270       0.951  -4.096   8.645  1.00 94.65           C
ATOM   4116  HE2 TYR A 270       1.549  -3.930   9.541  1.00 94.65           H
ATOM   4117  CZ  TYR A 270       0.082  -3.148   8.204  1.00 94.65           C
ATOM   4118  OH  TYR A 270      -0.024  -1.987   8.906  1.00 94.65           O
ATOM   4119  HH  TYR A 270       0.364  -2.104   9.820  1.00 94.65           H
ATOM   4120  HN  TYR A 270       0.262  -8.908   4.871  1.00 94.65           H
ATOM   4121  N   ASN A 271      -2.422  -7.865   6.277  1.00 91.69           N
ATOM   4122  CA  ASN A 271      -3.816  -7.583   6.576  1.00 91.69           C
ATOM   4123  C   ASN A 271      -4.382  -8.704   7.451  1.00 91.69           C
ATOM   4124  O   ASN A 271      -5.316  -8.484   8.220  1.00 91.69           O
ATOM   4125  HA  ASN A 271      -3.810  -6.620   7.086  1.00 91.69           H
ATOM   4126  CB  ASN A 271      -4.651  -7.514   5.296  1.00 91.69           C
ATOM   4127 1HB  ASN A 271      -4.396  -8.352   4.646  1.00 91.69           H
ATOM   4128 2HB  ASN A 271      -5.708  -7.612   5.542  1.00 91.69           H
ATOM   4129  CG  ASN A 271      -4.413  -6.196   4.556  1.00 91.69           C
ATOM   4130  OD1 ASN A 271      -4.827  -5.131   4.983  1.00 91.69           O
ATOM   4131  ND2 ASN A 271      -3.723  -6.327   3.427  1.00 91.69           N
ATOM   4132 1HD2 ASN A 271      -3.412  -7.231   3.133  1.00 91.69           H
ATOM   4133 2HD2 ASN A 271      -3.516  -5.522   2.871  1.00 91.69           H
ATOM   4134  HN  ASN A 271      -2.232  -8.089   5.321  1.00 91.69           H
ATOM   4135  N   CYS A 272      -3.793  -9.882   7.302  1.00 93.53           N
ATOM   4136  CA  CYS A 272      -4.159 -11.012   8.139  1.00 93.53           C
ATOM   4137  C   CYS A 272      -3.853 -10.653   9.594  1.00 93.53           C
ATOM   4138  O   CYS A 272      -4.668 -10.897  10.482  1.00 93.53           O
ATOM   4139  HA  CYS A 272      -5.228 -11.173   7.996  1.00 93.53           H
ATOM   4140  CB  CYS A 272      -3.443 -12.292   7.704  1.00 93.53           C
ATOM   4141 1HB  CYS A 272      -2.375 -12.104   7.601  1.00 93.53           H
ATOM   4142 2HB  CYS A 272      -3.560 -13.061   8.468  1.00 93.53           H
ATOM   4143  SG  CYS A 272      -4.129 -12.884   6.114  1.00 93.53           S
ATOM   4144  HG  CYS A 272      -3.520 -11.979   5.354  1.00 93.53           H
ATOM   4145  HN  CYS A 272      -3.079 -10.069   6.628  1.00 93.53           H
ATOM   4146  N   ILE A 273      -2.676 -10.078   9.793  1.00 94.24           N
ATOM   4147  CA  ILE A 273      -2.234  -9.721  11.130  1.00 94.24           C
ATOM   4148  C   ILE A 273      -3.103  -8.579  11.662  1.00 94.24           C
ATOM   4149  O   ILE A 273      -3.455  -8.559  12.841  1.00 94.24           O
ATOM   4150  HA  ILE A 273      -2.382 -10.593  11.767  1.00 94.24           H
ATOM   4151  CB  ILE A 273      -0.737  -9.407  11.133  1.00 94.24           C
ATOM   4152  HB  ILE A 273      -0.552  -8.614  10.408  1.00 94.24           H
ATOM   4153  CG1 ILE A 273       0.080 -10.623  10.692  1.00 94.24           C
ATOM   4154 1HG1 ILE A 273      -0.216 -10.917   9.685  1.00 94.24           H
ATOM   4155 2HG1 ILE A 273       1.137 -10.360  10.649  1.00 94.24           H
ATOM   4156  CG2 ILE A 273      -0.290  -8.882  12.499  1.00 94.24           C
ATOM   4157 1HG2 ILE A 273      -0.838  -7.970  12.736  1.00 94.24           H
ATOM   4158 2HG2 ILE A 273      -0.491  -9.635  13.261  1.00 94.24           H
ATOM   4159 3HG2 ILE A 273       0.779  -8.666  12.474  1.00 94.24           H
ATOM   4160  CD1 ILE A 273      -0.121 -11.796  11.652  1.00 94.24           C
ATOM   4161 1HD1 ILE A 273       0.199 -11.506  12.653  1.00 94.24           H
ATOM   4162 2HD1 ILE A 273      -1.175 -12.072  11.674  1.00 94.24           H
ATOM   4163 3HD1 ILE A 273       0.471 -12.647  11.315  1.00 94.24           H
ATOM   4164  HN  ILE A 273      -2.031  -9.857   9.061  1.00 94.24           H
ATOM   4165  N   LEU A 274      -3.425  -7.657  10.767  1.00 93.45           N
ATOM   4166  CA  LEU A 274      -4.279  -6.536  11.122  1.00 93.45           C
ATOM   4167  C   LEU A 274      -5.615  -7.066  11.648  1.00 93.45           C
ATOM   4168  O   LEU A 274      -6.180  -6.510  12.589  1.00 93.45           O
ATOM   4169  HA  LEU A 274      -3.785  -5.989  11.924  1.00 93.45           H
ATOM   4170  CB  LEU A 274      -4.422  -5.576   9.939  1.00 93.45           C
ATOM   4171 1HB  LEU A 274      -4.575  -6.165   9.035  1.00 93.45           H
ATOM   4172 2HB  LEU A 274      -5.322  -4.979  10.088  1.00 93.45           H
ATOM   4173  CG  LEU A 274      -3.247  -4.625   9.702  1.00 93.45           C
ATOM   4174  HG  LEU A 274      -2.360  -5.224   9.493  1.00 93.45           H
ATOM   4175  CD1 LEU A 274      -3.494  -3.743   8.477  1.00 93.45           C
ATOM   4176 1HD1 LEU A 274      -3.619  -4.371   7.595  1.00 93.45           H
ATOM   4177 2HD1 LEU A 274      -4.396  -3.151   8.632  1.00 93.45           H
ATOM   4178 3HD1 LEU A 274      -2.644  -3.077   8.331  1.00 93.45           H
ATOM   4179  CD2 LEU A 274      -2.949  -3.798  10.954  1.00 93.45           C
ATOM   4180 1HD2 LEU A 274      -3.827  -3.209  11.217  1.00 93.45           H
ATOM   4181 2HD2 LEU A 274      -2.698  -4.465  11.779  1.00 93.45           H
ATOM   4182 3HD2 LEU A 274      -2.110  -3.131  10.758  1.00 93.45           H
ATOM   4183  HN  LEU A 274      -3.112  -7.666   9.817  1.00 93.45           H
ATOM   4184  N   LEU A 275      -6.081  -8.134  11.018  1.00 94.36           N
ATOM   4185  CA  LEU A 275      -7.332  -8.753  11.420  1.00 94.36           C
ATOM   4186  C   LEU A 275      -7.215  -9.238  12.867  1.00 94.36           C
ATOM   4187  O   LEU A 275      -8.098  -8.983  13.684  1.00 94.36           O
ATOM   4188  HA  LEU A 275      -8.106  -7.987  11.375  1.00 94.36           H
ATOM   4189  CB  LEU A 275      -7.727  -9.854  10.433  1.00 94.36           C
ATOM   4190 1HB  LEU A 275      -7.850  -9.404   9.448  1.00 94.36           H
ATOM   4191 2HB  LEU A 275      -6.902 -10.562  10.360  1.00 94.36           H
ATOM   4192  CG  LEU A 275      -9.001 -10.631  10.770  1.00 94.36           C
ATOM   4193  HG  LEU A 275      -8.904 -11.024  11.783  1.00 94.36           H
ATOM   4194  CD1 LEU A 275     -10.224  -9.712  10.757  1.00 94.36           C
ATOM   4195 1HD1 LEU A 275     -10.092  -8.921  11.495  1.00 94.36           H
ATOM   4196 2HD1 LEU A 275     -10.336  -9.270   9.767  1.00 94.36           H
ATOM   4197 3HD1 LEU A 275     -11.116 -10.290  11.000  1.00 94.36           H
ATOM   4198  CD2 LEU A 275      -9.175 -11.830   9.836  1.00 94.36           C
ATOM   4199 1HD2 LEU A 275      -9.241 -11.481   8.805  1.00 94.36           H
ATOM   4200 2HD2 LEU A 275      -8.321 -12.498   9.939  1.00 94.36           H
ATOM   4201 3HD2 LEU A 275     -10.088 -12.365  10.097  1.00 94.36           H
ATOM   4202  HN  LEU A 275      -5.620  -8.574  10.247  1.00 94.36           H
ATOM   4203  N   VAL A 276      -6.117  -9.928  13.139  1.00 94.80           N
ATOM   4204  CA  VAL A 276      -5.887 -10.477  14.464  1.00 94.80           C
ATOM   4205  C   VAL A 276      -5.881  -9.341  15.489  1.00 94.80           C
ATOM   4206  O   VAL A 276      -6.513  -9.443  16.538  1.00 94.80           O
ATOM   4207  HA  VAL A 276      -6.715 -11.149  14.690  1.00 94.80           H
ATOM   4208  CB  VAL A 276      -4.596 -11.298  14.474  1.00 94.80           C
ATOM   4209  HB  VAL A 276      -3.789 -10.658  14.114  1.00 94.80           H
ATOM   4210  CG1 VAL A 276      -4.242 -11.746  15.893  1.00 94.80           C
ATOM   4211 1HG1 VAL A 276      -4.104 -10.870  16.527  1.00 94.80           H
ATOM   4212 2HG1 VAL A 276      -5.049 -12.360  16.292  1.00 94.80           H
ATOM   4213 3HG1 VAL A 276      -3.320 -12.327  15.871  1.00 94.80           H
ATOM   4214  CG2 VAL A 276      -4.701 -12.497  13.530  1.00 94.80           C
ATOM   4215 1HG2 VAL A 276      -5.524 -13.138  13.847  1.00 94.80           H
ATOM   4216 2HG2 VAL A 276      -4.884 -12.146  12.515  1.00 94.80           H
ATOM   4217 3HG2 VAL A 276      -3.770 -13.063  13.556  1.00 94.80           H
ATOM   4218  HN  VAL A 276      -5.393 -10.112  12.473  1.00 94.80           H
ATOM   4219  N   GLN A 277      -5.159  -8.283  15.148  1.00 93.99           N
ATOM   4220  CA  GLN A 277      -5.049  -7.135  16.032  1.00 93.99           C
ATOM   4221  C   GLN A 277      -6.430  -6.527  16.286  1.00 93.99           C
ATOM   4222  O   GLN A 277      -6.681  -5.973  17.355  1.00 93.99           O
ATOM   4223  HA  GLN A 277      -4.640  -7.525  16.963  1.00 93.99           H
ATOM   4224  CB  GLN A 277      -4.088  -6.092  15.459  1.00 93.99           C
ATOM   4225 1HB  GLN A 277      -4.314  -5.923  14.406  1.00 93.99           H
ATOM   4226 2HB  GLN A 277      -4.230  -5.141  15.972  1.00 93.99           H
ATOM   4227  CG  GLN A 277      -2.634  -6.546  15.608  1.00 93.99           C
ATOM   4228 1HG  GLN A 277      -2.423  -6.761  16.656  1.00 93.99           H
ATOM   4229 2HG  GLN A 277      -2.480  -7.472  15.055  1.00 93.99           H
ATOM   4230  CD  GLN A 277      -1.670  -5.473  15.097  1.00 93.99           C
ATOM   4231  OE1 GLN A 277      -2.022  -4.608  14.313  1.00 93.99           O
ATOM   4232  NE2 GLN A 277      -0.437  -5.578  15.585  1.00 93.99           N
ATOM   4233 1HE2 GLN A 277      -0.213  -6.313  16.226  1.00 93.99           H
ATOM   4234 2HE2 GLN A 277       0.266  -4.923  15.310  1.00 93.99           H
ATOM   4235  HN  GLN A 277      -4.656  -8.203  14.287  1.00 93.99           H
ATOM   4236  N   THR A 278      -7.290  -6.652  15.285  1.00 94.12           N
ATOM   4237  CA  THR A 278      -8.626  -6.088  15.372  1.00 94.12           C
ATOM   4238  C   THR A 278      -9.481  -6.890  16.354  1.00 94.12           C
ATOM   4239  O   THR A 278     -10.202  -6.316  17.169  1.00 94.12           O
ATOM   4240  HA  THR A 278      -8.547  -5.076  15.769  1.00 94.12           H
ATOM   4241  CB  THR A 278      -9.210  -6.037  13.959  1.00 94.12           C
ATOM   4242  HB  THR A 278      -9.380  -7.042  13.571  1.00 94.12           H
ATOM   4243  OG1 THR A 278      -8.280  -5.244  13.226  1.00 94.12           O
ATOM   4244  HG1 THR A 278      -7.628  -5.834  12.750  1.00 94.12           H
ATOM   4245  CG2 THR A 278     -10.513  -5.238  13.892  1.00 94.12           C
ATOM   4246 1HG2 THR A 278     -10.329  -4.214  14.216  1.00 94.12           H
ATOM   4247 2HG2 THR A 278     -11.255  -5.698  14.546  1.00 94.12           H
ATOM   4248 3HG2 THR A 278     -10.885  -5.234  12.868  1.00 94.12           H
ATOM   4249  HN  THR A 278      -7.086  -7.126  14.429  1.00 94.12           H
ATOM   4250  N   ILE A 279      -9.373  -8.207  16.245  1.00 95.05           N
ATOM   4251  CA  ILE A 279     -10.125  -9.094  17.115  1.00 95.05           C
ATOM   4252  C   ILE A 279      -9.665  -8.895  18.561  1.00 95.05           C
ATOM   4253  O   ILE A 279     -10.486  -8.850  19.476  1.00 95.05           O
ATOM   4254  HA  ILE A 279     -11.175  -8.808  17.045  1.00 95.05           H
ATOM   4255  CB  ILE A 279     -10.017 -10.540  16.629  1.00 95.05           C
ATOM   4256  HB  ILE A 279      -8.960 -10.791  16.536  1.00 95.05           H
ATOM   4257  CG1 ILE A 279     -10.643 -10.701  15.242  1.00 95.05           C
ATOM   4258 1HG1 ILE A 279     -11.728 -10.645  15.321  1.00 95.05           H
ATOM   4259 2HG1 ILE A 279     -10.326  -9.880  14.599  1.00 95.05           H
ATOM   4260  CG2 ILE A 279     -10.622 -11.509  17.647  1.00 95.05           C
ATOM   4261 1HG2 ILE A 279     -10.092 -11.418  18.595  1.00 95.05           H
ATOM   4262 2HG2 ILE A 279     -11.675 -11.268  17.795  1.00 95.05           H
ATOM   4263 3HG2 ILE A 279     -10.532 -12.529  17.276  1.00 95.05           H
ATOM   4264  CD1 ILE A 279     -10.240 -12.035  14.610  1.00 95.05           C
ATOM   4265 1HD1 ILE A 279      -9.155 -12.077  14.511  1.00 95.05           H
ATOM   4266 2HD1 ILE A 279     -10.579 -12.854  15.244  1.00 95.05           H
ATOM   4267 3HD1 ILE A 279     -10.699 -12.123  13.625  1.00 95.05           H
ATOM   4268  HN  ILE A 279      -8.785  -8.666  15.579  1.00 95.05           H
ATOM   4269  N   ASP A 280      -8.355  -8.781  18.721  1.00 94.29           N
ATOM   4270  CA  ASP A 280      -7.771  -8.652  20.045  1.00 94.29           C
ATOM   4271  C   ASP A 280      -8.150  -7.292  20.634  1.00 94.29           C
ATOM   4272  O   ASP A 280      -8.323  -7.162  21.845  1.00 94.29           O
ATOM   4273  HA  ASP A 280      -8.179  -9.484  20.620  1.00 94.29           H
ATOM   4274  CB  ASP A 280      -6.245  -8.733  19.985  1.00 94.29           C
ATOM   4275 1HB  ASP A 280      -5.946  -9.616  19.420  1.00 94.29           H
ATOM   4276 2HB  ASP A 280      -5.852  -7.867  19.453  1.00 94.29           H
ATOM   4277  CG  ASP A 280      -5.643  -8.792  21.390  1.00 94.29           C
ATOM   4278  OD1 ASP A 280      -6.127  -9.631  22.180  1.00 94.29           O
ATOM   4279  OD2 ASP A 280      -4.712  -7.997  21.642  1.00 94.29           O
ATOM   4280  HN  ASP A 280      -7.698  -8.776  17.967  1.00 94.29           H
ATOM   4281  N   ALA A 281      -8.267  -6.312  19.750  1.00 92.65           N
ATOM   4282  CA  ALA A 281      -8.652  -4.973  20.164  1.00 92.65           C
ATOM   4283  C   ALA A 281     -10.028  -5.026  20.830  1.00 92.65           C
ATOM   4284  O   ALA A 281     -10.311  -4.248  21.740  1.00 92.65           O
ATOM   4285  HA  ALA A 281      -7.918  -4.627  20.892  1.00 92.65           H
ATOM   4286  CB  ALA A 281      -8.625  -4.037  18.954  1.00 92.65           C
ATOM   4287 1HB  ALA A 281      -7.618  -4.013  18.536  1.00 92.65           H
ATOM   4288 2HB  ALA A 281      -9.323  -4.399  18.199  1.00 92.65           H
ATOM   4289 3HB  ALA A 281      -8.913  -3.033  19.264  1.00 92.65           H
ATOM   4290  HN  ALA A 281      -8.104  -6.421  18.770  1.00 92.65           H
ATOM   4291  N   TYR A 282     -10.848  -5.950  20.350  1.00 91.24           N
ATOM   4292  CA  TYR A 282     -12.197  -6.096  20.869  1.00 91.24           C
ATOM   4293  C   TYR A 282     -12.223  -7.045  22.068  1.00 91.24           C
ATOM   4294  O   TYR A 282     -12.800  -6.725  23.106  1.00 91.24           O
ATOM   4295  HA  TYR A 282     -12.544  -5.112  21.186  1.00 91.24           H
ATOM   4296  CB  TYR A 282     -13.022  -6.705  19.734  1.00 91.24           C
ATOM   4297 1HB  TYR A 282     -12.840  -6.137  18.821  1.00 91.24           H
ATOM   4298 2HB  TYR A 282     -12.674  -7.722  19.551  1.00 91.24           H
ATOM   4299  CG  TYR A 282     -14.527  -6.737  20.006  1.00 91.24           C
ATOM   4300  CD1 TYR A 282     -15.127  -7.906  20.427  1.00 91.24           C
ATOM   4301  HD1 TYR A 282     -14.529  -8.807  20.565  1.00 91.24           H
ATOM   4302  CD2 TYR A 282     -15.284  -5.597  19.831  1.00 91.24           C
ATOM   4303  HD2 TYR A 282     -14.810  -4.673  19.499  1.00 91.24           H
ATOM   4304  CE1 TYR A 282     -16.544  -7.937  20.683  1.00 91.24           C
ATOM   4305  HE1 TYR A 282     -17.031  -8.853  21.016  1.00 91.24           H
ATOM   4306  CE2 TYR A 282     -16.701  -5.627  20.087  1.00 91.24           C
ATOM   4307  HE2 TYR A 282     -17.311  -4.734  19.953  1.00 91.24           H
ATOM   4308  CZ  TYR A 282     -17.261  -6.795  20.501  1.00 91.24           C
ATOM   4309  OH  TYR A 282     -18.599  -6.824  20.743  1.00 91.24           O
ATOM   4310  HH  TYR A 282     -18.993  -5.917  20.594  1.00 91.24           H
ATOM   4311  HN  TYR A 282     -10.603  -6.589  19.621  1.00 91.24           H
ATOM   4312  N   ALA A 283     -11.589  -8.195  21.887  1.00 92.02           N
ATOM   4313  CA  ALA A 283     -11.780  -9.307  22.802  1.00 92.02           C
ATOM   4314  C   ALA A 283     -10.689  -9.273  23.874  1.00 92.02           C
ATOM   4315  O   ALA A 283     -10.842  -9.869  24.939  1.00 92.02           O
ATOM   4316  HA  ALA A 283     -12.752  -9.181  23.279  1.00 92.02           H
ATOM   4317  CB  ALA A 283     -11.784 -10.620  22.016  1.00 92.02           C
ATOM   4318 1HB  ALA A 283     -12.595 -10.605  21.288  1.00 92.02           H
ATOM   4319 2HB  ALA A 283     -10.833 -10.736  21.497  1.00 92.02           H
ATOM   4320 3HB  ALA A 283     -11.927 -11.454  22.703  1.00 92.02           H
ATOM   4321  HN  ALA A 283     -10.957  -8.372  21.132  1.00 92.02           H
ATOM   4322  N   MET A 284      -9.613  -8.569  23.555  1.00 90.06           N
ATOM   4323  CA  MET A 284      -8.472  -8.500  24.452  1.00 90.06           C
ATOM   4324  C   MET A 284      -8.088  -9.891  24.960  1.00 90.06           C
ATOM   4325  O   MET A 284      -7.879 -10.083  26.156  1.00 90.06           O
ATOM   4326  HA  MET A 284      -7.657  -8.085  23.858  1.00 90.06           H
ATOM   4327  CB  MET A 284      -8.810  -7.598  25.640  1.00 90.06           C
ATOM   4328 1HB  MET A 284      -9.721  -7.953  26.123  1.00 90.06           H
ATOM   4329 2HB  MET A 284      -8.013  -7.654  26.382  1.00 90.06           H
ATOM   4330  CG  MET A 284      -8.996  -6.147  25.192  1.00 90.06           C
ATOM   4331 1HG  MET A 284      -8.068  -5.768  24.764  1.00 90.06           H
ATOM   4332 2HG  MET A 284      -9.753  -6.094  24.409  1.00 90.06           H
ATOM   4333  SD  MET A 284      -9.484  -5.137  26.580  1.00 90.06           S
ATOM   4334  CE  MET A 284     -11.253  -5.367  26.525  1.00 90.06           C
ATOM   4335 1HE  MET A 284     -11.635  -5.016  25.566  1.00 90.06           H
ATOM   4336 2HE  MET A 284     -11.486  -6.425  26.643  1.00 90.06           H
ATOM   4337 3HE  MET A 284     -11.719  -4.799  27.331  1.00 90.06           H
ATOM   4338  HN  MET A 284      -9.514  -8.054  22.704  1.00 90.06           H
ATOM   4339  N   PHE A 285      -8.008 -10.826  24.024  1.00 90.54           N
ATOM   4340  CA  PHE A 285      -7.824 -12.224  24.377  1.00 90.54           C
ATOM   4341  C   PHE A 285      -6.339 -12.561  24.525  1.00 90.54           C
ATOM   4342  O   PHE A 285      -5.987 -13.589  25.101  1.00 90.54           O
ATOM   4343  HA  PHE A 285      -8.328 -12.386  25.329  1.00 90.54           H
ATOM   4344  CB  PHE A 285      -8.412 -13.055  23.234  1.00 90.54           C
ATOM   4345 1HB  PHE A 285      -8.539 -14.082  23.574  1.00 90.54           H
ATOM   4346 2HB  PHE A 285      -9.404 -12.673  22.994  1.00 90.54           H
ATOM   4347  CG  PHE A 285      -7.560 -13.055  21.963  1.00 90.54           C
ATOM   4348  CD1 PHE A 285      -7.767 -12.113  21.005  1.00 90.54           C
ATOM   4349  HD1 PHE A 285      -8.541 -11.357  21.143  1.00 90.54           H
ATOM   4350  CD2 PHE A 285      -6.595 -13.999  21.792  1.00 90.54           C
ATOM   4351  HD2 PHE A 285      -6.429 -14.754  22.560  1.00 90.54           H
ATOM   4352  CE1 PHE A 285      -6.977 -12.114  19.826  1.00 90.54           C
ATOM   4353  HE1 PHE A 285      -7.143 -11.359  19.057  1.00 90.54           H
ATOM   4354  CE2 PHE A 285      -5.804 -13.999  20.612  1.00 90.54           C
ATOM   4355  HE2 PHE A 285      -5.031 -14.755  20.475  1.00 90.54           H
ATOM   4356  CZ  PHE A 285      -6.012 -13.057  19.654  1.00 90.54           C
ATOM   4357  HZ  PHE A 285      -5.405 -13.058  18.749  1.00 90.54           H
ATOM   4358  HN  PHE A 285      -8.067 -10.642  23.043  1.00 90.54           H
ATOM   4359  N   ILE A 286      -5.508 -11.675  23.995  1.00 91.25           N
ATOM   4360  CA  ILE A 286      -4.069 -11.847  24.094  1.00 91.25           C
ATOM   4361  C   ILE A 286      -3.576 -11.247  25.412  1.00 91.25           C
ATOM   4362  O   ILE A 286      -3.149 -10.094  25.452  1.00 91.25           O
ATOM   4363  HA  ILE A 286      -3.868 -12.918  24.106  1.00 91.25           H
ATOM   4364  CB  ILE A 286      -3.375 -11.271  22.858  1.00 91.25           C
ATOM   4365  HB  ILE A 286      -3.554 -10.196  22.836  1.00 91.25           H
ATOM   4366  CG1 ILE A 286      -3.967 -11.855  21.574  1.00 91.25           C
ATOM   4367 1HG1 ILE A 286      -3.706 -12.910  21.496  1.00 91.25           H
ATOM   4368 2HG1 ILE A 286      -5.054 -11.797  21.612  1.00 91.25           H
ATOM   4369  CG2 ILE A 286      -1.860 -11.474  22.935  1.00 91.25           C
ATOM   4370 1HG2 ILE A 286      -1.471 -10.971  23.821  1.00 91.25           H
ATOM   4371 2HG2 ILE A 286      -1.639 -12.539  22.995  1.00 91.25           H
ATOM   4372 3HG2 ILE A 286      -1.392 -11.055  22.044  1.00 91.25           H
ATOM   4373  CD1 ILE A 286      -3.453 -11.105  20.343  1.00 91.25           C
ATOM   4374 1HD1 ILE A 286      -3.737 -10.055  20.413  1.00 91.25           H
ATOM   4375 2HD1 ILE A 286      -2.367 -11.185  20.295  1.00 91.25           H
ATOM   4376 3HD1 ILE A 286      -3.890 -11.540  19.444  1.00 91.25           H
ATOM   4377  HN  ILE A 286      -5.803 -10.854  23.507  1.00 91.25           H
ATOM   4378  N   SER A 287      -3.653 -12.055  26.459  1.00 88.08           N
ATOM   4379  CA  SER A 287      -3.182 -11.633  27.767  1.00 88.08           C
ATOM   4380  C   SER A 287      -1.725 -12.059  27.961  1.00 88.08           C
ATOM   4381  O   SER A 287      -1.037 -11.546  28.842  1.00 88.08           O
ATOM   4382  HA  SER A 287      -3.266 -10.546  27.767  1.00 88.08           H
ATOM   4383  CB  SER A 287      -4.057 -12.211  28.881  1.00 88.08           C
ATOM   4384 1HB  SER A 287      -3.681 -11.876  29.848  1.00 88.08           H
ATOM   4385 2HB  SER A 287      -5.071 -11.824  28.783  1.00 88.08           H
ATOM   4386  OG  SER A 287      -4.088 -13.635  28.851  1.00 88.08           O
ATOM   4387  HG  SER A 287      -4.691 -13.979  29.570  1.00 88.08           H
ATOM   4388  HN  SER A 287      -4.028 -12.981  26.424  1.00 88.08           H
ATOM   4389  N   ASN A 288      -1.299 -12.993  27.124  1.00 91.68           N
ATOM   4390  CA  ASN A 288       0.023 -13.578  27.266  1.00 91.68           C
ATOM   4391  C   ASN A 288       1.049 -12.688  26.560  1.00 91.68           C
ATOM   4392  O   ASN A 288       0.923 -12.417  25.367  1.00 91.68           O
ATOM   4393  HA  ASN A 288       0.195 -13.641  28.340  1.00 91.68           H
ATOM   4394  CB  ASN A 288       0.083 -14.967  26.626  1.00 91.68           C
ATOM   4395 1HB  ASN A 288      -0.748 -15.573  26.987  1.00 91.68           H
ATOM   4396 2HB  ASN A 288      -0.032 -14.879  25.546  1.00 91.68           H
ATOM   4397  CG  ASN A 288       1.407 -15.663  26.949  1.00 91.68           C
ATOM   4398  OD1 ASN A 288       2.477 -15.081  26.881  1.00 91.68           O
ATOM   4399  ND2 ASN A 288       1.275 -16.938  27.303  1.00 91.68           N
ATOM   4400 1HD2 ASN A 288       0.367 -17.356  27.339  1.00 91.68           H
ATOM   4401 2HD2 ASN A 288       2.084 -17.479  27.534  1.00 91.68           H
ATOM   4402  HN  ASN A 288      -1.839 -13.349  26.361  1.00 91.68           H
ATOM   4403  N   CYS A 289       2.040 -12.259  27.327  1.00 91.32           N
ATOM   4404  CA  CYS A 289       3.023 -11.317  26.821  1.00 91.32           C
ATOM   4405  C   CYS A 289       3.819 -12.003  25.710  1.00 91.32           C
ATOM   4406  O   CYS A 289       4.209 -11.363  24.734  1.00 91.32           O
ATOM   4407  HA  CYS A 289       2.468 -10.464  26.430  1.00 91.32           H
ATOM   4408  CB  CYS A 289       3.933 -10.795  27.936  1.00 91.32           C
ATOM   4409 1HB  CYS A 289       3.334 -10.317  28.711  1.00 91.32           H
ATOM   4410 2HB  CYS A 289       4.458 -11.626  28.407  1.00 91.32           H
ATOM   4411  SG  CYS A 289       5.139  -9.601  27.252  1.00 91.32           S
ATOM   4412  HN  CYS A 289       2.176 -12.544  28.276  1.00 91.32           H
ATOM   4413  N   ALA A 290       4.037 -13.297  25.894  1.00 92.80           N
ATOM   4414  CA  ALA A 290       4.832 -14.064  24.950  1.00 92.80           C
ATOM   4415  C   ALA A 290       4.126 -14.083  23.592  1.00 92.80           C
ATOM   4416  O   ALA A 290       4.753 -13.858  22.559  1.00 92.80           O
ATOM   4417  HA  ALA A 290       5.794 -13.564  24.842  1.00 92.80           H
ATOM   4418  CB  ALA A 290       5.066 -15.471  25.504  1.00 92.80           C
ATOM   4419 1HB  ALA A 290       5.597 -15.403  26.454  1.00 92.80           H
ATOM   4420 2HB  ALA A 290       4.107 -15.965  25.658  1.00 92.80           H
ATOM   4421 3HB  ALA A 290       5.663 -16.046  24.795  1.00 92.80           H
ATOM   4422  HN  ALA A 290       3.682 -13.819  26.669  1.00 92.80           H
ATOM   4423  N   VAL A 291       2.829 -14.353  23.639  1.00 93.43           N
ATOM   4424  CA  VAL A 291       2.032 -14.409  22.426  1.00 93.43           C
ATOM   4425  C   VAL A 291       1.994 -13.022  21.781  1.00 93.43           C
ATOM   4426  O   VAL A 291       2.120 -12.895  20.565  1.00 93.43           O
ATOM   4427  HA  VAL A 291       2.524 -15.100  21.741  1.00 93.43           H
ATOM   4428  CB  VAL A 291       0.640 -14.961  22.739  1.00 93.43           C
ATOM   4429  HB  VAL A 291       0.172 -14.297  23.465  1.00 93.43           H
ATOM   4430  CG1 VAL A 291      -0.237 -14.981  21.485  1.00 93.43           C
ATOM   4431 1HG1 VAL A 291      -0.342 -13.967  21.100  1.00 93.43           H
ATOM   4432 2HG1 VAL A 291       0.227 -15.612  20.727  1.00 93.43           H
ATOM   4433 3HG1 VAL A 291      -1.220 -15.378  21.736  1.00 93.43           H
ATOM   4434  CG2 VAL A 291       0.732 -16.354  23.366  1.00 93.43           C
ATOM   4435 1HG2 VAL A 291       1.229 -17.032  22.673  1.00 93.43           H
ATOM   4436 2HG2 VAL A 291       1.302 -16.298  24.293  1.00 93.43           H
ATOM   4437 3HG2 VAL A 291      -0.272 -16.723  23.579  1.00 93.43           H
ATOM   4438  HN  VAL A 291       2.325 -14.531  24.485  1.00 93.43           H
ATOM   4439  N   SER A 292       1.818 -12.016  22.627  1.00 93.05           N
ATOM   4440  CA  SER A 292       1.734 -10.646  22.152  1.00 93.05           C
ATOM   4441  C   SER A 292       3.036 -10.254  21.449  1.00 93.05           C
ATOM   4442  O   SER A 292       3.010  -9.629  20.390  1.00 93.05           O
ATOM   4443  HA  SER A 292       0.901 -10.634  21.449  1.00 93.05           H
ATOM   4444  CB  SER A 292       1.442  -9.681  23.303  1.00 93.05           C
ATOM   4445 1HB  SER A 292       0.587 -10.045  23.872  1.00 93.05           H
ATOM   4446 2HB  SER A 292       2.293  -9.661  23.984  1.00 93.05           H
ATOM   4447  OG  SER A 292       1.176  -8.360  22.839  1.00 93.05           O
ATOM   4448  HG  SER A 292       0.275  -8.325  22.405  1.00 93.05           H
ATOM   4449  HN  SER A 292       1.735 -12.126  23.617  1.00 93.05           H
ATOM   4450  N   THR A 293       4.143 -10.639  22.067  1.00 93.21           N
ATOM   4451  CA  THR A 293       5.452 -10.295  21.539  1.00 93.21           C
ATOM   4452  C   THR A 293       5.633 -10.881  20.137  1.00 93.21           C
ATOM   4453  O   THR A 293       6.113 -10.200  19.232  1.00 93.21           O
ATOM   4454  HA  THR A 293       5.510  -9.211  21.441  1.00 93.21           H
ATOM   4455  CB  THR A 293       6.506 -10.774  22.539  1.00 93.21           C
ATOM   4456  HB  THR A 293       6.418 -11.847  22.713  1.00 93.21           H
ATOM   4457  OG1 THR A 293       6.303  -9.947  23.681  1.00 93.21           O
ATOM   4458  HG1 THR A 293       5.759 -10.434  24.364  1.00 93.21           H
ATOM   4459  CG2 THR A 293       7.932 -10.446  22.090  1.00 93.21           C
ATOM   4460 1HG2 THR A 293       8.039  -9.367  21.981  1.00 93.21           H
ATOM   4461 2HG2 THR A 293       8.132 -10.930  21.133  1.00 93.21           H
ATOM   4462 3HG2 THR A 293       8.640 -10.808  22.835  1.00 93.21           H
ATOM   4463  HN  THR A 293       4.155 -11.175  22.911  1.00 93.21           H
ATOM   4464  N   ASN A 294       5.240 -12.139  20.001  1.00 94.00           N
ATOM   4465  CA  ASN A 294       5.410 -12.845  18.743  1.00 94.00           C
ATOM   4466  C   ASN A 294       4.529 -12.194  17.674  1.00 94.00           C
ATOM   4467  O   ASN A 294       4.932 -12.078  16.518  1.00 94.00           O
ATOM   4468  HA  ASN A 294       6.472 -12.766  18.512  1.00 94.00           H
ATOM   4469  CB  ASN A 294       4.991 -14.311  18.872  1.00 94.00           C
ATOM   4470 1HB  ASN A 294       4.018 -14.373  19.359  1.00 94.00           H
ATOM   4471 2HB  ASN A 294       4.880 -14.750  17.880  1.00 94.00           H
ATOM   4472  CG  ASN A 294       6.021 -15.107  19.676  1.00 94.00           C
ATOM   4473  OD1 ASN A 294       7.155 -14.697  19.859  1.00 94.00           O
ATOM   4474  ND2 ASN A 294       5.564 -16.265  20.144  1.00 94.00           N
ATOM   4475 1HD2 ASN A 294       4.622 -16.542  19.958  1.00 94.00           H
ATOM   4476 2HD2 ASN A 294       6.163 -16.857  20.682  1.00 94.00           H
ATOM   4477  HN  ASN A 294       4.812 -12.673  20.731  1.00 94.00           H
ATOM   4478  N   ILE A 295       3.343 -11.785  18.100  1.00 93.83           N
ATOM   4479  CA  ILE A 295       2.380 -11.199  17.183  1.00 93.83           C
ATOM   4480  C   ILE A 295       2.919  -9.862  16.671  1.00 93.83           C
ATOM   4481  O   ILE A 295       2.743  -9.525  15.501  1.00 93.83           O
ATOM   4482  HA  ILE A 295       2.280 -11.878  16.336  1.00 93.83           H
ATOM   4483  CB  ILE A 295       1.004 -11.095  17.845  1.00 93.83           C
ATOM   4484  HB  ILE A 295       1.142 -10.732  18.863  1.00 93.83           H
ATOM   4485  CG1 ILE A 295       0.337 -12.468  17.940  1.00 93.83           C
ATOM   4486 1HG1 ILE A 295       0.063 -12.814  16.943  1.00 93.83           H
ATOM   4487 2HG1 ILE A 295       1.043 -13.192  18.346  1.00 93.83           H
ATOM   4488  CG2 ILE A 295       0.122 -10.078  17.118  1.00 93.83           C
ATOM   4489 1HG2 ILE A 295       0.598  -9.098  17.146  1.00 93.83           H
ATOM   4490 2HG2 ILE A 295      -0.011 -10.387  16.081  1.00 93.83           H
ATOM   4491 3HG2 ILE A 295      -0.850 -10.024  17.609  1.00 93.83           H
ATOM   4492  CD1 ILE A 295      -0.909 -12.411  18.826  1.00 93.83           C
ATOM   4493 1HD1 ILE A 295      -0.628 -12.089  19.829  1.00 93.83           H
ATOM   4494 2HD1 ILE A 295      -1.623 -11.704  18.404  1.00 93.83           H
ATOM   4495 3HD1 ILE A 295      -1.364 -13.401  18.877  1.00 93.83           H
ATOM   4496  HN  ILE A 295       3.037 -11.849  19.050  1.00 93.83           H
ATOM   4497  N   ASP A 296       3.564  -9.136  17.572  1.00 93.52           N
ATOM   4498  CA  ASP A 296       4.116  -7.836  17.230  1.00 93.52           C
ATOM   4499  C   ASP A 296       5.257  -8.018  16.227  1.00 93.52           C
ATOM   4500  O   ASP A 296       5.401  -7.229  15.295  1.00 93.52           O
ATOM   4501  HA  ASP A 296       3.281  -7.271  16.814  1.00 93.52           H
ATOM   4502  CB  ASP A 296       4.681  -7.135  18.467  1.00 93.52           C
ATOM   4503 1HB  ASP A 296       5.373  -7.801  18.982  1.00 93.52           H
ATOM   4504 2HB  ASP A 296       5.251  -6.256  18.163  1.00 93.52           H
ATOM   4505  CG  ASP A 296       3.560  -6.717  19.421  1.00 93.52           C
ATOM   4506  OD1 ASP A 296       2.409  -6.632  18.941  1.00 93.52           O
ATOM   4507  OD2 ASP A 296       3.880  -6.493  20.609  1.00 93.52           O
ATOM   4508  HN  ASP A 296       3.711  -9.421  18.519  1.00 93.52           H
ATOM   4509  N   ILE A 297       6.038  -9.065  16.452  1.00 94.45           N
ATOM   4510  CA  ILE A 297       7.125  -9.396  15.547  1.00 94.45           C
ATOM   4511  C   ILE A 297       6.548  -9.776  14.182  1.00 94.45           C
ATOM   4512  O   ILE A 297       7.051  -9.339  13.148  1.00 94.45           O
ATOM   4513  HA  ILE A 297       7.734  -8.500  15.427  1.00 94.45           H
ATOM   4514  CB  ILE A 297       8.021 -10.475  16.157  1.00 94.45           C
ATOM   4515  HB  ILE A 297       7.384 -11.275  16.535  1.00 94.45           H
ATOM   4516  CG1 ILE A 297       8.808  -9.924  17.349  1.00 94.45           C
ATOM   4517 1HG1 ILE A 297       9.541  -9.196  17.000  1.00 94.45           H
ATOM   4518 2HG1 ILE A 297       8.133  -9.399  18.024  1.00 94.45           H
ATOM   4519  CG2 ILE A 297       8.939 -11.089  15.099  1.00 94.45           C
ATOM   4520 1HG2 ILE A 297       8.335 -11.541  14.312  1.00 94.45           H
ATOM   4521 2HG2 ILE A 297       9.571 -10.311  14.670  1.00 94.45           H
ATOM   4522 3HG2 ILE A 297       9.565 -11.853  15.560  1.00 94.45           H
ATOM   4523  CD1 ILE A 297       9.519 -11.049  18.103  1.00 94.45           C
ATOM   4524 1HD1 ILE A 297       8.782 -11.762  18.471  1.00 94.45           H
ATOM   4525 2HD1 ILE A 297      10.211 -11.557  17.431  1.00 94.45           H
ATOM   4526 3HD1 ILE A 297      10.071 -10.630  18.945  1.00 94.45           H
ATOM   4527  HN  ILE A 297       5.938  -9.679  17.235  1.00 94.45           H
ATOM   4528  N   CYS A 298       5.500 -10.585  14.222  1.00 94.72           N
ATOM   4529  CA  CYS A 298       4.838 -11.015  13.002  1.00 94.72           C
ATOM   4530  C   CYS A 298       4.371  -9.770  12.245  1.00 94.72           C
ATOM   4531  O   CYS A 298       4.472  -9.710  11.021  1.00 94.72           O
ATOM   4532  HA  CYS A 298       5.579 -11.565  12.422  1.00 94.72           H
ATOM   4533  CB  CYS A 298       3.682 -11.974  13.293  1.00 94.72           C
ATOM   4534 1HB  CYS A 298       3.068 -11.581  14.103  1.00 94.72           H
ATOM   4535 2HB  CYS A 298       3.040 -12.058  12.417  1.00 94.72           H
ATOM   4536  SG  CYS A 298       4.336 -13.622  13.749  1.00 94.72           S
ATOM   4537  HG  CYS A 298       4.721 -13.284  14.976  1.00 94.72           H
ATOM   4538  HN  CYS A 298       5.103 -10.945  15.067  1.00 94.72           H
ATOM   4539  N   PHE A 299       3.868  -8.808  13.005  1.00 94.79           N
ATOM   4540  CA  PHE A 299       3.394  -7.565  12.422  1.00 94.79           C
ATOM   4541  C   PHE A 299       4.514  -6.854  11.660  1.00 94.79           C
ATOM   4542  O   PHE A 299       4.320  -6.422  10.525  1.00 94.79           O
ATOM   4543  HA  PHE A 299       2.590  -7.817  11.731  1.00 94.79           H
ATOM   4544  CB  PHE A 299       2.937  -6.674  13.580  1.00 94.79           C
ATOM   4545 1HB  PHE A 299       2.145  -7.186  14.127  1.00 94.79           H
ATOM   4546 2HB  PHE A 299       3.768  -6.540  14.272  1.00 94.79           H
ATOM   4547  CG  PHE A 299       2.429  -5.299  13.143  1.00 94.79           C
ATOM   4548  CD1 PHE A 299       3.293  -4.253  13.049  1.00 94.79           C
ATOM   4549  HD1 PHE A 299       4.348  -4.395  13.284  1.00 94.79           H
ATOM   4550  CD2 PHE A 299       1.113  -5.122  12.849  1.00 94.79           C
ATOM   4551  HD2 PHE A 299       0.420  -5.960  12.925  1.00 94.79           H
ATOM   4552  CE1 PHE A 299       2.822  -2.976  12.644  1.00 94.79           C
ATOM   4553  HE1 PHE A 299       3.514  -2.138  12.568  1.00 94.79           H
ATOM   4554  CE2 PHE A 299       0.641  -3.845  12.444  1.00 94.79           C
ATOM   4555  HE2 PHE A 299      -0.414  -3.703  12.209  1.00 94.79           H
ATOM   4556  CZ  PHE A 299       1.505  -2.799  12.350  1.00 94.79           C
ATOM   4557  HZ  PHE A 299       1.143  -1.819  12.039  1.00 94.79           H
ATOM   4558  HN  PHE A 299       3.783  -8.868  14.000  1.00 94.79           H
ATOM   4559  N   GLN A 300       5.662  -6.756  12.314  1.00 94.02           N
ATOM   4560  CA  GLN A 300       6.791  -6.042  11.741  1.00 94.02           C
ATOM   4561  C   GLN A 300       7.243  -6.717  10.445  1.00 94.02           C
ATOM   4562  O   GLN A 300       7.538  -6.042   9.460  1.00 94.02           O
ATOM   4563  HA  GLN A 300       6.421  -5.039  11.527  1.00 94.02           H
ATOM   4564  CB  GLN A 300       7.945  -5.948  12.742  1.00 94.02           C
ATOM   4565 1HB  GLN A 300       8.142  -6.932  13.169  1.00 94.02           H
ATOM   4566 2HB  GLN A 300       8.853  -5.637  12.227  1.00 94.02           H
ATOM   4567  CG  GLN A 300       7.621  -4.956  13.861  1.00 94.02           C
ATOM   4568 1HG  GLN A 300       7.472  -3.962  13.439  1.00 94.02           H
ATOM   4569 2HG  GLN A 300       6.686  -5.240  14.344  1.00 94.02           H
ATOM   4570  CD  GLN A 300       8.745  -4.913  14.898  1.00 94.02           C
ATOM   4571  OE1 GLN A 300       9.641  -5.741  14.914  1.00 94.02           O
ATOM   4572  NE2 GLN A 300       8.647  -3.905  15.760  1.00 94.02           N
ATOM   4573 1HE2 GLN A 300       7.886  -3.260  15.691  1.00 94.02           H
ATOM   4574 2HE2 GLN A 300       9.335  -3.792  16.476  1.00 94.02           H
ATOM   4575  HN  GLN A 300       5.827  -7.152  13.217  1.00 94.02           H
ATOM   4576  N   VAL A 301       7.284  -8.041  10.487  1.00 94.88           N
ATOM   4577  CA  VAL A 301       7.761  -8.812   9.352  1.00 94.88           C
ATOM   4578  C   VAL A 301       6.820  -8.598   8.164  1.00 94.88           C
ATOM   4579  O   VAL A 301       7.266  -8.270   7.066  1.00 94.88           O
ATOM   4580  HA  VAL A 301       8.749  -8.433   9.089  1.00 94.88           H
ATOM   4581  CB  VAL A 301       7.905 -10.284   9.742  1.00 94.88           C
ATOM   4582  HB  VAL A 301       6.948 -10.621  10.139  1.00 94.88           H
ATOM   4583  CG1 VAL A 301       8.237 -11.145   8.522  1.00 94.88           C
ATOM   4584 1HG1 VAL A 301       7.438 -11.055   7.786  1.00 94.88           H
ATOM   4585 2HG1 VAL A 301       9.175 -10.806   8.083  1.00 94.88           H
ATOM   4586 3HG1 VAL A 301       8.334 -12.186   8.828  1.00 94.88           H
ATOM   4587  CG2 VAL A 301       8.957 -10.459  10.840  1.00 94.88           C
ATOM   4588 1HG2 VAL A 301       9.920 -10.097  10.481  1.00 94.88           H
ATOM   4589 2HG2 VAL A 301       8.661  -9.891  11.721  1.00 94.88           H
ATOM   4590 3HG2 VAL A 301       9.039 -11.515  11.098  1.00 94.88           H
ATOM   4591  HN  VAL A 301       6.998  -8.584  11.277  1.00 94.88           H
ATOM   4592  N   THR A 302       5.536  -8.792   8.425  1.00 94.91           N
ATOM   4593  CA  THR A 302       4.539  -8.723   7.370  1.00 94.91           C
ATOM   4594  C   THR A 302       4.423  -7.293   6.838  1.00 94.91           C
ATOM   4595  O   THR A 302       4.164  -7.087   5.653  1.00 94.91           O
ATOM   4596  HA  THR A 302       4.873  -9.347   6.541  1.00 94.91           H
ATOM   4597  CB  THR A 302       3.224  -9.273   7.925  1.00 94.91           C
ATOM   4598  HB  THR A 302       2.436  -9.232   7.173  1.00 94.91           H
ATOM   4599  OG1 THR A 302       2.993  -8.500   9.100  1.00 94.91           O
ATOM   4600  HG1 THR A 302       3.390  -8.960   9.895  1.00 94.91           H
ATOM   4601  CG2 THR A 302       3.360 -10.706   8.443  1.00 94.91           C
ATOM   4602 1HG2 THR A 302       4.100 -10.735   9.243  1.00 94.91           H
ATOM   4603 2HG2 THR A 302       3.679 -11.358   7.629  1.00 94.91           H
ATOM   4604 3HG2 THR A 302       2.399 -11.048   8.826  1.00 94.91           H
ATOM   4605  HN  THR A 302       5.174  -8.993   9.336  1.00 94.91           H
ATOM   4606  N   GLN A 303       4.621  -6.343   7.739  1.00 93.85           N
ATOM   4607  CA  GLN A 303       4.620  -4.940   7.360  1.00 93.85           C
ATOM   4608  C   GLN A 303       5.730  -4.664   6.343  1.00 93.85           C
ATOM   4609  O   GLN A 303       5.517  -3.947   5.367  1.00 93.85           O
ATOM   4610  HA  GLN A 303       3.647  -4.764   6.903  1.00 93.85           H
ATOM   4611  CB  GLN A 303       4.767  -4.040   8.589  1.00 93.85           C
ATOM   4612 1HB  GLN A 303       3.959  -4.244   9.292  1.00 93.85           H
ATOM   4613 2HB  GLN A 303       5.701  -4.268   9.102  1.00 93.85           H
ATOM   4614  CG  GLN A 303       4.744  -2.562   8.192  1.00 93.85           C
ATOM   4615 1HG  GLN A 303       5.664  -2.309   7.666  1.00 93.85           H
ATOM   4616 2HG  GLN A 303       3.921  -2.381   7.501  1.00 93.85           H
ATOM   4617  CD  GLN A 303       4.591  -1.666   9.423  1.00 93.85           C
ATOM   4618  OE1 GLN A 303       5.530  -1.413  10.159  1.00 93.85           O
ATOM   4619  NE2 GLN A 303       3.358  -1.203   9.604  1.00 93.85           N
ATOM   4620 1HE2 GLN A 303       2.631  -1.449   8.963  1.00 93.85           H
ATOM   4621 2HE2 GLN A 303       3.157  -0.608  10.382  1.00 93.85           H
ATOM   4622  HN  GLN A 303       4.780  -6.518   8.711  1.00 93.85           H
ATOM   4623  N   THR A 304       6.889  -5.249   6.607  1.00 94.01           N
ATOM   4624  CA  THR A 304       8.046  -5.034   5.755  1.00 94.01           C
ATOM   4625  C   THR A 304       7.783  -5.582   4.351  1.00 94.01           C
ATOM   4626  O   THR A 304       8.153  -4.957   3.358  1.00 94.01           O
ATOM   4627  HA  THR A 304       8.205  -3.960   5.655  1.00 94.01           H
ATOM   4628  CB  THR A 304       9.260  -5.668   6.437  1.00 94.01           C
ATOM   4629  HB  THR A 304       9.163  -6.753   6.474  1.00 94.01           H
ATOM   4630  OG1 THR A 304       9.329  -5.014   7.702  1.00 94.01           O
ATOM   4631  HG1 THR A 304       8.841  -5.550   8.391  1.00 94.01           H
ATOM   4632  CG2 THR A 304      10.577  -5.296   5.753  1.00 94.01           C
ATOM   4633 1HG2 THR A 304      10.706  -4.214   5.777  1.00 94.01           H
ATOM   4634 2HG2 THR A 304      10.558  -5.637   4.718  1.00 94.01           H
ATOM   4635 3HG2 THR A 304      11.406  -5.772   6.277  1.00 94.01           H
ATOM   4636  HN  THR A 304       7.044  -5.858   7.385  1.00 94.01           H
ATOM   4637  N   ILE A 305       7.147  -6.743   4.313  1.00 94.42           N
ATOM   4638  CA  ILE A 305       6.824  -7.379   3.047  1.00 94.42           C
ATOM   4639  C   ILE A 305       5.877  -6.476   2.255  1.00 94.42           C
ATOM   4640  O   ILE A 305       6.016  -6.338   1.040  1.00 94.42           O
ATOM   4641  HA  ILE A 305       7.754  -7.481   2.486  1.00 94.42           H
ATOM   4642  CB  ILE A 305       6.279  -8.789   3.279  1.00 94.42           C
ATOM   4643  HB  ILE A 305       5.459  -8.725   3.994  1.00 94.42           H
ATOM   4644  CG1 ILE A 305       7.346  -9.696   3.896  1.00 94.42           C
ATOM   4645 1HG1 ILE A 305       8.107  -9.926   3.150  1.00 94.42           H
ATOM   4646 2HG1 ILE A 305       7.846  -9.172   4.710  1.00 94.42           H
ATOM   4647  CG2 ILE A 305       5.706  -9.375   1.987  1.00 94.42           C
ATOM   4648 1HG2 ILE A 305       4.895  -8.741   1.629  1.00 94.42           H
ATOM   4649 2HG2 ILE A 305       6.490  -9.424   1.231  1.00 94.42           H
ATOM   4650 3HG2 ILE A 305       5.325 -10.378   2.180  1.00 94.42           H
ATOM   4651  CD1 ILE A 305       6.728 -10.993   4.419  1.00 94.42           C
ATOM   4652 1HD1 ILE A 305       5.985 -10.760   5.182  1.00 94.42           H
ATOM   4653 2HD1 ILE A 305       6.250 -11.526   3.597  1.00 94.42           H
ATOM   4654 3HD1 ILE A 305       7.509 -11.619   4.852  1.00 94.42           H
ATOM   4655  HN  ILE A 305       6.854  -7.247   5.126  1.00 94.42           H
ATOM   4656  N   ALA A 306       4.935  -5.884   2.974  1.00 93.79           N
ATOM   4657  CA  ALA A 306       3.930  -5.044   2.346  1.00 93.79           C
ATOM   4658  C   ALA A 306       4.613  -3.842   1.689  1.00 93.79           C
ATOM   4659  O   ALA A 306       4.216  -3.412   0.608  1.00 93.79           O
ATOM   4660  HA  ALA A 306       3.437  -5.636   1.575  1.00 93.79           H
ATOM   4661  CB  ALA A 306       2.890  -4.626   3.387  1.00 93.79           C
ATOM   4662 1HB  ALA A 306       2.413  -5.514   3.801  1.00 93.79           H
ATOM   4663 2HB  ALA A 306       3.379  -4.070   4.187  1.00 93.79           H
ATOM   4664 3HB  ALA A 306       2.136  -3.996   2.915  1.00 93.79           H
ATOM   4665  HN  ALA A 306       4.853  -5.971   3.967  1.00 93.79           H
ATOM   4666  N   PHE A 307       5.629  -3.335   2.371  1.00 94.45           N
ATOM   4667  CA  PHE A 307       6.314  -2.138   1.914  1.00 94.45           C
ATOM   4668  C   PHE A 307       7.206  -2.443   0.709  1.00 94.45           C
ATOM   4669  O   PHE A 307       7.393  -1.592  -0.160  1.00 94.45           O
ATOM   4670  HA  PHE A 307       5.548  -1.418   1.625  1.00 94.45           H
ATOM   4671  CB  PHE A 307       7.190  -1.653   3.071  1.00 94.45           C
ATOM   4672 1HB  PHE A 307       7.769  -2.495   3.452  1.00 94.45           H
ATOM   4673 2HB  PHE A 307       7.903  -0.921   2.693  1.00 94.45           H
ATOM   4674  CG  PHE A 307       6.405  -1.029   4.227  1.00 94.45           C
ATOM   4675  CD1 PHE A 307       5.046  -1.089   4.237  1.00 94.45           C
ATOM   4676  HD1 PHE A 307       4.517  -1.582   3.421  1.00 94.45           H
ATOM   4677  CD2 PHE A 307       7.066  -0.414   5.244  1.00 94.45           C
ATOM   4678  HD2 PHE A 307       8.154  -0.366   5.236  1.00 94.45           H
ATOM   4679  CE1 PHE A 307       4.318  -0.510   5.309  1.00 94.45           C
ATOM   4680  HE1 PHE A 307       3.229  -0.558   5.317  1.00 94.45           H
ATOM   4681  CE2 PHE A 307       6.337   0.166   6.316  1.00 94.45           C
ATOM   4682  HE2 PHE A 307       6.867   0.659   7.131  1.00 94.45           H
ATOM   4683  CZ  PHE A 307       4.978   0.105   6.326  1.00 94.45           C
ATOM   4684  HZ  PHE A 307       4.419   0.550   7.149  1.00 94.45           H
ATOM   4685  HN  PHE A 307       5.985  -3.727   3.220  1.00 94.45           H
ATOM   4686  N   PHE A 308       7.731  -3.659   0.694  1.00 94.35           N
ATOM   4687  CA  PHE A 308       8.626  -4.074  -0.372  1.00 94.35           C
ATOM   4688  C   PHE A 308       7.917  -4.043  -1.727  1.00 94.35           C
ATOM   4689  O   PHE A 308       8.564  -3.954  -2.769  1.00 94.35           O
ATOM   4690  HA  PHE A 308       9.461  -3.374  -0.385  1.00 94.35           H
ATOM   4691  CB  PHE A 308       9.051  -5.512  -0.065  1.00 94.35           C
ATOM   4692 1HB  PHE A 308       9.407  -5.563   0.964  1.00 94.35           H
ATOM   4693 2HB  PHE A 308       8.177  -6.160  -0.132  1.00 94.35           H
ATOM   4694  CG  PHE A 308      10.140  -6.051  -0.994  1.00 94.35           C
ATOM   4695  CD1 PHE A 308       9.812  -6.894  -2.010  1.00 94.35           C
ATOM   4696  HD1 PHE A 308       8.772  -7.185  -2.162  1.00 94.35           H
ATOM   4697  CD2 PHE A 308      11.437  -5.688  -0.804  1.00 94.35           C
ATOM   4698  HD2 PHE A 308      11.700  -5.013   0.010  1.00 94.35           H
ATOM   4699  CE1 PHE A 308      10.823  -7.394  -2.872  1.00 94.35           C
ATOM   4700  HE1 PHE A 308      10.559  -8.070  -3.686  1.00 94.35           H
ATOM   4701  CE2 PHE A 308      12.448  -6.189  -1.667  1.00 94.35           C
ATOM   4702  HE2 PHE A 308      13.487  -5.898  -1.514  1.00 94.35           H
ATOM   4703  CZ  PHE A 308      12.119  -7.031  -2.682  1.00 94.35           C
ATOM   4704  HZ  PHE A 308      12.895  -7.415  -3.344  1.00 94.35           H
ATOM   4705  HN  PHE A 308       7.555  -4.352   1.392  1.00 94.35           H
ATOM   4706  N   HIS A 309       6.595  -4.119  -1.669  1.00 92.88           N
ATOM   4707  CA  HIS A 309       5.793  -4.153  -2.880  1.00 92.88           C
ATOM   4708  C   HIS A 309       6.066  -2.899  -3.712  1.00 92.88           C
ATOM   4709  O   HIS A 309       6.115  -2.962  -4.940  1.00 92.88           O
ATOM   4710  HA  HIS A 309       6.115  -5.029  -3.443  1.00 92.88           H
ATOM   4711  CB  HIS A 309       4.311  -4.332  -2.546  1.00 92.88           C
ATOM   4712 1HB  HIS A 309       4.189  -5.241  -1.957  1.00 92.88           H
ATOM   4713 2HB  HIS A 309       3.988  -3.501  -1.919  1.00 92.88           H
ATOM   4714  CG  HIS A 309       3.413  -4.409  -3.758  1.00 92.88           C
ATOM   4715  ND1 HIS A 309       3.375  -5.512  -4.593  1.00 92.88           N
ATOM   4716  HD1 HIS A 309       3.918  -6.345  -4.488  1.00 92.88           H
ATOM   4717  CD2 HIS A 309       2.521  -3.511  -4.265  1.00 92.88           C
ATOM   4718  HD2 HIS A 309       2.300  -2.528  -3.848  1.00 92.88           H
ATOM   4719  CE1 HIS A 309       2.496  -5.276  -5.557  1.00 92.88           C
ATOM   4720  HE1 HIS A 309       2.241  -5.955  -6.370  1.00 92.88           H
ATOM   4721  NE2 HIS A 309       1.969  -4.035  -5.351  1.00 92.88           N
ATOM   4722  HN  HIS A 309       6.074  -4.156  -0.816  1.00 92.88           H
ATOM   4723  N   SER A 310       6.237  -1.788  -3.011  1.00 92.78           N
ATOM   4724  CA  SER A 310       6.249  -0.487  -3.659  1.00 92.78           C
ATOM   4725  C   SER A 310       7.505  -0.344  -4.521  1.00 92.78           C
ATOM   4726  O   SER A 310       7.621   0.598  -5.304  1.00 92.78           O
ATOM   4727  HA  SER A 310       5.354  -0.467  -4.281  1.00 92.78           H
ATOM   4728  CB  SER A 310       6.180   0.642  -2.630  1.00 92.78           C
ATOM   4729 1HB  SER A 310       6.991   0.527  -1.911  1.00 92.78           H
ATOM   4730 2HB  SER A 310       6.331   1.599  -3.130  1.00 92.78           H
ATOM   4731  OG  SER A 310       4.933   0.660  -1.940  1.00 92.78           O
ATOM   4732  HG  SER A 310       4.213   1.003  -2.543  1.00 92.78           H
ATOM   4733  HN  SER A 310       6.365  -1.766  -2.019  1.00 92.78           H
ATOM   4734  N   CYS A 311       8.414  -1.292  -4.348  1.00 93.66           N
ATOM   4735  CA  CYS A 311       9.636  -1.309  -5.134  1.00 93.66           C
ATOM   4736  C   CYS A 311       9.504  -2.394  -6.204  1.00 93.66           C
ATOM   4737  O   CYS A 311      10.380  -2.541  -7.055  1.00 93.66           O
ATOM   4738  HA  CYS A 311       9.729  -0.324  -5.590  1.00 93.66           H
ATOM   4739  CB  CYS A 311      10.870  -1.522  -4.255  1.00 93.66           C
ATOM   4740 1HB  CYS A 311      11.774  -1.303  -4.823  1.00 93.66           H
ATOM   4741 2HB  CYS A 311      10.850  -0.832  -3.411  1.00 93.66           H
ATOM   4742  SG  CYS A 311      10.917  -3.248  -3.648  1.00 93.66           S
ATOM   4743  HG  CYS A 311      12.111  -3.160  -3.069  1.00 93.66           H
ATOM   4744  HN  CYS A 311       8.326  -2.038  -3.687  1.00 93.66           H
ATOM   4745  N   LEU A 312       8.403  -3.126  -6.127  1.00 91.39           N
ATOM   4746  CA  LEU A 312       8.241  -4.323  -6.934  1.00 91.39           C
ATOM   4747  C   LEU A 312       7.653  -3.941  -8.294  1.00 91.39           C
ATOM   4748  O   LEU A 312       8.005  -4.529  -9.315  1.00 91.39           O
ATOM   4749  HA  LEU A 312       9.233  -4.745  -7.094  1.00 91.39           H
ATOM   4750  CB  LEU A 312       7.419  -5.371  -6.181  1.00 91.39           C
ATOM   4751 1HB  LEU A 312       6.562  -4.874  -5.727  1.00 91.39           H
ATOM   4752 2HB  LEU A 312       7.027  -6.085  -6.905  1.00 91.39           H
ATOM   4753  CG  LEU A 312       8.160  -6.147  -5.091  1.00 91.39           C
ATOM   4754  HG  LEU A 312       8.432  -5.449  -4.299  1.00 91.39           H
ATOM   4755  CD1 LEU A 312       7.256  -7.211  -4.464  1.00 91.39           C
ATOM   4756 1HD1 LEU A 312       6.384  -6.730  -4.020  1.00 91.39           H
ATOM   4757 2HD1 LEU A 312       6.932  -7.912  -5.234  1.00 91.39           H
ATOM   4758 3HD1 LEU A 312       7.807  -7.748  -3.692  1.00 91.39           H
ATOM   4759  CD2 LEU A 312       9.460  -6.746  -5.631  1.00 91.39           C
ATOM   4760 1HD2 LEU A 312       9.233  -7.427  -6.451  1.00 91.39           H
ATOM   4761 2HD2 LEU A 312      10.107  -5.946  -5.991  1.00 91.39           H
ATOM   4762 3HD2 LEU A 312       9.967  -7.293  -4.835  1.00 91.39           H
ATOM   4763  HN  LEU A 312       7.631  -2.914  -5.528  1.00 91.39           H
ATOM   4764  N   ASN A 313       6.765  -2.957  -8.263  1.00 86.71           N
ATOM   4765  CA  ASN A 313       5.941  -2.656  -9.421  1.00 86.71           C
ATOM   4766  C   ASN A 313       6.844  -2.332 -10.614  1.00 86.71           C
ATOM   4767  O   ASN A 313       6.679  -2.898 -11.693  1.00 86.71           O
ATOM   4768  HA  ASN A 313       5.339  -3.550  -9.585  1.00 86.71           H
ATOM   4769  CB  ASN A 313       5.048  -1.441  -9.161  1.00 86.71           C
ATOM   4770 1HB  ASN A 313       5.633  -0.648  -8.696  1.00 86.71           H
ATOM   4771 2HB  ASN A 313       4.675  -1.050 -10.108  1.00 86.71           H
ATOM   4772  CG  ASN A 313       3.871  -1.810  -8.256  1.00 86.71           C
ATOM   4773  OD1 ASN A 313       3.351  -2.914  -8.290  1.00 86.71           O
ATOM   4774  ND2 ASN A 313       3.481  -0.829  -7.448  1.00 86.71           N
ATOM   4775 1HD2 ASN A 313       3.950   0.054  -7.471  1.00 86.71           H
ATOM   4776 2HD2 ASN A 313       2.717  -0.973  -6.818  1.00 86.71           H
ATOM   4777  HN  ASN A 313       6.606  -2.373  -7.467  1.00 86.71           H
ATOM   4778  N   PRO A 314       7.810  -1.419 -10.442  1.00 86.78           N
ATOM   4779  CA  PRO A 314       8.691  -1.036 -11.548  1.00 86.78           C
ATOM   4780  C   PRO A 314       9.350  -2.239 -12.204  1.00 86.78           C
ATOM   4781  O   PRO A 314       9.474  -2.293 -13.426  1.00 86.78           O
ATOM   4782  HA  PRO A 314       8.113  -0.561 -12.340  1.00 86.78           H
ATOM   4783  CB  PRO A 314       9.719  -0.115 -10.889  1.00 86.78           C
ATOM   4784 1HB  PRO A 314      10.597  -0.667 -10.554  1.00 86.78           H
ATOM   4785 2HB  PRO A 314      10.071   0.653 -11.578  1.00 86.78           H
ATOM   4786  CG  PRO A 314       8.954   0.489  -9.717  1.00 86.78           C
ATOM   4787 1HG  PRO A 314       9.626   0.883  -8.955  1.00 86.78           H
ATOM   4788 2HG  PRO A 314       8.324   1.321 -10.031  1.00 86.78           H
ATOM   4789  CD  PRO A 314       8.136  -0.686  -9.205  1.00 86.78           C
ATOM   4790 1HD  PRO A 314       8.706  -1.304  -8.512  1.00 86.78           H
ATOM   4791 2HD  PRO A 314       7.243  -0.356  -8.674  1.00 86.78           H
ATOM   4792  N   VAL A 315       9.758  -3.180 -11.366  1.00 85.59           N
ATOM   4793  CA  VAL A 315      10.494  -4.339 -11.843  1.00 85.59           C
ATOM   4794  C   VAL A 315       9.592  -5.169 -12.757  1.00 85.59           C
ATOM   4795  O   VAL A 315      10.038  -5.667 -13.790  1.00 85.59           O
ATOM   4796  HA  VAL A 315      11.341  -3.974 -12.423  1.00 85.59           H
ATOM   4797  CB  VAL A 315      11.040  -5.136 -10.657  1.00 85.59           C
ATOM   4798  HB  VAL A 315      10.191  -5.484 -10.067  1.00 85.59           H
ATOM   4799  CG1 VAL A 315      11.815  -6.366 -11.134  1.00 85.59           C
ATOM   4800 1HG1 VAL A 315      11.154  -7.010 -11.713  1.00 85.59           H
ATOM   4801 2HG1 VAL A 315      12.652  -6.050 -11.756  1.00 85.59           H
ATOM   4802 3HG1 VAL A 315      12.192  -6.915 -10.271  1.00 85.59           H
ATOM   4803  CG2 VAL A 315      11.909  -4.256  -9.757  1.00 85.59           C
ATOM   4804 1HG2 VAL A 315      12.748  -3.866 -10.332  1.00 85.59           H
ATOM   4805 2HG2 VAL A 315      11.313  -3.426  -9.375  1.00 85.59           H
ATOM   4806 3HG2 VAL A 315      12.284  -4.848  -8.922  1.00 85.59           H
ATOM   4807  HN  VAL A 315       9.594  -3.160 -10.379  1.00 85.59           H
ATOM   4808  N   LEU A 316       8.339  -5.294 -12.345  1.00 85.31           N
ATOM   4809  CA  LEU A 316       7.381  -6.093 -13.090  1.00 85.31           C
ATOM   4810  C   LEU A 316       7.266  -5.546 -14.514  1.00 85.31           C
ATOM   4811  O   LEU A 316       7.183  -6.312 -15.473  1.00 85.31           O
ATOM   4812  HA  LEU A 316       7.773  -7.109 -13.141  1.00 85.31           H
ATOM   4813  CB  LEU A 316       6.045  -6.160 -12.347  1.00 85.31           C
ATOM   4814 1HB  LEU A 316       5.681  -5.143 -12.202  1.00 85.31           H
ATOM   4815 2HB  LEU A 316       5.323  -6.669 -12.985  1.00 85.31           H
ATOM   4816  CG  LEU A 316       6.068  -6.862 -10.988  1.00 85.31           C
ATOM   4817  HG  LEU A 316       6.733  -6.306 -10.327  1.00 85.31           H
ATOM   4818  CD1 LEU A 316       4.681  -6.855 -10.344  1.00 85.31           C
ATOM   4819 1HD1 LEU A 316       4.352  -5.826 -10.200  1.00 85.31           H
ATOM   4820 2HD1 LEU A 316       3.976  -7.374 -10.993  1.00 85.31           H
ATOM   4821 3HD1 LEU A 316       4.725  -7.360  -9.379  1.00 85.31           H
ATOM   4822  CD2 LEU A 316       6.635  -8.278 -11.112  1.00 85.31           C
ATOM   4823 1HD2 LEU A 316       6.016  -8.859 -11.795  1.00 85.31           H
ATOM   4824 2HD2 LEU A 316       7.654  -8.229 -11.497  1.00 85.31           H
ATOM   4825 3HD2 LEU A 316       6.640  -8.754 -10.132  1.00 85.31           H
ATOM   4826  HN  LEU A 316       7.976  -4.861 -11.519  1.00 85.31           H
ATOM   4827  N   TYR A 317       7.265  -4.224 -14.608  1.00 81.21           N
ATOM   4828  CA  TYR A 317       7.091  -3.565 -15.892  1.00 81.21           C
ATOM   4829  C   TYR A 317       8.285  -3.832 -16.810  1.00 81.21           C
ATOM   4830  O   TYR A 317       8.119  -4.003 -18.017  1.00 81.21           O
ATOM   4831  HA  TYR A 317       6.189  -3.964 -16.355  1.00 81.21           H
ATOM   4832  CB  TYR A 317       7.020  -2.067 -15.590  1.00 81.21           C
ATOM   4833 1HB  TYR A 317       7.963  -1.751 -15.143  1.00 81.21           H
ATOM   4834 2HB  TYR A 317       6.914  -1.522 -16.528  1.00 81.21           H
ATOM   4835  CG  TYR A 317       5.873  -1.674 -14.657  1.00 81.21           C
ATOM   4836  CD1 TYR A 317       4.731  -2.448 -14.603  1.00 81.21           C
ATOM   4837  HD1 TYR A 317       4.647  -3.339 -15.225  1.00 81.21           H
ATOM   4838  CD2 TYR A 317       5.980  -0.546 -13.868  1.00 81.21           C
ATOM   4839  HD2 TYR A 317       6.882   0.065 -13.911  1.00 81.21           H
ATOM   4840  CE1 TYR A 317       3.652  -2.078 -13.724  1.00 81.21           C
ATOM   4841  HE1 TYR A 317       2.745  -2.680 -13.672  1.00 81.21           H
ATOM   4842  CE2 TYR A 317       4.900  -0.177 -12.990  1.00 81.21           C
ATOM   4843  HE2 TYR A 317       4.972   0.711 -12.362  1.00 81.21           H
ATOM   4844  CZ  TYR A 317       3.790  -0.961 -12.961  1.00 81.21           C
ATOM   4845  OH  TYR A 317       2.770  -0.612 -12.132  1.00 81.21           O
ATOM   4846  HH  TYR A 317       2.124  -1.370 -12.046  1.00 81.21           H
ATOM   4847  HN  TYR A 317       7.379  -3.608 -13.829  1.00 81.21           H
ATOM   4848  N   VAL A 318       9.463  -3.858 -16.204  1.00 77.40           N
ATOM   4849  CA  VAL A 318      10.688  -4.072 -16.957  1.00 77.40           C
ATOM   4850  C   VAL A 318      10.642  -5.453 -17.614  1.00 77.40           C
ATOM   4851  O   VAL A 318      10.859  -5.580 -18.818  1.00 77.40           O
ATOM   4852  HA  VAL A 318      10.730  -3.314 -17.739  1.00 77.40           H
ATOM   4853  CB  VAL A 318      11.902  -3.883 -16.046  1.00 77.40           C
ATOM   4854  HB  VAL A 318      11.774  -4.530 -15.178  1.00 77.40           H
ATOM   4855  CG1 VAL A 318      13.191  -4.300 -16.757  1.00 77.40           C
ATOM   4856 1HG1 VAL A 318      13.126  -5.351 -17.040  1.00 77.40           H
ATOM   4857 2HG1 VAL A 318      13.326  -3.691 -17.651  1.00 77.40           H
ATOM   4858 3HG1 VAL A 318      14.039  -4.156 -16.087  1.00 77.40           H
ATOM   4859  CG2 VAL A 318      11.994  -2.440 -15.547  1.00 77.40           C
ATOM   4860 1HG2 VAL A 318      12.087  -1.766 -16.399  1.00 77.40           H
ATOM   4861 2HG2 VAL A 318      11.093  -2.192 -14.985  1.00 77.40           H
ATOM   4862 3HG2 VAL A 318      12.865  -2.333 -14.902  1.00 77.40           H
ATOM   4863  HN  VAL A 318       9.589  -3.737 -15.220  1.00 77.40           H
ATOM   4864  N   PHE A 319      10.359  -6.455 -16.794  1.00 76.13           N
ATOM   4865  CA  PHE A 319      10.512  -7.836 -17.218  1.00 76.13           C
ATOM   4866  C   PHE A 319       9.298  -8.298 -18.027  1.00 76.13           C
ATOM   4867  O   PHE A 319       9.442  -9.033 -19.002  1.00 76.13           O
ATOM   4868  HA  PHE A 319      11.403  -7.885 -17.843  1.00 76.13           H
ATOM   4869  CB  PHE A 319      10.618  -8.684 -15.949  1.00 76.13           C
ATOM   4870 1HB  PHE A 319       9.860  -8.354 -15.239  1.00 76.13           H
ATOM   4871 2HB  PHE A 319      10.391  -9.721 -16.198  1.00 76.13           H
ATOM   4872  CG  PHE A 319      11.989  -8.625 -15.274  1.00 76.13           C
ATOM   4873  CD1 PHE A 319      13.078  -9.148 -15.899  1.00 76.13           C
ATOM   4874  HD1 PHE A 319      12.974  -9.608 -16.881  1.00 76.13           H
ATOM   4875  CD2 PHE A 319      12.120  -8.051 -14.048  1.00 76.13           C
ATOM   4876  HD2 PHE A 319      11.247  -7.632 -13.547  1.00 76.13           H
ATOM   4877  CE1 PHE A 319      14.351  -9.093 -15.272  1.00 76.13           C
ATOM   4878  HE1 PHE A 319      15.224  -9.511 -15.773  1.00 76.13           H
ATOM   4879  CE2 PHE A 319      13.393  -7.996 -13.421  1.00 76.13           C
ATOM   4880  HE2 PHE A 319      13.497  -7.535 -12.439  1.00 76.13           H
ATOM   4881  CZ  PHE A 319      14.481  -8.518 -14.046  1.00 76.13           C
ATOM   4882  HZ  PHE A 319      15.459  -8.476 -13.565  1.00 76.13           H
ATOM   4883  HN  PHE A 319      10.031  -6.334 -15.856  1.00 76.13           H
ATOM   4884  N   VAL A 320       8.131  -7.849 -17.591  1.00 77.81           N
ATOM   4885  CA  VAL A 320       6.882  -8.383 -18.109  1.00 77.81           C
ATOM   4886  C   VAL A 320       6.342  -7.445 -19.191  1.00 77.81           C
ATOM   4887  O   VAL A 320       5.693  -7.891 -20.136  1.00 77.81           O
ATOM   4888  HA  VAL A 320       7.101  -9.350 -18.561  1.00 77.81           H
ATOM   4889  CB  VAL A 320       5.893  -8.606 -16.963  1.00 77.81           C
ATOM   4890  HB  VAL A 320       5.505  -7.634 -16.661  1.00 77.81           H
ATOM   4891  CG1 VAL A 320       4.710  -9.463 -17.420  1.00 77.81           C
ATOM   4892 1HG1 VAL A 320       4.192  -8.960 -18.236  1.00 77.81           H
ATOM   4893 2HG1 VAL A 320       5.074 -10.432 -17.762  1.00 77.81           H
ATOM   4894 3HG1 VAL A 320       4.023  -9.606 -16.586  1.00 77.81           H
ATOM   4895  CG2 VAL A 320       6.589  -9.233 -15.753  1.00 77.81           C
ATOM   4896 1HG2 VAL A 320       7.018 -10.194 -16.037  1.00 77.81           H
ATOM   4897 2HG2 VAL A 320       7.381  -8.570 -15.406  1.00 77.81           H
ATOM   4898 3HG2 VAL A 320       5.863  -9.381 -14.954  1.00 77.81           H
ATOM   4899  HN  VAL A 320       8.029  -7.135 -16.898  1.00 77.81           H
ATOM   4900  N   GLY A 321       6.629  -6.164 -19.016  1.00 78.61           N
ATOM   4901  CA  GLY A 321       6.076  -5.146 -19.894  1.00 78.61           C
ATOM   4902  C   GLY A 321       6.860  -5.069 -21.206  1.00 78.61           C
ATOM   4903  O   GLY A 321       7.910  -4.431 -21.269  1.00 78.61           O
ATOM   4904 1HA  GLY A 321       5.031  -5.371 -20.104  1.00 78.61           H
ATOM   4905 2HA  GLY A 321       6.100  -4.178 -19.394  1.00 78.61           H
ATOM   4906  HN  GLY A 321       7.227  -5.818 -18.293  1.00 78.61           H
ATOM   4907  N   GLU A 322       6.320  -5.727 -22.221  1.00 78.67           N
ATOM   4908  CA  GLU A 322       6.869  -5.617 -23.561  1.00 78.67           C
ATOM   4909  C   GLU A 322       6.828  -4.163 -24.034  1.00 78.67           C
ATOM   4910  O   GLU A 322       7.790  -3.671 -24.622  1.00 78.67           O
ATOM   4911  HA  GLU A 322       7.903  -5.951 -23.479  1.00 78.67           H
ATOM   4912  CB  GLU A 322       6.123  -6.531 -24.536  1.00 78.67           C
ATOM   4913 1HB  GLU A 322       5.048  -6.391 -24.422  1.00 78.67           H
ATOM   4914 2HB  GLU A 322       6.476  -6.352 -25.551  1.00 78.67           H
ATOM   4915  CG  GLU A 322       6.409  -8.004 -24.234  1.00 78.67           C
ATOM   4916 1HG  GLU A 322       7.477  -8.144 -24.067  1.00 78.67           H
ATOM   4917 2HG  GLU A 322       5.902  -8.296 -23.315  1.00 78.67           H
ATOM   4918  CD  GLU A 322       5.947  -8.899 -25.386  1.00 78.67           C
ATOM   4919  OE1 GLU A 322       6.329 -10.089 -25.368  1.00 78.67           O
ATOM   4920  OE2 GLU A 322       5.222  -8.373 -26.258  1.00 78.67           O
ATOM   4921  HN  GLU A 322       5.523  -6.326 -22.138  1.00 78.67           H
ATOM   4922  N   ARG A 323       5.705  -3.516 -23.759  1.00 81.10           N
ATOM   4923  CA  ARG A 323       5.514  -2.137 -24.177  1.00 81.10           C
ATOM   4924  C   ARG A 323       6.539  -1.229 -23.495  1.00 81.10           C
ATOM   4925  O   ARG A 323       7.124  -0.357 -24.135  1.00 81.10           O
ATOM   4926  HA  ARG A 323       5.660  -2.151 -25.257  1.00 81.10           H
ATOM   4927  CB  ARG A 323       4.104  -1.649 -23.839  1.00 81.10           C
ATOM   4928 1HB  ARG A 323       3.385  -2.445 -24.030  1.00 81.10           H
ATOM   4929 2HB  ARG A 323       4.043  -1.412 -22.777  1.00 81.10           H
ATOM   4930  CG  ARG A 323       3.738  -0.415 -24.665  1.00 81.10           C
ATOM   4931 1HG  ARG A 323       4.447   0.388 -24.459  1.00 81.10           H
ATOM   4932 2HG  ARG A 323       3.818  -0.646 -25.727  1.00 81.10           H
ATOM   4933  CD  ARG A 323       2.319   0.058 -24.345  1.00 81.10           C
ATOM   4934 1HD  ARG A 323       1.648  -0.799 -24.280  1.00 81.10           H
ATOM   4935 2HD  ARG A 323       2.301   0.551 -23.373  1.00 81.10           H
ATOM   4936  NE  ARG A 323       1.847   0.990 -25.394  1.00 81.10           N
ATOM   4937  HE  ARG A 323       2.423   1.117 -26.201  1.00 81.10           H
ATOM   4938  CZ  ARG A 323       0.697   1.674 -25.329  1.00 81.10           C
ATOM   4939  NH1 ARG A 323      -0.114   1.542 -24.270  1.00 81.10           N
ATOM   4940 1HH1 ARG A 323       0.138   0.930 -23.521  1.00 81.10           H
ATOM   4941 2HH1 ARG A 323      -0.971   2.056 -24.229  1.00 81.10           H
ATOM   4942  NH2 ARG A 323       0.369   2.491 -26.338  1.00 81.10           N
ATOM   4943 1HH2 ARG A 323      -0.486   3.009 -26.306  1.00 81.10           H
ATOM   4944 2HH2 ARG A 323       0.980   2.584 -27.125  1.00 81.10           H
ATOM   4945  HN  ARG A 323       4.936  -3.917 -23.261  1.00 81.10           H
ATOM   4946  N   PHE A 324       6.723  -1.464 -22.204  1.00 84.22           N
ATOM   4947  CA  PHE A 324       7.604  -0.625 -21.409  1.00 84.22           C
ATOM   4948  C   PHE A 324       9.054  -0.749 -21.883  1.00 84.22           C
ATOM   4949  O   PHE A 324       9.764   0.250 -21.986  1.00 84.22           O
ATOM   4950  HA  PHE A 324       7.270   0.405 -21.534  1.00 84.22           H
ATOM   4951  CB  PHE A 324       7.508  -1.118 -19.964  1.00 84.22           C
ATOM   4952 1HB  PHE A 324       6.458  -1.177 -19.680  1.00 84.22           H
ATOM   4953 2HB  PHE A 324       7.910  -2.130 -19.909  1.00 84.22           H
ATOM   4954  CG  PHE A 324       8.246  -0.237 -18.955  1.00 84.22           C
ATOM   4955  CD1 PHE A 324       9.505  -0.565 -18.558  1.00 84.22           C
ATOM   4956  HD1 PHE A 324       9.988  -1.456 -18.958  1.00 84.22           H
ATOM   4957  CD2 PHE A 324       7.644   0.876 -18.455  1.00 84.22           C
ATOM   4958  HD2 PHE A 324       6.635   1.139 -18.773  1.00 84.22           H
ATOM   4959  CE1 PHE A 324      10.190   0.254 -17.621  1.00 84.22           C
ATOM   4960  HE1 PHE A 324      11.199  -0.010 -17.303  1.00 84.22           H
ATOM   4961  CE2 PHE A 324       8.329   1.694 -17.519  1.00 84.22           C
ATOM   4962  HE2 PHE A 324       7.846   2.585 -17.118  1.00 84.22           H
ATOM   4963  CZ  PHE A 324       9.588   1.366 -17.121  1.00 84.22           C
ATOM   4964  HZ  PHE A 324      10.113   1.994 -16.403  1.00 84.22           H
ATOM   4965  HN  PHE A 324       6.284  -2.209 -21.703  1.00 84.22           H
ATOM   4966  N   ARG A 325       9.450  -1.983 -22.157  1.00 85.09           N
ATOM   4967  CA  ARG A 325      10.800  -2.250 -22.621  1.00 85.09           C
ATOM   4968  C   ARG A 325      11.089  -1.460 -23.899  1.00 85.09           C
ATOM   4969  O   ARG A 325      12.175  -0.904 -24.057  1.00 85.09           O
ATOM   4970  HA  ARG A 325      11.445  -1.925 -21.804  1.00 85.09           H
ATOM   4971  CB  ARG A 325      11.004  -3.742 -22.896  1.00 85.09           C
ATOM   4972 1HB  ARG A 325      10.126  -4.145 -23.401  1.00 85.09           H
ATOM   4973 2HB  ARG A 325      11.850  -3.879 -23.569  1.00 85.09           H
ATOM   4974  CG  ARG A 325      11.249  -4.510 -21.595  1.00 85.09           C
ATOM   4975 1HG  ARG A 325      12.048  -4.030 -21.030  1.00 85.09           H
ATOM   4976 2HG  ARG A 325      10.354  -4.475 -20.974  1.00 85.09           H
ATOM   4977  CD  ARG A 325      11.622  -5.966 -21.881  1.00 85.09           C
ATOM   4978 1HD  ARG A 325      12.296  -6.016 -22.736  1.00 85.09           H
ATOM   4979 2HD  ARG A 325      12.157  -6.387 -21.029  1.00 85.09           H
ATOM   4980  NE  ARG A 325      10.402  -6.757 -22.153  1.00 85.09           N
ATOM   4981  HE  ARG A 325       9.517  -6.300 -22.064  1.00 85.09           H
ATOM   4982  CZ  ARG A 325      10.408  -8.049 -22.510  1.00 85.09           C
ATOM   4983  NH1 ARG A 325      11.564  -8.712 -22.643  1.00 85.09           N
ATOM   4984 1HH1 ARG A 325      12.432  -8.244 -22.476  1.00 85.09           H
ATOM   4985 2HH1 ARG A 325      11.560  -9.676 -22.910  1.00 85.09           H
ATOM   4986  NH2 ARG A 325       9.240  -8.667 -22.731  1.00 85.09           N
ATOM   4987 1HH2 ARG A 325       9.227  -9.631 -22.998  1.00 85.09           H
ATOM   4988 2HH2 ARG A 325       8.381  -8.165 -22.629  1.00 85.09           H
ATOM   4989  HN  ARG A 325       8.866  -2.790 -22.068  1.00 85.09           H
ATOM   4990  N   ARG A 326      10.097  -1.434 -24.777  1.00 84.74           N
ATOM   4991  CA  ARG A 326      10.235  -0.729 -26.041  1.00 84.74           C
ATOM   4992  C   ARG A 326      10.355   0.777 -25.798  1.00 84.74           C
ATOM   4993  O   ARG A 326      11.182   1.444 -26.418  1.00 84.74           O
ATOM   4994  HA  ARG A 326      11.147  -1.129 -26.485  1.00 84.74           H
ATOM   4995  CB  ARG A 326       9.038  -0.998 -26.954  1.00 84.74           C
ATOM   4996 1HB  ARG A 326       8.112  -0.791 -26.417  1.00 84.74           H
ATOM   4997 2HB  ARG A 326       9.068  -0.321 -27.808  1.00 84.74           H
ATOM   4998  CG  ARG A 326       9.036  -2.447 -27.444  1.00 84.74           C
ATOM   4999 1HG  ARG A 326       9.956  -2.651 -27.993  1.00 84.74           H
ATOM   5000 2HG  ARG A 326       9.018  -3.124 -26.590  1.00 84.74           H
ATOM   5001  CD  ARG A 326       7.828  -2.721 -28.343  1.00 84.74           C
ATOM   5002 1HD  ARG A 326       6.932  -2.279 -27.907  1.00 84.74           H
ATOM   5003 2HD  ARG A 326       7.974  -2.250 -29.315  1.00 84.74           H
ATOM   5004  NE  ARG A 326       7.643  -4.179 -28.512  1.00 84.74           N
ATOM   5005  HE  ARG A 326       7.991  -4.782 -27.794  1.00 84.74           H
ATOM   5006  CZ  ARG A 326       7.036  -4.743 -29.566  1.00 84.74           C
ATOM   5007  NH1 ARG A 326       6.550  -3.983 -30.557  1.00 84.74           N
ATOM   5008 1HH1 ARG A 326       6.638  -2.988 -30.513  1.00 84.74           H
ATOM   5009 2HH1 ARG A 326       6.099  -4.411 -31.340  1.00 84.74           H
ATOM   5010  NH2 ARG A 326       6.924  -6.077 -29.614  1.00 84.74           N
ATOM   5011 1HH2 ARG A 326       6.474  -6.513 -30.393  1.00 84.74           H
ATOM   5012 2HH2 ARG A 326       7.290  -6.637 -28.870  1.00 84.74           H
ATOM   5013  HN  ARG A 326       9.215  -1.882 -24.637  1.00 84.74           H
ATOM   5014  N   ASP A 327       9.519   1.267 -24.895  1.00 86.76           N
ATOM   5015  CA  ASP A 327       9.495   2.688 -24.591  1.00 86.76           C
ATOM   5016  C   ASP A 327      10.808   3.080 -23.910  1.00 86.76           C
ATOM   5017  O   ASP A 327      11.357   4.148 -24.181  1.00 86.76           O
ATOM   5018  HA  ASP A 327       9.359   3.184 -25.551  1.00 86.76           H
ATOM   5019  CB  ASP A 327       8.348   3.027 -23.637  1.00 86.76           C
ATOM   5020 1HB  ASP A 327       8.421   2.411 -22.741  1.00 86.76           H
ATOM   5021 2HB  ASP A 327       8.432   4.066 -23.317  1.00 86.76           H
ATOM   5022  CG  ASP A 327       6.992   2.803 -24.309  1.00 86.76           C
ATOM   5023  OD1 ASP A 327       6.945   2.937 -25.551  1.00 86.76           O
ATOM   5024  OD2 ASP A 327       6.033   2.503 -23.565  1.00 86.76           O
ATOM   5025  HN  ASP A 327       8.867   0.713 -24.378  1.00 86.76           H
ATOM   5026  N   LEU A 328      11.274   2.197 -23.040  1.00 85.84           N
ATOM   5027  CA  LEU A 328      12.496   2.452 -22.295  1.00 85.84           C
ATOM   5028  C   LEU A 328      13.655   2.641 -23.275  1.00 85.84           C
ATOM   5029  O   LEU A 328      14.396   3.618 -23.185  1.00 85.84           O
ATOM   5030  HA  LEU A 328      12.354   3.382 -21.744  1.00 85.84           H
ATOM   5031  CB  LEU A 328      12.735   1.347 -21.265  1.00 85.84           C
ATOM   5032 1HB  LEU A 328      11.908   1.354 -20.555  1.00 85.84           H
ATOM   5033 2HB  LEU A 328      12.707   0.386 -21.778  1.00 85.84           H
ATOM   5034  CG  LEU A 328      14.046   1.435 -20.479  1.00 85.84           C
ATOM   5035  HG  LEU A 328      14.870   1.448 -21.192  1.00 85.84           H
ATOM   5036  CD1 LEU A 328      14.118   2.737 -19.679  1.00 85.84           C
ATOM   5037 1HD1 LEU A 328      14.061   3.586 -20.360  1.00 85.84           H
ATOM   5038 2HD1 LEU A 328      13.286   2.778 -18.976  1.00 85.84           H
ATOM   5039 3HD1 LEU A 328      15.060   2.774 -19.130  1.00 85.84           H
ATOM   5040  CD2 LEU A 328      14.236   0.204 -19.591  1.00 85.84           C
ATOM   5041 1HD2 LEU A 328      13.409   0.135 -18.884  1.00 85.84           H
ATOM   5042 2HD2 LEU A 328      14.260  -0.692 -20.211  1.00 85.84           H
ATOM   5043 3HD2 LEU A 328      15.175   0.293 -19.044  1.00 85.84           H
ATOM   5044  HN  LEU A 328      10.833   1.322 -22.841  1.00 85.84           H
ATOM   5045  N   VAL A 329      13.775   1.690 -24.190  1.00 85.67           N
ATOM   5046  CA  VAL A 329      14.885   1.690 -25.128  1.00 85.67           C
ATOM   5047  C   VAL A 329      14.782   2.919 -26.034  1.00 85.67           C
ATOM   5048  O   VAL A 329      15.796   3.506 -26.408  1.00 85.67           O
ATOM   5049  HA  VAL A 329      15.806   1.758 -24.549  1.00 85.67           H
ATOM   5050  CB  VAL A 329      14.911   0.374 -25.908  1.00 85.67           C
ATOM   5051  HB  VAL A 329      13.932   0.235 -26.365  1.00 85.67           H
ATOM   5052  CG1 VAL A 329      15.951   0.422 -27.030  1.00 85.67           C
ATOM   5053 1HG1 VAL A 329      15.705   1.231 -27.718  1.00 85.67           H
ATOM   5054 2HG1 VAL A 329      16.938   0.595 -26.603  1.00 85.67           H
ATOM   5055 3HG1 VAL A 329      15.948  -0.526 -27.568  1.00 85.67           H
ATOM   5056  CG2 VAL A 329      15.167  -0.811 -24.975  1.00 85.67           C
ATOM   5057 1HG2 VAL A 329      16.127  -0.681 -24.476  1.00 85.67           H
ATOM   5058 2HG2 VAL A 329      14.374  -0.863 -24.228  1.00 85.67           H
ATOM   5059 3HG2 VAL A 329      15.180  -1.734 -25.555  1.00 85.67           H
ATOM   5060  HN  VAL A 329      13.133   0.931 -24.296  1.00 85.67           H
ATOM   5061  N   LYS A 330      13.547   3.272 -26.360  1.00 85.01           N
[truncated: 117,320 more chars]
