# Supplementary material for: Noncanonical roles of chemokine regions in CCR9 activation revealed by structural modeling and mutational mapping
Source: Nat Commun. 2025 Aug 18;16:7695. doi: 10.1038/s41467-025-62321-9 (PMC12361432; doi:10.1038/s41467-025-62321-9)
Supplement: Supplementary file 4 — Supplementary Data 2 [file 41467_2025_62321_MOESM4_ESM.zip › CCR9_CCL25_rnk110.pdb]

SSBOND   1 CYS A   38    CYS A  289 
SSBOND   2 CYS A  119    CYS A  198 
SSBOND   3 CYS B    7    CYS B   35 
SSBOND   4 CYS B    8    CYS B   52 
ATOM      1  N   GLU A  20      -2.650  -4.033  60.878  1.00 46.07           N
ATOM      2  CA  GLU A  20      -2.892  -3.753  59.473  1.00 46.07           C
ATOM      3  C   GLU A  20      -1.610  -3.957  58.662  1.00 46.07           C
ATOM      4  O   GLU A  20      -1.665  -4.187  57.455  1.00 46.07           O
ATOM      5  HA  GLU A  20      -3.646  -4.475  59.160  1.00 46.07           H
ATOM      6  CB  GLU A  20      -3.443  -2.339  59.283  1.00 46.07           C
ATOM      7 1HB  GLU A  20      -2.977  -1.664  60.001  1.00 46.07           H
ATOM      8 2HB  GLU A  20      -3.305  -2.027  58.247  1.00 46.07           H
ATOM      9  CG  GLU A  20      -4.949  -2.296  59.549  1.00 46.07           C
ATOM     10 1HG  GLU A  20      -5.415  -3.205  59.170  1.00 46.07           H
ATOM     11 2HG  GLU A  20      -5.131  -2.268  60.624  1.00 46.07           H
ATOM     12  CD  GLU A  20      -5.588  -1.074  58.887  1.00 46.07           C
ATOM     13  OE1 GLU A  20      -6.828  -1.098  58.730  1.00 46.07           O
ATOM     14  OE2 GLU A  20      -4.823  -0.144  58.553  1.00 46.07           O
ATOM     15  HN  GLU A  20      -1.707  -4.277  61.104  1.00 46.07           H
ATOM     16  N   SER A  21      -0.487  -3.865  59.359  1.00 52.51           N
ATOM     17  CA  SER A  21       0.807  -3.897  58.699  1.00 52.51           C
ATOM     18  C   SER A  21       1.102  -5.311  58.193  1.00 52.51           C
ATOM     19  O   SER A  21       1.564  -5.487  57.067  1.00 52.51           O
ATOM     20  HA  SER A  21       0.723  -3.202  57.864  1.00 52.51           H
ATOM     21  CB  SER A  21       1.918  -3.428  59.641  1.00 52.51           C
ATOM     22 1HB  SER A  21       2.799  -3.162  59.058  1.00 52.51           H
ATOM     23 2HB  SER A  21       1.595  -2.526  60.161  1.00 52.51           H
ATOM     24  OG  SER A  21       2.265  -4.427  60.596  1.00 52.51           O
ATOM     25  HG  SER A  21       2.984  -4.086  61.202  1.00 52.51           H
ATOM     26  HN  SER A  21      -0.452  -3.769  60.354  1.00 52.51           H
ATOM     27  N   THR A  22       0.822  -6.281  59.051  1.00 53.59           N
ATOM     28  CA  THR A  22       1.185  -7.659  58.766  1.00 53.59           C
ATOM     29  C   THR A  22       0.308  -8.221  57.645  1.00 53.59           C
ATOM     30  O   THR A  22       0.817  -8.776  56.672  1.00 53.59           O
ATOM     31  HA  THR A  22       2.214  -7.676  58.405  1.00 53.59           H
ATOM     32  CB  THR A  22       1.088  -8.453  60.070  1.00 53.59           C
ATOM     33  HB  THR A  22       0.408  -9.298  59.961  1.00 53.59           H
ATOM     34  OG1 THR A  22       0.711  -7.481  61.041  1.00 53.59           O
ATOM     35  HG1 THR A  22       0.386  -7.935  61.871  1.00 53.59           H
ATOM     36  CG2 THR A  22       2.450  -8.955  60.553  1.00 53.59           C
ATOM     37 1HG2 THR A  22       3.110  -8.104  60.727  1.00 53.59           H
ATOM     38 2HG2 THR A  22       2.888  -9.605  59.796  1.00 53.59           H
ATOM     39 3HG2 THR A  22       2.324  -9.512  61.482  1.00 53.59           H
ATOM     40  HN  THR A  22       0.358  -6.139  59.925  1.00 53.59           H
ATOM     41  N   SER A  23      -0.995  -8.058  57.819  1.00 55.19           N
ATOM     42  CA  SER A  23      -1.948  -8.543  56.836  1.00 55.19           C
ATOM     43  C   SER A  23      -1.685  -7.882  55.481  1.00 55.19           C
ATOM     44  O   SER A  23      -1.762  -8.535  54.442  1.00 55.19           O
ATOM     45  HA  SER A  23      -1.779  -9.618  56.776  1.00 55.19           H
ATOM     46  CB  SER A  23      -3.387  -8.279  57.285  1.00 55.19           C
ATOM     47 1HB  SER A  23      -4.077  -8.659  56.532  1.00 55.19           H
ATOM     48 2HB  SER A  23      -3.585  -8.827  58.206  1.00 55.19           H
ATOM     49  OG  SER A  23      -3.633  -6.891  57.496  1.00 55.19           O
ATOM     50  HG  SER A  23      -4.583  -6.751  57.775  1.00 55.19           H
ATOM     51  HN  SER A  23      -1.401  -7.604  58.613  1.00 55.19           H
ATOM     52  N   SER A  24      -1.379  -6.594  55.537  1.00 60.51           N
ATOM     53  CA  SER A  24      -1.094  -5.839  54.329  1.00 60.51           C
ATOM     54  C   SER A  24       0.171  -6.381  53.660  1.00 60.51           C
ATOM     55  O   SER A  24       0.348  -6.238  52.451  1.00 60.51           O
ATOM     56  HA  SER A  24      -1.961  -5.988  53.684  1.00 60.51           H
ATOM     57  CB  SER A  24      -0.936  -4.348  54.634  1.00 60.51           C
ATOM     58 1HB  SER A  24      -1.130  -3.770  53.731  1.00 60.51           H
ATOM     59 2HB  SER A  24      -1.682  -4.048  55.370  1.00 60.51           H
ATOM     60  OG  SER A  24       0.365  -4.039  55.125  1.00 60.51           O
ATOM     61  HG  SER A  24       0.563  -4.585  55.939  1.00 60.51           H
ATOM     62  HN  SER A  24      -1.325  -6.068  56.386  1.00 60.51           H
ATOM     63  N   MET A  25       1.018  -6.991  54.476  1.00 62.94           N
ATOM     64  CA  MET A  25       2.259  -7.560  53.977  1.00 62.94           C
ATOM     65  C   MET A  25       2.012  -8.912  53.307  1.00 62.94           C
ATOM     66  O   MET A  25       2.596  -9.209  52.266  1.00 62.94           O
ATOM     67  HA  MET A  25       2.635  -6.846  53.244  1.00 62.94           H
ATOM     68  CB  MET A  25       3.242  -7.736  55.137  1.00 62.94           C
ATOM     69 1HB  MET A  25       3.098  -6.938  55.865  1.00 62.94           H
ATOM     70 2HB  MET A  25       3.039  -8.676  55.650  1.00 62.94           H
ATOM     71  CG  MET A  25       4.687  -7.724  54.636  1.00 62.94           C
ATOM     72 1HG  MET A  25       5.337  -8.212  55.363  1.00 62.94           H
ATOM     73 2HG  MET A  25       4.765  -8.291  53.709  1.00 62.94           H
ATOM     74  SD  MET A  25       5.227  -6.043  54.371  1.00 62.94           S
ATOM     75  CE  MET A  25       6.993  -6.293  54.298  1.00 62.94           C
ATOM     76 1HE  MET A  25       7.338  -6.725  55.238  1.00 62.94           H
ATOM     77 2HE  MET A  25       7.231  -6.969  53.478  1.00 62.94           H
ATOM     78 3HE  MET A  25       7.489  -5.336  54.136  1.00 62.94           H
ATOM     79  HN  MET A  25       0.868  -7.099  55.458  1.00 62.94           H
ATOM     80  N   GLU A  26       1.144  -9.696  53.930  1.00 63.94           N
ATOM     81  CA  GLU A  26       0.805 -11.006  53.401  1.00 63.94           C
ATOM     82  C   GLU A  26       0.056 -10.865  52.074  1.00 63.94           C
ATOM     83  O   GLU A  26       0.361 -11.562  51.108  1.00 63.94           O
ATOM     84  HA  GLU A  26       1.758 -11.508  53.236  1.00 63.94           H
ATOM     85  CB  GLU A  26      -0.017 -11.810  54.411  1.00 63.94           C
ATOM     86 1HB  GLU A  26      -0.795 -11.177  54.838  1.00 63.94           H
ATOM     87 2HB  GLU A  26      -0.406 -12.710  53.935  1.00 63.94           H
ATOM     88  CG  GLU A  26       0.856 -12.281  55.576  1.00 63.94           C
ATOM     89 1HG  GLU A  26       1.687 -12.876  55.195  1.00 63.94           H
ATOM     90 2HG  GLU A  26       1.288 -11.419  56.084  1.00 63.94           H
ATOM     91  CD  GLU A  26       0.042 -13.111  56.570  1.00 63.94           C
ATOM     92  OE1 GLU A  26       0.672 -13.922  57.283  1.00 63.94           O
ATOM     93  OE2 GLU A  26      -1.193 -12.915  56.596  1.00 63.94           O
ATOM     94  HN  GLU A  26       0.678  -9.450  54.780  1.00 63.94           H
ATOM     95  N   ASP A  27      -0.911  -9.958  52.070  1.00 60.31           N
ATOM     96  CA  ASP A  27      -1.715  -9.726  50.883  1.00 60.31           C
ATOM     97  C   ASP A  27      -0.794  -9.407  49.703  1.00 60.31           C
ATOM     98  O   ASP A  27      -1.034  -9.857  48.584  1.00 60.31           O
ATOM     99  HA  ASP A  27      -2.278 -10.647  50.734  1.00 60.31           H
ATOM    100  CB  ASP A  27      -2.659  -8.539  51.080  1.00 60.31           C
ATOM    101 1HB  ASP A  27      -2.130  -7.728  51.581  1.00 60.31           H
ATOM    102 2HB  ASP A  27      -2.979  -8.159  50.110  1.00 60.31           H
ATOM    103  CG  ASP A  27      -3.883  -8.943  51.905  1.00 60.31           C
ATOM    104  OD1 ASP A  27      -4.092 -10.167  52.048  1.00 60.31           O
ATOM    105  OD2 ASP A  27      -4.582  -8.019  52.374  1.00 60.31           O
ATOM    106  HN  ASP A  27      -1.147  -9.389  52.858  1.00 60.31           H
ATOM    107  N   TYR A  28       0.241  -8.632  49.994  1.00 63.71           N
ATOM    108  CA  TYR A  28       1.189  -8.232  48.968  1.00 63.71           C
ATOM    109  C   TYR A  28       2.055  -9.415  48.531  1.00 63.71           C
ATOM    110  O   TYR A  28       2.453  -9.503  47.370  1.00 63.71           O
ATOM    111  HA  TYR A  28       0.623  -7.869  48.110  1.00 63.71           H
ATOM    112  CB  TYR A  28       2.083  -7.170  49.611  1.00 63.71           C
ATOM    113 1HB  TYR A  28       1.460  -6.348  49.962  1.00 63.71           H
ATOM    114 2HB  TYR A  28       2.567  -7.600  50.488  1.00 63.71           H
ATOM    115  CG  TYR A  28       3.158  -6.613  48.675  1.00 63.71           C
ATOM    116  CD1 TYR A  28       4.450  -7.092  48.746  1.00 63.71           C
ATOM    117  HD1 TYR A  28       4.705  -7.868  49.468  1.00 63.71           H
ATOM    118  CD2 TYR A  28       2.835  -5.631  47.761  1.00 63.71           C
ATOM    119  HD2 TYR A  28       1.814  -5.252  47.706  1.00 63.71           H
ATOM    120  CE1 TYR A  28       5.462  -6.568  47.865  1.00 63.71           C
ATOM    121  HE1 TYR A  28       6.486  -6.937  47.910  1.00 63.71           H
ATOM    122  CE2 TYR A  28       3.847  -5.106  46.881  1.00 63.71           C
ATOM    123  HE2 TYR A  28       3.605  -4.330  46.154  1.00 63.71           H
ATOM    124  CZ  TYR A  28       5.110  -5.600  46.976  1.00 63.71           C
ATOM    125  OH  TYR A  28       6.065  -5.105  46.145  1.00 63.71           O
ATOM    126  HH  TYR A  28       5.700  -5.018  45.218  1.00 63.71           H
ATOM    127  HN  TYR A  28       0.435  -8.279  50.910  1.00 63.71           H
ATOM    128  N   VAL A  29       2.321 -10.296  49.484  1.00 62.74           N
ATOM    129  CA  VAL A  29       3.200 -11.426  49.234  1.00 62.74           C
ATOM    130  C   VAL A  29       2.436 -12.498  48.454  1.00 62.74           C
ATOM    131  O   VAL A  29       3.010 -13.182  47.608  1.00 62.74           O
ATOM    132  HA  VAL A  29       4.028 -11.070  48.622  1.00 62.74           H
ATOM    133  CB  VAL A  29       3.775 -11.944  50.554  1.00 62.74           C
ATOM    134  HB  VAL A  29       2.941 -12.146  51.227  1.00 62.74           H
ATOM    135  CG1 VAL A  29       4.538 -13.253  50.344  1.00 62.74           C
ATOM    136 1HG1 VAL A  29       3.862 -14.006  49.938  1.00 62.74           H
ATOM    137 2HG1 VAL A  29       5.359 -13.087  49.646  1.00 62.74           H
ATOM    138 3HG1 VAL A  29       4.936 -13.599  51.298  1.00 62.74           H
ATOM    139  CG2 VAL A  29       4.666 -10.890  51.215  1.00 62.74           C
ATOM    140 1HG2 VAL A  29       5.492 -10.642  50.547  1.00 62.74           H
ATOM    141 2HG2 VAL A  29       4.080  -9.993  51.416  1.00 62.74           H
ATOM    142 3HG2 VAL A  29       5.062 -11.283  52.151  1.00 62.74           H
ATOM    143  HN  VAL A  29       1.949 -10.247  50.411  1.00 62.74           H
ATOM    144  N   ASN A  30       1.153 -12.610  48.766  1.00 64.62           N
ATOM    145  CA  ASN A  30       0.339 -13.678  48.210  1.00 64.62           C
ATOM    146  C   ASN A  30      -0.234 -13.228  46.865  1.00 64.62           C
ATOM    147  O   ASN A  30      -0.804 -14.032  46.129  1.00 64.62           O
ATOM    148  HA  ASN A  30       1.011 -14.530  48.113  1.00 64.62           H
ATOM    149  CB  ASN A  30      -0.833 -14.015  49.134  1.00 64.62           C
ATOM    150 1HB  ASN A  30      -1.272 -13.095  49.521  1.00 64.62           H
ATOM    151 2HB  ASN A  30      -1.611 -14.527  48.569  1.00 64.62           H
ATOM    152  CG  ASN A  30      -0.377 -14.897  50.299  1.00 64.62           C
ATOM    153  OD1 ASN A  30       0.674 -15.515  50.268  1.00 64.62           O
ATOM    154  ND2 ASN A  30      -1.224 -14.920  51.324  1.00 64.62           N
ATOM    155 1HD2 ASN A  30      -2.070 -14.389  51.285  1.00 64.62           H
ATOM    156 2HD2 ASN A  30      -1.014 -15.469  52.133  1.00 64.62           H
ATOM    157  HN  ASN A  30       0.672 -11.990  49.385  1.00 64.62           H
ATOM    158  N   PHE A  31      -0.064 -11.944  46.584  1.00 66.71           N
ATOM    159  CA  PHE A  31      -0.539 -11.383  45.331  1.00 66.71           C
ATOM    160  C   PHE A  31       0.150 -12.047  44.137  1.00 66.71           C
ATOM    161  O   PHE A  31       1.376 -12.042  44.042  1.00 66.71           O
ATOM    162  HA  PHE A  31      -1.612 -11.569  45.279  1.00 66.71           H
ATOM    163  CB  PHE A  31      -0.185  -9.894  45.346  1.00 66.71           C
ATOM    164 1HB  PHE A  31      -0.575  -9.447  46.260  1.00 66.71           H
ATOM    165 2HB  PHE A  31       0.899  -9.789  45.377  1.00 66.71           H
ATOM    166  CG  PHE A  31      -0.724  -9.115  44.145  1.00 66.71           C
ATOM    167  CD1 PHE A  31       0.069  -8.901  43.061  1.00 66.71           C
ATOM    168  HD1 PHE A  31       1.089  -9.285  43.048  1.00 66.71           H
ATOM    169  CD2 PHE A  31      -1.997  -8.635  44.161  1.00 66.71           C
ATOM    170  HD2 PHE A  31      -2.633  -8.807  45.029  1.00 66.71           H
ATOM    171  CE1 PHE A  31      -0.431  -8.178  41.946  1.00 66.71           C
ATOM    172  HE1 PHE A  31       0.205  -8.006  41.078  1.00 66.71           H
ATOM    173  CE2 PHE A  31      -2.497  -7.912  43.046  1.00 66.71           C
ATOM    174  HE2 PHE A  31      -3.517  -7.528  43.059  1.00 66.71           H
ATOM    175  CZ  PHE A  31      -1.704  -7.698  41.962  1.00 66.71           C
ATOM    176  HZ  PHE A  31      -2.088  -7.143  41.106  1.00 66.71           H
ATOM    177  HN  PHE A  31       0.388 -11.294  47.195  1.00 66.71           H
ATOM    178  N   ASN A  32      -0.669 -12.602  43.256  1.00 66.11           N
ATOM    179  CA  ASN A  32      -0.157 -13.222  42.046  1.00 66.11           C
ATOM    180  C   ASN A  32       0.221 -12.132  41.041  1.00 66.11           C
ATOM    181  O   ASN A  32      -0.636 -11.623  40.320  1.00 66.11           O
ATOM    182  HA  ASN A  32       0.702 -13.810  42.366  1.00 66.11           H
ATOM    183  CB  ASN A  32      -1.214 -14.118  41.396  1.00 66.11           C
ATOM    184 1HB  ASN A  32      -1.687 -14.739  42.157  1.00 66.11           H
ATOM    185 2HB  ASN A  32      -1.998 -13.501  40.956  1.00 66.11           H
ATOM    186  CG  ASN A  32      -0.592 -15.007  40.318  1.00 66.11           C
ATOM    187  OD1 ASN A  32       0.586 -14.923  40.011  1.00 66.11           O
ATOM    188  ND2 ASN A  32      -1.446 -15.862  39.763  1.00 66.11           N
ATOM    189 1HD2 ASN A  32      -2.400 -15.881  40.061  1.00 66.11           H
ATOM    190 2HD2 ASN A  32      -1.134 -16.487  39.047  1.00 66.11           H
ATOM    191  HN  ASN A  32      -1.663 -12.633  43.359  1.00 66.11           H
ATOM    192  N   PHE A  33       1.505 -11.807  41.024  1.00 67.66           N
ATOM    193  CA  PHE A  33       2.026 -10.865  40.049  1.00 67.66           C
ATOM    194  C   PHE A  33       2.280 -11.550  38.705  1.00 67.66           C
ATOM    195  O   PHE A  33       3.391 -11.503  38.180  1.00 67.66           O
ATOM    196  HA  PHE A  33       1.276 -10.084  39.920  1.00 67.66           H
ATOM    197  CB  PHE A  33       3.354 -10.340  40.599  1.00 67.66           C
ATOM    198 1HB  PHE A  33       4.023 -11.182  40.770  1.00 67.66           H
ATOM    199 2HB  PHE A  33       3.823  -9.708  39.845  1.00 67.66           H
ATOM    200  CG  PHE A  33       3.218  -9.543  41.898  1.00 67.66           C
ATOM    201  CD1 PHE A  33       2.973  -8.206  41.853  1.00 67.66           C
ATOM    202  HD1 PHE A  33       2.874  -7.702  40.892  1.00 67.66           H
ATOM    203  CD2 PHE A  33       3.341 -10.172  43.097  1.00 67.66           C
ATOM    204  HD2 PHE A  33       3.538 -11.244  43.133  1.00 67.66           H
ATOM    205  CE1 PHE A  33       2.847  -7.467  43.059  1.00 67.66           C
ATOM    206  HE1 PHE A  33       2.651  -6.395  43.024  1.00 67.66           H
ATOM    207  CE2 PHE A  33       3.215  -9.433  44.303  1.00 67.66           C
ATOM    208  HE2 PHE A  33       3.314  -9.937  45.264  1.00 67.66           H
ATOM    209  CZ  PHE A  33       2.970  -8.096  44.259  1.00 67.66           C
ATOM    210  HZ  PHE A  33       2.873  -7.529  45.184  1.00 67.66           H
ATOM    211  HN  PHE A  33       2.183 -12.175  41.660  1.00 67.66           H
ATOM    212  N   THR A  34       1.231 -12.172  38.186  1.00 71.42           N
ATOM    213  CA  THR A  34       1.198 -12.539  36.781  1.00 71.42           C
ATOM    214  C   THR A  34       1.591 -11.345  35.909  1.00 71.42           C
ATOM    215  O   THR A  34       1.079 -10.242  36.092  1.00 71.42           O
ATOM    216  HA  THR A  34       1.941 -13.318  36.611  1.00 71.42           H
ATOM    217  CB  THR A  34      -0.196 -13.086  36.468  1.00 71.42           C
ATOM    218  HB  THR A  34      -0.638 -12.564  35.620  1.00 71.42           H
ATOM    219  OG1 THR A  34      -0.901 -12.966  37.700  1.00 71.42           O
ATOM    220  HG1 THR A  34      -1.300 -12.052  37.778  1.00 71.42           H
ATOM    221  CG2 THR A  34      -0.186 -14.591  36.190  1.00 71.42           C
ATOM    222 1HG2 THR A  34       0.194 -15.119  37.065  1.00 71.42           H
ATOM    223 2HG2 THR A  34       0.456 -14.798  35.334  1.00 71.42           H
ATOM    224 3HG2 THR A  34      -1.200 -14.928  35.974  1.00 71.42           H
ATOM    225  HN  THR A  34       0.416 -12.424  38.708  1.00 71.42           H
ATOM    226  N   ASP A  35       2.498 -11.606  34.979  1.00 80.21           N
ATOM    227  CA  ASP A  35       3.144 -10.533  34.241  1.00 80.21           C
ATOM    228  C   ASP A  35       2.255 -10.119  33.067  1.00 80.21           C
ATOM    229  O   ASP A  35       2.544 -10.449  31.918  1.00 80.21           O
ATOM    230  HA  ASP A  35       3.280  -9.729  34.965  1.00 80.21           H
ATOM    231  CB  ASP A  35       4.492 -10.987  33.677  1.00 80.21           C
ATOM    232 1HB  ASP A  35       4.903 -11.781  34.300  1.00 80.21           H
ATOM    233 2HB  ASP A  35       4.350 -11.405  32.680  1.00 80.21           H
ATOM    234  CG  ASP A  35       5.479  -9.820  33.610  1.00 80.21           C
ATOM    235  OD1 ASP A  35       5.132  -8.751  34.157  1.00 80.21           O
ATOM    236  OD2 ASP A  35       6.559 -10.023  33.015  1.00 80.21           O
ATOM    237  HN  ASP A  35       2.792 -12.528  34.727  1.00 80.21           H
ATOM    238  N   PHE A  36       1.190  -9.403  33.397  1.00 90.08           N
ATOM    239  CA  PHE A  36       0.289  -8.890  32.379  1.00 90.08           C
ATOM    240  C   PHE A  36       0.872  -7.643  31.710  1.00 90.08           C
ATOM    241  O   PHE A  36       0.379  -7.204  30.672  1.00 90.08           O
ATOM    242  HA  PHE A  36       0.162  -9.675  31.633  1.00 90.08           H
ATOM    243  CB  PHE A  36      -1.015  -8.513  33.084  1.00 90.08           C
ATOM    244 1HB  PHE A  36      -0.785  -7.859  33.926  1.00 90.08           H
ATOM    245 2HB  PHE A  36      -1.636  -7.939  32.396  1.00 90.08           H
ATOM    246  CG  PHE A  36      -1.817  -9.712  33.593  1.00 90.08           C
ATOM    247  CD1 PHE A  36      -1.916 -10.836  32.833  1.00 90.08           C
ATOM    248  HD1 PHE A  36      -1.424 -10.881  31.861  1.00 90.08           H
ATOM    249  CD2 PHE A  36      -2.430  -9.656  34.806  1.00 90.08           C
ATOM    250  HD2 PHE A  36      -2.351  -8.755  35.415  1.00 90.08           H
ATOM    251  CE1 PHE A  36      -2.660 -11.949  33.305  1.00 90.08           C
ATOM    252  HE1 PHE A  36      -2.740 -12.849  32.696  1.00 90.08           H
ATOM    253  CE2 PHE A  36      -3.174 -10.769  35.278  1.00 90.08           C
ATOM    254  HE2 PHE A  36      -3.666 -10.724  36.250  1.00 90.08           H
ATOM    255  CZ  PHE A  36      -3.273 -11.892  34.518  1.00 90.08           C
ATOM    256  HZ  PHE A  36      -3.844 -12.747  34.880  1.00 90.08           H
ATOM    257  HN  PHE A  36       0.939  -9.174  34.337  1.00 90.08           H
ATOM    258  N   TYR A  37       1.913  -7.109  32.331  1.00 91.32           N
ATOM    259  CA  TYR A  37       2.681  -6.038  31.719  1.00 91.32           C
ATOM    260  C   TYR A  37       3.812  -6.600  30.855  1.00 91.32           C
ATOM    261  O   TYR A  37       4.733  -7.235  31.367  1.00 91.32           O
ATOM    262  HA  TYR A  37       2.007  -5.458  31.089  1.00 91.32           H
ATOM    263  CB  TYR A  37       3.287  -5.240  32.875  1.00 91.32           C
ATOM    264 1HB  TYR A  37       2.483  -4.890  33.522  1.00 91.32           H
ATOM    265 2HB  TYR A  37       3.912  -5.903  33.473  1.00 91.32           H
ATOM    266  CG  TYR A  37       4.123  -4.038  32.430  1.00 91.32           C
ATOM    267  CD1 TYR A  37       5.487  -4.170  32.264  1.00 91.32           C
ATOM    268  HD1 TYR A  37       5.968  -5.130  32.450  1.00 91.32           H
ATOM    269  CD2 TYR A  37       3.514  -2.823  32.195  1.00 91.32           C
ATOM    270  HD2 TYR A  37       2.437  -2.719  32.326  1.00 91.32           H
ATOM    271  CE1 TYR A  37       6.274  -3.039  31.846  1.00 91.32           C
ATOM    272  HE1 TYR A  37       7.352  -3.129  31.711  1.00 91.32           H
ATOM    273  CE2 TYR A  37       4.301  -1.692  31.776  1.00 91.32           C
ATOM    274  HE2 TYR A  37       3.832  -0.726  31.587  1.00 91.32           H
ATOM    275  CZ  TYR A  37       5.642  -1.856  31.622  1.00 91.32           C
ATOM    276  OH  TYR A  37       6.385  -0.788  31.227  1.00 91.32           O
ATOM    277  HH  TYR A  37       5.788  -0.012  31.023  1.00 91.32           H
ATOM    278  HN  TYR A  37       2.232  -7.395  33.235  1.00 91.32           H
ATOM    279  N   CYS A  38       3.705  -6.347  29.559  1.00 91.70           N
ATOM    280  CA  CYS A  38       4.630  -6.932  28.603  1.00 91.70           C
ATOM    281  C   CYS A  38       5.628  -5.852  28.178  1.00 91.70           C
ATOM    282  O   CYS A  38       5.244  -4.846  27.584  1.00 91.70           O
ATOM    283  HA  CYS A  38       5.138  -7.747  29.118  1.00 91.70           H
ATOM    284  CB  CYS A  38       3.898  -7.536  27.404  1.00 91.70           C
ATOM    285 1HB  CYS A  38       3.108  -8.204  27.748  1.00 91.70           H
ATOM    286 2HB  CYS A  38       3.417  -6.747  26.825  1.00 91.70           H
ATOM    287  SG  CYS A  38       5.077  -8.455  26.348  1.00 91.70           S
ATOM    288  HN  CYS A  38       3.004  -5.755  29.161  1.00 91.70           H
ATOM    289  N   GLU A  39       6.890  -6.099  28.499  1.00 90.21           N
ATOM    290  CA  GLU A  39       7.966  -5.261  27.997  1.00 90.21           C
ATOM    291  C   GLU A  39       8.360  -5.694  26.584  1.00 90.21           C
ATOM    292  O   GLU A  39       8.698  -6.854  26.357  1.00 90.21           O
ATOM    293  HA  GLU A  39       7.561  -4.250  27.976  1.00 90.21           H
ATOM    294  CB  GLU A  39       9.173  -5.298  28.938  1.00 90.21           C
ATOM    295 1HB  GLU A  39       9.423  -6.332  29.174  1.00 90.21           H
ATOM    296 2HB  GLU A  39      10.000  -4.744  28.495  1.00 90.21           H
ATOM    297  CG  GLU A  39       8.854  -4.608  30.266  1.00 90.21           C
ATOM    298 1HG  GLU A  39       8.462  -3.608  30.075  1.00 90.21           H
ATOM    299 2HG  GLU A  39       8.074  -5.161  30.789  1.00 90.21           H
ATOM    300  CD  GLU A  39      10.100  -4.513  31.148  1.00 90.21           C
ATOM    301  OE1 GLU A  39       9.968  -3.957  32.259  1.00 90.21           O
ATOM    302  OE2 GLU A  39      11.157  -4.999  30.691  1.00 90.21           O
ATOM    303  HN  GLU A  39       7.180  -6.852  29.089  1.00 90.21           H
ATOM    304  N   LYS A  40       8.304  -4.736  25.669  1.00 89.67           N
ATOM    305  CA  LYS A  40       8.492  -5.036  24.260  1.00 89.67           C
ATOM    306  C   LYS A  40       9.939  -4.731  23.867  1.00 89.67           C
ATOM    307  O   LYS A  40      10.220  -4.414  22.713  1.00 89.67           O
ATOM    308  HA  LYS A  40       8.315  -6.103  24.126  1.00 89.67           H
ATOM    309  CB  LYS A  40       7.456  -4.295  23.412  1.00 89.67           C
ATOM    310 1HB  LYS A  40       7.565  -3.220  23.554  1.00 89.67           H
ATOM    311 2HB  LYS A  40       7.635  -4.495  22.356  1.00 89.67           H
ATOM    312  CG  LYS A  40       6.036  -4.723  23.784  1.00 89.67           C
ATOM    313 1HG  LYS A  40       5.885  -4.602  24.857  1.00 89.67           H
ATOM    314 2HG  LYS A  40       5.314  -4.075  23.286  1.00 89.67           H
ATOM    315  CD  LYS A  40       5.780  -6.179  23.389  1.00 89.67           C
ATOM    316 1HD  LYS A  40       6.084  -6.337  22.354  1.00 89.67           H
ATOM    317 2HD  LYS A  40       6.390  -6.839  24.005  1.00 89.67           H
ATOM    318  CE  LYS A  40       4.302  -6.540  23.552  1.00 89.67           C
ATOM    319 1HE  LYS A  40       4.090  -6.762  24.598  1.00 89.67           H
ATOM    320 2HE  LYS A  40       3.681  -5.689  23.275  1.00 89.67           H
ATOM    321  NZ  LYS A  40       3.958  -7.708  22.711  1.00 89.67           N
ATOM    322 1HZ  LYS A  40       2.981  -7.944  22.844  1.00 89.67           H
ATOM    323 2HZ  LYS A  40       4.121  -7.482  21.736  1.00 89.67           H
ATOM    324 3HZ  LYS A  40       4.536  -8.498  22.977  1.00 89.67           H
ATOM    325  HN  LYS A  40       8.133  -3.773  25.878  1.00 89.67           H
ATOM    326  N   ASN A  41      10.821  -4.839  24.851  1.00 88.98           N
ATOM    327  CA  ASN A  41      12.219  -4.502  24.643  1.00 88.98           C
ATOM    328  C   ASN A  41      12.796  -5.396  23.543  1.00 88.98           C
ATOM    329  O   ASN A  41      13.506  -4.918  22.659  1.00 88.98           O
ATOM    330  HA  ASN A  41      12.222  -3.448  24.368  1.00 88.98           H
ATOM    331  CB  ASN A  41      13.036  -4.732  25.916  1.00 88.98           C
ATOM    332 1HB  ASN A  41      12.726  -5.664  26.389  1.00 88.98           H
ATOM    333 2HB  ASN A  41      14.090  -4.839  25.661  1.00 88.98           H
ATOM    334  CG  ASN A  41      12.858  -3.572  26.898  1.00 88.98           C
ATOM    335  OD1 ASN A  41      12.464  -2.475  26.539  1.00 88.98           O
ATOM    336  ND2 ASN A  41      13.170  -3.876  28.155  1.00 88.98           N
ATOM    337 1HD2 ASN A  41      13.487  -4.796  28.384  1.00 88.98           H
ATOM    338 2HD2 ASN A  41      13.087  -3.183  28.872  1.00 88.98           H
ATOM    339  HN  ASN A  41      10.594  -5.150  25.774  1.00 88.98           H
ATOM    340  N   ASN A  42      12.471  -6.677  23.634  1.00 90.99           N
ATOM    341  CA  ASN A  42      12.988  -7.649  22.686  1.00 90.99           C
ATOM    342  C   ASN A  42      12.493  -7.299  21.281  1.00 90.99           C
ATOM    343  O   ASN A  42      13.234  -7.426  20.308  1.00 90.99           O
ATOM    344  HA  ASN A  42      14.072  -7.586  22.774  1.00 90.99           H
ATOM    345  CB  ASN A  42      12.498  -9.060  23.022  1.00 90.99           C
ATOM    346 1HB  ASN A  42      11.414  -9.056  23.130  1.00 90.99           H
ATOM    347 2HB  ASN A  42      12.735  -9.736  22.200  1.00 90.99           H
ATOM    348  CG  ASN A  42      13.143  -9.571  24.312  1.00 90.99           C
ATOM    349  OD1 ASN A  42      14.069  -8.985  24.848  1.00 90.99           O
ATOM    350  ND2 ASN A  42      12.604 -10.694  24.777  1.00 90.99           N
ATOM    351 1HD2 ASN A  42      11.846 -11.125  24.288  1.00 90.99           H
ATOM    352 2HD2 ASN A  42      12.957 -11.108  25.617  1.00 90.99           H
ATOM    353  HN  ASN A  42      11.866  -7.052  24.337  1.00 90.99           H
ATOM    354  N   VAL A  43      11.242  -6.865  21.220  1.00 91.47           N
ATOM    355  CA  VAL A  43      10.629  -6.525  19.948  1.00 91.47           C
ATOM    356  C   VAL A  43      11.352  -5.319  19.344  1.00 91.47           C
ATOM    357  O   VAL A  43      11.607  -5.281  18.142  1.00 91.47           O
ATOM    358  HA  VAL A  43      10.757  -7.379  19.282  1.00 91.47           H
ATOM    359  CB  VAL A  43       9.129  -6.291  20.135  1.00 91.47           C
ATOM    360  HB  VAL A  43       9.004  -5.440  20.805  1.00 91.47           H
ATOM    361  CG1 VAL A  43       8.458  -5.945  18.805  1.00 91.47           C
ATOM    362 1HG1 VAL A  43       8.904  -5.038  18.397  1.00 91.47           H
ATOM    363 2HG1 VAL A  43       8.598  -6.767  18.102  1.00 91.47           H
ATOM    364 3HG1 VAL A  43       7.392  -5.784  18.967  1.00 91.47           H
ATOM    365  CG2 VAL A  43       8.462  -7.504  20.787  1.00 91.47           C
ATOM    366 1HG2 VAL A  43       8.603  -8.380  20.153  1.00 91.47           H
ATOM    367 2HG2 VAL A  43       8.912  -7.686  21.763  1.00 91.47           H
ATOM    368 3HG2 VAL A  43       7.396  -7.311  20.909  1.00 91.47           H
ATOM    369  HN  VAL A  43      10.652  -6.744  22.019  1.00 91.47           H
ATOM    370  N   ARG A  44      11.661  -4.362  20.208  1.00 90.16           N
ATOM    371  CA  ARG A  44      12.304  -3.136  19.767  1.00 90.16           C
ATOM    372  C   ARG A  44      13.735  -3.423  19.308  1.00 90.16           C
ATOM    373  O   ARG A  44      14.207  -2.837  18.334  1.00 90.16           O
ATOM    374  HA  ARG A  44      11.690  -2.781  18.939  1.00 90.16           H
ATOM    375  CB  ARG A  44      12.334  -2.096  20.889  1.00 90.16           C
ATOM    376 1HB  ARG A  44      12.676  -2.563  21.813  1.00 90.16           H
ATOM    377 2HB  ARG A  44      13.051  -1.312  20.644  1.00 90.16           H
ATOM    378  CG  ARG A  44      10.950  -1.481  21.104  1.00 90.16           C
ATOM    379 1HG  ARG A  44      10.591  -1.050  20.169  1.00 90.16           H
ATOM    380 2HG  ARG A  44      10.242  -2.259  21.389  1.00 90.16           H
ATOM    381  CD  ARG A  44      10.992  -0.401  22.187  1.00 90.16           C
ATOM    382 1HD  ARG A  44      11.980   0.059  22.216  1.00 90.16           H
ATOM    383 2HD  ARG A  44      10.280   0.389  21.952  1.00 90.16           H
ATOM    384  NE  ARG A  44      10.673  -0.994  23.505  1.00 90.16           N
ATOM    385  HE  ARG A  44      10.256  -1.903  23.522  1.00 90.16           H
ATOM    386  CZ  ARG A  44      10.907  -0.389  24.677  1.00 90.16           C
ATOM    387  NH1 ARG A  44      11.463   0.830  24.715  1.00 90.16           N
ATOM    388 1HH1 ARG A  44      11.706   1.295  23.863  1.00 90.16           H
ATOM    389 2HH1 ARG A  44      11.634   1.275  25.594  1.00 90.16           H
ATOM    390  NH2 ARG A  44      10.576  -1.020  25.812  1.00 90.16           N
ATOM    391 1HH2 ARG A  44      10.744  -0.582  26.695  1.00 90.16           H
ATOM    392 2HH2 ARG A  44      10.161  -1.930  25.775  1.00 90.16           H
ATOM    393  HN  ARG A  44      11.480  -4.415  21.190  1.00 90.16           H
ATOM    394  N   GLN A  45      14.385  -4.323  20.030  1.00 91.82           N
ATOM    395  CA  GLN A  45      15.761  -4.676  19.724  1.00 91.82           C
ATOM    396  C   GLN A  45      15.848  -5.325  18.341  1.00 91.82           C
ATOM    397  O   GLN A  45      16.757  -5.027  17.567  1.00 91.82           O
ATOM    398  HA  GLN A  45      16.309  -3.734  19.726  1.00 91.82           H
ATOM    399  CB  GLN A  45      16.343  -5.597  20.799  1.00 91.82           C
ATOM    400 1HB  GLN A  45      16.200  -5.149  21.782  1.00 91.82           H
ATOM    401 2HB  GLN A  45      15.806  -6.546  20.799  1.00 91.82           H
ATOM    402  CG  GLN A  45      17.833  -5.848  20.558  1.00 91.82           C
ATOM    403 1HG  GLN A  45      17.978  -6.275  19.565  1.00 91.82           H
ATOM    404 2HG  GLN A  45      18.373  -4.901  20.579  1.00 91.82           H
ATOM    405  CD  GLN A  45      18.408  -6.793  21.615  1.00 91.82           C
ATOM    406  OE1 GLN A  45      17.692  -7.464  22.340  1.00 91.82           O
ATOM    407  NE2 GLN A  45      19.737  -6.808  21.661  1.00 91.82           N
ATOM    408 1HE2 GLN A  45      20.266  -6.233  21.037  1.00 91.82           H
ATOM    409 2HE2 GLN A  45      20.207  -7.395  22.320  1.00 91.82           H
ATOM    410  HN  GLN A  45      13.988  -4.807  20.810  1.00 91.82           H
ATOM    411  N   PHE A  46      14.890  -6.200  18.072  1.00 93.49           N
ATOM    412  CA  PHE A  46      14.815  -6.852  16.775  1.00 93.49           C
ATOM    413  C   PHE A  46      14.600  -5.829  15.658  1.00 93.49           C
ATOM    414  O   PHE A  46      15.302  -5.850  14.649  1.00 93.49           O
ATOM    415  HA  PHE A  46      15.762  -7.367  16.617  1.00 93.49           H
ATOM    416  CB  PHE A  46      13.614  -7.800  16.820  1.00 93.49           C
ATOM    417 1HB  PHE A  46      13.804  -8.576  17.562  1.00 93.49           H
ATOM    418 2HB  PHE A  46      12.739  -7.245  17.157  1.00 93.49           H
ATOM    419  CG  PHE A  46      13.295  -8.463  15.479  1.00 93.49           C
ATOM    420  CD1 PHE A  46      12.275  -7.991  14.713  1.00 93.49           C
ATOM    421  HD1 PHE A  46      11.685  -7.140  15.054  1.00 93.49           H
ATOM    422  CD2 PHE A  46      14.030  -9.525  15.054  1.00 93.49           C
ATOM    423  HD2 PHE A  46      14.847  -9.903  15.668  1.00 93.49           H
ATOM    424  CE1 PHE A  46      11.978  -8.607  13.469  1.00 93.49           C
ATOM    425  HE1 PHE A  46      11.161  -8.229  12.854  1.00 93.49           H
ATOM    426  CE2 PHE A  46      13.733 -10.141  13.809  1.00 93.49           C
ATOM    427  HE2 PHE A  46      14.323 -10.992  13.468  1.00 93.49           H
ATOM    428  CZ  PHE A  46      12.714  -9.669  13.043  1.00 93.49           C
ATOM    429  HZ  PHE A  46      12.486 -10.142  12.087  1.00 93.49           H
ATOM    430  HN  PHE A  46      14.175  -6.463  18.719  1.00 93.49           H
ATOM    431  N   ALA A  47      13.626  -4.958  15.877  1.00 92.60           N
ATOM    432  CA  ALA A  47      13.252  -3.984  14.865  1.00 92.60           C
ATOM    433  C   ALA A  47      14.472  -3.135  14.505  1.00 92.60           C
ATOM    434  O   ALA A  47      14.695  -2.826  13.335  1.00 92.60           O
ATOM    435  HA  ALA A  47      12.927  -4.532  13.980  1.00 92.60           H
ATOM    436  CB  ALA A  47      12.084  -3.139  15.377  1.00 92.60           C
ATOM    437 1HB  ALA A  47      11.233  -3.786  15.590  1.00 92.60           H
ATOM    438 2HB  ALA A  47      12.383  -2.619  16.287  1.00 92.60           H
ATOM    439 3HB  ALA A  47      11.804  -2.408  14.617  1.00 92.60           H
ATOM    440  HN  ALA A  47      13.097  -4.911  16.724  1.00 92.60           H
ATOM    441  N   SER A  48      15.232  -2.782  15.532  1.00 92.91           N
ATOM    442  CA  SER A  48      16.287  -1.795  15.378  1.00 92.91           C
ATOM    443  C   SER A  48      17.367  -2.327  14.434  1.00 92.91           C
ATOM    444  O   SER A  48      18.084  -1.550  13.805  1.00 92.91           O
ATOM    445  HA  SER A  48      15.802  -0.918  14.949  1.00 92.91           H
ATOM    446  CB  SER A  48      16.899  -1.427  16.731  1.00 92.91           C
ATOM    447 1HB  SER A  48      17.509  -0.531  16.621  1.00 92.91           H
ATOM    448 2HB  SER A  48      16.103  -1.186  17.436  1.00 92.91           H
ATOM    449  OG  SER A  48      17.697  -2.483  17.261  1.00 92.91           O
ATOM    450  HG  SER A  48      17.172  -3.333  17.277  1.00 92.91           H
ATOM    451  HN  SER A  48      15.135  -3.157  16.454  1.00 92.91           H
ATOM    452  N   HIS A  49      17.450  -3.648  14.365  1.00 94.18           N
ATOM    453  CA  HIS A  49      18.458  -4.292  13.541  1.00 94.18           C
ATOM    454  C   HIS A  49      17.852  -4.667  12.187  1.00 94.18           C
ATOM    455  O   HIS A  49      18.513  -4.557  11.155  1.00 94.18           O
ATOM    456  HA  HIS A  49      19.250  -3.560  13.385  1.00 94.18           H
ATOM    457  CB  HIS A  49      19.069  -5.492  14.269  1.00 94.18           C
ATOM    458 1HB  HIS A  49      18.269  -6.173  14.560  1.00 94.18           H
ATOM    459 2HB  HIS A  49      19.713  -6.034  13.577  1.00 94.18           H
ATOM    460  CG  HIS A  49      19.869  -5.123  15.496  1.00 94.18           C
ATOM    461  ND1 HIS A  49      19.291  -4.939  16.740  1.00 94.18           N
ATOM    462  HD1 HIS A  49      18.318  -5.027  16.952  1.00 94.18           H
ATOM    463  CD2 HIS A  49      21.206  -4.908  15.656  1.00 94.18           C
ATOM    464  HD2 HIS A  49      21.960  -4.971  14.872  1.00 94.18           H
ATOM    465  CE1 HIS A  49      20.247  -4.626  17.602  1.00 94.18           C
ATOM    466  HE1 HIS A  49      20.110  -4.421  18.664  1.00 94.18           H
ATOM    467  NE2 HIS A  49      21.433  -4.607  16.929  1.00 94.18           N
ATOM    468  HN  HIS A  49      16.844  -4.272  14.858  1.00 94.18           H
ATOM    469  N   PHE A  50      16.601  -5.100  12.234  1.00 95.11           N
ATOM    470  CA  PHE A  50      15.991  -5.749  11.086  1.00 95.11           C
ATOM    471  C   PHE A  50      15.467  -4.716  10.086  1.00 95.11           C
ATOM    472  O   PHE A  50      15.707  -4.833   8.885  1.00 95.11           O
ATOM    473  HA  PHE A  50      16.761  -6.356  10.610  1.00 95.11           H
ATOM    474  CB  PHE A  50      14.814  -6.574  11.612  1.00 95.11           C
ATOM    475 1HB  PHE A  50      15.185  -7.290  12.345  1.00 95.11           H
ATOM    476 2HB  PHE A  50      14.124  -5.912  12.134  1.00 95.11           H
ATOM    477  CG  PHE A  50      14.049  -7.330  10.524  1.00 95.11           C
ATOM    478  CD1 PHE A  50      12.816  -6.904  10.139  1.00 95.11           C
ATOM    479  HD1 PHE A  50      12.373  -6.024  10.605  1.00 95.11           H
ATOM    480  CD2 PHE A  50      14.601  -8.429   9.942  1.00 95.11           C
ATOM    481  HD2 PHE A  50      15.589  -8.770  10.251  1.00 95.11           H
ATOM    482  CE1 PHE A  50      12.106  -7.606   9.129  1.00 95.11           C
ATOM    483  HE1 PHE A  50      11.118  -7.265   8.821  1.00 95.11           H
ATOM    484  CE2 PHE A  50      13.891  -9.130   8.933  1.00 95.11           C
ATOM    485  HE2 PHE A  50      14.333 -10.011   8.467  1.00 95.11           H
ATOM    486  CZ  PHE A  50      12.658  -8.704   8.548  1.00 95.11           C
ATOM    487  HZ  PHE A  50      12.113  -9.243   7.773  1.00 95.11           H
ATOM    488  HN  PHE A  50      16.009  -5.015  13.035  1.00 95.11           H
ATOM    489  N   LEU A  51      14.763  -3.729  10.618  1.00 94.80           N
ATOM    490  CA  LEU A  51      13.915  -2.884   9.793  1.00 94.80           C
ATOM    491  C   LEU A  51      14.792  -1.941   8.967  1.00 94.80           C
ATOM    492  O   LEU A  51      14.648  -1.863   7.748  1.00 94.80           O
ATOM    493  HA  LEU A  51      13.371  -3.536   9.111  1.00 94.80           H
ATOM    494  CB  LEU A  51      12.877  -2.162  10.655  1.00 94.80           C
ATOM    495 1HB  LEU A  51      13.404  -1.561  11.395  1.00 94.80           H
ATOM    496 2HB  LEU A  51      12.324  -1.472  10.019  1.00 94.80           H
ATOM    497  CG  LEU A  51      11.873  -3.056  11.385  1.00 94.80           C
ATOM    498  HG  LEU A  51      12.425  -3.702  12.069  1.00 94.80           H
ATOM    499  CD1 LEU A  51      10.910  -2.221  12.231  1.00 94.80           C
ATOM    500 1HD1 LEU A  51      11.474  -1.652  12.970  1.00 94.80           H
ATOM    501 2HD1 LEU A  51      10.362  -1.534  11.586  1.00 94.80           H
ATOM    502 3HD1 LEU A  51      10.207  -2.881  12.739  1.00 94.80           H
ATOM    503  CD2 LEU A  51      11.133  -3.966  10.403  1.00 94.80           C
ATOM    504 1HD2 LEU A  51      10.595  -3.356   9.678  1.00 94.80           H
ATOM    505 2HD2 LEU A  51      11.851  -4.600   9.883  1.00 94.80           H
ATOM    506 3HD2 LEU A  51      10.425  -4.590  10.949  1.00 94.80           H
ATOM    507  HN  LEU A  51      14.764  -3.502  11.593  1.00 94.80           H
ATOM    508  N   PRO A  52      15.713  -1.212   9.612  1.00 95.81           N
ATOM    509  CA  PRO A  52      16.393  -0.098   8.947  1.00 95.81           C
ATOM    510  C   PRO A  52      17.022  -0.511   7.627  1.00 95.81           C
ATOM    511  O   PRO A  52      16.784   0.119   6.598  1.00 95.81           O
ATOM    512  HA  PRO A  52      15.675   0.680   8.690  1.00 95.81           H
ATOM    513  CB  PRO A  52      17.448   0.342   9.965  1.00 95.81           C
ATOM    514 1HB  PRO A  52      18.399  -0.164   9.802  1.00 95.81           H
ATOM    515 2HB  PRO A  52      17.643   1.413   9.904  1.00 95.81           H
ATOM    516  CG  PRO A  52      16.828  -0.042  11.304  1.00 95.81           C
ATOM    517 1HG  PRO A  52      17.579  -0.122  12.090  1.00 95.81           H
ATOM    518 2HG  PRO A  52      16.107   0.701  11.644  1.00 95.81           H
ATOM    519  CD  PRO A  52      16.172  -1.380  11.003  1.00 95.81           C
ATOM    520 1HD  PRO A  52      16.877  -2.206  11.094  1.00 95.81           H
ATOM    521 2HD  PRO A  52      15.349  -1.590  11.686  1.00 95.81           H
ATOM    522  N   PRO A  53      17.837  -1.574   7.624  1.00 96.95           N
ATOM    523  CA  PRO A  53      18.501  -2.012   6.393  1.00 96.95           C
ATOM    524  C   PRO A  53      17.520  -2.221   5.251  1.00 96.95           C
ATOM    525  O   PRO A  53      17.789  -1.828   4.117  1.00 96.95           O
ATOM    526  HA  PRO A  53      19.187  -1.241   6.043  1.00 96.95           H
ATOM    527  CB  PRO A  53      19.188  -3.318   6.798  1.00 96.95           C
ATOM    528 1HB  PRO A  53      18.552  -4.182   6.606  1.00 96.95           H
ATOM    529 2HB  PRO A  53      20.112  -3.475   6.241  1.00 96.95           H
ATOM    530  CG  PRO A  53      19.452  -3.133   8.287  1.00 96.95           C
ATOM    531 1HG  PRO A  53      19.609  -4.086   8.793  1.00 96.95           H
ATOM    532 2HG  PRO A  53      20.347  -2.538   8.469  1.00 96.95           H
ATOM    533  CD  PRO A  53      18.192  -2.431   8.770  1.00 96.95           C
ATOM    534 1HD  PRO A  53      17.397  -3.140   9.001  1.00 96.95           H
ATOM    535 2HD  PRO A  53      18.373  -1.853   9.676  1.00 96.95           H
ATOM    536  N   LEU A  54      16.397  -2.841   5.584  1.00 96.23           N
ATOM    537  CA  LEU A  54      15.434  -3.239   4.571  1.00 96.23           C
ATOM    538  C   LEU A  54      14.737  -1.994   4.019  1.00 96.23           C
ATOM    539  O   LEU A  54      14.548  -1.869   2.810  1.00 96.23           O
ATOM    540  HA  LEU A  54      15.989  -3.712   3.761  1.00 96.23           H
ATOM    541  CB  LEU A  54      14.469  -4.286   5.132  1.00 96.23           C
ATOM    542 1HB  LEU A  54      14.000  -3.876   6.026  1.00 96.23           H
ATOM    543 2HB  LEU A  54      13.677  -4.448   4.402  1.00 96.23           H
ATOM    544  CG  LEU A  54      15.083  -5.641   5.487  1.00 96.23           C
ATOM    545  HG  LEU A  54      15.892  -5.474   6.199  1.00 96.23           H
ATOM    546  CD1 LEU A  54      14.057  -6.545   6.173  1.00 96.23           C
ATOM    547 1HD1 LEU A  54      13.708  -6.069   7.089  1.00 96.23           H
ATOM    548 2HD1 LEU A  54      13.212  -6.709   5.504  1.00 96.23           H
ATOM    549 3HD1 LEU A  54      14.519  -7.502   6.415  1.00 96.23           H
ATOM    550  CD2 LEU A  54      15.698  -6.305   4.253  1.00 96.23           C
ATOM    551 1HD2 LEU A  54      14.925  -6.458   3.500  1.00 96.23           H
ATOM    552 2HD2 LEU A  54      16.480  -5.663   3.847  1.00 96.23           H
ATOM    553 3HD2 LEU A  54      16.127  -7.267   4.534  1.00 96.23           H
ATOM    554  HN  LEU A  54      16.142  -3.070   6.523  1.00 96.23           H
ATOM    555  N   TYR A  55      14.374  -1.104   4.931  1.00 95.42           N
ATOM    556  CA  TYR A  55      13.657   0.102   4.556  1.00 95.42           C
ATOM    557  C   TYR A  55      14.511   0.989   3.648  1.00 95.42           C
ATOM    558  O   TYR A  55      13.997   1.613   2.722  1.00 95.42           O
ATOM    559  HA  TYR A  55      12.757  -0.195   4.018  1.00 95.42           H
ATOM    560  CB  TYR A  55      13.376   0.850   5.862  1.00 95.42           C
ATOM    561 1HB  TYR A  55      14.283   0.856   6.466  1.00 95.42           H
ATOM    562 2HB  TYR A  55      13.140   1.888   5.630  1.00 95.42           H
ATOM    563  CG  TYR A  55      12.235   0.253   6.687  1.00 95.42           C
ATOM    564  CD1 TYR A  55      11.527  -0.829   6.205  1.00 95.42           C
ATOM    565  HD1 TYR A  55      11.781  -1.258   5.236  1.00 95.42           H
ATOM    566  CD2 TYR A  55      11.913   0.797   7.914  1.00 95.42           C
ATOM    567  HD2 TYR A  55      12.473   1.651   8.295  1.00 95.42           H
ATOM    568  CE1 TYR A  55      10.452  -1.390   6.982  1.00 95.42           C
ATOM    569  HE1 TYR A  55       9.885  -2.244   6.613  1.00 95.42           H
ATOM    570  CE2 TYR A  55      10.839   0.236   8.691  1.00 95.42           C
ATOM    571  HE2 TYR A  55      10.575   0.655   9.662  1.00 95.42           H
ATOM    572  CZ  TYR A  55      10.161  -0.830   8.187  1.00 95.42           C
ATOM    573  OH  TYR A  55       9.147  -1.361   8.921  1.00 95.42           O
ATOM    574  HH  TYR A  55       8.695  -2.088   8.404  1.00 95.42           H
ATOM    575  HN  TYR A  55      14.563  -1.197   5.909  1.00 95.42           H
ATOM    576  N   TRP A  56      15.802   1.016   3.947  1.00 96.89           N
ATOM    577  CA  TRP A  56      16.746   1.749   3.120  1.00 96.89           C
ATOM    578  C   TRP A  56      16.801   1.069   1.750  1.00 96.89           C
ATOM    579  O   TRP A  56      16.815   1.741   0.720  1.00 96.89           O
ATOM    580  HA  TRP A  56      16.376   2.769   3.015  1.00 96.89           H
ATOM    581  CB  TRP A  56      18.115   1.839   3.798  1.00 96.89           C
ATOM    582 1HB  TRP A  56      18.287   0.925   4.367  1.00 96.89           H
ATOM    583 2HB  TRP A  56      18.887   1.887   3.030  1.00 96.89           H
ATOM    584  CG  TRP A  56      18.268   3.041   4.732  1.00 96.89           C
ATOM    585  CD1 TRP A  56      18.414   3.037   6.064  1.00 96.89           C
ATOM    586  HD1 TRP A  56      18.442   2.136   6.676  1.00 96.89           H
ATOM    587  CD2 TRP A  56      18.286   4.432   4.347  1.00 96.89           C
ATOM    588  NE1 TRP A  56      18.524   4.319   6.564  1.00 96.89           N
ATOM    589  HE1 TRP A  56      18.640   4.572   7.525  1.00 96.89           H
ATOM    590  CE2 TRP A  56      18.444   5.194   5.487  1.00 96.89           C
ATOM    591  CE3 TRP A  56      18.173   5.026   3.078  1.00 96.89           C
ATOM    592  HE3 TRP A  56      18.048   4.447   2.164  1.00 96.89           H
ATOM    593  CZ2 TRP A  56      18.502   6.592   5.472  1.00 96.89           C
ATOM    594  HZ2 TRP A  56      18.627   7.172   6.387  1.00 96.89           H
ATOM    595  CZ3 TRP A  56      18.234   6.425   3.080  1.00 96.89           C
ATOM    596  HZ3 TRP A  56      18.151   6.937   2.122  1.00 96.89           H
ATOM    597  CH2 TRP A  56      18.392   7.207   4.219  1.00 96.89           C
ATOM    598  HH2 TRP A  56      18.429   8.293   4.136  1.00 96.89           H
ATOM    599  HN  TRP A  56      16.204   0.551   4.735  1.00 96.89           H
ATOM    600  N   LEU A  57      16.831  -0.255   1.783  1.00 96.96           N
ATOM    601  CA  LEU A  57      16.905  -1.032   0.557  1.00 96.96           C
ATOM    602  C   LEU A  57      15.670  -0.744  -0.299  1.00 96.96           C
ATOM    603  O   LEU A  57      15.791  -0.413  -1.478  1.00 96.96           O
ATOM    604  HA  LEU A  57      17.788  -0.700   0.012  1.00 96.96           H
ATOM    605  CB  LEU A  57      17.100  -2.516   0.875  1.00 96.96           C
ATOM    606 1HB  LEU A  57      18.034  -2.629   1.426  1.00 96.96           H
ATOM    607 2HB  LEU A  57      16.297  -2.834   1.540  1.00 96.96           H
ATOM    608  CG  LEU A  57      17.133  -3.461  -0.328  1.00 96.96           C
ATOM    609  HG  LEU A  57      16.238  -3.284  -0.925  1.00 96.96           H
ATOM    610  CD1 LEU A  57      18.339  -3.168  -1.223  1.00 96.96           C
ATOM    611 1HD1 LEU A  57      18.281  -2.141  -1.586  1.00 96.96           H
ATOM    612 2HD1 LEU A  57      19.257  -3.299  -0.650  1.00 96.96           H
ATOM    613 3HD1 LEU A  57      18.337  -3.853  -2.070  1.00 96.96           H
ATOM    614  CD2 LEU A  57      17.095  -4.923   0.122  1.00 96.96           C
ATOM    615 1HD2 LEU A  57      17.959  -5.131   0.753  1.00 96.96           H
ATOM    616 2HD2 LEU A  57      16.180  -5.106   0.685  1.00 96.96           H
ATOM    617 3HD2 LEU A  57      17.119  -5.573  -0.753  1.00 96.96           H
ATOM    618  HN  LEU A  57      16.807  -0.794   2.624  1.00 96.96           H
ATOM    619  N   VAL A  58      14.510  -0.881   0.327  1.00 96.07           N
ATOM    620  CA  VAL A  58      13.253  -0.722  -0.384  1.00 96.07           C
ATOM    621  C   VAL A  58      13.167   0.697  -0.949  1.00 96.07           C
ATOM    622  O   VAL A  58      12.749   0.891  -2.089  1.00 96.07           O
ATOM    623  HA  VAL A  58      13.252  -1.430  -1.213  1.00 96.07           H
ATOM    624  CB  VAL A  58      12.083  -1.070   0.538  1.00 96.07           C
ATOM    625  HB  VAL A  58      12.171  -0.459   1.436  1.00 96.07           H
ATOM    626  CG1 VAL A  58      10.745  -0.739  -0.126  1.00 96.07           C
ATOM    627 1HG1 VAL A  58      10.705   0.326  -0.354  1.00 96.07           H
ATOM    628 2HG1 VAL A  58      10.645  -1.312  -1.048  1.00 96.07           H
ATOM    629 3HG1 VAL A  58       9.930  -0.997   0.551  1.00 96.07           H
ATOM    630  CG2 VAL A  58      12.137  -2.539   0.962  1.00 96.07           C
ATOM    631 1HG2 VAL A  58      12.086  -3.174   0.078  1.00 96.07           H
ATOM    632 2HG2 VAL A  58      13.069  -2.730   1.493  1.00 96.07           H
ATOM    633 3HG2 VAL A  58      11.294  -2.759   1.617  1.00 96.07           H
ATOM    634  HN  VAL A  58      14.422  -1.095   1.299  1.00 96.07           H
ATOM    635  N   PHE A  59      13.571   1.653  -0.125  1.00 97.18           N
ATOM    636  CA  PHE A  59      13.566   3.047  -0.536  1.00 97.18           C
ATOM    637  C   PHE A  59      14.364   3.241  -1.827  1.00 97.18           C
ATOM    638  O   PHE A  59      13.852   3.791  -2.801  1.00 97.18           O
ATOM    639  HA  PHE A  59      12.527   3.330  -0.707  1.00 97.18           H
ATOM    640  CB  PHE A  59      14.231   3.847   0.586  1.00 97.18           C
ATOM    641 1HB  PHE A  59      13.593   3.815   1.469  1.00 97.18           H
ATOM    642 2HB  PHE A  59      15.171   3.364   0.854  1.00 97.18           H
ATOM    643  CG  PHE A  59      14.510   5.308   0.227  1.00 97.18           C
ATOM    644  CD1 PHE A  59      15.790   5.761   0.165  1.00 97.18           C
ATOM    645  HD1 PHE A  59      16.619   5.083   0.371  1.00 97.18           H
ATOM    646  CD2 PHE A  59      13.476   6.154  -0.029  1.00 97.18           C
ATOM    647  HD2 PHE A  59      12.450   5.791   0.021  1.00 97.18           H
ATOM    648  CE1 PHE A  59      16.049   7.117  -0.167  1.00 97.18           C
ATOM    649  HE1 PHE A  59      17.075   7.480  -0.216  1.00 97.18           H
ATOM    650  CE2 PHE A  59      13.734   7.510  -0.361  1.00 97.18           C
ATOM    651  HE2 PHE A  59      12.906   8.188  -0.566  1.00 97.18           H
ATOM    652  CZ  PHE A  59      15.015   7.963  -0.423  1.00 97.18           C
ATOM    653  HZ  PHE A  59      15.213   9.004  -0.678  1.00 97.18           H
ATOM    654  HN  PHE A  59      13.896   1.489   0.806  1.00 97.18           H
ATOM    655  N   ILE A  60      15.604   2.778  -1.794  1.00 97.36           N
ATOM    656  CA  ILE A  60      16.531   3.039  -2.882  1.00 97.36           C
ATOM    657  C   ILE A  60      15.988   2.417  -4.169  1.00 97.36           C
ATOM    658  O   ILE A  60      15.872   3.094  -5.190  1.00 97.36           O
ATOM    659  HA  ILE A  60      16.581   4.120  -3.016  1.00 97.36           H
ATOM    660  CB  ILE A  60      17.938   2.563  -2.514  1.00 97.36           C
ATOM    661  HB  ILE A  60      17.864   1.548  -2.125  1.00 97.36           H
ATOM    662  CG1 ILE A  60      18.537   3.430  -1.405  1.00 97.36           C
ATOM    663 1HG1 ILE A  60      18.802   4.408  -1.806  1.00 97.36           H
ATOM    664 2HG1 ILE A  60      17.794   3.595  -0.626  1.00 97.36           H
ATOM    665  CG2 ILE A  60      18.838   2.509  -3.750  1.00 97.36           C
ATOM    666 1HG2 ILE A  60      18.415   1.818  -4.479  1.00 97.36           H
ATOM    667 2HG2 ILE A  60      18.910   3.503  -4.191  1.00 97.36           H
ATOM    668 3HG2 ILE A  60      19.832   2.168  -3.460  1.00 97.36           H
ATOM    669  CD1 ILE A  60      19.778   2.767  -0.802  1.00 97.36           C
ATOM    670 1HD1 ILE A  60      19.504   1.800  -0.381  1.00 97.36           H
ATOM    671 2HD1 ILE A  60      20.528   2.625  -1.580  1.00 97.36           H
ATOM    672 3HD1 ILE A  60      20.184   3.404  -0.016  1.00 97.36           H
ATOM    673  HN  ILE A  60      15.978   2.233  -1.042  1.00 97.36           H
ATOM    674  N   VAL A  61      15.669   1.134  -4.080  1.00 95.82           N
ATOM    675  CA  VAL A  61      15.282   0.375  -5.257  1.00 95.82           C
ATOM    676  C   VAL A  61      13.965   0.928  -5.805  1.00 95.82           C
ATOM    677  O   VAL A  61      13.808   1.080  -7.016  1.00 95.82           O
ATOM    678  HA  VAL A  61      16.060   0.512  -6.008  1.00 95.82           H
ATOM    679  CB  VAL A  61      15.208  -1.116  -4.918  1.00 95.82           C
ATOM    680  HB  VAL A  61      14.497  -1.239  -4.101  1.00 95.82           H
ATOM    681  CG1 VAL A  61      14.699  -1.925  -6.112  1.00 95.82           C
ATOM    682 1HG1 VAL A  61      13.702  -1.580  -6.386  1.00 95.82           H
ATOM    683 2HG1 VAL A  61      15.375  -1.792  -6.956  1.00 95.82           H
ATOM    684 3HG1 VAL A  61      14.657  -2.981  -5.844  1.00 95.82           H
ATOM    685  CG2 VAL A  61      16.565  -1.637  -4.441  1.00 95.82           C
ATOM    686 1HG2 VAL A  61      17.307  -1.493  -5.227  1.00 95.82           H
ATOM    687 2HG2 VAL A  61      16.872  -1.090  -3.549  1.00 95.82           H
ATOM    688 3HG2 VAL A  61      16.485  -2.698  -4.206  1.00 95.82           H
ATOM    689  HN  VAL A  61      15.672   0.615  -3.225  1.00 95.82           H
ATOM    690  N   GLY A  62      13.053   1.216  -4.888  1.00 96.12           N
ATOM    691  CA  GLY A  62      11.734   1.692  -5.268  1.00 96.12           C
ATOM    692  C   GLY A  62      11.817   3.073  -5.920  1.00 96.12           C
ATOM    693  O   GLY A  62      11.145   3.334  -6.918  1.00 96.12           O
ATOM    694 1HA  GLY A  62      11.274   0.986  -5.959  1.00 96.12           H
ATOM    695 2HA  GLY A  62      11.093   1.740  -4.387  1.00 96.12           H
ATOM    696  HN  GLY A  62      13.203   1.128  -3.903  1.00 96.12           H
ATOM    697  N   ALA A  63      12.646   3.922  -5.331  1.00 96.76           N
ATOM    698  CA  ALA A  63      12.770   5.293  -5.797  1.00 96.76           C
ATOM    699  C   ALA A  63      13.295   5.293  -7.234  1.00 96.76           C
ATOM    700  O   ALA A  63      12.773   6.005  -8.090  1.00 96.76           O
ATOM    701  HA  ALA A  63      11.775   5.740  -5.783  1.00 96.76           H
ATOM    702  CB  ALA A  63      13.675   6.077  -4.845  1.00 96.76           C
ATOM    703 1HB  ALA A  63      13.242   6.071  -3.845  1.00 96.76           H
ATOM    704 2HB  ALA A  63      14.661   5.612  -4.817  1.00 96.76           H
ATOM    705 3HB  ALA A  63      13.768   7.105  -5.195  1.00 96.76           H
ATOM    706  HN  ALA A  63      13.225   3.688  -4.550  1.00 96.76           H
ATOM    707  N   LEU A  64      14.323   4.486  -7.454  1.00 95.35           N
ATOM    708  CA  LEU A  64      14.937   4.398  -8.768  1.00 95.35           C
ATOM    709  C   LEU A  64      13.917   3.848  -9.767  1.00 95.35           C
ATOM    710  O   LEU A  64      13.752   4.397 -10.856  1.00 95.35           O
ATOM    711  HA  LEU A  64      15.207   5.409  -9.071  1.00 95.35           H
ATOM    712  CB  LEU A  64      16.232   3.585  -8.701  1.00 95.35           C
ATOM    713 1HB  LEU A  64      16.010   2.624  -8.237  1.00 95.35           H
ATOM    714 2HB  LEU A  64      16.561   3.379  -9.719  1.00 95.35           H
ATOM    715  CG  LEU A  64      17.391   4.231  -7.940  1.00 95.35           C
ATOM    716  HG  LEU A  64      17.042   4.491  -6.941  1.00 95.35           H
ATOM    717  CD1 LEU A  64      18.552   3.249  -7.772  1.00 95.35           C
ATOM    718 1HD1 LEU A  64      18.212   2.377  -7.214  1.00 95.35           H
ATOM    719 2HD1 LEU A  64      18.909   2.937  -8.753  1.00 95.35           H
ATOM    720 3HD1 LEU A  64      19.363   3.734  -7.228  1.00 95.35           H
ATOM    721  CD2 LEU A  64      17.833   5.531  -8.616  1.00 95.35           C
ATOM    722 1HD2 LEU A  64      18.158   5.318  -9.635  1.00 95.35           H
ATOM    723 2HD2 LEU A  64      16.998   6.230  -8.640  1.00 95.35           H
ATOM    724 3HD2 LEU A  64      18.658   5.970  -8.056  1.00 95.35           H
ATOM    725  HN  LEU A  64      14.734   3.901  -6.755  1.00 95.35           H
ATOM    726  N   GLY A  65      13.260   2.772  -9.362  1.00 93.76           N
ATOM    727  CA  GLY A  65      12.371   2.056 -10.261  1.00 93.76           C
ATOM    728  C   GLY A  65      11.216   2.950 -10.718  1.00 93.76           C
ATOM    729  O   GLY A  65      10.958   3.073 -11.914  1.00 93.76           O
ATOM    730 1HA  GLY A  65      12.929   1.705 -11.128  1.00 93.76           H
ATOM    731 2HA  GLY A  65      11.975   1.173  -9.759  1.00 93.76           H
ATOM    732  HN  GLY A  65      13.327   2.389  -8.441  1.00 93.76           H
ATOM    733  N   ASN A  66      10.553   3.551  -9.741  1.00 94.62           N
ATOM    734  CA  ASN A  66       9.339   4.302 -10.012  1.00 94.62           C
ATOM    735  C   ASN A  66       9.700   5.606 -10.725  1.00 94.62           C
ATOM    736  O   ASN A  66       8.939   6.093 -11.560  1.00 94.62           O
ATOM    737  HA  ASN A  66       8.728   3.644 -10.630  1.00 94.62           H
ATOM    738  CB  ASN A  66       8.610   4.658  -8.715  1.00 94.62           C
ATOM    739 1HB  ASN A  66       9.321   5.056  -7.992  1.00 94.62           H
ATOM    740 2HB  ASN A  66       7.879   5.443  -8.908  1.00 94.62           H
ATOM    741  CG  ASN A  66       7.907   3.433  -8.127  1.00 94.62           C
ATOM    742  OD1 ASN A  66       6.998   2.867  -8.711  1.00 94.62           O
ATOM    743  ND2 ASN A  66       8.378   3.057  -6.941  1.00 94.62           N
ATOM    744 1HD2 ASN A  66       9.127   3.566  -6.516  1.00 94.62           H
ATOM    745 2HD2 ASN A  66       7.983   2.266  -6.474  1.00 94.62           H
ATOM    746  HN  ASN A  66      10.832   3.531  -8.781  1.00 94.62           H
ATOM    747  N   SER A  67      10.862   6.136 -10.370  1.00 94.58           N
ATOM    748  CA  SER A  67      11.371   7.329 -11.024  1.00 94.58           C
ATOM    749  C   SER A  67      11.589   7.057 -12.514  1.00 94.58           C
ATOM    750  O   SER A  67      11.344   7.925 -13.350  1.00 94.58           O
ATOM    751  HA  SER A  67      10.601   8.087 -10.883  1.00 94.58           H
ATOM    752  CB  SER A  67      12.674   7.800 -10.374  1.00 94.58           C
ATOM    753 1HB  SER A  67      13.416   7.003 -10.433  1.00 94.58           H
ATOM    754 2HB  SER A  67      13.072   8.647 -10.932  1.00 94.58           H
ATOM    755  OG  SER A  67      12.486   8.174  -9.012  1.00 94.58           O
ATOM    756  HG  SER A  67      12.953   7.524  -8.412  1.00 94.58           H
ATOM    757  HN  SER A  67      11.449   5.764  -9.652  1.00 94.58           H
ATOM    758  N   LEU A  68      12.047   5.847 -12.801  1.00 91.81           N
ATOM    759  CA  LEU A  68      12.285   5.444 -14.176  1.00 91.81           C
ATOM    760  C   LEU A  68      10.954   5.405 -14.929  1.00 91.81           C
ATOM    761  O   LEU A  68      10.880   5.813 -16.088  1.00 91.81           O
ATOM    762  HA  LEU A  68      12.919   6.203 -14.634  1.00 91.81           H
ATOM    763  CB  LEU A  68      13.056   4.123 -14.222  1.00 91.81           C
ATOM    764 1HB  LEU A  68      13.976   4.242 -13.650  1.00 91.81           H
ATOM    765 2HB  LEU A  68      12.462   3.361 -13.715  1.00 91.81           H
ATOM    766  CG  LEU A  68      13.417   3.605 -15.615  1.00 91.81           C
ATOM    767  HG  LEU A  68      12.503   3.547 -16.206  1.00 91.81           H
ATOM    768  CD1 LEU A  68      14.359   4.573 -16.333  1.00 91.81           C
ATOM    769 1HD1 LEU A  68      13.873   5.544 -16.436  1.00 91.81           H
ATOM    770 2HD1 LEU A  68      15.275   4.686 -15.753  1.00 91.81           H
ATOM    771 3HD1 LEU A  68      14.600   4.181 -17.321  1.00 91.81           H
ATOM    772  CD2 LEU A  68      13.997   2.191 -15.541  1.00 91.81           C
ATOM    773 1HD2 LEU A  68      14.898   2.199 -14.927  1.00 91.81           H
ATOM    774 2HD2 LEU A  68      13.262   1.519 -15.098  1.00 91.81           H
ATOM    775 3HD2 LEU A  68      14.246   1.847 -16.545  1.00 91.81           H
ATOM    776  HN  LEU A  68      12.255   5.150 -12.114  1.00 91.81           H
ATOM    777  N   VAL A  69       9.935   4.912 -14.241  1.00 91.52           N
ATOM    778  CA  VAL A  69       8.619   4.780 -14.843  1.00 91.52           C
ATOM    779  C   VAL A  69       8.133   6.156 -15.301  1.00 91.52           C
ATOM    780  O   VAL A  69       7.656   6.307 -16.425  1.00 91.52           O
ATOM    781  HA  VAL A  69       8.719   4.135 -15.715  1.00 91.52           H
ATOM    782  CB  VAL A  69       7.660   4.104 -13.861  1.00 91.52           C
ATOM    783  HB  VAL A  69       7.692   4.661 -12.924  1.00 91.52           H
ATOM    784  CG1 VAL A  69       6.223   4.144 -14.383  1.00 91.52           C
ATOM    785 1HG1 VAL A  69       5.913   5.181 -14.516  1.00 91.52           H
ATOM    786 2HG1 VAL A  69       6.168   3.624 -15.339  1.00 91.52           H
ATOM    787 3HG1 VAL A  69       5.562   3.657 -13.666  1.00 91.52           H
ATOM    788  CG2 VAL A  69       8.097   2.667 -13.569  1.00 91.52           C
ATOM    789 1HG2 VAL A  69       8.108   2.095 -14.497  1.00 91.52           H
ATOM    790 2HG2 VAL A  69       9.097   2.673 -13.134  1.00 91.52           H
ATOM    791 3HG2 VAL A  69       7.399   2.210 -12.869  1.00 91.52           H
ATOM    792  HN  VAL A  69       9.998   4.606 -13.291  1.00 91.52           H
ATOM    793  N   ILE A  70       8.270   7.125 -14.408  1.00 92.43           N
ATOM    794  CA  ILE A  70       7.798   8.471 -14.685  1.00 92.43           C
ATOM    795  C   ILE A  70       8.569   9.043 -15.876  1.00 92.43           C
ATOM    796  O   ILE A  70       7.981   9.657 -16.765  1.00 92.43           O
ATOM    797  HA  ILE A  70       6.745   8.398 -14.959  1.00 92.43           H
ATOM    798  CB  ILE A  70       7.879   9.337 -13.426  1.00 92.43           C
ATOM    799  HB  ILE A  70       8.897   9.283 -13.040  1.00 92.43           H
ATOM    800  CG1 ILE A  70       6.952   8.804 -12.333  1.00 92.43           C
ATOM    801 1HG1 ILE A  70       5.916   8.867 -12.666  1.00 92.43           H
ATOM    802 2HG1 ILE A  70       7.165   7.750 -12.152  1.00 92.43           H
ATOM    803  CG2 ILE A  70       7.597  10.805 -13.752  1.00 92.43           C
ATOM    804 1HG2 ILE A  70       8.331  11.166 -14.472  1.00 92.43           H
ATOM    805 2HG2 ILE A  70       6.597  10.898 -14.175  1.00 92.43           H
ATOM    806 3HG2 ILE A  70       7.661  11.399 -12.840  1.00 92.43           H
ATOM    807  CD1 ILE A  70       7.124   9.594 -11.034  1.00 92.43           C
ATOM    808 1HD1 ILE A  70       8.155   9.508 -10.691  1.00 92.43           H
ATOM    809 2HD1 ILE A  70       6.887  10.643 -11.213  1.00 92.43           H
ATOM    810 3HD1 ILE A  70       6.454   9.194 -10.274  1.00 92.43           H
ATOM    811  HN  ILE A  70       8.694   7.003 -13.511  1.00 92.43           H
ATOM    812  N   LEU A  71       9.875   8.821 -15.856  1.00 90.43           N
ATOM    813  CA  LEU A  71      10.745   9.378 -16.878  1.00 90.43           C
ATOM    814  C   LEU A  71      10.366   8.792 -18.239  1.00 90.43           C
ATOM    815  O   LEU A  71      10.299   9.514 -19.233  1.00 90.43           O
ATOM    816  HA  LEU A  71      10.571  10.454 -16.904  1.00 90.43           H
ATOM    817  CB  LEU A  71      12.214   9.167 -16.504  1.00 90.43           C
ATOM    818 1HB  LEU A  71      12.396   9.647 -15.543  1.00 90.43           H
ATOM    819 2HB  LEU A  71      12.383   8.100 -16.365  1.00 90.43           H
ATOM    820  CG  LEU A  71      13.243   9.692 -17.508  1.00 90.43           C
ATOM    821  HG  LEU A  71      12.801  10.533 -18.041  1.00 90.43           H
ATOM    822  CD1 LEU A  71      14.490  10.215 -16.791  1.00 90.43           C
ATOM    823 1HD1 LEU A  71      14.210  11.028 -16.121  1.00 90.43           H
ATOM    824 2HD1 LEU A  71      14.943   9.409 -16.215  1.00 90.43           H
ATOM    825 3HD1 LEU A  71      15.205  10.582 -17.528  1.00 90.43           H
ATOM    826  CD2 LEU A  71      13.586   8.625 -18.550  1.00 90.43           C
ATOM    827 1HD2 LEU A  71      14.000   7.749 -18.051  1.00 90.43           H
ATOM    828 2HD2 LEU A  71      12.683   8.343 -19.091  1.00 90.43           H
ATOM    829 3HD2 LEU A  71      14.319   9.025 -19.250  1.00 90.43           H
ATOM    830  HN  LEU A  71      10.339   8.272 -15.160  1.00 90.43           H
ATOM    831  N   VAL A  72      10.129   7.489 -18.241  1.00 87.49           N
ATOM    832  CA  VAL A  72       9.791   6.792 -19.470  1.00 87.49           C
ATOM    833  C   VAL A  72       8.484   7.357 -20.029  1.00 87.49           C
ATOM    834  O   VAL A  72       8.361   7.573 -21.234  1.00 87.49           O
ATOM    835  HA  VAL A  72      10.590   6.982 -20.187  1.00 87.49           H
ATOM    836  CB  VAL A  72       9.731   5.284 -19.217  1.00 87.49           C
ATOM    837  HB  VAL A  72       9.077   5.113 -18.362  1.00 87.49           H
ATOM    838  CG1 VAL A  72       9.134   4.550 -20.420  1.00 87.49           C
ATOM    839 1HG1 VAL A  72       8.123   4.914 -20.602  1.00 87.49           H
ATOM    840 2HG1 VAL A  72       9.751   4.732 -21.300  1.00 87.49           H
ATOM    841 3HG1 VAL A  72       9.103   3.480 -20.213  1.00 87.49           H
ATOM    842  CG2 VAL A  72      11.115   4.731 -18.869  1.00 87.49           C
ATOM    843 1HG2 VAL A  72      11.800   4.919 -19.695  1.00 87.49           H
ATOM    844 2HG2 VAL A  72      11.486   5.222 -17.969  1.00 87.49           H
ATOM    845 3HG2 VAL A  72      11.043   3.657 -18.694  1.00 87.49           H
ATOM    846  HN  VAL A  72      10.165   6.912 -17.425  1.00 87.49           H
ATOM    847  N   TYR A  73       7.540   7.580 -19.127  1.00 86.41           N
ATOM    848  CA  TYR A  73       6.244   8.110 -19.515  1.00 86.41           C
ATOM    849  C   TYR A  73       6.389   9.474 -20.192  1.00 86.41           C
ATOM    850  O   TYR A  73       5.701   9.762 -21.170  1.00 86.41           O
ATOM    851  HA  TYR A  73       5.791   7.410 -20.218  1.00 86.41           H
ATOM    852  CB  TYR A  73       5.451   8.280 -18.217  1.00 86.41           C
ATOM    853 1HB  TYR A  73       5.380   7.314 -17.717  1.00 86.41           H
ATOM    854 2HB  TYR A  73       6.003   8.943 -17.551  1.00 86.41           H
ATOM    855  CG  TYR A  73       4.041   8.839 -18.417  1.00 86.41           C
ATOM    856  CD1 TYR A  73       3.838  10.203 -18.447  1.00 86.41           C
ATOM    857  HD1 TYR A  73       4.682  10.883 -18.328  1.00 86.41           H
ATOM    858  CD2 TYR A  73       2.973   7.978 -18.568  1.00 86.41           C
ATOM    859  HD2 TYR A  73       3.134   6.900 -18.544  1.00 86.41           H
ATOM    860  CE1 TYR A  73       2.511  10.730 -18.636  1.00 86.41           C
ATOM    861  HE1 TYR A  73       2.336  11.805 -18.661  1.00 86.41           H
ATOM    862  CE2 TYR A  73       1.646   8.505 -18.756  1.00 86.41           C
ATOM    863  HE2 TYR A  73       0.793   7.836 -18.877  1.00 86.41           H
ATOM    864  CZ  TYR A  73       1.480   9.854 -18.781  1.00 86.41           C
ATOM    865  OH  TYR A  73       0.227  10.351 -18.959  1.00 86.41           O
ATOM    866  HH  TYR A  73      -0.407   9.609 -19.178  1.00 86.41           H
ATOM    867  HN  TYR A  73       7.649   7.405 -18.148  1.00 86.41           H
ATOM    868  N   TRP A  74       7.290  10.277 -19.645  1.00 86.97           N
ATOM    869  CA  TRP A  74       7.422  11.658 -20.077  1.00 86.97           C
ATOM    870  C   TRP A  74       8.003  11.656 -21.493  1.00 86.97           C
ATOM    871  O   TRP A  74       7.451  12.286 -22.394  1.00 86.97           O
ATOM    872  HA  TRP A  74       6.427  12.102 -20.083  1.00 86.97           H
ATOM    873  CB  TRP A  74       8.265  12.464 -19.087  1.00 86.97           C
ATOM    874 1HB  TRP A  74       8.016  12.150 -18.073  1.00 86.97           H
ATOM    875 2HB  TRP A  74       9.317  12.228 -19.244  1.00 86.97           H
ATOM    876  CG  TRP A  74       8.074  13.979 -19.197  1.00 86.97           C
ATOM    877  CD1 TRP A  74       8.753  14.842 -19.965  1.00 86.97           C
ATOM    878  HD1 TRP A  74       9.562  14.559 -20.638  1.00 86.97           H
ATOM    879  CD2 TRP A  74       7.110  14.778 -18.481  1.00 86.97           C
ATOM    880  NE1 TRP A  74       8.299  16.134 -19.797  1.00 86.97           N
ATOM    881  HE1 TRP A  74       8.647  16.949 -20.260  1.00 86.97           H
ATOM    882  CE2 TRP A  74       7.267  16.094 -18.865  1.00 86.97           C
ATOM    883  CE3 TRP A  74       6.136  14.402 -17.539  1.00 86.97           C
ATOM    884  HE3 TRP A  74       5.992  13.370 -17.219  1.00 86.97           H
ATOM    885  CZ2 TRP A  74       6.486  17.140 -18.359  1.00 86.97           C
ATOM    886  HZ2 TRP A  74       6.631  18.171 -18.679  1.00 86.97           H
ATOM    887  CZ3 TRP A  74       5.364  15.459 -17.042  1.00 86.97           C
ATOM    888  HZ3 TRP A  74       4.593  15.222 -16.308  1.00 86.97           H
ATOM    889  CH2 TRP A  74       5.510  16.788 -17.419  1.00 86.97           C
ATOM    890  HH2 TRP A  74       4.867  17.554 -16.985  1.00 86.97           H
ATOM    891  HN  TRP A  74       7.921   9.999 -18.920  1.00 86.97           H
ATOM    892  N   TYR A  75       9.108  10.941 -21.644  1.00 82.39           N
ATOM    893  CA  TYR A  75       9.908  11.047 -22.853  1.00 82.39           C
ATOM    894  C   TYR A  75       9.375  10.119 -23.946  1.00 82.39           C
ATOM    895  O   TYR A  75       9.806  10.196 -25.095  1.00 82.39           O
ATOM    896  HA  TYR A  75       9.853  12.078 -23.203  1.00 82.39           H
ATOM    897  CB  TYR A  75      11.319  10.601 -22.464  1.00 82.39           C
ATOM    898 1HB  TYR A  75      11.247   9.728 -21.815  1.00 82.39           H
ATOM    899 2HB  TYR A  75      11.850  10.286 -23.363  1.00 82.39           H
ATOM    900  CG  TYR A  75      12.140  11.680 -21.756  1.00 82.39           C
ATOM    901  CD1 TYR A  75      12.762  12.668 -22.492  1.00 82.39           C
ATOM    902  HD1 TYR A  75      12.668  12.680 -23.578  1.00 82.39           H
ATOM    903  CD2 TYR A  75      12.259  11.665 -20.381  1.00 82.39           C
ATOM    904  HD2 TYR A  75      11.768  10.885 -19.800  1.00 82.39           H
ATOM    905  CE1 TYR A  75      13.534  13.684 -21.825  1.00 82.39           C
ATOM    906  HE1 TYR A  75      14.031  14.470 -22.394  1.00 82.39           H
ATOM    907  CE2 TYR A  75      13.032  12.681 -19.714  1.00 82.39           C
ATOM    908  HE2 TYR A  75      13.134  12.681 -18.629  1.00 82.39           H
ATOM    909  CZ  TYR A  75      13.631  13.640 -20.469  1.00 82.39           C
ATOM    910  OH  TYR A  75      14.361  14.600 -19.840  1.00 82.39           O
ATOM    911  HH  TYR A  75      14.742  15.235 -20.511  1.00 82.39           H
ATOM    912  HN  TYR A  75       9.457  10.300 -20.961  1.00 82.39           H
ATOM    913  N   CYS A  76       8.445   9.262 -23.550  1.00 76.41           N
ATOM    914  CA  CYS A  76       7.824   8.344 -24.489  1.00 76.41           C
ATOM    915  C   CYS A  76       7.014   9.162 -25.497  1.00 76.41           C
ATOM    916  O   CYS A  76       6.044   9.823 -25.128  1.00 76.41           O
ATOM    917  HA  CYS A  76       8.634   7.810 -24.986  1.00 76.41           H
ATOM    918  CB  CYS A  76       6.961   7.302 -23.775  1.00 76.41           C
ATOM    919 1HB  CYS A  76       7.571   6.730 -23.076  1.00 76.41           H
ATOM    920 2HB  CYS A  76       6.187   7.798 -23.189  1.00 76.41           H
ATOM    921  SG  CYS A  76       6.194   6.179 -24.999  1.00 76.41           S
ATOM    922  HG  CYS A  76       7.331   5.626 -25.412  1.00 76.41           H
ATOM    923  HN  CYS A  76       8.116   9.190 -22.608  1.00 76.41           H
ATOM    924  N   THR A  77       7.442   9.091 -26.749  1.00 70.19           N
ATOM    925  CA  THR A  77       6.864   9.928 -27.786  1.00 70.19           C
ATOM    926  C   THR A  77       5.563   9.313 -28.305  1.00 70.19           C
ATOM    927  O   THR A  77       4.883   9.905 -29.142  1.00 70.19           O
ATOM    928  HA  THR A  77       6.608  10.892 -27.346  1.00 70.19           H
ATOM    929  CB  THR A  77       7.920  10.128 -28.875  1.00 70.19           C
ATOM    930  HB  THR A  77       7.610  10.899 -29.581  1.00 70.19           H
ATOM    931  OG1 THR A  77       8.100   8.826 -29.427  1.00 70.19           O
ATOM    932  HG1 THR A  77       8.561   8.890 -30.311  1.00 70.19           H
ATOM    933  CG2 THR A  77       9.293  10.483 -28.302  1.00 70.19           C
ATOM    934 1HG2 THR A  77       9.633   9.679 -27.649  1.00 70.19           H
ATOM    935 2HG2 THR A  77       9.220  11.409 -27.732  1.00 70.19           H
ATOM    936 3HG2 THR A  77      10.004  10.613 -29.117  1.00 70.19           H
ATOM    937  HN  THR A  77       8.168   8.476 -27.057  1.00 70.19           H
ATOM    938  N   ARG A  78       5.257   8.132 -27.788  1.00 72.16           N
ATOM    939  CA  ARG A  78       4.052   7.428 -28.192  1.00 72.16           C
ATOM    940  C   ARG A  78       2.833   8.004 -27.468  1.00 72.16           C
ATOM    941  O   ARG A  78       2.934   8.431 -26.319  1.00 72.16           O
ATOM    942  HA  ARG A  78       3.982   7.590 -29.268  1.00 72.16           H
ATOM    943  CB  ARG A  78       4.159   5.933 -27.886  1.00 72.16           C
ATOM    944 1HB  ARG A  78       3.538   5.370 -28.584  1.00 72.16           H
ATOM    945 2HB  ARG A  78       5.186   5.600 -28.034  1.00 72.16           H
ATOM    946  CG  ARG A  78       3.721   5.634 -26.451  1.00 72.16           C
ATOM    947 1HG  ARG A  78       4.289   6.254 -25.757  1.00 72.16           H
ATOM    948 2HG  ARG A  78       2.670   5.895 -26.325  1.00 72.16           H
ATOM    949  CD  ARG A  78       3.930   4.157 -26.110  1.00 72.16           C
ATOM    950 1HD  ARG A  78       3.100   3.565 -26.496  1.00 72.16           H
ATOM    951 2HD  ARG A  78       4.835   3.788 -26.593  1.00 72.16           H
ATOM    952  NE  ARG A  78       4.033   3.985 -24.644  1.00 72.16           N
ATOM    953  HE  ARG A  78       4.945   3.998 -24.234  1.00 72.16           H
ATOM    954  CZ  ARG A  78       2.982   3.813 -23.832  1.00 72.16           C
ATOM    955  NH1 ARG A  78       1.737   3.787 -24.327  1.00 72.16           N
ATOM    956 1HH1 ARG A  78       1.587   3.897 -25.310  1.00 72.16           H
ATOM    957 2HH1 ARG A  78       0.957   3.659 -23.714  1.00 72.16           H
ATOM    958  NH2 ARG A  78       3.193   3.668 -22.517  1.00 72.16           N
ATOM    959 1HH2 ARG A  78       2.419   3.538 -21.897  1.00 72.16           H
ATOM    960 2HH2 ARG A  78       4.125   3.688 -22.155  1.00 72.16           H
ATOM    961  HN  ARG A  78       5.815   7.658 -27.107  1.00 72.16           H
ATOM    962  N   VAL A  79       1.709   7.996 -28.170  1.00 77.12           N
ATOM    963  CA  VAL A  79       0.457   8.443 -27.584  1.00 77.12           C
ATOM    964  C   VAL A  79       0.226   7.706 -26.263  1.00 77.12           C
ATOM    965  O   VAL A  79       0.388   6.489 -26.190  1.00 77.12           O
ATOM    966  HA  VAL A  79       0.553   9.509 -27.379  1.00 77.12           H
ATOM    967  CB  VAL A  79      -0.686   8.253 -28.583  1.00 77.12           C
ATOM    968  HB  VAL A  79      -0.870   7.183 -28.681  1.00 77.12           H
ATOM    969  CG1 VAL A  79      -1.973   8.906 -28.074  1.00 77.12           C
ATOM    970 1HG1 VAL A  79      -2.259   8.453 -27.125  1.00 77.12           H
ATOM    971 2HG1 VAL A  79      -1.806   9.974 -27.933  1.00 77.12           H
ATOM    972 3HG1 VAL A  79      -2.769   8.755 -28.803  1.00 77.12           H
ATOM    973  CG2 VAL A  79      -0.304   8.793 -29.962  1.00 77.12           C
ATOM    974 1HG2 VAL A  79      -0.080   9.857 -29.886  1.00 77.12           H
ATOM    975 2HG2 VAL A  79       0.574   8.262 -30.330  1.00 77.12           H
ATOM    976 3HG2 VAL A  79      -1.135   8.645 -30.653  1.00 77.12           H
ATOM    977  HN  VAL A  79       1.646   7.692 -29.121  1.00 77.12           H
ATOM    978  N   LYS A  80      -0.149   8.475 -25.251  1.00 81.11           N
ATOM    979  CA  LYS A  80      -0.440   7.906 -23.946  1.00 81.11           C
ATOM    980  C   LYS A  80      -1.741   7.104 -24.023  1.00 81.11           C
ATOM    981  O   LYS A  80      -2.553   7.316 -24.922  1.00 81.11           O
ATOM    982  HA  LYS A  80       0.373   7.223 -23.699  1.00 81.11           H
ATOM    983  CB  LYS A  80      -0.453   8.999 -22.876  1.00 81.11           C
ATOM    984 1HB  LYS A  80      -1.334   9.629 -23.004  1.00 81.11           H
ATOM    985 2HB  LYS A  80      -0.528   8.545 -21.888  1.00 81.11           H
ATOM    986  CG  LYS A  80       0.810   9.859 -22.954  1.00 81.11           C
ATOM    987 1HG  LYS A  80       0.815  10.419 -23.890  1.00 81.11           H
ATOM    988 2HG  LYS A  80       0.807  10.590 -22.145  1.00 81.11           H
ATOM    989  CD  LYS A  80       2.068   8.994 -22.864  1.00 81.11           C
ATOM    990 1HD  LYS A  80       1.992   8.322 -22.009  1.00 81.11           H
ATOM    991 2HD  LYS A  80       2.149   8.369 -23.754  1.00 81.11           H
ATOM    992  CE  LYS A  80       3.321   9.861 -22.728  1.00 81.11           C
ATOM    993 1HE  LYS A  80       3.231  10.744 -23.361  1.00 81.11           H
ATOM    994 2HE  LYS A  80       3.416  10.215 -21.701  1.00 81.11           H
ATOM    995  NZ  LYS A  80       4.528   9.093 -23.108  1.00 81.11           N
ATOM    996 1HZ  LYS A  80       5.357   9.606 -22.830  1.00 81.11           H
ATOM    997 2HZ  LYS A  80       4.515   8.192 -22.642  1.00 81.11           H
ATOM    998 3HZ  LYS A  80       4.537   8.953 -24.112  1.00 81.11           H
ATOM    999  HN  LYS A  80      -0.256   9.468 -25.313  1.00 81.11           H
ATOM   1000  N   THR A  81      -1.898   6.200 -23.067  1.00 82.37           N
ATOM   1001  CA  THR A  81      -3.153   5.484 -22.913  1.00 82.37           C
ATOM   1002  C   THR A  81      -3.698   5.662 -21.495  1.00 82.37           C
ATOM   1003  O   THR A  81      -2.991   6.141 -20.610  1.00 82.37           O
ATOM   1004  HA  THR A  81      -3.883   5.921 -23.594  1.00 82.37           H
ATOM   1005  CB  THR A  81      -2.912   4.021 -23.293  1.00 82.37           C
ATOM   1006  HB  THR A  81      -3.854   3.475 -23.353  1.00 82.37           H
ATOM   1007  OG1 THR A  81      -1.993   3.554 -22.309  1.00 82.37           O
ATOM   1008  HG1 THR A  81      -1.061   3.813 -22.563  1.00 82.37           H
ATOM   1009  CG2 THR A  81      -2.153   3.876 -24.613  1.00 82.37           C
ATOM   1010 1HG2 THR A  81      -1.182   4.365 -24.529  1.00 82.37           H
ATOM   1011 2HG2 THR A  81      -2.726   4.341 -25.415  1.00 82.37           H
ATOM   1012 3HG2 THR A  81      -2.009   2.818 -24.834  1.00 82.37           H
ATOM   1013  HN  THR A  81      -1.187   5.954 -22.407  1.00 82.37           H
ATOM   1014  N   MET A  82      -4.951   5.267 -21.323  1.00 84.06           N
ATOM   1015  CA  MET A  82      -5.574   5.306 -20.011  1.00 84.06           C
ATOM   1016  C   MET A  82      -4.773   4.486 -18.998  1.00 84.06           C
ATOM   1017  O   MET A  82      -4.555   4.927 -17.871  1.00 84.06           O
ATOM   1018  HA  MET A  82      -5.576   6.356 -19.718  1.00 84.06           H
ATOM   1019  CB  MET A  82      -6.997   4.752 -20.105  1.00 84.06           C
ATOM   1020 1HB  MET A  82      -7.598   5.392 -20.752  1.00 84.06           H
ATOM   1021 2HB  MET A  82      -6.977   3.764 -20.563  1.00 84.06           H
ATOM   1022  CG  MET A  82      -7.645   4.666 -18.721  1.00 84.06           C
ATOM   1023 1HG  MET A  82      -7.275   3.788 -18.192  1.00 84.06           H
ATOM   1024 2HG  MET A  82      -7.368   5.536 -18.126  1.00 84.06           H
ATOM   1025  SD  MET A  82      -9.420   4.577 -18.882  1.00 84.06           S
ATOM   1026  CE  MET A  82      -9.900   4.874 -17.189  1.00 84.06           C
ATOM   1027 1HE  MET A  82      -9.474   4.101 -16.550  1.00 84.06           H
ATOM   1028 2HE  MET A  82      -9.532   5.850 -16.873  1.00 84.06           H
ATOM   1029 3HE  MET A  82     -10.987   4.853 -17.110  1.00 84.06           H
ATOM   1030  HN  MET A  82      -5.535   4.925 -22.058  1.00 84.06           H
ATOM   1031  N   THR A  83      -4.356   3.307 -19.436  1.00 83.36           N
ATOM   1032  CA  THR A  83      -3.497   2.466 -18.620  1.00 83.36           C
ATOM   1033  C   THR A  83      -2.259   3.245 -18.172  1.00 83.36           C
ATOM   1034  O   THR A  83      -1.869   3.182 -17.008  1.00 83.36           O
ATOM   1035  HA  THR A  83      -4.044   2.189 -17.719  1.00 83.36           H
ATOM   1036  CB  THR A  83      -3.166   1.208 -19.424  1.00 83.36           C
ATOM   1037  HB  THR A  83      -2.640   1.461 -20.345  1.00 83.36           H
ATOM   1038  OG1 THR A  83      -4.425   0.562 -19.593  1.00 83.36           O
ATOM   1039  HG1 THR A  83      -5.164   1.176 -19.315  1.00 83.36           H
ATOM   1040  CG2 THR A  83      -2.336   0.203 -18.623  1.00 83.36           C
ATOM   1041 1HG2 THR A  83      -2.891  -0.102 -17.736  1.00 83.36           H
ATOM   1042 2HG2 THR A  83      -1.396   0.666 -18.322  1.00 83.36           H
ATOM   1043 3HG2 THR A  83      -2.129  -0.672 -19.240  1.00 83.36           H
ATOM   1044  HN  THR A  83      -4.596   2.926 -20.329  1.00 83.36           H
ATOM   1045  N   ASP A  84      -1.674   3.962 -19.121  1.00 84.63           N
ATOM   1046  CA  ASP A  84      -0.427   4.663 -18.869  1.00 84.63           C
ATOM   1047  C   ASP A  84      -0.653   5.722 -17.788  1.00 84.63           C
ATOM   1048  O   ASP A  84       0.223   5.964 -16.959  1.00 84.63           O
ATOM   1049  HA  ASP A  84       0.277   3.892 -18.556  1.00 84.63           H
ATOM   1050  CB  ASP A  84       0.071   5.373 -20.129  1.00 84.63           C
ATOM   1051 1HB  ASP A  84      -0.636   6.152 -20.415  1.00 84.63           H
ATOM   1052 2HB  ASP A  84       1.021   5.865 -19.923  1.00 84.63           H
ATOM   1053  CG  ASP A  84       0.242   4.384 -21.284  1.00 84.63           C
ATOM   1054  OD1 ASP A  84       0.910   3.353 -21.053  1.00 84.63           O
ATOM   1055  OD2 ASP A  84      -0.298   4.681 -22.371  1.00 84.63           O
ATOM   1056  HN  ASP A  84      -2.038   4.067 -20.047  1.00 84.63           H
ATOM   1057  N   MET A  85      -1.832   6.325 -17.832  1.00 89.84           N
ATOM   1058  CA  MET A  85      -2.179   7.361 -16.874  1.00 89.84           C
ATOM   1059  C   MET A  85      -2.207   6.804 -15.449  1.00 89.84           C
ATOM   1060  O   MET A  85      -1.704   7.437 -14.522  1.00 89.84           O
ATOM   1061  HA  MET A  85      -1.396   8.115 -16.961  1.00 89.84           H
ATOM   1062  CB  MET A  85      -3.551   7.941 -17.223  1.00 89.84           C
ATOM   1063 1HB  MET A  85      -3.561   8.260 -18.265  1.00 89.84           H
ATOM   1064 2HB  MET A  85      -4.313   7.168 -17.119  1.00 89.84           H
ATOM   1065  CG  MET A  85      -3.892   9.126 -16.317  1.00 89.84           C
ATOM   1066 1HG  MET A  85      -4.894   9.490 -16.543  1.00 89.84           H
ATOM   1067 2HG  MET A  85      -3.895   8.808 -15.275  1.00 89.84           H
ATOM   1068  SD  MET A  85      -2.702  10.435 -16.552  1.00 89.84           S
ATOM   1069  CE  MET A  85      -3.145  10.967 -18.197  1.00 89.84           C
ATOM   1070 1HE  MET A  85      -3.030  10.134 -18.891  1.00 89.84           H
ATOM   1071 2HE  MET A  85      -4.182  11.304 -18.203  1.00 89.84           H
ATOM   1072 3HE  MET A  85      -2.495  11.786 -18.502  1.00 89.84           H
ATOM   1073  HN  MET A  85      -2.542   6.116 -18.504  1.00 89.84           H
ATOM   1074  N   PHE A  86      -2.799   5.626 -15.320  1.00 89.95           N
ATOM   1075  CA  PHE A  86      -2.907   4.981 -14.023  1.00 89.95           C
ATOM   1076  C   PHE A  86      -1.540   4.494 -13.537  1.00 89.95           C
ATOM   1077  O   PHE A  86      -1.232   4.582 -12.350  1.00 89.95           O
ATOM   1078  HA  PHE A  86      -3.296   5.722 -13.325  1.00 89.95           H
ATOM   1079  CB  PHE A  86      -3.832   3.774 -14.199  1.00 89.95           C
ATOM   1080 1HB  PHE A  86      -3.440   3.143 -14.996  1.00 89.95           H
ATOM   1081 2HB  PHE A  86      -3.815   3.181 -13.285  1.00 89.95           H
ATOM   1082  CG  PHE A  86      -5.280   4.143 -14.525  1.00 89.95           C
ATOM   1083  CD1 PHE A  86      -5.860   5.217 -13.924  1.00 89.95           C
ATOM   1084  HD1 PHE A  86      -5.293   5.814 -13.211  1.00 89.95           H
ATOM   1085  CD2 PHE A  86      -5.988   3.397 -15.415  1.00 89.95           C
ATOM   1086  HD2 PHE A  86      -5.523   2.537 -15.896  1.00 89.95           H
ATOM   1087  CE1 PHE A  86      -7.205   5.559 -14.226  1.00 89.95           C
ATOM   1088  HE1 PHE A  86      -7.670   6.419 -13.745  1.00 89.95           H
ATOM   1089  CE2 PHE A  86      -7.333   3.739 -15.717  1.00 89.95           C
ATOM   1090  HE2 PHE A  86      -7.900   3.142 -16.431  1.00 89.95           H
ATOM   1091  CZ  PHE A  86      -7.913   4.813 -15.117  1.00 89.95           C
ATOM   1092  HZ  PHE A  86      -8.945   5.076 -15.349  1.00 89.95           H
ATOM   1093  HN  PHE A  86      -3.200   5.115 -16.081  1.00 89.95           H
ATOM   1094  N   LEU A  87      -0.757   3.991 -14.480  1.00 88.00           N
ATOM   1095  CA  LEU A  87       0.572   3.497 -14.164  1.00 88.00           C
ATOM   1096  C   LEU A  87       1.425   4.647 -13.626  1.00 88.00           C
ATOM   1097  O   LEU A  87       2.243   4.451 -12.729  1.00 88.00           O
ATOM   1098  HA  LEU A  87       0.464   2.750 -13.378  1.00 88.00           H
ATOM   1099  CB  LEU A  87       1.184   2.792 -15.377  1.00 88.00           C
ATOM   1100 1HB  LEU A  87       1.109   3.459 -16.236  1.00 88.00           H
ATOM   1101 2HB  LEU A  87       2.246   2.638 -15.185  1.00 88.00           H
ATOM   1102  CG  LEU A  87       0.562   1.447 -15.755  1.00 88.00           C
ATOM   1103  HG  LEU A  87      -0.501   1.601 -15.937  1.00 88.00           H
ATOM   1104  CD1 LEU A  87       1.169   0.908 -17.052  1.00 88.00           C
ATOM   1105 1HD1 LEU A  87       0.987   1.616 -17.860  1.00 88.00           H
ATOM   1106 2HD1 LEU A  87       2.243   0.772 -16.922  1.00 88.00           H
ATOM   1107 3HD1 LEU A  87       0.709  -0.049 -17.298  1.00 88.00           H
ATOM   1108  CD2 LEU A  87       0.683   0.444 -14.606  1.00 88.00           C
ATOM   1109 1HD2 LEU A  87       1.735   0.289 -14.369  1.00 88.00           H
ATOM   1110 2HD2 LEU A  87       0.167   0.833 -13.729  1.00 88.00           H
ATOM   1111 3HD2 LEU A  87       0.233  -0.504 -14.902  1.00 88.00           H
ATOM   1112  HN  LEU A  87      -1.017   3.919 -15.443  1.00 88.00           H
ATOM   1113  N   LEU A  88       1.204   5.823 -14.197  1.00 91.47           N
ATOM   1114  CA  LEU A  88       1.914   7.012 -13.760  1.00 91.47           C
ATOM   1115  C   LEU A  88       1.566   7.301 -12.298  1.00 91.47           C
ATOM   1116  O   LEU A  88       2.455   7.454 -11.463  1.00 91.47           O
ATOM   1117  HA  LEU A  88       2.981   6.798 -13.824  1.00 91.47           H
ATOM   1118  CB  LEU A  88       1.629   8.183 -14.702  1.00 91.47           C
ATOM   1119 1HB  LEU A  88       2.058   7.951 -15.677  1.00 91.47           H
ATOM   1120 2HB  LEU A  88       0.551   8.260 -14.838  1.00 91.47           H
ATOM   1121  CG  LEU A  88       2.158   9.548 -14.255  1.00 91.47           C
ATOM   1122  HG  LEU A  88       1.834   9.720 -13.229  1.00 91.47           H
ATOM   1123  CD1 LEU A  88       3.687   9.571 -14.257  1.00 91.47           C
ATOM   1124 1HD1 LEU A  88       4.063   8.810 -13.574  1.00 91.47           H
ATOM   1125 2HD1 LEU A  88       4.053   9.367 -15.264  1.00 91.47           H
ATOM   1126 3HD1 LEU A  88       4.036  10.552 -13.936  1.00 91.47           H
ATOM   1127  CD2 LEU A  88       1.566  10.671 -15.109  1.00 91.47           C
ATOM   1128 1HD2 LEU A  88       1.839  10.516 -16.153  1.00 91.47           H
ATOM   1129 2HD2 LEU A  88       0.481  10.668 -15.013  1.00 91.47           H
ATOM   1130 3HD2 LEU A  88       1.958  11.630 -14.770  1.00 91.47           H
ATOM   1131  HN  LEU A  88       0.555   5.968 -14.943  1.00 91.47           H
ATOM   1132  N   ASN A  89       0.269   7.366 -12.034  1.00 93.98           N
ATOM   1133  CA  ASN A  89      -0.208   7.750 -10.716  1.00 93.98           C
ATOM   1134  C   ASN A  89       0.211   6.689  -9.697  1.00 93.98           C
ATOM   1135  O   ASN A  89       0.421   6.997  -8.525  1.00 93.98           O
ATOM   1136  HA  ASN A  89       0.247   8.721 -10.519  1.00 93.98           H
ATOM   1137  CB  ASN A  89      -1.734   7.853 -10.691  1.00 93.98           C
ATOM   1138 1HB  ASN A  89      -2.167   7.044 -11.280  1.00 93.98           H
ATOM   1139 2HB  ASN A  89      -2.094   7.731  -9.670  1.00 93.98           H
ATOM   1140  CG  ASN A  89      -2.202   9.201 -11.245  1.00 93.98           C
ATOM   1141  OD1 ASN A  89      -2.444  10.149 -10.517  1.00 93.98           O
ATOM   1142  ND2 ASN A  89      -2.316   9.231 -12.570  1.00 93.98           N
ATOM   1143 1HD2 ASN A  89      -2.102   8.417 -13.109  1.00 93.98           H
ATOM   1144 2HD2 ASN A  89      -2.616  10.069 -13.026  1.00 93.98           H
ATOM   1145  HN  ASN A  89      -0.448   7.161 -12.700  1.00 93.98           H
ATOM   1146  N   LEU A  90       0.320   5.460 -10.181  1.00 91.97           N
ATOM   1147  CA  LEU A  90       0.733   4.356  -9.332  1.00 91.97           C
ATOM   1148  C   LEU A  90       2.166   4.594  -8.853  1.00 91.97           C
ATOM   1149  O   LEU A  90       2.467   4.423  -7.673  1.00 91.97           O
ATOM   1150  HA  LEU A  90       0.075   4.348  -8.462  1.00 91.97           H
ATOM   1151  CB  LEU A  90       0.540   3.022 -10.056  1.00 91.97           C
ATOM   1152 1HB  LEU A  90      -0.398   3.065 -10.611  1.00 91.97           H
ATOM   1153 2HB  LEU A  90       1.339   2.910 -10.789  1.00 91.97           H
ATOM   1154  CG  LEU A  90       0.520   1.774  -9.171  1.00 91.97           C
ATOM   1155  HG  LEU A  90       1.263   1.902  -8.384  1.00 91.97           H
ATOM   1156  CD1 LEU A  90      -0.839   1.609  -8.487  1.00 91.97           C
ATOM   1157 1HD1 LEU A  90      -1.042   2.482  -7.866  1.00 91.97           H
ATOM   1158 2HD1 LEU A  90      -1.618   1.513  -9.244  1.00 91.97           H
ATOM   1159 3HD1 LEU A  90      -0.826   0.715  -7.864  1.00 91.97           H
ATOM   1160  CD2 LEU A  90       0.915   0.530  -9.968  1.00 91.97           C
ATOM   1161 1HD2 LEU A  90       0.214   0.386 -10.789  1.00 91.97           H
ATOM   1162 2HD2 LEU A  90       1.921   0.659 -10.367  1.00 91.97           H
ATOM   1163 3HD2 LEU A  90       0.892  -0.343  -9.314  1.00 91.97           H
ATOM   1164  HN  LEU A  90       0.133   5.215 -11.132  1.00 91.97           H
ATOM   1165  N   ALA A  91       3.013   4.984  -9.795  1.00 94.13           N
ATOM   1166  CA  ALA A  91       4.418   5.204  -9.493  1.00 94.13           C
ATOM   1167  C   ALA A  91       4.549   6.387  -8.531  1.00 94.13           C
ATOM   1168  O   ALA A  91       5.407   6.382  -7.650  1.00 94.13           O
ATOM   1169  HA  ALA A  91       4.797   4.306  -9.006  1.00 94.13           H
ATOM   1170  CB  ALA A  91       5.191   5.423 -10.795  1.00 94.13           C
ATOM   1171 1HB  ALA A  91       5.090   4.544 -11.430  1.00 94.13           H
ATOM   1172 2HB  ALA A  91       4.790   6.294 -11.314  1.00 94.13           H
ATOM   1173 3HB  ALA A  91       6.244   5.589 -10.569  1.00 94.13           H
ATOM   1174  HN  ALA A  91       2.755   5.149 -10.746  1.00 94.13           H
ATOM   1175  N   ILE A  92       3.685   7.371  -8.732  1.00 95.55           N
ATOM   1176  CA  ILE A  92       3.689   8.554  -7.889  1.00 95.55           C
ATOM   1177  C   ILE A  92       3.322   8.158  -6.458  1.00 95.55           C
ATOM   1178  O   ILE A  92       3.974   8.582  -5.506  1.00 95.55           O
ATOM   1179  HA  ILE A  92       4.705   8.951  -7.888  1.00 95.55           H
ATOM   1180  CB  ILE A  92       2.782   9.636  -8.480  1.00 95.55           C
ATOM   1181  HB  ILE A  92       1.821   9.182  -8.719  1.00 95.55           H
ATOM   1182  CG1 ILE A  92       3.361  10.184  -9.785  1.00 95.55           C
ATOM   1183 1HG1 ILE A  92       4.249  10.779  -9.572  1.00 95.55           H
ATOM   1184 2HG1 ILE A  92       3.676   9.358 -10.423  1.00 95.55           H
ATOM   1185  CG2 ILE A  92       2.516  10.745  -7.460  1.00 95.55           C
ATOM   1186 1HG2 ILE A  92       2.029  10.322  -6.581  1.00 95.55           H
ATOM   1187 2HG2 ILE A  92       3.461  11.203  -7.167  1.00 95.55           H
ATOM   1188 3HG2 ILE A  92       1.869  11.501  -7.906  1.00 95.55           H
ATOM   1189  CD1 ILE A  92       2.331  11.042 -10.524  1.00 95.55           C
ATOM   1190 1HD1 ILE A  92       1.455  10.437 -10.757  1.00 95.55           H
ATOM   1191 2HD1 ILE A  92       2.037  11.880  -9.893  1.00 95.55           H
ATOM   1192 3HD1 ILE A  92       2.769  11.419 -11.449  1.00 95.55           H
ATOM   1193  HN  ILE A  92       2.992   7.368  -9.453  1.00 95.55           H
ATOM   1194  N   ALA A  93       2.279   7.347  -6.352  1.00 95.23           N
ATOM   1195  CA  ALA A  93       1.788   6.926  -5.051  1.00 95.23           C
ATOM   1196  C   ALA A  93       2.905   6.194  -4.302  1.00 95.23           C
ATOM   1197  O   ALA A  93       3.138   6.451  -3.122  1.00 95.23           O
ATOM   1198  HA  ALA A  93       1.515   7.821  -4.493  1.00 95.23           H
ATOM   1199  CB  ALA A  93       0.542   6.058  -5.232  1.00 95.23           C
ATOM   1200 1HB  ALA A  93      -0.231   6.633  -5.742  1.00 95.23           H
ATOM   1201 2HB  ALA A  93       0.793   5.180  -5.827  1.00 95.23           H
ATOM   1202 3HB  ALA A  93       0.174   5.742  -4.255  1.00 95.23           H
ATOM   1203  HN  ALA A  93       1.773   6.982  -7.133  1.00 95.23           H
ATOM   1204  N   ASP A  94       3.564   5.296  -5.020  1.00 94.13           N
ATOM   1205  CA  ASP A  94       4.623   4.497  -4.427  1.00 94.13           C
ATOM   1206  C   ASP A  94       5.732   5.421  -3.920  1.00 94.13           C
ATOM   1207  O   ASP A  94       6.240   5.239  -2.815  1.00 94.13           O
ATOM   1208  HA  ASP A  94       4.144   3.939  -3.622  1.00 94.13           H
ATOM   1209  CB  ASP A  94       5.235   3.544  -5.456  1.00 94.13           C
ATOM   1210 1HB  ASP A  94       5.357   4.060  -6.408  1.00 94.13           H
ATOM   1211 2HB  ASP A  94       6.229   3.240  -5.129  1.00 94.13           H
ATOM   1212  CG  ASP A  94       4.355   2.307  -5.650  1.00 94.13           C
ATOM   1213  OD1 ASP A  94       3.664   1.944  -4.674  1.00 94.13           O
ATOM   1214  OD2 ASP A  94       4.394   1.753  -6.769  1.00 94.13           O
ATOM   1215  HN  ASP A  94       3.387   5.112  -5.986  1.00 94.13           H
ATOM   1216  N   LEU A  95       6.075   6.393  -4.753  1.00 96.44           N
ATOM   1217  CA  LEU A  95       7.153   7.311  -4.428  1.00 96.44           C
ATOM   1218  C   LEU A  95       6.825   8.032  -3.118  1.00 96.44           C
ATOM   1219  O   LEU A  95       7.684   8.167  -2.248  1.00 96.44           O
ATOM   1220  HA  LEU A  95       8.054   6.717  -4.278  1.00 96.44           H
ATOM   1221  CB  LEU A  95       7.422   8.258  -5.599  1.00 96.44           C
ATOM   1222 1HB  LEU A  95       6.465   8.590  -6.000  1.00 96.44           H
ATOM   1223 2HB  LEU A  95       7.932   9.142  -5.216  1.00 96.44           H
ATOM   1224  CG  LEU A  95       8.252   7.682  -6.749  1.00 96.44           C
ATOM   1225  HG  LEU A  95       7.732   6.809  -7.142  1.00 96.44           H
ATOM   1226  CD1 LEU A  95       8.375   8.689  -7.894  1.00 96.44           C
ATOM   1227 1HD1 LEU A  95       7.382   8.936  -8.269  1.00 96.44           H
ATOM   1228 2HD1 LEU A  95       8.861   9.595  -7.531  1.00 96.44           H
ATOM   1229 3HD1 LEU A  95       8.970   8.255  -8.697  1.00 96.44           H
ATOM   1230  CD2 LEU A  95       9.620   7.208  -6.253  1.00 96.44           C
ATOM   1231 1HD2 LEU A  95      10.161   8.048  -5.819  1.00 96.44           H
ATOM   1232 2HD2 LEU A  95       9.484   6.433  -5.499  1.00 96.44           H
ATOM   1233 3HD2 LEU A  95      10.189   6.803  -7.090  1.00 96.44           H
ATOM   1234  HN  LEU A  95       5.631   6.557  -5.634  1.00 96.44           H
ATOM   1235  N   LEU A  96       5.580   8.475  -3.019  1.00 95.70           N
ATOM   1236  CA  LEU A  96       5.160   9.278  -1.883  1.00 95.70           C
ATOM   1237  C   LEU A  96       5.401   8.493  -0.592  1.00 95.70           C
ATOM   1238  O   LEU A  96       5.834   9.059   0.411  1.00 95.70           O
ATOM   1239  HA  LEU A  96       5.784  10.171  -1.866  1.00 95.70           H
ATOM   1240  CB  LEU A  96       3.712   9.740  -2.061  1.00 95.70           C
ATOM   1241 1HB  LEU A  96       3.110   8.880  -2.353  1.00 95.70           H
ATOM   1242 2HB  LEU A  96       3.339  10.077  -1.094  1.00 95.70           H
ATOM   1243  CG  LEU A  96       3.485  10.857  -3.082  1.00 95.70           C
ATOM   1244  HG  LEU A  96       3.789  10.490  -4.062  1.00 95.70           H
ATOM   1245  CD1 LEU A  96       2.002  11.222  -3.175  1.00 95.70           C
ATOM   1246 1HD1 LEU A  96       1.431  10.346  -3.482  1.00 95.70           H
ATOM   1247 2HD1 LEU A  96       1.650  11.562  -2.201  1.00 95.70           H
ATOM   1248 3HD1 LEU A  96       1.869  12.018  -3.907  1.00 95.70           H
ATOM   1249  CD2 LEU A  96       4.356  12.075  -2.765  1.00 95.70           C
ATOM   1250 1HD2 LEU A  96       4.107  12.452  -1.773  1.00 95.70           H
ATOM   1251 2HD2 LEU A  96       5.407  11.786  -2.790  1.00 95.70           H
ATOM   1252 3HD2 LEU A  96       4.175  12.853  -3.506  1.00 95.70           H
ATOM   1253  HN  LEU A  96       4.867   8.294  -3.696  1.00 95.70           H
ATOM   1254  N   PHE A  97       5.110   7.202  -0.659  1.00 95.28           N
ATOM   1255  CA  PHE A  97       5.283   6.335   0.494  1.00 95.28           C
ATOM   1256  C   PHE A  97       6.766   6.099   0.786  1.00 95.28           C
ATOM   1257  O   PHE A  97       7.204   6.221   1.929  1.00 95.28           O
ATOM   1258  HA  PHE A  97       4.822   6.835   1.346  1.00 95.28           H
ATOM   1259  CB  PHE A  97       4.624   4.998   0.151  1.00 95.28           C
ATOM   1260 1HB  PHE A  97       3.541   5.127   0.152  1.00 95.28           H
ATOM   1261 2HB  PHE A  97       4.910   4.712  -0.861  1.00 95.28           H
ATOM   1262  CG  PHE A  97       4.988   3.861   1.108  1.00 95.28           C
ATOM   1263  CD1 PHE A  97       5.614   2.750   0.637  1.00 95.28           C
ATOM   1264  HD1 PHE A  97       5.857   2.669  -0.423  1.00 95.28           H
ATOM   1265  CD2 PHE A  97       4.685   3.962   2.430  1.00 95.28           C
ATOM   1266  HD2 PHE A  97       4.183   4.852   2.808  1.00 95.28           H
ATOM   1267  CE1 PHE A  97       5.952   1.695   1.525  1.00 95.28           C
ATOM   1268  HE1 PHE A  97       6.454   0.804   1.147  1.00 95.28           H
ATOM   1269  CE2 PHE A  97       5.023   2.907   3.318  1.00 95.28           C
ATOM   1270  HE2 PHE A  97       4.780   2.988   4.378  1.00 95.28           H
ATOM   1271  CZ  PHE A  97       5.649   1.795   2.847  1.00 95.28           C
ATOM   1272  HZ  PHE A  97       5.909   0.986   3.529  1.00 95.28           H
ATOM   1273  HN  PHE A  97       4.764   6.749  -1.480  1.00 95.28           H
ATOM   1274  N   LEU A  98       7.498   5.766  -0.267  1.00 96.44           N
ATOM   1275  CA  LEU A  98       8.880   5.346  -0.115  1.00 96.44           C
ATOM   1276  C   LEU A  98       9.664   6.438   0.616  1.00 96.44           C
ATOM   1277  O   LEU A  98      10.551   6.141   1.415  1.00 96.44           O
ATOM   1278  HA  LEU A  98       8.882   4.447   0.502  1.00 96.44           H
ATOM   1279  CB  LEU A  98       9.477   4.965  -1.472  1.00 96.44           C
ATOM   1280 1HB  LEU A  98       9.284   5.777  -2.172  1.00 96.44           H
ATOM   1281 2HB  LEU A  98      10.559   4.889  -1.362  1.00 96.44           H
ATOM   1282  CG  LEU A  98       8.962   3.663  -2.089  1.00 96.44           C
ATOM   1283  HG  LEU A  98       7.879   3.634  -1.971  1.00 96.44           H
ATOM   1284  CD1 LEU A  98       9.254   3.615  -3.590  1.00 96.44           C
ATOM   1285 1HD1 LEU A  98       8.763   4.454  -4.083  1.00 96.44           H
ATOM   1286 2HD1 LEU A  98      10.330   3.677  -3.753  1.00 96.44           H
ATOM   1287 3HD1 LEU A  98       8.877   2.680  -4.004  1.00 96.44           H
ATOM   1288  CD2 LEU A  98       9.529   2.446  -1.355  1.00 96.44           C
ATOM   1289 1HD2 LEU A  98      10.617   2.457  -1.420  1.00 96.44           H
ATOM   1290 2HD2 LEU A  98       9.227   2.480  -0.309  1.00 96.44           H
ATOM   1291 3HD2 LEU A  98       9.147   1.535  -1.815  1.00 96.44           H
ATOM   1292  HN  LEU A  98       7.162   5.781  -1.209  1.00 96.44           H
ATOM   1293  N   VAL A  99       9.307   7.679   0.317  1.00 96.63           N
ATOM   1294  CA  VAL A  99      10.007   8.817   0.888  1.00 96.63           C
ATOM   1295  C   VAL A  99       9.851   8.794   2.410  1.00 96.63           C
ATOM   1296  O   VAL A  99      10.602   9.457   3.124  1.00 96.63           O
ATOM   1297  HA  VAL A  99      11.063   8.711   0.642  1.00 96.63           H
ATOM   1298  CB  VAL A  99       9.500  10.114   0.255  1.00 96.63           C
ATOM   1299  HB  VAL A  99       8.411  10.105   0.297  1.00 96.63           H
ATOM   1300  CG1 VAL A  99       9.991  11.334   1.037  1.00 96.63           C
ATOM   1301 1HG1 VAL A  99       9.625  11.280   2.062  1.00 96.63           H
ATOM   1302 2HG1 VAL A  99      11.081  11.349   1.040  1.00 96.63           H
ATOM   1303 3HG1 VAL A  99       9.617  12.243   0.565  1.00 96.63           H
ATOM   1304  CG2 VAL A  99       9.913  10.203  -1.216  1.00 96.63           C
ATOM   1305 1HG2 VAL A  99      11.000  10.179  -1.291  1.00 96.63           H
ATOM   1306 2HG2 VAL A  99       9.492   9.359  -1.763  1.00 96.63           H
ATOM   1307 3HG2 VAL A  99       9.540  11.135  -1.642  1.00 96.63           H
ATOM   1308  HN  VAL A  99       8.557   7.911  -0.302  1.00 96.63           H
ATOM   1309  N   THR A 100       8.871   8.025   2.862  1.00 96.07           N
ATOM   1310  CA  THR A 100       8.567   7.956   4.281  1.00 96.07           C
ATOM   1311  C   THR A 100       9.424   6.885   4.958  1.00 96.07           C
ATOM   1312  O   THR A 100       9.564   6.878   6.180  1.00 96.07           O
ATOM   1313  HA  THR A 100       8.830   8.911   4.735  1.00 96.07           H
ATOM   1314  CB  THR A 100       7.064   7.715   4.431  1.00 96.07           C
ATOM   1315  HB  THR A 100       6.733   7.940   5.445  1.00 96.07           H
ATOM   1316  OG1 THR A 100       6.884   6.366   4.010  1.00 96.07           O
ATOM   1317  HG1 THR A 100       6.786   6.328   3.016  1.00 96.07           H
ATOM   1318  CG2 THR A 100       6.238   8.530   3.433  1.00 96.07           C
ATOM   1319 1HG2 THR A 100       6.522   8.255   2.417  1.00 96.07           H
ATOM   1320 2HG2 THR A 100       6.425   9.592   3.588  1.00 96.07           H
ATOM   1321 3HG2 THR A 100       5.178   8.322   3.583  1.00 96.07           H
ATOM   1322  HN  THR A 100       8.292   7.457   2.277  1.00 96.07           H
ATOM   1323  N   LEU A 101       9.977   6.006   4.135  1.00 95.80           N
ATOM   1324  CA  LEU A 101      10.673   4.837   4.645  1.00 95.80           C
ATOM   1325  C   LEU A 101      11.900   5.288   5.441  1.00 95.80           C
ATOM   1326  O   LEU A 101      12.201   4.729   6.494  1.00 95.80           O
ATOM   1327  HA  LEU A 101       9.993   4.321   5.323  1.00 95.80           H
ATOM   1328  CB  LEU A 101      11.000   3.869   3.507  1.00 95.80           C
ATOM   1329 1HB  LEU A 101      11.499   4.426   2.714  1.00 95.80           H
ATOM   1330 2HB  LEU A 101      11.714   3.132   3.876  1.00 95.80           H
ATOM   1331  CG  LEU A 101       9.810   3.124   2.898  1.00 95.80           C
ATOM   1332  HG  LEU A 101       9.159   3.855   2.418  1.00 95.80           H
ATOM   1333  CD1 LEU A 101      10.272   2.148   1.813  1.00 95.80           C
ATOM   1334 1HD1 LEU A 101      10.781   2.699   1.022  1.00 95.80           H
ATOM   1335 2HD1 LEU A 101      10.955   1.419   2.247  1.00 95.80           H
ATOM   1336 3HD1 LEU A 101       9.406   1.632   1.397  1.00 95.80           H
ATOM   1337  CD2 LEU A 101       8.986   2.428   3.982  1.00 95.80           C
ATOM   1338 1HD2 LEU A 101       9.613   1.710   4.511  1.00 95.80           H
ATOM   1339 2HD2 LEU A 101       8.610   3.170   4.686  1.00 95.80           H
ATOM   1340 3HD2 LEU A 101       8.147   1.906   3.522  1.00 95.80           H
ATOM   1341  HN  LEU A 101       9.953   6.082   3.138  1.00 95.80           H
ATOM   1342  N   PRO A 102      12.628   6.302   4.953  1.00 95.87           N
ATOM   1343  CA  PRO A 102      13.817   6.785   5.661  1.00 95.87           C
ATOM   1344  C   PRO A 102      13.525   7.126   7.113  1.00 95.87           C
ATOM   1345  O   PRO A 102      14.319   6.813   7.999  1.00 95.87           O
ATOM   1346  HA  PRO A 102      14.575   6.002   5.699  1.00 95.87           H
ATOM   1347  CB  PRO A 102      14.237   8.020   4.861  1.00 95.87           C
ATOM   1348 1HB  PRO A 102      13.790   8.929   5.262  1.00 95.87           H
ATOM   1349 2HB  PRO A 102      15.318   8.162   4.880  1.00 95.87           H
ATOM   1350  CG  PRO A 102      13.734   7.718   3.455  1.00 95.87           C
ATOM   1351 1HG  PRO A 102      13.637   8.624   2.856  1.00 95.87           H
ATOM   1352 2HG  PRO A 102      14.416   7.063   2.912  1.00 95.87           H
ATOM   1353  CD  PRO A 102      12.389   7.056   3.710  1.00 95.87           C
ATOM   1354 1HD  PRO A 102      11.594   7.791   3.835  1.00 95.87           H
ATOM   1355 2HD  PRO A 102      12.094   6.408   2.885  1.00 95.87           H
ATOM   1356  N   PHE A 103      12.383   7.765   7.319  1.00 95.22           N
ATOM   1357  CA  PHE A 103      12.003   8.207   8.650  1.00 95.22           C
ATOM   1358  C   PHE A 103      11.694   7.014   9.558  1.00 95.22           C
ATOM   1359  O   PHE A 103      12.043   7.021  10.737  1.00 95.22           O
ATOM   1360  HA  PHE A 103      12.846   8.764   9.059  1.00 95.22           H
ATOM   1361  CB  PHE A 103      10.739   9.055   8.496  1.00 95.22           C
ATOM   1362 1HB  PHE A 103       9.982   8.469   7.974  1.00 95.22           H
ATOM   1363 2HB  PHE A 103      10.341   9.280   9.485  1.00 95.22           H
ATOM   1364  CG  PHE A 103      10.958  10.367   7.739  1.00 95.22           C
ATOM   1365  CD1 PHE A 103      11.306  11.493   8.418  1.00 95.22           C
ATOM   1366  HD1 PHE A 103      11.429  11.461   9.500  1.00 95.22           H
ATOM   1367  CD2 PHE A 103      10.804  10.407   6.389  1.00 95.22           C
ATOM   1368  HD2 PHE A 103      10.525   9.504   5.845  1.00 95.22           H
ATOM   1369  CE1 PHE A 103      11.509  12.710   7.716  1.00 95.22           C
ATOM   1370  HE1 PHE A 103      11.788  13.613   8.260  1.00 95.22           H
ATOM   1371  CE2 PHE A 103      11.008  11.624   5.687  1.00 95.22           C
ATOM   1372  HE2 PHE A 103      10.885  11.656   4.604  1.00 95.22           H
ATOM   1373  CZ  PHE A 103      11.356  12.750   6.365  1.00 95.22           C
ATOM   1374  HZ  PHE A 103      11.512  13.685   5.826  1.00 95.22           H
ATOM   1375  HN  PHE A 103      11.724   7.980   6.598  1.00 95.22           H
ATOM   1376  N   TRP A 104      11.045   6.019   8.973  1.00 93.20           N
ATOM   1377  CA  TRP A 104      10.714   4.808   9.705  1.00 93.20           C
ATOM   1378  C   TRP A 104      12.023   4.137  10.124  1.00 93.20           C
ATOM   1379  O   TRP A 104      12.116   3.578  11.216  1.00 93.20           O
ATOM   1380  HA  TRP A 104      10.144   5.098  10.588  1.00 93.20           H
ATOM   1381  CB  TRP A 104       9.813   3.893   8.873  1.00 93.20           C
ATOM   1382 1HB  TRP A 104      10.185   3.867   7.849  1.00 93.20           H
ATOM   1383 2HB  TRP A 104       9.882   2.878   9.265  1.00 93.20           H
ATOM   1384  CG  TRP A 104       8.343   4.317   8.855  1.00 93.20           C
ATOM   1385  CD1 TRP A 104       7.601   4.676   7.798  1.00 93.20           C
ATOM   1386  HD1 TRP A 104       7.970   4.712   6.773  1.00 93.20           H
ATOM   1387  CD2 TRP A 104       7.461   4.413   9.993  1.00 93.20           C
ATOM   1388  NE1 TRP A 104       6.311   4.994   8.171  1.00 93.20           N
ATOM   1389  HE1 TRP A 104       5.574   5.290   7.562  1.00 93.20           H
ATOM   1390  CE2 TRP A 104       6.223   4.829   9.548  1.00 93.20           C
ATOM   1391  CE3 TRP A 104       7.702   4.155  11.355  1.00 93.20           C
ATOM   1392  HE3 TRP A 104       8.670   3.825  11.731  1.00 93.20           H
ATOM   1393  CZ2 TRP A 104       5.129   5.025  10.399  1.00 93.20           C
ATOM   1394  HZ2 TRP A 104       4.160   5.355  10.023  1.00 93.20           H
ATOM   1395  CZ3 TRP A 104       6.598   4.356  12.192  1.00 93.20           C
ATOM   1396  HZ3 TRP A 104       6.730   4.171  13.258  1.00 93.20           H
ATOM   1397  CH2 TRP A 104       5.345   4.775  11.759  1.00 93.20           C
ATOM   1398  HH2 TRP A 104       4.535   4.908  12.476  1.00 93.20           H
ATOM   1399  HN  TRP A 104      10.746   6.030   8.018  1.00 93.20           H
ATOM   1400  N   ALA A 105      13.002   4.215   9.235  1.00 94.77           N
ATOM   1401  CA  ALA A 105      14.278   3.560   9.468  1.00 94.77           C
ATOM   1402  C   ALA A 105      14.948   4.178  10.697  1.00 94.77           C
ATOM   1403  O   ALA A 105      15.430   3.461  11.572  1.00 94.77           O
ATOM   1404  HA  ALA A 105      14.079   2.506   9.664  1.00 94.77           H
ATOM   1405  CB  ALA A 105      15.146   3.672   8.213  1.00 94.77           C
ATOM   1406 1HB  ALA A 105      14.639   3.192   7.376  1.00 94.77           H
ATOM   1407 2HB  ALA A 105      15.315   4.723   7.981  1.00 94.77           H
ATOM   1408 3HB  ALA A 105      16.103   3.180   8.388  1.00 94.77           H
ATOM   1409  HN  ALA A 105      12.934   4.713   8.371  1.00 94.77           H
ATOM   1410  N   ILE A 106      14.955   5.503  10.724  1.00 94.36           N
ATOM   1411  CA  ILE A 106      15.593   6.226  11.810  1.00 94.36           C
ATOM   1412  C   ILE A 106      14.865   5.916  13.120  1.00 94.36           C
ATOM   1413  O   ILE A 106      15.501   5.686  14.148  1.00 94.36           O
ATOM   1414  HA  ILE A 106      16.617   5.860  11.889  1.00 94.36           H
ATOM   1415  CB  ILE A 106      15.671   7.719  11.487  1.00 94.36           C
ATOM   1416  HB  ILE A 106      14.690   8.045  11.140  1.00 94.36           H
ATOM   1417  CG1 ILE A 106      16.663   7.985  10.353  1.00 94.36           C
ATOM   1418 1HG1 ILE A 106      17.682   7.880  10.725  1.00 94.36           H
ATOM   1419 2HG1 ILE A 106      16.532   7.239   9.569  1.00 94.36           H
ATOM   1420  CG2 ILE A 106      16.000   8.535  12.739  1.00 94.36           C
ATOM   1421 1HG2 ILE A 106      15.224   8.379  13.489  1.00 94.36           H
ATOM   1422 2HG2 ILE A 106      16.962   8.213  13.140  1.00 94.36           H
ATOM   1423 3HG2 ILE A 106      16.049   9.593  12.482  1.00 94.36           H
ATOM   1424  CD1 ILE A 106      16.468   9.386   9.771  1.00 94.36           C
ATOM   1425 1HD1 ILE A 106      15.455   9.478   9.378  1.00 94.36           H
ATOM   1426 2HD1 ILE A 106      16.623  10.129  10.552  1.00 94.36           H
ATOM   1427 3HD1 ILE A 106      17.185   9.548   8.966  1.00 94.36           H
ATOM   1428  HN  ILE A 106      14.536   6.078  10.022  1.00 94.36           H
ATOM   1429  N   ALA A 107      13.543   5.921  13.040  1.00 93.08           N
ATOM   1430  CA  ALA A 107      12.721   5.739  14.224  1.00 93.08           C
ATOM   1431  C   ALA A 107      12.959   4.339  14.794  1.00 93.08           C
ATOM   1432  O   ALA A 107      12.906   4.142  16.007  1.00 93.08           O
ATOM   1433  HA  ALA A 107      13.032   6.480  14.961  1.00 93.08           H
ATOM   1434  CB  ALA A 107      11.253   5.983  13.870  1.00 93.08           C
ATOM   1435 1HB  ALA A 107      11.133   7.000  13.497  1.00 93.08           H
ATOM   1436 2HB  ALA A 107      10.943   5.275  13.100  1.00 93.08           H
ATOM   1437 3HB  ALA A 107      10.637   5.846  14.758  1.00 93.08           H
ATOM   1438  HN  ALA A 107      13.035   6.046  12.188  1.00 93.08           H
ATOM   1439  N   ALA A 108      13.215   3.403  13.892  1.00 92.44           N
ATOM   1440  CA  ALA A 108      13.427   2.021  14.287  1.00 92.44           C
ATOM   1441  C   ALA A 108      14.833   1.873  14.873  1.00 92.44           C
ATOM   1442  O   ALA A 108      15.052   1.065  15.774  1.00 92.44           O
ATOM   1443  HA  ALA A 108      12.695   1.780  15.057  1.00 92.44           H
ATOM   1444  CB  ALA A 108      13.197   1.105  13.084  1.00 92.44           C
ATOM   1445 1HB  ALA A 108      12.176   1.227  12.724  1.00 92.44           H
ATOM   1446 2HB  ALA A 108      13.896   1.367  12.289  1.00 92.44           H
ATOM   1447 3HB  ALA A 108      13.357   0.068  13.380  1.00 92.44           H
ATOM   1448  HN  ALA A 108      13.278   3.576  12.909  1.00 92.44           H
ATOM   1449  N   ALA A 109      15.750   2.665  14.336  1.00 92.06           N
ATOM   1450  CA  ALA A 109      17.151   2.543  14.701  1.00 92.06           C
ATOM   1451  C   ALA A 109      17.340   3.012  16.145  1.00 92.06           C
ATOM   1452  O   ALA A 109      18.192   2.492  16.863  1.00 92.06           O
ATOM   1453  HA  ALA A 109      17.421   1.489  14.632  1.00 92.06           H
ATOM   1454  CB  ALA A 109      18.007   3.337  13.713  1.00 92.06           C
ATOM   1455 1HB  ALA A 109      17.858   2.945  12.706  1.00 92.06           H
ATOM   1456 2HB  ALA A 109      17.715   4.387  13.741  1.00 92.06           H
ATOM   1457 3HB  ALA A 109      19.058   3.245  13.987  1.00 92.06           H
ATOM   1458  HN  ALA A 109      15.549   3.378  13.665  1.00 92.06           H
ATOM   1459  N   ASP A 110      16.531   3.990  16.526  1.00 88.12           N
ATOM   1460  CA  ASP A 110      16.681   4.620  17.827  1.00 88.12           C
ATOM   1461  C   ASP A 110      15.301   5.009  18.362  1.00 88.12           C
ATOM   1462  O   ASP A 110      14.630   4.204  19.005  1.00 88.12           O
ATOM   1463  HA  ASP A 110      17.174   3.875  18.451  1.00 88.12           H
ATOM   1464  CB  ASP A 110      17.526   5.891  17.730  1.00 88.12           C
ATOM   1465 1HB  ASP A 110      18.498   5.653  17.296  1.00 88.12           H
ATOM   1466 2HB  ASP A 110      17.044   6.602  17.059  1.00 88.12           H
ATOM   1467  CG  ASP A 110      17.719   6.529  19.107  1.00 88.12           C
ATOM   1468  OD1 ASP A 110      17.363   5.856  20.098  1.00 88.12           O
ATOM   1469  OD2 ASP A 110      18.217   7.675  19.137  1.00 88.12           O
ATOM   1470  HN  ASP A 110      15.787   4.351  15.965  1.00 88.12           H
ATOM   1471  N   GLN A 111      14.919   6.245  18.076  1.00 88.89           N
ATOM   1472  CA  GLN A 111      13.627   6.749  18.512  1.00 88.89           C
ATOM   1473  C   GLN A 111      13.125   7.826  17.549  1.00 88.89           C
ATOM   1474  O   GLN A 111      13.860   8.268  16.668  1.00 88.89           O
ATOM   1475  HA  GLN A 111      12.958   5.889  18.487  1.00 88.89           H
ATOM   1476  CB  GLN A 111      13.703   7.284  19.943  1.00 88.89           C
ATOM   1477 1HB  GLN A 111      12.715   7.618  20.263  1.00 88.89           H
ATOM   1478 2HB  GLN A 111      14.003   6.484  20.620  1.00 88.89           H
ATOM   1479  CG  GLN A 111      14.696   8.444  20.043  1.00 88.89           C
ATOM   1480 1HG  GLN A 111      15.685   8.108  19.732  1.00 88.89           H
ATOM   1481 2HG  GLN A 111      14.400   9.240  19.360  1.00 88.89           H
ATOM   1482  CD  GLN A 111      14.761   8.988  21.471  1.00 88.89           C
ATOM   1483  OE1 GLN A 111      13.757   9.182  22.136  1.00 88.89           O
ATOM   1484  NE2 GLN A 111      15.997   9.223  21.905  1.00 88.89           N
ATOM   1485 1HE2 GLN A 111      16.779   9.042  21.308  1.00 88.89           H
ATOM   1486 2HE2 GLN A 111      16.143   9.581  22.827  1.00 88.89           H
ATOM   1487  HN  GLN A 111      15.473   6.896  17.557  1.00 88.89           H
ATOM   1488  N   TRP A 112      11.875   8.218  17.749  1.00 91.73           N
ATOM   1489  CA  TRP A 112      11.263   9.230  16.906  1.00 91.73           C
ATOM   1490  C   TRP A 112      11.851  10.588  17.296  1.00 91.73           C
ATOM   1491  O   TRP A 112      11.521  11.132  18.348  1.00 91.73           O
ATOM   1492  HA  TRP A 112      11.515   8.999  15.871  1.00 91.73           H
ATOM   1493  CB  TRP A 112       9.738   9.186  17.014  1.00 91.73           C
ATOM   1494 1HB  TRP A 112       9.403   8.161  16.860  1.00 91.73           H
ATOM   1495 2HB  TRP A 112       9.447   9.467  18.026  1.00 91.73           H
ATOM   1496  CG  TRP A 112       9.017  10.098  16.020  1.00 91.73           C
ATOM   1497  CD1 TRP A 112       8.592  11.355  16.211  1.00 91.73           C
ATOM   1498  HD1 TRP A 112       8.713  11.908  17.142  1.00 91.73           H
ATOM   1499  CD2 TRP A 112       8.652   9.772  14.662  1.00 91.73           C
ATOM   1500  NE1 TRP A 112       7.981  11.860  15.081  1.00 91.73           N
ATOM   1501  HE1 TRP A 112       7.585  12.772  14.980  1.00 91.73           H
ATOM   1502  CE2 TRP A 112       8.019  10.867  14.109  1.00 91.73           C
ATOM   1503  CE3 TRP A 112       8.849   8.591  13.926  1.00 91.73           C
ATOM   1504  HE3 TRP A 112       9.346   7.713  14.340  1.00 91.73           H
ATOM   1505  CZ2 TRP A 112       7.533  10.889  12.797  1.00 91.73           C
ATOM   1506  HZ2 TRP A 112       7.036  11.767  12.383  1.00 91.73           H
ATOM   1507  CZ3 TRP A 112       8.357   8.629  12.616  1.00 91.73           C
ATOM   1508  HZ3 TRP A 112       8.484   7.738  12.001  1.00 91.73           H
ATOM   1509  CH2 TRP A 112       7.718   9.723  12.044  1.00 91.73           C
ATOM   1510  HH2 TRP A 112       7.363   9.673  11.015  1.00 91.73           H
ATOM   1511  HN  TRP A 112      11.284   7.856  18.471  1.00 91.73           H
ATOM   1512  N   LYS A 113      12.712  11.096  16.426  1.00 92.12           N
ATOM   1513  CA  LYS A 113      13.439  12.319  16.720  1.00 92.12           C
ATOM   1514  C   LYS A 113      12.724  13.503  16.066  1.00 92.12           C
ATOM   1515  O   LYS A 113      13.187  14.639  16.154  1.00 92.12           O
ATOM   1516  HA  LYS A 113      13.420  12.459  17.801  1.00 92.12           H
ATOM   1517  CB  LYS A 113      14.906  12.183  16.308  1.00 92.12           C
ATOM   1518 1HB  LYS A 113      14.968  11.918  15.252  1.00 92.12           H
ATOM   1519 2HB  LYS A 113      15.411  13.142  16.425  1.00 92.12           H
ATOM   1520  CG  LYS A 113      15.616  11.121  17.149  1.00 92.12           C
ATOM   1521 1HG  LYS A 113      15.589  11.406  18.201  1.00 92.12           H
ATOM   1522 2HG  LYS A 113      15.088  10.171  17.063  1.00 92.12           H
ATOM   1523  CD  LYS A 113      17.068  10.945  16.700  1.00 92.12           C
ATOM   1524 1HD  LYS A 113      17.096  10.677  15.644  1.00 92.12           H
ATOM   1525 2HD  LYS A 113      17.601  11.890  16.803  1.00 92.12           H
ATOM   1526  CE  LYS A 113      17.771   9.865  17.525  1.00 92.12           C
ATOM   1527 1HE  LYS A 113      17.790  10.156  18.575  1.00 92.12           H
ATOM   1528 2HE  LYS A 113      17.212   8.931  17.463  1.00 92.12           H
ATOM   1529  NZ  LYS A 113      19.152   9.656  17.036  1.00 92.12           N
ATOM   1530 1HZ  LYS A 113      19.579   8.890  17.546  1.00 92.12           H
ATOM   1531 2HZ  LYS A 113      19.130   9.433  16.047  1.00 92.12           H
ATOM   1532 3HZ  LYS A 113      19.693  10.501  17.180  1.00 92.12           H
ATOM   1533  HN  LYS A 113      12.916  10.687  15.537  1.00 92.12           H
ATOM   1534  N   PHE A 114      11.606  13.196  15.423  1.00 93.89           N
ATOM   1535  CA  PHE A 114      10.943  14.166  14.569  1.00 93.89           C
ATOM   1536  C   PHE A 114       9.715  14.759  15.262  1.00 93.89           C
ATOM   1537  O   PHE A 114       9.277  14.255  16.295  1.00 93.89           O
ATOM   1538  HA  PHE A 114      11.662  14.960  14.364  1.00 93.89           H
ATOM   1539  CB  PHE A 114      10.494  13.420  13.311  1.00 93.89           C
ATOM   1540 1HB  PHE A 114       9.679  12.745  13.573  1.00 93.89           H
ATOM   1541 2HB  PHE A 114      10.093  14.141  12.598  1.00 93.89           H
ATOM   1542  CG  PHE A 114      11.605  12.617  12.632  1.00 93.89           C
ATOM   1543  CD1 PHE A 114      12.554  13.256  11.897  1.00 93.89           C
ATOM   1544  HD1 PHE A 114      12.523  14.341  11.791  1.00 93.89           H
ATOM   1545  CD2 PHE A 114      11.644  11.264  12.765  1.00 93.89           C
ATOM   1546  HD2 PHE A 114      10.883  10.752  13.354  1.00 93.89           H
ATOM   1547  CE1 PHE A 114      13.586  12.511  11.268  1.00 93.89           C
ATOM   1548  HE1 PHE A 114      14.346  13.023  10.678  1.00 93.89           H
ATOM   1549  CE2 PHE A 114      12.676  10.519  12.135  1.00 93.89           C
ATOM   1550  HE2 PHE A 114      12.707   9.434  12.241  1.00 93.89           H
ATOM   1551  CZ  PHE A 114      13.625  11.158  11.400  1.00 93.89           C
ATOM   1552  HZ  PHE A 114      14.417  10.585  10.917  1.00 93.89           H
ATOM   1553  HN  PHE A 114      11.156  12.305  15.480  1.00 93.89           H
ATOM   1554  N   GLN A 115       9.195  15.822  14.667  1.00 94.36           N
ATOM   1555  CA  GLN A 115       8.044  16.507  15.230  1.00 94.36           C
ATOM   1556  C   GLN A 115       6.772  15.692  14.991  1.00 94.36           C
ATOM   1557  O   GLN A 115       6.765  14.768  14.180  1.00 94.36           O
ATOM   1558  HA  GLN A 115       8.244  16.577  16.299  1.00 94.36           H
ATOM   1559  CB  GLN A 115       7.909  17.918  14.652  1.00 94.36           C
ATOM   1560 1HB  GLN A 115       7.886  17.868  13.564  1.00 94.36           H
ATOM   1561 2HB  GLN A 115       6.963  18.356  14.971  1.00 94.36           H
ATOM   1562  CG  GLN A 115       9.068  18.809  15.103  1.00 94.36           C
ATOM   1563 1HG  GLN A 115       9.184  18.740  16.185  1.00 94.36           H
ATOM   1564 2HG  GLN A 115       9.998  18.454  14.659  1.00 94.36           H
ATOM   1565  CD  GLN A 115       8.828  20.265  14.702  1.00 94.36           C
ATOM   1566  OE1 GLN A 115       7.914  20.590  13.961  1.00 94.36           O
ATOM   1567  NE2 GLN A 115       9.696  21.122  15.232  1.00 94.36           N
ATOM   1568 1HE2 GLN A 115      10.423  20.790  15.833  1.00 94.36           H
ATOM   1569 2HE2 GLN A 115       9.622  22.099  15.029  1.00 94.36           H
ATOM   1570  HN  GLN A 115       9.545  16.214  13.816  1.00 94.36           H
ATOM   1571  N   THR A 116       5.725  16.064  15.713  1.00 94.48           N
ATOM   1572  CA  THR A 116       4.463  15.349  15.626  1.00 94.48           C
ATOM   1573  C   THR A 116       3.907  15.421  14.202  1.00 94.48           C
ATOM   1574  O   THR A 116       3.304  14.464  13.718  1.00 94.48           O
ATOM   1575  HA  THR A 116       4.648  14.297  15.844  1.00 94.48           H
ATOM   1576  CB  THR A 116       3.516  15.929  16.678  1.00 94.48           C
ATOM   1577  HB  THR A 116       3.155  16.912  16.376  1.00 94.48           H
ATOM   1578  OG1 THR A 116       4.275  15.897  17.884  1.00 94.48           O
ATOM   1579  HG1 THR A 116       3.857  16.496  18.567  1.00 94.48           H
ATOM   1580  CG2 THR A 116       2.325  15.013  16.963  1.00 94.48           C
ATOM   1581 1HG2 THR A 116       2.685  14.052  17.329  1.00 94.48           H
ATOM   1582 2HG2 THR A 116       1.755  14.862  16.046  1.00 94.48           H
ATOM   1583 3HG2 THR A 116       1.685  15.472  17.716  1.00 94.48           H
ATOM   1584  HN  THR A 116       5.729  16.837  16.347  1.00 94.48           H
ATOM   1585  N   PHE A 117       4.128  16.564  13.571  1.00 95.61           N
ATOM   1586  CA  PHE A 117       3.656  16.774  12.213  1.00 95.61           C
ATOM   1587  C   PHE A 117       4.138  15.656  11.287  1.00 95.61           C
ATOM   1588  O   PHE A 117       3.353  15.098  10.521  1.00 95.61           O
ATOM   1589  HA  PHE A 117       2.567  16.772  12.246  1.00 95.61           H
ATOM   1590  CB  PHE A 117       4.243  18.104  11.736  1.00 95.61           C
ATOM   1591 1HB  PHE A 117       3.853  18.907  12.361  1.00 95.61           H
ATOM   1592 2HB  PHE A 117       5.324  18.085  11.879  1.00 95.61           H
ATOM   1593  CG  PHE A 117       3.944  18.426  10.270  1.00 95.61           C
ATOM   1594  CD1 PHE A 117       4.920  18.297   9.332  1.00 95.61           C
ATOM   1595  HD1 PHE A 117       5.916  17.965   9.625  1.00 95.61           H
ATOM   1596  CD2 PHE A 117       2.701  18.840   9.905  1.00 95.61           C
ATOM   1597  HD2 PHE A 117       1.918  18.943  10.657  1.00 95.61           H
ATOM   1598  CE1 PHE A 117       4.642  18.596   7.972  1.00 95.61           C
ATOM   1599  HE1 PHE A 117       5.425  18.494   7.221  1.00 95.61           H
ATOM   1600  CE2 PHE A 117       2.423  19.139   8.545  1.00 95.61           C
ATOM   1601  HE2 PHE A 117       1.427  19.472   8.253  1.00 95.61           H
ATOM   1602  CZ  PHE A 117       3.399  19.011   7.608  1.00 95.61           C
ATOM   1603  HZ  PHE A 117       3.186  19.240   6.564  1.00 95.61           H
ATOM   1604  HN  PHE A 117       4.620  17.338  13.972  1.00 95.61           H
ATOM   1605  N   MET A 118       5.426  15.361  11.387  1.00 95.30           N
ATOM   1606  CA  MET A 118       6.028  14.342  10.544  1.00 95.30           C
ATOM   1607  C   MET A 118       5.411  12.969  10.818  1.00 95.30           C
ATOM   1608  O   MET A 118       5.260  12.159   9.905  1.00 95.30           O
ATOM   1609  HA  MET A 118       5.816  14.645   9.519  1.00 95.30           H
ATOM   1610  CB  MET A 118       7.535  14.287  10.807  1.00 95.30           C
ATOM   1611 1HB  MET A 118       7.942  15.298  10.819  1.00 95.30           H
ATOM   1612 2HB  MET A 118       7.720  13.857  11.792  1.00 95.30           H
ATOM   1613  CG  MET A 118       8.248  13.456   9.739  1.00 95.30           C
ATOM   1614 1HG  MET A 118       9.316  13.415   9.951  1.00 95.30           H
ATOM   1615 2HG  MET A 118       7.879  12.430   9.758  1.00 95.30           H
ATOM   1616  SD  MET A 118       7.974  14.171   8.126  1.00 95.30           S
ATOM   1617  CE  MET A 118       8.945  15.662   8.280  1.00 95.30           C
ATOM   1618 1HE  MET A 118       8.558  16.263   9.102  1.00 95.30           H
ATOM   1619 2HE  MET A 118       9.984  15.400   8.478  1.00 95.30           H
ATOM   1620 3HE  MET A 118       8.884  16.232   7.353  1.00 95.30           H
ATOM   1621  HN  MET A 118       6.053  15.804  12.028  1.00 95.30           H
ATOM   1622  N   CYS A 119       5.072  12.749  12.080  1.00 94.04           N
ATOM   1623  CA  CYS A 119       4.472  11.490  12.485  1.00 94.04           C
ATOM   1624  C   CYS A 119       3.134  11.339  11.758  1.00 94.04           C
ATOM   1625  O   CYS A 119       2.837  10.279  11.210  1.00 94.04           O
ATOM   1626  HA  CYS A 119       5.165  10.703  12.187  1.00 94.04           H
ATOM   1627  CB  CYS A 119       4.309  11.403  14.004  1.00 94.04           C
ATOM   1628 1HB  CYS A 119       5.288  11.403  14.484  1.00 94.04           H
ATOM   1629 2HB  CYS A 119       3.775  12.279  14.371  1.00 94.04           H
ATOM   1630  SG  CYS A 119       3.395   9.882  14.450  1.00 94.04           S
ATOM   1631  HN  CYS A 119       5.201  13.413  12.818  1.00 94.04           H
ATOM   1632  N   LYS A 120       2.362  12.416  11.778  1.00 95.09           N
ATOM   1633  CA  LYS A 120       1.057  12.413  11.138  1.00 95.09           C
ATOM   1634  C   LYS A 120       1.221  12.069   9.657  1.00 95.09           C
ATOM   1635  O   LYS A 120       0.522  11.201   9.136  1.00 95.09           O
ATOM   1636  HA  LYS A 120       0.463  11.631  11.611  1.00 95.09           H
ATOM   1637  CB  LYS A 120       0.337  13.740  11.385  1.00 95.09           C
ATOM   1638 1HB  LYS A 120       0.998  14.570  11.136  1.00 95.09           H
ATOM   1639 2HB  LYS A 120      -0.529  13.816  10.727  1.00 95.09           H
ATOM   1640  CG  LYS A 120      -0.112  13.857  12.843  1.00 95.09           C
ATOM   1641 1HG  LYS A 120      -0.865  13.099  13.058  1.00 95.09           H
ATOM   1642 2HG  LYS A 120       0.733  13.663  13.504  1.00 95.09           H
ATOM   1643  CD  LYS A 120      -0.683  15.247  13.131  1.00 95.09           C
ATOM   1644 1HD  LYS A 120       0.089  16.001  12.975  1.00 95.09           H
ATOM   1645 2HD  LYS A 120      -1.488  15.466  12.430  1.00 95.09           H
ATOM   1646  CE  LYS A 120      -1.208  15.338  14.565  1.00 95.09           C
ATOM   1647 1HE  LYS A 120      -0.923  14.445  15.121  1.00 95.09           H
ATOM   1648 2HE  LYS A 120      -0.752  16.188  15.073  1.00 95.09           H
ATOM   1649  NZ  LYS A 120      -2.681  15.482  14.569  1.00 95.09           N
ATOM   1650 1HZ  LYS A 120      -3.016  15.508  15.526  1.00 95.09           H
ATOM   1651 2HZ  LYS A 120      -2.938  16.343  14.098  1.00 95.09           H
ATOM   1652 3HZ  LYS A 120      -3.099  14.695  14.085  1.00 95.09           H
ATOM   1653  HN  LYS A 120       2.614  13.277  12.219  1.00 95.09           H
ATOM   1654  N   VAL A 121       2.149  12.768   9.019  1.00 95.19           N
ATOM   1655  CA  VAL A 121       2.339  12.626   7.585  1.00 95.19           C
ATOM   1656  C   VAL A 121       2.766  11.191   7.270  1.00 95.19           C
ATOM   1657  O   VAL A 121       2.193  10.548   6.392  1.00 95.19           O
ATOM   1658  HA  VAL A 121       1.379  12.820   7.106  1.00 95.19           H
ATOM   1659  CB  VAL A 121       3.338  13.671   7.084  1.00 95.19           C
ATOM   1660  HB  VAL A 121       4.231  13.605   7.704  1.00 95.19           H
ATOM   1661  CG1 VAL A 121       3.748  13.388   5.637  1.00 95.19           C
ATOM   1662 1HG1 VAL A 121       4.212  12.403   5.578  1.00 95.19           H
ATOM   1663 2HG1 VAL A 121       2.866  13.413   4.998  1.00 95.19           H
ATOM   1664 3HG1 VAL A 121       4.459  14.145   5.306  1.00 95.19           H
ATOM   1665  CG2 VAL A 121       2.771  15.085   7.226  1.00 95.19           C
ATOM   1666 1HG2 VAL A 121       1.854  15.169   6.642  1.00 95.19           H
ATOM   1667 2HG2 VAL A 121       2.552  15.285   8.275  1.00 95.19           H
ATOM   1668 3HG2 VAL A 121       3.501  15.808   6.863  1.00 95.19           H
ATOM   1669  HN  VAL A 121       2.763  13.419   9.464  1.00 95.19           H
ATOM   1670  N   VAL A 122       3.768  10.732   8.004  1.00 94.00           N
ATOM   1671  CA  VAL A 122       4.423   9.477   7.675  1.00 94.00           C
ATOM   1672  C   VAL A 122       3.411   8.335   7.781  1.00 94.00           C
ATOM   1673  O   VAL A 122       3.374   7.453   6.925  1.00 94.00           O
ATOM   1674  HA  VAL A 122       4.767   9.547   6.643  1.00 94.00           H
ATOM   1675  CB  VAL A 122       5.648   9.276   8.569  1.00 94.00           C
ATOM   1676  HB  VAL A 122       5.355   9.500   9.595  1.00 94.00           H
ATOM   1677  CG1 VAL A 122       6.127   7.823   8.524  1.00 94.00           C
ATOM   1678 1HG1 VAL A 122       5.329   7.167   8.871  1.00 94.00           H
ATOM   1679 2HG1 VAL A 122       6.395   7.561   7.501  1.00 94.00           H
ATOM   1680 3HG1 VAL A 122       6.999   7.708   9.169  1.00 94.00           H
ATOM   1681  CG2 VAL A 122       6.774  10.237   8.182  1.00 94.00           C
ATOM   1682 1HG2 VAL A 122       7.064  10.058   7.147  1.00 94.00           H
ATOM   1683 2HG2 VAL A 122       6.427  11.265   8.290  1.00 94.00           H
ATOM   1684 3HG2 VAL A 122       7.632  10.072   8.834  1.00 94.00           H
ATOM   1685  HN  VAL A 122       4.132  11.200   8.810  1.00 94.00           H
ATOM   1686  N   ASN A 123       2.615   8.388   8.839  1.00 92.70           N
ATOM   1687  CA  ASN A 123       1.606   7.368   9.069  1.00 92.70           C
ATOM   1688  C   ASN A 123       0.568   7.423   7.946  1.00 92.70           C
ATOM   1689  O   ASN A 123       0.108   6.386   7.470  1.00 92.70           O
ATOM   1690  HA  ASN A 123       2.152   6.425   9.086  1.00 92.70           H
ATOM   1691  CB  ASN A 123       0.881   7.600  10.396  1.00 92.70           C
ATOM   1692 1HB  ASN A 123       0.773   8.670  10.574  1.00 92.70           H
ATOM   1693 2HB  ASN A 123      -0.124   7.183  10.342  1.00 92.70           H
ATOM   1694  CG  ASN A 123       1.644   6.959  11.557  1.00 92.70           C
ATOM   1695  OD1 ASN A 123       2.455   6.063  11.382  1.00 92.70           O
ATOM   1696  ND2 ASN A 123       1.341   7.465  12.748  1.00 92.70           N
ATOM   1697 1HD2 ASN A 123       0.667   8.199  12.823  1.00 92.70           H
ATOM   1698 2HD2 ASN A 123       1.788   7.111  13.570  1.00 92.70           H
ATOM   1699  HN  ASN A 123       2.652   9.110   9.530  1.00 92.70           H
ATOM   1700  N   SER A 124       0.228   8.643   7.557  1.00 93.87           N
ATOM   1701  CA  SER A 124      -0.880   8.855   6.641  1.00 93.87           C
ATOM   1702  C   SER A 124      -0.474   8.442   5.225  1.00 93.87           C
ATOM   1703  O   SER A 124      -1.282   7.891   4.479  1.00 93.87           O
ATOM   1704  HA  SER A 124      -1.685   8.218   7.009  1.00 93.87           H
ATOM   1705  CB  SER A 124      -1.337  10.315   6.658  1.00 93.87           C
ATOM   1706 1HB  SER A 124      -0.538  10.949   6.276  1.00 93.87           H
ATOM   1707 2HB  SER A 124      -2.188  10.436   5.987  1.00 93.87           H
ATOM   1708  OG  SER A 124      -1.701  10.745   7.967  1.00 93.87           O
ATOM   1709  HG  SER A 124      -1.065  11.449   8.284  1.00 93.87           H
ATOM   1710  HN  SER A 124       0.694   9.476   7.856  1.00 93.87           H
ATOM   1711  N   MET A 125       0.778   8.725   4.896  1.00 93.67           N
ATOM   1712  CA  MET A 125       1.252   8.550   3.534  1.00 93.67           C
ATOM   1713  C   MET A 125       1.170   7.083   3.108  1.00 93.67           C
ATOM   1714  O   MET A 125       0.839   6.783   1.962  1.00 93.67           O
ATOM   1715  HA  MET A 125       0.590   9.153   2.913  1.00 93.67           H
ATOM   1716  CB  MET A 125       2.701   9.031   3.432  1.00 93.67           C
ATOM   1717 1HB  MET A 125       3.262   8.695   4.304  1.00 93.67           H
ATOM   1718 2HB  MET A 125       3.175   8.585   2.557  1.00 93.67           H
ATOM   1719  CG  MET A 125       2.767  10.556   3.333  1.00 93.67           C
ATOM   1720 1HG  MET A 125       2.251  11.006   4.181  1.00 93.67           H
ATOM   1721 2HG  MET A 125       3.805  10.887   3.380  1.00 93.67           H
ATOM   1722  SD  MET A 125       2.022  11.102   1.806  1.00 93.67           S
ATOM   1723  CE  MET A 125       1.340  12.665   2.335  1.00 93.67           C
ATOM   1724 1HE  MET A 125       0.626  12.495   3.141  1.00 93.67           H
ATOM   1725 2HE  MET A 125       2.143  13.310   2.691  1.00 93.67           H
ATOM   1726 3HE  MET A 125       0.834  13.143   1.497  1.00 93.67           H
ATOM   1727  HN  MET A 125       1.462   9.067   5.541  1.00 93.67           H
ATOM   1728  N   TYR A 126       1.477   6.207   4.055  1.00 87.06           N
ATOM   1729  CA  TYR A 126       1.410   4.778   3.801  1.00 87.06           C
ATOM   1730  C   TYR A 126      -0.012   4.352   3.432  1.00 87.06           C
ATOM   1731  O   TYR A 126      -0.211   3.603   2.477  1.00 87.06           O
ATOM   1732  HA  TYR A 126       2.077   4.553   2.969  1.00 87.06           H
ATOM   1733  CB  TYR A 126       1.809   4.099   5.113  1.00 87.06           C
ATOM   1734 1HB  TYR A 126       2.872   4.266   5.288  1.00 87.06           H
ATOM   1735 2HB  TYR A 126       1.272   4.573   5.934  1.00 87.06           H
ATOM   1736  CG  TYR A 126       1.533   2.594   5.144  1.00 87.06           C
ATOM   1737  CD1 TYR A 126       0.737   2.059   6.135  1.00 87.06           C
ATOM   1738  HD1 TYR A 126       0.304   2.708   6.897  1.00 87.06           H
ATOM   1739  CD2 TYR A 126       2.081   1.773   4.179  1.00 87.06           C
ATOM   1740  HD2 TYR A 126       2.710   2.195   3.396  1.00 87.06           H
ATOM   1741  CE1 TYR A 126       0.476   0.643   6.164  1.00 87.06           C
ATOM   1742  HE1 TYR A 126      -0.151   0.207   6.942  1.00 87.06           H
ATOM   1743  CE2 TYR A 126       1.821   0.356   4.208  1.00 87.06           C
ATOM   1744  HE2 TYR A 126       2.247  -0.304   3.453  1.00 87.06           H
ATOM   1745  CZ  TYR A 126       1.031  -0.138   5.199  1.00 87.06           C
ATOM   1746  OH  TYR A 126       0.786  -1.476   5.226  1.00 87.06           O
ATOM   1747  HH  TYR A 126       1.266  -1.927   4.474  1.00 87.06           H
ATOM   1748  HN  TYR A 126       1.765   6.460   4.978  1.00 87.06           H
ATOM   1749  N   LYS A 127      -0.964   4.848   4.209  1.00 87.54           N
ATOM   1750  CA  LYS A 127      -2.356   4.479   4.014  1.00 87.54           C
ATOM   1751  C   LYS A 127      -2.846   5.038   2.677  1.00 87.54           C
ATOM   1752  O   LYS A 127      -3.619   4.389   1.975  1.00 87.54           O
ATOM   1753  HA  LYS A 127      -2.403   3.390   3.971  1.00 87.54           H
ATOM   1754  CB  LYS A 127      -3.200   4.921   5.212  1.00 87.54           C
ATOM   1755 1HB  LYS A 127      -3.014   5.973   5.424  1.00 87.54           H
ATOM   1756 2HB  LYS A 127      -4.259   4.827   4.969  1.00 87.54           H
ATOM   1757  CG  LYS A 127      -2.879   4.080   6.449  1.00 87.54           C
ATOM   1758 1HG  LYS A 127      -1.814   4.151   6.675  1.00 87.54           H
ATOM   1759 2HG  LYS A 127      -3.414   4.477   7.312  1.00 87.54           H
ATOM   1760  CD  LYS A 127      -3.263   2.615   6.232  1.00 87.54           C
ATOM   1761 1HD  LYS A 127      -4.325   2.546   5.996  1.00 87.54           H
ATOM   1762 2HD  LYS A 127      -2.719   2.215   5.377  1.00 87.54           H
ATOM   1763  CE  LYS A 127      -2.957   1.778   7.476  1.00 87.54           C
ATOM   1764 1HE  LYS A 127      -1.925   1.941   7.786  1.00 87.54           H
ATOM   1765 2HE  LYS A 127      -3.592   2.097   8.302  1.00 87.54           H
ATOM   1766  NZ  LYS A 127      -3.176   0.341   7.199  1.00 87.54           N
ATOM   1767 1HZ  LYS A 127      -2.983  -0.198   8.037  1.00 87.54           H
ATOM   1768 2HZ  LYS A 127      -4.139   0.194   6.917  1.00 87.54           H
ATOM   1769 3HZ  LYS A 127      -2.556   0.041   6.455  1.00 87.54           H
ATOM   1770  HN  LYS A 127      -0.798   5.489   4.958  1.00 87.54           H
ATOM   1771  N   MET A 128      -2.375   6.236   2.365  1.00 92.05           N
ATOM   1772  CA  MET A 128      -2.747   6.886   1.120  1.00 92.05           C
ATOM   1773  C   MET A 128      -2.290   6.063  -0.086  1.00 92.05           C
ATOM   1774  O   MET A 128      -3.069   5.819  -1.006  1.00 92.05           O
ATOM   1775  HA  MET A 128      -3.835   6.947   1.135  1.00 92.05           H
ATOM   1776  CB  MET A 128      -2.112   8.277   1.060  1.00 92.05           C
ATOM   1777 1HB  MET A 128      -2.355   8.831   1.966  1.00 92.05           H
ATOM   1778 2HB  MET A 128      -1.027   8.183   1.025  1.00 92.05           H
ATOM   1779  CG  MET A 128      -2.602   9.050  -0.166  1.00 92.05           C
ATOM   1780 1HG  MET A 128      -2.344   8.509  -1.076  1.00 92.05           H
ATOM   1781 2HG  MET A 128      -3.689   9.134  -0.142  1.00 92.05           H
ATOM   1782  SD  MET A 128      -1.867  10.677  -0.195  1.00 92.05           S
ATOM   1783  CE  MET A 128      -2.775  11.452   1.131  1.00 92.05           C
ATOM   1784 1HE  MET A 128      -3.840  11.443   0.896  1.00 92.05           H
ATOM   1785 2HE  MET A 128      -2.603  10.905   2.058  1.00 92.05           H
ATOM   1786 3HE  MET A 128      -2.438  12.482   1.249  1.00 92.05           H
ATOM   1787  HN  MET A 128      -1.751   6.760   2.945  1.00 92.05           H
ATOM   1788  N   ASN A 129      -1.030   5.657  -0.042  1.00 90.52           N
ATOM   1789  CA  ASN A 129      -0.476   4.821  -1.093  1.00 90.52           C
ATOM   1790  C   ASN A 129      -1.312   3.546  -1.219  1.00 90.52           C
ATOM   1791  O   ASN A 129      -1.681   3.148  -2.322  1.00 90.52           O
ATOM   1792  HA  ASN A 129      -0.511   5.433  -1.995  1.00 90.52           H
ATOM   1793  CB  ASN A 129       0.963   4.413  -0.771  1.00 90.52           C
ATOM   1794 1HB  ASN A 129       1.627   5.267  -0.908  1.00 90.52           H
ATOM   1795 2HB  ASN A 129       1.036   4.118   0.275  1.00 90.52           H
ATOM   1796  CG  ASN A 129       1.419   3.259  -1.666  1.00 90.52           C
ATOM   1797  OD1 ASN A 129       1.208   2.093  -1.375  1.00 90.52           O
ATOM   1798  ND2 ASN A 129       2.054   3.646  -2.768  1.00 90.52           N
ATOM   1799 1HD2 ASN A 129       2.195   4.620  -2.948  1.00 90.52           H
ATOM   1800 2HD2 ASN A 129       2.391   2.964  -3.417  1.00 90.52           H
ATOM   1801  HN  ASN A 129      -0.393   5.890   0.693  1.00 90.52           H
ATOM   1802  N   PHE A 130      -1.586   2.941  -0.072  1.00 84.33           N
ATOM   1803  CA  PHE A 130      -2.198   1.624  -0.049  1.00 84.33           C
ATOM   1804  C   PHE A 130      -3.547   1.633  -0.772  1.00 84.33           C
ATOM   1805  O   PHE A 130      -3.790   0.806  -1.649  1.00 84.33           O
ATOM   1806  HA  PHE A 130      -1.519   0.942  -0.560  1.00 84.33           H
ATOM   1807  CB  PHE A 130      -2.423   1.261   1.420  1.00 84.33           C
ATOM   1808 1HB  PHE A 130      -1.470   1.309   1.946  1.00 84.33           H
ATOM   1809 2HB  PHE A 130      -3.074   2.008   1.873  1.00 84.33           H
ATOM   1810  CG  PHE A 130      -3.037  -0.125   1.632  1.00 84.33           C
ATOM   1811  CD1 PHE A 130      -4.275  -0.243   2.184  1.00 84.33           C
ATOM   1812  HD1 PHE A 130      -4.829   0.649   2.475  1.00 84.33           H
ATOM   1813  CD2 PHE A 130      -2.345  -1.238   1.269  1.00 84.33           C
ATOM   1814  HD2 PHE A 130      -1.353  -1.143   0.827  1.00 84.33           H
ATOM   1815  CE1 PHE A 130      -4.844  -1.529   2.381  1.00 84.33           C
ATOM   1816  HE1 PHE A 130      -5.836  -1.623   2.823  1.00 84.33           H
ATOM   1817  CE2 PHE A 130      -2.915  -2.523   1.466  1.00 84.33           C
ATOM   1818  HE2 PHE A 130      -2.360  -3.416   1.175  1.00 84.33           H
ATOM   1819  CZ  PHE A 130      -4.152  -2.642   2.018  1.00 84.33           C
ATOM   1820  HZ  PHE A 130      -4.590  -3.629   2.168  1.00 84.33           H
ATOM   1821  HN  PHE A 130      -1.397   3.335   0.827  1.00 84.33           H
ATOM   1822  N   TYR A 131      -4.387   2.578  -0.377  1.00 85.82           N
ATOM   1823  CA  TYR A 131      -5.724   2.673  -0.939  1.00 85.82           C
ATOM   1824  C   TYR A 131      -5.672   3.084  -2.411  1.00 85.82           C
ATOM   1825  O   TYR A 131      -6.384   2.522  -3.242  1.00 85.82           O
ATOM   1826  HA  TYR A 131      -6.193   1.692  -0.859  1.00 85.82           H
ATOM   1827  CB  TYR A 131      -6.440   3.765  -0.141  1.00 85.82           C
ATOM   1828 1HB  TYR A 131      -5.835   4.671  -0.163  1.00 85.82           H
ATOM   1829 2HB  TYR A 131      -7.384   4.000  -0.633  1.00 85.82           H
ATOM   1830  CG  TYR A 131      -6.720   3.390   1.315  1.00 85.82           C
ATOM   1831  CD1 TYR A 131      -7.191   2.130   1.625  1.00 85.82           C
ATOM   1832  HD1 TYR A 131      -7.363   1.403   0.832  1.00 85.82           H
ATOM   1833  CD2 TYR A 131      -6.502   4.312   2.319  1.00 85.82           C
ATOM   1834  HD2 TYR A 131      -6.130   5.307   2.074  1.00 85.82           H
ATOM   1835  CE1 TYR A 131      -7.454   1.777   2.996  1.00 85.82           C
ATOM   1836  HE1 TYR A 131      -7.826   0.786   3.255  1.00 85.82           H
ATOM   1837  CE2 TYR A 131      -6.766   3.959   3.690  1.00 85.82           C
ATOM   1838  HE2 TYR A 131      -6.598   4.677   4.493  1.00 85.82           H
ATOM   1839  CZ  TYR A 131      -7.229   2.709   3.961  1.00 85.82           C
ATOM   1840  OH  TYR A 131      -7.478   2.376   5.256  1.00 85.82           O
ATOM   1841  HH  TYR A 131      -7.396   3.184   5.839  1.00 85.82           H
ATOM   1842  HN  TYR A 131      -4.168   3.269   0.312  1.00 85.82           H
ATOM   1843  N   SER A 132      -4.822   4.061  -2.690  1.00 90.25           N
ATOM   1844  CA  SER A 132      -4.726   4.609  -4.032  1.00 90.25           C
ATOM   1845  C   SER A 132      -4.269   3.525  -5.009  1.00 90.25           C
ATOM   1846  O   SER A 132      -4.798   3.417  -6.115  1.00 90.25           O
ATOM   1847  HA  SER A 132      -5.733   4.946  -4.279  1.00 90.25           H
ATOM   1848  CB  SER A 132      -3.766   5.800  -4.074  1.00 90.25           C
ATOM   1849 1HB  SER A 132      -3.679   6.160  -5.099  1.00 90.25           H
ATOM   1850 2HB  SER A 132      -4.178   6.619  -3.483  1.00 90.25           H
ATOM   1851  OG  SER A 132      -2.474   5.462  -3.578  1.00 90.25           O
ATOM   1852  HG  SER A 132      -2.331   5.881  -2.681  1.00 90.25           H
ATOM   1853  HN  SER A 132      -4.207   4.476  -2.019  1.00 90.25           H
ATOM   1854  N   CYS A 133      -3.290   2.749  -4.567  1.00 84.61           N
ATOM   1855  CA  CYS A 133      -2.727   1.703  -5.404  1.00 84.61           C
ATOM   1856  C   CYS A 133      -3.834   0.696  -5.724  1.00 84.61           C
ATOM   1857  O   CYS A 133      -3.986   0.279  -6.872  1.00 84.61           O
ATOM   1858  HA  CYS A 133      -2.370   2.188  -6.312  1.00 84.61           H
ATOM   1859  CB  CYS A 133      -1.523   1.034  -4.739  1.00 84.61           C
ATOM   1860 1HB  CYS A 133      -1.726   0.867  -3.681  1.00 84.61           H
ATOM   1861 2HB  CYS A 133      -1.346   0.056  -5.188  1.00 84.61           H
ATOM   1862  SG  CYS A 133      -0.038   2.086  -4.931  1.00 84.61           S
ATOM   1863  HG  CYS A 133      -0.394   2.995  -4.029  1.00 84.61           H
ATOM   1864  HN  CYS A 133      -2.884   2.825  -3.656  1.00 84.61           H
ATOM   1865  N   VAL A 134      -4.580   0.335  -4.690  1.00 80.44           N
ATOM   1866  CA  VAL A 134      -5.643  -0.644  -4.840  1.00 80.44           C
ATOM   1867  C   VAL A 134      -6.619  -0.169  -5.918  1.00 80.44           C
ATOM   1868  O   VAL A 134      -6.978  -0.931  -6.814  1.00 80.44           O
ATOM   1869  HA  VAL A 134      -5.186  -1.578  -5.167  1.00 80.44           H
ATOM   1870  CB  VAL A 134      -6.318  -0.894  -3.490  1.00 80.44           C
ATOM   1871  HB  VAL A 134      -6.440   0.069  -2.993  1.00 80.44           H
ATOM   1872  CG1 VAL A 134      -7.708  -1.505  -3.677  1.00 80.44           C
ATOM   1873 1HG1 VAL A 134      -8.330  -0.824  -4.257  1.00 80.44           H
ATOM   1874 2HG1 VAL A 134      -7.619  -2.455  -4.204  1.00 80.44           H
ATOM   1875 3HG1 VAL A 134      -8.165  -1.672  -2.701  1.00 80.44           H
ATOM   1876  CG2 VAL A 134      -5.446  -1.777  -2.596  1.00 80.44           C
ATOM   1877 1HG2 VAL A 134      -5.279  -2.737  -3.085  1.00 80.44           H
ATOM   1878 2HG2 VAL A 134      -4.488  -1.286  -2.422  1.00 80.44           H
ATOM   1879 3HG2 VAL A 134      -5.949  -1.939  -1.643  1.00 80.44           H
ATOM   1880  HN  VAL A 134      -4.467   0.699  -3.766  1.00 80.44           H
ATOM   1881  N   LEU A 135      -7.022   1.087  -5.795  1.00 85.18           N
ATOM   1882  CA  LEU A 135      -8.046   1.633  -6.669  1.00 85.18           C
ATOM   1883  C   LEU A 135      -7.501   1.718  -8.096  1.00 85.18           C
ATOM   1884  O   LEU A 135      -8.229   1.479  -9.058  1.00 85.18           O
ATOM   1885  HA  LEU A 135      -8.887   0.940  -6.661  1.00 85.18           H
ATOM   1886  CB  LEU A 135      -8.557   2.970  -6.126  1.00 85.18           C
ATOM   1887 1HB  LEU A 135      -7.705   3.638  -6.002  1.00 85.18           H
ATOM   1888 2HB  LEU A 135      -9.208   3.419  -6.875  1.00 85.18           H
ATOM   1889  CG  LEU A 135      -9.318   2.908  -4.800  1.00 85.18           C
ATOM   1890  HG  LEU A 135      -8.742   2.297  -4.104  1.00 85.18           H
ATOM   1891  CD1 LEU A 135      -9.449   4.299  -4.178  1.00 85.18           C
ATOM   1892 1HD1 LEU A 135      -8.457   4.710  -3.992  1.00 85.18           H
ATOM   1893 2HD1 LEU A 135      -9.991   4.953  -4.861  1.00 85.18           H
ATOM   1894 3HD1 LEU A 135      -9.994   4.227  -3.237  1.00 85.18           H
ATOM   1895  CD2 LEU A 135     -10.677   2.229  -4.979  1.00 85.18           C
ATOM   1896 1HD2 LEU A 135     -11.272   2.792  -5.698  1.00 85.18           H
ATOM   1897 2HD2 LEU A 135     -10.531   1.213  -5.346  1.00 85.18           H
ATOM   1898 3HD2 LEU A 135     -11.197   2.199  -4.022  1.00 85.18           H
ATOM   1899  HN  LEU A 135      -6.661   1.726  -5.115  1.00 85.18           H
ATOM   1900  N   LEU A 136      -6.224   2.059  -8.188  1.00 87.36           N
ATOM   1901  CA  LEU A 136      -5.585   2.224  -9.483  1.00 87.36           C
ATOM   1902  C   LEU A 136      -5.522   0.870 -10.192  1.00 87.36           C
ATOM   1903  O   LEU A 136      -5.801   0.777 -11.387  1.00 87.36           O
ATOM   1904  HA  LEU A 136      -6.210   2.894 -10.073  1.00 87.36           H
ATOM   1905  CB  LEU A 136      -4.221   2.900  -9.325  1.00 87.36           C
ATOM   1906 1HB  LEU A 136      -3.686   2.408  -8.513  1.00 87.36           H
ATOM   1907 2HB  LEU A 136      -3.646   2.729 -10.235  1.00 87.36           H
ATOM   1908  CG  LEU A 136      -4.246   4.403  -9.044  1.00 87.36           C
ATOM   1909  HG  LEU A 136      -4.965   4.590  -8.246  1.00 87.36           H
ATOM   1910  CD1 LEU A 136      -2.883   4.892  -8.549  1.00 87.36           C
ATOM   1911 1HD1 LEU A 136      -2.622   4.369  -7.629  1.00 87.36           H
ATOM   1912 2HD1 LEU A 136      -2.127   4.690  -9.308  1.00 87.36           H
ATOM   1913 3HD1 LEU A 136      -2.929   5.964  -8.357  1.00 87.36           H
ATOM   1914  CD2 LEU A 136      -4.722   5.182 -10.272  1.00 87.36           C
ATOM   1915 1HD2 LEU A 136      -4.047   4.994 -11.107  1.00 87.36           H
ATOM   1916 2HD2 LEU A 136      -5.729   4.860 -10.539  1.00 87.36           H
ATOM   1917 3HD2 LEU A 136      -4.731   6.249 -10.045  1.00 87.36           H
ATOM   1918  HN  LEU A 136      -5.630   2.221  -7.400  1.00 87.36           H
ATOM   1919  N   ILE A 137      -5.153  -0.147  -9.427  1.00 79.22           N
ATOM   1920  CA  ILE A 137      -5.017  -1.486  -9.975  1.00 79.22           C
ATOM   1921  C   ILE A 137      -6.371  -1.951 -10.514  1.00 79.22           C
ATOM   1922  O   ILE A 137      -6.441  -2.578 -11.570  1.00 79.22           O
ATOM   1923  HA  ILE A 137      -4.315  -1.428 -10.807  1.00 79.22           H
ATOM   1924  CB  ILE A 137      -4.412  -2.431  -8.935  1.00 79.22           C
ATOM   1925  HB  ILE A 137      -4.925  -2.270  -7.987  1.00 79.22           H
ATOM   1926  CG1 ILE A 137      -2.931  -2.119  -8.707  1.00 79.22           C
ATOM   1927 1HG1 ILE A 137      -2.353  -2.424  -9.579  1.00 79.22           H
ATOM   1928 2HG1 ILE A 137      -2.796  -1.043  -8.595  1.00 79.22           H
ATOM   1929  CG2 ILE A 137      -4.635  -3.893  -9.328  1.00 79.22           C
ATOM   1930 1HG2 ILE A 137      -5.705  -4.090  -9.399  1.00 79.22           H
ATOM   1931 2HG2 ILE A 137      -4.165  -4.086 -10.292  1.00 79.22           H
ATOM   1932 3HG2 ILE A 137      -4.195  -4.543  -8.572  1.00 79.22           H
ATOM   1933  CD1 ILE A 137      -2.405  -2.837  -7.463  1.00 79.22           C
ATOM   1934 1HD1 ILE A 137      -2.970  -2.511  -6.589  1.00 79.22           H
ATOM   1935 2HD1 ILE A 137      -2.520  -3.914  -7.589  1.00 79.22           H
ATOM   1936 3HD1 ILE A 137      -1.351  -2.598  -7.324  1.00 79.22           H
ATOM   1937  HN  ILE A 137      -4.949  -0.067  -8.451  1.00 79.22           H
ATOM   1938  N   MET A 138      -7.414  -1.626  -9.765  1.00 78.47           N
ATOM   1939  CA  MET A 138      -8.769  -1.931 -10.194  1.00 78.47           C
ATOM   1940  C   MET A 138      -9.070  -1.295 -11.552  1.00 78.47           C
ATOM   1941  O   MET A 138      -9.565  -1.964 -12.458  1.00 78.47           O
ATOM   1942  HA  MET A 138      -8.812  -3.017 -10.276  1.00 78.47           H
ATOM   1943  CB  MET A 138      -9.763  -1.411  -9.154  1.00 78.47           C
ATOM   1944 1HB  MET A 138      -9.598  -1.916  -8.203  1.00 78.47           H
ATOM   1945 2HB  MET A 138      -9.594  -0.347  -8.984  1.00 78.47           H
ATOM   1946  CG  MET A 138     -11.205  -1.637  -9.614  1.00 78.47           C
ATOM   1947 1HG  MET A 138     -11.398  -1.070 -10.525  1.00 78.47           H
ATOM   1948 2HG  MET A 138     -11.358  -2.689  -9.854  1.00 78.47           H
ATOM   1949  SD  MET A 138     -12.341  -1.132  -8.332  1.00 78.47           S
ATOM   1950  CE  MET A 138     -12.165   0.640  -8.442  1.00 78.47           C
ATOM   1951 1HE  MET A 138     -11.128   0.916  -8.249  1.00 78.47           H
ATOM   1952 2HE  MET A 138     -12.449   0.972  -9.441  1.00 78.47           H
ATOM   1953 3HE  MET A 138     -12.811   1.116  -7.704  1.00 78.47           H
ATOM   1954  HN  MET A 138      -7.345  -1.163  -8.881  1.00 78.47           H
ATOM   1955  N   CYS A 139      -8.758  -0.011 -11.651  1.00 83.84           N
ATOM   1956  CA  CYS A 139      -9.105   0.754 -12.836  1.00 83.84           C
ATOM   1957  C   CYS A 139      -8.318   0.190 -14.020  1.00 83.84           C
ATOM   1958  O   CYS A 139      -8.835   0.110 -15.133  1.00 83.84           O
ATOM   1959  HA  CYS A 139     -10.177   0.626 -12.988  1.00 83.84           H
ATOM   1960  CB  CYS A 139      -8.848   2.249 -12.639  1.00 83.84           C
ATOM   1961 1HB  CYS A 139      -7.824   2.409 -12.301  1.00 83.84           H
ATOM   1962 2HB  CYS A 139      -8.955   2.773 -13.589  1.00 83.84           H
ATOM   1963  SG  CYS A 139     -10.023   2.931 -11.414  1.00 83.84           S
ATOM   1964  HG  CYS A 139      -9.375   2.491 -10.339  1.00 83.84           H
ATOM   1965  HN  CYS A 139      -8.278   0.504 -10.941  1.00 83.84           H
ATOM   1966  N   ILE A 140      -7.078  -0.186 -13.740  1.00 80.65           N
ATOM   1967  CA  ILE A 140      -6.221  -0.759 -14.763  1.00 80.65           C
ATOM   1968  C   ILE A 140      -6.883  -2.015 -15.333  1.00 80.65           C
ATOM   1969  O   ILE A 140      -6.865  -2.237 -16.543  1.00 80.65           O
ATOM   1970  HA  ILE A 140      -6.130  -0.024 -15.563  1.00 80.65           H
ATOM   1971  CB  ILE A 140      -4.815  -1.002 -14.210  1.00 80.65           C
ATOM   1972  HB  ILE A 140      -4.910  -1.468 -13.229  1.00 80.65           H
ATOM   1973  CG1 ILE A 140      -4.068   0.318 -14.013  1.00 80.65           C
ATOM   1974 1HG1 ILE A 140      -3.787   0.729 -14.983  1.00 80.65           H
ATOM   1975 2HG1 ILE A 140      -4.726   1.045 -13.538  1.00 80.65           H
ATOM   1976  CG2 ILE A 140      -4.037  -1.975 -15.098  1.00 80.65           C
ATOM   1977 1HG2 ILE A 140      -4.564  -2.928 -15.143  1.00 80.65           H
ATOM   1978 2HG2 ILE A 140      -3.950  -1.560 -16.102  1.00 80.65           H
ATOM   1979 3HG2 ILE A 140      -3.041  -2.130 -14.682  1.00 80.65           H
ATOM   1980  CD1 ILE A 140      -2.816   0.118 -13.157  1.00 80.65           C
ATOM   1981 1HD1 ILE A 140      -3.103  -0.270 -12.179  1.00 80.65           H
ATOM   1982 2HD1 ILE A 140      -2.150  -0.592 -13.647  1.00 80.65           H
ATOM   1983 3HD1 ILE A 140      -2.304   1.072 -13.033  1.00 80.65           H
ATOM   1984  HN  ILE A 140      -6.661  -0.106 -12.835  1.00 80.65           H
ATOM   1985  N   SER A 141      -7.452  -2.805 -14.434  1.00 75.29           N
ATOM   1986  CA  SER A 141      -7.994  -4.100 -14.811  1.00 75.29           C
ATOM   1987  C   SER A 141      -9.237  -3.912 -15.683  1.00 75.29           C
ATOM   1988  O   SER A 141      -9.436  -4.644 -16.652  1.00 75.29           O
ATOM   1989  HA  SER A 141      -7.201  -4.591 -15.376  1.00 75.29           H
ATOM   1990  CB  SER A 141      -8.333  -4.936 -13.576  1.00 75.29           C
ATOM   1991 1HB  SER A 141      -9.137  -4.453 -13.021  1.00 75.29           H
ATOM   1992 2HB  SER A 141      -8.704  -5.912 -13.889  1.00 75.29           H
ATOM   1993  OG  SER A 141      -7.205  -5.109 -12.722  1.00 75.29           O
ATOM   1994  HG  SER A 141      -7.157  -4.359 -12.063  1.00 75.29           H
ATOM   1995  HN  SER A 141      -7.545  -2.574 -13.466  1.00 75.29           H
ATOM   1996  N   VAL A 142     -10.042  -2.929 -15.307  1.00 76.80           N
ATOM   1997  CA  VAL A 142     -11.226  -2.595 -16.080  1.00 76.80           C
ATOM   1998  C   VAL A 142     -10.805  -2.108 -17.467  1.00 76.80           C
ATOM   1999  O   VAL A 142     -11.404  -2.490 -18.472  1.00 76.80           O
ATOM   2000  HA  VAL A 142     -11.814  -3.506 -16.191  1.00 76.80           H
ATOM   2001  CB  VAL A 142     -12.075  -1.574 -15.320  1.00 76.80           C
ATOM   2002  HB  VAL A 142     -11.443  -0.716 -15.092  1.00 76.80           H
ATOM   2003  CG1 VAL A 142     -13.241  -1.082 -16.180  1.00 76.80           C
ATOM   2004 1HG1 VAL A 142     -12.853  -0.611 -17.083  1.00 76.80           H
ATOM   2005 2HG1 VAL A 142     -13.873  -1.927 -16.453  1.00 76.80           H
ATOM   2006 3HG1 VAL A 142     -13.828  -0.357 -15.616  1.00 76.80           H
ATOM   2007  CG2 VAL A 142     -12.577  -2.154 -13.996  1.00 76.80           C
ATOM   2008 1HG2 VAL A 142     -13.186  -3.036 -14.194  1.00 76.80           H
ATOM   2009 2HG2 VAL A 142     -11.725  -2.431 -13.375  1.00 76.80           H
ATOM   2010 3HG2 VAL A 142     -13.177  -1.407 -13.477  1.00 76.80           H
ATOM   2011  HN  VAL A 142      -9.895  -2.367 -14.494  1.00 76.80           H
ATOM   2012  N   ASP A 143      -9.777  -1.272 -17.479  1.00 78.31           N
ATOM   2013  CA  ASP A 143      -9.327  -0.657 -18.716  1.00 78.31           C
ATOM   2014  C   ASP A 143      -8.828  -1.744 -19.670  1.00 78.31           C
ATOM   2015  O   ASP A 143      -9.085  -1.686 -20.871  1.00 78.31           O
ATOM   2016  HA  ASP A 143     -10.197  -0.128 -19.106  1.00 78.31           H
ATOM   2017  CB  ASP A 143      -8.173   0.314 -18.460  1.00 78.31           C
ATOM   2018 1HB  ASP A 143      -8.431   0.984 -17.640  1.00 78.31           H
ATOM   2019 2HB  ASP A 143      -7.287  -0.241 -18.151  1.00 78.31           H
ATOM   2020  CG  ASP A 143      -7.856   1.132 -19.714  1.00 78.31           C
ATOM   2021  OD1 ASP A 143      -8.816   1.702 -20.277  1.00 78.31           O
ATOM   2022  OD2 ASP A 143      -6.662   1.170 -20.080  1.00 78.31           O
ATOM   2023  HN  ASP A 143      -9.256  -1.015 -16.665  1.00 78.31           H
ATOM   2024  N   ARG A 144      -8.123  -2.709 -19.099  1.00 73.40           N
ATOM   2025  CA  ARG A 144      -7.591  -3.812 -19.882  1.00 73.40           C
ATOM   2026  C   ARG A 144      -8.731  -4.603 -20.526  1.00 73.40           C
ATOM   2027  O   ARG A 144      -8.661  -4.954 -21.703  1.00 73.40           O
ATOM   2028  HA  ARG A 144      -6.965  -3.339 -20.639  1.00 73.40           H
ATOM   2029  CB  ARG A 144      -6.754  -4.752 -19.012  1.00 73.40           C
ATOM   2030 1HB  ARG A 144      -7.217  -4.854 -18.031  1.00 73.40           H
ATOM   2031 2HB  ARG A 144      -6.735  -5.746 -19.460  1.00 73.40           H
ATOM   2032  CG  ARG A 144      -5.325  -4.228 -18.857  1.00 73.40           C
ATOM   2033 1HG  ARG A 144      -4.878  -4.083 -19.840  1.00 73.40           H
ATOM   2034 2HG  ARG A 144      -5.342  -3.255 -18.367  1.00 73.40           H
ATOM   2035  CD  ARG A 144      -4.471  -5.201 -18.041  1.00 73.40           C
ATOM   2036 1HD  ARG A 144      -4.746  -5.145 -16.988  1.00 73.40           H
ATOM   2037 2HD  ARG A 144      -4.660  -6.224 -18.366  1.00 73.40           H
ATOM   2038  NE  ARG A 144      -3.036  -4.876 -18.207  1.00 73.40           N
ATOM   2039  HE  ARG A 144      -2.799  -4.052 -18.721  1.00 73.40           H
ATOM   2040  CZ  ARG A 144      -2.036  -5.616 -17.710  1.00 73.40           C
ATOM   2041  NH1 ARG A 144      -2.296  -6.731 -17.013  1.00 73.40           N
ATOM   2042 1HH1 ARG A 144      -3.242  -7.015 -16.860  1.00 73.40           H
ATOM   2043 2HH1 ARG A 144      -1.544  -7.278 -16.646  1.00 73.40           H
ATOM   2044  NH2 ARG A 144      -0.772  -5.226 -17.922  1.00 73.40           N
ATOM   2045 1HH2 ARG A 144      -0.014  -5.767 -17.558  1.00 73.40           H
ATOM   2046 2HH2 ARG A 144      -0.586  -4.393 -18.444  1.00 73.40           H
ATOM   2047  HN  ARG A 144      -7.914  -2.746 -18.121  1.00 73.40           H
ATOM   2048  N   TYR A 145      -9.755  -4.861 -19.726  1.00 71.54           N
ATOM   2049  CA  TYR A 145     -10.914  -5.595 -20.207  1.00 71.54           C
ATOM   2050  C   TYR A 145     -11.544  -4.895 -21.413  1.00 71.54           C
ATOM   2051  O   TYR A 145     -11.804  -5.527 -22.436  1.00 71.54           O
ATOM   2052  HA  TYR A 145     -10.583  -6.589 -20.505  1.00 71.54           H
ATOM   2053  CB  TYR A 145     -11.919  -5.599 -19.053  1.00 71.54           C
ATOM   2054 1HB  TYR A 145     -11.543  -6.245 -18.260  1.00 71.54           H
ATOM   2055 2HB  TYR A 145     -11.986  -4.593 -18.639  1.00 71.54           H
ATOM   2056  CG  TYR A 145     -13.320  -6.067 -19.450  1.00 71.54           C
ATOM   2057  CD1 TYR A 145     -14.368  -5.169 -19.466  1.00 71.54           C
ATOM   2058  HD1 TYR A 145     -14.197  -4.127 -19.197  1.00 71.54           H
ATOM   2059  CD2 TYR A 145     -13.537  -7.386 -19.792  1.00 71.54           C
ATOM   2060  HD2 TYR A 145     -12.709  -8.095 -19.779  1.00 71.54           H
ATOM   2061  CE1 TYR A 145     -15.687  -5.609 -19.840  1.00 71.54           C
ATOM   2062  HE1 TYR A 145     -16.524  -4.910 -19.857  1.00 71.54           H
ATOM   2063  CE2 TYR A 145     -14.856  -7.826 -20.165  1.00 71.54           C
ATOM   2064  HE2 TYR A 145     -15.041  -8.865 -20.437  1.00 71.54           H
ATOM   2065  CZ  TYR A 145     -15.866  -6.916 -20.171  1.00 71.54           C
ATOM   2066  OH  TYR A 145     -17.112  -7.331 -20.524  1.00 71.54           O
ATOM   2067  HH  TYR A 145     -17.097  -8.306 -20.747  1.00 71.54           H
ATOM   2068  HN  TYR A 145      -9.802  -4.579 -18.768  1.00 71.54           H
ATOM   2069  N   ILE A 146     -11.771  -3.600 -21.253  1.00 74.35           N
ATOM   2070  CA  ILE A 146     -12.425  -2.821 -22.291  1.00 74.35           C
ATOM   2071  C   ILE A 146     -11.575  -2.859 -23.563  1.00 74.35           C
ATOM   2072  O   ILE A 146     -12.105  -2.989 -24.665  1.00 74.35           O
ATOM   2073  HA  ILE A 146     -13.383  -3.297 -22.503  1.00 74.35           H
ATOM   2074  CB  ILE A 146     -12.723  -1.406 -21.792  1.00 74.35           C
ATOM   2075  HB  ILE A 146     -11.807  -0.993 -21.369  1.00 74.35           H
ATOM   2076  CG1 ILE A 146     -13.768  -1.427 -20.675  1.00 74.35           C
ATOM   2077 1HG1 ILE A 146     -14.741  -1.695 -21.087  1.00 74.35           H
ATOM   2078 2HG1 ILE A 146     -13.509  -2.194 -19.945  1.00 74.35           H
ATOM   2079  CG2 ILE A 146     -13.138  -0.493 -22.948  1.00 74.35           C
ATOM   2080 1HG2 ILE A 146     -12.331  -0.443 -23.679  1.00 74.35           H
ATOM   2081 2HG2 ILE A 146     -14.034  -0.892 -23.422  1.00 74.35           H
ATOM   2082 3HG2 ILE A 146     -13.344   0.507 -22.565  1.00 74.35           H
ATOM   2083  CD1 ILE A 146     -13.858  -0.066 -19.982  1.00 74.35           C
ATOM   2084 1HD1 ILE A 146     -12.890   0.187 -19.550  1.00 74.35           H
ATOM   2085 2HD1 ILE A 146     -14.140   0.694 -20.710  1.00 74.35           H
ATOM   2086 3HD1 ILE A 146     -14.608  -0.109 -19.192  1.00 74.35           H
ATOM   2087  HN  ILE A 146     -11.518  -3.084 -20.435  1.00 74.35           H
ATOM   2088  N   ALA A 147     -10.269  -2.742 -23.367  1.00 74.68           N
ATOM   2089  CA  ALA A 147      -9.350  -2.648 -24.488  1.00 74.68           C
ATOM   2090  C   ALA A 147      -9.409  -3.943 -25.300  1.00 74.68           C
ATOM   2091  O   ALA A 147      -9.168  -3.935 -26.506  1.00 74.68           O
ATOM   2092  HA  ALA A 147      -9.677  -1.820 -25.117  1.00 74.68           H
ATOM   2093  CB  ALA A 147      -7.942  -2.348 -23.970  1.00 74.68           C
ATOM   2094 1HB  ALA A 147      -7.948  -1.404 -23.426  1.00 74.68           H
ATOM   2095 2HB  ALA A 147      -7.622  -3.149 -23.304  1.00 74.68           H
ATOM   2096 3HB  ALA A 147      -7.252  -2.278 -24.811  1.00 74.68           H
ATOM   2097  HN  ALA A 147      -9.840  -2.711 -22.464  1.00 74.68           H
ATOM   2098  N   ILE A 148      -9.730  -5.025 -24.606  1.00 69.79           N
ATOM   2099  CA  ILE A 148      -9.762  -6.335 -25.234  1.00 69.79           C
ATOM   2100  C   ILE A 148     -11.144  -6.568 -25.847  1.00 69.79           C
ATOM   2101  O   ILE A 148     -11.255  -6.944 -27.013  1.00 69.79           O
ATOM   2102  HA  ILE A 148      -9.025  -6.331 -26.037  1.00 69.79           H
ATOM   2103  CB  ILE A 148      -9.341  -7.418 -24.238  1.00 69.79           C
ATOM   2104  HB  ILE A 148      -9.929  -7.292 -23.329  1.00 69.79           H
ATOM   2105  CG1 ILE A 148      -7.869  -7.263 -23.849  1.00 69.79           C
ATOM   2106 1HG1 ILE A 148      -7.237  -7.505 -24.703  1.00 69.79           H
ATOM   2107 2HG1 ILE A 148      -7.666  -6.224 -23.586  1.00 69.79           H
ATOM   2108  CG2 ILE A 148      -9.646  -8.814 -24.784  1.00 69.79           C
ATOM   2109 1HG2 ILE A 148     -10.716  -8.906 -24.969  1.00 69.79           H
ATOM   2110 2HG2 ILE A 148      -9.102  -8.966 -25.716  1.00 69.79           H
ATOM   2111 3HG2 ILE A 148      -9.337  -9.564 -24.056  1.00 69.79           H
ATOM   2112  CD1 ILE A 148      -7.515  -8.171 -22.671  1.00 69.79           C
ATOM   2113 1HD1 ILE A 148      -8.133  -7.910 -21.811  1.00 69.79           H
ATOM   2114 2HD1 ILE A 148      -7.696  -9.210 -22.946  1.00 69.79           H
ATOM   2115 3HD1 ILE A 148      -6.463  -8.041 -22.415  1.00 69.79           H
ATOM   2116  HN  ILE A 148      -9.964  -5.017 -23.634  1.00 69.79           H
ATOM   2117  N   ALA A 149     -12.164  -6.334 -25.034  1.00 70.27           N
ATOM   2118  CA  ALA A 149     -13.514  -6.735 -25.392  1.00 70.27           C
ATOM   2119  C   ALA A 149     -14.039  -5.815 -26.496  1.00 70.27           C
ATOM   2120  O   ALA A 149     -14.754  -6.260 -27.393  1.00 70.27           O
ATOM   2121  HA  ALA A 149     -13.467  -7.755 -25.774  1.00 70.27           H
ATOM   2122  CB  ALA A 149     -14.401  -6.715 -24.146  1.00 70.27           C
ATOM   2123 1HB  ALA A 149     -14.001  -7.407 -23.404  1.00 70.27           H
ATOM   2124 2HB  ALA A 149     -14.420  -5.708 -23.729  1.00 70.27           H
ATOM   2125 3HB  ALA A 149     -15.413  -7.016 -24.415  1.00 70.27           H
ATOM   2126  HN  ALA A 149     -12.080  -5.880 -24.147  1.00 70.27           H
ATOM   2127  N   GLN A 150     -13.665  -4.548 -26.394  1.00 73.48           N
ATOM   2128  CA  GLN A 150     -14.218  -3.531 -27.272  1.00 73.48           C
ATOM   2129  C   GLN A 150     -13.099  -2.824 -28.037  1.00 73.48           C
ATOM   2130  O   GLN A 150     -13.106  -1.600 -28.165  1.00 73.48           O
ATOM   2131  HA  GLN A 150     -14.861  -4.069 -27.969  1.00 73.48           H
ATOM   2132  CB  GLN A 150     -15.063  -2.528 -26.484  1.00 73.48           C
ATOM   2133 1HB  GLN A 150     -14.437  -2.013 -25.755  1.00 73.48           H
ATOM   2134 2HB  GLN A 150     -15.456  -1.768 -27.159  1.00 73.48           H
ATOM   2135  CG  GLN A 150     -16.220  -3.228 -25.767  1.00 73.48           C
ATOM   2136 1HG  GLN A 150     -16.674  -3.961 -26.433  1.00 73.48           H
ATOM   2137 2HG  GLN A 150     -15.840  -3.773 -24.903  1.00 73.48           H
ATOM   2138  CD  GLN A 150     -17.276  -2.217 -25.316  1.00 73.48           C
ATOM   2139  OE1 GLN A 150     -17.188  -1.029 -25.576  1.00 73.48           O
ATOM   2140  NE2 GLN A 150     -18.279  -2.755 -24.627  1.00 73.48           N
ATOM   2141 1HE2 GLN A 150     -18.291  -3.739 -24.447  1.00 73.48           H
ATOM   2142 2HE2 GLN A 150     -19.020  -2.175 -24.288  1.00 73.48           H
ATOM   2143  HN  GLN A 150     -12.997  -4.214 -25.729  1.00 73.48           H
ATOM   2144  N   ALA A 151     -12.162  -3.624 -28.526  1.00 67.58           N
ATOM   2145  CA  ALA A 151     -10.917  -3.087 -29.047  1.00 67.58           C
ATOM   2146  C   ALA A 151     -11.224  -1.941 -30.013  1.00 67.58           C
ATOM   2147  O   ALA A 151     -10.574  -0.898 -29.972  1.00 67.58           O
ATOM   2148  HA  ALA A 151     -10.345  -2.697 -28.204  1.00 67.58           H
ATOM   2149  CB  ALA A 151     -10.114  -4.209 -29.709  1.00 67.58           C
ATOM   2150 1HB  ALA A 151      -9.897  -4.983 -28.974  1.00 67.58           H
ATOM   2151 2HB  ALA A 151     -10.695  -4.637 -30.526  1.00 67.58           H
ATOM   2152 3HB  ALA A 151      -9.180  -3.806 -30.100  1.00 67.58           H
ATOM   2153  HN  ALA A 151     -12.244  -4.619 -28.569  1.00 67.58           H
ATOM   2154  N   MET A 152     -12.216  -2.174 -30.860  1.00 69.63           N
ATOM   2155  CA  MET A 152     -12.564  -1.209 -31.889  1.00 69.63           C
ATOM   2156  C   MET A 152     -13.082   0.090 -31.270  1.00 69.63           C
ATOM   2157  O   MET A 152     -12.600   1.174 -31.598  1.00 69.63           O
ATOM   2158  HA  MET A 152     -11.640  -1.017 -32.435  1.00 69.63           H
ATOM   2159  CB  MET A 152     -13.637  -1.802 -32.804  1.00 69.63           C
ATOM   2160 1HB  MET A 152     -14.396  -2.303 -32.203  1.00 69.63           H
ATOM   2161 2HB  MET A 152     -14.139  -1.002 -33.349  1.00 69.63           H
ATOM   2162  CG  MET A 152     -13.026  -2.795 -33.794  1.00 69.63           C
ATOM   2163 1HG  MET A 152     -11.945  -2.838 -33.659  1.00 69.63           H
ATOM   2164 2HG  MET A 152     -13.411  -3.797 -33.602  1.00 69.63           H
ATOM   2165  SD  MET A 152     -13.411  -2.305 -35.467  1.00 69.63           S
ATOM   2166  CE  MET A 152     -15.091  -2.896 -35.584  1.00 69.63           C
ATOM   2167 1HE  MET A 152     -15.109  -3.974 -35.423  1.00 69.63           H
ATOM   2168 2HE  MET A 152     -15.703  -2.406 -34.827  1.00 69.63           H
ATOM   2169 3HE  MET A 152     -15.488  -2.670 -36.574  1.00 69.63           H
ATOM   2170  HN  MET A 152     -12.776  -3.003 -30.851  1.00 69.63           H
ATOM   2171  N   ARG A 153     -14.056  -0.061 -30.385  1.00 69.54           N
ATOM   2172  CA  ARG A 153     -14.659   1.089 -29.732  1.00 69.54           C
ATOM   2173  C   ARG A 153     -13.626   1.807 -28.861  1.00 69.54           C
ATOM   2174  O   ARG A 153     -13.652   3.031 -28.742  1.00 69.54           O
ATOM   2175  HA  ARG A 153     -14.996   1.728 -30.548  1.00 69.54           H
ATOM   2176  CB  ARG A 153     -15.845   0.669 -28.862  1.00 69.54           C
ATOM   2177 1HB  ARG A 153     -15.561  -0.177 -28.236  1.00 69.54           H
ATOM   2178 2HB  ARG A 153     -16.117   1.485 -28.192  1.00 69.54           H
ATOM   2179  CG  ARG A 153     -17.050   0.289 -29.725  1.00 69.54           C
ATOM   2180 1HG  ARG A 153     -17.297   1.113 -30.394  1.00 69.54           H
ATOM   2181 2HG  ARG A 153     -16.798  -0.566 -30.352  1.00 69.54           H
ATOM   2182  CD  ARG A 153     -18.262  -0.050 -28.855  1.00 69.54           C
ATOM   2183 1HD  ARG A 153     -18.069  -0.960 -28.287  1.00 69.54           H
ATOM   2184 2HD  ARG A 153     -18.436   0.747 -28.132  1.00 69.54           H
ATOM   2185  NE  ARG A 153     -19.461  -0.231 -29.705  1.00 69.54           N
ATOM   2186  HE  ARG A 153     -19.358  -0.108 -30.692  1.00 69.54           H
ATOM   2187  CZ  ARG A 153     -20.674  -0.550 -29.235  1.00 69.54           C
ATOM   2188  NH1 ARG A 153     -20.869  -0.727 -27.921  1.00 69.54           N
ATOM   2189 1HH1 ARG A 153     -20.106  -0.622 -27.284  1.00 69.54           H
ATOM   2190 2HH1 ARG A 153     -21.778  -0.965 -27.578  1.00 69.54           H
ATOM   2191  NH2 ARG A 153     -21.690  -0.688 -30.098  1.00 69.54           N
ATOM   2192 1HH2 ARG A 153     -22.602  -0.926 -29.764  1.00 69.54           H
ATOM   2193 2HH2 ARG A 153     -21.536  -0.554 -31.077  1.00 69.54           H
ATOM   2194  HN  ARG A 153     -14.432  -0.946 -30.113  1.00 69.54           H
ATOM   2195  N   ALA A 154     -12.741   1.015 -28.274  1.00 70.81           N
ATOM   2196  CA  ALA A 154     -11.747   1.551 -27.360  1.00 70.81           C
ATOM   2197  C   ALA A 154     -10.825   2.507 -28.119  1.00 70.81           C
ATOM   2198  O   ALA A 154     -10.264   3.431 -27.532  1.00 70.81           O
ATOM   2199  HA  ALA A 154     -12.275   2.107 -26.585  1.00 70.81           H
ATOM   2200  CB  ALA A 154     -10.981   0.399 -26.705  1.00 70.81           C
ATOM   2201 1HB  ALA A 154     -11.678  -0.234 -26.155  1.00 70.81           H
ATOM   2202 2HB  ALA A 154     -10.485  -0.191 -27.475  1.00 70.81           H
ATOM   2203 3HB  ALA A 154     -10.236   0.802 -26.019  1.00 70.81           H
ATOM   2204  HN  ALA A 154     -12.696   0.026 -28.415  1.00 70.81           H
ATOM   2205  N   HIS A 155     -10.696   2.252 -29.412  1.00 72.35           N
ATOM   2206  CA  HIS A 155      -9.803   3.039 -30.245  1.00 72.35           C
ATOM   2207  C   HIS A 155     -10.427   4.409 -30.516  1.00 72.35           C
ATOM   2208  O   HIS A 155      -9.772   5.437 -30.356  1.00 72.35           O
ATOM   2209  HA  HIS A 155      -8.883   3.175 -29.676  1.00 72.35           H
ATOM   2210  CB  HIS A 155      -9.450   2.284 -31.528  1.00 72.35           C
ATOM   2211 1HB  HIS A 155      -9.150   1.269 -31.269  1.00 72.35           H
ATOM   2212 2HB  HIS A 155     -10.343   2.204 -32.148  1.00 72.35           H
ATOM   2213  CG  HIS A 155      -8.349   2.928 -32.337  1.00 72.35           C
ATOM   2214  ND1 HIS A 155      -8.595   3.865 -33.325  1.00 72.35           N
ATOM   2215  HD1 HIS A 155      -9.496   4.204 -33.599  1.00 72.35           H
ATOM   2216  CD2 HIS A 155      -6.996   2.762 -32.293  1.00 72.35           C
ATOM   2217  HD2 HIS A 155      -6.458   2.091 -31.622  1.00 72.35           H
ATOM   2218  CE1 HIS A 155      -7.436   4.238 -33.846  1.00 72.35           C
ATOM   2219  HE1 HIS A 155      -7.297   4.965 -34.647  1.00 72.35           H
ATOM   2220  NE2 HIS A 155      -6.446   3.553 -33.206  1.00 72.35           N
ATOM   2221  HN  HIS A 155     -11.188   1.525 -29.891  1.00 72.35           H
ATOM   2222  N   THR A 156     -11.688   4.379 -30.922  1.00 73.70           N
ATOM   2223  CA  THR A 156     -12.378   5.597 -31.312  1.00 73.70           C
ATOM   2224  C   THR A 156     -12.566   6.514 -30.102  1.00 73.70           C
ATOM   2225  O   THR A 156     -12.569   7.737 -30.240  1.00 73.70           O
ATOM   2226  HA  THR A 156     -11.752   6.133 -32.026  1.00 73.70           H
ATOM   2227  CB  THR A 156     -13.694   5.200 -31.984  1.00 73.70           C
ATOM   2228  HB  THR A 156     -14.434   5.995 -31.891  1.00 73.70           H
ATOM   2229  OG1 THR A 156     -14.040   3.963 -31.368  1.00 73.70           O
ATOM   2230  HG1 THR A 156     -15.004   3.755 -31.535  1.00 73.70           H
ATOM   2231  CG2 THR A 156     -13.513   4.843 -33.461  1.00 73.70           C
ATOM   2232 1HG2 THR A 156     -12.824   4.003 -33.550  1.00 73.70           H
ATOM   2233 2HG2 THR A 156     -13.109   5.702 -33.996  1.00 73.70           H
ATOM   2234 3HG2 THR A 156     -14.477   4.569 -33.889  1.00 73.70           H
ATOM   2235  HN  THR A 156     -12.236   3.545 -30.986  1.00 73.70           H
ATOM   2236  N   TRP A 157     -12.718   5.890 -28.944  1.00 77.63           N
ATOM   2237  CA  TRP A 157     -13.087   6.619 -27.743  1.00 77.63           C
ATOM   2238  C   TRP A 157     -11.810   6.904 -26.951  1.00 77.63           C
ATOM   2239  O   TRP A 157     -11.864   7.158 -25.749  1.00 77.63           O
ATOM   2240  HA  TRP A 157     -13.551   7.556 -28.052  1.00 77.63           H
ATOM   2241  CB  TRP A 157     -14.133   5.850 -26.934  1.00 77.63           C
ATOM   2242 1HB  TRP A 157     -13.815   4.811 -26.842  1.00 77.63           H
ATOM   2243 2HB  TRP A 157     -14.173   6.261 -25.925  1.00 77.63           H
ATOM   2244  CG  TRP A 157     -15.538   5.885 -27.539  1.00 77.63           C
ATOM   2245  CD1 TRP A 157     -15.898   5.635 -28.805  1.00 77.63           C
ATOM   2246  HD1 TRP A 157     -15.201   5.363 -29.598  1.00 77.63           H
ATOM   2247  CD2 TRP A 157     -16.765   6.201 -26.847  1.00 77.63           C
ATOM   2248  NE1 TRP A 157     -17.261   5.766 -28.979  1.00 77.63           N
ATOM   2249  HE1 TRP A 157     -17.764   5.631 -29.833  1.00 77.63           H
ATOM   2250  CE2 TRP A 157     -17.804   6.121 -27.750  1.00 77.63           C
ATOM   2251  CE3 TRP A 157     -16.988   6.543 -25.501  1.00 77.63           C
ATOM   2252  HE3 TRP A 157     -16.184   6.612 -24.768  1.00 77.63           H
ATOM   2253  CZ2 TRP A 157     -19.139   6.369 -27.407  1.00 77.63           C
ATOM   2254  HZ2 TRP A 157     -19.943   6.300 -28.140  1.00 77.63           H
ATOM   2255  CZ3 TRP A 157     -18.327   6.788 -25.174  1.00 77.63           C
ATOM   2256  HZ3 TRP A 157     -18.556   7.057 -24.143  1.00 77.63           H
ATOM   2257  CH2 TRP A 157     -19.385   6.712 -26.072  1.00 77.63           C
ATOM   2258  HH2 TRP A 157     -20.402   6.918 -25.739  1.00 77.63           H
ATOM   2259  HN  TRP A 157     -12.594   4.905 -28.819  1.00 77.63           H
ATOM   2260  N   ARG A 158     -10.690   6.851 -27.657  1.00 78.32           N
ATOM   2261  CA  ARG A 158      -9.392   6.886 -27.005  1.00 78.32           C
ATOM   2262  C   ARG A 158      -9.239   8.175 -26.195  1.00 78.32           C
ATOM   2263  O   ARG A 158      -8.803   8.141 -25.045  1.00 78.32           O
ATOM   2264  HA  ARG A 158      -9.383   6.011 -26.355  1.00 78.32           H
ATOM   2265  CB  ARG A 158      -8.259   6.798 -28.029  1.00 78.32           C
ATOM   2266 1HB  ARG A 158      -8.388   5.907 -28.644  1.00 78.32           H
ATOM   2267 2HB  ARG A 158      -8.302   7.657 -28.699  1.00 78.32           H
ATOM   2268  CG  ARG A 158      -6.895   6.753 -27.336  1.00 78.32           C
ATOM   2269 1HG  ARG A 158      -6.774   7.634 -26.707  1.00 78.32           H
ATOM   2270 2HG  ARG A 158      -6.845   5.884 -26.680  1.00 78.32           H
ATOM   2271  CD  ARG A 158      -5.761   6.691 -28.361  1.00 78.32           C
ATOM   2272 1HD  ARG A 158      -5.924   5.859 -29.046  1.00 78.32           H
ATOM   2273 2HD  ARG A 158      -5.752   7.601 -28.961  1.00 78.32           H
ATOM   2274  NE  ARG A 158      -4.462   6.529 -27.669  1.00 78.32           N
ATOM   2275  HE  ARG A 158      -4.425   6.727 -26.690  1.00 78.32           H
ATOM   2276  CZ  ARG A 158      -3.334   6.134 -28.274  1.00 78.32           C
ATOM   2277  NH1 ARG A 158      -3.325   5.856 -29.584  1.00 78.32           N
ATOM   2278 1HH1 ARG A 158      -4.166   5.942 -30.119  1.00 78.32           H
ATOM   2279 2HH1 ARG A 158      -2.479   5.561 -30.028  1.00 78.32           H
ATOM   2280  NH2 ARG A 158      -2.213   6.022 -27.548  1.00 78.32           N
ATOM   2281 1HH2 ARG A 158      -1.362   5.728 -27.983  1.00 78.32           H
ATOM   2282 2HH2 ARG A 158      -2.228   6.232 -26.570  1.00 78.32           H
ATOM   2283  HN  ARG A 158     -10.660   6.786 -28.654  1.00 78.32           H
ATOM   2284  N   GLU A 159      -9.606   9.280 -26.826  1.00 80.38           N
ATOM   2285  CA  GLU A 159      -9.426  10.586 -26.215  1.00 80.38           C
ATOM   2286  C   GLU A 159     -10.332  10.728 -24.991  1.00 80.38           C
ATOM   2287  O   GLU A 159      -9.881  11.147 -23.926  1.00 80.38           O
ATOM   2288  HA  GLU A 159      -8.381  10.620 -25.908  1.00 80.38           H
ATOM   2289  CB  GLU A 159      -9.689  11.705 -27.225  1.00 80.38           C
ATOM   2290 1HB  GLU A 159     -10.590  11.481 -27.795  1.00 80.38           H
ATOM   2291 2HB  GLU A 159      -9.733  12.663 -26.708  1.00 80.38           H
ATOM   2292  CG  GLU A 159      -8.544  11.813 -28.234  1.00 80.38           C
ATOM   2293 1HG  GLU A 159      -7.588  11.734 -27.716  1.00 80.38           H
ATOM   2294 2HG  GLU A 159      -8.594  10.981 -28.937  1.00 80.38           H
ATOM   2295  CD  GLU A 159      -8.609  13.137 -28.998  1.00 80.38           C
ATOM   2296  OE1 GLU A 159      -7.551  13.538 -29.530  1.00 80.38           O
ATOM   2297  OE2 GLU A 159      -9.715  13.718 -29.033  1.00 80.38           O
ATOM   2298  HN  GLU A 159     -10.018   9.293 -27.737  1.00 80.38           H
ATOM   2299  N   LYS A 160     -11.594  10.372 -25.184  1.00 84.10           N
ATOM   2300  CA  LYS A 160     -12.565  10.447 -24.106  1.00 84.10           C
ATOM   2301  C   LYS A 160     -12.068   9.619 -22.919  1.00 84.10           C
ATOM   2302  O   LYS A 160     -12.183  10.043 -21.770  1.00 84.10           O
ATOM   2303  HA  LYS A 160     -12.631  11.490 -23.796  1.00 84.10           H
ATOM   2304  CB  LYS A 160     -13.952  10.035 -24.605  1.00 84.10           C
ATOM   2305 1HB  LYS A 160     -13.877   9.110 -25.178  1.00 84.10           H
ATOM   2306 2HB  LYS A 160     -14.603   9.831 -23.755  1.00 84.10           H
ATOM   2307  CG  LYS A 160     -14.569  11.131 -25.475  1.00 84.10           C
ATOM   2308 1HG  LYS A 160     -14.534  12.084 -24.946  1.00 84.10           H
ATOM   2309 2HG  LYS A 160     -13.983  11.251 -26.386  1.00 84.10           H
ATOM   2310  CD  LYS A 160     -16.018  10.795 -25.835  1.00 84.10           C
ATOM   2311 1HD  LYS A 160     -16.047   9.881 -26.427  1.00 84.10           H
ATOM   2312 2HD  LYS A 160     -16.587  10.604 -24.925  1.00 84.10           H
ATOM   2313  CE  LYS A 160     -16.667  11.937 -26.619  1.00 84.10           C
ATOM   2314 1HE  LYS A 160     -16.625  12.857 -26.036  1.00 84.10           H
ATOM   2315 2HE  LYS A 160     -16.110  12.118 -27.538  1.00 84.10           H
ATOM   2316  NZ  LYS A 160     -18.075  11.611 -26.941  1.00 84.10           N
ATOM   2317 1HZ  LYS A 160     -18.490  12.378 -27.458  1.00 84.10           H
ATOM   2318 2HZ  LYS A 160     -18.106  10.767 -27.502  1.00 84.10           H
ATOM   2319 3HZ  LYS A 160     -18.592  11.464 -26.081  1.00 84.10           H
ATOM   2320  HN  LYS A 160     -11.954  10.039 -26.055  1.00 84.10           H
ATOM   2321  N   ARG A 161     -11.527   8.452 -23.237  1.00 84.26           N
ATOM   2322  CA  ARG A 161     -11.032   7.552 -22.210  1.00 84.26           C
ATOM   2323  C   ARG A 161      -9.896   8.213 -21.427  1.00 84.26           C
ATOM   2324  O   ARG A 161      -9.776   8.020 -20.218  1.00 84.26           O
ATOM   2325  HA  ARG A 161     -11.892   7.361 -21.568  1.00 84.26           H
ATOM   2326  CB  ARG A 161     -10.527   6.243 -22.822  1.00 84.26           C
ATOM   2327 1HB  ARG A 161      -9.857   6.461 -23.654  1.00 84.26           H
ATOM   2328 2HB  ARG A 161      -9.946   5.692 -22.082  1.00 84.26           H
ATOM   2329  CG  ARG A 161     -11.692   5.380 -23.310  1.00 84.26           C
ATOM   2330 1HG  ARG A 161     -12.259   5.012 -22.456  1.00 84.26           H
ATOM   2331 2HG  ARG A 161     -12.373   5.987 -23.908  1.00 84.26           H
ATOM   2332  CD  ARG A 161     -11.188   4.199 -24.142  1.00 84.26           C
ATOM   2333 1HD  ARG A 161     -12.026   3.710 -24.639  1.00 84.26           H
ATOM   2334 2HD  ARG A 161     -10.518   4.555 -24.924  1.00 84.26           H
ATOM   2335  NE  ARG A 161     -10.482   3.232 -23.273  1.00 84.26           N
ATOM   2336  HE  ARG A 161     -10.670   3.260 -22.291  1.00 84.26           H
ATOM   2337  CZ  ARG A 161      -9.607   2.321 -23.719  1.00 84.26           C
ATOM   2338  NH1 ARG A 161      -9.317   2.238 -25.024  1.00 84.26           N
ATOM   2339 1HH1 ARG A 161      -9.756   2.859 -25.674  1.00 84.26           H
ATOM   2340 2HH1 ARG A 161      -8.663   1.555 -25.349  1.00 84.26           H
ATOM   2341  NH2 ARG A 161      -9.026   1.493 -22.839  1.00 84.26           N
ATOM   2342 1HH2 ARG A 161      -8.370   0.808 -23.156  1.00 84.26           H
ATOM   2343 2HH2 ARG A 161      -9.247   1.562 -21.866  1.00 84.26           H
ATOM   2344  HN  ARG A 161     -11.425   8.121 -24.175  1.00 84.26           H
ATOM   2345  N   LEU A 162      -9.091   8.979 -22.148  1.00 85.58           N
ATOM   2346  CA  LEU A 162      -7.961   9.661 -21.539  1.00 85.58           C
ATOM   2347  C   LEU A 162      -8.477  10.727 -20.571  1.00 85.58           C
ATOM   2348  O   LEU A 162      -7.923  10.908 -19.488  1.00 85.58           O
ATOM   2349  HA  LEU A 162      -7.401   8.919 -20.969  1.00 85.58           H
ATOM   2350  CB  LEU A 162      -7.022  10.209 -22.615  1.00 85.58           C
ATOM   2351 1HB  LEU A 162      -6.906   9.450 -23.389  1.00 85.58           H
ATOM   2352 2HB  LEU A 162      -7.500  11.070 -23.081  1.00 85.58           H
ATOM   2353  CG  LEU A 162      -5.630  10.629 -22.139  1.00 85.58           C
ATOM   2354  HG  LEU A 162      -5.726  11.063 -21.143  1.00 85.58           H
ATOM   2355  CD1 LEU A 162      -4.704   9.417 -22.017  1.00 85.58           C
ATOM   2356 1HD1 LEU A 162      -5.121   8.712 -21.298  1.00 85.58           H
ATOM   2357 2HD1 LEU A 162      -4.609   8.933 -22.988  1.00 85.58           H
ATOM   2358 3HD1 LEU A 162      -3.721   9.744 -21.677  1.00 85.58           H
ATOM   2359  CD2 LEU A 162      -5.043  11.710 -23.048  1.00 85.58           C
ATOM   2360 1HD2 LEU A 162      -4.963  11.326 -24.065  1.00 85.58           H
ATOM   2361 2HD2 LEU A 162      -5.693  12.585 -23.040  1.00 85.58           H
ATOM   2362 3HD2 LEU A 162      -4.053  11.990 -22.687  1.00 85.58           H
ATOM   2363  HN  LEU A 162      -9.200   9.137 -23.130  1.00 85.58           H
ATOM   2364  N   LEU A 163      -9.532  11.406 -20.996  1.00 88.45           N
ATOM   2365  CA  LEU A 163     -10.116  12.464 -20.189  1.00 88.45           C
ATOM   2366  C   LEU A 163     -10.651  11.869 -18.885  1.00 88.45           C
ATOM   2367  O   LEU A 163     -10.339  12.359 -17.801  1.00 88.45           O
ATOM   2368  HA  LEU A 163      -9.320  13.168 -19.946  1.00 88.45           H
ATOM   2369  CB  LEU A 163     -11.169  13.231 -20.992  1.00 88.45           C
ATOM   2370 1HB  LEU A 163     -10.825  13.309 -22.023  1.00 88.45           H
ATOM   2371 2HB  LEU A 163     -12.086  12.643 -21.006  1.00 88.45           H
ATOM   2372  CG  LEU A 163     -11.504  14.637 -20.488  1.00 88.45           C
ATOM   2373  HG  LEU A 163     -11.099  14.744 -19.482  1.00 88.45           H
ATOM   2374  CD1 LEU A 163     -10.840  15.705 -21.359  1.00 88.45           C
ATOM   2375 1HD1 LEU A 163      -9.758  15.573 -21.334  1.00 88.45           H
ATOM   2376 2HD1 LEU A 163     -11.194  15.608 -22.386  1.00 88.45           H
ATOM   2377 3HD1 LEU A 163     -11.094  16.694 -20.979  1.00 88.45           H
ATOM   2378  CD2 LEU A 163     -13.018  14.837 -20.389  1.00 88.45           C
ATOM   2379 1HD2 LEU A 163     -13.467  14.702 -21.373  1.00 88.45           H
ATOM   2380 2HD2 LEU A 163     -13.436  14.108 -19.696  1.00 88.45           H
ATOM   2381 3HD2 LEU A 163     -13.228  15.844 -20.029  1.00 88.45           H
ATOM   2382  HN  LEU A 163      -9.986  11.244 -21.872  1.00 88.45           H
ATOM   2383  N   TYR A 164     -11.448  10.821 -19.033  1.00 89.10           N
ATOM   2384  CA  TYR A 164     -12.029  10.153 -17.881  1.00 89.10           C
ATOM   2385  C   TYR A 164     -10.938   9.608 -16.956  1.00 89.10           C
ATOM   2386  O   TYR A 164     -11.102   9.596 -15.737  1.00 89.10           O
ATOM   2387  HA  TYR A 164     -12.626  10.883 -17.335  1.00 89.10           H
ATOM   2388  CB  TYR A 164     -12.841   8.982 -18.437  1.00 89.10           C
ATOM   2389 1HB  TYR A 164     -12.228   8.436 -19.154  1.00 89.10           H
ATOM   2390 2HB  TYR A 164     -13.071   8.294 -17.624  1.00 89.10           H
ATOM   2391  CG  TYR A 164     -14.147   9.398 -19.117  1.00 89.10           C
ATOM   2392  CD1 TYR A 164     -14.970  10.331 -18.518  1.00 89.10           C
ATOM   2393  HD1 TYR A 164     -14.690  10.770 -17.561  1.00 89.10           H
ATOM   2394  CD2 TYR A 164     -14.502   8.842 -20.329  1.00 89.10           C
ATOM   2395  HD2 TYR A 164     -13.852   8.105 -20.801  1.00 89.10           H
ATOM   2396  CE1 TYR A 164     -16.199  10.722 -19.158  1.00 89.10           C
ATOM   2397  HE1 TYR A 164     -16.858  11.458 -18.697  1.00 89.10           H
ATOM   2398  CE2 TYR A 164     -15.731   9.233 -20.969  1.00 89.10           C
ATOM   2399  HE2 TYR A 164     -16.023   8.801 -21.926  1.00 89.10           H
ATOM   2400  CZ  TYR A 164     -16.519  10.154 -20.352  1.00 89.10           C
ATOM   2401  OH  TYR A 164     -17.679  10.525 -20.957  1.00 89.10           O
ATOM   2402  HH  TYR A 164     -17.799  10.015 -21.809  1.00 89.10           H
ATOM   2403  HN  TYR A 164     -11.697  10.429 -19.919  1.00 89.10           H
ATOM   2404  N   SER A 165      -9.850   9.170 -17.571  1.00 89.49           N
ATOM   2405  CA  SER A 165      -8.736   8.618 -16.819  1.00 89.49           C
ATOM   2406  C   SER A 165      -8.182   9.670 -15.856  1.00 89.49           C
ATOM   2407  O   SER A 165      -7.729   9.337 -14.762  1.00 89.49           O
ATOM   2408  HA  SER A 165      -9.150   7.774 -16.267  1.00 89.49           H
ATOM   2409  CB  SER A 165      -7.632   8.121 -17.755  1.00 89.49           C
ATOM   2410 1HB  SER A 165      -6.995   7.416 -17.221  1.00 89.49           H
ATOM   2411 2HB  SER A 165      -8.079   7.580 -18.588  1.00 89.49           H
ATOM   2412  OG  SER A 165      -6.836   9.192 -18.257  1.00 89.49           O
ATOM   2413  HG  SER A 165      -6.117   8.833 -18.853  1.00 89.49           H
ATOM   2414  HN  SER A 165      -9.722   9.188 -18.563  1.00 89.49           H
ATOM   2415  N   LYS A 166      -8.236  10.918 -16.298  1.00 92.01           N
ATOM   2416  CA  LYS A 166      -7.742  12.020 -15.491  1.00 92.01           C
ATOM   2417  C   LYS A 166      -8.662  12.216 -14.284  1.00 92.01           C
ATOM   2418  O   LYS A 166      -8.193  12.338 -13.154  1.00 92.01           O
ATOM   2419  HA  LYS A 166      -6.752  11.741 -15.128  1.00 92.01           H
ATOM   2420  CB  LYS A 166      -7.573  13.277 -16.346  1.00 92.01           C
ATOM   2421 1HB  LYS A 166      -8.486  13.463 -16.911  1.00 92.01           H
ATOM   2422 2HB  LYS A 166      -7.416  14.142 -15.701  1.00 92.01           H
ATOM   2423  CG  LYS A 166      -6.392  13.131 -17.308  1.00 92.01           C
ATOM   2424 1HG  LYS A 166      -5.473  12.978 -16.741  1.00 92.01           H
ATOM   2425 2HG  LYS A 166      -6.533  12.247 -17.931  1.00 92.01           H
ATOM   2426  CD  LYS A 166      -6.251  14.370 -18.195  1.00 92.01           C
ATOM   2427 1HD  LYS A 166      -7.154  14.500 -18.790  1.00 92.01           H
ATOM   2428 2HD  LYS A 166      -6.149  15.258 -17.572  1.00 92.01           H
ATOM   2429  CE  LYS A 166      -5.038  14.247 -19.119  1.00 92.01           C
ATOM   2430 1HE  LYS A 166      -4.145  14.032 -18.531  1.00 92.01           H
ATOM   2431 2HE  LYS A 166      -5.178  13.410 -19.803  1.00 92.01           H
ATOM   2432  NZ  LYS A 166      -4.843  15.496 -19.888  1.00 92.01           N
ATOM   2433 1HZ  LYS A 166      -4.048  15.391 -20.509  1.00 92.01           H
ATOM   2434 2HZ  LYS A 166      -5.675  15.690 -20.435  1.00 92.01           H
ATOM   2435 3HZ  LYS A 166      -4.673  16.264 -19.248  1.00 92.01           H
ATOM   2436  HN  LYS A 166      -8.609  11.180 -17.188  1.00 92.01           H
ATOM   2437  N   MET A 167      -9.957  12.240 -14.566  1.00 94.14           N
ATOM   2438  CA  MET A 167     -10.946  12.442 -13.521  1.00 94.14           C
ATOM   2439  C   MET A 167     -10.880  11.322 -12.480  1.00 94.14           C
ATOM   2440  O   MET A 167     -10.924  11.584 -11.279  1.00 94.14           O
ATOM   2441  HA  MET A 167     -10.693  13.395 -13.057  1.00 94.14           H
ATOM   2442  CB  MET A 167     -12.344  12.479 -14.142  1.00 94.14           C
ATOM   2443 1HB  MET A 167     -12.506  11.580 -14.736  1.00 94.14           H
ATOM   2444 2HB  MET A 167     -13.097  12.480 -13.353  1.00 94.14           H
ATOM   2445  CG  MET A 167     -12.520  13.718 -15.023  1.00 94.14           C
ATOM   2446 1HG  MET A 167     -12.333  14.619 -14.439  1.00 94.14           H
ATOM   2447 2HG  MET A 167     -11.789  13.705 -15.832  1.00 94.14           H
ATOM   2448  SD  MET A 167     -14.172  13.759 -15.696  1.00 94.14           S
ATOM   2449  CE  MET A 167     -15.104  14.093 -14.211  1.00 94.14           C
ATOM   2450 1HE  MET A 167     -14.939  13.292 -13.490  1.00 94.14           H
ATOM   2451 2HE  MET A 167     -14.776  15.041 -13.782  1.00 94.14           H
ATOM   2452 3HE  MET A 167     -16.165  14.152 -14.453  1.00 94.14           H
ATOM   2453  HN  MET A 167     -10.331  12.126 -15.486  1.00 94.14           H
ATOM   2454  N   VAL A 168     -10.774  10.099 -12.979  1.00 93.62           N
ATOM   2455  CA  VAL A 168     -10.744   8.936 -12.108  1.00 93.62           C
ATOM   2456  C   VAL A 168      -9.545   9.043 -11.163  1.00 93.62           C
ATOM   2457  O   VAL A 168      -9.664   8.768  -9.971  1.00 93.62           O
ATOM   2458  HA  VAL A 168     -11.659   8.945 -11.516  1.00 93.62           H
ATOM   2459  CB  VAL A 168     -10.733   7.656 -12.946  1.00 93.62           C
ATOM   2460  HB  VAL A 168      -9.943   7.749 -13.691  1.00 93.62           H
ATOM   2461  CG1 VAL A 168     -10.419   6.436 -12.078  1.00 93.62           C
ATOM   2462 1HG1 VAL A 168      -9.439   6.560 -11.617  1.00 93.62           H
ATOM   2463 2HG1 VAL A 168     -11.177   6.338 -11.300  1.00 93.62           H
ATOM   2464 3HG1 VAL A 168     -10.417   5.539 -12.698  1.00 93.62           H
ATOM   2465  CG2 VAL A 168     -12.059   7.475 -13.688  1.00 93.62           C
ATOM   2466 1HG2 VAL A 168     -12.874   7.413 -12.966  1.00 93.62           H
ATOM   2467 2HG2 VAL A 168     -12.224   8.324 -14.350  1.00 93.62           H
ATOM   2468 3HG2 VAL A 168     -12.024   6.557 -14.275  1.00 93.62           H
ATOM   2469  HN  VAL A 168     -10.710   9.897 -13.956  1.00 93.62           H
ATOM   2470  N   CYS A 169      -8.418   9.443 -11.733  1.00 93.10           N
ATOM   2471  CA  CYS A 169      -7.193   9.565 -10.961  1.00 93.10           C
ATOM   2472  C   CYS A 169      -7.436  10.565  -9.829  1.00 93.10           C
ATOM   2473  O   CYS A 169      -7.094  10.300  -8.677  1.00 93.10           O
ATOM   2474  HA  CYS A 169      -6.973   8.575 -10.562  1.00 93.10           H
ATOM   2475  CB  CYS A 169      -6.009   9.975 -11.840  1.00 93.10           C
ATOM   2476 1HB  CYS A 169      -6.270  10.855 -12.428  1.00 93.10           H
ATOM   2477 2HB  CYS A 169      -5.159  10.250 -11.215  1.00 93.10           H
ATOM   2478  SG  CYS A 169      -5.547   8.596 -12.950  1.00 93.10           S
ATOM   2479  HG  CYS A 169      -6.397   8.911 -13.924  1.00 93.10           H
ATOM   2480  HN  CYS A 169      -8.333   9.680 -12.700  1.00 93.10           H
ATOM   2481  N   PHE A 170      -8.025  11.694 -10.196  1.00 95.30           N
ATOM   2482  CA  PHE A 170      -8.284  12.750  -9.232  1.00 95.30           C
ATOM   2483  C   PHE A 170      -9.184  12.251  -8.100  1.00 95.30           C
ATOM   2484  O   PHE A 170      -8.897  12.482  -6.927  1.00 95.30           O
ATOM   2485  HA  PHE A 170      -7.322  13.056  -8.821  1.00 95.30           H
ATOM   2486  CB  PHE A 170      -9.003  13.874  -9.982  1.00 95.30           C
ATOM   2487 1HB  PHE A 170      -8.388  14.183 -10.828  1.00 95.30           H
ATOM   2488 2HB  PHE A 170      -9.935  13.485 -10.391  1.00 95.30           H
ATOM   2489  CG  PHE A 170      -9.312  15.099  -9.120  1.00 95.30           C
ATOM   2490  CD1 PHE A 170     -10.555  15.263  -8.593  1.00 95.30           C
ATOM   2491  HD1 PHE A 170     -11.331  14.521  -8.785  1.00 95.30           H
ATOM   2492  CD2 PHE A 170      -8.345  16.024  -8.880  1.00 95.30           C
ATOM   2493  HD2 PHE A 170      -7.349  15.893  -9.303  1.00 95.30           H
ATOM   2494  CE1 PHE A 170     -10.843  16.400  -7.793  1.00 95.30           C
ATOM   2495  HE1 PHE A 170     -11.839  16.532  -7.371  1.00 95.30           H
ATOM   2496  CE2 PHE A 170      -8.632  17.161  -8.080  1.00 95.30           C
ATOM   2497  HE2 PHE A 170      -7.857  17.903  -7.888  1.00 95.30           H
ATOM   2498  CZ  PHE A 170      -9.875  17.325  -7.553  1.00 95.30           C
ATOM   2499  HZ  PHE A 170     -10.096  18.198  -6.939  1.00 95.30           H
ATOM   2500  HN  PHE A 170      -8.322  11.892 -11.130  1.00 95.30           H
ATOM   2501  N   THR A 171     -10.255  11.577  -8.493  1.00 96.03           N
ATOM   2502  CA  THR A 171     -11.214  11.068  -7.527  1.00 96.03           C
ATOM   2503  C   THR A 171     -10.529  10.109  -6.550  1.00 96.03           C
ATOM   2504  O   THR A 171     -10.833  10.109  -5.359  1.00 96.03           O
ATOM   2505  HA  THR A 171     -11.591  11.906  -6.941  1.00 96.03           H
ATOM   2506  CB  THR A 171     -12.368  10.425  -8.300  1.00 96.03           C
ATOM   2507  HB  THR A 171     -12.033   9.532  -8.827  1.00 96.03           H
ATOM   2508  OG1 THR A 171     -12.861  11.477  -9.125  1.00 96.03           O
ATOM   2509  HG1 THR A 171     -12.437  11.430 -10.029  1.00 96.03           H
ATOM   2510  CG2 THR A 171     -13.552  10.073  -7.398  1.00 96.03           C
ATOM   2511 1HG2 THR A 171     -13.929  10.978  -6.923  1.00 96.03           H
ATOM   2512 2HG2 THR A 171     -13.228   9.368  -6.632  1.00 96.03           H
ATOM   2513 3HG2 THR A 171     -14.343   9.620  -7.997  1.00 96.03           H
ATOM   2514  HN  THR A 171     -10.472  11.379  -9.448  1.00 96.03           H
ATOM   2515  N   ILE A 172      -9.617   9.316  -7.092  1.00 94.40           N
ATOM   2516  CA  ILE A 172      -8.917   8.325  -6.292  1.00 94.40           C
ATOM   2517  C   ILE A 172      -8.090   9.034  -5.218  1.00 94.40           C
ATOM   2518  O   ILE A 172      -8.104   8.635  -4.054  1.00 94.40           O
ATOM   2519  HA  ILE A 172      -9.671   7.712  -5.798  1.00 94.40           H
ATOM   2520  CB  ILE A 172      -8.095   7.396  -7.188  1.00 94.40           C
ATOM   2521  HB  ILE A 172      -7.582   8.006  -7.932  1.00 94.40           H
ATOM   2522  CG1 ILE A 172      -9.000   6.423  -7.946  1.00 94.40           C
ATOM   2523 1HG1 ILE A 172      -9.458   5.726  -7.245  1.00 94.40           H
ATOM   2524 2HG1 ILE A 172      -9.810   6.972  -8.425  1.00 94.40           H
ATOM   2525  CG2 ILE A 172      -7.018   6.668  -6.381  1.00 94.40           C
ATOM   2526 1HG2 ILE A 172      -6.348   7.398  -5.927  1.00 94.40           H
ATOM   2527 2HG2 ILE A 172      -7.490   6.072  -5.600  1.00 94.40           H
ATOM   2528 3HG2 ILE A 172      -6.448   6.015  -7.042  1.00 94.40           H
ATOM   2529  CD1 ILE A 172      -8.209   5.647  -9.001  1.00 94.40           C
ATOM   2530 1HD1 ILE A 172      -7.772   6.346  -9.714  1.00 94.40           H
ATOM   2531 2HD1 ILE A 172      -7.414   5.080  -8.516  1.00 94.40           H
ATOM   2532 3HD1 ILE A 172      -8.876   4.963  -9.525  1.00 94.40           H
ATOM   2533  HN  ILE A 172      -9.354   9.342  -8.057  1.00 94.40           H
ATOM   2534  N   TRP A 173      -7.389  10.074  -5.647  1.00 94.91           N
ATOM   2535  CA  TRP A 173      -6.500  10.797  -4.753  1.00 94.91           C
ATOM   2536  C   TRP A 173      -7.342  11.375  -3.614  1.00 94.91           C
ATOM   2537  O   TRP A 173      -6.968  11.274  -2.447  1.00 94.91           O
ATOM   2538  HA  TRP A 173      -5.776  10.085  -4.357  1.00 94.91           H
ATOM   2539  CB  TRP A 173      -5.708  11.863  -5.512  1.00 94.91           C
ATOM   2540 1HB  TRP A 173      -6.361  12.330  -6.250  1.00 94.91           H
ATOM   2541 2HB  TRP A 173      -5.407  12.644  -4.814  1.00 94.91           H
ATOM   2542  CG  TRP A 173      -4.463  11.326  -6.222  1.00 94.91           C
ATOM   2543  CD1 TRP A 173      -4.251  11.210  -7.540  1.00 94.91           C
ATOM   2544  HD1 TRP A 173      -4.972  11.497  -8.305  1.00 94.91           H
ATOM   2545  CD2 TRP A 173      -3.261  10.835  -5.594  1.00 94.91           C
ATOM   2546  NE1 TRP A 173      -3.004  10.682  -7.806  1.00 94.91           N
ATOM   2547  HE1 TRP A 173      -2.619  10.501  -8.711  1.00 94.91           H
ATOM   2548  CE2 TRP A 173      -2.383  10.446  -6.585  1.00 94.91           C
ATOM   2549  CE3 TRP A 173      -2.926  10.722  -4.233  1.00 94.91           C
ATOM   2550  HE3 TRP A 173      -3.601  11.022  -3.432  1.00 94.91           H
ATOM   2551  CZ2 TRP A 173      -1.113   9.918  -6.321  1.00 94.91           C
ATOM   2552  HZ2 TRP A 173      -0.438   9.619  -7.123  1.00 94.91           H
ATOM   2553  CZ3 TRP A 173      -1.653  10.193  -3.986  1.00 94.91           C
ATOM   2554  HZ3 TRP A 173      -1.343  10.084  -2.947  1.00 94.91           H
ATOM   2555  CH2 TRP A 173      -0.758   9.797  -4.973  1.00 94.91           C
ATOM   2556  HH2 TRP A 173       0.217   9.393  -4.698  1.00 94.91           H
ATOM   2557  HN  TRP A 173      -7.422  10.422  -6.583  1.00 94.91           H
ATOM   2558  N   VAL A 174      -8.464  11.969  -3.994  1.00 96.03           N
ATOM   2559  CA  VAL A 174      -9.331  12.620  -3.026  1.00 96.03           C
ATOM   2560  C   VAL A 174      -9.835  11.583  -2.020  1.00 96.03           C
ATOM   2561  O   VAL A 174      -9.827  11.827  -0.815  1.00 96.03           O
ATOM   2562  HA  VAL A 174      -8.733  13.361  -2.495  1.00 96.03           H
ATOM   2563  CB  VAL A 174     -10.464  13.353  -3.747  1.00 96.03           C
ATOM   2564  HB  VAL A 174     -10.955  12.640  -4.411  1.00 96.03           H
ATOM   2565  CG1 VAL A 174     -11.508  13.863  -2.752  1.00 96.03           C
ATOM   2566 1HG1 VAL A 174     -11.929  13.021  -2.203  1.00 96.03           H
ATOM   2567 2HG1 VAL A 174     -11.035  14.553  -2.052  1.00 96.03           H
ATOM   2568 3HG1 VAL A 174     -12.302  14.380  -3.291  1.00 96.03           H
ATOM   2569  CG2 VAL A 174      -9.919  14.496  -4.605  1.00 96.03           C
ATOM   2570 1HG2 VAL A 174      -9.392  15.207  -3.970  1.00 96.03           H
ATOM   2571 2HG2 VAL A 174      -9.232  14.095  -5.350  1.00 96.03           H
ATOM   2572 3HG2 VAL A 174     -10.745  15.000  -5.107  1.00 96.03           H
ATOM   2573  HN  VAL A 174      -8.783  12.010  -4.941  1.00 96.03           H
ATOM   2574  N   LEU A 175     -10.260  10.447  -2.553  1.00 93.65           N
ATOM   2575  CA  LEU A 175     -10.884   9.422  -1.733  1.00 93.65           C
ATOM   2576  C   LEU A 175      -9.843   8.839  -0.775  1.00 93.65           C
ATOM   2577  O   LEU A 175     -10.140   8.589   0.392  1.00 93.65           O
ATOM   2578  HA  LEU A 175     -11.663   9.905  -1.143  1.00 93.65           H
ATOM   2579  CB  LEU A 175     -11.566   8.373  -2.612  1.00 93.65           C
ATOM   2580 1HB  LEU A 175     -12.218   8.888  -3.318  1.00 93.65           H
ATOM   2581 2HB  LEU A 175     -10.800   7.865  -3.198  1.00 93.65           H
ATOM   2582  CG  LEU A 175     -12.391   7.315  -1.877  1.00 93.65           C
ATOM   2583  HG  LEU A 175     -12.549   7.656  -0.854  1.00 93.65           H
ATOM   2584  CD1 LEU A 175     -13.771   7.153  -2.518  1.00 93.65           C
ATOM   2585 1HD1 LEU A 175     -14.305   8.103  -2.477  1.00 93.65           H
ATOM   2586 2HD1 LEU A 175     -13.656   6.846  -3.557  1.00 93.65           H
ATOM   2587 3HD1 LEU A 175     -14.337   6.395  -1.976  1.00 93.65           H
ATOM   2588  CD2 LEU A 175     -11.636   5.987  -1.799  1.00 93.65           C
ATOM   2589 1HD2 LEU A 175     -11.427   5.628  -2.807  1.00 93.65           H
ATOM   2590 2HD2 LEU A 175     -10.698   6.133  -1.264  1.00 93.65           H
ATOM   2591 3HD2 LEU A 175     -12.245   5.253  -1.272  1.00 93.65           H
ATOM   2592  HN  LEU A 175     -10.185  10.222  -3.525  1.00 93.65           H
ATOM   2593  N   ALA A 176      -8.645   8.640  -1.303  1.00 93.20           N
ATOM   2594  CA  ALA A 176      -7.565   8.071  -0.516  1.00 93.20           C
ATOM   2595  C   ALA A 176      -7.217   9.025   0.629  1.00 93.20           C
ATOM   2596  O   ALA A 176      -6.930   8.586   1.742  1.00 93.20           O
ATOM   2597  HA  ALA A 176      -7.919   7.129  -0.097  1.00 93.20           H
ATOM   2598  CB  ALA A 176      -6.366   7.787  -1.423  1.00 93.20           C
ATOM   2599 1HB  ALA A 176      -6.658   7.082  -2.201  1.00 93.20           H
ATOM   2600 2HB  ALA A 176      -6.030   8.716  -1.882  1.00 93.20           H
ATOM   2601 3HB  ALA A 176      -5.556   7.360  -0.832  1.00 93.20           H
ATOM   2602  HN  ALA A 176      -8.408   8.860  -2.250  1.00 93.20           H
ATOM   2603  N   ALA A 177      -7.253  10.312   0.316  1.00 94.14           N
ATOM   2604  CA  ALA A 177      -6.906  11.329   1.293  1.00 94.14           C
ATOM   2605  C   ALA A 177      -7.900  11.276   2.455  1.00 94.14           C
ATOM   2606  O   ALA A 177      -7.504  11.326   3.618  1.00 94.14           O
ATOM   2607  HA  ALA A 177      -5.908  11.102   1.669  1.00 94.14           H
ATOM   2608  CB  ALA A 177      -6.876  12.700   0.614  1.00 94.14           C
ATOM   2609 1HB  ALA A 177      -6.133  12.694  -0.184  1.00 94.14           H
ATOM   2610 2HB  ALA A 177      -7.858  12.919   0.195  1.00 94.14           H
ATOM   2611 3HB  ALA A 177      -6.615  13.463   1.347  1.00 94.14           H
ATOM   2612  HN  ALA A 177      -7.513  10.661  -0.584  1.00 94.14           H
ATOM   2613  N   ALA A 178      -9.172  11.174   2.099  1.00 94.28           N
ATOM   2614  CA  ALA A 178     -10.231  11.186   3.094  1.00 94.28           C
ATOM   2615  C   ALA A 178     -10.078   9.970   4.010  1.00 94.28           C
ATOM   2616  O   ALA A 178     -10.332  10.056   5.210  1.00 94.28           O
ATOM   2617  HA  ALA A 178     -10.119  12.093   3.687  1.00 94.28           H
ATOM   2618  CB  ALA A 178     -11.590  11.220   2.393  1.00 94.28           C
ATOM   2619 1HB  ALA A 178     -11.659  12.117   1.778  1.00 94.28           H
ATOM   2620 2HB  ALA A 178     -11.696  10.338   1.761  1.00 94.28           H
ATOM   2621 3HB  ALA A 178     -12.384  11.229   3.139  1.00 94.28           H
ATOM   2622  HN  ALA A 178      -9.482  11.085   1.152  1.00 94.28           H
ATOM   2623  N   LEU A 179      -9.663   8.864   3.408  1.00 91.93           N
ATOM   2624  CA  LEU A 179      -9.564   7.610   4.134  1.00 91.93           C
ATOM   2625  C   LEU A 179      -8.374   7.673   5.094  1.00 91.93           C
ATOM   2626  O   LEU A 179      -8.219   6.808   5.955  1.00 91.93           O
ATOM   2627  HA  LEU A 179     -10.475   7.499   4.722  1.00 91.93           H
ATOM   2628  CB  LEU A 179      -9.507   6.430   3.161  1.00 91.93           C
ATOM   2629 1HB  LEU A 179      -8.739   6.637   2.415  1.00 91.93           H
ATOM   2630 2HB  LEU A 179      -9.186   5.546   3.711  1.00 91.93           H
ATOM   2631  CG  LEU A 179     -10.810   6.099   2.431  1.00 91.93           C
ATOM   2632  HG  LEU A 179     -11.157   7.000   1.925  1.00 91.93           H
ATOM   2633  CD1 LEU A 179     -10.581   5.036   1.355  1.00 91.93           C
ATOM   2634 1HD1 LEU A 179      -9.858   5.405   0.628  1.00 91.93           H
ATOM   2635 2HD1 LEU A 179     -10.199   4.126   1.819  1.00 91.93           H
ATOM   2636 3HD1 LEU A 179     -11.523   4.819   0.853  1.00 91.93           H
ATOM   2637  CD2 LEU A 179     -11.902   5.687   3.421  1.00 91.93           C
ATOM   2638 1HD2 LEU A 179     -11.578   4.806   3.974  1.00 91.93           H
ATOM   2639 2HD2 LEU A 179     -12.089   6.505   4.116  1.00 91.93           H
ATOM   2640 3HD2 LEU A 179     -12.818   5.457   2.876  1.00 91.93           H
ATOM   2641  HN  LEU A 179      -9.398   8.817   2.445  1.00 91.93           H
ATOM   2642  N   CYS A 180      -7.563   8.706   4.913  1.00 92.56           N
ATOM   2643  CA  CYS A 180      -6.344   8.845   5.691  1.00 92.56           C
ATOM   2644  C   CYS A 180      -6.617   9.816   6.841  1.00 92.56           C
ATOM   2645  O   CYS A 180      -5.712  10.147   7.607  1.00 92.56           O
ATOM   2646  HA  CYS A 180      -6.100   7.853   6.071  1.00 92.56           H
ATOM   2647  CB  CYS A 180      -5.169   9.302   4.824  1.00 92.56           C
ATOM   2648 1HB  CYS A 180      -5.411  10.249   4.340  1.00 92.56           H
ATOM   2649 2HB  CYS A 180      -4.293   9.479   5.448  1.00 92.56           H
ATOM   2650  SG  CYS A 180      -4.791   8.033   3.561  1.00 92.56           S
ATOM   2651  HG  CYS A 180      -5.935   8.157   2.893  1.00 92.56           H
ATOM   2652  HN  CYS A 180      -7.728   9.437   4.251  1.00 92.56           H
ATOM   2653  N   ILE A 181      -7.867  10.245   6.927  1.00 93.82           N
ATOM   2654  CA  ILE A 181      -8.261  11.204   7.946  1.00 93.82           C
ATOM   2655  C   ILE A 181      -7.920  10.641   9.328  1.00 93.82           C
ATOM   2656  O   ILE A 181      -7.323  11.331  10.152  1.00 93.82           O
ATOM   2657  HA  ILE A 181      -7.674  12.109   7.788  1.00 93.82           H
ATOM   2658  CB  ILE A 181      -9.734  11.584   7.783  1.00 93.82           C
ATOM   2659  HB  ILE A 181     -10.304  10.673   7.599  1.00 93.82           H
ATOM   2660  CG1 ILE A 181      -9.934  12.495   6.570  1.00 93.82           C
ATOM   2661 1HG1 ILE A 181      -9.447  13.454   6.746  1.00 93.82           H
ATOM   2662 2HG1 ILE A 181      -9.457  12.052   5.695  1.00 93.82           H
ATOM   2663  CG2 ILE A 181     -10.284  12.210   9.066  1.00 93.82           C
ATOM   2664 1HG2 ILE A 181     -10.196  11.496   9.885  1.00 93.82           H
ATOM   2665 2HG2 ILE A 181      -9.715  13.109   9.305  1.00 93.82           H
ATOM   2666 3HG2 ILE A 181     -11.332  12.471   8.923  1.00 93.82           H
ATOM   2667  CD1 ILE A 181     -11.421  12.716   6.289  1.00 93.82           C
ATOM   2668 1HD1 ILE A 181     -11.900  11.757   6.089  1.00 93.82           H
ATOM   2669 2HD1 ILE A 181     -11.889  13.181   7.157  1.00 93.82           H
ATOM   2670 3HD1 ILE A 181     -11.535  13.366   5.422  1.00 93.82           H
ATOM   2671  HN  ILE A 181      -8.603   9.950   6.318  1.00 93.82           H
ATOM   2672  N   PRO A 182      -8.293   9.384   9.605  1.00 91.97           N
ATOM   2673  CA  PRO A 182      -8.084   8.812  10.937  1.00 91.97           C
ATOM   2674  C   PRO A 182      -6.643   8.944  11.402  1.00 91.97           C
ATOM   2675  O   PRO A 182      -6.388   9.336  12.539  1.00 91.97           O
ATOM   2676  HA  PRO A 182      -8.673   9.356  11.675  1.00 91.97           H
ATOM   2677  CB  PRO A 182      -8.495   7.347  10.770  1.00 91.97           C
ATOM   2678 1HB  PRO A 182      -7.643   6.719  10.510  1.00 91.97           H
ATOM   2679 2HB  PRO A 182      -8.920   6.942  11.688  1.00 91.97           H
ATOM   2680  CG  PRO A 182      -9.523   7.394   9.646  1.00 91.97           C
ATOM   2681 1HG  PRO A 182      -9.650   6.421   9.172  1.00 91.97           H
ATOM   2682 2HG  PRO A 182     -10.507   7.689  10.010  1.00 91.97           H
ATOM   2683  CD  PRO A 182      -8.936   8.422   8.692  1.00 91.97           C
ATOM   2684 1HD  PRO A 182      -8.214   7.974   8.009  1.00 91.97           H
ATOM   2685 2HD  PRO A 182      -9.705   8.888   8.076  1.00 91.97           H
ATOM   2686  N   GLU A 183      -5.731   8.609  10.501  1.00 92.46           N
ATOM   2687  CA  GLU A 183      -4.315   8.630  10.826  1.00 92.46           C
ATOM   2688  C   GLU A 183      -3.878  10.046  11.208  1.00 92.46           C
ATOM   2689  O   GLU A 183      -3.081  10.228  12.127  1.00 92.46           O
ATOM   2690  HA  GLU A 183      -4.205   7.966  11.683  1.00 92.46           H
ATOM   2691  CB  GLU A 183      -3.477   8.092   9.664  1.00 92.46           C
ATOM   2692 1HB  GLU A 183      -3.888   8.450   8.720  1.00 92.46           H
ATOM   2693 2HB  GLU A 183      -2.431   8.363   9.809  1.00 92.46           H
ATOM   2694  CG  GLU A 183      -3.524   6.564   9.616  1.00 92.46           C
ATOM   2695 1HG  GLU A 183      -2.777   6.196   8.913  1.00 92.46           H
ATOM   2696 2HG  GLU A 183      -3.270   6.157  10.594  1.00 92.46           H
ATOM   2697  CD  GLU A 183      -4.911   6.071   9.198  1.00 92.46           C
ATOM   2698  OE1 GLU A 183      -5.188   4.878   9.445  1.00 92.46           O
ATOM   2699  OE2 GLU A 183      -5.663   6.899   8.640  1.00 92.46           O
ATOM   2700  HN  GLU A 183      -5.945   8.329   9.565  1.00 92.46           H
ATOM   2701  N   ILE A 184      -4.420  11.013  10.482  1.00 94.58           N
ATOM   2702  CA  ILE A 184      -4.015  12.398  10.658  1.00 94.58           C
ATOM   2703  C   ILE A 184      -4.404  12.863  12.063  1.00 94.58           C
ATOM   2704  O   ILE A 184      -3.668  13.618  12.697  1.00 94.58           O
ATOM   2705  HA  ILE A 184      -2.929  12.434  10.571  1.00 94.58           H
ATOM   2706  CB  ILE A 184      -4.589  13.270   9.540  1.00 94.58           C
ATOM   2707  HB  ILE A 184      -5.668  13.117   9.507  1.00 94.58           H
ATOM   2708  CG1 ILE A 184      -4.031  12.854   8.178  1.00 94.58           C
ATOM   2709 1HG1 ILE A 184      -2.966  13.081   8.132  1.00 94.58           H
ATOM   2710 2HG1 ILE A 184      -4.132  11.775   8.055  1.00 94.58           H
ATOM   2711  CG2 ILE A 184      -4.352  14.755   9.827  1.00 94.58           C
ATOM   2712 1HG2 ILE A 184      -4.837  15.025  10.765  1.00 94.58           H
ATOM   2713 2HG2 ILE A 184      -3.281  14.943   9.903  1.00 94.58           H
ATOM   2714 3HG2 ILE A 184      -4.770  15.352   9.017  1.00 94.58           H
ATOM   2715  CD1 ILE A 184      -4.762  13.573   7.043  1.00 94.58           C
ATOM   2716 1HD1 ILE A 184      -5.822  13.324   7.077  1.00 94.58           H
ATOM   2717 2HD1 ILE A 184      -4.638  14.650   7.156  1.00 94.58           H
ATOM   2718 3HD1 ILE A 184      -4.346  13.259   6.086  1.00 94.58           H
ATOM   2719  HN  ILE A 184      -5.122  10.864   9.785  1.00 94.58           H
ATOM   2720  N   LEU A 185      -5.560  12.394  12.508  1.00 93.91           N
ATOM   2721  CA  LEU A 185      -6.151  12.901  13.735  1.00 93.91           C
ATOM   2722  C   LEU A 185      -5.396  12.326  14.935  1.00 93.91           C
ATOM   2723  O   LEU A 185      -4.947  13.071  15.805  1.00 93.91           O
ATOM   2724  HA  LEU A 185      -6.026  13.983  13.735  1.00 93.91           H
ATOM   2725  CB  LEU A 185      -7.655  12.618  13.762  1.00 93.91           C
ATOM   2726 1HB  LEU A 185      -7.809  11.558  13.563  1.00 93.91           H
ATOM   2727 2HB  LEU A 185      -8.022  12.810  14.771  1.00 93.91           H
ATOM   2728  CG  LEU A 185      -8.506  13.423  12.778  1.00 93.91           C
ATOM   2729  HG  LEU A 185      -8.169  13.192  11.768  1.00 93.91           H
ATOM   2730  CD1 LEU A 185      -9.979  13.017  12.868  1.00 93.91           C
ATOM   2731 1HD1 LEU A 185     -10.078  11.958  12.632  1.00 93.91           H
ATOM   2732 2HD1 LEU A 185     -10.345  13.200  13.878  1.00 93.91           H
ATOM   2733 3HD1 LEU A 185     -10.561  13.604  12.158  1.00 93.91           H
ATOM   2734  CD2 LEU A 185      -8.312  14.926  12.987  1.00 93.91           C
ATOM   2735 1HD2 LEU A 185      -8.606  15.193  14.003  1.00 93.91           H
ATOM   2736 2HD2 LEU A 185      -7.264  15.182  12.833  1.00 93.91           H
ATOM   2737 3HD2 LEU A 185      -8.929  15.475  12.275  1.00 93.91           H
ATOM   2738  HN  LEU A 185      -6.090  11.682  12.047  1.00 93.91           H
ATOM   2739  N   TYR A 186      -5.279  11.006  14.943  1.00 92.92           N
ATOM   2740  CA  TYR A 186      -4.956  10.291  16.166  1.00 92.92           C
ATOM   2741  C   TYR A 186      -3.450  10.041  16.274  1.00 92.92           C
ATOM   2742  O   TYR A 186      -2.963   9.601  17.314  1.00 92.92           O
ATOM   2743  HA  TYR A 186      -5.276  10.904  17.009  1.00 92.92           H
ATOM   2744  CB  TYR A 186      -5.678   8.946  16.071  1.00 92.92           C
ATOM   2745 1HB  TYR A 186      -5.319   8.413  15.191  1.00 92.92           H
ATOM   2746 2HB  TYR A 186      -5.415   8.341  16.940  1.00 92.92           H
ATOM   2747  CG  TYR A 186      -7.202   9.062  15.992  1.00 92.92           C
ATOM   2748  CD1 TYR A 186      -7.880   9.868  16.884  1.00 92.92           C
ATOM   2749  HD1 TYR A 186      -7.330  10.422  17.644  1.00 92.92           H
ATOM   2750  CD2 TYR A 186      -7.898   8.361  15.029  1.00 92.92           C
ATOM   2751  HD2 TYR A 186      -7.363   7.724  14.325  1.00 92.92           H
ATOM   2752  CE1 TYR A 186      -9.314   9.978  16.809  1.00 92.92           C
ATOM   2753  HE1 TYR A 186      -9.861  10.611  17.507  1.00 92.92           H
ATOM   2754  CE2 TYR A 186      -9.332   8.470  14.954  1.00 92.92           C
ATOM   2755  HE2 TYR A 186      -9.894   7.922  14.198  1.00 92.92           H
ATOM   2756  CZ  TYR A 186      -9.969   9.273  15.848  1.00 92.92           C
ATOM   2757  OH  TYR A 186     -11.323   9.377  15.777  1.00 92.92           O
ATOM   2758  HH  TYR A 186     -11.658   9.983  16.499  1.00 92.92           H
ATOM   2759  HN  TYR A 186      -5.400  10.429  14.136  1.00 92.92           H
ATOM   2760  N   SER A 187      -2.755  10.333  15.185  1.00 93.46           N
ATOM   2761  CA  SER A 187      -1.305  10.232  15.173  1.00 93.46           C
ATOM   2762  C   SER A 187      -0.699  11.292  16.095  1.00 93.46           C
ATOM   2763  O   SER A 187      -0.911  12.487  15.895  1.00 93.46           O
ATOM   2764  HA  SER A 187      -1.083   9.231  15.543  1.00 93.46           H
ATOM   2765  CB  SER A 187      -0.754  10.384  13.754  1.00 93.46           C
ATOM   2766 1HB  SER A 187      -1.090  11.333  13.335  1.00 93.46           H
ATOM   2767 2HB  SER A 187       0.335  10.420  13.790  1.00 93.46           H
ATOM   2768  OG  SER A 187      -1.166   9.318  12.904  1.00 93.46           O
ATOM   2769  HG  SER A 187      -1.676   9.680  12.124  1.00 93.46           H
ATOM   2770  HN  SER A 187      -3.164  10.633  14.323  1.00 93.46           H
ATOM   2771  N   GLN A 188       0.043  10.816  17.084  1.00 92.68           N
ATOM   2772  CA  GLN A 188       0.794  11.708  17.951  1.00 92.68           C
ATOM   2773  C   GLN A 188       2.066  11.018  18.448  1.00 92.68           C
ATOM   2774  O   GLN A 188       2.259   9.825  18.220  1.00 92.68           O
ATOM   2775  HA  GLN A 188       1.056  12.564  17.330  1.00 92.68           H
ATOM   2776  CB  GLN A 188      -0.065  12.183  19.125  1.00 92.68           C
ATOM   2777 1HB  GLN A 188       0.478  12.936  19.696  1.00 92.68           H
ATOM   2778 2HB  GLN A 188      -0.970  12.660  18.748  1.00 92.68           H
ATOM   2779  CG  GLN A 188      -0.440  11.014  20.038  1.00 92.68           C
ATOM   2780 1HG  GLN A 188      -0.969  10.254  19.463  1.00 92.68           H
ATOM   2781 2HG  GLN A 188       0.464  10.548  20.428  1.00 92.68           H
ATOM   2782  CD  GLN A 188      -1.318  11.486  21.199  1.00 92.68           C
ATOM   2783  OE1 GLN A 188      -1.916  12.549  21.167  1.00 92.68           O
ATOM   2784  NE2 GLN A 188      -1.363  10.638  22.223  1.00 92.68           N
ATOM   2785 1HE2 GLN A 188      -0.848   9.782  22.186  1.00 92.68           H
ATOM   2786 2HE2 GLN A 188      -1.910  10.858  23.030  1.00 92.68           H
ATOM   2787  HN  GLN A 188       0.136   9.843  17.295  1.00 92.68           H
ATOM   2788  N   ILE A 189       2.902  11.799  19.116  1.00 92.51           N
ATOM   2789  CA  ILE A 189       4.111  11.261  19.717  1.00 92.51           C
ATOM   2790  C   ILE A 189       3.825  10.876  21.170  1.00 92.51           C
ATOM   2791  O   ILE A 189       3.295  11.680  21.936  1.00 92.51           O
ATOM   2792  HA  ILE A 189       4.375  10.358  19.167  1.00 92.51           H
ATOM   2793  CB  ILE A 189       5.272  12.244  19.559  1.00 92.51           C
ATOM   2794  HB  ILE A 189       4.988  13.186  20.027  1.00 92.51           H
ATOM   2795  CG1 ILE A 189       5.545  12.537  18.082  1.00 92.51           C
ATOM   2796 1HG1 ILE A 189       5.919  11.638  17.592  1.00 92.51           H
ATOM   2797 2HG1 ILE A 189       4.614  12.807  17.583  1.00 92.51           H
ATOM   2798  CG2 ILE A 189       6.521  11.738  20.283  1.00 92.51           C
ATOM   2799 1HG2 ILE A 189       6.304  11.623  21.345  1.00 92.51           H
ATOM   2800 2HG2 ILE A 189       6.819  10.776  19.866  1.00 92.51           H
ATOM   2801 3HG2 ILE A 189       7.332  12.456  20.154  1.00 92.51           H
ATOM   2802  CD1 ILE A 189       6.561  13.670  17.926  1.00 92.51           C
ATOM   2803 1HD1 ILE A 189       6.173  14.573  18.396  1.00 92.51           H
ATOM   2804 2HD1 ILE A 189       7.498  13.385  18.405  1.00 92.51           H
ATOM   2805 3HD1 ILE A 189       6.736  13.857  16.867  1.00 92.51           H
ATOM   2806  HN  ILE A 189       2.765  12.781  19.249  1.00 92.51           H
ATOM   2807  N   LYS A 190       4.187   9.647  21.506  1.00 88.12           N
ATOM   2808  CA  LYS A 190       4.072   9.181  22.878  1.00 88.12           C
ATOM   2809  C   LYS A 190       5.470   8.923  23.443  1.00 88.12           C
ATOM   2810  O   LYS A 190       6.297   8.283  22.796  1.00 88.12           O
ATOM   2811  HA  LYS A 190       3.607   9.980  23.456  1.00 88.12           H
ATOM   2812  CB  LYS A 190       3.144   7.967  22.955  1.00 88.12           C
ATOM   2813 1HB  LYS A 190       2.218   8.177  22.419  1.00 88.12           H
ATOM   2814 2HB  LYS A 190       3.612   7.115  22.462  1.00 88.12           H
ATOM   2815  CG  LYS A 190       2.827   7.611  24.409  1.00 88.12           C
ATOM   2816 1HG  LYS A 190       3.755   7.446  24.957  1.00 88.12           H
ATOM   2817 2HG  LYS A 190       2.318   8.447  24.889  1.00 88.12           H
ATOM   2818  CD  LYS A 190       1.952   6.359  24.489  1.00 88.12           C
ATOM   2819 1HD  LYS A 190       0.961   6.578  24.091  1.00 88.12           H
ATOM   2820 2HD  LYS A 190       2.378   5.572  23.867  1.00 88.12           H
ATOM   2821  CE  LYS A 190       1.830   5.866  25.932  1.00 88.12           C
ATOM   2822 1HE  LYS A 190       2.801   5.920  26.424  1.00 88.12           H
ATOM   2823 2HE  LYS A 190       1.154   6.515  26.489  1.00 88.12           H
ATOM   2824  NZ  LYS A 190       1.329   4.473  25.964  1.00 88.12           N
ATOM   2825 1HZ  LYS A 190       1.517   4.067  26.873  1.00 88.12           H
ATOM   2826 2HZ  LYS A 190       0.330   4.470  25.792  1.00 88.12           H
ATOM   2827 3HZ  LYS A 190       1.797   3.930  25.247  1.00 88.12           H
ATOM   2828  HN  LYS A 190       4.553   8.976  20.861  1.00 88.12           H
ATOM   2829  N   GLU A 191       5.691   9.435  24.645  1.00 84.87           N
ATOM   2830  CA  GLU A 191       6.942   9.193  25.343  1.00 84.87           C
ATOM   2831  C   GLU A 191       6.776   8.054  26.351  1.00 84.87           C
ATOM   2832  O   GLU A 191       5.862   8.076  27.174  1.00 84.87           O
ATOM   2833  HA  GLU A 191       7.654   8.903  24.570  1.00 84.87           H
ATOM   2834  CB  GLU A 191       7.441  10.465  26.032  1.00 84.87           C
ATOM   2835 1HB  GLU A 191       6.619  10.940  26.567  1.00 84.87           H
ATOM   2836 2HB  GLU A 191       8.291  10.227  26.671  1.00 84.87           H
ATOM   2837  CG  GLU A 191       7.945  11.482  25.006  1.00 84.87           C
ATOM   2838 1HG  GLU A 191       8.702  11.021  24.372  1.00 84.87           H
ATOM   2839 2HG  GLU A 191       7.125  11.784  24.354  1.00 84.87           H
ATOM   2840  CD  GLU A 191       8.532  12.714  25.698  1.00 84.87           C
ATOM   2841  OE1 GLU A 191       8.987  13.616  24.961  1.00 84.87           O
ATOM   2842  OE2 GLU A 191       8.513  12.726  26.948  1.00 84.87           O
ATOM   2843  HN  GLU A 191       5.035  10.005  25.140  1.00 84.87           H
ATOM   2844  N   GLU A 192       7.674   7.084  26.252  1.00 77.59           N
ATOM   2845  CA  GLU A 192       7.600   5.907  27.101  1.00 77.59           C
ATOM   2846  C   GLU A 192       8.999   5.503  27.571  1.00 77.59           C
ATOM   2847  O   GLU A 192       9.863   5.183  26.757  1.00 77.59           O
ATOM   2848  HA  GLU A 192       6.994   6.205  27.957  1.00 77.59           H
ATOM   2849  CB  GLU A 192       6.910   4.750  26.376  1.00 77.59           C
ATOM   2850 1HB  GLU A 192       5.886   5.029  26.131  1.00 77.59           H
ATOM   2851 2HB  GLU A 192       7.498   4.460  25.505  1.00 77.59           H
ATOM   2852  CG  GLU A 192       6.828   3.512  27.272  1.00 77.59           C
ATOM   2853 1HG  GLU A 192       7.465   2.725  26.869  1.00 77.59           H
ATOM   2854 2HG  GLU A 192       7.207   3.752  28.265  1.00 77.59           H
ATOM   2855  CD  GLU A 192       5.388   3.007  27.377  1.00 77.59           C
ATOM   2856  OE1 GLU A 192       5.113   2.278  28.355  1.00 77.59           O
ATOM   2857  OE2 GLU A 192       4.595   3.361  26.478  1.00 77.59           O
ATOM   2858  HN  GLU A 192       8.439   7.093  25.608  1.00 77.59           H
ATOM   2859  N   SER A 193       9.179   5.532  28.884  1.00 73.50           N
ATOM   2860  CA  SER A 193      10.427   5.085  29.478  1.00 73.50           C
ATOM   2861  C   SER A 193      11.606   5.816  28.831  1.00 73.50           C
ATOM   2862  O   SER A 193      12.677   5.238  28.652  1.00 73.50           O
ATOM   2863  HA  SER A 193      10.352   5.341  30.535  1.00 73.50           H
ATOM   2864  CB  SER A 193      10.596   3.572  29.332  1.00 73.50           C
ATOM   2865 1HB  SER A 193      11.628   3.299  29.555  1.00 73.50           H
ATOM   2866 2HB  SER A 193       9.967   3.064  30.063  1.00 73.50           H
ATOM   2867  OG  SER A 193      10.260   3.121  28.022  1.00 73.50           O
ATOM   2868  HG  SER A 193      10.147   2.127  28.021  1.00 73.50           H
ATOM   2869  HN  SER A 193       8.491   5.853  29.535  1.00 73.50           H
ATOM   2870  N   GLY A 194      11.369   7.076  28.498  1.00 77.30           N
ATOM   2871  CA  GLY A 194      12.420   7.916  27.949  1.00 77.30           C
ATOM   2872  C   GLY A 194      12.585   7.675  26.447  1.00 77.30           C
ATOM   2873  O   GLY A 194      13.537   8.161  25.838  1.00 77.30           O
ATOM   2874 1HA  GLY A 194      12.184   8.965  28.129  1.00 77.30           H
ATOM   2875 2HA  GLY A 194      13.360   7.708  28.460  1.00 77.30           H
ATOM   2876  HN  GLY A 194      10.480   7.523  28.598  1.00 77.30           H
ATOM   2877  N   ILE A 195      11.644   6.924  25.893  1.00 84.65           N
ATOM   2878  CA  ILE A 195      11.659   6.635  24.470  1.00 84.65           C
ATOM   2879  C   ILE A 195      10.446   7.290  23.807  1.00 84.65           C
ATOM   2880  O   ILE A 195       9.309   7.053  24.214  1.00 84.65           O
ATOM   2881  HA  ILE A 195      12.562   7.082  24.055  1.00 84.65           H
ATOM   2882  CB  ILE A 195      11.751   5.126  24.230  1.00 84.65           C
ATOM   2883  HB  ILE A 195      10.977   4.639  24.824  1.00 84.65           H
ATOM   2884  CG1 ILE A 195      13.098   4.577  24.704  1.00 84.65           C
ATOM   2885 1HG1 ILE A 195      13.878   4.859  23.998  1.00 84.65           H
ATOM   2886 2HG1 ILE A 195      13.359   5.023  25.664  1.00 84.65           H
ATOM   2887  CG2 ILE A 195      11.476   4.786  22.764  1.00 84.65           C
ATOM   2888 1HG2 ILE A 195      10.475   5.122  22.494  1.00 84.65           H
ATOM   2889 2HG2 ILE A 195      12.211   5.285  22.132  1.00 84.65           H
ATOM   2890 3HG2 ILE A 195      11.548   3.707  22.622  1.00 84.65           H
ATOM   2891  CD1 ILE A 195      13.051   3.053  24.839  1.00 84.65           C
ATOM   2892 1HD1 ILE A 195      12.286   2.776  25.565  1.00 84.65           H
ATOM   2893 2HD1 ILE A 195      12.813   2.610  23.873  1.00 84.65           H
ATOM   2894 3HD1 ILE A 195      14.022   2.689  25.178  1.00 84.65           H
ATOM   2895  HN  ILE A 195      10.883   6.518  26.399  1.00 84.65           H
ATOM   2896  N   ALA A 196      10.728   8.100  22.798  1.00 90.75           N
ATOM   2897  CA  ALA A 196       9.671   8.746  22.038  1.00 90.75           C
ATOM   2898  C   ALA A 196       9.190   7.800  20.935  1.00 90.75           C
ATOM   2899  O   ALA A 196       9.998   7.258  20.183  1.00 90.75           O
ATOM   2900  HA  ALA A 196       8.844   8.943  22.721  1.00 90.75           H
ATOM   2901  CB  ALA A 196      10.181  10.077  21.484  1.00 90.75           C
ATOM   2902 1HB  ALA A 196      10.482  10.723  22.309  1.00 90.75           H
ATOM   2903 2HB  ALA A 196      11.036   9.896  20.833  1.00 90.75           H
ATOM   2904 3HB  ALA A 196       9.387  10.561  20.914  1.00 90.75           H
ATOM   2905  HN  ALA A 196      11.657   8.317  22.498  1.00 90.75           H
ATOM   2906  N   ILE A 197       7.878   7.632  20.875  1.00 89.81           N
ATOM   2907  CA  ILE A 197       7.284   6.716  19.915  1.00 89.81           C
ATOM   2908  C   ILE A 197       6.193   7.445  19.128  1.00 89.81           C
ATOM   2909  O   ILE A 197       5.307   8.063  19.716  1.00 89.81           O
ATOM   2910  HA  ILE A 197       8.069   6.417  19.220  1.00 89.81           H
ATOM   2911  CB  ILE A 197       6.793   5.449  20.617  1.00 89.81           C
ATOM   2912  HB  ILE A 197       6.084   5.740  21.392  1.00 89.81           H
ATOM   2913  CG1 ILE A 197       7.948   4.724  21.311  1.00 89.81           C
ATOM   2914 1HG1 ILE A 197       8.658   4.367  20.565  1.00 89.81           H
ATOM   2915 2HG1 ILE A 197       8.485   5.420  21.954  1.00 89.81           H
ATOM   2916  CG2 ILE A 197       6.047   4.536  19.642  1.00 89.81           C
ATOM   2917 1HG2 ILE A 197       5.185   5.066  19.235  1.00 89.81           H
ATOM   2918 2HG2 ILE A 197       6.714   4.249  18.829  1.00 89.81           H
ATOM   2919 3HG2 ILE A 197       5.709   3.643  20.167  1.00 89.81           H
ATOM   2920  CD1 ILE A 197       7.436   3.545  22.140  1.00 89.81           C
ATOM   2921 1HD1 ILE A 197       6.745   3.908  22.901  1.00 89.81           H
ATOM   2922 2HD1 ILE A 197       6.921   2.838  21.489  1.00 89.81           H
ATOM   2923 3HD1 ILE A 197       8.278   3.047  22.623  1.00 89.81           H
ATOM   2924  HN  ILE A 197       7.225   8.107  21.465  1.00 89.81           H
ATOM   2925  N   CYS A 198       6.294   7.349  17.811  1.00 92.33           N
ATOM   2926  CA  CYS A 198       5.223   7.808  16.943  1.00 92.33           C
ATOM   2927  C   CYS A 198       4.152   6.717  16.884  1.00 92.33           C
ATOM   2928  O   CYS A 198       4.369   5.659  16.294  1.00 92.33           O
ATOM   2929  HA  CYS A 198       4.824   8.717  17.392  1.00 92.33           H
ATOM   2930  CB  CYS A 198       5.740   8.175  15.551  1.00 92.33           C
ATOM   2931 1HB  CYS A 198       6.363   9.068  15.609  1.00 92.33           H
ATOM   2932 2HB  CYS A 198       6.369   7.373  15.164  1.00 92.33           H
ATOM   2933  SG  CYS A 198       4.334   8.467  14.417  1.00 92.33           S
ATOM   2934  HN  CYS A 198       7.087   6.967  17.337  1.00 92.33           H
ATOM   2935  N   THR A 199       3.018   7.011  17.503  1.00 91.84           N
ATOM   2936  CA  THR A 199       1.921   6.059  17.548  1.00 91.84           C
ATOM   2937  C   THR A 199       0.584   6.776  17.351  1.00 91.84           C
ATOM   2938  O   THR A 199       0.516   8.002  17.428  1.00 91.84           O
ATOM   2939  HA  THR A 199       2.035   5.363  16.716  1.00 91.84           H
ATOM   2940  CB  THR A 199       2.012   5.294  18.870  1.00 91.84           C
ATOM   2941  HB  THR A 199       3.035   4.971  19.063  1.00 91.84           H
ATOM   2942  OG1 THR A 199       1.052   4.250  18.734  1.00 91.84           O
ATOM   2943  HG1 THR A 199       1.182   3.570  19.455  1.00 91.84           H
ATOM   2944  CG2 THR A 199       1.504   6.115  20.057  1.00 91.84           C
ATOM   2945 1HG2 THR A 199       0.459   6.381  19.894  1.00 91.84           H
ATOM   2946 2HG2 THR A 199       2.099   7.023  20.153  1.00 91.84           H
ATOM   2947 3HG2 THR A 199       1.590   5.526  20.970  1.00 91.84           H
ATOM   2948  HN  THR A 199       2.843   7.879  17.967  1.00 91.84           H
ATOM   2949  N   MET A 200      -0.447   5.982  17.102  1.00 91.99           N
ATOM   2950  CA  MET A 200      -1.811   6.469  17.213  1.00 91.99           C
ATOM   2951  C   MET A 200      -2.341   6.297  18.638  1.00 91.99           C
ATOM   2952  O   MET A 200      -2.183   5.236  19.239  1.00 91.99           O
ATOM   2953  HA  MET A 200      -1.766   7.528  16.960  1.00 91.99           H
ATOM   2954  CB  MET A 200      -2.708   5.702  16.239  1.00 91.99           C
ATOM   2955 1HB  MET A 200      -2.601   4.631  16.407  1.00 91.99           H
ATOM   2956 2HB  MET A 200      -3.752   5.952  16.427  1.00 91.99           H
ATOM   2957  CG  MET A 200      -2.352   6.035  14.788  1.00 91.99           C
ATOM   2958 1HG  MET A 200      -2.382   7.113  14.636  1.00 91.99           H
ATOM   2959 2HG  MET A 200      -1.333   5.711  14.572  1.00 91.99           H
ATOM   2960  SD  MET A 200      -3.495   5.230  13.679  1.00 91.99           S
ATOM   2961  CE  MET A 200      -3.243   3.528  14.154  1.00 91.99           C
ATOM   2962 1HE  MET A 200      -2.200   3.256  13.989  1.00 91.99           H
ATOM   2963 2HE  MET A 200      -3.488   3.405  15.209  1.00 91.99           H
ATOM   2964 3HE  MET A 200      -3.885   2.884  13.554  1.00 91.99           H
ATOM   2965  HN  MET A 200      -0.361   5.023  16.830  1.00 91.99           H
ATOM   2966  N   VAL A 201      -2.959   7.358  19.137  1.00 92.78           N
ATOM   2967  CA  VAL A 201      -3.642   7.291  20.418  1.00 92.78           C
ATOM   2968  C   VAL A 201      -5.120   7.633  20.221  1.00 92.78           C
ATOM   2969  O   VAL A 201      -5.450   8.662  19.635  1.00 92.78           O
ATOM   2970  HA  VAL A 201      -3.564   6.266  20.780  1.00 92.78           H
ATOM   2971  CB  VAL A 201      -2.947   8.205  21.430  1.00 92.78           C
ATOM   2972  HB  VAL A 201      -2.982   9.223  21.041  1.00 92.78           H
ATOM   2973  CG1 VAL A 201      -3.676   8.190  22.774  1.00 92.78           C
ATOM   2974 1HG1 VAL A 201      -4.701   8.536  22.636  1.00 92.78           H
ATOM   2975 2HG1 VAL A 201      -3.687   7.174  23.170  1.00 92.78           H
ATOM   2976 3HG1 VAL A 201      -3.162   8.847  23.474  1.00 92.78           H
ATOM   2977  CG2 VAL A 201      -1.476   7.818  21.599  1.00 92.78           C
ATOM   2978 1HG2 VAL A 201      -1.410   6.789  21.954  1.00 92.78           H
ATOM   2979 2HG2 VAL A 201      -0.965   7.905  20.640  1.00 92.78           H
ATOM   2980 3HG2 VAL A 201      -1.006   8.483  22.323  1.00 92.78           H
ATOM   2981  HN  VAL A 201      -2.997   8.248  18.683  1.00 92.78           H
ATOM   2982  N   TYR A 202      -5.971   6.749  20.723  1.00 91.84           N
ATOM   2983  CA  TYR A 202      -7.404   6.909  20.550  1.00 91.84           C
ATOM   2984  C   TYR A 202      -8.037   7.548  21.788  1.00 91.84           C
ATOM   2985  O   TYR A 202      -8.202   6.891  22.815  1.00 91.84           O
ATOM   2986  HA  TYR A 202      -7.570   7.558  19.691  1.00 91.84           H
ATOM   2987  CB  TYR A 202      -7.968   5.497  20.375  1.00 91.84           C
ATOM   2988 1HB  TYR A 202      -7.680   4.893  21.235  1.00 91.84           H
ATOM   2989 2HB  TYR A 202      -9.057   5.550  20.373  1.00 91.84           H
ATOM   2990  CG  TYR A 202      -7.503   4.796  19.097  1.00 91.84           C
ATOM   2991  CD1 TYR A 202      -8.157   5.030  17.905  1.00 91.84           C
ATOM   2992  HD1 TYR A 202      -9.005   5.714  17.873  1.00 91.84           H
ATOM   2993  CD2 TYR A 202      -6.430   3.930  19.137  1.00 91.84           C
ATOM   2994  HD2 TYR A 202      -5.913   3.745  20.079  1.00 91.84           H
ATOM   2995  CE1 TYR A 202      -7.720   4.370  16.702  1.00 91.84           C
ATOM   2996  HE1 TYR A 202      -8.228   4.546  15.754  1.00 91.84           H
ATOM   2997  CE2 TYR A 202      -5.992   3.270  17.934  1.00 91.84           C
ATOM   2998  HE2 TYR A 202      -5.146   2.583  17.952  1.00 91.84           H
ATOM   2999  CZ  TYR A 202      -6.659   3.523  16.776  1.00 91.84           C
ATOM   3000  OH  TYR A 202      -6.245   2.899  15.640  1.00 91.84           O
ATOM   3001  HH  TYR A 202      -5.648   2.131  15.870  1.00 91.84           H
ATOM   3002  HN  TYR A 202      -5.695   5.937  21.238  1.00 91.84           H
ATOM   3003  N   PRO A 203      -8.403   8.835  21.715  1.00 82.68           N
ATOM   3004  CA  PRO A 203      -9.068   9.496  22.840  1.00 82.68           C
ATOM   3005  C   PRO A 203     -10.474   8.966  23.071  1.00 82.68           C
ATOM   3006  O   PRO A 203     -11.008   8.230  22.243  1.00 82.68           O
ATOM   3007  HA  PRO A 203      -8.531   9.292  23.767  1.00 82.68           H
ATOM   3008  CB  PRO A 203      -9.077  10.973  22.439  1.00 82.68           C
ATOM   3009 1HB  PRO A 203      -9.958  11.487  22.822  1.00 82.68           H
ATOM   3010 2HB  PRO A 203      -8.207  11.500  22.830  1.00 82.68           H
ATOM   3011  CG  PRO A 203      -9.069  10.934  20.938  1.00 82.68           C
ATOM   3012 1HG  PRO A 203     -10.079  10.825  20.541  1.00 82.68           H
ATOM   3013 2HG  PRO A 203      -8.662  11.855  20.522  1.00 82.68           H
ATOM   3014  CD  PRO A 203      -8.216   9.753  20.576  1.00 82.68           C
ATOM   3015 1HD  PRO A 203      -8.535   9.299  19.638  1.00 82.68           H
ATOM   3016 2HD  PRO A 203      -7.170  10.035  20.455  1.00 82.68           H
ATOM   3017  N   SER A 204     -11.040   9.357  24.203  1.00 71.95           N
ATOM   3018  CA  SER A 204     -12.435   9.062  24.483  1.00 71.95           C
ATOM   3019  C   SER A 204     -12.541   7.792  25.329  1.00 71.95           C
ATOM   3020  O   SER A 204     -11.632   6.963  25.328  1.00 71.95           O
ATOM   3021  HA  SER A 204     -12.807   9.923  25.038  1.00 71.95           H
ATOM   3022  CB  SER A 204     -13.235   8.905  23.188  1.00 71.95           C
ATOM   3023 1HB  SER A 204     -14.281   9.147  23.377  1.00 71.95           H
ATOM   3024 2HB  SER A 204     -12.872   9.619  22.449  1.00 71.95           H
ATOM   3025  OG  SER A 204     -13.142   7.585  22.659  1.00 71.95           O
ATOM   3026  HG  SER A 204     -13.637   7.529  21.792  1.00 71.95           H
ATOM   3027  HN  SER A 204     -10.564   9.867  24.920  1.00 71.95           H
ATOM   3028  N   ASP A 205     -13.659   7.679  26.032  1.00 76.65           N
ATOM   3029  CA  ASP A 205     -13.934   6.485  26.814  1.00 76.65           C
ATOM   3030  C   ASP A 205     -14.176   5.306  25.869  1.00 76.65           C
ATOM   3031  O   ASP A 205     -14.064   4.150  26.272  1.00 76.65           O
ATOM   3032  HA  ASP A 205     -13.053   6.343  27.440  1.00 76.65           H
ATOM   3033  CB  ASP A 205     -15.186   6.667  27.674  1.00 76.65           C
ATOM   3034 1HB  ASP A 205     -16.029   6.945  27.042  1.00 76.65           H
ATOM   3035 2HB  ASP A 205     -15.444   5.721  28.152  1.00 76.65           H
ATOM   3036  CG  ASP A 205     -14.966   7.740  28.742  1.00 76.65           C
ATOM   3037  OD1 ASP A 205     -13.872   7.723  29.347  1.00 76.65           O
ATOM   3038  OD2 ASP A 205     -15.897   8.553  28.930  1.00 76.65           O
ATOM   3039  HN  ASP A 205     -14.368   8.383  26.073  1.00 76.65           H
ATOM   3040  N   GLU A 206     -14.505   5.640  24.630  1.00 85.24           N
ATOM   3041  CA  GLU A 206     -14.809   4.625  23.637  1.00 85.24           C
ATOM   3042  C   GLU A 206     -13.589   4.366  22.750  1.00 85.24           C
ATOM   3043  O   GLU A 206     -13.727   3.920  21.613  1.00 85.24           O
ATOM   3044  HA  GLU A 206     -15.050   3.726  24.205  1.00 85.24           H
ATOM   3045  CB  GLU A 206     -16.022   5.026  22.796  1.00 85.24           C
ATOM   3046 1HB  GLU A 206     -15.846   5.999  22.337  1.00 85.24           H
ATOM   3047 2HB  GLU A 206     -16.243   4.242  22.071  1.00 85.24           H
ATOM   3048  CG  GLU A 206     -17.271   5.171  23.668  1.00 85.24           C
ATOM   3049 1HG  GLU A 206     -17.066   4.788  24.668  1.00 85.24           H
ATOM   3050 2HG  GLU A 206     -17.523   6.225  23.776  1.00 85.24           H
ATOM   3051  CD  GLU A 206     -18.455   4.417  23.060  1.00 85.24           C
ATOM   3052  OE1 GLU A 206     -19.188   3.781  23.848  1.00 85.24           O
ATOM   3053  OE2 GLU A 206     -18.600   4.493  21.821  1.00 85.24           O
ATOM   3054  HN  GLU A 206     -14.564   6.583  24.302  1.00 85.24           H
ATOM   3055  N   SER A 207     -12.422   4.658  23.306  1.00 90.19           N
ATOM   3056  CA  SER A 207     -11.184   4.538  22.554  1.00 90.19           C
ATOM   3057  C   SER A 207     -11.051   3.122  21.989  1.00 90.19           C
ATOM   3058  O   SER A 207     -10.533   2.935  20.889  1.00 90.19           O
ATOM   3059  HA  SER A 207     -11.265   5.266  21.746  1.00 90.19           H
ATOM   3060  CB  SER A 207      -9.974   4.877  23.426  1.00 90.19           C
ATOM   3061 1HB  SER A 207      -9.060   4.610  22.897  1.00 90.19           H
ATOM   3062 2HB  SER A 207      -9.941   5.954  23.597  1.00 90.19           H
ATOM   3063  OG  SER A 207     -10.013   4.200  24.679  1.00 90.19           O
ATOM   3064  HG  SER A 207     -10.269   4.838  25.405  1.00 90.19           H
ATOM   3065  HN  SER A 207     -12.314   4.971  24.249  1.00 90.19           H
ATOM   3066  N   THR A 208     -11.527   2.161  22.767  1.00 90.78           N
ATOM   3067  CA  THR A 208     -11.447   0.767  22.368  1.00 90.78           C
ATOM   3068  C   THR A 208     -12.320   0.513  21.138  1.00 90.78           C
ATOM   3069  O   THR A 208     -11.901  -0.172  20.206  1.00 90.78           O
ATOM   3070  HA  THR A 208     -10.418   0.550  22.081  1.00 90.78           H
ATOM   3071  CB  THR A 208     -11.833  -0.093  23.574  1.00 90.78           C
ATOM   3072  HB  THR A 208     -11.782  -1.153  23.328  1.00 90.78           H
ATOM   3073  OG1 THR A 208     -13.120   0.391  23.948  1.00 90.78           O
ATOM   3074  HG1 THR A 208     -13.578  -0.274  24.538  1.00 90.78           H
ATOM   3075  CG2 THR A 208     -10.959   0.189  24.798  1.00 90.78           C
ATOM   3076 1HG2 THR A 208     -11.063   1.236  25.085  1.00 90.78           H
ATOM   3077 2HG2 THR A 208      -9.917  -0.020  24.556  1.00 90.78           H
ATOM   3078 3HG2 THR A 208     -11.275  -0.447  25.625  1.00 90.78           H
ATOM   3079  HN  THR A 208     -11.960   2.323  23.654  1.00 90.78           H
ATOM   3080  N   LYS A 209     -13.517   1.080  21.174  1.00 92.04           N
ATOM   3081  CA  LYS A 209     -14.442   0.945  20.062  1.00 92.04           C
ATOM   3082  C   LYS A 209     -13.840   1.603  18.819  1.00 92.04           C
ATOM   3083  O   LYS A 209     -13.911   1.050  17.723  1.00 92.04           O
ATOM   3084  HA  LYS A 209     -14.563  -0.120  19.864  1.00 92.04           H
ATOM   3085  CB  LYS A 209     -15.819   1.493  20.441  1.00 92.04           C
ATOM   3086 1HB  LYS A 209     -15.714   2.496  20.856  1.00 92.04           H
ATOM   3087 2HB  LYS A 209     -16.438   1.581  19.548  1.00 92.04           H
ATOM   3088  CG  LYS A 209     -16.510   0.584  21.460  1.00 92.04           C
ATOM   3089 1HG  LYS A 209     -16.617  -0.418  21.044  1.00 92.04           H
ATOM   3090 2HG  LYS A 209     -15.890   0.494  22.352  1.00 92.04           H
ATOM   3091  CD  LYS A 209     -17.886   1.134  21.841  1.00 92.04           C
ATOM   3092 1HD  LYS A 209     -17.783   2.149  22.223  1.00 92.04           H
ATOM   3093 2HD  LYS A 209     -18.518   1.189  20.955  1.00 92.04           H
ATOM   3094  CE  LYS A 209     -18.555   0.252  22.897  1.00 92.04           C
ATOM   3095 1HE  LYS A 209     -18.745  -0.739  22.484  1.00 92.04           H
ATOM   3096 2HE  LYS A 209     -17.886   0.120  23.747  1.00 92.04           H
ATOM   3097  NZ  LYS A 209     -19.827   0.859  23.350  1.00 92.04           N
ATOM   3098 1HZ  LYS A 209     -20.273   0.247  24.023  1.00 92.04           H
ATOM   3099 2HZ  LYS A 209     -19.637   1.757  23.782  1.00 92.04           H
ATOM   3100 3HZ  LYS A 209     -20.441   0.991  22.553  1.00 92.04           H
ATOM   3101  HN  LYS A 209     -13.856   1.622  21.942  1.00 92.04           H
ATOM   3102  N   LEU A 210     -13.259   2.775  19.032  1.00 92.72           N
ATOM   3103  CA  LEU A 210     -12.703   3.545  17.932  1.00 92.72           C
ATOM   3104  C   LEU A 210     -11.586   2.740  17.265  1.00 92.72           C
ATOM   3105  O   LEU A 210     -11.557   2.605  16.043  1.00 92.72           O
ATOM   3106  HA  LEU A 210     -13.500   3.698  17.205  1.00 92.72           H
ATOM   3107  CB  LEU A 210     -12.260   4.927  18.417  1.00 92.72           C
ATOM   3108 1HB  LEU A 210     -13.109   5.410  18.900  1.00 92.72           H
ATOM   3109 2HB  LEU A 210     -11.493   4.794  19.179  1.00 92.72           H
ATOM   3110  CG  LEU A 210     -11.715   5.871  17.343  1.00 92.72           C
ATOM   3111  HG  LEU A 210     -10.895   5.367  16.830  1.00 92.72           H
ATOM   3112  CD1 LEU A 210     -12.783   6.182  16.293  1.00 92.72           C
ATOM   3113 1HD1 LEU A 210     -13.103   5.257  15.815  1.00 92.72           H
ATOM   3114 2HD1 LEU A 210     -13.638   6.657  16.774  1.00 92.72           H
ATOM   3115 3HD1 LEU A 210     -12.369   6.855  15.542  1.00 92.72           H
ATOM   3116  CD2 LEU A 210     -11.140   7.142  17.971  1.00 92.72           C
ATOM   3117 1HD2 LEU A 210     -11.924   7.659  18.526  1.00 92.72           H
ATOM   3118 2HD2 LEU A 210     -10.329   6.878  18.649  1.00 92.72           H
ATOM   3119 3HD2 LEU A 210     -10.760   7.796  17.186  1.00 92.72           H
ATOM   3120  HN  LEU A 210     -13.166   3.197  19.933  1.00 92.72           H
ATOM   3121  N   LYS A 211     -10.692   2.226  18.098  1.00 93.08           N
ATOM   3122  CA  LYS A 211      -9.580   1.431  17.604  1.00 93.08           C
ATOM   3123  C   LYS A 211     -10.121   0.269  16.769  1.00 93.08           C
ATOM   3124  O   LYS A 211      -9.670   0.044  15.647  1.00 93.08           O
ATOM   3125  HA  LYS A 211      -8.982   2.072  16.957  1.00 93.08           H
ATOM   3126  CB  LYS A 211      -8.681   0.991  18.762  1.00 93.08           C
ATOM   3127 1HB  LYS A 211      -8.261   1.867  19.255  1.00 93.08           H
ATOM   3128 2HB  LYS A 211      -9.275   0.461  19.507  1.00 93.08           H
ATOM   3129  CG  LYS A 211      -7.551   0.087  18.265  1.00 93.08           C
ATOM   3130 1HG  LYS A 211      -7.962  -0.867  17.935  1.00 93.08           H
ATOM   3131 2HG  LYS A 211      -7.070   0.543  17.400  1.00 93.08           H
ATOM   3132  CD  LYS A 211      -6.515  -0.150  19.365  1.00 93.08           C
ATOM   3133 1HD  LYS A 211      -6.160   0.806  19.748  1.00 93.08           H
ATOM   3134 2HD  LYS A 211      -6.980  -0.675  20.200  1.00 93.08           H
ATOM   3135  CE  LYS A 211      -5.333  -0.966  18.838  1.00 93.08           C
ATOM   3136 1HE  LYS A 211      -5.671  -1.960  18.546  1.00 93.08           H
ATOM   3137 2HE  LYS A 211      -4.926  -0.492  17.945  1.00 93.08           H
ATOM   3138  NZ  LYS A 211      -4.279  -1.078  19.872  1.00 93.08           N
ATOM   3139 1HZ  LYS A 211      -3.426  -1.428  19.448  1.00 93.08           H
ATOM   3140 2HZ  LYS A 211      -4.105  -0.166  20.278  1.00 93.08           H
ATOM   3141 3HZ  LYS A 211      -4.583  -1.719  20.597  1.00 93.08           H
ATOM   3142  HN  LYS A 211     -10.719   2.344  19.090  1.00 93.08           H
ATOM   3143  N   SER A 212     -11.079  -0.439  17.349  1.00 92.52           N
ATOM   3144  CA  SER A 212     -11.633  -1.617  16.704  1.00 92.52           C
ATOM   3145  C   SER A 212     -12.221  -1.241  15.342  1.00 92.52           C
ATOM   3146  O   SER A 212     -12.039  -1.963  14.363  1.00 92.52           O
ATOM   3147  HA  SER A 212     -10.794  -2.302  16.582  1.00 92.52           H
ATOM   3148  CB  SER A 212     -12.702  -2.273  17.580  1.00 92.52           C
ATOM   3149 1HB  SER A 212     -13.487  -1.549  17.797  1.00 92.52           H
ATOM   3150 2HB  SER A 212     -13.168  -3.093  17.032  1.00 92.52           H
ATOM   3151  OG  SER A 212     -12.162  -2.768  18.802  1.00 92.52           O
ATOM   3152  HG  SER A 212     -12.150  -2.041  19.489  1.00 92.52           H
ATOM   3153  HN  SER A 212     -11.475  -0.220  18.240  1.00 92.52           H
ATOM   3154  N   ALA A 213     -12.913  -0.111  15.324  1.00 92.84           N
ATOM   3155  CA  ALA A 213     -13.566   0.347  14.109  1.00 92.84           C
ATOM   3156  C   ALA A 213     -12.504   0.674  13.057  1.00 92.84           C
ATOM   3157  O   ALA A 213     -12.624   0.270  11.902  1.00 92.84           O
ATOM   3158  HA  ALA A 213     -14.191  -0.466  13.741  1.00 92.84           H
ATOM   3159  CB  ALA A 213     -14.457   1.548  14.430  1.00 92.84           C
ATOM   3160 1HB  ALA A 213     -15.212   1.255  15.160  1.00 92.84           H
ATOM   3161 2HB  ALA A 213     -13.848   2.353  14.841  1.00 92.84           H
ATOM   3162 3HB  ALA A 213     -14.947   1.891  13.519  1.00 92.84           H
ATOM   3163  HN  ALA A 213     -13.031   0.485  16.118  1.00 92.84           H
ATOM   3164  N   VAL A 214     -11.488   1.403  13.495  1.00 91.05           N
ATOM   3165  CA  VAL A 214     -10.440   1.846  12.591  1.00 91.05           C
ATOM   3166  C   VAL A 214      -9.718   0.626  12.016  1.00 91.05           C
ATOM   3167  O   VAL A 214      -9.390   0.595  10.831  1.00 91.05           O
ATOM   3168  HA  VAL A 214     -10.918   2.388  11.774  1.00 91.05           H
ATOM   3169  CB  VAL A 214      -9.499   2.812  13.313  1.00 91.05           C
ATOM   3170  HB  VAL A 214      -9.194   2.345  14.250  1.00 91.05           H
ATOM   3171  CG1 VAL A 214      -8.240   3.073  12.485  1.00 91.05           C
ATOM   3172 1HG1 VAL A 214      -7.714   2.133  12.318  1.00 91.05           H
ATOM   3173 2HG1 VAL A 214      -8.519   3.509  11.526  1.00 91.05           H
ATOM   3174 3HG1 VAL A 214      -7.588   3.763  13.022  1.00 91.05           H
ATOM   3175  CG2 VAL A 214     -10.214   4.122  13.653  1.00 91.05           C
ATOM   3176 1HG2 VAL A 214     -10.562   4.595  12.734  1.00 91.05           H
ATOM   3177 2HG2 VAL A 214     -11.066   3.915  14.300  1.00 91.05           H
ATOM   3178 3HG2 VAL A 214      -9.522   4.791  14.166  1.00 91.05           H
ATOM   3179  HN  VAL A 214     -11.374   1.689  14.446  1.00 91.05           H
ATOM   3180  N   LEU A 215      -9.492  -0.350  12.883  1.00 91.81           N
ATOM   3181  CA  LEU A 215      -8.807  -1.566  12.479  1.00 91.81           C
ATOM   3182  C   LEU A 215      -9.658  -2.307  11.446  1.00 91.81           C
ATOM   3183  O   LEU A 215      -9.148  -2.752  10.419  1.00 91.81           O
ATOM   3184  HA  LEU A 215      -7.870  -1.272  12.006  1.00 91.81           H
ATOM   3185  CB  LEU A 215      -8.450  -2.413  13.702  1.00 91.81           C
ATOM   3186 1HB  LEU A 215      -9.259  -2.326  14.428  1.00 91.81           H
ATOM   3187 2HB  LEU A 215      -8.408  -3.458  13.396  1.00 91.81           H
ATOM   3188  CG  LEU A 215      -7.136  -2.061  14.402  1.00 91.81           C
ATOM   3189  HG  LEU A 215      -7.034  -0.976  14.412  1.00 91.81           H
ATOM   3190  CD1 LEU A 215      -7.148  -2.527  15.859  1.00 91.81           C
ATOM   3191 1HD1 LEU A 215      -7.967  -2.042  16.389  1.00 91.81           H
ATOM   3192 2HD1 LEU A 215      -7.284  -3.608  15.893  1.00 91.81           H
ATOM   3193 3HD1 LEU A 215      -6.202  -2.265  16.332  1.00 91.81           H
ATOM   3194  CD2 LEU A 215      -5.938  -2.619  13.631  1.00 91.81           C
ATOM   3195 1HD2 LEU A 215      -6.021  -3.704  13.567  1.00 91.81           H
ATOM   3196 2HD2 LEU A 215      -5.924  -2.197  12.626  1.00 91.81           H
ATOM   3197 3HD2 LEU A 215      -5.017  -2.355  14.150  1.00 91.81           H
ATOM   3198  HN  LEU A 215      -9.767  -0.320  13.844  1.00 91.81           H
ATOM   3199  N   THR A 216     -10.943  -2.415  11.753  1.00 92.50           N
ATOM   3200  CA  THR A 216     -11.863  -3.124  10.881  1.00 92.50           C
ATOM   3201  C   THR A 216     -11.870  -2.493   9.487  1.00 92.50           C
ATOM   3202  O   THR A 216     -11.846  -3.200   8.481  1.00 92.50           O
ATOM   3203  HA  THR A 216     -11.509  -4.148  10.766  1.00 92.50           H
ATOM   3204  CB  THR A 216     -13.239  -3.131  11.551  1.00 92.50           C
ATOM   3205  HB  THR A 216     -13.628  -2.118  11.652  1.00 92.50           H
ATOM   3206  OG1 THR A 216     -13.026  -3.833  12.773  1.00 92.50           O
ATOM   3207  HG1 THR A 216     -12.958  -3.185  13.532  1.00 92.50           H
ATOM   3208  CG2 THR A 216     -14.253  -3.994  10.797  1.00 92.50           C
ATOM   3209 1HG2 THR A 216     -13.894  -5.023  10.755  1.00 92.50           H
ATOM   3210 2HG2 THR A 216     -14.375  -3.611   9.784  1.00 92.50           H
ATOM   3211 3HG2 THR A 216     -15.211  -3.964  11.315  1.00 92.50           H
ATOM   3212  HN  THR A 216     -11.354  -2.031  12.579  1.00 92.50           H
ATOM   3213  N   LEU A 217     -11.903  -1.168   9.472  1.00 89.00           N
ATOM   3214  CA  LEU A 217     -11.937  -0.434   8.219  1.00 89.00           C
ATOM   3215  C   LEU A 217     -10.689  -0.771   7.400  1.00 89.00           C
ATOM   3216  O   LEU A 217     -10.769  -0.955   6.187  1.00 89.00           O
ATOM   3217  HA  LEU A 217     -12.814  -0.772   7.666  1.00 89.00           H
ATOM   3218  CB  LEU A 217     -12.116   1.063   8.479  1.00 89.00           C
ATOM   3219 1HB  LEU A 217     -12.991   1.199   9.114  1.00 89.00           H
ATOM   3220 2HB  LEU A 217     -11.254   1.419   9.043  1.00 89.00           H
ATOM   3221  CG  LEU A 217     -12.278   1.945   7.239  1.00 89.00           C
ATOM   3222  HG  LEU A 217     -11.449   1.738   6.562  1.00 89.00           H
ATOM   3223  CD1 LEU A 217     -13.569   1.606   6.490  1.00 89.00           C
ATOM   3224 1HD1 LEU A 217     -13.543   0.563   6.176  1.00 89.00           H
ATOM   3225 2HD1 LEU A 217     -14.423   1.767   7.148  1.00 89.00           H
ATOM   3226 3HD1 LEU A 217     -13.659   2.247   5.614  1.00 89.00           H
ATOM   3227  CD2 LEU A 217     -12.201   3.428   7.608  1.00 89.00           C
ATOM   3228 1HD2 LEU A 217     -12.996   3.668   8.314  1.00 89.00           H
ATOM   3229 2HD2 LEU A 217     -11.234   3.640   8.063  1.00 89.00           H
ATOM   3230 3HD2 LEU A 217     -12.320   4.032   6.708  1.00 89.00           H
ATOM   3231  HN  LEU A 217     -11.905  -0.600  10.295  1.00 89.00           H
ATOM   3232  N   LYS A 218      -9.565  -0.843   8.098  1.00 86.43           N
ATOM   3233  CA  LYS A 218      -8.295  -1.109   7.444  1.00 86.43           C
ATOM   3234  C   LYS A 218      -8.333  -2.502   6.813  1.00 86.43           C
ATOM   3235  O   LYS A 218      -7.836  -2.699   5.705  1.00 86.43           O
ATOM   3236  HA  LYS A 218      -8.176  -0.372   6.649  1.00 86.43           H
ATOM   3237  CB  LYS A 218      -7.136  -0.909   8.424  1.00 86.43           C
ATOM   3238 1HB  LYS A 218      -7.363  -1.404   9.368  1.00 86.43           H
ATOM   3239 2HB  LYS A 218      -6.235  -1.377   8.027  1.00 86.43           H
ATOM   3240  CG  LYS A 218      -6.878   0.579   8.671  1.00 86.43           C
ATOM   3241 1HG  LYS A 218      -6.478   1.038   7.767  1.00 86.43           H
ATOM   3242 2HG  LYS A 218      -7.819   1.083   8.895  1.00 86.43           H
ATOM   3243  CD  LYS A 218      -5.898   0.780   9.828  1.00 86.43           C
ATOM   3244 1HD  LYS A 218      -6.274   0.280  10.720  1.00 86.43           H
ATOM   3245 2HD  LYS A 218      -4.941   0.318   9.584  1.00 86.43           H
ATOM   3246  CE  LYS A 218      -5.692   2.268  10.120  1.00 86.43           C
ATOM   3247 1HE  LYS A 218      -5.453   2.796   9.197  1.00 86.43           H
ATOM   3248 2HE  LYS A 218      -6.616   2.700  10.505  1.00 86.43           H
ATOM   3249  NZ  LYS A 218      -4.602   2.457  11.103  1.00 86.43           N
ATOM   3250 1HZ  LYS A 218      -4.685   3.374  11.528  1.00 86.43           H
ATOM   3251 2HZ  LYS A 218      -4.667   1.745  11.821  1.00 86.43           H
ATOM   3252 3HZ  LYS A 218      -3.706   2.383  10.633  1.00 86.43           H
ATOM   3253  HN  LYS A 218      -9.513  -0.723   9.089  1.00 86.43           H
ATOM   3254  N   VAL A 219      -8.927  -3.433   7.545  1.00 87.72           N
ATOM   3255  CA  VAL A 219      -8.984  -4.814   7.098  1.00 87.72           C
ATOM   3256  C   VAL A 219      -9.849  -4.902   5.839  1.00 87.72           C
ATOM   3257  O   VAL A 219      -9.472  -5.555   4.867  1.00 87.72           O
ATOM   3258  HA  VAL A 219      -7.968  -5.121   6.847  1.00 87.72           H
ATOM   3259  CB  VAL A 219      -9.484  -5.711   8.232  1.00 87.72           C
ATOM   3260  HB  VAL A 219     -10.396  -5.268   8.632  1.00 87.72           H
ATOM   3261  CG1 VAL A 219      -9.829  -7.108   7.713  1.00 87.72           C
ATOM   3262 1HG1 VAL A 219     -10.610  -7.033   6.957  1.00 87.72           H
ATOM   3263 2HG1 VAL A 219      -8.941  -7.563   7.274  1.00 87.72           H
ATOM   3264 3HG1 VAL A 219     -10.182  -7.726   8.539  1.00 87.72           H
ATOM   3265  CG2 VAL A 219      -8.459  -5.784   9.365  1.00 87.72           C
ATOM   3266 1HG2 VAL A 219      -7.523  -6.193   8.984  1.00 87.72           H
ATOM   3267 2HG2 VAL A 219      -8.284  -4.784   9.762  1.00 87.72           H
ATOM   3268 3HG2 VAL A 219      -8.840  -6.428  10.158  1.00 87.72           H
ATOM   3269  HN  VAL A 219      -9.363  -3.256   8.428  1.00 87.72           H
ATOM   3270  N   ILE A 220     -10.993  -4.236   5.898  1.00 88.01           N
ATOM   3271  CA  ILE A 220     -11.959  -4.310   4.815  1.00 88.01           C
ATOM   3272  C   ILE A 220     -11.364  -3.665   3.562  1.00 88.01           C
ATOM   3273  O   ILE A 220     -11.314  -4.288   2.503  1.00 88.01           O
ATOM   3274  HA  ILE A 220     -12.138  -5.365   4.608  1.00 88.01           H
ATOM   3275  CB  ILE A 220     -13.294  -3.700   5.246  1.00 88.01           C
ATOM   3276  HB  ILE A 220     -13.095  -2.734   5.709  1.00 88.01           H
ATOM   3277  CG1 ILE A 220     -13.981  -4.572   6.299  1.00 88.01           C
ATOM   3278 1HG1 ILE A 220     -14.299  -5.512   5.847  1.00 88.01           H
ATOM   3279 2HG1 ILE A 220     -13.272  -4.822   7.088  1.00 88.01           H
ATOM   3280  CG2 ILE A 220     -14.196  -3.445   4.036  1.00 88.01           C
ATOM   3281 1HG2 ILE A 220     -13.701  -2.755   3.353  1.00 88.01           H
ATOM   3282 2HG2 ILE A 220     -14.391  -4.387   3.523  1.00 88.01           H
ATOM   3283 3HG2 ILE A 220     -15.138  -3.012   4.371  1.00 88.01           H
ATOM   3284  CD1 ILE A 220     -15.191  -3.855   6.901  1.00 88.01           C
ATOM   3285 1HD1 ILE A 220     -14.865  -2.928   7.373  1.00 88.01           H
ATOM   3286 2HD1 ILE A 220     -15.908  -3.628   6.112  1.00 88.01           H
ATOM   3287 3HD1 ILE A 220     -15.660  -4.497   7.646  1.00 88.01           H
ATOM   3288  HN  ILE A 220     -11.263  -3.655   6.666  1.00 88.01           H
ATOM   3289  N   LEU A 221     -10.927  -2.424   3.724  1.00 82.77           N
ATOM   3290  CA  LEU A 221     -10.505  -1.625   2.587  1.00 82.77           C
ATOM   3291  C   LEU A 221      -9.119  -2.085   2.131  1.00 82.77           C
ATOM   3292  O   LEU A 221      -8.714  -1.822   1.000  1.00 82.77           O
ATOM   3293  HA  LEU A 221     -11.213  -1.808   1.778  1.00 82.77           H
ATOM   3294  CB  LEU A 221     -10.578  -0.134   2.924  1.00 82.77           C
ATOM   3295 1HB  LEU A 221      -9.972   0.048   3.811  1.00 82.77           H
ATOM   3296 2HB  LEU A 221     -10.123   0.426   2.106  1.00 82.77           H
ATOM   3297  CG  LEU A 221     -11.979   0.430   3.172  1.00 82.77           C
ATOM   3298  HG  LEU A 221     -12.400  -0.074   4.042  1.00 82.77           H
ATOM   3299  CD1 LEU A 221     -11.918   1.923   3.501  1.00 82.77           C
ATOM   3300 1HD1 LEU A 221     -11.316   2.074   4.397  1.00 82.77           H
ATOM   3301 2HD1 LEU A 221     -11.468   2.461   2.667  1.00 82.77           H
ATOM   3302 3HD1 LEU A 221     -12.927   2.298   3.673  1.00 82.77           H
ATOM   3303  CD2 LEU A 221     -12.904   0.140   1.989  1.00 82.77           C
ATOM   3304 1HD2 LEU A 221     -12.497   0.600   1.088  1.00 82.77           H
ATOM   3305 2HD2 LEU A 221     -12.982  -0.937   1.844  1.00 82.77           H
ATOM   3306 3HD2 LEU A 221     -13.893   0.552   2.192  1.00 82.77           H
ATOM   3307  HN  LEU A 221     -10.860  -1.967   4.611  1.00 82.77           H
ATOM   3308  N   GLY A 222      -8.429  -2.764   3.036  1.00 75.58           N
ATOM   3309  CA  GLY A 222      -7.024  -3.071   2.831  1.00 75.58           C
ATOM   3310  C   GLY A 222      -6.854  -4.419   2.128  1.00 75.58           C
ATOM   3311  O   GLY A 222      -5.928  -4.599   1.339  1.00 75.58           O
ATOM   3312 1HA  GLY A 222      -6.560  -2.285   2.234  1.00 75.58           H
ATOM   3313 2HA  GLY A 222      -6.508  -3.089   3.790  1.00 75.58           H
ATOM   3314  HN  GLY A 222      -8.814  -3.103   3.895  1.00 75.58           H
ATOM   3315  N   PHE A 223      -7.762  -5.332   2.440  1.00 76.02           N
ATOM   3316  CA  PHE A 223      -7.656  -6.693   1.944  1.00 76.02           C
ATOM   3317  C   PHE A 223      -8.887  -7.073   1.118  1.00 76.02           C
ATOM   3318  O   PHE A 223      -8.790  -7.270  -0.092  1.00 76.02           O
ATOM   3319  HA  PHE A 223      -6.769  -6.739   1.312  1.00 76.02           H
ATOM   3320  CB  PHE A 223      -7.574  -7.610   3.166  1.00 76.02           C
ATOM   3321 1HB  PHE A 223      -6.780  -7.254   3.822  1.00 76.02           H
ATOM   3322 2HB  PHE A 223      -8.507  -7.537   3.726  1.00 76.02           H
ATOM   3323  CG  PHE A 223      -7.315  -9.079   2.826  1.00 76.02           C
ATOM   3324  CD1 PHE A 223      -8.250 -10.021   3.121  1.00 76.02           C
ATOM   3325  HD1 PHE A 223      -9.185  -9.729   3.600  1.00 76.02           H
ATOM   3326  CD2 PHE A 223      -6.148  -9.443   2.229  1.00 76.02           C
ATOM   3327  HD2 PHE A 223      -5.398  -8.688   1.992  1.00 76.02           H
ATOM   3328  CE1 PHE A 223      -8.009 -11.384   2.805  1.00 76.02           C
ATOM   3329  HE1 PHE A 223      -8.759 -12.139   3.042  1.00 76.02           H
ATOM   3330  CE2 PHE A 223      -5.907 -10.806   1.913  1.00 76.02           C
ATOM   3331  HE2 PHE A 223      -4.973 -11.098   1.434  1.00 76.02           H
ATOM   3332  CZ  PHE A 223      -6.843 -11.748   2.208  1.00 76.02           C
ATOM   3333  HZ  PHE A 223      -6.658 -12.795   1.965  1.00 76.02           H
ATOM   3334  HN  PHE A 223      -8.557  -5.154   3.020  1.00 76.02           H
ATOM   3335  N   PHE A 224     -10.016  -7.164   1.805  1.00 82.91           N
ATOM   3336  CA  PHE A 224     -11.174  -7.849   1.255  1.00 82.91           C
ATOM   3337  C   PHE A 224     -11.663  -7.159  -0.020  1.00 82.91           C
ATOM   3338  O   PHE A 224     -11.918  -7.817  -1.028  1.00 82.91           O
ATOM   3339  HA  PHE A 224     -10.866  -8.867   1.019  1.00 82.91           H
ATOM   3340  CB  PHE A 224     -12.277  -7.782   2.312  1.00 82.91           C
ATOM   3341 1HB  PHE A 224     -12.276  -6.789   2.762  1.00 82.91           H
ATOM   3342 2HB  PHE A 224     -13.243  -7.909   1.824  1.00 82.91           H
ATOM   3343  CG  PHE A 224     -12.141  -8.828   3.420  1.00 82.91           C
ATOM   3344  CD1 PHE A 224     -12.501 -10.119   3.185  1.00 82.91           C
ATOM   3345  HD1 PHE A 224     -12.886 -10.407   2.207  1.00 82.91           H
ATOM   3346  CD2 PHE A 224     -11.660  -8.468   4.641  1.00 82.91           C
ATOM   3347  HD2 PHE A 224     -11.372  -7.434   4.829  1.00 82.91           H
ATOM   3348  CE1 PHE A 224     -12.374 -11.090   4.213  1.00 82.91           C
ATOM   3349  HE1 PHE A 224     -12.663 -12.124   4.025  1.00 82.91           H
ATOM   3350  CE2 PHE A 224     -11.534  -9.439   5.669  1.00 82.91           C
ATOM   3351  HE2 PHE A 224     -11.149  -9.151   6.647  1.00 82.91           H
ATOM   3352  CZ  PHE A 224     -11.894 -10.730   5.434  1.00 82.91           C
ATOM   3353  HZ  PHE A 224     -11.797 -11.475   6.223  1.00 82.91           H
ATOM   3354  HN  PHE A 224     -10.146  -6.782   2.720  1.00 82.91           H
ATOM   3355  N   LEU A 225     -11.781  -5.842   0.065  1.00 81.07           N
ATOM   3356  CA  LEU A 225     -12.273  -5.060  -1.056  1.00 81.07           C
ATOM   3357  C   LEU A 225     -11.338  -5.246  -2.252  1.00 81.07           C
ATOM   3358  O   LEU A 225     -11.774  -5.650  -3.329  1.00 81.07           O
ATOM   3359  HA  LEU A 225     -13.255  -5.452  -1.321  1.00 81.07           H
ATOM   3360  CB  LEU A 225     -12.465  -3.598  -0.647  1.00 81.07           C
ATOM   3361 1HB  LEU A 225     -13.152  -3.566   0.199  1.00 81.07           H
ATOM   3362 2HB  LEU A 225     -11.509  -3.211  -0.296  1.00 81.07           H
ATOM   3363  CG  LEU A 225     -12.995  -2.661  -1.734  1.00 81.07           C
ATOM   3364  HG  LEU A 225     -12.371  -2.779  -2.620  1.00 81.07           H
ATOM   3365  CD1 LEU A 225     -14.423  -3.037  -2.134  1.00 81.07           C
ATOM   3366 1HD1 LEU A 225     -14.437  -4.058  -2.515  1.00 81.07           H
ATOM   3367 2HD1 LEU A 225     -15.075  -2.966  -1.263  1.00 81.07           H
ATOM   3368 3HD1 LEU A 225     -14.775  -2.356  -2.908  1.00 81.07           H
ATOM   3369  CD2 LEU A 225     -12.888  -1.199  -1.297  1.00 81.07           C
ATOM   3370 1HD2 LEU A 225     -13.473  -1.047  -0.390  1.00 81.07           H
ATOM   3371 2HD2 LEU A 225     -11.844  -0.953  -1.103  1.00 81.07           H
ATOM   3372 3HD2 LEU A 225     -13.271  -0.555  -2.089  1.00 81.07           H
ATOM   3373  HN  LEU A 225     -11.546  -5.311   0.880  1.00 81.07           H
ATOM   3374  N   PRO A 226     -10.040  -4.956  -2.086  1.00 74.86           N
ATOM   3375  CA  PRO A 226      -9.076  -5.162  -3.171  1.00 74.86           C
ATOM   3376  C   PRO A 226      -9.132  -6.574  -3.732  1.00 74.86           C
ATOM   3377  O   PRO A 226      -9.148  -6.763  -4.947  1.00 74.86           O
ATOM   3378  HA  PRO A 226      -9.315  -4.512  -4.012  1.00 74.86           H
ATOM   3379  CB  PRO A 226      -7.726  -4.864  -2.517  1.00 74.86           C
ATOM   3380 1HB  PRO A 226      -7.267  -5.767  -2.115  1.00 74.86           H
ATOM   3381 2HB  PRO A 226      -7.020  -4.439  -3.230  1.00 74.86           H
ATOM   3382  CG  PRO A 226      -8.078  -3.872  -1.415  1.00 74.86           C
ATOM   3383 1HG  PRO A 226      -7.307  -3.831  -0.645  1.00 74.86           H
ATOM   3384 2HG  PRO A 226      -8.181  -2.858  -1.800  1.00 74.86           H
ATOM   3385  CD  PRO A 226      -9.393  -4.415  -0.878  1.00 74.86           C
ATOM   3386 1HD  PRO A 226      -9.234  -5.189  -0.127  1.00 74.86           H
ATOM   3387 2HD  PRO A 226      -9.990  -3.635  -0.405  1.00 74.86           H
ATOM   3388  N   PHE A 227      -9.161  -7.537  -2.822  1.00 78.73           N
ATOM   3389  CA  PHE A 227      -9.077  -8.935  -3.209  1.00 78.73           C
ATOM   3390  C   PHE A 227     -10.278  -9.339  -4.067  1.00 78.73           C
ATOM   3391  O   PHE A 227     -10.115  -9.962  -5.115  1.00 78.73           O
ATOM   3392  HA  PHE A 227      -8.162  -9.056  -3.789  1.00 78.73           H
ATOM   3393  CB  PHE A 227      -9.086  -9.758  -1.920  1.00 78.73           C
ATOM   3394 1HB  PHE A 227      -8.234  -9.465  -1.307  1.00 78.73           H
ATOM   3395 2HB  PHE A 227      -9.985  -9.515  -1.352  1.00 78.73           H
ATOM   3396  CG  PHE A 227      -9.037 -11.270  -2.146  1.00 78.73           C
ATOM   3397  CD1 PHE A 227     -10.169 -12.014  -2.021  1.00 78.73           C
ATOM   3398  HD1 PHE A 227     -11.111 -11.532  -1.760  1.00 78.73           H
ATOM   3399  CD2 PHE A 227      -7.861 -11.871  -2.472  1.00 78.73           C
ATOM   3400  HD2 PHE A 227      -6.954 -11.275  -2.572  1.00 78.73           H
ATOM   3401  CE1 PHE A 227     -10.123 -13.417  -2.231  1.00 78.73           C
ATOM   3402  HE1 PHE A 227     -11.030 -14.013  -2.131  1.00 78.73           H
ATOM   3403  CE2 PHE A 227      -7.816 -13.275  -2.682  1.00 78.73           C
ATOM   3404  HE2 PHE A 227      -6.873 -13.756  -2.943  1.00 78.73           H
ATOM   3405  CZ  PHE A 227      -8.947 -14.018  -2.557  1.00 78.73           C
ATOM   3406  HZ  PHE A 227      -8.912 -15.096  -2.719  1.00 78.73           H
ATOM   3407  HN  PHE A 227      -9.239  -7.375  -1.838  1.00 78.73           H
ATOM   3408  N   VAL A 228     -11.457  -8.968  -3.590  1.00 82.32           N
ATOM   3409  CA  VAL A 228     -12.686  -9.305  -4.288  1.00 82.32           C
ATOM   3410  C   VAL A 228     -12.671  -8.663  -5.677  1.00 82.32           C
ATOM   3411  O   VAL A 228     -13.012  -9.309  -6.666  1.00 82.32           O
ATOM   3412  HA  VAL A 228     -12.713 -10.389  -4.402  1.00 82.32           H
ATOM   3413  CB  VAL A 228     -13.895  -8.887  -3.449  1.00 82.32           C
ATOM   3414  HB  VAL A 228     -13.739  -7.858  -3.125  1.00 82.32           H
ATOM   3415  CG1 VAL A 228     -15.179  -8.929  -4.280  1.00 82.32           C
ATOM   3416 1HG1 VAL A 228     -15.088  -8.247  -5.125  1.00 82.32           H
ATOM   3417 2HG1 VAL A 228     -15.342  -9.942  -4.647  1.00 82.32           H
ATOM   3418 3HG1 VAL A 228     -16.023  -8.627  -3.659  1.00 82.32           H
ATOM   3419  CG2 VAL A 228     -14.023  -9.759  -2.198  1.00 82.32           C
ATOM   3420 1HG2 VAL A 228     -14.145 -10.801  -2.493  1.00 82.32           H
ATOM   3421 2HG2 VAL A 228     -13.124  -9.656  -1.591  1.00 82.32           H
ATOM   3422 3HG2 VAL A 228     -14.890  -9.440  -1.620  1.00 82.32           H
ATOM   3423  HN  VAL A 228     -11.580  -8.448  -2.745  1.00 82.32           H
ATOM   3424  N   VAL A 229     -12.273  -7.400  -5.705  1.00 74.72           N
ATOM   3425  CA  VAL A 229     -12.294  -6.637  -6.942  1.00 74.72           C
ATOM   3426  C   VAL A 229     -11.355  -7.292  -7.957  1.00 74.72           C
ATOM   3427  O   VAL A 229     -11.729  -7.497  -9.110  1.00 74.72           O
ATOM   3428  HA  VAL A 229     -13.311  -6.670  -7.332  1.00 74.72           H
ATOM   3429  CB  VAL A 229     -11.943  -5.174  -6.660  1.00 74.72           C
ATOM   3430  HB  VAL A 229     -11.062  -5.159  -6.019  1.00 74.72           H
ATOM   3431  CG1 VAL A 229     -11.596  -4.435  -7.953  1.00 74.72           C
ATOM   3432 1HG1 VAL A 229     -10.740  -4.914  -8.428  1.00 74.72           H
ATOM   3433 2HG1 VAL A 229     -12.451  -4.465  -8.630  1.00 74.72           H
ATOM   3434 3HG1 VAL A 229     -11.351  -3.398  -7.724  1.00 74.72           H
ATOM   3435  CG2 VAL A 229     -13.079  -4.472  -5.914  1.00 74.72           C
ATOM   3436 1HG2 VAL A 229     -13.985  -4.503  -6.520  1.00 74.72           H
ATOM   3437 2HG2 VAL A 229     -13.259  -4.977  -4.965  1.00 74.72           H
ATOM   3438 3HG2 VAL A 229     -12.804  -3.434  -5.727  1.00 74.72           H
ATOM   3439  HN  VAL A 229     -11.941  -6.900  -4.906  1.00 74.72           H
ATOM   3440  N   MET A 230     -10.155  -7.602  -7.490  1.00 75.40           N
ATOM   3441  CA  MET A 230      -9.144  -8.187  -8.354  1.00 75.40           C
ATOM   3442  C   MET A 230      -9.593  -9.554  -8.876  1.00 75.40           C
ATOM   3443  O   MET A 230      -9.434  -9.853 -10.058  1.00 75.40           O
ATOM   3444  HA  MET A 230      -9.031  -7.492  -9.186  1.00 75.40           H
ATOM   3445  CB  MET A 230      -7.835  -8.342  -7.577  1.00 75.40           C
ATOM   3446 1HB  MET A 230      -8.040  -8.764  -6.594  1.00 75.40           H
ATOM   3447 2HB  MET A 230      -7.181  -9.044  -8.096  1.00 75.40           H
ATOM   3448  CG  MET A 230      -7.126  -6.995  -7.423  1.00 75.40           C
ATOM   3449 1HG  MET A 230      -7.067  -6.493  -8.389  1.00 75.40           H
ATOM   3450 2HG  MET A 230      -7.700  -6.346  -6.762  1.00 75.40           H
ATOM   3451  SD  MET A 230      -5.486  -7.240  -6.763  1.00 75.40           S
ATOM   3452  CE  MET A 230      -5.288  -5.717  -5.853  1.00 75.40           C
ATOM   3453 1HE  MET A 230      -5.368  -4.872  -6.536  1.00 75.40           H
ATOM   3454 2HE  MET A 230      -6.065  -5.645  -5.092  1.00 75.40           H
ATOM   3455 3HE  MET A 230      -4.309  -5.705  -5.374  1.00 75.40           H
ATOM   3456  HN  MET A 230      -9.869  -7.460  -6.542  1.00 75.40           H
ATOM   3457  N   ALA A 231     -10.146 -10.346  -7.969  1.00 78.60           N
ATOM   3458  CA  ALA A 231     -10.592 -11.684  -8.316  1.00 78.60           C
ATOM   3459  C   ALA A 231     -11.627 -11.596  -9.440  1.00 78.60           C
ATOM   3460  O   ALA A 231     -11.563 -12.352 -10.408  1.00 78.60           O
ATOM   3461  HA  ALA A 231      -9.726 -12.240  -8.675  1.00 78.60           H
ATOM   3462  CB  ALA A 231     -11.142 -12.378  -7.069  1.00 78.60           C
ATOM   3463 1HB  ALA A 231     -10.360 -12.441  -6.313  1.00 78.60           H
ATOM   3464 2HB  ALA A 231     -11.982 -11.806  -6.676  1.00 78.60           H
ATOM   3465 3HB  ALA A 231     -11.477 -13.382  -7.330  1.00 78.60           H
ATOM   3466  HN  ALA A 231     -10.289 -10.087  -7.014  1.00 78.60           H
ATOM   3467  N   CYS A 232     -12.557 -10.667  -9.273  1.00 78.54           N
ATOM   3468  CA  CYS A 232     -13.614 -10.482 -10.253  1.00 78.54           C
ATOM   3469  C   CYS A 232     -12.979 -10.000 -11.558  1.00 78.54           C
ATOM   3470  O   CYS A 232     -13.343 -10.463 -12.638  1.00 78.54           O
ATOM   3471  HA  CYS A 232     -14.088 -11.454 -10.389  1.00 78.54           H
ATOM   3472  CB  CYS A 232     -14.689  -9.516  -9.750  1.00 78.54           C
ATOM   3473 1HB  CYS A 232     -14.225  -8.597  -9.392  1.00 78.54           H
ATOM   3474 2HB  CYS A 232     -15.353  -9.240 -10.568  1.00 78.54           H
ATOM   3475  SG  CYS A 232     -15.650 -10.297  -8.402  1.00 78.54           S
ATOM   3476  HG  CYS A 232     -14.786 -10.011  -7.432  1.00 78.54           H
ATOM   3477  HN  CYS A 232     -12.595 -10.049  -8.488  1.00 78.54           H
ATOM   3478  N   CYS A 233     -12.041  -9.074 -11.417  1.00 72.16           N
ATOM   3479  CA  CYS A 233     -11.426  -8.449 -12.575  1.00 72.16           C
ATOM   3480  C   CYS A 233     -10.742  -9.539 -13.403  1.00 72.16           C
ATOM   3481  O   CYS A 233     -10.958  -9.633 -14.610  1.00 72.16           O
ATOM   3482  HA  CYS A 233     -12.231  -7.980 -13.142  1.00 72.16           H
ATOM   3483  CB  CYS A 233     -10.450  -7.343 -12.169  1.00 72.16           C
ATOM   3484 1HB  CYS A 233      -9.802  -7.695 -11.366  1.00 72.16           H
ATOM   3485 2HB  CYS A 233      -9.804  -7.090 -13.010  1.00 72.16           H
ATOM   3486  SG  CYS A 233     -11.374  -5.861 -11.623  1.00 72.16           S
ATOM   3487  HG  CYS A 233     -11.746  -6.356 -10.445  1.00 72.16           H
ATOM   3488  HN  CYS A 233     -11.702  -8.753 -10.533  1.00 72.16           H
ATOM   3489  N   TYR A 234      -9.931 -10.334 -12.721  1.00 73.67           N
ATOM   3490  CA  TYR A 234      -9.074 -11.289 -13.402  1.00 73.67           C
ATOM   3491  C   TYR A 234      -9.885 -12.474 -13.931  1.00 73.67           C
ATOM   3492  O   TYR A 234      -9.550 -13.047 -14.966  1.00 73.67           O
ATOM   3493  HA  TYR A 234      -8.600 -10.779 -14.241  1.00 73.67           H
ATOM   3494  CB  TYR A 234      -8.085 -11.794 -12.349  1.00 73.67           C
ATOM   3495 1HB  TYR A 234      -8.615 -11.939 -11.407  1.00 73.67           H
ATOM   3496 2HB  TYR A 234      -7.708 -12.769 -12.656  1.00 73.67           H
ATOM   3497  CG  TYR A 234      -6.899 -10.857 -12.110  1.00 73.67           C
ATOM   3498  CD1 TYR A 234      -6.068 -10.515 -13.158  1.00 73.67           C
ATOM   3499  HD1 TYR A 234      -6.258 -10.911 -14.155  1.00 73.67           H
ATOM   3500  CD2 TYR A 234      -6.659 -10.355 -10.847  1.00 73.67           C
ATOM   3501  HD2 TYR A 234      -7.315 -10.626 -10.019  1.00 73.67           H
ATOM   3502  CE1 TYR A 234      -4.952  -9.634 -12.933  1.00 73.67           C
ATOM   3503  HE1 TYR A 234      -4.288  -9.355 -13.752  1.00 73.67           H
ATOM   3504  CE2 TYR A 234      -5.543  -9.474 -10.622  1.00 73.67           C
ATOM   3505  HE2 TYR A 234      -5.342  -9.071  -9.630  1.00 73.67           H
ATOM   3506  CZ  TYR A 234      -4.744  -9.157 -11.677  1.00 73.67           C
ATOM   3507  OH  TYR A 234      -3.690  -8.324 -11.465  1.00 73.67           O
ATOM   3508  HH  TYR A 234      -3.647  -8.066 -10.499  1.00 73.67           H
ATOM   3509  HN  TYR A 234      -9.854 -10.332 -11.724  1.00 73.67           H
ATOM   3510  N   THR A 235     -10.937 -12.805 -13.196  1.00 81.46           N
ATOM   3511  CA  THR A 235     -11.852 -13.848 -13.627  1.00 81.46           C
ATOM   3512  C   THR A 235     -12.460 -13.497 -14.986  1.00 81.46           C
ATOM   3513  O   THR A 235     -12.547 -14.347 -15.870  1.00 81.46           O
ATOM   3514  HA  THR A 235     -11.285 -14.770 -13.760  1.00 81.46           H
ATOM   3515  CB  THR A 235     -12.896 -14.045 -12.527  1.00 81.46           C
ATOM   3516  HB  THR A 235     -13.680 -14.730 -12.852  1.00 81.46           H
ATOM   3517  OG1 THR A 235     -13.325 -12.723 -12.215  1.00 81.46           O
ATOM   3518  HG1 THR A 235     -14.059 -12.446 -12.835  1.00 81.46           H
ATOM   3519  CG2 THR A 235     -12.282 -14.555 -11.221  1.00 81.46           C
ATOM   3520 1HG2 THR A 235     -11.546 -13.837 -10.861  1.00 81.46           H
ATOM   3521 2HG2 THR A 235     -11.797 -15.515 -11.399  1.00 81.46           H
ATOM   3522 3HG2 THR A 235     -13.067 -14.677 -10.474  1.00 81.46           H
ATOM   3523  HN  THR A 235     -11.167 -12.375 -12.324  1.00 81.46           H
ATOM   3524  N   ILE A 236     -12.866 -12.241 -15.110  1.00 77.03           N
ATOM   3525  CA  ILE A 236     -13.444 -11.761 -16.353  1.00 77.03           C
ATOM   3526  C   ILE A 236     -12.370 -11.759 -17.443  1.00 77.03           C
ATOM   3527  O   ILE A 236     -12.623 -12.184 -18.569  1.00 77.03           O
ATOM   3528  HA  ILE A 236     -14.227 -12.462 -16.642  1.00 77.03           H
ATOM   3529  CB  ILE A 236     -14.110 -10.400 -16.144  1.00 77.03           C
ATOM   3530  HB  ILE A 236     -13.395  -9.741 -15.652  1.00 77.03           H
ATOM   3531  CG1 ILE A 236     -15.324 -10.520 -15.219  1.00 77.03           C
ATOM   3532 1HG1 ILE A 236     -16.128 -11.044 -15.736  1.00 77.03           H
ATOM   3533 2HG1 ILE A 236     -15.063 -11.118 -14.346  1.00 77.03           H
ATOM   3534  CG2 ILE A 236     -14.472  -9.754 -17.483  1.00 77.03           C
ATOM   3535 1HG2 ILE A 236     -13.567  -9.613 -18.074  1.00 77.03           H
ATOM   3536 2HG2 ILE A 236     -15.162 -10.401 -18.024  1.00 77.03           H
ATOM   3537 3HG2 ILE A 236     -14.944  -8.788 -17.305  1.00 77.03           H
ATOM   3538  CD1 ILE A 236     -15.811  -9.140 -14.772  1.00 77.03           C
ATOM   3539 1HD1 ILE A 236     -15.012  -8.629 -14.235  1.00 77.03           H
ATOM   3540 2HD1 ILE A 236     -16.094  -8.554 -15.646  1.00 77.03           H
ATOM   3541 3HD1 ILE A 236     -16.674  -9.254 -14.116  1.00 77.03           H
ATOM   3542  HN  ILE A 236     -12.804 -11.559 -14.381  1.00 77.03           H
ATOM   3543  N   ILE A 237     -11.195 -11.275 -17.070  1.00 74.37           N
ATOM   3544  CA  ILE A 237     -10.097 -11.165 -18.015  1.00 74.37           C
ATOM   3545  C   ILE A 237      -9.756 -12.554 -18.559  1.00 74.37           C
ATOM   3546  O   ILE A 237      -9.648 -12.741 -19.770  1.00 74.37           O
ATOM   3547  HA  ILE A 237     -10.439 -10.544 -18.843  1.00 74.37           H
ATOM   3548  CB  ILE A 237      -8.907 -10.448 -17.373  1.00 74.37           C
ATOM   3549  HB  ILE A 237      -8.766 -10.851 -16.371  1.00 74.37           H
ATOM   3550  CG1 ILE A 237      -9.186  -8.951 -17.224  1.00 74.37           C
ATOM   3551 1HG1 ILE A 237      -9.181  -8.476 -18.205  1.00 74.37           H
ATOM   3552 2HG1 ILE A 237     -10.180  -8.802 -16.802  1.00 74.37           H
ATOM   3553  CG2 ILE A 237      -7.619 -10.716 -18.154  1.00 74.37           C
ATOM   3554 1HG2 ILE A 237      -7.417 -11.787 -18.165  1.00 74.37           H
ATOM   3555 2HG2 ILE A 237      -7.733 -10.357 -19.177  1.00 74.37           H
ATOM   3556 3HG2 ILE A 237      -6.789 -10.194 -17.676  1.00 74.37           H
ATOM   3557  CD1 ILE A 237      -8.140  -8.286 -16.325  1.00 74.37           C
ATOM   3558 1HD1 ILE A 237      -8.164  -8.746 -15.338  1.00 74.37           H
ATOM   3559 2HD1 ILE A 237      -7.150  -8.415 -16.763  1.00 74.37           H
ATOM   3560 3HD1 ILE A 237      -8.362  -7.222 -16.236  1.00 74.37           H
ATOM   3561  HN  ILE A 237     -10.987 -10.962 -16.143  1.00 74.37           H
ATOM   3562  N   ILE A 238      -9.598 -13.493 -17.638  1.00 74.78           N
ATOM   3563  CA  ILE A 238      -9.241 -14.852 -18.008  1.00 74.78           C
ATOM   3564  C   ILE A 238     -10.298 -15.410 -18.962  1.00 74.78           C
ATOM   3565  O   ILE A 238      -9.964 -16.017 -19.978  1.00 74.78           O
ATOM   3566  HA  ILE A 238      -8.288 -14.807 -18.536  1.00 74.78           H
ATOM   3567  CB  ILE A 238      -9.026 -15.708 -16.758  1.00 74.78           C
ATOM   3568  HB  ILE A 238      -9.859 -15.534 -16.077  1.00 74.78           H
ATOM   3569  CG1 ILE A 238      -7.748 -15.297 -16.024  1.00 74.78           C
ATOM   3570 1HG1 ILE A 238      -6.877 -15.645 -16.580  1.00 74.78           H
ATOM   3571 2HG1 ILE A 238      -7.684 -14.210 -15.979  1.00 74.78           H
ATOM   3572  CG2 ILE A 238      -9.032 -17.198 -17.107  1.00 74.78           C
ATOM   3573 1HG2 ILE A 238      -9.991 -17.463 -17.552  1.00 74.78           H
ATOM   3574 2HG2 ILE A 238      -8.232 -17.408 -17.817  1.00 74.78           H
ATOM   3575 3HG2 ILE A 238      -8.877 -17.784 -16.201  1.00 74.78           H
ATOM   3576  CD1 ILE A 238      -7.720 -15.874 -14.607  1.00 74.78           C
ATOM   3577 1HD1 ILE A 238      -8.579 -15.504 -14.047  1.00 74.78           H
ATOM   3578 2HD1 ILE A 238      -7.759 -16.962 -14.657  1.00 74.78           H
ATOM   3579 3HD1 ILE A 238      -6.801 -15.566 -14.108  1.00 74.78           H
ATOM   3580  HN  ILE A 238      -9.708 -13.337 -16.656  1.00 74.78           H
ATOM   3581  N   HIS A 239     -11.553 -15.186 -18.600  1.00 79.22           N
ATOM   3582  CA  HIS A 239     -12.662 -15.695 -19.389  1.00 79.22           C
ATOM   3583  C   HIS A 239     -12.595 -15.114 -20.803  1.00 79.22           C
ATOM   3584  O   HIS A 239     -12.750 -15.840 -21.784  1.00 79.22           O
ATOM   3585  HA  HIS A 239     -12.536 -16.777 -19.444  1.00 79.22           H
ATOM   3586  CB  HIS A 239     -13.996 -15.415 -18.695  1.00 79.22           C
ATOM   3587 1HB  HIS A 239     -13.970 -15.844 -17.694  1.00 79.22           H
ATOM   3588 2HB  HIS A 239     -14.114 -14.338 -18.578  1.00 79.22           H
ATOM   3589  CG  HIS A 239     -15.197 -15.961 -19.431  1.00 79.22           C
ATOM   3590  ND1 HIS A 239     -15.954 -15.197 -20.302  1.00 79.22           N
ATOM   3591  HD1 HIS A 239     -15.792 -14.237 -20.530  1.00 79.22           H
ATOM   3592  CD2 HIS A 239     -15.763 -17.202 -19.416  1.00 79.22           C
ATOM   3593  HD2 HIS A 239     -15.415 -18.054 -18.831  1.00 79.22           H
ATOM   3594  CE1 HIS A 239     -16.929 -15.954 -20.783  1.00 79.22           C
ATOM   3595  HE1 HIS A 239     -17.693 -15.640 -21.494  1.00 79.22           H
ATOM   3596  NE2 HIS A 239     -16.809 -17.196 -20.232  1.00 79.22           N
ATOM   3597  HN  HIS A 239     -11.817 -14.667 -17.787  1.00 79.22           H
ATOM   3598  N   THR A 240     -12.365 -13.811 -20.863  1.00 74.16           N
ATOM   3599  CA  THR A 240     -12.336 -13.114 -22.137  1.00 74.16           C
ATOM   3600  C   THR A 240     -11.160 -13.601 -22.985  1.00 74.16           C
ATOM   3601  O   THR A 240     -11.288 -13.759 -24.198  1.00 74.16           O
ATOM   3602  HA  THR A 240     -13.247 -13.358 -22.684  1.00 74.16           H
ATOM   3603  CB  THR A 240     -12.299 -11.611 -21.853  1.00 74.16           C
ATOM   3604  HB  THR A 240     -11.328 -11.314 -21.456  1.00 74.16           H
ATOM   3605  OG1 THR A 240     -13.410 -11.393 -20.988  1.00 74.16           O
ATOM   3606  HG1 THR A 240     -13.097 -11.318 -20.041  1.00 74.16           H
ATOM   3607  CG2 THR A 240     -12.622 -10.772 -23.092  1.00 74.16           C
ATOM   3608 1HG2 THR A 240     -13.621 -11.022 -23.449  1.00 74.16           H
ATOM   3609 2HG2 THR A 240     -11.893 -10.984 -23.874  1.00 74.16           H
ATOM   3610 3HG2 THR A 240     -12.582  -9.714 -22.835  1.00 74.16           H
ATOM   3611  HN  THR A 240     -12.200 -13.235 -20.062  1.00 74.16           H
ATOM   3612  N   LEU A 241     -10.040 -13.825 -22.314  1.00 72.67           N
ATOM   3613  CA  LEU A 241      -8.839 -14.283 -22.992  1.00 72.67           C
ATOM   3614  C   LEU A 241      -9.095 -15.666 -23.594  1.00 72.67           C
ATOM   3615  O   LEU A 241      -8.715 -15.930 -24.734  1.00 72.67           O
ATOM   3616  HA  LEU A 241      -8.636 -13.585 -23.804  1.00 72.67           H
ATOM   3617  CB  LEU A 241      -7.639 -14.238 -22.045  1.00 72.67           C
ATOM   3618 1HB  LEU A 241      -7.952 -14.621 -21.074  1.00 72.67           H
ATOM   3619 2HB  LEU A 241      -6.876 -14.917 -22.424  1.00 72.67           H
ATOM   3620  CG  LEU A 241      -7.000 -12.863 -21.837  1.00 72.67           C
ATOM   3621  HG  LEU A 241      -7.778 -12.171 -21.513  1.00 72.67           H
ATOM   3622  CD1 LEU A 241      -5.947 -12.910 -20.728  1.00 72.67           C
ATOM   3623 1HD1 LEU A 241      -6.415 -13.222 -19.795  1.00 72.67           H
ATOM   3624 2HD1 LEU A 241      -5.166 -13.620 -20.999  1.00 72.67           H
ATOM   3625 3HD1 LEU A 241      -5.509 -11.920 -20.601  1.00 72.67           H
ATOM   3626  CD2 LEU A 241      -6.429 -12.320 -23.148  1.00 72.67           C
ATOM   3627 1HD2 LEU A 241      -5.669 -13.004 -23.525  1.00 72.67           H
ATOM   3628 2HD2 LEU A 241      -7.230 -12.226 -23.882  1.00 72.67           H
ATOM   3629 3HD2 LEU A 241      -5.981 -11.342 -22.972  1.00 72.67           H
ATOM   3630  HN  LEU A 241      -9.946 -13.700 -21.326  1.00 72.67           H
ATOM   3631  N   ILE A 242      -9.737 -16.512 -22.802  1.00 74.30           N
ATOM   3632  CA  ILE A 242     -10.056 -17.858 -23.247  1.00 74.30           C
ATOM   3633  C   ILE A 242     -10.986 -17.783 -24.460  1.00 74.30           C
ATOM   3634  O   ILE A 242     -10.852 -18.566 -25.399  1.00 74.30           O
ATOM   3635  HA  ILE A 242      -9.124 -18.330 -23.556  1.00 74.30           H
ATOM   3636  CB  ILE A 242     -10.620 -18.685 -22.090  1.00 74.30           C
ATOM   3637  HB  ILE A 242     -11.397 -18.099 -21.598  1.00 74.30           H
ATOM   3638  CG1 ILE A 242      -9.541 -18.973 -21.045  1.00 74.30           C
ATOM   3639 1HG1 ILE A 242      -8.834 -19.704 -21.438  1.00 74.30           H
ATOM   3640 2HG1 ILE A 242      -8.977 -18.063 -20.839  1.00 74.30           H
ATOM   3641  CG2 ILE A 242     -11.279 -19.968 -22.602  1.00 74.30           C
ATOM   3642 1HG2 ILE A 242     -12.094 -19.712 -23.279  1.00 74.30           H
ATOM   3643 2HG2 ILE A 242     -10.540 -20.568 -23.133  1.00 74.30           H
ATOM   3644 3HG2 ILE A 242     -11.671 -20.536 -21.759  1.00 74.30           H
ATOM   3645  CD1 ILE A 242     -10.159 -19.501 -19.748  1.00 74.30           C
ATOM   3646 1HD1 ILE A 242     -10.847 -18.757 -19.345  1.00 74.30           H
ATOM   3647 2HD1 ILE A 242     -10.702 -20.423 -19.954  1.00 74.30           H
ATOM   3648 3HD1 ILE A 242      -9.370 -19.697 -19.023  1.00 74.30           H
ATOM   3649  HN  ILE A 242     -10.038 -16.291 -21.874  1.00 74.30           H
ATOM   3650  N   GLN A 243     -11.909 -16.834 -24.400  1.00 72.45           N
ATOM   3651  CA  GLN A 243     -12.924 -16.711 -25.432  1.00 72.45           C
ATOM   3652  C   GLN A 243     -12.305 -16.178 -26.725  1.00 72.45           C
ATOM   3653  O   GLN A 243     -12.804 -16.452 -27.816  1.00 72.45           O
ATOM   3654  HA  GLN A 243     -13.300 -17.722 -25.590  1.00 72.45           H
ATOM   3655  CB  GLN A 243     -14.075 -15.817 -24.965  1.00 72.45           C
ATOM   3656 1HB  GLN A 243     -13.675 -14.940 -24.457  1.00 72.45           H
ATOM   3657 2HB  GLN A 243     -14.634 -15.458 -25.829  1.00 72.45           H
ATOM   3658  CG  GLN A 243     -15.012 -16.576 -24.024  1.00 72.45           C
ATOM   3659 1HG  GLN A 243     -15.231 -17.560 -24.438  1.00 72.45           H
ATOM   3660 2HG  GLN A 243     -14.519 -16.736 -23.065  1.00 72.45           H
ATOM   3661  CD  GLN A 243     -16.317 -15.805 -23.810  1.00 72.45           C
ATOM   3662  OE1 GLN A 243     -16.416 -14.617 -24.071  1.00 72.45           O
ATOM   3663  NE2 GLN A 243     -17.308 -16.545 -23.322  1.00 72.45           N
ATOM   3664 1HE2 GLN A 243     -17.161 -17.515 -23.130  1.00 72.45           H
ATOM   3665 2HE2 GLN A 243     -18.202 -16.131 -23.148  1.00 72.45           H
ATOM   3666  HN  GLN A 243     -11.969 -16.158 -23.665  1.00 72.45           H
ATOM   3667  N   ALA A 244     -11.226 -15.427 -26.561  1.00 65.82           N
ATOM   3668  CA  ALA A 244     -10.426 -15.008 -27.699  1.00 65.82           C
ATOM   3669  C   ALA A 244     -10.054 -16.235 -28.534  1.00 65.82           C
ATOM   3670  O   ALA A 244     -10.104 -17.362 -28.045  1.00 65.82           O
ATOM   3671  HA  ALA A 244     -11.035 -14.338 -28.305  1.00 65.82           H
ATOM   3672  CB  ALA A 244      -9.195 -14.245 -27.205  1.00 65.82           C
ATOM   3673 1HB  ALA A 244      -9.514 -13.367 -26.643  1.00 65.82           H
ATOM   3674 2HB  ALA A 244      -8.601 -14.892 -26.561  1.00 65.82           H
ATOM   3675 3HB  ALA A 244      -8.595 -13.931 -28.059  1.00 65.82           H
ATOM   3676  HN  ALA A 244     -10.899 -15.105 -25.673  1.00 65.82           H
ATOM   3677  N   LYS A 245      -9.689 -15.974 -29.781  1.00 57.74           N
ATOM   3678  CA  LYS A 245      -9.182 -17.024 -30.648  1.00 57.74           C
ATOM   3679  C   LYS A 245      -7.680 -16.824 -30.861  1.00 57.74           C
ATOM   3680  O   LYS A 245      -7.009 -17.689 -31.422  1.00 57.74           O
ATOM   3681  HA  LYS A 245      -9.335 -17.974 -30.135  1.00 57.74           H
ATOM   3682  CB  LYS A 245      -9.986 -17.079 -31.949  1.00 57.74           C
ATOM   3683 1HB  LYS A 245     -10.214 -16.067 -32.283  1.00 57.74           H
ATOM   3684 2HB  LYS A 245      -9.386 -17.545 -32.731  1.00 57.74           H
ATOM   3685  CG  LYS A 245     -11.285 -17.864 -31.759  1.00 57.74           C
ATOM   3686 1HG  LYS A 245     -11.077 -18.795 -31.231  1.00 57.74           H
ATOM   3687 2HG  LYS A 245     -11.972 -17.291 -31.136  1.00 57.74           H
ATOM   3688  CD  LYS A 245     -11.943 -18.170 -33.106  1.00 57.74           C
ATOM   3689 1HD  LYS A 245     -12.204 -17.238 -33.607  1.00 57.74           H
ATOM   3690 2HD  LYS A 245     -11.236 -18.692 -33.750  1.00 57.74           H
ATOM   3691  CE  LYS A 245     -13.199 -19.024 -32.921  1.00 57.74           C
ATOM   3692 1HE  LYS A 245     -12.955 -19.923 -32.354  1.00 57.74           H
ATOM   3693 2HE  LYS A 245     -13.939 -18.473 -32.341  1.00 57.74           H
ATOM   3694  NZ  LYS A 245     -13.768 -19.400 -34.234  1.00 57.74           N
ATOM   3695 1HZ  LYS A 245     -14.605 -19.955 -34.093  1.00 57.74           H
ATOM   3696 2HZ  LYS A 245     -14.003 -18.560 -34.753  1.00 57.74           H
ATOM   3697 3HZ  LYS A 245     -13.088 -19.940 -34.756  1.00 57.74           H
ATOM   3698  HN  LYS A 245      -9.734 -15.067 -30.199  1.00 57.74           H
ATOM   3699  N   LYS A 246      -7.197 -15.679 -30.401  1.00 56.68           N
ATOM   3700  CA  LYS A 246      -5.823 -15.288 -30.664  1.00 56.68           C
ATOM   3701  C   LYS A 246      -4.884 -16.116 -29.785  1.00 56.68           C
ATOM   3702  O   LYS A 246      -5.176 -16.358 -28.615  1.00 56.68           O
ATOM   3703  HA  LYS A 246      -5.612 -15.518 -31.708  1.00 56.68           H
ATOM   3704  CB  LYS A 246      -5.654 -13.777 -30.491  1.00 56.68           C
ATOM   3705 1HB  LYS A 246      -6.197 -13.445 -29.605  1.00 56.68           H
ATOM   3706 2HB  LYS A 246      -4.603 -13.541 -30.326  1.00 56.68           H
ATOM   3707  CG  LYS A 246      -6.165 -13.023 -31.720  1.00 56.68           C
ATOM   3708 1HG  LYS A 246      -5.731 -13.456 -32.622  1.00 56.68           H
ATOM   3709 2HG  LYS A 246      -7.246 -13.139 -31.799  1.00 56.68           H
ATOM   3710  CD  LYS A 246      -5.810 -11.537 -31.639  1.00 56.68           C
ATOM   3711 1HD  LYS A 246      -6.357 -11.073 -30.818  1.00 56.68           H
ATOM   3712 2HD  LYS A 246      -4.749 -11.425 -31.419  1.00 56.68           H
ATOM   3713  CE  LYS A 246      -6.143 -10.822 -32.950  1.00 56.68           C
ATOM   3714 1HE  LYS A 246      -5.601 -11.287 -33.773  1.00 56.68           H
ATOM   3715 2HE  LYS A 246      -7.206 -10.927 -33.169  1.00 56.68           H
ATOM   3716  NZ  LYS A 246      -5.789  -9.388 -32.862  1.00 56.68           N
ATOM   3717 1HZ  LYS A 246      -6.027  -8.927 -33.734  1.00 56.68           H
ATOM   3718 2HZ  LYS A 246      -6.304  -8.958 -32.101  1.00 56.68           H
ATOM   3719 3HZ  LYS A 246      -4.794  -9.295 -32.692  1.00 56.68           H
ATOM   3720  HN  LYS A 246      -7.727 -15.027 -29.859  1.00 56.68           H
ATOM   3721  N   SER A 247      -3.776 -16.528 -30.383  1.00 55.82           N
ATOM   3722  CA  SER A 247      -2.808 -17.353 -29.679  1.00 55.82           C
ATOM   3723  C   SER A 247      -2.216 -16.576 -28.502  1.00 55.82           C
ATOM   3724  O   SER A 247      -1.857 -17.164 -27.483  1.00 55.82           O
ATOM   3725  HA  SER A 247      -3.370 -18.217 -29.324  1.00 55.82           H
ATOM   3726  CB  SER A 247      -1.696 -17.820 -30.620  1.00 55.82           C
ATOM   3727 1HB  SER A 247      -0.988 -18.437 -30.066  1.00 55.82           H
ATOM   3728 2HB  SER A 247      -2.122 -18.450 -31.401  1.00 55.82           H
ATOM   3729  OG  SER A 247      -1.006 -16.726 -31.217  1.00 55.82           O
ATOM   3730  HG  SER A 247      -0.296 -17.064 -31.834  1.00 55.82           H
ATOM   3731  HN  SER A 247      -3.535 -16.307 -31.328  1.00 55.82           H
ATOM   3732  N   SER A 248      -2.132 -15.266 -28.681  1.00 59.34           N
ATOM   3733  CA  SER A 248      -1.348 -14.436 -27.781  1.00 59.34           C
ATOM   3734  C   SER A 248      -1.943 -14.486 -26.372  1.00 59.34           C
ATOM   3735  O   SER A 248      -1.416 -13.864 -25.451  1.00 59.34           O
ATOM   3736  HA  SER A 248      -0.347 -14.868 -27.789  1.00 59.34           H
ATOM   3737  CB  SER A 248      -1.284 -12.991 -28.280  1.00 59.34           C
ATOM   3738 1HB  SER A 248      -0.603 -12.420 -27.650  1.00 59.34           H
ATOM   3739 2HB  SER A 248      -0.874 -12.974 -29.290  1.00 59.34           H
ATOM   3740  OG  SER A 248      -2.566 -12.369 -28.279  1.00 59.34           O
ATOM   3741  HG  SER A 248      -2.491 -11.431 -28.618  1.00 59.34           H
ATOM   3742  HN  SER A 248      -2.587 -14.772 -29.422  1.00 59.34           H
ATOM   3743  N   LYS A 249      -3.032 -15.231 -26.250  1.00 62.49           N
ATOM   3744  CA  LYS A 249      -3.728 -15.334 -24.979  1.00 62.49           C
ATOM   3745  C   LYS A 249      -2.753 -15.825 -23.906  1.00 62.49           C
ATOM   3746  O   LYS A 249      -2.724 -15.291 -22.798  1.00 62.49           O
ATOM   3747  HA  LYS A 249      -4.064 -14.333 -24.708  1.00 62.49           H
ATOM   3748  CB  LYS A 249      -4.976 -16.208 -25.122  1.00 62.49           C
ATOM   3749 1HB  LYS A 249      -4.683 -17.250 -25.251  1.00 62.49           H
ATOM   3750 2HB  LYS A 249      -5.568 -16.155 -24.208  1.00 62.49           H
ATOM   3751  CG  LYS A 249      -5.825 -15.760 -26.313  1.00 62.49           C
ATOM   3752 1HG  LYS A 249      -6.522 -14.985 -25.996  1.00 62.49           H
ATOM   3753 2HG  LYS A 249      -5.184 -15.320 -27.076  1.00 62.49           H
ATOM   3754  CD  LYS A 249      -6.600 -16.938 -26.907  1.00 62.49           C
ATOM   3755 1HD  LYS A 249      -5.902 -17.679 -27.296  1.00 62.49           H
ATOM   3756 2HD  LYS A 249      -7.181 -17.428 -26.125  1.00 62.49           H
ATOM   3757  CE  LYS A 249      -7.534 -16.472 -28.026  1.00 62.49           C
ATOM   3758 1HE  LYS A 249      -8.290 -15.800 -27.620  1.00 62.49           H
ATOM   3759 2HE  LYS A 249      -6.969 -15.905 -28.766  1.00 62.49           H
ATOM   3760  NZ  LYS A 249      -8.187 -17.631 -28.673  1.00 62.49           N
ATOM   3761 1HZ  LYS A 249      -9.007 -17.318 -29.180  1.00 62.49           H
ATOM   3762 2HZ  LYS A 249      -7.538 -18.069 -29.318  1.00 62.49           H
ATOM   3763 3HZ  LYS A 249      -8.463 -18.302 -27.965  1.00 62.49           H
ATOM   3764  HN  LYS A 249      -3.437 -15.756 -26.998  1.00 62.49           H
ATOM   3765  N   HIS A 250      -1.979 -16.835 -24.273  1.00 68.92           N
ATOM   3766  CA  HIS A 250      -1.200 -17.575 -23.295  1.00 68.92           C
ATOM   3767  C   HIS A 250      -0.200 -16.636 -22.619  1.00 68.92           C
ATOM   3768  O   HIS A 250       0.000 -16.704 -21.407  1.00 68.92           O
ATOM   3769  HA  HIS A 250      -1.904 -17.942 -22.548  1.00 68.92           H
ATOM   3770  CB  HIS A 250      -0.530 -18.790 -23.940  1.00 68.92           C
ATOM   3771 1HB  HIS A 250       0.034 -18.461 -24.813  1.00 68.92           H
ATOM   3772 2HB  HIS A 250       0.188 -19.212 -23.237  1.00 68.92           H
ATOM   3773  CG  HIS A 250      -1.496 -19.872 -24.362  1.00 68.92           C
ATOM   3774  ND1 HIS A 250      -2.064 -20.761 -23.466  1.00 68.92           N
ATOM   3775  HD1 HIS A 250      -1.902 -20.781 -22.479  1.00 68.92           H
ATOM   3776  CD2 HIS A 250      -1.988 -20.198 -25.592  1.00 68.92           C
ATOM   3777  HD2 HIS A 250      -1.745 -19.696 -26.528  1.00 68.92           H
ATOM   3778  CE1 HIS A 250      -2.859 -21.581 -24.137  1.00 68.92           C
ATOM   3779  HE1 HIS A 250      -3.449 -22.392 -23.711  1.00 68.92           H
ATOM   3780  NE2 HIS A 250      -2.810 -21.231 -25.455  1.00 68.92           N
ATOM   3781  HN  HIS A 250      -1.880 -17.149 -25.218  1.00 68.92           H
ATOM   3782  N   LYS A 251       0.402 -15.780 -23.432  1.00 69.40           N
ATOM   3783  CA  LYS A 251       1.364 -14.816 -22.924  1.00 69.40           C
ATOM   3784  C   LYS A 251       0.656 -13.847 -21.975  1.00 69.40           C
ATOM   3785  O   LYS A 251       1.110 -13.629 -20.853  1.00 69.40           O
ATOM   3786  HA  LYS A 251       2.113 -15.369 -22.358  1.00 69.40           H
ATOM   3787  CB  LYS A 251       2.090 -14.124 -24.080  1.00 69.40           C
ATOM   3788 1HB  LYS A 251       2.371 -14.862 -24.832  1.00 69.40           H
ATOM   3789 2HB  LYS A 251       1.417 -13.416 -24.565  1.00 69.40           H
ATOM   3790  CG  LYS A 251       3.338 -13.393 -23.583  1.00 69.40           C
ATOM   3791 1HG  LYS A 251       3.046 -12.555 -22.951  1.00 69.40           H
ATOM   3792 2HG  LYS A 251       3.936 -14.064 -22.967  1.00 69.40           H
ATOM   3793  CD  LYS A 251       4.179 -12.884 -24.757  1.00 69.40           C
ATOM   3794 1HD  LYS A 251       4.308 -13.682 -25.489  1.00 69.40           H
ATOM   3795 2HD  LYS A 251       3.654 -12.072 -25.260  1.00 69.40           H
ATOM   3796  CE  LYS A 251       5.548 -12.396 -24.279  1.00 69.40           C
ATOM   3797 1HE  LYS A 251       5.432 -11.480 -23.699  1.00 69.40           H
ATOM   3798 2HE  LYS A 251       5.995 -13.138 -23.618  1.00 69.40           H
ATOM   3799  NZ  LYS A 251       6.441 -12.149 -25.433  1.00 69.40           N
ATOM   3800 1HZ  LYS A 251       7.376 -11.944 -25.099  1.00 69.40           H
ATOM   3801 2HZ  LYS A 251       6.466 -12.973 -26.023  1.00 69.40           H
ATOM   3802 3HZ  LYS A 251       6.093 -11.361 -25.968  1.00 69.40           H
ATOM   3803  HN  LYS A 251       0.243 -15.739 -24.418  1.00 69.40           H
ATOM   3804  N   ALA A 252      -0.445 -13.292 -22.460  1.00 68.16           N
ATOM   3805  CA  ALA A 252      -1.182 -12.300 -21.696  1.00 68.16           C
ATOM   3806  C   ALA A 252      -1.693 -12.935 -20.401  1.00 68.16           C
ATOM   3807  O   ALA A 252      -1.710 -12.291 -19.354  1.00 68.16           O
ATOM   3808  HA  ALA A 252      -0.492 -11.494 -21.447  1.00 68.16           H
ATOM   3809  CB  ALA A 252      -2.314 -11.732 -22.554  1.00 68.16           C
ATOM   3810 1HB  ALA A 252      -1.895 -11.266 -23.446  1.00 68.16           H
ATOM   3811 2HB  ALA A 252      -2.987 -12.538 -22.846  1.00 68.16           H
ATOM   3812 3HB  ALA A 252      -2.866 -10.988 -21.980  1.00 68.16           H
ATOM   3813  HN  ALA A 252      -0.834 -13.510 -23.355  1.00 68.16           H
ATOM   3814  N   LEU A 253      -2.098 -14.191 -20.516  1.00 73.74           N
ATOM   3815  CA  LEU A 253      -2.622 -14.917 -19.371  1.00 73.74           C
ATOM   3816  C   LEU A 253      -1.514 -15.085 -18.330  1.00 73.74           C
ATOM   3817  O   LEU A 253      -1.721 -14.813 -17.148  1.00 73.74           O
ATOM   3818  HA  LEU A 253      -3.416 -14.310 -18.936  1.00 73.74           H
ATOM   3819  CB  LEU A 253      -3.253 -16.237 -19.816  1.00 73.74           C
ATOM   3820 1HB  LEU A 253      -3.844 -16.051 -20.713  1.00 73.74           H
ATOM   3821 2HB  LEU A 253      -2.454 -16.922 -20.099  1.00 73.74           H
ATOM   3822  CG  LEU A 253      -4.145 -16.935 -18.787  1.00 73.74           C
ATOM   3823  HG  LEU A 253      -3.697 -16.804 -17.802  1.00 73.74           H
ATOM   3824  CD1 LEU A 253      -5.534 -16.294 -18.742  1.00 73.74           C
ATOM   3825 1HD1 LEU A 253      -5.440 -15.243 -18.468  1.00 73.74           H
ATOM   3826 2HD1 LEU A 253      -6.003 -16.373 -19.722  1.00 73.74           H
ATOM   3827 3HD1 LEU A 253      -6.147 -16.808 -18.002  1.00 73.74           H
ATOM   3828  CD2 LEU A 253      -4.217 -18.440 -19.055  1.00 73.74           C
ATOM   3829 1HD2 LEU A 253      -4.629 -18.613 -20.049  1.00 73.74           H
ATOM   3830 2HD2 LEU A 253      -3.216 -18.867 -18.996  1.00 73.74           H
ATOM   3831 3HD2 LEU A 253      -4.858 -18.911 -18.309  1.00 73.74           H
ATOM   3832  HN  LEU A 253      -2.073 -14.711 -21.370  1.00 73.74           H
ATOM   3833  N   LYS A 254      -0.361 -15.533 -18.806  1.00 75.99           N
ATOM   3834  CA  LYS A 254       0.773 -15.764 -17.927  1.00 75.99           C
ATOM   3835  C   LYS A 254       1.101 -14.472 -17.175  1.00 75.99           C
ATOM   3836  O   LYS A 254       1.249 -14.481 -15.954  1.00 75.99           O
ATOM   3837  HA  LYS A 254       0.474 -16.520 -17.200  1.00 75.99           H
ATOM   3838  CB  LYS A 254       1.954 -16.334 -18.714  1.00 75.99           C
ATOM   3839 1HB  LYS A 254       1.634 -17.214 -19.273  1.00 75.99           H
ATOM   3840 2HB  LYS A 254       2.296 -15.601 -19.445  1.00 75.99           H
ATOM   3841  CG  LYS A 254       3.107 -16.708 -17.780  1.00 75.99           C
ATOM   3842 1HG  LYS A 254       3.494 -15.810 -17.298  1.00 75.99           H
ATOM   3843 2HG  LYS A 254       2.741 -17.362 -16.989  1.00 75.99           H
ATOM   3844  CD  LYS A 254       4.231 -17.406 -18.548  1.00 75.99           C
ATOM   3845 1HD  LYS A 254       3.843 -18.302 -19.032  1.00 75.99           H
ATOM   3846 2HD  LYS A 254       4.597 -16.751 -19.339  1.00 75.99           H
ATOM   3847  CE  LYS A 254       5.383 -17.781 -17.614  1.00 75.99           C
ATOM   3848 1HE  LYS A 254       5.837 -16.878 -17.207  1.00 75.99           H
ATOM   3849 2HE  LYS A 254       5.001 -18.354 -16.769  1.00 75.99           H
ATOM   3850  NZ  LYS A 254       6.401 -18.572 -18.339  1.00 75.99           N
ATOM   3851 1HZ  LYS A 254       7.168 -18.791 -17.713  1.00 75.99           H
ATOM   3852 2HZ  LYS A 254       5.984 -19.433 -18.676  1.00 75.99           H
ATOM   3853 3HZ  LYS A 254       6.750 -18.035 -19.126  1.00 75.99           H
ATOM   3854  HN  LYS A 254      -0.196 -15.736 -19.771  1.00 75.99           H
ATOM   3855  N   VAL A 255       1.204 -13.392 -17.936  1.00 73.38           N
ATOM   3856  CA  VAL A 255       1.485 -12.091 -17.354  1.00 73.38           C
ATOM   3857  C   VAL A 255       0.502 -11.825 -16.212  1.00 73.38           C
ATOM   3858  O   VAL A 255       0.906 -11.430 -15.119  1.00 73.38           O
ATOM   3859  HA  VAL A 255       2.495 -12.124 -16.946  1.00 73.38           H
ATOM   3860  CB  VAL A 255       1.446 -11.013 -18.439  1.00 73.38           C
ATOM   3861  HB  VAL A 255       0.543 -11.164 -19.029  1.00 73.38           H
ATOM   3862  CG1 VAL A 255       1.375  -9.615 -17.821  1.00 73.38           C
ATOM   3863 1HG1 VAL A 255       0.474  -9.532 -17.213  1.00 73.38           H
ATOM   3864 2HG1 VAL A 255       2.252  -9.450 -17.195  1.00 73.38           H
ATOM   3865 3HG1 VAL A 255       1.349  -8.868 -18.614  1.00 73.38           H
ATOM   3866  CG2 VAL A 255       2.648 -11.137 -19.378  1.00 73.38           C
ATOM   3867 1HG2 VAL A 255       3.569 -11.024 -18.806  1.00 73.38           H
ATOM   3868 2HG2 VAL A 255       2.635 -12.116 -19.857  1.00 73.38           H
ATOM   3869 3HG2 VAL A 255       2.596 -10.359 -20.139  1.00 73.38           H
ATOM   3870  HN  VAL A 255       1.100 -13.397 -18.930  1.00 73.38           H
ATOM   3871  N   THR A 256      -0.770 -12.053 -16.504  1.00 73.70           N
ATOM   3872  CA  THR A 256      -1.830 -11.661 -15.589  1.00 73.70           C
ATOM   3873  C   THR A 256      -1.726 -12.451 -14.283  1.00 73.70           C
ATOM   3874  O   THR A 256      -1.828 -11.881 -13.199  1.00 73.70           O
ATOM   3875  HA  THR A 256      -1.695 -10.609 -15.338  1.00 73.70           H
ATOM   3876  CB  THR A 256      -3.167 -11.847 -16.308  1.00 73.70           C
ATOM   3877  HB  THR A 256      -3.308 -12.887 -16.604  1.00 73.70           H
ATOM   3878  OG1 THR A 256      -3.123 -10.904 -17.375  1.00 73.70           O
ATOM   3879  HG1 THR A 256      -3.100 -11.382 -18.253  1.00 73.70           H
ATOM   3880  CG2 THR A 256      -4.356 -11.394 -15.459  1.00 73.70           C
ATOM   3881 1HG2 THR A 256      -4.249 -10.336 -15.219  1.00 73.70           H
ATOM   3882 2HG2 THR A 256      -4.387 -11.974 -14.537  1.00 73.70           H
ATOM   3883 3HG2 THR A 256      -5.281 -11.548 -16.016  1.00 73.70           H
ATOM   3884  HN  THR A 256      -1.081 -12.495 -17.345  1.00 73.70           H
ATOM   3885  N   ILE A 257      -1.525 -13.753 -14.431  1.00 77.63           N
ATOM   3886  CA  ILE A 257      -1.471 -14.637 -13.279  1.00 77.63           C
ATOM   3887  C   ILE A 257      -0.285 -14.244 -12.395  1.00 77.63           C
ATOM   3888  O   ILE A 257      -0.394 -14.242 -11.170  1.00 77.63           O
ATOM   3889  HA  ILE A 257      -2.389 -14.490 -12.711  1.00 77.63           H
ATOM   3890  CB  ILE A 257      -1.446 -16.100 -13.727  1.00 77.63           C
ATOM   3891  HB  ILE A 257      -0.679 -16.209 -14.495  1.00 77.63           H
ATOM   3892  CG1 ILE A 257      -2.779 -16.502 -14.360  1.00 77.63           C
ATOM   3893 1HG1 ILE A 257      -3.547 -16.569 -13.589  1.00 77.63           H
ATOM   3894 2HG1 ILE A 257      -3.100 -15.733 -15.063  1.00 77.63           H
ATOM   3895  CG2 ILE A 257      -1.060 -17.022 -12.569  1.00 77.63           C
ATOM   3896 1HG2 ILE A 257      -0.069 -16.751 -12.204  1.00 77.63           H
ATOM   3897 2HG2 ILE A 257      -1.785 -16.915 -11.763  1.00 77.63           H
ATOM   3898 3HG2 ILE A 257      -1.049 -18.055 -12.915  1.00 77.63           H
ATOM   3899  CD1 ILE A 257      -2.659 -17.844 -15.085  1.00 77.63           C
ATOM   3900 1HD1 ILE A 257      -1.909 -17.766 -15.872  1.00 77.63           H
ATOM   3901 2HD1 ILE A 257      -2.363 -18.616 -14.375  1.00 77.63           H
ATOM   3902 3HD1 ILE A 257      -3.621 -18.106 -15.526  1.00 77.63           H
ATOM   3903  HN  ILE A 257      -1.400 -14.203 -15.315  1.00 77.63           H
ATOM   3904  N   THR A 258       0.820 -13.922 -13.051  1.00 79.48           N
ATOM   3905  CA  THR A 258       2.043 -13.593 -12.340  1.00 79.48           C
ATOM   3906  C   THR A 258       1.820 -12.390 -11.422  1.00 79.48           C
ATOM   3907  O   THR A 258       2.201 -12.418 -10.253  1.00 79.48           O
ATOM   3908  HA  THR A 258       2.308 -14.437 -11.703  1.00 79.48           H
ATOM   3909  CB  THR A 258       3.147 -13.370 -13.376  1.00 79.48           C
ATOM   3910  HB  THR A 258       2.905 -12.531 -14.029  1.00 79.48           H
ATOM   3911  OG1 THR A 258       3.278 -14.634 -14.022  1.00 79.48           O
ATOM   3912  HG1 THR A 258       2.621 -14.704 -14.772  1.00 79.48           H
ATOM   3913  CG2 THR A 258       4.516 -13.137 -12.733  1.00 79.48           C
ATOM   3914 1HG2 THR A 258       4.788 -14.006 -12.134  1.00 79.48           H
ATOM   3915 2HG2 THR A 258       4.471 -12.255 -12.094  1.00 79.48           H
ATOM   3916 3HG2 THR A 258       5.262 -12.984 -13.512  1.00 79.48           H
ATOM   3917  HN  THR A 258       0.887 -13.884 -14.048  1.00 79.48           H
ATOM   3918  N   VAL A 259       1.203 -11.362 -11.986  1.00 74.59           N
ATOM   3919  CA  VAL A 259       0.991 -10.124 -11.256  1.00 74.59           C
ATOM   3920  C   VAL A 259       0.114 -10.401 -10.034  1.00 74.59           C
ATOM   3921  O   VAL A 259       0.410  -9.937  -8.934  1.00 74.59           O
ATOM   3922  HA  VAL A 259       1.965  -9.772 -10.916  1.00 74.59           H
ATOM   3923  CB  VAL A 259       0.401  -9.062 -12.187  1.00 74.59           C
ATOM   3924  HB  VAL A 259      -0.489  -9.483 -12.654  1.00 74.59           H
ATOM   3925  CG1 VAL A 259      -0.024  -7.820 -11.401  1.00 74.59           C
ATOM   3926 1HG1 VAL A 259      -0.777  -8.096 -10.664  1.00 74.59           H
ATOM   3927 2HG1 VAL A 259       0.844  -7.397 -10.894  1.00 74.59           H
ATOM   3928 3HG1 VAL A 259      -0.439  -7.081 -12.087  1.00 74.59           H
ATOM   3929  CG2 VAL A 259       1.387  -8.698 -13.298  1.00 74.59           C
ATOM   3930 1HG2 VAL A 259       2.303  -8.306 -12.857  1.00 74.59           H
ATOM   3931 2HG2 VAL A 259       1.619  -9.587 -13.885  1.00 74.59           H
ATOM   3932 3HG2 VAL A 259       0.943  -7.942 -13.945  1.00 74.59           H
ATOM   3933  HN  VAL A 259       0.851 -11.366 -12.923  1.00 74.59           H
ATOM   3934  N   LEU A 260      -0.949 -11.158 -10.267  1.00 76.44           N
ATOM   3935  CA  LEU A 260      -1.895 -11.466  -9.208  1.00 76.44           C
ATOM   3936  C   LEU A 260      -1.169 -12.200  -8.079  1.00 76.44           C
ATOM   3937  O   LEU A 260      -1.368 -11.892  -6.905  1.00 76.44           O
ATOM   3938  HA  LEU A 260      -2.270 -10.519  -8.820  1.00 76.44           H
ATOM   3939  CB  LEU A 260      -3.095 -12.232  -9.769  1.00 76.44           C
ATOM   3940 1HB  LEU A 260      -3.596 -11.599 -10.500  1.00 76.44           H
ATOM   3941 2HB  LEU A 260      -2.725 -13.106 -10.304  1.00 76.44           H
ATOM   3942  CG  LEU A 260      -4.131 -12.698  -8.744  1.00 76.44           C
ATOM   3943  HG  LEU A 260      -3.631 -13.342  -8.020  1.00 76.44           H
ATOM   3944  CD1 LEU A 260      -4.709 -11.511  -7.970  1.00 76.44           C
ATOM   3945 1HD1 LEU A 260      -3.905 -10.995  -7.444  1.00 76.44           H
ATOM   3946 2HD1 LEU A 260      -5.189 -10.823  -8.665  1.00 76.44           H
ATOM   3947 3HD1 LEU A 260      -5.442 -11.870  -7.248  1.00 76.44           H
ATOM   3948  CD2 LEU A 260      -5.225 -13.534  -9.411  1.00 76.44           C
ATOM   3949 1HD2 LEU A 260      -5.729 -12.934 -10.170  1.00 76.44           H
ATOM   3950 2HD2 LEU A 260      -4.778 -14.411  -9.879  1.00 76.44           H
ATOM   3951 3HD2 LEU A 260      -5.949 -13.852  -8.661  1.00 76.44           H
ATOM   3952  HN  LEU A 260      -1.167 -11.557 -11.158  1.00 76.44           H
ATOM   3953  N   THR A 261      -0.343 -13.158  -8.474  1.00 83.78           N
ATOM   3954  CA  THR A 261       0.321 -14.018  -7.509  1.00 83.78           C
ATOM   3955  C   THR A 261       1.257 -13.197  -6.619  1.00 83.78           C
ATOM   3956  O   THR A 261       1.297 -13.395  -5.406  1.00 83.78           O
ATOM   3957  HA  THR A 261      -0.436 -14.455  -6.859  1.00 83.78           H
ATOM   3958  CB  THR A 261       1.036 -15.129  -8.280  1.00 83.78           C
ATOM   3959  HB  THR A 261       1.859 -14.726  -8.871  1.00 83.78           H
ATOM   3960  OG1 THR A 261      -0.003 -15.760  -9.024  1.00 83.78           O
ATOM   3961  HG1 THR A 261      -0.004 -15.421  -9.965  1.00 83.78           H
ATOM   3962  CG2 THR A 261       1.561 -16.234  -7.362  1.00 83.78           C
ATOM   3963 1HG2 THR A 261       0.728 -16.684  -6.821  1.00 83.78           H
ATOM   3964 2HG2 THR A 261       2.270 -15.810  -6.651  1.00 83.78           H
ATOM   3965 3HG2 THR A 261       2.060 -16.997  -7.960  1.00 83.78           H
ATOM   3966  HN  THR A 261      -0.127 -13.350  -9.431  1.00 83.78           H
ATOM   3967  N   VAL A 262       1.986 -12.292  -7.257  1.00 82.18           N
ATOM   3968  CA  VAL A 262       2.965 -11.486  -6.549  1.00 82.18           C
ATOM   3969  C   VAL A 262       2.252 -10.629  -5.501  1.00 82.18           C
ATOM   3970  O   VAL A 262       2.722 -10.505  -4.371  1.00 82.18           O
ATOM   3971  HA  VAL A 262       3.646 -12.168  -6.039  1.00 82.18           H
ATOM   3972  CB  VAL A 262       3.780 -10.658  -7.545  1.00 82.18           C
ATOM   3973  HB  VAL A 262       3.081 -10.129  -8.192  1.00 82.18           H
ATOM   3974  CG1 VAL A 262       4.634  -9.615  -6.821  1.00 82.18           C
ATOM   3975 1HG1 VAL A 262       3.986  -8.944  -6.256  1.00 82.18           H
ATOM   3976 2HG1 VAL A 262       5.320 -10.116  -6.139  1.00 82.18           H
ATOM   3977 3HG1 VAL A 262       5.203  -9.041  -7.552  1.00 82.18           H
ATOM   3978  CG2 VAL A 262       4.647 -11.559  -8.427  1.00 82.18           C
ATOM   3979 1HG2 VAL A 262       5.334 -12.128  -7.801  1.00 82.18           H
ATOM   3980 2HG2 VAL A 262       4.008 -12.246  -8.983  1.00 82.18           H
ATOM   3981 3HG2 VAL A 262       5.215 -10.945  -9.125  1.00 82.18           H
ATOM   3982  HN  VAL A 262       1.915 -12.107  -8.237  1.00 82.18           H
ATOM   3983  N   PHE A 263       1.130 -10.059  -5.914  1.00 77.79           N
ATOM   3984  CA  PHE A 263       0.360  -9.197  -5.033  1.00 77.79           C
ATOM   3985  C   PHE A 263      -0.135  -9.967  -3.807  1.00 77.79           C
ATOM   3986  O   PHE A 263       0.062  -9.531  -2.674  1.00 77.79           O
ATOM   3987  HA  PHE A 263       1.021  -8.391  -4.711  1.00 77.79           H
ATOM   3988  CB  PHE A 263      -0.847  -8.703  -5.832  1.00 77.79           C
ATOM   3989 1HB  PHE A 263      -0.492  -8.163  -6.710  1.00 77.79           H
ATOM   3990 2HB  PHE A 263      -1.408  -9.564  -6.194  1.00 77.79           H
ATOM   3991  CG  PHE A 263      -1.789  -7.795  -5.040  1.00 77.79           C
ATOM   3992  CD1 PHE A 263      -2.900  -8.314  -4.452  1.00 77.79           C
ATOM   3993  HD1 PHE A 263      -3.119  -9.378  -4.546  1.00 77.79           H
ATOM   3994  CD2 PHE A 263      -1.516  -6.467  -4.922  1.00 77.79           C
ATOM   3995  HD2 PHE A 263      -0.625  -6.051  -5.393  1.00 77.79           H
ATOM   3996  CE1 PHE A 263      -3.775  -7.472  -3.717  1.00 77.79           C
ATOM   3997  HE1 PHE A 263      -4.665  -7.888  -3.246  1.00 77.79           H
ATOM   3998  CE2 PHE A 263      -2.390  -5.625  -4.187  1.00 77.79           C
ATOM   3999  HE2 PHE A 263      -2.171  -4.561  -4.093  1.00 77.79           H
ATOM   4000  CZ  PHE A 263      -3.501  -6.145  -3.599  1.00 77.79           C
ATOM   4001  HZ  PHE A 263      -4.172  -5.498  -3.035  1.00 77.79           H
ATOM   4002  HN  PHE A 263       0.746 -10.178  -6.829  1.00 77.79           H
ATOM   4003  N   VAL A 264      -0.770 -11.099  -4.076  1.00 83.18           N
ATOM   4004  CA  VAL A 264      -1.386 -11.881  -3.018  1.00 83.18           C
ATOM   4005  C   VAL A 264      -0.314 -12.301  -2.010  1.00 83.18           C
ATOM   4006  O   VAL A 264      -0.501 -12.156  -0.803  1.00 83.18           O
ATOM   4007  HA  VAL A 264      -2.109 -11.240  -2.514  1.00 83.18           H
ATOM   4008  CB  VAL A 264      -2.141 -13.069  -3.617  1.00 83.18           C
ATOM   4009  HB  VAL A 264      -1.456 -13.605  -4.273  1.00 83.18           H
ATOM   4010  CG1 VAL A 264      -2.599 -14.036  -2.524  1.00 83.18           C
ATOM   4011 1HG1 VAL A 264      -1.729 -14.411  -1.984  1.00 83.18           H
ATOM   4012 2HG1 VAL A 264      -3.260 -13.515  -1.831  1.00 83.18           H
ATOM   4013 3HG1 VAL A 264      -3.133 -14.871  -2.977  1.00 83.18           H
ATOM   4014  CG2 VAL A 264      -3.326 -12.595  -4.462  1.00 83.18           C
ATOM   4015 1HG2 VAL A 264      -4.013 -12.025  -3.836  1.00 83.18           H
ATOM   4016 2HG2 VAL A 264      -2.965 -11.965  -5.274  1.00 83.18           H
ATOM   4017 3HG2 VAL A 264      -3.846 -13.460  -4.876  1.00 83.18           H
ATOM   4018  HN  VAL A 264      -0.866 -11.481  -4.995  1.00 83.18           H
ATOM   4019  N   LEU A 265       0.786 -12.813  -2.543  1.00 88.13           N
ATOM   4020  CA  LEU A 265       1.819 -13.399  -1.707  1.00 88.13           C
ATOM   4021  C   LEU A 265       2.447 -12.308  -0.838  1.00 88.13           C
ATOM   4022  O   LEU A 265       2.912 -12.581   0.267  1.00 88.13           O
ATOM   4023  HA  LEU A 265       1.337 -14.126  -1.054  1.00 88.13           H
ATOM   4024  CB  LEU A 265       2.832 -14.162  -2.564  1.00 88.13           C
ATOM   4025 1HB  LEU A 265       3.167 -13.505  -3.366  1.00 88.13           H
ATOM   4026 2HB  LEU A 265       3.704 -14.384  -1.949  1.00 88.13           H
ATOM   4027  CG  LEU A 265       2.336 -15.469  -3.186  1.00 88.13           C
ATOM   4028  HG  LEU A 265       1.475 -15.242  -3.815  1.00 88.13           H
ATOM   4029  CD1 LEU A 265       3.405 -16.087  -4.089  1.00 88.13           C
ATOM   4030 1HD1 LEU A 265       3.652 -15.390  -4.890  1.00 88.13           H
ATOM   4031 2HD1 LEU A 265       4.299 -16.297  -3.502  1.00 88.13           H
ATOM   4032 3HD1 LEU A 265       3.026 -17.014  -4.518  1.00 88.13           H
ATOM   4033  CD2 LEU A 265       1.863 -16.444  -2.107  1.00 88.13           C
ATOM   4034 1HD2 LEU A 265       2.689 -16.670  -1.433  1.00 88.13           H
ATOM   4035 2HD2 LEU A 265       1.046 -15.994  -1.542  1.00 88.13           H
ATOM   4036 3HD2 LEU A 265       1.515 -17.365  -2.576  1.00 88.13           H
ATOM   4037  HN  LEU A 265       0.976 -12.830  -3.525  1.00 88.13           H
ATOM   4038  N   SER A 266       2.440 -11.095  -1.371  1.00 86.68           N
ATOM   4039  CA  SER A 266       3.096  -9.981  -0.706  1.00 86.68           C
ATOM   4040  C   SER A 266       2.167  -9.383   0.353  1.00 86.68           C
ATOM   4041  O   SER A 266       2.612  -9.024   1.442  1.00 86.68           O
ATOM   4042  HA  SER A 266       3.984 -10.407  -0.239  1.00 86.68           H
ATOM   4043  CB  SER A 266       3.514  -8.908  -1.713  1.00 86.68           C
ATOM   4044 1HB  SER A 266       3.962  -8.068  -1.181  1.00 86.68           H
ATOM   4045 2HB  SER A 266       4.280  -9.311  -2.375  1.00 86.68           H
ATOM   4046  OG  SER A 266       2.412  -8.445  -2.488  1.00 86.68           O
ATOM   4047  HG  SER A 266       2.368  -8.946  -3.353  1.00 86.68           H
ATOM   4048  HN  SER A 266       1.998 -10.867  -2.238  1.00 86.68           H
ATOM   4049  N   GLN A 267       0.894  -9.296  -0.004  1.00 85.89           N
ATOM   4050  CA  GLN A 267      -0.051  -8.519   0.779  1.00 85.89           C
ATOM   4051  C   GLN A 267      -0.765  -9.416   1.792  1.00 85.89           C
ATOM   4052  O   GLN A 267      -1.083  -8.980   2.898  1.00 85.89           O
ATOM   4053  HA  GLN A 267       0.549  -7.775   1.303  1.00 85.89           H
ATOM   4054  CB  GLN A 267      -1.057  -7.805  -0.125  1.00 85.89           C
ATOM   4055 1HB  GLN A 267      -1.584  -8.537  -0.738  1.00 85.89           H
ATOM   4056 2HB  GLN A 267      -1.807  -7.302   0.485  1.00 85.89           H
ATOM   4057  CG  GLN A 267      -0.358  -6.786  -1.027  1.00 85.89           C
ATOM   4058 1HG  GLN A 267       0.375  -7.293  -1.655  1.00 85.89           H
ATOM   4059 2HG  GLN A 267      -1.086  -6.325  -1.694  1.00 85.89           H
ATOM   4060  CD  GLN A 267       0.337  -5.705  -0.196  1.00 85.89           C
ATOM   4061  OE1 GLN A 267      -0.197  -5.193   0.774  1.00 85.89           O
ATOM   4062  NE2 GLN A 267       1.554  -5.388  -0.629  1.00 85.89           N
ATOM   4063 1HE2 GLN A 267       1.933  -5.846  -1.433  1.00 85.89           H
ATOM   4064 2HE2 GLN A 267       2.088  -4.691  -0.152  1.00 85.89           H
ATOM   4065  HN  GLN A 267       0.507  -9.743  -0.811  1.00 85.89           H
ATOM   4066  N   PHE A 268      -0.996 -10.654   1.379  1.00 88.38           N
ATOM   4067  CA  PHE A 268      -1.844 -11.552   2.144  1.00 88.38           C
ATOM   4068  C   PHE A 268      -1.321 -11.716   3.572  1.00 88.38           C
ATOM   4069  O   PHE A 268      -2.060 -11.515   4.534  1.00 88.38           O
ATOM   4070  HA  PHE A 268      -2.840 -11.112   2.171  1.00 88.38           H
ATOM   4071  CB  PHE A 268      -1.805 -12.911   1.440  1.00 88.38           C
ATOM   4072 1HB  PHE A 268      -2.134 -12.784   0.409  1.00 88.38           H
ATOM   4073 2HB  PHE A 268      -0.773 -13.261   1.405  1.00 88.38           H
ATOM   4074  CG  PHE A 268      -2.669 -13.982   2.108  1.00 88.38           C
ATOM   4075  CD1 PHE A 268      -2.089 -14.942   2.878  1.00 88.38           C
ATOM   4076  HD1 PHE A 268      -1.008 -14.947   3.019  1.00 88.38           H
ATOM   4077  CD2 PHE A 268      -4.018 -13.975   1.933  1.00 88.38           C
ATOM   4078  HD2 PHE A 268      -4.483 -13.206   1.316  1.00 88.38           H
ATOM   4079  CE1 PHE A 268      -2.891 -15.936   3.498  1.00 88.38           C
ATOM   4080  HE1 PHE A 268      -2.425 -16.705   4.114  1.00 88.38           H
ATOM   4081  CE2 PHE A 268      -4.820 -14.969   2.553  1.00 88.38           C
ATOM   4082  HE2 PHE A 268      -5.901 -14.964   2.412  1.00 88.38           H
ATOM   4083  CZ  PHE A 268      -4.239 -15.929   3.322  1.00 88.38           C
ATOM   4084  HZ  PHE A 268      -4.855 -16.692   3.798  1.00 88.38           H
ATOM   4085  HN  PHE A 268      -0.616 -11.043   0.540  1.00 88.38           H
ATOM   4086  N   PRO A 269      -0.043 -12.083   3.736  1.00 93.05           N
ATOM   4087  CA  PRO A 269       0.490 -12.387   5.067  1.00 93.05           C
ATOM   4088  C   PRO A 269       0.235 -11.265   6.061  1.00 93.05           C
ATOM   4089  O   PRO A 269      -0.167 -11.517   7.195  1.00 93.05           O
ATOM   4090  HA  PRO A 269      -0.017 -13.257   5.483  1.00 93.05           H
ATOM   4091  CB  PRO A 269       1.985 -12.597   4.819  1.00 93.05           C
ATOM   4092 1HB  PRO A 269       2.547 -11.672   4.950  1.00 93.05           H
ATOM   4093 2HB  PRO A 269       2.408 -13.326   5.510  1.00 93.05           H
ATOM   4094  CG  PRO A 269       2.039 -13.089   3.378  1.00 93.05           C
ATOM   4095 1HG  PRO A 269       3.027 -12.950   2.939  1.00 93.05           H
ATOM   4096 2HG  PRO A 269       1.818 -14.154   3.306  1.00 93.05           H
ATOM   4097  CD  PRO A 269       0.983 -12.240   2.689  1.00 93.05           C
ATOM   4098 1HD  PRO A 269       1.382 -11.276   2.372  1.00 93.05           H
ATOM   4099 2HD  PRO A 269       0.590 -12.727   1.797  1.00 93.05           H
ATOM   4100  N   TYR A 270       0.478 -10.046   5.603  1.00 91.61           N
ATOM   4101  CA  TYR A 270       0.358  -8.885   6.468  1.00 91.61           C
ATOM   4102  C   TYR A 270      -1.087  -8.693   6.931  1.00 91.61           C
ATOM   4103  O   TYR A 270      -1.336  -8.419   8.104  1.00 91.61           O
ATOM   4104  HA  TYR A 270       0.993  -9.047   7.340  1.00 91.61           H
ATOM   4105  CB  TYR A 270       0.774  -7.682   5.619  1.00 91.61           C
ATOM   4106 1HB  TYR A 270       1.842  -7.747   5.412  1.00 91.61           H
ATOM   4107 2HB  TYR A 270       0.259  -7.732   4.659  1.00 91.61           H
ATOM   4108  CG  TYR A 270       0.477  -6.329   6.270  1.00 91.61           C
ATOM   4109  CD1 TYR A 270      -0.447  -5.477   5.700  1.00 91.61           C
ATOM   4110  HD1 TYR A 270      -0.966  -5.768   4.787  1.00 91.61           H
ATOM   4111  CD2 TYR A 270       1.135  -5.961   7.426  1.00 91.61           C
ATOM   4112  HD2 TYR A 270       1.865  -6.633   7.875  1.00 91.61           H
ATOM   4113  CE1 TYR A 270      -0.726  -4.204   6.313  1.00 91.61           C
ATOM   4114  HE1 TYR A 270      -1.454  -3.522   5.873  1.00 91.61           H
ATOM   4115  CE2 TYR A 270       0.856  -4.687   8.038  1.00 91.61           C
ATOM   4116  HE2 TYR A 270       1.369  -4.384   8.951  1.00 91.61           H
ATOM   4117  CZ  TYR A 270      -0.060  -3.872   7.451  1.00 91.61           C
ATOM   4118  OH  TYR A 270      -0.323  -2.669   8.030  1.00 91.61           O
ATOM   4119  HH  TYR A 270       0.031  -2.655   8.964  1.00 91.61           H
ATOM   4120  HN  TYR A 270       0.752  -9.846   4.662  1.00 91.61           H
ATOM   4121  N   ASN A 271      -2.003  -8.844   5.986  1.00 89.84           N
ATOM   4122  CA  ASN A 271      -3.409  -8.605   6.261  1.00 89.84           C
ATOM   4123  C   ASN A 271      -3.937  -9.704   7.186  1.00 89.84           C
ATOM   4124  O   ASN A 271      -4.888  -9.486   7.934  1.00 89.84           O
ATOM   4125  HA  ASN A 271      -3.448  -7.618   6.722  1.00 89.84           H
ATOM   4126  CB  ASN A 271      -4.235  -8.634   4.973  1.00 89.84           C
ATOM   4127 1HB  ASN A 271      -3.939  -9.489   4.366  1.00 89.84           H
ATOM   4128 2HB  ASN A 271      -5.290  -8.765   5.216  1.00 89.84           H
ATOM   4129  CG  ASN A 271      -4.047  -7.344   4.172  1.00 89.84           C
ATOM   4130  OD1 ASN A 271      -4.482  -6.272   4.561  1.00 89.84           O
ATOM   4131  ND2 ASN A 271      -3.378  -7.506   3.035  1.00 89.84           N
ATOM   4132 1HD2 ASN A 271      -3.048  -8.413   2.774  1.00 89.84           H
ATOM   4133 2HD2 ASN A 271      -3.204  -6.720   2.441  1.00 89.84           H
ATOM   4134  HN  ASN A 271      -1.797  -9.123   5.048  1.00 89.84           H
ATOM   4135  N   CYS A 272      -3.297 -10.861   7.103  1.00 93.10           N
ATOM   4136  CA  CYS A 272      -3.613 -11.957   8.003  1.00 93.10           C
ATOM   4137  C   CYS A 272      -3.346 -11.494   9.437  1.00 93.10           C
ATOM   4138  O   CYS A 272      -4.190 -11.663  10.315  1.00 93.10           O
ATOM   4139  HA  CYS A 272      -4.670 -12.184   7.860  1.00 93.10           H
ATOM   4140  CB  CYS A 272      -2.824 -13.220   7.654  1.00 93.10           C
ATOM   4141 1HB  CYS A 272      -1.765 -12.982   7.554  1.00 93.10           H
ATOM   4142 2HB  CYS A 272      -2.911 -13.948   8.462  1.00 93.10           H
ATOM   4143  SG  CYS A 272      -3.453 -13.941   6.094  1.00 93.10           S
ATOM   4144  HG  CYS A 272      -2.887 -13.045   5.290  1.00 93.10           H
ATOM   4145  HN  CYS A 272      -2.575 -11.054   6.439  1.00 93.10           H
ATOM   4146  N   ILE A 273      -2.167 -10.919   9.629  1.00 93.63           N
ATOM   4147  CA  ILE A 273      -1.758 -10.476  10.950  1.00 93.63           C
ATOM   4148  C   ILE A 273      -2.645  -9.310  11.391  1.00 93.63           C
ATOM   4149  O   ILE A 273      -3.028  -9.222  12.556  1.00 93.63           O
ATOM   4150  HA  ILE A 273      -1.914 -11.308  11.637  1.00 93.63           H
ATOM   4151  CB  ILE A 273      -0.263 -10.151  10.967  1.00 93.63           C
ATOM   4152  HB  ILE A 273      -0.068  -9.400  10.201  1.00 93.63           H
ATOM   4153  CG1 ILE A 273       0.571 -11.384  10.613  1.00 93.63           C
ATOM   4154 1HG1 ILE A 273       0.293 -11.743   9.621  1.00 93.63           H
ATOM   4155 2HG1 ILE A 273       1.626 -11.115  10.570  1.00 93.63           H
ATOM   4156  CG2 ILE A 273       0.152  -9.545  12.309  1.00 93.63           C
ATOM   4157 1HG2 ILE A 273      -0.407  -8.626  12.481  1.00 93.63           H
ATOM   4158 2HG2 ILE A 273      -0.060 -10.255  13.109  1.00 93.63           H
ATOM   4159 3HG2 ILE A 273       1.219  -9.324  12.294  1.00 93.63           H
ATOM   4160  CD1 ILE A 273       0.364 -12.499  11.640  1.00 93.63           C
ATOM   4161 1HD1 ILE A 273       0.666 -12.145  12.626  1.00 93.63           H
ATOM   4162 2HD1 ILE A 273      -0.688 -12.783  11.662  1.00 93.63           H
ATOM   4163 3HD1 ILE A 273       0.968 -13.364  11.364  1.00 93.63           H
ATOM   4164  HN  ILE A 273      -1.500 -10.755   8.902  1.00 93.63           H
ATOM   4165  N   LEU A 274      -2.947  -8.444  10.434  1.00 92.06           N
ATOM   4166  CA  LEU A 274      -3.774  -7.282  10.711  1.00 92.06           C
ATOM   4167  C   LEU A 274      -5.141  -7.744  11.219  1.00 92.06           C
ATOM   4168  O   LEU A 274      -5.731  -7.108  12.092  1.00 92.06           O
ATOM   4169  HA  LEU A 274      -3.285  -6.714  11.503  1.00 92.06           H
ATOM   4170  CB  LEU A 274      -3.850  -6.373   9.482  1.00 92.06           C
ATOM   4171 1HB  LEU A 274      -2.881  -6.388   8.984  1.00 92.06           H
ATOM   4172 2HB  LEU A 274      -4.573  -6.797   8.786  1.00 92.06           H
ATOM   4173  CG  LEU A 274      -4.234  -4.916   9.748  1.00 92.06           C
ATOM   4174  HG  LEU A 274      -4.953  -4.897  10.567  1.00 92.06           H
ATOM   4175  CD1 LEU A 274      -3.018  -4.102  10.195  1.00 92.06           C
ATOM   4176 1HD1 LEU A 274      -2.612  -4.529  11.112  1.00 92.06           H
ATOM   4177 2HD1 LEU A 274      -2.258  -4.126   9.415  1.00 92.06           H
ATOM   4178 3HD1 LEU A 274      -3.319  -3.070  10.377  1.00 92.06           H
ATOM   4179  CD2 LEU A 274      -4.920  -4.299   8.528  1.00 92.06           C
ATOM   4180 1HD2 LEU A 274      -4.243  -4.332   7.675  1.00 92.06           H
ATOM   4181 2HD2 LEU A 274      -5.825  -4.862   8.297  1.00 92.06           H
ATOM   4182 3HD2 LEU A 274      -5.183  -3.263   8.744  1.00 92.06           H
ATOM   4183  HN  LEU A 274      -2.637  -8.526   9.487  1.00 92.06           H
ATOM   4184  N   LEU A 275      -5.606  -8.848  10.652  1.00 94.01           N
ATOM   4185  CA  LEU A 275      -6.880  -9.418  11.057  1.00 94.01           C
ATOM   4186  C   LEU A 275      -6.800  -9.842  12.525  1.00 94.01           C
ATOM   4187  O   LEU A 275      -7.704  -9.554  13.308  1.00 94.01           O
ATOM   4188  HA  LEU A 275      -7.632  -8.634  10.964  1.00 94.01           H
ATOM   4189  CB  LEU A 275      -7.285 -10.549  10.110  1.00 94.01           C
ATOM   4190 1HB  LEU A 275      -7.376 -10.140   9.104  1.00 94.01           H
ATOM   4191 2HB  LEU A 275      -6.477 -11.281  10.084  1.00 94.01           H
ATOM   4192  CG  LEU A 275      -8.585 -11.278  10.454  1.00 94.01           C
ATOM   4193  HG  LEU A 275      -8.515 -11.635  11.482  1.00 94.01           H
ATOM   4194  CD1 LEU A 275      -9.782 -10.327  10.386  1.00 94.01           C
ATOM   4195 1HD1 LEU A 275      -9.639  -9.512  11.097  1.00 94.01           H
ATOM   4196 2HD1 LEU A 275      -9.865  -9.919   9.379  1.00 94.01           H
ATOM   4197 3HD1 LEU A 275     -10.693 -10.870  10.635  1.00 94.01           H
ATOM   4198  CD2 LEU A 275      -8.778 -12.506   9.562  1.00 94.01           C
ATOM   4199 1HD2 LEU A 275      -8.818 -12.194   8.518  1.00 94.01           H
ATOM   4200 2HD2 LEU A 275      -7.944 -13.193   9.705  1.00 94.01           H
ATOM   4201 3HD2 LEU A 275      -9.710 -13.005   9.828  1.00 94.01           H
ATOM   4202  HN  LEU A 275      -5.129  -9.349   9.930  1.00 94.01           H
ATOM   4203  N   VAL A 276      -5.711 -10.521  12.853  1.00 94.78           N
ATOM   4204  CA  VAL A 276      -5.506 -10.996  14.211  1.00 94.78           C
ATOM   4205  C   VAL A 276      -5.538  -9.807  15.173  1.00 94.78           C
ATOM   4206  O   VAL A 276      -6.205  -9.857  16.205  1.00 94.78           O
ATOM   4207  HA  VAL A 276      -6.331 -11.666  14.453  1.00 94.78           H
ATOM   4208  CB  VAL A 276      -4.205 -11.798  14.294  1.00 94.78           C
ATOM   4209  HB  VAL A 276      -3.403 -11.177  13.896  1.00 94.78           H
ATOM   4210  CG1 VAL A 276      -3.862 -12.136  15.746  1.00 94.78           C
ATOM   4211 1HG1 VAL A 276      -3.741 -11.214  16.315  1.00 94.78           H
ATOM   4212 2HG1 VAL A 276      -4.666 -12.729  16.181  1.00 94.78           H
ATOM   4213 3HG1 VAL A 276      -2.933 -12.706  15.776  1.00 94.78           H
ATOM   4214  CG2 VAL A 276      -4.287 -13.065  13.440  1.00 94.78           C
ATOM   4215 1HG2 VAL A 276      -5.106 -13.690  13.795  1.00 94.78           H
ATOM   4216 2HG2 VAL A 276      -4.463 -12.792  12.400  1.00 94.78           H
ATOM   4217 3HG2 VAL A 276      -3.349 -13.616  13.518  1.00 94.78           H
ATOM   4218  HN  VAL A 276      -4.978 -10.746  12.211  1.00 94.78           H
ATOM   4219  N   GLN A 277      -4.809  -8.765  14.800  1.00 93.21           N
ATOM   4220  CA  GLN A 277      -4.729  -7.574  15.627  1.00 93.21           C
ATOM   4221  C   GLN A 277      -6.117  -6.955  15.803  1.00 93.21           C
ATOM   4222  O   GLN A 277      -6.421  -6.390  16.852  1.00 93.21           O
ATOM   4223  HA  GLN A 277      -4.351  -7.915  16.591  1.00 93.21           H
ATOM   4224  CB  GLN A 277      -3.748  -6.560  15.035  1.00 93.21           C
ATOM   4225 1HB  GLN A 277      -3.940  -6.443  13.969  1.00 93.21           H
ATOM   4226 2HB  GLN A 277      -3.905  -5.585  15.496  1.00 93.21           H
ATOM   4227  CG  GLN A 277      -2.301  -7.006  15.252  1.00 93.21           C
ATOM   4228 1HG  GLN A 277      -2.116  -7.147  16.317  1.00 93.21           H
ATOM   4229 2HG  GLN A 277      -2.137  -7.970  14.769  1.00 93.21           H
ATOM   4230  CD  GLN A 277      -1.319  -5.975  14.691  1.00 93.21           C
ATOM   4231  OE1 GLN A 277      -1.636  -5.195  13.808  1.00 93.21           O
ATOM   4232  NE2 GLN A 277      -0.113  -6.016  15.250  1.00 93.21           N
ATOM   4233 1HE2 GLN A 277       0.081  -6.682  15.971  1.00 93.21           H
ATOM   4234 2HE2 GLN A 277       0.599  -5.381  14.951  1.00 93.21           H
ATOM   4235  HN  GLN A 277      -4.280  -8.727  13.952  1.00 93.21           H
ATOM   4236  N   THR A 278      -6.923  -7.083  14.759  1.00 93.78           N
ATOM   4237  CA  THR A 278      -8.266  -6.528  14.778  1.00 93.78           C
ATOM   4238  C   THR A 278      -9.142  -7.287  15.777  1.00 93.78           C
ATOM   4239  O   THR A 278      -9.879  -6.677  16.550  1.00 93.78           O
ATOM   4240  HA  THR A 278      -8.207  -5.496  15.124  1.00 93.78           H
ATOM   4241  CB  THR A 278      -8.810  -6.558  13.348  1.00 93.78           C
ATOM   4242  HB  THR A 278      -8.956  -7.583  13.008  1.00 93.78           H
ATOM   4243  OG1 THR A 278      -7.869  -5.791  12.603  1.00 93.78           O
ATOM   4244  HG1 THR A 278      -7.190  -6.395  12.184  1.00 93.78           H
ATOM   4245  CG2 THR A 278     -10.121  -5.782  13.204  1.00 93.78           C
ATOM   4246 1HG2 THR A 278      -9.958  -4.740  13.480  1.00 93.78           H
ATOM   4247 2HG2 THR A 278     -10.875  -6.217  13.859  1.00 93.78           H
ATOM   4248 3HG2 THR A 278     -10.463  -5.835  12.171  1.00 93.78           H
ATOM   4249  HN  THR A 278      -6.673  -7.554  13.913  1.00 93.78           H
ATOM   4250  N   ILE A 279      -9.033  -8.606  15.729  1.00 95.14           N
ATOM   4251  CA  ILE A 279      -9.822  -9.455  16.606  1.00 95.14           C
ATOM   4252  C   ILE A 279      -9.413  -9.200  18.058  1.00 95.14           C
ATOM   4253  O   ILE A 279     -10.265  -9.120  18.941  1.00 95.14           O
ATOM   4254  HA  ILE A 279     -10.866  -9.168  16.485  1.00 95.14           H
ATOM   4255  CB  ILE A 279      -9.703 -10.920  16.182  1.00 95.14           C
ATOM   4256  HB  ILE A 279      -8.645 -11.173  16.118  1.00 95.14           H
ATOM   4257  CG1 ILE A 279     -10.304 -11.139  14.792  1.00 95.14           C
ATOM   4258 1HG1 ILE A 279     -11.392 -11.105  14.853  1.00 95.14           H
ATOM   4259 2HG1 ILE A 279      -9.996 -10.332  14.127  1.00 95.14           H
ATOM   4260  CG2 ILE A 279     -10.327 -11.846  17.228  1.00 95.14           C
ATOM   4261 1HG2 ILE A 279      -9.813 -11.715  18.181  1.00 95.14           H
ATOM   4262 2HG2 ILE A 279     -11.382 -11.601  17.348  1.00 95.14           H
ATOM   4263 3HG2 ILE A 279     -10.229 -12.882  16.902  1.00 95.14           H
ATOM   4264  CD1 ILE A 279      -9.863 -12.483  14.209  1.00 95.14           C
ATOM   4265 1HD1 ILE A 279      -8.776 -12.505  14.127  1.00 95.14           H
ATOM   4266 2HD1 ILE A 279     -10.194 -13.290  14.864  1.00 95.14           H
ATOM   4267 3HD1 ILE A 279     -10.304 -12.614  13.221  1.00 95.14           H
ATOM   4268  HN  ILE A 279      -8.421  -9.094  15.107  1.00 95.14           H
ATOM   4269  N   ASP A 280      -8.109  -9.079  18.260  1.00 94.32           N
ATOM   4270  CA  ASP A 280      -7.571  -8.915  19.600  1.00 94.32           C
ATOM   4271  C   ASP A 280      -7.964  -7.537  20.137  1.00 94.32           C
ATOM   4272  O   ASP A 280      -8.198  -7.378  21.334  1.00 94.32           O
ATOM   4273  HA  ASP A 280      -8.003  -9.729  20.183  1.00 94.32           H
ATOM   4274  CB  ASP A 280      -6.044  -9.003  19.595  1.00 94.32           C
ATOM   4275 1HB  ASP A 280      -5.729  -9.897  19.057  1.00 94.32           H
ATOM   4276 2HB  ASP A 280      -5.629  -8.148  19.062  1.00 94.32           H
ATOM   4277  CG  ASP A 280      -5.492  -9.039  21.021  1.00 94.32           C
ATOM   4278  OD1 ASP A 280      -5.993  -9.876  21.803  1.00 94.32           O
ATOM   4279  OD2 ASP A 280      -4.582  -8.228  21.298  1.00 94.32           O
ATOM   4280  HN  ASP A 280      -7.427  -9.092  17.529  1.00 94.32           H
ATOM   4281  N   ALA A 281      -8.024  -6.577  19.226  1.00 92.63           N
ATOM   4282  CA  ALA A 281      -8.424  -5.228  19.586  1.00 92.63           C
ATOM   4283  C   ALA A 281      -9.834  -5.260  20.178  1.00 92.63           C
ATOM   4284  O   ALA A 281     -10.171  -4.441  21.032  1.00 92.63           O
ATOM   4285  HA  ALA A 281      -7.729  -4.866  20.344  1.00 92.63           H
ATOM   4286  CB  ALA A 281      -8.328  -4.322  18.357  1.00 92.63           C
ATOM   4287 1HB  ALA A 281      -7.301  -4.311  17.992  1.00 92.63           H
ATOM   4288 2HB  ALA A 281      -8.987  -4.699  17.575  1.00 92.63           H
ATOM   4289 3HB  ALA A 281      -8.629  -3.309  18.627  1.00 92.63           H
ATOM   4290  HN  ALA A 281      -7.805  -6.710  18.259  1.00 92.63           H
ATOM   4291  N   TYR A 282     -10.620  -6.214  19.702  1.00 91.21           N
ATOM   4292  CA  TYR A 282     -11.994  -6.347  20.155  1.00 91.21           C
ATOM   4293  C   TYR A 282     -12.082  -7.261  21.379  1.00 91.21           C
ATOM   4294  O   TYR A 282     -12.720  -6.916  22.372  1.00 91.21           O
ATOM   4295  HA  TYR A 282     -12.357  -5.355  20.425  1.00 91.21           H
ATOM   4296  CB  TYR A 282     -12.760  -6.990  18.997  1.00 91.21           C
ATOM   4297 1HB  TYR A 282     -12.620  -6.385  18.102  1.00 91.21           H
ATOM   4298 2HB  TYR A 282     -12.330  -7.970  18.790  1.00 91.21           H
ATOM   4299  CG  TYR A 282     -14.259  -7.152  19.256  1.00 91.21           C
ATOM   4300  CD1 TYR A 282     -14.771  -8.387  19.600  1.00 91.21           C
ATOM   4301  HD1 TYR A 282     -14.106  -9.247  19.686  1.00 91.21           H
ATOM   4302  CD2 TYR A 282     -15.100  -6.063  19.147  1.00 91.21           C
ATOM   4303  HD2 TYR A 282     -14.696  -5.088  18.875  1.00 91.21           H
ATOM   4304  CE1 TYR A 282     -16.182  -8.540  19.843  1.00 91.21           C
ATOM   4305  HE1 TYR A 282     -16.599  -9.510  20.115  1.00 91.21           H
ATOM   4306  CE2 TYR A 282     -16.511  -6.216  19.390  1.00 91.21           C
ATOM   4307  HE2 TYR A 282     -17.186  -5.364  19.307  1.00 91.21           H
ATOM   4308  CZ  TYR A 282     -16.982  -7.447  19.727  1.00 91.21           C
ATOM   4309  OH  TYR A 282     -18.315  -7.591  19.957  1.00 91.21           O
ATOM   4310  HH  TYR A 282     -18.775  -6.708  19.864  1.00 91.21           H
ATOM   4311  HN  TYR A 282     -10.333  -6.886  19.020  1.00 91.21           H
ATOM   4312  N   ALA A 283     -11.431  -8.410  21.267  1.00 92.96           N
ATOM   4313  CA  ALA A 283     -11.669  -9.499  22.199  1.00 92.96           C
ATOM   4314  C   ALA A 283     -10.609  -9.461  23.302  1.00 92.96           C
ATOM   4315  O   ALA A 283     -10.803 -10.033  24.374  1.00 92.96           O
ATOM   4316  HA  ALA A 283     -12.651  -9.345  22.645  1.00 92.96           H
ATOM   4317  CB  ALA A 283     -11.674 -10.828  21.441  1.00 92.96           C
ATOM   4318 1HB  ALA A 283     -12.463 -10.814  20.689  1.00 92.96           H
ATOM   4319 2HB  ALA A 283     -10.710 -10.972  20.953  1.00 92.96           H
ATOM   4320 3HB  ALA A 283     -11.853 -11.645  22.141  1.00 92.96           H
ATOM   4321  HN  ALA A 283     -10.753  -8.602  20.557  1.00 92.96           H
ATOM   4322  N   MET A 284      -9.512  -8.782  23.002  1.00 91.01           N
ATOM   4323  CA  MET A 284      -8.413  -8.680  23.947  1.00 91.01           C
ATOM   4324  C   MET A 284      -8.049 -10.053  24.515  1.00 91.01           C
ATOM   4325  O   MET A 284      -7.908 -10.210  25.727  1.00 91.01           O
ATOM   4326  HA  MET A 284      -7.573  -8.281  23.378  1.00 91.01           H
ATOM   4327  CB  MET A 284      -8.807  -7.742  25.089  1.00 91.01           C
ATOM   4328 1HB  MET A 284      -9.632  -8.178  25.654  1.00 91.01           H
ATOM   4329 2HB  MET A 284      -7.971  -7.633  25.780  1.00 91.01           H
ATOM   4330  CG  MET A 284      -9.218  -6.369  24.555  1.00 91.01           C
ATOM   4331 1HG  MET A 284      -8.374  -5.898  24.051  1.00 91.01           H
ATOM   4332 2HG  MET A 284     -10.010  -6.480  23.814  1.00 91.01           H
ATOM   4333  SD  MET A 284      -9.780  -5.335  25.897  1.00 91.01           S
ATOM   4334  CE  MET A 284     -10.957  -4.312  25.028  1.00 91.01           C
ATOM   4335 1HE  MET A 284     -10.447  -3.767  24.232  1.00 91.01           H
ATOM   4336 2HE  MET A 284     -11.736  -4.940  24.597  1.00 91.01           H
ATOM   4337 3HE  MET A 284     -11.405  -3.603  25.724  1.00 91.01           H
ATOM   4338  HN  MET A 284      -9.368  -8.308  22.133  1.00 91.01           H
ATOM   4339  N   PHE A 285      -7.908 -11.013  23.613  1.00 91.53           N
ATOM   4340  CA  PHE A 285      -7.737 -12.399  24.015  1.00 91.53           C
ATOM   4341  C   PHE A 285      -6.257 -12.732  24.219  1.00 91.53           C
ATOM   4342  O   PHE A 285      -5.925 -13.742  24.838  1.00 91.53           O
ATOM   4343  HA  PHE A 285      -8.270 -12.531  24.956  1.00 91.53           H
ATOM   4344  CB  PHE A 285      -8.291 -13.265  22.882  1.00 91.53           C
ATOM   4345 1HB  PHE A 285      -8.409 -14.286  23.243  1.00 91.53           H
ATOM   4346 2HB  PHE A 285      -9.284 -12.904  22.615  1.00 91.53           H
ATOM   4347  CG  PHE A 285      -7.416 -13.282  21.626  1.00 91.53           C
ATOM   4348  CD1 PHE A 285      -7.617 -12.361  20.646  1.00 91.53           C
ATOM   4349  HD1 PHE A 285      -8.400 -11.611  20.754  1.00 91.53           H
ATOM   4350  CD2 PHE A 285      -6.438 -14.217  21.491  1.00 91.53           C
ATOM   4351  HD2 PHE A 285      -6.277 -14.955  22.277  1.00 91.53           H
ATOM   4352  CE1 PHE A 285      -6.805 -12.376  19.481  1.00 91.53           C
ATOM   4353  HE1 PHE A 285      -6.966 -11.639  18.695  1.00 91.53           H
ATOM   4354  CE2 PHE A 285      -5.626 -14.232  20.326  1.00 91.53           C
ATOM   4355  HE2 PHE A 285      -4.842 -14.982  20.218  1.00 91.53           H
ATOM   4356  CZ  PHE A 285      -5.827 -13.312  19.346  1.00 91.53           C
ATOM   4357  HZ  PHE A 285      -5.203 -13.324  18.452  1.00 91.53           H
ATOM   4358  HN  PHE A 285      -7.908 -10.857  22.625  1.00 91.53           H
ATOM   4359  N   ILE A 286      -5.409 -11.864  23.687  1.00 92.08           N
ATOM   4360  CA  ILE A 286      -3.973 -12.043  23.820  1.00 92.08           C
ATOM   4361  C   ILE A 286      -3.505 -11.413  25.133  1.00 92.08           C
ATOM   4362  O   ILE A 286      -3.167 -10.231  25.172  1.00 92.08           O
ATOM   4363  HA  ILE A 286      -3.780 -13.115  23.864  1.00 92.08           H
ATOM   4364  CB  ILE A 286      -3.249 -11.502  22.586  1.00 92.08           C
ATOM   4365  HB  ILE A 286      -3.446 -10.433  22.516  1.00 92.08           H
ATOM   4366  CG1 ILE A 286      -3.790 -12.146  21.307  1.00 92.08           C
ATOM   4367 1HG1 ILE A 286      -3.498 -13.196  21.273  1.00 92.08           H
ATOM   4368 2HG1 ILE A 286      -4.879 -12.118  21.314  1.00 92.08           H
ATOM   4369  CG2 ILE A 286      -1.735 -11.676  22.719  1.00 92.08           C
ATOM   4370 1HG2 ILE A 286      -1.383 -11.133  23.596  1.00 92.08           H
ATOM   4371 2HG2 ILE A 286      -1.498 -12.734  22.827  1.00 92.08           H
ATOM   4372 3HG2 ILE A 286      -1.245 -11.283  21.828  1.00 92.08           H
ATOM   4373  CD1 ILE A 286      -3.263 -11.424  20.065  1.00 92.08           C
ATOM   4374 1HD1 ILE A 286      -3.577 -10.381  20.091  1.00 92.08           H
ATOM   4375 2HD1 ILE A 286      -2.174 -11.475  20.049  1.00 92.08           H
ATOM   4376 3HD1 ILE A 286      -3.663 -11.902  19.171  1.00 92.08           H
ATOM   4377  HN  ILE A 286      -5.688 -11.053  23.173  1.00 92.08           H
ATOM   4378  N   SER A 287      -3.501 -12.230  26.176  1.00 89.79           N
ATOM   4379  CA  SER A 287      -3.047 -11.776  27.480  1.00 89.79           C
ATOM   4380  C   SER A 287      -1.587 -12.181  27.696  1.00 89.79           C
ATOM   4381  O   SER A 287      -0.915 -11.647  28.576  1.00 89.79           O
ATOM   4382  HA  SER A 287      -3.143 -10.691  27.458  1.00 89.79           H
ATOM   4383  CB  SER A 287      -3.926 -12.343  28.597  1.00 89.79           C
ATOM   4384 1HB  SER A 287      -3.553 -11.999  29.562  1.00 89.79           H
ATOM   4385 2HB  SER A 287      -4.940 -11.957  28.492  1.00 89.79           H
ATOM   4386  OG  SER A 287      -3.956 -13.767  28.582  1.00 89.79           O
ATOM   4387  HG  SER A 287      -4.561 -14.104  29.303  1.00 89.79           H
ATOM   4388  HN  SER A 287      -3.799 -13.183  26.141  1.00 89.79           H
ATOM   4389  N   ASN A 288      -1.140 -13.122  26.877  1.00 92.70           N
ATOM   4390  CA  ASN A 288       0.183 -13.698  27.050  1.00 92.70           C
ATOM   4391  C   ASN A 288       1.214 -12.818  26.340  1.00 92.70           C
ATOM   4392  O   ASN A 288       1.110 -12.583  25.137  1.00 92.70           O
ATOM   4393  HA  ASN A 288       0.339 -13.737  28.128  1.00 92.70           H
ATOM   4394  CB  ASN A 288       0.257 -15.099  26.441  1.00 92.70           C
ATOM   4395 1HB  ASN A 288      -0.579 -15.700  26.798  1.00 92.70           H
ATOM   4396 2HB  ASN A 288       0.162 -15.034  25.357  1.00 92.70           H
ATOM   4397  CG  ASN A 288       1.576 -15.785  26.802  1.00 92.70           C
ATOM   4398  OD1 ASN A 288       2.635 -15.180  26.822  1.00 92.70           O
ATOM   4399  ND2 ASN A 288       1.454 -17.079  27.086  1.00 92.70           N
ATOM   4400 1HD2 ASN A 288       0.555 -17.515  27.051  1.00 92.70           H
ATOM   4401 2HD2 ASN A 288       2.260 -17.615  27.335  1.00 92.70           H
ATOM   4402  HN  ASN A 288      -1.664 -13.490  26.109  1.00 92.70           H
ATOM   4403  N   CYS A 289       2.184 -12.357  27.114  1.00 92.06           N
ATOM   4404  CA  CYS A 289       3.165 -11.415  26.604  1.00 92.06           C
ATOM   4405  C   CYS A 289       3.987 -12.116  25.521  1.00 92.06           C
ATOM   4406  O   CYS A 289       4.386 -11.494  24.538  1.00 92.06           O
ATOM   4407  HA  CYS A 289       2.607 -10.578  26.184  1.00 92.06           H
ATOM   4408  CB  CYS A 289       4.050 -10.858  27.721  1.00 92.06           C
ATOM   4409 1HB  CYS A 289       3.432 -10.387  28.485  1.00 92.06           H
ATOM   4410 2HB  CYS A 289       4.592 -11.670  28.206  1.00 92.06           H
ATOM   4411  SG  CYS A 289       5.232  -9.641  27.036  1.00 92.06           S
ATOM   4412  HN  CYS A 289       2.306 -12.616  28.073  1.00 92.06           H
ATOM   4413  N   ALA A 290       4.217 -13.403  25.738  1.00 93.75           N
ATOM   4414  CA  ALA A 290       5.038 -14.181  24.825  1.00 93.75           C
ATOM   4415  C   ALA A 290       4.367 -14.222  23.451  1.00 93.75           C
ATOM   4416  O   ALA A 290       5.026 -14.039  22.429  1.00 93.75           O
ATOM   4417  HA  ALA A 290       6.001 -13.679  24.735  1.00 93.75           H
ATOM   4418  CB  ALA A 290       5.263 -15.579  25.406  1.00 93.75           C
ATOM   4419 1HB  ALA A 290       5.768 -15.495  26.369  1.00 93.75           H
ATOM   4420 2HB  ALA A 290       4.302 -16.075  25.543  1.00 93.75           H
ATOM   4421 3HB  ALA A 290       5.879 -16.162  24.722  1.00 93.75           H
ATOM   4422  HN  ALA A 290       3.853 -13.912  26.518  1.00 93.75           H
ATOM   4423  N   VAL A 291       3.064 -14.465  23.471  1.00 93.93           N
ATOM   4424  CA  VAL A 291       2.299 -14.542  22.238  1.00 93.93           C
ATOM   4425  C   VAL A 291       2.281 -13.167  21.567  1.00 93.93           C
ATOM   4426  O   VAL A 291       2.468 -13.062  20.356  1.00 93.93           O
ATOM   4427  HA  VAL A 291       2.805 -15.248  21.580  1.00 93.93           H
ATOM   4428  CB  VAL A 291       0.897 -15.084  22.526  1.00 93.93           C
ATOM   4429  HB  VAL A 291       0.422 -14.420  23.248  1.00 93.93           H
ATOM   4430  CG1 VAL A 291       0.041 -15.090  21.258  1.00 93.93           C
ATOM   4431 1HG1 VAL A 291      -0.050 -14.073  20.876  1.00 93.93           H
ATOM   4432 2HG1 VAL A 291       0.512 -15.721  20.504  1.00 93.93           H
ATOM   4433 3HG1 VAL A 291      -0.950 -15.480  21.491  1.00 93.93           H
ATOM   4434  CG2 VAL A 291       0.967 -16.481  23.147  1.00 93.93           C
ATOM   4435 1HG2 VAL A 291       1.470 -17.160  22.458  1.00 93.93           H
ATOM   4436 2HG2 VAL A 291       1.523 -16.435  24.083  1.00 93.93           H
ATOM   4437 3HG2 VAL A 291      -0.043 -16.843  23.341  1.00 93.93           H
ATOM   4438  HN  VAL A 291       2.535 -14.607  24.307  1.00 93.93           H
ATOM   4439  N   SER A 292       2.056 -12.148  22.383  1.00 92.90           N
ATOM   4440  CA  SER A 292       1.970 -10.789  21.877  1.00 92.90           C
ATOM   4441  C   SER A 292       3.288 -10.395  21.207  1.00 92.90           C
ATOM   4442  O   SER A 292       3.287  -9.779  20.143  1.00 92.90           O
ATOM   4443  HA  SER A 292       1.160 -10.804  21.148  1.00 92.90           H
ATOM   4444  CB  SER A 292       1.629  -9.805  22.998  1.00 92.90           C
ATOM   4445 1HB  SER A 292       0.754 -10.163  23.541  1.00 92.90           H
ATOM   4446 2HB  SER A 292       2.453  -9.766  23.710  1.00 92.90           H
ATOM   4447  OG  SER A 292       1.372  -8.495  22.498  1.00 92.90           O
ATOM   4448  HG  SER A 292       0.491  -8.475  22.026  1.00 92.90           H
ATOM   4449  HN  SER A 292       1.934 -12.240  23.372  1.00 92.90           H
ATOM   4450  N   THR A 293       4.380 -10.766  21.859  1.00 92.95           N
ATOM   4451  CA  THR A 293       5.702 -10.439  21.352  1.00 92.95           C
ATOM   4452  C   THR A 293       5.900 -11.035  19.957  1.00 92.95           C
ATOM   4453  O   THR A 293       6.370 -10.353  19.048  1.00 92.95           O
ATOM   4454  HA  THR A 293       5.773  -9.357  21.250  1.00 92.95           H
ATOM   4455  CB  THR A 293       6.733 -10.926  22.372  1.00 92.95           C
ATOM   4456  HB  THR A 293       6.618 -11.992  22.563  1.00 92.95           H
ATOM   4457  OG1 THR A 293       6.536 -10.074  23.498  1.00 92.95           O
ATOM   4458  HG1 THR A 293       5.961 -10.532  24.176  1.00 92.95           H
ATOM   4459  CG2 THR A 293       8.171 -10.637  21.934  1.00 92.95           C
ATOM   4460 1HG2 THR A 293       8.304  -9.563  21.808  1.00 92.95           H
ATOM   4461 2HG2 THR A 293       8.370 -11.142  20.988  1.00 92.95           H
ATOM   4462 3HG2 THR A 293       8.862 -11.003  22.693  1.00 92.95           H
ATOM   4463  HN  THR A 293       4.372 -11.280  22.717  1.00 92.95           H
ATOM   4464  N   ASN A 294       5.530 -12.301  19.831  1.00 94.42           N
ATOM   4465  CA  ASN A 294       5.734 -13.020  18.584  1.00 94.42           C
ATOM   4466  C   ASN A 294       4.850 -12.407  17.497  1.00 94.42           C
ATOM   4467  O   ASN A 294       5.259 -12.310  16.341  1.00 94.42           O
ATOM   4468  HA  ASN A 294       6.796 -12.917  18.365  1.00 94.42           H
ATOM   4469  CB  ASN A 294       5.350 -14.494  18.730  1.00 94.42           C
ATOM   4470 1HB  ASN A 294       4.383 -14.575  19.225  1.00 94.42           H
ATOM   4471 2HB  ASN A 294       5.241 -14.944  17.743  1.00 94.42           H
ATOM   4472  CG  ASN A 294       6.406 -15.259  19.531  1.00 94.42           C
ATOM   4473  OD1 ASN A 294       7.528 -14.815  19.711  1.00 94.42           O
ATOM   4474  ND2 ASN A 294       5.985 -16.430  20.001  1.00 94.42           N
ATOM   4475 1HD2 ASN A 294       5.051 -16.736  19.817  1.00 94.42           H
ATOM   4476 2HD2 ASN A 294       6.602 -17.004  20.538  1.00 94.42           H
ATOM   4477  HN  ASN A 294       5.099 -12.833  20.560  1.00 94.42           H
ATOM   4478  N   ILE A 295       3.654 -12.008  17.905  1.00 93.46           N
ATOM   4479  CA  ILE A 295       2.694 -11.443  16.972  1.00 93.46           C
ATOM   4480  C   ILE A 295       3.239 -10.124  16.422  1.00 93.46           C
ATOM   4481  O   ILE A 295       3.099  -9.838  15.234  1.00 93.46           O
ATOM   4482  HA  ILE A 295       2.591 -12.146  16.145  1.00 93.46           H
ATOM   4483  CB  ILE A 295       1.319 -11.313  17.631  1.00 93.46           C
ATOM   4484  HB  ILE A 295       1.460 -10.934  18.643  1.00 93.46           H
ATOM   4485  CG1 ILE A 295       0.638 -12.678  17.751  1.00 93.46           C
ATOM   4486 1HG1 ILE A 295       0.357 -13.036  16.760  1.00 93.46           H
ATOM   4487 2HG1 ILE A 295       1.338 -13.403  18.165  1.00 93.46           H
ATOM   4488  CG2 ILE A 295       0.448 -10.301  16.885  1.00 93.46           C
ATOM   4489 1HG2 ILE A 295       0.934  -9.325  16.896  1.00 93.46           H
ATOM   4490 2HG2 ILE A 295       0.312 -10.627  15.854  1.00 93.46           H
ATOM   4491 3HG2 ILE A 295      -0.524 -10.228  17.375  1.00 93.46           H
ATOM   4492  CD1 ILE A 295      -0.604 -12.594  18.640  1.00 93.46           C
ATOM   4493 1HD1 ILE A 295      -0.316 -12.259  19.636  1.00 93.46           H
ATOM   4494 2HD1 ILE A 295      -1.312 -11.886  18.210  1.00 93.46           H
ATOM   4495 3HD1 ILE A 295      -1.069 -13.578  18.708  1.00 93.46           H
ATOM   4496  HN  ILE A 295       3.339 -12.065  18.853  1.00 93.46           H
ATOM   4497  N   ASP A 296       3.850  -9.355  17.312  1.00 93.35           N
ATOM   4498  CA  ASP A 296       4.383  -8.057  16.938  1.00 93.35           C
ATOM   4499  C   ASP A 296       5.542  -8.249  15.958  1.00 93.35           C
ATOM   4500  O   ASP A 296       5.673  -7.499  14.991  1.00 93.35           O
ATOM   4501  HA  ASP A 296       3.546  -7.519  16.494  1.00 93.35           H
ATOM   4502  CB  ASP A 296       4.918  -7.309  18.161  1.00 93.35           C
ATOM   4503 1HB  ASP A 296       5.604  -7.951  18.714  1.00 93.35           H
ATOM   4504 2HB  ASP A 296       5.488  -6.437  17.838  1.00 93.35           H
ATOM   4505  CG  ASP A 296       3.775  -6.866  19.077  1.00 93.35           C
ATOM   4506  OD1 ASP A 296       2.629  -6.837  18.579  1.00 93.35           O
ATOM   4507  OD2 ASP A 296       4.074  -6.568  20.254  1.00 93.35           O
ATOM   4508  HN  ASP A 296       3.981  -9.606  18.271  1.00 93.35           H
ATOM   4509  N   ILE A 297       6.353  -9.258  16.240  1.00 94.16           N
ATOM   4510  CA  ILE A 297       7.464  -9.592  15.366  1.00 94.16           C
ATOM   4511  C   ILE A 297       6.923  -9.999  13.994  1.00 94.16           C
ATOM   4512  O   ILE A 297       7.434  -9.557  12.965  1.00 94.16           O
ATOM   4513  HA  ILE A 297       8.068  -8.693  15.246  1.00 94.16           H
ATOM   4514  CB  ILE A 297       8.356 -10.653  16.014  1.00 94.16           C
ATOM   4515  HB  ILE A 297       7.717 -11.453  16.390  1.00 94.16           H
ATOM   4516  CG1 ILE A 297       9.110 -10.077  17.214  1.00 94.16           C
ATOM   4517 1HG1 ILE A 297       9.856  -9.360  16.869  1.00 94.16           H
ATOM   4518 2HG1 ILE A 297       8.418  -9.533  17.856  1.00 94.16           H
ATOM   4519  CG2 ILE A 297       9.303 -11.276  14.986  1.00 94.16           C
ATOM   4520 1HG2 ILE A 297       8.721 -11.746  14.194  1.00 94.16           H
ATOM   4521 2HG2 ILE A 297       9.938 -10.499  14.560  1.00 94.16           H
ATOM   4522 3HG2 ILE A 297       9.925 -12.027  15.474  1.00 94.16           H
ATOM   4523  CD1 ILE A 297       9.795 -11.186  18.015  1.00 94.16           C
ATOM   4524 1HD1 ILE A 297       9.044 -11.887  18.379  1.00 94.16           H
ATOM   4525 2HD1 ILE A 297      10.504 -11.712  17.376  1.00 94.16           H
ATOM   4526 3HD1 ILE A 297      10.324 -10.749  18.862  1.00 94.16           H
ATOM   4527  HN  ILE A 297       6.261  -9.840  17.048  1.00 94.16           H
ATOM   4528  N   CYS A 298       5.897 -10.836  14.022  1.00 94.46           N
ATOM   4529  CA  CYS A 298       5.284 -11.310  12.793  1.00 94.46           C
ATOM   4530  C   CYS A 298       4.801 -10.096  11.997  1.00 94.46           C
ATOM   4531  O   CYS A 298       4.943 -10.053  10.776  1.00 94.46           O
ATOM   4532  HA  CYS A 298       6.057 -11.849  12.245  1.00 94.46           H
ATOM   4533  CB  CYS A 298       4.149 -12.298  13.071  1.00 94.46           C
ATOM   4534 1HB  CYS A 298       3.526 -11.928  13.885  1.00 94.46           H
ATOM   4535 2HB  CYS A 298       3.508 -12.385  12.194  1.00 94.46           H
ATOM   4536  SG  CYS A 298       4.838 -13.936  13.506  1.00 94.46           S
ATOM   4537  HG  CYS A 298       5.192 -13.613  14.747  1.00 94.46           H
ATOM   4538  HN  CYS A 298       5.486 -11.188  14.862  1.00 94.46           H
ATOM   4539  N   PHE A 299       4.241  -9.138  12.721  1.00 93.06           N
ATOM   4540  CA  PHE A 299       3.728  -7.930  12.097  1.00 93.06           C
ATOM   4541  C   PHE A 299       4.835  -7.192  11.341  1.00 93.06           C
ATOM   4542  O   PHE A 299       4.640  -6.773  10.201  1.00 93.06           O
ATOM   4543  HA  PHE A 299       2.951  -8.234  11.395  1.00 93.06           H
ATOM   4544  CB  PHE A 299       3.208  -7.032  13.221  1.00 93.06           C
ATOM   4545 1HB  PHE A 299       2.450  -7.575  13.785  1.00 93.06           H
ATOM   4546 2HB  PHE A 299       4.026  -6.819  13.910  1.00 93.06           H
ATOM   4547  CG  PHE A 299       2.613  -5.709  12.735  1.00 93.06           C
ATOM   4548  CD1 PHE A 299       3.390  -4.595  12.675  1.00 93.06           C
ATOM   4549  HD1 PHE A 299       4.437  -4.644  12.974  1.00 93.06           H
ATOM   4550  CD2 PHE A 299       1.306  -5.648  12.363  1.00 93.06           C
ATOM   4551  HD2 PHE A 299       0.683  -6.541  12.411  1.00 93.06           H
ATOM   4552  CE1 PHE A 299       2.837  -3.367  12.224  1.00 93.06           C
ATOM   4553  HE1 PHE A 299       3.460  -2.474  12.177  1.00 93.06           H
ATOM   4554  CE2 PHE A 299       0.753  -4.420  11.912  1.00 93.06           C
ATOM   4555  HE2 PHE A 299      -0.294  -4.371  11.613  1.00 93.06           H
ATOM   4556  CZ  PHE A 299       1.530  -3.305  11.852  1.00 93.06           C
ATOM   4557  HZ  PHE A 299       1.106  -2.363  11.506  1.00 93.06           H
ATOM   4558  HN  PHE A 299       4.135  -9.178  13.715  1.00 93.06           H
ATOM   4559  N   GLN A 300       5.973  -7.055  12.006  1.00 93.01           N
ATOM   4560  CA  GLN A 300       7.092  -6.328  11.433  1.00 93.01           C
ATOM   4561  C   GLN A 300       7.544  -6.991  10.130  1.00 93.01           C
ATOM   4562  O   GLN A 300       7.765  -6.312   9.128  1.00 93.01           O
ATOM   4563  HA  GLN A 300       6.712  -5.327  11.226  1.00 93.01           H
ATOM   4564  CB  GLN A 300       8.250  -6.229  12.428  1.00 93.01           C
ATOM   4565 1HB  GLN A 300       8.470  -7.217  12.834  1.00 93.01           H
ATOM   4566 2HB  GLN A 300       9.148  -5.888  11.914  1.00 93.01           H
ATOM   4567  CG  GLN A 300       7.911  -5.267  13.569  1.00 93.01           C
ATOM   4568 1HG  GLN A 300       7.624  -4.299  13.160  1.00 93.01           H
ATOM   4569 2HG  GLN A 300       7.054  -5.645  14.126  1.00 93.01           H
ATOM   4570  CD  GLN A 300       9.103  -5.096  14.513  1.00 93.01           C
ATOM   4571  OE1 GLN A 300      10.246  -5.336  14.161  1.00 93.01           O
ATOM   4572  NE2 GLN A 300       8.774  -4.667  15.728  1.00 93.01           N
ATOM   4573 1HE2 GLN A 300       7.816  -4.487  15.952  1.00 93.01           H
ATOM   4574 2HE2 GLN A 300       9.484  -4.523  16.417  1.00 93.01           H
ATOM   4575  HN  GLN A 300       6.135  -7.430  12.919  1.00 93.01           H
ATOM   4576  N   VAL A 301       7.668  -8.309  10.186  1.00 94.75           N
ATOM   4577  CA  VAL A 301       8.192  -9.059   9.057  1.00 94.75           C
ATOM   4578  C   VAL A 301       7.248  -8.902   7.864  1.00 94.75           C
ATOM   4579  O   VAL A 301       7.676  -8.526   6.774  1.00 94.75           O
ATOM   4580  HA  VAL A 301       9.160  -8.631   8.797  1.00 94.75           H
ATOM   4581  CB  VAL A 301       8.412 -10.520   9.457  1.00 94.75           C
ATOM   4582  HB  VAL A 301       7.473 -10.903   9.858  1.00 94.75           H
ATOM   4583  CG1 VAL A 301       8.785 -11.371   8.242  1.00 94.75           C
ATOM   4584 1HG1 VAL A 301       7.982 -11.327   7.507  1.00 94.75           H
ATOM   4585 2HG1 VAL A 301       9.705 -10.987   7.799  1.00 94.75           H
ATOM   4586 3HG1 VAL A 301       8.936 -12.404   8.554  1.00 94.75           H
ATOM   4587  CG2 VAL A 301       9.473 -10.634  10.554  1.00 94.75           C
ATOM   4588 1HG2 VAL A 301      10.416 -10.225  10.191  1.00 94.75           H
ATOM   4589 2HG2 VAL A 301       9.149 -10.076  11.432  1.00 94.75           H
ATOM   4590 3HG2 VAL A 301       9.610 -11.682  10.819  1.00 94.75           H
ATOM   4591  HN  VAL A 301       7.419  -8.860  10.981  1.00 94.75           H
ATOM   4592  N   THR A 302       5.980  -9.199   8.110  1.00 94.06           N
ATOM   4593  CA  THR A 302       4.998  -9.234   7.039  1.00 94.06           C
ATOM   4594  C   THR A 302       4.791  -7.833   6.460  1.00 94.06           C
ATOM   4595  O   THR A 302       4.552  -7.681   5.263  1.00 94.06           O
ATOM   4596  HA  THR A 302       5.388  -9.858   6.235  1.00 94.06           H
ATOM   4597  CB  THR A 302       3.716  -9.857   7.594  1.00 94.06           C
ATOM   4598  HB  THR A 302       2.943  -9.905   6.827  1.00 94.06           H
ATOM   4599  OG1 THR A 302       3.405  -9.059   8.732  1.00 94.06           O
ATOM   4600  HG1 THR A 302       3.765  -9.488   9.560  1.00 94.06           H
ATOM   4601  CG2 THR A 302       3.947 -11.255   8.171  1.00 94.06           C
ATOM   4602 1HG2 THR A 302       4.671 -11.197   8.984  1.00 94.06           H
ATOM   4603 2HG2 THR A 302       4.329 -11.912   7.390  1.00 94.06           H
ATOM   4604 3HG2 THR A 302       3.005 -11.652   8.551  1.00 94.06           H
ATOM   4605  HN  THR A 302       5.622  -9.413   9.019  1.00 94.06           H
ATOM   4606  N   GLN A 303       4.890  -6.844   7.336  1.00 92.46           N
ATOM   4607  CA  GLN A 303       4.761  -5.458   6.919  1.00 92.46           C
ATOM   4608  C   GLN A 303       5.858  -5.102   5.914  1.00 92.46           C
ATOM   4609  O   GLN A 303       5.596  -4.432   4.916  1.00 92.46           O
ATOM   4610  HA  GLN A 303       3.784  -5.390   6.441  1.00 92.46           H
ATOM   4611  CB  GLN A 303       4.796  -4.517   8.125  1.00 92.46           C
ATOM   4612 1HB  GLN A 303       3.972  -4.753   8.799  1.00 92.46           H
ATOM   4613 2HB  GLN A 303       5.719  -4.670   8.684  1.00 92.46           H
ATOM   4614  CG  GLN A 303       4.698  -3.056   7.683  1.00 92.46           C
ATOM   4615 1HG  GLN A 303       5.643  -2.742   7.239  1.00 92.46           H
ATOM   4616 2HG  GLN A 303       3.935  -2.956   6.911  1.00 92.46           H
ATOM   4617  CD  GLN A 303       4.356  -2.147   8.865  1.00 92.46           C
ATOM   4618  OE1 GLN A 303       5.216  -1.697   9.604  1.00 92.46           O
ATOM   4619  NE2 GLN A 303       3.056  -1.903   9.002  1.00 92.46           N
ATOM   4620 1HE2 GLN A 303       2.401  -2.304   8.361  1.00 92.46           H
ATOM   4621 2HE2 GLN A 303       2.732  -1.319   9.747  1.00 92.46           H
ATOM   4622  HN  GLN A 303       5.056  -6.977   8.313  1.00 92.46           H
ATOM   4623  N   THR A 304       7.063  -5.566   6.211  1.00 93.65           N
ATOM   4624  CA  THR A 304       8.210  -5.258   5.375  1.00 93.65           C
ATOM   4625  C   THR A 304       8.038  -5.875   3.986  1.00 93.65           C
ATOM   4626  O   THR A 304       8.359  -5.246   2.979  1.00 93.65           O
ATOM   4627  HA  THR A 304       8.259  -4.178   5.241  1.00 93.65           H
ATOM   4628  CB  THR A 304       9.468  -5.740   6.102  1.00 93.65           C
ATOM   4629  HB  THR A 304       9.483  -6.827   6.174  1.00 93.65           H
ATOM   4630  OG1 THR A 304       9.439  -5.042   7.344  1.00 93.65           O
ATOM   4631  HG1 THR A 304       9.015  -5.612   8.048  1.00 93.65           H
ATOM   4632  CG2 THR A 304      10.754  -5.255   5.431  1.00 93.65           C
ATOM   4633 1HG2 THR A 304      10.769  -4.165   5.420  1.00 93.65           H
ATOM   4634 2HG2 THR A 304      10.794  -5.629   4.408  1.00 93.65           H
ATOM   4635 3HG2 THR A 304      11.616  -5.625   5.987  1.00 93.65           H
ATOM   4636  HN  THR A 304       7.260  -6.140   7.006  1.00 93.65           H
ATOM   4637  N   ILE A 305       7.532  -7.100   3.975  1.00 93.10           N
ATOM   4638  CA  ILE A 305       7.292  -7.799   2.725  1.00 93.10           C
ATOM   4639  C   ILE A 305       6.312  -6.990   1.872  1.00 93.10           C
ATOM   4640  O   ILE A 305       6.473  -6.896   0.657  1.00 93.10           O
ATOM   4641  HA  ILE A 305       8.243  -7.859   2.195  1.00 93.10           H
ATOM   4642  CB  ILE A 305       6.833  -9.234   2.993  1.00 93.10           C
ATOM   4643  HB  ILE A 305       5.996  -9.200   3.691  1.00 93.10           H
ATOM   4644  CG1 ILE A 305       7.944 -10.049   3.659  1.00 93.10           C
ATOM   4645 1HG1 ILE A 305       8.731 -10.258   2.935  1.00 93.10           H
ATOM   4646 2HG1 ILE A 305       8.396  -9.466   4.462  1.00 93.10           H
ATOM   4647  CG2 ILE A 305       6.327  -9.897   1.711  1.00 93.10           C
ATOM   4648 1HG2 ILE A 305       5.484  -9.329   1.317  1.00 93.10           H
ATOM   4649 2HG2 ILE A 305       7.128  -9.919   0.972  1.00 93.10           H
ATOM   4650 3HG2 ILE A 305       6.007 -10.916   1.930  1.00 93.10           H
ATOM   4651  CD1 ILE A 305       7.398 -11.363   4.221  1.00 93.10           C
ATOM   4652 1HD1 ILE A 305       6.628 -11.150   4.963  1.00 93.10           H
ATOM   4653 2HD1 ILE A 305       6.969 -11.954   3.412  1.00 93.10           H
ATOM   4654 3HD1 ILE A 305       8.208 -11.923   4.689  1.00 93.10           H
ATOM   4655  HN  ILE A 305       7.288  -7.611   4.799  1.00 93.10           H
ATOM   4656  N   ALA A 306       5.319  -6.427   2.544  1.00 90.15           N
ATOM   4657  CA  ALA A 306       4.274  -5.688   1.856  1.00 90.15           C
ATOM   4658  C   ALA A 306       4.885  -4.456   1.185  1.00 90.15           C
ATOM   4659  O   ALA A 306       4.433  -4.036   0.121  1.00 90.15           O
ATOM   4660  HA  ALA A 306       3.857  -6.340   1.088  1.00 90.15           H
ATOM   4661  CB  ALA A 306       3.168  -5.323   2.847  1.00 90.15           C
ATOM   4662 1HB  ALA A 306       2.747  -6.234   3.274  1.00 90.15           H
ATOM   4663 2HB  ALA A 306       3.583  -4.707   3.645  1.00 90.15           H
ATOM   4664 3HB  ALA A 306       2.384  -4.769   2.331  1.00 90.15           H
ATOM   4665  HN  ALA A 306       5.221  -6.469   3.538  1.00 90.15           H
ATOM   4666  N   PHE A 307       5.903  -3.911   1.835  1.00 91.53           N
ATOM   4667  CA  PHE A 307       6.513  -2.677   1.370  1.00 91.53           C
ATOM   4668  C   PHE A 307       7.331  -2.915   0.099  1.00 91.53           C
ATOM   4669  O   PHE A 307       7.423  -2.038  -0.758  1.00 91.53           O
ATOM   4670  HA  PHE A 307       5.706  -1.978   1.154  1.00 91.53           H
ATOM   4671  CB  PHE A 307       7.448  -2.194   2.481  1.00 91.53           C
ATOM   4672 1HB  PHE A 307       8.089  -3.020   2.787  1.00 91.53           H
ATOM   4673 2HB  PHE A 307       8.099  -1.416   2.081  1.00 91.53           H
ATOM   4674  CG  PHE A 307       6.721  -1.649   3.712  1.00 91.53           C
ATOM   4675  CD1 PHE A 307       5.362  -1.655   3.757  1.00 91.53           C
ATOM   4676  HD1 PHE A 307       4.790  -2.049   2.917  1.00 91.53           H
ATOM   4677  CD2 PHE A 307       7.435  -1.157   4.760  1.00 91.53           C
ATOM   4678  HD2 PHE A 307       8.524  -1.152   4.723  1.00 91.53           H
ATOM   4679  CE1 PHE A 307       4.688  -1.149   4.900  1.00 91.53           C
ATOM   4680  HE1 PHE A 307       3.598  -1.154   4.937  1.00 91.53           H
ATOM   4681  CE2 PHE A 307       6.760  -0.651   5.903  1.00 91.53           C
ATOM   4682  HE2 PHE A 307       7.332  -0.257   6.743  1.00 91.53           H
ATOM   4683  CZ  PHE A 307       5.401  -0.657   5.948  1.00 91.53           C
ATOM   4684  HZ  PHE A 307       4.883  -0.269   6.825  1.00 91.53           H
ATOM   4685  HN  PHE A 307       6.308  -4.297   2.663  1.00 91.53           H
ATOM   4686  N   PHE A 308       7.905  -4.107   0.018  1.00 91.54           N
ATOM   4687  CA  PHE A 308       8.693  -4.480  -1.145  1.00 91.54           C
ATOM   4688  C   PHE A 308       7.853  -4.410  -2.422  1.00 91.54           C
ATOM   4689  O   PHE A 308       8.393  -4.266  -3.517  1.00 91.54           O
ATOM   4690  HA  PHE A 308       9.519  -3.774  -1.216  1.00 91.54           H
ATOM   4691  CB  PHE A 308       9.151  -5.924  -0.930  1.00 91.54           C
ATOM   4692 1HB  PHE A 308       8.440  -6.426  -0.274  1.00 91.54           H
ATOM   4693 2HB  PHE A 308       9.128  -6.448  -1.885  1.00 91.54           H
ATOM   4694  CG  PHE A 308      10.553  -6.049  -0.330  1.00 91.54           C
ATOM   4695  CD1 PHE A 308      11.647  -5.930  -1.128  1.00 91.54           C
ATOM   4696  HD1 PHE A 308      11.526  -5.746  -2.196  1.00 91.54           H
ATOM   4697  CD2 PHE A 308      10.705  -6.279   1.002  1.00 91.54           C
ATOM   4698  HD2 PHE A 308       9.828  -6.374   1.642  1.00 91.54           H
ATOM   4699  CE1 PHE A 308      12.948  -6.046  -0.572  1.00 91.54           C
ATOM   4700  HE1 PHE A 308      13.826  -5.951  -1.212  1.00 91.54           H
ATOM   4701  CE2 PHE A 308      12.006  -6.395   1.559  1.00 91.54           C
ATOM   4702  HE2 PHE A 308      12.128  -6.579   2.626  1.00 91.54           H
ATOM   4703  CZ  PHE A 308      13.100  -6.276   0.760  1.00 91.54           C
ATOM   4704  HZ  PHE A 308      14.099  -6.365   1.188  1.00 91.54           H
ATOM   4705  HN  PHE A 308       7.839  -4.809   0.726  1.00 91.54           H
ATOM   4706  N   HIS A 309       6.545  -4.514  -2.238  1.00 87.08           N
ATOM   4707  CA  HIS A 309       5.629  -4.528  -3.367  1.00 87.08           C
ATOM   4708  C   HIS A 309       5.777  -3.230  -4.164  1.00 87.08           C
ATOM   4709  O   HIS A 309       5.686  -3.237  -5.390  1.00 87.08           O
ATOM   4710  HA  HIS A 309       5.923  -5.367  -3.997  1.00 87.08           H
ATOM   4711  CB  HIS A 309       4.194  -4.775  -2.899  1.00 87.08           C
ATOM   4712 1HB  HIS A 309       4.174  -5.673  -2.281  1.00 87.08           H
ATOM   4713 2HB  HIS A 309       3.881  -3.946  -2.265  1.00 87.08           H
ATOM   4714  CG  HIS A 309       3.200  -4.934  -4.024  1.00 87.08           C
ATOM   4715  ND1 HIS A 309       2.528  -3.863  -4.587  1.00 87.08           N
ATOM   4716  HD1 HIS A 309       2.625  -2.905  -4.318  1.00 87.08           H
ATOM   4717  CD2 HIS A 309       2.772  -6.047  -4.686  1.00 87.08           C
ATOM   4718  HD2 HIS A 309       3.102  -7.068  -4.494  1.00 87.08           H
ATOM   4719  CE1 HIS A 309       1.733  -4.323  -5.543  1.00 87.08           C
ATOM   4720  HE1 HIS A 309       1.074  -3.725  -6.171  1.00 87.08           H
ATOM   4721  NE2 HIS A 309       1.886  -5.677  -5.602  1.00 87.08           N
ATOM   4722  HN  HIS A 309       6.110  -4.588  -1.341  1.00 87.08           H
ATOM   4723  N   SER A 310       6.004  -2.147  -3.434  1.00 87.41           N
ATOM   4724  CA  SER A 310       6.021  -0.827  -4.039  1.00 87.41           C
ATOM   4725  C   SER A 310       7.265  -0.669  -4.916  1.00 87.41           C
ATOM   4726  O   SER A 310       7.353   0.262  -5.715  1.00 87.41           O
ATOM   4727  HA  SER A 310       5.117  -0.776  -4.646  1.00 87.41           H
ATOM   4728  CB  SER A 310       5.981   0.269  -2.972  1.00 87.41           C
ATOM   4729 1HB  SER A 310       6.755   0.079  -2.229  1.00 87.41           H
ATOM   4730 2HB  SER A 310       6.210   1.231  -3.432  1.00 87.41           H
ATOM   4731  OG  SER A 310       4.713   0.341  -2.328  1.00 87.41           O
ATOM   4732  HG  SER A 310       4.045   0.772  -2.935  1.00 87.41           H
ATOM   4733  HN  SER A 310       6.173  -2.163  -2.448  1.00 87.41           H
ATOM   4734  N   CYS A 311       8.197  -1.594  -4.737  1.00 90.42           N
ATOM   4735  CA  CYS A 311       9.421  -1.585  -5.520  1.00 90.42           C
ATOM   4736  C   CYS A 311       9.326  -2.691  -6.573  1.00 90.42           C
ATOM   4737  O   CYS A 311      10.179  -2.790  -7.454  1.00 90.42           O
ATOM   4738  HA  CYS A 311       9.483  -0.605  -5.993  1.00 90.42           H
ATOM   4739  CB  CYS A 311      10.659  -1.744  -4.636  1.00 90.42           C
ATOM   4740 1HB  CYS A 311      11.558  -1.527  -5.213  1.00 90.42           H
ATOM   4741 2HB  CYS A 311      10.626  -1.026  -3.817  1.00 90.42           H
ATOM   4742  SG  CYS A 311      10.740  -3.447  -3.972  1.00 90.42           S
ATOM   4743  HG  CYS A 311      11.866  -3.276  -3.286  1.00 90.42           H
ATOM   4744  HN  CYS A 311       8.126  -2.339  -4.073  1.00 90.42           H
ATOM   4745  N   LEU A 312       8.280  -3.495  -6.448  1.00 86.62           N
ATOM   4746  CA  LEU A 312       8.114  -4.648  -7.317  1.00 86.62           C
ATOM   4747  C   LEU A 312       7.387  -4.219  -8.593  1.00 86.62           C
ATOM   4748  O   LEU A 312       7.588  -4.807  -9.654  1.00 86.62           O
ATOM   4749  HA  LEU A 312       9.109  -4.998  -7.588  1.00 86.62           H
ATOM   4750  CB  LEU A 312       7.421  -5.788  -6.568  1.00 86.62           C
ATOM   4751 1HB  LEU A 312       6.552  -5.381  -6.051  1.00 86.62           H
ATOM   4752 2HB  LEU A 312       7.049  -6.504  -7.301  1.00 86.62           H
ATOM   4753  CG  LEU A 312       8.279  -6.541  -5.550  1.00 86.62           C
ATOM   4754  HG  LEU A 312       8.642  -5.825  -4.813  1.00 86.62           H
ATOM   4755  CD1 LEU A 312       7.449  -7.583  -4.797  1.00 86.62           C
ATOM   4756 1HD1 LEU A 312       6.635  -7.086  -4.269  1.00 86.62           H
ATOM   4757 2HD1 LEU A 312       7.037  -8.301  -5.506  1.00 86.62           H
ATOM   4758 3HD1 LEU A 312       8.084  -8.103  -4.080  1.00 86.62           H
ATOM   4759  CD2 LEU A 312       9.507  -7.161  -6.220  1.00 86.62           C
ATOM   4760 1HD2 LEU A 312       9.185  -7.861  -6.991  1.00 86.62           H
ATOM   4761 2HD2 LEU A 312      10.110  -6.374  -6.672  1.00 86.62           H
ATOM   4762 3HD2 LEU A 312      10.099  -7.690  -5.474  1.00 86.62           H
ATOM   4763  HN  LEU A 312       7.556  -3.369  -5.770  1.00 86.62           H
ATOM   4764  N   ASN A 313       6.556  -3.197  -8.448  1.00 79.02           N
ATOM   4765  CA  ASN A 313       5.698  -2.769  -9.539  1.00 79.02           C
ATOM   4766  C   ASN A 313       6.557  -2.451 -10.764  1.00 79.02           C
ATOM   4767  O   ASN A 313       6.342  -3.008 -11.839  1.00 79.02           O
ATOM   4768  HA  ASN A 313       5.018  -3.603  -9.712  1.00 79.02           H
ATOM   4769  CB  ASN A 313       4.920  -1.505  -9.166  1.00 79.02           C
ATOM   4770 1HB  ASN A 313       5.581  -0.806  -8.653  1.00 79.02           H
ATOM   4771 2HB  ASN A 313       4.570  -1.009 -10.071  1.00 79.02           H
ATOM   4772  CG  ASN A 313       3.728  -1.840  -8.267  1.00 79.02           C
ATOM   4773  OD1 ASN A 313       3.209  -2.944  -8.266  1.00 79.02           O
ATOM   4774  ND2 ASN A 313       3.324  -0.828  -7.505  1.00 79.02           N
ATOM   4775 1HD2 ASN A 313       3.793   0.054  -7.555  1.00 79.02           H
ATOM   4776 2HD2 ASN A 313       2.550  -0.948  -6.883  1.00 79.02           H
ATOM   4777  HN  ASN A 313       6.465  -2.666  -7.605  1.00 79.02           H
ATOM   4778  N   PRO A 314       7.542  -1.553 -10.625  1.00 79.29           N
ATOM   4779  CA  PRO A 314       8.388  -1.179 -11.762  1.00 79.29           C
ATOM   4780  C   PRO A 314       9.004  -2.389 -12.445  1.00 79.29           C
ATOM   4781  O   PRO A 314       9.084  -2.440 -13.671  1.00 79.29           O
ATOM   4782  HA  PRO A 314       7.788  -0.692 -12.531  1.00 79.29           H
ATOM   4783  CB  PRO A 314       9.453  -0.275 -11.138  1.00 79.29           C
ATOM   4784 1HB  PRO A 314      10.334  -0.841 -10.838  1.00 79.29           H
ATOM   4785 2HB  PRO A 314       9.790   0.490 -11.839  1.00 79.29           H
ATOM   4786  CG  PRO A 314       8.740   0.336  -9.938  1.00 79.29           C
ATOM   4787 1HG  PRO A 314       9.445   0.718  -9.200  1.00 79.29           H
ATOM   4788 2HG  PRO A 314       8.111   1.178 -10.226  1.00 79.29           H
ATOM   4789  CD  PRO A 314       7.924  -0.828  -9.400  1.00 79.29           C
ATOM   4790 1HD  PRO A 314       8.510  -1.457  -8.729  1.00 79.29           H
ATOM   4791 2HD  PRO A 314       7.056  -0.488  -8.835  1.00 79.29           H
ATOM   4792  N   VAL A 315       9.427  -3.340 -11.625  1.00 81.67           N
ATOM   4793  CA  VAL A 315      10.146  -4.497 -12.129  1.00 81.67           C
ATOM   4794  C   VAL A 315       9.224  -5.306 -13.045  1.00 81.67           C
ATOM   4795  O   VAL A 315       9.649  -5.780 -14.097  1.00 81.67           O
ATOM   4796  HA  VAL A 315      10.989  -4.132 -12.715  1.00 81.67           H
ATOM   4797  CB  VAL A 315      10.699  -5.319 -10.963  1.00 81.67           C
ATOM   4798  HB  VAL A 315       9.859  -5.628 -10.342  1.00 81.67           H
ATOM   4799  CG1 VAL A 315      11.401  -6.581 -11.466  1.00 81.67           C
ATOM   4800 1HG1 VAL A 315      10.692  -7.196 -12.020  1.00 81.67           H
ATOM   4801 2HG1 VAL A 315      12.228  -6.302 -12.119  1.00 81.67           H
ATOM   4802 3HG1 VAL A 315      11.785  -7.146 -10.616  1.00 81.67           H
ATOM   4803  CG2 VAL A 315      11.639  -4.477 -10.097  1.00 81.67           C
ATOM   4804 1HG2 VAL A 315      12.473  -4.124 -10.703  1.00 81.67           H
ATOM   4805 2HG2 VAL A 315      11.094  -3.622  -9.695  1.00 81.67           H
ATOM   4806 3HG2 VAL A 315      12.018  -5.085  -9.275  1.00 81.67           H
ATOM   4807  HN  VAL A 315       9.286  -3.328 -10.635  1.00 81.67           H
ATOM   4808  N   LEU A 316       7.979  -5.437 -12.611  1.00 76.96           N
ATOM   4809  CA  LEU A 316       6.997  -6.192 -13.371  1.00 76.96           C
ATOM   4810  C   LEU A 316       6.865  -5.586 -14.769  1.00 76.96           C
ATOM   4811  O   LEU A 316       6.781  -6.311 -15.759  1.00 76.96           O
ATOM   4812  HA  LEU A 316       7.374  -7.210 -13.470  1.00 76.96           H
ATOM   4813  CB  LEU A 316       5.674  -6.271 -12.608  1.00 76.96           C
ATOM   4814 1HB  LEU A 316       5.359  -5.257 -12.360  1.00 76.96           H
ATOM   4815 2HB  LEU A 316       4.917  -6.686 -13.274  1.00 76.96           H
ATOM   4816  CG  LEU A 316       5.690  -7.099 -11.321  1.00 76.96           C
ATOM   4817  HG  LEU A 316       6.506  -6.741 -10.694  1.00 76.96           H
ATOM   4818  CD1 LEU A 316       4.395  -6.907 -10.529  1.00 76.96           C
ATOM   4819 1HD1 LEU A 316       4.282  -5.856 -10.267  1.00 76.96           H
ATOM   4820 2HD1 LEU A 316       3.547  -7.223 -11.138  1.00 76.96           H
ATOM   4821 3HD1 LEU A 316       4.433  -7.507  -9.620  1.00 76.96           H
ATOM   4822  CD2 LEU A 316       5.965  -8.574 -11.622  1.00 76.96           C
ATOM   4823 1HD2 LEU A 316       5.186  -8.962 -12.278  1.00 76.96           H
ATOM   4824 2HD2 LEU A 316       6.934  -8.670 -12.112  1.00 76.96           H
ATOM   4825 3HD2 LEU A 316       5.971  -9.140 -10.690  1.00 76.96           H
ATOM   4826  HN  LEU A 316       7.639  -5.039 -11.759  1.00 76.96           H
ATOM   4827  N   TYR A 317       6.852  -4.261 -14.807  1.00 73.25           N
ATOM   4828  CA  TYR A 317       6.679  -3.550 -16.062  1.00 73.25           C
ATOM   4829  C   TYR A 317       7.869  -3.784 -16.994  1.00 73.25           C
ATOM   4830  O   TYR A 317       7.697  -3.908 -18.206  1.00 73.25           O
ATOM   4831  HA  TYR A 317       5.773  -3.925 -16.539  1.00 73.25           H
ATOM   4832  CB  TYR A 317       6.615  -2.065 -15.699  1.00 73.25           C
ATOM   4833 1HB  TYR A 317       7.572  -1.765 -15.270  1.00 73.25           H
ATOM   4834 2HB  TYR A 317       6.479  -1.484 -16.611  1.00 73.25           H
ATOM   4835  CG  TYR A 317       5.499  -1.712 -14.714  1.00 73.25           C
ATOM   4836  CD1 TYR A 317       4.342  -2.463 -14.685  1.00 73.25           C
ATOM   4837  HD1 TYR A 317       4.224  -3.309 -15.363  1.00 73.25           H
ATOM   4838  CD2 TYR A 317       5.648  -0.641 -13.856  1.00 73.25           C
ATOM   4839  HD2 TYR A 317       6.562  -0.047 -13.880  1.00 73.25           H
ATOM   4840  CE1 TYR A 317       3.291  -2.131 -13.758  1.00 73.25           C
ATOM   4841  HE1 TYR A 317       2.372  -2.717 -13.724  1.00 73.25           H
ATOM   4842  CE2 TYR A 317       4.597  -0.309 -12.930  1.00 73.25           C
ATOM   4843  HE2 TYR A 317       4.702   0.534 -12.246  1.00 73.25           H
ATOM   4844  CZ  TYR A 317       3.470  -1.070 -12.926  1.00 73.25           C
ATOM   4845  OH  TYR A 317       2.478  -0.756 -12.051  1.00 73.25           O
ATOM   4846  HH  TYR A 317       1.836  -1.520 -11.974  1.00 73.25           H
ATOM   4847  HN  TYR A 317       6.957  -3.678 -14.001  1.00 73.25           H
ATOM   4848  N   VAL A 318       9.049  -3.838 -16.394  1.00 72.23           N
ATOM   4849  CA  VAL A 318      10.269  -4.032 -17.158  1.00 72.23           C
ATOM   4850  C   VAL A 318      10.221  -5.394 -17.852  1.00 72.23           C
ATOM   4851  O   VAL A 318      10.331  -5.477 -19.074  1.00 72.23           O
ATOM   4852  HA  VAL A 318      10.308  -3.252 -17.919  1.00 72.23           H
ATOM   4853  CB  VAL A 318      11.488  -3.867 -16.248  1.00 72.23           C
ATOM   4854  HB  VAL A 318      11.364  -4.536 -15.397  1.00 72.23           H
ATOM   4855  CG1 VAL A 318      12.773  -4.265 -16.976  1.00 72.23           C
ATOM   4856 1HG1 VAL A 318      12.707  -5.308 -17.286  1.00 72.23           H
ATOM   4857 2HG1 VAL A 318      12.905  -3.633 -17.854  1.00 72.23           H
ATOM   4858 3HG1 VAL A 318      13.624  -4.138 -16.306  1.00 72.23           H
ATOM   4859  CG2 VAL A 318      11.582  -2.437 -15.711  1.00 72.23           C
ATOM   4860 1HG2 VAL A 318      11.672  -1.741 -16.545  1.00 72.23           H
ATOM   4861 2HG2 VAL A 318      10.684  -2.204 -15.139  1.00 72.23           H
ATOM   4862 3HG2 VAL A 318      12.457  -2.348 -15.068  1.00 72.23           H
ATOM   4863  HN  VAL A 318       9.178  -3.753 -15.406  1.00 72.23           H
ATOM   4864  N   PHE A 319      10.056  -6.430 -17.041  1.00 71.71           N
ATOM   4865  CA  PHE A 319      10.218  -7.791 -17.524  1.00 71.71           C
ATOM   4866  C   PHE A 319       9.018  -8.218 -18.372  1.00 71.71           C
ATOM   4867  O   PHE A 319       9.171  -8.966 -19.336  1.00 71.71           O
ATOM   4868  HA  PHE A 319      11.120  -7.812 -18.136  1.00 71.71           H
ATOM   4869  CB  PHE A 319      10.304  -8.695 -16.292  1.00 71.71           C
ATOM   4870 1HB  PHE A 319       9.546  -8.385 -15.573  1.00 71.71           H
ATOM   4871 2HB  PHE A 319      10.065  -9.717 -16.587  1.00 71.71           H
ATOM   4872  CG  PHE A 319      11.672  -8.683 -15.606  1.00 71.71           C
ATOM   4873  CD1 PHE A 319      12.760  -9.184 -16.251  1.00 71.71           C
ATOM   4874  HD1 PHE A 319      12.658  -9.593 -17.256  1.00 71.71           H
ATOM   4875  CD2 PHE A 319      11.799  -8.173 -14.352  1.00 71.71           C
ATOM   4876  HD2 PHE A 319      10.927  -7.772 -13.836  1.00 71.71           H
ATOM   4877  CE1 PHE A 319      14.029  -9.173 -15.614  1.00 71.71           C
ATOM   4878  HE1 PHE A 319      14.901  -9.574 -16.131  1.00 71.71           H
ATOM   4879  CE2 PHE A 319      13.069  -8.162 -13.716  1.00 71.71           C
ATOM   4880  HE2 PHE A 319      13.171  -7.753 -12.711  1.00 71.71           H
ATOM   4881  CZ  PHE A 319      14.157  -8.662 -14.360  1.00 71.71           C
ATOM   4882  HZ  PHE A 319      15.131  -8.654 -13.872  1.00 71.71           H
ATOM   4883  HN  PHE A 319       9.817  -6.350 -16.074  1.00 71.71           H
ATOM   4884  N   VAL A 320       7.853  -7.724 -17.983  1.00 68.43           N
ATOM   4885  CA  VAL A 320       6.603  -8.276 -18.477  1.00 68.43           C
ATOM   4886  C   VAL A 320       6.020  -7.339 -19.536  1.00 68.43           C
ATOM   4887  O   VAL A 320       5.330  -7.784 -20.452  1.00 68.43           O
ATOM   4888  HA  VAL A 320       6.829  -9.235 -18.943  1.00 68.43           H
ATOM   4889  CB  VAL A 320       5.645  -8.530 -17.311  1.00 68.43           C
ATOM   4890  HB  VAL A 320       5.241  -7.568 -16.994  1.00 68.43           H
ATOM   4891  CG1 VAL A 320       4.473  -9.412 -17.746  1.00 68.43           C
ATOM   4892 1HG1 VAL A 320       3.924  -8.917 -18.547  1.00 68.43           H
ATOM   4893 2HG1 VAL A 320       4.852 -10.370 -18.101  1.00 68.43           H
ATOM   4894 3HG1 VAL A 320       3.808  -9.576 -16.898  1.00 68.43           H
ATOM   4895  CG2 VAL A 320       6.383  -9.145 -16.120  1.00 68.43           C
ATOM   4896 1HG2 VAL A 320       6.828 -10.094 -16.419  1.00 68.43           H
ATOM   4897 2HG2 VAL A 320       7.167  -8.465 -15.787  1.00 68.43           H
ATOM   4898 3HG2 VAL A 320       5.679  -9.315 -15.305  1.00 68.43           H
ATOM   4899  HN  VAL A 320       7.754  -6.962 -17.343  1.00 68.43           H
ATOM   4900  N   GLY A 321       6.318  -6.058 -19.376  1.00 70.62           N
ATOM   4901  CA  GLY A 321       5.817  -5.052 -20.297  1.00 70.62           C
ATOM   4902  C   GLY A 321       6.702  -4.959 -21.542  1.00 70.62           C
ATOM   4903  O   GLY A 321       7.764  -4.339 -21.508  1.00 70.62           O
ATOM   4904 1HA  GLY A 321       4.796  -5.298 -20.590  1.00 70.62           H
ATOM   4905 2HA  GLY A 321       5.781  -4.083 -19.799  1.00 70.62           H
ATOM   4906  HN  GLY A 321       6.890  -5.705 -18.635  1.00 70.62           H
ATOM   4907  N   GLU A 322       6.232  -5.584 -22.611  1.00 75.57           N
ATOM   4908  CA  GLU A 322       6.873  -5.436 -23.907  1.00 75.57           C
ATOM   4909  C   GLU A 322       6.895  -3.964 -24.323  1.00 75.57           C
ATOM   4910  O   GLU A 322       7.917  -3.462 -24.788  1.00 75.57           O
ATOM   4911  HA  GLU A 322       7.892  -5.797 -23.769  1.00 75.57           H
ATOM   4912  CB  GLU A 322       6.176  -6.294 -24.964  1.00 75.57           C
ATOM   4913 1HB  GLU A 322       5.098  -6.143 -24.908  1.00 75.57           H
ATOM   4914 2HB  GLU A 322       6.591  -6.074 -25.948  1.00 75.57           H
ATOM   4915  CG  GLU A 322       6.426  -7.783 -24.714  1.00 75.57           C
ATOM   4916 1HG  GLU A 322       7.496  -7.963 -24.610  1.00 75.57           H
ATOM   4917 2HG  GLU A 322       5.959  -8.081 -23.775  1.00 75.57           H
ATOM   4918  CD  GLU A 322       5.869  -8.632 -25.858  1.00 75.57           C
ATOM   4919  OE1 GLU A 322       6.184  -9.842 -25.873  1.00 75.57           O
ATOM   4920  OE2 GLU A 322       5.140  -8.053 -26.693  1.00 75.57           O
ATOM   4921  HN  GLU A 322       5.430  -6.181 -22.602  1.00 75.57           H
ATOM   4922  N   ARG A 323       5.755  -3.313 -24.141  1.00 76.22           N
ATOM   4923  CA  ARG A 323       5.615  -1.923 -24.539  1.00 76.22           C
ATOM   4924  C   ARG A 323       6.602  -1.047 -23.765  1.00 76.22           C
ATOM   4925  O   ARG A 323       7.231  -0.159 -24.338  1.00 76.22           O
ATOM   4926  HA  ARG A 323       5.837  -1.915 -25.606  1.00 76.22           H
ATOM   4927  CB  ARG A 323       4.192  -1.419 -24.290  1.00 76.22           C
ATOM   4928 1HB  ARG A 323       3.537  -2.263 -24.072  1.00 76.22           H
ATOM   4929 2HB  ARG A 323       4.180  -0.772 -23.413  1.00 76.22           H
ATOM   4930  CG  ARG A 323       3.661  -0.653 -25.503  1.00 76.22           C
ATOM   4931 1HG  ARG A 323       4.322   0.183 -25.728  1.00 76.22           H
ATOM   4932 2HG  ARG A 323       3.662  -1.304 -26.377  1.00 76.22           H
ATOM   4933  CD  ARG A 323       2.244  -0.136 -25.247  1.00 76.22           C
ATOM   4934 1HD  ARG A 323       1.665  -0.886 -24.708  1.00 76.22           H
ATOM   4935 2HD  ARG A 323       2.280   0.752 -24.616  1.00 76.22           H
ATOM   4936  NE  ARG A 323       1.582   0.185 -26.532  1.00 76.22           N
ATOM   4937  HE  ARG A 323       2.110   0.067 -27.373  1.00 76.22           H
ATOM   4938  CZ  ARG A 323       0.321   0.623 -26.639  1.00 76.22           C
ATOM   4939  NH1 ARG A 323      -0.433   0.799 -25.545  1.00 76.22           N
ATOM   4940 1HH1 ARG A 323      -0.054   0.603 -24.640  1.00 76.22           H
ATOM   4941 2HH1 ARG A 323      -1.374   1.126 -25.633  1.00 76.22           H
ATOM   4942  NH2 ARG A 323      -0.176   0.882 -27.856  1.00 76.22           N
ATOM   4943 1HH2 ARG A 323      -1.116   1.210 -27.953  1.00 76.22           H
ATOM   4944 2HH2 ARG A 323       0.393   0.748 -28.667  1.00 76.22           H
ATOM   4945  HN  ARG A 323       4.939  -3.720 -23.730  1.00 76.22           H
ATOM   4946  N   PHE A 324       6.707  -1.328 -22.474  1.00 78.22           N
ATOM   4947  CA  PHE A 324       7.554  -0.532 -21.602  1.00 78.22           C
ATOM   4948  C   PHE A 324       9.026  -0.668 -21.994  1.00 78.22           C
ATOM   4949  O   PHE A 324       9.758   0.320 -22.023  1.00 78.22           O
ATOM   4950  HA  PHE A 324       7.245   0.507 -21.712  1.00 78.22           H
ATOM   4951  CB  PHE A 324       7.364  -1.070 -20.182  1.00 78.22           C
ATOM   4952 1HB  PHE A 324       6.297  -1.142 -19.971  1.00 78.22           H
ATOM   4953 2HB  PHE A 324       7.767  -2.082 -20.132  1.00 78.22           H
ATOM   4954  CG  PHE A 324       8.028  -0.217 -19.100  1.00 78.22           C
ATOM   4955  CD1 PHE A 324       9.281  -0.522 -18.667  1.00 78.22           C
ATOM   4956  HD1 PHE A 324       9.812  -1.374 -19.091  1.00 78.22           H
ATOM   4957  CD2 PHE A 324       7.366   0.846 -18.570  1.00 78.22           C
ATOM   4958  HD2 PHE A 324       6.362   1.090 -18.917  1.00 78.22           H
ATOM   4959  CE1 PHE A 324       9.897   0.269 -17.662  1.00 78.22           C
ATOM   4960  HE1 PHE A 324      10.901   0.025 -17.315  1.00 78.22           H
ATOM   4961  CE2 PHE A 324       7.982   1.637 -17.565  1.00 78.22           C
ATOM   4962  HE2 PHE A 324       7.451   2.489 -17.141  1.00 78.22           H
ATOM   4963  CZ  PHE A 324       9.235   1.333 -17.132  1.00 78.22           C
ATOM   4964  HZ  PHE A 324       9.707   1.940 -16.361  1.00 78.22           H
ATOM   4965  HN  PHE A 324       6.227  -2.081 -22.025  1.00 78.22           H
ATOM   4966  N   ARG A 325       9.417  -1.900 -22.286  1.00 81.50           N
ATOM   4967  CA  ARG A 325      10.783  -2.175 -22.698  1.00 81.50           C
ATOM   4968  C   ARG A 325      11.129  -1.373 -23.954  1.00 81.50           C
ATOM   4969  O   ARG A 325      12.220  -0.815 -24.058  1.00 81.50           O
ATOM   4970  HA  ARG A 325      11.397  -1.864 -21.853  1.00 81.50           H
ATOM   4971  CB  ARG A 325      10.984  -3.665 -22.981  1.00 81.50           C
ATOM   4972 1HB  ARG A 325      10.084  -4.076 -23.438  1.00 81.50           H
ATOM   4973 2HB  ARG A 325      11.794  -3.796 -23.699  1.00 81.50           H
ATOM   4974  CG  ARG A 325      11.305  -4.429 -21.695  1.00 81.50           C
ATOM   4975 1HG  ARG A 325      12.184  -3.995 -21.220  1.00 81.50           H
ATOM   4976 2HG  ARG A 325      10.479  -4.326 -20.991  1.00 81.50           H
ATOM   4977  CD  ARG A 325      11.553  -5.910 -21.985  1.00 81.50           C
ATOM   4978 1HD  ARG A 325      12.142  -6.017 -22.897  1.00 81.50           H
ATOM   4979 2HD  ARG A 325      12.134  -6.355 -21.177  1.00 81.50           H
ATOM   4980  NE  ARG A 325      10.263  -6.621 -22.131  1.00 81.50           N
ATOM   4981  HE  ARG A 325       9.423  -6.106 -21.965  1.00 81.50           H
ATOM   4982  CZ  ARG A 325      10.152  -7.913 -22.470  1.00 81.50           C
ATOM   4983  NH1 ARG A 325      11.245  -8.652 -22.703  1.00 81.50           N
ATOM   4984 1HH1 ARG A 325      12.153  -8.241 -22.624  1.00 81.50           H
ATOM   4985 2HH1 ARG A 325      11.152  -9.615 -22.955  1.00 81.50           H
ATOM   4986  NH2 ARG A 325       8.930  -8.454 -22.572  1.00 81.50           N
ATOM   4987 1HH2 ARG A 325       8.829  -9.417 -22.824  1.00 81.50           H
ATOM   4988 2HH2 ARG A 325       8.119  -7.896 -22.396  1.00 81.50           H
ATOM   4989  HN  ARG A 325       8.819  -2.701 -22.244  1.00 81.50           H
ATOM   4990  N   ARG A 326      10.179  -1.341 -24.878  1.00 82.03           N
ATOM   4991  CA  ARG A 326      10.354  -0.583 -26.105  1.00 82.03           C
ATOM   4992  C   ARG A 326      10.511   0.906 -25.791  1.00 82.03           C
ATOM   4993  O   ARG A 326      11.405   1.565 -26.321  1.00 82.03           O
ATOM   4994  HA  ARG A 326      11.261  -0.987 -26.555  1.00 82.03           H
ATOM   4995  CB  ARG A 326       9.163  -0.776 -27.046  1.00 82.03           C
ATOM   4996 1HB  ARG A 326       8.233  -0.661 -26.489  1.00 82.03           H
ATOM   4997 2HB  ARG A 326       9.172  -0.002 -27.814  1.00 82.03           H
ATOM   4998  CG  ARG A 326       9.202  -2.156 -27.704  1.00 82.03           C
ATOM   4999 1HG  ARG A 326      10.124  -2.264 -28.276  1.00 82.03           H
ATOM   5000 2HG  ARG A 326       9.210  -2.929 -26.936  1.00 82.03           H
ATOM   5001  CD  ARG A 326       7.998  -2.358 -28.626  1.00 82.03           C
ATOM   5002 1HD  ARG A 326       7.088  -2.023 -28.129  1.00 82.03           H
ATOM   5003 2HD  ARG A 326       8.112  -1.752 -29.525  1.00 82.03           H
ATOM   5004  NE  ARG A 326       7.876  -3.787 -28.993  1.00 82.03           N
ATOM   5005  HE  ARG A 326       7.976  -4.467 -28.267  1.00 82.03           H
ATOM   5006  CZ  ARG A 326       7.639  -4.226 -30.237  1.00 82.03           C
ATOM   5007  NH1 ARG A 326       7.496  -3.358 -31.248  1.00 82.03           N
ATOM   5008 1HH1 ARG A 326       7.566  -2.375 -31.078  1.00 82.03           H
ATOM   5009 2HH1 ARG A 326       7.320  -3.694 -32.174  1.00 82.03           H
ATOM   5010  NH2 ARG A 326       7.547  -5.545 -30.454  1.00 82.03           N
ATOM   5011 1HH2 ARG A 326       7.371  -5.889 -31.376  1.00 82.03           H
ATOM   5012 2HH2 ARG A 326       7.655  -6.185 -29.694  1.00 82.03           H
ATOM   5013  HN  ARG A 326       9.305  -1.819 -24.798  1.00 82.03           H
ATOM   5014  N   ASP A 327       9.629   1.394 -24.932  1.00 83.10           N
ATOM   5015  CA  ASP A 327       9.625   2.805 -24.583  1.00 83.10           C
ATOM   5016  C   ASP A 327      10.928   3.150 -23.860  1.00 83.10           C
ATOM   5017  O   ASP A 327      11.519   4.201 -24.106  1.00 83.10           O
ATOM   5018  HA  ASP A 327       9.521   3.334 -25.530  1.00 83.10           H
ATOM   5019  CB  ASP A 327       8.462   3.137 -23.645  1.00 83.10           C
ATOM   5020 1HB  ASP A 327       8.522   2.517 -22.751  1.00 83.10           H
ATOM   5021 2HB  ASP A 327       8.538   4.174 -23.320  1.00 83.10           H
ATOM   5022  CG  ASP A 327       7.117   2.911 -24.339  1.00 83.10           C
ATOM   5023  OD1 ASP A 327       7.091   3.042 -25.582  1.00 83.10           O
ATOM   5024  OD2 ASP A 327       6.146   2.612 -23.611  1.00 83.10           O
ATOM   5025  HN  ASP A 327       8.928   0.844 -24.478  1.00 83.10           H
ATOM   5026  N   LEU A 328      11.339   2.247 -22.982  1.00 84.10           N
ATOM   5027  CA  LEU A 328      12.537   2.464 -22.189  1.00 84.10           C
ATOM   5028  C   LEU A 328      13.734   2.651 -23.123  1.00 84.10           C
ATOM   5029  O   LEU A 328      14.465   3.633 -23.012  1.00 84.10           O
ATOM   5030  HA  LEU A 328      12.393   3.385 -21.624  1.00 84.10           H
ATOM   5031  CB  LEU A 328      12.719   1.334 -21.174  1.00 84.10           C
ATOM   5032 1HB  LEU A 328      11.867   1.341 -20.494  1.00 84.10           H
ATOM   5033 2HB  LEU A 328      12.693   0.384 -21.708  1.00 84.10           H
ATOM   5034  CG  LEU A 328      14.001   1.382 -20.340  1.00 84.10           C
ATOM   5035  HG  LEU A 328      14.850   1.440 -21.022  1.00 84.10           H
ATOM   5036  CD1 LEU A 328      14.038   2.635 -19.463  1.00 84.10           C
ATOM   5037 1HD1 LEU A 328      13.999   3.522 -20.095  1.00 84.10           H
ATOM   5038 2HD1 LEU A 328      13.182   2.631 -18.788  1.00 84.10           H
ATOM   5039 3HD1 LEU A 328      14.960   2.644 -18.881  1.00 84.10           H
ATOM   5040  CD2 LEU A 328      14.170   0.102 -19.519  1.00 84.10           C
ATOM   5041 1HD2 LEU A 328      13.319  -0.013 -18.846  1.00 84.10           H
ATOM   5042 2HD2 LEU A 328      14.221  -0.756 -20.189  1.00 84.10           H
ATOM   5043 3HD2 LEU A 328      15.089   0.162 -18.936  1.00 84.10           H
ATOM   5044  HN  LEU A 328      10.868   1.381 -22.809  1.00 84.10           H
ATOM   5045  N   VAL A 329      13.898   1.692 -24.023  1.00 83.98           N
ATOM   5046  CA  VAL A 329      15.037   1.697 -24.924  1.00 83.98           C
ATOM   5047  C   VAL A 329      14.989   2.956 -25.792  1.00 83.98           C
ATOM   5048  O   VAL A 329      16.026   3.535 -26.111  1.00 83.98           O
ATOM   5049  HA  VAL A 329      15.940   1.727 -24.313  1.00 83.98           H
ATOM   5050  CB  VAL A 329      15.063   0.406 -25.744  1.00 83.98           C
ATOM   5051  HB  VAL A 329      14.101   0.310 -26.249  1.00 83.98           H
ATOM   5052  CG1 VAL A 329      16.153   0.458 -26.815  1.00 83.98           C
ATOM   5053 1HG1 VAL A 329      15.963   1.295 -27.487  1.00 83.98           H
ATOM   5054 2HG1 VAL A 329      17.125   0.589 -26.339  1.00 83.98           H
ATOM   5055 3HG1 VAL A 329      16.149  -0.472 -27.384  1.00 83.98           H
ATOM   5056  CG2 VAL A 329      15.241  -0.815 -24.839  1.00 83.98           C
ATOM   5057 1HG2 VAL A 329      16.181  -0.728 -24.294  1.00 83.98           H
ATOM   5058 2HG2 VAL A 329      14.414  -0.866 -24.131  1.00 83.98           H
ATOM   5059 3HG2 VAL A 329      15.256  -1.719 -25.447  1.00 83.98           H
ATOM   5060  HN  VAL A 329      13.269   0.923 -24.141  1.00 83.98           H
ATOM   5061  N   LYS A 330      13.773   3.342 -26.151  1.00 82.97           N
[truncated: 117,320 more chars]
