# Supplementary material for: Noncanonical roles of chemokine regions in CCR9 activation revealed by structural modeling and mutational mapping
Source: Nat Commun. 2025 Aug 18;16:7695. doi: 10.1038/s41467-025-62321-9 (PMC12361432; doi:10.1038/s41467-025-62321-9)
Supplement: Supplementary file 4 — Supplementary Data 2 [file 41467_2025_62321_MOESM4_ESM.zip › CCR9_CCL25_rnk111.pdb]

SSBOND   1 CYS A   38    CYS A  289 
SSBOND   2 CYS A  119    CYS A  198 
SSBOND   3 CYS B    7    CYS B   35 
SSBOND   4 CYS B    8    CYS B   52 
ATOM      1  N   GLU A  20      -3.081  -4.030  60.726  1.00 46.86           N
ATOM      2  CA  GLU A  20      -3.297  -3.720  59.323  1.00 46.86           C
ATOM      3  C   GLU A  20      -2.010  -3.944  58.525  1.00 46.86           C
ATOM      4  O   GLU A  20      -2.056  -4.164  57.316  1.00 46.86           O
ATOM      5  HA  GLU A  20      -4.066  -4.416  58.987  1.00 46.86           H
ATOM      6  CB  GLU A  20      -3.807  -2.288  59.150  1.00 46.86           C
ATOM      7 1HB  GLU A  20      -3.354  -1.644  59.903  1.00 46.86           H
ATOM      8 2HB  GLU A  20      -3.623  -1.953  58.129  1.00 46.86           H
ATOM      9  CG  GLU A  20      -5.321  -2.216  59.361  1.00 46.86           C
ATOM     10 1HG  GLU A  20      -5.791  -3.112  58.956  1.00 46.86           H
ATOM     11 2HG  GLU A  20      -5.542  -2.195  60.428  1.00 46.86           H
ATOM     12  CD  GLU A  20      -5.910  -0.975  58.687  1.00 46.86           C
ATOM     13  OE1 GLU A  20      -7.149  -0.954  58.521  1.00 46.86           O
ATOM     14  OE2 GLU A  20      -5.108  -0.076  58.354  1.00 46.86           O
ATOM     15  HN  GLU A  20      -2.147  -4.302  60.959  1.00 46.86           H
ATOM     16  N   SER A  21      -0.893  -3.880  59.235  1.00 52.94           N
ATOM     17  CA  SER A  21       0.407  -3.933  58.590  1.00 52.94           C
ATOM     18  C   SER A  21       0.690  -5.353  58.096  1.00 52.94           C
ATOM     19  O   SER A  21       1.137  -5.544  56.966  1.00 52.94           O
ATOM     20  HA  SER A  21       0.341  -3.242  57.750  1.00 52.94           H
ATOM     21  CB  SER A  21       1.513  -3.472  59.542  1.00 52.94           C
ATOM     22 1HB  SER A  21       2.412  -3.244  58.969  1.00 52.94           H
ATOM     23 2HB  SER A  21       1.206  -2.550  60.035  1.00 52.94           H
ATOM     24  OG  SER A  21       1.816  -4.458  60.525  1.00 52.94           O
ATOM     25  HG  SER A  21       2.532  -4.122  61.138  1.00 52.94           H
ATOM     26  HN  SER A  21      -0.868  -3.795  60.231  1.00 52.94           H
ATOM     27  N   THR A  22       0.416  -6.313  58.967  1.00 54.17           N
ATOM     28  CA  THR A  22       0.724  -7.702  58.671  1.00 54.17           C
ATOM     29  C   THR A  22      -0.140  -8.205  57.513  1.00 54.17           C
ATOM     30  O   THR A  22       0.379  -8.727  56.527  1.00 54.17           O
ATOM     31  HA  THR A  22       1.763  -7.762  58.344  1.00 54.17           H
ATOM     32  CB  THR A  22       0.547  -8.511  59.958  1.00 54.17           C
ATOM     33  HB  THR A  22      -0.053  -9.403  59.777  1.00 54.17           H
ATOM     34  OG1 THR A  22      -0.005  -7.576  60.881  1.00 54.17           O
ATOM     35  HG1 THR A  22      -0.371  -8.058  61.678  1.00 54.17           H
ATOM     36  CG2 THR A  22       1.883  -8.912  60.586  1.00 54.17           C
ATOM     37 1HG2 THR A  22       2.454  -8.016  60.829  1.00 54.17           H
ATOM     38 2HG2 THR A  22       2.447  -9.523  59.882  1.00 54.17           H
ATOM     39 3HG2 THR A  22       1.699  -9.483  61.496  1.00 54.17           H
ATOM     40  HN  THR A  22      -0.007  -6.155  59.859  1.00 54.17           H
ATOM     41  N   SER A  23      -1.444  -8.031  57.671  1.00 55.73           N
ATOM     42  CA  SER A  23      -2.388  -8.508  56.675  1.00 55.73           C
ATOM     43  C   SER A  23      -2.099  -7.853  55.323  1.00 55.73           C
ATOM     44  O   SER A  23      -2.183  -8.504  54.283  1.00 55.73           O
ATOM     45  HA  SER A  23      -2.230  -9.585  56.620  1.00 55.73           H
ATOM     46  CB  SER A  23      -3.830  -8.226  57.103  1.00 55.73           C
ATOM     47 1HB  SER A  23      -4.514  -8.589  56.336  1.00 55.73           H
ATOM     48 2HB  SER A  23      -4.052  -8.780  58.015  1.00 55.73           H
ATOM     49  OG  SER A  23      -4.059  -6.837  57.325  1.00 55.73           O
ATOM     50  HG  SER A  23      -5.012  -6.686  57.589  1.00 55.73           H
ATOM     51  HN  SER A  23      -1.856  -7.574  58.459  1.00 55.73           H
ATOM     52  N   SER A  24      -1.763  -6.573  55.381  1.00 60.86           N
ATOM     53  CA  SER A  24      -1.455  -5.824  54.175  1.00 60.86           C
ATOM     54  C   SER A  24      -0.190  -6.383  53.521  1.00 60.86           C
ATOM     55  O   SER A  24       0.003  -6.243  52.314  1.00 60.86           O
ATOM     56  HA  SER A  24      -2.316  -5.962  53.521  1.00 60.86           H
ATOM     57  CB  SER A  24      -1.281  -4.335  54.480  1.00 60.86           C
ATOM     58 1HB  SER A  24      -1.461  -3.756  53.574  1.00 60.86           H
ATOM     59 2HB  SER A  24      -2.029  -4.025  55.210  1.00 60.86           H
ATOM     60  OG  SER A  24       0.020  -4.041  54.980  1.00 60.86           O
ATOM     61  HG  SER A  24       0.196  -4.570  55.810  1.00 60.86           H
ATOM     62  HN  SER A  24      -1.701  -6.049  56.231  1.00 60.86           H
ATOM     63  N   MET A  25       0.640  -7.004  54.347  1.00 63.78           N
ATOM     64  CA  MET A  25       1.879  -7.588  53.864  1.00 63.78           C
ATOM     65  C   MET A  25       1.623  -8.935  53.185  1.00 63.78           C
ATOM     66  O   MET A  25       2.222  -9.240  52.155  1.00 63.78           O
ATOM     67  HA  MET A  25       2.275  -6.878  53.138  1.00 63.78           H
ATOM     68  CB  MET A  25       2.843  -7.782  55.036  1.00 63.78           C
ATOM     69 1HB  MET A  25       2.663  -7.017  55.790  1.00 63.78           H
ATOM     70 2HB  MET A  25       2.657  -8.746  55.509  1.00 63.78           H
ATOM     71  CG  MET A  25       4.298  -7.710  54.567  1.00 63.78           C
ATOM     72 1HG  MET A  25       4.951  -8.168  55.309  1.00 63.78           H
ATOM     73 2HG  MET A  25       4.419  -8.276  53.643  1.00 63.78           H
ATOM     74  SD  MET A  25       4.772  -6.009  54.305  1.00 63.78           S
ATOM     75  CE  MET A  25       6.548  -6.179  54.301  1.00 63.78           C
ATOM     76 1HE  MET A  25       6.876  -6.588  55.257  1.00 63.78           H
ATOM     77 2HE  MET A  25       6.847  -6.851  53.496  1.00 63.78           H
ATOM     78 3HE  MET A  25       7.007  -5.202  54.148  1.00 63.78           H
ATOM     79  HN  MET A  25       0.476  -7.111  55.328  1.00 63.78           H
ATOM     80  N   GLU A  26       0.731  -9.706  53.790  1.00 64.96           N
ATOM     81  CA  GLU A  26       0.376 -11.007  53.249  1.00 64.96           C
ATOM     82  C   GLU A  26      -0.355 -10.846  51.915  1.00 64.96           C
ATOM     83  O   GLU A  26      -0.046 -11.538  50.946  1.00 64.96           O
ATOM     84  HA  GLU A  26       1.324 -11.523  53.092  1.00 64.96           H
ATOM     85  CB  GLU A  26      -0.469 -11.804  54.245  1.00 64.96           C
ATOM     86 1HB  GLU A  26      -1.242 -11.161  54.667  1.00 64.96           H
ATOM     87 2HB  GLU A  26      -0.867 -12.695  53.760  1.00 64.96           H
ATOM     88  CG  GLU A  26       0.383 -12.296  55.417  1.00 64.96           C
ATOM     89 1HG  GLU A  26       1.215 -12.891  55.041  1.00 64.96           H
ATOM     90 2HG  GLU A  26       0.813 -11.443  55.942  1.00 64.96           H
ATOM     91  CD  GLU A  26      -0.452 -13.132  56.389  1.00 64.96           C
ATOM     92  OE1 GLU A  26       0.161 -13.960  57.096  1.00 64.96           O
ATOM     93  OE2 GLU A  26      -1.685 -12.925  56.401  1.00 64.96           O
ATOM     94  HN  GLU A  26       0.255  -9.455  54.633  1.00 64.96           H
ATOM     95  N   ASP A  27      -1.311  -9.928  51.908  1.00 60.96           N
ATOM     96  CA  ASP A  27      -2.101  -9.680  50.714  1.00 60.96           C
ATOM     97  C   ASP A  27      -1.165  -9.364  49.545  1.00 60.96           C
ATOM     98  O   ASP A  27      -1.406  -9.797  48.419  1.00 60.96           O
ATOM     99  HA  ASP A  27      -2.673 -10.594  50.554  1.00 60.96           H
ATOM    100  CB  ASP A  27      -3.034  -8.483  50.910  1.00 60.96           C
ATOM    101 1HB  ASP A  27      -2.500  -7.681  51.419  1.00 60.96           H
ATOM    102 2HB  ASP A  27      -3.341  -8.095  49.939  1.00 60.96           H
ATOM    103  CG  ASP A  27      -4.269  -8.878  51.722  1.00 60.96           C
ATOM    104  OD1 ASP A  27      -4.493 -10.100  51.855  1.00 60.96           O
ATOM    105  OD2 ASP A  27      -4.960  -7.948  52.191  1.00 60.96           O
ATOM    106  HN  ASP A  27      -1.547  -9.361  52.697  1.00 60.96           H
ATOM    107  N   TYR A  28      -0.118  -8.613  49.853  1.00 64.93           N
ATOM    108  CA  TYR A  28       0.844  -8.218  48.838  1.00 64.93           C
ATOM    109  C   TYR A  28       1.689  -9.413  48.391  1.00 64.93           C
ATOM    110  O   TYR A  28       2.094  -9.492  47.232  1.00 64.93           O
ATOM    111  HA  TYR A  28       0.291  -7.833  47.982  1.00 64.93           H
ATOM    112  CB  TYR A  28       1.755  -7.184  49.501  1.00 64.93           C
ATOM    113 1HB  TYR A  28       1.145  -6.357  49.865  1.00 64.93           H
ATOM    114 2HB  TYR A  28       2.229  -7.636  50.372  1.00 64.93           H
ATOM    115  CG  TYR A  28       2.842  -6.629  48.578  1.00 64.93           C
ATOM    116  CD1 TYR A  28       4.118  -7.153  48.621  1.00 64.93           C
ATOM    117  HD1 TYR A  28       4.352  -7.962  49.314  1.00 64.93           H
ATOM    118  CD2 TYR A  28       2.546  -5.605  47.701  1.00 64.93           C
ATOM    119  HD2 TYR A  28       1.538  -5.191  47.667  1.00 64.93           H
ATOM    120  CE1 TYR A  28       5.141  -6.631  47.752  1.00 64.93           C
ATOM    121  HE1 TYR A  28       6.152  -7.036  47.776  1.00 64.93           H
ATOM    122  CE2 TYR A  28       3.569  -5.083  46.832  1.00 64.93           C
ATOM    123  HE2 TYR A  28       3.348  -4.274  46.135  1.00 64.93           H
ATOM    124  CZ  TYR A  28       4.815  -5.622  46.900  1.00 64.93           C
ATOM    125  OH  TYR A  28       5.781  -5.129  46.079  1.00 64.93           O
ATOM    126  HH  TYR A  28       6.284  -5.881  45.653  1.00 64.93           H
ATOM    127  HN  TYR A  28       0.076  -8.275  50.774  1.00 64.93           H
ATOM    128  N   VAL A  29       1.931 -10.312  49.333  1.00 64.21           N
ATOM    129  CA  VAL A  29       2.781 -11.461  49.071  1.00 64.21           C
ATOM    130  C   VAL A  29       1.993 -12.502  48.274  1.00 64.21           C
ATOM    131  O   VAL A  29       2.550 -13.185  47.416  1.00 64.21           O
ATOM    132  HA  VAL A  29       3.620 -11.118  48.466  1.00 64.21           H
ATOM    133  CB  VAL A  29       3.338 -12.011  50.386  1.00 64.21           C
ATOM    134  HB  VAL A  29       2.501 -12.165  51.066  1.00 64.21           H
ATOM    135  CG1 VAL A  29       4.022 -13.362  50.169  1.00 64.21           C
ATOM    136 1HG1 VAL A  29       3.301 -14.075  49.770  1.00 64.21           H
ATOM    137 2HG1 VAL A  29       4.845 -13.244  49.463  1.00 64.21           H
ATOM    138 3HG1 VAL A  29       4.409 -13.730  51.119  1.00 64.21           H
ATOM    139  CG2 VAL A  29       4.295 -11.010  51.037  1.00 64.21           C
ATOM    140 1HG2 VAL A  29       5.126 -10.810  50.362  1.00 64.21           H
ATOM    141 2HG2 VAL A  29       3.763 -10.081  51.244  1.00 64.21           H
ATOM    142 3HG2 VAL A  29       4.676 -11.426  51.970  1.00 64.21           H
ATOM    143  HN  VAL A  29       1.558 -10.265  50.260  1.00 64.21           H
ATOM    144  N   ASN A  30       0.708 -12.591  48.586  1.00 66.50           N
ATOM    145  CA  ASN A  30      -0.129 -13.634  48.019  1.00 66.50           C
ATOM    146  C   ASN A  30      -0.673 -13.167  46.667  1.00 66.50           C
ATOM    147  O   ASN A  30      -1.248 -13.956  45.919  1.00 66.50           O
ATOM    148  HA  ASN A  30       0.520 -14.505  47.929  1.00 66.50           H
ATOM    149  CB  ASN A  30      -1.321 -13.939  48.928  1.00 66.50           C
ATOM    150 1HB  ASN A  30      -1.744 -13.008  49.305  1.00 66.50           H
ATOM    151 2HB  ASN A  30      -2.104 -14.435  48.354  1.00 66.50           H
ATOM    152  CG  ASN A  30      -0.903 -14.827  50.103  1.00 66.50           C
ATOM    153  OD1 ASN A  30       0.133 -15.471  50.089  1.00 66.50           O
ATOM    154  ND2 ASN A  30      -1.763 -14.824  51.117  1.00 66.50           N
ATOM    155 1HD2 ASN A  30      -2.596 -14.272  51.064  1.00 66.50           H
ATOM    156 2HD2 ASN A  30      -1.578 -15.373  51.931  1.00 66.50           H
ATOM    157  HN  ASN A  30       0.240 -11.968  49.213  1.00 66.50           H
ATOM    158  N   PHE A  31      -0.472 -11.886  46.396  1.00 70.84           N
ATOM    159  CA  PHE A  31      -0.917 -11.309  45.138  1.00 70.84           C
ATOM    160  C   PHE A  31      -0.225 -11.981  43.951  1.00 70.84           C
ATOM    161  O   PHE A  31       1.003 -12.008  43.878  1.00 70.84           O
ATOM    162  HA  PHE A  31      -1.993 -11.473  45.070  1.00 70.84           H
ATOM    163  CB  PHE A  31      -0.535  -9.828  45.166  1.00 70.84           C
ATOM    164 1HB  PHE A  31      -0.956  -9.371  46.061  1.00 70.84           H
ATOM    165 2HB  PHE A  31       0.549  -9.745  45.246  1.00 70.84           H
ATOM    166  CG  PHE A  31      -1.003  -9.042  43.940  1.00 70.84           C
ATOM    167  CD1 PHE A  31      -0.167  -8.873  42.880  1.00 70.84           C
ATOM    168  HD1 PHE A  31       0.837  -9.297  42.905  1.00 70.84           H
ATOM    169  CD2 PHE A  31      -2.255  -8.511  43.909  1.00 70.84           C
ATOM    170  HD2 PHE A  31      -2.925  -8.647  44.758  1.00 70.84           H
ATOM    171  CE1 PHE A  31      -0.602  -8.143  41.742  1.00 70.84           C
ATOM    172  HE1 PHE A  31       0.068  -8.007  40.893  1.00 70.84           H
ATOM    173  CE2 PHE A  31      -2.690  -7.782  42.771  1.00 70.84           C
ATOM    174  HE2 PHE A  31      -3.693  -7.357  42.747  1.00 70.84           H
ATOM    175  CZ  PHE A  31      -1.854  -7.613  41.712  1.00 70.84           C
ATOM    176  HZ  PHE A  31      -2.187  -7.052  40.839  1.00 70.84           H
ATOM    177  HN  PHE A  31      -0.016 -11.248  47.015  1.00 70.84           H
ATOM    178  N   ASN A  32      -1.042 -12.507  43.050  1.00 67.94           N
ATOM    179  CA  ASN A  32      -0.524 -13.137  41.848  1.00 67.94           C
ATOM    180  C   ASN A  32      -0.093 -12.055  40.855  1.00 67.94           C
ATOM    181  O   ASN A  32      -0.914 -11.545  40.094  1.00 67.94           O
ATOM    182  HA  ASN A  32       0.312 -13.751  42.184  1.00 67.94           H
ATOM    183  CB  ASN A  32      -1.593 -13.999  41.174  1.00 67.94           C
ATOM    184 1HB  ASN A  32      -2.057 -14.653  41.912  1.00 67.94           H
ATOM    185 2HB  ASN A  32      -2.380 -13.361  40.773  1.00 67.94           H
ATOM    186  CG  ASN A  32      -0.989 -14.841  40.048  1.00 67.94           C
ATOM    187  OD1 ASN A  32       0.168 -14.702  39.686  1.00 67.94           O
ATOM    188  ND2 ASN A  32      -1.834 -15.720  39.517  1.00 67.94           N
ATOM    189 1HD2 ASN A  32      -2.771 -15.783  39.860  1.00 67.94           H
ATOM    190 2HD2 ASN A  32      -1.533 -16.317  38.773  1.00 67.94           H
ATOM    191  HN  ASN A  32      -2.038 -12.507  43.132  1.00 67.94           H
ATOM    192  N   PHE A  33       1.192 -11.738  40.895  1.00 70.83           N
ATOM    193  CA  PHE A  33       1.765 -10.812  39.933  1.00 70.83           C
ATOM    194  C   PHE A  33       2.015 -11.502  38.590  1.00 70.83           C
ATOM    195  O   PHE A  33       3.131 -11.476  38.073  1.00 70.83           O
ATOM    196  HA  PHE A  33       1.048 -10.003  39.796  1.00 70.83           H
ATOM    197  CB  PHE A  33       3.103 -10.341  40.507  1.00 70.83           C
ATOM    198 1HB  PHE A  33       3.742 -11.208  40.672  1.00 70.83           H
ATOM    199 2HB  PHE A  33       3.602  -9.712  39.769  1.00 70.83           H
ATOM    200  CG  PHE A  33       2.977  -9.562  41.818  1.00 70.83           C
ATOM    201  CD1 PHE A  33       2.743  -8.222  41.793  1.00 70.83           C
ATOM    202  HD1 PHE A  33       2.645  -7.704  40.840  1.00 70.83           H
ATOM    203  CD2 PHE A  33       3.099 -10.209  43.008  1.00 70.83           C
ATOM    204  HD2 PHE A  33       3.287 -11.282  43.028  1.00 70.83           H
ATOM    205  CE1 PHE A  33       2.626  -7.499  43.010  1.00 70.83           C
ATOM    206  HE1 PHE A  33       2.439  -6.426  42.990  1.00 70.83           H
ATOM    207  CE2 PHE A  33       2.982  -9.486  44.225  1.00 70.83           C
ATOM    208  HE2 PHE A  33       3.081 -10.004  45.178  1.00 70.83           H
ATOM    209  CZ  PHE A  33       2.748  -8.146  44.200  1.00 70.83           C
ATOM    210  HZ  PHE A  33       2.659  -7.591  45.134  1.00 70.83           H
ATOM    211  HN  PHE A  33       1.837 -12.101  41.568  1.00 70.83           H
ATOM    212  N   THR A  34       0.958 -12.103  38.064  1.00 72.71           N
ATOM    213  CA  THR A  34       0.932 -12.479  36.661  1.00 72.71           C
ATOM    214  C   THR A  34       1.329 -11.291  35.783  1.00 72.71           C
ATOM    215  O   THR A  34       0.817 -10.187  35.958  1.00 72.71           O
ATOM    216  HA  THR A  34       1.677 -13.259  36.500  1.00 72.71           H
ATOM    217  CB  THR A  34      -0.460 -13.030  36.344  1.00 72.71           C
ATOM    218  HB  THR A  34      -1.202 -12.231  36.336  1.00 72.71           H
ATOM    219  OG1 THR A  34      -0.662 -14.047  37.322  1.00 72.71           O
ATOM    220  HG1 THR A  34       0.176 -14.581  37.437  1.00 72.71           H
ATOM    221  CG2 THR A  34      -0.504 -13.780  35.012  1.00 72.71           C
ATOM    222 1HG2 THR A  34       0.190 -14.620  35.045  1.00 72.71           H
ATOM    223 2HG2 THR A  34      -0.219 -13.105  34.205  1.00 72.71           H
ATOM    224 3HG2 THR A  34      -1.514 -14.150  34.836  1.00 72.71           H
ATOM    225  HN  THR A  34       0.131 -12.332  38.578  1.00 72.71           H
ATOM    226  N   ASP A  35       2.239 -11.558  34.858  1.00 81.00           N
ATOM    227  CA  ASP A  35       2.893 -10.490  34.120  1.00 81.00           C
ATOM    228  C   ASP A  35       2.011 -10.077  32.940  1.00 81.00           C
ATOM    229  O   ASP A  35       2.294 -10.430  31.796  1.00 81.00           O
ATOM    230  HA  ASP A  35       3.027  -9.684  34.842  1.00 81.00           H
ATOM    231  CB  ASP A  35       4.242 -10.950  33.564  1.00 81.00           C
ATOM    232 1HB  ASP A  35       4.650 -11.739  34.196  1.00 81.00           H
ATOM    233 2HB  ASP A  35       4.104 -11.377  32.571  1.00 81.00           H
ATOM    234  CG  ASP A  35       5.231  -9.784  33.491  1.00 81.00           C
ATOM    235  OD1 ASP A  35       4.892  -8.717  34.047  1.00 81.00           O
ATOM    236  OD2 ASP A  35       6.303  -9.987  32.882  1.00 81.00           O
ATOM    237  HN  ASP A  35       2.531 -12.482  34.610  1.00 81.00           H
ATOM    238  N   PHE A  36       0.960  -9.337  33.259  1.00 90.51           N
ATOM    239  CA  PHE A  36       0.073  -8.814  32.232  1.00 90.51           C
ATOM    240  C   PHE A  36       0.673  -7.573  31.570  1.00 90.51           C
ATOM    241  O   PHE A  36       0.206  -7.139  30.518  1.00 90.51           O
ATOM    242  HA  PHE A  36      -0.053  -9.598  31.485  1.00 90.51           H
ATOM    243  CB  PHE A  36      -1.234  -8.427  32.925  1.00 90.51           C
ATOM    244 1HB  PHE A  36      -1.008  -7.767  33.763  1.00 90.51           H
ATOM    245 2HB  PHE A  36      -1.848  -7.857  32.228  1.00 90.51           H
ATOM    246  CG  PHE A  36      -2.044  -9.619  33.439  1.00 90.51           C
ATOM    247  CD1 PHE A  36      -2.142 -10.748  32.687  1.00 90.51           C
ATOM    248  HD1 PHE A  36      -1.644 -10.804  31.719  1.00 90.51           H
ATOM    249  CD2 PHE A  36      -2.665  -9.550  34.647  1.00 90.51           C
ATOM    250  HD2 PHE A  36      -2.586  -8.645  35.249  1.00 90.51           H
ATOM    251  CE1 PHE A  36      -2.894 -11.855  33.164  1.00 90.51           C
ATOM    252  HE1 PHE A  36      -2.973 -12.760  32.561  1.00 90.51           H
ATOM    253  CE2 PHE A  36      -3.416 -10.657  35.123  1.00 90.51           C
ATOM    254  HE2 PHE A  36      -3.914 -10.601  36.091  1.00 90.51           H
ATOM    255  CZ  PHE A  36      -3.515 -11.786  34.372  1.00 90.51           C
ATOM    256  HZ  PHE A  36      -4.091 -12.636  34.738  1.00 90.51           H
ATOM    257  HN  PHE A  36       0.711  -9.093  34.196  1.00 90.51           H
ATOM    258  N   TYR A  37       1.699  -7.035  32.213  1.00 91.81           N
ATOM    259  CA  TYR A  37       2.492  -5.979  31.607  1.00 91.81           C
ATOM    260  C   TYR A  37       3.612  -6.562  30.742  1.00 91.81           C
ATOM    261  O   TYR A  37       4.521  -7.213  31.254  1.00 91.81           O
ATOM    262  HA  TYR A  37       1.832  -5.381  30.979  1.00 91.81           H
ATOM    263  CB  TYR A  37       3.114  -5.200  32.768  1.00 91.81           C
ATOM    264 1HB  TYR A  37       2.318  -4.850  33.425  1.00 91.81           H
ATOM    265 2HB  TYR A  37       3.737  -5.876  33.354  1.00 91.81           H
ATOM    266  CG  TYR A  37       3.958  -4.001  32.331  1.00 91.81           C
ATOM    267  CD1 TYR A  37       5.303  -4.163  32.069  1.00 91.81           C
ATOM    268  HD1 TYR A  37       5.764  -5.146  32.173  1.00 91.81           H
ATOM    269  CD2 TYR A  37       3.375  -2.757  32.199  1.00 91.81           C
ATOM    270  HD2 TYR A  37       2.312  -2.629  32.406  1.00 91.81           H
ATOM    271  CE1 TYR A  37       6.098  -3.035  31.658  1.00 91.81           C
ATOM    272  HE1 TYR A  37       7.162  -3.149  31.448  1.00 91.81           H
ATOM    273  CE2 TYR A  37       4.169  -1.629  31.788  1.00 91.81           C
ATOM    274  HE2 TYR A  37       3.721  -0.641  31.680  1.00 91.81           H
ATOM    275  CZ  TYR A  37       5.492  -1.824  31.537  1.00 91.81           C
ATOM    276  OH  TYR A  37       6.242  -0.758  31.149  1.00 91.81           O
ATOM    277  HH  TYR A  37       6.925  -1.047  30.477  1.00 91.81           H
ATOM    278  HN  TYR A  37       1.990  -7.309  33.130  1.00 91.81           H
ATOM    279  N   CYS A  38       3.509  -6.306  29.446  1.00 92.35           N
ATOM    280  CA  CYS A  38       4.435  -6.892  28.492  1.00 92.35           C
ATOM    281  C   CYS A  38       5.443  -5.818  28.079  1.00 92.35           C
ATOM    282  O   CYS A  38       5.070  -4.807  27.486  1.00 92.35           O
ATOM    283  HA  CYS A  38       4.933  -7.715  29.005  1.00 92.35           H
ATOM    284  CB  CYS A  38       3.704  -7.483  27.285  1.00 92.35           C
ATOM    285 1HB  CYS A  38       2.906  -8.146  27.621  1.00 92.35           H
ATOM    286 2HB  CYS A  38       3.235  -6.687  26.707  1.00 92.35           H
ATOM    287  SG  CYS A  38       4.881  -8.408  26.232  1.00 92.35           S
ATOM    288  HN  CYS A  38       2.810  -5.712  29.047  1.00 92.35           H
ATOM    289  N   GLU A  39       6.700  -6.074  28.409  1.00 90.86           N
ATOM    290  CA  GLU A  39       7.788  -5.250  27.909  1.00 90.86           C
ATOM    291  C   GLU A  39       8.176  -5.685  26.494  1.00 90.86           C
ATOM    292  O   GLU A  39       8.506  -6.848  26.267  1.00 90.86           O
ATOM    293  HA  GLU A  39       7.395  -4.234  27.889  1.00 90.86           H
ATOM    294  CB  GLU A  39       8.994  -5.304  28.849  1.00 90.86           C
ATOM    295 1HB  GLU A  39       9.213  -6.340  29.106  1.00 90.86           H
ATOM    296 2HB  GLU A  39       9.838  -4.786  28.394  1.00 90.86           H
ATOM    297  CG  GLU A  39       8.698  -4.577  30.162  1.00 90.86           C
ATOM    298 1HG  GLU A  39       8.348  -3.566  29.951  1.00 90.86           H
ATOM    299 2HG  GLU A  39       7.895  -5.088  30.692  1.00 90.86           H
ATOM    300  CD  GLU A  39       9.944  -4.516  31.048  1.00 90.86           C
ATOM    301  OE1 GLU A  39       9.824  -3.956  32.159  1.00 90.86           O
ATOM    302  OE2 GLU A  39      10.989  -5.031  30.594  1.00 90.86           O
ATOM    303  HN  GLU A  39       6.980  -6.827  29.005  1.00 90.86           H
ATOM    304  N   LYS A  40       8.123  -4.727  25.580  1.00 90.43           N
ATOM    305  CA  LYS A  40       8.307  -5.028  24.170  1.00 90.43           C
ATOM    306  C   LYS A  40       9.761  -4.754  23.781  1.00 90.43           C
ATOM    307  O   LYS A  40      10.053  -4.467  22.621  1.00 90.43           O
ATOM    308  HA  LYS A  40       8.107  -6.090  24.033  1.00 90.43           H
ATOM    309  CB  LYS A  40       7.289  -4.263  23.322  1.00 90.43           C
ATOM    310 1HB  LYS A  40       7.420  -3.190  23.468  1.00 90.43           H
ATOM    311 2HB  LYS A  40       7.466  -4.464  22.265  1.00 90.43           H
ATOM    312  CG  LYS A  40       5.858  -4.661  23.690  1.00 90.43           C
ATOM    313 1HG  LYS A  40       5.703  -4.523  24.760  1.00 90.43           H
ATOM    314 2HG  LYS A  40       5.152  -4.008  23.178  1.00 90.43           H
ATOM    315  CD  LYS A  40       5.581  -6.118  23.313  1.00 90.43           C
ATOM    316 1HD  LYS A  40       5.891  -6.296  22.283  1.00 90.43           H
ATOM    317 2HD  LYS A  40       6.174  -6.780  23.943  1.00 90.43           H
ATOM    318  CE  LYS A  40       4.096  -6.451  23.469  1.00 90.43           C
ATOM    319 1HE  LYS A  40       3.877  -6.684  24.511  1.00 90.43           H
ATOM    320 2HE  LYS A  40       3.492  -5.584  23.202  1.00 90.43           H
ATOM    321  NZ  LYS A  40       3.730  -7.600  22.611  1.00 90.43           N
ATOM    322 1HZ  LYS A  40       2.749  -7.822  22.743  1.00 90.43           H
ATOM    323 2HZ  LYS A  40       3.894  -7.362  21.639  1.00 90.43           H
ATOM    324 3HZ  LYS A  40       4.295  -8.403  22.862  1.00 90.43           H
ATOM    325  HN  LYS A  40       7.958  -3.763  25.788  1.00 90.43           H
ATOM    326  N   ASN A  41      10.634  -4.854  24.772  1.00 89.93           N
ATOM    327  CA  ASN A  41      12.039  -4.544  24.566  1.00 89.93           C
ATOM    328  C   ASN A  41      12.597  -5.440  23.459  1.00 89.93           C
ATOM    329  O   ASN A  41      13.303  -4.968  22.569  1.00 89.93           O
ATOM    330  HA  ASN A  41      12.063  -3.488  24.299  1.00 89.93           H
ATOM    331  CB  ASN A  41      12.852  -4.800  25.837  1.00 89.93           C
ATOM    332 1HB  ASN A  41      12.559  -5.755  26.274  1.00 89.93           H
ATOM    333 2HB  ASN A  41      13.910  -4.875  25.587  1.00 89.93           H
ATOM    334  CG  ASN A  41      12.641  -3.680  26.857  1.00 89.93           C
ATOM    335  OD1 ASN A  41      12.173  -2.598  26.543  1.00 89.93           O
ATOM    336  ND2 ASN A  41      13.012  -3.999  28.094  1.00 89.93           N
ATOM    337 1HD2 ASN A  41      13.389  -4.905  28.286  1.00 89.93           H
ATOM    338 2HD2 ASN A  41      12.913  -3.332  28.833  1.00 89.93           H
ATOM    339  HN  ASN A  41      10.396  -5.139  25.700  1.00 89.93           H
ATOM    340  N   ASN A  42      12.260  -6.719  23.550  1.00 91.70           N
ATOM    341  CA  ASN A  42      12.769  -7.696  22.603  1.00 91.70           C
ATOM    342  C   ASN A  42      12.294  -7.331  21.195  1.00 91.70           C
ATOM    343  O   ASN A  42      13.040  -7.475  20.227  1.00 91.70           O
ATOM    344  HA  ASN A  42      13.854  -7.652  22.701  1.00 91.70           H
ATOM    345  CB  ASN A  42      12.252  -9.099  22.927  1.00 91.70           C
ATOM    346 1HB  ASN A  42      11.165  -9.078  23.015  1.00 91.70           H
ATOM    347 2HB  ASN A  42      12.492  -9.777  22.109  1.00 91.70           H
ATOM    348  CG  ASN A  42      12.864  -9.622  24.228  1.00 91.70           C
ATOM    349  OD1 ASN A  42      13.788  -9.050  24.783  1.00 91.70           O
ATOM    350  ND2 ASN A  42      12.300 -10.738  24.681  1.00 91.70           N
ATOM    351 1HD2 ASN A  42      11.545 -11.157  24.177  1.00 91.70           H
ATOM    352 2HD2 ASN A  42      12.632 -11.158  25.526  1.00 91.70           H
ATOM    353  HN  ASN A  42      11.652  -7.088  24.253  1.00 91.70           H
ATOM    354  N   VAL A  43      11.055  -6.866  21.125  1.00 92.38           N
ATOM    355  CA  VAL A  43      10.466  -6.494  19.850  1.00 92.38           C
ATOM    356  C   VAL A  43      11.227  -5.300  19.270  1.00 92.38           C
ATOM    357  O   VAL A  43      11.547  -5.280  18.083  1.00 92.38           O
ATOM    358  HA  VAL A  43      10.580  -7.343  19.175  1.00 92.38           H
ATOM    359  CB  VAL A  43       8.971  -6.223  20.023  1.00 92.38           C
ATOM    360  HB  VAL A  43       8.860  -5.352  20.669  1.00 92.38           H
ATOM    361  CG1 VAL A  43       8.313  -5.898  18.680  1.00 92.38           C
ATOM    362 1HG1 VAL A  43       8.781  -5.012  18.252  1.00 92.38           H
ATOM    363 2HG1 VAL A  43       8.439  -6.741  18.000  1.00 92.38           H
ATOM    364 3HG1 VAL A  43       7.250  -5.710  18.832  1.00 92.38           H
ATOM    365  CG2 VAL A  43       8.275  -7.404  20.703  1.00 92.38           C
ATOM    366 1HG2 VAL A  43       8.399  -8.299  20.093  1.00 92.38           H
ATOM    367 2HG2 VAL A  43       8.716  -7.570  21.685  1.00 92.38           H
ATOM    368 3HG2 VAL A  43       7.213  -7.185  20.814  1.00 92.38           H
ATOM    369  HN  VAL A  43      10.459  -6.742  21.918  1.00 92.38           H
ATOM    370  N   ARG A  44      11.494  -4.333  20.136  1.00 90.97           N
ATOM    371  CA  ARG A  44      12.160  -3.112  19.713  1.00 90.97           C
ATOM    372  C   ARG A  44      13.590  -3.417  19.262  1.00 90.97           C
ATOM    373  O   ARG A  44      14.078  -2.829  18.298  1.00 90.97           O
ATOM    374  HA  ARG A  44      11.558  -2.739  18.884  1.00 90.97           H
ATOM    375  CB  ARG A  44      12.198  -2.084  20.846  1.00 90.97           C
ATOM    376 1HB  ARG A  44      12.598  -2.547  21.748  1.00 90.97           H
ATOM    377 2HB  ARG A  44      12.870  -1.269  20.580  1.00 90.97           H
ATOM    378  CG  ARG A  44      10.800  -1.528  21.129  1.00 90.97           C
ATOM    379 1HG  ARG A  44      10.336  -1.210  20.195  1.00 90.97           H
ATOM    380 2HG  ARG A  44      10.170  -2.314  21.546  1.00 90.97           H
ATOM    381  CD  ARG A  44      10.866  -0.349  22.101  1.00 90.97           C
ATOM    382 1HD  ARG A  44      11.701   0.302  21.840  1.00 90.97           H
ATOM    383 2HD  ARG A  44       9.959   0.250  22.021  1.00 90.97           H
ATOM    384  NE  ARG A  44      11.024  -0.843  23.487  1.00 90.97           N
ATOM    385  HE  ARG A  44      11.387  -1.766  23.617  1.00 90.97           H
ATOM    386  CZ  ARG A  44      10.712  -0.132  24.578  1.00 90.97           C
ATOM    387  NH1 ARG A  44      10.222   1.110  24.464  1.00 90.97           N
ATOM    388 1HH1 ARG A  44      10.087   1.513  23.558  1.00 90.97           H
ATOM    389 2HH1 ARG A  44       9.991   1.634  25.283  1.00 90.97           H
ATOM    390  NH2 ARG A  44      10.896  -0.681  25.787  1.00 90.97           N
ATOM    391 1HH2 ARG A  44      10.668  -0.163  26.611  1.00 90.97           H
ATOM    392 2HH2 ARG A  44      11.263  -1.608  25.864  1.00 90.97           H
ATOM    393  HN  ARG A  44      11.264  -4.373  21.108  1.00 90.97           H
ATOM    394  N   GLN A  45      14.220  -4.334  19.980  1.00 92.52           N
ATOM    395  CA  GLN A  45      15.596  -4.698  19.689  1.00 92.52           C
ATOM    396  C   GLN A  45      15.693  -5.345  18.306  1.00 92.52           C
ATOM    397  O   GLN A  45      16.606  -5.045  17.538  1.00 92.52           O
ATOM    398  HA  GLN A  45      16.151  -3.759  19.698  1.00 92.52           H
ATOM    399  CB  GLN A  45      16.160  -5.624  20.768  1.00 92.52           C
ATOM    400 1HB  GLN A  45      16.025  -5.168  21.750  1.00 92.52           H
ATOM    401 2HB  GLN A  45      15.605  -6.562  20.774  1.00 92.52           H
ATOM    402  CG  GLN A  45      17.644  -5.904  20.530  1.00 92.52           C
ATOM    403 1HG  GLN A  45      17.782  -6.339  19.540  1.00 92.52           H
ATOM    404 2HG  GLN A  45      18.203  -4.968  20.548  1.00 92.52           H
ATOM    405  CD  GLN A  45      18.200  -6.856  21.592  1.00 92.52           C
ATOM    406  OE1 GLN A  45      17.473  -7.452  22.369  1.00 92.52           O
ATOM    407  NE2 GLN A  45      19.526  -6.964  21.581  1.00 92.52           N
ATOM    408 1HE2 GLN A  45      20.064  -6.446  20.916  1.00 92.52           H
ATOM    409 2HE2 GLN A  45      19.984  -7.563  22.238  1.00 92.52           H
ATOM    410  HN  GLN A  45      13.807  -4.825  20.747  1.00 92.52           H
ATOM    411  N   PHE A  46      14.739  -6.222  18.030  1.00 94.03           N
ATOM    412  CA  PHE A  46      14.672  -6.872  16.732  1.00 94.03           C
ATOM    413  C   PHE A  46      14.474  -5.846  15.615  1.00 94.03           C
ATOM    414  O   PHE A  46      15.186  -5.870  14.612  1.00 94.03           O
ATOM    415  HA  PHE A  46      15.617  -7.393  16.582  1.00 94.03           H
ATOM    416  CB  PHE A  46      13.465  -7.812  16.765  1.00 94.03           C
ATOM    417 1HB  PHE A  46      13.654  -8.605  17.488  1.00 94.03           H
ATOM    418 2HB  PHE A  46      12.595  -7.258  17.119  1.00 94.03           H
ATOM    419  CG  PHE A  46      13.132  -8.444  15.412  1.00 94.03           C
ATOM    420  CD1 PHE A  46      12.104  -7.955  14.668  1.00 94.03           C
ATOM    421  HD1 PHE A  46      11.517  -7.114  15.035  1.00 94.03           H
ATOM    422  CD2 PHE A  46      13.864  -9.494  14.953  1.00 94.03           C
ATOM    423  HD2 PHE A  46      14.688  -9.886  15.549  1.00 94.03           H
ATOM    424  CE1 PHE A  46      11.795  -8.542  13.412  1.00 94.03           C
ATOM    425  HE1 PHE A  46      10.970  -8.150  12.816  1.00 94.03           H
ATOM    426  CE2 PHE A  46      13.555 -10.081  13.697  1.00 94.03           C
ATOM    427  HE2 PHE A  46      14.142 -10.922  13.330  1.00 94.03           H
ATOM    428  CZ  PHE A  46      12.527  -9.592  12.953  1.00 94.03           C
ATOM    429  HZ  PHE A  46      12.290 -10.042  11.989  1.00 94.03           H
ATOM    430  HN  PHE A  46      14.022  -6.490  18.675  1.00 94.03           H
ATOM    431  N   ALA A  47      13.503  -4.969  15.826  1.00 93.13           N
ATOM    432  CA  ALA A  47      13.130  -4.005  14.804  1.00 93.13           C
ATOM    433  C   ALA A  47      14.346  -3.145  14.452  1.00 93.13           C
ATOM    434  O   ALA A  47      14.572  -2.833  13.284  1.00 93.13           O
ATOM    435  HA  ALA A  47      12.822  -4.563  13.919  1.00 93.13           H
ATOM    436  CB  ALA A  47      11.948  -3.169  15.297  1.00 93.13           C
ATOM    437 1HB  ALA A  47      11.102  -3.824  15.506  1.00 93.13           H
ATOM    438 2HB  ALA A  47      12.231  -2.641  16.208  1.00 93.13           H
ATOM    439 3HB  ALA A  47      11.668  -2.447  14.530  1.00 93.13           H
ATOM    440  HN  ALA A  47      12.977  -4.910  16.674  1.00 93.13           H
ATOM    441  N   SER A  48      15.097  -2.788  15.483  1.00 93.31           N
ATOM    442  CA  SER A  48      16.158  -1.807  15.332  1.00 93.31           C
ATOM    443  C   SER A  48      17.246  -2.352  14.405  1.00 93.31           C
ATOM    444  O   SER A  48      17.970  -1.584  13.773  1.00 93.31           O
ATOM    445  HA  SER A  48      15.681  -0.932  14.889  1.00 93.31           H
ATOM    446  CB  SER A  48      16.756  -1.429  16.688  1.00 93.31           C
ATOM    447 1HB  SER A  48      17.418  -0.571  16.566  1.00 93.31           H
ATOM    448 2HB  SER A  48      15.957  -1.121  17.364  1.00 93.31           H
ATOM    449  OG  SER A  48      17.480  -2.508  17.272  1.00 93.31           O
ATOM    450  HG  SER A  48      17.859  -2.229  18.154  1.00 93.31           H
ATOM    451  HN  SER A  48      14.989  -3.155  16.407  1.00 93.31           H
ATOM    452  N   HIS A  49      17.328  -3.673  14.354  1.00 94.46           N
ATOM    453  CA  HIS A  49      18.334  -4.330  13.537  1.00 94.46           C
ATOM    454  C   HIS A  49      17.734  -4.695  12.178  1.00 94.46           C
ATOM    455  O   HIS A  49      18.406  -4.600  11.152  1.00 94.46           O
ATOM    456  HA  HIS A  49      19.136  -3.607  13.387  1.00 94.46           H
ATOM    457  CB  HIS A  49      18.924  -5.537  14.268  1.00 94.46           C
ATOM    458 1HB  HIS A  49      18.114  -6.205  14.559  1.00 94.46           H
ATOM    459 2HB  HIS A  49      19.562  -6.091  13.579  1.00 94.46           H
ATOM    460  CG  HIS A  49      19.727  -5.179  15.496  1.00 94.46           C
ATOM    461  ND1 HIS A  49      19.145  -4.948  16.731  1.00 94.46           N
ATOM    462  HD1 HIS A  49      18.167  -4.992  16.934  1.00 94.46           H
ATOM    463  CD2 HIS A  49      21.070  -5.016  15.667  1.00 94.46           C
ATOM    464  HD2 HIS A  49      21.829  -5.125  14.892  1.00 94.46           H
ATOM    465  CE1 HIS A  49      20.105  -4.659  17.597  1.00 94.46           C
ATOM    466  HE1 HIS A  49      19.966  -4.428  18.654  1.00 94.46           H
ATOM    467  NE2 HIS A  49      21.297  -4.701  16.936  1.00 94.46           N
ATOM    468  HN  HIS A  49      16.723  -4.291  14.856  1.00 94.46           H
ATOM    469  N   PHE A  50      16.474  -5.106  12.214  1.00 95.32           N
ATOM    470  CA  PHE A  50      15.862  -5.746  11.062  1.00 95.32           C
ATOM    471  C   PHE A  50      15.354  -4.706  10.062  1.00 95.32           C
ATOM    472  O   PHE A  50      15.594  -4.825   8.862  1.00 95.32           O
ATOM    473  HA  PHE A  50      16.629  -6.359  10.588  1.00 95.32           H
ATOM    474  CB  PHE A  50      14.676  -6.561  11.581  1.00 95.32           C
ATOM    475 1HB  PHE A  50      15.036  -7.285  12.311  1.00 95.32           H
ATOM    476 2HB  PHE A  50      13.992  -5.893  12.106  1.00 95.32           H
ATOM    477  CG  PHE A  50      13.903  -7.301  10.488  1.00 95.32           C
ATOM    478  CD1 PHE A  50      12.675  -6.858  10.104  1.00 95.32           C
ATOM    479  HD1 PHE A  50      12.242  -5.976  10.576  1.00 95.32           H
ATOM    480  CD2 PHE A  50      14.444  -8.401   9.900  1.00 95.32           C
ATOM    481  HD2 PHE A  50      15.427  -8.756  10.207  1.00 95.32           H
ATOM    482  CE1 PHE A  50      11.958  -7.546   9.089  1.00 95.32           C
ATOM    483  HE1 PHE A  50      10.975  -7.191   8.782  1.00 95.32           H
ATOM    484  CE2 PHE A  50      13.727  -9.089   8.885  1.00 95.32           C
ATOM    485  HE2 PHE A  50      14.160  -9.971   8.413  1.00 95.32           H
ATOM    486  CZ  PHE A  50      12.499  -8.646   8.501  1.00 95.32           C
ATOM    487  HZ  PHE A  50      11.949  -9.173   7.722  1.00 95.32           H
ATOM    488  HN  PHE A  50      15.877  -5.007  13.010  1.00 95.32           H
ATOM    489  N   LEU A  51      14.661  -3.710  10.594  1.00 95.04           N
ATOM    490  CA  LEU A  51      13.827  -2.854   9.768  1.00 95.04           C
ATOM    491  C   LEU A  51      14.718  -1.918   8.949  1.00 95.04           C
ATOM    492  O   LEU A  51      14.583  -1.837   7.729  1.00 95.04           O
ATOM    493  HA  LEU A  51      13.278  -3.498   9.081  1.00 95.04           H
ATOM    494  CB  LEU A  51      12.793  -2.123  10.627  1.00 95.04           C
ATOM    495 1HB  LEU A  51      13.323  -1.527  11.370  1.00 95.04           H
ATOM    496 2HB  LEU A  51      12.247  -1.427   9.990  1.00 95.04           H
ATOM    497  CG  LEU A  51      11.778  -3.008  11.354  1.00 95.04           C
ATOM    498  HG  LEU A  51      12.322  -3.659  12.039  1.00 95.04           H
ATOM    499  CD1 LEU A  51      10.819  -2.165  12.197  1.00 95.04           C
ATOM    500 1HD1 LEU A  51      11.386  -1.602  12.938  1.00 95.04           H
ATOM    501 2HD1 LEU A  51      10.279  -1.473  11.550  1.00 95.04           H
ATOM    502 3HD1 LEU A  51      10.109  -2.819  12.702  1.00 95.04           H
ATOM    503  CD2 LEU A  51      11.033  -3.911  10.369  1.00 95.04           C
ATOM    504 1HD2 LEU A  51      10.503  -3.296   9.642  1.00 95.04           H
ATOM    505 2HD2 LEU A  51      11.748  -4.551   9.851  1.00 95.04           H
ATOM    506 3HD2 LEU A  51      10.319  -4.530  10.912  1.00 95.04           H
ATOM    507  HN  LEU A  51      14.663  -3.485  11.569  1.00 95.04           H
ATOM    508  N   PRO A  52      15.640  -1.198   9.601  1.00 95.79           N
ATOM    509  CA  PRO A  52      16.334  -0.087   8.943  1.00 95.79           C
ATOM    510  C   PRO A  52      16.967  -0.503   7.625  1.00 95.79           C
ATOM    511  O   PRO A  52      16.742   0.133   6.597  1.00 95.79           O
ATOM    512  HA  PRO A  52      15.623   0.697   8.683  1.00 95.79           H
ATOM    513  CB  PRO A  52      17.386   0.341   9.968  1.00 95.79           C
ATOM    514 1HB  PRO A  52      18.334  -0.173   9.809  1.00 95.79           H
ATOM    515 2HB  PRO A  52      17.590   1.410   9.911  1.00 95.79           H
ATOM    516  CG  PRO A  52      16.755  -0.041  11.302  1.00 95.79           C
ATOM    517 1HG  PRO A  52      17.501  -0.129  12.092  1.00 95.79           H
ATOM    518 2HG  PRO A  52      16.038   0.707  11.640  1.00 95.79           H
ATOM    519  CD  PRO A  52      16.090  -1.372  10.994  1.00 95.79           C
ATOM    520 1HD  PRO A  52      16.787  -2.205  11.088  1.00 95.79           H
ATOM    521 2HD  PRO A  52      15.261  -1.577  11.672  1.00 95.79           H
ATOM    522  N   PRO A  53      17.771  -1.575   7.624  1.00 96.86           N
ATOM    523  CA  PRO A  53      18.435  -2.018   6.396  1.00 96.86           C
ATOM    524  C   PRO A  53      17.457  -2.215   5.249  1.00 96.86           C
ATOM    525  O   PRO A  53      17.733  -1.820   4.118  1.00 96.86           O
ATOM    526  HA  PRO A  53      19.130  -1.254   6.049  1.00 96.86           H
ATOM    527  CB  PRO A  53      19.106  -3.332   6.801  1.00 96.86           C
ATOM    528 1HB  PRO A  53      18.462  -4.189   6.605  1.00 96.86           H
ATOM    529 2HB  PRO A  53      20.031  -3.497   6.248  1.00 96.86           H
ATOM    530  CG  PRO A  53      19.366  -3.151   8.291  1.00 96.86           C
ATOM    531 1HG  PRO A  53      19.511  -4.106   8.796  1.00 96.86           H
ATOM    532 2HG  PRO A  53      20.267  -2.566   8.477  1.00 96.86           H
ATOM    533  CD  PRO A  53      18.112  -2.437   8.770  1.00 96.86           C
ATOM    534 1HD  PRO A  53      17.309  -3.138   8.997  1.00 96.86           H
ATOM    535 2HD  PRO A  53      18.296  -1.862   9.677  1.00 96.86           H
ATOM    536  N   LEU A  54      16.327  -2.827   5.576  1.00 96.18           N
ATOM    537  CA  LEU A  54      15.367  -3.217   4.558  1.00 96.18           C
ATOM    538  C   LEU A  54      14.673  -1.967   4.011  1.00 96.18           C
ATOM    539  O   LEU A  54      14.481  -1.838   2.803  1.00 96.18           O
ATOM    540  HA  LEU A  54      15.923  -3.686   3.746  1.00 96.18           H
ATOM    541  CB  LEU A  54      14.399  -4.266   5.109  1.00 96.18           C
ATOM    542 1HB  LEU A  54      13.928  -3.862   6.006  1.00 96.18           H
ATOM    543 2HB  LEU A  54      13.607  -4.421   4.376  1.00 96.18           H
ATOM    544  CG  LEU A  54      15.009  -5.625   5.456  1.00 96.18           C
ATOM    545  HG  LEU A  54      15.818  -5.465   6.169  1.00 96.18           H
ATOM    546  CD1 LEU A  54      13.980  -6.531   6.135  1.00 96.18           C
ATOM    547 1HD1 LEU A  54      13.632  -6.060   7.054  1.00 96.18           H
ATOM    548 2HD1 LEU A  54      13.135  -6.688   5.465  1.00 96.18           H
ATOM    549 3HD1 LEU A  54      14.440  -7.491   6.371  1.00 96.18           H
ATOM    550  CD2 LEU A  54      15.622  -6.283   4.218  1.00 96.18           C
ATOM    551 1HD2 LEU A  54      14.849  -6.429   3.463  1.00 96.18           H
ATOM    552 2HD2 LEU A  54      16.406  -5.640   3.816  1.00 96.18           H
ATOM    553 3HD2 LEU A  54      16.049  -7.247   4.492  1.00 96.18           H
ATOM    554  HN  LEU A  54      16.066  -3.055   6.513  1.00 96.18           H
ATOM    555  N   TYR A  55      14.317  -1.079   4.928  1.00 95.25           N
ATOM    556  CA  TYR A  55      13.607   0.134   4.558  1.00 95.25           C
ATOM    557  C   TYR A  55      14.467   1.018   3.652  1.00 95.25           C
ATOM    558  O   TYR A  55      13.957   1.645   2.725  1.00 95.25           O
ATOM    559  HA  TYR A  55      12.705  -0.156   4.019  1.00 95.25           H
ATOM    560  CB  TYR A  55      13.333   0.878   5.866  1.00 95.25           C
ATOM    561 1HB  TYR A  55      14.238   0.869   6.473  1.00 95.25           H
ATOM    562 2HB  TYR A  55      13.111   1.921   5.640  1.00 95.25           H
ATOM    563  CG  TYR A  55      12.181   0.293   6.685  1.00 95.25           C
ATOM    564  CD1 TYR A  55      11.452  -0.769   6.190  1.00 95.25           C
ATOM    565  HD1 TYR A  55      11.697  -1.191   5.215  1.00 95.25           H
ATOM    566  CD2 TYR A  55      11.871   0.827   7.919  1.00 95.25           C
ATOM    567  HD2 TYR A  55      12.446   1.666   8.310  1.00 95.25           H
ATOM    568  CE1 TYR A  55      10.367  -1.320   6.961  1.00 95.25           C
ATOM    569  HE1 TYR A  55       9.783  -2.158   6.582  1.00 95.25           H
ATOM    570  CE2 TYR A  55      10.786   0.277   8.690  1.00 95.25           C
ATOM    571  HE2 TYR A  55      10.531   0.689   9.666  1.00 95.25           H
ATOM    572  CZ  TYR A  55      10.088  -0.770   8.173  1.00 95.25           C
ATOM    573  OH  TYR A  55       9.064  -1.290   8.901  1.00 95.25           O
ATOM    574  HH  TYR A  55       8.615  -2.020   8.386  1.00 95.25           H
ATOM    575  HN  TYR A  55      14.504  -1.177   5.905  1.00 95.25           H
ATOM    576  N   TRP A  56      15.758   1.039   3.953  1.00 96.81           N
ATOM    577  CA  TRP A  56      16.706   1.768   3.128  1.00 96.81           C
ATOM    578  C   TRP A  56      16.761   1.089   1.758  1.00 96.81           C
ATOM    579  O   TRP A  56      16.778   1.761   0.728  1.00 96.81           O
ATOM    580  HA  TRP A  56      16.340   2.789   3.023  1.00 96.81           H
ATOM    581  CB  TRP A  56      18.074   1.852   3.809  1.00 96.81           C
ATOM    582 1HB  TRP A  56      18.235   0.944   4.390  1.00 96.81           H
ATOM    583 2HB  TRP A  56      18.848   1.883   3.043  1.00 96.81           H
ATOM    584  CG  TRP A  56      18.238   3.064   4.729  1.00 96.81           C
ATOM    585  CD1 TRP A  56      18.368   3.076   6.062  1.00 96.81           C
ATOM    586  HD1 TRP A  56      18.374   2.182   6.686  1.00 96.81           H
ATOM    587  CD2 TRP A  56      18.284   4.449   4.326  1.00 96.81           C
ATOM    588  NE1 TRP A  56      18.494   4.362   6.546  1.00 96.81           N
ATOM    589  HE1 TRP A  56      18.604   4.625   7.505  1.00 96.81           H
ATOM    590  CE2 TRP A  56      18.441   5.223   5.457  1.00 96.81           C
ATOM    591  CE3 TRP A  56      18.196   5.028   3.047  1.00 96.81           C
ATOM    592  HE3 TRP A  56      18.071   4.438   2.139  1.00 96.81           H
ATOM    593  CZ2 TRP A  56      18.524   6.620   5.424  1.00 96.81           C
ATOM    594  HZ2 TRP A  56      18.649   7.210   6.332  1.00 96.81           H
ATOM    595  CZ3 TRP A  56      18.280   6.425   3.032  1.00 96.81           C
ATOM    596  HZ3 TRP A  56      18.217   6.926   2.065  1.00 96.81           H
ATOM    597  CH2 TRP A  56      18.439   7.219   4.161  1.00 96.81           C
ATOM    598  HH2 TRP A  56      18.496   8.303   4.065  1.00 96.81           H
ATOM    599  HN  TRP A  56      16.156   0.571   4.742  1.00 96.81           H
ATOM    600  N   LEU A  57      16.788  -0.236   1.791  1.00 96.86           N
ATOM    601  CA  LEU A  57      16.860  -1.013   0.565  1.00 96.86           C
ATOM    602  C   LEU A  57      15.629  -0.717  -0.294  1.00 96.86           C
ATOM    603  O   LEU A  57      15.755  -0.389  -1.473  1.00 96.86           O
ATOM    604  HA  LEU A  57      17.747  -0.686   0.022  1.00 96.86           H
ATOM    605  CB  LEU A  57      17.046  -2.498   0.883  1.00 96.86           C
ATOM    606 1HB  LEU A  57      17.979  -2.618   1.432  1.00 96.86           H
ATOM    607 2HB  LEU A  57      16.241  -2.810   1.549  1.00 96.86           H
ATOM    608  CG  LEU A  57      17.070  -3.443  -0.320  1.00 96.86           C
ATOM    609  HG  LEU A  57      16.175  -3.261  -0.916  1.00 96.86           H
ATOM    610  CD1 LEU A  57      18.276  -3.158  -1.217  1.00 96.86           C
ATOM    611 1HD1 LEU A  57      18.224  -2.132  -1.580  1.00 96.86           H
ATOM    612 2HD1 LEU A  57      19.194  -3.296  -0.646  1.00 96.86           H
ATOM    613 3HD1 LEU A  57      18.269  -3.844  -2.065  1.00 96.86           H
ATOM    614  CD2 LEU A  57      17.023  -4.905   0.130  1.00 96.86           C
ATOM    615 1HD2 LEU A  57      17.886  -5.119   0.760  1.00 96.86           H
ATOM    616 2HD2 LEU A  57      16.108  -5.082   0.695  1.00 96.86           H
ATOM    617 3HD2 LEU A  57      17.041  -5.555  -0.745  1.00 96.86           H
ATOM    618  HN  LEU A  57      16.761  -0.775   2.632  1.00 96.86           H
ATOM    619  N   VAL A  58      14.467  -0.845   0.329  1.00 95.94           N
ATOM    620  CA  VAL A  58      13.212  -0.682  -0.386  1.00 95.94           C
ATOM    621  C   VAL A  58      13.133   0.738  -0.950  1.00 95.94           C
ATOM    622  O   VAL A  58      12.716   0.934  -2.091  1.00 95.94           O
ATOM    623  HA  VAL A  58      13.212  -1.389  -1.215  1.00 95.94           H
ATOM    624  CB  VAL A  58      12.038  -1.027   0.533  1.00 95.94           C
ATOM    625  HB  VAL A  58      12.126  -0.418   1.432  1.00 95.94           H
ATOM    626  CG1 VAL A  58      10.703  -0.690  -0.134  1.00 95.94           C
ATOM    627 1HG1 VAL A  58      10.669   0.376  -0.360  1.00 95.94           H
ATOM    628 2HG1 VAL A  58      10.604  -1.261  -1.058  1.00 95.94           H
ATOM    629 3HG1 VAL A  58       9.886  -0.945   0.540  1.00 95.94           H
ATOM    630  CG2 VAL A  58      12.085  -2.497   0.954  1.00 95.94           C
ATOM    631 1HG2 VAL A  58      12.034  -3.130   0.069  1.00 95.94           H
ATOM    632 2HG2 VAL A  58      13.016  -2.692   1.488  1.00 95.94           H
ATOM    633 3HG2 VAL A  58      11.240  -2.715   1.606  1.00 95.94           H
ATOM    634  HN  VAL A  58      14.375  -1.055   1.302  1.00 95.94           H
ATOM    635  N   PHE A  59      13.538   1.692  -0.125  1.00 97.03           N
ATOM    636  CA  PHE A  59      13.538   3.086  -0.535  1.00 97.03           C
ATOM    637  C   PHE A  59      14.341   3.279  -1.822  1.00 97.03           C
ATOM    638  O   PHE A  59      13.835   3.834  -2.797  1.00 97.03           O
ATOM    639  HA  PHE A  59      12.501   3.372  -0.710  1.00 97.03           H
ATOM    640  CB  PHE A  59      14.201   3.884   0.590  1.00 97.03           C
ATOM    641 1HB  PHE A  59      13.560   3.851   1.472  1.00 97.03           H
ATOM    642 2HB  PHE A  59      15.140   3.400   0.860  1.00 97.03           H
ATOM    643  CG  PHE A  59      14.481   5.345   0.236  1.00 97.03           C
ATOM    644  CD1 PHE A  59      15.762   5.800   0.188  1.00 97.03           C
ATOM    645  HD1 PHE A  59      16.589   5.123   0.403  1.00 97.03           H
ATOM    646  CD2 PHE A  59      13.449   6.190  -0.032  1.00 97.03           C
ATOM    647  HD2 PHE A  59      12.423   5.825   0.006  1.00 97.03           H
ATOM    648  CE1 PHE A  59      16.022   7.157  -0.141  1.00 97.03           C
ATOM    649  HE1 PHE A  59      17.048   7.521  -0.178  1.00 97.03           H
ATOM    650  CE2 PHE A  59      13.709   7.546  -0.362  1.00 97.03           C
ATOM    651  HE2 PHE A  59      12.882   8.223  -0.576  1.00 97.03           H
ATOM    652  CZ  PHE A  59      14.990   8.001  -0.409  1.00 97.03           C
ATOM    653  HZ  PHE A  59      15.190   9.043  -0.662  1.00 97.03           H
ATOM    654  HN  PHE A  59      13.862   1.526   0.807  1.00 97.03           H
ATOM    655  N   ILE A  60      15.580   2.811  -1.785  1.00 97.33           N
ATOM    656  CA  ILE A  60      16.513   3.075  -2.867  1.00 97.33           C
ATOM    657  C   ILE A  60      15.978   2.453  -4.159  1.00 97.33           C
ATOM    658  O   ILE A  60      15.867   3.131  -5.179  1.00 97.33           O
ATOM    659  HA  ILE A  60      16.563   4.156  -3.000  1.00 97.33           H
ATOM    660  CB  ILE A  60      17.918   2.600  -2.492  1.00 97.33           C
ATOM    661  HB  ILE A  60      17.843   1.584  -2.104  1.00 97.33           H
ATOM    662  CG1 ILE A  60      18.510   3.466  -1.378  1.00 97.33           C
ATOM    663 1HG1 ILE A  60      18.778   4.445  -1.777  1.00 97.33           H
ATOM    664 2HG1 ILE A  60      17.761   3.632  -0.604  1.00 97.33           H
ATOM    665  CG2 ILE A  60      18.826   2.548  -3.722  1.00 97.33           C
ATOM    666 1HG2 ILE A  60      18.408   1.857  -4.453  1.00 97.33           H
ATOM    667 2HG2 ILE A  60      18.900   3.542  -4.162  1.00 97.33           H
ATOM    668 3HG2 ILE A  60      19.819   2.207  -3.426  1.00 97.33           H
ATOM    669  CD1 ILE A  60      19.746   2.804  -0.766  1.00 97.33           C
ATOM    670 1HD1 ILE A  60      19.470   1.836  -0.347  1.00 97.33           H
ATOM    671 2HD1 ILE A  60      20.502   2.662  -1.539  1.00 97.33           H
ATOM    672 3HD1 ILE A  60      20.147   3.440   0.022  1.00 97.33           H
ATOM    673  HN  ILE A  60      15.948   2.262  -1.035  1.00 97.33           H
ATOM    674  N   VAL A  61      15.661   1.169  -4.073  1.00 95.80           N
ATOM    675  CA  VAL A  61      15.276   0.413  -5.252  1.00 95.80           C
ATOM    676  C   VAL A  61      13.953   0.959  -5.793  1.00 95.80           C
ATOM    677  O   VAL A  61      13.785   1.102  -7.003  1.00 95.80           O
ATOM    678  HA  VAL A  61      16.050   0.560  -6.005  1.00 95.80           H
ATOM    679  CB  VAL A  61      15.216  -1.079  -4.920  1.00 95.80           C
ATOM    680  HB  VAL A  61      14.503  -1.213  -4.106  1.00 95.80           H
ATOM    681  CG1 VAL A  61      14.718  -1.888  -6.119  1.00 95.80           C
ATOM    682 1HG1 VAL A  61      13.718  -1.551  -6.395  1.00 95.80           H
ATOM    683 2HG1 VAL A  61      15.395  -1.745  -6.961  1.00 95.80           H
ATOM    684 3HG1 VAL A  61      14.685  -2.945  -5.855  1.00 95.80           H
ATOM    685  CG2 VAL A  61      16.577  -1.590  -4.441  1.00 95.80           C
ATOM    686 1HG2 VAL A  61      17.319  -1.436  -5.225  1.00 95.80           H
ATOM    687 2HG2 VAL A  61      16.875  -1.044  -3.546  1.00 95.80           H
ATOM    688 3HG2 VAL A  61      16.506  -2.653  -4.212  1.00 95.80           H
ATOM    689  HN  VAL A  61      15.665   0.649  -3.219  1.00 95.80           H
ATOM    690  N   GLY A  62      13.048   1.248  -4.870  1.00 95.98           N
ATOM    691  CA  GLY A  62      11.722   1.714  -5.242  1.00 95.98           C
ATOM    692  C   GLY A  62      11.791   3.089  -5.908  1.00 95.98           C
ATOM    693  O   GLY A  62      11.108   3.337  -6.900  1.00 95.98           O
ATOM    694 1HA  GLY A  62      11.260   0.999  -5.922  1.00 95.98           H
ATOM    695 2HA  GLY A  62      11.089   1.766  -4.356  1.00 95.98           H
ATOM    696  HN  GLY A  62      13.207   1.170  -3.886  1.00 95.98           H
ATOM    697  N   ALA A  63      12.622   3.948  -5.336  1.00 96.69           N
ATOM    698  CA  ALA A  63      12.754   5.307  -5.832  1.00 96.69           C
ATOM    699  C   ALA A  63      13.259   5.270  -7.276  1.00 96.69           C
ATOM    700  O   ALA A  63      12.672   5.894  -8.159  1.00 96.69           O
ATOM    701  HA  ALA A  63      11.765   5.764  -5.814  1.00 96.69           H
ATOM    702  CB  ALA A  63      13.682   6.100  -4.910  1.00 96.69           C
ATOM    703 1HB  ALA A  63      13.264   6.120  -3.904  1.00 96.69           H
ATOM    704 2HB  ALA A  63      14.663   5.625  -4.886  1.00 96.69           H
ATOM    705 3HB  ALA A  63      13.780   7.119  -5.283  1.00 96.69           H
ATOM    706  HN  ALA A  63      13.198   3.728  -4.548  1.00 96.69           H
ATOM    707  N   LEU A  64      14.342   4.533  -7.472  1.00 95.22           N
ATOM    708  CA  LEU A  64      14.958   4.443  -8.785  1.00 95.22           C
ATOM    709  C   LEU A  64      13.944   3.877  -9.782  1.00 95.22           C
ATOM    710  O   LEU A  64      13.794   4.400 -10.885  1.00 95.22           O
ATOM    711  HA  LEU A  64      15.219   5.455  -9.095  1.00 95.22           H
ATOM    712  CB  LEU A  64      16.260   3.642  -8.712  1.00 95.22           C
ATOM    713 1HB  LEU A  64      16.043   2.673  -8.263  1.00 95.22           H
ATOM    714 2HB  LEU A  64      16.604   3.453  -9.729  1.00 95.22           H
ATOM    715  CG  LEU A  64      17.403   4.291  -7.930  1.00 95.22           C
ATOM    716  HG  LEU A  64      17.038   4.537  -6.933  1.00 95.22           H
ATOM    717  CD1 LEU A  64      18.571   3.318  -7.756  1.00 95.22           C
ATOM    718 1HD1 LEU A  64      18.231   2.436  -7.213  1.00 95.22           H
ATOM    719 2HD1 LEU A  64      18.944   3.019  -8.736  1.00 95.22           H
ATOM    720 3HD1 LEU A  64      19.370   3.805  -7.197  1.00 95.22           H
ATOM    721  CD2 LEU A  64      17.842   5.602  -8.586  1.00 95.22           C
ATOM    722 1HD2 LEU A  64      18.183   5.403  -9.602  1.00 95.22           H
ATOM    723 2HD2 LEU A  64      17.001   6.294  -8.613  1.00 95.22           H
ATOM    724 3HD2 LEU A  64      18.656   6.042  -8.009  1.00 95.22           H
ATOM    725  HN  LEU A  64      14.797   4.006  -6.755  1.00 95.22           H
ATOM    726  N   GLY A  65      13.273   2.817  -9.357  1.00 93.57           N
ATOM    727  CA  GLY A  65      12.375   2.096 -10.242  1.00 93.57           C
ATOM    728  C   GLY A  65      11.227   2.994 -10.709  1.00 93.57           C
ATOM    729  O   GLY A  65      10.963   3.098 -11.906  1.00 93.57           O
ATOM    730 1HA  GLY A  65      12.928   1.727 -11.106  1.00 93.57           H
ATOM    731 2HA  GLY A  65      11.972   1.224  -9.726  1.00 93.57           H
ATOM    732  HN  GLY A  65      13.336   2.450  -8.429  1.00 93.57           H
ATOM    733  N   ASN A  66      10.576   3.619  -9.739  1.00 94.43           N
ATOM    734  CA  ASN A  66       9.359   4.364 -10.015  1.00 94.43           C
ATOM    735  C   ASN A  66       9.717   5.673 -10.722  1.00 94.43           C
ATOM    736  O   ASN A  66       8.966   6.149 -11.572  1.00 94.43           O
ATOM    737  HA  ASN A  66       8.755   3.706 -10.638  1.00 94.43           H
ATOM    738  CB  ASN A  66       8.622   4.713  -8.721  1.00 94.43           C
ATOM    739 1HB  ASN A  66       9.328   5.107  -7.990  1.00 94.43           H
ATOM    740 2HB  ASN A  66       7.892   5.499  -8.914  1.00 94.43           H
ATOM    741  CG  ASN A  66       7.915   3.484  -8.144  1.00 94.43           C
ATOM    742  OD1 ASN A  66       7.000   2.930  -8.731  1.00 94.43           O
ATOM    743  ND2 ASN A  66       8.389   3.091  -6.966  1.00 94.43           N
ATOM    744 1HD2 ASN A  66       9.143   3.590  -6.538  1.00 94.43           H
ATOM    745 2HD2 ASN A  66       7.992   2.296  -6.507  1.00 94.43           H
ATOM    746  HN  ASN A  66      10.866   3.622  -8.782  1.00 94.43           H
ATOM    747  N   SER A  67      10.865   6.218 -10.346  1.00 94.29           N
ATOM    748  CA  SER A  67      11.383   7.403 -11.007  1.00 94.29           C
ATOM    749  C   SER A  67      11.611   7.117 -12.492  1.00 94.29           C
ATOM    750  O   SER A  67      11.382   7.981 -13.337  1.00 94.29           O
ATOM    751  HA  SER A  67      10.615   8.165 -10.877  1.00 94.29           H
ATOM    752  CB  SER A  67      12.683   7.875 -10.352  1.00 94.29           C
ATOM    753 1HB  SER A  67      13.381   7.040 -10.289  1.00 94.29           H
ATOM    754 2HB  SER A  67      13.150   8.634 -10.979  1.00 94.29           H
ATOM    755  OG  SER A  67      12.462   8.407  -9.049  1.00 94.29           O
ATOM    756  HG  SER A  67      12.493   7.673  -8.370  1.00 94.29           H
ATOM    757  HN  SER A  67      11.435   5.863  -9.605  1.00 94.29           H
ATOM    758  N   LEU A  68      12.058   5.900 -12.766  1.00 91.52           N
ATOM    759  CA  LEU A  68      12.301   5.482 -14.136  1.00 91.52           C
ATOM    760  C   LEU A  68      10.974   5.444 -14.896  1.00 91.52           C
ATOM    761  O   LEU A  68      10.904   5.856 -16.053  1.00 91.52           O
ATOM    762  HA  LEU A  68      12.942   6.234 -14.598  1.00 91.52           H
ATOM    763  CB  LEU A  68      13.065   4.157 -14.165  1.00 91.52           C
ATOM    764 1HB  LEU A  68      13.983   4.277 -13.590  1.00 91.52           H
ATOM    765 2HB  LEU A  68      12.465   3.404 -13.654  1.00 91.52           H
ATOM    766  CG  LEU A  68      13.429   3.623 -15.552  1.00 91.52           C
ATOM    767  HG  LEU A  68      12.516   3.559 -16.144  1.00 91.52           H
ATOM    768  CD1 LEU A  68      14.373   4.583 -16.278  1.00 91.52           C
ATOM    769 1HD1 LEU A  68      13.887   5.552 -16.393  1.00 91.52           H
ATOM    770 2HD1 LEU A  68      15.288   4.702 -15.698  1.00 91.52           H
ATOM    771 3HD1 LEU A  68      14.616   4.180 -17.261  1.00 91.52           H
ATOM    772  CD2 LEU A  68      14.009   2.210 -15.460  1.00 91.52           C
ATOM    773 1HD2 LEU A  68      14.908   2.225 -14.844  1.00 91.52           H
ATOM    774 2HD2 LEU A  68      13.272   1.543 -15.012  1.00 91.52           H
ATOM    775 3HD2 LEU A  68      14.259   1.854 -16.460  1.00 91.52           H
ATOM    776  HN  LEU A  68      12.253   5.207 -12.072  1.00 91.52           H
ATOM    777  N   VAL A  69       9.952   4.945 -14.215  1.00 91.23           N
ATOM    778  CA  VAL A  69       8.640   4.811 -14.824  1.00 91.23           C
ATOM    779  C   VAL A  69       8.154   6.185 -15.287  1.00 91.23           C
ATOM    780  O   VAL A  69       7.674   6.332 -16.410  1.00 91.23           O
ATOM    781  HA  VAL A  69       8.747   4.165 -15.696  1.00 91.23           H
ATOM    782  CB  VAL A  69       7.677   4.134 -13.848  1.00 91.23           C
ATOM    783  HB  VAL A  69       7.707   4.687 -12.909  1.00 91.23           H
ATOM    784  CG1 VAL A  69       6.241   4.180 -14.374  1.00 91.23           C
ATOM    785 1HG1 VAL A  69       5.935   5.218 -14.504  1.00 91.23           H
ATOM    786 2HG1 VAL A  69       6.188   3.663 -15.332  1.00 91.23           H
ATOM    787 3HG1 VAL A  69       5.577   3.692 -13.660  1.00 91.23           H
ATOM    788  CG2 VAL A  69       8.109   2.694 -13.560  1.00 91.23           C
ATOM    789 1HG2 VAL A  69       8.121   2.126 -14.490  1.00 91.23           H
ATOM    790 2HG2 VAL A  69       9.107   2.695 -13.122  1.00 91.23           H
ATOM    791 3HG2 VAL A  69       7.407   2.237 -12.863  1.00 91.23           H
ATOM    792  HN  VAL A  69      10.011   4.637 -13.265  1.00 91.23           H
ATOM    793  N   ILE A  70       8.296   7.158 -14.399  1.00 92.02           N
ATOM    794  CA  ILE A  70       7.825   8.503 -14.680  1.00 92.02           C
ATOM    795  C   ILE A  70       8.597   9.070 -15.873  1.00 92.02           C
ATOM    796  O   ILE A  70       8.010   9.687 -16.761  1.00 92.02           O
ATOM    797  HA  ILE A  70       6.772   8.430 -14.953  1.00 92.02           H
ATOM    798  CB  ILE A  70       7.908   9.374 -13.425  1.00 92.02           C
ATOM    799  HB  ILE A  70       8.925   9.318 -13.037  1.00 92.02           H
ATOM    800  CG1 ILE A  70       6.977   8.847 -12.330  1.00 92.02           C
ATOM    801 1HG1 ILE A  70       5.942   8.908 -12.668  1.00 92.02           H
ATOM    802 2HG1 ILE A  70       7.190   7.795 -12.142  1.00 92.02           H
ATOM    803  CG2 ILE A  70       7.631  10.841 -13.756  1.00 92.02           C
ATOM    804 1HG2 ILE A  70       8.367  11.197 -14.476  1.00 92.02           H
ATOM    805 2HG2 ILE A  70       6.631  10.936 -14.181  1.00 92.02           H
ATOM    806 3HG2 ILE A  70       7.696  11.438 -12.845  1.00 92.02           H
ATOM    807  CD1 ILE A  70       7.145   9.646 -11.036  1.00 92.02           C
ATOM    808 1HD1 ILE A  70       8.175   9.563 -10.689  1.00 92.02           H
ATOM    809 2HD1 ILE A  70       6.908  10.694 -11.223  1.00 92.02           H
ATOM    810 3HD1 ILE A  70       6.472   9.251 -10.275  1.00 92.02           H
ATOM    811  HN  ILE A  70       8.722   7.038 -13.502  1.00 92.02           H
ATOM    812  N   LEU A  71       9.902   8.840 -15.856  1.00 89.97           N
ATOM    813  CA  LEU A  71      10.773   9.397 -16.877  1.00 89.97           C
ATOM    814  C   LEU A  71      10.404   8.800 -18.237  1.00 89.97           C
ATOM    815  O   LEU A  71      10.350   9.513 -19.238  1.00 89.97           O
ATOM    816  HA  LEU A  71      10.592  10.471 -16.911  1.00 89.97           H
ATOM    817  CB  LEU A  71      12.241   9.197 -16.496  1.00 89.97           C
ATOM    818 1HB  LEU A  71      12.420   9.698 -15.544  1.00 89.97           H
ATOM    819 2HB  LEU A  71      12.412   8.133 -16.333  1.00 89.97           H
ATOM    820  CG  LEU A  71      13.272   9.702 -17.508  1.00 89.97           C
ATOM    821  HG  LEU A  71      12.777  10.406 -18.177  1.00 89.97           H
ATOM    822  CD1 LEU A  71      14.400  10.461 -16.808  1.00 89.97           C
ATOM    823 1HD1 LEU A  71      13.987  11.317 -16.274  1.00 89.97           H
ATOM    824 2HD1 LEU A  71      14.900   9.799 -16.101  1.00 89.97           H
ATOM    825 3HD1 LEU A  71      15.119  10.809 -17.551  1.00 89.97           H
ATOM    826  CD2 LEU A  71      13.801   8.554 -18.370  1.00 89.97           C
ATOM    827 1HD2 LEU A  71      14.275   7.809 -17.732  1.00 89.97           H
ATOM    828 2HD2 LEU A  71      12.974   8.096 -18.912  1.00 89.97           H
ATOM    829 3HD2 LEU A  71      14.532   8.941 -19.081  1.00 89.97           H
ATOM    830  HN  LEU A  71      10.363   8.287 -15.163  1.00 89.97           H
ATOM    831  N   VAL A  72      10.159   7.498 -18.229  1.00 86.98           N
ATOM    832  CA  VAL A  72       9.801   6.796 -19.450  1.00 86.98           C
ATOM    833  C   VAL A  72       8.500   7.379 -20.005  1.00 86.98           C
ATOM    834  O   VAL A  72       8.381   7.606 -21.208  1.00 86.98           O
ATOM    835  HA  VAL A  72      10.599   6.967 -20.173  1.00 86.98           H
ATOM    836  CB  VAL A  72       9.717   5.292 -19.184  1.00 86.98           C
ATOM    837  HB  VAL A  72       9.053   5.139 -18.333  1.00 86.98           H
ATOM    838  CG1 VAL A  72       9.120   4.555 -20.384  1.00 86.98           C
ATOM    839 1HG1 VAL A  72       8.116   4.932 -20.580  1.00 86.98           H
ATOM    840 2HG1 VAL A  72       9.748   4.720 -21.260  1.00 86.98           H
ATOM    841 3HG1 VAL A  72       9.072   3.488 -20.168  1.00 86.98           H
ATOM    842  CG2 VAL A  72      11.089   4.722 -18.817  1.00 86.98           C
ATOM    843 1HG2 VAL A  72      11.784   4.893 -19.638  1.00 86.98           H
ATOM    844 2HG2 VAL A  72      11.459   5.216 -17.918  1.00 86.98           H
ATOM    845 3HG2 VAL A  72      11.000   3.652 -18.633  1.00 86.98           H
ATOM    846  HN  VAL A  72      10.201   6.926 -17.410  1.00 86.98           H
ATOM    847  N   TYR A  73       7.557   7.603 -19.102  1.00 85.74           N
ATOM    848  CA  TYR A  73       6.261   8.135 -19.490  1.00 85.74           C
ATOM    849  C   TYR A  73       6.409   9.495 -20.176  1.00 85.74           C
ATOM    850  O   TYR A  73       5.731   9.773 -21.164  1.00 85.74           O
ATOM    851  HA  TYR A  73       5.804   7.432 -20.187  1.00 85.74           H
ATOM    852  CB  TYR A  73       5.474   8.315 -18.191  1.00 85.74           C
ATOM    853 1HB  TYR A  73       5.400   7.352 -17.686  1.00 85.74           H
ATOM    854 2HB  TYR A  73       6.030   8.980 -17.530  1.00 85.74           H
ATOM    855  CG  TYR A  73       4.066   8.880 -18.390  1.00 85.74           C
ATOM    856  CD1 TYR A  73       3.868  10.245 -18.421  1.00 85.74           C
ATOM    857  HD1 TYR A  73       4.715  10.921 -18.304  1.00 85.74           H
ATOM    858  CD2 TYR A  73       2.993   8.024 -18.538  1.00 85.74           C
ATOM    859  HD2 TYR A  73       3.150   6.945 -18.513  1.00 85.74           H
ATOM    860  CE1 TYR A  73       2.543  10.777 -18.609  1.00 85.74           C
ATOM    861  HE1 TYR A  73       2.372  11.853 -18.636  1.00 85.74           H
ATOM    862  CE2 TYR A  73       1.668   8.555 -18.725  1.00 85.74           C
ATOM    863  HE2 TYR A  73       0.813   7.890 -18.844  1.00 85.74           H
ATOM    864  CZ  TYR A  73       1.508   9.905 -18.752  1.00 85.74           C
ATOM    865  OH  TYR A  73       0.257  10.407 -18.929  1.00 85.74           O
ATOM    866  HH  TYR A  73      -0.370   9.676 -19.198  1.00 85.74           H
ATOM    867  HN  TYR A  73       7.666   7.429 -18.124  1.00 85.74           H
ATOM    868  N   TRP A  74       7.300  10.306 -19.624  1.00 86.55           N
ATOM    869  CA  TRP A  74       7.423  11.687 -20.058  1.00 86.55           C
ATOM    870  C   TRP A  74       7.996  11.688 -21.477  1.00 86.55           C
ATOM    871  O   TRP A  74       7.446  12.328 -22.372  1.00 86.55           O
ATOM    872  HA  TRP A  74       6.426  12.127 -20.058  1.00 86.55           H
ATOM    873  CB  TRP A  74       8.267  12.498 -19.072  1.00 86.55           C
ATOM    874 1HB  TRP A  74       8.032  12.176 -18.058  1.00 86.55           H
ATOM    875 2HB  TRP A  74       9.321  12.274 -19.242  1.00 86.55           H
ATOM    876  CG  TRP A  74       8.060  14.010 -19.173  1.00 86.55           C
ATOM    877  CD1 TRP A  74       8.718  14.884 -19.947  1.00 86.55           C
ATOM    878  HD1 TRP A  74       9.520  14.612 -20.634  1.00 86.55           H
ATOM    879  CD2 TRP A  74       7.098  14.797 -18.439  1.00 86.55           C
ATOM    880  NE1 TRP A  74       8.253  16.170 -19.767  1.00 86.55           N
ATOM    881  HE1 TRP A  74       8.586  16.991 -20.231  1.00 86.55           H
ATOM    882  CE2 TRP A  74       7.237  16.116 -18.820  1.00 86.55           C
ATOM    883  CE3 TRP A  74       6.143  14.407 -17.484  1.00 86.55           C
ATOM    884  HE3 TRP A  74       6.014  13.372 -17.166  1.00 86.55           H
ATOM    885  CZ2 TRP A  74       6.453  17.151 -18.298  1.00 86.55           C
ATOM    886  HZ2 TRP A  74       6.581  18.186 -18.616  1.00 86.55           H
ATOM    887  CZ3 TRP A  74       5.367  15.453 -16.971  1.00 86.55           C
ATOM    888  HZ3 TRP A  74       4.610  15.206 -16.227  1.00 86.55           H
ATOM    889  CH2 TRP A  74       5.494  16.786 -17.345  1.00 86.55           C
ATOM    890  HH2 TRP A  74       4.850  17.544 -16.898  1.00 86.55           H
ATOM    891  HN  TRP A  74       7.928  10.034 -18.896  1.00 86.55           H
ATOM    892  N   TYR A  75       9.093  10.963 -21.638  1.00 82.11           N
ATOM    893  CA  TYR A  75       9.882  11.061 -22.854  1.00 82.11           C
ATOM    894  C   TYR A  75       9.339  10.126 -23.937  1.00 82.11           C
ATOM    895  O   TYR A  75       9.775  10.182 -25.086  1.00 82.11           O
ATOM    896  HA  TYR A  75       9.825  12.090 -23.211  1.00 82.11           H
ATOM    897  CB  TYR A  75      11.297  10.616 -22.476  1.00 82.11           C
ATOM    898 1HB  TYR A  75      11.231   9.747 -21.822  1.00 82.11           H
ATOM    899 2HB  TYR A  75      11.820  10.298 -23.378  1.00 82.11           H
ATOM    900  CG  TYR A  75      12.124  11.699 -21.779  1.00 82.11           C
ATOM    901  CD1 TYR A  75      12.767  12.664 -22.527  1.00 82.11           C
ATOM    902  HD1 TYR A  75      12.685  12.656 -23.614  1.00 82.11           H
ATOM    903  CD2 TYR A  75      12.227  11.709 -20.403  1.00 82.11           C
ATOM    904  HD2 TYR A  75      11.720  10.946 -19.813  1.00 82.11           H
ATOM    905  CE1 TYR A  75      13.545  13.683 -21.871  1.00 82.11           C
ATOM    906  HE1 TYR A  75      14.058  14.451 -22.450  1.00 82.11           H
ATOM    907  CE2 TYR A  75      13.006  12.727 -19.747  1.00 82.11           C
ATOM    908  HE2 TYR A  75      13.096  12.747 -18.661  1.00 82.11           H
ATOM    909  CZ  TYR A  75      13.626  13.664 -20.514  1.00 82.11           C
ATOM    910  OH  TYR A  75      14.361  14.626 -19.894  1.00 82.11           O
ATOM    911  HH  TYR A  75      14.761  15.241 -20.574  1.00 82.11           H
ATOM    912  HN  TYR A  75       9.444  10.320 -20.958  1.00 82.11           H
ATOM    913  N   CYS A  76       8.396   9.289 -23.532  1.00 75.98           N
ATOM    914  CA  CYS A  76       7.768   8.363 -24.460  1.00 75.98           C
ATOM    915  C   CYS A  76       6.978   9.175 -25.489  1.00 75.98           C
ATOM    916  O   CYS A  76       6.020   9.862 -25.139  1.00 75.98           O
ATOM    917  HA  CYS A  76       8.574   7.808 -24.941  1.00 75.98           H
ATOM    918  CB  CYS A  76       6.884   7.347 -23.734  1.00 75.98           C
ATOM    919 1HB  CYS A  76       7.483   6.767 -23.033  1.00 75.98           H
ATOM    920 2HB  CYS A  76       6.124   7.866 -23.150  1.00 75.98           H
ATOM    921  SG  CYS A  76       6.087   6.232 -24.947  1.00 75.98           S
ATOM    922  HG  CYS A  76       7.212   5.661 -25.371  1.00 75.98           H
ATOM    923  HN  CYS A  76       8.060   9.237 -22.592  1.00 75.98           H
ATOM    924  N   THR A  77       7.410   9.069 -26.737  1.00 70.09           N
ATOM    925  CA  THR A  77       6.849   9.892 -27.795  1.00 70.09           C
ATOM    926  C   THR A  77       5.508   9.321 -28.260  1.00 70.09           C
ATOM    927  O   THR A  77       4.786   9.963 -29.021  1.00 70.09           O
ATOM    928  HA  THR A  77       6.651  10.884 -27.390  1.00 70.09           H
ATOM    929  CB  THR A  77       7.887   9.995 -28.914  1.00 70.09           C
ATOM    930  HB  THR A  77       7.534  10.647 -29.714  1.00 70.09           H
ATOM    931  OG1 THR A  77       8.131   8.641 -29.288  1.00 70.09           O
ATOM    932  HG1 THR A  77       8.580   8.608 -30.180  1.00 70.09           H
ATOM    933  CG2 THR A  77       9.244  10.492 -28.412  1.00 70.09           C
ATOM    934 1HG2 THR A  77       9.628   9.802 -27.660  1.00 70.09           H
ATOM    935 2HG2 THR A  77       9.127  11.482 -27.970  1.00 70.09           H
ATOM    936 3HG2 THR A  77       9.943  10.547 -29.246  1.00 70.09           H
ATOM    937  HN  THR A  77       8.128   8.437 -27.028  1.00 70.09           H
ATOM    938  N   ARG A  78       5.215   8.120 -27.783  1.00 71.74           N
ATOM    939  CA  ARG A  78       4.006   7.427 -28.193  1.00 71.74           C
ATOM    940  C   ARG A  78       2.792   7.994 -27.453  1.00 71.74           C
ATOM    941  O   ARG A  78       2.901   8.404 -26.298  1.00 71.74           O
ATOM    942  HA  ARG A  78       3.931   7.607 -29.265  1.00 71.74           H
ATOM    943  CB  ARG A  78       4.109   5.926 -27.913  1.00 71.74           C
ATOM    944 1HB  ARG A  78       3.487   5.377 -28.620  1.00 71.74           H
ATOM    945 2HB  ARG A  78       5.136   5.594 -28.066  1.00 71.74           H
ATOM    946  CG  ARG A  78       3.672   5.604 -26.482  1.00 71.74           C
ATOM    947 1HG  ARG A  78       4.224   6.228 -25.780  1.00 71.74           H
ATOM    948 2HG  ARG A  78       2.615   5.843 -26.359  1.00 71.74           H
ATOM    949  CD  ARG A  78       3.907   4.128 -26.157  1.00 71.74           C
ATOM    950 1HD  ARG A  78       3.083   3.526 -26.539  1.00 71.74           H
ATOM    951 2HD  ARG A  78       4.813   3.778 -26.651  1.00 71.74           H
ATOM    952  NE  ARG A  78       4.029   3.946 -24.693  1.00 71.74           N
ATOM    953  HE  ARG A  78       4.946   3.942 -24.295  1.00 71.74           H
ATOM    954  CZ  ARG A  78       2.986   3.786 -23.867  1.00 71.74           C
ATOM    955  NH1 ARG A  78       1.734   3.783 -24.344  1.00 71.74           N
ATOM    956 1HH1 ARG A  78       1.572   3.900 -25.324  1.00 71.74           H
ATOM    957 2HH1 ARG A  78       0.961   3.662 -23.721  1.00 71.74           H
ATOM    958  NH2 ARG A  78       3.214   3.629 -22.556  1.00 71.74           N
ATOM    959 1HH2 ARG A  78       2.447   3.508 -21.926  1.00 71.74           H
ATOM    960 2HH2 ARG A  78       4.151   3.632 -22.207  1.00 71.74           H
ATOM    961  HN  ARG A  78       5.786   7.623 -27.130  1.00 71.74           H
ATOM    962  N   VAL A  79       1.665   8.000 -28.149  1.00 77.16           N
ATOM    963  CA  VAL A  79       0.416   8.436 -27.547  1.00 77.16           C
ATOM    964  C   VAL A  79       0.205   7.693 -26.226  1.00 77.16           C
ATOM    965  O   VAL A  79       0.387   6.478 -26.157  1.00 77.16           O
ATOM    966  HA  VAL A  79       0.506   9.502 -27.339  1.00 77.16           H
ATOM    967  CB  VAL A  79      -0.737   8.241 -28.534  1.00 77.16           C
ATOM    968  HB  VAL A  79      -0.899   7.170 -28.653  1.00 77.16           H
ATOM    969  CG1 VAL A  79      -2.030   8.855 -27.994  1.00 77.16           C
ATOM    970 1HG1 VAL A  79      -2.293   8.377 -27.051  1.00 77.16           H
ATOM    971 2HG1 VAL A  79      -1.885   9.923 -27.832  1.00 77.16           H
ATOM    972 3HG1 VAL A  79      -2.833   8.702 -28.715  1.00 77.16           H
ATOM    973  CG2 VAL A  79      -0.387   8.819 -29.907  1.00 77.16           C
ATOM    974 1HG2 VAL A  79      -0.185   9.885 -29.811  1.00 77.16           H
ATOM    975 2HG2 VAL A  79       0.497   8.315 -30.298  1.00 77.16           H
ATOM    976 3HG2 VAL A  79      -1.223   8.667 -30.589  1.00 77.16           H
ATOM    977  HN  VAL A  79       1.596   7.714 -29.105  1.00 77.16           H
ATOM    978  N   LYS A  80      -0.178   8.453 -25.211  1.00 81.05           N
ATOM    979  CA  LYS A  80      -0.455   7.876 -23.907  1.00 81.05           C
ATOM    980  C   LYS A  80      -1.742   7.052 -23.982  1.00 81.05           C
ATOM    981  O   LYS A  80      -2.556   7.246 -24.883  1.00 81.05           O
ATOM    982  HA  LYS A  80       0.370   7.207 -23.663  1.00 81.05           H
ATOM    983  CB  LYS A  80      -0.486   8.967 -22.834  1.00 81.05           C
ATOM    984 1HB  LYS A  80      -1.377   9.581 -22.959  1.00 81.05           H
ATOM    985 2HB  LYS A  80      -0.550   8.509 -21.847  1.00 81.05           H
ATOM    986  CG  LYS A  80       0.763   9.848 -22.912  1.00 81.05           C
ATOM    987 1HG  LYS A  80       0.755  10.412 -23.845  1.00 81.05           H
ATOM    988 2HG  LYS A  80       0.751  10.575 -22.100  1.00 81.05           H
ATOM    989  CD  LYS A  80       2.036   9.004 -22.830  1.00 81.05           C
ATOM    990 1HD  LYS A  80       1.973   8.325 -21.980  1.00 81.05           H
ATOM    991 2HD  LYS A  80       2.125   8.386 -23.724  1.00 81.05           H
ATOM    992  CE  LYS A  80       3.274   9.891 -22.691  1.00 81.05           C
ATOM    993 1HE  LYS A  80       3.161  10.783 -23.307  1.00 81.05           H
ATOM    994 2HE  LYS A  80       3.374  10.228 -21.659  1.00 81.05           H
ATOM    995  NZ  LYS A  80       4.490   9.152 -23.097  1.00 81.05           N
ATOM    996 1HZ  LYS A  80       5.313   9.676 -22.819  1.00 81.05           H
ATOM    997 2HZ  LYS A  80       4.500   8.244 -22.647  1.00 81.05           H
ATOM    998 3HZ  LYS A  80       4.491   9.031 -24.104  1.00 81.05           H
ATOM    999  HN  LYS A  80      -0.298   9.444 -25.269  1.00 81.05           H
ATOM   1000  N   THR A  81      -1.885   6.148 -23.023  1.00 81.98           N
ATOM   1001  CA  THR A  81      -3.130   5.416 -22.864  1.00 81.98           C
ATOM   1002  C   THR A  81      -3.680   5.600 -21.449  1.00 81.98           C
ATOM   1003  O   THR A  81      -2.982   6.099 -20.567  1.00 81.98           O
ATOM   1004  HA  THR A  81      -3.866   5.836 -23.551  1.00 81.98           H
ATOM   1005  CB  THR A  81      -2.868   3.953 -23.229  1.00 81.98           C
ATOM   1006  HB  THR A  81      -3.803   3.398 -23.303  1.00 81.98           H
ATOM   1007  OG1 THR A  81      -1.963   3.502 -22.225  1.00 81.98           O
ATOM   1008  HG1 THR A  81      -1.026   3.750 -22.473  1.00 81.98           H
ATOM   1009  CG2 THR A  81      -2.082   3.807 -24.533  1.00 81.98           C
ATOM   1010 1HG2 THR A  81      -1.118   4.306 -24.435  1.00 81.98           H
ATOM   1011 2HG2 THR A  81      -2.644   4.260 -25.349  1.00 81.98           H
ATOM   1012 3HG2 THR A  81      -1.924   2.749 -24.745  1.00 81.98           H
ATOM   1013  HN  THR A  81      -1.170   5.915 -22.364  1.00 81.98           H
ATOM   1014  N   MET A  82      -4.928   5.189 -21.275  1.00 83.25           N
ATOM   1015  CA  MET A  82      -5.552   5.225 -19.963  1.00 83.25           C
ATOM   1016  C   MET A  82      -4.739   4.420 -18.947  1.00 83.25           C
ATOM   1017  O   MET A  82      -4.538   4.863 -17.817  1.00 83.25           O
ATOM   1018  HA  MET A  82      -5.568   6.276 -19.675  1.00 83.25           H
ATOM   1019  CB  MET A  82      -6.967   4.651 -20.055  1.00 83.25           C
ATOM   1020 1HB  MET A  82      -7.574   5.273 -20.712  1.00 83.25           H
ATOM   1021 2HB  MET A  82      -6.932   3.657 -20.501  1.00 83.25           H
ATOM   1022  CG  MET A  82      -7.618   4.573 -18.672  1.00 83.25           C
ATOM   1023 1HG  MET A  82      -7.235   3.709 -18.129  1.00 83.25           H
ATOM   1024 2HG  MET A  82      -7.358   5.457 -18.089  1.00 83.25           H
ATOM   1025  SD  MET A  82      -9.391   4.451 -18.838  1.00 83.25           S
ATOM   1026  CE  MET A  82      -9.884   4.801 -17.159  1.00 83.25           C
ATOM   1027 1HE  MET A  82      -9.449   4.058 -16.490  1.00 83.25           H
ATOM   1028 2HE  MET A  82      -9.533   5.794 -16.876  1.00 83.25           H
ATOM   1029 3HE  MET A  82     -10.971   4.766 -17.084  1.00 83.25           H
ATOM   1030  HN  MET A  82      -5.508   4.836 -22.009  1.00 83.25           H
ATOM   1031  N   THR A  83      -4.293   3.252 -19.385  1.00 82.87           N
ATOM   1032  CA  THR A  83      -3.425   2.426 -18.564  1.00 82.87           C
ATOM   1033  C   THR A  83      -2.197   3.223 -18.119  1.00 82.87           C
ATOM   1034  O   THR A  83      -1.813   3.177 -16.951  1.00 82.87           O
ATOM   1035  HA  THR A  83      -3.969   2.146 -17.662  1.00 82.87           H
ATOM   1036  CB  THR A  83      -3.076   1.168 -19.361  1.00 82.87           C
ATOM   1037  HB  THR A  83      -2.518   1.420 -20.263  1.00 82.87           H
ATOM   1038  OG1 THR A  83      -4.334   0.532 -19.574  1.00 82.87           O
ATOM   1039  HG1 THR A  83      -5.074   1.123 -19.254  1.00 82.87           H
ATOM   1040  CG2 THR A  83      -2.281   0.153 -18.537  1.00 82.87           C
ATOM   1041 1HG2 THR A  83      -2.868  -0.150 -17.670  1.00 82.87           H
ATOM   1042 2HG2 THR A  83      -1.348   0.608 -18.203  1.00 82.87           H
ATOM   1043 3HG2 THR A  83      -2.060  -0.720 -19.150  1.00 82.87           H
ATOM   1044  HN  THR A  83      -4.516   2.869 -20.282  1.00 82.87           H
ATOM   1045  N   ASP A  84      -1.614   3.934 -19.073  1.00 84.25           N
ATOM   1046  CA  ASP A  84      -0.376   4.651 -18.822  1.00 84.25           C
ATOM   1047  C   ASP A  84      -0.614   5.711 -17.745  1.00 84.25           C
ATOM   1048  O   ASP A  84       0.260   5.972 -16.921  1.00 84.25           O
ATOM   1049  HA  ASP A  84       0.337   3.889 -18.505  1.00 84.25           H
ATOM   1050  CB  ASP A  84       0.116   5.361 -20.085  1.00 84.25           C
ATOM   1051 1HB  ASP A  84      -0.604   6.124 -20.380  1.00 84.25           H
ATOM   1052 2HB  ASP A  84       1.055   5.873 -19.876  1.00 84.25           H
ATOM   1053  CG  ASP A  84       0.313   4.367 -21.231  1.00 84.25           C
ATOM   1054  OD1 ASP A  84       1.002   3.352 -20.990  1.00 84.25           O
ATOM   1055  OD2 ASP A  84      -0.229   4.645 -22.323  1.00 84.25           O
ATOM   1056  HN  ASP A  84      -1.974   4.024 -20.002  1.00 84.25           H
ATOM   1057  N   MET A  85      -1.804   6.295 -17.788  1.00 89.18           N
ATOM   1058  CA  MET A  85      -2.164   7.330 -16.834  1.00 89.18           C
ATOM   1059  C   MET A  85      -2.186   6.778 -15.408  1.00 89.18           C
ATOM   1060  O   MET A  85      -1.683   7.415 -14.484  1.00 89.18           O
ATOM   1061  HA  MET A  85      -1.391   8.093 -16.924  1.00 89.18           H
ATOM   1062  CB  MET A  85      -3.543   7.891 -17.186  1.00 89.18           C
ATOM   1063 1HB  MET A  85      -3.557   8.204 -18.230  1.00 89.18           H
ATOM   1064 2HB  MET A  85      -4.296   7.110 -17.078  1.00 89.18           H
ATOM   1065  CG  MET A  85      -3.898   9.077 -16.288  1.00 89.18           C
ATOM   1066 1HG  MET A  85      -4.900   9.435 -16.524  1.00 89.18           H
ATOM   1067 2HG  MET A  85      -3.910   8.763 -15.244  1.00 89.18           H
ATOM   1068  SD  MET A  85      -2.712  10.391 -16.515  1.00 89.18           S
ATOM   1069  CE  MET A  85      -3.116  10.889 -18.181  1.00 89.18           C
ATOM   1070 1HE  MET A  85      -2.977  10.045 -18.856  1.00 89.18           H
ATOM   1071 2HE  MET A  85      -4.155  11.218 -18.220  1.00 89.18           H
ATOM   1072 3HE  MET A  85      -2.464  11.708 -18.483  1.00 89.18           H
ATOM   1073  HN  MET A  85      -2.512   6.071 -18.457  1.00 89.18           H
ATOM   1074  N   PHE A  86      -2.774   5.598 -15.273  1.00 89.41           N
ATOM   1075  CA  PHE A  86      -2.874   4.956 -13.973  1.00 89.41           C
ATOM   1076  C   PHE A  86      -1.502   4.485 -13.487  1.00 89.41           C
ATOM   1077  O   PHE A  86      -1.198   4.570 -12.298  1.00 89.41           O
ATOM   1078  HA  PHE A  86      -3.270   5.695 -13.277  1.00 89.41           H
ATOM   1079  CB  PHE A  86      -3.786   3.739 -14.145  1.00 89.41           C
ATOM   1080 1HB  PHE A  86      -3.390   3.110 -14.942  1.00 89.41           H
ATOM   1081 2HB  PHE A  86      -3.761   3.148 -13.230  1.00 89.41           H
ATOM   1082  CG  PHE A  86      -5.239   4.092 -14.468  1.00 89.41           C
ATOM   1083  CD1 PHE A  86      -5.827   5.164 -13.873  1.00 89.41           C
ATOM   1084  HD1 PHE A  86      -5.263   5.773 -13.166  1.00 89.41           H
ATOM   1085  CD2 PHE A  86      -5.944   3.333 -15.349  1.00 89.41           C
ATOM   1086  HD2 PHE A  86      -5.472   2.473 -15.826  1.00 89.41           H
ATOM   1087  CE1 PHE A  86      -7.176   5.491 -14.172  1.00 89.41           C
ATOM   1088  HE1 PHE A  86      -7.647   6.351 -13.695  1.00 89.41           H
ATOM   1089  CE2 PHE A  86      -7.292   3.660 -15.649  1.00 89.41           C
ATOM   1090  HE2 PHE A  86      -7.857   3.052 -16.356  1.00 89.41           H
ATOM   1091  CZ  PHE A  86      -7.880   4.732 -15.054  1.00 89.41           C
ATOM   1092  HZ  PHE A  86      -8.916   4.984 -15.284  1.00 89.41           H
ATOM   1093  HN  PHE A  86      -3.176   5.084 -16.031  1.00 89.41           H
ATOM   1094  N   LEU A  87      -0.709   3.999 -14.431  1.00 87.50           N
ATOM   1095  CA  LEU A  87       0.626   3.521 -14.115  1.00 87.50           C
ATOM   1096  C   LEU A  87       1.464   4.683 -13.578  1.00 87.50           C
ATOM   1097  O   LEU A  87       2.277   4.500 -12.673  1.00 87.50           O
ATOM   1098  HA  LEU A  87       0.528   2.773 -13.329  1.00 87.50           H
ATOM   1099  CB  LEU A  87       1.247   2.824 -15.328  1.00 87.50           C
ATOM   1100 1HB  LEU A  87       1.154   3.486 -16.189  1.00 87.50           H
ATOM   1101 2HB  LEU A  87       2.312   2.693 -15.140  1.00 87.50           H
ATOM   1102  CG  LEU A  87       0.651   1.465 -15.698  1.00 87.50           C
ATOM   1103  HG  LEU A  87      -0.409   1.603 -15.912  1.00 87.50           H
ATOM   1104  CD1 LEU A  87       1.300   0.909 -16.967  1.00 87.50           C
ATOM   1105 1HD1 LEU A  87       1.133   1.600 -17.793  1.00 87.50           H
ATOM   1106 2HD1 LEU A  87       2.371   0.788 -16.805  1.00 87.50           H
ATOM   1107 3HD1 LEU A  87       0.858  -0.058 -17.207  1.00 87.50           H
ATOM   1108  CD2 LEU A  87       0.750   0.485 -14.527  1.00 87.50           C
ATOM   1109 1HD2 LEU A  87       1.797   0.346 -14.257  1.00 87.50           H
ATOM   1110 2HD2 LEU A  87       0.205   0.885 -13.672  1.00 87.50           H
ATOM   1111 3HD2 LEU A  87       0.319  -0.473 -14.817  1.00 87.50           H
ATOM   1112  HN  LEU A  87      -0.966   3.929 -15.395  1.00 87.50           H
ATOM   1113  N   LEU A  88       1.238   5.852 -14.158  1.00 91.07           N
ATOM   1114  CA  LEU A  88       1.938   7.050 -13.726  1.00 91.07           C
ATOM   1115  C   LEU A  88       1.582   7.344 -12.267  1.00 91.07           C
ATOM   1116  O   LEU A  88       2.468   7.512 -11.430  1.00 91.07           O
ATOM   1117  HA  LEU A  88       3.006   6.844 -13.786  1.00 91.07           H
ATOM   1118  CB  LEU A  88       1.646   8.213 -14.676  1.00 91.07           C
ATOM   1119 1HB  LEU A  88       2.084   7.981 -15.647  1.00 91.07           H
ATOM   1120 2HB  LEU A  88       0.568   8.278 -14.820  1.00 91.07           H
ATOM   1121  CG  LEU A  88       2.157   9.586 -14.232  1.00 91.07           C
ATOM   1122  HG  LEU A  88       1.818   9.762 -13.212  1.00 91.07           H
ATOM   1123  CD1 LEU A  88       3.686   9.622 -14.214  1.00 91.07           C
ATOM   1124 1HD1 LEU A  88       4.059   8.870 -13.519  1.00 91.07           H
ATOM   1125 2HD1 LEU A  88       4.067   9.414 -15.214  1.00 91.07           H
ATOM   1126 3HD1 LEU A  88       4.022  10.609 -13.895  1.00 91.07           H
ATOM   1127  CD2 LEU A  88       1.567  10.697 -15.103  1.00 91.07           C
ATOM   1128 1HD2 LEU A  88       1.855  10.537 -16.142  1.00 91.07           H
ATOM   1129 2HD2 LEU A  88       0.480  10.685 -15.021  1.00 91.07           H
ATOM   1130 3HD2 LEU A  88       1.946  11.662 -14.766  1.00 91.07           H
ATOM   1131  HN  LEU A  88       0.592   5.988 -14.909  1.00 91.07           H
ATOM   1132  N   ASN A  89       0.284   7.398 -12.006  1.00 93.70           N
ATOM   1133  CA  ASN A  89      -0.200   7.787 -10.693  1.00 93.70           C
ATOM   1134  C   ASN A  89       0.226   6.736  -9.665  1.00 93.70           C
ATOM   1135  O   ASN A  89       0.435   7.055  -8.496  1.00 93.70           O
ATOM   1136  HA  ASN A  89       0.246   8.762 -10.500  1.00 93.70           H
ATOM   1137  CB  ASN A  89      -1.727   7.876 -10.673  1.00 93.70           C
ATOM   1138 1HB  ASN A  89      -2.150   7.059 -11.257  1.00 93.70           H
ATOM   1139 2HB  ASN A  89      -2.089   7.758  -9.651  1.00 93.70           H
ATOM   1140  CG  ASN A  89      -2.205   9.216 -11.237  1.00 93.70           C
ATOM   1141  OD1 ASN A  89      -2.451  10.170 -10.518  1.00 93.70           O
ATOM   1142  ND2 ASN A  89      -2.323   9.233 -12.562  1.00 93.70           N
ATOM   1143 1HD2 ASN A  89      -2.104   8.415 -13.094  1.00 93.70           H
ATOM   1144 2HD2 ASN A  89      -2.629  10.065 -13.026  1.00 93.70           H
ATOM   1145  HN  ASN A  89      -0.429   7.182 -12.673  1.00 93.70           H
ATOM   1146  N   LEU A  90       0.341   5.504 -10.139  1.00 91.77           N
ATOM   1147  CA  LEU A  90       0.756   4.408  -9.281  1.00 91.77           C
ATOM   1148  C   LEU A  90       2.193   4.646  -8.814  1.00 91.77           C
ATOM   1149  O   LEU A  90       2.503   4.480  -7.636  1.00 91.77           O
ATOM   1150  HA  LEU A  90       0.104   4.412  -8.407  1.00 91.77           H
ATOM   1151  CB  LEU A  90       0.554   3.067  -9.989  1.00 91.77           C
ATOM   1152 1HB  LEU A  90      -0.409   3.089 -10.499  1.00 91.77           H
ATOM   1153 2HB  LEU A  90       1.319   2.965 -10.758  1.00 91.77           H
ATOM   1154  CG  LEU A  90       0.598   1.824  -9.097  1.00 91.77           C
ATOM   1155  HG  LEU A  90       1.400   1.953  -8.371  1.00 91.77           H
ATOM   1156  CD1 LEU A  90      -0.704   1.667  -8.310  1.00 91.77           C
ATOM   1157 1HD1 LEU A  90      -0.856   2.544  -7.680  1.00 91.77           H
ATOM   1158 2HD1 LEU A  90      -1.539   1.570  -9.004  1.00 91.77           H
ATOM   1159 3HD1 LEU A  90      -0.646   0.777  -7.684  1.00 91.77           H
ATOM   1160  CD2 LEU A  90       0.927   0.574  -9.915  1.00 91.77           C
ATOM   1161 1HD2 LEU A  90       0.163   0.428 -10.680  1.00 91.77           H
ATOM   1162 2HD2 LEU A  90       1.899   0.697 -10.392  1.00 91.77           H
ATOM   1163 3HD2 LEU A  90       0.952  -0.295  -9.257  1.00 91.77           H
ATOM   1164  HN  LEU A  90       0.157   5.251 -11.089  1.00 91.77           H
ATOM   1165  N   ALA A  91       3.033   5.033  -9.764  1.00 93.88           N
ATOM   1166  CA  ALA A  91       4.438   5.260  -9.473  1.00 93.88           C
ATOM   1167  C   ALA A  91       4.571   6.446  -8.516  1.00 93.88           C
ATOM   1168  O   ALA A  91       5.437   6.449  -7.641  1.00 93.88           O
ATOM   1169  HA  ALA A  91       4.825   4.365  -8.985  1.00 93.88           H
ATOM   1170  CB  ALA A  91       5.202   5.477 -10.781  1.00 93.88           C
ATOM   1171 1HB  ALA A  91       5.100   4.594 -11.412  1.00 93.88           H
ATOM   1172 2HB  ALA A  91       4.794   6.344 -11.300  1.00 93.88           H
ATOM   1173 3HB  ALA A  91       6.256   5.647 -10.562  1.00 93.88           H
ATOM   1174  HN  ALA A  91       2.768   5.190 -10.715  1.00 93.88           H
ATOM   1175  N   ILE A  92       3.701   7.425  -8.714  1.00 95.23           N
ATOM   1176  CA  ILE A  92       3.705   8.610  -7.873  1.00 95.23           C
ATOM   1177  C   ILE A  92       3.343   8.215  -6.440  1.00 95.23           C
ATOM   1178  O   ILE A  92       4.000   8.638  -5.490  1.00 95.23           O
ATOM   1179  HA  ILE A  92       4.719   9.010  -7.875  1.00 95.23           H
ATOM   1180  CB  ILE A  92       2.793   9.688  -8.462  1.00 95.23           C
ATOM   1181  HB  ILE A  92       1.832   9.230  -8.699  1.00 95.23           H
ATOM   1182  CG1 ILE A  92       3.367  10.237  -9.770  1.00 95.23           C
ATOM   1183 1HG1 ILE A  92       4.250  10.839  -9.559  1.00 95.23           H
ATOM   1184 2HG1 ILE A  92       3.688   9.411 -10.405  1.00 95.23           H
ATOM   1185  CG2 ILE A  92       2.525  10.798  -7.443  1.00 95.23           C
ATOM   1186 1HG2 ILE A  92       2.042  10.374  -6.563  1.00 95.23           H
ATOM   1187 2HG2 ILE A  92       3.469  11.259  -7.153  1.00 95.23           H
ATOM   1188 3HG2 ILE A  92       1.874  11.550  -7.888  1.00 95.23           H
ATOM   1189  CD1 ILE A  92       2.330  11.085 -10.511  1.00 95.23           C
ATOM   1190 1HD1 ILE A  92       1.458  10.473 -10.741  1.00 95.23           H
ATOM   1191 2HD1 ILE A  92       2.030  11.923  -9.882  1.00 95.23           H
ATOM   1192 3HD1 ILE A  92       2.764  11.462 -11.436  1.00 95.23           H
ATOM   1193  HN  ILE A  92       3.005   7.418  -9.431  1.00 95.23           H
ATOM   1194  N   ALA A  93       2.298   7.408  -6.329  1.00 95.05           N
ATOM   1195  CA  ALA A  93       1.809   6.990  -5.026  1.00 95.05           C
ATOM   1196  C   ALA A  93       2.926   6.258  -4.278  1.00 95.05           C
ATOM   1197  O   ALA A  93       3.164   6.520  -3.100  1.00 95.05           O
ATOM   1198  HA  ALA A  93       1.540   7.888  -4.469  1.00 95.05           H
ATOM   1199  CB  ALA A  93       0.560   6.125  -5.201  1.00 95.05           C
ATOM   1200 1HB  ALA A  93      -0.212   6.701  -5.711  1.00 95.05           H
ATOM   1201 2HB  ALA A  93       0.808   5.245  -5.795  1.00 95.05           H
ATOM   1202 3HB  ALA A  93       0.194   5.812  -4.223  1.00 95.05           H
ATOM   1203  HN  ALA A  93       1.789   7.041  -7.108  1.00 95.05           H
ATOM   1204  N   ASP A  94       3.580   5.355  -4.994  1.00 94.04           N
ATOM   1205  CA  ASP A  94       4.638   4.554  -4.401  1.00 94.04           C
ATOM   1206  C   ASP A  94       5.750   5.477  -3.899  1.00 94.04           C
ATOM   1207  O   ASP A  94       6.256   5.299  -2.792  1.00 94.04           O
ATOM   1208  HA  ASP A  94       4.159   4.000  -3.594  1.00 94.04           H
ATOM   1209  CB  ASP A  94       5.245   3.597  -5.429  1.00 94.04           C
ATOM   1210 1HB  ASP A  94       5.366   4.111  -6.383  1.00 94.04           H
ATOM   1211 2HB  ASP A  94       6.239   3.291  -5.103  1.00 94.04           H
ATOM   1212  CG  ASP A  94       4.362   2.362  -5.617  1.00 94.04           C
ATOM   1213  OD1 ASP A  94       3.665   2.009  -4.642  1.00 94.04           O
ATOM   1214  OD2 ASP A  94       4.404   1.799  -6.732  1.00 94.04           O
ATOM   1215  HN  ASP A  94       3.398   5.168  -5.959  1.00 94.04           H
ATOM   1216  N   LEU A  95       6.097   6.442  -4.737  1.00 96.29           N
ATOM   1217  CA  LEU A  95       7.178   7.360  -4.415  1.00 96.29           C
ATOM   1218  C   LEU A  95       6.854   8.083  -3.106  1.00 96.29           C
ATOM   1219  O   LEU A  95       7.714   8.214  -2.237  1.00 96.29           O
ATOM   1220  HA  LEU A  95       8.079   6.764  -4.267  1.00 96.29           H
ATOM   1221  CB  LEU A  95       7.447   8.303  -5.589  1.00 96.29           C
ATOM   1222 1HB  LEU A  95       6.489   8.631  -5.993  1.00 96.29           H
ATOM   1223 2HB  LEU A  95       7.952   9.191  -5.208  1.00 96.29           H
ATOM   1224  CG  LEU A  95       8.282   7.728  -6.735  1.00 96.29           C
ATOM   1225  HG  LEU A  95       7.772   6.844  -7.118  1.00 96.29           H
ATOM   1226  CD1 LEU A  95       8.388   8.725  -7.891  1.00 96.29           C
ATOM   1227 1HD1 LEU A  95       7.390   8.954  -8.266  1.00 96.29           H
ATOM   1228 2HD1 LEU A  95       8.862   9.641  -7.538  1.00 96.29           H
ATOM   1229 3HD1 LEU A  95       8.986   8.291  -8.691  1.00 96.29           H
ATOM   1230  CD2 LEU A  95       9.657   7.278  -6.238  1.00 96.29           C
ATOM   1231 1HD2 LEU A  95      10.187   8.130  -5.813  1.00 96.29           H
ATOM   1232 2HD2 LEU A  95       9.534   6.509  -5.475  1.00 96.29           H
ATOM   1233 3HD2 LEU A  95      10.230   6.873  -7.073  1.00 96.29           H
ATOM   1234  HN  LEU A  95       5.656   6.603  -5.620  1.00 96.29           H
ATOM   1235  N   LEU A  96       5.612   8.533  -3.008  1.00 95.37           N
ATOM   1236  CA  LEU A  96       5.197   9.339  -1.872  1.00 95.37           C
ATOM   1237  C   LEU A  96       5.427   8.551  -0.581  1.00 95.37           C
ATOM   1238  O   LEU A  96       5.858   9.113   0.425  1.00 95.37           O
ATOM   1239  HA  LEU A  96       5.829  10.227  -1.853  1.00 95.37           H
ATOM   1240  CB  LEU A  96       3.754   9.815  -2.053  1.00 95.37           C
ATOM   1241 1HB  LEU A  96       3.144   8.960  -2.346  1.00 95.37           H
ATOM   1242 2HB  LEU A  96       3.381  10.156  -1.087  1.00 95.37           H
ATOM   1243  CG  LEU A  96       3.539  10.933  -3.074  1.00 95.37           C
ATOM   1244  HG  LEU A  96       3.837  10.562  -4.055  1.00 95.37           H
ATOM   1245  CD1 LEU A  96       2.061  11.316  -3.166  1.00 95.37           C
ATOM   1246 1HD1 LEU A  96       1.479  10.447  -3.472  1.00 95.37           H
ATOM   1247 2HD1 LEU A  96       1.713  11.661  -2.192  1.00 95.37           H
ATOM   1248 3HD1 LEU A  96       1.936  12.113  -3.899  1.00 95.37           H
ATOM   1249  CD2 LEU A  96       4.425  12.141  -2.760  1.00 95.37           C
ATOM   1250 1HD2 LEU A  96       4.181  12.522  -1.768  1.00 95.37           H
ATOM   1251 2HD2 LEU A  96       5.472  11.839  -2.786  1.00 95.37           H
ATOM   1252 3HD2 LEU A  96       4.253  12.921  -3.501  1.00 95.37           H
ATOM   1253  HN  LEU A  96       4.898   8.356  -3.685  1.00 95.37           H
ATOM   1254  N   PHE A  97       5.130   7.261  -0.652  1.00 95.03           N
ATOM   1255  CA  PHE A  97       5.289   6.393   0.502  1.00 95.03           C
ATOM   1256  C   PHE A  97       6.768   6.145   0.803  1.00 95.03           C
ATOM   1257  O   PHE A  97       7.199   6.254   1.949  1.00 95.03           O
ATOM   1258  HA  PHE A  97       4.827   6.896   1.352  1.00 95.03           H
ATOM   1259  CB  PHE A  97       4.620   5.061   0.155  1.00 95.03           C
ATOM   1260 1HB  PHE A  97       3.539   5.196   0.161  1.00 95.03           H
ATOM   1261 2HB  PHE A  97       4.900   4.780  -0.861  1.00 95.03           H
ATOM   1262  CG  PHE A  97       4.983   3.917   1.104  1.00 95.03           C
ATOM   1263  CD1 PHE A  97       5.596   2.802   0.622  1.00 95.03           C
ATOM   1264  HD1 PHE A  97       5.829   2.724  -0.440  1.00 95.03           H
ATOM   1265  CD2 PHE A  97       4.692   4.014   2.428  1.00 95.03           C
ATOM   1266  HD2 PHE A  97       4.200   4.907   2.814  1.00 95.03           H
ATOM   1267  CE1 PHE A  97       5.932   1.740   1.503  1.00 95.03           C
ATOM   1268  HE1 PHE A  97       6.423   0.847   1.117  1.00 95.03           H
ATOM   1269  CE2 PHE A  97       5.028   2.952   3.309  1.00 95.03           C
ATOM   1270  HE2 PHE A  97       4.794   3.030   4.371  1.00 95.03           H
ATOM   1271  CZ  PHE A  97       5.641   1.838   2.828  1.00 95.03           C
ATOM   1272  HZ  PHE A  97       5.899   1.023   3.504  1.00 95.03           H
ATOM   1273  HN  PHE A  97       4.788   6.811  -1.476  1.00 95.03           H
ATOM   1274  N   LEU A  98       7.505   5.814  -0.248  1.00 96.21           N
ATOM   1275  CA  LEU A  98       8.884   5.385  -0.089  1.00 96.21           C
ATOM   1276  C   LEU A  98       9.670   6.471   0.647  1.00 96.21           C
ATOM   1277  O   LEU A  98      10.553   6.169   1.448  1.00 96.21           O
ATOM   1278  HA  LEU A  98       8.878   4.486   0.527  1.00 96.21           H
ATOM   1279  CB  LEU A  98       9.485   5.002  -1.443  1.00 96.21           C
ATOM   1280 1HB  LEU A  98       9.305   5.818  -2.142  1.00 96.21           H
ATOM   1281 2HB  LEU A  98      10.565   4.914  -1.327  1.00 96.21           H
ATOM   1282  CG  LEU A  98       8.960   3.708  -2.068  1.00 96.21           C
ATOM   1283  HG  LEU A  98       7.876   3.691  -1.958  1.00 96.21           H
ATOM   1284  CD1 LEU A  98       9.263   3.660  -3.567  1.00 96.21           C
ATOM   1285 1HD1 LEU A  98       8.785   4.506  -4.061  1.00 96.21           H
ATOM   1286 2HD1 LEU A  98      10.340   3.711  -3.722  1.00 96.21           H
ATOM   1287 3HD1 LEU A  98       8.879   2.730  -3.986  1.00 96.21           H
ATOM   1288  CD2 LEU A  98       9.508   2.482  -1.333  1.00 96.21           C
ATOM   1289 1HD2 LEU A  98      10.596   2.481  -1.390  1.00 96.21           H
ATOM   1290 2HD2 LEU A  98       9.199   2.517  -0.289  1.00 96.21           H
ATOM   1291 3HD2 LEU A  98       9.119   1.576  -1.798  1.00 96.21           H
ATOM   1292  HN  LEU A  98       7.175   5.836  -1.192  1.00 96.21           H
ATOM   1293  N   VAL A  99       9.322   7.714   0.349  1.00 96.54           N
ATOM   1294  CA  VAL A  99      10.023   8.848   0.928  1.00 96.54           C
ATOM   1295  C   VAL A  99       9.857   8.823   2.448  1.00 96.54           C
ATOM   1296  O   VAL A  99      10.608   9.478   3.169  1.00 96.54           O
ATOM   1297  HA  VAL A  99      11.081   8.737   0.689  1.00 96.54           H
ATOM   1298  CB  VAL A  99       9.528  10.149   0.293  1.00 96.54           C
ATOM   1299  HB  VAL A  99       8.439  10.144   0.326  1.00 96.54           H
ATOM   1300  CG1 VAL A  99      10.016  11.365   1.084  1.00 96.54           C
ATOM   1301 1HG1 VAL A  99       9.640  11.308   2.106  1.00 96.54           H
ATOM   1302 2HG1 VAL A  99      11.106  11.375   1.098  1.00 96.54           H
ATOM   1303 3HG1 VAL A  99       9.650  12.276   0.612  1.00 96.54           H
ATOM   1304  CG2 VAL A  99       9.955  10.241  -1.173  1.00 96.54           C
ATOM   1305 1HG2 VAL A  99      11.042  10.213  -1.237  1.00 96.54           H
ATOM   1306 2HG2 VAL A  99       9.536   9.401  -1.727  1.00 96.54           H
ATOM   1307 3HG2 VAL A  99       9.590  11.176  -1.599  1.00 96.54           H
ATOM   1308  HN  VAL A  99       8.576   7.952  -0.274  1.00 96.54           H
ATOM   1309  N   THR A 100       8.869   8.059   2.891  1.00 95.71           N
ATOM   1310  CA  THR A 100       8.557   7.986   4.309  1.00 95.71           C
ATOM   1311  C   THR A 100       9.413   6.916   4.989  1.00 95.71           C
ATOM   1312  O   THR A 100       9.556   6.914   6.210  1.00 95.71           O
ATOM   1313  HA  THR A 100       8.815   8.941   4.767  1.00 95.71           H
ATOM   1314  CB  THR A 100       7.053   7.741   4.450  1.00 95.71           C
ATOM   1315  HB  THR A 100       6.715   7.969   5.461  1.00 95.71           H
ATOM   1316  OG1 THR A 100       6.881   6.389   4.033  1.00 95.71           O
ATOM   1317  HG1 THR A 100       6.782   6.348   3.039  1.00 95.71           H
ATOM   1318  CG2 THR A 100       6.231   8.549   3.443  1.00 95.71           C
ATOM   1319 1HG2 THR A 100       6.523   8.271   2.430  1.00 95.71           H
ATOM   1320 2HG2 THR A 100       6.414   9.612   3.595  1.00 95.71           H
ATOM   1321 3HG2 THR A 100       5.172   8.338   3.587  1.00 95.71           H
ATOM   1322  HN  THR A 100       8.288   7.499   2.301  1.00 95.71           H
ATOM   1323  N   LEU A 101       9.961   6.032   4.168  1.00 95.57           N
ATOM   1324  CA  LEU A 101      10.648   4.859   4.681  1.00 95.57           C
ATOM   1325  C   LEU A 101      11.877   5.301   5.477  1.00 95.57           C
ATOM   1326  O   LEU A 101      12.168   4.746   6.536  1.00 95.57           O
ATOM   1327  HA  LEU A 101       9.962   4.350   5.359  1.00 95.57           H
ATOM   1328  CB  LEU A 101      10.968   3.885   3.545  1.00 95.57           C
ATOM   1329 1HB  LEU A 101      11.473   4.437   2.752  1.00 95.57           H
ATOM   1330 2HB  LEU A 101      11.674   3.143   3.917  1.00 95.57           H
ATOM   1331  CG  LEU A 101       9.772   3.150   2.935  1.00 95.57           C
ATOM   1332  HG  LEU A 101       9.130   3.886   2.451  1.00 95.57           H
ATOM   1333  CD1 LEU A 101      10.227   2.166   1.855  1.00 95.57           C
ATOM   1334 1HD1 LEU A 101      10.745   2.709   1.064  1.00 95.57           H
ATOM   1335 2HD1 LEU A 101      10.902   1.432   2.294  1.00 95.57           H
ATOM   1336 3HD1 LEU A 101       9.358   1.658   1.438  1.00 95.57           H
ATOM   1337  CD2 LEU A 101       8.938   2.466   4.020  1.00 95.57           C
ATOM   1338 1HD2 LEU A 101       9.557   1.745   4.553  1.00 95.57           H
ATOM   1339 2HD2 LEU A 101       8.567   3.215   4.720  1.00 95.57           H
ATOM   1340 3HD2 LEU A 101       8.095   1.951   3.559  1.00 95.57           H
ATOM   1341  HN  LEU A 101       9.941   6.108   3.171  1.00 95.57           H
ATOM   1342  N   PRO A 102      12.618   6.303   4.985  1.00 95.65           N
ATOM   1343  CA  PRO A 102      13.811   6.776   5.692  1.00 95.65           C
ATOM   1344  C   PRO A 102      13.522   7.129   7.142  1.00 95.65           C
ATOM   1345  O   PRO A 102      14.310   6.812   8.031  1.00 95.65           O
ATOM   1346  HA  PRO A 102      14.560   5.985   5.735  1.00 95.65           H
ATOM   1347  CB  PRO A 102      14.248   8.002   4.886  1.00 95.65           C
ATOM   1348 1HB  PRO A 102      13.811   8.918   5.281  1.00 95.65           H
ATOM   1349 2HB  PRO A 102      15.330   8.131   4.906  1.00 95.65           H
ATOM   1350  CG  PRO A 102      13.743   7.698   3.480  1.00 95.65           C
ATOM   1351 1HG  PRO A 102      13.658   8.601   2.876  1.00 95.65           H
ATOM   1352 2HG  PRO A 102      14.418   7.032   2.943  1.00 95.65           H
ATOM   1353  CD  PRO A 102      12.390   7.054   3.737  1.00 95.65           C
ATOM   1354 1HD  PRO A 102      11.603   7.799   3.857  1.00 95.65           H
ATOM   1355 2HD  PRO A 102      12.088   6.405   2.916  1.00 95.65           H
ATOM   1356  N   PHE A 103      12.386   7.782   7.343  1.00 94.93           N
ATOM   1357  CA  PHE A 103      12.010   8.237   8.670  1.00 94.93           C
ATOM   1358  C   PHE A 103      11.696   7.054   9.588  1.00 94.93           C
ATOM   1359  O   PHE A 103      12.045   7.068  10.767  1.00 94.93           O
ATOM   1360  HA  PHE A 103      12.857   8.792   9.074  1.00 94.93           H
ATOM   1361  CB  PHE A 103      10.751   9.091   8.510  1.00 94.93           C
ATOM   1362 1HB  PHE A 103       9.989   8.505   7.997  1.00 94.93           H
ATOM   1363 2HB  PHE A 103      10.358   9.329   9.499  1.00 94.93           H
ATOM   1364  CG  PHE A 103      10.977  10.394   7.740  1.00 94.93           C
ATOM   1365  CD1 PHE A 103      11.339  11.523   8.406  1.00 94.93           C
ATOM   1366  HD1 PHE A 103      11.469  11.501   9.488  1.00 94.93           H
ATOM   1367  CD2 PHE A 103      10.815  10.423   6.390  1.00 94.93           C
ATOM   1368  HD2 PHE A 103      10.524   9.518   5.857  1.00 94.93           H
ATOM   1369  CE1 PHE A 103      11.548  12.732   7.691  1.00 94.93           C
ATOM   1370  HE1 PHE A 103      11.839  13.638   8.224  1.00 94.93           H
ATOM   1371  CE2 PHE A 103      11.024  11.632   5.675  1.00 94.93           C
ATOM   1372  HE2 PHE A 103      10.894  11.655   4.593  1.00 94.93           H
ATOM   1373  CZ  PHE A 103      11.386  12.761   6.341  1.00 94.93           C
ATOM   1374  HZ  PHE A 103      11.547  13.689   5.792  1.00 94.93           H
ATOM   1375  HN  PHE A 103      11.731   7.999   6.620  1.00 94.93           H
ATOM   1376  N   TRP A 104      11.040   6.057   9.011  1.00 93.30           N
ATOM   1377  CA  TRP A 104      10.702   4.855   9.754  1.00 93.30           C
ATOM   1378  C   TRP A 104      12.006   4.161  10.150  1.00 93.30           C
ATOM   1379  O   TRP A 104      12.104   3.588  11.234  1.00 93.30           O
ATOM   1380  HA  TRP A 104      10.154   5.158  10.647  1.00 93.30           H
ATOM   1381  CB  TRP A 104       9.768   3.954   8.943  1.00 93.30           C
ATOM   1382 1HB  TRP A 104      10.114   3.926   7.910  1.00 93.30           H
ATOM   1383 2HB  TRP A 104       9.835   2.937   9.329  1.00 93.30           H
ATOM   1384  CG  TRP A 104       8.303   4.397   8.963  1.00 93.30           C
ATOM   1385  CD1 TRP A 104       7.537   4.763   7.927  1.00 93.30           C
ATOM   1386  HD1 TRP A 104       7.879   4.792   6.892  1.00 93.30           H
ATOM   1387  CD2 TRP A 104       7.454   4.505  10.125  1.00 93.30           C
ATOM   1388  NE1 TRP A 104       6.262   5.098   8.333  1.00 93.30           N
ATOM   1389  HE1 TRP A 104       5.513   5.401   7.744  1.00 93.30           H
ATOM   1390  CE2 TRP A 104       6.210   4.936   9.713  1.00 93.30           C
ATOM   1391  CE3 TRP A 104       7.728   4.247  11.480  1.00 93.30           C
ATOM   1392  HE3 TRP A 104       8.702   3.906  11.831  1.00 93.30           H
ATOM   1393  CZ2 TRP A 104       5.141   5.148  10.592  1.00 93.30           C
ATOM   1394  HZ2 TRP A 104       4.167   5.489  10.242  1.00 93.30           H
ATOM   1395  CZ3 TRP A 104       6.650   4.464  12.346  1.00 93.30           C
ATOM   1396  HZ3 TRP A 104       6.809   4.279  13.409  1.00 93.30           H
ATOM   1397  CH2 TRP A 104       5.391   4.898  11.947  1.00 93.30           C
ATOM   1398  HH2 TRP A 104       4.603   5.042  12.685  1.00 93.30           H
ATOM   1399  HN  TRP A 104      10.742   6.062   8.057  1.00 93.30           H
ATOM   1400  N   ALA A 105      12.976   4.236   9.250  1.00 94.70           N
ATOM   1401  CA  ALA A 105      14.251   3.575   9.468  1.00 94.70           C
ATOM   1402  C   ALA A 105      14.929   4.176  10.701  1.00 94.70           C
ATOM   1403  O   ALA A 105      15.419   3.447  11.562  1.00 94.70           O
ATOM   1404  HA  ALA A 105      14.051   2.519   9.653  1.00 94.70           H
ATOM   1405  CB  ALA A 105      15.113   3.700   8.210  1.00 94.70           C
ATOM   1406 1HB  ALA A 105      14.600   3.232   7.370  1.00 94.70           H
ATOM   1407 2HB  ALA A 105      15.283   4.754   7.990  1.00 94.70           H
ATOM   1408 3HB  ALA A 105      16.070   3.205   8.374  1.00 94.70           H
ATOM   1409  HN  ALA A 105      12.901   4.735   8.387  1.00 94.70           H
ATOM   1410  N   ILE A 106      14.934   5.500  10.747  1.00 94.15           N
ATOM   1411  CA  ILE A 106      15.573   6.209  11.843  1.00 94.15           C
ATOM   1412  C   ILE A 106      14.831   5.900  13.146  1.00 94.15           C
ATOM   1413  O   ILE A 106      15.455   5.661  14.178  1.00 94.15           O
ATOM   1414  HA  ILE A 106      16.591   5.829  11.928  1.00 94.15           H
ATOM   1415  CB  ILE A 106      15.671   7.703  11.531  1.00 94.15           C
ATOM   1416  HB  ILE A 106      14.694   8.045  11.188  1.00 94.15           H
ATOM   1417  CG1 ILE A 106      16.664   7.962  10.396  1.00 94.15           C
ATOM   1418 1HG1 ILE A 106      17.683   7.841  10.765  1.00 94.15           H
ATOM   1419 2HG1 ILE A 106      16.521   7.223   9.608  1.00 94.15           H
ATOM   1420  CG2 ILE A 106      16.014   8.505  12.788  1.00 94.15           C
ATOM   1421 1HG2 ILE A 106      15.238   8.355  13.538  1.00 94.15           H
ATOM   1422 2HG2 ILE A 106      16.972   8.167  13.184  1.00 94.15           H
ATOM   1423 3HG2 ILE A 106      16.078   9.564  12.537  1.00 94.15           H
ATOM   1424  CD1 ILE A 106      16.487   9.369   9.823  1.00 94.15           C
ATOM   1425 1HD1 ILE A 106      15.475   9.478   9.433  1.00 94.15           H
ATOM   1426 2HD1 ILE A 106      16.655  10.106  10.609  1.00 94.15           H
ATOM   1427 3HD1 ILE A 106      17.205   9.527   9.019  1.00 94.15           H
ATOM   1428  HN  ILE A 106      14.512   6.086  10.055  1.00 94.15           H
ATOM   1429  N   ALA A 107      13.509   5.915  13.054  1.00 93.12           N
ATOM   1430  CA  ALA A 107      12.676   5.733  14.231  1.00 93.12           C
ATOM   1431  C   ALA A 107      12.904   4.331  14.800  1.00 93.12           C
ATOM   1432  O   ALA A 107      12.855   4.134  16.013  1.00 93.12           O
ATOM   1433  HA  ALA A 107      12.982   6.471  14.972  1.00 93.12           H
ATOM   1434  CB  ALA A 107      11.212   5.982  13.863  1.00 93.12           C
ATOM   1435 1HB  ALA A 107      11.099   7.001  13.492  1.00 93.12           H
ATOM   1436 2HB  ALA A 107      10.907   5.278  13.089  1.00 93.12           H
ATOM   1437 3HB  ALA A 107      10.587   5.845  14.745  1.00 93.12           H
ATOM   1438  HN  ALA A 107      13.009   6.048  12.199  1.00 93.12           H
ATOM   1439  N   ALA A 108      13.147   3.393  13.896  1.00 92.77           N
ATOM   1440  CA  ALA A 108      13.349   2.009  14.290  1.00 92.77           C
ATOM   1441  C   ALA A 108      14.753   1.850  14.877  1.00 92.77           C
ATOM   1442  O   ALA A 108      14.963   1.046  15.784  1.00 92.77           O
ATOM   1443  HA  ALA A 108      12.614   1.772  15.059  1.00 92.77           H
ATOM   1444  CB  ALA A 108      13.114   1.095  13.086  1.00 92.77           C
ATOM   1445 1HB  ALA A 108      12.093   1.225  12.725  1.00 92.77           H
ATOM   1446 2HB  ALA A 108      13.815   1.353  12.292  1.00 92.77           H
ATOM   1447 3HB  ALA A 108      13.266   0.057  13.382  1.00 92.77           H
ATOM   1448  HN  ALA A 108      13.206   3.565  12.913  1.00 92.77           H
ATOM   1449  N   ALA A 109      15.678   2.629  14.335  1.00 92.05           N
ATOM   1450  CA  ALA A 109      17.076   2.500  14.707  1.00 92.05           C
ATOM   1451  C   ALA A 109      17.260   2.962  16.154  1.00 92.05           C
ATOM   1452  O   ALA A 109      18.093   2.423  16.881  1.00 92.05           O
ATOM   1453  HA  ALA A 109      17.343   1.446  14.635  1.00 92.05           H
ATOM   1454  CB  ALA A 109      17.941   3.296  13.727  1.00 92.05           C
ATOM   1455 1HB  ALA A 109      17.796   2.909  12.718  1.00 92.05           H
ATOM   1456 2HB  ALA A 109      17.652   4.346  13.758  1.00 92.05           H
ATOM   1457 3HB  ALA A 109      18.990   3.199  14.006  1.00 92.05           H
ATOM   1458  HN  ALA A 109      15.485   3.337  13.656  1.00 92.05           H
ATOM   1459  N   ASP A 110      16.467   3.955  16.529  1.00 87.97           N
ATOM   1460  CA  ASP A 110      16.616   4.580  17.833  1.00 87.97           C
ATOM   1461  C   ASP A 110      15.237   4.979  18.363  1.00 87.97           C
ATOM   1462  O   ASP A 110      14.557   4.176  19.000  1.00 87.97           O
ATOM   1463  HA  ASP A 110      17.101   3.829  18.457  1.00 87.97           H
ATOM   1464  CB  ASP A 110      17.472   5.845  17.743  1.00 87.97           C
ATOM   1465 1HB  ASP A 110      18.443   5.601  17.312  1.00 87.97           H
ATOM   1466 2HB  ASP A 110      16.997   6.563  17.075  1.00 87.97           H
ATOM   1467  CG  ASP A 110      17.665   6.475  19.124  1.00 87.97           C
ATOM   1468  OD1 ASP A 110      17.289   5.806  20.111  1.00 87.97           O
ATOM   1469  OD2 ASP A 110      18.183   7.612  19.161  1.00 87.97           O
ATOM   1470  HN  ASP A 110      15.736   4.332  15.961  1.00 87.97           H
ATOM   1471  N   GLN A 111      14.865   6.218  18.079  1.00 88.95           N
ATOM   1472  CA  GLN A 111      13.577   6.732  18.514  1.00 88.95           C
ATOM   1473  C   GLN A 111      13.087   7.817  17.554  1.00 88.95           C
ATOM   1474  O   GLN A 111      13.831   8.262  16.681  1.00 88.95           O
ATOM   1475  HA  GLN A 111      12.900   5.878  18.485  1.00 88.95           H
ATOM   1476  CB  GLN A 111      13.654   7.261  19.947  1.00 88.95           C
ATOM   1477 1HB  GLN A 111      12.668   7.601  20.266  1.00 88.95           H
ATOM   1478 2HB  GLN A 111      13.947   6.457  20.621  1.00 88.95           H
ATOM   1479  CG  GLN A 111      14.655   8.414  20.053  1.00 88.95           C
ATOM   1480 1HG  GLN A 111      15.643   8.071  19.745  1.00 88.95           H
ATOM   1481 2HG  GLN A 111      14.367   9.214  19.372  1.00 88.95           H
ATOM   1482  CD  GLN A 111      14.720   8.953  21.484  1.00 88.95           C
ATOM   1483  OE1 GLN A 111      13.715   9.162  22.142  1.00 88.95           O
ATOM   1484  NE2 GLN A 111      15.957   9.167  21.925  1.00 88.95           N
ATOM   1485 1HE2 GLN A 111      16.739   8.975  21.333  1.00 88.95           H
ATOM   1486 2HE2 GLN A 111      16.103   9.519  22.849  1.00 88.95           H
ATOM   1487  HN  GLN A 111      15.426   6.866  17.564  1.00 88.95           H
ATOM   1488  N   TRP A 112      11.837   8.212  17.746  1.00 91.61           N
ATOM   1489  CA  TRP A 112      11.238   9.236  16.907  1.00 91.61           C
ATOM   1490  C   TRP A 112      11.833  10.586  17.311  1.00 91.61           C
ATOM   1491  O   TRP A 112      11.499  11.126  18.365  1.00 91.61           O
ATOM   1492  HA  TRP A 112      11.493   9.010  15.872  1.00 91.61           H
ATOM   1493  CB  TRP A 112       9.711   9.202  17.007  1.00 91.61           C
ATOM   1494 1HB  TRP A 112       9.370   8.179  16.847  1.00 91.61           H
ATOM   1495 2HB  TRP A 112       9.417   9.482  18.018  1.00 91.61           H
ATOM   1496  CG  TRP A 112       9.002  10.122  16.011  1.00 91.61           C
ATOM   1497  CD1 TRP A 112       8.587  11.382  16.203  1.00 91.61           C
ATOM   1498  HD1 TRP A 112       8.709  11.932  17.136  1.00 91.61           H
ATOM   1499  CD2 TRP A 112       8.640   9.801  14.651  1.00 91.61           C
ATOM   1500  NE1 TRP A 112       7.986  11.894  15.071  1.00 91.61           N
ATOM   1501  HE1 TRP A 112       7.598  12.810  14.970  1.00 91.61           H
ATOM   1502  CE2 TRP A 112       8.020  10.903  14.098  1.00 91.61           C
ATOM   1503  CE3 TRP A 112       8.831   8.620  13.913  1.00 91.61           C
ATOM   1504  HE3 TRP A 112       9.318   7.737  14.328  1.00 91.61           H
ATOM   1505  CZ2 TRP A 112       7.539  10.932  12.783  1.00 91.61           C
ATOM   1506  HZ2 TRP A 112       7.052  11.814  12.369  1.00 91.61           H
ATOM   1507  CZ3 TRP A 112       8.345   8.665  12.601  1.00 91.61           C
ATOM   1508  HZ3 TRP A 112       8.468   7.774  11.985  1.00 91.61           H
ATOM   1509  CH2 TRP A 112       7.718   9.766  12.029  1.00 91.61           C
ATOM   1510  HH2 TRP A 112       7.367   9.721  10.998  1.00 91.61           H
ATOM   1511  HN  TRP A 112      11.238   7.845  18.459  1.00 91.61           H
ATOM   1512  N   LYS A 113      12.705  11.093  16.452  1.00 91.80           N
ATOM   1513  CA  LYS A 113      13.439  12.309  16.760  1.00 91.80           C
ATOM   1514  C   LYS A 113      12.732  13.502  16.115  1.00 91.80           C
ATOM   1515  O   LYS A 113      13.193  14.637  16.230  1.00 91.80           O
ATOM   1516  HA  LYS A 113      13.417  12.438  17.842  1.00 91.80           H
ATOM   1517  CB  LYS A 113      14.906  12.167  16.350  1.00 91.80           C
ATOM   1518 1HB  LYS A 113      14.969  11.892  15.297  1.00 91.80           H
ATOM   1519 2HB  LYS A 113      15.412  13.127  16.459  1.00 91.80           H
ATOM   1520  CG  LYS A 113      15.614  11.112  17.202  1.00 91.80           C
ATOM   1521 1HG  LYS A 113      15.605  11.418  18.248  1.00 91.80           H
ATOM   1522 2HG  LYS A 113      15.073  10.168  17.142  1.00 91.80           H
ATOM   1523  CD  LYS A 113      17.058  10.910  16.736  1.00 91.80           C
ATOM   1524 1HD  LYS A 113      17.067  10.615  15.687  1.00 91.80           H
ATOM   1525 2HD  LYS A 113      17.602  11.851  16.808  1.00 91.80           H
ATOM   1526  CE  LYS A 113      17.761   9.842  17.578  1.00 91.80           C
ATOM   1527 1HE  LYS A 113      17.820  10.170  18.616  1.00 91.80           H
ATOM   1528 2HE  LYS A 113      17.178   8.921  17.567  1.00 91.80           H
ATOM   1529  NZ  LYS A 113      19.120   9.582  17.054  1.00 91.80           N
ATOM   1530 1HZ  LYS A 113      19.538   8.814  17.566  1.00 91.80           H
ATOM   1531 2HZ  LYS A 113      19.064   9.342  16.071  1.00 91.80           H
ATOM   1532 3HZ  LYS A 113      19.691  10.413  17.167  1.00 91.80           H
ATOM   1533  HN  LYS A 113      12.913  10.688  15.562  1.00 91.80           H
ATOM   1534  N   PHE A 114      11.625  13.206  15.450  1.00 93.55           N
ATOM   1535  CA  PHE A 114      10.976  14.189  14.601  1.00 93.55           C
ATOM   1536  C   PHE A 114       9.750  14.787  15.293  1.00 93.55           C
ATOM   1537  O   PHE A 114       9.299  14.276  16.316  1.00 93.55           O
ATOM   1538  HA  PHE A 114      11.702  14.979  14.406  1.00 93.55           H
ATOM   1539  CB  PHE A 114      10.526  13.459  13.334  1.00 93.55           C
ATOM   1540 1HB  PHE A 114       9.709  12.784  13.586  1.00 93.55           H
ATOM   1541 2HB  PHE A 114      10.130  14.189  12.627  1.00 93.55           H
ATOM   1542  CG  PHE A 114      11.636  12.659  12.649  1.00 93.55           C
ATOM   1543  CD1 PHE A 114      12.586  13.301  11.918  1.00 93.55           C
ATOM   1544  HD1 PHE A 114      12.557  14.386  11.820  1.00 93.55           H
ATOM   1545  CD2 PHE A 114      11.673  11.305  12.772  1.00 93.55           C
ATOM   1546  HD2 PHE A 114      10.912  10.790  13.358  1.00 93.55           H
ATOM   1547  CE1 PHE A 114      13.616  12.558  11.283  1.00 93.55           C
ATOM   1548  HE1 PHE A 114      14.377  13.073  10.697  1.00 93.55           H
ATOM   1549  CE2 PHE A 114      12.703  10.562  12.138  1.00 93.55           C
ATOM   1550  HE2 PHE A 114      12.733   9.477  12.236  1.00 93.55           H
ATOM   1551  CZ  PHE A 114      13.653  11.204  11.406  1.00 93.55           C
ATOM   1552  HZ  PHE A 114      14.444  10.634  10.919  1.00 93.55           H
ATOM   1553  HN  PHE A 114      11.174  12.314  15.485  1.00 93.55           H
ATOM   1554  N   GLN A 115       9.244  15.863  14.706  1.00 94.16           N
ATOM   1555  CA  GLN A 115       8.095  16.551  15.268  1.00 94.16           C
ATOM   1556  C   GLN A 115       6.820  15.741  15.024  1.00 94.16           C
ATOM   1557  O   GLN A 115       6.811  14.822  14.207  1.00 94.16           O
ATOM   1558  HA  GLN A 115       8.291  16.618  16.338  1.00 94.16           H
ATOM   1559  CB  GLN A 115       7.966  17.963  14.692  1.00 94.16           C
ATOM   1560 1HB  GLN A 115       7.952  17.916  13.604  1.00 94.16           H
ATOM   1561 2HB  GLN A 115       7.018  18.402  15.004  1.00 94.16           H
ATOM   1562  CG  GLN A 115       9.122  18.851  15.155  1.00 94.16           C
ATOM   1563 1HG  GLN A 115       9.222  18.790  16.239  1.00 94.16           H
ATOM   1564 2HG  GLN A 115      10.057  18.489  14.728  1.00 94.16           H
ATOM   1565  CD  GLN A 115       8.895  20.307  14.741  1.00 94.16           C
ATOM   1566  OE1 GLN A 115       8.002  20.629  13.975  1.00 94.16           O
ATOM   1567  NE2 GLN A 115       9.751  21.165  15.288  1.00 94.16           N
ATOM   1568 1HE2 GLN A 115      10.462  20.835  15.909  1.00 94.16           H
ATOM   1569 2HE2 GLN A 115       9.684  22.140  15.078  1.00 94.16           H
ATOM   1570  HN  GLN A 115       9.607  16.263  13.864  1.00 94.16           H
ATOM   1571  N   THR A 116       5.774  16.112  15.748  1.00 94.16           N
ATOM   1572  CA  THR A 116       4.508  15.405  15.651  1.00 94.16           C
ATOM   1573  C   THR A 116       3.957  15.491  14.226  1.00 94.16           C
ATOM   1574  O   THR A 116       3.356  14.539  13.731  1.00 94.16           O
ATOM   1575  HA  THR A 116       4.686  14.350  15.862  1.00 94.16           H
ATOM   1576  CB  THR A 116       3.561  15.983  16.705  1.00 94.16           C
ATOM   1577  HB  THR A 116       3.207  16.971  16.410  1.00 94.16           H
ATOM   1578  OG1 THR A 116       4.316  15.936  17.913  1.00 94.16           O
ATOM   1579  HG1 THR A 116       3.898  16.529  18.601  1.00 94.16           H
ATOM   1580  CG2 THR A 116       2.363  15.072  16.978  1.00 94.16           C
ATOM   1581 1HG2 THR A 116       2.716  14.106  17.338  1.00 94.16           H
ATOM   1582 2HG2 THR A 116       1.796  14.932  16.058  1.00 94.16           H
ATOM   1583 3HG2 THR A 116       1.724  15.530  17.733  1.00 94.16           H
ATOM   1584  HN  THR A 116       5.781  16.878  16.390  1.00 94.16           H
ATOM   1585  N   PHE A 117       4.182  16.641  13.608  1.00 95.33           N
ATOM   1586  CA  PHE A 117       3.712  16.865  12.251  1.00 95.33           C
ATOM   1587  C   PHE A 117       4.194  15.755  11.314  1.00 95.33           C
ATOM   1588  O   PHE A 117       3.412  15.214  10.534  1.00 95.33           O
ATOM   1589  HA  PHE A 117       2.623  16.865  12.281  1.00 95.33           H
ATOM   1590  CB  PHE A 117       4.302  18.198  11.788  1.00 95.33           C
ATOM   1591 1HB  PHE A 117       3.916  18.995  12.424  1.00 95.33           H
ATOM   1592 2HB  PHE A 117       5.383  18.174  11.928  1.00 95.33           H
ATOM   1593  CG  PHE A 117       4.000  18.539  10.327  1.00 95.33           C
ATOM   1594  CD1 PHE A 117       4.971  18.412   9.384  1.00 95.33           C
ATOM   1595  HD1 PHE A 117       5.965  18.067   9.669  1.00 95.33           H
ATOM   1596  CD2 PHE A 117       2.759  18.970   9.972  1.00 95.33           C
ATOM   1597  HD2 PHE A 117       1.981  19.072  10.729  1.00 95.33           H
ATOM   1598  CE1 PHE A 117       4.690  18.728   8.029  1.00 95.33           C
ATOM   1599  HE1 PHE A 117       5.469  18.626   7.273  1.00 95.33           H
ATOM   1600  CE2 PHE A 117       2.478  19.286   8.617  1.00 95.33           C
ATOM   1601  HE2 PHE A 117       1.484  19.631   8.332  1.00 95.33           H
ATOM   1602  CZ  PHE A 117       3.450  19.158   7.674  1.00 95.33           C
ATOM   1603  HZ  PHE A 117       3.234  19.401   6.633  1.00 95.33           H
ATOM   1604  HN  PHE A 117       4.674  17.409  14.017  1.00 95.33           H
ATOM   1605  N   MET A 118       5.478  15.449  11.422  1.00 94.92           N
ATOM   1606  CA  MET A 118       6.080  14.435  10.572  1.00 94.92           C
ATOM   1607  C   MET A 118       5.461  13.062  10.835  1.00 94.92           C
ATOM   1608  O   MET A 118       5.308  12.259   9.916  1.00 94.92           O
ATOM   1609  HA  MET A 118       5.869  14.747   9.549  1.00 94.92           H
ATOM   1610  CB  MET A 118       7.586  14.376  10.837  1.00 94.92           C
ATOM   1611 1HB  MET A 118       7.995  15.386  10.859  1.00 94.92           H
ATOM   1612 2HB  MET A 118       7.770  13.936  11.817  1.00 94.92           H
ATOM   1613  CG  MET A 118       8.299  13.554   9.761  1.00 94.92           C
ATOM   1614 1HG  MET A 118       9.367  13.505   9.977  1.00 94.92           H
ATOM   1615 2HG  MET A 118       7.926  12.530   9.767  1.00 94.92           H
ATOM   1616  SD  MET A 118       8.035  14.289   8.156  1.00 94.92           S
ATOM   1617  CE  MET A 118       9.013  15.772   8.330  1.00 94.92           C
ATOM   1618 1HE  MET A 118       8.627  16.367   9.158  1.00 94.92           H
ATOM   1619 2HE  MET A 118      10.050  15.503   8.529  1.00 94.92           H
ATOM   1620 3HE  MET A 118       8.958  16.353   7.409  1.00 94.92           H
ATOM   1621  HN  MET A 118       6.103  15.880  12.073  1.00 94.92           H
ATOM   1622  N   CYS A 119       5.120  12.833  12.095  1.00 93.74           N
ATOM   1623  CA  CYS A 119       4.514  11.573  12.490  1.00 93.74           C
ATOM   1624  C   CYS A 119       3.176  11.434  11.761  1.00 93.74           C
ATOM   1625  O   CYS A 119       2.873  10.379  11.205  1.00 93.74           O
ATOM   1626  HA  CYS A 119       5.203  10.785  12.186  1.00 93.74           H
ATOM   1627  CB  CYS A 119       4.350  11.474  14.008  1.00 93.74           C
ATOM   1628 1HB  CYS A 119       5.328  11.458  14.487  1.00 93.74           H
ATOM   1629 2HB  CYS A 119       3.825  12.353  14.383  1.00 93.74           H
ATOM   1630  SG  CYS A 119       3.418   9.960  14.440  1.00 93.74           S
ATOM   1631  HN  CYS A 119       5.252  13.489  12.838  1.00 93.74           H
ATOM   1632  N   LYS A 120       2.410  12.515  11.786  1.00 94.81           N
ATOM   1633  CA  LYS A 120       1.108  12.526  11.141  1.00 94.81           C
ATOM   1634  C   LYS A 120       1.278  12.200   9.655  1.00 94.81           C
ATOM   1635  O   LYS A 120       0.582  11.338   9.122  1.00 94.81           O
ATOM   1636  HA  LYS A 120       0.509  11.739  11.600  1.00 94.81           H
ATOM   1637  CB  LYS A 120       0.391  13.852  11.402  1.00 94.81           C
ATOM   1638 1HB  LYS A 120       1.052  14.682  11.152  1.00 94.81           H
ATOM   1639 2HB  LYS A 120      -0.480  13.932  10.752  1.00 94.81           H
ATOM   1640  CG  LYS A 120      -0.044  13.961  12.865  1.00 94.81           C
ATOM   1641 1HG  LYS A 120      -0.706  13.132  13.114  1.00 94.81           H
ATOM   1642 2HG  LYS A 120       0.828  13.880  13.514  1.00 94.81           H
ATOM   1643  CD  LYS A 120      -0.759  15.288  13.126  1.00 94.81           C
ATOM   1644 1HD  LYS A 120      -0.066  16.116  12.975  1.00 94.81           H
ATOM   1645 2HD  LYS A 120      -1.569  15.417  12.408  1.00 94.81           H
ATOM   1646  CE  LYS A 120      -1.319  15.338  14.549  1.00 94.81           C
ATOM   1647 1HE  LYS A 120      -1.400  14.328  14.950  1.00 94.81           H
ATOM   1648 2HE  LYS A 120      -0.634  15.884  15.197  1.00 94.81           H
ATOM   1649  NZ  LYS A 120      -2.647  15.991  14.561  1.00 94.81           N
ATOM   1650 1HZ  LYS A 120      -2.999  16.026  15.511  1.00 94.81           H
ATOM   1651 2HZ  LYS A 120      -2.564  16.933  14.196  1.00 94.81           H
ATOM   1652 3HZ  LYS A 120      -3.290  15.461  13.982  1.00 94.81           H
ATOM   1653  HN  LYS A 120       2.665  13.371  12.237  1.00 94.81           H
ATOM   1654  N   VAL A 121       2.207  12.908   9.030  1.00 94.84           N
ATOM   1655  CA  VAL A 121       2.404  12.783   7.596  1.00 94.84           C
ATOM   1656  C   VAL A 121       2.815  11.347   7.265  1.00 94.84           C
ATOM   1657  O   VAL A 121       2.249  10.726   6.367  1.00 94.84           O
ATOM   1658  HA  VAL A 121       1.450  12.994   7.113  1.00 94.84           H
ATOM   1659  CB  VAL A 121       3.419  13.821   7.114  1.00 94.84           C
ATOM   1660  HB  VAL A 121       4.305  13.740   7.743  1.00 94.84           H
ATOM   1661  CG1 VAL A 121       3.840  13.547   5.669  1.00 94.84           C
ATOM   1662 1HG1 VAL A 121       4.295  12.558   5.605  1.00 94.84           H
ATOM   1663 2HG1 VAL A 121       2.965  13.587   5.021  1.00 94.84           H
ATOM   1664 3HG1 VAL A 121       4.562  14.300   5.352  1.00 94.84           H
ATOM   1665  CG2 VAL A 121       2.865  15.240   7.264  1.00 94.84           C
ATOM   1666 1HG2 VAL A 121       1.956  15.339   6.671  1.00 94.84           H
ATOM   1667 2HG2 VAL A 121       2.638  15.433   8.312  1.00 94.84           H
ATOM   1668 3HG2 VAL A 121       3.607  15.958   6.914  1.00 94.84           H
ATOM   1669  HN  VAL A 121       2.817  13.556   9.485  1.00 94.84           H
ATOM   1670  N   VAL A 122       3.797  10.860   8.010  1.00 93.44           N
ATOM   1671  CA  VAL A 122       4.439   9.601   7.672  1.00 93.44           C
ATOM   1672  C   VAL A 122       3.414   8.469   7.769  1.00 93.44           C
ATOM   1673  O   VAL A 122       3.366   7.595   6.905  1.00 93.44           O
ATOM   1674  HA  VAL A 122       4.784   9.674   6.641  1.00 93.44           H
ATOM   1675  CB  VAL A 122       5.661   9.380   8.566  1.00 93.44           C
ATOM   1676  HB  VAL A 122       5.371   9.609   9.592  1.00 93.44           H
ATOM   1677  CG1 VAL A 122       6.116   7.920   8.521  1.00 93.44           C
ATOM   1678 1HG1 VAL A 122       5.308   7.276   8.868  1.00 93.44           H
ATOM   1679 2HG1 VAL A 122       6.380   7.653   7.497  1.00 93.44           H
ATOM   1680 3HG1 VAL A 122       6.986   7.791   9.165  1.00 93.44           H
ATOM   1681  CG2 VAL A 122       6.802  10.323   8.179  1.00 93.44           C
ATOM   1682 1HG2 VAL A 122       7.089  10.140   7.143  1.00 93.44           H
ATOM   1683 2HG2 VAL A 122       6.472  11.356   8.287  1.00 93.44           H
ATOM   1684 3HG2 VAL A 122       7.657  10.145   8.830  1.00 93.44           H
ATOM   1685  HN  VAL A 122       4.154  11.310   8.828  1.00 93.44           H
ATOM   1686  N   ASN A 123       2.620   8.522   8.829  1.00 92.49           N
ATOM   1687  CA  ASN A 123       1.598   7.514   9.049  1.00 92.49           C
ATOM   1688  C   ASN A 123       0.566   7.585   7.922  1.00 92.49           C
ATOM   1689  O   ASN A 123       0.121   6.556   7.416  1.00 92.49           O
ATOM   1690  HA  ASN A 123       2.132   6.563   9.066  1.00 92.49           H
ATOM   1691  CB  ASN A 123       0.868   7.749  10.373  1.00 92.49           C
ATOM   1692 1HB  ASN A 123       0.776   8.819  10.557  1.00 92.49           H
ATOM   1693 2HB  ASN A 123      -0.143   7.348  10.311  1.00 92.49           H
ATOM   1694  CG  ASN A 123       1.614   7.089  11.535  1.00 92.49           C
ATOM   1695  OD1 ASN A 123       2.408   6.179  11.360  1.00 92.49           O
ATOM   1696  ND2 ASN A 123       1.317   7.598  12.727  1.00 92.49           N
ATOM   1697 1HD2 ASN A 123       0.656   8.345  12.801  1.00 92.49           H
ATOM   1698 2HD2 ASN A 123       1.753   7.233  13.550  1.00 92.49           H
ATOM   1699  HN  ASN A 123       2.668   9.236   9.528  1.00 92.49           H
ATOM   1700  N   SER A 124       0.215   8.811   7.561  1.00 93.48           N
ATOM   1701  CA  SER A 124      -0.891   9.034   6.645  1.00 93.48           C
ATOM   1702  C   SER A 124      -0.487   8.626   5.227  1.00 93.48           C
ATOM   1703  O   SER A 124      -1.294   8.070   4.484  1.00 93.48           O
ATOM   1704  HA  SER A 124      -1.700   8.400   7.010  1.00 93.48           H
ATOM   1705  CB  SER A 124      -1.340  10.496   6.669  1.00 93.48           C
ATOM   1706 1HB  SER A 124      -0.540  11.127   6.281  1.00 93.48           H
ATOM   1707 2HB  SER A 124      -2.196  10.624   6.006  1.00 93.48           H
ATOM   1708  OG  SER A 124      -1.688  10.927   7.982  1.00 93.48           O
ATOM   1709  HG  SER A 124      -1.048  11.629   8.293  1.00 93.48           H
ATOM   1710  HN  SER A 124       0.671   9.641   7.883  1.00 93.48           H
ATOM   1711  N   MET A 125       0.762   8.917   4.895  1.00 93.23           N
ATOM   1712  CA  MET A 125       1.240   8.723   3.537  1.00 93.23           C
ATOM   1713  C   MET A 125       1.179   7.247   3.139  1.00 93.23           C
ATOM   1714  O   MET A 125       0.865   6.921   1.996  1.00 93.23           O
ATOM   1715  HA  MET A 125       0.570   9.305   2.904  1.00 93.23           H
ATOM   1716  CB  MET A 125       2.682   9.223   3.427  1.00 93.23           C
ATOM   1717 1HB  MET A 125       3.247   8.912   4.306  1.00 93.23           H
ATOM   1718 2HB  MET A 125       3.164   8.767   2.562  1.00 93.23           H
ATOM   1719  CG  MET A 125       2.727  10.747   3.298  1.00 93.23           C
ATOM   1720 1HG  MET A 125       2.204  11.206   4.137  1.00 93.23           H
ATOM   1721 2HG  MET A 125       3.759  11.093   3.337  1.00 93.23           H
ATOM   1722  SD  MET A 125       1.973  11.251   1.761  1.00 93.23           S
ATOM   1723  CE  MET A 125       1.701  12.982   2.103  1.00 93.23           C
ATOM   1724 1HE  MET A 125       1.048  13.083   2.970  1.00 93.23           H
ATOM   1725 2HE  MET A 125       2.655  13.466   2.308  1.00 93.23           H
ATOM   1726 3HE  MET A 125       1.232  13.454   1.239  1.00 93.23           H
ATOM   1727  HN  MET A 125       1.441   9.278   5.535  1.00 93.23           H
ATOM   1728  N   TYR A 126       1.485   6.394   4.106  1.00 86.56           N
ATOM   1729  CA  TYR A 126       1.431   4.959   3.882  1.00 86.56           C
ATOM   1730  C   TYR A 126       0.015   4.515   3.511  1.00 86.56           C
ATOM   1731  O   TYR A 126      -0.172   3.758   2.559  1.00 86.56           O
ATOM   1732  HA  TYR A 126       2.106   4.722   3.060  1.00 86.56           H
ATOM   1733  CB  TYR A 126       1.825   4.310   5.210  1.00 86.56           C
ATOM   1734 1HB  TYR A 126       2.884   4.494   5.393  1.00 86.56           H
ATOM   1735 2HB  TYR A 126       1.274   4.794   6.017  1.00 86.56           H
ATOM   1736  CG  TYR A 126       1.567   2.803   5.268  1.00 86.56           C
ATOM   1737  CD1 TYR A 126       0.775   2.276   6.268  1.00 86.56           C
ATOM   1738  HD1 TYR A 126       0.334   2.934   7.017  1.00 86.56           H
ATOM   1739  CD2 TYR A 126       2.125   1.971   4.319  1.00 86.56           C
ATOM   1740  HD2 TYR A 126       2.750   2.387   3.529  1.00 86.56           H
ATOM   1741  CE1 TYR A 126       0.532   0.858   6.322  1.00 86.56           C
ATOM   1742  HE1 TYR A 126      -0.091   0.429   7.106  1.00 86.56           H
ATOM   1743  CE2 TYR A 126       1.881   0.553   4.372  1.00 86.56           C
ATOM   1744  HE2 TYR A 126       2.316  -0.116   3.630  1.00 86.56           H
ATOM   1745  CZ  TYR A 126       1.097   0.066   5.371  1.00 86.56           C
ATOM   1746  OH  TYR A 126       0.867  -1.273   5.422  1.00 86.56           O
ATOM   1747  HH  TYR A 126       0.417  -1.511   6.283  1.00 86.56           H
ATOM   1748  HN  TYR A 126       1.764   6.668   5.026  1.00 86.56           H
ATOM   1749  N   LYS A 127      -0.945   5.003   4.282  1.00 87.23           N
ATOM   1750  CA  LYS A 127      -2.330   4.607   4.093  1.00 87.23           C
ATOM   1751  C   LYS A 127      -2.835   5.153   2.756  1.00 87.23           C
ATOM   1752  O   LYS A 127      -3.629   4.504   2.077  1.00 87.23           O
ATOM   1753  HA  LYS A 127      -2.356   3.518   4.053  1.00 87.23           H
ATOM   1754  CB  LYS A 127      -3.178   5.036   5.292  1.00 87.23           C
ATOM   1755 1HB  LYS A 127      -3.008   6.091   5.504  1.00 87.23           H
ATOM   1756 2HB  LYS A 127      -4.236   4.926   5.053  1.00 87.23           H
ATOM   1757  CG  LYS A 127      -2.840   4.201   6.529  1.00 87.23           C
ATOM   1758 1HG  LYS A 127      -1.770   4.254   6.727  1.00 87.23           H
ATOM   1759 2HG  LYS A 127      -3.346   4.616   7.402  1.00 87.23           H
ATOM   1760  CD  LYS A 127      -3.258   2.742   6.337  1.00 87.23           C
ATOM   1761 1HD  LYS A 127      -4.335   2.686   6.176  1.00 87.23           H
ATOM   1762 2HD  LYS A 127      -2.781   2.338   5.444  1.00 87.23           H
ATOM   1763  CE  LYS A 127      -2.875   1.897   7.554  1.00 87.23           C
ATOM   1764 1HE  LYS A 127      -1.826   2.061   7.802  1.00 87.23           H
ATOM   1765 2HE  LYS A 127      -3.460   2.209   8.419  1.00 87.23           H
ATOM   1766  NZ  LYS A 127      -3.108   0.461   7.282  1.00 87.23           N
ATOM   1767 1HZ  LYS A 127      -2.882  -0.080   8.109  1.00 87.23           H
ATOM   1768 2HZ  LYS A 127      -4.082   0.317   7.038  1.00 87.23           H
ATOM   1769 3HZ  LYS A 127      -2.519   0.163   6.512  1.00 87.23           H
ATOM   1770  HN  LYS A 127      -0.790   5.657   5.022  1.00 87.23           H
ATOM   1771  N   MET A 128      -2.354   6.340   2.419  1.00 91.79           N
ATOM   1772  CA  MET A 128      -2.735   6.975   1.168  1.00 91.79           C
ATOM   1773  C   MET A 128      -2.247   6.160  -0.031  1.00 91.79           C
ATOM   1774  O   MET A 128      -2.995   5.941  -0.983  1.00 91.79           O
ATOM   1775  HA  MET A 128      -3.825   7.006   1.176  1.00 91.79           H
ATOM   1776  CB  MET A 128      -2.139   8.382   1.107  1.00 91.79           C
ATOM   1777 1HB  MET A 128      -2.426   8.942   1.997  1.00 91.79           H
ATOM   1778 2HB  MET A 128      -1.050   8.320   1.107  1.00 91.79           H
ATOM   1779  CG  MET A 128      -2.612   9.124  -0.145  1.00 91.79           C
ATOM   1780 1HG  MET A 128      -2.316   8.573  -1.038  1.00 91.79           H
ATOM   1781 2HG  MET A 128      -3.700   9.183  -0.153  1.00 91.79           H
ATOM   1782  SD  MET A 128      -1.913  10.766  -0.182  1.00 91.79           S
ATOM   1783  CE  MET A 128      -2.885  11.546   1.095  1.00 91.79           C
ATOM   1784 1HE  MET A 128      -3.940  11.508   0.823  1.00 91.79           H
ATOM   1785 2HE  MET A 128      -2.734  11.022   2.038  1.00 91.79           H
ATOM   1786 3HE  MET A 128      -2.576  12.586   1.203  1.00 91.79           H
ATOM   1787  HN  MET A 128      -1.715   6.865   2.981  1.00 91.79           H
ATOM   1788  N   ASN A 129      -0.995   5.734   0.053  1.00 90.02           N
ATOM   1789  CA  ASN A 129      -0.419   4.892  -0.982  1.00 90.02           C
ATOM   1790  C   ASN A 129      -1.264   3.625  -1.132  1.00 90.02           C
ATOM   1791  O   ASN A 129      -1.628   3.245  -2.243  1.00 90.02           O
ATOM   1792  HA  ASN A 129      -0.423   5.505  -1.884  1.00 90.02           H
ATOM   1793  CB  ASN A 129       1.006   4.471  -0.620  1.00 90.02           C
ATOM   1794 1HB  ASN A 129       1.676   5.326  -0.709  1.00 90.02           H
ATOM   1795 2HB  ASN A 129       1.040   4.147   0.421  1.00 90.02           H
ATOM   1796  CG  ASN A 129       1.491   3.339  -1.528  1.00 90.02           C
ATOM   1797  OD1 ASN A 129       1.308   2.165  -1.251  1.00 90.02           O
ATOM   1798  ND2 ASN A 129       2.117   3.756  -2.625  1.00 90.02           N
ATOM   1799 1HD2 ASN A 129       2.233   4.735  -2.792  1.00 90.02           H
ATOM   1800 2HD2 ASN A 129       2.471   3.091  -3.282  1.00 90.02           H
ATOM   1801  HN  ASN A 129      -0.380   5.953   0.810  1.00 90.02           H
ATOM   1802  N   PHE A 130      -1.551   3.006   0.004  1.00 83.85           N
ATOM   1803  CA  PHE A 130      -2.219   1.716   0.005  1.00 83.85           C
ATOM   1804  C   PHE A 130      -3.534   1.779  -0.775  1.00 83.85           C
ATOM   1805  O   PHE A 130      -3.734   1.021  -1.723  1.00 83.85           O
ATOM   1806  HA  PHE A 130      -1.548   1.004  -0.474  1.00 83.85           H
ATOM   1807  CB  PHE A 130      -2.523   1.371   1.465  1.00 83.85           C
ATOM   1808 1HB  PHE A 130      -1.623   1.527   2.059  1.00 83.85           H
ATOM   1809 2HB  PHE A 130      -3.277   2.062   1.841  1.00 83.85           H
ATOM   1810  CG  PHE A 130      -3.015  -0.062   1.676  1.00 83.85           C
ATOM   1811  CD1 PHE A 130      -4.314  -0.379   1.427  1.00 83.85           C
ATOM   1812  HD1 PHE A 130      -5.004   0.388   1.077  1.00 83.85           H
ATOM   1813  CD2 PHE A 130      -2.153  -1.020   2.112  1.00 83.85           C
ATOM   1814  HD2 PHE A 130      -1.112  -0.766   2.312  1.00 83.85           H
ATOM   1815  CE1 PHE A 130      -4.770  -1.710   1.622  1.00 83.85           C
ATOM   1816  HE1 PHE A 130      -5.811  -1.964   1.423  1.00 83.85           H
ATOM   1817  CE2 PHE A 130      -2.609  -2.350   2.308  1.00 83.85           C
ATOM   1818  HE2 PHE A 130      -1.919  -3.117   2.658  1.00 83.85           H
ATOM   1819  CZ  PHE A 130      -3.908  -2.667   2.059  1.00 83.85           C
ATOM   1820  HZ  PHE A 130      -4.258  -3.688   2.209  1.00 83.85           H
ATOM   1821  HN  PHE A 130      -1.335   3.371   0.910  1.00 83.85           H
ATOM   1822  N   TYR A 131      -4.396   2.690  -0.348  1.00 85.45           N
ATOM   1823  CA  TYR A 131      -5.734   2.776  -0.909  1.00 85.45           C
ATOM   1824  C   TYR A 131      -5.686   3.184  -2.382  1.00 85.45           C
ATOM   1825  O   TYR A 131      -6.432   2.651  -3.202  1.00 85.45           O
ATOM   1826  HA  TYR A 131      -6.196   1.792  -0.826  1.00 85.45           H
ATOM   1827  CB  TYR A 131      -6.455   3.865  -0.113  1.00 85.45           C
ATOM   1828 1HB  TYR A 131      -5.855   4.775  -0.136  1.00 85.45           H
ATOM   1829 2HB  TYR A 131      -7.400   4.095  -0.605  1.00 85.45           H
ATOM   1830  CG  TYR A 131      -6.733   3.491   1.344  1.00 85.45           C
ATOM   1831  CD1 TYR A 131      -7.265   2.255   1.650  1.00 85.45           C
ATOM   1832  HD1 TYR A 131      -7.487   1.546   0.853  1.00 85.45           H
ATOM   1833  CD2 TYR A 131      -6.452   4.390   2.353  1.00 85.45           C
ATOM   1834  HD2 TYR A 131      -6.032   5.367   2.111  1.00 85.45           H
ATOM   1835  CE1 TYR A 131      -7.527   1.903   3.021  1.00 85.45           C
ATOM   1836  HE1 TYR A 131      -7.947   0.930   3.277  1.00 85.45           H
ATOM   1837  CE2 TYR A 131      -6.713   4.038   3.724  1.00 85.45           C
ATOM   1838  HE2 TYR A 131      -6.496   4.739   4.531  1.00 85.45           H
ATOM   1839  CZ  TYR A 131      -7.238   2.812   3.991  1.00 85.45           C
ATOM   1840  OH  TYR A 131      -7.485   2.480   5.286  1.00 85.45           O
ATOM   1841  HH  TYR A 131      -7.345   3.275   5.876  1.00 85.45           H
ATOM   1842  HN  TYR A 131      -4.193   3.361   0.366  1.00 85.45           H
ATOM   1843  N   SER A 132      -4.801   4.125  -2.674  1.00 89.76           N
ATOM   1844  CA  SER A 132      -4.690   4.656  -4.022  1.00 89.76           C
ATOM   1845  C   SER A 132      -4.219   3.560  -4.980  1.00 89.76           C
ATOM   1846  O   SER A 132      -4.738   3.434  -6.088  1.00 89.76           O
ATOM   1847  HA  SER A 132      -5.695   4.988  -4.285  1.00 89.76           H
ATOM   1848  CB  SER A 132      -3.732   5.848  -4.068  1.00 89.76           C
ATOM   1849 1HB  SER A 132      -3.640   6.201  -5.095  1.00 89.76           H
ATOM   1850 2HB  SER A 132      -4.147   6.670  -3.485  1.00 89.76           H
ATOM   1851  OG  SER A 132      -2.441   5.515  -3.564  1.00 89.76           O
ATOM   1852  HG  SER A 132      -2.298   5.951  -2.676  1.00 89.76           H
ATOM   1853  HN  SER A 132      -4.168   4.523  -2.010  1.00 89.76           H
ATOM   1854  N   CYS A 133      -3.242   2.795  -4.518  1.00 84.22           N
ATOM   1855  CA  CYS A 133      -2.667   1.740  -5.335  1.00 84.22           C
ATOM   1856  C   CYS A 133      -3.761   0.711  -5.630  1.00 84.22           C
ATOM   1857  O   CYS A 133      -3.921   0.281  -6.771  1.00 84.22           O
ATOM   1858  HA  CYS A 133      -2.319   2.210  -6.255  1.00 84.22           H
ATOM   1859  CB  CYS A 133      -1.450   1.101  -4.661  1.00 84.22           C
ATOM   1860 1HB  CYS A 133      -1.661   0.921  -3.607  1.00 84.22           H
ATOM   1861 2HB  CYS A 133      -1.240   0.133  -5.115  1.00 84.22           H
ATOM   1862  SG  CYS A 133       0.005   2.198  -4.828  1.00 84.22           S
ATOM   1863  HG  CYS A 133      -0.382   3.083  -3.913  1.00 84.22           H
ATOM   1864  HN  CYS A 133      -2.844   2.886  -3.605  1.00 84.22           H
ATOM   1865  N   VAL A 134      -4.485   0.348  -4.582  1.00 79.54           N
ATOM   1866  CA  VAL A 134      -5.549  -0.634  -4.712  1.00 79.54           C
ATOM   1867  C   VAL A 134      -6.519  -0.186  -5.808  1.00 79.54           C
ATOM   1868  O   VAL A 134      -6.862  -0.967  -6.694  1.00 79.54           O
ATOM   1869  HA  VAL A 134      -5.092  -1.577  -5.012  1.00 79.54           H
ATOM   1870  CB  VAL A 134      -6.232  -0.847  -3.360  1.00 79.54           C
ATOM   1871  HB  VAL A 134      -6.271   0.115  -2.848  1.00 79.54           H
ATOM   1872  CG1 VAL A 134      -7.668  -1.341  -3.543  1.00 79.54           C
ATOM   1873 1HG1 VAL A 134      -8.237  -0.603  -4.109  1.00 79.54           H
ATOM   1874 2HG1 VAL A 134      -7.661  -2.287  -4.084  1.00 79.54           H
ATOM   1875 3HG1 VAL A 134      -8.130  -1.484  -2.566  1.00 79.54           H
ATOM   1876  CG2 VAL A 134      -5.428  -1.811  -2.485  1.00 79.54           C
ATOM   1877 1HG2 VAL A 134      -5.343  -2.774  -2.990  1.00 79.54           H
ATOM   1878 2HG2 VAL A 134      -4.432  -1.402  -2.314  1.00 79.54           H
ATOM   1879 3HG2 VAL A 134      -5.935  -1.945  -1.530  1.00 79.54           H
ATOM   1880  HN  VAL A 134      -4.355   0.710  -3.660  1.00 79.54           H
ATOM   1881  N   LEU A 135      -6.933   1.068  -5.710  1.00 84.72           N
ATOM   1882  CA  LEU A 135      -7.966   1.586  -6.592  1.00 84.72           C
ATOM   1883  C   LEU A 135      -7.419   1.665  -8.019  1.00 84.72           C
ATOM   1884  O   LEU A 135      -8.142   1.403  -8.979  1.00 84.72           O
ATOM   1885  HA  LEU A 135      -8.793   0.876  -6.578  1.00 84.72           H
ATOM   1886  CB  LEU A 135      -8.502   2.918  -6.064  1.00 84.72           C
ATOM   1887 1HB  LEU A 135      -7.665   3.607  -5.954  1.00 84.72           H
ATOM   1888 2HB  LEU A 135      -9.167   3.343  -6.816  1.00 84.72           H
ATOM   1889  CG  LEU A 135      -9.255   2.858  -4.734  1.00 84.72           C
ATOM   1890  HG  LEU A 135      -8.667   2.263  -4.035  1.00 84.72           H
ATOM   1891  CD1 LEU A 135      -9.405   4.254  -4.125  1.00 84.72           C
ATOM   1892 1HD1 LEU A 135      -8.418   4.681  -3.949  1.00 84.72           H
ATOM   1893 2HD1 LEU A 135      -9.960   4.892  -4.812  1.00 84.72           H
ATOM   1894 3HD1 LEU A 135      -9.944   4.182  -3.180  1.00 84.72           H
ATOM   1895  CD2 LEU A 135     -10.605   2.156  -4.898  1.00 84.72           C
ATOM   1896 1HD2 LEU A 135     -11.213   2.703  -5.620  1.00 84.72           H
ATOM   1897 2HD2 LEU A 135     -10.444   1.139  -5.255  1.00 84.72           H
ATOM   1898 3HD2 LEU A 135     -11.119   2.128  -3.938  1.00 84.72           H
ATOM   1899  HN  LEU A 135      -6.576   1.725  -5.046  1.00 84.72           H
ATOM   1900  N   LEU A 136      -6.148   2.027  -8.113  1.00 86.78           N
ATOM   1901  CA  LEU A 136      -5.509   2.187  -9.408  1.00 86.78           C
ATOM   1902  C   LEU A 136      -5.431   0.827 -10.105  1.00 86.78           C
ATOM   1903  O   LEU A 136      -5.717   0.718 -11.296  1.00 86.78           O
ATOM   1904  HA  LEU A 136      -6.141   2.845 -10.005  1.00 86.78           H
ATOM   1905  CB  LEU A 136      -4.153   2.878  -9.255  1.00 86.78           C
ATOM   1906 1HB  LEU A 136      -3.613   2.399  -8.438  1.00 86.78           H
ATOM   1907 2HB  LEU A 136      -3.575   2.707 -10.163  1.00 86.78           H
ATOM   1908  CG  LEU A 136      -4.195   4.384  -8.987  1.00 86.78           C
ATOM   1909  HG  LEU A 136      -4.917   4.570  -8.192  1.00 86.78           H
ATOM   1910  CD1 LEU A 136      -2.838   4.891  -8.493  1.00 86.78           C
ATOM   1911 1HD1 LEU A 136      -2.574   4.379  -7.568  1.00 86.78           H
ATOM   1912 2HD1 LEU A 136      -2.078   4.691  -9.249  1.00 86.78           H
ATOM   1913 3HD1 LEU A 136      -2.895   5.964  -8.311  1.00 86.78           H
ATOM   1914  CD2 LEU A 136      -4.677   5.148 -10.222  1.00 86.78           C
ATOM   1915 1HD2 LEU A 136      -3.998   4.959 -11.054  1.00 86.78           H
ATOM   1916 2HD2 LEU A 136      -5.679   4.812 -10.488  1.00 86.78           H
ATOM   1917 3HD2 LEU A 136      -4.697   6.215 -10.005  1.00 86.78           H
ATOM   1918  HN  LEU A 136      -5.559   2.209  -7.326  1.00 86.78           H
ATOM   1919  N   ILE A 137      -5.042  -0.177  -9.332  1.00 78.43           N
ATOM   1920  CA  ILE A 137      -4.887  -1.518  -9.868  1.00 78.43           C
ATOM   1921  C   ILE A 137      -6.237  -2.012 -10.393  1.00 78.43           C
ATOM   1922  O   ILE A 137      -6.304  -2.644 -11.446  1.00 78.43           O
ATOM   1923  HA  ILE A 137      -4.193  -1.456 -10.707  1.00 78.43           H
ATOM   1924  CB  ILE A 137      -4.256  -2.443  -8.825  1.00 78.43           C
ATOM   1925  HB  ILE A 137      -4.771  -2.289  -7.877  1.00 78.43           H
ATOM   1926  CG1 ILE A 137      -2.783  -2.094  -8.602  1.00 78.43           C
ATOM   1927 1HG1 ILE A 137      -2.201  -2.386  -9.476  1.00 78.43           H
ATOM   1928 2HG1 ILE A 137      -2.674  -1.015  -8.492  1.00 78.43           H
ATOM   1929  CG2 ILE A 137      -4.446  -3.912  -9.209  1.00 78.43           C
ATOM   1930 1HG2 ILE A 137      -5.511  -4.135  -9.276  1.00 78.43           H
ATOM   1931 2HG2 ILE A 137      -3.974  -4.099 -10.173  1.00 78.43           H
ATOM   1932 3HG2 ILE A 137      -3.989  -4.547  -8.450  1.00 78.43           H
ATOM   1933  CD1 ILE A 137      -2.235  -2.798  -7.359  1.00 78.43           C
ATOM   1934 1HD1 ILE A 137      -2.805  -2.486  -6.484  1.00 78.43           H
ATOM   1935 2HD1 ILE A 137      -2.324  -3.877  -7.484  1.00 78.43           H
ATOM   1936 3HD1 ILE A 137      -1.187  -2.533  -7.224  1.00 78.43           H
ATOM   1937  HN  ILE A 137      -4.835  -0.085  -8.358  1.00 78.43           H
ATOM   1938  N   MET A 138      -7.279  -1.705  -9.633  1.00 76.97           N
ATOM   1939  CA  MET A 138      -8.631  -2.038 -10.048  1.00 76.97           C
ATOM   1940  C   MET A 138      -8.961  -1.402 -11.400  1.00 76.97           C
ATOM   1941  O   MET A 138      -9.478  -2.070 -12.295  1.00 76.97           O
ATOM   1942  HA  MET A 138      -8.652  -3.124 -10.135  1.00 76.97           H
ATOM   1943  CB  MET A 138      -9.624  -1.544  -8.995  1.00 76.97           C
ATOM   1944 1HB  MET A 138      -9.571  -2.181  -8.113  1.00 76.97           H
ATOM   1945 2HB  MET A 138      -9.353  -0.537  -8.678  1.00 76.97           H
ATOM   1946  CG  MET A 138     -11.052  -1.543  -9.545  1.00 76.97           C
ATOM   1947 1HG  MET A 138     -11.123  -0.864 -10.395  1.00 76.97           H
ATOM   1948 2HG  MET A 138     -11.310  -2.538  -9.910  1.00 76.97           H
ATOM   1949  SD  MET A 138     -12.198  -1.046  -8.270  1.00 76.97           S
ATOM   1950  CE  MET A 138     -12.040   0.728  -8.387  1.00 76.97           C
ATOM   1951 1HE  MET A 138     -11.007   1.015  -8.190  1.00 76.97           H
ATOM   1952 2HE  MET A 138     -12.323   1.053  -9.388  1.00 76.97           H
ATOM   1953 3HE  MET A 138     -12.694   1.200  -7.653  1.00 76.97           H
ATOM   1954  HN  MET A 138      -7.210  -1.239  -8.751  1.00 76.97           H
ATOM   1955  N   CYS A 139      -8.650  -0.118 -11.506  1.00 82.83           N
ATOM   1956  CA  CYS A 139      -9.007   0.643 -12.691  1.00 82.83           C
ATOM   1957  C   CYS A 139      -8.228   0.077 -13.880  1.00 82.83           C
ATOM   1958  O   CYS A 139      -8.757  -0.017 -14.986  1.00 82.83           O
ATOM   1959  HA  CYS A 139     -10.080   0.513 -12.835  1.00 82.83           H
ATOM   1960  CB  CYS A 139      -8.751   2.139 -12.501  1.00 82.83           C
ATOM   1961 1HB  CYS A 139      -7.730   2.300 -12.154  1.00 82.83           H
ATOM   1962 2HB  CYS A 139      -8.848   2.658 -13.455  1.00 82.83           H
ATOM   1963  SG  CYS A 139      -9.938   2.829 -11.291  1.00 82.83           S
ATOM   1964  HG  CYS A 139      -9.311   2.377 -10.208  1.00 82.83           H
ATOM   1965  HN  CYS A 139      -8.163   0.399 -10.803  1.00 82.83           H
ATOM   1966  N   ILE A 140      -6.982  -0.286 -13.611  1.00 80.02           N
ATOM   1967  CA  ILE A 140      -6.129  -0.855 -14.641  1.00 80.02           C
ATOM   1968  C   ILE A 140      -6.778  -2.127 -15.189  1.00 80.02           C
ATOM   1969  O   ILE A 140      -6.768  -2.363 -16.396  1.00 80.02           O
ATOM   1970  HA  ILE A 140      -6.062  -0.126 -15.448  1.00 80.02           H
ATOM   1971  CB  ILE A 140      -4.712  -1.069 -14.105  1.00 80.02           C
ATOM   1972  HB  ILE A 140      -4.786  -1.533 -13.121  1.00 80.02           H
ATOM   1973  CG1 ILE A 140      -3.988   0.266 -13.921  1.00 80.02           C
ATOM   1974 1HG1 ILE A 140      -3.723   0.677 -14.895  1.00 80.02           H
ATOM   1975 2HG1 ILE A 140      -4.655   0.984 -13.444  1.00 80.02           H
ATOM   1976  CG2 ILE A 140      -3.927  -2.029 -15.000  1.00 80.02           C
ATOM   1977 1HG2 ILE A 140      -4.436  -2.992 -15.036  1.00 80.02           H
ATOM   1978 2HG2 ILE A 140      -3.861  -1.615 -16.007  1.00 80.02           H
ATOM   1979 3HG2 ILE A 140      -2.923  -2.164 -14.596  1.00 80.02           H
ATOM   1980  CD1 ILE A 140      -2.726   0.093 -13.074  1.00 80.02           C
ATOM   1981 1HD1 ILE A 140      -2.997  -0.295 -12.092  1.00 80.02           H
ATOM   1982 2HD1 ILE A 140      -2.050  -0.606 -13.567  1.00 80.02           H
ATOM   1983 3HD1 ILE A 140      -2.230   1.057 -12.959  1.00 80.02           H
ATOM   1984  HN  ILE A 140      -6.556  -0.197 -12.711  1.00 80.02           H
ATOM   1985  N   SER A 141      -7.328  -2.914 -14.275  1.00 74.34           N
ATOM   1986  CA  SER A 141      -7.871  -4.212 -14.635  1.00 74.34           C
ATOM   1987  C   SER A 141      -9.106  -4.036 -15.522  1.00 74.34           C
ATOM   1988  O   SER A 141      -9.296  -4.780 -16.483  1.00 74.34           O
ATOM   1989  HA  SER A 141      -7.075  -4.716 -15.183  1.00 74.34           H
ATOM   1990  CB  SER A 141      -8.225  -5.026 -13.389  1.00 74.34           C
ATOM   1991 1HB  SER A 141      -9.016  -4.518 -12.837  1.00 74.34           H
ATOM   1992 2HB  SER A 141      -8.619  -5.997 -13.689  1.00 74.34           H
ATOM   1993  OG  SER A 141      -7.099  -5.214 -12.537  1.00 74.34           O
ATOM   1994  HG  SER A 141      -7.042  -4.467 -11.875  1.00 74.34           H
ATOM   1995  HN  SER A 141      -7.406  -2.677 -13.307  1.00 74.34           H
ATOM   1996  N   VAL A 142      -9.913  -3.047 -15.168  1.00 76.00           N
ATOM   1997  CA  VAL A 142     -11.098  -2.732 -15.947  1.00 76.00           C
ATOM   1998  C   VAL A 142     -10.677  -2.260 -17.340  1.00 76.00           C
ATOM   1999  O   VAL A 142     -11.260  -2.671 -18.342  1.00 76.00           O
ATOM   2000  HA  VAL A 142     -11.678  -3.650 -16.049  1.00 76.00           H
ATOM   2001  CB  VAL A 142     -11.958  -1.709 -15.203  1.00 76.00           C
ATOM   2002  HB  VAL A 142     -11.333  -0.843 -14.983  1.00 76.00           H
ATOM   2003  CG1 VAL A 142     -13.125  -1.237 -16.073  1.00 76.00           C
ATOM   2004 1HG1 VAL A 142     -12.738  -0.774 -16.980  1.00 76.00           H
ATOM   2005 2HG1 VAL A 142     -13.749  -2.091 -16.337  1.00 76.00           H
ATOM   2006 3HG1 VAL A 142     -13.719  -0.510 -15.519  1.00 76.00           H
ATOM   2007  CG2 VAL A 142     -12.459  -2.277 -13.874  1.00 76.00           C
ATOM   2008 1HG2 VAL A 142     -13.060  -3.166 -14.062  1.00 76.00           H
ATOM   2009 2HG2 VAL A 142     -11.607  -2.540 -13.246  1.00 76.00           H
ATOM   2010 3HG2 VAL A 142     -13.067  -1.529 -13.365  1.00 76.00           H
ATOM   2011  HN  VAL A 142      -9.768  -2.466 -14.367  1.00 76.00           H
ATOM   2012  N   ASP A 143      -9.668  -1.401 -17.359  1.00 77.74           N
ATOM   2013  CA  ASP A 143      -9.230  -0.787 -18.601  1.00 77.74           C
ATOM   2014  C   ASP A 143      -8.712  -1.873 -19.546  1.00 77.74           C
ATOM   2015  O   ASP A 143      -8.964  -1.825 -20.749  1.00 77.74           O
ATOM   2016  HA  ASP A 143     -10.110  -0.277 -18.994  1.00 77.74           H
ATOM   2017  CB  ASP A 143      -8.094   0.207 -18.353  1.00 77.74           C
ATOM   2018 1HB  ASP A 143      -8.363   0.877 -17.537  1.00 77.74           H
ATOM   2019 2HB  ASP A 143      -7.198  -0.330 -18.042  1.00 77.74           H
ATOM   2020  CG  ASP A 143      -7.794   1.022 -19.613  1.00 77.74           C
ATOM   2021  OD1 ASP A 143      -8.766   1.566 -20.181  1.00 77.74           O
ATOM   2022  OD2 ASP A 143      -6.601   1.082 -19.979  1.00 77.74           O
ATOM   2023  HN  ASP A 143      -9.154  -1.125 -16.546  1.00 77.74           H
ATOM   2024  N   ARG A 144      -7.997  -2.825 -18.966  1.00 73.04           N
ATOM   2025  CA  ARG A 144      -7.451  -3.928 -19.740  1.00 73.04           C
ATOM   2026  C   ARG A 144      -8.581  -4.733 -20.385  1.00 73.04           C
ATOM   2027  O   ARG A 144      -8.500  -5.093 -21.559  1.00 73.04           O
ATOM   2028  HA  ARG A 144      -6.825  -3.455 -20.497  1.00 73.04           H
ATOM   2029  CB  ARG A 144      -6.611  -4.856 -18.860  1.00 73.04           C
ATOM   2030 1HB  ARG A 144      -7.066  -4.937 -17.873  1.00 73.04           H
ATOM   2031 2HB  ARG A 144      -6.599  -5.857 -19.290  1.00 73.04           H
ATOM   2032  CG  ARG A 144      -5.179  -4.335 -18.726  1.00 73.04           C
ATOM   2033 1HG  ARG A 144      -4.740  -4.206 -19.716  1.00 73.04           H
ATOM   2034 2HG  ARG A 144      -5.188  -3.354 -18.251  1.00 73.04           H
ATOM   2035  CD  ARG A 144      -4.320  -5.298 -17.903  1.00 73.04           C
ATOM   2036 1HD  ARG A 144      -4.536  -5.175 -16.842  1.00 73.04           H
ATOM   2037 2HD  ARG A 144      -4.565  -6.328 -18.161  1.00 73.04           H
ATOM   2038  NE  ARG A 144      -2.885  -5.041 -18.159  1.00 73.04           N
ATOM   2039  HE  ARG A 144      -2.645  -4.281 -18.763  1.00 73.04           H
ATOM   2040  CZ  ARG A 144      -1.887  -5.764 -17.632  1.00 73.04           C
ATOM   2041  NH1 ARG A 144      -2.150  -6.794 -16.817  1.00 73.04           N
ATOM   2042 1HH1 ARG A 144      -3.097  -7.028 -16.597  1.00 73.04           H
ATOM   2043 2HH1 ARG A 144      -1.400  -7.328 -16.428  1.00 73.04           H
ATOM   2044  NH2 ARG A 144      -0.622  -5.441 -17.934  1.00 73.04           N
ATOM   2045 1HH2 ARG A 144       0.134  -5.970 -17.549  1.00 73.04           H
ATOM   2046 2HH2 ARG A 144      -0.434  -4.670 -18.543  1.00 73.04           H
ATOM   2047  HN  ARG A 144      -7.788  -2.852 -17.989  1.00 73.04           H
ATOM   2048  N   TYR A 145      -9.609  -4.993 -19.590  1.00 71.14           N
ATOM   2049  CA  TYR A 145     -10.759  -5.737 -20.073  1.00 71.14           C
ATOM   2050  C   TYR A 145     -11.387  -5.049 -21.287  1.00 71.14           C
ATOM   2051  O   TYR A 145     -11.630  -5.687 -22.310  1.00 71.14           O
ATOM   2052  HA  TYR A 145     -10.419  -6.731 -20.363  1.00 71.14           H
ATOM   2053  CB  TYR A 145     -11.770  -5.742 -18.925  1.00 71.14           C
ATOM   2054 1HB  TYR A 145     -11.398  -6.388 -18.129  1.00 71.14           H
ATOM   2055 2HB  TYR A 145     -11.841  -4.736 -18.512  1.00 71.14           H
ATOM   2056  CG  TYR A 145     -13.169  -6.211 -19.329  1.00 71.14           C
ATOM   2057  CD1 TYR A 145     -14.218  -5.314 -19.352  1.00 71.14           C
ATOM   2058  HD1 TYR A 145     -14.049  -4.271 -19.082  1.00 71.14           H
ATOM   2059  CD2 TYR A 145     -13.383  -7.530 -19.672  1.00 71.14           C
ATOM   2060  HD2 TYR A 145     -12.555  -8.239 -19.654  1.00 71.14           H
ATOM   2061  CE1 TYR A 145     -15.535  -5.755 -19.733  1.00 71.14           C
ATOM   2062  HE1 TYR A 145     -16.372  -5.057 -19.756  1.00 71.14           H
ATOM   2063  CE2 TYR A 145     -14.700  -7.971 -20.053  1.00 71.14           C
ATOM   2064  HE2 TYR A 145     -14.882  -9.011 -20.325  1.00 71.14           H
ATOM   2065  CZ  TYR A 145     -15.710  -7.062 -20.065  1.00 71.14           C
ATOM   2066  OH  TYR A 145     -16.954  -7.478 -20.425  1.00 71.14           O
ATOM   2067  HH  TYR A 145     -16.936  -8.452 -20.652  1.00 71.14           H
ATOM   2068  HN  TYR A 145      -9.663  -4.704 -18.634  1.00 71.14           H
ATOM   2069  N   ILE A 146     -11.633  -3.756 -21.133  1.00 73.41           N
ATOM   2070  CA  ILE A 146     -12.289  -2.990 -22.178  1.00 73.41           C
ATOM   2071  C   ILE A 146     -11.435  -3.029 -23.446  1.00 73.41           C
ATOM   2072  O   ILE A 146     -11.961  -3.167 -24.550  1.00 73.41           O
ATOM   2073  HA  ILE A 146     -13.243  -3.474 -22.389  1.00 73.41           H
ATOM   2074  CB  ILE A 146     -12.600  -1.573 -21.689  1.00 73.41           C
ATOM   2075  HB  ILE A 146     -11.687  -1.149 -21.270  1.00 73.41           H
ATOM   2076  CG1 ILE A 146     -13.643  -1.596 -20.570  1.00 73.41           C
ATOM   2077 1HG1 ILE A 146     -14.614  -1.873 -20.979  1.00 73.41           H
ATOM   2078 2HG1 ILE A 146     -13.378  -2.356 -19.836  1.00 73.41           H
ATOM   2079  CG2 ILE A 146     -13.025  -0.673 -22.851  1.00 73.41           C
ATOM   2080 1HG2 ILE A 146     -12.219  -0.621 -23.584  1.00 73.41           H
ATOM   2081 2HG2 ILE A 146     -13.918  -1.084 -23.321  1.00 73.41           H
ATOM   2082 3HG2 ILE A 146     -13.239   0.328 -22.476  1.00 73.41           H
ATOM   2083  CD1 ILE A 146     -13.742  -0.231 -19.886  1.00 73.41           C
ATOM   2084 1HD1 ILE A 146     -12.775   0.032 -19.457  1.00 73.41           H
ATOM   2085 2HD1 ILE A 146     -14.031   0.523 -20.618  1.00 73.41           H
ATOM   2086 3HD1 ILE A 146     -14.491  -0.275 -19.095  1.00 73.41           H
ATOM   2087  HN  ILE A 146     -11.392  -3.235 -20.314  1.00 73.41           H
ATOM   2088  N   ALA A 147     -10.131  -2.905 -23.247  1.00 74.57           N
ATOM   2089  CA  ALA A 147      -9.209  -2.809 -24.366  1.00 74.57           C
ATOM   2090  C   ALA A 147      -9.251  -4.110 -25.170  1.00 74.57           C
ATOM   2091  O   ALA A 147      -8.996  -4.109 -26.373  1.00 74.57           O
ATOM   2092  HA  ALA A 147      -9.542  -1.988 -25.001  1.00 74.57           H
ATOM   2093  CB  ALA A 147      -7.806  -2.491 -23.845  1.00 74.57           C
ATOM   2094 1HB  ALA A 147      -7.824  -1.543 -23.307  1.00 74.57           H
ATOM   2095 2HB  ALA A 147      -7.479  -3.284 -23.173  1.00 74.57           H
ATOM   2096 3HB  ALA A 147      -7.114  -2.419 -24.685  1.00 74.57           H
ATOM   2097  HN  ALA A 147      -9.704  -2.871 -22.343  1.00 74.57           H
ATOM   2098  N   ILE A 148      -9.575  -5.189 -24.472  1.00 69.40           N
ATOM   2099  CA  ILE A 148      -9.595  -6.503 -25.093  1.00 69.40           C
ATOM   2100  C   ILE A 148     -10.975  -6.752 -25.705  1.00 69.40           C
ATOM   2101  O   ILE A 148     -11.081  -7.133 -26.869  1.00 69.40           O
ATOM   2102  HA  ILE A 148      -8.857  -6.497 -25.895  1.00 69.40           H
ATOM   2103  CB  ILE A 148      -9.164  -7.575 -24.090  1.00 69.40           C
ATOM   2104  HB  ILE A 148      -9.755  -7.451 -23.182  1.00 69.40           H
ATOM   2105  CG1 ILE A 148      -7.695  -7.403 -23.699  1.00 69.40           C
ATOM   2106 1HG1 ILE A 148      -7.058  -7.641 -24.551  1.00 69.40           H
ATOM   2107 2HG1 ILE A 148      -7.504  -6.361 -23.440  1.00 69.40           H
ATOM   2108  CG2 ILE A 148      -9.453  -8.977 -24.629  1.00 69.40           C
ATOM   2109 1HG2 ILE A 148     -10.522  -9.082 -24.815  1.00 69.40           H
ATOM   2110 2HG2 ILE A 148      -8.906  -9.129 -25.559  1.00 69.40           H
ATOM   2111 3HG2 ILE A 148      -9.138  -9.720 -23.897  1.00 69.40           H
ATOM   2112  CD1 ILE A 148      -7.333  -8.303 -22.517  1.00 69.40           C
ATOM   2113 1HD1 ILE A 148      -7.955  -8.045 -21.660  1.00 69.40           H
ATOM   2114 2HD1 ILE A 148      -7.502  -9.345 -22.789  1.00 69.40           H
ATOM   2115 3HD1 ILE A 148      -6.283  -8.161 -22.260  1.00 69.40           H
ATOM   2116  HN  ILE A 148      -9.820  -5.175 -23.503  1.00 69.40           H
ATOM   2117  N   ALA A 149     -11.997  -6.526 -24.893  1.00 69.76           N
ATOM   2118  CA  ALA A 149     -13.343  -6.940 -25.251  1.00 69.76           C
ATOM   2119  C   ALA A 149     -13.878  -6.024 -26.353  1.00 69.76           C
ATOM   2120  O   ALA A 149     -14.590  -6.475 -27.248  1.00 69.76           O
ATOM   2121  HA  ALA A 149     -13.286  -7.959 -25.633  1.00 69.76           H
ATOM   2122  CB  ALA A 149     -14.229  -6.930 -24.003  1.00 69.76           C
ATOM   2123 1HB  ALA A 149     -13.822  -7.619 -23.263  1.00 69.76           H
ATOM   2124 2HB  ALA A 149     -14.258  -5.924 -23.586  1.00 69.76           H
ATOM   2125 3HB  ALA A 149     -15.238  -7.241 -24.272  1.00 69.76           H
ATOM   2126  HN  ALA A 149     -11.917  -6.070 -24.006  1.00 69.76           H
ATOM   2127  N   GLN A 150     -13.513  -4.754 -26.251  1.00 72.97           N
ATOM   2128  CA  GLN A 150     -14.076  -3.742 -27.129  1.00 72.97           C
ATOM   2129  C   GLN A 150     -12.963  -3.033 -27.904  1.00 72.97           C
ATOM   2130  O   GLN A 150     -12.975  -1.811 -28.036  1.00 72.97           O
ATOM   2131  HA  GLN A 150     -14.721  -4.284 -27.820  1.00 72.97           H
ATOM   2132  CB  GLN A 150     -14.918  -2.738 -26.339  1.00 72.97           C
ATOM   2133 1HB  GLN A 150     -14.288  -2.219 -25.616  1.00 72.97           H
ATOM   2134 2HB  GLN A 150     -15.319  -1.982 -27.014  1.00 72.97           H
ATOM   2135  CG  GLN A 150     -16.067  -3.439 -25.611  1.00 72.97           C
ATOM   2136 1HG  GLN A 150     -16.538  -4.161 -26.278  1.00 72.97           H
ATOM   2137 2HG  GLN A 150     -15.676  -3.999 -24.761  1.00 72.97           H
ATOM   2138  CD  GLN A 150     -17.108  -2.428 -25.127  1.00 72.97           C
ATOM   2139  OE1 GLN A 150     -17.013  -1.236 -25.369  1.00 72.97           O
ATOM   2140  NE2 GLN A 150     -18.105  -2.968 -24.431  1.00 72.97           N
ATOM   2141 1HE2 GLN A 150     -18.123  -3.955 -24.268  1.00 72.97           H
ATOM   2142 2HE2 GLN A 150     -18.835  -2.388 -24.072  1.00 72.97           H
ATOM   2143  HN  GLN A 150     -12.848  -4.415 -25.587  1.00 72.97           H
ATOM   2144  N   ALA A 151     -12.028  -3.832 -28.397  1.00 67.51           N
ATOM   2145  CA  ALA A 151     -10.783  -3.294 -28.918  1.00 67.51           C
ATOM   2146  C   ALA A 151     -11.093  -2.148 -29.883  1.00 67.51           C
ATOM   2147  O   ALA A 151     -10.448  -1.101 -29.836  1.00 67.51           O
ATOM   2148  HA  ALA A 151     -10.211  -2.905 -28.076  1.00 67.51           H
ATOM   2149  CB  ALA A 151      -9.981  -4.415 -29.583  1.00 67.51           C
ATOM   2150 1HB  ALA A 151      -9.762  -5.190 -28.849  1.00 67.51           H
ATOM   2151 2HB  ALA A 151     -10.563  -4.843 -30.400  1.00 67.51           H
ATOM   2152 3HB  ALA A 151      -9.048  -4.011 -29.974  1.00 67.51           H
ATOM   2153  HN  ALA A 151     -12.110  -4.828 -28.442  1.00 67.51           H
ATOM   2154  N   MET A 152     -12.080  -2.384 -30.735  1.00 69.39           N
ATOM   2155  CA  MET A 152     -12.430  -1.416 -31.760  1.00 69.39           C
ATOM   2156  C   MET A 152     -12.955  -0.121 -31.136  1.00 69.39           C
ATOM   2157  O   MET A 152     -12.467   0.964 -31.447  1.00 69.39           O
ATOM   2158  HA  MET A 152     -11.507  -1.217 -32.304  1.00 69.39           H
ATOM   2159  CB  MET A 152     -13.500  -2.010 -32.679  1.00 69.39           C
ATOM   2160 1HB  MET A 152     -14.260  -2.512 -32.080  1.00 69.39           H
ATOM   2161 2HB  MET A 152     -14.001  -1.211 -33.224  1.00 69.39           H
ATOM   2162  CG  MET A 152     -12.884  -3.002 -33.668  1.00 69.39           C
ATOM   2163 1HG  MET A 152     -11.797  -2.984 -33.584  1.00 69.39           H
ATOM   2164 2HG  MET A 152     -13.206  -4.015 -33.427  1.00 69.39           H
ATOM   2165  SD  MET A 152     -13.374  -2.587 -35.333  1.00 69.39           S
ATOM   2166  CE  MET A 152     -15.099  -3.041 -35.272  1.00 69.39           C
ATOM   2167 1HE  MET A 152     -15.187  -4.101 -35.036  1.00 69.39           H
ATOM   2168 2HE  MET A 152     -15.602  -2.455 -34.503  1.00 69.39           H
ATOM   2169 3HE  MET A 152     -15.561  -2.845 -36.239  1.00 69.39           H
ATOM   2170  HN  MET A 152     -12.634  -3.216 -30.732  1.00 69.39           H
ATOM   2171  N   ARG A 153     -13.943  -0.279 -30.267  1.00 69.91           N
ATOM   2172  CA  ARG A 153     -14.555   0.866 -29.615  1.00 69.91           C
ATOM   2173  C   ARG A 153     -13.528   1.592 -28.743  1.00 69.91           C
ATOM   2174  O   ARG A 153     -13.565   2.816 -28.624  1.00 69.91           O
ATOM   2175  HA  ARG A 153     -14.896   1.503 -30.431  1.00 69.91           H
ATOM   2176  CB  ARG A 153     -15.739   0.437 -28.746  1.00 69.91           C
ATOM   2177 1HB  ARG A 153     -15.450  -0.410 -28.124  1.00 69.91           H
ATOM   2178 2HB  ARG A 153     -16.013   1.249 -28.072  1.00 69.91           H
ATOM   2179  CG  ARG A 153     -16.943   0.055 -29.610  1.00 69.91           C
ATOM   2180 1HG  ARG A 153     -17.186   0.875 -30.284  1.00 69.91           H
ATOM   2181 2HG  ARG A 153     -16.691  -0.805 -30.231  1.00 69.91           H
ATOM   2182  CD  ARG A 153     -18.158  -0.276 -28.741  1.00 69.91           C
ATOM   2183 1HD  ARG A 153     -17.965  -1.178 -28.160  1.00 69.91           H
ATOM   2184 2HD  ARG A 153     -18.336   0.529 -28.029  1.00 69.91           H
ATOM   2185  NE  ARG A 153     -19.352  -0.470 -29.594  1.00 69.91           N
ATOM   2186  HE  ARG A 153     -19.242  -0.375 -30.583  1.00 69.91           H
ATOM   2187  CZ  ARG A 153     -20.571  -0.766 -29.123  1.00 69.91           C
ATOM   2188  NH1 ARG A 153     -20.776  -0.905 -27.806  1.00 69.91           N
ATOM   2189 1HH1 ARG A 153     -20.017  -0.789 -27.167  1.00 69.91           H
ATOM   2190 2HH1 ARG A 153     -21.689  -1.126 -27.463  1.00 69.91           H
ATOM   2191  NH2 ARG A 153     -21.582  -0.920 -29.989  1.00 69.91           N
ATOM   2192 1HH2 ARG A 153     -22.498  -1.140 -29.654  1.00 69.91           H
ATOM   2193 2HH2 ARG A 153     -21.421  -0.814 -30.970  1.00 69.91           H
ATOM   2194  HN  ARG A 153     -14.323  -1.166 -30.008  1.00 69.91           H
ATOM   2195  N   ALA A 154     -12.637   0.807 -28.156  1.00 71.23           N
ATOM   2196  CA  ALA A 154     -11.645   1.352 -27.245  1.00 71.23           C
ATOM   2197  C   ALA A 154     -10.726   2.306 -28.010  1.00 71.23           C
ATOM   2198  O   ALA A 154     -10.171   3.238 -27.429  1.00 71.23           O
ATOM   2199  HA  ALA A 154     -12.175   1.911 -26.473  1.00 71.23           H
ATOM   2200  CB  ALA A 154     -10.876   0.207 -26.583  1.00 71.23           C
ATOM   2201 1HB  ALA A 154     -11.570  -0.425 -26.029  1.00 71.23           H
ATOM   2202 2HB  ALA A 154     -10.378  -0.387 -27.350  1.00 71.23           H
ATOM   2203 3HB  ALA A 154     -10.132   0.616 -25.900  1.00 71.23           H
ATOM   2204  HN  ALA A 154     -12.586  -0.182 -28.294  1.00 71.23           H
ATOM   2205  N   HIS A 155     -10.594   2.042 -29.301  1.00 72.83           N
ATOM   2206  CA  HIS A 155      -9.703   2.827 -30.139  1.00 72.83           C
ATOM   2207  C   HIS A 155     -10.336   4.190 -30.423  1.00 72.83           C
ATOM   2208  O   HIS A 155      -9.688   5.224 -30.271  1.00 72.83           O
ATOM   2209  HA  HIS A 155      -8.786   2.974 -29.568  1.00 72.83           H
ATOM   2210  CB  HIS A 155      -9.342   2.063 -31.414  1.00 72.83           C
ATOM   2211 1HB  HIS A 155      -9.033   1.053 -31.145  1.00 72.83           H
ATOM   2212 2HB  HIS A 155     -10.234   1.969 -32.034  1.00 72.83           H
ATOM   2213  CG  HIS A 155      -8.247   2.709 -32.228  1.00 72.83           C
ATOM   2214  ND1 HIS A 155      -8.501   3.626 -33.233  1.00 72.83           N
ATOM   2215  HD1 HIS A 155      -9.405   3.947 -33.517  1.00 72.83           H
ATOM   2216  CD2 HIS A 155      -6.892   2.563 -32.175  1.00 72.83           C
ATOM   2217  HD2 HIS A 155      -6.348   1.911 -31.490  1.00 72.83           H
ATOM   2218  CE1 HIS A 155      -7.344   4.007 -33.754  1.00 72.83           C
ATOM   2219  HE1 HIS A 155      -7.212   4.722 -34.566  1.00 72.83           H
ATOM   2220  NE2 HIS A 155      -6.348   3.346 -33.098  1.00 72.83           N
ATOM   2221  HN  HIS A 155     -11.081   1.308 -29.774  1.00 72.83           H
ATOM   2222  N   THR A 156     -11.596   4.148 -30.833  1.00 73.60           N
ATOM   2223  CA  THR A 156     -12.293   5.358 -31.235  1.00 73.60           C
ATOM   2224  C   THR A 156     -12.486   6.287 -30.034  1.00 73.60           C
ATOM   2225  O   THR A 156     -12.474   7.508 -30.181  1.00 73.60           O
ATOM   2226  HA  THR A 156     -11.671   5.891 -31.954  1.00 73.60           H
ATOM   2227  CB  THR A 156     -13.607   4.947 -31.902  1.00 73.60           C
ATOM   2228  HB  THR A 156     -14.349   5.743 -31.824  1.00 73.60           H
ATOM   2229  OG1 THR A 156     -13.952   3.721 -31.264  1.00 73.60           O
ATOM   2230  HG1 THR A 156     -13.935   3.835 -30.271  1.00 73.60           H
ATOM   2231  CG2 THR A 156     -13.423   4.565 -33.372  1.00 73.60           C
ATOM   2232 1HG2 THR A 156     -12.733   3.724 -33.444  1.00 73.60           H
ATOM   2233 2HG2 THR A 156     -13.019   5.415 -33.921  1.00 73.60           H
ATOM   2234 3HG2 THR A 156     -14.386   4.281 -33.797  1.00 73.60           H
ATOM   2235  HN  THR A 156     -12.137   3.310 -30.892  1.00 73.60           H
ATOM   2236  N   TRP A 157     -12.658   5.672 -28.873  1.00 77.39           N
ATOM   2237  CA  TRP A 157     -13.021   6.416 -27.679  1.00 77.39           C
ATOM   2238  C   TRP A 157     -11.741   6.698 -26.889  1.00 77.39           C
ATOM   2239  O   TRP A 157     -11.792   6.956 -25.688  1.00 77.39           O
ATOM   2240  HA  TRP A 157     -13.477   7.354 -27.996  1.00 77.39           H
ATOM   2241  CB  TRP A 157     -14.073   5.663 -26.862  1.00 77.39           C
ATOM   2242 1HB  TRP A 157     -13.772   4.619 -26.776  1.00 77.39           H
ATOM   2243 2HB  TRP A 157     -14.096   6.072 -25.852  1.00 77.39           H
ATOM   2244  CG  TRP A 157     -15.482   5.725 -27.455  1.00 77.39           C
ATOM   2245  CD1 TRP A 157     -15.839   5.658 -28.745  1.00 77.39           C
ATOM   2246  HD1 TRP A 157     -15.136   5.547 -29.570  1.00 77.39           H
ATOM   2247  CD2 TRP A 157     -16.717   5.869 -26.722  1.00 77.39           C
ATOM   2248  NE1 TRP A 157     -17.207   5.749 -28.897  1.00 77.39           N
ATOM   2249  HE1 TRP A 157     -17.710   5.724 -29.761  1.00 77.39           H
ATOM   2250  CE2 TRP A 157     -17.759   5.881 -27.628  1.00 77.39           C
ATOM   2251  CE3 TRP A 157     -16.947   5.985 -25.340  1.00 77.39           C
ATOM   2252  HE3 TRP A 157     -16.142   5.977 -24.605  1.00 77.39           H
ATOM   2253  CZ2 TRP A 157     -19.101   6.007 -27.251  1.00 77.39           C
ATOM   2254  HZ2 TRP A 157     -19.906   6.014 -27.986  1.00 77.39           H
ATOM   2255  CZ3 TRP A 157     -18.294   6.110 -24.980  1.00 77.39           C
ATOM   2256  HZ3 TRP A 157     -18.528   6.204 -23.919  1.00 77.39           H
ATOM   2257  CH2 TRP A 157     -19.354   6.125 -25.879  1.00 77.39           C
ATOM   2258  HH2 TRP A 157     -20.377   6.226 -25.518  1.00 77.39           H
ATOM   2259  HN  TRP A 157     -12.553   4.686 -28.741  1.00 77.39           H
ATOM   2260  N   ARG A 158     -10.622   6.639 -27.597  1.00 77.74           N
ATOM   2261  CA  ARG A 158      -9.323   6.687 -26.948  1.00 77.74           C
ATOM   2262  C   ARG A 158      -9.174   7.986 -26.153  1.00 77.74           C
ATOM   2263  O   ARG A 158      -8.731   7.968 -25.006  1.00 77.74           O
ATOM   2264  HA  ARG A 158      -9.309   5.819 -26.288  1.00 77.74           H
ATOM   2265  CB  ARG A 158      -8.192   6.592 -27.974  1.00 77.74           C
ATOM   2266 1HB  ARG A 158      -8.314   5.690 -28.573  1.00 77.74           H
ATOM   2267 2HB  ARG A 158      -8.244   7.439 -28.658  1.00 77.74           H
ATOM   2268  CG  ARG A 158      -6.826   6.571 -27.283  1.00 77.74           C
ATOM   2269 1HG  ARG A 158      -6.709   7.468 -26.675  1.00 77.74           H
ATOM   2270 2HG  ARG A 158      -6.769   5.718 -26.608  1.00 77.74           H
ATOM   2271  CD  ARG A 158      -5.694   6.494 -28.310  1.00 77.74           C
ATOM   2272 1HD  ARG A 158      -5.858   5.651 -28.981  1.00 77.74           H
ATOM   2273 2HD  ARG A 158      -5.686   7.394 -28.924  1.00 77.74           H
ATOM   2274  NE  ARG A 158      -4.394   6.343 -27.619  1.00 77.74           N
ATOM   2275  HE  ARG A 158      -4.355   6.553 -26.642  1.00 77.74           H
ATOM   2276  CZ  ARG A 158      -3.266   5.942 -28.220  1.00 77.74           C
ATOM   2277  NH1 ARG A 158      -3.259   5.648 -29.527  1.00 77.74           N
ATOM   2278 1HH1 ARG A 158      -4.101   5.726 -30.062  1.00 77.74           H
ATOM   2279 2HH1 ARG A 158      -2.413   5.350 -29.969  1.00 77.74           H
ATOM   2280  NH2 ARG A 158      -2.143   5.841 -27.495  1.00 77.74           N
ATOM   2281 1HH2 ARG A 158      -1.293   5.544 -27.928  1.00 77.74           H
ATOM   2282 2HH2 ARG A 158      -2.157   6.063 -26.520  1.00 77.74           H
ATOM   2283  HN  ARG A 158     -10.594   6.559 -28.593  1.00 77.74           H
ATOM   2284  N   GLU A 159      -9.553   9.081 -26.795  1.00 80.28           N
ATOM   2285  CA  GLU A 159      -9.382  10.395 -26.198  1.00 80.28           C
ATOM   2286  C   GLU A 159     -10.295  10.548 -24.980  1.00 80.28           C
ATOM   2287  O   GLU A 159      -9.854  10.991 -23.921  1.00 80.28           O
ATOM   2288  HA  GLU A 159      -8.338  10.437 -25.886  1.00 80.28           H
ATOM   2289  CB  GLU A 159      -9.644  11.501 -27.223  1.00 80.28           C
ATOM   2290 1HB  GLU A 159     -10.546  11.270 -27.790  1.00 80.28           H
ATOM   2291 2HB  GLU A 159      -9.688  12.466 -26.718  1.00 80.28           H
ATOM   2292  CG  GLU A 159      -8.500  11.594 -28.234  1.00 80.28           C
ATOM   2293 1HG  GLU A 159      -7.544  11.579 -27.709  1.00 80.28           H
ATOM   2294 2HG  GLU A 159      -8.517  10.724 -28.890  1.00 80.28           H
ATOM   2295  CD  GLU A 159      -8.609  12.872 -29.068  1.00 80.28           C
ATOM   2296  OE1 GLU A 159      -7.566  13.275 -29.628  1.00 80.28           O
ATOM   2297  OE2 GLU A 159      -9.732  13.417 -29.127  1.00 80.28           O
ATOM   2298  HN  GLU A 159      -9.970   9.081 -27.704  1.00 80.28           H
ATOM   2299  N   LYS A 160     -11.551  10.172 -25.171  1.00 83.93           N
ATOM   2300  CA  LYS A 160     -12.528  10.255 -24.099  1.00 83.93           C
ATOM   2301  C   LYS A 160     -12.038   9.437 -22.903  1.00 83.93           C
ATOM   2302  O   LYS A 160     -12.149   9.875 -21.759  1.00 83.93           O
ATOM   2303  HA  LYS A 160     -12.595  11.301 -23.798  1.00 83.93           H
ATOM   2304  CB  LYS A 160     -13.912   9.840 -24.602  1.00 83.93           C
ATOM   2305 1HB  LYS A 160     -13.838   8.899 -25.148  1.00 83.93           H
ATOM   2306 2HB  LYS A 160     -14.574   9.665 -23.754  1.00 83.93           H
ATOM   2307  CG  LYS A 160     -14.511  10.916 -25.510  1.00 83.93           C
ATOM   2308 1HG  LYS A 160     -14.468  11.884 -25.010  1.00 83.93           H
ATOM   2309 2HG  LYS A 160     -13.918  11.001 -26.420  1.00 83.93           H
ATOM   2310  CD  LYS A 160     -15.962  10.586 -25.869  1.00 83.93           C
ATOM   2311 1HD  LYS A 160     -15.998   9.648 -26.423  1.00 83.93           H
ATOM   2312 2HD  LYS A 160     -16.541  10.440 -24.958  1.00 83.93           H
ATOM   2313  CE  LYS A 160     -16.588  11.703 -26.705  1.00 83.93           C
ATOM   2314 1HE  LYS A 160     -16.525  12.648 -26.166  1.00 83.93           H
ATOM   2315 2HE  LYS A 160     -16.029  11.828 -27.633  1.00 83.93           H
ATOM   2316  NZ  LYS A 160     -18.003  11.393 -27.009  1.00 83.93           N
ATOM   2317 1HZ  LYS A 160     -18.401  12.141 -27.566  1.00 83.93           H
ATOM   2318 2HZ  LYS A 160     -18.054  10.522 -27.527  1.00 83.93           H
ATOM   2319 3HZ  LYS A 160     -18.522  11.302 -26.143  1.00 83.93           H
ATOM   2320  HN  LYS A 160     -11.903   9.818 -26.038  1.00 83.93           H
ATOM   2321  N   ARG A 161     -11.505   8.263 -23.209  1.00 83.76           N
ATOM   2322  CA  ARG A 161     -11.006   7.375 -22.173  1.00 83.76           C
ATOM   2323  C   ARG A 161      -9.875   8.050 -21.395  1.00 83.76           C
ATOM   2324  O   ARG A 161      -9.759   7.873 -20.183  1.00 83.76           O
ATOM   2325  HA  ARG A 161     -11.866   7.186 -21.530  1.00 83.76           H
ATOM   2326  CB  ARG A 161     -10.493   6.064 -22.771  1.00 83.76           C
ATOM   2327 1HB  ARG A 161      -9.823   6.277 -23.604  1.00 83.76           H
ATOM   2328 2HB  ARG A 161      -9.911   5.522 -22.025  1.00 83.76           H
ATOM   2329  CG  ARG A 161     -11.653   5.190 -23.253  1.00 83.76           C
ATOM   2330 1HG  ARG A 161     -12.219   4.826 -22.396  1.00 83.76           H
ATOM   2331 2HG  ARG A 161     -12.336   5.787 -23.857  1.00 83.76           H
ATOM   2332  CD  ARG A 161     -11.142   4.005 -24.075  1.00 83.76           C
ATOM   2333 1HD  ARG A 161     -11.978   3.499 -24.558  1.00 83.76           H
ATOM   2334 2HD  ARG A 161     -10.483   4.359 -24.868  1.00 83.76           H
ATOM   2335  NE  ARG A 161     -10.415   3.058 -23.200  1.00 83.76           N
ATOM   2336  HE  ARG A 161     -10.622   3.071 -22.221  1.00 83.76           H
ATOM   2337  CZ  ARG A 161      -9.498   2.184 -23.636  1.00 83.76           C
ATOM   2338  NH1 ARG A 161      -9.182   2.122 -24.937  1.00 83.76           N
ATOM   2339 1HH1 ARG A 161      -9.632   2.732 -25.590  1.00 83.76           H
ATOM   2340 2HH1 ARG A 161      -8.496   1.467 -25.254  1.00 83.76           H
ATOM   2341  NH2 ARG A 161      -8.902   1.372 -22.752  1.00 83.76           N
ATOM   2342 1HH2 ARG A 161      -8.215   0.714 -23.062  1.00 83.76           H
ATOM   2343 2HH2 ARG A 161      -9.143   1.424 -21.783  1.00 83.76           H
ATOM   2344  HN  ARG A 161     -11.411   7.917 -24.143  1.00 83.76           H
ATOM   2345  N   LEU A 162      -9.069   8.808 -22.123  1.00 85.20           N
ATOM   2346  CA  LEU A 162      -7.946   9.504 -21.517  1.00 85.20           C
ATOM   2347  C   LEU A 162      -8.472  10.581 -20.566  1.00 85.20           C
ATOM   2348  O   LEU A 162      -7.931  10.770 -19.477  1.00 85.20           O
ATOM   2349  HA  LEU A 162      -7.385   8.773 -20.936  1.00 85.20           H
ATOM   2350  CB  LEU A 162      -7.005  10.044 -22.596  1.00 85.20           C
ATOM   2351 1HB  LEU A 162      -6.801   9.242 -23.306  1.00 85.20           H
ATOM   2352 2HB  LEU A 162      -7.525  10.830 -23.144  1.00 85.20           H
ATOM   2353  CG  LEU A 162      -5.669  10.602 -22.103  1.00 85.20           C
ATOM   2354  HG  LEU A 162      -5.868  11.281 -21.273  1.00 85.20           H
ATOM   2355  CD1 LEU A 162      -4.772   9.485 -21.568  1.00 85.20           C
ATOM   2356 1HD1 LEU A 162      -5.270   8.985 -20.737  1.00 85.20           H
ATOM   2357 2HD1 LEU A 162      -4.577   8.764 -22.362  1.00 85.20           H
ATOM   2358 3HD1 LEU A 162      -3.829   9.910 -21.224  1.00 85.20           H
ATOM   2359  CD2 LEU A 162      -4.978  11.418 -23.198  1.00 85.20           C
ATOM   2360 1HD2 LEU A 162      -4.793  10.782 -24.063  1.00 85.20           H
ATOM   2361 2HD2 LEU A 162      -5.619  12.250 -23.490  1.00 85.20           H
ATOM   2362 3HD2 LEU A 162      -4.031  11.804 -22.820  1.00 85.20           H
ATOM   2363  HN  LEU A 162      -9.173   8.951 -23.107  1.00 85.20           H
ATOM   2364  N   LEU A 163      -9.520  11.258 -21.011  1.00 87.86           N
ATOM   2365  CA  LEU A 163     -10.120  12.315 -20.215  1.00 87.86           C
ATOM   2366  C   LEU A 163     -10.636  11.728 -18.900  1.00 87.86           C
ATOM   2367  O   LEU A 163     -10.317  12.231 -17.824  1.00 87.86           O
ATOM   2368  HA  LEU A 163      -9.337  13.037 -19.987  1.00 87.86           H
ATOM   2369  CB  LEU A 163     -11.192  13.051 -21.023  1.00 87.86           C
ATOM   2370 1HB  LEU A 163     -10.834  13.163 -22.046  1.00 87.86           H
ATOM   2371 2HB  LEU A 163     -12.082  12.423 -21.064  1.00 87.86           H
ATOM   2372  CG  LEU A 163     -11.598  14.430 -20.499  1.00 87.86           C
ATOM   2373  HG  LEU A 163     -11.367  14.472 -19.435  1.00 87.86           H
ATOM   2374  CD1 LEU A 163     -10.790  15.535 -21.182  1.00 87.86           C
ATOM   2375 1HD1 LEU A 163      -9.729  15.385 -20.983  1.00 87.86           H
ATOM   2376 2HD1 LEU A 163     -10.967  15.504 -22.257  1.00 87.86           H
ATOM   2377 3HD1 LEU A 163     -11.099  16.505 -20.791  1.00 87.86           H
ATOM   2378  CD2 LEU A 163     -13.106  14.649 -20.643  1.00 87.86           C
ATOM   2379 1HD2 LEU A 163     -13.384  14.578 -21.695  1.00 87.86           H
ATOM   2380 2HD2 LEU A 163     -13.640  13.888 -20.075  1.00 87.86           H
ATOM   2381 3HD2 LEU A 163     -13.367  15.637 -20.264  1.00 87.86           H
ATOM   2382  HN  LEU A 163      -9.957  11.095 -21.895  1.00 87.86           H
ATOM   2383  N   TYR A 164     -11.426  10.672 -19.030  1.00 88.77           N
ATOM   2384  CA  TYR A 164     -12.001  10.020 -17.866  1.00 88.77           C
ATOM   2385  C   TYR A 164     -10.907   9.490 -16.937  1.00 88.77           C
ATOM   2386  O   TYR A 164     -11.066   9.495 -15.718  1.00 88.77           O
ATOM   2387  HA  TYR A 164     -12.598  10.756 -17.329  1.00 88.77           H
ATOM   2388  CB  TYR A 164     -12.814   8.839 -18.402  1.00 88.77           C
ATOM   2389 1HB  TYR A 164     -12.196   8.274 -19.100  1.00 88.77           H
ATOM   2390 2HB  TYR A 164     -13.054   8.171 -17.575  1.00 88.77           H
ATOM   2391  CG  TYR A 164     -14.111   9.245 -19.105  1.00 88.77           C
ATOM   2392  CD1 TYR A 164     -14.918  10.219 -18.554  1.00 88.77           C
ATOM   2393  HD1 TYR A 164     -14.632  10.700 -17.619  1.00 88.77           H
ATOM   2394  CD2 TYR A 164     -14.473   8.636 -20.289  1.00 88.77           C
ATOM   2395  HD2 TYR A 164     -13.836   7.866 -20.724  1.00 88.77           H
ATOM   2396  CE1 TYR A 164     -16.139  10.601 -19.216  1.00 88.77           C
ATOM   2397  HE1 TYR A 164     -16.786  11.369 -18.792  1.00 88.77           H
ATOM   2398  CE2 TYR A 164     -15.694   9.018 -20.951  1.00 88.77           C
ATOM   2399  HE2 TYR A 164     -15.992   8.545 -21.886  1.00 88.77           H
ATOM   2400  CZ  TYR A 164     -16.467   9.982 -20.381  1.00 88.77           C
ATOM   2401  OH  TYR A 164     -17.620  10.342 -21.006  1.00 88.77           O
ATOM   2402  HH  TYR A 164     -17.746   9.795 -21.834  1.00 88.77           H
ATOM   2403  HN  TYR A 164     -11.673  10.263 -19.909  1.00 88.77           H
ATOM   2404  N   SER A 165      -9.819   9.046 -17.550  1.00 89.10           N
ATOM   2405  CA  SER A 165      -8.701   8.509 -16.794  1.00 89.10           C
ATOM   2406  C   SER A 165      -8.164   9.569 -15.830  1.00 89.10           C
ATOM   2407  O   SER A 165      -7.732   9.246 -14.724  1.00 89.10           O
ATOM   2408  HA  SER A 165      -9.106   7.660 -16.242  1.00 89.10           H
ATOM   2409  CB  SER A 165      -7.587   8.026 -17.725  1.00 89.10           C
ATOM   2410 1HB  SER A 165      -6.943   7.329 -17.189  1.00 89.10           H
ATOM   2411 2HB  SER A 165      -8.024   7.478 -18.560  1.00 89.10           H
ATOM   2412  OG  SER A 165      -6.803   9.106 -18.225  1.00 89.10           O
ATOM   2413  HG  SER A 165      -7.344   9.947 -18.229  1.00 89.10           H
ATOM   2414  HN  SER A 165      -9.696   9.048 -18.542  1.00 89.10           H
ATOM   2415  N   LYS A 166      -8.209  10.813 -16.284  1.00 91.44           N
ATOM   2416  CA  LYS A 166      -7.733  11.922 -15.475  1.00 91.44           C
ATOM   2417  C   LYS A 166      -8.669  12.114 -14.280  1.00 91.44           C
ATOM   2418  O   LYS A 166      -8.212  12.250 -13.145  1.00 91.44           O
ATOM   2419  HA  LYS A 166      -6.745  11.654 -15.101  1.00 91.44           H
ATOM   2420  CB  LYS A 166      -7.566  13.178 -16.333  1.00 91.44           C
ATOM   2421 1HB  LYS A 166      -8.490  13.377 -16.877  1.00 91.44           H
ATOM   2422 2HB  LYS A 166      -7.383  14.040 -15.691  1.00 91.44           H
ATOM   2423  CG  LYS A 166      -6.410  13.017 -17.322  1.00 91.44           C
ATOM   2424 1HG  LYS A 166      -5.486  12.820 -16.778  1.00 91.44           H
ATOM   2425 2HG  LYS A 166      -6.593  12.154 -17.963  1.00 91.44           H
ATOM   2426  CD  LYS A 166      -6.245  14.271 -18.182  1.00 91.44           C
ATOM   2427 1HD  LYS A 166      -7.161  14.456 -18.743  1.00 91.44           H
ATOM   2428 2HD  LYS A 166      -6.084  15.138 -17.540  1.00 91.44           H
ATOM   2429  CE  LYS A 166      -5.069  14.122 -19.149  1.00 91.44           C
ATOM   2430 1HE  LYS A 166      -4.166  13.863 -18.596  1.00 91.44           H
ATOM   2431 2HE  LYS A 166      -5.263  13.304 -19.843  1.00 91.44           H
ATOM   2432  NZ  LYS A 166      -4.854  15.378 -19.902  1.00 91.44           N
ATOM   2433 1HZ  LYS A 166      -4.084  15.257 -20.550  1.00 91.44           H
ATOM   2434 2HZ  LYS A 166      -5.696  15.611 -20.417  1.00 91.44           H
ATOM   2435 3HZ  LYS A 166      -4.636  16.127 -19.254  1.00 91.44           H
ATOM   2436  HN  LYS A 166      -8.561  11.067 -17.184  1.00 91.44           H
ATOM   2437  N   MET A 167      -9.960  12.119 -14.574  1.00 93.68           N
ATOM   2438  CA  MET A 167     -10.962  12.336 -13.545  1.00 93.68           C
ATOM   2439  C   MET A 167     -10.918  11.225 -12.494  1.00 93.68           C
ATOM   2440  O   MET A 167     -11.040  11.490 -11.299  1.00 93.68           O
ATOM   2441  HA  MET A 167     -10.708  13.291 -13.085  1.00 93.68           H
ATOM   2442  CB  MET A 167     -12.351  12.379 -14.185  1.00 93.68           C
ATOM   2443 1HB  MET A 167     -12.520  11.467 -14.757  1.00 93.68           H
ATOM   2444 2HB  MET A 167     -13.113  12.412 -13.406  1.00 93.68           H
ATOM   2445  CG  MET A 167     -12.496  13.596 -15.100  1.00 93.68           C
ATOM   2446 1HG  MET A 167     -12.302  14.510 -14.538  1.00 93.68           H
ATOM   2447 2HG  MET A 167     -11.756  13.551 -15.899  1.00 93.68           H
ATOM   2448  SD  MET A 167     -14.140  13.646 -15.795  1.00 93.68           S
ATOM   2449  CE  MET A 167     -15.077  14.083 -14.340  1.00 93.68           C
ATOM   2450 1HE  MET A 167     -14.942  13.317 -13.577  1.00 93.68           H
ATOM   2451 2HE  MET A 167     -14.729  15.043 -13.958  1.00 93.68           H
ATOM   2452 3HE  MET A 167     -16.134  14.157 -14.598  1.00 93.68           H
ATOM   2453  HN  MET A 167     -10.324  11.979 -15.495  1.00 93.68           H
ATOM   2454  N   VAL A 168     -10.743  10.004 -12.977  1.00 92.85           N
ATOM   2455  CA  VAL A 168     -10.695   8.850 -12.096  1.00 92.85           C
ATOM   2456  C   VAL A 168      -9.497   8.983 -11.153  1.00 92.85           C
ATOM   2457  O   VAL A 168      -9.616   8.735  -9.954  1.00 92.85           O
ATOM   2458  HA  VAL A 168     -11.610   8.850 -11.503  1.00 92.85           H
ATOM   2459  CB  VAL A 168     -10.666   7.562 -12.921  1.00 92.85           C
ATOM   2460  HB  VAL A 168      -9.877   7.659 -13.667  1.00 92.85           H
ATOM   2461  CG1 VAL A 168     -10.336   6.354 -12.041  1.00 92.85           C
ATOM   2462 1HG1 VAL A 168      -9.358   6.497 -11.581  1.00 92.85           H
ATOM   2463 2HG1 VAL A 168     -11.092   6.254 -11.263  1.00 92.85           H
ATOM   2464 3HG1 VAL A 168     -10.322   5.452 -12.653  1.00 92.85           H
ATOM   2465  CG2 VAL A 168     -11.989   7.355 -13.662  1.00 92.85           C
ATOM   2466 1HG2 VAL A 168     -12.803   7.289 -12.940  1.00 92.85           H
ATOM   2467 2HG2 VAL A 168     -12.165   8.196 -14.332  1.00 92.85           H
ATOM   2468 3HG2 VAL A 168     -11.941   6.433 -14.240  1.00 92.85           H
ATOM   2469  HN  VAL A 168     -10.636   9.797 -13.950  1.00 92.85           H
ATOM   2470  N   CYS A 169      -8.371   9.374 -11.731  1.00 92.47           N
ATOM   2471  CA  CYS A 169      -7.146   9.518 -10.963  1.00 92.47           C
ATOM   2472  C   CYS A 169      -7.399  10.526  -9.840  1.00 92.47           C
ATOM   2473  O   CYS A 169      -7.075  10.266  -8.683  1.00 92.47           O
ATOM   2474  HA  CYS A 169      -6.915   8.534 -10.554  1.00 92.47           H
ATOM   2475  CB  CYS A 169      -5.968   9.932 -11.847  1.00 92.47           C
ATOM   2476 1HB  CYS A 169      -6.238  10.805 -12.441  1.00 92.47           H
ATOM   2477 2HB  CYS A 169      -5.120  10.219 -11.226  1.00 92.47           H
ATOM   2478  SG  CYS A 169      -5.497   8.550 -12.949  1.00 92.47           S
ATOM   2479  HG  CYS A 169      -6.366   8.838 -13.914  1.00 92.47           H
ATOM   2480  HN  CYS A 169      -8.287   9.590 -12.704  1.00 92.47           H
ATOM   2481  N   PHE A 170      -7.976  11.656 -10.222  1.00 94.81           N
ATOM   2482  CA  PHE A 170      -8.250  12.716  -9.267  1.00 94.81           C
ATOM   2483  C   PHE A 170      -9.150  12.216  -8.136  1.00 94.81           C
ATOM   2484  O   PHE A 170      -8.884  12.479  -6.964  1.00 94.81           O
ATOM   2485  HA  PHE A 170      -7.293  13.035  -8.854  1.00 94.81           H
ATOM   2486  CB  PHE A 170      -8.977  13.827 -10.028  1.00 94.81           C
ATOM   2487 1HB  PHE A 170      -8.359  14.142 -10.869  1.00 94.81           H
ATOM   2488 2HB  PHE A 170      -9.900  13.423 -10.445  1.00 94.81           H
ATOM   2489  CG  PHE A 170      -9.313  15.050  -9.173  1.00 94.81           C
ATOM   2490  CD1 PHE A 170     -10.568  15.205  -8.671  1.00 94.81           C
ATOM   2491  HD1 PHE A 170     -11.333  14.457  -8.877  1.00 94.81           H
ATOM   2492  CD2 PHE A 170      -8.358  15.983  -8.916  1.00 94.81           C
ATOM   2493  HD2 PHE A 170      -7.353  15.859  -9.319  1.00 94.81           H
ATOM   2494  CE1 PHE A 170     -10.880  16.340  -7.877  1.00 94.81           C
ATOM   2495  HE1 PHE A 170     -11.885  16.464  -7.474  1.00 94.81           H
ATOM   2496  CE2 PHE A 170      -8.670  17.119  -8.122  1.00 94.81           C
ATOM   2497  HE2 PHE A 170      -7.904  17.866  -7.916  1.00 94.81           H
ATOM   2498  CZ  PHE A 170      -9.924  17.273  -7.620  1.00 94.81           C
ATOM   2499  HZ  PHE A 170     -10.164  18.145  -7.010  1.00 94.81           H
ATOM   2500  HN  PHE A 170      -8.255  11.852 -11.162  1.00 94.81           H
ATOM   2501  N   THR A 171     -10.197  11.504  -8.526  1.00 95.56           N
ATOM   2502  CA  THR A 171     -11.165  11.007  -7.563  1.00 95.56           C
ATOM   2503  C   THR A 171     -10.488  10.069  -6.561  1.00 95.56           C
ATOM   2504  O   THR A 171     -10.800  10.095  -5.372  1.00 95.56           O
ATOM   2505  HA  THR A 171     -11.553  11.854  -6.997  1.00 95.56           H
ATOM   2506  CB  THR A 171     -12.307  10.346  -8.338  1.00 95.56           C
ATOM   2507  HB  THR A 171     -11.976   9.415  -8.799  1.00 95.56           H
ATOM   2508  OG1 THR A 171     -12.745  11.357  -9.241  1.00 95.56           O
ATOM   2509  HG1 THR A 171     -12.324  11.221 -10.138  1.00 95.56           H
ATOM   2510  CG2 THR A 171     -13.530  10.074  -7.461  1.00 95.56           C
ATOM   2511 1HG2 THR A 171     -13.901  11.014  -7.054  1.00 95.56           H
ATOM   2512 2HG2 THR A 171     -13.250   9.409  -6.643  1.00 95.56           H
ATOM   2513 3HG2 THR A 171     -14.310   9.604  -8.060  1.00 95.56           H
ATOM   2514  HN  THR A 171     -10.388  11.267  -9.478  1.00 95.56           H
ATOM   2515  N   ILE A 172      -9.573   9.263  -7.079  1.00 93.95           N
ATOM   2516  CA  ILE A 172      -8.880   8.289  -6.254  1.00 93.95           C
ATOM   2517  C   ILE A 172      -8.054   9.020  -5.194  1.00 93.95           C
ATOM   2518  O   ILE A 172      -8.063   8.641  -4.024  1.00 93.95           O
ATOM   2519  HA  ILE A 172      -9.639   7.691  -5.748  1.00 93.95           H
ATOM   2520  CB  ILE A 172      -8.059   7.336  -7.125  1.00 93.95           C
ATOM   2521  HB  ILE A 172      -7.530   7.926  -7.872  1.00 93.95           H
ATOM   2522  CG1 ILE A 172      -8.967   6.361  -7.878  1.00 93.95           C
ATOM   2523 1HG1 ILE A 172      -9.428   5.669  -7.173  1.00 93.95           H
ATOM   2524 2HG1 ILE A 172      -9.776   6.911  -8.360  1.00 93.95           H
ATOM   2525  CG2 ILE A 172      -7.001   6.607  -6.293  1.00 93.95           C
ATOM   2526 1HG2 ILE A 172      -6.328   7.336  -5.842  1.00 93.95           H
ATOM   2527 2HG2 ILE A 172      -7.490   6.030  -5.508  1.00 93.95           H
ATOM   2528 3HG2 ILE A 172      -6.432   5.936  -6.937  1.00 93.95           H
ATOM   2529  CD1 ILE A 172      -8.178   5.578  -8.929  1.00 93.95           C
ATOM   2530 1HD1 ILE A 172      -7.739   6.271  -9.646  1.00 93.95           H
ATOM   2531 2HD1 ILE A 172      -7.386   5.010  -8.440  1.00 93.95           H
ATOM   2532 3HD1 ILE A 172      -8.847   4.893  -9.449  1.00 93.95           H
ATOM   2533  HN  ILE A 172      -9.303   9.269  -8.042  1.00 93.95           H
ATOM   2534  N   TRP A 173      -7.358  10.055  -5.642  1.00 94.51           N
ATOM   2535  CA  TRP A 173      -6.473  10.799  -4.762  1.00 94.51           C
ATOM   2536  C   TRP A 173      -7.317  11.387  -3.630  1.00 94.51           C
ATOM   2537  O   TRP A 173      -6.942  11.300  -2.462  1.00 94.51           O
ATOM   2538  HA  TRP A 173      -5.741  10.100  -4.357  1.00 94.51           H
ATOM   2539  CB  TRP A 173      -5.693  11.861  -5.540  1.00 94.51           C
ATOM   2540 1HB  TRP A 173      -6.351  12.307  -6.285  1.00 94.51           H
ATOM   2541 2HB  TRP A 173      -5.401  12.657  -4.855  1.00 94.51           H
ATOM   2542  CG  TRP A 173      -4.442  11.326  -6.240  1.00 94.51           C
ATOM   2543  CD1 TRP A 173      -4.229  11.185  -7.555  1.00 94.51           C
ATOM   2544  HD1 TRP A 173      -4.954  11.447  -8.326  1.00 94.51           H
ATOM   2545  CD2 TRP A 173      -3.232  10.863  -5.603  1.00 94.51           C
ATOM   2546  NE1 TRP A 173      -2.976  10.668  -7.812  1.00 94.51           N
ATOM   2547  HE1 TRP A 173      -2.589  10.474  -8.714  1.00 94.51           H
ATOM   2548  CE2 TRP A 173      -2.350  10.465  -6.588  1.00 94.51           C
ATOM   2549  CE3 TRP A 173      -2.894  10.783  -4.241  1.00 94.51           C
ATOM   2550  HE3 TRP A 173      -3.573  11.090  -3.445  1.00 94.51           H
ATOM   2551  CZ2 TRP A 173      -1.074   9.960  -6.314  1.00 94.51           C
ATOM   2552  HZ2 TRP A 173      -0.395   9.653  -7.110  1.00 94.51           H
ATOM   2553  CZ3 TRP A 173      -1.615  10.275  -3.985  1.00 94.51           C
ATOM   2554  HZ3 TRP A 173      -1.302  10.192  -2.944  1.00 94.51           H
ATOM   2555  CH2 TRP A 173      -0.715   9.871  -4.964  1.00 94.51           C
ATOM   2556  HH2 TRP A 173       0.265   9.486  -4.682  1.00 94.51           H
ATOM   2557  HN  TRP A 173      -7.393  10.386  -6.585  1.00 94.51           H
ATOM   2558  N   VAL A 174      -8.441  11.973  -4.015  1.00 95.71           N
ATOM   2559  CA  VAL A 174      -9.311  12.630  -3.054  1.00 95.71           C
ATOM   2560  C   VAL A 174      -9.810  11.601  -2.039  1.00 95.71           C
ATOM   2561  O   VAL A 174      -9.804  11.857  -0.836  1.00 95.71           O
ATOM   2562  HA  VAL A 174      -8.716  13.379  -2.531  1.00 95.71           H
ATOM   2563  CB  VAL A 174     -10.446  13.351  -3.783  1.00 95.71           C
ATOM   2564  HB  VAL A 174     -10.932  12.631  -4.442  1.00 95.71           H
ATOM   2565  CG1 VAL A 174     -11.494  13.864  -2.793  1.00 95.71           C
ATOM   2566 1HG1 VAL A 174     -11.913  13.024  -2.239  1.00 95.71           H
ATOM   2567 2HG1 VAL A 174     -11.027  14.561  -2.098  1.00 95.71           H
ATOM   2568 3HG1 VAL A 174     -12.290  14.372  -3.338  1.00 95.71           H
ATOM   2569  CG2 VAL A 174      -9.906  14.491  -4.649  1.00 95.71           C
ATOM   2570 1HG2 VAL A 174      -9.383  15.210  -4.018  1.00 95.71           H
ATOM   2571 2HG2 VAL A 174      -9.215  14.088  -5.390  1.00 95.71           H
ATOM   2572 3HG2 VAL A 174     -10.734  14.986  -5.156  1.00 95.71           H
ATOM   2573  HN  VAL A 174      -8.759  12.004  -4.963  1.00 95.71           H
ATOM   2574  N   LEU A 175     -10.231  10.458  -2.560  1.00 93.19           N
ATOM   2575  CA  LEU A 175     -10.847   9.438  -1.729  1.00 93.19           C
ATOM   2576  C   LEU A 175      -9.802   8.868  -0.769  1.00 93.19           C
ATOM   2577  O   LEU A 175     -10.094   8.628   0.402  1.00 93.19           O
ATOM   2578  HA  LEU A 175     -11.628   9.922  -1.142  1.00 93.19           H
ATOM   2579  CB  LEU A 175     -11.527   8.377  -2.598  1.00 93.19           C
ATOM   2580 1HB  LEU A 175     -12.193   8.881  -3.298  1.00 93.19           H
ATOM   2581 2HB  LEU A 175     -10.761   7.877  -3.191  1.00 93.19           H
ATOM   2582  CG  LEU A 175     -12.330   7.311  -1.850  1.00 93.19           C
ATOM   2583  HG  LEU A 175     -12.480   7.653  -0.826  1.00 93.19           H
ATOM   2584  CD1 LEU A 175     -13.716   7.132  -2.473  1.00 93.19           C
ATOM   2585 1HD1 LEU A 175     -14.260   8.075  -2.428  1.00 93.19           H
ATOM   2586 2HD1 LEU A 175     -13.609   6.823  -3.513  1.00 93.19           H
ATOM   2587 3HD1 LEU A 175     -14.266   6.368  -1.922  1.00 93.19           H
ATOM   2588  CD2 LEU A 175     -11.558   5.992  -1.779  1.00 93.19           C
ATOM   2589 1HD2 LEU A 175     -11.357   5.634  -2.788  1.00 93.19           H
ATOM   2590 2HD2 LEU A 175     -10.615   6.151  -1.255  1.00 93.19           H
ATOM   2591 3HD2 LEU A 175     -12.152   5.252  -1.242  1.00 93.19           H
ATOM   2592  HN  LEU A 175     -10.157  10.225  -3.530  1.00 93.19           H
ATOM   2593  N   ALA A 176      -8.604   8.669  -1.299  1.00 92.94           N
ATOM   2594  CA  ALA A 176      -7.518   8.114  -0.509  1.00 92.94           C
ATOM   2595  C   ALA A 176      -7.175   9.081   0.627  1.00 92.94           C
ATOM   2596  O   ALA A 176      -6.882   8.654   1.742  1.00 92.94           O
ATOM   2597  HA  ALA A 176      -7.865   7.174  -0.081  1.00 92.94           H
ATOM   2598  CB  ALA A 176      -6.319   7.831  -1.416  1.00 92.94           C
ATOM   2599 1HB  ALA A 176      -6.608   7.117  -2.187  1.00 92.94           H
ATOM   2600 2HB  ALA A 176      -5.990   8.758  -1.884  1.00 92.94           H
ATOM   2601 3HB  ALA A 176      -5.505   7.415  -0.822  1.00 92.94           H
ATOM   2602  HN  ALA A 176      -8.371   8.878  -2.249  1.00 92.94           H
ATOM   2603  N   ALA A 177      -7.222  10.365   0.302  1.00 93.65           N
ATOM   2604  CA  ALA A 177      -6.885  11.394   1.271  1.00 93.65           C
ATOM   2605  C   ALA A 177      -7.882  11.344   2.430  1.00 93.65           C
ATOM   2606  O   ALA A 177      -7.490  11.406   3.594  1.00 93.65           O
ATOM   2607  HA  ALA A 177      -5.887  11.177   1.652  1.00 93.65           H
ATOM   2608  CB  ALA A 177      -6.862  12.759   0.579  1.00 93.65           C
ATOM   2609 1HB  ALA A 177      -6.117  12.750  -0.216  1.00 93.65           H
ATOM   2610 2HB  ALA A 177      -7.845  12.967   0.155  1.00 93.65           H
ATOM   2611 3HB  ALA A 177      -6.609  13.530   1.306  1.00 93.65           H
ATOM   2612  HN  ALA A 177      -7.484  10.704  -0.601  1.00 93.65           H
ATOM   2613  N   ALA A 178      -9.153  11.233   2.071  1.00 94.03           N
ATOM   2614  CA  ALA A 178     -10.215  11.247   3.062  1.00 94.03           C
ATOM   2615  C   ALA A 178     -10.057  10.041   3.990  1.00 94.03           C
ATOM   2616  O   ALA A 178     -10.319  10.137   5.188  1.00 94.03           O
ATOM   2617  HA  ALA A 178     -10.110  12.161   3.647  1.00 94.03           H
ATOM   2618  CB  ALA A 178     -11.572  11.266   2.356  1.00 94.03           C
ATOM   2619 1HB  ALA A 178     -11.645  12.157   1.733  1.00 94.03           H
ATOM   2620 2HB  ALA A 178     -11.670  10.377   1.733  1.00 94.03           H
ATOM   2621 3HB  ALA A 178     -12.369  11.277   3.100  1.00 94.03           H
ATOM   2622  HN  ALA A 178      -9.460  11.134   1.124  1.00 94.03           H
ATOM   2623  N   LEU A 179      -9.630   8.934   3.402  1.00 91.78           N
ATOM   2624  CA  LEU A 179      -9.531   7.685   4.138  1.00 91.78           C
ATOM   2625  C   LEU A 179      -8.340   7.755   5.095  1.00 91.78           C
ATOM   2626  O   LEU A 179      -8.182   6.894   5.960  1.00 91.78           O
ATOM   2627  HA  LEU A 179     -10.442   7.581   4.727  1.00 91.78           H
ATOM   2628  CB  LEU A 179      -9.477   6.498   3.174  1.00 91.78           C
ATOM   2629 1HB  LEU A 179      -8.702   6.692   2.433  1.00 91.78           H
ATOM   2630 2HB  LEU A 179      -9.168   5.615   3.734  1.00 91.78           H
ATOM   2631  CG  LEU A 179     -10.778   6.171   2.438  1.00 91.78           C
ATOM   2632  HG  LEU A 179     -11.123   7.076   1.937  1.00 91.78           H
ATOM   2633  CD1 LEU A 179     -10.545   5.115   1.356  1.00 91.78           C
ATOM   2634 1HD1 LEU A 179      -9.819   5.489   0.634  1.00 91.78           H
ATOM   2635 2HD1 LEU A 179     -10.165   4.203   1.815  1.00 91.78           H
ATOM   2636 3HD1 LEU A 179     -11.486   4.902   0.848  1.00 91.78           H
ATOM   2637  CD2 LEU A 179     -11.874   5.754   3.421  1.00 91.78           C
ATOM   2638 1HD2 LEU A 179     -11.552   4.869   3.970  1.00 91.78           H
ATOM   2639 2HD2 LEU A 179     -12.063   6.567   4.121  1.00 91.78           H
ATOM   2640 3HD2 LEU A 179     -12.787   5.527   2.871  1.00 91.78           H
ATOM   2641  HN  LEU A 179      -9.354   8.881   2.442  1.00 91.78           H
ATOM   2642  N   CYS A 180      -7.532   8.788   4.909  1.00 92.36           N
ATOM   2643  CA  CYS A 180      -6.312   8.934   5.684  1.00 92.36           C
ATOM   2644  C   CYS A 180      -6.575   9.933   6.813  1.00 92.36           C
ATOM   2645  O   CYS A 180      -5.666  10.280   7.564  1.00 92.36           O
ATOM   2646  HA  CYS A 180      -6.078   7.948   6.087  1.00 92.36           H
ATOM   2647  CB  CYS A 180      -5.132   9.360   4.808  1.00 92.36           C
ATOM   2648 1HB  CYS A 180      -5.361  10.302   4.309  1.00 92.36           H
ATOM   2649 2HB  CYS A 180      -4.253   9.534   5.428  1.00 92.36           H
ATOM   2650  SG  CYS A 180      -4.774   8.065   3.566  1.00 92.36           S
ATOM   2651  HG  CYS A 180      -5.918   8.191   2.900  1.00 92.36           H
ATOM   2652  HN  CYS A 180      -7.699   9.516   4.244  1.00 92.36           H
ATOM   2653  N   ILE A 181      -7.825  10.366   6.896  1.00 93.53           N
ATOM   2654  CA  ILE A 181      -8.213  11.340   7.902  1.00 93.53           C
ATOM   2655  C   ILE A 181      -7.881  10.791   9.291  1.00 93.53           C
ATOM   2656  O   ILE A 181      -7.286  11.489  10.112  1.00 93.53           O
ATOM   2657  HA  ILE A 181      -7.619  12.238   7.735  1.00 93.53           H
ATOM   2658  CB  ILE A 181      -9.683  11.730   7.731  1.00 93.53           C
ATOM   2659  HB  ILE A 181     -10.260  10.821   7.560  1.00 93.53           H
ATOM   2660  CG1 ILE A 181      -9.873  12.623   6.503  1.00 93.53           C
ATOM   2661 1HG1 ILE A 181      -9.370  13.577   6.662  1.00 93.53           H
ATOM   2662 2HG1 ILE A 181      -9.407  12.158   5.635  1.00 93.53           H
ATOM   2663  CG2 ILE A 181     -10.230  12.381   9.003  1.00 93.53           C
ATOM   2664 1HG2 ILE A 181     -10.149  11.679   9.833  1.00 93.53           H
ATOM   2665 2HG2 ILE A 181      -9.654  13.278   9.229  1.00 93.53           H
ATOM   2666 3HG2 ILE A 181     -11.276  12.648   8.854  1.00 93.53           H
ATOM   2667  CD1 ILE A 181     -11.358  12.863   6.225  1.00 93.53           C
ATOM   2668 1HD1 ILE A 181     -11.853  11.909   6.043  1.00 93.53           H
ATOM   2669 2HD1 ILE A 181     -11.815  13.351   7.086  1.00 93.53           H
ATOM   2670 3HD1 ILE A 181     -11.465  13.501   5.347  1.00 93.53           H
ATOM   2671  HN  ILE A 181      -8.563  10.064   6.293  1.00 93.53           H
ATOM   2672  N   PRO A 182      -8.257   9.538   9.579  1.00 91.40           N
ATOM   2673  CA  PRO A 182      -8.055   8.978  10.918  1.00 91.40           C
ATOM   2674  C   PRO A 182      -6.616   9.113  11.389  1.00 91.40           C
ATOM   2675  O   PRO A 182      -6.366   9.504  12.527  1.00 91.40           O
ATOM   2676  HA  PRO A 182      -8.646   9.531  11.648  1.00 91.40           H
ATOM   2677  CB  PRO A 182      -8.468   7.513  10.764  1.00 91.40           C
ATOM   2678 1HB  PRO A 182      -7.616   6.880  10.515  1.00 91.40           H
ATOM   2679 2HB  PRO A 182      -8.898   7.119  11.685  1.00 91.40           H
ATOM   2680  CG  PRO A 182      -9.491   7.551   9.636  1.00 91.40           C
ATOM   2681 1HG  PRO A 182      -9.618   6.573   9.171  1.00 91.40           H
ATOM   2682 2HG  PRO A 182     -10.476   7.851   9.992  1.00 91.40           H
ATOM   2683  CD  PRO A 182      -8.898   8.567   8.674  1.00 91.40           C
ATOM   2684 1HD  PRO A 182      -8.173   8.111   7.999  1.00 91.40           H
ATOM   2685 2HD  PRO A 182      -9.663   9.029   8.050  1.00 91.40           H
ATOM   2686  N   GLU A 183      -5.700   8.781  10.490  1.00 92.17           N
ATOM   2687  CA  GLU A 183      -4.285   8.805  10.821  1.00 92.17           C
ATOM   2688  C   GLU A 183      -3.850  10.225  11.187  1.00 92.17           C
ATOM   2689  O   GLU A 183      -3.048  10.417  12.100  1.00 92.17           O
ATOM   2690  HA  GLU A 183      -4.179   8.151  11.686  1.00 92.17           H
ATOM   2691  CB  GLU A 183      -3.444   8.254   9.668  1.00 92.17           C
ATOM   2692 1HB  GLU A 183      -3.844   8.610   8.718  1.00 92.17           H
ATOM   2693 2HB  GLU A 183      -2.397   8.515   9.820  1.00 92.17           H
ATOM   2694  CG  GLU A 183      -3.505   6.726   9.627  1.00 92.17           C
ATOM   2695 1HG  GLU A 183      -2.750   6.346   8.938  1.00 92.17           H
ATOM   2696 2HG  GLU A 183      -3.269   6.322  10.611  1.00 92.17           H
ATOM   2697  CD  GLU A 183      -4.890   6.244   9.190  1.00 92.17           C
ATOM   2698  OE1 GLU A 183      -5.178   5.052   9.432  1.00 92.17           O
ATOM   2699  OE2 GLU A 183      -5.629   7.078   8.625  1.00 92.17           O
ATOM   2700  HN  GLU A 183      -5.911   8.501   9.554  1.00 92.17           H
ATOM   2701  N   ILE A 184      -4.398  11.185  10.456  1.00 94.19           N
ATOM   2702  CA  ILE A 184      -3.997  12.572  10.621  1.00 94.19           C
ATOM   2703  C   ILE A 184      -4.393  13.050  12.019  1.00 94.19           C
ATOM   2704  O   ILE A 184      -3.672  13.831  12.639  1.00 94.19           O
ATOM   2705  HA  ILE A 184      -2.911  12.611  10.537  1.00 94.19           H
ATOM   2706  CB  ILE A 184      -4.570  13.433   9.492  1.00 94.19           C
ATOM   2707  HB  ILE A 184      -5.649  13.283   9.463  1.00 94.19           H
ATOM   2708  CG1 ILE A 184      -4.015  12.996   8.135  1.00 94.19           C
ATOM   2709 1HG1 ILE A 184      -2.953  13.232   8.079  1.00 94.19           H
ATOM   2710 2HG1 ILE A 184      -4.108  11.915   8.031  1.00 94.19           H
ATOM   2711  CG2 ILE A 184      -4.327  14.920   9.760  1.00 94.19           C
ATOM   2712 1HG2 ILE A 184      -4.809  15.204  10.695  1.00 94.19           H
ATOM   2713 2HG2 ILE A 184      -3.255  15.105   9.832  1.00 94.19           H
ATOM   2714 3HG2 ILE A 184      -4.744  15.508   8.942  1.00 94.19           H
ATOM   2715  CD1 ILE A 184      -4.758  13.690   6.991  1.00 94.19           C
ATOM   2716 1HD1 ILE A 184      -5.816  13.432   7.035  1.00 94.19           H
ATOM   2717 2HD1 ILE A 184      -4.642  14.770   7.085  1.00 94.19           H
ATOM   2718 3HD1 ILE A 184      -4.344  13.362   6.037  1.00 94.19           H
ATOM   2719  HN  ILE A 184      -5.101  11.028   9.763  1.00 94.19           H
ATOM   2720  N   LEU A 185      -5.536  12.561  12.476  1.00 93.53           N
ATOM   2721  CA  LEU A 185      -6.138  13.076  13.694  1.00 93.53           C
ATOM   2722  C   LEU A 185      -5.399  12.502  14.905  1.00 93.53           C
ATOM   2723  O   LEU A 185      -4.973  13.246  15.786  1.00 93.53           O
ATOM   2724  HA  LEU A 185      -6.006  14.158  13.691  1.00 93.53           H
ATOM   2725  CB  LEU A 185      -7.643  12.803  13.705  1.00 93.53           C
ATOM   2726 1HB  LEU A 185      -7.801  11.742  13.512  1.00 93.53           H
ATOM   2727 2HB  LEU A 185      -8.021  13.004  14.708  1.00 93.53           H
ATOM   2728  CG  LEU A 185      -8.478  13.605  12.705  1.00 93.53           C
ATOM   2729  HG  LEU A 185      -8.132  13.363  11.700  1.00 93.53           H
ATOM   2730  CD1 LEU A 185      -9.954  13.210  12.782  1.00 93.53           C
ATOM   2731 1HD1 LEU A 185     -10.059  12.149  12.554  1.00 93.53           H
ATOM   2732 2HD1 LEU A 185     -10.331  13.404  13.786  1.00 93.53           H
ATOM   2733 3HD1 LEU A 185     -10.525  13.795  12.061  1.00 93.53           H
ATOM   2734  CD2 LEU A 185      -8.276  15.108  12.903  1.00 93.53           C
ATOM   2735 1HD2 LEU A 185      -8.579  15.386  13.913  1.00 93.53           H
ATOM   2736 2HD2 LEU A 185      -7.224  15.356  12.758  1.00 93.53           H
ATOM   2737 3HD2 LEU A 185      -8.881  15.655  12.179  1.00 93.53           H
ATOM   2738  HN  LEU A 185      -6.049  11.827  12.029  1.00 93.53           H
ATOM   2739  N   TYR A 186      -5.271  11.183  14.909  1.00 92.51           N
ATOM   2740  CA  TYR A 186      -4.963  10.465  16.134  1.00 92.51           C
ATOM   2741  C   TYR A 186      -3.464  10.178  16.239  1.00 92.51           C
ATOM   2742  O   TYR A 186      -2.991   9.703  17.270  1.00 92.51           O
ATOM   2743  HA  TYR A 186      -5.266  11.089  16.974  1.00 92.51           H
ATOM   2744  CB  TYR A 186      -5.720   9.138  16.045  1.00 92.51           C
ATOM   2745 1HB  TYR A 186      -5.364   8.586  15.175  1.00 92.51           H
ATOM   2746 2HB  TYR A 186      -5.482   8.537  16.923  1.00 92.51           H
ATOM   2747  CG  TYR A 186      -7.239   9.293  15.948  1.00 92.51           C
ATOM   2748  CD1 TYR A 186      -7.903  10.138  16.813  1.00 92.51           C
ATOM   2749  HD1 TYR A 186      -7.346  10.695  17.565  1.00 92.51           H
ATOM   2750  CD2 TYR A 186      -7.944   8.587  14.994  1.00 92.51           C
ATOM   2751  HD2 TYR A 186      -7.419   7.919  14.311  1.00 92.51           H
ATOM   2752  CE1 TYR A 186      -9.333  10.284  16.721  1.00 92.51           C
ATOM   2753  HE1 TYR A 186      -9.870  10.948  17.398  1.00 92.51           H
ATOM   2754  CE2 TYR A 186      -9.374   8.732  14.902  1.00 92.51           C
ATOM   2755  HE2 TYR A 186      -9.943   8.181  14.154  1.00 92.51           H
ATOM   2756  CZ  TYR A 186      -9.998   9.574  15.770  1.00 92.51           C
ATOM   2757  OH  TYR A 186     -11.348   9.711  15.683  1.00 92.51           O
ATOM   2758  HH  TYR A 186     -11.677  10.320  16.405  1.00 92.51           H
ATOM   2759  HN  TYR A 186      -5.373  10.609  14.096  1.00 92.51           H
ATOM   2760  N   SER A 187      -2.759  10.478  15.158  1.00 93.13           N
ATOM   2761  CA  SER A 187      -1.312  10.354  15.151  1.00 93.13           C
ATOM   2762  C   SER A 187      -0.692  11.399  16.081  1.00 93.13           C
ATOM   2763  O   SER A 187      -0.881  12.598  15.886  1.00 93.13           O
ATOM   2764  HA  SER A 187      -1.106   9.347  15.515  1.00 93.13           H
ATOM   2765  CB  SER A 187      -0.753  10.506  13.735  1.00 93.13           C
ATOM   2766 1HB  SER A 187      -1.068  11.464  13.322  1.00 93.13           H
ATOM   2767 2HB  SER A 187       0.336  10.519  13.774  1.00 93.13           H
ATOM   2768  OG  SER A 187      -1.184   9.455  12.875  1.00 93.13           O
ATOM   2769  HG  SER A 187      -1.681   9.834  12.094  1.00 93.13           H
ATOM   2770  HN  SER A 187      -3.160  10.799  14.300  1.00 93.13           H
ATOM   2771  N   GLN A 188       0.035  10.905  17.072  1.00 92.54           N
ATOM   2772  CA  GLN A 188       0.792  11.779  17.952  1.00 92.54           C
ATOM   2773  C   GLN A 188       2.058  11.072  18.443  1.00 92.54           C
ATOM   2774  O   GLN A 188       2.235   9.877  18.210  1.00 92.54           O
ATOM   2775  HA  GLN A 188       1.063  12.641  17.342  1.00 92.54           H
ATOM   2776  CB  GLN A 188      -0.065  12.247  19.130  1.00 92.54           C
ATOM   2777 1HB  GLN A 188       0.485  12.986  19.713  1.00 92.54           H
ATOM   2778 2HB  GLN A 188      -0.963  12.740  18.757  1.00 92.54           H
ATOM   2779  CG  GLN A 188      -0.457  11.070  20.026  1.00 92.54           C
ATOM   2780 1HG  GLN A 188      -0.998  10.328  19.440  1.00 92.54           H
ATOM   2781 2HG  GLN A 188       0.442  10.584  20.406  1.00 92.54           H
ATOM   2782  CD  GLN A 188      -1.325  11.537  21.196  1.00 92.54           C
ATOM   2783  OE1 GLN A 188      -1.916  12.604  21.177  1.00 92.54           O
ATOM   2784  NE2 GLN A 188      -1.367  10.681  22.213  1.00 92.54           N
ATOM   2785 1HE2 GLN A 188      -0.857   9.822  22.165  1.00 92.54           H
ATOM   2786 2HE2 GLN A 188      -1.908  10.897  23.026  1.00 92.54           H
ATOM   2787  HN  GLN A 188       0.112   9.929  17.277  1.00 92.54           H
ATOM   2788  N   ILE A 189       2.904  11.840  19.113  1.00 92.64           N
ATOM   2789  CA  ILE A 189       4.105  11.284  19.712  1.00 92.64           C
ATOM   2790  C   ILE A 189       3.816  10.904  21.166  1.00 92.64           C
ATOM   2791  O   ILE A 189       3.322  11.724  21.938  1.00 92.64           O
ATOM   2792  HA  ILE A 189       4.355  10.377  19.162  1.00 92.64           H
ATOM   2793  CB  ILE A 189       5.281  12.249  19.551  1.00 92.64           C
ATOM   2794  HB  ILE A 189       5.011  13.197  20.017  1.00 92.64           H
ATOM   2795  CG1 ILE A 189       5.557  12.536  18.073  1.00 92.64           C
ATOM   2796 1HG1 ILE A 189       5.927  11.633  17.587  1.00 92.64           H
ATOM   2797 2HG1 ILE A 189       4.628  12.810  17.573  1.00 92.64           H
ATOM   2798  CG2 ILE A 189       6.523  11.727  20.275  1.00 92.64           C
ATOM   2799 1HG2 ILE A 189       6.305  11.616  21.337  1.00 92.64           H
ATOM   2800 2HG2 ILE A 189       6.806  10.759  19.860  1.00 92.64           H
ATOM   2801 3HG2 ILE A 189       7.344  12.432  20.144  1.00 92.64           H
ATOM   2802  CD1 ILE A 189       6.580  13.662  17.915  1.00 92.64           C
ATOM   2803 1HD1 ILE A 189       6.196  14.570  18.381  1.00 92.64           H
ATOM   2804 2HD1 ILE A 189       7.515  13.374  18.396  1.00 92.64           H
ATOM   2805 3HD1 ILE A 189       6.758  13.845  16.855  1.00 92.64           H
ATOM   2806  HN  ILE A 189       2.780  12.823  19.248  1.00 92.64           H
ATOM   2807  N   LYS A 190       4.137   9.661  21.495  1.00 88.47           N
ATOM   2808  CA  LYS A 190       4.023   9.197  22.867  1.00 88.47           C
ATOM   2809  C   LYS A 190       5.421   8.933  23.429  1.00 88.47           C
ATOM   2810  O   LYS A 190       6.230   8.255  22.797  1.00 88.47           O
ATOM   2811  HA  LYS A 190       3.564   9.999  23.446  1.00 88.47           H
ATOM   2812  CB  LYS A 190       3.089   7.988  22.948  1.00 88.47           C
ATOM   2813 1HB  LYS A 190       2.158   8.207  22.425  1.00 88.47           H
ATOM   2814 2HB  LYS A 190       3.545   7.137  22.442  1.00 88.47           H
ATOM   2815  CG  LYS A 190       2.790   7.624  24.403  1.00 88.47           C
ATOM   2816 1HG  LYS A 190       3.721   7.407  24.926  1.00 88.47           H
ATOM   2817 2HG  LYS A 190       2.331   8.474  24.908  1.00 88.47           H
ATOM   2818  CD  LYS A 190       1.859   6.412  24.485  1.00 88.47           C
ATOM   2819 1HD  LYS A 190       0.856   6.698  24.168  1.00 88.47           H
ATOM   2820 2HD  LYS A 190       2.202   5.639  23.798  1.00 88.47           H
ATOM   2821  CE  LYS A 190       1.810   5.853  25.908  1.00 88.47           C
ATOM   2822 1HE  LYS A 190       2.799   5.913  26.363  1.00 88.47           H
ATOM   2823 2HE  LYS A 190       1.141   6.457  26.520  1.00 88.47           H
ATOM   2824  NZ  LYS A 190       1.347   4.447  25.897  1.00 88.47           N
ATOM   2825 1HZ  LYS A 190       1.580   4.007  26.780  1.00 88.47           H
ATOM   2826 2HZ  LYS A 190       0.343   4.423  25.761  1.00 88.47           H
ATOM   2827 3HZ  LYS A 190       1.802   3.947  25.140  1.00 88.47           H
ATOM   2828  HN  LYS A 190       4.468   8.979  20.844  1.00 88.47           H
ATOM   2829  N   GLU A 191       5.663   9.482  24.610  1.00 85.46           N
ATOM   2830  CA  GLU A 191       6.917   9.241  25.304  1.00 85.46           C
ATOM   2831  C   GLU A 191       6.751   8.112  26.323  1.00 85.46           C
ATOM   2832  O   GLU A 191       5.845   8.149  27.154  1.00 85.46           O
ATOM   2833  HA  GLU A 191       7.624   8.942  24.531  1.00 85.46           H
ATOM   2834  CB  GLU A 191       7.423  10.518  25.979  1.00 85.46           C
ATOM   2835 1HB  GLU A 191       6.609  10.993  26.526  1.00 85.46           H
ATOM   2836 2HB  GLU A 191       8.284  10.285  26.606  1.00 85.46           H
ATOM   2837  CG  GLU A 191       7.908  11.532  24.941  1.00 85.46           C
ATOM   2838 1HG  GLU A 191       8.665  11.073  24.306  1.00 85.46           H
ATOM   2839 2HG  GLU A 191       7.080  11.819  24.294  1.00 85.46           H
ATOM   2840  CD  GLU A 191       8.488  12.775  25.618  1.00 85.46           C
ATOM   2841  OE1 GLU A 191       8.900  13.688  24.871  1.00 85.46           O
ATOM   2842  OE2 GLU A 191       8.506  12.784  26.868  1.00 85.46           O
ATOM   2843  HN  GLU A 191       5.022  10.081  25.090  1.00 85.46           H
ATOM   2844  N   GLU A 192       7.639   7.134  26.224  1.00 77.32           N
ATOM   2845  CA  GLU A 192       7.520   5.930  27.029  1.00 77.32           C
ATOM   2846  C   GLU A 192       8.900   5.473  27.508  1.00 77.32           C
ATOM   2847  O   GLU A 192       9.752   5.109  26.700  1.00 77.32           O
ATOM   2848  HA  GLU A 192       6.906   6.213  27.884  1.00 77.32           H
ATOM   2849  CB  GLU A 192       6.814   4.818  26.251  1.00 77.32           C
ATOM   2850 1HB  GLU A 192       5.798   5.128  26.008  1.00 77.32           H
ATOM   2851 2HB  GLU A 192       7.405   4.551  25.375  1.00 77.32           H
ATOM   2852  CG  GLU A 192       6.697   3.547  27.095  1.00 77.32           C
ATOM   2853 1HG  GLU A 192       7.202   2.723  26.591  1.00 77.32           H
ATOM   2854 2HG  GLU A 192       7.202   3.693  28.050  1.00 77.32           H
ATOM   2855  CD  GLU A 192       5.231   3.182  27.337  1.00 77.32           C
ATOM   2856  OE1 GLU A 192       4.966   2.569  28.394  1.00 77.32           O
ATOM   2857  OE2 GLU A 192       4.409   3.526  26.461  1.00 77.32           O
ATOM   2858  HN  GLU A 192       8.428   7.155  25.609  1.00 77.32           H
ATOM   2859  N   SER A 193       9.076   5.508  28.821  1.00 73.07           N
ATOM   2860  CA  SER A 193      10.307   5.027  29.424  1.00 73.07           C
ATOM   2861  C   SER A 193      11.510   5.720  28.780  1.00 73.07           C
ATOM   2862  O   SER A 193      12.563   5.108  28.604  1.00 73.07           O
ATOM   2863  HA  SER A 193      10.234   5.290  30.479  1.00 73.07           H
ATOM   2864  CB  SER A 193      10.433   3.509  29.284  1.00 73.07           C
ATOM   2865 1HB  SER A 193      11.448   3.204  29.537  1.00 73.07           H
ATOM   2866 2HB  SER A 193       9.767   3.023  29.998  1.00 73.07           H
ATOM   2867  OG  SER A 193      10.119   3.066  27.967  1.00 73.07           O
ATOM   2868  HG  SER A 193       9.968   2.077  27.965  1.00 73.07           H
ATOM   2869  HN  SER A 193       8.397   5.855  29.468  1.00 73.07           H
ATOM   2870  N   GLY A 194      11.314   6.987  28.446  1.00 77.05           N
ATOM   2871  CA  GLY A 194      12.390   7.790  27.890  1.00 77.05           C
ATOM   2872  C   GLY A 194      12.544   7.535  26.389  1.00 77.05           C
ATOM   2873  O   GLY A 194      13.504   7.995  25.773  1.00 77.05           O
ATOM   2874 1HA  GLY A 194      12.187   8.847  28.063  1.00 77.05           H
ATOM   2875 2HA  GLY A 194      13.324   7.557  28.400  1.00 77.05           H
ATOM   2876  HN  GLY A 194      10.441   7.464  28.551  1.00 77.05           H
ATOM   2877  N   ILE A 195      11.585   6.801  25.844  1.00 84.86           N
ATOM   2878  CA  ILE A 195      11.573   6.525  24.418  1.00 84.86           C
ATOM   2879  C   ILE A 195      10.373   7.226  23.777  1.00 84.86           C
ATOM   2880  O   ILE A 195       9.234   7.019  24.194  1.00 84.86           O
ATOM   2881  HA  ILE A 195      12.484   6.947  23.995  1.00 84.86           H
ATOM   2882  CB  ILE A 195      11.612   5.017  24.163  1.00 84.86           C
ATOM   2883  HB  ILE A 195      10.781   4.558  24.699  1.00 84.86           H
ATOM   2884  CG1 ILE A 195      12.899   4.401  24.716  1.00 84.86           C
ATOM   2885 1HG1 ILE A 195      13.744   4.695  24.091  1.00 84.86           H
ATOM   2886 2HG1 ILE A 195      13.093   4.789  25.716  1.00 84.86           H
ATOM   2887  CG2 ILE A 195      11.419   4.706  22.678  1.00 84.86           C
ATOM   2888 1HG2 ILE A 195      10.454   5.091  22.348  1.00 84.86           H
ATOM   2889 2HG2 ILE A 195      12.215   5.179  22.102  1.00 84.86           H
ATOM   2890 3HG2 ILE A 195      11.452   3.627  22.525  1.00 84.86           H
ATOM   2891  CD1 ILE A 195      12.800   2.875  24.765  1.00 84.86           C
ATOM   2892 1HD1 ILE A 195      11.970   2.586  25.409  1.00 84.86           H
ATOM   2893 2HD1 ILE A 195      12.631   2.490  23.759  1.00 84.86           H
ATOM   2894 3HD1 ILE A 195      13.728   2.464  25.161  1.00 84.86           H
ATOM   2895  HN  ILE A 195      10.827   6.400  26.359  1.00 84.86           H
ATOM   2896  N   ALA A 196      10.669   8.039  22.774  1.00 91.01           N
ATOM   2897  CA  ALA A 196       9.622   8.695  22.009  1.00 91.01           C
ATOM   2898  C   ALA A 196       9.146   7.758  20.898  1.00 91.01           C
ATOM   2899  O   ALA A 196       9.954   7.234  20.133  1.00 91.01           O
ATOM   2900  HA  ALA A 196       8.791   8.895  22.686  1.00 91.01           H
ATOM   2901  CB  ALA A 196      10.146  10.026  21.465  1.00 91.01           C
ATOM   2902 1HB  ALA A 196      10.444  10.666  22.295  1.00 91.01           H
ATOM   2903 2HB  ALA A 196      11.006   9.842  20.821  1.00 91.01           H
ATOM   2904 3HB  ALA A 196       9.360  10.518  20.891  1.00 91.01           H
ATOM   2905  HN  ALA A 196      11.602   8.252  22.484  1.00 91.01           H
ATOM   2906  N   ILE A 197       7.834   7.575  20.843  1.00 89.97           N
ATOM   2907  CA  ILE A 197       7.242   6.698  19.848  1.00 89.97           C
ATOM   2908  C   ILE A 197       6.140   7.452  19.101  1.00 89.97           C
ATOM   2909  O   ILE A 197       5.276   8.070  19.720  1.00 89.97           O
ATOM   2910  HA  ILE A 197       8.024   6.435  19.136  1.00 89.97           H
ATOM   2911  CB  ILE A 197       6.765   5.397  20.497  1.00 89.97           C
ATOM   2912  HB  ILE A 197       6.063   5.649  21.292  1.00 89.97           H
ATOM   2913  CG1 ILE A 197       7.931   4.647  21.145  1.00 89.97           C
ATOM   2914 1HG1 ILE A 197       8.621   4.306  20.373  1.00 89.97           H
ATOM   2915 2HG1 ILE A 197       8.487   5.324  21.793  1.00 89.97           H
ATOM   2916  CG2 ILE A 197       6.012   4.526  19.490  1.00 89.97           C
ATOM   2917 1HG2 ILE A 197       5.143   5.069  19.117  1.00 89.97           H
ATOM   2918 2HG2 ILE A 197       6.671   4.280  18.658  1.00 89.97           H
ATOM   2919 3HG2 ILE A 197       5.684   3.608  19.977  1.00 89.97           H
ATOM   2920  CD1 ILE A 197       7.431   3.450  21.955  1.00 89.97           C
ATOM   2921 1HD1 ILE A 197       6.760   3.798  22.741  1.00 89.97           H
ATOM   2922 2HD1 ILE A 197       6.896   2.764  21.298  1.00 89.97           H
ATOM   2923 3HD1 ILE A 197       8.280   2.935  22.405  1.00 89.97           H
ATOM   2924  HN  ILE A 197       7.183   8.014  21.462  1.00 89.97           H
ATOM   2925  N   CYS A 198       6.207   7.376  17.779  1.00 92.25           N
ATOM   2926  CA  CYS A 198       5.122   7.865  16.946  1.00 92.25           C
ATOM   2927  C   CYS A 198       4.033   6.792  16.897  1.00 92.25           C
ATOM   2928  O   CYS A 198       4.245   5.712  16.347  1.00 92.25           O
ATOM   2929  HA  CYS A 198       4.749   8.774  17.418  1.00 92.25           H
ATOM   2930  CB  CYS A 198       5.611   8.246  15.547  1.00 92.25           C
ATOM   2931 1HB  CYS A 198       6.234   9.140  15.601  1.00 92.25           H
ATOM   2932 2HB  CYS A 198       6.233   7.449  15.140  1.00 92.25           H
ATOM   2933  SG  CYS A 198       4.182   8.547  14.445  1.00 92.25           S
ATOM   2934  HN  CYS A 198       6.983   6.991  17.280  1.00 92.25           H
ATOM   2935  N   THR A 199       2.891   7.126  17.479  1.00 91.68           N
ATOM   2936  CA  THR A 199       1.786   6.185  17.554  1.00 91.68           C
ATOM   2937  C   THR A 199       0.453   6.912  17.366  1.00 91.68           C
ATOM   2938  O   THR A 199       0.398   8.140  17.419  1.00 91.68           O
ATOM   2939  HA  THR A 199       1.882   5.476  16.733  1.00 91.68           H
ATOM   2940  CB  THR A 199       1.889   5.441  18.887  1.00 91.68           C
ATOM   2941  HB  THR A 199       2.919   5.147  19.090  1.00 91.68           H
ATOM   2942  OG1 THR A 199       0.958   4.370  18.759  1.00 91.68           O
ATOM   2943  HG1 THR A 199       1.124   3.686  19.470  1.00 91.68           H
ATOM   2944  CG2 THR A 199       1.353   6.263  20.060  1.00 91.68           C
ATOM   2945 1HG2 THR A 199       0.303   6.500  19.888  1.00 91.68           H
ATOM   2946 2HG2 THR A 199       1.924   7.188  20.147  1.00 91.68           H
ATOM   2947 3HG2 THR A 199       1.450   5.689  20.981  1.00 91.68           H
ATOM   2948  HN  THR A 199       2.715   8.019  17.893  1.00 91.68           H
ATOM   2949  N   MET A 200      -0.589   6.123  17.150  1.00 91.68           N
ATOM   2950  CA  MET A 200      -1.946   6.634  17.241  1.00 91.68           C
ATOM   2951  C   MET A 200      -2.503   6.460  18.656  1.00 91.68           C
ATOM   2952  O   MET A 200      -2.271   5.436  19.296  1.00 91.68           O
ATOM   2953  HA  MET A 200      -1.878   7.694  16.999  1.00 91.68           H
ATOM   2954  CB  MET A 200      -2.840   5.892  16.246  1.00 91.68           C
ATOM   2955 1HB  MET A 200      -2.790   4.819  16.436  1.00 91.68           H
ATOM   2956 2HB  MET A 200      -3.878   6.192  16.389  1.00 91.68           H
ATOM   2957  CG  MET A 200      -2.413   6.180  14.805  1.00 91.68           C
ATOM   2958 1HG  MET A 200      -2.380   7.257  14.636  1.00 91.68           H
ATOM   2959 2HG  MET A 200      -1.407   5.799  14.632  1.00 91.68           H
ATOM   2960  SD  MET A 200      -3.557   5.419  13.665  1.00 91.68           S
ATOM   2961  CE  MET A 200      -3.417   3.715  14.177  1.00 91.68           C
ATOM   2962 1HE  MET A 200      -2.386   3.383  14.058  1.00 91.68           H
ATOM   2963 2HE  MET A 200      -3.709   3.625  15.224  1.00 91.68           H
ATOM   2964 3HE  MET A 200      -4.072   3.096  13.563  1.00 91.68           H
ATOM   2965  HN  MET A 200      -0.518   5.153  16.916  1.00 91.68           H
ATOM   2966  N   VAL A 201      -3.228   7.476  19.101  1.00 92.31           N
ATOM   2967  CA  VAL A 201      -3.888   7.414  20.394  1.00 92.31           C
ATOM   2968  C   VAL A 201      -5.380   7.699  20.214  1.00 92.31           C
ATOM   2969  O   VAL A 201      -5.755   8.695  19.596  1.00 92.31           O
ATOM   2970  HA  VAL A 201      -3.769   6.400  20.776  1.00 92.31           H
ATOM   2971  CB  VAL A 201      -3.210   8.372  21.375  1.00 92.31           C
ATOM   2972  HB  VAL A 201      -3.312   9.383  20.980  1.00 92.31           H
ATOM   2973  CG1 VAL A 201      -3.894   8.331  22.743  1.00 92.31           C
ATOM   2974 1HG1 VAL A 201      -4.939   8.623  22.635  1.00 92.31           H
ATOM   2975 2HG1 VAL A 201      -3.838   7.321  23.147  1.00 92.31           H
ATOM   2976 3HG1 VAL A 201      -3.392   9.022  23.421  1.00 92.31           H
ATOM   2977  CG2 VAL A 201      -1.717   8.064  21.499  1.00 92.31           C
ATOM   2978 1HG2 VAL A 201      -1.585   7.044  21.860  1.00 92.31           H
ATOM   2979 2HG2 VAL A 201      -1.242   8.168  20.524  1.00 92.31           H
ATOM   2980 3HG2 VAL A 201      -1.259   8.760  22.202  1.00 92.31           H
ATOM   2981  HN  VAL A 201      -3.366   8.328  18.597  1.00 92.31           H
ATOM   2982  N   TYR A 202      -6.192   6.809  20.765  1.00 91.25           N
ATOM   2983  CA  TYR A 202      -7.633   6.916  20.616  1.00 91.25           C
ATOM   2984  C   TYR A 202      -8.264   7.572  21.845  1.00 91.25           C
ATOM   2985  O   TYR A 202      -7.992   7.171  22.976  1.00 91.25           O
ATOM   2986  HA  TYR A 202      -7.836   7.533  19.740  1.00 91.25           H
ATOM   2987  CB  TYR A 202      -8.153   5.482  20.494  1.00 91.25           C
ATOM   2988 1HB  TYR A 202      -7.805   4.907  21.352  1.00 91.25           H
ATOM   2989 2HB  TYR A 202      -9.242   5.496  20.540  1.00 91.25           H
ATOM   2990  CG  TYR A 202      -7.720   4.770  19.211  1.00 91.25           C
ATOM   2991  CD1 TYR A 202      -8.439   4.950  18.046  1.00 91.25           C
ATOM   2992  HD1 TYR A 202      -9.315   5.599  18.041  1.00 91.25           H
ATOM   2993  CD2 TYR A 202      -6.612   3.949  19.218  1.00 91.25           C
ATOM   2994  HD2 TYR A 202      -6.044   3.807  20.138  1.00 91.25           H
ATOM   2995  CE1 TYR A 202      -8.032   4.280  16.839  1.00 91.25           C
ATOM   2996  HE1 TYR A 202      -8.591   4.413  15.912  1.00 91.25           H
ATOM   2997  CE2 TYR A 202      -6.205   3.278  18.010  1.00 91.25           C
ATOM   2998  HE2 TYR A 202      -5.331   2.627  18.002  1.00 91.25           H
ATOM   2999  CZ  TYR A 202      -6.935   3.477  16.880  1.00 91.25           C
ATOM   3000  OH  TYR A 202      -6.550   2.844  15.739  1.00 91.25           O
ATOM   3001  HH  TYR A 202      -5.902   2.114  15.955  1.00 91.25           H
ATOM   3002  HN  TYR A 202      -5.880   6.026  21.303  1.00 91.25           H
ATOM   3003  N   PRO A 203      -9.114   8.589  21.649  1.00 83.02           N
ATOM   3004  CA  PRO A 203      -9.526   9.453  22.759  1.00 83.02           C
ATOM   3005  C   PRO A 203     -10.407   8.726  23.760  1.00 83.02           C
ATOM   3006  O   PRO A 203     -11.364   8.054  23.378  1.00 83.02           O
ATOM   3007  HA  PRO A 203      -8.654   9.775  23.328  1.00 83.02           H
ATOM   3008  CB  PRO A 203     -10.273  10.597  22.069  1.00 83.02           C
ATOM   3009 1HB  PRO A 203     -11.079  10.983  22.693  1.00 83.02           H
ATOM   3010 2HB  PRO A 203      -9.611  11.435  21.851  1.00 83.02           H
ATOM   3011  CG  PRO A 203     -10.802   9.969  20.811  1.00 83.02           C
ATOM   3012 1HG  PRO A 203     -11.751   9.464  20.992  1.00 83.02           H
ATOM   3013 2HG  PRO A 203     -10.982  10.719  20.042  1.00 83.02           H
ATOM   3014  CD  PRO A 203      -9.744   8.995  20.380  1.00 83.02           C
ATOM   3015 1HD  PRO A 203     -10.174   8.143  19.854  1.00 83.02           H
ATOM   3016 2HD  PRO A 203      -9.024   9.458  19.705  1.00 83.02           H
ATOM   3017  N   SER A 204     -10.059   8.881  25.029  1.00 70.69           N
ATOM   3018  CA  SER A 204     -11.022   8.684  26.099  1.00 70.69           C
ATOM   3019  C   SER A 204     -11.979   7.545  25.739  1.00 70.69           C
ATOM   3020  O   SER A 204     -11.542   6.454  25.377  1.00 70.69           O
ATOM   3021  HA  SER A 204     -10.430   8.424  26.976  1.00 70.69           H
ATOM   3022  CB  SER A 204     -11.807   9.968  26.377  1.00 70.69           C
ATOM   3023 1HB  SER A 204     -12.418   9.834  27.270  1.00 70.69           H
ATOM   3024 2HB  SER A 204     -11.111  10.780  26.587  1.00 70.69           H
ATOM   3025  OG  SER A 204     -12.642  10.331  25.281  1.00 70.69           O
ATOM   3026  HG  SER A 204     -13.170  11.149  25.510  1.00 70.69           H
ATOM   3027  HN  SER A 204      -9.140   9.136  25.330  1.00 70.69           H
ATOM   3028  N   ASP A 205     -13.266   7.839  25.851  1.00 66.77           N
ATOM   3029  CA  ASP A 205     -14.215   6.860  26.354  1.00 66.77           C
ATOM   3030  C   ASP A 205     -14.352   5.722  25.341  1.00 66.77           C
ATOM   3031  O   ASP A 205     -14.380   4.551  25.717  1.00 66.77           O
ATOM   3032  HA  ASP A 205     -13.804   6.524  27.306  1.00 66.77           H
ATOM   3033  CB  ASP A 205     -15.598   7.485  26.552  1.00 66.77           C
ATOM   3034 1HB  ASP A 205     -15.856   8.089  25.683  1.00 66.77           H
ATOM   3035 2HB  ASP A 205     -16.349   6.699  26.629  1.00 66.77           H
ATOM   3036  CG  ASP A 205     -15.631   8.354  27.811  1.00 66.77           C
ATOM   3037  OD1 ASP A 205     -14.828   8.062  28.724  1.00 66.77           O
ATOM   3038  OD2 ASP A 205     -16.458   9.291  27.833  1.00 66.77           O
ATOM   3039  HN  ASP A 205     -13.661   8.724  25.606  1.00 66.77           H
ATOM   3040  N   GLU A 206     -14.435   6.105  24.075  1.00 83.32           N
ATOM   3041  CA  GLU A 206     -14.730   5.149  23.022  1.00 83.32           C
ATOM   3042  C   GLU A 206     -13.460   4.814  22.238  1.00 83.32           C
ATOM   3043  O   GLU A 206     -13.527   4.455  21.063  1.00 83.32           O
ATOM   3044  HA  GLU A 206     -15.096   4.259  23.533  1.00 83.32           H
ATOM   3045  CB  GLU A 206     -15.824   5.679  22.092  1.00 83.32           C
ATOM   3046 1HB  GLU A 206     -15.538   6.659  21.710  1.00 83.32           H
ATOM   3047 2HB  GLU A 206     -16.022   4.951  21.306  1.00 83.32           H
ATOM   3048  CG  GLU A 206     -17.141   5.868  22.847  1.00 83.32           C
ATOM   3049 1HG  GLU A 206     -17.019   5.554  23.883  1.00 83.32           H
ATOM   3050 2HG  GLU A 206     -17.407   6.924  22.863  1.00 83.32           H
ATOM   3051  CD  GLU A 206     -18.267   5.062  22.194  1.00 83.32           C
ATOM   3052  OE1 GLU A 206     -19.055   4.466  22.960  1.00 83.32           O
ATOM   3053  OE2 GLU A 206     -18.313   5.061  20.945  1.00 83.32           O
ATOM   3054  HN  GLU A 206     -14.303   7.047  23.767  1.00 83.32           H
ATOM   3055  N   SER A 207     -12.331   4.941  22.920  1.00 89.04           N
ATOM   3056  CA  SER A 207     -11.045   4.695  22.291  1.00 89.04           C
ATOM   3057  C   SER A 207     -11.000   3.272  21.731  1.00 89.04           C
ATOM   3058  O   SER A 207     -10.486   3.047  20.636  1.00 89.04           O
ATOM   3059  HA  SER A 207     -10.972   5.425  21.486  1.00 89.04           H
ATOM   3060  CB  SER A 207      -9.897   4.911  23.280  1.00 89.04           C
ATOM   3061 1HB  SER A 207      -8.963   4.576  22.830  1.00 89.04           H
ATOM   3062 2HB  SER A 207      -9.789   5.977  23.482  1.00 89.04           H
ATOM   3063  OG  SER A 207     -10.110   4.216  24.505  1.00 89.04           O
ATOM   3064  HG  SER A 207     -10.432   4.851  25.207  1.00 89.04           H
ATOM   3065  HN  SER A 207     -12.286   5.208  23.883  1.00 89.04           H
ATOM   3066  N   THR A 208     -11.547   2.347  22.507  1.00 89.86           N
ATOM   3067  CA  THR A 208     -11.514   0.943  22.135  1.00 89.86           C
ATOM   3068  C   THR A 208     -12.396   0.695  20.910  1.00 89.86           C
ATOM   3069  O   THR A 208     -11.991   0.002  19.978  1.00 89.86           O
ATOM   3070  HA  THR A 208     -10.493   0.686  21.850  1.00 89.86           H
ATOM   3071  CB  THR A 208     -11.926   0.120  23.357  1.00 89.86           C
ATOM   3072  HB  THR A 208     -11.876  -0.948  23.142  1.00 89.86           H
ATOM   3073  OG1 THR A 208     -13.217   0.620  23.693  1.00 89.86           O
ATOM   3074  HG1 THR A 208     -13.692  -0.031  24.285  1.00 89.86           H
ATOM   3075  CG2 THR A 208     -11.073   0.433  24.588  1.00 89.86           C
ATOM   3076 1HG2 THR A 208     -11.176   1.487  24.843  1.00 89.86           H
ATOM   3077 2HG2 THR A 208     -10.027   0.212  24.371  1.00 89.86           H
ATOM   3078 3HG2 THR A 208     -11.407  -0.178  25.426  1.00 89.86           H
ATOM   3079  HN  THR A 208     -12.004   2.544  23.374  1.00 89.86           H
ATOM   3080  N   LYS A 209     -13.587   1.275  20.951  1.00 91.38           N
ATOM   3081  CA  LYS A 209     -14.520   1.148  19.844  1.00 91.38           C
ATOM   3082  C   LYS A 209     -13.906   1.774  18.590  1.00 91.38           C
ATOM   3083  O   LYS A 209     -13.989   1.204  17.504  1.00 91.38           O
ATOM   3084  HA  LYS A 209     -14.668   0.084  19.662  1.00 91.38           H
ATOM   3085  CB  LYS A 209     -15.881   1.736  20.221  1.00 91.38           C
ATOM   3086 1HB  LYS A 209     -15.750   2.741  20.623  1.00 91.38           H
ATOM   3087 2HB  LYS A 209     -16.501   1.829  19.329  1.00 91.38           H
ATOM   3088  CG  LYS A 209     -16.591   0.857  21.253  1.00 91.38           C
ATOM   3089 1HG  LYS A 209     -16.692  -0.156  20.865  1.00 91.38           H
ATOM   3090 2HG  LYS A 209     -15.988   0.794  22.158  1.00 91.38           H
ATOM   3091  CD  LYS A 209     -17.974   1.418  21.592  1.00 91.38           C
ATOM   3092 1HD  LYS A 209     -17.881   2.456  21.912  1.00 91.38           H
ATOM   3093 2HD  LYS A 209     -18.601   1.415  20.700  1.00 91.38           H
ATOM   3094  CE  LYS A 209     -18.643   0.597  22.696  1.00 91.38           C
ATOM   3095 1HE  LYS A 209     -18.830  -0.417  22.341  1.00 91.38           H
ATOM   3096 2HE  LYS A 209     -17.974   0.515  23.553  1.00 91.38           H
ATOM   3097  NZ  LYS A 209     -19.916   1.226  23.111  1.00 91.38           N
ATOM   3098 1HZ  LYS A 209     -20.336   0.681  23.856  1.00 91.38           H
ATOM   3099 2HZ  LYS A 209     -19.736   2.168  23.442  1.00 91.38           H
ATOM   3100 3HZ  LYS A 209     -20.550   1.262  22.320  1.00 91.38           H
ATOM   3101  HN  LYS A 209     -13.916   1.823  21.720  1.00 91.38           H
ATOM   3102  N   LEU A 210     -13.303   2.938  18.783  1.00 92.29           N
ATOM   3103  CA  LEU A 210     -12.749   3.688  17.668  1.00 92.29           C
ATOM   3104  C   LEU A 210     -11.628   2.874  17.019  1.00 92.29           C
ATOM   3105  O   LEU A 210     -11.577   2.746  15.797  1.00 92.29           O
ATOM   3106  HA  LEU A 210     -13.546   3.822  16.937  1.00 92.29           H
ATOM   3107  CB  LEU A 210     -12.313   5.081  18.124  1.00 92.29           C
ATOM   3108 1HB  LEU A 210     -13.159   5.564  18.613  1.00 92.29           H
ATOM   3109 2HB  LEU A 210     -11.532   4.968  18.877  1.00 92.29           H
ATOM   3110  CG  LEU A 210     -11.794   6.014  17.028  1.00 92.29           C
ATOM   3111  HG  LEU A 210     -10.980   5.509  16.507  1.00 92.29           H
ATOM   3112  CD1 LEU A 210     -12.883   6.303  15.993  1.00 92.29           C
ATOM   3113 1HD1 LEU A 210     -13.205   5.368  15.533  1.00 92.29           H
ATOM   3114 2HD1 LEU A 210     -13.733   6.778  16.483  1.00 92.29           H
ATOM   3115 3HD1 LEU A 210     -12.487   6.968  15.225  1.00 92.29           H
ATOM   3116  CD2 LEU A 210     -11.218   7.298  17.627  1.00 92.29           C
ATOM   3117 1HD2 LEU A 210     -11.995   7.817  18.189  1.00 92.29           H
ATOM   3118 2HD2 LEU A 210     -10.392   7.049  18.294  1.00 92.29           H
ATOM   3119 3HD2 LEU A 210     -10.856   7.943  16.826  1.00 92.29           H
ATOM   3120  HN  LEU A 210     -13.191   3.368  19.679  1.00 92.29           H
ATOM   3121  N   LYS A 211     -10.757   2.345  17.866  1.00 92.60           N
ATOM   3122  CA  LYS A 211      -9.651   1.532  17.391  1.00 92.60           C
ATOM   3123  C   LYS A 211     -10.197   0.368  16.562  1.00 92.60           C
ATOM   3124  O   LYS A 211      -9.742   0.129  15.445  1.00 92.60           O
ATOM   3125  HA  LYS A 211      -9.039   2.160  16.742  1.00 92.60           H
ATOM   3126  CB  LYS A 211      -8.767   1.094  18.560  1.00 92.60           C
ATOM   3127 1HB  LYS A 211      -8.360   1.971  19.063  1.00 92.60           H
ATOM   3128 2HB  LYS A 211      -9.369   0.558  19.294  1.00 92.60           H
ATOM   3129  CG  LYS A 211      -7.624   0.198  18.079  1.00 92.60           C
ATOM   3130 1HG  LYS A 211      -8.026  -0.752  17.726  1.00 92.60           H
ATOM   3131 2HG  LYS A 211      -7.123   0.666  17.231  1.00 92.60           H
ATOM   3132  CD  LYS A 211      -6.615  -0.054  19.200  1.00 92.60           C
ATOM   3133 1HD  LYS A 211      -6.272   0.898  19.606  1.00 92.60           H
ATOM   3134 2HD  LYS A 211      -7.098  -0.592  20.015  1.00 92.60           H
ATOM   3135  CE  LYS A 211      -5.417  -0.858  18.690  1.00 92.60           C
ATOM   3136 1HE  LYS A 211      -5.742  -1.853  18.387  1.00 92.60           H
ATOM   3137 2HE  LYS A 211      -4.998  -0.376  17.806  1.00 92.60           H
ATOM   3138  NZ  LYS A 211      -4.380  -0.967  19.741  1.00 92.60           N
ATOM   3139 1HZ  LYS A 211      -3.520  -1.315  19.332  1.00 92.60           H
ATOM   3140 2HZ  LYS A 211      -4.215  -0.054  20.149  1.00 92.60           H
ATOM   3141 3HZ  LYS A 211      -4.696  -1.607  20.461  1.00 92.60           H
ATOM   3142  HN  LYS A 211     -10.799   2.463  18.858  1.00 92.60           H
ATOM   3143  N   SER A 212     -11.165  -0.326  17.142  1.00 92.19           N
ATOM   3144  CA  SER A 212     -11.731  -1.502  16.502  1.00 92.19           C
ATOM   3145  C   SER A 212     -12.307  -1.127  15.135  1.00 92.19           C
ATOM   3146  O   SER A 212     -12.126  -1.855  14.161  1.00 92.19           O
ATOM   3147  HA  SER A 212     -10.899  -2.197  16.389  1.00 92.19           H
ATOM   3148  CB  SER A 212     -12.812  -2.139  17.377  1.00 92.19           C
ATOM   3149 1HB  SER A 212     -13.589  -1.404  17.586  1.00 92.19           H
ATOM   3150 2HB  SER A 212     -13.285  -2.956  16.832  1.00 92.19           H
ATOM   3151  OG  SER A 212     -12.283  -2.633  18.605  1.00 92.19           O
ATOM   3152  HG  SER A 212     -12.263  -1.902  19.287  1.00 92.19           H
ATOM   3153  HN  SER A 212     -11.562  -0.097  18.032  1.00 92.19           H
ATOM   3154  N   ALA A 213     -12.988   0.009  15.107  1.00 92.46           N
ATOM   3155  CA  ALA A 213     -13.634   0.464  13.888  1.00 92.46           C
ATOM   3156  C   ALA A 213     -12.567   0.786  12.840  1.00 92.46           C
ATOM   3157  O   ALA A 213     -12.684   0.380  11.685  1.00 92.46           O
ATOM   3158  HA  ALA A 213     -14.259  -0.350  13.519  1.00 92.46           H
ATOM   3159  CB  ALA A 213     -14.526   1.668  14.200  1.00 92.46           C
ATOM   3160 1HB  ALA A 213     -15.285   1.378  14.927  1.00 92.46           H
ATOM   3161 2HB  ALA A 213     -13.917   2.473  14.612  1.00 92.46           H
ATOM   3162 3HB  ALA A 213     -15.010   2.009  13.285  1.00 92.46           H
ATOM   3163  HN  ALA A 213     -13.103   0.612  15.896  1.00 92.46           H
ATOM   3164  N   VAL A 214     -11.550   1.513  13.281  1.00 90.70           N
ATOM   3165  CA  VAL A 214     -10.494   1.945  12.382  1.00 90.70           C
ATOM   3166  C   VAL A 214      -9.777   0.717  11.816  1.00 90.70           C
ATOM   3167  O   VAL A 214      -9.452   0.675  10.631  1.00 90.70           O
ATOM   3168  HA  VAL A 214     -10.963   2.487  11.560  1.00 90.70           H
ATOM   3169  CB  VAL A 214      -9.551   2.907  13.107  1.00 90.70           C
ATOM   3170  HB  VAL A 214      -9.262   2.445  14.051  1.00 90.70           H
ATOM   3171  CG1 VAL A 214      -8.278   3.145  12.292  1.00 90.70           C
ATOM   3172 1HG1 VAL A 214      -7.761   2.197  12.140  1.00 90.70           H
ATOM   3173 2HG1 VAL A 214      -8.540   3.575  11.326  1.00 90.70           H
ATOM   3174 3HG1 VAL A 214      -7.625   3.832  12.831  1.00 90.70           H
ATOM   3175  CG2 VAL A 214     -10.253   4.228  13.425  1.00 90.70           C
ATOM   3176 1HG2 VAL A 214     -10.584   4.696  12.498  1.00 90.70           H
ATOM   3177 2HG2 VAL A 214     -11.116   4.037  14.064  1.00 90.70           H
ATOM   3178 3HG2 VAL A 214      -9.560   4.893  13.941  1.00 90.70           H
ATOM   3179  HN  VAL A 214     -11.443   1.805  14.231  1.00 90.70           H
ATOM   3180  N   LEU A 215      -9.552  -0.252  12.691  1.00 91.67           N
ATOM   3181  CA  LEU A 215      -8.868  -1.472  12.296  1.00 91.67           C
ATOM   3182  C   LEU A 215      -9.722  -2.220  11.270  1.00 91.67           C
ATOM   3183  O   LEU A 215      -9.207  -2.699  10.261  1.00 91.67           O
ATOM   3184  HA  LEU A 215      -7.931  -1.182  11.821  1.00 91.67           H
ATOM   3185  CB  LEU A 215      -8.512  -2.308  13.527  1.00 91.67           C
ATOM   3186 1HB  LEU A 215      -9.344  -2.258  14.229  1.00 91.67           H
ATOM   3187 2HB  LEU A 215      -8.417  -3.350  13.219  1.00 91.67           H
ATOM   3188  CG  LEU A 215      -7.234  -1.905  14.265  1.00 91.67           C
ATOM   3189  HG  LEU A 215      -7.236  -0.822  14.384  1.00 91.67           H
ATOM   3190  CD1 LEU A 215      -7.196  -2.514  15.668  1.00 91.67           C
ATOM   3191 1HD1 LEU A 215      -8.055  -2.164  16.240  1.00 91.67           H
ATOM   3192 2HD1 LEU A 215      -7.228  -3.601  15.593  1.00 91.67           H
ATOM   3193 3HD1 LEU A 215      -6.277  -2.212  16.170  1.00 91.67           H
ATOM   3194  CD2 LEU A 215      -5.992  -2.268  13.448  1.00 91.67           C
ATOM   3195 1HD2 LEU A 215      -5.972  -3.344  13.277  1.00 91.67           H
ATOM   3196 2HD2 LEU A 215      -6.022  -1.748  12.491  1.00 91.67           H
ATOM   3197 3HD2 LEU A 215      -5.097  -1.971  13.996  1.00 91.67           H
ATOM   3198  HN  LEU A 215      -9.827  -0.213  13.652  1.00 91.67           H
ATOM   3199  N   THR A 216     -11.011  -2.297  11.564  1.00 92.57           N
ATOM   3200  CA  THR A 216     -11.936  -3.003  10.693  1.00 92.57           C
ATOM   3201  C   THR A 216     -11.935  -2.378   9.296  1.00 92.57           C
ATOM   3202  O   THR A 216     -11.890  -3.090   8.294  1.00 92.57           O
ATOM   3203  HA  THR A 216     -11.590  -4.030  10.584  1.00 92.57           H
ATOM   3204  CB  THR A 216     -13.313  -2.996  11.361  1.00 92.57           C
ATOM   3205  HB  THR A 216     -13.690  -1.978  11.464  1.00 92.57           H
ATOM   3206  OG1 THR A 216     -13.111  -3.703  12.581  1.00 92.57           O
ATOM   3207  HG1 THR A 216     -13.027  -3.059  13.340  1.00 92.57           H
ATOM   3208  CG2 THR A 216     -14.336  -3.844  10.602  1.00 92.57           C
ATOM   3209 1HG2 THR A 216     -13.990  -4.877  10.558  1.00 92.57           H
ATOM   3210 2HG2 THR A 216     -14.451  -3.456   9.590  1.00 92.57           H
ATOM   3211 3HG2 THR A 216     -15.295  -3.804  11.119  1.00 92.57           H
ATOM   3212  HN  THR A 216     -11.425  -1.890  12.378  1.00 92.57           H
ATOM   3213  N   LEU A 217     -11.985  -1.054   9.275  1.00 88.99           N
ATOM   3214  CA  LEU A 217     -11.993  -0.326   8.017  1.00 88.99           C
ATOM   3215  C   LEU A 217     -10.717  -0.650   7.237  1.00 88.99           C
ATOM   3216  O   LEU A 217     -10.759  -0.838   6.023  1.00 88.99           O
ATOM   3217  HA  LEU A 217     -12.849  -0.678   7.441  1.00 88.99           H
ATOM   3218  CB  LEU A 217     -12.199   1.170   8.266  1.00 88.99           C
ATOM   3219 1HB  LEU A 217     -13.102   1.298   8.863  1.00 88.99           H
ATOM   3220 2HB  LEU A 217     -11.366   1.536   8.866  1.00 88.99           H
ATOM   3221  CG  LEU A 217     -12.317   2.047   7.018  1.00 88.99           C
ATOM   3222  HG  LEU A 217     -11.473   1.827   6.365  1.00 88.99           H
ATOM   3223  CD1 LEU A 217     -13.591   1.719   6.236  1.00 88.99           C
ATOM   3224 1HD1 LEU A 217     -13.569   0.674   5.928  1.00 88.99           H
ATOM   3225 2HD1 LEU A 217     -14.461   1.893   6.869  1.00 88.99           H
ATOM   3226 3HD1 LEU A 217     -13.650   2.357   5.354  1.00 88.99           H
ATOM   3227  CD2 LEU A 217     -12.234   3.531   7.381  1.00 88.99           C
ATOM   3228 1HD2 LEU A 217     -13.044   3.784   8.064  1.00 88.99           H
ATOM   3229 2HD2 LEU A 217     -11.276   3.734   7.861  1.00 88.99           H
ATOM   3230 3HD2 LEU A 217     -12.320   4.132   6.475  1.00 88.99           H
ATOM   3231  HN  LEU A 217     -12.019  -0.483  10.095  1.00 88.99           H
ATOM   3232  N   LYS A 218      -9.613  -0.704   7.967  1.00 86.60           N
ATOM   3233  CA  LYS A 218      -8.324  -0.981   7.356  1.00 86.60           C
ATOM   3234  C   LYS A 218      -8.349  -2.378   6.733  1.00 86.60           C
ATOM   3235  O   LYS A 218      -7.748  -2.605   5.684  1.00 86.60           O
ATOM   3236  HA  LYS A 218      -8.177  -0.251   6.560  1.00 86.60           H
ATOM   3237  CB  LYS A 218      -7.196  -0.779   8.369  1.00 86.60           C
ATOM   3238 1HB  LYS A 218      -7.471  -1.234   9.321  1.00 86.60           H
ATOM   3239 2HB  LYS A 218      -6.296  -1.286   8.022  1.00 86.60           H
ATOM   3240  CG  LYS A 218      -6.903   0.709   8.575  1.00 86.60           C
ATOM   3241 1HG  LYS A 218      -6.471   1.127   7.665  1.00 86.60           H
ATOM   3242 2HG  LYS A 218      -7.834   1.244   8.761  1.00 86.60           H
ATOM   3243  CD  LYS A 218      -5.942   0.922   9.746  1.00 86.60           C
ATOM   3244 1HD  LYS A 218      -6.361   0.478  10.649  1.00 86.60           H
ATOM   3245 2HD  LYS A 218      -5.001   0.411   9.547  1.00 86.60           H
ATOM   3246  CE  LYS A 218      -5.681   2.411   9.977  1.00 86.60           C
ATOM   3247 1HE  LYS A 218      -5.335   2.874   9.053  1.00 86.60           H
ATOM   3248 2HE  LYS A 218      -6.610   2.911  10.255  1.00 86.60           H
ATOM   3249  NZ  LYS A 218      -4.672   2.602  11.042  1.00 86.60           N
ATOM   3250 1HZ  LYS A 218      -4.531   3.593  11.202  1.00 86.60           H
ATOM   3251 2HZ  LYS A 218      -4.996   2.164  11.898  1.00 86.60           H
ATOM   3252 3HZ  LYS A 218      -3.796   2.178  10.757  1.00 86.60           H
ATOM   3253  HN  LYS A 218      -9.590  -0.564   8.957  1.00 86.60           H
ATOM   3254  N   VAL A 219      -9.051  -3.278   7.406  1.00 87.99           N
ATOM   3255  CA  VAL A 219      -9.118  -4.660   6.961  1.00 87.99           C
ATOM   3256  C   VAL A 219      -9.983  -4.744   5.702  1.00 87.99           C
ATOM   3257  O   VAL A 219      -9.628  -5.431   4.745  1.00 87.99           O
ATOM   3258  HA  VAL A 219      -8.104  -4.975   6.712  1.00 87.99           H
ATOM   3259  CB  VAL A 219      -9.626  -5.551   8.096  1.00 87.99           C
ATOM   3260  HB  VAL A 219     -10.521  -5.088   8.511  1.00 87.99           H
ATOM   3261  CG1 VAL A 219     -10.011  -6.937   7.575  1.00 87.99           C
ATOM   3262 1HG1 VAL A 219     -10.800  -6.838   6.829  1.00 87.99           H
ATOM   3263 2HG1 VAL A 219      -9.140  -7.410   7.122  1.00 87.99           H
ATOM   3264 3HG1 VAL A 219     -10.369  -7.550   8.402  1.00 87.99           H
ATOM   3265  CG2 VAL A 219      -8.589  -5.656   9.217  1.00 87.99           C
ATOM   3266 1HG2 VAL A 219      -7.668  -6.085   8.821  1.00 87.99           H
ATOM   3267 2HG2 VAL A 219      -8.384  -4.663   9.617  1.00 87.99           H
ATOM   3268 3HG2 VAL A 219      -8.976  -6.295  10.011  1.00 87.99           H
ATOM   3269  HN  VAL A 219      -9.566  -3.077   8.239  1.00 87.99           H
ATOM   3270  N   ILE A 220     -11.102  -4.036   5.743  1.00 88.06           N
ATOM   3271  CA  ILE A 220     -12.072  -4.106   4.664  1.00 88.06           C
ATOM   3272  C   ILE A 220     -11.475  -3.472   3.406  1.00 88.06           C
ATOM   3273  O   ILE A 220     -11.412  -4.109   2.355  1.00 88.06           O
ATOM   3274  HA  ILE A 220     -12.261  -5.161   4.462  1.00 88.06           H
ATOM   3275  CB  ILE A 220     -13.401  -3.482   5.096  1.00 88.06           C
ATOM   3276  HB  ILE A 220     -13.191  -2.517   5.557  1.00 88.06           H
ATOM   3277  CG1 ILE A 220     -14.094  -4.346   6.151  1.00 88.06           C
ATOM   3278 1HG1 ILE A 220     -14.410  -5.289   5.705  1.00 88.06           H
ATOM   3279 2HG1 ILE A 220     -13.390  -4.590   6.947  1.00 88.06           H
ATOM   3280  CG2 ILE A 220     -14.302  -3.219   3.888  1.00 88.06           C
ATOM   3281 1HG2 ILE A 220     -13.801  -2.535   3.203  1.00 88.06           H
ATOM   3282 2HG2 ILE A 220     -14.507  -4.160   3.376  1.00 88.06           H
ATOM   3283 3HG2 ILE A 220     -15.239  -2.776   4.223  1.00 88.06           H
ATOM   3284  CD1 ILE A 220     -15.307  -3.623   6.740  1.00 88.06           C
ATOM   3285 1HD1 ILE A 220     -14.984  -2.693   7.207  1.00 88.06           H
ATOM   3286 2HD1 ILE A 220     -16.020  -3.402   5.946  1.00 88.06           H
ATOM   3287 3HD1 ILE A 220     -15.782  -4.259   7.488  1.00 88.06           H
ATOM   3288  HN  ILE A 220     -11.349  -3.424   6.494  1.00 88.06           H
ATOM   3289  N   LEU A 221     -11.053  -2.225   3.553  1.00 82.54           N
ATOM   3290  CA  LEU A 221     -10.523  -1.476   2.427  1.00 82.54           C
ATOM   3291  C   LEU A 221      -9.109  -1.969   2.112  1.00 82.54           C
ATOM   3292  O   LEU A 221      -8.633  -1.824   0.987  1.00 82.54           O
ATOM   3293  HA  LEU A 221     -11.160  -1.684   1.567  1.00 82.54           H
ATOM   3294  CB  LEU A 221     -10.604   0.028   2.697  1.00 82.54           C
ATOM   3295 1HB  LEU A 221      -9.999   0.251   3.576  1.00 82.54           H
ATOM   3296 2HB  LEU A 221     -10.150   0.553   1.857  1.00 82.54           H
ATOM   3297  CG  LEU A 221     -12.007   0.594   2.920  1.00 82.54           C
ATOM   3298  HG  LEU A 221     -12.426   0.128   3.812  1.00 82.54           H
ATOM   3299  CD1 LEU A 221     -11.955   2.101   3.180  1.00 82.54           C
ATOM   3300 1HD1 LEU A 221     -11.354   2.296   4.069  1.00 82.54           H
ATOM   3301 2HD1 LEU A 221     -11.507   2.603   2.322  1.00 82.54           H
ATOM   3302 3HD1 LEU A 221     -12.966   2.479   3.335  1.00 82.54           H
ATOM   3303  CD2 LEU A 221     -12.931   0.246   1.752  1.00 82.54           C
ATOM   3304 1HD2 LEU A 221     -12.527   0.666   0.831  1.00 82.54           H
ATOM   3305 2HD2 LEU A 221     -13.003  -0.837   1.656  1.00 82.54           H
ATOM   3306 3HD2 LEU A 221     -13.922   0.661   1.936  1.00 82.54           H
ATOM   3307  HN  LEU A 221     -11.068  -1.729   4.421  1.00 82.54           H
ATOM   3308  N   GLY A 222      -8.477  -2.542   3.126  1.00 75.51           N
ATOM   3309  CA  GLY A 222      -7.135  -3.075   2.966  1.00 75.51           C
ATOM   3310  C   GLY A 222      -7.122  -4.238   1.972  1.00 75.51           C
ATOM   3311  O   GLY A 222      -6.384  -4.210   0.987  1.00 75.51           O
ATOM   3312 1HA  GLY A 222      -6.466  -2.288   2.619  1.00 75.51           H
ATOM   3313 2HA  GLY A 222      -6.756  -3.413   3.931  1.00 75.51           H
ATOM   3314  HN  GLY A 222      -8.866  -2.645   4.041  1.00 75.51           H
ATOM   3315  N   PHE A 223      -7.946  -5.234   2.263  1.00 76.02           N
ATOM   3316  CA  PHE A 223      -7.731  -6.566   1.724  1.00 76.02           C
ATOM   3317  C   PHE A 223      -8.934  -7.023   0.897  1.00 76.02           C
ATOM   3318  O   PHE A 223      -8.805  -7.290  -0.297  1.00 76.02           O
ATOM   3319  HA  PHE A 223      -6.850  -6.518   1.085  1.00 76.02           H
ATOM   3320  CB  PHE A 223      -7.560  -7.508   2.917  1.00 76.02           C
ATOM   3321 1HB  PHE A 223      -6.733  -7.153   3.532  1.00 76.02           H
ATOM   3322 2HB  PHE A 223      -8.457  -7.465   3.534  1.00 76.02           H
ATOM   3323  CG  PHE A 223      -7.297  -8.964   2.527  1.00 76.02           C
ATOM   3324  CD1 PHE A 223      -8.197  -9.930   2.857  1.00 76.02           C
ATOM   3325  HD1 PHE A 223      -9.105  -9.666   3.399  1.00 76.02           H
ATOM   3326  CD2 PHE A 223      -6.164  -9.293   1.850  1.00 76.02           C
ATOM   3327  HD2 PHE A 223      -5.443  -8.520   1.586  1.00 76.02           H
ATOM   3328  CE1 PHE A 223      -7.953 -11.281   2.495  1.00 76.02           C
ATOM   3329  HE1 PHE A 223      -8.674 -12.054   2.759  1.00 76.02           H
ATOM   3330  CE2 PHE A 223      -5.921 -10.645   1.488  1.00 76.02           C
ATOM   3331  HE2 PHE A 223      -5.013 -10.908   0.945  1.00 76.02           H
ATOM   3332  CZ  PHE A 223      -6.820 -11.610   1.818  1.00 76.02           C
ATOM   3333  HZ  PHE A 223      -6.633 -12.647   1.540  1.00 76.02           H
ATOM   3334  HN  PHE A 223      -8.747  -5.141   2.855  1.00 76.02           H
ATOM   3335  N   PHE A 224     -10.076  -7.100   1.564  1.00 82.97           N
ATOM   3336  CA  PHE A 224     -11.226  -7.789   1.003  1.00 82.97           C
ATOM   3337  C   PHE A 224     -11.738  -7.072  -0.248  1.00 82.97           C
ATOM   3338  O   PHE A 224     -12.001  -7.708  -1.268  1.00 82.97           O
ATOM   3339  HA  PHE A 224     -10.902  -8.795   0.736  1.00 82.97           H
ATOM   3340  CB  PHE A 224     -12.322  -7.772   2.070  1.00 82.97           C
ATOM   3341 1HB  PHE A 224     -12.345  -6.788   2.537  1.00 82.97           H
ATOM   3342 2HB  PHE A 224     -13.288  -7.918   1.586  1.00 82.97           H
ATOM   3343  CG  PHE A 224     -12.148  -8.834   3.158  1.00 82.97           C
ATOM   3344  CD1 PHE A 224     -12.496 -10.125   2.911  1.00 82.97           C
ATOM   3345  HD1 PHE A 224     -12.900 -10.403   1.937  1.00 82.97           H
ATOM   3346  CD2 PHE A 224     -11.644  -8.486   4.373  1.00 82.97           C
ATOM   3347  HD2 PHE A 224     -11.365  -7.451   4.571  1.00 82.97           H
ATOM   3348  CE1 PHE A 224     -12.334 -11.110   3.920  1.00 82.97           C
ATOM   3349  HE1 PHE A 224     -12.614 -12.144   3.722  1.00 82.97           H
ATOM   3350  CE2 PHE A 224     -11.482  -9.471   5.382  1.00 82.97           C
ATOM   3351  HE2 PHE A 224     -11.079  -9.192   6.356  1.00 82.97           H
ATOM   3352  CZ  PHE A 224     -11.831 -10.762   5.135  1.00 82.97           C
ATOM   3353  HZ  PHE A 224     -11.706 -11.518   5.910  1.00 82.97           H
ATOM   3354  HN  PHE A 224     -10.222  -6.702   2.470  1.00 82.97           H
ATOM   3355  N   LEU A 225     -11.863  -5.759  -0.130  1.00 80.46           N
ATOM   3356  CA  LEU A 225     -12.413  -4.959  -1.211  1.00 80.46           C
ATOM   3357  C   LEU A 225     -11.546  -5.131  -2.459  1.00 80.46           C
ATOM   3358  O   LEU A 225     -12.057  -5.421  -3.539  1.00 80.46           O
ATOM   3359  HA  LEU A 225     -13.410  -5.343  -1.427  1.00 80.46           H
ATOM   3360  CB  LEU A 225     -12.575  -3.502  -0.770  1.00 80.46           C
ATOM   3361 1HB  LEU A 225     -13.232  -3.477   0.099  1.00 80.46           H
ATOM   3362 2HB  LEU A 225     -11.603  -3.131  -0.447  1.00 80.46           H
ATOM   3363  CG  LEU A 225     -13.133  -2.542  -1.823  1.00 80.46           C
ATOM   3364  HG  LEU A 225     -12.535  -2.643  -2.728  1.00 80.46           H
ATOM   3365  CD1 LEU A 225     -14.573  -2.905  -2.189  1.00 80.46           C
ATOM   3366 1HD1 LEU A 225     -14.601  -3.918  -2.591  1.00 80.46           H
ATOM   3367 2HD1 LEU A 225     -15.199  -2.850  -1.299  1.00 80.46           H
ATOM   3368 3HD1 LEU A 225     -14.944  -2.207  -2.939  1.00 80.46           H
ATOM   3369  CD2 LEU A 225     -13.008  -1.089  -1.359  1.00 80.46           C
ATOM   3370 1HD2 LEU A 225     -13.566  -0.954  -0.433  1.00 80.46           H
ATOM   3371 2HD2 LEU A 225     -11.958  -0.850  -1.189  1.00 80.46           H
ATOM   3372 3HD2 LEU A 225     -13.412  -0.427  -2.126  1.00 80.46           H
ATOM   3373  HN  LEU A 225     -11.597  -5.243   0.685  1.00 80.46           H
ATOM   3374  N   PRO A 226     -10.223  -4.956  -2.335  1.00 73.84           N
ATOM   3375  CA  PRO A 226      -9.331  -5.100  -3.488  1.00 73.84           C
ATOM   3376  C   PRO A 226      -9.236  -6.539  -3.968  1.00 73.84           C
ATOM   3377  O   PRO A 226      -9.226  -6.797  -5.170  1.00 73.84           O
ATOM   3378  HA  PRO A 226      -9.723  -4.543  -4.339  1.00 73.84           H
ATOM   3379  CB  PRO A 226      -7.986  -4.583  -2.973  1.00 73.84           C
ATOM   3380 1HB  PRO A 226      -7.151  -5.106  -3.439  1.00 73.84           H
ATOM   3381 2HB  PRO A 226      -7.855  -3.523  -3.187  1.00 73.84           H
ATOM   3382  CG  PRO A 226      -8.047  -4.845  -1.496  1.00 73.84           C
ATOM   3383 1HG  PRO A 226      -7.739  -5.865  -1.263  1.00 73.84           H
ATOM   3384 2HG  PRO A 226      -7.379  -4.179  -0.950  1.00 73.84           H
ATOM   3385  CD  PRO A 226      -9.478  -4.612  -1.110  1.00 73.84           C
ATOM   3386 1HD  PRO A 226      -9.775  -5.239  -0.270  1.00 73.84           H
ATOM   3387 2HD  PRO A 226      -9.650  -3.577  -0.813  1.00 73.84           H
ATOM   3388  N   PHE A 227      -9.169  -7.447  -3.005  1.00 78.06           N
ATOM   3389  CA  PHE A 227      -9.035  -8.860  -3.316  1.00 78.06           C
ATOM   3390  C   PHE A 227     -10.219  -9.352  -4.150  1.00 78.06           C
ATOM   3391  O   PHE A 227     -10.034 -10.043  -5.151  1.00 78.06           O
ATOM   3392  HA  PHE A 227      -8.115  -8.979  -3.888  1.00 78.06           H
ATOM   3393  CB  PHE A 227      -9.018  -9.612  -1.984  1.00 78.06           C
ATOM   3394 1HB  PHE A 227      -8.151  -9.289  -1.407  1.00 78.06           H
ATOM   3395 2HB  PHE A 227      -9.903  -9.335  -1.411  1.00 78.06           H
ATOM   3396  CG  PHE A 227      -8.977 -11.134  -2.129  1.00 78.06           C
ATOM   3397  CD1 PHE A 227     -10.108 -11.866  -1.942  1.00 78.06           C
ATOM   3398  HD1 PHE A 227     -11.044 -11.367  -1.688  1.00 78.06           H
ATOM   3399  CD2 PHE A 227      -7.810 -11.756  -2.445  1.00 78.06           C
ATOM   3400  HD2 PHE A 227      -6.903 -11.170  -2.595  1.00 78.06           H
ATOM   3401  CE1 PHE A 227     -10.071 -13.279  -2.076  1.00 78.06           C
ATOM   3402  HE1 PHE A 227     -10.977 -13.865  -1.926  1.00 78.06           H
ATOM   3403  CE2 PHE A 227      -7.772 -13.170  -2.580  1.00 78.06           C
ATOM   3404  HE2 PHE A 227      -6.837 -13.668  -2.834  1.00 78.06           H
ATOM   3405  CZ  PHE A 227      -8.903 -13.901  -2.393  1.00 78.06           C
ATOM   3406  HZ  PHE A 227      -8.874 -14.986  -2.496  1.00 78.06           H
ATOM   3407  HN  PHE A 227      -9.204  -7.231  -2.029  1.00 78.06           H
ATOM   3408  N   VAL A 228     -11.410  -8.976  -3.708  1.00 82.38           N
ATOM   3409  CA  VAL A 228     -12.626  -9.390  -4.388  1.00 82.38           C
ATOM   3410  C   VAL A 228     -12.625  -8.827  -5.811  1.00 82.38           C
ATOM   3411  O   VAL A 228     -12.917  -9.545  -6.767  1.00 82.38           O
ATOM   3412  HA  VAL A 228     -12.619 -10.478  -4.442  1.00 82.38           H
ATOM   3413  CB  VAL A 228     -13.851  -8.963  -3.577  1.00 82.38           C
ATOM   3414  HB  VAL A 228     -13.725  -7.914  -3.306  1.00 82.38           H
ATOM   3415  CG1 VAL A 228     -15.129  -9.082  -4.410  1.00 82.38           C
ATOM   3416 1HG1 VAL A 228     -15.051  -8.442  -5.289  1.00 82.38           H
ATOM   3417 2HG1 VAL A 228     -15.262 -10.117  -4.725  1.00 82.38           H
ATOM   3418 3HG1 VAL A 228     -15.984  -8.773  -3.809  1.00 82.38           H
ATOM   3419  CG2 VAL A 228     -13.961  -9.772  -2.284  1.00 82.38           C
ATOM   3420 1HG2 VAL A 228     -14.054 -10.831  -2.525  1.00 82.38           H
ATOM   3421 2HG2 VAL A 228     -13.069  -9.614  -1.679  1.00 82.38           H
ATOM   3422 3HG2 VAL A 228     -14.840  -9.448  -1.727  1.00 82.38           H
ATOM   3423  HN  VAL A 228     -11.552  -8.401  -2.902  1.00 82.38           H
ATOM   3424  N   VAL A 229     -12.295  -7.548  -5.908  1.00 74.00           N
ATOM   3425  CA  VAL A 229     -12.380  -6.846  -7.177  1.00 74.00           C
ATOM   3426  C   VAL A 229     -11.388  -7.465  -8.164  1.00 74.00           C
ATOM   3427  O   VAL A 229     -11.735  -7.728  -9.315  1.00 74.00           O
ATOM   3428  HA  VAL A 229     -13.390  -6.984  -7.562  1.00 74.00           H
ATOM   3429  CB  VAL A 229     -12.154  -5.348  -6.963  1.00 74.00           C
ATOM   3430  HB  VAL A 229     -11.188  -5.221  -6.475  1.00 74.00           H
ATOM   3431  CG1 VAL A 229     -12.106  -4.605  -8.300  1.00 74.00           C
ATOM   3432 1HG1 VAL A 229     -11.290  -4.998  -8.906  1.00 74.00           H
ATOM   3433 2HG1 VAL A 229     -13.050  -4.744  -8.827  1.00 74.00           H
ATOM   3434 3HG1 VAL A 229     -11.945  -3.542  -8.119  1.00 74.00           H
ATOM   3435  CG2 VAL A 229     -13.226  -4.758  -6.045  1.00 74.00           C
ATOM   3436 1HG2 VAL A 229     -14.209  -4.902  -6.494  1.00 74.00           H
ATOM   3437 2HG2 VAL A 229     -13.192  -5.258  -5.078  1.00 74.00           H
ATOM   3438 3HG2 VAL A 229     -13.042  -3.692  -5.910  1.00 74.00           H
ATOM   3439  HN  VAL A 229     -11.974  -6.994  -5.139  1.00 74.00           H
ATOM   3440  N   MET A 230     -10.175  -7.680  -7.678  1.00 75.17           N
ATOM   3441  CA  MET A 230      -9.127  -8.252  -8.507  1.00 75.17           C
ATOM   3442  C   MET A 230      -9.522  -9.643  -9.008  1.00 75.17           C
ATOM   3443  O   MET A 230      -9.316  -9.967 -10.177  1.00 75.17           O
ATOM   3444  HA  MET A 230      -9.017  -7.572  -9.352  1.00 75.17           H
ATOM   3445  CB  MET A 230      -7.832  -8.349  -7.699  1.00 75.17           C
ATOM   3446 1HB  MET A 230      -8.044  -8.764  -6.714  1.00 75.17           H
ATOM   3447 2HB  MET A 230      -7.142  -9.034  -8.192  1.00 75.17           H
ATOM   3448  CG  MET A 230      -7.175  -6.975  -7.549  1.00 75.17           C
ATOM   3449 1HG  MET A 230      -7.130  -6.477  -8.517  1.00 75.17           H
ATOM   3450 2HG  MET A 230      -7.777  -6.345  -6.894  1.00 75.17           H
ATOM   3451  SD  MET A 230      -5.531  -7.154  -6.879  1.00 75.17           S
ATOM   3452  CE  MET A 230      -5.417  -5.647  -5.929  1.00 75.17           C
ATOM   3453 1HE  MET A 230      -5.534  -4.790  -6.591  1.00 75.17           H
ATOM   3454 2HE  MET A 230      -6.204  -5.633  -5.174  1.00 75.17           H
ATOM   3455 3HE  MET A 230      -4.444  -5.598  -5.440  1.00 75.17           H
ATOM   3456  HN  MET A 230      -9.903  -7.471  -6.739  1.00 75.17           H
ATOM   3457  N   ALA A 231     -10.081 -10.428  -8.099  1.00 78.18           N
ATOM   3458  CA  ALA A 231     -10.482 -11.785  -8.426  1.00 78.18           C
ATOM   3459  C   ALA A 231     -11.511 -11.749  -9.558  1.00 78.18           C
ATOM   3460  O   ALA A 231     -11.423 -12.528 -10.506  1.00 78.18           O
ATOM   3461  HA  ALA A 231      -9.596 -12.319  -8.769  1.00 78.18           H
ATOM   3462  CB  ALA A 231     -11.020 -12.476  -7.171  1.00 78.18           C
ATOM   3463 1HB  ALA A 231     -10.242 -12.501  -6.409  1.00 78.18           H
ATOM   3464 2HB  ALA A 231     -11.881 -11.924  -6.794  1.00 78.18           H
ATOM   3465 3HB  ALA A 231     -11.321 -13.494  -7.418  1.00 78.18           H
ATOM   3466  HN  ALA A 231     -10.260 -10.150  -7.155  1.00 78.18           H
ATOM   3467  N   CYS A 232     -12.462 -10.837  -9.422  1.00 77.78           N
ATOM   3468  CA  CYS A 232     -13.514 -10.698 -10.414  1.00 77.78           C
ATOM   3469  C   CYS A 232     -12.873 -10.280 -11.739  1.00 77.78           C
ATOM   3470  O   CYS A 232     -13.149 -10.873 -12.781  1.00 77.78           O
ATOM   3471  HA  CYS A 232     -13.989 -11.675 -10.506  1.00 77.78           H
ATOM   3472  CB  CYS A 232     -14.590  -9.709  -9.963  1.00 77.78           C
ATOM   3473 1HB  CYS A 232     -14.127  -8.774  -9.646  1.00 77.78           H
ATOM   3474 2HB  CYS A 232     -15.250  -9.470 -10.798  1.00 77.78           H
ATOM   3475  SG  CYS A 232     -15.561 -10.424  -8.586  1.00 77.78           S
ATOM   3476  HG  CYS A 232     -14.684 -10.128  -7.631  1.00 77.78           H
ATOM   3477  HN  CYS A 232     -12.521 -10.201  -8.652  1.00 77.78           H
ATOM   3478  N   CYS A 233     -12.030  -9.261 -11.656  1.00 71.38           N
ATOM   3479  CA  CYS A 233     -11.467  -8.656 -12.851  1.00 71.38           C
ATOM   3480  C   CYS A 233     -10.695  -9.732 -13.617  1.00 71.38           C
ATOM   3481  O   CYS A 233     -10.885  -9.898 -14.821  1.00 71.38           O
ATOM   3482  HA  CYS A 233     -12.307  -8.288 -13.440  1.00 71.38           H
ATOM   3483  CB  CYS A 233     -10.586  -7.451 -12.514  1.00 71.38           C
ATOM   3484 1HB  CYS A 233      -9.882  -7.715 -11.724  1.00 71.38           H
ATOM   3485 2HB  CYS A 233      -9.995  -7.167 -13.385  1.00 71.38           H
ATOM   3486  SG  CYS A 233     -11.626  -6.044 -11.979  1.00 71.38           S
ATOM   3487  HG  CYS A 233     -11.968  -6.563 -10.803  1.00 71.38           H
ATOM   3488  HN  CYS A 233     -11.731  -8.851 -10.794  1.00 71.38           H
ATOM   3489  N   TYR A 234      -9.841 -10.434 -12.887  1.00 73.64           N
ATOM   3490  CA  TYR A 234      -8.957 -11.409 -13.503  1.00 73.64           C
ATOM   3491  C   TYR A 234      -9.741 -12.627 -13.995  1.00 73.64           C
ATOM   3492  O   TYR A 234      -9.379 -13.239 -14.998  1.00 73.64           O
ATOM   3493  HA  TYR A 234      -8.470 -10.932 -14.353  1.00 73.64           H
ATOM   3494  CB  TYR A 234      -7.987 -11.851 -12.405  1.00 73.64           C
ATOM   3495 1HB  TYR A 234      -8.534 -11.940 -11.466  1.00 73.64           H
ATOM   3496 2HB  TYR A 234      -7.608 -12.844 -12.647  1.00 73.64           H
ATOM   3497  CG  TYR A 234      -6.803 -10.904 -12.202  1.00 73.64           C
ATOM   3498  CD1 TYR A 234      -5.960 -10.617 -13.256  1.00 73.64           C
ATOM   3499  HD1 TYR A 234      -6.138 -11.066 -14.233  1.00 73.64           H
ATOM   3500  CD2 TYR A 234      -6.578 -10.336 -10.964  1.00 73.64           C
ATOM   3501  HD2 TYR A 234      -7.244 -10.562 -10.131  1.00 73.64           H
ATOM   3502  CE1 TYR A 234      -4.846  -9.726 -13.065  1.00 73.64           C
ATOM   3503  HE1 TYR A 234      -4.172  -9.491 -13.889  1.00 73.64           H
ATOM   3504  CE2 TYR A 234      -5.464  -9.444 -10.773  1.00 73.64           C
ATOM   3505  HE2 TYR A 234      -5.275  -8.989  -9.801  1.00 73.64           H
ATOM   3506  CZ  TYR A 234      -4.653  -9.183 -11.833  1.00 73.64           C
ATOM   3507  OH  TYR A 234      -3.600  -8.341 -11.653  1.00 73.64           O
ATOM   3508  HH  TYR A 234      -3.590  -8.003 -10.712  1.00 73.64           H
ATOM   3509  HN  TYR A 234      -9.748 -10.346 -11.896  1.00 73.64           H
ATOM   3510  N   THR A 235     -10.801 -12.943 -13.265  1.00 80.88           N
ATOM   3511  CA  THR A 235     -11.703 -14.005 -13.676  1.00 80.88           C
ATOM   3512  C   THR A 235     -12.259 -13.722 -15.073  1.00 80.88           C
ATOM   3513  O   THR A 235     -12.274 -14.604 -15.930  1.00 80.88           O
ATOM   3514  HA  THR A 235     -11.135 -14.933 -13.740  1.00 80.88           H
ATOM   3515  CB  THR A 235     -12.789 -14.144 -12.606  1.00 80.88           C
ATOM   3516  HB  THR A 235     -13.380 -13.231 -12.531  1.00 80.88           H
ATOM   3517  OG1 THR A 235     -12.072 -14.512 -11.430  1.00 80.88           O
ATOM   3518  HG1 THR A 235     -12.066 -13.751 -10.782  1.00 80.88           H
ATOM   3519  CG2 THR A 235     -13.717 -15.333 -12.865  1.00 80.88           C
ATOM   3520 1HG2 THR A 235     -13.134 -16.254 -12.873  1.00 80.88           H
ATOM   3521 2HG2 THR A 235     -14.209 -15.206 -13.828  1.00 80.88           H
ATOM   3522 3HG2 THR A 235     -14.468 -15.385 -12.076  1.00 80.88           H
ATOM   3523  HN  THR A 235     -11.046 -12.488 -12.408  1.00 80.88           H
ATOM   3524  N   ILE A 236     -12.704 -12.488 -15.258  1.00 76.08           N
ATOM   3525  CA  ILE A 236     -13.282 -12.084 -16.529  1.00 76.08           C
ATOM   3526  C   ILE A 236     -12.193 -12.085 -17.603  1.00 76.08           C
ATOM   3527  O   ILE A 236     -12.406 -12.585 -18.707  1.00 76.08           O
ATOM   3528  HA  ILE A 236     -14.033 -12.827 -16.797  1.00 76.08           H
ATOM   3529  CB  ILE A 236     -14.004 -10.742 -16.387  1.00 76.08           C
ATOM   3530  HB  ILE A 236     -13.310 -10.026 -15.947  1.00 76.08           H
ATOM   3531  CG1 ILE A 236     -15.196 -10.859 -15.434  1.00 76.08           C
ATOM   3532 1HG1 ILE A 236     -15.999 -11.416 -15.918  1.00 76.08           H
ATOM   3533 2HG1 ILE A 236     -14.904 -11.424 -14.549  1.00 76.08           H
ATOM   3534  CG2 ILE A 236     -14.415 -10.193 -17.754  1.00 76.08           C
ATOM   3535 1HG2 ILE A 236     -13.526 -10.048 -18.369  1.00 76.08           H
ATOM   3536 2HG2 ILE A 236     -15.084 -10.900 -18.244  1.00 76.08           H
ATOM   3537 3HG2 ILE A 236     -14.925  -9.239 -17.624  1.00 76.08           H
ATOM   3538  CD1 ILE A 236     -15.704  -9.477 -15.020  1.00 76.08           C
ATOM   3539 1HD1 ILE A 236     -14.906  -8.932 -14.516  1.00 76.08           H
ATOM   3540 2HD1 ILE A 236     -16.017  -8.924 -15.906  1.00 76.08           H
ATOM   3541 3HD1 ILE A 236     -16.551  -9.589 -14.343  1.00 76.08           H
ATOM   3542  HN  ILE A 236     -12.674 -11.771 -14.561  1.00 76.08           H
ATOM   3543  N   ILE A 237     -11.050 -11.520 -17.243  1.00 73.54           N
ATOM   3544  CA  ILE A 237      -9.951 -11.390 -18.184  1.00 73.54           C
ATOM   3545  C   ILE A 237      -9.563 -12.776 -18.703  1.00 73.54           C
ATOM   3546  O   ILE A 237      -9.425 -12.976 -19.909  1.00 73.54           O
ATOM   3547  HA  ILE A 237     -10.308 -10.795 -19.024  1.00 73.54           H
ATOM   3548  CB  ILE A 237      -8.789 -10.625 -17.548  1.00 73.54           C
ATOM   3549  HB  ILE A 237      -8.639 -11.009 -16.539  1.00 73.54           H
ATOM   3550  CG1 ILE A 237      -9.118  -9.136 -17.421  1.00 73.54           C
ATOM   3551 1HG1 ILE A 237      -9.123  -8.675 -18.408  1.00 73.54           H
ATOM   3552 2HG1 ILE A 237     -10.119  -9.015 -17.007  1.00 73.54           H
ATOM   3553  CG2 ILE A 237      -7.489 -10.861 -18.319  1.00 73.54           C
ATOM   3554 1HG2 ILE A 237      -7.251 -11.924 -18.314  1.00 73.54           H
ATOM   3555 2HG2 ILE A 237      -7.610 -10.521 -19.348  1.00 73.54           H
ATOM   3556 3HG2 ILE A 237      -6.679 -10.305 -17.846  1.00 73.54           H
ATOM   3557  CD1 ILE A 237      -8.101  -8.424 -16.525  1.00 73.54           C
ATOM   3558 1HD1 ILE A 237      -8.116  -8.872 -15.532  1.00 73.54           H
ATOM   3559 2HD1 ILE A 237      -7.104  -8.527 -16.955  1.00 73.54           H
ATOM   3560 3HD1 ILE A 237      -8.358  -7.368 -16.452  1.00 73.54           H
ATOM   3561  HN  ILE A 237     -10.870 -11.155 -16.330  1.00 73.54           H
ATOM   3562  N   ILE A 238      -9.398 -13.699 -17.766  1.00 74.81           N
ATOM   3563  CA  ILE A 238      -9.002 -15.054 -18.112  1.00 74.81           C
ATOM   3564  C   ILE A 238     -10.036 -15.655 -19.066  1.00 74.81           C
ATOM   3565  O   ILE A 238      -9.677 -16.280 -20.062  1.00 74.81           O
ATOM   3566  HA  ILE A 238      -8.047 -14.992 -18.633  1.00 74.81           H
ATOM   3567  CB  ILE A 238      -8.776 -15.885 -16.847  1.00 74.81           C
ATOM   3568  HB  ILE A 238      -9.611 -15.710 -16.169  1.00 74.81           H
ATOM   3569  CG1 ILE A 238      -7.504 -15.442 -16.121  1.00 74.81           C
ATOM   3570 1HG1 ILE A 238      -6.628 -15.775 -16.678  1.00 74.81           H
ATOM   3571 2HG1 ILE A 238      -7.462 -14.354 -16.083  1.00 74.81           H
ATOM   3572  CG2 ILE A 238      -8.761 -17.380 -17.169  1.00 74.81           C
ATOM   3573 1HG2 ILE A 238      -9.716 -17.667 -17.609  1.00 74.81           H
ATOM   3574 2HG2 ILE A 238      -7.958 -17.592 -17.875  1.00 74.81           H
ATOM   3575 3HG2 ILE A 238      -8.598 -17.948 -16.253  1.00 74.81           H
ATOM   3576  CD1 ILE A 238      -7.458 -16.010 -14.700  1.00 74.81           C
ATOM   3577 1HD1 ILE A 238      -8.322 -15.655 -14.139  1.00 74.81           H
ATOM   3578 2HD1 ILE A 238      -7.475 -17.099 -14.744  1.00 74.81           H
ATOM   3579 3HD1 ILE A 238      -6.544 -15.680 -14.207  1.00 74.81           H
ATOM   3580  HN  ILE A 238      -9.529 -13.533 -16.789  1.00 74.81           H
ATOM   3581  N   HIS A 239     -11.300 -15.444 -18.727  1.00 79.30           N
ATOM   3582  CA  HIS A 239     -12.388 -16.001 -19.512  1.00 79.30           C
ATOM   3583  C   HIS A 239     -12.316 -15.464 -20.943  1.00 79.30           C
ATOM   3584  O   HIS A 239     -12.441 -16.224 -21.902  1.00 79.30           O
ATOM   3585  HA  HIS A 239     -12.240 -17.081 -19.530  1.00 79.30           H
ATOM   3586  CB  HIS A 239     -13.736 -15.727 -18.843  1.00 79.30           C
ATOM   3587 1HB  HIS A 239     -13.701 -16.089 -17.816  1.00 79.30           H
ATOM   3588 2HB  HIS A 239     -13.894 -14.649 -18.796  1.00 79.30           H
ATOM   3589  CG  HIS A 239     -14.911 -16.363 -19.546  1.00 79.30           C
ATOM   3590  ND1 HIS A 239     -15.682 -15.689 -20.478  1.00 79.30           N
ATOM   3591  HD1 HIS A 239     -15.548 -14.744 -20.775  1.00 79.30           H
ATOM   3592  CD2 HIS A 239     -15.439 -17.617 -19.445  1.00 79.30           C
ATOM   3593  HD2 HIS A 239     -15.071 -18.412 -18.797  1.00 79.30           H
ATOM   3594  CE1 HIS A 239     -16.628 -16.510 -20.911  1.00 79.30           C
ATOM   3595  HE1 HIS A 239     -17.393 -16.273 -21.650  1.00 79.30           H
ATOM   3596  NE2 HIS A 239     -16.476 -17.704 -20.269  1.00 79.30           N
ATOM   3597  HN  HIS A 239     -11.584 -14.905 -17.934  1.00 79.30           H
ATOM   3598  N   THR A 240     -12.114 -14.158 -21.041  1.00 73.71           N
ATOM   3599  CA  THR A 240     -12.059 -13.505 -22.338  1.00 73.71           C
ATOM   3600  C   THR A 240     -10.842 -13.990 -23.128  1.00 73.71           C
ATOM   3601  O   THR A 240     -10.924 -14.191 -24.339  1.00 73.71           O
ATOM   3602  HA  THR A 240     -12.944 -13.792 -22.905  1.00 73.71           H
ATOM   3603  CB  THR A 240     -12.069 -11.992 -22.106  1.00 73.71           C
ATOM   3604  HB  THR A 240     -11.126 -11.658 -21.675  1.00 73.71           H
ATOM   3605  OG1 THR A 240     -13.225 -11.772 -21.303  1.00 73.71           O
ATOM   3606  HG1 THR A 240     -12.986 -11.838 -20.334  1.00 73.71           H
ATOM   3607  CG2 THR A 240     -12.351 -11.206 -23.388  1.00 73.71           C
ATOM   3608 1HG2 THR A 240     -13.326 -11.492 -23.783  1.00 73.71           H
ATOM   3609 2HG2 THR A 240     -11.581 -11.427 -24.127  1.00 73.71           H
ATOM   3610 3HG2 THR A 240     -12.347 -10.138 -23.167  1.00 73.71           H
ATOM   3611  HN  THR A 240     -11.990 -13.551 -20.256  1.00 73.71           H
ATOM   3612  N   LEU A 241      -9.742 -14.165 -22.411  1.00 72.87           N
ATOM   3613  CA  LEU A 241      -8.496 -14.571 -23.038  1.00 72.87           C
ATOM   3614  C   LEU A 241      -8.648 -15.989 -23.593  1.00 72.87           C
ATOM   3615  O   LEU A 241      -8.112 -16.305 -24.654  1.00 72.87           O
ATOM   3616  HA  LEU A 241      -8.313 -13.893 -23.871  1.00 72.87           H
ATOM   3617  CB  LEU A 241      -7.328 -14.414 -22.062  1.00 72.87           C
ATOM   3618 1HB  LEU A 241      -7.644 -14.784 -21.087  1.00 72.87           H
ATOM   3619 2HB  LEU A 241      -6.512 -15.055 -22.397  1.00 72.87           H
ATOM   3620  CG  LEU A 241      -6.787 -12.994 -21.887  1.00 72.87           C
ATOM   3621  HG  LEU A 241      -7.613 -12.347 -21.593  1.00 72.87           H
ATOM   3622  CD1 LEU A 241      -5.748 -12.938 -20.765  1.00 72.87           C
ATOM   3623 1HD1 LEU A 241      -6.207 -13.255 -19.829  1.00 72.87           H
ATOM   3624 2HD1 LEU A 241      -4.917 -13.602 -21.005  1.00 72.87           H
ATOM   3625 3HD1 LEU A 241      -5.379 -11.918 -20.662  1.00 72.87           H
ATOM   3626  CD2 LEU A 241      -6.235 -12.451 -23.207  1.00 72.87           C
ATOM   3627 1HD2 LEU A 241      -5.426 -13.094 -23.554  1.00 72.87           H
ATOM   3628 2HD2 LEU A 241      -7.030 -12.433 -23.953  1.00 72.87           H
ATOM   3629 3HD2 LEU A 241      -5.856 -11.441 -23.054  1.00 72.87           H
ATOM   3630  HN  LEU A 241      -9.693 -14.035 -21.420  1.00 72.87           H
ATOM   3631  N   ILE A 242      -9.380 -16.806 -22.850  1.00 74.38           N
ATOM   3632  CA  ILE A 242      -9.619 -18.179 -23.260  1.00 74.38           C
ATOM   3633  C   ILE A 242     -10.442 -18.186 -24.549  1.00 74.38           C
ATOM   3634  O   ILE A 242     -10.190 -18.990 -25.446  1.00 74.38           O
ATOM   3635  HA  ILE A 242      -8.649 -18.632 -23.467  1.00 74.38           H
ATOM   3636  CB  ILE A 242     -10.256 -18.976 -22.119  1.00 74.38           C
ATOM   3637  HB  ILE A 242     -11.054 -18.373 -21.686  1.00 74.38           H
ATOM   3638  CG1 ILE A 242      -9.241 -19.248 -21.007  1.00 74.38           C
ATOM   3639 1HG1 ILE A 242      -8.514 -19.986 -21.346  1.00 74.38           H
ATOM   3640 2HG1 ILE A 242      -8.689 -18.336 -20.782  1.00 74.38           H
ATOM   3641  CG2 ILE A 242     -10.895 -20.264 -22.641  1.00 74.38           C
ATOM   3642 1HG2 ILE A 242     -11.668 -20.018 -23.369  1.00 74.38           H
ATOM   3643 2HG2 ILE A 242     -10.132 -20.882 -23.115  1.00 74.38           H
ATOM   3644 3HG2 ILE A 242     -11.340 -20.811 -21.809  1.00 74.38           H
ATOM   3645  CD1 ILE A 242      -9.937 -19.754 -19.742  1.00 74.38           C
ATOM   3646 1HD1 ILE A 242     -10.646 -19.004 -19.392  1.00 74.38           H
ATOM   3647 2HD1 ILE A 242     -10.468 -20.680 -19.965  1.00 74.38           H
ATOM   3648 3HD1 ILE A 242      -9.193 -19.940 -18.967  1.00 74.38           H
ATOM   3649  HN  ILE A 242      -9.806 -16.543 -21.984  1.00 74.38           H
ATOM   3650  N   GLN A 243     -11.409 -17.282 -24.602  1.00 72.34           N
ATOM   3651  CA  GLN A 243     -12.283 -17.187 -25.758  1.00 72.34           C
ATOM   3652  C   GLN A 243     -11.519 -16.618 -26.956  1.00 72.34           C
ATOM   3653  O   GLN A 243     -11.868 -16.887 -28.104  1.00 72.34           O
ATOM   3654  HA  GLN A 243     -12.595 -18.210 -25.970  1.00 72.34           H
ATOM   3655  CB  GLN A 243     -13.519 -16.341 -25.444  1.00 72.34           C
ATOM   3656 1HB  GLN A 243     -13.211 -15.389 -25.011  1.00 72.34           H
ATOM   3657 2HB  GLN A 243     -14.053 -16.114 -26.367  1.00 72.34           H
ATOM   3658  CG  GLN A 243     -14.451 -17.071 -24.475  1.00 72.34           C
ATOM   3659 1HG  GLN A 243     -14.697 -18.055 -24.873  1.00 72.34           H
ATOM   3660 2HG  GLN A 243     -13.942 -17.229 -23.525  1.00 72.34           H
ATOM   3661  CD  GLN A 243     -15.736 -16.272 -24.245  1.00 72.34           C
ATOM   3662  OE1 GLN A 243     -15.821 -15.089 -24.527  1.00 72.34           O
ATOM   3663  NE2 GLN A 243     -16.728 -16.984 -23.717  1.00 72.34           N
ATOM   3664 1HE2 GLN A 243     -16.592 -17.953 -23.508  1.00 72.34           H
ATOM   3665 2HE2 GLN A 243     -17.609 -16.551 -23.529  1.00 72.34           H
ATOM   3666  HN  GLN A 243     -11.599 -16.624 -23.873  1.00 72.34           H
ATOM   3667  N   ALA A 244     -10.491 -15.843 -26.646  1.00 65.80           N
ATOM   3668  CA  ALA A 244      -9.668 -15.241 -27.683  1.00 65.80           C
ATOM   3669  C   ALA A 244      -8.977 -16.346 -28.484  1.00 65.80           C
ATOM   3670  O   ALA A 244      -8.215 -17.136 -27.929  1.00 65.80           O
ATOM   3671  HA  ALA A 244     -10.328 -14.681 -28.346  1.00 65.80           H
ATOM   3672  CB  ALA A 244      -8.671 -14.272 -27.045  1.00 65.80           C
ATOM   3673 1HB  ALA A 244      -9.213 -13.491 -26.513  1.00 65.80           H
ATOM   3674 2HB  ALA A 244      -8.035 -14.814 -26.345  1.00 65.80           H
ATOM   3675 3HB  ALA A 244      -8.055 -13.821 -27.823  1.00 65.80           H
ATOM   3676  HN  ALA A 244     -10.217 -15.624 -25.710  1.00 65.80           H
ATOM   3677  N   LYS A 245      -9.268 -16.366 -29.777  1.00 58.77           N
ATOM   3678  CA  LYS A 245      -8.669 -17.349 -30.663  1.00 58.77           C
ATOM   3679  C   LYS A 245      -7.196 -17.000 -30.884  1.00 58.77           C
ATOM   3680  O   LYS A 245      -6.481 -17.719 -31.581  1.00 58.77           O
ATOM   3681  HA  LYS A 245      -8.724 -18.316 -30.164  1.00 58.77           H
ATOM   3682  CB  LYS A 245      -9.475 -17.463 -31.959  1.00 58.77           C
ATOM   3683 1HB  LYS A 245      -9.718 -16.467 -32.329  1.00 58.77           H
ATOM   3684 2HB  LYS A 245      -8.871 -17.948 -32.726  1.00 58.77           H
ATOM   3685  CG  LYS A 245     -10.762 -18.259 -31.736  1.00 58.77           C
ATOM   3686 1HG  LYS A 245     -10.531 -19.196 -31.229  1.00 58.77           H
ATOM   3687 2HG  LYS A 245     -11.431 -17.699 -31.082  1.00 58.77           H
ATOM   3688  CD  LYS A 245     -11.463 -18.550 -33.064  1.00 58.77           C
ATOM   3689 1HD  LYS A 245     -11.797 -17.616 -33.516  1.00 58.77           H
ATOM   3690 2HD  LYS A 245     -10.759 -19.007 -33.759  1.00 58.77           H
ATOM   3691  CE  LYS A 245     -12.661 -19.480 -32.859  1.00 58.77           C
ATOM   3692 1HE  LYS A 245     -12.342 -20.384 -32.339  1.00 58.77           H
ATOM   3693 2HE  LYS A 245     -13.403 -18.993 -32.227  1.00 58.77           H
ATOM   3694  NZ  LYS A 245     -13.268 -19.838 -34.161  1.00 58.77           N
ATOM   3695 1HZ  LYS A 245     -14.055 -20.459 -34.008  1.00 58.77           H
ATOM   3696 2HZ  LYS A 245     -13.587 -18.996 -34.628  1.00 58.77           H
ATOM   3697 3HZ  LYS A 245     -12.578 -20.304 -34.739  1.00 58.77           H
ATOM   3698  HN  LYS A 245      -9.898 -15.727 -30.218  1.00 58.77           H
ATOM   3699  N   LYS A 246      -6.784 -15.897 -30.277  1.00 57.48           N
ATOM   3700  CA  LYS A 246      -5.463 -15.349 -30.533  1.00 57.48           C
ATOM   3701  C   LYS A 246      -4.427 -16.125 -29.718  1.00 57.48           C
ATOM   3702  O   LYS A 246      -4.605 -16.333 -28.518  1.00 57.48           O
ATOM   3703  HA  LYS A 246      -5.249 -15.495 -31.592  1.00 57.48           H
ATOM   3704  CB  LYS A 246      -5.448 -13.842 -30.272  1.00 57.48           C
ATOM   3705 1HB  LYS A 246      -6.066 -13.613 -29.404  1.00 57.48           H
ATOM   3706 2HB  LYS A 246      -4.434 -13.521 -30.034  1.00 57.48           H
ATOM   3707  CG  LYS A 246      -5.961 -13.069 -31.489  1.00 57.48           C
ATOM   3708 1HG  LYS A 246      -5.419 -13.385 -32.380  1.00 57.48           H
ATOM   3709 2HG  LYS A 246      -7.012 -13.304 -31.656  1.00 57.48           H
ATOM   3710  CD  LYS A 246      -5.794 -11.561 -31.291  1.00 57.48           C
ATOM   3711 1HD  LYS A 246      -6.455 -11.220 -30.494  1.00 57.48           H
ATOM   3712 2HD  LYS A 246      -4.774 -11.343 -30.975  1.00 57.48           H
ATOM   3713  CE  LYS A 246      -6.108 -10.801 -32.582  1.00 57.48           C
ATOM   3714 1HE  LYS A 246      -5.438 -11.130 -33.376  1.00 57.48           H
ATOM   3715 2HE  LYS A 246      -7.123 -11.028 -32.907  1.00 57.48           H
ATOM   3716  NZ  LYS A 246      -5.961  -9.343 -32.373  1.00 57.48           N
ATOM   3717 1HZ  LYS A 246      -6.188  -8.855 -33.232  1.00 57.48           H
ATOM   3718 2HZ  LYS A 246      -6.589  -9.042 -31.636  1.00 57.48           H
ATOM   3719 3HZ  LYS A 246      -5.004  -9.135 -32.108  1.00 57.48           H
ATOM   3720  HN  LYS A 246      -7.336 -15.380 -29.622  1.00 57.48           H
ATOM   3721  N   SER A 247      -3.367 -16.533 -30.401  1.00 57.03           N
ATOM   3722  CA  SER A 247      -2.347 -17.357 -29.777  1.00 57.03           C
ATOM   3723  C   SER A 247      -1.706 -16.603 -28.610  1.00 57.03           C
ATOM   3724  O   SER A 247      -1.386 -17.199 -27.582  1.00 57.03           O
ATOM   3725  HA  SER A 247      -2.870 -18.243 -29.418  1.00 57.03           H
ATOM   3726  CB  SER A 247      -1.279 -17.773 -30.791  1.00 57.03           C
ATOM   3727 1HB  SER A 247      -0.698 -18.602 -30.387  1.00 57.03           H
ATOM   3728 2HB  SER A 247      -1.761 -18.134 -31.699  1.00 57.03           H
ATOM   3729  OG  SER A 247      -0.403 -16.696 -31.115  1.00 57.03           O
ATOM   3730  HG  SER A 247       0.276 -16.997 -31.785  1.00 57.03           H
ATOM   3731  HN  SER A 247      -3.201 -16.309 -31.361  1.00 57.03           H
ATOM   3732  N   SER A 248      -1.537 -15.304 -28.808  1.00 61.82           N
ATOM   3733  CA  SER A 248      -0.857 -14.479 -27.824  1.00 61.82           C
ATOM   3734  C   SER A 248      -1.611 -14.523 -26.493  1.00 61.82           C
ATOM   3735  O   SER A 248      -1.152 -13.966 -25.497  1.00 61.82           O
ATOM   3736  HA  SER A 248       0.135 -14.917 -27.716  1.00 61.82           H
ATOM   3737  CB  SER A 248      -0.726 -13.035 -28.312  1.00 61.82           C
ATOM   3738 1HB  SER A 248      -0.146 -12.460 -27.590  1.00 61.82           H
ATOM   3739 2HB  SER A 248      -0.172 -13.019 -29.251  1.00 61.82           H
ATOM   3740  OG  SER A 248      -1.996 -12.417 -28.500  1.00 61.82           O
ATOM   3741  HG  SER A 248      -1.875 -11.473 -28.805  1.00 61.82           H
ATOM   3742  HN  SER A 248      -1.856 -14.816 -29.621  1.00 61.82           H
ATOM   3743  N   LYS A 249      -2.755 -15.190 -26.519  1.00 64.52           N
ATOM   3744  CA  LYS A 249      -3.578 -15.313 -25.328  1.00 64.52           C
ATOM   3745  C   LYS A 249      -2.743 -15.918 -24.197  1.00 64.52           C
ATOM   3746  O   LYS A 249      -2.846 -15.491 -23.048  1.00 64.52           O
ATOM   3747  HA  LYS A 249      -3.879 -14.307 -25.035  1.00 64.52           H
ATOM   3748  CB  LYS A 249      -4.855 -16.096 -25.637  1.00 64.52           C
ATOM   3749 1HB  LYS A 249      -5.536 -16.040 -24.787  1.00 64.52           H
ATOM   3750 2HB  LYS A 249      -5.368 -15.643 -26.485  1.00 64.52           H
ATOM   3751  CG  LYS A 249      -4.538 -17.561 -25.948  1.00 64.52           C
ATOM   3752 1HG  LYS A 249      -3.720 -17.615 -26.665  1.00 64.52           H
ATOM   3753 2HG  LYS A 249      -4.202 -18.064 -25.041  1.00 64.52           H
ATOM   3754  CD  LYS A 249      -5.766 -18.279 -26.511  1.00 64.52           C
ATOM   3755 1HD  LYS A 249      -6.622 -18.110 -25.858  1.00 64.52           H
ATOM   3756 2HD  LYS A 249      -6.021 -17.863 -27.485  1.00 64.52           H
ATOM   3757  CE  LYS A 249      -5.508 -19.782 -26.645  1.00 64.52           C
ATOM   3758 1HE  LYS A 249      -4.741 -19.959 -27.398  1.00 64.52           H
ATOM   3759 2HE  LYS A 249      -5.127 -20.177 -25.703  1.00 64.52           H
ATOM   3760  NZ  LYS A 249      -6.753 -20.490 -27.019  1.00 64.52           N
ATOM   3761 1HZ  LYS A 249      -6.556 -21.477 -27.141  1.00 64.52           H
ATOM   3762 2HZ  LYS A 249      -7.443 -20.371 -26.286  1.00 64.52           H
ATOM   3763 3HZ  LYS A 249      -7.112 -20.107 -27.887  1.00 64.52           H
ATOM   3764  HN  LYS A 249      -3.121 -15.642 -27.333  1.00 64.52           H
ATOM   3765  N   HIS A 250      -1.936 -16.903 -24.562  1.00 71.09           N
ATOM   3766  CA  HIS A 250      -1.212 -17.682 -23.573  1.00 71.09           C
ATOM   3767  C   HIS A 250      -0.211 -16.784 -22.843  1.00 71.09           C
ATOM   3768  O   HIS A 250      -0.046 -16.891 -21.629  1.00 71.09           O
ATOM   3769  HA  HIS A 250      -1.951 -18.045 -22.858  1.00 71.09           H
ATOM   3770  CB  HIS A 250      -0.551 -18.902 -24.220  1.00 71.09           C
ATOM   3771 1HB  HIS A 250      -0.003 -18.579 -25.104  1.00 71.09           H
ATOM   3772 2HB  HIS A 250       0.179 -19.317 -23.526  1.00 71.09           H
ATOM   3773  CG  HIS A 250      -1.522 -19.988 -24.616  1.00 71.09           C
ATOM   3774  ND1 HIS A 250      -2.034 -20.902 -23.712  1.00 71.09           N
ATOM   3775  HD1 HIS A 250      -1.824 -20.940 -22.735  1.00 71.09           H
ATOM   3776  CD2 HIS A 250      -2.070 -20.296 -25.827  1.00 71.09           C
ATOM   3777  HD2 HIS A 250      -1.880 -19.773 -26.763  1.00 71.09           H
ATOM   3778  CE1 HIS A 250      -2.851 -21.719 -24.360  1.00 71.09           C
ATOM   3779  HE1 HIS A 250      -3.409 -22.548 -23.923  1.00 71.09           H
ATOM   3780  NE2 HIS A 250      -2.871 -21.343 -25.671  1.00 71.09           N
ATOM   3781  HN  HIS A 250      -1.774 -17.170 -25.512  1.00 71.09           H
ATOM   3782  N   LYS A 251       0.430 -15.918 -23.614  1.00 71.15           N
ATOM   3783  CA  LYS A 251       1.420 -15.011 -23.059  1.00 71.15           C
ATOM   3784  C   LYS A 251       0.736 -14.050 -22.085  1.00 71.15           C
ATOM   3785  O   LYS A 251       1.193 -13.875 -20.956  1.00 71.15           O
ATOM   3786  HA  LYS A 251       2.138 -15.613 -22.502  1.00 71.15           H
ATOM   3787  CB  LYS A 251       2.190 -14.308 -24.178  1.00 71.15           C
ATOM   3788 1HB  LYS A 251       2.512 -15.040 -24.920  1.00 71.15           H
ATOM   3789 2HB  LYS A 251       1.534 -13.604 -24.690  1.00 71.15           H
ATOM   3790  CG  LYS A 251       3.409 -13.567 -23.624  1.00 71.15           C
ATOM   3791 1HG  LYS A 251       3.081 -12.755 -22.975  1.00 71.15           H
ATOM   3792 2HG  LYS A 251       4.003 -14.245 -23.011  1.00 71.15           H
ATOM   3793  CD  LYS A 251       4.271 -13.005 -24.756  1.00 71.15           C
ATOM   3794 1HD  LYS A 251       4.488 -13.793 -25.478  1.00 71.15           H
ATOM   3795 2HD  LYS A 251       3.720 -12.229 -25.287  1.00 71.15           H
ATOM   3796  CE  LYS A 251       5.580 -12.428 -24.214  1.00 71.15           C
ATOM   3797 1HE  LYS A 251       5.375 -11.530 -23.631  1.00 71.15           H
ATOM   3798 2HE  LYS A 251       6.049 -13.145 -23.540  1.00 71.15           H
ATOM   3799  NZ  LYS A 251       6.504 -12.106 -25.324  1.00 71.15           N
ATOM   3800 1HZ  LYS A 251       7.407 -11.841 -24.947  1.00 71.15           H
ATOM   3801 2HZ  LYS A 251       6.612 -12.919 -25.921  1.00 71.15           H
ATOM   3802 3HZ  LYS A 251       6.125 -11.337 -25.867  1.00 71.15           H
ATOM   3803  HN  LYS A 251       0.282 -15.830 -24.599  1.00 71.15           H
ATOM   3804  N   ALA A 252      -0.347 -13.451 -22.557  1.00 69.51           N
ATOM   3805  CA  ALA A 252      -1.069 -12.473 -21.761  1.00 69.51           C
ATOM   3806  C   ALA A 252      -1.551 -13.131 -20.467  1.00 69.51           C
ATOM   3807  O   ALA A 252      -1.549 -12.504 -19.409  1.00 69.51           O
ATOM   3808  HA  ALA A 252      -0.376 -11.670 -21.514  1.00 69.51           H
ATOM   3809  CB  ALA A 252      -2.221 -11.894 -22.585  1.00 69.51           C
ATOM   3810 1HB  ALA A 252      -1.823 -11.413 -23.478  1.00 69.51           H
ATOM   3811 2HB  ALA A 252      -2.899 -12.697 -22.876  1.00 69.51           H
ATOM   3812 3HB  ALA A 252      -2.763 -11.161 -21.987  1.00 69.51           H
ATOM   3813  HN  ALA A 252      -0.732 -13.625 -23.464  1.00 69.51           H
ATOM   3814  N   LEU A 253      -1.953 -14.388 -20.593  1.00 74.07           N
ATOM   3815  CA  LEU A 253      -2.446 -15.135 -19.448  1.00 74.07           C
ATOM   3816  C   LEU A 253      -1.332 -15.256 -18.406  1.00 74.07           C
ATOM   3817  O   LEU A 253      -1.544 -14.970 -17.229  1.00 74.07           O
ATOM   3818  HA  LEU A 253      -3.265 -14.562 -19.013  1.00 74.07           H
ATOM   3819  CB  LEU A 253      -3.021 -16.481 -19.894  1.00 74.07           C
ATOM   3820 1HB  LEU A 253      -3.586 -16.326 -20.813  1.00 74.07           H
ATOM   3821 2HB  LEU A 253      -2.192 -17.145 -20.138  1.00 74.07           H
ATOM   3822  CG  LEU A 253      -3.926 -17.190 -18.885  1.00 74.07           C
ATOM   3823  HG  LEU A 253      -3.522 -17.023 -17.887  1.00 74.07           H
ATOM   3824  CD1 LEU A 253      -5.338 -16.600 -18.906  1.00 74.07           C
ATOM   3825 1HD1 LEU A 253      -5.293 -15.542 -18.651  1.00 74.07           H
ATOM   3826 2HD1 LEU A 253      -5.766 -16.717 -19.902  1.00 74.07           H
ATOM   3827 3HD1 LEU A 253      -5.961 -17.123 -18.180  1.00 74.07           H
ATOM   3828  CD2 LEU A 253      -3.933 -18.702 -19.123  1.00 74.07           C
ATOM   3829 1HD2 LEU A 253      -4.299 -18.910 -20.128  1.00 74.07           H
ATOM   3830 2HD2 LEU A 253      -2.920 -19.090 -19.017  1.00 74.07           H
ATOM   3831 3HD2 LEU A 253      -4.584 -19.181 -18.392  1.00 74.07           H
ATOM   3832  HN  LEU A 253      -1.946 -14.893 -21.456  1.00 74.07           H
ATOM   3833  N   LYS A 254      -0.169 -15.681 -18.877  1.00 77.00           N
ATOM   3834  CA  LYS A 254       0.962 -15.900 -17.992  1.00 77.00           C
ATOM   3835  C   LYS A 254       1.285 -14.600 -17.253  1.00 77.00           C
ATOM   3836  O   LYS A 254       1.489 -14.605 -16.040  1.00 77.00           O
ATOM   3837  HA  LYS A 254       0.663 -16.649 -17.258  1.00 77.00           H
ATOM   3838  CB  LYS A 254       2.148 -16.476 -18.769  1.00 77.00           C
ATOM   3839 1HB  LYS A 254       1.839 -17.380 -19.295  1.00 77.00           H
ATOM   3840 2HB  LYS A 254       2.472 -15.763 -19.526  1.00 77.00           H
ATOM   3841  CG  LYS A 254       3.313 -16.799 -17.832  1.00 77.00           C
ATOM   3842 1HG  LYS A 254       3.677 -15.881 -17.369  1.00 77.00           H
ATOM   3843 2HG  LYS A 254       2.968 -17.447 -17.026  1.00 77.00           H
ATOM   3844  CD  LYS A 254       4.454 -17.480 -18.590  1.00 77.00           C
ATOM   3845 1HD  LYS A 254       4.092 -18.401 -19.048  1.00 77.00           H
ATOM   3846 2HD  LYS A 254       4.795 -16.834 -19.399  1.00 77.00           H
ATOM   3847  CE  LYS A 254       5.622 -17.796 -17.654  1.00 77.00           C
ATOM   3848 1HE  LYS A 254       6.045 -16.870 -17.265  1.00 77.00           H
ATOM   3849 2HE  LYS A 254       5.266 -18.368 -16.797  1.00 77.00           H
ATOM   3850  NZ  LYS A 254       6.667 -18.563 -18.369  1.00 77.00           N
ATOM   3851 1HZ  LYS A 254       7.441 -18.747 -17.741  1.00 77.00           H
ATOM   3852 2HZ  LYS A 254       6.279 -19.441 -18.694  1.00 77.00           H
ATOM   3853 3HZ  LYS A 254       6.997 -18.025 -19.163  1.00 77.00           H
ATOM   3854  HN  LYS A 254       0.007 -15.875 -19.843  1.00 77.00           H
ATOM   3855  N   VAL A 255       1.321 -13.517 -18.016  1.00 73.89           N
ATOM   3856  CA  VAL A 255       1.580 -12.207 -17.443  1.00 73.89           C
ATOM   3857  C   VAL A 255       0.582 -11.942 -16.313  1.00 73.89           C
ATOM   3858  O   VAL A 255       0.973 -11.550 -15.215  1.00 73.89           O
ATOM   3859  HA  VAL A 255       2.587 -12.223 -17.025  1.00 73.89           H
ATOM   3860  CB  VAL A 255       1.539 -11.139 -18.538  1.00 73.89           C
ATOM   3861  HB  VAL A 255       0.665 -11.331 -19.160  1.00 73.89           H
ATOM   3862  CG1 VAL A 255       1.390  -9.741 -17.936  1.00 73.89           C
ATOM   3863 1HG1 VAL A 255       0.464  -9.689 -17.363  1.00 73.89           H
ATOM   3864 2HG1 VAL A 255       2.236  -9.536 -17.280  1.00 73.89           H
ATOM   3865 3HG1 VAL A 255       1.363  -9.001 -18.736  1.00 73.89           H
ATOM   3866  CG2 VAL A 255       2.779 -11.222 -19.431  1.00 73.89           C
ATOM   3867 1HG2 VAL A 255       3.673 -11.068 -18.827  1.00 73.89           H
ATOM   3868 2HG2 VAL A 255       2.823 -12.204 -19.902  1.00 73.89           H
ATOM   3869 3HG2 VAL A 255       2.724 -10.453 -20.201  1.00 73.89           H
ATOM   3870  HN  VAL A 255       1.178 -13.524 -19.005  1.00 73.89           H
ATOM   3871  N   THR A 256      -0.686 -12.169 -16.622  1.00 74.08           N
ATOM   3872  CA  THR A 256      -1.756 -11.796 -15.712  1.00 74.08           C
ATOM   3873  C   THR A 256      -1.632 -12.570 -14.398  1.00 74.08           C
ATOM   3874  O   THR A 256      -1.732 -11.988 -13.319  1.00 74.08           O
ATOM   3875  HA  THR A 256      -1.649 -10.739 -15.471  1.00 74.08           H
ATOM   3876  CB  THR A 256      -3.088 -12.025 -16.429  1.00 74.08           C
ATOM   3877  HB  THR A 256      -3.212 -13.076 -16.694  1.00 74.08           H
ATOM   3878  OG1 THR A 256      -3.053 -11.115 -17.525  1.00 74.08           O
ATOM   3879  HG1 THR A 256      -3.011 -11.619 -18.387  1.00 74.08           H
ATOM   3880  CG2 THR A 256      -4.287 -11.564 -15.599  1.00 74.08           C
ATOM   3881 1HG2 THR A 256      -4.196 -10.498 -15.391  1.00 74.08           H
ATOM   3882 2HG2 THR A 256      -4.312 -12.116 -14.659  1.00 74.08           H
ATOM   3883 3HG2 THR A 256      -5.206 -11.749 -16.154  1.00 74.08           H
ATOM   3884  HN  THR A 256      -0.986 -12.598 -17.474  1.00 74.08           H
ATOM   3885  N   ILE A 257      -1.416 -13.871 -14.532  1.00 77.88           N
ATOM   3886  CA  ILE A 257      -1.329 -14.739 -13.370  1.00 77.88           C
ATOM   3887  C   ILE A 257      -0.162 -14.289 -12.489  1.00 77.88           C
ATOM   3888  O   ILE A 257      -0.286 -14.239 -11.267  1.00 77.88           O
ATOM   3889  HA  ILE A 257      -2.254 -14.621 -12.805  1.00 77.88           H
ATOM   3890  CB  ILE A 257      -1.245 -16.204 -13.802  1.00 77.88           C
ATOM   3891  HB  ILE A 257      -0.469 -16.293 -14.561  1.00 77.88           H
ATOM   3892  CG1 ILE A 257      -2.557 -16.664 -14.441  1.00 77.88           C
ATOM   3893 1HG1 ILE A 257      -3.331 -16.738 -13.677  1.00 77.88           H
ATOM   3894 2HG1 ILE A 257      -2.893 -15.921 -15.164  1.00 77.88           H
ATOM   3895  CG2 ILE A 257      -0.835 -17.098 -12.630  1.00 77.88           C
ATOM   3896 1HG2 ILE A 257       0.142 -16.786 -12.260  1.00 77.88           H
ATOM   3897 2HG2 ILE A 257      -1.571 -17.010 -11.831  1.00 77.88           H
ATOM   3898 3HG2 ILE A 257      -0.783 -18.134 -12.964  1.00 77.88           H
ATOM   3899  CD1 ILE A 257      -2.385 -18.017 -15.134  1.00 77.88           C
ATOM   3900 1HD1 ILE A 257      -1.627 -17.932 -15.913  1.00 77.88           H
ATOM   3901 2HD1 ILE A 257      -2.072 -18.763 -14.403  1.00 77.88           H
ATOM   3902 3HD1 ILE A 257      -3.332 -18.320 -15.580  1.00 77.88           H
ATOM   3903  HN  ILE A 257      -1.302 -14.331 -15.413  1.00 77.88           H
ATOM   3904  N   THR A 258       0.945 -13.974 -13.145  1.00 79.56           N
ATOM   3905  CA  THR A 258       2.166 -13.635 -12.433  1.00 79.56           C
ATOM   3906  C   THR A 258       1.929 -12.441 -11.506  1.00 79.56           C
ATOM   3907  O   THR A 258       2.323 -12.467 -10.341  1.00 79.56           O
ATOM   3908  HA  THR A 258       2.441 -14.480 -11.801  1.00 79.56           H
ATOM   3909  CB  THR A 258       3.266 -13.393 -13.468  1.00 79.56           C
ATOM   3910  HB  THR A 258       3.055 -12.501 -14.058  1.00 79.56           H
ATOM   3911  OG1 THR A 258       3.329 -14.614 -14.201  1.00 79.56           O
ATOM   3912  HG1 THR A 258       2.824 -14.524 -15.059  1.00 79.56           H
ATOM   3913  CG2 THR A 258       4.652 -13.268 -12.832  1.00 79.56           C
ATOM   3914 1HG2 THR A 258       4.890 -14.188 -12.298  1.00 79.56           H
ATOM   3915 2HG2 THR A 258       4.657 -12.431 -12.135  1.00 79.56           H
ATOM   3916 3HG2 THR A 258       5.395 -13.097 -13.611  1.00 79.56           H
ATOM   3917  HN  THR A 258       1.017 -13.947 -14.142  1.00 79.56           H
ATOM   3918  N   VAL A 259       1.288 -11.422 -12.059  1.00 74.91           N
ATOM   3919  CA  VAL A 259       1.072 -10.187 -11.326  1.00 74.91           C
ATOM   3920  C   VAL A 259       0.186 -10.468 -10.110  1.00 74.91           C
ATOM   3921  O   VAL A 259       0.453  -9.976  -9.015  1.00 74.91           O
ATOM   3922  HA  VAL A 259       2.043  -9.837 -10.978  1.00 74.91           H
ATOM   3923  CB  VAL A 259       0.489  -9.121 -12.256  1.00 74.91           C
ATOM   3924  HB  VAL A 259      -0.402  -9.537 -12.726  1.00 74.91           H
ATOM   3925  CG1 VAL A 259       0.067  -7.878 -11.469  1.00 74.91           C
ATOM   3926 1HG1 VAL A 259      -0.690  -8.153 -10.734  1.00 74.91           H
ATOM   3927 2HG1 VAL A 259       0.934  -7.460 -10.958  1.00 74.91           H
ATOM   3928 3HG1 VAL A 259      -0.343  -7.136 -12.154  1.00 74.91           H
ATOM   3929  CG2 VAL A 259       1.480  -8.758 -13.363  1.00 74.91           C
ATOM   3930 1HG2 VAL A 259       2.397  -8.370 -12.918  1.00 74.91           H
ATOM   3931 2HG2 VAL A 259       1.710  -9.647 -13.951  1.00 74.91           H
ATOM   3932 3HG2 VAL A 259       1.041  -7.999 -14.010  1.00 74.91           H
ATOM   3933  HN  VAL A 259       0.919 -11.431 -12.989  1.00 74.91           H
ATOM   3934  N   LEU A 260      -0.851 -11.260 -10.344  1.00 76.88           N
ATOM   3935  CA  LEU A 260      -1.804 -11.575  -9.294  1.00 76.88           C
ATOM   3936  C   LEU A 260      -1.080 -12.294  -8.154  1.00 76.88           C
ATOM   3937  O   LEU A 260      -1.269 -11.958  -6.985  1.00 76.88           O
ATOM   3938  HA  LEU A 260      -2.195 -10.631  -8.914  1.00 76.88           H
ATOM   3939  CB  LEU A 260      -2.988 -12.360  -9.863  1.00 76.88           C
ATOM   3940 1HB  LEU A 260      -3.477 -11.745 -10.618  1.00 76.88           H
ATOM   3941 2HB  LEU A 260      -2.602 -13.243 -10.371  1.00 76.88           H
ATOM   3942  CG  LEU A 260      -4.043 -12.809  -8.850  1.00 76.88           C
ATOM   3943  HG  LEU A 260      -3.555 -13.433  -8.102  1.00 76.88           H
ATOM   3944  CD1 LEU A 260      -4.644 -11.609  -8.115  1.00 76.88           C
ATOM   3945 1HD1 LEU A 260      -3.855 -11.076  -7.584  1.00 76.88           H
ATOM   3946 2HD1 LEU A 260      -5.113 -10.939  -8.835  1.00 76.88           H
ATOM   3947 3HD1 LEU A 260      -5.391 -11.957  -7.401  1.00 76.88           H
ATOM   3948  CD2 LEU A 260      -5.118 -13.666  -9.522  1.00 76.88           C
ATOM   3949 1HD2 LEU A 260      -5.608 -13.086 -10.304  1.00 76.88           H
ATOM   3950 2HD2 LEU A 260      -4.656 -14.550  -9.961  1.00 76.88           H
ATOM   3951 3HD2 LEU A 260      -5.855 -13.972  -8.780  1.00 76.88           H
ATOM   3952  HN  LEU A 260      -1.044 -11.681 -11.230  1.00 76.88           H
ATOM   3953  N   THR A 261      -0.267 -13.269  -8.533  1.00 83.83           N
ATOM   3954  CA  THR A 261       0.413 -14.099  -7.553  1.00 83.83           C
ATOM   3955  C   THR A 261       1.334 -13.246  -6.679  1.00 83.83           C
ATOM   3956  O   THR A 261       1.379 -13.422  -5.463  1.00 83.83           O
ATOM   3957  HA  THR A 261      -0.336 -14.538  -6.895  1.00 83.83           H
ATOM   3958  CB  THR A 261       1.147 -15.211  -8.305  1.00 83.83           C
ATOM   3959  HB  THR A 261       1.909 -14.797  -8.966  1.00 83.83           H
ATOM   3960  OG1 THR A 261       0.106 -15.941  -8.948  1.00 83.83           O
ATOM   3961  HG1 THR A 261      -0.089 -15.542  -9.844  1.00 83.83           H
ATOM   3962  CG2 THR A 261       1.789 -16.230  -7.362  1.00 83.83           C
ATOM   3963 1HG2 THR A 261       1.018 -16.693  -6.747  1.00 83.83           H
ATOM   3964 2HG2 THR A 261       2.511 -15.726  -6.720  1.00 83.83           H
ATOM   3965 3HG2 THR A 261       2.297 -16.997  -7.947  1.00 83.83           H
ATOM   3966  HN  THR A 261      -0.072 -13.494  -9.487  1.00 83.83           H
ATOM   3967  N   VAL A 262       2.047 -12.340  -7.333  1.00 82.27           N
ATOM   3968  CA  VAL A 262       3.015 -11.507  -6.641  1.00 82.27           C
ATOM   3969  C   VAL A 262       2.292 -10.646  -5.604  1.00 82.27           C
ATOM   3970  O   VAL A 262       2.761 -10.501  -4.476  1.00 82.27           O
ATOM   3971  HA  VAL A 262       3.709 -12.170  -6.124  1.00 82.27           H
ATOM   3972  CB  VAL A 262       3.813 -10.681  -7.653  1.00 82.27           C
ATOM   3973  HB  VAL A 262       3.102 -10.178  -8.308  1.00 82.27           H
ATOM   3974  CG1 VAL A 262       4.645  -9.607  -6.949  1.00 82.27           C
ATOM   3975 1HG1 VAL A 262       3.984  -8.940  -6.396  1.00 82.27           H
ATOM   3976 2HG1 VAL A 262       5.342 -10.083  -6.259  1.00 82.27           H
ATOM   3977 3HG1 VAL A 262       5.202  -9.035  -7.691  1.00 82.27           H
ATOM   3978  CG2 VAL A 262       4.697 -11.580  -8.519  1.00 82.27           C
ATOM   3979 1HG2 VAL A 262       5.396 -12.124  -7.884  1.00 82.27           H
ATOM   3980 2HG2 VAL A 262       4.072 -12.289  -9.062  1.00 82.27           H
ATOM   3981 3HG2 VAL A 262       5.252 -10.967  -9.229  1.00 82.27           H
ATOM   3982  HN  VAL A 262       1.971 -12.172  -8.316  1.00 82.27           H
ATOM   3983  N   PHE A 263       1.161 -10.097  -6.023  1.00 77.86           N
ATOM   3984  CA  PHE A 263       0.381  -9.233  -5.152  1.00 77.86           C
ATOM   3985  C   PHE A 263      -0.107  -9.995  -3.918  1.00 77.86           C
ATOM   3986  O   PHE A 263       0.076  -9.539  -2.790  1.00 77.86           O
ATOM   3987  HA  PHE A 263       1.032  -8.417  -4.839  1.00 77.86           H
ATOM   3988  CB  PHE A 263      -0.831  -8.763  -5.958  1.00 77.86           C
ATOM   3989 1HB  PHE A 263      -0.482  -8.228  -6.842  1.00 77.86           H
ATOM   3990 2HB  PHE A 263      -1.382  -9.635  -6.311  1.00 77.86           H
ATOM   3991  CG  PHE A 263      -1.785  -7.857  -5.177  1.00 77.86           C
ATOM   3992  CD1 PHE A 263      -2.896  -8.382  -4.594  1.00 77.86           C
ATOM   3993  HD1 PHE A 263      -3.107  -9.448  -4.684  1.00 77.86           H
ATOM   3994  CD2 PHE A 263      -1.522  -6.528  -5.064  1.00 77.86           C
ATOM   3995  HD2 PHE A 263      -0.632  -6.107  -5.531  1.00 77.86           H
ATOM   3996  CE1 PHE A 263      -3.782  -7.542  -3.868  1.00 77.86           C
ATOM   3997  HE1 PHE A 263      -4.672  -7.963  -3.401  1.00 77.86           H
ATOM   3998  CE2 PHE A 263      -2.407  -5.688  -4.339  1.00 77.86           C
ATOM   3999  HE2 PHE A 263      -2.197  -4.622  -4.249  1.00 77.86           H
ATOM   4000  CZ  PHE A 263      -3.519  -6.212  -3.756  1.00 77.86           C
ATOM   4001  HZ  PHE A 263      -4.198  -5.567  -3.199  1.00 77.86           H
ATOM   4002  HN  PHE A 263       0.777 -10.234  -6.936  1.00 77.86           H
ATOM   4003  N   VAL A 264      -0.718 -11.142  -4.174  1.00 83.33           N
ATOM   4004  CA  VAL A 264      -1.328 -11.919  -3.108  1.00 83.33           C
ATOM   4005  C   VAL A 264      -0.254 -12.313  -2.091  1.00 83.33           C
ATOM   4006  O   VAL A 264      -0.445 -12.150  -0.887  1.00 83.33           O
ATOM   4007  HA  VAL A 264      -2.061 -11.282  -2.614  1.00 83.33           H
ATOM   4008  CB  VAL A 264      -2.066 -13.124  -3.695  1.00 83.33           C
ATOM   4009  HB  VAL A 264      -1.371 -13.661  -4.341  1.00 83.33           H
ATOM   4010  CG1 VAL A 264      -2.515 -14.083  -2.590  1.00 83.33           C
ATOM   4011 1HG1 VAL A 264      -1.644 -14.440  -2.042  1.00 83.33           H
ATOM   4012 2HG1 VAL A 264      -3.186 -13.561  -1.907  1.00 83.33           H
ATOM   4013 3HG1 VAL A 264      -3.037 -14.930  -3.035  1.00 83.33           H
ATOM   4014  CG2 VAL A 264      -3.253 -12.677  -4.549  1.00 83.33           C
ATOM   4015 1HG2 VAL A 264      -3.949 -12.107  -3.934  1.00 83.33           H
ATOM   4016 2HG2 VAL A 264      -2.896 -12.053  -5.369  1.00 83.33           H
ATOM   4017 3HG2 VAL A 264      -3.760 -13.553  -4.954  1.00 83.33           H
ATOM   4018  HN  VAL A 264      -0.800 -11.541  -5.087  1.00 83.33           H
ATOM   4019  N   LEU A 265       0.852 -12.822  -2.613  1.00 88.33           N
ATOM   4020  CA  LEU A 265       1.887 -13.389  -1.766  1.00 88.33           C
ATOM   4021  C   LEU A 265       2.500 -12.281  -0.907  1.00 88.33           C
ATOM   4022  O   LEU A 265       2.970 -12.537   0.200  1.00 88.33           O
ATOM   4023  HA  LEU A 265       1.410 -14.113  -1.106  1.00 88.33           H
ATOM   4024  CB  LEU A 265       2.912 -14.151  -2.609  1.00 88.33           C
ATOM   4025 1HB  LEU A 265       3.246 -13.499  -3.416  1.00 88.33           H
ATOM   4026 2HB  LEU A 265       3.782 -14.359  -1.987  1.00 88.33           H
ATOM   4027  CG  LEU A 265       2.430 -15.468  -3.221  1.00 88.33           C
ATOM   4028  HG  LEU A 265       1.572 -15.255  -3.857  1.00 88.33           H
ATOM   4029  CD1 LEU A 265       3.510 -16.086  -4.111  1.00 88.33           C
ATOM   4030 1HD1 LEU A 265       3.756 -15.395  -4.917  1.00 88.33           H
ATOM   4031 2HD1 LEU A 265       4.403 -16.282  -3.517  1.00 88.33           H
ATOM   4032 3HD1 LEU A 265       3.142 -17.021  -4.533  1.00 88.33           H
ATOM   4033  CD2 LEU A 265       1.959 -16.437  -2.135  1.00 88.33           C
ATOM   4034 1HD2 LEU A 265       2.783 -16.649  -1.454  1.00 88.33           H
ATOM   4035 2HD2 LEU A 265       1.135 -15.988  -1.580  1.00 88.33           H
ATOM   4036 3HD2 LEU A 265       1.622 -17.365  -2.597  1.00 88.33           H
ATOM   4037  HN  LEU A 265       1.045 -12.852  -3.594  1.00 88.33           H
ATOM   4038  N   SER A 266       2.475 -11.072  -1.450  1.00 86.97           N
ATOM   4039  CA  SER A 266       3.112  -9.944  -0.794  1.00 86.97           C
ATOM   4040  C   SER A 266       2.171  -9.346   0.253  1.00 86.97           C
ATOM   4041  O   SER A 266       2.603  -8.978   1.344  1.00 86.97           O
ATOM   4042  HA  SER A 266       4.004 -10.352  -0.318  1.00 86.97           H
ATOM   4043  CB  SER A 266       3.522  -8.876  -1.811  1.00 86.97           C
ATOM   4044 1HB  SER A 266       3.962  -8.027  -1.287  1.00 86.97           H
ATOM   4045 2HB  SER A 266       4.292  -9.278  -2.469  1.00 86.97           H
ATOM   4046  OG  SER A 266       2.416  -8.429  -2.591  1.00 86.97           O
ATOM   4047  HG  SER A 266       2.360  -8.957  -3.438  1.00 86.97           H
ATOM   4048  HN  SER A 266       2.030 -10.860  -2.320  1.00 86.97           H
ATOM   4049  N   GLN A 267       0.900  -9.269  -0.116  1.00 85.94           N
ATOM   4050  CA  GLN A 267      -0.055  -8.485   0.649  1.00 85.94           C
ATOM   4051  C   GLN A 267      -0.780  -9.374   1.663  1.00 85.94           C
ATOM   4052  O   GLN A 267      -1.093  -8.933   2.767  1.00 85.94           O
ATOM   4053  HA  GLN A 267       0.539  -7.736   1.173  1.00 85.94           H
ATOM   4054  CB  GLN A 267      -1.051  -7.781  -0.274  1.00 85.94           C
ATOM   4055 1HB  GLN A 267      -1.573  -8.520  -0.882  1.00 85.94           H
ATOM   4056 2HB  GLN A 267      -1.805  -7.268   0.323  1.00 85.94           H
ATOM   4057  CG  GLN A 267      -0.340  -6.776  -1.182  1.00 85.94           C
ATOM   4058 1HG  GLN A 267       0.383  -7.295  -1.810  1.00 85.94           H
ATOM   4059 2HG  GLN A 267      -1.064  -6.308  -1.849  1.00 85.94           H
ATOM   4060  CD  GLN A 267       0.371  -5.700  -0.358  1.00 85.94           C
ATOM   4061  OE1 GLN A 267      -0.158  -5.168   0.604  1.00 85.94           O
ATOM   4062  NE2 GLN A 267       1.596  -5.412  -0.788  1.00 85.94           N
ATOM   4063 1HE2 GLN A 267       1.971  -5.886  -1.585  1.00 85.94           H
ATOM   4064 2HE2 GLN A 267       2.142  -4.721  -0.315  1.00 85.94           H
ATOM   4065  HN  GLN A 267       0.522  -9.729  -0.919  1.00 85.94           H
ATOM   4066  N   PHE A 268      -1.025 -10.609   1.250  1.00 88.57           N
ATOM   4067  CA  PHE A 268      -1.884 -11.496   2.015  1.00 88.57           C
ATOM   4068  C   PHE A 268      -1.368 -11.661   3.446  1.00 88.57           C
ATOM   4069  O   PHE A 268      -2.111 -11.458   4.405  1.00 88.57           O
ATOM   4070  HA  PHE A 268      -2.876 -11.045   2.038  1.00 88.57           H
ATOM   4071  CB  PHE A 268      -1.857 -12.857   1.316  1.00 88.57           C
ATOM   4072 1HB  PHE A 268      -2.168 -12.728   0.279  1.00 88.57           H
ATOM   4073 2HB  PHE A 268      -0.831 -13.224   1.298  1.00 88.57           H
ATOM   4074  CG  PHE A 268      -2.749 -13.912   1.973  1.00 88.57           C
ATOM   4075  CD1 PHE A 268      -2.195 -14.884   2.747  1.00 88.57           C
ATOM   4076  HD1 PHE A 268      -1.116 -14.911   2.900  1.00 88.57           H
ATOM   4077  CD2 PHE A 268      -4.095 -13.879   1.784  1.00 88.57           C
ATOM   4078  HD2 PHE A 268      -4.539 -13.100   1.163  1.00 88.57           H
ATOM   4079  CE1 PHE A 268      -3.023 -15.863   3.358  1.00 88.57           C
ATOM   4080  HE1 PHE A 268      -2.579 -16.642   3.978  1.00 88.57           H
ATOM   4081  CE2 PHE A 268      -4.923 -14.858   2.394  1.00 88.57           C
ATOM   4082  HE2 PHE A 268      -6.002 -14.831   2.242  1.00 88.57           H
ATOM   4083  CZ  PHE A 268      -4.369 -15.830   3.168  1.00 88.57           C
ATOM   4084  HZ  PHE A 268      -5.004 -16.581   3.636  1.00 88.57           H
ATOM   4085  HN  PHE A 268      -0.648 -11.003   0.412  1.00 88.57           H
ATOM   4086  N   PRO A 269      -0.091 -12.030   3.616  1.00 93.26           N
ATOM   4087  CA  PRO A 269       0.435 -12.337   4.948  1.00 93.26           C
ATOM   4088  C   PRO A 269       0.176 -11.217   5.943  1.00 93.26           C
ATOM   4089  O   PRO A 269      -0.227 -11.470   7.077  1.00 93.26           O
ATOM   4090  HA  PRO A 269      -0.076 -13.208   5.360  1.00 93.26           H
ATOM   4091  CB  PRO A 269       1.931 -12.549   4.707  1.00 93.26           C
ATOM   4092 1HB  PRO A 269       2.493 -11.625   4.842  1.00 93.26           H
ATOM   4093 2HB  PRO A 269       2.349 -13.280   5.399  1.00 93.26           H
ATOM   4094  CG  PRO A 269       1.990 -13.039   3.265  1.00 93.26           C
ATOM   4095 1HG  PRO A 269       2.981 -12.900   2.831  1.00 93.26           H
ATOM   4096 2HG  PRO A 269       1.769 -14.103   3.190  1.00 93.26           H
ATOM   4097  CD  PRO A 269       0.939 -12.186   2.573  1.00 93.26           C
ATOM   4098 1HD  PRO A 269       1.342 -11.223   2.260  1.00 93.26           H
ATOM   4099 2HD  PRO A 269       0.550 -12.671   1.678  1.00 93.26           H
ATOM   4100  N   TYR A 270       0.418  -9.997   5.487  1.00 91.97           N
ATOM   4101  CA  TYR A 270       0.287  -8.836   6.351  1.00 91.97           C
ATOM   4102  C   TYR A 270      -1.163  -8.649   6.802  1.00 91.97           C
ATOM   4103  O   TYR A 270      -1.422  -8.382   7.974  1.00 91.97           O
ATOM   4104  HA  TYR A 270       0.915  -8.997   7.228  1.00 91.97           H
ATOM   4105  CB  TYR A 270       0.705  -7.632   5.505  1.00 91.97           C
ATOM   4106 1HB  TYR A 270       1.774  -7.698   5.300  1.00 91.97           H
ATOM   4107 2HB  TYR A 270       0.193  -7.680   4.544  1.00 91.97           H
ATOM   4108  CG  TYR A 270       0.409  -6.280   6.158  1.00 91.97           C
ATOM   4109  CD1 TYR A 270      -0.496  -5.416   5.575  1.00 91.97           C
ATOM   4110  HD1 TYR A 270      -0.999  -5.697   4.650  1.00 91.97           H
ATOM   4111  CD2 TYR A 270       1.047  -5.925   7.329  1.00 91.97           C
ATOM   4112  HD2 TYR A 270       1.762  -6.607   7.789  1.00 91.97           H
ATOM   4113  CE1 TYR A 270      -0.775  -4.144   6.189  1.00 91.97           C
ATOM   4114  HE1 TYR A 270      -1.487  -3.452   5.740  1.00 91.97           H
ATOM   4115  CE2 TYR A 270       0.768  -4.652   7.943  1.00 91.97           C
ATOM   4116  HE2 TYR A 270       1.264  -4.359   8.868  1.00 91.97           H
ATOM   4117  CZ  TYR A 270      -0.129  -3.825   7.343  1.00 91.97           C
ATOM   4118  OH  TYR A 270      -0.393  -2.623   7.923  1.00 91.97           O
ATOM   4119  HH  TYR A 270      -0.067  -2.621   8.869  1.00 91.97           H
ATOM   4120  HN  TYR A 270       0.698  -9.796   4.548  1.00 91.97           H
ATOM   4121  N   ASN A 271      -2.069  -8.795   5.847  1.00 90.19           N
ATOM   4122  CA  ASN A 271      -3.478  -8.551   6.109  1.00 90.19           C
ATOM   4123  C   ASN A 271      -4.020  -9.649   7.026  1.00 90.19           C
ATOM   4124  O   ASN A 271      -4.983  -9.431   7.760  1.00 90.19           O
ATOM   4125  HA  ASN A 271      -3.516  -7.565   6.571  1.00 90.19           H
ATOM   4126  CB  ASN A 271      -4.291  -8.574   4.813  1.00 90.19           C
ATOM   4127 1HB  ASN A 271      -4.002  -9.437   4.214  1.00 90.19           H
ATOM   4128 2HB  ASN A 271      -5.350  -8.686   5.046  1.00 90.19           H
ATOM   4129  CG  ASN A 271      -4.074  -7.291   4.007  1.00 90.19           C
ATOM   4130  OD1 ASN A 271      -4.482  -6.208   4.393  1.00 90.19           O
ATOM   4131  ND2 ASN A 271      -3.410  -7.474   2.869  1.00 90.19           N
ATOM   4132 1HD2 ASN A 271      -3.102  -8.389   2.611  1.00 90.19           H
ATOM   4133 2HD2 ASN A 271      -3.218  -6.695   2.272  1.00 90.19           H
ATOM   4134  HN  ASN A 271      -1.856  -9.075   4.911  1.00 90.19           H
ATOM   4135  N   CYS A 272      -3.377 -10.806   6.955  1.00 93.31           N
ATOM   4136  CA  CYS A 272      -3.699 -11.897   7.859  1.00 93.31           C
ATOM   4137  C   CYS A 272      -3.449 -11.424   9.292  1.00 93.31           C
ATOM   4138  O   CYS A 272      -4.312 -11.567  10.156  1.00 93.31           O
ATOM   4139  HA  CYS A 272      -4.753 -12.129   7.706  1.00 93.31           H
ATOM   4140  CB  CYS A 272      -2.902 -13.160   7.527  1.00 93.31           C
ATOM   4141 1HB  CYS A 272      -1.842 -12.919   7.438  1.00 93.31           H
ATOM   4142 2HB  CYS A 272      -2.997 -13.884   8.336  1.00 93.31           H
ATOM   4143  SG  CYS A 272      -3.508 -13.890   5.962  1.00 93.31           S
ATOM   4144  HG  CYS A 272      -2.931 -13.000   5.160  1.00 93.31           H
ATOM   4145  HN  CYS A 272      -2.651 -11.002   6.297  1.00 93.31           H
ATOM   4146  N   ILE A 273      -2.263 -10.870   9.499  1.00 93.96           N
ATOM   4147  CA  ILE A 273      -1.864 -10.430  10.826  1.00 93.96           C
ATOM   4148  C   ILE A 273      -2.747  -9.257  11.255  1.00 93.96           C
ATOM   4149  O   ILE A 273      -3.136  -9.161  12.419  1.00 93.96           O
ATOM   4150  HA  ILE A 273      -2.036 -11.260  11.511  1.00 93.96           H
ATOM   4151  CB  ILE A 273      -0.367 -10.117  10.859  1.00 93.96           C
ATOM   4152  HB  ILE A 273      -0.159  -9.363  10.100  1.00 93.96           H
ATOM   4153  CG1 ILE A 273       0.460 -11.355  10.504  1.00 93.96           C
ATOM   4154 1HG1 ILE A 273       0.188 -11.704   9.508  1.00 93.96           H
ATOM   4155 2HG1 ILE A 273       1.517 -11.093  10.473  1.00 93.96           H
ATOM   4156  CG2 ILE A 273       0.039  -9.524  12.210  1.00 93.96           C
ATOM   4157 1HG2 ILE A 273      -0.514  -8.601  12.383  1.00 93.96           H
ATOM   4158 2HG2 ILE A 273      -0.187 -10.238  13.002  1.00 93.96           H
ATOM   4159 3HG2 ILE A 273       1.108  -9.311  12.206  1.00 93.96           H
ATOM   4160  CD1 ILE A 273       0.235 -12.475  11.522  1.00 93.96           C
ATOM   4161 1HD1 ILE A 273       0.530 -12.130  12.513  1.00 93.96           H
ATOM   4162 2HD1 ILE A 273      -0.820 -12.750  11.532  1.00 93.96           H
ATOM   4163 3HD1 ILE A 273       0.834 -13.342  11.246  1.00 93.96           H
ATOM   4164  HN  ILE A 273      -1.582 -10.722   8.782  1.00 93.96           H
ATOM   4165  N   LEU A 274      -3.039  -8.393  10.293  1.00 92.38           N
ATOM   4166  CA  LEU A 274      -3.862  -7.226  10.560  1.00 92.38           C
ATOM   4167  C   LEU A 274      -5.236  -7.679  11.059  1.00 92.38           C
ATOM   4168  O   LEU A 274      -5.837  -7.027  11.911  1.00 92.38           O
ATOM   4169  HA  LEU A 274      -3.377  -6.658  11.353  1.00 92.38           H
ATOM   4170  CB  LEU A 274      -3.923  -6.321   9.327  1.00 92.38           C
ATOM   4171 1HB  LEU A 274      -2.936  -6.302   8.866  1.00 92.38           H
ATOM   4172 2HB  LEU A 274      -4.604  -6.771   8.605  1.00 92.38           H
ATOM   4173  CG  LEU A 274      -4.368  -4.879   9.576  1.00 92.38           C
ATOM   4174  HG  LEU A 274      -5.149  -4.888  10.336  1.00 92.38           H
ATOM   4175  CD1 LEU A 274      -3.214  -4.036  10.124  1.00 92.38           C
ATOM   4176 1HD1 LEU A 274      -2.868  -4.463  11.066  1.00 92.38           H
ATOM   4177 2HD1 LEU A 274      -2.395  -4.031   9.406  1.00 92.38           H
ATOM   4178 3HD1 LEU A 274      -3.557  -3.015  10.292  1.00 92.38           H
ATOM   4179  CD2 LEU A 274      -4.974  -4.266   8.312  1.00 92.38           C
ATOM   4180 1HD2 LEU A 274      -4.232  -4.271   7.514  1.00 92.38           H
ATOM   4181 2HD2 LEU A 274      -5.841  -4.851   8.005  1.00 92.38           H
ATOM   4182 3HD2 LEU A 274      -5.282  -3.241   8.517  1.00 92.38           H
ATOM   4183  HN  LEU A 274      -2.723  -8.482   9.349  1.00 92.38           H
ATOM   4184  N   LEU A 275      -5.692  -8.794  10.507  1.00 94.20           N
ATOM   4185  CA  LEU A 275      -6.977  -9.350  10.896  1.00 94.20           C
ATOM   4186  C   LEU A 275      -6.919  -9.777  12.364  1.00 94.20           C
ATOM   4187  O   LEU A 275      -7.842  -9.505  13.130  1.00 94.20           O
ATOM   4188  HA  LEU A 275      -7.719  -8.558  10.796  1.00 94.20           H
ATOM   4189  CB  LEU A 275      -7.384 -10.476   9.943  1.00 94.20           C
ATOM   4190 1HB  LEU A 275      -7.471 -10.061   8.939  1.00 94.20           H
ATOM   4191 2HB  LEU A 275      -6.580 -11.211   9.917  1.00 94.20           H
ATOM   4192  CG  LEU A 275      -8.689 -11.200  10.280  1.00 94.20           C
ATOM   4193  HG  LEU A 275      -8.628 -11.553  11.310  1.00 94.20           H
ATOM   4194  CD1 LEU A 275      -9.883 -10.246  10.200  1.00 94.20           C
ATOM   4195 1HD1 LEU A 275      -9.743  -9.429  10.908  1.00 94.20           H
ATOM   4196 2HD1 LEU A 275      -9.958  -9.842   9.190  1.00 94.20           H
ATOM   4197 3HD1 LEU A 275     -10.797 -10.787  10.443  1.00 94.20           H
ATOM   4198  CD2 LEU A 275      -8.878 -12.431   9.391  1.00 94.20           C
ATOM   4199 1HD2 LEU A 275      -8.909 -12.123   8.346  1.00 94.20           H
ATOM   4200 2HD2 LEU A 275      -8.047 -13.120   9.542  1.00 94.20           H
ATOM   4201 3HD2 LEU A 275      -9.813 -12.927   9.652  1.00 94.20           H
ATOM   4202  HN  LEU A 275      -5.201  -9.313   9.807  1.00 94.20           H
ATOM   4203  N   VAL A 276      -5.826 -10.440  12.712  1.00 94.95           N
ATOM   4204  CA  VAL A 276      -5.637 -10.911  14.073  1.00 94.95           C
ATOM   4205  C   VAL A 276      -5.675  -9.719  15.031  1.00 94.95           C
ATOM   4206  O   VAL A 276      -6.353  -9.762  16.056  1.00 94.95           O
ATOM   4207  HA  VAL A 276      -6.468 -11.576  14.309  1.00 94.95           H
ATOM   4208  CB  VAL A 276      -4.341 -11.718  14.173  1.00 94.95           C
ATOM   4209  HB  VAL A 276      -3.523 -11.080  13.840  1.00 94.95           H
ATOM   4210  CG1 VAL A 276      -4.060 -12.126  15.621  1.00 94.95           C
ATOM   4211 1HG1 VAL A 276      -3.964 -11.233  16.238  1.00 94.95           H
ATOM   4212 2HG1 VAL A 276      -4.882 -12.738  15.992  1.00 94.95           H
ATOM   4213 3HG1 VAL A 276      -3.133 -12.698  15.663  1.00 94.95           H
ATOM   4214  CG2 VAL A 276      -4.385 -12.942  13.257  1.00 94.95           C
ATOM   4215 1HG2 VAL A 276      -5.218 -13.583  13.546  1.00 94.95           H
ATOM   4216 2HG2 VAL A 276      -4.517 -12.619  12.224  1.00 94.95           H
ATOM   4217 3HG2 VAL A 276      -3.452 -13.498  13.347  1.00 94.95           H
ATOM   4218  HN  VAL A 276      -5.078 -10.655  12.083  1.00 94.95           H
ATOM   4219  N   GLN A 277      -4.937  -8.681  14.663  1.00 93.42           N
ATOM   4220  CA  GLN A 277      -4.859  -7.488  15.487  1.00 93.42           C
ATOM   4221  C   GLN A 277      -6.246  -6.862  15.648  1.00 93.42           C
ATOM   4222  O   GLN A 277      -6.569  -6.321  16.704  1.00 93.42           O
ATOM   4223  HA  GLN A 277      -4.493  -7.828  16.456  1.00 93.42           H
ATOM   4224  CB  GLN A 277      -3.868  -6.480  14.902  1.00 93.42           C
ATOM   4225 1HB  GLN A 277      -4.055  -6.358  13.835  1.00 93.42           H
ATOM   4226 2HB  GLN A 277      -4.018  -5.505  15.366  1.00 93.42           H
ATOM   4227  CG  GLN A 277      -2.425  -6.940  15.122  1.00 93.42           C
ATOM   4228 1HG  GLN A 277      -2.247  -7.092  16.187  1.00 93.42           H
ATOM   4229 2HG  GLN A 277      -2.266  -7.900  14.631  1.00 93.42           H
ATOM   4230  CD  GLN A 277      -1.433  -5.911  14.576  1.00 93.42           C
ATOM   4231  OE1 GLN A 277      -1.736  -5.127  13.691  1.00 93.42           O
ATOM   4232  NE2 GLN A 277      -0.234  -5.958  15.150  1.00 93.42           N
ATOM   4233 1HE2 GLN A 277      -0.051  -6.626  15.871  1.00 93.42           H
ATOM   4234 2HE2 GLN A 277       0.484  -5.325  14.861  1.00 93.42           H
ATOM   4235  HN  GLN A 277      -4.400  -8.648  13.820  1.00 93.42           H
ATOM   4236  N   THR A 278      -7.030  -6.957  14.583  1.00 93.88           N
ATOM   4237  CA  THR A 278      -8.377  -6.412  14.594  1.00 93.88           C
ATOM   4238  C   THR A 278      -9.248  -7.164  15.603  1.00 93.88           C
ATOM   4239  O   THR A 278      -9.971  -6.548  16.384  1.00 93.88           O
ATOM   4240  HA  THR A 278      -8.325  -5.375  14.927  1.00 93.88           H
ATOM   4241  CB  THR A 278      -8.919  -6.464  13.165  1.00 93.88           C
ATOM   4242  HB  THR A 278      -9.077  -7.494  12.845  1.00 93.88           H
ATOM   4243  OG1 THR A 278      -7.969  -5.723  12.405  1.00 93.88           O
ATOM   4244  HG1 THR A 278      -7.269  -6.337  12.040  1.00 93.88           H
ATOM   4245  CG2 THR A 278     -10.221  -5.676  13.004  1.00 93.88           C
ATOM   4246 1HG2 THR A 278     -10.047  -4.630  13.259  1.00 93.88           H
ATOM   4247 2HG2 THR A 278     -10.981  -6.090  13.666  1.00 93.88           H
ATOM   4248 3HG2 THR A 278     -10.563  -5.746  11.971  1.00 93.88           H
ATOM   4249  HN  THR A 278      -6.758  -7.395  13.726  1.00 93.88           H
ATOM   4250  N   ILE A 279      -9.150  -8.484  15.553  1.00 95.24           N
ATOM   4251  CA  ILE A 279      -9.951  -9.328  16.423  1.00 95.24           C
ATOM   4252  C   ILE A 279      -9.550  -9.079  17.878  1.00 95.24           C
ATOM   4253  O   ILE A 279     -10.407  -8.997  18.757  1.00 95.24           O
ATOM   4254  HA  ILE A 279     -10.992  -9.032  16.296  1.00 95.24           H
ATOM   4255  CB  ILE A 279      -9.842 -10.793  15.997  1.00 95.24           C
ATOM   4256  HB  ILE A 279      -8.785 -11.050  15.924  1.00 95.24           H
ATOM   4257  CG1 ILE A 279     -10.457 -11.009  14.613  1.00 95.24           C
ATOM   4258 1HG1 ILE A 279     -11.544 -10.971  14.683  1.00 95.24           H
ATOM   4259 2HG1 ILE A 279     -10.152 -10.203  13.946  1.00 95.24           H
ATOM   4260  CG2 ILE A 279     -10.460 -11.717  17.049  1.00 95.24           C
ATOM   4261 1HG2 ILE A 279      -9.938 -11.589  17.997  1.00 95.24           H
ATOM   4262 2HG2 ILE A 279     -11.513 -11.468  17.178  1.00 95.24           H
ATOM   4263 3HG2 ILE A 279     -10.369 -12.753  16.721  1.00 95.24           H
ATOM   4264  CD1 ILE A 279     -10.025 -12.355  14.025  1.00 95.24           C
ATOM   4265 1HD1 ILE A 279      -8.939 -12.380  13.934  1.00 95.24           H
ATOM   4266 2HD1 ILE A 279     -10.353 -13.160  14.683  1.00 95.24           H
ATOM   4267 3HD1 ILE A 279     -10.476 -12.483  13.041  1.00 95.24           H
ATOM   4268  HN  ILE A 279      -8.538  -8.976  14.933  1.00 95.24           H
ATOM   4269  N   ASP A 280      -8.247  -8.964  18.088  1.00 94.37           N
ATOM   4270  CA  ASP A 280      -7.716  -8.802  19.431  1.00 94.37           C
ATOM   4271  C   ASP A 280      -8.103  -7.421  19.964  1.00 94.37           C
ATOM   4272  O   ASP A 280      -8.341  -7.257  21.159  1.00 94.37           O
ATOM   4273  HA  ASP A 280      -8.157  -9.611  20.013  1.00 94.37           H
ATOM   4274  CB  ASP A 280      -6.190  -8.901  19.436  1.00 94.37           C
ATOM   4275 1HB  ASP A 280      -5.878  -9.800  18.905  1.00 94.37           H
ATOM   4276 2HB  ASP A 280      -5.765  -8.051  18.901  1.00 94.37           H
ATOM   4277  CG  ASP A 280      -5.647  -8.932  20.866  1.00 94.37           C
ATOM   4278  OD1 ASP A 280      -6.151  -9.769  21.646  1.00 94.37           O
ATOM   4279  OD2 ASP A 280      -4.740  -8.120  21.147  1.00 94.37           O
ATOM   4280  HN  ASP A 280      -7.560  -8.981  17.362  1.00 94.37           H
ATOM   4281  N   ALA A 281      -8.152  -6.462  19.050  1.00 92.44           N
ATOM   4282  CA  ALA A 281      -8.543  -5.109  19.406  1.00 92.44           C
ATOM   4283  C   ALA A 281      -9.954  -5.129  19.998  1.00 92.44           C
ATOM   4284  O   ALA A 281     -10.286  -4.306  20.849  1.00 92.44           O
ATOM   4285  HA  ALA A 281      -7.846  -4.750  20.164  1.00 92.44           H
ATOM   4286  CB  ALA A 281      -8.440  -4.207  18.175  1.00 92.44           C
ATOM   4287 1HB  ALA A 281      -7.412  -4.204  17.812  1.00 92.44           H
ATOM   4288 2HB  ALA A 281      -9.101  -4.582  17.393  1.00 92.44           H
ATOM   4289 3HB  ALA A 281      -8.734  -3.191  18.442  1.00 92.44           H
ATOM   4290  HN  ALA A 281      -7.931  -6.598  18.085  1.00 92.44           H
ATOM   4291  N   TYR A 282     -10.747  -6.079  19.523  1.00 90.98           N
ATOM   4292  CA  TYR A 282     -12.121  -6.203  19.976  1.00 90.98           C
ATOM   4293  C   TYR A 282     -12.216  -7.121  21.196  1.00 90.98           C
ATOM   4294  O   TYR A 282     -12.855  -6.777  22.189  1.00 90.98           O
ATOM   4295  HA  TYR A 282     -12.476  -5.209  20.250  1.00 90.98           H
ATOM   4296  CB  TYR A 282     -12.893  -6.835  18.816  1.00 90.98           C
ATOM   4297 1HB  TYR A 282     -12.737  -6.235  17.919  1.00 90.98           H
ATOM   4298 2HB  TYR A 282     -12.480  -7.823  18.614  1.00 90.98           H
ATOM   4299  CG  TYR A 282     -14.396  -6.968  19.067  1.00 90.98           C
ATOM   4300  CD1 TYR A 282     -14.933  -8.193  19.407  1.00 90.98           C
ATOM   4301  HD1 TYR A 282     -14.286  -9.066  19.495  1.00 90.98           H
ATOM   4302  CD2 TYR A 282     -15.215  -5.863  18.955  1.00 90.98           C
ATOM   4303  HD2 TYR A 282     -14.791  -4.895  18.687  1.00 90.98           H
ATOM   4304  CE1 TYR A 282     -16.348  -8.319  19.643  1.00 90.98           C
ATOM   4305  HE1 TYR A 282     -16.785  -9.281  19.912  1.00 90.98           H
ATOM   4306  CE2 TYR A 282     -16.630  -5.988  19.192  1.00 90.98           C
ATOM   4307  HE2 TYR A 282     -17.288  -5.124  19.107  1.00 90.98           H
ATOM   4308  CZ  TYR A 282     -17.126  -7.210  19.524  1.00 90.98           C
ATOM   4309  OH  TYR A 282     -18.463  -7.329  19.748  1.00 90.98           O
ATOM   4310  HH  TYR A 282     -18.906  -6.437  19.651  1.00 90.98           H
ATOM   4311  HN  TYR A 282     -10.464  -6.755  18.842  1.00 90.98           H
ATOM   4312  N   ALA A 283     -11.570  -8.273  21.081  1.00 92.81           N
ATOM   4313  CA  ALA A 283     -11.814  -9.363  22.011  1.00 92.81           C
ATOM   4314  C   ALA A 283     -10.764  -9.323  23.123  1.00 92.81           C
ATOM   4315  O   ALA A 283     -10.969  -9.889  24.196  1.00 92.81           O
ATOM   4316  HA  ALA A 283     -12.800  -9.212  22.448  1.00 92.81           H
ATOM   4317  CB  ALA A 283     -11.808 -10.691  21.252  1.00 92.81           C
ATOM   4318 1HB  ALA A 283     -12.591 -10.680  20.493  1.00 92.81           H
ATOM   4319 2HB  ALA A 283     -10.840 -10.832  20.773  1.00 92.81           H
ATOM   4320 3HB  ALA A 283     -11.991 -11.509  21.949  1.00 92.81           H
ATOM   4321  HN  ALA A 283     -10.893  -8.466  20.371  1.00 92.81           H
ATOM   4322  N   MET A 284      -9.662  -8.648  22.829  1.00 90.87           N
ATOM   4323  CA  MET A 284      -8.566  -8.555  23.779  1.00 90.87           C
ATOM   4324  C   MET A 284      -8.216  -9.931  24.349  1.00 90.87           C
ATOM   4325  O   MET A 284      -8.099 -10.092  25.563  1.00 90.87           O
ATOM   4326  HA  MET A 284      -7.721  -8.163  23.214  1.00 90.87           H
ATOM   4327  CB  MET A 284      -8.958  -7.614  24.920  1.00 90.87           C
ATOM   4328 1HB  MET A 284      -9.875  -7.968  25.390  1.00 90.87           H
ATOM   4329 2HB  MET A 284      -8.183  -7.623  25.686  1.00 90.87           H
ATOM   4330  CG  MET A 284      -9.159  -6.186  24.408  1.00 90.87           C
ATOM   4331 1HG  MET A 284      -8.203  -5.763  24.101  1.00 90.87           H
ATOM   4332 2HG  MET A 284      -9.802  -6.194  23.528  1.00 90.87           H
ATOM   4333  SD  MET A 284      -9.890  -5.177  25.686  1.00 90.87           S
ATOM   4334  CE  MET A 284     -11.613  -5.582  25.455  1.00 90.87           C
ATOM   4335 1HE  MET A 284     -11.918  -5.308  24.445  1.00 90.87           H
ATOM   4336 2HE  MET A 284     -11.756  -6.653  25.600  1.00 90.87           H
ATOM   4337 3HE  MET A 284     -12.215  -5.034  26.179  1.00 90.87           H
ATOM   4338  HN  MET A 284      -9.512  -8.172  21.963  1.00 90.87           H
ATOM   4339  N   PHE A 285      -8.059 -10.888  23.447  1.00 91.71           N
ATOM   4340  CA  PHE A 285      -7.898 -12.275  23.847  1.00 91.71           C
ATOM   4341  C   PHE A 285      -6.422 -12.620  24.052  1.00 91.71           C
ATOM   4342  O   PHE A 285      -6.097 -13.630  24.673  1.00 91.71           O
ATOM   4343  HA  PHE A 285      -8.434 -12.404  24.787  1.00 91.71           H
ATOM   4344  CB  PHE A 285      -8.457 -13.136  22.712  1.00 91.71           C
ATOM   4345 1HB  PHE A 285      -8.593 -14.154  23.075  1.00 91.71           H
ATOM   4346 2HB  PHE A 285      -9.444 -12.761  22.438  1.00 91.71           H
ATOM   4347  CG  PHE A 285      -7.575 -13.168  21.463  1.00 91.71           C
ATOM   4348  CD1 PHE A 285      -7.762 -12.252  20.474  1.00 91.71           C
ATOM   4349  HD1 PHE A 285      -8.541 -11.496  20.572  1.00 91.71           H
ATOM   4350  CD2 PHE A 285      -6.603 -14.111  21.340  1.00 91.71           C
ATOM   4351  HD2 PHE A 285      -6.453 -14.845  22.132  1.00 91.71           H
ATOM   4352  CE1 PHE A 285      -6.943 -12.282  19.315  1.00 91.71           C
ATOM   4353  HE1 PHE A 285      -7.093 -11.548  18.522  1.00 91.71           H
ATOM   4354  CE2 PHE A 285      -5.784 -14.141  20.181  1.00 91.71           C
ATOM   4355  HE2 PHE A 285      -5.005 -14.898  20.083  1.00 91.71           H
ATOM   4356  CZ  PHE A 285      -5.971 -13.226  19.192  1.00 91.71           C
ATOM   4357  HZ  PHE A 285      -5.342 -13.249  18.302  1.00 91.71           H
ATOM   4358  HN  PHE A 285      -8.040 -10.728  22.460  1.00 91.71           H
ATOM   4359  N   ILE A 286      -5.567 -11.759  23.519  1.00 92.34           N
ATOM   4360  CA  ILE A 286      -4.133 -11.949  23.653  1.00 92.34           C
ATOM   4361  C   ILE A 286      -3.661 -11.327  24.969  1.00 92.34           C
ATOM   4362  O   ILE A 286      -3.292 -10.154  25.008  1.00 92.34           O
ATOM   4363  HA  ILE A 286      -3.947 -13.022  23.693  1.00 92.34           H
ATOM   4364  CB  ILE A 286      -3.403 -11.409  22.421  1.00 92.34           C
ATOM   4365  HB  ILE A 286      -3.590 -10.337  22.356  1.00 92.34           H
ATOM   4366  CG1 ILE A 286      -3.949 -12.041  21.140  1.00 92.34           C
ATOM   4367 1HG1 ILE A 286      -3.666 -13.093  21.099  1.00 92.34           H
ATOM   4368 2HG1 ILE A 286      -5.039 -12.004  21.147  1.00 92.34           H
ATOM   4369  CG2 ILE A 286      -1.890 -11.597  22.554  1.00 92.34           C
ATOM   4370 1HG2 ILE A 286      -1.533 -11.062  23.434  1.00 92.34           H
ATOM   4371 2HG2 ILE A 286      -1.664 -12.658  22.657  1.00 92.34           H
ATOM   4372 3HG2 ILE A 286      -1.396 -11.204  21.665  1.00 92.34           H
ATOM   4373  CD1 ILE A 286      -3.418 -11.317  19.901  1.00 92.34           C
ATOM   4374 1HD1 ILE A 286      -3.724 -10.271  19.933  1.00 92.34           H
ATOM   4375 2HD1 ILE A 286      -2.330 -11.377  19.884  1.00 92.34           H
ATOM   4376 3HD1 ILE A 286      -3.822 -11.786  19.004  1.00 92.34           H
ATOM   4377  HN  ILE A 286      -5.839 -10.946  23.004  1.00 92.34           H
ATOM   4378  N   SER A 287      -3.688 -12.140  26.014  1.00 90.30           N
ATOM   4379  CA  SER A 287      -3.239 -11.694  27.322  1.00 90.30           C
ATOM   4380  C   SER A 287      -1.783 -12.107  27.545  1.00 90.30           C
ATOM   4381  O   SER A 287      -1.111 -11.575  28.427  1.00 90.30           O
ATOM   4382  HA  SER A 287      -3.330 -10.608  27.303  1.00 90.30           H
ATOM   4383  CB  SER A 287      -4.128 -12.259  28.432  1.00 90.30           C
ATOM   4384 1HB  SER A 287      -3.757 -11.923  29.400  1.00 90.30           H
ATOM   4385 2HB  SER A 287      -5.138 -11.865  28.324  1.00 90.30           H
ATOM   4386  OG  SER A 287      -4.169 -13.683  28.409  1.00 90.30           O
ATOM   4387  HG  SER A 287      -4.780 -14.019  29.126  1.00 90.30           H
ATOM   4388  HN  SER A 287      -4.008 -13.087  25.978  1.00 90.30           H
ATOM   4389  N   ASN A 288      -1.339 -13.053  26.731  1.00 93.07           N
ATOM   4390  CA  ASN A 288      -0.019 -13.635  26.909  1.00 93.07           C
ATOM   4391  C   ASN A 288       1.020 -12.754  26.212  1.00 93.07           C
ATOM   4392  O   ASN A 288       0.929 -12.514  25.009  1.00 93.07           O
ATOM   4393  HA  ASN A 288       0.130 -13.681  27.988  1.00 93.07           H
ATOM   4394  CB  ASN A 288       0.055 -15.033  26.291  1.00 93.07           C
ATOM   4395 1HB  ASN A 288      -0.783 -15.635  26.644  1.00 93.07           H
ATOM   4396 2HB  ASN A 288      -0.039 -14.961  25.208  1.00 93.07           H
ATOM   4397  CG  ASN A 288       1.372 -15.722  26.650  1.00 93.07           C
ATOM   4398  OD1 ASN A 288       2.433 -15.119  26.672  1.00 93.07           O
ATOM   4399  ND2 ASN A 288       1.247 -17.016  26.931  1.00 93.07           N
ATOM   4400 1HD2 ASN A 288       0.347 -17.451  26.895  1.00 93.07           H
ATOM   4401 2HD2 ASN A 288       2.053 -17.555  27.177  1.00 93.07           H
ATOM   4402  HN  ASN A 288      -1.862 -13.420  25.962  1.00 93.07           H
ATOM   4403  N   CYS A 289       1.984 -12.298  26.997  1.00 92.59           N
ATOM   4404  CA  CYS A 289       2.976 -11.361  26.497  1.00 92.59           C
ATOM   4405  C   CYS A 289       3.799 -12.064  25.416  1.00 92.59           C
ATOM   4406  O   CYS A 289       4.188 -11.446  24.426  1.00 92.59           O
ATOM   4407  HA  CYS A 289       2.427 -10.518  26.078  1.00 92.59           H
ATOM   4408  CB  CYS A 289       3.859 -10.817  27.622  1.00 92.59           C
ATOM   4409 1HB  CYS A 289       3.240 -10.344  28.385  1.00 92.59           H
ATOM   4410 2HB  CYS A 289       4.391 -11.636  28.106  1.00 92.59           H
ATOM   4411  SG  CYS A 289       5.055  -9.606  26.950  1.00 92.59           S
ATOM   4412  HN  CYS A 289       2.094 -12.556  27.957  1.00 92.59           H
ATOM   4413  N   ALA A 290       4.040 -13.348  25.642  1.00 94.10           N
ATOM   4414  CA  ALA A 290       4.863 -14.126  24.732  1.00 94.10           C
ATOM   4415  C   ALA A 290       4.200 -14.162  23.354  1.00 94.10           C
ATOM   4416  O   ALA A 290       4.863 -13.969  22.336  1.00 94.10           O
ATOM   4417  HA  ALA A 290       5.829 -13.626  24.648  1.00 94.10           H
ATOM   4418  CB  ALA A 290       5.081 -15.525  25.311  1.00 94.10           C
ATOM   4419 1HB  ALA A 290       5.582 -15.445  26.276  1.00 94.10           H
ATOM   4420 2HB  ALA A 290       4.118 -16.019  25.441  1.00 94.10           H
ATOM   4421 3HB  ALA A 290       5.699 -16.109  24.628  1.00 94.10           H
ATOM   4422  HN  ALA A 290       3.684 -13.854  26.427  1.00 94.10           H
ATOM   4423  N   VAL A 291       2.898 -14.410  23.365  1.00 94.34           N
ATOM   4424  CA  VAL A 291       2.140 -14.482  22.128  1.00 94.34           C
ATOM   4425  C   VAL A 291       2.122 -13.104  21.464  1.00 94.34           C
ATOM   4426  O   VAL A 291       2.311 -12.992  20.254  1.00 94.34           O
ATOM   4427  HA  VAL A 291       2.651 -15.183  21.469  1.00 94.34           H
ATOM   4428  CB  VAL A 291       0.738 -15.030  22.406  1.00 94.34           C
ATOM   4429  HB  VAL A 291       0.256 -14.367  23.125  1.00 94.34           H
ATOM   4430  CG1 VAL A 291      -0.109 -15.038  21.132  1.00 94.34           C
ATOM   4431 1HG1 VAL A 291      -0.201 -14.021  20.750  1.00 94.34           H
ATOM   4432 2HG1 VAL A 291       0.369 -15.666  20.381  1.00 94.34           H
ATOM   4433 3HG1 VAL A 291      -1.101 -15.431  21.357  1.00 94.34           H
ATOM   4434  CG2 VAL A 291       0.808 -16.426  23.027  1.00 94.34           C
ATOM   4435 1HG2 VAL A 291       1.318 -17.103  22.341  1.00 94.34           H
ATOM   4436 2HG2 VAL A 291       1.357 -16.379  23.967  1.00 94.34           H
ATOM   4437 3HG2 VAL A 291      -0.202 -16.792  23.213  1.00 94.34           H
ATOM   4438  HN  VAL A 291       2.365 -14.560  24.198  1.00 94.34           H
ATOM   4439  N   SER A 292       1.895 -12.090  22.286  1.00 93.42           N
ATOM   4440  CA  SER A 292       1.804 -10.728  21.786  1.00 93.42           C
ATOM   4441  C   SER A 292       3.117 -10.330  21.110  1.00 93.42           C
ATOM   4442  O   SER A 292       3.109  -9.713  20.046  1.00 93.42           O
ATOM   4443  HA  SER A 292       0.989 -10.740  21.063  1.00 93.42           H
ATOM   4444  CB  SER A 292       1.470  -9.749  22.914  1.00 93.42           C
ATOM   4445 1HB  SER A 292       0.616 -10.123  23.477  1.00 93.42           H
ATOM   4446 2HB  SER A 292       2.310  -9.694  23.606  1.00 93.42           H
ATOM   4447  OG  SER A 292       1.177  -8.445  22.419  1.00 93.42           O
ATOM   4448  HG  SER A 292       0.285  -8.443  21.967  1.00 93.42           H
ATOM   4449  HN  SER A 292       1.773 -12.186  23.274  1.00 93.42           H
ATOM   4450  N   THR A 293       4.214 -10.700  21.755  1.00 93.61           N
ATOM   4451  CA  THR A 293       5.532 -10.362  21.245  1.00 93.61           C
ATOM   4452  C   THR A 293       5.736 -10.964  19.853  1.00 93.61           C
ATOM   4453  O   THR A 293       6.198 -10.282  18.940  1.00 93.61           O
ATOM   4454  HA  THR A 293       5.591  -9.279  21.136  1.00 93.61           H
ATOM   4455  CB  THR A 293       6.569 -10.830  22.268  1.00 93.61           C
ATOM   4456  HB  THR A 293       6.532 -11.912  22.393  1.00 93.61           H
ATOM   4457  OG1 THR A 293       6.276 -10.065  23.434  1.00 93.61           O
ATOM   4458  HG1 THR A 293       5.776 -10.627  24.094  1.00 93.61           H
ATOM   4459  CG2 THR A 293       7.992 -10.408  21.894  1.00 93.61           C
ATOM   4460 1HG2 THR A 293       8.045  -9.321  21.836  1.00 93.61           H
ATOM   4461 2HG2 THR A 293       8.256 -10.838  20.928  1.00 93.61           H
ATOM   4462 3HG2 THR A 293       8.688 -10.766  22.653  1.00 93.61           H
ATOM   4463  HN  THR A 293       4.212 -11.221  22.608  1.00 93.61           H
ATOM   4464  N   ASN A 294       5.382 -12.235  19.736  1.00 95.10           N
ATOM   4465  CA  ASN A 294       5.590 -12.958  18.493  1.00 95.10           C
ATOM   4466  C   ASN A 294       4.717 -12.343  17.398  1.00 95.10           C
ATOM   4467  O   ASN A 294       5.141 -12.234  16.248  1.00 95.10           O
ATOM   4468  HA  ASN A 294       6.655 -12.861  18.280  1.00 95.10           H
ATOM   4469  CB  ASN A 294       5.199 -14.430  18.639  1.00 95.10           C
ATOM   4470 1HB  ASN A 294       4.229 -14.505  19.132  1.00 95.10           H
ATOM   4471 2HB  ASN A 294       5.090 -14.881  17.653  1.00 95.10           H
ATOM   4472  CG  ASN A 294       6.248 -15.199  19.445  1.00 95.10           C
ATOM   4473  OD1 ASN A 294       7.369 -14.758  19.633  1.00 95.10           O
ATOM   4474  ND2 ASN A 294       5.821 -16.370  19.909  1.00 95.10           N
ATOM   4475 1HD2 ASN A 294       4.888 -16.674  19.719  1.00 95.10           H
ATOM   4476 2HD2 ASN A 294       6.434 -16.948  20.448  1.00 95.10           H
ATOM   4477  HN  ASN A 294       4.961 -12.769  20.469  1.00 95.10           H
ATOM   4478  N   ILE A 295       3.512 -11.957  17.793  1.00 93.96           N
ATOM   4479  CA  ILE A 295       2.559 -11.398  16.850  1.00 93.96           C
ATOM   4480  C   ILE A 295       3.101 -10.074  16.307  1.00 93.96           C
ATOM   4481  O   ILE A 295       2.979  -9.791  15.117  1.00 93.96           O
ATOM   4482  HA  ILE A 295       2.468 -12.100  16.021  1.00 93.96           H
ATOM   4483  CB  ILE A 295       1.176 -11.277  17.494  1.00 93.96           C
ATOM   4484  HB  ILE A 295       1.303 -10.896  18.508  1.00 93.96           H
ATOM   4485  CG1 ILE A 295       0.503 -12.647  17.608  1.00 93.96           C
ATOM   4486 1HG1 ILE A 295       0.239 -13.010  16.615  1.00 93.96           H
ATOM   4487 2HG1 ILE A 295       1.203 -13.365  18.035  1.00 93.96           H
ATOM   4488  CG2 ILE A 295       0.305 -10.271  16.739  1.00 93.96           C
ATOM   4489 1HG2 ILE A 295       0.784  -9.292  16.754  1.00 93.96           H
ATOM   4490 2HG2 ILE A 295       0.182 -10.600  15.707  1.00 93.96           H
ATOM   4491 3HG2 ILE A 295      -0.672 -10.205  17.218  1.00 93.96           H
ATOM   4492  CD1 ILE A 295      -0.753 -12.570  18.479  1.00 93.96           C
ATOM   4493 1HD1 ILE A 295      -0.481 -12.230  19.478  1.00 93.96           H
ATOM   4494 2HD1 ILE A 295      -1.460 -11.869  18.036  1.00 93.96           H
ATOM   4495 3HD1 ILE A 295      -1.211 -13.557  18.543  1.00 93.96           H
ATOM   4496  HN  ILE A 295       3.186 -12.022  18.736  1.00 93.96           H
ATOM   4497  N   ASP A 296       3.689  -9.299  17.207  1.00 94.00           N
ATOM   4498  CA  ASP A 296       4.216  -7.995  16.841  1.00 94.00           C
ATOM   4499  C   ASP A 296       5.385  -8.176  15.870  1.00 94.00           C
ATOM   4500  O   ASP A 296       5.520  -7.421  14.909  1.00 94.00           O
ATOM   4501  HA  ASP A 296       3.378  -7.464  16.390  1.00 94.00           H
ATOM   4502  CB  ASP A 296       4.734  -7.246  18.070  1.00 94.00           C
ATOM   4503 1HB  ASP A 296       5.429  -7.880  18.621  1.00 94.00           H
ATOM   4504 2HB  ASP A 296       5.290  -6.363  17.755  1.00 94.00           H
ATOM   4505  CG  ASP A 296       3.580  -6.829  18.984  1.00 94.00           C
ATOM   4506  OD1 ASP A 296       2.431  -6.852  18.494  1.00 94.00           O
ATOM   4507  OD2 ASP A 296       3.874  -6.497  20.153  1.00 94.00           O
ATOM   4508  HN  ASP A 296       3.808  -9.548  18.168  1.00 94.00           H
ATOM   4509  N   ILE A 297       6.200  -9.181  16.156  1.00 94.86           N
ATOM   4510  CA  ILE A 297       7.320  -9.506  15.290  1.00 94.86           C
ATOM   4511  C   ILE A 297       6.793  -9.916  13.913  1.00 94.86           C
ATOM   4512  O   ILE A 297       7.304  -9.465  12.889  1.00 94.86           O
ATOM   4513  HA  ILE A 297       7.917  -8.601  15.175  1.00 94.86           H
ATOM   4514  CB  ILE A 297       8.216 -10.559  15.944  1.00 94.86           C
ATOM   4515  HB  ILE A 297       7.581 -11.361  16.321  1.00 94.86           H
ATOM   4516  CG1 ILE A 297       8.964  -9.974  17.144  1.00 94.86           C
ATOM   4517 1HG1 ILE A 297       9.698  -9.246  16.799  1.00 94.86           H
ATOM   4518 2HG1 ILE A 297       8.265  -9.441  17.789  1.00 94.86           H
ATOM   4519  CG2 ILE A 297       9.169 -11.180  14.922  1.00 94.86           C
ATOM   4520 1HG2 ILE A 297       8.592 -11.656  14.129  1.00 94.86           H
ATOM   4521 2HG2 ILE A 297       9.801 -10.402  14.494  1.00 94.86           H
ATOM   4522 3HG2 ILE A 297       9.794 -11.926  15.414  1.00 94.86           H
ATOM   4523  CD1 ILE A 297       9.666 -11.074  17.942  1.00 94.86           C
ATOM   4524 1HD1 ILE A 297       8.926 -11.788  18.306  1.00 94.86           H
ATOM   4525 2HD1 ILE A 297      10.382 -11.589  17.301  1.00 94.86           H
ATOM   4526 3HD1 ILE A 297      10.190 -10.631  18.789  1.00 94.86           H
ATOM   4527  HN  ILE A 297       6.104  -9.767  16.961  1.00 94.86           H
ATOM   4528  N   CYS A 298       5.777 -10.767  13.933  1.00 94.98           N
ATOM   4529  CA  CYS A 298       5.177 -11.244  12.700  1.00 94.98           C
ATOM   4530  C   CYS A 298       4.688 -10.033  11.903  1.00 94.98           C
ATOM   4531  O   CYS A 298       4.844  -9.983  10.684  1.00 94.98           O
ATOM   4532  HA  CYS A 298       5.958 -11.775  12.156  1.00 94.98           H
ATOM   4533  CB  CYS A 298       4.049 -12.242  12.969  1.00 94.98           C
ATOM   4534 1HB  CYS A 298       3.396 -11.862  13.755  1.00 94.98           H
ATOM   4535 2HB  CYS A 298       3.436 -12.361  12.075  1.00 94.98           H
ATOM   4536  SG  CYS A 298       4.749 -13.859  13.465  1.00 94.98           S
ATOM   4537  HG  CYS A 298       5.077 -13.494  14.701  1.00 94.98           H
ATOM   4538  HN  CYS A 298       5.367 -11.127  14.771  1.00 94.98           H
ATOM   4539  N   PHE A 299       4.107  -9.085  12.624  1.00 93.74           N
ATOM   4540  CA  PHE A 299       3.579  -7.885  11.997  1.00 93.74           C
ATOM   4541  C   PHE A 299       4.679  -7.128  11.249  1.00 93.74           C
ATOM   4542  O   PHE A 299       4.490  -6.725  10.103  1.00 93.74           O
ATOM   4543  HA  PHE A 299       2.812  -8.201  11.290  1.00 93.74           H
ATOM   4544  CB  PHE A 299       3.036  -6.997  13.118  1.00 93.74           C
ATOM   4545 1HB  PHE A 299       2.268  -7.545  13.663  1.00 93.74           H
ATOM   4546 2HB  PHE A 299       3.840  -6.788  13.824  1.00 93.74           H
ATOM   4547  CG  PHE A 299       2.448  -5.671  12.632  1.00 93.74           C
ATOM   4548  CD1 PHE A 299       3.218  -4.550  12.617  1.00 93.74           C
ATOM   4549  HD1 PHE A 299       4.254  -4.596  12.951  1.00 93.74           H
ATOM   4550  CD2 PHE A 299       1.155  -5.613  12.214  1.00 93.74           C
ATOM   4551  HD2 PHE A 299       0.538  -6.512  12.227  1.00 93.74           H
ATOM   4552  CE1 PHE A 299       2.671  -3.320  12.165  1.00 93.74           C
ATOM   4553  HE1 PHE A 299       3.288  -2.421  12.153  1.00 93.74           H
ATOM   4554  CE2 PHE A 299       0.608  -4.383  11.763  1.00 93.74           C
ATOM   4555  HE2 PHE A 299      -0.428  -4.337  11.429  1.00 93.74           H
ATOM   4556  CZ  PHE A 299       1.378  -3.262  11.748  1.00 93.74           C
ATOM   4557  HZ  PHE A 299       0.959  -2.318  11.401  1.00 93.74           H
ATOM   4558  HN  PHE A 299       3.995  -9.128  13.617  1.00 93.74           H
ATOM   4559  N   GLN A 300       5.803  -6.958  11.929  1.00 93.74           N
ATOM   4560  CA  GLN A 300       6.910  -6.202  11.368  1.00 93.74           C
ATOM   4561  C   GLN A 300       7.428  -6.882  10.099  1.00 93.74           C
ATOM   4562  O   GLN A 300       7.722  -6.215   9.109  1.00 93.74           O
ATOM   4563  HA  GLN A 300       6.497  -5.224  11.121  1.00 93.74           H
ATOM   4564  CB  GLN A 300       8.031  -6.028  12.394  1.00 93.74           C
ATOM   4565 1HB  GLN A 300       8.253  -6.987  12.862  1.00 93.74           H
ATOM   4566 2HB  GLN A 300       8.942  -5.701  11.891  1.00 93.74           H
ATOM   4567  CG  GLN A 300       7.641  -5.009  13.466  1.00 93.74           C
ATOM   4568 1HG  GLN A 300       7.301  -4.089  12.991  1.00 93.74           H
ATOM   4569 2HG  GLN A 300       6.805  -5.393  14.051  1.00 93.74           H
ATOM   4570  CD  GLN A 300       8.821  -4.707  14.391  1.00 93.74           C
ATOM   4571  OE1 GLN A 300       9.884  -5.298  14.298  1.00 93.74           O
ATOM   4572  NE2 GLN A 300       8.576  -3.755  15.288  1.00 93.74           N
ATOM   4573 1HE2 GLN A 300       7.681  -3.309  15.311  1.00 93.74           H
ATOM   4574 2HE2 GLN A 300       9.286  -3.486  15.938  1.00 93.74           H
ATOM   4575  HN  GLN A 300       5.964  -7.325  12.846  1.00 93.74           H
ATOM   4576  N   VAL A 301       7.524  -8.202  10.171  1.00 95.34           N
ATOM   4577  CA  VAL A 301       8.070  -8.974   9.068  1.00 95.34           C
ATOM   4578  C   VAL A 301       7.154  -8.835   7.851  1.00 95.34           C
ATOM   4579  O   VAL A 301       7.606  -8.473   6.766  1.00 95.34           O
ATOM   4580  HA  VAL A 301       9.045  -8.552   8.822  1.00 95.34           H
ATOM   4581  CB  VAL A 301       8.278 -10.427   9.498  1.00 95.34           C
ATOM   4582  HB  VAL A 301       7.333 -10.797   9.897  1.00 95.34           H
ATOM   4583  CG1 VAL A 301       8.658 -11.304   8.303  1.00 95.34           C
ATOM   4584 1HG1 VAL A 301       7.862 -11.269   7.559  1.00 95.34           H
ATOM   4585 2HG1 VAL A 301       9.584 -10.934   7.862  1.00 95.34           H
ATOM   4586 3HG1 VAL A 301       8.799 -12.332   8.637  1.00 95.34           H
ATOM   4587  CG2 VAL A 301       9.327 -10.526  10.607  1.00 95.34           C
ATOM   4588 1HG2 VAL A 301      10.276 -10.130  10.245  1.00 95.34           H
ATOM   4589 2HG2 VAL A 301       8.998  -9.950  11.471  1.00 95.34           H
ATOM   4590 3HG2 VAL A 301       9.455 -11.570  10.894  1.00 95.34           H
ATOM   4591  HN  VAL A 301       7.236  -8.741  10.962  1.00 95.34           H
ATOM   4592  N   THR A 302       5.881  -9.132   8.071  1.00 94.33           N
ATOM   4593  CA  THR A 302       4.924  -9.179   6.980  1.00 94.33           C
ATOM   4594  C   THR A 302       4.721  -7.784   6.387  1.00 94.33           C
ATOM   4595  O   THR A 302       4.519  -7.640   5.182  1.00 94.33           O
ATOM   4596  HA  THR A 302       5.335  -9.806   6.188  1.00 94.33           H
ATOM   4597  CB  THR A 302       3.633  -9.808   7.510  1.00 94.33           C
ATOM   4598  HB  THR A 302       2.888  -9.892   6.719  1.00 94.33           H
ATOM   4599  OG1 THR A 302       3.270  -8.979   8.611  1.00 94.33           O
ATOM   4600  HG1 THR A 302       3.633  -9.361   9.460  1.00 94.33           H
ATOM   4601  CG2 THR A 302       3.867 -11.182   8.139  1.00 94.33           C
ATOM   4602 1HG2 THR A 302       4.561 -11.086   8.974  1.00 94.33           H
ATOM   4603 2HG2 THR A 302       4.287 -11.857   7.393  1.00 94.33           H
ATOM   4604 3HG2 THR A 302       2.919 -11.583   8.499  1.00 94.33           H
ATOM   4605  HN  THR A 302       5.503  -9.337   8.974  1.00 94.33           H
ATOM   4606  N   GLN A 303       4.782  -6.790   7.261  1.00 92.77           N
ATOM   4607  CA  GLN A 303       4.660  -5.407   6.832  1.00 92.77           C
ATOM   4608  C   GLN A 303       5.768  -5.060   5.836  1.00 92.77           C
ATOM   4609  O   GLN A 303       5.517  -4.406   4.825  1.00 92.77           O
ATOM   4610  HA  GLN A 303       3.688  -5.341   6.342  1.00 92.77           H
ATOM   4611  CB  GLN A 303       4.682  -4.457   8.030  1.00 92.77           C
ATOM   4612 1HB  GLN A 303       3.842  -4.676   8.689  1.00 92.77           H
ATOM   4613 2HB  GLN A 303       5.591  -4.618   8.610  1.00 92.77           H
ATOM   4614  CG  GLN A 303       4.613  -2.998   7.575  1.00 92.77           C
ATOM   4615 1HG  GLN A 303       5.548  -2.720   7.088  1.00 92.77           H
ATOM   4616 2HG  GLN A 303       3.822  -2.881   6.835  1.00 92.77           H
ATOM   4617  CD  GLN A 303       4.352  -2.065   8.759  1.00 92.77           C
ATOM   4618  OE1 GLN A 303       5.261  -1.533   9.375  1.00 92.77           O
ATOM   4619  NE2 GLN A 303       3.064  -1.898   9.043  1.00 92.77           N
ATOM   4620 1HE2 GLN A 303       2.367  -2.365   8.498  1.00 92.77           H
ATOM   4621 2HE2 GLN A 303       2.791  -1.306   9.801  1.00 92.77           H
ATOM   4622  HN  GLN A 303       4.913  -6.917   8.244  1.00 92.77           H
ATOM   4623  N   THR A 304       6.971  -5.514   6.156  1.00 93.94           N
ATOM   4624  CA  THR A 304       8.130  -5.205   5.336  1.00 93.94           C
ATOM   4625  C   THR A 304       7.985  -5.832   3.949  1.00 93.94           C
ATOM   4626  O   THR A 304       8.319  -5.208   2.943  1.00 93.94           O
ATOM   4627  HA  THR A 304       8.174  -4.125   5.196  1.00 93.94           H
ATOM   4628  CB  THR A 304       9.378  -5.673   6.087  1.00 93.94           C
ATOM   4629  HB  THR A 304       9.395  -6.760   6.175  1.00 93.94           H
ATOM   4630  OG1 THR A 304       9.333  -4.957   7.318  1.00 93.94           O
ATOM   4631  HG1 THR A 304       8.923  -5.526   8.030  1.00 93.94           H
ATOM   4632  CG2 THR A 304      10.673  -5.196   5.426  1.00 93.94           C
ATOM   4633 1HG2 THR A 304      10.687  -4.107   5.398  1.00 93.94           H
ATOM   4634 2HG2 THR A 304      10.727  -5.586   4.409  1.00 93.94           H
ATOM   4635 3HG2 THR A 304      11.528  -5.556   5.998  1.00 93.94           H
ATOM   4636  HN  THR A 304       7.159  -6.082   6.957  1.00 93.94           H
ATOM   4637  N   ILE A 305       7.485  -7.059   3.938  1.00 93.40           N
ATOM   4638  CA  ILE A 305       7.265  -7.767   2.689  1.00 93.40           C
ATOM   4639  C   ILE A 305       6.300  -6.963   1.815  1.00 93.40           C
ATOM   4640  O   ILE A 305       6.481  -6.876   0.601  1.00 93.40           O
ATOM   4641  HA  ILE A 305       8.224  -7.830   2.175  1.00 93.40           H
ATOM   4642  CB  ILE A 305       6.802  -9.200   2.959  1.00 93.40           C
ATOM   4643  HB  ILE A 305       5.956  -9.161   3.645  1.00 93.40           H
ATOM   4644  CG1 ILE A 305       7.903 -10.012   3.644  1.00 93.40           C
ATOM   4645 1HG1 ILE A 305       8.701 -10.221   2.932  1.00 93.40           H
ATOM   4646 2HG1 ILE A 305       8.342  -9.427   4.452  1.00 93.40           H
ATOM   4647  CG2 ILE A 305       6.311  -9.869   1.674  1.00 93.40           C
ATOM   4648 1HG2 ILE A 305       5.474  -9.302   1.266  1.00 93.40           H
ATOM   4649 2HG2 ILE A 305       7.121  -9.895   0.945  1.00 93.40           H
ATOM   4650 3HG2 ILE A 305       5.987 -10.886   1.894  1.00 93.40           H
ATOM   4651  CD1 ILE A 305       7.350 -11.326   4.199  1.00 93.40           C
ATOM   4652 1HD1 ILE A 305       6.568 -11.112   4.929  1.00 93.40           H
ATOM   4653 2HD1 ILE A 305       6.933 -11.918   3.385  1.00 93.40           H
ATOM   4654 3HD1 ILE A 305       8.153 -11.884   4.681  1.00 93.40           H
ATOM   4655  HN  ILE A 305       7.232  -7.567   4.762  1.00 93.40           H
ATOM   4656  N   ALA A 306       5.295  -6.396   2.466  1.00 90.17           N
ATOM   4657  CA  ALA A 306       4.260  -5.665   1.755  1.00 90.17           C
ATOM   4658  C   ALA A 306       4.880  -4.440   1.078  1.00 90.17           C
ATOM   4659  O   ALA A 306       4.429  -4.021   0.014  1.00 90.17           O
ATOM   4660  HA  ALA A 306       3.853  -6.325   0.989  1.00 90.17           H
ATOM   4661  CB  ALA A 306       3.140  -5.289   2.728  1.00 90.17           C
ATOM   4662 1HB  ALA A 306       2.714  -6.195   3.158  1.00 90.17           H
ATOM   4663 2HB  ALA A 306       3.545  -4.664   3.523  1.00 90.17           H
ATOM   4664 3HB  ALA A 306       2.364  -4.741   2.194  1.00 90.17           H
ATOM   4665  HN  ALA A 306       5.182  -6.429   3.459  1.00 90.17           H
ATOM   4666  N   PHE A 307       5.904  -3.902   1.725  1.00 91.59           N
ATOM   4667  CA  PHE A 307       6.518  -2.670   1.259  1.00 91.59           C
ATOM   4668  C   PHE A 307       7.341  -2.913  -0.008  1.00 91.59           C
ATOM   4669  O   PHE A 307       7.445  -2.035  -0.863  1.00 91.59           O
ATOM   4670  HA  PHE A 307       5.713  -1.970   1.037  1.00 91.59           H
ATOM   4671  CB  PHE A 307       7.449  -2.186   2.372  1.00 91.59           C
ATOM   4672 1HB  PHE A 307       8.099  -3.008   2.672  1.00 91.59           H
ATOM   4673 2HB  PHE A 307       8.092  -1.399   1.978  1.00 91.59           H
ATOM   4674  CG  PHE A 307       6.718  -1.655   3.607  1.00 91.59           C
ATOM   4675  CD1 PHE A 307       5.359  -1.651   3.643  1.00 91.59           C
ATOM   4676  HD1 PHE A 307       4.790  -2.026   2.792  1.00 91.59           H
ATOM   4677  CD2 PHE A 307       7.428  -1.188   4.669  1.00 91.59           C
ATOM   4678  HD2 PHE A 307       8.518  -1.191   4.640  1.00 91.59           H
ATOM   4679  CE1 PHE A 307       4.680  -1.159   4.790  1.00 91.59           C
ATOM   4680  HE1 PHE A 307       3.591  -1.155   4.819  1.00 91.59           H
ATOM   4681  CE2 PHE A 307       6.750  -0.696   5.815  1.00 91.59           C
ATOM   4682  HE2 PHE A 307       7.319  -0.321   6.666  1.00 91.59           H
ATOM   4683  CZ  PHE A 307       5.390  -0.691   5.851  1.00 91.59           C
ATOM   4684  HZ  PHE A 307       4.870  -0.314   6.731  1.00 91.59           H
ATOM   4685  HN  PHE A 307       6.311  -4.291   2.550  1.00 91.59           H
ATOM   4686  N   PHE A 308       7.905  -4.110  -0.088  1.00 91.45           N
ATOM   4687  CA  PHE A 308       8.691  -4.490  -1.250  1.00 91.45           C
ATOM   4688  C   PHE A 308       7.852  -4.421  -2.527  1.00 91.45           C
ATOM   4689  O   PHE A 308       8.393  -4.294  -3.624  1.00 91.45           O
ATOM   4690  HA  PHE A 308       9.520  -3.786  -1.324  1.00 91.45           H
ATOM   4691  CB  PHE A 308       9.145  -5.934  -1.029  1.00 91.45           C
ATOM   4692 1HB  PHE A 308       8.399  -6.451  -0.425  1.00 91.45           H
ATOM   4693 2HB  PHE A 308       9.183  -6.443  -1.992  1.00 91.45           H
ATOM   4694  CG  PHE A 308      10.509  -6.061  -0.347  1.00 91.45           C
ATOM   4695  CD1 PHE A 308      11.649  -5.897  -1.071  1.00 91.45           C
ATOM   4696  HD1 PHE A 308      11.591  -5.675  -2.136  1.00 91.45           H
ATOM   4697  CD2 PHE A 308      10.581  -6.338   0.982  1.00 91.45           C
ATOM   4698  HD2 PHE A 308       9.667  -6.469   1.562  1.00 91.45           H
ATOM   4699  CE1 PHE A 308      12.914  -6.015  -0.438  1.00 91.45           C
ATOM   4700  HE1 PHE A 308      13.828  -5.883  -1.018  1.00 91.45           H
ATOM   4701  CE2 PHE A 308      11.847  -6.455   1.615  1.00 91.45           C
ATOM   4702  HE2 PHE A 308      11.905  -6.677   2.681  1.00 91.45           H
ATOM   4703  CZ  PHE A 308      12.987  -6.291   0.892  1.00 91.45           C
ATOM   4704  HZ  PHE A 308      13.958  -6.382   1.378  1.00 91.45           H
ATOM   4705  HN  PHE A 308       7.832  -4.811   0.620  1.00 91.45           H
ATOM   4706  N   HIS A 309       6.543  -4.507  -2.342  1.00 86.86           N
ATOM   4707  CA  HIS A 309       5.626  -4.516  -3.469  1.00 86.86           C
ATOM   4708  C   HIS A 309       5.770  -3.213  -4.258  1.00 86.86           C
ATOM   4709  O   HIS A 309       5.670  -3.210  -5.484  1.00 86.86           O
ATOM   4710  HA  HIS A 309       5.921  -5.350  -4.106  1.00 86.86           H
ATOM   4711  CB  HIS A 309       4.192  -4.770  -3.002  1.00 86.86           C
ATOM   4712 1HB  HIS A 309       4.180  -5.653  -2.363  1.00 86.86           H
ATOM   4713 2HB  HIS A 309       3.866  -3.930  -2.389  1.00 86.86           H
ATOM   4714  CG  HIS A 309       3.205  -4.967  -4.127  1.00 86.86           C
ATOM   4715  ND1 HIS A 309       2.521  -3.919  -4.717  1.00 86.86           N
ATOM   4716  HD1 HIS A 309       2.604  -2.953  -4.469  1.00 86.86           H
ATOM   4717  CD2 HIS A 309       2.795  -6.101  -4.765  1.00 86.86           C
ATOM   4718  HD2 HIS A 309       3.138  -7.113  -4.549  1.00 86.86           H
ATOM   4719  CE1 HIS A 309       1.737  -4.411  -5.665  1.00 86.86           C
ATOM   4720  HE1 HIS A 309       1.072  -3.836  -6.309  1.00 86.86           H
ATOM   4721  NE2 HIS A 309       1.908  -5.764  -5.693  1.00 86.86           N
ATOM   4722  HN  HIS A 309       6.108  -4.570  -1.443  1.00 86.86           H
ATOM   4723  N   SER A 310       6.003  -2.136  -3.522  1.00 87.05           N
ATOM   4724  CA  SER A 310       6.032  -0.812  -4.121  1.00 87.05           C
ATOM   4725  C   SER A 310       7.277  -0.661  -4.996  1.00 87.05           C
ATOM   4726  O   SER A 310       7.351   0.245  -5.826  1.00 87.05           O
ATOM   4727  HA  SER A 310       5.128  -0.750  -4.727  1.00 87.05           H
ATOM   4728  CB  SER A 310       6.001   0.279  -3.048  1.00 87.05           C
ATOM   4729 1HB  SER A 310       6.784   0.087  -2.314  1.00 87.05           H
ATOM   4730 2HB  SER A 310       6.221   1.243  -3.505  1.00 87.05           H
ATOM   4731  OG  SER A 310       4.739   0.344  -2.389  1.00 87.05           O
ATOM   4732  HG  SER A 310       4.067   0.789  -2.980  1.00 87.05           H
ATOM   4733  HN  SER A 310       6.170  -2.157  -2.536  1.00 87.05           H
ATOM   4734  N   CYS A 311       8.225  -1.561  -4.782  1.00 89.99           N
ATOM   4735  CA  CYS A 311       9.456  -1.550  -5.554  1.00 89.99           C
ATOM   4736  C   CYS A 311       9.367  -2.648  -6.616  1.00 89.99           C
ATOM   4737  O   CYS A 311      10.197  -2.709  -7.521  1.00 89.99           O
ATOM   4738  HA  CYS A 311       9.525  -0.566  -6.019  1.00 89.99           H
ATOM   4739  CB  CYS A 311      10.686  -1.719  -4.660  1.00 89.99           C
ATOM   4740 1HB  CYS A 311      11.592  -1.510  -5.229  1.00 89.99           H
ATOM   4741 2HB  CYS A 311      10.652  -1.001  -3.840  1.00 89.99           H
ATOM   4742  SG  CYS A 311      10.747  -3.423  -3.995  1.00 89.99           S
ATOM   4743  HG  CYS A 311      11.860  -3.257  -3.287  1.00 89.99           H
ATOM   4744  HN  CYS A 311       8.163  -2.286  -4.096  1.00 89.99           H
ATOM   4745  N   LEU A 312       8.352  -3.487  -6.469  1.00 86.48           N
ATOM   4746  CA  LEU A 312       8.189  -4.626  -7.357  1.00 86.48           C
ATOM   4747  C   LEU A 312       7.428  -4.187  -8.609  1.00 86.48           C
ATOM   4748  O   LEU A 312       7.610  -4.758  -9.683  1.00 86.48           O
ATOM   4749  HA  LEU A 312       9.185  -4.953  -7.655  1.00 86.48           H
ATOM   4750  CB  LEU A 312       7.533  -5.793  -6.616  1.00 86.48           C
ATOM   4751 1HB  LEU A 312       6.671  -5.411  -6.069  1.00 86.48           H
ATOM   4752 2HB  LEU A 312       7.154  -6.499  -7.354  1.00 86.48           H
ATOM   4753  CG  LEU A 312       8.428  -6.553  -5.635  1.00 86.48           C
ATOM   4754  HG  LEU A 312       8.809  -5.844  -4.901  1.00 86.48           H
ATOM   4755  CD1 LEU A 312       7.629  -7.610  -4.870  1.00 86.48           C
ATOM   4756 1HD1 LEU A 312       6.829  -7.126  -4.310  1.00 86.48           H
ATOM   4757 2HD1 LEU A 312       7.199  -8.322  -5.575  1.00 86.48           H
ATOM   4758 3HD1 LEU A 312       8.289  -8.136  -4.180  1.00 86.48           H
ATOM   4759  CD2 LEU A 312       9.638  -7.156  -6.352  1.00 86.48           C
ATOM   4760 1HD2 LEU A 312       9.296  -7.848  -7.122  1.00 86.48           H
ATOM   4761 2HD2 LEU A 312      10.222  -6.360  -6.812  1.00 86.48           H
ATOM   4762 3HD2 LEU A 312      10.257  -7.691  -5.632  1.00 86.48           H
ATOM   4763  HN  LEU A 312       7.651  -3.399  -5.762  1.00 86.48           H
ATOM   4764  N   ASN A 313       6.591  -3.175  -8.429  1.00 79.16           N
ATOM   4765  CA  ASN A 313       5.714  -2.730  -9.499  1.00 79.16           C
ATOM   4766  C   ASN A 313       6.553  -2.401 -10.736  1.00 79.16           C
ATOM   4767  O   ASN A 313       6.323  -2.953 -11.811  1.00 79.16           O
ATOM   4768  HA  ASN A 313       5.027  -3.559  -9.670  1.00 79.16           H
ATOM   4769  CB  ASN A 313       4.951  -1.467  -9.097  1.00 79.16           C
ATOM   4770 1HB  ASN A 313       5.615  -0.793  -8.557  1.00 79.16           H
ATOM   4771 2HB  ASN A 313       4.617  -0.939  -9.990  1.00 79.16           H
ATOM   4772  CG  ASN A 313       3.744  -1.812  -8.221  1.00 79.16           C
ATOM   4773  OD1 ASN A 313       3.230  -2.918  -8.236  1.00 79.16           O
ATOM   4774  ND2 ASN A 313       3.322  -0.806  -7.461  1.00 79.16           N
ATOM   4775 1HD2 ASN A 313       3.789   0.078  -7.497  1.00 79.16           H
ATOM   4776 2HD2 ASN A 313       2.538  -0.933  -6.853  1.00 79.16           H
ATOM   4777  HN  ASN A 313       6.506  -2.664  -7.574  1.00 79.16           H
ATOM   4778  N   PRO A 314       7.536  -1.500 -10.608  1.00 78.92           N
ATOM   4779  CA  PRO A 314       8.366  -1.121 -11.754  1.00 78.92           C
ATOM   4780  C   PRO A 314       8.978  -2.327 -12.447  1.00 78.92           C
ATOM   4781  O   PRO A 314       9.041  -2.377 -13.675  1.00 78.92           O
ATOM   4782  HA  PRO A 314       7.755  -0.635 -12.515  1.00 78.92           H
ATOM   4783  CB  PRO A 314       9.436  -0.214 -11.143  1.00 78.92           C
ATOM   4784 1HB  PRO A 314      10.323  -0.778 -10.854  1.00 78.92           H
ATOM   4785 2HB  PRO A 314       9.761   0.553 -11.846  1.00 78.92           H
ATOM   4786  CG  PRO A 314       8.736   0.392  -9.932  1.00 78.92           C
ATOM   4787 1HG  PRO A 314       9.448   0.775  -9.202  1.00 78.92           H
ATOM   4788 2HG  PRO A 314       8.100   1.232 -10.211  1.00 78.92           H
ATOM   4789  CD  PRO A 314       7.931  -0.776  -9.386  1.00 78.92           C
ATOM   4790 1HD  PRO A 314       8.527  -1.404  -8.724  1.00 78.92           H
ATOM   4791 2HD  PRO A 314       7.069  -0.440  -8.810  1.00 78.92           H
ATOM   4792  N   VAL A 315       9.418  -3.277 -11.634  1.00 81.05           N
ATOM   4793  CA  VAL A 315      10.135  -4.431 -12.150  1.00 81.05           C
ATOM   4794  C   VAL A 315       9.209  -5.232 -13.068  1.00 81.05           C
ATOM   4795  O   VAL A 315       9.629  -5.697 -14.126  1.00 81.05           O
ATOM   4796  HA  VAL A 315      10.975  -4.061 -12.737  1.00 81.05           H
ATOM   4797  CB  VAL A 315      10.693  -5.260 -10.992  1.00 81.05           C
ATOM   4798  HB  VAL A 315       9.857  -5.562 -10.362  1.00 81.05           H
ATOM   4799  CG1 VAL A 315      11.376  -6.530 -11.506  1.00 81.05           C
ATOM   4800 1HG1 VAL A 315      10.653  -7.135 -12.053  1.00 81.05           H
ATOM   4801 2HG1 VAL A 315      12.197  -6.257 -12.169  1.00 81.05           H
ATOM   4802 3HG1 VAL A 315      11.764  -7.100 -10.663  1.00 81.05           H
ATOM   4803  CG2 VAL A 315      11.652  -4.431 -10.136  1.00 81.05           C
ATOM   4804 1HG2 VAL A 315      12.483  -4.086 -10.751  1.00 81.05           H
ATOM   4805 2HG2 VAL A 315      11.122  -3.571  -9.726  1.00 81.05           H
ATOM   4806 3HG2 VAL A 315      12.034  -5.044  -9.320  1.00 81.05           H
ATOM   4807  HN  VAL A 315       9.292  -3.266 -10.642  1.00 81.05           H
ATOM   4808  N   LEU A 316       7.966  -5.369 -12.628  1.00 76.35           N
ATOM   4809  CA  LEU A 316       6.982  -6.119 -13.389  1.00 76.35           C
ATOM   4810  C   LEU A 316       6.843  -5.503 -14.783  1.00 76.35           C
ATOM   4811  O   LEU A 316       6.760  -6.221 -15.778  1.00 76.35           O
ATOM   4812  HA  LEU A 316       7.359  -7.136 -13.498  1.00 76.35           H
ATOM   4813  CB  LEU A 316       5.662  -6.206 -12.620  1.00 76.35           C
ATOM   4814 1HB  LEU A 316       5.348  -5.194 -12.362  1.00 76.35           H
ATOM   4815 2HB  LEU A 316       4.903  -6.615 -13.286  1.00 76.35           H
ATOM   4816  CG  LEU A 316       5.685  -7.045 -11.341  1.00 76.35           C
ATOM   4817  HG  LEU A 316       6.497  -6.683 -10.710  1.00 76.35           H
ATOM   4818  CD1 LEU A 316       4.387  -6.873 -10.550  1.00 76.35           C
ATOM   4819 1HD1 LEU A 316       4.263  -5.825 -10.278  1.00 76.35           H
ATOM   4820 2HD1 LEU A 316       3.543  -7.192 -11.162  1.00 76.35           H
ATOM   4821 3HD1 LEU A 316       4.430  -7.480  -9.645  1.00 76.35           H
ATOM   4822  CD2 LEU A 316       5.976  -8.514 -11.654  1.00 76.35           C
ATOM   4823 1HD2 LEU A 316       5.202  -8.905 -12.315  1.00 76.35           H
ATOM   4824 2HD2 LEU A 316       6.946  -8.596 -12.143  1.00 76.35           H
ATOM   4825 3HD2 LEU A 316       5.986  -9.088 -10.727  1.00 76.35           H
ATOM   4826  HN  LEU A 316       7.630  -4.979 -11.771  1.00 76.35           H
ATOM   4827  N   TYR A 317       6.821  -4.178 -14.809  1.00 72.35           N
ATOM   4828  CA  TYR A 317       6.635  -3.457 -16.057  1.00 72.35           C
ATOM   4829  C   TYR A 317       7.826  -3.668 -16.994  1.00 72.35           C
ATOM   4830  O   TYR A 317       7.654  -3.781 -18.207  1.00 72.35           O
ATOM   4831  HA  TYR A 317       5.734  -3.840 -16.535  1.00 72.35           H
ATOM   4832  CB  TYR A 317       6.553  -1.977 -15.681  1.00 72.35           C
ATOM   4833 1HB  TYR A 317       7.507  -1.668 -15.252  1.00 72.35           H
ATOM   4834 2HB  TYR A 317       6.407  -1.389 -16.587  1.00 72.35           H
ATOM   4835  CG  TYR A 317       5.435  -1.647 -14.690  1.00 72.35           C
ATOM   4836  CD1 TYR A 317       4.270  -2.388 -14.694  1.00 72.35           C
ATOM   4837  HD1 TYR A 317       4.147  -3.207 -15.402  1.00 72.35           H
ATOM   4838  CD2 TYR A 317       5.590  -0.610 -13.794  1.00 72.35           C
ATOM   4839  HD2 TYR A 317       6.510  -0.025 -13.791  1.00 72.35           H
ATOM   4840  CE1 TYR A 317       3.217  -2.078 -13.762  1.00 72.35           C
ATOM   4841  HE1 TYR A 317       2.292  -2.654 -13.754  1.00 72.35           H
ATOM   4842  CE2 TYR A 317       4.537  -0.300 -12.862  1.00 72.35           C
ATOM   4843  HE2 TYR A 317       4.647   0.517 -12.148  1.00 72.35           H
ATOM   4844  CZ  TYR A 317       3.403  -1.049 -12.892  1.00 72.35           C
ATOM   4845  OH  TYR A 317       2.408  -0.756 -12.011  1.00 72.35           O
ATOM   4846  HH  TYR A 317       1.771  -1.525 -11.947  1.00 72.35           H
ATOM   4847  HN  TYR A 317       6.928  -3.601 -14.000  1.00 72.35           H
ATOM   4848  N   VAL A 318       9.008  -3.714 -16.397  1.00 70.78           N
ATOM   4849  CA  VAL A 318      10.229  -3.888 -17.165  1.00 70.78           C
ATOM   4850  C   VAL A 318      10.195  -5.247 -17.868  1.00 70.78           C
ATOM   4851  O   VAL A 318      10.280  -5.319 -19.092  1.00 70.78           O
ATOM   4852  HA  VAL A 318      10.256  -3.103 -17.921  1.00 70.78           H
ATOM   4853  CB  VAL A 318      11.448  -3.715 -16.257  1.00 70.78           C
ATOM   4854  HB  VAL A 318      11.334  -4.392 -15.411  1.00 70.78           H
ATOM   4855  CG1 VAL A 318      12.736  -4.092 -16.991  1.00 70.78           C
ATOM   4856 1HG1 VAL A 318      12.682  -5.133 -17.308  1.00 70.78           H
ATOM   4857 2HG1 VAL A 318      12.857  -3.451 -17.865  1.00 70.78           H
ATOM   4858 3HG1 VAL A 318      13.587  -3.959 -16.323  1.00 70.78           H
ATOM   4859  CG2 VAL A 318      11.525  -2.288 -15.711  1.00 70.78           C
ATOM   4860 1HG2 VAL A 318      11.605  -1.585 -16.540  1.00 70.78           H
ATOM   4861 2HG2 VAL A 318      10.626  -2.070 -15.134  1.00 70.78           H
ATOM   4862 3HG2 VAL A 318      12.401  -2.192 -15.068  1.00 70.78           H
ATOM   4863  HN  VAL A 318       9.138  -3.635 -15.409  1.00 70.78           H
ATOM   4864  N   PHE A 319      10.070  -6.291 -17.061  1.00 70.52           N
ATOM   4865  CA  PHE A 319      10.259  -7.644 -17.555  1.00 70.52           C
ATOM   4866  C   PHE A 319       9.058  -8.097 -18.389  1.00 70.52           C
ATOM   4867  O   PHE A 319       9.213  -8.851 -19.348  1.00 70.52           O
ATOM   4868  HA  PHE A 319      11.152  -7.639 -18.180  1.00 70.52           H
ATOM   4869  CB  PHE A 319      10.385  -8.553 -16.330  1.00 70.52           C
ATOM   4870 1HB  PHE A 319       9.637  -8.261 -15.594  1.00 70.52           H
ATOM   4871 2HB  PHE A 319      10.158  -9.578 -16.626  1.00 70.52           H
ATOM   4872  CG  PHE A 319      11.766  -8.522 -15.672  1.00 70.52           C
ATOM   4873  CD1 PHE A 319      12.838  -9.060 -16.314  1.00 70.52           C
ATOM   4874  HD1 PHE A 319      12.713  -9.514 -17.297  1.00 70.52           H
ATOM   4875  CD2 PHE A 319      11.922  -7.956 -14.445  1.00 70.52           C
ATOM   4876  HD2 PHE A 319      11.063  -7.525 -13.931  1.00 70.52           H
ATOM   4877  CE1 PHE A 319      14.119  -9.031 -15.703  1.00 70.52           C
ATOM   4878  HE1 PHE A 319      14.978  -9.463 -16.217  1.00 70.52           H
ATOM   4879  CE2 PHE A 319      13.204  -7.927 -13.835  1.00 70.52           C
ATOM   4880  HE2 PHE A 319      13.329  -7.474 -12.851  1.00 70.52           H
ATOM   4881  CZ  PHE A 319      14.275  -8.465 -14.476  1.00 70.52           C
ATOM   4882  HZ  PHE A 319      15.259  -8.443 -14.008  1.00 70.52           H
ATOM   4883  HN  PHE A 319       9.844  -6.223 -16.089  1.00 70.52           H
ATOM   4884  N   VAL A 320       7.889  -7.616 -17.993  1.00 67.85           N
ATOM   4885  CA  VAL A 320       6.643  -8.174 -18.492  1.00 67.85           C
ATOM   4886  C   VAL A 320       6.066  -7.245 -19.562  1.00 67.85           C
ATOM   4887  O   VAL A 320       5.393  -7.700 -20.486  1.00 67.85           O
ATOM   4888  HA  VAL A 320       6.874  -9.136 -18.950  1.00 67.85           H
ATOM   4889  CB  VAL A 320       5.678  -8.421 -17.330  1.00 67.85           C
ATOM   4890  HB  VAL A 320       5.262  -7.460 -17.030  1.00 67.85           H
ATOM   4891  CG1 VAL A 320       4.519  -9.321 -17.763  1.00 67.85           C
ATOM   4892 1HG1 VAL A 320       3.972  -8.844 -18.576  1.00 67.85           H
ATOM   4893 2HG1 VAL A 320       4.910 -10.280 -18.102  1.00 67.85           H
ATOM   4894 3HG1 VAL A 320       3.848  -9.480 -16.918  1.00 67.85           H
ATOM   4895  CG2 VAL A 320       6.411  -9.012 -16.125  1.00 67.85           C
ATOM   4896 1HG2 VAL A 320       6.869  -9.961 -16.407  1.00 67.85           H
ATOM   4897 2HG2 VAL A 320       7.186  -8.320 -15.795  1.00 67.85           H
ATOM   4898 3HG2 VAL A 320       5.702  -9.178 -15.314  1.00 67.85           H
ATOM   4899  HN  VAL A 320       7.784  -6.862 -17.345  1.00 67.85           H
ATOM   4900  N   GLY A 321       6.349  -5.961 -19.401  1.00 69.29           N
ATOM   4901  CA  GLY A 321       5.840  -4.961 -20.323  1.00 69.29           C
ATOM   4902  C   GLY A 321       6.720  -4.868 -21.572  1.00 69.29           C
ATOM   4903  O   GLY A 321       7.793  -4.268 -21.535  1.00 69.29           O
ATOM   4904 1HA  GLY A 321       4.819  -5.213 -20.612  1.00 69.29           H
ATOM   4905 2HA  GLY A 321       5.801  -3.991 -19.829  1.00 69.29           H
ATOM   4906  HN  GLY A 321       6.914  -5.602 -18.658  1.00 69.29           H
ATOM   4907  N   GLU A 322       6.233  -5.470 -22.646  1.00 74.53           N
ATOM   4908  CA  GLU A 322       6.890  -5.347 -23.936  1.00 74.53           C
ATOM   4909  C   GLU A 322       6.931  -3.881 -24.373  1.00 74.53           C
ATOM   4910  O   GLU A 322       7.967  -3.392 -24.822  1.00 74.53           O
ATOM   4911  HA  GLU A 322       7.904  -5.715 -23.781  1.00 74.53           H
ATOM   4912  CB  GLU A 322       6.198  -6.213 -24.990  1.00 74.53           C
ATOM   4913 1HB  GLU A 322       5.120  -6.056 -24.944  1.00 74.53           H
ATOM   4914 2HB  GLU A 322       6.622  -6.007 -25.972  1.00 74.53           H
ATOM   4915  CG  GLU A 322       6.438  -7.700 -24.721  1.00 74.53           C
ATOM   4916 1HG  GLU A 322       7.506  -7.884 -24.601  1.00 74.53           H
ATOM   4917 2HG  GLU A 322       5.958  -7.986 -23.785  1.00 74.53           H
ATOM   4918  CD  GLU A 322       5.893  -8.559 -25.864  1.00 74.53           C
ATOM   4919  OE1 GLU A 322       6.229  -9.763 -25.879  1.00 74.53           O
ATOM   4920  OE2 GLU A 322       5.152  -7.993 -26.696  1.00 74.53           O
ATOM   4921  HN  GLU A 322       5.406  -6.033 -22.646  1.00 74.53           H
ATOM   4922  N   ARG A 323       5.792  -3.220 -24.225  1.00 75.61           N
ATOM   4923  CA  ARG A 323       5.682  -1.823 -24.607  1.00 75.61           C
ATOM   4924  C   ARG A 323       6.686  -0.977 -23.821  1.00 75.61           C
ATOM   4925  O   ARG A 323       7.365  -0.125 -24.391  1.00 75.61           O
ATOM   4926  HA  ARG A 323       5.906  -1.807 -25.674  1.00 75.61           H
ATOM   4927  CB  ARG A 323       4.270  -1.292 -24.354  1.00 75.61           C
ATOM   4928 1HB  ARG A 323       3.934  -1.599 -23.363  1.00 75.61           H
ATOM   4929 2HB  ARG A 323       4.280  -0.202 -24.363  1.00 75.61           H
ATOM   4930  CG  ARG A 323       3.292  -1.808 -25.411  1.00 75.61           C
ATOM   4931 1HG  ARG A 323       3.689  -1.608 -26.407  1.00 75.61           H
ATOM   4932 2HG  ARG A 323       3.190  -2.889 -25.321  1.00 75.61           H
ATOM   4933  CD  ARG A 323       1.921  -1.146 -25.260  1.00 75.61           C
ATOM   4934 1HD  ARG A 323       1.528  -1.329 -24.260  1.00 75.61           H
ATOM   4935 2HD  ARG A 323       2.015  -0.066 -25.373  1.00 75.61           H
ATOM   4936  NE  ARG A 323       0.987  -1.680 -26.276  1.00 75.61           N
ATOM   4937  HE  ARG A 323       1.336  -2.356 -26.925  1.00 75.61           H
ATOM   4938  CZ  ARG A 323      -0.298  -1.313 -26.381  1.00 75.61           C
ATOM   4939  NH1 ARG A 323      -0.819  -0.411 -25.539  1.00 75.61           N
ATOM   4940 1HH1 ARG A 323      -0.248  -0.005 -24.825  1.00 75.61           H
ATOM   4941 2HH1 ARG A 323      -1.779  -0.143 -25.624  1.00 75.61           H
ATOM   4942  NH2 ARG A 323      -1.054  -1.863 -27.341  1.00 75.61           N
ATOM   4943 1HH2 ARG A 323      -2.015  -1.601 -27.433  1.00 75.61           H
ATOM   4944 2HH2 ARG A 323      -0.658  -2.536 -27.966  1.00 75.61           H
ATOM   4945  HN  ARG A 323       4.956  -3.624 -23.852  1.00 75.61           H
ATOM   4946  N   PHE A 324       6.748  -1.243 -22.524  1.00 76.82           N
ATOM   4947  CA  PHE A 324       7.590  -0.456 -21.639  1.00 76.82           C
ATOM   4948  C   PHE A 324       9.065  -0.591 -22.021  1.00 76.82           C
ATOM   4949  O   PHE A 324       9.798   0.396 -22.039  1.00 76.82           O
ATOM   4950  HA  PHE A 324       7.283   0.585 -21.742  1.00 76.82           H
ATOM   4951  CB  PHE A 324       7.389  -1.006 -20.225  1.00 76.82           C
ATOM   4952 1HB  PHE A 324       6.320  -1.090 -20.027  1.00 76.82           H
ATOM   4953 2HB  PHE A 324       7.802  -2.014 -20.177  1.00 76.82           H
ATOM   4954  CG  PHE A 324       8.031  -0.154 -19.129  1.00 76.82           C
ATOM   4955  CD1 PHE A 324       9.292  -0.432 -18.703  1.00 76.82           C
ATOM   4956  HD1 PHE A 324       9.846  -1.262 -19.142  1.00 76.82           H
ATOM   4957  CD2 PHE A 324       7.340   0.881 -18.580  1.00 76.82           C
ATOM   4958  HD2 PHE A 324       6.329   1.104 -18.922  1.00 76.82           H
ATOM   4959  CE1 PHE A 324       9.888   0.359 -17.685  1.00 76.82           C
ATOM   4960  HE1 PHE A 324      10.899   0.136 -17.343  1.00 76.82           H
ATOM   4961  CE2 PHE A 324       7.936   1.672 -17.563  1.00 76.82           C
ATOM   4962  HE2 PHE A 324       7.383   2.502 -17.123  1.00 76.82           H
ATOM   4963  CZ  PHE A 324       9.198   1.395 -17.136  1.00 76.82           C
ATOM   4964  HZ  PHE A 324       9.655   2.002 -16.355  1.00 76.82           H
ATOM   4965  HN  PHE A 324       6.237  -1.978 -22.079  1.00 76.82           H
ATOM   4966  N   ARG A 325       9.456  -1.822 -22.318  1.00 80.43           N
ATOM   4967  CA  ARG A 325      10.822  -2.094 -22.732  1.00 80.43           C
ATOM   4968  C   ARG A 325      11.163  -1.298 -23.993  1.00 80.43           C
ATOM   4969  O   ARG A 325      12.256  -0.745 -24.105  1.00 80.43           O
ATOM   4970  HA  ARG A 325      11.436  -1.777 -21.889  1.00 80.43           H
ATOM   4971  CB  ARG A 325      11.028  -3.585 -23.007  1.00 80.43           C
ATOM   4972 1HB  ARG A 325      10.115  -4.011 -23.424  1.00 80.43           H
ATOM   4973 2HB  ARG A 325      11.811  -3.716 -23.753  1.00 80.43           H
ATOM   4974  CG  ARG A 325      11.405  -4.332 -21.726  1.00 80.43           C
ATOM   4975 1HG  ARG A 325      12.310  -3.897 -21.300  1.00 80.43           H
ATOM   4976 2HG  ARG A 325      10.615  -4.212 -20.984  1.00 80.43           H
ATOM   4977  CD  ARG A 325      11.630  -5.819 -22.004  1.00 80.43           C
ATOM   4978 1HD  ARG A 325      12.165  -5.945 -22.946  1.00 80.43           H
ATOM   4979 2HD  ARG A 325      12.255  -6.254 -21.223  1.00 80.43           H
ATOM   4980  NE  ARG A 325      10.331  -6.525 -22.063  1.00 80.43           N
ATOM   4981  HE  ARG A 325       9.503  -6.001 -21.865  1.00 80.43           H
ATOM   4982  CZ  ARG A 325      10.194  -7.824 -22.364  1.00 80.43           C
ATOM   4983  NH1 ARG A 325      11.270  -8.575 -22.638  1.00 80.43           N
ATOM   4984 1HH1 ARG A 325      12.183  -8.167 -22.619  1.00 80.43           H
ATOM   4985 2HH1 ARG A 325      11.159  -9.543 -22.863  1.00 80.43           H
ATOM   4986  NH2 ARG A 325       8.966  -8.360 -22.388  1.00 80.43           N
ATOM   4987 1HH2 ARG A 325       8.847  -9.327 -22.611  1.00 80.43           H
ATOM   4988 2HH2 ARG A 325       8.169  -7.792 -22.182  1.00 80.43           H
ATOM   4989  HN  ARG A 325       8.858  -2.623 -22.280  1.00 80.43           H
ATOM   4990  N   ARG A 326      10.207  -1.266 -24.910  1.00 80.96           N
ATOM   4991  CA  ARG A 326      10.380  -0.518 -26.144  1.00 80.96           C
ATOM   4992  C   ARG A 326      10.534   0.974 -25.844  1.00 80.96           C
ATOM   4993  O   ARG A 326      11.406   1.636 -26.403  1.00 80.96           O
ATOM   4994  HA  ARG A 326      11.287  -0.924 -26.592  1.00 80.96           H
ATOM   4995  CB  ARG A 326       9.188  -0.722 -27.082  1.00 80.96           C
ATOM   4996 1HB  ARG A 326       8.258  -0.595 -26.528  1.00 80.96           H
ATOM   4997 2HB  ARG A 326       9.201   0.039 -27.862  1.00 80.96           H
ATOM   4998  CG  ARG A 326       9.223  -2.113 -27.719  1.00 80.96           C
ATOM   4999 1HG  ARG A 326      10.152  -2.240 -28.274  1.00 80.96           H
ATOM   5000 2HG  ARG A 326       9.211  -2.874 -26.939  1.00 80.96           H
ATOM   5001  CD  ARG A 326       8.031  -2.316 -28.657  1.00 80.96           C
ATOM   5002 1HD  ARG A 326       7.112  -1.996 -28.165  1.00 80.96           H
ATOM   5003 2HD  ARG A 326       8.149  -1.699 -29.547  1.00 80.96           H
ATOM   5004  NE  ARG A 326       7.927  -3.742 -29.041  1.00 80.96           N
ATOM   5005  HE  ARG A 326       8.009  -4.429 -28.319  1.00 80.96           H
ATOM   5006  CZ  ARG A 326       7.731  -4.169 -30.296  1.00 80.96           C
ATOM   5007  NH1 ARG A 326       7.614  -3.293 -31.302  1.00 80.96           N
ATOM   5008 1HH1 ARG A 326       7.674  -2.311 -31.120  1.00 80.96           H
ATOM   5009 2HH1 ARG A 326       7.468  -3.620 -32.236  1.00 80.96           H
ATOM   5010  NH2 ARG A 326       7.653  -5.487 -30.529  1.00 80.96           N
ATOM   5011 1HH2 ARG A 326       7.507  -5.822 -31.459  1.00 80.96           H
ATOM   5012 2HH2 ARG A 326       7.741  -6.134 -29.772  1.00 80.96           H
ATOM   5013  HN  ARG A 326       9.330  -1.738 -24.821  1.00 80.96           H
ATOM   5014  N   ASP A 327       9.674   1.459 -24.960  1.00 82.07           N
ATOM   5015  CA  ASP A 327       9.662   2.873 -24.626  1.00 82.07           C
ATOM   5016  C   ASP A 327      10.955   3.230 -23.891  1.00 82.07           C
ATOM   5017  O   ASP A 327      11.539   4.285 -24.133  1.00 82.07           O
ATOM   5018  HA  ASP A 327       9.567   3.392 -25.580  1.00 82.07           H
ATOM   5019  CB  ASP A 327       8.486   3.212 -23.707  1.00 82.07           C
ATOM   5020 1HB  ASP A 327       8.542   2.607 -22.802  1.00 82.07           H
ATOM   5021 2HB  ASP A 327       8.551   4.255 -23.397  1.00 82.07           H
ATOM   5022  CG  ASP A 327       7.151   2.966 -24.411  1.00 82.07           C
ATOM   5023  OD1 ASP A 327       7.133   3.093 -25.655  1.00 82.07           O
ATOM   5024  OD2 ASP A 327       6.178   2.655 -23.690  1.00 82.07           O
ATOM   5025  HN  ASP A 327       8.995   0.905 -24.478  1.00 82.07           H
ATOM   5026  N   LEU A 328      11.364   2.331 -23.009  1.00 82.92           N
ATOM   5027  CA  LEU A 328      12.566   2.548 -22.222  1.00 82.92           C
ATOM   5028  C   LEU A 328      13.758   2.741 -23.161  1.00 82.92           C
ATOM   5029  O   LEU A 328      14.511   3.704 -23.025  1.00 82.92           O
ATOM   5030  HA  LEU A 328      12.423   3.466 -21.653  1.00 82.92           H
ATOM   5031  CB  LEU A 328      12.757   1.415 -21.212  1.00 82.92           C
ATOM   5032 1HB  LEU A 328      11.905   1.413 -20.532  1.00 82.92           H
ATOM   5033 2HB  LEU A 328      12.737   0.467 -21.751  1.00 82.92           H
ATOM   5034  CG  LEU A 328      14.039   1.468 -20.378  1.00 82.92           C
ATOM   5035  HG  LEU A 328      14.887   1.541 -21.059  1.00 82.92           H
ATOM   5036  CD1 LEU A 328      14.064   2.714 -19.490  1.00 82.92           C
ATOM   5037 1HD1 LEU A 328      14.016   3.606 -20.115  1.00 82.92           H
ATOM   5038 2HD1 LEU A 328      13.208   2.697 -18.816  1.00 82.92           H
ATOM   5039 3HD1 LEU A 328      14.985   2.727 -18.908  1.00 82.92           H
ATOM   5040  CD2 LEU A 328      14.219   0.183 -19.567  1.00 82.92           C
ATOM   5041 1HD2 LEU A 328      13.370   0.055 -18.895  1.00 82.92           H
ATOM   5042 2HD2 LEU A 328      14.278  -0.669 -20.244  1.00 82.92           H
ATOM   5043 3HD2 LEU A 328      15.138   0.248 -18.983  1.00 82.92           H
ATOM   5044  HN  LEU A 328      10.891   1.469 -22.829  1.00 82.92           H
ATOM   5045  N   VAL A 329      13.892   1.810 -24.095  1.00 83.07           N
ATOM   5046  CA  VAL A 329      15.024   1.822 -25.006  1.00 83.07           C
ATOM   5047  C   VAL A 329      14.973   3.091 -25.860  1.00 83.07           C
ATOM   5048  O   VAL A 329      16.011   3.661 -26.192  1.00 83.07           O
ATOM   5049  HA  VAL A 329      15.932   1.841 -24.403  1.00 83.07           H
ATOM   5050  CB  VAL A 329      15.037   0.540 -25.841  1.00 83.07           C
ATOM   5051  HB  VAL A 329      14.067   0.449 -26.331  1.00 83.07           H
ATOM   5052  CG1 VAL A 329      16.109   0.605 -26.930  1.00 83.07           C
ATOM   5053 1HG1 VAL A 329      15.906   1.450 -27.589  1.00 83.07           H
ATOM   5054 2HG1 VAL A 329      17.088   0.731 -26.469  1.00 83.07           H
ATOM   5055 3HG1 VAL A 329      16.096  -0.318 -27.509  1.00 83.07           H
ATOM   5056  CG2 VAL A 329      15.231  -0.691 -24.953  1.00 83.07           C
ATOM   5057 1HG2 VAL A 329      16.180  -0.610 -24.423  1.00 83.07           H
ATOM   5058 2HG2 VAL A 329      14.416  -0.751 -24.232  1.00 83.07           H
ATOM   5059 3HG2 VAL A 329      15.236  -1.588 -25.572  1.00 83.07           H
ATOM   5060  HN  VAL A 329      13.246   1.060 -24.233  1.00 83.07           H
ATOM   5061  N   LYS A 330      13.755   3.495 -26.190  1.00 82.26           N
[truncated: 117,320 more chars]
