# Supplementary material for: Noncanonical roles of chemokine regions in CCR9 activation revealed by structural modeling and mutational mapping
Source: Nat Commun. 2025 Aug 18;16:7695. doi: 10.1038/s41467-025-62321-9 (PMC12361432; doi:10.1038/s41467-025-62321-9)
Supplement: Supplementary file 4 — Supplementary Data 2 [file 41467_2025_62321_MOESM4_ESM.zip › CCR9_CCL25_rnk112.pdb]

SSBOND   1 CYS A   38    CYS A  289 
SSBOND   2 CYS A  119    CYS A  198 
SSBOND   3 CYS B    7    CYS B   35 
SSBOND   4 CYS B    8    CYS B   52 
ATOM      1  N   GLU A  20      -3.166  -4.071  60.865  1.00 48.26           N
ATOM      2  CA  GLU A  20      -3.370  -3.757  59.461  1.00 48.26           C
ATOM      3  C   GLU A  20      -2.071  -3.960  58.678  1.00 48.26           C
ATOM      4  O   GLU A  20      -2.099  -4.158  57.465  1.00 48.26           O
ATOM      5  HA  GLU A  20      -4.126  -4.462  59.114  1.00 48.26           H
ATOM      6  CB  GLU A  20      -3.897  -2.331  59.289  1.00 48.26           C
ATOM      7 1HB  GLU A  20      -3.430  -1.676  60.024  1.00 48.26           H
ATOM      8 2HB  GLU A  20      -3.743  -2.004  58.261  1.00 48.26           H
ATOM      9  CG  GLU A  20      -5.405  -2.270  59.540  1.00 48.26           C
ATOM     10 1HG  GLU A  20      -5.880  -3.166  59.142  1.00 48.26           H
ATOM     11 2HG  GLU A  20      -5.599  -2.256  60.613  1.00 48.26           H
ATOM     12  CD  GLU A  20      -6.019  -1.028  58.890  1.00 48.26           C
ATOM     13  OE1 GLU A  20      -7.254  -1.042  58.694  1.00 48.26           O
ATOM     14  OE2 GLU A  20      -5.240  -0.094  58.603  1.00 48.26           O
ATOM     15  HN  GLU A  20      -2.233  -4.335  61.108  1.00 48.26           H
ATOM     16  N   SER A  21      -0.965  -3.903  59.405  1.00 53.58           N
ATOM     17  CA  SER A  21       0.345  -3.969  58.779  1.00 53.58           C
ATOM     18  C   SER A  21       0.604  -5.383  58.255  1.00 53.58           C
ATOM     19  O   SER A  21       1.084  -5.556  57.136  1.00 53.58           O
ATOM     20  HA  SER A  21       0.308  -3.257  57.955  1.00 53.58           H
ATOM     21  CB  SER A  21       1.445  -3.557  59.760  1.00 53.58           C
ATOM     22 1HB  SER A  21       2.353  -3.319  59.206  1.00 53.58           H
ATOM     23 2HB  SER A  21       1.143  -2.649  60.283  1.00 53.58           H
ATOM     24  OG  SER A  21       1.724  -4.581  60.711  1.00 53.58           O
ATOM     25  HG  SER A  21       2.436  -4.276  61.343  1.00 53.58           H
ATOM     26  HN  SER A  21      -0.954  -3.814  60.401  1.00 53.58           H
ATOM     27  N   THR A  22       0.275  -6.359  59.090  1.00 55.07           N
ATOM     28  CA  THR A  22       0.621  -7.740  58.800  1.00 55.07           C
ATOM     29  C   THR A  22      -0.221  -8.267  57.636  1.00 55.07           C
ATOM     30  O   THR A  22       0.317  -8.816  56.675  1.00 55.07           O
ATOM     31  HA  THR A  22       1.663  -7.774  58.482  1.00 55.07           H
ATOM     32  CB  THR A  22       0.453  -8.550  60.087  1.00 55.07           C
ATOM     33  HB  THR A  22      -0.428  -9.190  60.032  1.00 55.07           H
ATOM     34  OG1 THR A  22       0.434  -7.565  61.117  1.00 55.07           O
ATOM     35  HG1 THR A  22       0.111  -7.970  61.972  1.00 55.07           H
ATOM     36  CG2 THR A  22       1.683  -9.401  60.408  1.00 55.07           C
ATOM     37 1HG2 THR A  22       2.551  -8.753  60.530  1.00 55.07           H
ATOM     38 2HG2 THR A  22       1.863 -10.101  59.592  1.00 55.07           H
ATOM     39 3HG2 THR A  22       1.510  -9.955  61.331  1.00 55.07           H
ATOM     40  HN  THR A  22      -0.218  -6.218  59.948  1.00 55.07           H
ATOM     41  N   SER A  23      -1.527  -8.082  57.760  1.00 57.55           N
ATOM     42  CA  SER A  23      -2.449  -8.545  56.737  1.00 57.55           C
ATOM     43  C   SER A  23      -2.125  -7.877  55.399  1.00 57.55           C
ATOM     44  O   SER A  23      -2.194  -8.515  54.350  1.00 57.55           O
ATOM     45  HA  SER A  23      -2.294  -9.622  56.675  1.00 57.55           H
ATOM     46  CB  SER A  23      -3.899  -8.261  57.134  1.00 57.55           C
ATOM     47 1HB  SER A  23      -4.567  -8.639  56.360  1.00 57.55           H
ATOM     48 2HB  SER A  23      -4.137  -8.801  58.051  1.00 57.55           H
ATOM     49  OG  SER A  23      -4.138  -6.870  57.328  1.00 57.55           O
ATOM     50  HG  SER A  23      -5.094  -6.718  57.578  1.00 57.55           H
ATOM     51  HN  SER A  23      -1.955  -7.626  58.540  1.00 57.55           H
ATOM     52  N   SER A  24      -1.778  -6.601  55.480  1.00 61.76           N
ATOM     53  CA  SER A  24      -1.445  -5.839  54.288  1.00 61.76           C
ATOM     54  C   SER A  24      -0.189  -6.416  53.633  1.00 61.76           C
ATOM     55  O   SER A  24      -0.001  -6.289  52.424  1.00 61.76           O
ATOM     56  HA  SER A  24      -2.305  -5.946  53.628  1.00 61.76           H
ATOM     57  CB  SER A  24      -1.239  -4.359  54.620  1.00 61.76           C
ATOM     58 1HB  SER A  24      -1.412  -3.760  53.726  1.00 61.76           H
ATOM     59 2HB  SER A  24      -1.976  -4.048  55.360  1.00 61.76           H
ATOM     60  OG  SER A  24       0.071  -4.101  55.118  1.00 61.76           O
ATOM     61  HG  SER A  24       0.219  -4.605  55.969  1.00 61.76           H
ATOM     62  HN  SER A  24      -1.723  -6.089  56.338  1.00 61.76           H
ATOM     63  N   MET A  25       0.640  -7.037  54.460  1.00 64.89           N
ATOM     64  CA  MET A  25       1.878  -7.625  53.977  1.00 64.89           C
ATOM     65  C   MET A  25       1.617  -8.971  53.299  1.00 64.89           C
ATOM     66  O   MET A  25       2.225  -9.283  52.275  1.00 64.89           O
ATOM     67  HA  MET A  25       2.276  -6.916  53.251  1.00 64.89           H
ATOM     68  CB  MET A  25       2.841  -7.821  55.149  1.00 64.89           C
ATOM     69 1HB  MET A  25       2.700  -7.023  55.878  1.00 64.89           H
ATOM     70 2HB  MET A  25       2.615  -8.759  55.657  1.00 64.89           H
ATOM     71  CG  MET A  25       4.294  -7.831  54.669  1.00 64.89           C
ATOM     72 1HG  MET A  25       4.924  -8.335  55.402  1.00 64.89           H
ATOM     73 2HG  MET A  25       4.374  -8.393  53.739  1.00 64.89           H
ATOM     74  SD  MET A  25       4.866  -6.159  54.421  1.00 64.89           S
ATOM     75  CE  MET A  25       6.629  -6.414  54.537  1.00 64.89           C
ATOM     76 1HE  MET A  25       6.874  -6.825  55.516  1.00 64.89           H
ATOM     77 2HE  MET A  25       6.947  -7.111  53.761  1.00 64.89           H
ATOM     78 3HE  MET A  25       7.144  -5.463  54.403  1.00 64.89           H
ATOM     79  HN  MET A  25       0.477  -7.141  55.441  1.00 64.89           H
ATOM     80  N   GLU A  26       0.713  -9.734  53.896  1.00 67.01           N
ATOM     81  CA  GLU A  26       0.357 -11.035  53.357  1.00 67.01           C
ATOM     82  C   GLU A  26      -0.373 -10.875  52.023  1.00 67.01           C
ATOM     83  O   GLU A  26      -0.072 -11.576  51.058  1.00 67.01           O
ATOM     84  HA  GLU A  26       1.304 -11.552  53.201  1.00 67.01           H
ATOM     85  CB  GLU A  26      -0.489 -11.829  54.354  1.00 67.01           C
ATOM     86 1HB  GLU A  26      -1.273 -11.190  54.761  1.00 67.01           H
ATOM     87 2HB  GLU A  26      -0.873 -12.729  53.875  1.00 67.01           H
ATOM     88  CG  GLU A  26       0.356 -12.299  55.539  1.00 67.01           C
ATOM     89 1HG  GLU A  26       1.182 -12.913  55.181  1.00 67.01           H
ATOM     90 2HG  GLU A  26       0.795 -11.437  56.042  1.00 67.01           H
ATOM     91  CD  GLU A  26      -0.488 -13.100  56.532  1.00 67.01           C
ATOM     92  OE1 GLU A  26       0.121 -13.881  57.295  1.00 67.01           O
ATOM     93  OE2 GLU A  26      -1.724 -12.913  56.506  1.00 67.01           O
ATOM     94  HN  GLU A  26       0.229  -9.476  54.732  1.00 67.01           H
ATOM     95  N   ASP A  27      -1.320  -9.948  52.010  1.00 63.02           N
ATOM     96  CA  ASP A  27      -2.107  -9.698  50.815  1.00 63.02           C
ATOM     97  C   ASP A  27      -1.167  -9.400  49.644  1.00 63.02           C
ATOM     98  O   ASP A  27      -1.408  -9.842  48.522  1.00 63.02           O
ATOM     99  HA  ASP A  27      -2.691 -10.605  50.660  1.00 63.02           H
ATOM    100  CB  ASP A  27      -3.025  -8.488  51.003  1.00 63.02           C
ATOM    101 1HB  ASP A  27      -2.501  -7.713  51.561  1.00 63.02           H
ATOM    102 2HB  ASP A  27      -3.278  -8.065  50.031  1.00 63.02           H
ATOM    103  CG  ASP A  27      -4.305  -8.881  51.743  1.00 63.02           C
ATOM    104  OD1 ASP A  27      -4.545 -10.103  51.852  1.00 63.02           O
ATOM    105  OD2 ASP A  27      -5.015  -7.951  52.183  1.00 63.02           O
ATOM    106  HN  ASP A  27      -1.552  -9.375  52.797  1.00 63.02           H
ATOM    107  N   TYR A  28      -0.116  -8.653  49.947  1.00 67.50           N
ATOM    108  CA  TYR A  28       0.853  -8.278  48.930  1.00 67.50           C
ATOM    109  C   TYR A  28       1.683  -9.486  48.492  1.00 67.50           C
ATOM    110  O   TYR A  28       2.090  -9.578  47.335  1.00 67.50           O
ATOM    111  HA  TYR A  28       0.306  -7.891  48.071  1.00 67.50           H
ATOM    112  CB  TYR A  28       1.777  -7.251  49.587  1.00 67.50           C
ATOM    113 1HB  TYR A  28       1.178  -6.410  49.937  1.00 67.50           H
ATOM    114 2HB  TYR A  28       2.239  -7.701  50.466  1.00 67.50           H
ATOM    115  CG  TYR A  28       2.878  -6.724  48.664  1.00 67.50           C
ATOM    116  CD1 TYR A  28       4.148  -7.259  48.731  1.00 67.50           C
ATOM    117  HD1 TYR A  28       4.368  -8.056  49.441  1.00 67.50           H
ATOM    118  CD2 TYR A  28       2.600  -5.715  47.765  1.00 67.50           C
ATOM    119  HD2 TYR A  28       1.596  -5.292  47.712  1.00 67.50           H
ATOM    120  CE1 TYR A  28       5.184  -6.763  47.862  1.00 67.50           C
ATOM    121  HE1 TYR A  28       6.192  -7.176  47.904  1.00 67.50           H
ATOM    122  CE2 TYR A  28       3.636  -5.219  46.896  1.00 67.50           C
ATOM    123  HE2 TYR A  28       3.430  -4.422  46.182  1.00 67.50           H
ATOM    124  CZ  TYR A  28       4.877  -5.768  46.988  1.00 67.50           C
ATOM    125  OH  TYR A  28       5.856  -5.300  46.167  1.00 67.50           O
ATOM    126  HH  TYR A  28       5.473  -4.640  45.520  1.00 67.50           H
ATOM    127  HN  TYR A  28       0.079  -8.306  50.864  1.00 67.50           H
ATOM    128  N   VAL A  29       1.910 -10.384  49.440  1.00 65.69           N
ATOM    129  CA  VAL A  29       2.751 -11.542  49.189  1.00 65.69           C
ATOM    130  C   VAL A  29       1.961 -12.575  48.383  1.00 65.69           C
ATOM    131  O   VAL A  29       2.523 -13.266  47.535  1.00 65.69           O
ATOM    132  HA  VAL A  29       3.601 -11.208  48.595  1.00 65.69           H
ATOM    133  CB  VAL A  29       3.285 -12.097  50.511  1.00 65.69           C
ATOM    134  HB  VAL A  29       2.437 -12.249  51.178  1.00 65.69           H
ATOM    135  CG1 VAL A  29       3.967 -13.450  50.302  1.00 65.69           C
ATOM    136 1HG1 VAL A  29       3.249 -14.159  49.890  1.00 65.69           H
ATOM    137 2HG1 VAL A  29       4.801 -13.334  49.609  1.00 65.69           H
ATOM    138 3HG1 VAL A  29       4.338 -13.822  51.257  1.00 65.69           H
ATOM    139  CG2 VAL A  29       4.236 -11.101  51.179  1.00 65.69           C
ATOM    140 1HG2 VAL A  29       5.079 -10.903  50.517  1.00 65.69           H
ATOM    141 2HG2 VAL A  29       3.705 -10.170  51.380  1.00 65.69           H
ATOM    142 3HG2 VAL A  29       4.601 -11.520  52.117  1.00 65.69           H
ATOM    143  HN  VAL A  29       1.530 -10.329  50.364  1.00 65.69           H
ATOM    144  N   ASN A  30       0.671 -12.647  48.676  1.00 67.87           N
ATOM    145  CA  ASN A  30      -0.170 -13.683  48.102  1.00 67.87           C
ATOM    146  C   ASN A  30      -0.689 -13.216  46.741  1.00 67.87           C
ATOM    147  O   ASN A  30      -1.263 -14.002  45.988  1.00 67.87           O
ATOM    148  HA  ASN A  30       0.470 -14.562  48.025  1.00 67.87           H
ATOM    149  CB  ASN A  30      -1.378 -13.971  48.995  1.00 67.87           C
ATOM    150 1HB  ASN A  30      -1.813 -13.032  49.338  1.00 67.87           H
ATOM    151 2HB  ASN A  30      -2.147 -14.486  48.419  1.00 67.87           H
ATOM    152  CG  ASN A  30      -0.979 -14.824  50.201  1.00 67.87           C
ATOM    153  OD1 ASN A  30       0.043 -15.491  50.210  1.00 67.87           O
ATOM    154  ND2 ASN A  30      -1.839 -14.767  51.213  1.00 67.87           N
ATOM    155 1HD2 ASN A  30      -2.659 -14.200  51.141  1.00 67.87           H
ATOM    156 2HD2 ASN A  30      -1.665 -15.291  52.047  1.00 67.87           H
ATOM    157  HN  ASN A  30       0.202 -12.015  49.293  1.00 67.87           H
ATOM    158  N   PHE A  31      -0.469 -11.939  46.465  1.00 72.92           N
ATOM    159  CA  PHE A  31      -0.906 -11.358  45.207  1.00 72.92           C
ATOM    160  C   PHE A  31      -0.206 -12.026  44.022  1.00 72.92           C
ATOM    161  O   PHE A  31       1.021 -12.091  43.978  1.00 72.92           O
ATOM    162  HA  PHE A  31      -1.981 -11.522  45.132  1.00 72.92           H
ATOM    163  CB  PHE A  31      -0.523  -9.877  45.242  1.00 72.92           C
ATOM    164 1HB  PHE A  31      -0.965  -9.418  46.126  1.00 72.92           H
ATOM    165 2HB  PHE A  31       0.559  -9.794  45.346  1.00 72.92           H
ATOM    166  CG  PHE A  31      -0.963  -9.092  44.004  1.00 72.92           C
ATOM    167  CD1 PHE A  31      -0.103  -8.924  42.964  1.00 72.92           C
ATOM    168  HD1 PHE A  31       0.899  -9.349  43.012  1.00 72.92           H
ATOM    169  CD2 PHE A  31      -2.214  -8.562  43.945  1.00 72.92           C
ATOM    170  HD2 PHE A  31      -2.903  -8.697  44.779  1.00 72.92           H
ATOM    171  CE1 PHE A  31      -0.512  -8.195  41.816  1.00 72.92           C
ATOM    172  HE1 PHE A  31       0.177  -8.060  40.982  1.00 72.92           H
ATOM    173  CE2 PHE A  31      -2.623  -7.833  42.797  1.00 72.92           C
ATOM    174  HE2 PHE A  31      -3.626  -7.408  42.749  1.00 72.92           H
ATOM    175  CZ  PHE A  31      -1.763  -7.665  41.756  1.00 72.92           C
ATOM    176  HZ  PHE A  31      -2.077  -7.106  40.875  1.00 72.92           H
ATOM    177  HN  PHE A  31      -0.001 -11.307  47.083  1.00 72.92           H
ATOM    178  N   ASN A  32      -1.017 -12.507  43.091  1.00 70.07           N
ATOM    179  CA  ASN A  32      -0.491 -13.133  41.890  1.00 70.07           C
ATOM    180  C   ASN A  32      -0.035 -12.048  40.912  1.00 70.07           C
ATOM    181  O   ASN A  32      -0.845 -11.502  40.164  1.00 70.07           O
ATOM    182  HA  ASN A  32       0.334 -13.759  42.232  1.00 70.07           H
ATOM    183  CB  ASN A  32      -1.561 -13.977  41.195  1.00 70.07           C
ATOM    184 1HB  ASN A  32      -2.069 -14.602  41.929  1.00 70.07           H
ATOM    185 2HB  ASN A  32      -2.315 -13.325  40.755  1.00 70.07           H
ATOM    186  CG  ASN A  32      -0.943 -14.858  40.107  1.00 70.07           C
ATOM    187  OD1 ASN A  32       0.253 -14.844  39.866  1.00 70.07           O
ATOM    188  ND2 ASN A  32      -1.822 -15.622  39.466  1.00 70.07           N
ATOM    189 1HD2 ASN A  32      -2.790 -15.585  39.712  1.00 70.07           H
ATOM    190 2HD2 ASN A  32      -1.515 -16.234  38.736  1.00 70.07           H
ATOM    191  HN  ASN A  32      -2.015 -12.473  43.148  1.00 70.07           H
ATOM    192  N   PHE A  33       1.259 -11.767  40.951  1.00 72.57           N
ATOM    193  CA  PHE A  33       1.848 -10.822  40.016  1.00 72.57           C
ATOM    194  C   PHE A  33       2.111 -11.483  38.662  1.00 72.57           C
ATOM    195  O   PHE A  33       3.213 -11.388  38.124  1.00 72.57           O
ATOM    196  HA  PHE A  33       1.135 -10.007  39.888  1.00 72.57           H
ATOM    197  CB  PHE A  33       3.180 -10.370  40.617  1.00 72.57           C
ATOM    198 1HB  PHE A  33       3.807 -11.246  40.784  1.00 72.57           H
ATOM    199 2HB  PHE A  33       3.698  -9.740  39.894  1.00 72.57           H
ATOM    200  CG  PHE A  33       3.040  -9.602  41.933  1.00 72.57           C
ATOM    201  CD1 PHE A  33       2.821  -8.260  41.917  1.00 72.57           C
ATOM    202  HD1 PHE A  33       2.744  -7.732  40.966  1.00 72.57           H
ATOM    203  CD2 PHE A  33       3.136 -10.261  43.119  1.00 72.57           C
ATOM    204  HD2 PHE A  33       3.312 -11.337  43.132  1.00 72.57           H
ATOM    205  CE1 PHE A  33       2.691  -7.547  43.138  1.00 72.57           C
ATOM    206  HE1 PHE A  33       2.515  -6.471  43.125  1.00 72.57           H
ATOM    207  CE2 PHE A  33       3.006  -9.548  44.340  1.00 72.57           C
ATOM    208  HE2 PHE A  33       3.083 -10.076  45.290  1.00 72.57           H
ATOM    209  CZ  PHE A  33       2.787  -8.206  44.324  1.00 72.57           C
ATOM    210  HZ  PHE A  33       2.687  -7.659  45.261  1.00 72.57           H
ATOM    211  HN  PHE A  33       1.900 -12.171  41.603  1.00 72.57           H
ATOM    212  N   THR A  34       1.080 -12.139  38.149  1.00 73.02           N
ATOM    213  CA  THR A  34       1.047 -12.498  36.741  1.00 73.02           C
ATOM    214  C   THR A  34       1.457 -11.304  35.877  1.00 73.02           C
ATOM    215  O   THR A  34       0.935 -10.203  36.045  1.00 73.02           O
ATOM    216  HA  THR A  34       1.781 -13.285  36.570  1.00 73.02           H
ATOM    217  CB  THR A  34      -0.353 -13.028  36.422  1.00 73.02           C
ATOM    218  HB  THR A  34      -1.080 -12.217  36.399  1.00 73.02           H
ATOM    219  OG1 THR A  34      -0.579 -14.030  37.410  1.00 73.02           O
ATOM    220  HG1 THR A  34       0.198 -14.659  37.443  1.00 73.02           H
ATOM    221  CG2 THR A  34      -0.401 -13.793  35.098  1.00 73.02           C
ATOM    222 1HG2 THR A  34       0.278 -14.645  35.145  1.00 73.02           H
ATOM    223 2HG2 THR A  34      -0.098 -13.132  34.285  1.00 73.02           H
ATOM    224 3HG2 THR A  34      -1.416 -14.147  34.919  1.00 73.02           H
ATOM    225  HN  THR A  34       0.280 -12.424  38.677  1.00 73.02           H
ATOM    226  N   ASP A  35       2.388 -11.563  34.970  1.00 80.32           N
ATOM    227  CA  ASP A  35       3.013 -10.492  34.213  1.00 80.32           C
ATOM    228  C   ASP A  35       2.124 -10.130  33.021  1.00 80.32           C
ATOM    229  O   ASP A  35       2.409 -10.518  31.889  1.00 80.32           O
ATOM    230  HA  ASP A  35       3.121  -9.668  34.918  1.00 80.32           H
ATOM    231  CB  ASP A  35       4.377 -10.924  33.672  1.00 80.32           C
ATOM    232 1HB  ASP A  35       4.811 -11.678  34.328  1.00 80.32           H
ATOM    233 2HB  ASP A  35       4.254 -11.386  32.692  1.00 80.32           H
ATOM    234  CG  ASP A  35       5.326  -9.729  33.562  1.00 80.32           C
ATOM    235  OD1 ASP A  35       4.942  -8.651  34.064  1.00 80.32           O
ATOM    236  OD2 ASP A  35       6.415  -9.921  32.978  1.00 80.32           O
ATOM    237  HN  ASP A  35       2.715 -12.482  34.751  1.00 80.32           H
ATOM    238  N   PHE A  36       1.065  -9.391  33.317  1.00 90.04           N
ATOM    239  CA  PHE A  36       0.182  -8.898  32.273  1.00 90.04           C
ATOM    240  C   PHE A  36       0.771  -7.660  31.595  1.00 90.04           C
ATOM    241  O   PHE A  36       0.289  -7.233  30.547  1.00 90.04           O
ATOM    242  HA  PHE A  36       0.073  -9.696  31.539  1.00 90.04           H
ATOM    243  CB  PHE A  36      -1.138  -8.516  32.948  1.00 90.04           C
ATOM    244 1HB  PHE A  36      -0.926  -7.851  33.785  1.00 90.04           H
ATOM    245 2HB  PHE A  36      -1.746  -7.953  32.240  1.00 90.04           H
ATOM    246  CG  PHE A  36      -1.946  -9.711  33.456  1.00 90.04           C
ATOM    247  CD1 PHE A  36      -2.038 -10.840  32.702  1.00 90.04           C
ATOM    248  HD1 PHE A  36      -1.535 -10.893  31.736  1.00 90.04           H
ATOM    249  CD2 PHE A  36      -2.573  -9.646  34.661  1.00 90.04           C
ATOM    250  HD2 PHE A  36      -2.500  -8.741  35.265  1.00 90.04           H
ATOM    251  CE1 PHE A  36      -2.788 -11.949  33.173  1.00 90.04           C
ATOM    252  HE1 PHE A  36      -2.862 -12.854  32.569  1.00 90.04           H
ATOM    253  CE2 PHE A  36      -3.323 -10.755  35.132  1.00 90.04           C
ATOM    254  HE2 PHE A  36      -3.826 -10.703  36.098  1.00 90.04           H
ATOM    255  CZ  PHE A  36      -3.415 -11.884  34.378  1.00 90.04           C
ATOM    256  HZ  PHE A  36      -3.991 -12.735  34.740  1.00 90.04           H
ATOM    257  HN  PHE A  36       0.808  -9.128  34.247  1.00 90.04           H
ATOM    258  N   TYR A  37       1.806  -7.118  32.220  1.00 91.54           N
ATOM    259  CA  TYR A  37       2.574  -6.047  31.608  1.00 91.54           C
ATOM    260  C   TYR A  37       3.707  -6.608  30.746  1.00 91.54           C
ATOM    261  O   TYR A  37       4.641  -7.219  31.264  1.00 91.54           O
ATOM    262  HA  TYR A  37       1.899  -5.469  30.976  1.00 91.54           H
ATOM    263  CB  TYR A  37       3.176  -5.246  32.764  1.00 91.54           C
ATOM    264 1HB  TYR A  37       2.371  -4.898  33.410  1.00 91.54           H
ATOM    265 2HB  TYR A  37       3.803  -5.907  33.363  1.00 91.54           H
ATOM    266  CG  TYR A  37       4.009  -4.042  32.319  1.00 91.54           C
ATOM    267  CD1 TYR A  37       5.374  -4.168  32.160  1.00 91.54           C
ATOM    268  HD1 TYR A  37       5.859  -5.126  32.352  1.00 91.54           H
ATOM    269  CD2 TYR A  37       3.395  -2.830  32.075  1.00 91.54           C
ATOM    270  HD2 TYR A  37       2.317  -2.731  32.200  1.00 91.54           H
ATOM    271  CE1 TYR A  37       6.158  -3.036  31.741  1.00 91.54           C
ATOM    272  HE1 TYR A  37       7.237  -3.121  31.613  1.00 91.54           H
ATOM    273  CE2 TYR A  37       4.179  -1.698  31.656  1.00 91.54           C
ATOM    274  HE2 TYR A  37       3.707  -0.735  31.461  1.00 91.54           H
ATOM    275  CZ  TYR A  37       5.522  -1.856  31.510  1.00 91.54           C
ATOM    276  OH  TYR A  37       6.263  -0.786  31.114  1.00 91.54           O
ATOM    277  HH  TYR A  37       5.663  -0.014  30.906  1.00 91.54           H
ATOM    278  HN  TYR A  37       2.121  -7.398  33.127  1.00 91.54           H
ATOM    279  N   CYS A  38       3.587  -6.382  29.447  1.00 92.00           N
ATOM    280  CA  CYS A  38       4.517  -6.966  28.496  1.00 92.00           C
ATOM    281  C   CYS A  38       5.523  -5.889  28.084  1.00 92.00           C
ATOM    282  O   CYS A  38       5.149  -4.883  27.484  1.00 92.00           O
ATOM    283  HA  CYS A  38       5.018  -7.786  29.012  1.00 92.00           H
ATOM    284  CB  CYS A  38       3.792  -7.562  27.288  1.00 92.00           C
ATOM    285 1HB  CYS A  38       2.989  -8.219  27.623  1.00 92.00           H
ATOM    286 2HB  CYS A  38       3.330  -6.768  26.702  1.00 92.00           H
ATOM    287  SG  CYS A  38       4.972  -8.498  26.249  1.00 92.00           S
ATOM    288  HN  CYS A  38       2.872  -5.812  29.042  1.00 92.00           H
ATOM    289  N   GLU A  39       6.780  -6.138  28.422  1.00 90.40           N
ATOM    290  CA  GLU A  39       7.865  -5.307  27.930  1.00 90.40           C
ATOM    291  C   GLU A  39       8.273  -5.745  26.522  1.00 90.40           C
ATOM    292  O   GLU A  39       8.626  -6.904  26.306  1.00 90.40           O
ATOM    293  HA  GLU A  39       7.464  -4.294  27.900  1.00 90.40           H
ATOM    294  CB  GLU A  39       9.061  -5.345  28.884  1.00 90.40           C
ATOM    295 1HB  GLU A  39       9.300  -6.379  29.132  1.00 90.40           H
ATOM    296 2HB  GLU A  39       9.898  -4.803  28.445  1.00 90.40           H
ATOM    297  CG  GLU A  39       8.733  -4.640  30.201  1.00 90.40           C
ATOM    298 1HG  GLU A  39       8.359  -3.637  29.998  1.00 90.40           H
ATOM    299 2HG  GLU A  39       7.939  -5.178  30.718  1.00 90.40           H
ATOM    300  CD  GLU A  39       9.969  -4.556  31.100  1.00 90.40           C
ATOM    301  OE1 GLU A  39       9.830  -3.984  32.203  1.00 90.40           O
ATOM    302  OE2 GLU A  39      11.023  -5.066  30.664  1.00 90.40           O
ATOM    303  HN  GLU A  39       7.060  -6.890  29.019  1.00 90.40           H
ATOM    304  N   LYS A  40       8.212  -4.796  25.600  1.00 89.65           N
ATOM    305  CA  LYS A  40       8.402  -5.105  24.193  1.00 89.65           C
ATOM    306  C   LYS A  40       9.849  -4.801  23.799  1.00 89.65           C
ATOM    307  O   LYS A  40      10.130  -4.494  22.642  1.00 89.65           O
ATOM    308  HA  LYS A  40       8.228  -6.174  24.067  1.00 89.65           H
ATOM    309  CB  LYS A  40       7.365  -4.374  23.338  1.00 89.65           C
ATOM    310 1HB  LYS A  40       7.470  -3.297  23.475  1.00 89.65           H
ATOM    311 2HB  LYS A  40       7.548  -4.579  22.283  1.00 89.65           H
ATOM    312  CG  LYS A  40       5.945  -4.805  23.709  1.00 89.65           C
ATOM    313 1HG  LYS A  40       5.796  -4.691  24.783  1.00 89.65           H
ATOM    314 2HG  LYS A  40       5.223  -4.155  23.216  1.00 89.65           H
ATOM    315  CD  LYS A  40       5.691  -6.259  23.306  1.00 89.65           C
ATOM    316 1HD  LYS A  40       6.001  -6.413  22.272  1.00 89.65           H
ATOM    317 2HD  LYS A  40       6.297  -6.923  23.922  1.00 89.65           H
ATOM    318  CE  LYS A  40       4.212  -6.620  23.460  1.00 89.65           C
ATOM    319 1HE  LYS A  40       3.992  -6.838  24.505  1.00 89.65           H
ATOM    320 2HE  LYS A  40       3.592  -5.770  23.174  1.00 89.65           H
ATOM    321  NZ  LYS A  40       3.874  -7.791  22.620  1.00 89.65           N
ATOM    322 1HZ  LYS A  40       2.893  -8.020  22.738  1.00 89.65           H
ATOM    323 2HZ  LYS A  40       4.056  -7.573  21.647  1.00 89.65           H
ATOM    324 3HZ  LYS A  40       4.442  -8.583  22.901  1.00 89.65           H
ATOM    325  HN  LYS A  40       8.036  -3.832  25.800  1.00 89.65           H
ATOM    326  N   ASN A  41      10.729  -4.897  24.785  1.00 89.10           N
ATOM    327  CA  ASN A  41      12.127  -4.560  24.575  1.00 89.10           C
ATOM    328  C   ASN A  41      12.702  -5.452  23.473  1.00 89.10           C
ATOM    329  O   ASN A  41      13.419  -4.975  22.594  1.00 89.10           O
ATOM    330  HA  ASN A  41      12.130  -3.505  24.302  1.00 89.10           H
ATOM    331  CB  ASN A  41      12.946  -4.792  25.846  1.00 89.10           C
ATOM    332 1HB  ASN A  41      12.639  -5.726  26.316  1.00 89.10           H
ATOM    333 2HB  ASN A  41      14.000  -4.897  25.590  1.00 89.10           H
ATOM    334  CG  ASN A  41      12.768  -3.636  26.832  1.00 89.10           C
ATOM    335  OD1 ASN A  41      12.407  -2.528  26.471  1.00 89.10           O
ATOM    336  ND2 ASN A  41      13.040  -3.954  28.095  1.00 89.10           N
ATOM    337 1HD2 ASN A  41      13.332  -4.883  28.324  1.00 89.10           H
ATOM    338 2HD2 ASN A  41      12.953  -3.265  28.814  1.00 89.10           H
ATOM    339  HN  ASN A  41      10.501  -5.198  25.711  1.00 89.10           H
ATOM    340  N   ASN A  42      12.367  -6.731  23.555  1.00 91.23           N
ATOM    341  CA  ASN A  42      12.888  -7.704  22.610  1.00 91.23           C
ATOM    342  C   ASN A  42      12.407  -7.348  21.202  1.00 91.23           C
ATOM    343  O   ASN A  42      13.161  -7.465  20.237  1.00 91.23           O
ATOM    344  HA  ASN A  42      13.972  -7.646  22.707  1.00 91.23           H
ATOM    345  CB  ASN A  42      12.389  -9.112  22.938  1.00 91.23           C
ATOM    346 1HB  ASN A  42      11.304  -9.103  23.043  1.00 91.23           H
ATOM    347 2HB  ASN A  42      12.623  -9.786  22.113  1.00 91.23           H
ATOM    348  CG  ASN A  42      13.027  -9.634  24.226  1.00 91.23           C
ATOM    349  OD1 ASN A  42      13.954  -9.055  24.769  1.00 91.23           O
ATOM    350  ND2 ASN A  42      12.482 -10.758  24.684  1.00 91.23           N
ATOM    351 1HD2 ASN A  42      11.723 -11.182  24.190  1.00 91.23           H
ATOM    352 2HD2 ASN A  42      12.831 -11.178  25.522  1.00 91.23           H
ATOM    353  HN  ASN A  42      11.753  -7.104  24.250  1.00 91.23           H
ATOM    354  N   VAL A  43      11.155  -6.920  21.129  1.00 91.71           N
ATOM    355  CA  VAL A  43      10.558  -6.568  19.852  1.00 91.71           C
ATOM    356  C   VAL A  43      11.297  -5.365  19.262  1.00 91.71           C
ATOM    357  O   VAL A  43      11.588  -5.335  18.068  1.00 91.71           O
ATOM    358  HA  VAL A  43      10.684  -7.420  19.183  1.00 91.71           H
ATOM    359  CB  VAL A  43       9.058  -6.321  20.026  1.00 91.71           C
ATOM    360  HB  VAL A  43       8.934  -5.454  20.675  1.00 91.71           H
ATOM    361  CG1 VAL A  43       8.396  -6.001  18.684  1.00 91.71           C
ATOM    362 1HG1 VAL A  43       8.850  -5.107  18.259  1.00 91.71           H
ATOM    363 2HG1 VAL A  43       8.535  -6.840  18.002  1.00 91.71           H
ATOM    364 3HG1 VAL A  43       7.330  -5.830  18.837  1.00 91.71           H
ATOM    365  CG2 VAL A  43       8.381  -7.515  20.701  1.00 91.71           C
ATOM    366 1HG2 VAL A  43       8.519  -8.406  20.089  1.00 91.71           H
ATOM    367 2HG2 VAL A  43       8.825  -7.677  21.684  1.00 91.71           H
ATOM    368 3HG2 VAL A  43       7.315  -7.313  20.813  1.00 91.71           H
ATOM    369  HN  VAL A  43      10.553  -6.814  21.920  1.00 91.71           H
ATOM    370  N   ARG A  44      11.581  -4.403  20.128  1.00 90.41           N
ATOM    371  CA  ARG A  44      12.219  -3.171  19.695  1.00 90.41           C
ATOM    372  C   ARG A  44      13.659  -3.446  19.257  1.00 90.41           C
ATOM    373  O   ARG A  44      14.146  -2.842  18.302  1.00 90.41           O
ATOM    374  HA  ARG A  44      11.614  -2.823  18.859  1.00 90.41           H
ATOM    375  CB  ARG A  44      12.224  -2.130  20.817  1.00 90.41           C
ATOM    376 1HB  ARG A  44      12.571  -2.590  21.743  1.00 90.41           H
ATOM    377 2HB  ARG A  44      12.927  -1.333  20.574  1.00 90.41           H
ATOM    378  CG  ARG A  44      10.828  -1.541  21.024  1.00 90.41           C
ATOM    379 1HG  ARG A  44      10.455  -1.139  20.083  1.00 90.41           H
ATOM    380 2HG  ARG A  44      10.139  -2.329  21.329  1.00 90.41           H
ATOM    381  CD  ARG A  44      10.850  -0.437  22.084  1.00 90.41           C
ATOM    382 1HD  ARG A  44      11.843   0.010  22.134  1.00 90.41           H
ATOM    383 2HD  ARG A  44      10.157   0.357  21.808  1.00 90.41           H
ATOM    384  NE  ARG A  44      10.480  -0.995  23.404  1.00 90.41           N
ATOM    385  HE  ARG A  44       9.848  -1.770  23.425  1.00 90.41           H
ATOM    386  CZ  ARG A  44      10.939  -0.526  24.572  1.00 90.41           C
ATOM    387  NH1 ARG A  44      11.788   0.510  24.604  1.00 90.41           N
ATOM    388 1HH1 ARG A  44      12.084   0.940  23.751  1.00 90.41           H
ATOM    389 2HH1 ARG A  44      12.125   0.853  25.480  1.00 90.41           H
ATOM    390  NH2 ARG A  44      10.535  -1.110  25.709  1.00 90.41           N
ATOM    391 1HH2 ARG A  44      10.868  -0.772  26.590  1.00 90.41           H
ATOM    392 2HH2 ARG A  44       9.901  -1.883  25.677  1.00 90.41           H
ATOM    393  HN  ARG A  44      11.382  -4.455  21.107  1.00 90.41           H
ATOM    394  N   GLN A  45      14.299  -4.357  19.975  1.00 92.01           N
ATOM    395  CA  GLN A  45      15.678  -4.708  19.680  1.00 92.01           C
ATOM    396  C   GLN A  45      15.778  -5.351  18.296  1.00 92.01           C
ATOM    397  O   GLN A  45      16.691  -5.045  17.530  1.00 92.01           O
ATOM    398  HA  GLN A  45      16.226  -3.765  19.691  1.00 92.01           H
ATOM    399  CB  GLN A  45      16.250  -5.632  20.757  1.00 92.01           C
ATOM    400 1HB  GLN A  45      16.106  -5.184  21.740  1.00 92.01           H
ATOM    401 2HB  GLN A  45      15.707  -6.578  20.755  1.00 92.01           H
ATOM    402  CG  GLN A  45      17.739  -5.892  20.522  1.00 92.01           C
ATOM    403 1HG  GLN A  45      17.886  -6.313  19.527  1.00 92.01           H
ATOM    404 2HG  GLN A  45      18.286  -4.950  20.553  1.00 92.01           H
ATOM    405  CD  GLN A  45      18.302  -6.850  21.574  1.00 92.01           C
ATOM    406  OE1 GLN A  45      17.578  -7.481  22.327  1.00 92.01           O
ATOM    407  NE2 GLN A  45      19.630  -6.924  21.583  1.00 92.01           N
ATOM    408 1HE2 GLN A  45      20.165  -6.380  20.938  1.00 92.01           H
ATOM    409 2HE2 GLN A  45      20.092  -7.524  22.236  1.00 92.01           H
ATOM    410  HN  GLN A  45      13.892  -4.850  20.743  1.00 92.01           H
ATOM    411  N   PHE A  46      14.827  -6.230  18.016  1.00 93.72           N
ATOM    412  CA  PHE A  46      14.767  -6.881  16.719  1.00 93.72           C
ATOM    413  C   PHE A  46      14.555  -5.858  15.601  1.00 93.72           C
ATOM    414  O   PHE A  46      15.258  -5.882  14.591  1.00 93.72           O
ATOM    415  HA  PHE A  46      15.720  -7.389  16.568  1.00 93.72           H
ATOM    416  CB  PHE A  46      13.574  -7.837  16.753  1.00 93.72           C
ATOM    417 1HB  PHE A  46      13.771  -8.623  17.481  1.00 93.72           H
ATOM    418 2HB  PHE A  46      12.695  -7.293  17.100  1.00 93.72           H
ATOM    419  CG  PHE A  46      13.254  -8.482  15.402  1.00 93.72           C
ATOM    420  CD1 PHE A  46      12.214  -8.021  14.658  1.00 93.72           C
ATOM    421  HD1 PHE A  46      11.607  -7.193  15.023  1.00 93.72           H
ATOM    422  CD2 PHE A  46      14.011  -9.516  14.947  1.00 93.72           C
ATOM    423  HD2 PHE A  46      14.845  -9.885  15.543  1.00 93.72           H
ATOM    424  CE1 PHE A  46      11.918  -8.620  13.405  1.00 93.72           C
ATOM    425  HE1 PHE A  46      11.083  -8.251  12.808  1.00 93.72           H
ATOM    426  CE2 PHE A  46      13.715 -10.115  13.693  1.00 93.72           C
ATOM    427  HE2 PHE A  46      14.322 -10.943  13.328  1.00 93.72           H
ATOM    428  CZ  PHE A  46      12.674  -9.654  12.949  1.00 93.72           C
ATOM    429  HZ  PHE A  46      12.447 -10.113  11.987  1.00 93.72           H
ATOM    430  HN  PHE A  46      14.107  -6.497  18.657  1.00 93.72           H
ATOM    431  N   ALA A  47      13.583  -4.984  15.819  1.00 92.82           N
ATOM    432  CA  ALA A  47      13.207  -4.015  14.804  1.00 92.82           C
ATOM    433  C   ALA A  47      14.423  -3.156  14.450  1.00 92.82           C
ATOM    434  O   ALA A  47      14.650  -2.847  13.281  1.00 92.82           O
ATOM    435  HA  ALA A  47      12.892  -4.566  13.918  1.00 92.82           H
ATOM    436  CB  ALA A  47      12.030  -3.178  15.308  1.00 92.82           C
ATOM    437 1HB  ALA A  47      11.183  -3.831  15.518  1.00 92.82           H
ATOM    438 2HB  ALA A  47      12.320  -2.656  16.220  1.00 92.82           H
ATOM    439 3HB  ALA A  47      11.748  -2.451  14.547  1.00 92.82           H
ATOM    440  HN  ALA A  47      13.058  -4.932  16.668  1.00 92.82           H
ATOM    441  N   SER A  48      15.173  -2.795  15.481  1.00 92.95           N
ATOM    442  CA  SER A  48      16.232  -1.812  15.328  1.00 92.95           C
ATOM    443  C   SER A  48      17.318  -2.353  14.395  1.00 92.95           C
ATOM    444  O   SER A  48      18.040  -1.582  13.765  1.00 92.95           O
ATOM    445  HA  SER A  48      15.753  -0.937  14.890  1.00 92.95           H
ATOM    446  CB  SER A  48      16.836  -1.438  16.683  1.00 92.95           C
ATOM    447 1HB  SER A  48      17.492  -0.576  16.562  1.00 92.95           H
ATOM    448 2HB  SER A  48      16.040  -1.139  17.364  1.00 92.95           H
ATOM    449  OG  SER A  48      17.571  -2.516  17.256  1.00 92.95           O
ATOM    450  HG  SER A  48      17.953  -2.239  18.138  1.00 92.95           H
ATOM    451  HN  SER A  48      15.067  -3.162  16.405  1.00 92.95           H
ATOM    452  N   HIS A  49      17.398  -3.674  14.335  1.00 94.37           N
ATOM    453  CA  HIS A  49      18.404  -4.327  13.514  1.00 94.37           C
ATOM    454  C   HIS A  49      17.800  -4.692  12.156  1.00 94.37           C
ATOM    455  O   HIS A  49      18.470  -4.596  11.129  1.00 94.37           O
ATOM    456  HA  HIS A  49      19.203  -3.601  13.363  1.00 94.37           H
ATOM    457  CB  HIS A  49      19.000  -5.533  14.242  1.00 94.37           C
ATOM    458 1HB  HIS A  49      18.191  -6.201  14.539  1.00 94.37           H
ATOM    459 2HB  HIS A  49      19.632  -6.087  13.548  1.00 94.37           H
ATOM    460  CG  HIS A  49      19.812  -5.174  15.463  1.00 94.37           C
ATOM    461  ND1 HIS A  49      19.239  -4.929  16.699  1.00 94.37           N
ATOM    462  HD1 HIS A  49      18.261  -4.963  16.908  1.00 94.37           H
ATOM    463  CD2 HIS A  49      21.157  -5.022  15.626  1.00 94.37           C
ATOM    464  HD2 HIS A  49      21.911  -5.143  14.848  1.00 94.37           H
ATOM    465  CE1 HIS A  49      20.205  -4.643  17.559  1.00 94.37           C
ATOM    466  HE1 HIS A  49      20.074  -4.404  18.614  1.00 94.37           H
ATOM    467  NE2 HIS A  49      21.393  -4.701  16.892  1.00 94.37           N
ATOM    468  HN  HIS A  49      16.792  -4.294  14.834  1.00 94.37           H
ATOM    469  N   PHE A  50      16.541  -5.103  12.196  1.00 95.19           N
ATOM    470  CA  PHE A  50      15.927  -5.743  11.045  1.00 95.19           C
ATOM    471  C   PHE A  50      15.407  -4.703  10.051  1.00 95.19           C
ATOM    472  O   PHE A  50      15.646  -4.813   8.849  1.00 95.19           O
ATOM    473  HA  PHE A  50      16.694  -6.351  10.565  1.00 95.19           H
ATOM    474  CB  PHE A  50      14.747  -6.566  11.568  1.00 95.19           C
ATOM    475 1HB  PHE A  50      15.116  -7.293  12.291  1.00 95.19           H
ATOM    476 2HB  PHE A  50      14.064  -5.904  12.100  1.00 95.19           H
ATOM    477  CG  PHE A  50      13.971  -7.304  10.475  1.00 95.19           C
ATOM    478  CD1 PHE A  50      12.735  -6.870  10.108  1.00 95.19           C
ATOM    479  HD1 PHE A  50      12.298  -5.996  10.591  1.00 95.19           H
ATOM    480  CD2 PHE A  50      14.516  -8.394   9.872  1.00 95.19           C
ATOM    481  HD2 PHE A  50      15.506  -8.741  10.166  1.00 95.19           H
ATOM    482  CE1 PHE A  50      12.015  -7.555   9.094  1.00 95.19           C
ATOM    483  HE1 PHE A  50      11.024  -7.208   8.800  1.00 95.19           H
ATOM    484  CE2 PHE A  50      13.795  -9.079   8.858  1.00 95.19           C
ATOM    485  HE2 PHE A  50      14.232  -9.952   8.374  1.00 95.19           H
ATOM    486  CZ  PHE A  50      12.560  -8.645   8.490  1.00 95.19           C
ATOM    487  HZ  PHE A  50      12.007  -9.171   7.712  1.00 95.19           H
ATOM    488  HN  PHE A  50      15.945  -5.005  12.993  1.00 95.19           H
ATOM    489  N   LEU A  51      14.706  -3.716  10.589  1.00 94.87           N
ATOM    490  CA  LEU A  51      13.866  -2.860   9.768  1.00 94.87           C
ATOM    491  C   LEU A  51      14.751  -1.919   8.948  1.00 94.87           C
ATOM    492  O   LEU A  51      14.612  -1.835   7.729  1.00 94.87           O
ATOM    493  HA  LEU A  51      13.317  -3.504   9.080  1.00 94.87           H
ATOM    494  CB  LEU A  51      12.832  -2.136  10.632  1.00 94.87           C
ATOM    495 1HB  LEU A  51      13.362  -1.540  11.375  1.00 94.87           H
ATOM    496 2HB  LEU A  51      12.283  -1.439   9.999  1.00 94.87           H
ATOM    497  CG  LEU A  51      11.823  -3.027  11.359  1.00 94.87           C
ATOM    498  HG  LEU A  51      12.370  -3.672  12.046  1.00 94.87           H
ATOM    499  CD1 LEU A  51      10.856  -2.188  12.197  1.00 94.87           C
ATOM    500 1HD1 LEU A  51      11.417  -1.619  12.938  1.00 94.87           H
ATOM    501 2HD1 LEU A  51      10.312  -1.502  11.548  1.00 94.87           H
ATOM    502 3HD1 LEU A  51      10.149  -2.846  12.703  1.00 94.87           H
ATOM    503  CD2 LEU A  51      11.086  -3.937  10.374  1.00 94.87           C
ATOM    504 1HD2 LEU A  51      10.553  -3.327   9.645  1.00 94.87           H
ATOM    505 2HD2 LEU A  51      11.806  -4.573   9.859  1.00 94.87           H
ATOM    506 3HD2 LEU A  51      10.375  -4.559  10.917  1.00 94.87           H
ATOM    507  HN  LEU A  51      14.706  -3.497  11.565  1.00 94.87           H
ATOM    508  N   PRO A  52      15.673  -1.196   9.599  1.00 95.75           N
ATOM    509  CA  PRO A  52      16.364  -0.085   8.940  1.00 95.75           C
ATOM    510  C   PRO A  52      16.997  -0.501   7.622  1.00 95.75           C
ATOM    511  O   PRO A  52      16.766   0.131   6.592  1.00 95.75           O
ATOM    512  HA  PRO A  52      15.651   0.697   8.679  1.00 95.75           H
ATOM    513  CB  PRO A  52      17.416   0.346   9.964  1.00 95.75           C
ATOM    514 1HB  PRO A  52      18.365  -0.166   9.805  1.00 95.75           H
ATOM    515 2HB  PRO A  52      17.618   1.415   9.906  1.00 95.75           H
ATOM    516  CG  PRO A  52      16.786  -0.037  11.298  1.00 95.75           C
ATOM    517 1HG  PRO A  52      17.533  -0.123  12.088  1.00 95.75           H
ATOM    518 2HG  PRO A  52      16.068   0.710  11.636  1.00 95.75           H
ATOM    519  CD  PRO A  52      16.123  -1.369  10.992  1.00 95.75           C
ATOM    520 1HD  PRO A  52      16.823  -2.200  11.086  1.00 95.75           H
ATOM    521 2HD  PRO A  52      15.295  -1.575  11.670  1.00 95.75           H
ATOM    522  N   PRO A  53      17.808  -1.568   7.622  1.00 96.92           N
ATOM    523  CA  PRO A  53      18.473  -2.010   6.394  1.00 96.92           C
ATOM    524  C   PRO A  53      17.495  -2.215   5.249  1.00 96.92           C
ATOM    525  O   PRO A  53      17.768  -1.822   4.116  1.00 96.92           O
ATOM    526  HA  PRO A  53      19.163  -1.242   6.045  1.00 96.92           H
ATOM    527  CB  PRO A  53      19.153  -3.318   6.801  1.00 96.92           C
ATOM    528 1HB  PRO A  53      18.514  -4.180   6.608  1.00 96.92           H
ATOM    529 2HB  PRO A  53      20.078  -3.479   6.248  1.00 96.92           H
ATOM    530  CG  PRO A  53      19.413  -3.133   8.291  1.00 96.92           C
ATOM    531 1HG  PRO A  53      19.564  -4.086   8.798  1.00 96.92           H
ATOM    532 2HG  PRO A  53      20.310  -2.542   8.475  1.00 96.92           H
ATOM    533  CD  PRO A  53      18.156  -2.425   8.769  1.00 96.92           C
ATOM    534 1HD  PRO A  53      17.357  -3.130   8.999  1.00 96.92           H
ATOM    535 2HD  PRO A  53      18.336  -1.847   9.676  1.00 96.92           H
ATOM    536  N   LEU A  54      16.369  -2.831   5.578  1.00 96.29           N
ATOM    537  CA  LEU A  54      15.406  -3.225   4.563  1.00 96.29           C
ATOM    538  C   LEU A  54      14.715  -1.976   4.011  1.00 96.29           C
ATOM    539  O   LEU A  54      14.526  -1.851   2.802  1.00 96.29           O
ATOM    540  HA  LEU A  54      15.961  -3.699   3.754  1.00 96.29           H
ATOM    541  CB  LEU A  54      14.437  -4.269   5.120  1.00 96.29           C
ATOM    542 1HB  LEU A  54      13.978  -3.865   6.023  1.00 96.29           H
ATOM    543 2HB  LEU A  54      13.637  -4.417   4.395  1.00 96.29           H
ATOM    544  CG  LEU A  54      15.041  -5.634   5.457  1.00 96.29           C
ATOM    545  HG  LEU A  54      15.854  -5.482   6.167  1.00 96.29           H
ATOM    546  CD1 LEU A  54      14.010  -6.538   6.135  1.00 96.29           C
ATOM    547 1HD1 LEU A  54      13.668  -6.070   7.058  1.00 96.29           H
ATOM    548 2HD1 LEU A  54      13.162  -6.686   5.467  1.00 96.29           H
ATOM    549 3HD1 LEU A  54      14.466  -7.501   6.363  1.00 96.29           H
ATOM    550  CD2 LEU A  54      15.646  -6.287   4.212  1.00 96.29           C
ATOM    551 1HD2 LEU A  54      14.869  -6.425   3.460  1.00 96.29           H
ATOM    552 2HD2 LEU A  54      16.431  -5.646   3.811  1.00 96.29           H
ATOM    553 3HD2 LEU A  54      16.069  -7.255   4.480  1.00 96.29           H
ATOM    554  HN  LEU A  54      16.111  -3.062   6.517  1.00 96.29           H
ATOM    555  N   TYR A  55      14.357  -1.085   4.924  1.00 95.29           N
ATOM    556  CA  TYR A  55      13.639   0.122   4.550  1.00 95.29           C
ATOM    557  C   TYR A  55      14.496   1.012   3.646  1.00 95.29           C
ATOM    558  O   TYR A  55      13.983   1.639   2.721  1.00 95.29           O
ATOM    559  HA  TYR A  55      12.741  -0.175   4.008  1.00 95.29           H
ATOM    560  CB  TYR A  55      13.355   0.865   5.856  1.00 95.29           C
ATOM    561 1HB  TYR A  55      14.257   0.864   6.467  1.00 95.29           H
ATOM    562 2HB  TYR A  55      13.126   1.906   5.628  1.00 95.29           H
ATOM    563  CG  TYR A  55      12.203   0.273   6.671  1.00 95.29           C
ATOM    564  CD1 TYR A  55      11.525  -0.834   6.204  1.00 95.29           C
ATOM    565  HD1 TYR A  55      11.810  -1.287   5.254  1.00 95.29           H
ATOM    566  CD2 TYR A  55      11.843   0.846   7.874  1.00 95.29           C
ATOM    567  HD2 TYR A  55      12.379   1.721   8.243  1.00 95.29           H
ATOM    568  CE1 TYR A  55      10.442  -1.392   6.971  1.00 95.29           C
ATOM    569  HE1 TYR A  55       9.898  -2.266   6.613  1.00 95.29           H
ATOM    570  CE2 TYR A  55      10.760   0.289   8.641  1.00 95.29           C
ATOM    571  HE2 TYR A  55      10.465   0.731   9.593  1.00 95.29           H
ATOM    572  CZ  TYR A  55      10.112  -0.803   8.152  1.00 95.29           C
ATOM    573  OH  TYR A  55       9.089  -1.329   8.876  1.00 95.29           O
ATOM    574  HH  TYR A  55       8.652  -2.068   8.364  1.00 95.29           H
ATOM    575  HN  TYR A  55      14.549  -1.176   5.901  1.00 95.29           H
ATOM    576  N   TRP A  56      15.786   1.037   3.947  1.00 96.82           N
ATOM    577  CA  TRP A  56      16.732   1.769   3.121  1.00 96.82           C
ATOM    578  C   TRP A  56      16.788   1.090   1.752  1.00 96.82           C
ATOM    579  O   TRP A  56      16.800   1.762   0.722  1.00 96.82           O
ATOM    580  HA  TRP A  56      16.363   2.790   3.017  1.00 96.82           H
ATOM    581  CB  TRP A  56      18.099   1.858   3.802  1.00 96.82           C
ATOM    582 1HB  TRP A  56      18.268   0.946   4.375  1.00 96.82           H
ATOM    583 2HB  TRP A  56      18.873   1.900   3.035  1.00 96.82           H
ATOM    584  CG  TRP A  56      18.255   3.063   4.731  1.00 96.82           C
ATOM    585  CD1 TRP A  56      18.389   3.064   6.065  1.00 96.82           C
ATOM    586  HD1 TRP A  56      18.405   2.165   6.681  1.00 96.82           H
ATOM    587  CD2 TRP A  56      18.288   4.451   4.340  1.00 96.82           C
ATOM    588  NE1 TRP A  56      18.506   4.347   6.560  1.00 96.82           N
ATOM    589  HE1 TRP A  56      18.615   4.604   7.520  1.00 96.82           H
ATOM    590  CE2 TRP A  56      18.442   5.218   5.478  1.00 96.82           C
ATOM    591  CE3 TRP A  56      18.191   5.041   3.068  1.00 96.82           C
ATOM    592  HE3 TRP A  56      18.069   4.458   2.155  1.00 96.82           H
ATOM    593  CZ2 TRP A  56      18.512   6.616   5.457  1.00 96.82           C
ATOM    594  HZ2 TRP A  56      18.634   7.198   6.370  1.00 96.82           H
ATOM    595  CZ3 TRP A  56      18.263   6.439   3.064  1.00 96.82           C
ATOM    596  HZ3 TRP A  56      18.193   6.947   2.102  1.00 96.82           H
ATOM    597  CH2 TRP A  56      18.418   7.225   4.200  1.00 96.82           C
ATOM    598  HH2 TRP A  56      18.465   8.310   4.113  1.00 96.82           H
ATOM    599  HN  TRP A  56      16.186   0.571   4.736  1.00 96.82           H
ATOM    600  N   LEU A  57      16.822  -0.234   1.784  1.00 96.81           N
ATOM    601  CA  LEU A  57      16.894  -1.011   0.558  1.00 96.81           C
ATOM    602  C   LEU A  57      15.662  -0.719  -0.299  1.00 96.81           C
ATOM    603  O   LEU A  57      15.785  -0.387  -1.477  1.00 96.81           O
ATOM    604  HA  LEU A  57      17.779  -0.681   0.015  1.00 96.81           H
ATOM    605  CB  LEU A  57      17.085  -2.496   0.876  1.00 96.81           C
ATOM    606 1HB  LEU A  57      18.015  -2.612   1.431  1.00 96.81           H
ATOM    607 2HB  LEU A  57      16.278  -2.812   1.537  1.00 96.81           H
ATOM    608  CG  LEU A  57      17.120  -3.440  -0.328  1.00 96.81           C
ATOM    609  HG  LEU A  57      16.233  -3.254  -0.934  1.00 96.81           H
ATOM    610  CD1 LEU A  57      18.338  -3.158  -1.210  1.00 96.81           C
ATOM    611 1HD1 LEU A  57      18.294  -2.131  -1.573  1.00 96.81           H
ATOM    612 2HD1 LEU A  57      19.249  -3.299  -0.628  1.00 96.81           H
ATOM    613 3HD1 LEU A  57      18.338  -3.843  -2.058  1.00 96.81           H
ATOM    614  CD2 LEU A  57      17.063  -4.902   0.120  1.00 96.81           C
ATOM    615 1HD2 LEU A  57      17.918  -5.119   0.760  1.00 96.81           H
ATOM    616 2HD2 LEU A  57      16.140  -5.076   0.674  1.00 96.81           H
ATOM    617 3HD2 LEU A  57      17.089  -5.551  -0.755  1.00 96.81           H
ATOM    618  HN  LEU A  57      16.800  -0.774   2.626  1.00 96.81           H
ATOM    619  N   VAL A  58      14.500  -0.853   0.325  1.00 95.82           N
ATOM    620  CA  VAL A  58      13.245  -0.690  -0.388  1.00 95.82           C
ATOM    621  C   VAL A  58      13.164   0.729  -0.953  1.00 95.82           C
ATOM    622  O   VAL A  58      12.748   0.925  -2.094  1.00 95.82           O
ATOM    623  HA  VAL A  58      13.243  -1.398  -1.217  1.00 95.82           H
ATOM    624  CB  VAL A  58      12.072  -1.035   0.532  1.00 95.82           C
ATOM    625  HB  VAL A  58      12.161  -0.425   1.431  1.00 95.82           H
ATOM    626  CG1 VAL A  58      10.736  -0.699  -0.133  1.00 95.82           C
ATOM    627 1HG1 VAL A  58      10.701   0.367  -0.359  1.00 95.82           H
ATOM    628 2HG1 VAL A  58      10.636  -1.270  -1.056  1.00 95.82           H
ATOM    629 3HG1 VAL A  58       9.920  -0.954   0.543  1.00 95.82           H
ATOM    630  CG2 VAL A  58      12.120  -2.505   0.954  1.00 95.82           C
ATOM    631 1HG2 VAL A  58      12.068  -3.139   0.069  1.00 95.82           H
ATOM    632 2HG2 VAL A  58      13.052  -2.700   1.486  1.00 95.82           H
ATOM    633 3HG2 VAL A  58      11.276  -2.723   1.608  1.00 95.82           H
ATOM    634  HN  VAL A  58      14.410  -1.068   1.297  1.00 95.82           H
ATOM    635  N   PHE A  59      13.568   1.684  -0.128  1.00 97.01           N
ATOM    636  CA  PHE A  59      13.567   3.078  -0.539  1.00 97.01           C
ATOM    637  C   PHE A  59      14.368   3.270  -1.828  1.00 97.01           C
ATOM    638  O   PHE A  59      13.859   3.822  -2.803  1.00 97.01           O
ATOM    639  HA  PHE A  59      12.530   3.363  -0.712  1.00 97.01           H
ATOM    640  CB  PHE A  59      14.233   3.876   0.584  1.00 97.01           C
ATOM    641 1HB  PHE A  59      13.595   3.841   1.468  1.00 97.01           H
ATOM    642 2HB  PHE A  59      15.173   3.393   0.851  1.00 97.01           H
ATOM    643  CG  PHE A  59      14.509   5.338   0.230  1.00 97.01           C
ATOM    644  CD1 PHE A  59      15.790   5.794   0.174  1.00 97.01           C
ATOM    645  HD1 PHE A  59      16.618   5.117   0.382  1.00 97.01           H
ATOM    646  CD2 PHE A  59      13.475   6.182  -0.030  1.00 97.01           C
ATOM    647  HD2 PHE A  59      12.449   5.817   0.015  1.00 97.01           H
ATOM    648  CE1 PHE A  59      16.046   7.151  -0.156  1.00 97.01           C
ATOM    649  HE1 PHE A  59      17.072   7.516  -0.200  1.00 97.01           H
ATOM    650  CE2 PHE A  59      13.732   7.539  -0.360  1.00 97.01           C
ATOM    651  HE2 PHE A  59      12.903   8.216  -0.568  1.00 97.01           H
ATOM    652  CZ  PHE A  59      15.012   7.995  -0.415  1.00 97.01           C
ATOM    653  HZ  PHE A  59      15.209   9.037  -0.668  1.00 97.01           H
ATOM    654  HN  PHE A  59      13.892   1.518   0.803  1.00 97.01           H
ATOM    655  N   ILE A  60      15.608   2.805  -1.792  1.00 97.18           N
ATOM    656  CA  ILE A  60      16.538   3.067  -2.878  1.00 97.18           C
ATOM    657  C   ILE A  60      15.999   2.444  -4.167  1.00 97.18           C
ATOM    658  O   ILE A  60      15.884   3.122  -5.187  1.00 97.18           O
ATOM    659  HA  ILE A  60      16.588   4.148  -3.011  1.00 97.18           H
ATOM    660  CB  ILE A  60      17.943   2.591  -2.506  1.00 97.18           C
ATOM    661  HB  ILE A  60      17.869   1.575  -2.118  1.00 97.18           H
ATOM    662  CG1 ILE A  60      18.539   3.456  -1.393  1.00 97.18           C
ATOM    663 1HG1 ILE A  60      18.800   4.437  -1.790  1.00 97.18           H
ATOM    664 2HG1 ILE A  60      17.793   3.616  -0.614  1.00 97.18           H
ATOM    665  CG2 ILE A  60      18.849   2.540  -3.738  1.00 97.18           C
ATOM    666 1HG2 ILE A  60      18.428   1.849  -4.469  1.00 97.18           H
ATOM    667 2HG2 ILE A  60      18.922   3.534  -4.177  1.00 97.18           H
ATOM    668 3HG2 ILE A  60      19.842   2.198  -3.445  1.00 97.18           H
ATOM    669  CD1 ILE A  60      19.780   2.796  -0.790  1.00 97.18           C
ATOM    670 1HD1 ILE A  60      19.510   1.826  -0.372  1.00 97.18           H
ATOM    671 2HD1 ILE A  60      20.533   2.660  -1.567  1.00 97.18           H
ATOM    672 3HD1 ILE A  60      20.183   3.432  -0.002  1.00 97.18           H
ATOM    673  HN  ILE A  60      15.979   2.258  -1.041  1.00 97.18           H
ATOM    674  N   VAL A  61      15.683   1.160  -4.079  1.00 95.57           N
ATOM    675  CA  VAL A  61      15.298   0.402  -5.258  1.00 95.57           C
ATOM    676  C   VAL A  61      13.984   0.958  -5.810  1.00 95.57           C
ATOM    677  O   VAL A  61      13.831   1.111  -7.021  1.00 95.57           O
ATOM    678  HA  VAL A  61      16.079   0.539  -6.006  1.00 95.57           H
ATOM    679  CB  VAL A  61      15.222  -1.088  -4.919  1.00 95.57           C
ATOM    680  HB  VAL A  61      14.505  -1.211  -4.108  1.00 95.57           H
ATOM    681  CG1 VAL A  61      14.720  -1.897  -6.117  1.00 95.57           C
ATOM    682 1HG1 VAL A  61      13.725  -1.551  -6.398  1.00 95.57           H
ATOM    683 2HG1 VAL A  61      15.402  -1.764  -6.957  1.00 95.57           H
ATOM    684 3HG1 VAL A  61      14.675  -2.953  -5.849  1.00 95.57           H
ATOM    685  CG2 VAL A  61      16.576  -1.610  -4.433  1.00 95.57           C
ATOM    686 1HG2 VAL A  61      17.322  -1.467  -5.215  1.00 95.57           H
ATOM    687 2HG2 VAL A  61      16.877  -1.063  -3.539  1.00 95.57           H
ATOM    688 3HG2 VAL A  61      16.493  -2.671  -4.200  1.00 95.57           H
ATOM    689  HN  VAL A  61      15.687   0.641  -3.225  1.00 95.57           H
ATOM    690  N   GLY A  62      13.069   1.244  -4.895  1.00 95.75           N
ATOM    691  CA  GLY A  62      11.751   1.721  -5.279  1.00 95.75           C
ATOM    692  C   GLY A  62      11.836   3.102  -5.931  1.00 95.75           C
ATOM    693  O   GLY A  62      11.167   3.364  -6.929  1.00 95.75           O
ATOM    694 1HA  GLY A  62      11.293   1.015  -5.972  1.00 95.75           H
ATOM    695 2HA  GLY A  62      11.108   1.768  -4.401  1.00 95.75           H
ATOM    696  HN  GLY A  62      13.216   1.155  -3.910  1.00 95.75           H
ATOM    697  N   ALA A  63      12.665   3.950  -5.339  1.00 96.51           N
ATOM    698  CA  ALA A  63      12.792   5.321  -5.805  1.00 96.51           C
ATOM    699  C   ALA A  63      13.320   5.320  -7.241  1.00 96.51           C
ATOM    700  O   ALA A  63      12.804   6.038  -8.096  1.00 96.51           O
ATOM    701  HA  ALA A  63      11.798   5.769  -5.793  1.00 96.51           H
ATOM    702  CB  ALA A  63      13.697   6.103  -4.852  1.00 96.51           C
ATOM    703 1HB  ALA A  63      13.262   6.098  -3.852  1.00 96.51           H
ATOM    704 2HB  ALA A  63      14.682   5.637  -4.822  1.00 96.51           H
ATOM    705 3HB  ALA A  63      13.792   7.131  -5.202  1.00 96.51           H
ATOM    706  HN  ALA A  63      13.242   3.715  -4.557  1.00 96.51           H
ATOM    707  N   LEU A  64      14.341   4.505  -7.462  1.00 94.97           N
ATOM    708  CA  LEU A  64      14.956   4.414  -8.775  1.00 94.97           C
ATOM    709  C   LEU A  64      13.933   3.873  -9.776  1.00 94.97           C
ATOM    710  O   LEU A  64      13.772   4.424 -10.864  1.00 94.97           O
ATOM    711  HA  LEU A  64      15.233   5.424  -9.077  1.00 94.97           H
ATOM    712  CB  LEU A  64      16.244   3.592  -8.708  1.00 94.97           C
ATOM    713 1HB  LEU A  64      16.016   2.634  -8.241  1.00 94.97           H
ATOM    714 2HB  LEU A  64      16.570   3.381  -9.726  1.00 94.97           H
ATOM    715  CG  LEU A  64      17.410   4.232  -7.952  1.00 94.97           C
ATOM    716  HG  LEU A  64      17.063   4.502  -6.954  1.00 94.97           H
ATOM    717  CD1 LEU A  64      18.561   3.239  -7.776  1.00 94.97           C
ATOM    718 1HD1 LEU A  64      18.212   2.374  -7.213  1.00 94.97           H
ATOM    719 2HD1 LEU A  64      18.915   2.917  -8.755  1.00 94.97           H
ATOM    720 3HD1 LEU A  64      19.376   3.720  -7.235  1.00 94.97           H
ATOM    721  CD2 LEU A  64      17.865   5.522  -8.636  1.00 94.97           C
ATOM    722 1HD2 LEU A  64      18.189   5.300  -9.653  1.00 94.97           H
ATOM    723 2HD2 LEU A  64      17.037   6.230  -8.665  1.00 94.97           H
ATOM    724 3HD2 LEU A  64      18.695   5.957  -8.078  1.00 94.97           H
ATOM    725  HN  LEU A  64      14.747   3.916  -6.763  1.00 94.97           H
ATOM    726  N   GLY A  65      13.267   2.801  -9.372  1.00 93.18           N
ATOM    727  CA  GLY A  65      12.378   2.088 -10.274  1.00 93.18           C
ATOM    728  C   GLY A  65      11.223   2.983 -10.727  1.00 93.18           C
ATOM    729  O   GLY A  65      10.965   3.110 -11.923  1.00 93.18           O
ATOM    730 1HA  GLY A  65      12.938   1.742 -11.143  1.00 93.18           H
ATOM    731 2HA  GLY A  65      11.983   1.203  -9.776  1.00 93.18           H
ATOM    732  HN  GLY A  65      13.327   2.421  -8.449  1.00 93.18           H
ATOM    733  N   ASN A  66      10.560   3.581  -9.748  1.00 94.15           N
ATOM    734  CA  ASN A  66       9.347   4.335 -10.017  1.00 94.15           C
ATOM    735  C   ASN A  66       9.710   5.637 -10.733  1.00 94.15           C
ATOM    736  O   ASN A  66       8.950   6.123 -11.569  1.00 94.15           O
ATOM    737  HA  ASN A  66       8.732   3.678 -10.633  1.00 94.15           H
ATOM    738  CB  ASN A  66       8.623   4.695  -8.718  1.00 94.15           C
ATOM    739 1HB  ASN A  66       9.337   5.094  -7.998  1.00 94.15           H
ATOM    740 2HB  ASN A  66       7.892   5.480  -8.911  1.00 94.15           H
ATOM    741  CG  ASN A  66       7.922   3.471  -8.125  1.00 94.15           C
ATOM    742  OD1 ASN A  66       7.007   2.907  -8.702  1.00 94.15           O
ATOM    743  ND2 ASN A  66       8.400   3.095  -6.942  1.00 94.15           N
ATOM    744 1HD2 ASN A  66       9.153   3.601  -6.523  1.00 94.15           H
ATOM    745 2HD2 ASN A  66       8.006   2.304  -6.472  1.00 94.15           H
ATOM    746  HN  ASN A  66      10.838   3.556  -8.788  1.00 94.15           H
ATOM    747  N   SER A  67      10.872   6.166 -10.378  1.00 94.03           N
ATOM    748  CA  SER A  67      11.385   7.356 -11.037  1.00 94.03           C
ATOM    749  C   SER A  67      11.598   7.079 -12.526  1.00 94.03           C
ATOM    750  O   SER A  67      11.349   7.944 -13.364  1.00 94.03           O
ATOM    751  HA  SER A  67      10.617   8.117 -10.896  1.00 94.03           H
ATOM    752  CB  SER A  67      12.690   7.823 -10.391  1.00 94.03           C
ATOM    753 1HB  SER A  67      13.429   7.023 -10.447  1.00 94.03           H
ATOM    754 2HB  SER A  67      13.091   8.667 -10.953  1.00 94.03           H
ATOM    755  OG  SER A  67      12.507   8.205  -9.030  1.00 94.03           O
ATOM    756  HG  SER A  67      12.950   7.542  -8.426  1.00 94.03           H
ATOM    757  HN  SER A  67      11.458   5.797  -9.657  1.00 94.03           H
ATOM    758  N   LEU A  68      12.058   5.869 -12.810  1.00 91.27           N
ATOM    759  CA  LEU A  68      12.296   5.462 -14.185  1.00 91.27           C
ATOM    760  C   LEU A  68      10.965   5.421 -14.937  1.00 91.27           C
ATOM    761  O   LEU A  68      10.890   5.826 -16.096  1.00 91.27           O
ATOM    762  HA  LEU A  68      12.929   6.221 -14.645  1.00 91.27           H
ATOM    763  CB  LEU A  68      13.068   4.142 -14.227  1.00 91.27           C
ATOM    764 1HB  LEU A  68      13.987   4.262 -13.653  1.00 91.27           H
ATOM    765 2HB  LEU A  68      12.474   3.380 -13.721  1.00 91.27           H
ATOM    766  CG  LEU A  68      13.434   3.623 -15.619  1.00 91.27           C
ATOM    767  HG  LEU A  68      12.521   3.564 -16.212  1.00 91.27           H
ATOM    768  CD1 LEU A  68      14.376   4.592 -16.335  1.00 91.27           C
ATOM    769 1HD1 LEU A  68      13.889   5.562 -16.441  1.00 91.27           H
ATOM    770 2HD1 LEU A  68      15.290   4.707 -15.754  1.00 91.27           H
ATOM    771 3HD1 LEU A  68      14.620   4.199 -17.322  1.00 91.27           H
ATOM    772  CD2 LEU A  68      14.015   2.210 -15.542  1.00 91.27           C
ATOM    773 1HD2 LEU A  68      14.914   2.220 -14.925  1.00 91.27           H
ATOM    774 2HD2 LEU A  68      13.279   1.538 -15.101  1.00 91.27           H
ATOM    775 3HD2 LEU A  68      14.267   1.865 -16.545  1.00 91.27           H
ATOM    776  HN  LEU A  68      12.267   5.174 -12.122  1.00 91.27           H
ATOM    777  N   VAL A  69       9.947   4.927 -14.248  1.00 90.85           N
ATOM    778  CA  VAL A  69       8.631   4.793 -14.849  1.00 90.85           C
ATOM    779  C   VAL A  69       8.143   6.168 -15.310  1.00 90.85           C
ATOM    780  O   VAL A  69       7.662   6.316 -16.433  1.00 90.85           O
ATOM    781  HA  VAL A  69       8.732   4.146 -15.720  1.00 90.85           H
ATOM    782  CB  VAL A  69       7.673   4.118 -13.866  1.00 90.85           C
ATOM    783  HB  VAL A  69       7.707   4.674 -12.929  1.00 90.85           H
ATOM    784  CG1 VAL A  69       6.234   4.161 -14.385  1.00 90.85           C
ATOM    785 1HG1 VAL A  69       5.926   5.199 -14.516  1.00 90.85           H
ATOM    786 2HG1 VAL A  69       6.177   3.641 -15.341  1.00 90.85           H
ATOM    787 3HG1 VAL A  69       5.574   3.674 -13.667  1.00 90.85           H
ATOM    788  CG2 VAL A  69       8.108   2.680 -13.576  1.00 90.85           C
ATOM    789 1HG2 VAL A  69       8.116   2.109 -14.504  1.00 90.85           H
ATOM    790 2HG2 VAL A  69       9.108   2.684 -13.143  1.00 90.85           H
ATOM    791 3HG2 VAL A  69       7.410   2.224 -12.874  1.00 90.85           H
ATOM    792  HN  VAL A  69      10.010   4.623 -13.297  1.00 90.85           H
ATOM    793  N   ILE A  70       8.283   7.140 -14.420  1.00 91.60           N
ATOM    794  CA  ILE A  70       7.811   8.485 -14.700  1.00 91.60           C
ATOM    795  C   ILE A  70       8.582   9.054 -15.893  1.00 91.60           C
ATOM    796  O   ILE A  70       7.993   9.668 -16.781  1.00 91.60           O
ATOM    797  HA  ILE A  70       6.758   8.411 -14.973  1.00 91.60           H
ATOM    798  CB  ILE A  70       7.893   9.354 -13.444  1.00 91.60           C
ATOM    799  HB  ILE A  70       8.908   9.292 -13.052  1.00 91.60           H
ATOM    800  CG1 ILE A  70       6.955   8.833 -12.354  1.00 91.60           C
ATOM    801 1HG1 ILE A  70       5.922   8.900 -12.696  1.00 91.60           H
ATOM    802 2HG1 ILE A  70       7.160   7.779 -12.166  1.00 91.60           H
ATOM    803  CG2 ILE A  70       7.626  10.824 -13.775  1.00 91.60           C
ATOM    804 1HG2 ILE A  70       8.368  11.175 -14.492  1.00 91.60           H
ATOM    805 2HG2 ILE A  70       6.630  10.924 -14.205  1.00 91.60           H
ATOM    806 3HG2 ILE A  70       7.691  11.419 -12.864  1.00 91.60           H
ATOM    807  CD1 ILE A  70       7.122   9.630 -11.059  1.00 91.60           C
ATOM    808 1HD1 ILE A  70       8.150   9.540 -10.707  1.00 91.60           H
ATOM    809 2HD1 ILE A  70       6.893  10.679 -11.245  1.00 91.60           H
ATOM    810 3HD1 ILE A  70       6.444   9.238 -10.301  1.00 91.60           H
ATOM    811  HN  ILE A  70       8.710   7.020 -13.524  1.00 91.60           H
ATOM    812  N   LEU A  71       9.887   8.829 -15.875  1.00 89.34           N
ATOM    813  CA  LEU A  71      10.758   9.389 -16.895  1.00 89.34           C
ATOM    814  C   LEU A  71      10.388   8.795 -18.256  1.00 89.34           C
ATOM    815  O   LEU A  71      10.333   9.511 -19.255  1.00 89.34           O
ATOM    816  HA  LEU A  71      10.576  10.463 -16.926  1.00 89.34           H
ATOM    817  CB  LEU A  71      12.226   9.189 -16.515  1.00 89.34           C
ATOM    818 1HB  LEU A  71      12.406   9.689 -15.563  1.00 89.34           H
ATOM    819 2HB  LEU A  71      12.397   8.125 -16.353  1.00 89.34           H
ATOM    820  CG  LEU A  71      13.256   9.695 -17.528  1.00 89.34           C
ATOM    821  HG  LEU A  71      12.774  10.438 -18.163  1.00 89.34           H
ATOM    822  CD1 LEU A  71      14.422  10.390 -16.823  1.00 89.34           C
ATOM    823 1HD1 LEU A  71      14.047  11.239 -16.252  1.00 89.34           H
ATOM    824 2HD1 LEU A  71      14.911   9.686 -16.149  1.00 89.34           H
ATOM    825 3HD1 LEU A  71      15.139  10.740 -17.566  1.00 89.34           H
ATOM    826  CD2 LEU A  71      13.730   8.561 -18.440  1.00 89.34           C
ATOM    827 1HD2 LEU A  71      14.189   7.778 -17.837  1.00 89.34           H
ATOM    828 2HD2 LEU A  71      12.879   8.151 -18.982  1.00 89.34           H
ATOM    829 3HD2 LEU A  71      14.461   8.948 -19.149  1.00 89.34           H
ATOM    830  HN  LEU A  71      10.350   8.277 -15.181  1.00 89.34           H
ATOM    831  N   VAL A  72      10.145   7.493 -18.252  1.00 86.59           N
ATOM    832  CA  VAL A  72       9.791   6.793 -19.475  1.00 86.59           C
ATOM    833  C   VAL A  72       8.483   7.366 -20.024  1.00 86.59           C
ATOM    834  O   VAL A  72       8.354   7.584 -21.228  1.00 86.59           O
ATOM    835  HA  VAL A  72      10.585   6.975 -20.200  1.00 86.59           H
ATOM    836  CB  VAL A  72       9.722   5.287 -19.215  1.00 86.59           C
ATOM    837  HB  VAL A  72       9.067   5.124 -18.359  1.00 86.59           H
ATOM    838  CG1 VAL A  72       9.119   4.551 -20.414  1.00 86.59           C
ATOM    839 1HG1 VAL A  72       8.110   4.921 -20.597  1.00 86.59           H
ATOM    840 2HG1 VAL A  72       9.736   4.726 -21.295  1.00 86.59           H
ATOM    841 3HG1 VAL A  72       9.081   3.483 -20.203  1.00 86.59           H
ATOM    842  CG2 VAL A  72      11.102   4.727 -18.866  1.00 86.59           C
ATOM    843 1HG2 VAL A  72      11.788   4.908 -19.693  1.00 86.59           H
ATOM    844 2HG2 VAL A  72      11.477   5.219 -17.969  1.00 86.59           H
ATOM    845 3HG2 VAL A  72      11.024   3.655 -18.686  1.00 86.59           H
ATOM    846  HN  VAL A  72      10.187   6.919 -17.434  1.00 86.59           H
ATOM    847  N   TYR A  73       7.546   7.593 -19.115  1.00 85.40           N
ATOM    848  CA  TYR A  73       6.247   8.121 -19.496  1.00 85.40           C
ATOM    849  C   TYR A  73       6.387   9.476 -20.191  1.00 85.40           C
ATOM    850  O   TYR A  73       5.695   9.751 -21.170  1.00 85.40           O
ATOM    851  HA  TYR A  73       5.785   7.414 -20.185  1.00 85.40           H
ATOM    852  CB  TYR A  73       5.469   8.308 -18.191  1.00 85.40           C
ATOM    853 1HB  TYR A  73       5.404   7.349 -17.678  1.00 85.40           H
ATOM    854 2HB  TYR A  73       6.028   8.981 -17.541  1.00 85.40           H
ATOM    855  CG  TYR A  73       4.057   8.864 -18.383  1.00 85.40           C
ATOM    856  CD1 TYR A  73       3.853  10.228 -18.432  1.00 85.40           C
ATOM    857  HD1 TYR A  73       4.698  10.909 -18.335  1.00 85.40           H
ATOM    858  CD2 TYR A  73       2.987   8.002 -18.507  1.00 85.40           C
ATOM    859  HD2 TYR A  73       3.148   6.924 -18.468  1.00 85.40           H
ATOM    860  CE1 TYR A  73       2.524  10.752 -18.613  1.00 85.40           C
ATOM    861  HE1 TYR A  73       2.349  11.827 -18.653  1.00 85.40           H
ATOM    862  CE2 TYR A  73       1.657   8.525 -18.688  1.00 85.40           C
ATOM    863  HE2 TYR A  73       0.803   7.855 -18.787  1.00 85.40           H
ATOM    864  CZ  TYR A  73       1.491   9.874 -18.732  1.00 85.40           C
ATOM    865  OH  TYR A  73       0.236  10.368 -18.902  1.00 85.40           O
ATOM    866  HH  TYR A  73      -0.393   9.629 -19.142  1.00 85.40           H
ATOM    867  HN  TYR A  73       7.663   7.423 -18.137  1.00 85.40           H
ATOM    868  N   TRP A  74       7.289  10.288 -19.658  1.00 86.11           N
ATOM    869  CA  TRP A  74       7.414  11.665 -20.105  1.00 86.11           C
ATOM    870  C   TRP A  74       7.999  11.651 -21.519  1.00 86.11           C
ATOM    871  O   TRP A  74       7.449  12.272 -22.428  1.00 86.11           O
ATOM    872  HA  TRP A  74       6.416  12.103 -20.119  1.00 86.11           H
ATOM    873  CB  TRP A  74       8.248  12.488 -19.121  1.00 86.11           C
ATOM    874 1HB  TRP A  74       8.035  12.148 -18.108  1.00 86.11           H
ATOM    875 2HB  TRP A  74       9.304  12.295 -19.307  1.00 86.11           H
ATOM    876  CG  TRP A  74       7.997  13.995 -19.202  1.00 86.11           C
ATOM    877  CD1 TRP A  74       8.518  14.872 -20.071  1.00 86.11           C
ATOM    878  HD1 TRP A  74       9.216  14.609 -20.865  1.00 86.11           H
ATOM    879  CD2 TRP A  74       7.137  14.771 -18.341  1.00 86.11           C
ATOM    880  NE1 TRP A  74       8.058  16.152 -19.834  1.00 86.11           N
ATOM    881  HE1 TRP A  74       8.303  16.974 -20.349  1.00 86.11           H
ATOM    882  CE2 TRP A  74       7.192  16.088 -18.749  1.00 86.11           C
ATOM    883  CE3 TRP A  74       6.340  14.373 -17.254  1.00 86.11           C
ATOM    884  HE3 TRP A  74       6.279  13.339 -16.913  1.00 86.11           H
ATOM    885  CZ2 TRP A  74       6.472  17.114 -18.125  1.00 86.11           C
ATOM    886  HZ2 TRP A  74       6.532  18.147 -18.467  1.00 86.11           H
ATOM    887  CZ3 TRP A  74       5.626  15.410 -16.642  1.00 86.11           C
ATOM    888  HZ3 TRP A  74       4.991  15.156 -15.793  1.00 86.11           H
ATOM    889  CH2 TRP A  74       5.670  16.741 -17.040  1.00 86.11           C
ATOM    890  HH2 TRP A  74       5.083  17.491 -16.509  1.00 86.11           H
ATOM    891  HN  TRP A  74       7.925  10.020 -18.934  1.00 86.11           H
ATOM    892  N   TYR A  75       9.105  10.936 -21.660  1.00 81.78           N
ATOM    893  CA  TYR A  75       9.907  11.029 -22.868  1.00 81.78           C
ATOM    894  C   TYR A  75       9.369  10.098 -23.957  1.00 81.78           C
ATOM    895  O   TYR A  75       9.802  10.164 -25.106  1.00 81.78           O
ATOM    896  HA  TYR A  75       9.860  12.058 -23.225  1.00 81.78           H
ATOM    897  CB  TYR A  75      11.315  10.576 -22.476  1.00 81.78           C
ATOM    898 1HB  TYR A  75      11.237   9.709 -21.820  1.00 81.78           H
ATOM    899 2HB  TYR A  75      11.844  10.251 -23.372  1.00 81.78           H
ATOM    900  CG  TYR A  75      12.143  11.655 -21.775  1.00 81.78           C
ATOM    901  CD1 TYR A  75      12.787  12.623 -22.520  1.00 81.78           C
ATOM    902  HD1 TYR A  75      12.705  12.619 -23.606  1.00 81.78           H
ATOM    903  CD2 TYR A  75      12.247  11.660 -20.399  1.00 81.78           C
ATOM    904  HD2 TYR A  75      11.739  10.895 -19.812  1.00 81.78           H
ATOM    905  CE1 TYR A  75      13.566  13.638 -21.860  1.00 81.78           C
ATOM    906  HE1 TYR A  75      14.079  14.408 -22.436  1.00 81.78           H
ATOM    907  CE2 TYR A  75      13.026  12.675 -19.740  1.00 81.78           C
ATOM    908  HE2 TYR A  75      13.117  12.691 -18.654  1.00 81.78           H
ATOM    909  CZ  TYR A  75      13.647  13.614 -20.503  1.00 81.78           C
ATOM    910  OH  TYR A  75      14.384  14.573 -19.880  1.00 81.78           O
ATOM    911  HH  TYR A  75      14.784  15.191 -20.557  1.00 81.78           H
ATOM    912  HN  TYR A  75       9.455  10.304 -20.969  1.00 81.78           H
ATOM    913  N   CYS A  76       8.433   9.250 -23.556  1.00 75.56           N
ATOM    914  CA  CYS A  76       7.810   8.327 -24.488  1.00 75.56           C
ATOM    915  C   CYS A  76       7.009   9.140 -25.507  1.00 75.56           C
ATOM    916  O   CYS A  76       6.020   9.782 -25.154  1.00 75.56           O
ATOM    917  HA  CYS A  76       8.619   7.783 -24.977  1.00 75.56           H
ATOM    918  CB  CYS A  76       6.939   7.296 -23.768  1.00 75.56           C
ATOM    919 1HB  CYS A  76       7.537   6.746 -23.042  1.00 75.56           H
ATOM    920 2HB  CYS A  76       6.149   7.801 -23.212  1.00 75.56           H
ATOM    921  SG  CYS A  76       6.206   6.138 -24.980  1.00 75.56           S
ATOM    922  HG  CYS A  76       7.355   5.579 -25.350  1.00 75.56           H
ATOM    923  HN  CYS A  76       8.100   9.189 -22.615  1.00 75.56           H
ATOM    924  N   THR A  77       7.464   9.086 -26.750  1.00 69.56           N
ATOM    925  CA  THR A  77       6.891   9.917 -27.794  1.00 69.56           C
ATOM    926  C   THR A  77       5.553   9.340 -28.261  1.00 69.56           C
ATOM    927  O   THR A  77       4.859   9.950 -29.073  1.00 69.56           O
ATOM    928  HA  THR A  77       6.685  10.902 -27.375  1.00 69.56           H
ATOM    929  CB  THR A  77       7.922  10.045 -28.917  1.00 69.56           C
ATOM    930  HB  THR A  77       7.727  10.928 -29.526  1.00 69.56           H
ATOM    931  OG1 THR A  77       7.847   8.797 -29.601  1.00 69.56           O
ATOM    932  HG1 THR A  77       7.143   8.838 -30.311  1.00 69.56           H
ATOM    933  CG2 THR A  77       9.358  10.096 -28.391  1.00 69.56           C
ATOM    934 1HG2 THR A  77       9.574   9.181 -27.838  1.00 69.56           H
ATOM    935 2HG2 THR A  77       9.472  10.955 -27.730  1.00 69.56           H
ATOM    936 3HG2 THR A  77      10.049  10.186 -29.229  1.00 69.56           H
ATOM    937  HN  THR A  77       8.210   8.489 -27.047  1.00 69.56           H
ATOM    938  N   ARG A  78       5.230   8.171 -27.727  1.00 70.58           N
ATOM    939  CA  ARG A  78       4.032   7.463 -28.144  1.00 70.58           C
ATOM    940  C   ARG A  78       2.805   8.025 -27.424  1.00 70.58           C
ATOM    941  O   ARG A  78       2.896   8.448 -26.273  1.00 70.58           O
ATOM    942  HA  ARG A  78       3.968   7.632 -29.219  1.00 70.58           H
ATOM    943  CB  ARG A  78       4.147   5.966 -27.849  1.00 70.58           C
ATOM    944 1HB  ARG A  78       3.501   5.408 -28.526  1.00 70.58           H
ATOM    945 2HB  ARG A  78       5.168   5.632 -28.034  1.00 70.58           H
ATOM    946  CG  ARG A  78       3.760   5.662 -26.400  1.00 70.58           C
ATOM    947 1HG  ARG A  78       4.342   6.288 -25.725  1.00 70.58           H
ATOM    948 2HG  ARG A  78       2.711   5.910 -26.240  1.00 70.58           H
ATOM    949  CD  ARG A  78       3.997   4.187 -26.068  1.00 70.58           C
ATOM    950 1HD  ARG A  78       3.171   3.583 -26.445  1.00 70.58           H
ATOM    951 2HD  ARG A  78       4.901   3.835 -26.563  1.00 70.58           H
ATOM    952  NE  ARG A  78       4.123   4.012 -24.603  1.00 70.58           N
ATOM    953  HE  ARG A  78       5.042   3.991 -24.211  1.00 70.58           H
ATOM    954  CZ  ARG A  78       3.081   3.880 -23.770  1.00 70.58           C
ATOM    955  NH1 ARG A  78       1.827   3.901 -24.241  1.00 70.58           N
ATOM    956 1HH1 ARG A  78       1.662   4.016 -25.221  1.00 70.58           H
ATOM    957 2HH1 ARG A  78       1.055   3.802 -23.613  1.00 70.58           H
ATOM    958  NH2 ARG A  78       3.313   3.727 -22.460  1.00 70.58           N
ATOM    959 1HH2 ARG A  78       2.547   3.628 -21.824  1.00 70.58           H
ATOM    960 2HH2 ARG A  78       4.253   3.713 -22.116  1.00 70.58           H
ATOM    961  HN  ARG A  78       5.770   7.710 -27.023  1.00 70.58           H
ATOM    962  N   VAL A  79       1.685   8.012 -28.132  1.00 76.27           N
ATOM    963  CA  VAL A  79       0.426   8.444 -27.550  1.00 76.27           C
ATOM    964  C   VAL A  79       0.197   7.700 -26.233  1.00 76.27           C
ATOM    965  O   VAL A  79       0.364   6.483 -26.166  1.00 76.27           O
ATOM    966  HA  VAL A  79       0.509   9.510 -27.340  1.00 76.27           H
ATOM    967  CB  VAL A  79      -0.711   8.245 -28.555  1.00 76.27           C
ATOM    968  HB  VAL A  79      -0.881   7.174 -28.660  1.00 76.27           H
ATOM    969  CG1 VAL A  79      -2.007   8.880 -28.048  1.00 76.27           C
ATOM    970 1HG1 VAL A  79      -2.292   8.419 -27.102  1.00 76.27           H
ATOM    971 2HG1 VAL A  79      -1.855   9.949 -27.899  1.00 76.27           H
ATOM    972 3HG1 VAL A  79      -2.799   8.724 -28.781  1.00 76.27           H
ATOM    973  CG2 VAL A  79      -0.330   8.799 -29.929  1.00 76.27           C
ATOM    974 1HG2 VAL A  79      -0.119   9.865 -29.846  1.00 76.27           H
ATOM    975 2HG2 VAL A  79       0.556   8.281 -30.297  1.00 76.27           H
ATOM    976 3HG2 VAL A  79      -1.155   8.645 -30.624  1.00 76.27           H
ATOM    977  HN  VAL A  79       1.630   7.714 -29.085  1.00 76.27           H
ATOM    978  N   LYS A  80      -0.183   8.462 -25.218  1.00 80.42           N
ATOM    979  CA  LYS A  80      -0.467   7.886 -23.914  1.00 80.42           C
ATOM    980  C   LYS A  80      -1.762   7.074 -23.991  1.00 80.42           C
ATOM    981  O   LYS A  80      -2.569   7.271 -24.898  1.00 80.42           O
ATOM    982  HA  LYS A  80       0.351   7.208 -23.671  1.00 80.42           H
ATOM    983  CB  LYS A  80      -0.487   8.975 -22.840  1.00 80.42           C
ATOM    984 1HB  LYS A  80      -1.379   9.591 -22.957  1.00 80.42           H
ATOM    985 2HB  LYS A  80      -0.545   8.516 -21.853  1.00 80.42           H
ATOM    986  CG  LYS A  80       0.762   9.854 -22.927  1.00 80.42           C
ATOM    987 1HG  LYS A  80       0.757  10.407 -23.867  1.00 80.42           H
ATOM    988 2HG  LYS A  80       0.749  10.591 -22.124  1.00 80.42           H
ATOM    989  CD  LYS A  80       2.034   9.010 -22.832  1.00 80.42           C
ATOM    990 1HD  LYS A  80       1.985   8.370 -21.951  1.00 80.42           H
ATOM    991 2HD  LYS A  80       2.105   8.354 -23.700  1.00 80.42           H
ATOM    992  CE  LYS A  80       3.277   9.899 -22.755  1.00 80.42           C
ATOM    993 1HE  LYS A  80       3.177  10.736 -23.446  1.00 80.42           H
ATOM    994 2HE  LYS A  80       3.369  10.320 -21.754  1.00 80.42           H
ATOM    995  NZ  LYS A  80       4.492   9.120 -23.085  1.00 80.42           N
ATOM    996 1HZ  LYS A  80       5.315   9.651 -22.821  1.00 80.42           H
ATOM    997 2HZ  LYS A  80       4.479   8.242 -22.577  1.00 80.42           H
ATOM    998 3HZ  LYS A  80       4.515   8.934 -24.081  1.00 80.42           H
ATOM    999  HN  LYS A  80      -0.297   9.454 -25.275  1.00 80.42           H
ATOM   1000  N   THR A  81      -1.919   6.179 -23.028  1.00 81.61           N
ATOM   1001  CA  THR A  81      -3.171   5.456 -22.875  1.00 81.61           C
ATOM   1002  C   THR A  81      -3.706   5.611 -21.450  1.00 81.61           C
ATOM   1003  O   THR A  81      -2.991   6.073 -20.562  1.00 81.61           O
ATOM   1004  HA  THR A  81      -3.908   5.901 -23.543  1.00 81.61           H
ATOM   1005  CB  THR A  81      -2.928   4.000 -23.278  1.00 81.61           C
ATOM   1006  HB  THR A  81      -3.865   3.445 -23.313  1.00 81.61           H
ATOM   1007  OG1 THR A  81      -1.971   3.533 -22.332  1.00 81.61           O
ATOM   1008  HG1 THR A  81      -1.062   3.879 -22.564  1.00 81.61           H
ATOM   1009  CG2 THR A  81      -2.212   3.877 -24.624  1.00 81.61           C
ATOM   1010 1HG2 THR A  81      -1.244   4.375 -24.568  1.00 81.61           H
ATOM   1011 2HG2 THR A  81      -2.816   4.344 -25.402  1.00 81.61           H
ATOM   1012 3HG2 THR A  81      -2.064   2.824 -24.863  1.00 81.61           H
ATOM   1013  HN  THR A  81      -1.212   5.945 -22.360  1.00 81.61           H
ATOM   1014  N   MET A  82      -4.958   5.215 -21.276  1.00 83.20           N
ATOM   1015  CA  MET A  82      -5.579   5.252 -19.963  1.00 83.20           C
ATOM   1016  C   MET A  82      -4.771   4.436 -18.951  1.00 83.20           C
ATOM   1017  O   MET A  82      -4.556   4.877 -17.823  1.00 83.20           O
ATOM   1018  HA  MET A  82      -5.585   6.302 -19.671  1.00 83.20           H
ATOM   1019  CB  MET A  82      -6.999   4.691 -20.053  1.00 83.20           C
ATOM   1020 1HB  MET A  82      -7.599   5.315 -20.716  1.00 83.20           H
ATOM   1021 2HB  MET A  82      -6.973   3.693 -20.492  1.00 83.20           H
ATOM   1022  CG  MET A  82      -7.654   4.629 -18.672  1.00 83.20           C
ATOM   1023 1HG  MET A  82      -7.280   3.765 -18.122  1.00 83.20           H
ATOM   1024 2HG  MET A  82      -7.387   5.514 -18.094  1.00 83.20           H
ATOM   1025  SD  MET A  82      -9.427   4.522 -18.840  1.00 83.20           S
ATOM   1026  CE  MET A  82      -9.919   4.848 -17.156  1.00 83.20           C
ATOM   1027 1HE  MET A  82      -9.490   4.091 -16.499  1.00 83.20           H
ATOM   1028 2HE  MET A  82      -9.561   5.833 -16.857  1.00 83.20           H
ATOM   1029 3HE  MET A  82     -11.006   4.819 -17.082  1.00 83.20           H
ATOM   1030  HN  MET A  82      -5.544   4.875 -22.011  1.00 83.20           H
ATOM   1031  N   THR A  83      -4.345   3.261 -19.392  1.00 82.99           N
ATOM   1032  CA  THR A  83      -3.476   2.428 -18.579  1.00 82.99           C
ATOM   1033  C   THR A  83      -2.244   3.217 -18.133  1.00 82.99           C
ATOM   1034  O   THR A  83      -1.852   3.158 -16.969  1.00 82.99           O
ATOM   1035  HA  THR A  83      -4.018   2.144 -17.676  1.00 82.99           H
ATOM   1036  CB  THR A  83      -3.136   1.173 -19.385  1.00 82.99           C
ATOM   1037  HB  THR A  83      -2.594   1.430 -20.295  1.00 82.99           H
ATOM   1038  OG1 THR A  83      -4.393   0.532 -19.578  1.00 82.99           O
ATOM   1039  HG1 THR A  83      -5.132   1.124 -19.256  1.00 82.99           H
ATOM   1040  CG2 THR A  83      -2.322   0.160 -18.576  1.00 82.99           C
ATOM   1041 1HG2 THR A  83      -2.893  -0.148 -17.701  1.00 82.99           H
ATOM   1042 2HG2 THR A  83      -1.386   0.619 -18.257  1.00 82.99           H
ATOM   1043 3HG2 THR A  83      -2.107  -0.711 -19.196  1.00 82.99           H
ATOM   1044  HN  THR A  83      -4.584   2.879 -20.284  1.00 82.99           H
ATOM   1045  N   ASP A  84      -1.668   3.939 -19.083  1.00 84.22           N
ATOM   1046  CA  ASP A  84      -0.426   4.651 -18.833  1.00 84.22           C
ATOM   1047  C   ASP A  84      -0.660   5.711 -17.755  1.00 84.22           C
ATOM   1048  O   ASP A  84       0.215   5.964 -16.928  1.00 84.22           O
ATOM   1049  HA  ASP A  84       0.284   3.886 -18.519  1.00 84.22           H
ATOM   1050  CB  ASP A  84       0.066   5.361 -20.096  1.00 84.22           C
ATOM   1051 1HB  ASP A  84      -0.642   6.140 -20.379  1.00 84.22           H
ATOM   1052 2HB  ASP A  84       1.017   5.853 -19.893  1.00 84.22           H
ATOM   1053  CG  ASP A  84       0.233   4.372 -21.251  1.00 84.22           C
ATOM   1054  OD1 ASP A  84       0.952   3.370 -21.041  1.00 84.22           O
ATOM   1055  OD2 ASP A  84      -0.361   4.639 -22.318  1.00 84.22           O
ATOM   1056  HN  ASP A  84      -2.034   4.041 -20.008  1.00 84.22           H
ATOM   1057  N   MET A  85      -1.844   6.303 -17.799  1.00 89.39           N
ATOM   1058  CA  MET A  85      -2.198   7.342 -16.847  1.00 89.39           C
ATOM   1059  C   MET A  85      -2.221   6.791 -15.419  1.00 89.39           C
ATOM   1060  O   MET A  85      -1.720   7.430 -14.496  1.00 89.39           O
ATOM   1061  HA  MET A  85      -1.421   8.101 -16.938  1.00 89.39           H
ATOM   1062  CB  MET A  85      -3.575   7.909 -17.198  1.00 89.39           C
ATOM   1063 1HB  MET A  85      -3.586   8.227 -18.240  1.00 89.39           H
ATOM   1064 2HB  MET A  85      -4.331   7.131 -17.093  1.00 89.39           H
ATOM   1065  CG  MET A  85      -3.926   9.093 -16.294  1.00 89.39           C
ATOM   1066 1HG  MET A  85      -4.922   9.463 -16.537  1.00 89.39           H
ATOM   1067 2HG  MET A  85      -3.951   8.772 -15.253  1.00 89.39           H
ATOM   1068  SD  MET A  85      -2.725  10.397 -16.501  1.00 89.39           S
ATOM   1069  CE  MET A  85      -3.119  10.922 -18.161  1.00 89.39           C
ATOM   1070 1HE  MET A  85      -2.988  10.085 -18.847  1.00 89.39           H
ATOM   1071 2HE  MET A  85      -4.154  11.263 -18.198  1.00 89.39           H
ATOM   1072 3HE  MET A  85      -2.457  11.737 -18.451  1.00 89.39           H
ATOM   1073  HN  MET A  85      -2.554   6.084 -18.469  1.00 89.39           H
ATOM   1074  N   PHE A  86      -2.808   5.611 -15.284  1.00 89.85           N
ATOM   1075  CA  PHE A  86      -2.908   4.970 -13.984  1.00 89.85           C
ATOM   1076  C   PHE A  86      -1.536   4.497 -13.499  1.00 89.85           C
ATOM   1077  O   PHE A  86      -1.224   4.595 -12.313  1.00 89.85           O
ATOM   1078  HA  PHE A  86      -3.302   5.710 -13.287  1.00 89.85           H
ATOM   1079  CB  PHE A  86      -3.822   3.755 -14.153  1.00 89.85           C
ATOM   1080 1HB  PHE A  86      -3.424   3.120 -14.945  1.00 89.85           H
ATOM   1081 2HB  PHE A  86      -3.804   3.168 -13.235  1.00 89.85           H
ATOM   1082  CG  PHE A  86      -5.273   4.110 -14.486  1.00 89.85           C
ATOM   1083  CD1 PHE A  86      -5.858   5.193 -13.908  1.00 89.85           C
ATOM   1084  HD1 PHE A  86      -5.293   5.809 -13.208  1.00 89.85           H
ATOM   1085  CD2 PHE A  86      -5.978   3.342 -15.359  1.00 89.85           C
ATOM   1086  HD2 PHE A  86      -5.509   2.473 -15.822  1.00 89.85           H
ATOM   1087  CE1 PHE A  86      -7.204   5.522 -14.216  1.00 89.85           C
ATOM   1088  HE1 PHE A  86      -7.673   6.391 -13.753  1.00 89.85           H
ATOM   1089  CE2 PHE A  86      -7.324   3.671 -15.668  1.00 89.85           C
ATOM   1090  HE2 PHE A  86      -7.889   3.055 -16.368  1.00 89.85           H
ATOM   1091  CZ  PHE A  86      -7.909   4.754 -15.090  1.00 89.85           C
ATOM   1092  HZ  PHE A  86      -8.942   5.007 -15.327  1.00 89.85           H
ATOM   1093  HN  PHE A  86      -3.210   5.096 -16.041  1.00 89.85           H
ATOM   1094  N   LEU A  87      -0.752   3.993 -14.441  1.00 87.48           N
ATOM   1095  CA  LEU A  87       0.581   3.510 -14.126  1.00 87.48           C
ATOM   1096  C   LEU A  87       1.426   4.669 -13.594  1.00 87.48           C
ATOM   1097  O   LEU A  87       2.241   4.484 -12.691  1.00 87.48           O
ATOM   1098  HA  LEU A  87       0.481   2.765 -13.337  1.00 87.48           H
ATOM   1099  CB  LEU A  87       1.196   2.806 -15.338  1.00 87.48           C
ATOM   1100 1HB  LEU A  87       1.108   3.466 -16.200  1.00 87.48           H
ATOM   1101 2HB  LEU A  87       2.261   2.667 -15.151  1.00 87.48           H
ATOM   1102  CG  LEU A  87       0.590   1.450 -15.705  1.00 87.48           C
ATOM   1103  HG  LEU A  87      -0.474   1.592 -15.896  1.00 87.48           H
ATOM   1104  CD1 LEU A  87       1.212   0.901 -16.991  1.00 87.48           C
ATOM   1105 1HD1 LEU A  87       1.029   1.598 -17.808  1.00 87.48           H
ATOM   1106 2HD1 LEU A  87       2.286   0.778 -16.851  1.00 87.48           H
ATOM   1107 3HD1 LEU A  87       0.763  -0.063 -17.228  1.00 87.48           H
ATOM   1108  CD2 LEU A  87       0.712   0.462 -14.542  1.00 87.48           C
ATOM   1109 1HD2 LEU A  87       1.764   0.320 -14.296  1.00 87.48           H
ATOM   1110 2HD2 LEU A  87       0.186   0.857 -13.673  1.00 87.48           H
ATOM   1111 3HD2 LEU A  87       0.274  -0.493 -14.830  1.00 87.48           H
ATOM   1112  HN  LEU A  87      -1.015   3.912 -15.403  1.00 87.48           H
ATOM   1113  N   LEU A  88       1.204   5.838 -14.177  1.00 90.90           N
ATOM   1114  CA  LEU A  88       1.909   7.034 -13.748  1.00 90.90           C
ATOM   1115  C   LEU A  88       1.561   7.330 -12.288  1.00 90.90           C
ATOM   1116  O   LEU A  88       2.451   7.503 -11.457  1.00 90.90           O
ATOM   1117  HA  LEU A  88       2.977   6.824 -13.813  1.00 90.90           H
ATOM   1118  CB  LEU A  88       1.617   8.197 -14.698  1.00 90.90           C
ATOM   1119 1HB  LEU A  88       2.049   7.963 -15.671  1.00 90.90           H
ATOM   1120 2HB  LEU A  88       0.538   8.265 -14.837  1.00 90.90           H
ATOM   1121  CG  LEU A  88       2.135   9.568 -14.259  1.00 90.90           C
ATOM   1122  HG  LEU A  88       1.800   9.748 -13.237  1.00 90.90           H
ATOM   1123  CD1 LEU A  88       3.664   9.598 -14.246  1.00 90.90           C
ATOM   1124 1HD1 LEU A  88       4.037   8.845 -13.551  1.00 90.90           H
ATOM   1125 2HD1 LEU A  88       4.041   9.387 -15.247  1.00 90.90           H
ATOM   1126 3HD1 LEU A  88       4.006  10.584 -13.930  1.00 90.90           H
ATOM   1127  CD2 LEU A  88       1.547  10.681 -15.129  1.00 90.90           C
ATOM   1128 1HD2 LEU A  88       1.830  10.517 -16.169  1.00 90.90           H
ATOM   1129 2HD2 LEU A  88       0.460  10.673 -15.043  1.00 90.90           H
ATOM   1130 3HD2 LEU A  88       1.931  11.645 -14.795  1.00 90.90           H
ATOM   1131  HN  LEU A  88       0.557   5.974 -14.927  1.00 90.90           H
ATOM   1132  N   ASN A  89       0.264   7.379 -12.021  1.00 93.71           N
ATOM   1133  CA  ASN A  89      -0.214   7.771 -10.706  1.00 93.71           C
ATOM   1134  C   ASN A  89       0.210   6.719  -9.679  1.00 93.71           C
ATOM   1135  O   ASN A  89       0.420   7.037  -8.510  1.00 93.71           O
ATOM   1136  HA  ASN A  89       0.236   8.745 -10.515  1.00 93.71           H
ATOM   1137  CB  ASN A  89      -1.741   7.866 -10.681  1.00 93.71           C
ATOM   1138 1HB  ASN A  89      -2.170   7.050 -11.262  1.00 93.71           H
ATOM   1139 2HB  ASN A  89      -2.100   7.752  -9.658  1.00 93.71           H
ATOM   1140  CG  ASN A  89      -2.216   9.206 -11.246  1.00 93.71           C
ATOM   1141  OD1 ASN A  89      -2.475  10.157 -10.526  1.00 93.71           O
ATOM   1142  ND2 ASN A  89      -2.315   9.229 -12.572  1.00 93.71           N
ATOM   1143 1HD2 ASN A  89      -2.086   8.415 -13.105  1.00 93.71           H
ATOM   1144 2HD2 ASN A  89      -2.617  10.062 -13.037  1.00 93.71           H
ATOM   1145  HN  ASN A  89      -0.452   7.158 -12.682  1.00 93.71           H
ATOM   1146  N   LEU A  90       0.324   5.487 -10.154  1.00 91.84           N
ATOM   1147  CA  LEU A  90       0.740   4.390  -9.297  1.00 91.84           C
ATOM   1148  C   LEU A  90       2.176   4.633  -8.826  1.00 91.84           C
ATOM   1149  O   LEU A  90       2.481   4.474  -7.645  1.00 91.84           O
ATOM   1150  HA  LEU A  90       0.086   4.390  -8.425  1.00 91.84           H
ATOM   1151  CB  LEU A  90       0.545   3.050 -10.009  1.00 91.84           C
ATOM   1152 1HB  LEU A  90      -0.411   3.074 -10.531  1.00 91.84           H
ATOM   1153 2HB  LEU A  90       1.320   2.948 -10.768  1.00 91.84           H
ATOM   1154  CG  LEU A  90       0.577   1.806  -9.118  1.00 91.84           C
ATOM   1155  HG  LEU A  90       1.359   1.941  -8.372  1.00 91.84           H
ATOM   1156  CD1 LEU A  90      -0.744   1.639  -8.364  1.00 91.84           C
ATOM   1157 1HD1 LEU A  90      -0.918   2.513  -7.737  1.00 91.84           H
ATOM   1158 2HD1 LEU A  90      -1.560   1.536  -9.078  1.00 91.84           H
ATOM   1159 3HD1 LEU A  90      -0.694   0.747  -7.738  1.00 91.84           H
ATOM   1160  CD2 LEU A  90       0.936   0.560  -9.929  1.00 91.84           C
ATOM   1161 1HD2 LEU A  90       0.193   0.410 -10.713  1.00 91.84           H
ATOM   1162 2HD2 LEU A  90       1.919   0.691 -10.381  1.00 91.84           H
ATOM   1163 3HD2 LEU A  90       0.951  -0.309  -9.272  1.00 91.84           H
ATOM   1164  HN  LEU A  90       0.138   5.234 -11.103  1.00 91.84           H
ATOM   1165  N   ALA A  91       3.019   5.014  -9.774  1.00 93.70           N
ATOM   1166  CA  ALA A  91       4.424   5.238  -9.480  1.00 93.70           C
ATOM   1167  C   ALA A  91       4.558   6.427  -8.526  1.00 93.70           C
ATOM   1168  O   ALA A  91       5.424   6.432  -7.653  1.00 93.70           O
ATOM   1169  HA  ALA A  91       4.807   4.344  -8.988  1.00 93.70           H
ATOM   1170  CB  ALA A  91       5.192   5.449 -10.786  1.00 93.70           C
ATOM   1171 1HB  ALA A  91       5.090   4.564 -11.415  1.00 93.70           H
ATOM   1172 2HB  ALA A  91       4.788   6.316 -11.309  1.00 93.70           H
ATOM   1173 3HB  ALA A  91       6.246   5.617 -10.565  1.00 93.70           H
ATOM   1174  HN  ALA A  91       2.757   5.169 -10.726  1.00 93.70           H
ATOM   1175  N   ILE A  92       3.688   7.406  -8.726  1.00 95.14           N
ATOM   1176  CA  ILE A  92       3.694   8.595  -7.891  1.00 95.14           C
ATOM   1177  C   ILE A  92       3.332   8.207  -6.456  1.00 95.14           C
ATOM   1178  O   ILE A  92       3.985   8.642  -5.508  1.00 95.14           O
ATOM   1179  HA  ILE A  92       4.709   8.992  -7.896  1.00 95.14           H
ATOM   1180  CB  ILE A  92       2.783   9.671  -8.485  1.00 95.14           C
ATOM   1181  HB  ILE A  92       1.823   9.213  -8.722  1.00 95.14           H
ATOM   1182  CG1 ILE A  92       3.360  10.216  -9.793  1.00 95.14           C
ATOM   1183 1HG1 ILE A  92       4.245  10.817  -9.582  1.00 95.14           H
ATOM   1184 2HG1 ILE A  92       3.680   9.389 -10.426  1.00 95.14           H
ATOM   1185  CG2 ILE A  92       2.515  10.783  -7.469  1.00 95.14           C
ATOM   1186 1HG2 ILE A  92       2.029  10.362  -6.589  1.00 95.14           H
ATOM   1187 2HG2 ILE A  92       3.458  11.245  -7.178  1.00 95.14           H
ATOM   1188 3HG2 ILE A  92       1.865  11.535  -7.917  1.00 95.14           H
ATOM   1189  CD1 ILE A  92       2.326  11.065 -10.536  1.00 95.14           C
ATOM   1190 1HD1 ILE A  92       1.453  10.454 -10.767  1.00 95.14           H
ATOM   1191 2HD1 ILE A  92       2.027  11.905  -9.909  1.00 95.14           H
ATOM   1192 3HD1 ILE A  92       2.762  11.440 -11.462  1.00 95.14           H
ATOM   1193  HN  ILE A  92       2.989   7.395  -9.441  1.00 95.14           H
ATOM   1194  N   ALA A  93       2.294   7.392  -6.341  1.00 95.11           N
ATOM   1195  CA  ALA A  93       1.808   6.979  -5.035  1.00 95.11           C
ATOM   1196  C   ALA A  93       2.923   6.243  -4.290  1.00 95.11           C
ATOM   1197  O   ALA A  93       3.159   6.497  -3.110  1.00 95.11           O
ATOM   1198  HA  ALA A  93       1.543   7.878  -4.479  1.00 95.11           H
ATOM   1199  CB  ALA A  93       0.554   6.118  -5.206  1.00 95.11           C
ATOM   1200 1HB  ALA A  93      -0.217   6.696  -5.714  1.00 95.11           H
ATOM   1201 2HB  ALA A  93       0.797   5.236  -5.799  1.00 95.11           H
ATOM   1202 3HB  ALA A  93       0.190   5.808  -4.226  1.00 95.11           H
ATOM   1203  HN  ALA A  93       1.788   7.017  -7.118  1.00 95.11           H
ATOM   1204  N   ASP A  94       3.580   5.345  -5.010  1.00 93.87           N
ATOM   1205  CA  ASP A  94       4.637   4.541  -4.420  1.00 93.87           C
ATOM   1206  C   ASP A  94       5.752   5.461  -3.919  1.00 93.87           C
ATOM   1207  O   ASP A  94       6.265   5.277  -2.817  1.00 93.87           O
ATOM   1208  HA  ASP A  94       4.159   3.987  -3.612  1.00 93.87           H
ATOM   1209  CB  ASP A  94       5.240   3.584  -5.450  1.00 93.87           C
ATOM   1210 1HB  ASP A  94       5.361   4.098  -6.403  1.00 93.87           H
ATOM   1211 2HB  ASP A  94       6.234   3.275  -5.126  1.00 93.87           H
ATOM   1212  CG  ASP A  94       4.354   2.351  -5.639  1.00 93.87           C
ATOM   1213  OD1 ASP A  94       3.661   1.995  -4.661  1.00 93.87           O
ATOM   1214  OD2 ASP A  94       4.388   1.792  -6.756  1.00 93.87           O
ATOM   1215  HN  ASP A  94       3.400   5.163  -5.977  1.00 93.87           H
ATOM   1216  N   LEU A  95       6.095   6.431  -4.754  1.00 96.17           N
ATOM   1217  CA  LEU A  95       7.177   7.346  -4.434  1.00 96.17           C
ATOM   1218  C   LEU A  95       6.856   8.072  -3.126  1.00 96.17           C
ATOM   1219  O   LEU A  95       7.717   8.202  -2.257  1.00 96.17           O
ATOM   1220  HA  LEU A  95       8.077   6.748  -4.285  1.00 96.17           H
ATOM   1221  CB  LEU A  95       7.449   8.287  -5.609  1.00 96.17           C
ATOM   1222 1HB  LEU A  95       6.492   8.618  -6.013  1.00 96.17           H
ATOM   1223 2HB  LEU A  95       7.957   9.173  -5.229  1.00 96.17           H
ATOM   1224  CG  LEU A  95       8.281   7.707  -6.755  1.00 96.17           C
ATOM   1225  HG  LEU A  95       7.779   6.812  -7.122  1.00 96.17           H
ATOM   1226  CD1 LEU A  95       8.364   8.690  -7.924  1.00 96.17           C
ATOM   1227 1HD1 LEU A  95       7.360   8.901  -8.293  1.00 96.17           H
ATOM   1228 2HD1 LEU A  95       8.830   9.616  -7.588  1.00 96.17           H
ATOM   1229 3HD1 LEU A  95       8.961   8.253  -8.725  1.00 96.17           H
ATOM   1230  CD2 LEU A  95       9.666   7.281  -6.265  1.00 96.17           C
ATOM   1231 1HD2 LEU A  95      10.189   8.145  -5.856  1.00 96.17           H
ATOM   1232 2HD2 LEU A  95       9.560   6.521  -5.491  1.00 96.17           H
ATOM   1233 3HD2 LEU A  95      10.236   6.872  -7.099  1.00 96.17           H
ATOM   1234  HN  LEU A  95       5.648   6.597  -5.633  1.00 96.17           H
ATOM   1235  N   LEU A  96       5.615   8.525  -3.028  1.00 95.45           N
ATOM   1236  CA  LEU A  96       5.201   9.332  -1.892  1.00 95.45           C
ATOM   1237  C   LEU A  96       5.433   8.544  -0.601  1.00 95.45           C
ATOM   1238  O   LEU A  96       5.868   9.106   0.403  1.00 95.45           O
ATOM   1239  HA  LEU A  96       5.833  10.219  -1.874  1.00 95.45           H
ATOM   1240  CB  LEU A  96       3.758   9.808  -2.071  1.00 95.45           C
ATOM   1241 1HB  LEU A  96       3.150   8.955  -2.373  1.00 95.45           H
ATOM   1242 2HB  LEU A  96       3.383  10.139  -1.102  1.00 95.45           H
ATOM   1243  CG  LEU A  96       3.544  10.936  -3.082  1.00 95.45           C
ATOM   1244  HG  LEU A  96       3.865  10.582  -4.061  1.00 95.45           H
ATOM   1245  CD1 LEU A  96       2.061  11.296  -3.196  1.00 95.45           C
ATOM   1246 1HD1 LEU A  96       1.499  10.422  -3.523  1.00 95.45           H
ATOM   1247 2HD1 LEU A  96       1.691  11.623  -2.224  1.00 95.45           H
ATOM   1248 3HD1 LEU A  96       1.938  12.100  -3.921  1.00 95.45           H
ATOM   1249  CD2 LEU A  96       4.405  12.152  -2.736  1.00 95.45           C
ATOM   1250 1HD2 LEU A  96       4.137  12.517  -1.744  1.00 95.45           H
ATOM   1251 2HD2 LEU A  96       5.457  11.868  -2.747  1.00 95.45           H
ATOM   1252 3HD2 LEU A  96       4.233  12.939  -3.471  1.00 95.45           H
ATOM   1253  HN  LEU A  96       4.901   8.351  -3.705  1.00 95.45           H
ATOM   1254  N   PHE A  97       5.133   7.256  -0.669  1.00 95.17           N
ATOM   1255  CA  PHE A  97       5.295   6.387   0.484  1.00 95.17           C
ATOM   1256  C   PHE A  97       6.776   6.142   0.782  1.00 95.17           C
ATOM   1257  O   PHE A  97       7.208   6.252   1.928  1.00 95.17           O
ATOM   1258  HA  PHE A  97       4.834   6.889   1.334  1.00 95.17           H
ATOM   1259  CB  PHE A  97       4.629   5.054   0.138  1.00 95.17           C
ATOM   1260 1HB  PHE A  97       3.547   5.189   0.137  1.00 95.17           H
ATOM   1261 2HB  PHE A  97       4.915   4.769  -0.875  1.00 95.17           H
ATOM   1262  CG  PHE A  97       4.985   3.913   1.093  1.00 95.17           C
ATOM   1263  CD1 PHE A  97       5.611   2.802   0.621  1.00 95.17           C
ATOM   1264  HD1 PHE A  97       5.858   2.724  -0.437  1.00 95.17           H
ATOM   1265  CD2 PHE A  97       4.676   4.011   2.414  1.00 95.17           C
ATOM   1266  HD2 PHE A  97       4.175   4.902   2.792  1.00 95.17           H
ATOM   1267  CE1 PHE A  97       5.942   1.743   1.508  1.00 95.17           C
ATOM   1268  HE1 PHE A  97       6.443   0.852   1.130  1.00 95.17           H
ATOM   1269  CE2 PHE A  97       5.007   2.952   3.301  1.00 95.17           C
ATOM   1270  HE2 PHE A  97       4.759   3.030   4.359  1.00 95.17           H
ATOM   1271  CZ  PHE A  97       5.633   1.841   2.829  1.00 95.17           C
ATOM   1272  HZ  PHE A  97       5.887   1.028   3.510  1.00 95.17           H
ATOM   1273  HN  PHE A  97       4.785   6.805  -1.492  1.00 95.17           H
ATOM   1274  N   LEU A  98       7.511   5.813  -0.270  1.00 96.13           N
ATOM   1275  CA  LEU A  98       8.892   5.388  -0.114  1.00 96.13           C
ATOM   1276  C   LEU A  98       9.675   6.474   0.626  1.00 96.13           C
ATOM   1277  O   LEU A  98      10.563   6.170   1.422  1.00 96.13           O
ATOM   1278  HA  LEU A  98       8.889   4.486   0.498  1.00 96.13           H
ATOM   1279  CB  LEU A  98       9.493   5.012  -1.470  1.00 96.13           C
ATOM   1280 1HB  LEU A  98       9.303   5.827  -2.168  1.00 96.13           H
ATOM   1281 2HB  LEU A  98      10.574   4.935  -1.357  1.00 96.13           H
ATOM   1282  CG  LEU A  98       8.979   3.713  -2.094  1.00 96.13           C
ATOM   1283  HG  LEU A  98       7.896   3.684  -1.980  1.00 96.13           H
ATOM   1284  CD1 LEU A  98       9.277   3.671  -3.595  1.00 96.13           C
ATOM   1285 1HD1 LEU A  98       8.788   4.512  -4.086  1.00 96.13           H
ATOM   1286 2HD1 LEU A  98      10.353   3.733  -3.753  1.00 96.13           H
ATOM   1287 3HD1 LEU A  98       8.901   2.737  -4.013  1.00 96.13           H
ATOM   1288  CD2 LEU A  98       9.543   2.493  -1.364  1.00 96.13           C
ATOM   1289 1HD2 LEU A  98      10.632   2.504  -1.425  1.00 96.13           H
ATOM   1290 2HD2 LEU A  98       9.238   2.522  -0.318  1.00 96.13           H
ATOM   1291 3HD2 LEU A  98       9.162   1.583  -1.828  1.00 96.13           H
ATOM   1292  HN  LEU A  98       7.179   5.834  -1.213  1.00 96.13           H
ATOM   1293  N   VAL A  99       9.319   7.717   0.337  1.00 96.50           N
ATOM   1294  CA  VAL A  99      10.015   8.850   0.922  1.00 96.50           C
ATOM   1295  C   VAL A  99       9.850   8.816   2.442  1.00 96.50           C
ATOM   1296  O   VAL A  99      10.599   9.470   3.167  1.00 96.50           O
ATOM   1297  HA  VAL A  99      11.073   8.745   0.682  1.00 96.50           H
ATOM   1298  CB  VAL A  99       9.514  10.152   0.295  1.00 96.50           C
ATOM   1299  HB  VAL A  99       8.425  10.145   0.333  1.00 96.50           H
ATOM   1300  CG1 VAL A  99      10.004  11.366   1.086  1.00 96.50           C
ATOM   1301 1HG1 VAL A  99       9.635  11.306   2.110  1.00 96.50           H
ATOM   1302 2HG1 VAL A  99      11.094  11.379   1.094  1.00 96.50           H
ATOM   1303 3HG1 VAL A  99       9.634  12.279   0.619  1.00 96.50           H
ATOM   1304  CG2 VAL A  99       9.931  10.250  -1.174  1.00 96.50           C
ATOM   1305 1HG2 VAL A  99      11.019  10.224  -1.245  1.00 96.50           H
ATOM   1306 2HG2 VAL A  99       9.511   9.411  -1.728  1.00 96.50           H
ATOM   1307 3HG2 VAL A  99       9.562  11.185  -1.595  1.00 96.50           H
ATOM   1308  HN  VAL A  99       8.570   7.954  -0.282  1.00 96.50           H
ATOM   1309  N   THR A 100       8.864   8.047   2.881  1.00 95.79           N
ATOM   1310  CA  THR A 100       8.552   7.967   4.298  1.00 95.79           C
ATOM   1311  C   THR A 100       9.414   6.899   4.974  1.00 95.79           C
ATOM   1312  O   THR A 100       9.561   6.896   6.196  1.00 95.79           O
ATOM   1313  HA  THR A 100       8.804   8.921   4.760  1.00 95.79           H
ATOM   1314  CB  THR A 100       7.049   7.712   4.438  1.00 95.79           C
ATOM   1315  HB  THR A 100       6.710   7.933   5.450  1.00 95.79           H
ATOM   1316  OG1 THR A 100       6.885   6.362   4.014  1.00 95.79           O
ATOM   1317  HG1 THR A 100       6.779   6.325   3.020  1.00 95.79           H
ATOM   1318  CG2 THR A 100       6.223   8.520   3.435  1.00 95.79           C
ATOM   1319 1HG2 THR A 100       6.516   8.250   2.421  1.00 95.79           H
ATOM   1320 2HG2 THR A 100       6.399   9.584   3.593  1.00 95.79           H
ATOM   1321 3HG2 THR A 100       5.165   8.303   3.577  1.00 95.79           H
ATOM   1322  HN  THR A 100       8.285   7.488   2.289  1.00 95.79           H
ATOM   1323  N   LEU A 101       9.962   6.018   4.151  1.00 95.67           N
ATOM   1324  CA  LEU A 101      10.655   4.847   4.661  1.00 95.67           C
ATOM   1325  C   LEU A 101      11.880   5.292   5.461  1.00 95.67           C
ATOM   1326  O   LEU A 101      12.173   4.733   6.517  1.00 95.67           O
ATOM   1327  HA  LEU A 101       9.971   4.331   5.335  1.00 95.67           H
ATOM   1328  CB  LEU A 101      10.983   3.880   3.521  1.00 95.67           C
ATOM   1329 1HB  LEU A 101      11.485   4.438   2.731  1.00 95.67           H
ATOM   1330 2HB  LEU A 101      11.695   3.142   3.891  1.00 95.67           H
ATOM   1331  CG  LEU A 101       9.794   3.138   2.908  1.00 95.67           C
ATOM   1332  HG  LEU A 101       9.146   3.870   2.427  1.00 95.67           H
ATOM   1333  CD1 LEU A 101      10.257   2.162   1.824  1.00 95.67           C
ATOM   1334 1HD1 LEU A 101      10.770   2.712   1.035  1.00 95.67           H
ATOM   1335 2HD1 LEU A 101      10.938   1.431   2.259  1.00 95.67           H
ATOM   1336 3HD1 LEU A 101       9.392   1.648   1.404  1.00 95.67           H
ATOM   1337  CD2 LEU A 101       8.965   2.442   3.989  1.00 95.67           C
ATOM   1338 1HD2 LEU A 101       9.589   1.723   4.519  1.00 95.67           H
ATOM   1339 2HD2 LEU A 101       8.588   3.185   4.692  1.00 95.67           H
ATOM   1340 3HD2 LEU A 101       8.126   1.922   3.526  1.00 95.67           H
ATOM   1341  HN  LEU A 101       9.939   6.094   3.154  1.00 95.67           H
ATOM   1342  N   PRO A 102      12.615   6.303   4.977  1.00 95.65           N
ATOM   1343  CA  PRO A 102      13.803   6.780   5.688  1.00 95.65           C
ATOM   1344  C   PRO A 102      13.508   7.122   7.139  1.00 95.65           C
ATOM   1345  O   PRO A 102      14.297   6.805   8.028  1.00 95.65           O
ATOM   1346  HA  PRO A 102      14.557   5.993   5.728  1.00 95.65           H
ATOM   1347  CB  PRO A 102      14.232   8.013   4.890  1.00 95.65           C
ATOM   1348 1HB  PRO A 102      13.789   8.924   5.290  1.00 95.65           H
ATOM   1349 2HB  PRO A 102      15.314   8.149   4.913  1.00 95.65           H
ATOM   1350  CG  PRO A 102      13.732   7.713   3.482  1.00 95.65           C
ATOM   1351 1HG  PRO A 102      13.642   8.620   2.883  1.00 95.65           H
ATOM   1352 2HG  PRO A 102      14.413   7.055   2.942  1.00 95.65           H
ATOM   1353  CD  PRO A 102      12.384   7.059   3.733  1.00 95.65           C
ATOM   1354 1HD  PRO A 102      11.591   7.798   3.855  1.00 95.65           H
ATOM   1355 2HD  PRO A 102      12.088   6.412   2.907  1.00 95.65           H
ATOM   1356  N   PHE A 103      12.369   7.767   7.342  1.00 95.02           N
ATOM   1357  CA  PHE A 103      11.988   8.213   8.671  1.00 95.02           C
ATOM   1358  C   PHE A 103      11.681   7.023   9.582  1.00 95.02           C
ATOM   1359  O   PHE A 103      12.037   7.030  10.760  1.00 95.02           O
ATOM   1360  HA  PHE A 103      12.830   8.773   9.079  1.00 95.02           H
ATOM   1361  CB  PHE A 103      10.723   9.059   8.514  1.00 95.02           C
ATOM   1362 1HB  PHE A 103       9.969   8.473   7.988  1.00 95.02           H
ATOM   1363 2HB  PHE A 103      10.320   9.281   9.502  1.00 95.02           H
ATOM   1364  CG  PHE A 103      10.942  10.373   7.762  1.00 95.02           C
ATOM   1365  CD1 PHE A 103      11.288  11.498   8.445  1.00 95.02           C
ATOM   1366  HD1 PHE A 103      11.409  11.462   9.528  1.00 95.02           H
ATOM   1367  CD2 PHE A 103      10.792  10.418   6.411  1.00 95.02           C
ATOM   1368  HD2 PHE A 103      10.514   9.517   5.864  1.00 95.02           H
ATOM   1369  CE1 PHE A 103      11.492  12.717   7.747  1.00 95.02           C
ATOM   1370  HE1 PHE A 103      11.769  13.619   8.295  1.00 95.02           H
ATOM   1371  CE2 PHE A 103      10.996  11.638   5.714  1.00 95.02           C
ATOM   1372  HE2 PHE A 103      10.875  11.673   4.631  1.00 95.02           H
ATOM   1373  CZ  PHE A 103      11.341  12.762   6.396  1.00 95.02           C
ATOM   1374  HZ  PHE A 103      11.498  13.698   5.861  1.00 95.02           H
ATOM   1375  HN  PHE A 103      11.713   7.985   6.619  1.00 95.02           H
ATOM   1376  N   TRP A 104      11.024   6.029   9.003  1.00 93.22           N
ATOM   1377  CA  TRP A 104      10.689   4.822   9.740  1.00 93.22           C
ATOM   1378  C   TRP A 104      11.996   4.138  10.144  1.00 93.22           C
ATOM   1379  O   TRP A 104      12.094   3.571  11.232  1.00 93.22           O
ATOM   1380  HA  TRP A 104      10.133   5.119  10.629  1.00 93.22           H
ATOM   1381  CB  TRP A 104       9.769   3.916   8.919  1.00 93.22           C
ATOM   1382 1HB  TRP A 104      10.134   3.878   7.893  1.00 93.22           H
ATOM   1383 2HB  TRP A 104       9.827   2.902   9.316  1.00 93.22           H
ATOM   1384  CG  TRP A 104       8.305   4.362   8.909  1.00 93.22           C
ATOM   1385  CD1 TRP A 104       7.564   4.735   7.856  1.00 93.22           C
ATOM   1386  HD1 TRP A 104       7.930   4.769   6.830  1.00 93.22           H
ATOM   1387  CD2 TRP A 104       7.430   4.465  10.051  1.00 93.22           C
ATOM   1388  NE1 TRP A 104       6.280   5.071   8.235  1.00 93.22           N
ATOM   1389  HE1 TRP A 104       5.546   5.379   7.631  1.00 93.22           H
ATOM   1390  CE2 TRP A 104       6.196   4.902   9.613  1.00 93.22           C
ATOM   1391  CE3 TRP A 104       7.672   4.200  11.410  1.00 93.22           C
ATOM   1392  HE3 TRP A 104       8.637   3.854  11.782  1.00 93.22           H
ATOM   1393  CZ2 TRP A 104       5.108   5.111  10.468  1.00 93.22           C
ATOM   1394  HZ2 TRP A 104       4.143   5.456  10.097  1.00 93.22           H
ATOM   1395  CZ3 TRP A 104       6.575   4.414  12.253  1.00 93.22           C
ATOM   1396  HZ3 TRP A 104       6.709   4.223  13.318  1.00 93.22           H
ATOM   1397  CH2 TRP A 104       5.326   4.853  11.827  1.00 93.22           C
ATOM   1398  HH2 TRP A 104       4.521   4.995  12.548  1.00 93.22           H
ATOM   1399  HN  TRP A 104      10.722   6.039   8.049  1.00 93.22           H
ATOM   1400  N   ALA A 105      12.969   4.214   9.248  1.00 94.66           N
ATOM   1401  CA  ALA A 105      14.245   3.556   9.471  1.00 94.66           C
ATOM   1402  C   ALA A 105      14.921   4.166  10.700  1.00 94.66           C
ATOM   1403  O   ALA A 105      15.409   3.444  11.568  1.00 94.66           O
ATOM   1404  HA  ALA A 105      14.046   2.501   9.662  1.00 94.66           H
ATOM   1405  CB  ALA A 105      15.108   3.675   8.213  1.00 94.66           C
ATOM   1406 1HB  ALA A 105      14.596   3.200   7.375  1.00 94.66           H
ATOM   1407 2HB  ALA A 105      15.276   4.727   7.986  1.00 94.66           H
ATOM   1408 3HB  ALA A 105      16.065   3.181   8.381  1.00 94.66           H
ATOM   1409  HN  ALA A 105      12.896   4.712   8.384  1.00 94.66           H
ATOM   1410  N   ILE A 106      14.927   5.491  10.736  1.00 94.11           N
ATOM   1411  CA  ILE A 106      15.566   6.207  11.827  1.00 94.11           C
ATOM   1412  C   ILE A 106      14.834   5.896  13.134  1.00 94.11           C
ATOM   1413  O   ILE A 106      15.466   5.664  14.163  1.00 94.11           O
ATOM   1414  HA  ILE A 106      16.588   5.836  11.907  1.00 94.11           H
ATOM   1415  CB  ILE A 106      15.651   7.702  11.510  1.00 94.11           C
ATOM   1416  HB  ILE A 106      14.671   8.034  11.166  1.00 94.11           H
ATOM   1417  CG1 ILE A 106      16.641   7.966  10.374  1.00 94.11           C
ATOM   1418 1HG1 ILE A 106      17.661   7.850  10.742  1.00 94.11           H
ATOM   1419 2HG1 ILE A 106      16.501   7.227   9.585  1.00 94.11           H
ATOM   1420  CG2 ILE A 106      15.988   8.510  12.764  1.00 94.11           C
ATOM   1421 1HG2 ILE A 106      15.213   8.356  13.515  1.00 94.11           H
ATOM   1422 2HG2 ILE A 106      16.949   8.182  13.160  1.00 94.11           H
ATOM   1423 3HG2 ILE A 106      16.042   9.569  12.510  1.00 94.11           H
ATOM   1424  CD1 ILE A 106      16.457   9.373   9.802  1.00 94.11           C
ATOM   1425 1HD1 ILE A 106      15.443   9.477   9.413  1.00 94.11           H
ATOM   1426 2HD1 ILE A 106      16.622  10.110  10.588  1.00 94.11           H
ATOM   1427 3HD1 ILE A 106      17.173   9.535   8.996  1.00 94.11           H
ATOM   1428  HN  ILE A 106      14.507   6.071  10.038  1.00 94.11           H
ATOM   1429  N   ALA A 107      13.512   5.902  13.050  1.00 92.99           N
ATOM   1430  CA  ALA A 107      12.686   5.718  14.231  1.00 92.99           C
ATOM   1431  C   ALA A 107      12.920   4.316  14.797  1.00 92.99           C
ATOM   1432  O   ALA A 107      12.869   4.116  16.010  1.00 92.99           O
ATOM   1433  HA  ALA A 107      12.995   6.456  14.971  1.00 92.99           H
ATOM   1434  CB  ALA A 107      11.219   5.964  13.872  1.00 92.99           C
ATOM   1435 1HB  ALA A 107      11.101   6.982  13.502  1.00 92.99           H
ATOM   1436 2HB  ALA A 107      10.911   5.259  13.100  1.00 92.99           H
ATOM   1437 3HB  ALA A 107      10.600   5.825  14.758  1.00 92.99           H
ATOM   1438  HN  ALA A 107      13.006   6.030  12.196  1.00 92.99           H
ATOM   1439  N   ALA A 108      13.172   3.381  13.893  1.00 92.30           N
ATOM   1440  CA  ALA A 108      13.380   1.997  14.284  1.00 92.30           C
ATOM   1441  C   ALA A 108      14.785   1.842  14.869  1.00 92.30           C
ATOM   1442  O   ALA A 108      15.000   1.037  15.773  1.00 92.30           O
ATOM   1443  HA  ALA A 108      12.647   1.757  15.054  1.00 92.30           H
ATOM   1444  CB  ALA A 108      13.146   1.085  13.079  1.00 92.30           C
ATOM   1445 1HB  ALA A 108      12.124   1.211  12.720  1.00 92.30           H
ATOM   1446 2HB  ALA A 108      13.845   1.346  12.284  1.00 92.30           H
ATOM   1447 3HB  ALA A 108      13.302   0.047  13.373  1.00 92.30           H
ATOM   1448  HN  ALA A 108      13.235   3.556  12.910  1.00 92.30           H
ATOM   1449  N   ALA A 109      15.706   2.627  14.328  1.00 91.88           N
ATOM   1450  CA  ALA A 109      17.106   2.503  14.698  1.00 91.88           C
ATOM   1451  C   ALA A 109      17.289   2.966  16.145  1.00 91.88           C
ATOM   1452  O   ALA A 109      18.116   2.421  16.875  1.00 91.88           O
ATOM   1453  HA  ALA A 109      17.376   1.450  14.626  1.00 91.88           H
ATOM   1454  CB  ALA A 109      17.966   3.302  13.717  1.00 91.88           C
ATOM   1455 1HB  ALA A 109      17.821   2.915  12.709  1.00 91.88           H
ATOM   1456 2HB  ALA A 109      17.673   4.352  13.749  1.00 91.88           H
ATOM   1457 3HB  ALA A 109      19.016   3.209  13.995  1.00 91.88           H
ATOM   1458  HN  ALA A 109      15.509   3.336  13.651  1.00 91.88           H
ATOM   1459  N   ASP A 110      16.505   3.967  16.517  1.00 87.69           N
ATOM   1460  CA  ASP A 110      16.658   4.594  17.818  1.00 87.69           C
ATOM   1461  C   ASP A 110      15.281   4.990  18.354  1.00 87.69           C
ATOM   1462  O   ASP A 110      14.603   4.185  18.990  1.00 87.69           O
ATOM   1463  HA  ASP A 110      17.148   3.846  18.441  1.00 87.69           H
ATOM   1464  CB  ASP A 110      17.510   5.862  17.722  1.00 87.69           C
ATOM   1465 1HB  ASP A 110      18.477   5.621  17.281  1.00 87.69           H
ATOM   1466 2HB  ASP A 110      17.027   6.579  17.059  1.00 87.69           H
ATOM   1467  CG  ASP A 110      17.715   6.491  19.101  1.00 87.69           C
ATOM   1468  OD1 ASP A 110      17.369   5.811  20.092  1.00 87.69           O
ATOM   1469  OD2 ASP A 110      18.212   7.637  19.134  1.00 87.69           O
ATOM   1470  HN  ASP A 110      15.776   4.348  15.947  1.00 87.69           H
ATOM   1471  N   GLN A 111      14.908   6.232  18.078  1.00 88.45           N
ATOM   1472  CA  GLN A 111      13.620   6.741  18.516  1.00 88.45           C
ATOM   1473  C   GLN A 111      13.120   7.821  17.554  1.00 88.45           C
ATOM   1474  O   GLN A 111      13.859   8.264  16.676  1.00 88.45           O
ATOM   1475  HA  GLN A 111      12.946   5.885  18.493  1.00 88.45           H
ATOM   1476  CB  GLN A 111      13.701   7.277  19.947  1.00 88.45           C
ATOM   1477 1HB  GLN A 111      12.718   7.625  20.265  1.00 88.45           H
ATOM   1478 2HB  GLN A 111      13.989   6.474  20.625  1.00 88.45           H
ATOM   1479  CG  GLN A 111      14.710   8.423  20.047  1.00 88.45           C
ATOM   1480 1HG  GLN A 111      15.697   8.070  19.746  1.00 88.45           H
ATOM   1481 2HG  GLN A 111      14.432   9.219  19.357  1.00 88.45           H
ATOM   1482  CD  GLN A 111      14.774   8.974  21.473  1.00 88.45           C
ATOM   1483  OE1 GLN A 111      13.773   9.118  22.156  1.00 88.45           O
ATOM   1484  NE2 GLN A 111      16.003   9.275  21.883  1.00 88.45           N
ATOM   1485 1HE2 GLN A 111      16.782   9.132  21.272  1.00 88.45           H
ATOM   1486 2HE2 GLN A 111      16.148   9.642  22.801  1.00 88.45           H
ATOM   1487  HN  GLN A 111      15.468   6.883  17.565  1.00 88.45           H
ATOM   1488  N   TRP A 112      11.870   8.212  17.751  1.00 91.34           N
ATOM   1489  CA  TRP A 112      11.263   9.231  16.911  1.00 91.34           C
ATOM   1490  C   TRP A 112      11.856  10.585  17.307  1.00 91.34           C
ATOM   1491  O   TRP A 112      11.520  11.130  18.357  1.00 91.34           O
ATOM   1492  HA  TRP A 112      11.515   9.002  15.876  1.00 91.34           H
ATOM   1493  CB  TRP A 112       9.738   9.192  17.018  1.00 91.34           C
ATOM   1494 1HB  TRP A 112       9.398   8.168  16.858  1.00 91.34           H
ATOM   1495 2HB  TRP A 112       9.447   9.469  18.031  1.00 91.34           H
ATOM   1496  CG  TRP A 112       9.021  10.112  16.028  1.00 91.34           C
ATOM   1497  CD1 TRP A 112       8.601  11.369  16.225  1.00 91.34           C
ATOM   1498  HD1 TRP A 112       8.723  11.917  17.160  1.00 91.34           H
ATOM   1499  CD2 TRP A 112       8.655   9.794  14.668  1.00 91.34           C
ATOM   1500  NE1 TRP A 112       7.993  11.883  15.098  1.00 91.34           N
ATOM   1501  HE1 TRP A 112       7.601  12.797  15.001  1.00 91.34           H
ATOM   1502  CE2 TRP A 112       8.028  10.894  14.121  1.00 91.34           C
ATOM   1503  CE3 TRP A 112       8.849   8.616  13.926  1.00 91.34           C
ATOM   1504  HE3 TRP A 112       9.341   7.734  14.336  1.00 91.34           H
ATOM   1505  CZ2 TRP A 112       7.542  10.925  12.808  1.00 91.34           C
ATOM   1506  HZ2 TRP A 112       7.050  11.807  12.398  1.00 91.34           H
ATOM   1507  CZ3 TRP A 112       8.358   8.663  12.616  1.00 91.34           C
ATOM   1508  HZ3 TRP A 112       8.482   7.775  11.996  1.00 91.34           H
ATOM   1509  CH2 TRP A 112       7.724   9.763  12.050  1.00 91.34           C
ATOM   1510  HH2 TRP A 112       7.369   9.720  11.020  1.00 91.34           H
ATOM   1511  HN  TRP A 112      11.276   7.847  18.468  1.00 91.34           H
ATOM   1512  N   LYS A 113      12.727  11.088  16.445  1.00 91.64           N
ATOM   1513  CA  LYS A 113      13.456  12.309  16.744  1.00 91.64           C
ATOM   1514  C   LYS A 113      12.743  13.496  16.093  1.00 91.64           C
ATOM   1515  O   LYS A 113      13.213  14.630  16.178  1.00 91.64           O
ATOM   1516  HA  LYS A 113      13.435  12.445  17.826  1.00 91.64           H
ATOM   1517  CB  LYS A 113      14.923  12.172  16.333  1.00 91.64           C
ATOM   1518 1HB  LYS A 113      14.986  11.902  15.279  1.00 91.64           H
ATOM   1519 2HB  LYS A 113      15.428  13.131  16.446  1.00 91.64           H
ATOM   1520  CG  LYS A 113      15.633  11.113  17.180  1.00 91.64           C
ATOM   1521 1HG  LYS A 113      15.617  11.410  18.228  1.00 91.64           H
ATOM   1522 2HG  LYS A 113      15.097  10.166  17.108  1.00 91.64           H
ATOM   1523  CD  LYS A 113      17.079  10.923  16.719  1.00 91.64           C
ATOM   1524 1HD  LYS A 113      17.096  10.643  15.666  1.00 91.64           H
ATOM   1525 2HD  LYS A 113      17.620  11.865  16.808  1.00 91.64           H
ATOM   1526  CE  LYS A 113      17.782   9.846  17.550  1.00 91.64           C
ATOM   1527 1HE  LYS A 113      17.821  10.153  18.595  1.00 91.64           H
ATOM   1528 2HE  LYS A 113      17.211   8.919  17.511  1.00 91.64           H
ATOM   1529  NZ  LYS A 113      19.153   9.613  17.043  1.00 91.64           N
ATOM   1530 1HZ  LYS A 113      19.574   8.843  17.551  1.00 91.64           H
ATOM   1531 2HZ  LYS A 113      19.114   9.386  16.055  1.00 91.64           H
ATOM   1532 3HZ  LYS A 113      19.709  10.451  17.175  1.00 91.64           H
ATOM   1533  HN  LYS A 113      12.937  10.678  15.558  1.00 91.64           H
ATOM   1534  N   PHE A 114      11.621  13.195  15.457  1.00 93.61           N
ATOM   1535  CA  PHE A 114      10.957  14.170  14.607  1.00 93.61           C
ATOM   1536  C   PHE A 114       9.729  14.758  15.304  1.00 93.61           C
ATOM   1537  O   PHE A 114       9.291  14.248  16.334  1.00 93.61           O
ATOM   1538  HA  PHE A 114      11.675  14.965  14.406  1.00 93.61           H
ATOM   1539  CB  PHE A 114      10.508  13.430  13.345  1.00 93.61           C
ATOM   1540 1HB  PHE A 114       9.700  12.746  13.606  1.00 93.61           H
ATOM   1541 2HB  PHE A 114      10.098  14.153  12.640  1.00 93.61           H
ATOM   1542  CG  PHE A 114      11.623  12.642  12.656  1.00 93.61           C
ATOM   1543  CD1 PHE A 114      12.555  13.293  11.910  1.00 93.61           C
ATOM   1544  HD1 PHE A 114      12.508  14.377  11.804  1.00 93.61           H
ATOM   1545  CD2 PHE A 114      11.681  11.290  12.788  1.00 93.61           C
ATOM   1546  HD2 PHE A 114      10.934  10.767  13.385  1.00 93.61           H
ATOM   1547  CE1 PHE A 114      13.590  12.561  11.270  1.00 93.61           C
ATOM   1548  HE1 PHE A 114      14.337  13.083  10.672  1.00 93.61           H
ATOM   1549  CE2 PHE A 114      12.716  10.558  12.148  1.00 93.61           C
ATOM   1550  HE2 PHE A 114      12.763   9.474  12.253  1.00 93.61           H
ATOM   1551  CZ  PHE A 114      13.649  11.209  11.402  1.00 93.61           C
ATOM   1552  HZ  PHE A 114      14.443  10.647  10.911  1.00 93.61           H
ATOM   1553  HN  PHE A 114      11.166  12.306  15.515  1.00 93.61           H
ATOM   1554  N   GLN A 115       9.208  15.824  14.714  1.00 94.13           N
ATOM   1555  CA  GLN A 115       8.056  16.505  15.281  1.00 94.13           C
ATOM   1556  C   GLN A 115       6.784  15.690  15.035  1.00 94.13           C
ATOM   1557  O   GLN A 115       6.779  14.772  14.217  1.00 94.13           O
ATOM   1558  HA  GLN A 115       8.254  16.568  16.351  1.00 94.13           H
ATOM   1559  CB  GLN A 115       7.920  17.919  14.711  1.00 94.13           C
ATOM   1560 1HB  GLN A 115       7.902  17.876  13.622  1.00 94.13           H
ATOM   1561 2HB  GLN A 115       6.972  18.353  15.029  1.00 94.13           H
ATOM   1562  CG  GLN A 115       9.075  18.809  15.173  1.00 94.13           C
ATOM   1563 1HG  GLN A 115       9.185  18.736  16.255  1.00 94.13           H
ATOM   1564 2HG  GLN A 115      10.008  18.458  14.733  1.00 94.13           H
ATOM   1565  CD  GLN A 115       8.835  20.268  14.777  1.00 94.13           C
ATOM   1566  OE1 GLN A 115       7.930  20.593  14.027  1.00 94.13           O
ATOM   1567  NE2 GLN A 115       9.694  21.124  15.322  1.00 94.13           N
ATOM   1568 1HE2 GLN A 115      10.415  20.791  15.930  1.00 94.13           H
ATOM   1569 2HE2 GLN A 115       9.619  22.102  15.123  1.00 94.13           H
ATOM   1570  HN  GLN A 115       9.559  16.222  13.866  1.00 94.13           H
ATOM   1571  N   THR A 116       5.737  16.056  15.760  1.00 94.35           N
ATOM   1572  CA  THR A 116       4.475  15.342  15.664  1.00 94.35           C
ATOM   1573  C   THR A 116       3.919  15.429  14.241  1.00 94.35           C
ATOM   1574  O   THR A 116       3.317  14.477  13.747  1.00 94.35           O
ATOM   1575  HA  THR A 116       4.660  14.288  15.871  1.00 94.35           H
ATOM   1576  CB  THR A 116       3.528  15.911  16.722  1.00 94.35           C
ATOM   1577  HB  THR A 116       3.161  16.894  16.428  1.00 94.35           H
ATOM   1578  OG1 THR A 116       4.290  15.874  17.926  1.00 94.35           O
ATOM   1579  HG1 THR A 116       3.866  16.459  18.618  1.00 94.35           H
ATOM   1580  CG2 THR A 116       2.342  14.987  17.005  1.00 94.35           C
ATOM   1581 1HG2 THR A 116       2.708  14.025  17.364  1.00 94.35           H
ATOM   1582 2HG2 THR A 116       1.771  14.839  16.088  1.00 94.35           H
ATOM   1583 3HG2 THR A 116       1.702  15.439  17.762  1.00 94.35           H
ATOM   1584  HN  THR A 116       5.741  16.823  16.401  1.00 94.35           H
ATOM   1585  N   PHE A 117       4.142  16.579  13.623  1.00 95.54           N
ATOM   1586  CA  PHE A 117       3.669  16.804  12.268  1.00 95.54           C
ATOM   1587  C   PHE A 117       4.152  15.698  11.328  1.00 95.54           C
ATOM   1588  O   PHE A 117       3.371  15.155  10.548  1.00 95.54           O
ATOM   1589  HA  PHE A 117       2.579  16.800  12.300  1.00 95.54           H
ATOM   1590  CB  PHE A 117       4.253  18.141  11.806  1.00 95.54           C
ATOM   1591 1HB  PHE A 117       3.866  18.935  12.444  1.00 95.54           H
ATOM   1592 2HB  PHE A 117       5.334  18.120  11.943  1.00 95.54           H
ATOM   1593  CG  PHE A 117       3.945  18.483  10.347  1.00 95.54           C
ATOM   1594  CD1 PHE A 117       4.917  18.371   9.402  1.00 95.54           C
ATOM   1595  HD1 PHE A 117       5.915  18.036   9.685  1.00 95.54           H
ATOM   1596  CD2 PHE A 117       2.699  18.901   9.994  1.00 95.54           C
ATOM   1597  HD2 PHE A 117       1.921  18.991  10.751  1.00 95.54           H
ATOM   1598  CE1 PHE A 117       4.631  18.689   8.048  1.00 95.54           C
ATOM   1599  HE1 PHE A 117       5.410  18.599   7.291  1.00 95.54           H
ATOM   1600  CE2 PHE A 117       2.414  19.219   8.640  1.00 95.54           C
ATOM   1601  HE2 PHE A 117       1.416  19.554   8.358  1.00 95.54           H
ATOM   1602  CZ  PHE A 117       3.386  19.106   7.696  1.00 95.54           C
ATOM   1603  HZ  PHE A 117       3.167  19.350   6.656  1.00 95.54           H
ATOM   1604  HN  PHE A 117       4.634  17.348  14.032  1.00 95.54           H
ATOM   1605  N   MET A 118       5.438  15.397  11.432  1.00 95.14           N
ATOM   1606  CA  MET A 118       6.043  14.388  10.579  1.00 95.14           C
ATOM   1607  C   MET A 118       5.437  13.009  10.847  1.00 95.14           C
ATOM   1608  O   MET A 118       5.289  12.203   9.929  1.00 95.14           O
ATOM   1609  HA  MET A 118       5.822  14.697   9.557  1.00 95.14           H
ATOM   1610  CB  MET A 118       7.551  14.341  10.832  1.00 95.14           C
ATOM   1611 1HB  MET A 118       7.952  15.354  10.846  1.00 95.14           H
ATOM   1612 2HB  MET A 118       7.745  13.908  11.814  1.00 95.14           H
ATOM   1613  CG  MET A 118       8.262  13.519   9.756  1.00 95.14           C
ATOM   1614 1HG  MET A 118       9.331  13.478   9.966  1.00 95.14           H
ATOM   1615 2HG  MET A 118       7.895  12.492   9.769  1.00 95.14           H
ATOM   1616  SD  MET A 118       7.984  14.245   8.149  1.00 95.14           S
ATOM   1617  CE  MET A 118       8.955  15.734   8.310  1.00 95.14           C
ATOM   1618 1HE  MET A 118       8.571  16.330   9.138  1.00 95.14           H
ATOM   1619 2HE  MET A 118       9.995  15.471   8.503  1.00 95.14           H
ATOM   1620 3HE  MET A 118       8.891  16.311   7.387  1.00 95.14           H
ATOM   1621  HN  MET A 118       6.062  15.828  12.084  1.00 95.14           H
ATOM   1622  N   CYS A 119       5.102  12.780  12.108  1.00 93.88           N
ATOM   1623  CA  CYS A 119       4.516  11.511  12.508  1.00 93.88           C
ATOM   1624  C   CYS A 119       3.180  11.348  11.781  1.00 93.88           C
ATOM   1625  O   CYS A 119       2.897  10.289  11.224  1.00 93.88           O
ATOM   1626  HA  CYS A 119       5.218  10.734  12.207  1.00 93.88           H
ATOM   1627  CB  CYS A 119       4.354  11.417  14.027  1.00 93.88           C
ATOM   1628 1HB  CYS A 119       5.333  11.414  14.505  1.00 93.88           H
ATOM   1629 2HB  CYS A 119       3.820  12.291  14.399  1.00 93.88           H
ATOM   1630  SG  CYS A 119       3.440   9.894  14.465  1.00 93.88           S
ATOM   1631  HN  CYS A 119       5.224  13.441  12.848  1.00 93.88           H
ATOM   1632  N   LYS A 120       2.393  12.414  11.809  1.00 95.13           N
ATOM   1633  CA  LYS A 120       1.096  12.405  11.154  1.00 95.13           C
ATOM   1634  C   LYS A 120       1.281  12.079   9.671  1.00 95.13           C
ATOM   1635  O   LYS A 120       0.646  11.164   9.148  1.00 95.13           O
ATOM   1636  HA  LYS A 120       0.506  11.610  11.611  1.00 95.13           H
ATOM   1637  CB  LYS A 120       0.358  13.720  11.408  1.00 95.13           C
ATOM   1638 1HB  LYS A 120       1.006  14.560  11.157  1.00 95.13           H
ATOM   1639 2HB  LYS A 120      -0.513  13.785  10.756  1.00 95.13           H
ATOM   1640  CG  LYS A 120      -0.083  13.829  12.869  1.00 95.13           C
ATOM   1641 1HG  LYS A 120      -0.732  12.989  13.120  1.00 95.13           H
ATOM   1642 2HG  LYS A 120       0.788  13.765  13.521  1.00 95.13           H
ATOM   1643  CD  LYS A 120      -0.822  15.144  13.123  1.00 95.13           C
ATOM   1644 1HD  LYS A 120      -0.145  15.983  12.959  1.00 95.13           H
ATOM   1645 2HD  LYS A 120      -1.639  15.251  12.409  1.00 95.13           H
ATOM   1646  CE  LYS A 120      -1.373  15.198  14.549  1.00 95.13           C
ATOM   1647 1HE  LYS A 120      -1.632  14.193  14.883  1.00 95.13           H
ATOM   1648 2HE  LYS A 120      -0.605  15.570  15.228  1.00 95.13           H
ATOM   1649  NZ  LYS A 120      -2.565  16.071  14.612  1.00 95.13           N
ATOM   1650 1HZ  LYS A 120      -2.902  16.115  15.567  1.00 95.13           H
ATOM   1651 2HZ  LYS A 120      -2.319  17.003  14.297  1.00 95.13           H
ATOM   1652 3HZ  LYS A 120      -3.292  15.694  14.014  1.00 95.13           H
ATOM   1653  HN  LYS A 120       2.629  13.271  12.267  1.00 95.13           H
ATOM   1654  N   VAL A 121       2.152  12.847   9.033  1.00 95.17           N
ATOM   1655  CA  VAL A 121       2.339  12.734   7.597  1.00 95.17           C
ATOM   1656  C   VAL A 121       2.765  11.305   7.253  1.00 95.17           C
ATOM   1657  O   VAL A 121       2.214  10.692   6.341  1.00 95.17           O
ATOM   1658  HA  VAL A 121       1.379  12.937   7.123  1.00 95.17           H
ATOM   1659  CB  VAL A 121       3.338  13.788   7.114  1.00 95.17           C
ATOM   1660  HB  VAL A 121       4.233  13.708   7.730  1.00 95.17           H
ATOM   1661  CG1 VAL A 121       3.743  13.535   5.661  1.00 95.17           C
ATOM   1662 1HG1 VAL A 121       4.206  12.551   5.579  1.00 95.17           H
ATOM   1663 2HG1 VAL A 121       2.859  13.574   5.025  1.00 95.17           H
ATOM   1664 3HG1 VAL A 121       4.453  14.298   5.344  1.00 95.17           H
ATOM   1665  CG2 VAL A 121       2.772  15.199   7.288  1.00 95.17           C
ATOM   1666 1HG2 VAL A 121       1.854  15.297   6.708  1.00 95.17           H
ATOM   1667 2HG2 VAL A 121       2.557  15.378   8.341  1.00 95.17           H
ATOM   1668 3HG2 VAL A 121       3.502  15.929   6.937  1.00 95.17           H
ATOM   1669  HN  VAL A 121       2.724  13.535   9.481  1.00 95.17           H
ATOM   1670  N   VAL A 122       3.743  10.817   8.002  1.00 93.83           N
ATOM   1671  CA  VAL A 122       4.394   9.564   7.659  1.00 93.83           C
ATOM   1672  C   VAL A 122       3.378   8.424   7.752  1.00 93.83           C
ATOM   1673  O   VAL A 122       3.350   7.541   6.896  1.00 93.83           O
ATOM   1674  HA  VAL A 122       4.738   9.644   6.628  1.00 93.83           H
ATOM   1675  CB  VAL A 122       5.618   9.349   8.551  1.00 93.83           C
ATOM   1676  HB  VAL A 122       5.327   9.569   9.578  1.00 93.83           H
ATOM   1677  CG1 VAL A 122       6.086   7.893   8.498  1.00 93.83           C
ATOM   1678 1HG1 VAL A 122       5.284   7.241   8.842  1.00 93.83           H
ATOM   1679 2HG1 VAL A 122       6.351   7.635   7.473  1.00 93.83           H
ATOM   1680 3HG1 VAL A 122       6.957   7.768   9.141  1.00 93.83           H
ATOM   1681  CG2 VAL A 122       6.750  10.304   8.169  1.00 93.83           C
ATOM   1682 1HG2 VAL A 122       7.039  10.129   7.132  1.00 93.83           H
ATOM   1683 2HG2 VAL A 122       6.412  11.334   8.282  1.00 93.83           H
ATOM   1684 3HG2 VAL A 122       7.608  10.130   8.819  1.00 93.83           H
ATOM   1685  HN  VAL A 122       4.090  11.261   8.828  1.00 93.83           H
ATOM   1686  N   ASN A 123       2.568   8.480   8.800  1.00 92.70           N
ATOM   1687  CA  ASN A 123       1.559   7.458   9.020  1.00 92.70           C
ATOM   1688  C   ASN A 123       0.517   7.526   7.902  1.00 92.70           C
ATOM   1689  O   ASN A 123       0.095   6.496   7.378  1.00 92.70           O
ATOM   1690  HA  ASN A 123       2.104   6.514   9.026  1.00 92.70           H
ATOM   1691  CB  ASN A 123       0.838   7.675  10.352  1.00 92.70           C
ATOM   1692 1HB  ASN A 123       0.736   8.743  10.545  1.00 92.70           H
ATOM   1693 2HB  ASN A 123      -0.169   7.263  10.296  1.00 92.70           H
ATOM   1694  CG  ASN A 123       1.601   7.014  11.503  1.00 92.70           C
ATOM   1695  OD1 ASN A 123       2.396   6.108  11.315  1.00 92.70           O
ATOM   1696  ND2 ASN A 123       1.314   7.516  12.700  1.00 92.70           N
ATOM   1697 1HD2 ASN A 123       0.651   8.259  12.786  1.00 92.70           H
ATOM   1698 2HD2 ASN A 123       1.762   7.149  13.516  1.00 92.70           H
ATOM   1699  HN  ASN A 123       2.594   9.204   9.488  1.00 92.70           H
ATOM   1700  N   SER A 124       0.132   8.750   7.570  1.00 93.81           N
ATOM   1701  CA  SER A 124      -0.959   8.962   6.634  1.00 93.81           C
ATOM   1702  C   SER A 124      -0.525   8.559   5.224  1.00 93.81           C
ATOM   1703  O   SER A 124      -1.312   7.994   4.466  1.00 93.81           O
ATOM   1704  HA  SER A 124      -1.768   8.321   6.983  1.00 93.81           H
ATOM   1705  CB  SER A 124      -1.422  10.420   6.650  1.00 93.81           C
ATOM   1706 1HB  SER A 124      -0.581  11.070   6.408  1.00 93.81           H
ATOM   1707 2HB  SER A 124      -2.174  10.571   5.875  1.00 93.81           H
ATOM   1708  OG  SER A 124      -1.962  10.795   7.914  1.00 93.81           O
ATOM   1709  HG  SER A 124      -1.231  11.112   8.518  1.00 93.81           H
ATOM   1710  HN  SER A 124       0.551   9.584   7.927  1.00 93.81           H
ATOM   1711  N   MET A 125       0.727   8.864   4.914  1.00 93.52           N
ATOM   1712  CA  MET A 125       1.230   8.679   3.564  1.00 93.52           C
ATOM   1713  C   MET A 125       1.180   7.204   3.157  1.00 93.52           C
ATOM   1714  O   MET A 125       0.878   6.883   2.009  1.00 93.52           O
ATOM   1715  HA  MET A 125       0.570   9.262   2.922  1.00 93.52           H
ATOM   1716  CB  MET A 125       2.673   9.182   3.483  1.00 93.52           C
ATOM   1717 1HB  MET A 125       3.216   8.886   4.381  1.00 93.52           H
ATOM   1718 2HB  MET A 125       3.178   8.716   2.637  1.00 93.52           H
ATOM   1719  CG  MET A 125       2.715  10.704   3.334  1.00 93.52           C
ATOM   1720 1HG  MET A 125       2.176  11.174   4.157  1.00 93.52           H
ATOM   1721 2HG  MET A 125       3.746  11.055   3.387  1.00 93.52           H
ATOM   1722  SD  MET A 125       1.988  11.185   1.776  1.00 93.52           S
ATOM   1723  CE  MET A 125       1.746  12.929   2.072  1.00 93.52           C
ATOM   1724 1HE  MET A 125       1.086  13.063   2.929  1.00 93.52           H
ATOM   1725 2HE  MET A 125       2.707  13.399   2.276  1.00 93.52           H
ATOM   1726 3HE  MET A 125       1.296  13.388   1.192  1.00 93.52           H
ATOM   1727  HN  MET A 125       1.391   9.231   5.566  1.00 93.52           H
ATOM   1728  N   TYR A 126       1.481   6.347   4.122  1.00 87.34           N
ATOM   1729  CA  TYR A 126       1.435   4.914   3.890  1.00 87.34           C
ATOM   1730  C   TYR A 126       0.024   4.466   3.503  1.00 87.34           C
ATOM   1731  O   TYR A 126      -0.152   3.722   2.539  1.00 87.34           O
ATOM   1732  HA  TYR A 126       2.118   4.683   3.073  1.00 87.34           H
ATOM   1733  CB  TYR A 126       1.818   4.259   5.219  1.00 87.34           C
ATOM   1734 1HB  TYR A 126       2.879   4.429   5.403  1.00 87.34           H
ATOM   1735 2HB  TYR A 126       1.272   4.749   6.024  1.00 87.34           H
ATOM   1736  CG  TYR A 126       1.541   2.755   5.275  1.00 87.34           C
ATOM   1737  CD1 TYR A 126       0.738   2.238   6.271  1.00 87.34           C
ATOM   1738  HD1 TYR A 126       0.302   2.901   7.018  1.00 87.34           H
ATOM   1739  CD2 TYR A 126       2.094   1.916   4.329  1.00 87.34           C
ATOM   1740  HD2 TYR A 126       2.728   2.325   3.542  1.00 87.34           H
ATOM   1741  CE1 TYR A 126       0.477   0.823   6.323  1.00 87.34           C
ATOM   1742  HE1 TYR A 126      -0.155   0.402   7.105  1.00 87.34           H
ATOM   1743  CE2 TYR A 126       1.833   0.501   4.381  1.00 87.34           C
ATOM   1744  HE2 TYR A 126       2.263  -0.173   3.640  1.00 87.34           H
ATOM   1745  CZ  TYR A 126       1.037   0.024   5.376  1.00 87.34           C
ATOM   1746  OH  TYR A 126       0.790  -1.312   5.425  1.00 87.34           O
ATOM   1747  HH  TYR A 126       0.368  -1.550   6.300  1.00 87.34           H
ATOM   1748  HN  TYR A 126       1.752   6.617   5.046  1.00 87.34           H
ATOM   1749  N   LYS A 127      -0.944   4.938   4.274  1.00 88.02           N
ATOM   1750  CA  LYS A 127      -2.325   4.534   4.073  1.00 88.02           C
ATOM   1751  C   LYS A 127      -2.824   5.088   2.736  1.00 88.02           C
ATOM   1752  O   LYS A 127      -3.611   4.440   2.047  1.00 88.02           O
ATOM   1753  HA  LYS A 127      -2.344   3.445   4.023  1.00 88.02           H
ATOM   1754  CB  LYS A 127      -3.185   4.947   5.269  1.00 88.02           C
ATOM   1755 1HB  LYS A 127      -3.009   5.997   5.503  1.00 88.02           H
ATOM   1756 2HB  LYS A 127      -4.240   4.851   5.014  1.00 88.02           H
ATOM   1757  CG  LYS A 127      -2.869   4.087   6.494  1.00 88.02           C
ATOM   1758 1HG  LYS A 127      -1.803   4.137   6.713  1.00 88.02           H
ATOM   1759 2HG  LYS A 127      -3.393   4.481   7.365  1.00 88.02           H
ATOM   1760  CD  LYS A 127      -3.280   2.631   6.262  1.00 88.02           C
ATOM   1761 1HD  LYS A 127      -4.354   2.576   6.086  1.00 88.02           H
ATOM   1762 2HD  LYS A 127      -2.790   2.250   5.366  1.00 88.02           H
ATOM   1763  CE  LYS A 127      -2.908   1.759   7.463  1.00 88.02           C
ATOM   1764 1HE  LYS A 127      -1.869   1.936   7.741  1.00 88.02           H
ATOM   1765 2HE  LYS A 127      -3.520   2.033   8.322  1.00 88.02           H
ATOM   1766  NZ  LYS A 127      -3.104   0.327   7.143  1.00 88.02           N
ATOM   1767 1HZ  LYS A 127      -2.886  -0.234   7.959  1.00 88.02           H
ATOM   1768 2HZ  LYS A 127      -4.069   0.170   6.873  1.00 88.02           H
ATOM   1769 3HZ  LYS A 127      -2.492   0.064   6.379  1.00 88.02           H
ATOM   1770  HN  LYS A 127      -0.798   5.583   5.024  1.00 88.02           H
ATOM   1771  N   MET A 128      -2.347   6.280   2.411  1.00 92.18           N
ATOM   1772  CA  MET A 128      -2.729   6.925   1.166  1.00 92.18           C
ATOM   1773  C   MET A 128      -2.277   6.100  -0.040  1.00 92.18           C
ATOM   1774  O   MET A 128      -3.059   5.854  -0.957  1.00 92.18           O
ATOM   1775  HA  MET A 128      -3.817   6.983   1.188  1.00 92.18           H
ATOM   1776  CB  MET A 128      -2.099   8.317   1.098  1.00 92.18           C
ATOM   1777 1HB  MET A 128      -2.339   8.874   2.004  1.00 92.18           H
ATOM   1778 2HB  MET A 128      -1.013   8.228   1.058  1.00 92.18           H
ATOM   1779  CG  MET A 128      -2.598   9.086  -0.127  1.00 92.18           C
ATOM   1780 1HG  MET A 128      -2.359   8.534  -1.035  1.00 92.18           H
ATOM   1781 2HG  MET A 128      -3.683   9.182  -0.088  1.00 92.18           H
ATOM   1782  SD  MET A 128      -1.845  10.704  -0.181  1.00 92.18           S
ATOM   1783  CE  MET A 128      -2.706  11.492   1.169  1.00 92.18           C
ATOM   1784 1HE  MET A 128      -3.777  11.495   0.965  1.00 92.18           H
ATOM   1785 2HE  MET A 128      -2.513  10.945   2.092  1.00 92.18           H
ATOM   1786 3HE  MET A 128      -2.354  12.518   1.275  1.00 92.18           H
ATOM   1787  HN  MET A 128      -1.711   6.802   2.980  1.00 92.18           H
ATOM   1788  N   ASN A 129      -1.015   5.696  -0.001  1.00 90.34           N
ATOM   1789  CA  ASN A 129      -0.470   4.845  -1.045  1.00 90.34           C
ATOM   1790  C   ASN A 129      -1.304   3.566  -1.141  1.00 90.34           C
ATOM   1791  O   ASN A 129      -1.686   3.150  -2.234  1.00 90.34           O
ATOM   1792  HA  ASN A 129      -0.516   5.442  -1.955  1.00 90.34           H
ATOM   1793  CB  ASN A 129       0.973   4.446  -0.732  1.00 90.34           C
ATOM   1794 1HB  ASN A 129       1.630   5.304  -0.871  1.00 90.34           H
ATOM   1795 2HB  ASN A 129       1.054   4.150   0.314  1.00 90.34           H
ATOM   1796  CG  ASN A 129       1.431   3.295  -1.630  1.00 90.34           C
ATOM   1797  OD1 ASN A 129       1.214   2.128  -1.346  1.00 90.34           O
ATOM   1798  ND2 ASN A 129       2.076   3.686  -2.725  1.00 90.34           N
ATOM   1799 1HD2 ASN A 129       2.221   4.661  -2.898  1.00 90.34           H
ATOM   1800 2HD2 ASN A 129       2.415   3.007  -3.376  1.00 90.34           H
ATOM   1801  HN  ASN A 129      -0.372   5.941   0.724  1.00 90.34           H
ATOM   1802  N   PHE A 130      -1.561   2.976   0.017  1.00 84.24           N
ATOM   1803  CA  PHE A 130      -2.184   1.664   0.068  1.00 84.24           C
ATOM   1804  C   PHE A 130      -3.525   1.665  -0.668  1.00 84.24           C
ATOM   1805  O   PHE A 130      -3.764   0.825  -1.533  1.00 84.24           O
ATOM   1806  HA  PHE A 130      -1.504   0.965  -0.420  1.00 84.24           H
ATOM   1807  CB  PHE A 130      -2.424   1.340   1.543  1.00 84.24           C
ATOM   1808 1HB  PHE A 130      -1.480   1.419   2.081  1.00 84.24           H
ATOM   1809 2HB  PHE A 130      -3.095   2.089   1.965  1.00 84.24           H
ATOM   1810  CG  PHE A 130      -3.018  -0.049   1.786  1.00 84.24           C
ATOM   1811  CD1 PHE A 130      -4.248  -0.174   2.351  1.00 84.24           C
ATOM   1812  HD1 PHE A 130      -4.812   0.716   2.631  1.00 84.24           H
ATOM   1813  CD2 PHE A 130      -2.314  -1.160   1.437  1.00 84.24           C
ATOM   1814  HD2 PHE A 130      -1.328  -1.060   0.985  1.00 84.24           H
ATOM   1815  CE1 PHE A 130      -4.799  -1.463   2.577  1.00 84.24           C
ATOM   1816  HE1 PHE A 130      -5.785  -1.563   3.030  1.00 84.24           H
ATOM   1817  CE2 PHE A 130      -2.865  -2.449   1.663  1.00 84.24           C
ATOM   1818  HE2 PHE A 130      -2.301  -3.339   1.383  1.00 84.24           H
ATOM   1819  CZ  PHE A 130      -4.096  -2.574   2.228  1.00 84.24           C
ATOM   1820  HZ  PHE A 130      -4.518  -3.563   2.401  1.00 84.24           H
ATOM   1821  HN  PHE A 130      -1.352   3.379   0.908  1.00 84.24           H
ATOM   1822  N   TYR A 131      -4.367   2.619  -0.296  1.00 85.84           N
ATOM   1823  CA  TYR A 131      -5.702   2.702  -0.864  1.00 85.84           C
ATOM   1824  C   TYR A 131      -5.645   3.097  -2.341  1.00 85.84           C
ATOM   1825  O   TYR A 131      -6.356   2.527  -3.167  1.00 85.84           O
ATOM   1826  HA  TYR A 131      -6.167   1.721  -0.775  1.00 85.84           H
ATOM   1827  CB  TYR A 131      -6.425   3.801  -0.082  1.00 85.84           C
ATOM   1828 1HB  TYR A 131      -5.820   4.707  -0.104  1.00 85.84           H
ATOM   1829 2HB  TYR A 131      -7.364   4.032  -0.584  1.00 85.84           H
ATOM   1830  CG  TYR A 131      -6.719   3.437   1.375  1.00 85.84           C
ATOM   1831  CD1 TYR A 131      -7.208   2.185   1.688  1.00 85.84           C
ATOM   1832  HD1 TYR A 131      -7.386   1.456   0.898  1.00 85.84           H
ATOM   1833  CD2 TYR A 131      -6.494   4.360   2.376  1.00 85.84           C
ATOM   1834  HD2 TYR A 131      -6.107   5.349   2.128  1.00 85.84           H
ATOM   1835  CE1 TYR A 131      -7.485   1.843   3.059  1.00 85.84           C
ATOM   1836  HE1 TYR A 131      -7.872   0.858   3.320  1.00 85.84           H
ATOM   1837  CE2 TYR A 131      -6.770   4.017   3.747  1.00 85.84           C
ATOM   1838  HE2 TYR A 131      -6.597   4.737   4.547  1.00 85.84           H
ATOM   1839  CZ  TYR A 131      -7.252   2.776   4.021  1.00 85.84           C
ATOM   1840  OH  TYR A 131      -7.513   2.452   5.316  1.00 85.84           O
ATOM   1841  HH  TYR A 131      -7.464   3.270   5.889  1.00 85.84           H
ATOM   1842  HN  TYR A 131      -4.150   3.325   0.379  1.00 85.84           H
ATOM   1843  N   SER A 132      -4.794   4.071  -2.628  1.00 90.21           N
ATOM   1844  CA  SER A 132      -4.703   4.613  -3.973  1.00 90.21           C
ATOM   1845  C   SER A 132      -4.243   3.524  -4.946  1.00 90.21           C
ATOM   1846  O   SER A 132      -4.776   3.406  -6.048  1.00 90.21           O
ATOM   1847  HA  SER A 132      -5.711   4.945  -4.220  1.00 90.21           H
ATOM   1848  CB  SER A 132      -3.747   5.806  -4.023  1.00 90.21           C
ATOM   1849 1HB  SER A 132      -3.660   6.159  -5.051  1.00 90.21           H
ATOM   1850 2HB  SER A 132      -4.162   6.628  -3.439  1.00 90.21           H
ATOM   1851  OG  SER A 132      -2.454   5.476  -3.524  1.00 90.21           O
ATOM   1852  HG  SER A 132      -2.306   5.918  -2.639  1.00 90.21           H
ATOM   1853  HN  SER A 132      -4.175   4.487  -1.962  1.00 90.21           H
ATOM   1854  N   CYS A 133      -3.258   2.757  -4.502  1.00 84.34           N
ATOM   1855  CA  CYS A 133      -2.694   1.708  -5.335  1.00 84.34           C
ATOM   1856  C   CYS A 133      -3.798   0.697  -5.648  1.00 84.34           C
ATOM   1857  O   CYS A 133      -3.949   0.272  -6.793  1.00 84.34           O
ATOM   1858  HA  CYS A 133      -2.339   2.189  -6.246  1.00 84.34           H
ATOM   1859  CB  CYS A 133      -1.486   1.046  -4.669  1.00 84.34           C
ATOM   1860 1HB  CYS A 133      -1.694   0.867  -3.614  1.00 84.34           H
ATOM   1861 2HB  CYS A 133      -1.296   0.074  -5.125  1.00 84.34           H
ATOM   1862  SG  CYS A 133      -0.011   2.116  -4.842  1.00 84.34           S
ATOM   1863  HG  CYS A 133      -0.382   3.012  -3.932  1.00 84.34           H
ATOM   1864  HN  CYS A 133      -2.848   2.842  -3.594  1.00 84.34           H
ATOM   1865  N   VAL A 134      -4.542   0.341  -4.611  1.00 80.03           N
ATOM   1866  CA  VAL A 134      -5.608  -0.637  -4.755  1.00 80.03           C
ATOM   1867  C   VAL A 134      -6.574  -0.174  -5.847  1.00 80.03           C
ATOM   1868  O   VAL A 134      -6.919  -0.944  -6.743  1.00 80.03           O
ATOM   1869  HA  VAL A 134      -5.152  -1.577  -5.065  1.00 80.03           H
ATOM   1870  CB  VAL A 134      -6.294  -0.865  -3.407  1.00 80.03           C
ATOM   1871  HB  VAL A 134      -6.386   0.101  -2.910  1.00 80.03           H
ATOM   1872  CG1 VAL A 134      -7.702  -1.432  -3.598  1.00 80.03           C
ATOM   1873 1HG1 VAL A 134      -8.300  -0.731  -4.180  1.00 80.03           H
ATOM   1874 2HG1 VAL A 134      -7.642  -2.384  -4.125  1.00 80.03           H
ATOM   1875 3HG1 VAL A 134      -8.167  -1.584  -2.624  1.00 80.03           H
ATOM   1876  CG2 VAL A 134      -5.453  -1.776  -2.511  1.00 80.03           C
ATOM   1877 1HG2 VAL A 134      -5.315  -2.740  -3.000  1.00 80.03           H
ATOM   1878 2HG2 VAL A 134      -4.481  -1.316  -2.334  1.00 80.03           H
ATOM   1879 3HG2 VAL A 134      -5.964  -1.921  -1.559  1.00 80.03           H
ATOM   1880  HN  VAL A 134      -4.427   0.707  -3.688  1.00 80.03           H
ATOM   1881  N   LEU A 135      -6.984   1.081  -5.738  1.00 85.08           N
ATOM   1882  CA  LEU A 135      -8.009   1.613  -6.619  1.00 85.08           C
ATOM   1883  C   LEU A 135      -7.460   1.689  -8.045  1.00 85.08           C
ATOM   1884  O   LEU A 135      -8.182   1.431  -9.007  1.00 85.08           O
ATOM   1885  HA  LEU A 135      -8.845   0.913  -6.608  1.00 85.08           H
ATOM   1886  CB  LEU A 135      -8.531   2.950  -6.089  1.00 85.08           C
ATOM   1887 1HB  LEU A 135      -7.684   3.627  -5.971  1.00 85.08           H
ATOM   1888 2HB  LEU A 135      -9.185   3.387  -6.843  1.00 85.08           H
ATOM   1889  CG  LEU A 135      -9.292   2.894  -4.763  1.00 85.08           C
ATOM   1890  HG  LEU A 135      -8.710   2.299  -4.060  1.00 85.08           H
ATOM   1891  CD1 LEU A 135      -9.441   4.292  -4.158  1.00 85.08           C
ATOM   1892 1HD1 LEU A 135      -8.454   4.716  -3.976  1.00 85.08           H
ATOM   1893 2HD1 LEU A 135      -9.990   4.931  -4.849  1.00 85.08           H
ATOM   1894 3HD1 LEU A 135      -9.986   4.223  -3.216  1.00 85.08           H
ATOM   1895  CD2 LEU A 135     -10.643   2.197  -4.936  1.00 85.08           C
ATOM   1896 1HD2 LEU A 135     -11.244   2.745  -5.661  1.00 85.08           H
ATOM   1897 2HD2 LEU A 135     -10.484   1.179  -5.290  1.00 85.08           H
ATOM   1898 3HD2 LEU A 135     -11.163   2.172  -3.978  1.00 85.08           H
ATOM   1899  HN  LEU A 135      -6.629   1.728  -5.063  1.00 85.08           H
ATOM   1900  N   LEU A 136      -6.187   2.045  -8.137  1.00 87.19           N
ATOM   1901  CA  LEU A 136      -5.546   2.205  -9.431  1.00 87.19           C
ATOM   1902  C   LEU A 136      -5.479   0.848 -10.134  1.00 87.19           C
ATOM   1903  O   LEU A 136      -5.753   0.750 -11.329  1.00 87.19           O
ATOM   1904  HA  LEU A 136      -6.171   2.872 -10.025  1.00 87.19           H
ATOM   1905  CB  LEU A 136      -4.183   2.884  -9.273  1.00 87.19           C
ATOM   1906 1HB  LEU A 136      -3.648   2.394  -8.460  1.00 87.19           H
ATOM   1907 2HB  LEU A 136      -3.607   2.713 -10.183  1.00 87.19           H
ATOM   1908  CG  LEU A 136      -4.211   4.388  -8.996  1.00 87.19           C
ATOM   1909  HG  LEU A 136      -4.929   4.575  -8.197  1.00 87.19           H
ATOM   1910  CD1 LEU A 136      -2.849   4.880  -8.503  1.00 87.19           C
ATOM   1911 1HD1 LEU A 136      -2.586   4.359  -7.582  1.00 87.19           H
ATOM   1912 2HD1 LEU A 136      -2.093   4.678  -9.262  1.00 87.19           H
ATOM   1913 3HD1 LEU A 136      -2.896   5.952  -8.313  1.00 87.19           H
ATOM   1914  CD2 LEU A 136      -4.690   5.163 -10.225  1.00 87.19           C
ATOM   1915 1HD2 LEU A 136      -4.015   4.974 -11.060  1.00 87.19           H
ATOM   1916 2HD2 LEU A 136      -5.696   4.838 -10.490  1.00 87.19           H
ATOM   1917 3HD2 LEU A 136      -4.700   6.230 -10.000  1.00 87.19           H
ATOM   1918  HN  LEU A 136      -5.598   2.222  -7.349  1.00 87.19           H
ATOM   1919  N   ILE A 137      -5.114  -0.165  -9.362  1.00 78.17           N
ATOM   1920  CA  ILE A 137      -4.976  -1.506  -9.904  1.00 78.17           C
ATOM   1921  C   ILE A 137      -6.329  -1.975 -10.444  1.00 78.17           C
ATOM   1922  O   ILE A 137      -6.397  -2.588 -11.508  1.00 78.17           O
ATOM   1923  HA  ILE A 137      -4.273  -1.453 -10.734  1.00 78.17           H
ATOM   1924  CB  ILE A 137      -4.372  -2.446  -8.859  1.00 78.17           C
ATOM   1925  HB  ILE A 137      -4.882  -2.276  -7.910  1.00 78.17           H
ATOM   1926  CG1 ILE A 137      -2.890  -2.139  -8.637  1.00 78.17           C
ATOM   1927 1HG1 ILE A 137      -2.316  -2.446  -9.511  1.00 78.17           H
ATOM   1928 2HG1 ILE A 137      -2.750  -1.064  -8.525  1.00 78.17           H
ATOM   1929  CG2 ILE A 137      -4.603  -3.910  -9.239  1.00 78.17           C
ATOM   1930 1HG2 ILE A 137      -5.674  -4.104  -9.305  1.00 78.17           H
ATOM   1931 2HG2 ILE A 137      -4.137  -4.113 -10.203  1.00 78.17           H
ATOM   1932 3HG2 ILE A 137      -4.164  -4.557  -8.479  1.00 78.17           H
ATOM   1933  CD1 ILE A 137      -2.361  -2.859  -7.395  1.00 78.17           C
ATOM   1934 1HD1 ILE A 137      -2.920  -2.532  -6.519  1.00 78.17           H
ATOM   1935 2HD1 ILE A 137      -2.479  -3.935  -7.520  1.00 78.17           H
ATOM   1936 3HD1 ILE A 137      -1.305  -2.623  -7.260  1.00 78.17           H
ATOM   1937  HN  ILE A 137      -4.915  -0.081  -8.386  1.00 78.17           H
ATOM   1938  N   MET A 138      -7.371  -1.669  -9.685  1.00 77.35           N
ATOM   1939  CA  MET A 138      -8.725  -1.980 -10.113  1.00 77.35           C
ATOM   1940  C   MET A 138      -9.032  -1.340 -11.468  1.00 77.35           C
ATOM   1941  O   MET A 138      -9.540  -2.003 -12.371  1.00 77.35           O
ATOM   1942  HA  MET A 138      -8.763  -3.066 -10.200  1.00 77.35           H
ATOM   1943  CB  MET A 138      -9.720  -1.470  -9.069  1.00 77.35           C
ATOM   1944 1HB  MET A 138      -9.651  -2.079  -8.167  1.00 77.35           H
ATOM   1945 2HB  MET A 138      -9.463  -0.449  -8.785  1.00 77.35           H
ATOM   1946  CG  MET A 138     -11.151  -1.510  -9.610  1.00 77.35           C
ATOM   1947 1HG  MET A 138     -11.242  -0.847 -10.470  1.00 77.35           H
ATOM   1948 2HG  MET A 138     -11.389  -2.516  -9.956  1.00 77.35           H
ATOM   1949  SD  MET A 138     -12.299  -1.017  -8.335  1.00 77.35           S
ATOM   1950  CE  MET A 138     -12.082   0.754  -8.390  1.00 77.35           C
ATOM   1951 1HE  MET A 138     -11.043   0.999  -8.170  1.00 77.35           H
ATOM   1952 2HE  MET A 138     -12.339   1.120  -9.384  1.00 77.35           H
ATOM   1953 3HE  MET A 138     -12.731   1.222  -7.651  1.00 77.35           H
ATOM   1954  HN  MET A 138      -7.302  -1.218  -8.796  1.00 77.35           H
ATOM   1955  N   CYS A 139      -8.712  -0.058 -11.567  1.00 83.47           N
ATOM   1956  CA  CYS A 139      -9.059   0.711 -12.750  1.00 83.47           C
ATOM   1957  C   CYS A 139      -8.280   0.143 -13.938  1.00 83.47           C
ATOM   1958  O   CYS A 139      -8.804   0.064 -15.048  1.00 83.47           O
ATOM   1959  HA  CYS A 139     -10.133   0.590 -12.898  1.00 83.47           H
ATOM   1960  CB  CYS A 139      -8.792   2.204 -12.553  1.00 83.47           C
ATOM   1961 1HB  CYS A 139      -7.768   2.357 -12.211  1.00 83.47           H
ATOM   1962 2HB  CYS A 139      -8.891   2.729 -13.503  1.00 83.47           H
ATOM   1963  SG  CYS A 139      -9.967   2.895 -11.332  1.00 83.47           S
ATOM   1964  HG  CYS A 139      -9.332   2.443 -10.255  1.00 83.47           H
ATOM   1965  HN  CYS A 139      -8.224   0.453 -10.859  1.00 83.47           H
ATOM   1966  N   ILE A 140      -7.041  -0.236 -13.665  1.00 80.02           N
ATOM   1967  CA  ILE A 140      -6.189  -0.809 -14.694  1.00 80.02           C
ATOM   1968  C   ILE A 140      -6.851  -2.070 -15.254  1.00 80.02           C
ATOM   1969  O   ILE A 140      -6.839  -2.297 -16.462  1.00 80.02           O
ATOM   1970  HA  ILE A 140      -6.108  -0.076 -15.496  1.00 80.02           H
ATOM   1971  CB  ILE A 140      -4.778  -1.045 -14.151  1.00 80.02           C
ATOM   1972  HB  ILE A 140      -4.863  -1.511 -13.170  1.00 80.02           H
ATOM   1973  CG1 ILE A 140      -4.036   0.279 -13.961  1.00 80.02           C
ATOM   1974 1HG1 ILE A 140      -3.763   0.690 -14.933  1.00 80.02           H
ATOM   1975 2HG1 ILE A 140      -4.694   1.004 -13.482  1.00 80.02           H
ATOM   1976  CG2 ILE A 140      -4.002  -2.014 -15.046  1.00 80.02           C
ATOM   1977 1HG2 ILE A 140      -4.525  -2.969 -15.086  1.00 80.02           H
ATOM   1978 2HG2 ILE A 140      -3.926  -1.599 -16.051  1.00 80.02           H
ATOM   1979 3HG2 ILE A 140      -3.002  -2.164 -14.637  1.00 80.02           H
ATOM   1980  CD1 ILE A 140      -2.778   0.085 -13.112  1.00 80.02           C
ATOM   1981 1HD1 ILE A 140      -3.057  -0.303 -12.132  1.00 80.02           H
ATOM   1982 2HD1 ILE A 140      -2.111  -0.621 -13.606  1.00 80.02           H
ATOM   1983 3HD1 ILE A 140      -2.269   1.042 -12.992  1.00 80.02           H
ATOM   1984  HN  ILE A 140      -6.618  -0.158 -12.762  1.00 80.02           H
ATOM   1985  N   SER A 141      -7.414  -2.856 -14.348  1.00 74.61           N
ATOM   1986  CA  SER A 141      -7.961  -4.151 -14.717  1.00 74.61           C
ATOM   1987  C   SER A 141      -9.201  -3.965 -15.594  1.00 74.61           C
ATOM   1988  O   SER A 141      -9.401  -4.704 -16.557  1.00 74.61           O
ATOM   1989  HA  SER A 141      -7.169  -4.650 -15.275  1.00 74.61           H
ATOM   1990  CB  SER A 141      -8.308  -4.976 -13.477  1.00 74.61           C
ATOM   1991 1HB  SER A 141      -9.105  -4.480 -12.922  1.00 74.61           H
ATOM   1992 2HB  SER A 141      -8.692  -5.949 -13.784  1.00 74.61           H
ATOM   1993  OG  SER A 141      -7.181  -5.159 -12.625  1.00 74.61           O
ATOM   1994  HG  SER A 141      -7.130  -4.414 -11.959  1.00 74.61           H
ATOM   1995  HN  SER A 141      -7.499  -2.622 -13.379  1.00 74.61           H
ATOM   1996  N   VAL A 142     -10.000  -2.973 -15.230  1.00 76.23           N
ATOM   1997  CA  VAL A 142     -11.183  -2.642 -16.007  1.00 76.23           C
ATOM   1998  C   VAL A 142     -10.758  -2.164 -17.397  1.00 76.23           C
ATOM   1999  O   VAL A 142     -11.345  -2.564 -18.401  1.00 76.23           O
ATOM   2000  HA  VAL A 142     -11.772  -3.553 -16.114  1.00 76.23           H
ATOM   2001  CB  VAL A 142     -12.031  -1.614 -15.255  1.00 76.23           C
ATOM   2002  HB  VAL A 142     -11.397  -0.757 -15.028  1.00 76.23           H
ATOM   2003  CG1 VAL A 142     -13.193  -1.123 -16.122  1.00 76.23           C
ATOM   2004 1HG1 VAL A 142     -12.800  -0.657 -17.026  1.00 76.23           H
ATOM   2005 2HG1 VAL A 142     -13.826  -1.967 -16.394  1.00 76.23           H
ATOM   2006 3HG1 VAL A 142     -13.779  -0.393 -15.564  1.00 76.23           H
ATOM   2007  CG2 VAL A 142     -12.540  -2.186 -13.931  1.00 76.23           C
ATOM   2008 1HG2 VAL A 142     -13.151  -3.068 -14.126  1.00 76.23           H
ATOM   2009 2HG2 VAL A 142     -11.691  -2.464 -13.305  1.00 76.23           H
ATOM   2010 3HG2 VAL A 142     -13.140  -1.435 -13.417  1.00 76.23           H
ATOM   2011  HN  VAL A 142      -9.851  -2.402 -14.423  1.00 76.23           H
ATOM   2012  N   ASP A 143      -9.740  -1.316 -17.411  1.00 77.99           N
ATOM   2013  CA  ASP A 143      -9.294  -0.702 -18.650  1.00 77.99           C
ATOM   2014  C   ASP A 143      -8.795  -1.791 -19.602  1.00 77.99           C
ATOM   2015  O   ASP A 143      -9.046  -1.733 -20.804  1.00 77.99           O
ATOM   2016  HA  ASP A 143     -10.165  -0.176 -19.039  1.00 77.99           H
ATOM   2017  CB  ASP A 143      -8.141   0.271 -18.399  1.00 77.99           C
ATOM   2018 1HB  ASP A 143      -8.400   0.945 -17.583  1.00 77.99           H
ATOM   2019 2HB  ASP A 143      -7.255  -0.282 -18.086  1.00 77.99           H
ATOM   2020  CG  ASP A 143      -7.824   1.082 -19.657  1.00 77.99           C
ATOM   2021  OD1 ASP A 143      -8.786   1.634 -20.234  1.00 77.99           O
ATOM   2022  OD2 ASP A 143      -6.627   1.132 -20.013  1.00 77.99           O
ATOM   2023  HN  ASP A 143      -9.226  -1.046 -16.597  1.00 77.99           H
ATOM   2024  N   ARG A 144      -8.097  -2.760 -19.027  1.00 72.71           N
ATOM   2025  CA  ARG A 144      -7.566  -3.865 -19.808  1.00 72.71           C
ATOM   2026  C   ARG A 144      -8.707  -4.656 -20.451  1.00 72.71           C
ATOM   2027  O   ARG A 144      -8.634  -5.013 -21.626  1.00 72.71           O
ATOM   2028  HA  ARG A 144      -6.939  -3.394 -20.566  1.00 72.71           H
ATOM   2029  CB  ARG A 144      -6.731  -4.804 -18.937  1.00 72.71           C
ATOM   2030 1HB  ARG A 144      -7.195  -4.905 -17.956  1.00 72.71           H
ATOM   2031 2HB  ARG A 144      -6.710  -5.798 -19.383  1.00 72.71           H
ATOM   2032  CG  ARG A 144      -5.302  -4.281 -18.780  1.00 72.71           C
ATOM   2033 1HG  ARG A 144      -4.850  -4.146 -19.762  1.00 72.71           H
ATOM   2034 2HG  ARG A 144      -5.320  -3.302 -18.300  1.00 72.71           H
ATOM   2035  CD  ARG A 144      -4.452  -5.246 -17.950  1.00 72.71           C
ATOM   2036 1HD  ARG A 144      -4.742  -5.188 -16.901  1.00 72.71           H
ATOM   2037 2HD  ARG A 144      -4.631  -6.271 -18.274  1.00 72.71           H
ATOM   2038  NE  ARG A 144      -3.018  -4.912 -18.097  1.00 72.71           N
ATOM   2039  HE  ARG A 144      -2.778  -4.095 -18.622  1.00 72.71           H
ATOM   2040  CZ  ARG A 144      -2.020  -5.636 -17.571  1.00 72.71           C
ATOM   2041  NH1 ARG A 144      -2.284  -6.740 -16.859  1.00 72.71           N
ATOM   2042 1HH1 ARG A 144      -3.230  -7.029 -16.717  1.00 72.71           H
ATOM   2043 2HH1 ARG A 144      -1.534  -7.275 -16.470  1.00 72.71           H
ATOM   2044  NH2 ARG A 144      -0.756  -5.239 -17.768  1.00 72.71           N
ATOM   2045 1HH2 ARG A 144       0.000  -5.768 -17.382  1.00 72.71           H
ATOM   2046 2HH2 ARG A 144      -0.568  -4.414 -18.301  1.00 72.71           H
ATOM   2047  HN  ARG A 144      -7.892  -2.798 -18.049  1.00 72.71           H
ATOM   2048  N   TYR A 145      -9.734  -4.906 -19.653  1.00 71.13           N
ATOM   2049  CA  TYR A 145     -10.895  -5.637 -20.133  1.00 71.13           C
ATOM   2050  C   TYR A 145     -11.521  -4.938 -21.341  1.00 71.13           C
ATOM   2051  O   TYR A 145     -11.786  -5.572 -22.362  1.00 71.13           O
ATOM   2052  HA  TYR A 145     -10.566  -6.633 -20.429  1.00 71.13           H
ATOM   2053  CB  TYR A 145     -11.901  -5.636 -18.980  1.00 71.13           C
ATOM   2054 1HB  TYR A 145     -11.530  -6.287 -18.188  1.00 71.13           H
ATOM   2055 2HB  TYR A 145     -11.960  -4.631 -18.564  1.00 71.13           H
ATOM   2056  CG  TYR A 145     -13.306  -6.091 -19.380  1.00 71.13           C
ATOM   2057  CD1 TYR A 145     -14.342  -5.181 -19.414  1.00 71.13           C
ATOM   2058  HD1 TYR A 145     -14.160  -4.138 -19.157  1.00 71.13           H
ATOM   2059  CD2 TYR A 145     -13.536  -7.412 -19.706  1.00 71.13           C
ATOM   2060  HD2 TYR A 145     -12.718  -8.132 -19.679  1.00 71.13           H
ATOM   2061  CE1 TYR A 145     -15.664  -5.609 -19.790  1.00 71.13           C
ATOM   2062  HE1 TYR A 145     -16.492  -4.900 -19.822  1.00 71.13           H
ATOM   2063  CE2 TYR A 145     -14.859  -7.841 -20.082  1.00 71.13           C
ATOM   2064  HE2 TYR A 145     -15.055  -8.881 -20.342  1.00 71.13           H
ATOM   2065  CZ  TYR A 145     -15.857  -6.918 -20.106  1.00 71.13           C
ATOM   2066  OH  TYR A 145     -17.106  -7.322 -20.461  1.00 71.13           O
ATOM   2067  HH  TYR A 145     -17.101  -8.298 -20.679  1.00 71.13           H
ATOM   2068  HN  TYR A 145      -9.782  -4.620 -18.696  1.00 71.13           H
ATOM   2069  N   ILE A 146     -11.740  -3.641 -21.186  1.00 73.58           N
ATOM   2070  CA  ILE A 146     -12.391  -2.862 -22.226  1.00 73.58           C
ATOM   2071  C   ILE A 146     -11.541  -2.906 -23.498  1.00 73.58           C
ATOM   2072  O   ILE A 146     -12.071  -3.034 -24.600  1.00 73.58           O
ATOM   2073  HA  ILE A 146     -13.350  -3.335 -22.437  1.00 73.58           H
ATOM   2074  CB  ILE A 146     -12.684  -1.445 -21.731  1.00 73.58           C
ATOM   2075  HB  ILE A 146     -11.765  -1.032 -21.313  1.00 73.58           H
ATOM   2076  CG1 ILE A 146     -13.723  -1.460 -20.608  1.00 73.58           C
ATOM   2077 1HG1 ILE A 146     -14.697  -1.734 -21.013  1.00 73.58           H
ATOM   2078 2HG1 ILE A 146     -13.458  -2.220 -19.873  1.00 73.58           H
ATOM   2079  CG2 ILE A 146     -13.103  -0.535 -22.887  1.00 73.58           C
ATOM   2080 1HG2 ILE A 146     -12.300  -0.489 -23.623  1.00 73.58           H
ATOM   2081 2HG2 ILE A 146     -14.002  -0.934 -23.356  1.00 73.58           H
ATOM   2082 3HG2 ILE A 146     -13.305   0.467 -22.507  1.00 73.58           H
ATOM   2083  CD1 ILE A 146     -13.814  -0.093 -19.926  1.00 73.58           C
ATOM   2084 1HD1 ILE A 146     -12.845   0.167 -19.502  1.00 73.58           H
ATOM   2085 2HD1 ILE A 146     -14.103   0.660 -20.660  1.00 73.58           H
ATOM   2086 3HD1 ILE A 146     -14.560  -0.132 -19.132  1.00 73.58           H
ATOM   2087  HN  ILE A 146     -11.482  -3.124 -20.370  1.00 73.58           H
ATOM   2088  N   ALA A 147     -10.235  -2.796 -23.302  1.00 74.56           N
ATOM   2089  CA  ALA A 147      -9.315  -2.709 -24.423  1.00 74.56           C
ATOM   2090  C   ALA A 147      -9.382  -4.004 -25.235  1.00 74.56           C
ATOM   2091  O   ALA A 147      -9.145  -3.997 -26.442  1.00 74.56           O
ATOM   2092  HA  ALA A 147      -9.636  -1.878 -25.052  1.00 74.56           H
ATOM   2093  CB  ALA A 147      -7.905  -2.418 -23.905  1.00 74.56           C
ATOM   2094 1HB  ALA A 147      -7.905  -1.474 -23.361  1.00 74.56           H
ATOM   2095 2HB  ALA A 147      -7.590  -3.221 -23.239  1.00 74.56           H
ATOM   2096 3HB  ALA A 147      -7.215  -2.353 -24.746  1.00 74.56           H
ATOM   2097  HN  ALA A 147      -9.805  -2.766 -22.399  1.00 74.56           H
ATOM   2098  N   ILE A 148      -9.707  -5.084 -24.539  1.00 69.23           N
ATOM   2099  CA  ILE A 148      -9.745  -6.394 -25.167  1.00 69.23           C
ATOM   2100  C   ILE A 148     -11.130  -6.623 -25.776  1.00 69.23           C
ATOM   2101  O   ILE A 148     -11.245  -6.994 -26.943  1.00 69.23           O
ATOM   2102  HA  ILE A 148      -9.010  -6.393 -25.971  1.00 69.23           H
ATOM   2103  CB  ILE A 148      -9.325  -7.477 -24.171  1.00 69.23           C
ATOM   2104  HB  ILE A 148      -9.912  -7.351 -23.261  1.00 69.23           H
ATOM   2105  CG1 ILE A 148      -7.853  -7.326 -23.785  1.00 69.23           C
ATOM   2106 1HG1 ILE A 148      -7.222  -7.561 -24.642  1.00 69.23           H
ATOM   2107 2HG1 ILE A 148      -7.649  -6.290 -23.515  1.00 69.23           H
ATOM   2108  CG2 ILE A 148      -9.634  -8.873 -24.717  1.00 69.23           C
ATOM   2109 1HG2 ILE A 148     -10.705  -8.963 -24.900  1.00 69.23           H
ATOM   2110 2HG2 ILE A 148      -9.092  -9.026 -25.650  1.00 69.23           H
ATOM   2111 3HG2 ILE A 148      -9.326  -9.624 -23.990  1.00 69.23           H
ATOM   2112  CD1 ILE A 148      -7.496  -8.244 -22.614  1.00 69.23           C
ATOM   2113 1HD1 ILE A 148      -8.112  -7.989 -21.752  1.00 69.23           H
ATOM   2114 2HD1 ILE A 148      -7.678  -9.281 -22.897  1.00 69.23           H
ATOM   2115 3HD1 ILE A 148      -6.444  -8.116 -22.360  1.00 69.23           H
ATOM   2116  HN  ILE A 148      -9.940  -5.074 -23.567  1.00 69.23           H
ATOM   2117  N   ALA A 149     -12.147  -6.391 -24.959  1.00 69.95           N
ATOM   2118  CA  ALA A 149     -13.498  -6.790 -25.313  1.00 69.95           C
ATOM   2119  C   ALA A 149     -14.026  -5.866 -26.413  1.00 69.95           C
ATOM   2120  O   ALA A 149     -14.755  -6.306 -27.301  1.00 69.95           O
ATOM   2121  HA  ALA A 149     -13.453  -7.809 -25.698  1.00 69.95           H
ATOM   2122  CB  ALA A 149     -14.380  -6.773 -24.063  1.00 69.95           C
ATOM   2123 1HB  ALA A 149     -13.979  -7.467 -23.326  1.00 69.95           H
ATOM   2124 2HB  ALA A 149     -14.397  -5.767 -23.644  1.00 69.95           H
ATOM   2125 3HB  ALA A 149     -15.394  -7.072 -24.330  1.00 69.95           H
ATOM   2126  HN  ALA A 149     -12.059  -5.940 -24.070  1.00 69.95           H
ATOM   2127  N   GLN A 150     -13.639  -4.603 -26.316  1.00 72.93           N
ATOM   2128  CA  GLN A 150     -14.191  -3.582 -27.190  1.00 72.93           C
ATOM   2129  C   GLN A 150     -13.070  -2.876 -27.957  1.00 72.93           C
ATOM   2130  O   GLN A 150     -13.082  -1.654 -28.095  1.00 72.93           O
ATOM   2131  HA  GLN A 150     -14.837  -4.116 -27.888  1.00 72.93           H
ATOM   2132  CB  GLN A 150     -15.030  -2.577 -26.398  1.00 72.93           C
ATOM   2133 1HB  GLN A 150     -14.403  -2.074 -25.663  1.00 72.93           H
ATOM   2134 2HB  GLN A 150     -15.414  -1.809 -27.070  1.00 72.93           H
ATOM   2135  CG  GLN A 150     -16.195  -3.273 -25.692  1.00 72.93           C
ATOM   2136 1HG  GLN A 150     -16.658  -3.992 -26.368  1.00 72.93           H
ATOM   2137 2HG  GLN A 150     -15.823  -3.835 -24.835  1.00 72.93           H
ATOM   2138  CD  GLN A 150     -17.240  -2.257 -25.227  1.00 72.93           C
ATOM   2139  OE1 GLN A 150     -17.131  -1.064 -25.461  1.00 72.93           O
ATOM   2140  NE2 GLN A 150     -18.256  -2.793 -24.557  1.00 72.93           N
ATOM   2141 1HE2 GLN A 150     -18.285  -3.780 -24.399  1.00 72.93           H
ATOM   2142 2HE2 GLN A 150     -18.991  -2.210 -24.211  1.00 72.93           H
ATOM   2143  HN  GLN A 150     -12.961  -4.274 -25.658  1.00 72.93           H
ATOM   2144  N   ALA A 151     -12.128  -3.677 -28.434  1.00 67.48           N
ATOM   2145  CA  ALA A 151     -10.887  -3.138 -28.964  1.00 67.48           C
ATOM   2146  C   ALA A 151     -11.203  -1.998 -29.934  1.00 67.48           C
ATOM   2147  O   ALA A 151     -10.558  -0.951 -29.898  1.00 67.48           O
ATOM   2148  HA  ALA A 151     -10.312  -2.743 -28.126  1.00 67.48           H
ATOM   2149  CB  ALA A 151     -10.085  -4.261 -29.625  1.00 67.48           C
ATOM   2150 1HB  ALA A 151      -9.861  -5.031 -28.887  1.00 67.48           H
ATOM   2151 2HB  ALA A 151     -10.668  -4.694 -30.438  1.00 67.48           H
ATOM   2152 3HB  ALA A 151      -9.154  -3.857 -30.022  1.00 67.48           H
ATOM   2153  HN  ALA A 151     -12.203  -4.673 -28.463  1.00 67.48           H
ATOM   2154  N   MET A 152     -12.195  -2.239 -30.777  1.00 69.58           N
ATOM   2155  CA  MET A 152     -12.547  -1.282 -31.812  1.00 69.58           C
ATOM   2156  C   MET A 152     -13.066   0.021 -31.200  1.00 69.58           C
ATOM   2157  O   MET A 152     -12.591   1.103 -31.541  1.00 69.58           O
ATOM   2158  HA  MET A 152     -11.625  -1.091 -32.361  1.00 69.58           H
ATOM   2159  CB  MET A 152     -13.622  -1.883 -32.720  1.00 69.58           C
ATOM   2160 1HB  MET A 152     -14.380  -2.379 -32.114  1.00 69.58           H
ATOM   2161 2HB  MET A 152     -14.124  -1.088 -33.271  1.00 69.58           H
ATOM   2162  CG  MET A 152     -13.012  -2.885 -33.703  1.00 69.58           C
ATOM   2163 1HG  MET A 152     -11.965  -3.061 -33.453  1.00 69.58           H
ATOM   2164 2HG  MET A 152     -13.524  -3.844 -33.622  1.00 69.58           H
ATOM   2165  SD  MET A 152     -13.144  -2.262 -35.370  1.00 69.58           S
ATOM   2166  CE  MET A 152     -14.836  -2.700 -35.732  1.00 69.58           C
ATOM   2167 1HE  MET A 152     -14.957  -3.780 -35.652  1.00 69.58           H
ATOM   2168 2HE  MET A 152     -15.499  -2.207 -35.021  1.00 69.58           H
ATOM   2169 3HE  MET A 152     -15.086  -2.380 -36.744  1.00 69.58           H
ATOM   2170  HN  MET A 152     -12.753  -3.069 -30.762  1.00 69.58           H
ATOM   2171  N   ARG A 153     -14.035  -0.126 -30.308  1.00 69.87           N
ATOM   2172  CA  ARG A 153     -14.635   1.026 -29.658  1.00 69.87           C
ATOM   2173  C   ARG A 153     -13.601   1.743 -28.788  1.00 69.87           C
ATOM   2174  O   ARG A 153     -13.617   2.968 -28.680  1.00 69.87           O
ATOM   2175  HA  ARG A 153     -14.969   1.665 -30.476  1.00 69.87           H
ATOM   2176  CB  ARG A 153     -15.824   0.611 -28.789  1.00 69.87           C
ATOM   2177 1HB  ARG A 153     -15.545  -0.240 -28.168  1.00 69.87           H
ATOM   2178 2HB  ARG A 153     -16.087   1.426 -28.114  1.00 69.87           H
ATOM   2179  CG  ARG A 153     -17.033   0.246 -29.653  1.00 69.87           C
ATOM   2180 1HG  ARG A 153     -17.268   1.072 -30.324  1.00 69.87           H
ATOM   2181 2HG  ARG A 153     -16.792  -0.614 -30.278  1.00 69.87           H
ATOM   2182  CD  ARG A 153     -18.251  -0.074 -28.783  1.00 69.87           C
ATOM   2183 1HD  ARG A 153     -18.066  -0.979 -28.204  1.00 69.87           H
ATOM   2184 2HD  ARG A 153     -18.421   0.732 -28.070  1.00 69.87           H
ATOM   2185  NE  ARG A 153     -19.447  -0.255 -29.635  1.00 69.87           N
ATOM   2186  HE  ARG A 153     -19.337  -0.158 -30.625  1.00 69.87           H
ATOM   2187  CZ  ARG A 153     -20.669  -0.540 -29.164  1.00 69.87           C
ATOM   2188  NH1 ARG A 153     -20.874  -0.680 -27.847  1.00 69.87           N
ATOM   2189 1HH1 ARG A 153     -20.113  -0.572 -27.208  1.00 69.87           H
ATOM   2190 2HH1 ARG A 153     -21.789  -0.892 -27.504  1.00 69.87           H
ATOM   2191  NH2 ARG A 153     -21.682  -0.682 -30.029  1.00 69.87           N
ATOM   2192 1HH2 ARG A 153     -22.600  -0.894 -29.694  1.00 69.87           H
ATOM   2193 2HH2 ARG A 153     -21.521  -0.575 -31.010  1.00 69.87           H
ATOM   2194  HN  ARG A 153     -14.408  -1.011 -30.029  1.00 69.87           H
ATOM   2195  N   ALA A 154     -12.727   0.948 -28.188  1.00 71.15           N
ATOM   2196  CA  ALA A 154     -11.729   1.485 -27.278  1.00 71.15           C
ATOM   2197  C   ALA A 154     -10.802   2.430 -28.045  1.00 71.15           C
ATOM   2198  O   ALA A 154     -10.256   3.371 -27.470  1.00 71.15           O
ATOM   2199  HA  ALA A 154     -12.252   2.049 -26.507  1.00 71.15           H
ATOM   2200  CB  ALA A 154     -10.969   0.333 -26.617  1.00 71.15           C
ATOM   2201 1HB  ALA A 154     -11.669  -0.292 -26.061  1.00 71.15           H
ATOM   2202 2HB  ALA A 154     -10.477  -0.266 -27.383  1.00 71.15           H
ATOM   2203 3HB  ALA A 154     -10.221   0.736 -25.934  1.00 71.15           H
ATOM   2204  HN  ALA A 154     -12.693  -0.043 -28.316  1.00 71.15           H
ATOM   2205  N   HIS A 155     -10.652   2.147 -29.330  1.00 72.45           N
ATOM   2206  CA  HIS A 155      -9.756   2.926 -30.168  1.00 72.45           C
ATOM   2207  C   HIS A 155     -10.378   4.294 -30.453  1.00 72.45           C
ATOM   2208  O   HIS A 155      -9.721   5.323 -30.302  1.00 72.45           O
ATOM   2209  HA  HIS A 155      -8.837   3.065 -29.599  1.00 72.45           H
ATOM   2210  CB  HIS A 155      -9.401   2.158 -31.444  1.00 72.45           C
ATOM   2211 1HB  HIS A 155      -9.085   1.151 -31.174  1.00 72.45           H
ATOM   2212 2HB  HIS A 155     -10.297   2.058 -32.056  1.00 72.45           H
ATOM   2213  CG  HIS A 155      -8.315   2.807 -32.269  1.00 72.45           C
ATOM   2214  ND1 HIS A 155      -8.582   3.719 -33.275  1.00 72.45           N
ATOM   2215  HD1 HIS A 155      -9.489   4.035 -33.552  1.00 72.45           H
ATOM   2216  CD2 HIS A 155      -6.959   2.666 -32.226  1.00 72.45           C
ATOM   2217  HD2 HIS A 155      -6.407   2.020 -31.544  1.00 72.45           H
ATOM   2218  CE1 HIS A 155      -7.431   4.103 -33.807  1.00 72.45           C
ATOM   2219  HE1 HIS A 155      -7.308   4.817 -34.622  1.00 72.45           H
ATOM   2220  NE2 HIS A 155      -6.427   3.449 -33.156  1.00 72.45           N
ATOM   2221  HN  HIS A 155     -11.129   1.403 -29.799  1.00 72.45           H
ATOM   2222  N   THR A 156     -11.639   4.262 -30.861  1.00 73.82           N
ATOM   2223  CA  THR A 156     -12.326   5.477 -31.265  1.00 73.82           C
ATOM   2224  C   THR A 156     -12.505   6.411 -30.066  1.00 73.82           C
ATOM   2225  O   THR A 156     -12.465   7.631 -30.215  1.00 73.82           O
ATOM   2226  HA  THR A 156     -11.701   6.001 -31.988  1.00 73.82           H
ATOM   2227  CB  THR A 156     -13.646   5.076 -31.925  1.00 73.82           C
ATOM   2228  HB  THR A 156     -14.399   5.853 -31.794  1.00 73.82           H
ATOM   2229  OG1 THR A 156     -13.957   3.813 -31.342  1.00 73.82           O
ATOM   2230  HG1 THR A 156     -14.922   3.596 -31.491  1.00 73.82           H
ATOM   2231  CG2 THR A 156     -13.486   4.768 -33.415  1.00 73.82           C
ATOM   2232 1HG2 THR A 156     -12.783   3.945 -33.543  1.00 73.82           H
ATOM   2233 2HG2 THR A 156     -13.108   5.652 -33.930  1.00 73.82           H
ATOM   2234 3HG2 THR A 156     -14.452   4.490 -33.835  1.00 73.82           H
ATOM   2235  HN  THR A 156     -12.187   3.427 -30.918  1.00 73.82           H
ATOM   2236  N   TRP A 157     -12.699   5.802 -28.906  1.00 77.61           N
ATOM   2237  CA  TRP A 157     -13.059   6.555 -27.716  1.00 77.61           C
ATOM   2238  C   TRP A 157     -11.777   6.838 -26.930  1.00 77.61           C
ATOM   2239  O   TRP A 157     -11.826   7.102 -25.730  1.00 77.61           O
ATOM   2240  HA  TRP A 157     -13.511   7.493 -28.040  1.00 77.61           H
ATOM   2241  CB  TRP A 157     -14.113   5.812 -26.894  1.00 77.61           C
ATOM   2242 1HB  TRP A 157     -13.816   4.767 -26.802  1.00 77.61           H
ATOM   2243 2HB  TRP A 157     -14.133   6.228 -25.887  1.00 77.61           H
ATOM   2244  CG  TRP A 157     -15.523   5.876 -27.485  1.00 77.61           C
ATOM   2245  CD1 TRP A 157     -15.891   5.697 -28.761  1.00 77.61           C
ATOM   2246  HD1 TRP A 157     -15.200   5.473 -29.574  1.00 77.61           H
ATOM   2247  CD2 TRP A 157     -16.745   6.147 -26.767  1.00 77.61           C
ATOM   2248  NE1 TRP A 157     -17.256   5.832 -28.917  1.00 77.61           N
ATOM   2249  HE1 TRP A 157     -17.765   5.744 -29.773  1.00 77.61           H
ATOM   2250  CE2 TRP A 157     -17.791   6.115 -27.666  1.00 77.61           C
ATOM   2251  CE3 TRP A 157     -16.959   6.411 -25.403  1.00 77.61           C
ATOM   2252  HE3 TRP A 157     -16.150   6.442 -24.673  1.00 77.61           H
ATOM   2253  CZ2 TRP A 157     -19.124   6.338 -27.300  1.00 77.61           C
ATOM   2254  HZ2 TRP A 157     -19.933   6.306 -28.029  1.00 77.61           H
ATOM   2255  CZ3 TRP A 157     -18.296   6.631 -25.053  1.00 77.61           C
ATOM   2256  HZ3 TRP A 157     -18.518   6.841 -24.006  1.00 77.61           H
ATOM   2257  CH2 TRP A 157     -19.361   6.602 -25.946  1.00 77.61           C
ATOM   2258  HH2 TRP A 157     -20.376   6.785 -25.593  1.00 77.61           H
ATOM   2259  HN  TRP A 157     -12.614   4.815 -28.771  1.00 77.61           H
ATOM   2260  N   ARG A 158     -10.659   6.772 -27.638  1.00 77.48           N
ATOM   2261  CA  ARG A 158      -9.359   6.811 -26.991  1.00 77.48           C
ATOM   2262  C   ARG A 158      -9.202   8.107 -26.193  1.00 77.48           C
ATOM   2263  O   ARG A 158      -8.758   8.084 -25.046  1.00 77.48           O
ATOM   2264  HA  ARG A 158      -9.349   5.942 -26.333  1.00 77.48           H
ATOM   2265  CB  ARG A 158      -8.229   6.712 -28.017  1.00 77.48           C
ATOM   2266 1HB  ARG A 158      -8.352   5.808 -28.613  1.00 77.48           H
ATOM   2267 2HB  ARG A 158      -8.282   7.556 -28.705  1.00 77.48           H
ATOM   2268  CG  ARG A 158      -6.863   6.693 -27.329  1.00 77.48           C
ATOM   2269 1HG  ARG A 158      -6.744   7.592 -26.723  1.00 77.48           H
ATOM   2270 2HG  ARG A 158      -6.805   5.842 -26.650  1.00 77.48           H
ATOM   2271  CD  ARG A 158      -5.732   6.612 -28.356  1.00 77.48           C
ATOM   2272 1HD  ARG A 158      -5.902   5.772 -29.030  1.00 77.48           H
ATOM   2273 2HD  ARG A 158      -5.719   7.514 -28.968  1.00 77.48           H
ATOM   2274  NE  ARG A 158      -4.432   6.450 -27.667  1.00 77.48           N
ATOM   2275  HE  ARG A 158      -4.396   6.636 -26.685  1.00 77.48           H
ATOM   2276  CZ  ARG A 158      -3.301   6.070 -28.276  1.00 77.48           C
ATOM   2277  NH1 ARG A 158      -3.291   5.808 -29.590  1.00 77.48           N
ATOM   2278 1HH1 ARG A 158      -4.132   5.895 -30.124  1.00 77.48           H
ATOM   2279 2HH1 ARG A 158      -2.442   5.525 -30.037  1.00 77.48           H
ATOM   2280  NH2 ARG A 158      -2.180   5.956 -27.551  1.00 77.48           N
ATOM   2281 1HH2 ARG A 158      -1.327   5.674 -27.991  1.00 77.48           H
ATOM   2282 2HH2 ARG A 158      -2.196   6.154 -26.571  1.00 77.48           H
ATOM   2283  HN  ARG A 158     -10.633   6.693 -28.635  1.00 77.48           H
ATOM   2284  N   GLU A 159      -9.575   9.206 -26.832  1.00 80.49           N
ATOM   2285  CA  GLU A 159      -9.390  10.518 -26.235  1.00 80.49           C
ATOM   2286  C   GLU A 159     -10.297  10.679 -25.014  1.00 80.49           C
ATOM   2287  O   GLU A 159      -9.849  11.122 -23.958  1.00 80.49           O
ATOM   2288  HA  GLU A 159      -8.345  10.551 -25.927  1.00 80.49           H
ATOM   2289  CB  GLU A 159      -9.645  11.627 -27.258  1.00 80.49           C
ATOM   2290 1HB  GLU A 159     -10.562  11.414 -27.809  1.00 80.49           H
ATOM   2291 2HB  GLU A 159      -9.659  12.594 -26.756  1.00 80.49           H
ATOM   2292  CG  GLU A 159      -8.517  11.692 -28.289  1.00 80.49           C
ATOM   2293 1HG  GLU A 159      -7.553  11.698 -27.779  1.00 80.49           H
ATOM   2294 2HG  GLU A 159      -8.540  10.801 -28.916  1.00 80.49           H
ATOM   2295  CD  GLU A 159      -8.645  12.941 -29.164  1.00 80.49           C
ATOM   2296  OE1 GLU A 159      -7.610  13.336 -29.744  1.00 80.49           O
ATOM   2297  OE2 GLU A 159      -9.774  13.472 -29.232  1.00 80.49           O
ATOM   2298  HN  GLU A 159      -9.997   9.210 -27.739  1.00 80.49           H
ATOM   2299  N   LYS A 160     -11.556  10.311 -25.200  1.00 84.18           N
ATOM   2300  CA  LYS A 160     -12.526  10.390 -24.121  1.00 84.18           C
ATOM   2301  C   LYS A 160     -12.024   9.573 -22.928  1.00 84.18           C
ATOM   2302  O   LYS A 160     -12.114  10.017 -21.785  1.00 84.18           O
ATOM   2303  HA  LYS A 160     -12.594  11.435 -23.819  1.00 84.18           H
ATOM   2304  CB  LYS A 160     -13.912   9.971 -24.614  1.00 84.18           C
ATOM   2305 1HB  LYS A 160     -13.837   9.040 -25.176  1.00 84.18           H
ATOM   2306 2HB  LYS A 160     -14.562   9.775 -23.761  1.00 84.18           H
ATOM   2307  CG  LYS A 160     -14.532  11.056 -25.496  1.00 84.18           C
ATOM   2308 1HG  LYS A 160     -14.521  12.009 -24.968  1.00 84.18           H
ATOM   2309 2HG  LYS A 160     -13.932  11.184 -26.397  1.00 84.18           H
ATOM   2310  CD  LYS A 160     -15.968  10.696 -25.881  1.00 84.18           C
ATOM   2311 1HD  LYS A 160     -15.971   9.786 -26.481  1.00 84.18           H
ATOM   2312 2HD  LYS A 160     -16.548  10.486 -24.982  1.00 84.18           H
ATOM   2313  CE  LYS A 160     -16.627  11.832 -26.665  1.00 84.18           C
ATOM   2314 1HE  LYS A 160     -16.602  12.750 -26.078  1.00 84.18           H
ATOM   2315 2HE  LYS A 160     -16.066  12.024 -27.580  1.00 84.18           H
ATOM   2316  NZ  LYS A 160     -18.028  11.489 -26.998  1.00 84.18           N
ATOM   2317 1HZ  LYS A 160     -18.448  12.250 -27.520  1.00 84.18           H
ATOM   2318 2HZ  LYS A 160     -18.044  10.645 -27.560  1.00 84.18           H
ATOM   2319 3HZ  LYS A 160     -18.551  11.335 -26.143  1.00 84.18           H
ATOM   2320  HN  LYS A 160     -11.916   9.964 -26.066  1.00 84.18           H
ATOM   2321  N   ARG A 161     -11.507   8.393 -23.237  1.00 84.32           N
ATOM   2322  CA  ARG A 161     -11.008   7.502 -22.203  1.00 84.32           C
ATOM   2323  C   ARG A 161      -9.871   8.172 -21.428  1.00 84.32           C
ATOM   2324  O   ARG A 161      -9.749   7.989 -20.218  1.00 84.32           O
ATOM   2325  HA  ARG A 161     -11.866   7.315 -21.558  1.00 84.32           H
ATOM   2326  CB  ARG A 161     -10.501   6.189 -22.805  1.00 84.32           C
ATOM   2327 1HB  ARG A 161      -9.824   6.402 -23.633  1.00 84.32           H
ATOM   2328 2HB  ARG A 161      -9.928   5.640 -22.058  1.00 84.32           H
ATOM   2329  CG  ARG A 161     -11.665   5.327 -23.299  1.00 84.32           C
ATOM   2330 1HG  ARG A 161     -12.238   4.961 -22.447  1.00 84.32           H
ATOM   2331 2HG  ARG A 161     -12.341   5.934 -23.902  1.00 84.32           H
ATOM   2332  CD  ARG A 161     -11.158   4.144 -24.126  1.00 84.32           C
ATOM   2333 1HD  ARG A 161     -11.995   3.647 -24.616  1.00 84.32           H
ATOM   2334 2HD  ARG A 161     -10.493   4.498 -24.913  1.00 84.32           H
ATOM   2335  NE  ARG A 161     -10.442   3.186 -23.254  1.00 84.32           N
ATOM   2336  HE  ARG A 161     -10.631   3.215 -22.272  1.00 84.32           H
ATOM   2337  CZ  ARG A 161      -9.556   2.284 -23.697  1.00 84.32           C
ATOM   2338  NH1 ARG A 161      -9.264   2.202 -25.002  1.00 84.32           N
ATOM   2339 1HH1 ARG A 161      -9.708   2.816 -25.653  1.00 84.32           H
ATOM   2340 2HH1 ARG A 161      -8.602   1.525 -25.324  1.00 84.32           H
ATOM   2341  NH2 ARG A 161      -8.967   1.465 -22.815  1.00 84.32           N
ATOM   2342 1HH2 ARG A 161      -8.304   0.786 -23.129  1.00 84.32           H
ATOM   2343 2HH2 ARG A 161      -9.191   1.533 -21.842  1.00 84.32           H
ATOM   2344  HN  ARG A 161     -11.426   8.044 -24.170  1.00 84.32           H
ATOM   2345  N   LEU A 162      -9.069   8.933 -22.157  1.00 85.69           N
ATOM   2346  CA  LEU A 162      -7.941   9.624 -21.555  1.00 85.69           C
ATOM   2347  C   LEU A 162      -8.459  10.690 -20.588  1.00 85.69           C
ATOM   2348  O   LEU A 162      -7.913  10.864 -19.500  1.00 85.69           O
ATOM   2349  HA  LEU A 162      -7.374   8.888 -20.986  1.00 85.69           H
ATOM   2350  CB  LEU A 162      -7.010  10.175 -22.637  1.00 85.69           C
ATOM   2351 1HB  LEU A 162      -6.902   9.418 -23.415  1.00 85.69           H
ATOM   2352 2HB  LEU A 162      -7.491  11.038 -23.098  1.00 85.69           H
ATOM   2353  CG  LEU A 162      -5.614  10.592 -22.172  1.00 85.69           C
ATOM   2354  HG  LEU A 162      -5.704  11.042 -21.183  1.00 85.69           H
ATOM   2355  CD1 LEU A 162      -4.696   9.376 -22.034  1.00 85.69           C
ATOM   2356 1HD1 LEU A 162      -5.116   8.685 -21.303  1.00 85.69           H
ATOM   2357 2HD1 LEU A 162      -4.608   8.875 -22.998  1.00 85.69           H
ATOM   2358 3HD1 LEU A 162      -3.710   9.701 -21.702  1.00 85.69           H
ATOM   2359  CD2 LEU A 162      -5.022  11.655 -23.100  1.00 85.69           C
ATOM   2360 1HD2 LEU A 162      -4.948  11.254 -24.111  1.00 85.69           H
ATOM   2361 2HD2 LEU A 162      -5.666  12.534 -23.104  1.00 85.69           H
ATOM   2362 3HD2 LEU A 162      -4.029  11.933 -22.746  1.00 85.69           H
ATOM   2363  HN  LEU A 162      -9.180   9.082 -23.140  1.00 85.69           H
ATOM   2364  N   LEU A 163      -9.506  11.378 -21.021  1.00 88.50           N
ATOM   2365  CA  LEU A 163     -10.092  12.435 -20.215  1.00 88.50           C
ATOM   2366  C   LEU A 163     -10.622  11.841 -18.909  1.00 88.50           C
ATOM   2367  O   LEU A 163     -10.308  12.334 -17.826  1.00 88.50           O
ATOM   2368  HA  LEU A 163      -9.297  13.142 -19.976  1.00 88.50           H
ATOM   2369  CB  LEU A 163     -11.148  13.198 -21.018  1.00 88.50           C
ATOM   2370 1HB  LEU A 163     -10.775  13.336 -22.033  1.00 88.50           H
ATOM   2371 2HB  LEU A 163     -12.041  12.577 -21.088  1.00 88.50           H
ATOM   2372  CG  LEU A 163     -11.554  14.565 -20.463  1.00 88.50           C
ATOM   2373  HG  LEU A 163     -11.154  14.656 -19.453  1.00 88.50           H
ATOM   2374  CD1 LEU A 163     -10.945  15.696 -21.294  1.00 88.50           C
ATOM   2375 1HD1 LEU A 163      -9.858  15.619 -21.273  1.00 88.50           H
ATOM   2376 2HD1 LEU A 163     -11.294  15.619 -22.324  1.00 88.50           H
ATOM   2377 3HD1 LEU A 163     -11.249  16.657 -20.879  1.00 88.50           H
ATOM   2378  CD2 LEU A 163     -13.075  14.685 -20.360  1.00 88.50           C
ATOM   2379 1HD2 LEU A 163     -13.518  14.563 -21.348  1.00 88.50           H
ATOM   2380 2HD2 LEU A 163     -13.456  13.910 -19.694  1.00 88.50           H
ATOM   2381 3HD2 LEU A 163     -13.337  15.666 -19.963  1.00 88.50           H
ATOM   2382  HN  LEU A 163      -9.952  11.222 -21.902  1.00 88.50           H
ATOM   2383  N   TYR A 164     -11.417  10.791 -19.053  1.00 89.37           N
ATOM   2384  CA  TYR A 164     -12.003  10.132 -17.899  1.00 89.37           C
ATOM   2385  C   TYR A 164     -10.918   9.595 -16.964  1.00 89.37           C
ATOM   2386  O   TYR A 164     -11.086   9.599 -15.745  1.00 89.37           O
ATOM   2387  HA  TYR A 164     -12.605  10.866 -17.362  1.00 89.37           H
ATOM   2388  CB  TYR A 164     -12.812   8.956 -18.450  1.00 89.37           C
ATOM   2389 1HB  TYR A 164     -12.191   8.397 -19.150  1.00 89.37           H
ATOM   2390 2HB  TYR A 164     -13.056   8.280 -17.631  1.00 89.37           H
ATOM   2391  CG  TYR A 164     -14.106   9.367 -19.156  1.00 89.37           C
ATOM   2392  CD1 TYR A 164     -14.959  10.274 -18.560  1.00 89.37           C
ATOM   2393  HD1 TYR A 164     -14.710  10.697 -17.586  1.00 89.37           H
ATOM   2394  CD2 TYR A 164     -14.420   8.831 -20.388  1.00 89.37           C
ATOM   2395  HD2 TYR A 164     -13.747   8.115 -20.859  1.00 89.37           H
ATOM   2396  CE1 TYR A 164     -16.177  10.661 -19.224  1.00 89.37           C
ATOM   2397  HE1 TYR A 164     -16.859  11.375 -18.764  1.00 89.37           H
ATOM   2398  CE2 TYR A 164     -15.638   9.218 -21.052  1.00 89.37           C
ATOM   2399  HE2 TYR A 164     -15.898   8.802 -22.025  1.00 89.37           H
ATOM   2400  CZ  TYR A 164     -16.456  10.114 -20.437  1.00 89.37           C
ATOM   2401  OH  TYR A 164     -17.606  10.479 -21.064  1.00 89.37           O
ATOM   2402  HH  TYR A 164     -18.126  11.109 -20.486  1.00 89.37           H
ATOM   2403  HN  TYR A 164     -11.661  10.392 -19.937  1.00 89.37           H
ATOM   2404  N   SER A 165      -9.828   9.147 -17.570  1.00 89.92           N
ATOM   2405  CA  SER A 165      -8.720   8.598 -16.807  1.00 89.92           C
ATOM   2406  C   SER A 165      -8.179   9.652 -15.839  1.00 89.92           C
ATOM   2407  O   SER A 165      -7.760   9.324 -14.730  1.00 89.92           O
ATOM   2408  HA  SER A 165      -9.136   7.753 -16.259  1.00 89.92           H
ATOM   2409  CB  SER A 165      -7.605   8.105 -17.733  1.00 89.92           C
ATOM   2410 1HB  SER A 165      -6.971   7.402 -17.193  1.00 89.92           H
ATOM   2411 2HB  SER A 165      -8.043   7.562 -18.570  1.00 89.92           H
ATOM   2412  OG  SER A 165      -6.809   9.178 -18.228  1.00 89.92           O
ATOM   2413  HG  SER A 165      -6.081   8.822 -18.814  1.00 89.92           H
ATOM   2414  HN  SER A 165      -9.697   9.154 -18.561  1.00 89.92           H
ATOM   2415  N   LYS A 166      -8.204  10.896 -16.294  1.00 92.22           N
ATOM   2416  CA  LYS A 166      -7.726  12.001 -15.480  1.00 92.22           C
ATOM   2417  C   LYS A 166      -8.663  12.191 -14.285  1.00 92.22           C
ATOM   2418  O   LYS A 166      -8.207  12.331 -13.151  1.00 92.22           O
ATOM   2419  HA  LYS A 166      -6.740  11.728 -15.105  1.00 92.22           H
ATOM   2420  CB  LYS A 166      -7.554  13.259 -16.333  1.00 92.22           C
ATOM   2421 1HB  LYS A 166      -8.477  13.465 -16.876  1.00 92.22           H
ATOM   2422 2HB  LYS A 166      -7.367  14.118 -15.687  1.00 92.22           H
ATOM   2423  CG  LYS A 166      -6.398  13.098 -17.322  1.00 92.22           C
ATOM   2424 1HG  LYS A 166      -5.477  12.889 -16.779  1.00 92.22           H
ATOM   2425 2HG  LYS A 166      -6.587  12.242 -17.970  1.00 92.22           H
ATOM   2426  CD  LYS A 166      -6.223  14.358 -18.171  1.00 92.22           C
ATOM   2427 1HD  LYS A 166      -7.137  14.554 -18.732  1.00 92.22           H
ATOM   2428 2HD  LYS A 166      -6.058  15.218 -17.522  1.00 92.22           H
ATOM   2429  CE  LYS A 166      -5.046  14.209 -19.138  1.00 92.22           C
ATOM   2430 1HE  LYS A 166      -4.146  13.940 -18.585  1.00 92.22           H
ATOM   2431 2HE  LYS A 166      -5.245  13.399 -19.839  1.00 92.22           H
ATOM   2432  NZ  LYS A 166      -4.822  15.470 -19.879  1.00 92.22           N
ATOM   2433 1HZ  LYS A 166      -4.051  15.349 -20.527  1.00 92.22           H
ATOM   2434 2HZ  LYS A 166      -5.660  15.714 -20.394  1.00 92.22           H
ATOM   2435 3HZ  LYS A 166      -4.599  16.212 -19.225  1.00 92.22           H
ATOM   2436  HN  LYS A 166      -8.543  11.154 -17.199  1.00 92.22           H
ATOM   2437  N   MET A 167      -9.954  12.189 -14.580  1.00 94.14           N
ATOM   2438  CA  MET A 167     -10.958  12.403 -13.551  1.00 94.14           C
ATOM   2439  C   MET A 167     -10.915  11.289 -12.503  1.00 94.14           C
ATOM   2440  O   MET A 167     -11.041  11.552 -11.308  1.00 94.14           O
ATOM   2441  HA  MET A 167     -10.704  13.357 -13.088  1.00 94.14           H
ATOM   2442  CB  MET A 167     -12.346  12.448 -14.193  1.00 94.14           C
ATOM   2443 1HB  MET A 167     -12.516  11.536 -14.765  1.00 94.14           H
ATOM   2444 2HB  MET A 167     -13.109  12.483 -13.415  1.00 94.14           H
ATOM   2445  CG  MET A 167     -12.487  13.665 -15.109  1.00 94.14           C
ATOM   2446 1HG  MET A 167     -12.286  14.578 -14.549  1.00 94.14           H
ATOM   2447 2HG  MET A 167     -11.751  13.614 -15.911  1.00 94.14           H
ATOM   2448  SD  MET A 167     -14.134  13.723 -15.796  1.00 94.14           S
ATOM   2449  CE  MET A 167     -15.064  14.159 -14.337  1.00 94.14           C
ATOM   2450 1HE  MET A 167     -14.928  13.389 -13.576  1.00 94.14           H
ATOM   2451 2HE  MET A 167     -14.710  15.115 -13.952  1.00 94.14           H
ATOM   2452 3HE  MET A 167     -16.121  14.237 -14.589  1.00 94.14           H
ATOM   2453  HN  MET A 167     -10.318  12.044 -15.501  1.00 94.14           H
ATOM   2454  N   VAL A 168     -10.737  10.070 -12.989  1.00 93.55           N
ATOM   2455  CA  VAL A 168     -10.701   8.912 -12.111  1.00 93.55           C
ATOM   2456  C   VAL A 168      -9.506   9.033 -11.164  1.00 93.55           C
ATOM   2457  O   VAL A 168      -9.635   8.798  -9.963  1.00 93.55           O
ATOM   2458  HA  VAL A 168     -11.618   8.918 -11.522  1.00 93.55           H
ATOM   2459  CB  VAL A 168     -10.678   7.627 -12.941  1.00 93.55           C
ATOM   2460  HB  VAL A 168      -9.887   7.722 -13.685  1.00 93.55           H
ATOM   2461  CG1 VAL A 168     -10.357   6.414 -12.065  1.00 93.55           C
ATOM   2462 1HG1 VAL A 168      -9.379   6.549 -11.603  1.00 93.55           H
ATOM   2463 2HG1 VAL A 168     -11.116   6.316 -11.289  1.00 93.55           H
ATOM   2464 3HG1 VAL A 168     -10.348   5.514 -12.680  1.00 93.55           H
ATOM   2465  CG2 VAL A 168     -12.001   7.431 -13.685  1.00 93.55           C
ATOM   2466 1HG2 VAL A 168     -12.817   7.368 -12.965  1.00 93.55           H
ATOM   2467 2HG2 VAL A 168     -12.171   8.275 -14.353  1.00 93.55           H
ATOM   2468 3HG2 VAL A 168     -11.958   6.510 -14.266  1.00 93.55           H
ATOM   2469  HN  VAL A 168     -10.618   9.867 -13.961  1.00 93.55           H
ATOM   2470  N   CYS A 169      -8.370   9.399 -11.739  1.00 93.13           N
ATOM   2471  CA  CYS A 169      -7.149   9.538 -10.963  1.00 93.13           C
ATOM   2472  C   CYS A 169      -7.406  10.543  -9.838  1.00 93.13           C
ATOM   2473  O   CYS A 169      -7.092  10.276  -8.679  1.00 93.13           O
ATOM   2474  HA  CYS A 169      -6.922   8.552 -10.557  1.00 93.13           H
ATOM   2475  CB  CYS A 169      -5.966   9.953 -11.840  1.00 93.13           C
ATOM   2476 1HB  CYS A 169      -6.248  10.797 -12.470  1.00 93.13           H
ATOM   2477 2HB  CYS A 169      -5.138  10.286 -11.214  1.00 93.13           H
ATOM   2478  SG  CYS A 169      -5.435   8.546 -12.883  1.00 93.13           S
ATOM   2479  HG  CYS A 169      -6.389   8.685 -13.799  1.00 93.13           H
ATOM   2480  HN  CYS A 169      -8.276   9.599 -12.714  1.00 93.13           H
ATOM   2481  N   PHE A 170      -7.975  11.677 -10.220  1.00 95.23           N
ATOM   2482  CA  PHE A 170      -8.249  12.735  -9.263  1.00 95.23           C
ATOM   2483  C   PHE A 170      -9.153  12.235  -8.135  1.00 95.23           C
ATOM   2484  O   PHE A 170      -8.885  12.487  -6.961  1.00 95.23           O
ATOM   2485  HA  PHE A 170      -7.292  13.050  -8.846  1.00 95.23           H
ATOM   2486  CB  PHE A 170      -8.971  13.850 -10.023  1.00 95.23           C
ATOM   2487 1HB  PHE A 170      -8.352  14.162 -10.864  1.00 95.23           H
ATOM   2488 2HB  PHE A 170      -9.896  13.451 -10.439  1.00 95.23           H
ATOM   2489  CG  PHE A 170      -9.300  15.075  -9.168  1.00 95.23           C
ATOM   2490  CD1 PHE A 170     -10.553  15.236  -8.664  1.00 95.23           C
ATOM   2491  HD1 PHE A 170     -11.323  14.492  -8.870  1.00 95.23           H
ATOM   2492  CD2 PHE A 170      -8.339  16.002  -8.910  1.00 95.23           C
ATOM   2493  HD2 PHE A 170      -7.335  15.873  -9.314  1.00 95.23           H
ATOM   2494  CE1 PHE A 170     -10.858  16.373  -7.870  1.00 95.23           C
ATOM   2495  HE1 PHE A 170     -11.863  16.502  -7.467  1.00 95.23           H
ATOM   2496  CE2 PHE A 170      -8.645  17.139  -8.116  1.00 95.23           C
ATOM   2497  HE2 PHE A 170      -7.875  17.883  -7.910  1.00 95.23           H
ATOM   2498  CZ  PHE A 170      -9.898  17.301  -7.613  1.00 95.23           C
ATOM   2499  HZ  PHE A 170     -10.132  18.173  -7.003  1.00 95.23           H
ATOM   2500  HN  PHE A 170      -8.247  11.877 -11.161  1.00 95.23           H
ATOM   2501  N   THR A 171     -10.206  11.534  -8.530  1.00 95.93           N
ATOM   2502  CA  THR A 171     -11.176  11.035  -7.571  1.00 95.93           C
ATOM   2503  C   THR A 171     -10.502  10.090  -6.574  1.00 95.93           C
ATOM   2504  O   THR A 171     -10.813  10.112  -5.384  1.00 95.93           O
ATOM   2505  HA  THR A 171     -11.561  11.880  -7.000  1.00 95.93           H
ATOM   2506  CB  THR A 171     -12.319  10.381  -8.350  1.00 95.93           C
ATOM   2507  HB  THR A 171     -11.991   9.451  -8.815  1.00 95.93           H
ATOM   2508  OG1 THR A 171     -12.752  11.398  -9.249  1.00 95.93           O
ATOM   2509  HG1 THR A 171     -12.331  11.264 -10.146  1.00 95.93           H
ATOM   2510  CG2 THR A 171     -13.545  10.110  -7.475  1.00 95.93           C
ATOM   2511 1HG2 THR A 171     -13.913  11.051  -7.065  1.00 95.93           H
ATOM   2512 2HG2 THR A 171     -13.269   9.441  -6.660  1.00 95.93           H
ATOM   2513 3HG2 THR A 171     -14.326   9.646  -8.078  1.00 95.93           H
ATOM   2514  HN  THR A 171     -10.400  11.307  -9.485  1.00 95.93           H
ATOM   2515  N   ILE A 172      -9.591   9.281  -7.096  1.00 94.28           N
ATOM   2516  CA  ILE A 172      -8.901   8.301  -6.275  1.00 94.28           C
ATOM   2517  C   ILE A 172      -8.072   9.026  -5.213  1.00 94.28           C
ATOM   2518  O   ILE A 172      -8.083   8.642  -4.044  1.00 94.28           O
ATOM   2519  HA  ILE A 172      -9.661   7.703  -5.772  1.00 94.28           H
ATOM   2520  CB  ILE A 172      -8.083   7.350  -7.150  1.00 94.28           C
ATOM   2521  HB  ILE A 172      -7.547   7.943  -7.892  1.00 94.28           H
ATOM   2522  CG1 ILE A 172      -8.994   6.387  -7.915  1.00 94.28           C
ATOM   2523 1HG1 ILE A 172      -9.466   5.696  -7.216  1.00 94.28           H
ATOM   2524 2HG1 ILE A 172      -9.794   6.946  -8.400  1.00 94.28           H
ATOM   2525  CG2 ILE A 172      -7.032   6.609  -6.321  1.00 94.28           C
ATOM   2526 1HG2 ILE A 172      -6.356   7.330  -5.862  1.00 94.28           H
ATOM   2527 2HG2 ILE A 172      -7.528   6.028  -5.542  1.00 94.28           H
ATOM   2528 3HG2 ILE A 172      -6.465   5.939  -6.968  1.00 94.28           H
ATOM   2529  CD1 ILE A 172      -8.205   5.601  -8.963  1.00 94.28           C
ATOM   2530 1HD1 ILE A 172      -7.754   6.294  -9.674  1.00 94.28           H
ATOM   2531 2HD1 ILE A 172      -7.421   5.025  -8.471  1.00 94.28           H
ATOM   2532 3HD1 ILE A 172      -8.876   4.924  -9.492  1.00 94.28           H
ATOM   2533  HN  ILE A 172      -9.324   9.289  -8.060  1.00 94.28           H
ATOM   2534  N   TRP A 173      -7.374  10.061  -5.657  1.00 94.89           N
ATOM   2535  CA  TRP A 173      -6.487  10.799  -4.774  1.00 94.89           C
ATOM   2536  C   TRP A 173      -7.328  11.381  -3.636  1.00 94.89           C
ATOM   2537  O   TRP A 173      -6.951  11.286  -2.469  1.00 94.89           O
ATOM   2538  HA  TRP A 173      -5.755  10.097  -4.374  1.00 94.89           H
ATOM   2539  CB  TRP A 173      -5.707  11.864  -5.546  1.00 94.89           C
ATOM   2540 1HB  TRP A 173      -6.364  12.312  -6.292  1.00 94.89           H
ATOM   2541 2HB  TRP A 173      -5.418  12.659  -4.858  1.00 94.89           H
ATOM   2542  CG  TRP A 173      -4.453  11.334  -6.245  1.00 94.89           C
ATOM   2543  CD1 TRP A 173      -4.235  11.201  -7.560  1.00 94.89           C
ATOM   2544  HD1 TRP A 173      -4.958  11.466  -8.332  1.00 94.89           H
ATOM   2545  CD2 TRP A 173      -3.245  10.868  -5.607  1.00 94.89           C
ATOM   2546  NE1 TRP A 173      -2.981  10.685  -7.816  1.00 94.89           N
ATOM   2547  HE1 TRP A 173      -2.591  10.496  -8.717  1.00 94.89           H
ATOM   2548  CE2 TRP A 173      -2.360  10.477  -6.590  1.00 94.89           C
ATOM   2549  CE3 TRP A 173      -2.912  10.781  -4.244  1.00 94.89           C
ATOM   2550  HE3 TRP A 173      -3.593  11.084  -3.449  1.00 94.89           H
ATOM   2551  CZ2 TRP A 173      -1.084   9.971  -6.315  1.00 94.89           C
ATOM   2552  HZ2 TRP A 173      -0.402   9.668  -7.110  1.00 94.89           H
ATOM   2553  CZ3 TRP A 173      -1.633  10.273  -3.986  1.00 94.89           C
ATOM   2554  HZ3 TRP A 173      -1.324  10.184  -2.944  1.00 94.89           H
ATOM   2555  CH2 TRP A 173      -0.730   9.875  -4.964  1.00 94.89           C
ATOM   2556  HH2 TRP A 173       0.249   9.489  -4.681  1.00 94.89           H
ATOM   2557  HN  TRP A 173      -7.407  10.395  -6.598  1.00 94.89           H
ATOM   2558  N   VAL A 174      -8.452  11.971  -4.017  1.00 95.98           N
ATOM   2559  CA  VAL A 174      -9.319  12.623  -3.050  1.00 95.98           C
ATOM   2560  C   VAL A 174      -9.819  11.589  -2.040  1.00 95.98           C
ATOM   2561  O   VAL A 174      -9.807  11.837  -0.835  1.00 95.98           O
ATOM   2562  HA  VAL A 174      -8.722  13.368  -2.524  1.00 95.98           H
ATOM   2563  CB  VAL A 174     -10.455  13.350  -3.773  1.00 95.98           C
ATOM   2564  HB  VAL A 174     -10.942  12.635  -4.436  1.00 95.98           H
ATOM   2565  CG1 VAL A 174     -11.501  13.858  -2.779  1.00 95.98           C
ATOM   2566 1HG1 VAL A 174     -11.919  13.015  -2.229  1.00 95.98           H
ATOM   2567 2HG1 VAL A 174     -11.032  14.550  -2.079  1.00 95.98           H
ATOM   2568 3HG1 VAL A 174     -12.297  14.371  -3.319  1.00 95.98           H
ATOM   2569  CG2 VAL A 174      -9.914  14.495  -4.632  1.00 95.98           C
ATOM   2570 1HG2 VAL A 174      -9.390  15.210  -3.997  1.00 95.98           H
ATOM   2571 2HG2 VAL A 174      -9.224  14.096  -5.376  1.00 95.98           H
ATOM   2572 3HG2 VAL A 174     -10.742  14.995  -5.134  1.00 95.98           H
ATOM   2573  HN  VAL A 174      -8.772  12.007  -4.963  1.00 95.98           H
ATOM   2574  N   LEU A 175     -10.246  10.451  -2.568  1.00 93.62           N
ATOM   2575  CA  LEU A 175     -10.859   9.426  -1.740  1.00 93.62           C
ATOM   2576  C   LEU A 175      -9.814   8.863  -0.775  1.00 93.62           C
ATOM   2577  O   LEU A 175     -10.104   8.640   0.399  1.00 93.62           O
ATOM   2578  HA  LEU A 175     -11.646   9.904  -1.157  1.00 93.62           H
ATOM   2579  CB  LEU A 175     -11.526   8.361  -2.613  1.00 93.62           C
ATOM   2580 1HB  LEU A 175     -12.180   8.863  -3.327  1.00 93.62           H
ATOM   2581 2HB  LEU A 175     -10.752   7.856  -3.190  1.00 93.62           H
ATOM   2582  CG  LEU A 175     -12.344   7.302  -1.872  1.00 93.62           C
ATOM   2583  HG  LEU A 175     -12.411   7.594  -0.824  1.00 93.62           H
ATOM   2584  CD1 LEU A 175     -13.774   7.235  -2.413  1.00 93.62           C
ATOM   2585 1HD1 LEU A 175     -14.257   8.204  -2.285  1.00 93.62           H
ATOM   2586 2HD1 LEU A 175     -13.749   6.979  -3.473  1.00 93.62           H
ATOM   2587 3HD1 LEU A 175     -14.333   6.475  -1.869  1.00 93.62           H
ATOM   2588  CD2 LEU A 175     -11.649   5.940  -1.919  1.00 93.62           C
ATOM   2589 1HD2 LEU A 175     -11.532   5.628  -2.956  1.00 93.62           H
ATOM   2590 2HD2 LEU A 175     -10.669   6.017  -1.449  1.00 93.62           H
ATOM   2591 3HD2 LEU A 175     -12.252   5.206  -1.384  1.00 93.62           H
ATOM   2592  HN  LEU A 175     -10.179  10.226  -3.540  1.00 93.62           H
ATOM   2593  N   ALA A 176      -8.619   8.650  -1.306  1.00 93.34           N
ATOM   2594  CA  ALA A 176      -7.537   8.089  -0.515  1.00 93.34           C
ATOM   2595  C   ALA A 176      -7.189   9.053   0.621  1.00 93.34           C
ATOM   2596  O   ALA A 176      -6.896   8.625   1.736  1.00 93.34           O
ATOM   2597  HA  ALA A 176      -7.891   7.151  -0.087  1.00 93.34           H
ATOM   2598  CB  ALA A 176      -6.339   7.797  -1.420  1.00 93.34           C
ATOM   2599 1HB  ALA A 176      -6.632   7.085  -2.192  1.00 93.34           H
ATOM   2600 2HB  ALA A 176      -6.004   8.723  -1.888  1.00 93.34           H
ATOM   2601 3HB  ALA A 176      -5.528   7.376  -0.826  1.00 93.34           H
ATOM   2602  HN  ALA A 176      -8.385   8.854  -2.257  1.00 93.34           H
ATOM   2603  N   ALA A 177      -7.231  10.337   0.298  1.00 94.18           N
ATOM   2604  CA  ALA A 177      -6.889  11.365   1.267  1.00 94.18           C
ATOM   2605  C   ALA A 177      -7.881  11.313   2.430  1.00 94.18           C
ATOM   2606  O   ALA A 177      -7.484  11.370   3.593  1.00 94.18           O
ATOM   2607  HA  ALA A 177      -5.890  11.146   1.643  1.00 94.18           H
ATOM   2608  CB  ALA A 177      -6.869  12.731   0.578  1.00 94.18           C
ATOM   2609 1HB  ALA A 177      -6.127  12.723  -0.221  1.00 94.18           H
ATOM   2610 2HB  ALA A 177      -7.853  12.940   0.158  1.00 94.18           H
ATOM   2611 3HB  ALA A 177      -6.612  13.501   1.305  1.00 94.18           H
ATOM   2612  HN  ALA A 177      -7.493  10.679  -0.605  1.00 94.18           H
ATOM   2613  N   ALA A 178      -9.154  11.207   2.077  1.00 94.38           N
ATOM   2614  CA  ALA A 178     -10.211  11.224   3.073  1.00 94.38           C
ATOM   2615  C   ALA A 178     -10.060  10.010   3.992  1.00 94.38           C
ATOM   2616  O   ALA A 178     -10.302  10.104   5.194  1.00 94.38           O
ATOM   2617  HA  ALA A 178     -10.097  12.133   3.663  1.00 94.38           H
ATOM   2618  CB  ALA A 178     -11.572  11.258   2.373  1.00 94.38           C
ATOM   2619 1HB  ALA A 178     -11.640  12.154   1.756  1.00 94.38           H
ATOM   2620 2HB  ALA A 178     -11.679  10.375   1.744  1.00 94.38           H
ATOM   2621 3HB  ALA A 178     -12.365  11.271   3.121  1.00 94.38           H
ATOM   2622  HN  ALA A 178      -9.465  11.110   1.131  1.00 94.38           H
ATOM   2623  N   LEU A 179      -9.659   8.899   3.392  1.00 92.02           N
ATOM   2624  CA  LEU A 179      -9.561   7.647   4.122  1.00 92.02           C
ATOM   2625  C   LEU A 179      -8.372   7.713   5.083  1.00 92.02           C
ATOM   2626  O   LEU A 179      -8.222   6.854   5.950  1.00 92.02           O
ATOM   2627  HA  LEU A 179     -10.474   7.540   4.709  1.00 92.02           H
ATOM   2628  CB  LEU A 179      -9.504   6.465   3.153  1.00 92.02           C
ATOM   2629 1HB  LEU A 179      -8.734   6.667   2.409  1.00 92.02           H
ATOM   2630 2HB  LEU A 179      -9.188   5.581   3.707  1.00 92.02           H
ATOM   2631  CG  LEU A 179     -10.807   6.134   2.421  1.00 92.02           C
ATOM   2632  HG  LEU A 179     -11.161   7.039   1.929  1.00 92.02           H
ATOM   2633  CD1 LEU A 179     -10.572   5.088   1.329  1.00 92.02           C
ATOM   2634 1HD1 LEU A 179      -9.853   5.474   0.606  1.00 92.02           H
ATOM   2635 2HD1 LEU A 179     -10.181   4.175   1.778  1.00 92.02           H
ATOM   2636 3HD1 LEU A 179     -11.513   4.872   0.825  1.00 92.02           H
ATOM   2637  CD2 LEU A 179     -11.894   5.699   3.406  1.00 92.02           C
ATOM   2638 1HD2 LEU A 179     -11.562   4.812   3.946  1.00 92.02           H
ATOM   2639 2HD2 LEU A 179     -12.086   6.505   4.114  1.00 92.02           H
ATOM   2640 3HD2 LEU A 179     -12.809   5.470   2.860  1.00 92.02           H
ATOM   2641  HN  LEU A 179      -9.403   8.846   2.426  1.00 92.02           H
ATOM   2642  N   CYS A 180      -7.558   8.741   4.896  1.00 92.81           N
ATOM   2643  CA  CYS A 180      -6.334   8.877   5.668  1.00 92.81           C
ATOM   2644  C   CYS A 180      -6.592   9.868   6.805  1.00 92.81           C
ATOM   2645  O   CYS A 180      -5.677  10.213   7.551  1.00 92.81           O
ATOM   2646  HA  CYS A 180      -6.102   7.888   6.062  1.00 92.81           H
ATOM   2647  CB  CYS A 180      -5.157   9.308   4.792  1.00 92.81           C
ATOM   2648 1HB  CYS A 180      -5.397  10.239   4.278  1.00 92.81           H
ATOM   2649 2HB  CYS A 180      -4.283   9.503   5.413  1.00 92.81           H
ATOM   2650  SG  CYS A 180      -4.775   8.000   3.569  1.00 92.81           S
ATOM   2651  HG  CYS A 180      -5.911   8.112   2.887  1.00 92.81           H
ATOM   2652  HN  CYS A 180      -7.722   9.471   4.232  1.00 92.81           H
ATOM   2653  N   ILE A 181      -7.842  10.296   6.902  1.00 93.91           N
ATOM   2654  CA  ILE A 181      -8.225  11.262   7.918  1.00 93.91           C
ATOM   2655  C   ILE A 181      -7.879  10.706   9.301  1.00 93.91           C
ATOM   2656  O   ILE A 181      -7.270  11.396  10.116  1.00 93.91           O
ATOM   2657  HA  ILE A 181      -7.635  12.164   7.751  1.00 93.91           H
ATOM   2658  CB  ILE A 181      -9.697  11.649   7.761  1.00 93.91           C
ATOM   2659  HB  ILE A 181     -10.272  10.741   7.580  1.00 93.91           H
ATOM   2660  CG1 ILE A 181      -9.898  12.560   6.548  1.00 93.91           C
ATOM   2661 1HG1 ILE A 181      -9.404  13.516   6.720  1.00 93.91           H
ATOM   2662 2HG1 ILE A 181      -9.430  12.112   5.671  1.00 93.91           H
ATOM   2663  CG2 ILE A 181     -10.238  12.279   9.046  1.00 93.91           C
ATOM   2664 1HG2 ILE A 181     -10.150  11.565   9.865  1.00 93.91           H
ATOM   2665 2HG2 ILE A 181      -9.665  13.175   9.282  1.00 93.91           H
ATOM   2666 3HG2 ILE A 181     -11.286  12.544   8.907  1.00 93.91           H
ATOM   2667  CD1 ILE A 181     -11.386  12.791   6.277  1.00 93.91           C
ATOM   2668 1HD1 ILE A 181     -11.872  11.835   6.081  1.00 93.91           H
ATOM   2669 2HD1 ILE A 181     -11.845  13.261   7.146  1.00 93.91           H
ATOM   2670 3HD1 ILE A 181     -11.501  13.441   5.409  1.00 93.91           H
ATOM   2671  HN  ILE A 181      -8.584   9.996   6.303  1.00 93.91           H
ATOM   2672  N   PRO A 182      -8.260   9.454   9.588  1.00 91.67           N
ATOM   2673  CA  PRO A 182      -8.054   8.891  10.925  1.00 91.67           C
ATOM   2674  C   PRO A 182      -6.611   9.017  11.388  1.00 91.67           C
ATOM   2675  O   PRO A 182      -6.353   9.403  12.527  1.00 91.67           O
ATOM   2676  HA  PRO A 182      -8.638   9.445  11.659  1.00 91.67           H
ATOM   2677  CB  PRO A 182      -8.475   7.428  10.771  1.00 91.67           C
ATOM   2678 1HB  PRO A 182      -7.627   6.792  10.515  1.00 91.67           H
ATOM   2679 2HB  PRO A 182      -8.902   7.034  11.693  1.00 91.67           H
ATOM   2680  CG  PRO A 182      -9.504   7.473   9.647  1.00 91.67           C
ATOM   2681 1HG  PRO A 182      -9.638   6.497   9.182  1.00 91.67           H
ATOM   2682 2HG  PRO A 182     -10.486   7.778  10.010  1.00 91.67           H
ATOM   2683  CD  PRO A 182      -8.911   8.488   8.684  1.00 91.67           C
ATOM   2684 1HD  PRO A 182      -8.192   8.030   8.005  1.00 91.67           H
ATOM   2685 2HD  PRO A 182      -9.677   8.955   8.065  1.00 91.67           H
ATOM   2686  N   GLU A 183      -5.702   8.686  10.483  1.00 92.50           N
ATOM   2687  CA  GLU A 183      -4.285   8.704  10.804  1.00 92.50           C
ATOM   2688  C   GLU A 183      -3.844  10.120  11.179  1.00 92.50           C
ATOM   2689  O   GLU A 183      -3.018  10.301  12.073  1.00 92.50           O
ATOM   2690  HA  GLU A 183      -4.175   8.042  11.664  1.00 92.50           H
ATOM   2691  CB  GLU A 183      -3.452   8.160   9.642  1.00 92.50           C
ATOM   2692 1HB  GLU A 183      -3.848   8.535   8.699  1.00 92.50           H
ATOM   2693 2HB  GLU A 183      -2.401   8.405   9.797  1.00 92.50           H
ATOM   2694  CG  GLU A 183      -3.533   6.633   9.577  1.00 92.50           C
ATOM   2695 1HG  GLU A 183      -2.794   6.256   8.870  1.00 92.50           H
ATOM   2696 2HG  GLU A 183      -3.286   6.211  10.552  1.00 92.50           H
ATOM   2697  CD  GLU A 183      -4.930   6.175   9.156  1.00 92.50           C
ATOM   2698  OE1 GLU A 183      -5.243   4.994   9.417  1.00 92.50           O
ATOM   2699  OE2 GLU A 183      -5.654   7.017   8.581  1.00 92.50           O
ATOM   2700  HN  GLU A 183      -5.919   8.409   9.547  1.00 92.50           H
ATOM   2701  N   ILE A 184      -4.415  11.088  10.477  1.00 94.53           N
ATOM   2702  CA  ILE A 184      -4.015  12.474  10.652  1.00 94.53           C
ATOM   2703  C   ILE A 184      -4.403  12.939  12.058  1.00 94.53           C
ATOM   2704  O   ILE A 184      -3.671  13.701  12.687  1.00 94.53           O
ATOM   2705  HA  ILE A 184      -2.930  12.516  10.562  1.00 94.53           H
ATOM   2706  CB  ILE A 184      -4.596  13.344   9.535  1.00 94.53           C
ATOM   2707  HB  ILE A 184      -5.676  13.198   9.515  1.00 94.53           H
ATOM   2708  CG1 ILE A 184      -4.056  12.916   8.169  1.00 94.53           C
ATOM   2709 1HG1 ILE A 184      -2.982  13.098   8.126  1.00 94.53           H
ATOM   2710 2HG1 ILE A 184      -4.204  11.845   8.036  1.00 94.53           H
ATOM   2711  CG2 ILE A 184      -4.347  14.829   9.811  1.00 94.53           C
ATOM   2712 1HG2 ILE A 184      -4.820  15.108  10.753  1.00 94.53           H
ATOM   2713 2HG2 ILE A 184      -3.274  15.011   9.874  1.00 94.53           H
ATOM   2714 3HG2 ILE A 184      -4.770  15.424   9.002  1.00 94.53           H
ATOM   2715  CD1 ILE A 184      -4.753  13.678   7.041  1.00 94.53           C
ATOM   2716 1HD1 ILE A 184      -5.824  13.475   7.072  1.00 94.53           H
ATOM   2717 2HD1 ILE A 184      -4.583  14.747   7.165  1.00 94.53           H
ATOM   2718 3HD1 ILE A 184      -4.350  13.354   6.081  1.00 94.53           H
ATOM   2719  HN  ILE A 184      -5.135  10.938   9.800  1.00 94.53           H
ATOM   2720  N   LEU A 185      -5.552  12.459  12.509  1.00 93.76           N
ATOM   2721  CA  LEU A 185      -6.152  12.976  13.727  1.00 93.76           C
ATOM   2722  C   LEU A 185      -5.416  12.398  14.937  1.00 93.76           C
ATOM   2723  O   LEU A 185      -5.001  13.138  15.828  1.00 93.76           O
ATOM   2724  HA  LEU A 185      -6.017  14.057  13.725  1.00 93.76           H
ATOM   2725  CB  LEU A 185      -7.659  12.708  13.738  1.00 93.76           C
ATOM   2726 1HB  LEU A 185      -7.820  11.647  13.551  1.00 93.76           H
ATOM   2727 2HB  LEU A 185      -8.037  12.917  14.739  1.00 93.76           H
ATOM   2728  CG  LEU A 185      -8.489  13.508  12.732  1.00 93.76           C
ATOM   2729  HG  LEU A 185      -8.144  13.256  11.729  1.00 93.76           H
ATOM   2730  CD1 LEU A 185      -9.967  13.122  12.812  1.00 93.76           C
ATOM   2731 1HD1 LEU A 185     -10.078  12.060  12.592  1.00 93.76           H
ATOM   2732 2HD1 LEU A 185     -10.342  13.326  13.815  1.00 93.76           H
ATOM   2733 3HD1 LEU A 185     -10.535  13.704  12.086  1.00 93.76           H
ATOM   2734  CD2 LEU A 185      -8.278  15.011  12.919  1.00 93.76           C
ATOM   2735 1HD2 LEU A 185      -8.579  15.298  13.926  1.00 93.76           H
ATOM   2736 2HD2 LEU A 185      -7.225  15.252  12.772  1.00 93.76           H
ATOM   2737 3HD2 LEU A 185      -8.880  15.556  12.191  1.00 93.76           H
ATOM   2738  HN  LEU A 185      -6.071  11.733  12.058  1.00 93.76           H
ATOM   2739  N   TYR A 186      -5.276  11.080  14.931  1.00 92.71           N
ATOM   2740  CA  TYR A 186      -4.961  10.355  16.150  1.00 92.71           C
ATOM   2741  C   TYR A 186      -3.458  10.088  16.255  1.00 92.71           C
ATOM   2742  O   TYR A 186      -2.977   9.624  17.288  1.00 92.71           O
ATOM   2743  HA  TYR A 186      -5.273  10.968  16.996  1.00 92.71           H
ATOM   2744  CB  TYR A 186      -5.699   9.019  16.049  1.00 92.71           C
ATOM   2745 1HB  TYR A 186      -5.337   8.481  15.173  1.00 92.71           H
ATOM   2746 2HB  TYR A 186      -5.452   8.412  16.921  1.00 92.71           H
ATOM   2747  CG  TYR A 186      -7.220   9.154  15.954  1.00 92.71           C
ATOM   2748  CD1 TYR A 186      -7.896   9.975  16.833  1.00 92.71           C
ATOM   2749  HD1 TYR A 186      -7.347  10.528  17.595  1.00 92.71           H
ATOM   2750  CD2 TYR A 186      -7.915   8.454  14.989  1.00 92.71           C
ATOM   2751  HD2 TYR A 186      -7.381   7.806  14.294  1.00 92.71           H
ATOM   2752  CE1 TYR A 186      -9.328  10.102  16.743  1.00 92.71           C
ATOM   2753  HE1 TYR A 186      -9.874  10.747  17.431  1.00 92.71           H
ATOM   2754  CE2 TYR A 186      -9.347   8.581  14.899  1.00 92.71           C
ATOM   2755  HE2 TYR A 186      -9.909   8.035  14.141  1.00 92.71           H
ATOM   2756  CZ  TYR A 186      -9.982   9.399  15.780  1.00 92.71           C
ATOM   2757  OH  TYR A 186     -11.334   9.519  15.695  1.00 92.71           O
ATOM   2758  HH  TYR A 186     -11.671  10.121  16.420  1.00 92.71           H
ATOM   2759  HN  TYR A 186      -5.375  10.511  14.115  1.00 92.71           H
ATOM   2760  N   SER A 187      -2.758  10.391  15.172  1.00 93.29           N
ATOM   2761  CA  SER A 187      -1.309  10.278  15.161  1.00 93.29           C
ATOM   2762  C   SER A 187      -0.695  11.329  16.088  1.00 93.29           C
ATOM   2763  O   SER A 187      -0.891  12.527  15.890  1.00 93.29           O
ATOM   2764  HA  SER A 187      -1.096   9.274  15.527  1.00 93.29           H
ATOM   2765  CB  SER A 187      -0.755  10.433  13.743  1.00 93.29           C
ATOM   2766 1HB  SER A 187      -1.075  11.390  13.332  1.00 93.29           H
ATOM   2767 2HB  SER A 187       0.334  10.449  13.779  1.00 93.29           H
ATOM   2768  OG  SER A 187      -1.186   9.380  12.884  1.00 93.29           O
ATOM   2769  HG  SER A 187      -1.671   9.759  12.096  1.00 93.29           H
ATOM   2770  HN  SER A 187      -3.163  10.709  14.315  1.00 93.29           H
ATOM   2771  N   GLN A 188       0.035  10.842  17.081  1.00 92.53           N
ATOM   2772  CA  GLN A 188       0.787  11.723  17.959  1.00 92.53           C
ATOM   2773  C   GLN A 188       2.056  11.024  18.451  1.00 92.53           C
ATOM   2774  O   GLN A 188       2.240   9.830  18.223  1.00 92.53           O
ATOM   2775  HA  GLN A 188       1.053  12.584  17.346  1.00 92.53           H
ATOM   2776  CB  GLN A 188      -0.074  12.190  19.134  1.00 92.53           C
ATOM   2777 1HB  GLN A 188       0.471  12.934  19.715  1.00 92.53           H
ATOM   2778 2HB  GLN A 188      -0.975  12.674  18.760  1.00 92.53           H
ATOM   2779  CG  GLN A 188      -0.457  11.013  20.035  1.00 92.53           C
ATOM   2780 1HG  GLN A 188      -0.992  10.264  19.452  1.00 92.53           H
ATOM   2781 2HG  GLN A 188       0.445  10.536  20.418  1.00 92.53           H
ATOM   2782  CD  GLN A 188      -1.330  11.478  21.202  1.00 92.53           C
ATOM   2783  OE1 GLN A 188      -1.913  12.549  21.187  1.00 92.53           O
ATOM   2784  NE2 GLN A 188      -1.386  10.615  22.212  1.00 92.53           N
ATOM   2785 1HE2 GLN A 188      -0.883   9.752  22.162  1.00 92.53           H
ATOM   2786 2HE2 GLN A 188      -1.932  10.829  23.023  1.00 92.53           H
ATOM   2787  HN  GLN A 188       0.118   9.867  17.288  1.00 92.53           H
ATOM   2788  N   ILE A 189       2.899  11.799  19.118  1.00 92.40           N
ATOM   2789  CA  ILE A 189       4.104  11.252  19.717  1.00 92.40           C
ATOM   2790  C   ILE A 189       3.814  10.852  21.165  1.00 92.40           C
ATOM   2791  O   ILE A 189       3.286  11.649  21.939  1.00 92.40           O
ATOM   2792  HA  ILE A 189       4.369  10.355  19.157  1.00 92.40           H
ATOM   2793  CB  ILE A 189       5.268  12.235  19.572  1.00 92.40           C
ATOM   2794  HB  ILE A 189       4.983  13.173  20.048  1.00 92.40           H
ATOM   2795  CG1 ILE A 189       5.547  12.542  18.100  1.00 92.40           C
ATOM   2796 1HG1 ILE A 189       5.924  11.648  17.604  1.00 92.40           H
ATOM   2797 2HG1 ILE A 189       4.618  12.815  17.599  1.00 92.40           H
ATOM   2798  CG2 ILE A 189       6.513  11.721  20.297  1.00 92.40           C
ATOM   2799 1HG2 ILE A 189       6.292  11.595  21.356  1.00 92.40           H
ATOM   2800 2HG2 ILE A 189       6.811  10.762  19.872  1.00 92.40           H
ATOM   2801 3HG2 ILE A 189       7.325  12.439  20.178  1.00 92.40           H
ATOM   2802  CD1 ILE A 189       6.562  13.678  17.959  1.00 92.40           C
ATOM   2803 1HD1 ILE A 189       6.170  14.576  18.435  1.00 92.40           H
ATOM   2804 2HD1 ILE A 189       7.497  13.390  18.439  1.00 92.40           H
ATOM   2805 3HD1 ILE A 189       6.742  13.875  16.902  1.00 92.40           H
ATOM   2806  HN  ILE A 189       2.768  12.781  19.253  1.00 92.40           H
ATOM   2807  N   LYS A 190       4.171   9.617  21.487  1.00 87.95           N
ATOM   2808  CA  LYS A 190       4.057   9.138  22.854  1.00 87.95           C
ATOM   2809  C   LYS A 190       5.455   8.885  23.420  1.00 87.95           C
ATOM   2810  O   LYS A 190       6.280   8.236  22.779  1.00 87.95           O
ATOM   2811  HA  LYS A 190       3.585   9.928  23.439  1.00 87.95           H
ATOM   2812  CB  LYS A 190       3.137   7.917  22.918  1.00 87.95           C
ATOM   2813 1HB  LYS A 190       2.224   8.114  22.357  1.00 87.95           H
ATOM   2814 2HB  LYS A 190       3.624   7.065  22.443  1.00 87.95           H
ATOM   2815  CG  LYS A 190       2.788   7.569  24.367  1.00 87.95           C
ATOM   2816 1HG  LYS A 190       3.703   7.463  24.950  1.00 87.95           H
ATOM   2817 2HG  LYS A 190       2.218   8.384  24.813  1.00 87.95           H
ATOM   2818  CD  LYS A 190       1.977   6.273  24.439  1.00 87.95           C
ATOM   2819 1HD  LYS A 190       1.011   6.417  23.956  1.00 87.95           H
ATOM   2820 2HD  LYS A 190       2.493   5.486  23.890  1.00 87.95           H
ATOM   2821  CE  LYS A 190       1.768   5.838  25.891  1.00 87.95           C
ATOM   2822 1HE  LYS A 190       2.698   5.950  26.448  1.00 87.95           H
ATOM   2823 2HE  LYS A 190       1.031   6.484  26.368  1.00 87.95           H
ATOM   2824  NZ  LYS A 190       1.315   4.430  25.950  1.00 87.95           N
ATOM   2825 1HZ  LYS A 190       1.427   4.078  26.894  1.00 87.95           H
ATOM   2826 2HZ  LYS A 190       0.338   4.378  25.684  1.00 87.95           H
ATOM   2827 3HZ  LYS A 190       1.869   3.870  25.312  1.00 87.95           H
ATOM   2828  HN  LYS A 190       4.533   8.951  20.835  1.00 87.95           H
ATOM   2829  N   GLU A 191       5.679   9.411  24.615  1.00 84.85           N
ATOM   2830  CA  GLU A 191       6.928   9.170  25.317  1.00 84.85           C
ATOM   2831  C   GLU A 191       6.767   8.013  26.306  1.00 84.85           C
ATOM   2832  O   GLU A 191       5.873   8.034  27.150  1.00 84.85           O
ATOM   2833  HA  GLU A 191       7.647   8.898  24.544  1.00 84.85           H
ATOM   2834  CB  GLU A 191       7.411  10.436  26.028  1.00 84.85           C
ATOM   2835 1HB  GLU A 191       6.584  10.888  26.574  1.00 84.85           H
ATOM   2836 2HB  GLU A 191       8.266  10.198  26.661  1.00 84.85           H
ATOM   2837  CG  GLU A 191       7.898  11.479  25.020  1.00 84.85           C
ATOM   2838 1HG  GLU A 191       8.662  11.040  24.378  1.00 84.85           H
ATOM   2839 2HG  GLU A 191       7.072  11.779  24.375  1.00 84.85           H
ATOM   2840  CD  GLU A 191       8.467  12.707  25.734  1.00 84.85           C
ATOM   2841  OE1 GLU A 191       8.900  13.632  25.013  1.00 84.85           O
ATOM   2842  OE2 GLU A 191       8.456  12.693  26.984  1.00 84.85           O
ATOM   2843  HN  GLU A 191       5.026   9.992  25.102  1.00 84.85           H
ATOM   2844  N   GLU A 192       7.646   7.032  26.168  1.00 76.69           N
ATOM   2845  CA  GLU A 192       7.561   5.832  26.983  1.00 76.69           C
ATOM   2846  C   GLU A 192       8.957   5.398  27.436  1.00 76.69           C
ATOM   2847  O   GLU A 192       9.802   5.055  26.611  1.00 76.69           O
ATOM   2848  HA  GLU A 192       6.961   6.111  27.849  1.00 76.69           H
ATOM   2849  CB  GLU A 192       6.856   4.704  26.227  1.00 76.69           C
ATOM   2850 1HB  GLU A 192       5.830   4.998  26.003  1.00 76.69           H
ATOM   2851 2HB  GLU A 192       7.432   4.440  25.340  1.00 76.69           H
ATOM   2852  CG  GLU A 192       6.775   3.437  27.081  1.00 76.69           C
ATOM   2853 1HG  GLU A 192       7.310   2.626  26.586  1.00 76.69           H
ATOM   2854 2HG  GLU A 192       7.269   3.608  28.038  1.00 76.69           H
ATOM   2855  CD  GLU A 192       5.321   3.027  27.318  1.00 76.69           C
ATOM   2856  OE1 GLU A 192       5.075   2.385  28.362  1.00 76.69           O
ATOM   2857  OE2 GLU A 192       4.487   3.365  26.450  1.00 76.69           O
ATOM   2858  HN  GLU A 192       8.404   7.047  25.516  1.00 76.69           H
ATOM   2859  N   SER A 193       9.155   5.429  28.746  1.00 72.83           N
ATOM   2860  CA  SER A 193      10.385   4.921  29.328  1.00 72.83           C
ATOM   2861  C   SER A 193      11.585   5.692  28.773  1.00 72.83           C
ATOM   2862  O   SER A 193      12.682   5.147  28.667  1.00 72.83           O
ATOM   2863  HA  SER A 193      10.287   5.088  30.401  1.00 72.83           H
ATOM   2864  CB  SER A 193      10.546   3.424  29.058  1.00 72.83           C
ATOM   2865 1HB  SER A 193      10.926   3.276  28.048  1.00 72.83           H
ATOM   2866 2HB  SER A 193      11.288   3.009  29.741  1.00 72.83           H
ATOM   2867  OG  SER A 193       9.316   2.719  29.210  1.00 72.83           O
ATOM   2868  HG  SER A 193       9.416   1.782  28.876  1.00 72.83           H
ATOM   2869  HN  SER A 193       8.494   5.791  29.403  1.00 72.83           H
ATOM   2870  N   GLY A 194      11.334   6.948  28.434  1.00 76.47           N
ATOM   2871  CA  GLY A 194      12.382   7.802  27.900  1.00 76.47           C
ATOM   2872  C   GLY A 194      12.561   7.577  26.397  1.00 76.47           C
ATOM   2873  O   GLY A 194      13.516   8.072  25.801  1.00 76.47           O
ATOM   2874 1HA  GLY A 194      12.135   8.847  28.088  1.00 76.47           H
ATOM   2875 2HA  GLY A 194      13.320   7.598  28.416  1.00 76.47           H
ATOM   2876  HN  GLY A 194      10.437   7.382  28.518  1.00 76.47           H
ATOM   2877  N   ILE A 195      11.627   6.829  25.828  1.00 84.43           N
ATOM   2878  CA  ILE A 195      11.646   6.566  24.399  1.00 84.43           C
ATOM   2879  C   ILE A 195      10.432   7.230  23.747  1.00 84.43           C
ATOM   2880  O   ILE A 195       9.296   6.989  24.151  1.00 84.43           O
ATOM   2881  HA  ILE A 195      12.549   7.023  23.995  1.00 84.43           H
ATOM   2882  CB  ILE A 195      11.742   5.062  24.132  1.00 84.43           C
ATOM   2883  HB  ILE A 195      10.952   4.565  24.695  1.00 84.43           H
ATOM   2884  CG1 ILE A 195      13.075   4.501  24.631  1.00 84.43           C
ATOM   2885 1HG1 ILE A 195      13.876   4.799  23.954  1.00 84.43           H
ATOM   2886 2HG1 ILE A 195      13.309   4.924  25.608  1.00 84.43           H
ATOM   2887  CG2 ILE A 195      11.507   4.752  22.653  1.00 84.43           C
ATOM   2888 1HG2 ILE A 195      10.514   5.096  22.363  1.00 84.43           H
ATOM   2889 2HG2 ILE A 195      12.259   5.263  22.051  1.00 84.43           H
ATOM   2890 3HG2 ILE A 195      11.581   3.677  22.491  1.00 84.43           H
ATOM   2891  CD1 ILE A 195      13.025   2.975  24.729  1.00 84.43           C
ATOM   2892 1HD1 ILE A 195      12.240   2.681  25.425  1.00 84.43           H
ATOM   2893 2HD1 ILE A 195      12.815   2.555  23.745  1.00 84.43           H
ATOM   2894 3HD1 ILE A 195      13.985   2.602  25.085  1.00 84.43           H
ATOM   2895  HN  ILE A 195      10.869   6.406  26.325  1.00 84.43           H
ATOM   2896  N   ALA A 196      10.715   8.053  22.747  1.00 90.69           N
ATOM   2897  CA  ALA A 196       9.657   8.700  21.989  1.00 90.69           C
ATOM   2898  C   ALA A 196       9.176   7.754  20.886  1.00 90.69           C
ATOM   2899  O   ALA A 196       9.981   7.226  20.121  1.00 90.69           O
ATOM   2900  HA  ALA A 196       8.831   8.897  22.672  1.00 90.69           H
ATOM   2901  CB  ALA A 196      10.167  10.031  21.433  1.00 90.69           C
ATOM   2902 1HB  ALA A 196      10.469  10.677  22.258  1.00 90.69           H
ATOM   2903 2HB  ALA A 196      11.022   9.849  20.782  1.00 90.69           H
ATOM   2904 3HB  ALA A 196       9.374  10.515  20.864  1.00 90.69           H
ATOM   2905  HN  ALA A 196      11.644   8.280  22.455  1.00 90.69           H
ATOM   2906  N   ILE A 197       7.865   7.570  20.840  1.00 89.72           N
ATOM   2907  CA  ILE A 197       7.268   6.678  19.860  1.00 89.72           C
ATOM   2908  C   ILE A 197       6.166   7.422  19.104  1.00 89.72           C
ATOM   2909  O   ILE A 197       5.294   8.037  19.716  1.00 89.72           O
ATOM   2910  HA  ILE A 197       8.049   6.404  19.150  1.00 89.72           H
ATOM   2911  CB  ILE A 197       6.792   5.388  20.529  1.00 89.72           C
ATOM   2912  HB  ILE A 197       6.079   5.651  21.311  1.00 89.72           H
ATOM   2913  CG1 ILE A 197       7.955   4.660  21.206  1.00 89.72           C
ATOM   2914 1HG1 ILE A 197       8.661   4.313  20.451  1.00 89.72           H
ATOM   2915 2HG1 ILE A 197       8.495   5.351  21.853  1.00 89.72           H
ATOM   2916  CG2 ILE A 197       6.058   4.490  19.531  1.00 89.72           C
ATOM   2917 1HG2 ILE A 197       5.190   5.020  19.137  1.00 89.72           H
ATOM   2918 2HG2 ILE A 197       6.729   4.232  18.712  1.00 89.72           H
ATOM   2919 3HG2 ILE A 197       5.730   3.580  20.034  1.00 89.72           H
ATOM   2920  CD1 ILE A 197       7.454   3.471  22.028  1.00 89.72           C
ATOM   2921 1HD1 ILE A 197       6.768   3.824  22.798  1.00 89.72           H
ATOM   2922 2HD1 ILE A 197       6.936   2.769  21.374  1.00 89.72           H
ATOM   2923 3HD1 ILE A 197       8.301   2.971  22.499  1.00 89.72           H
ATOM   2924  HN  ILE A 197       7.215   8.017  21.455  1.00 89.72           H
ATOM   2925  N   CYS A 198       6.239   7.341  17.783  1.00 92.20           N
ATOM   2926  CA  CYS A 198       5.157   7.824  16.942  1.00 92.20           C
ATOM   2927  C   CYS A 198       4.074   6.745  16.886  1.00 92.20           C
ATOM   2928  O   CYS A 198       4.286   5.677  16.313  1.00 92.20           O
ATOM   2929  HA  CYS A 198       4.776   8.731  17.412  1.00 92.20           H
ATOM   2930  CB  CYS A 198       5.653   8.207  15.547  1.00 92.20           C
ATOM   2931 1HB  CYS A 198       6.270   9.104  15.605  1.00 92.20           H
ATOM   2932 2HB  CYS A 198       6.282   7.413  15.144  1.00 92.20           H
ATOM   2933  SG  CYS A 198       4.230   8.500  14.435  1.00 92.20           S
ATOM   2934  HN  CYS A 198       7.019   6.955  17.289  1.00 92.20           H
ATOM   2935  N   THR A 199       2.937   7.061  17.489  1.00 91.68           N
ATOM   2936  CA  THR A 199       1.831   6.120  17.541  1.00 91.68           C
ATOM   2937  C   THR A 199       0.501   6.849  17.341  1.00 91.68           C
ATOM   2938  O   THR A 199       0.449   8.077  17.390  1.00 91.68           O
ATOM   2939  HA  THR A 199       1.938   5.417  16.715  1.00 91.68           H
ATOM   2940  CB  THR A 199       1.916   5.363  18.869  1.00 91.68           C
ATOM   2941  HB  THR A 199       2.940   5.048  19.072  1.00 91.68           H
ATOM   2942  OG1 THR A 199       0.965   4.311  18.730  1.00 91.68           O
ATOM   2943  HG1 THR A 199       1.114   3.621  19.438  1.00 91.68           H
ATOM   2944  CG2 THR A 199       1.392   6.187  20.047  1.00 91.68           C
ATOM   2945 1HG2 THR A 199       0.347   6.445  19.873  1.00 91.68           H
ATOM   2946 2HG2 THR A 199       1.981   7.100  20.142  1.00 91.68           H
ATOM   2947 3HG2 THR A 199       1.475   5.604  20.964  1.00 91.68           H
ATOM   2948  HN  THR A 199       2.766   7.939  17.936  1.00 91.68           H
ATOM   2949  N   MET A 200      -0.541   6.061  17.121  1.00 91.72           N
ATOM   2950  CA  MET A 200      -1.898   6.576  17.201  1.00 91.72           C
ATOM   2951  C   MET A 200      -2.459   6.424  18.616  1.00 91.72           C
ATOM   2952  O   MET A 200      -2.238   5.406  19.270  1.00 91.72           O
ATOM   2953  HA  MET A 200      -1.827   7.632  16.942  1.00 91.72           H
ATOM   2954  CB  MET A 200      -2.790   5.819  16.214  1.00 91.72           C
ATOM   2955 1HB  MET A 200      -2.729   4.749  16.410  1.00 91.72           H
ATOM   2956 2HB  MET A 200      -3.830   6.111  16.361  1.00 91.72           H
ATOM   2957  CG  MET A 200      -2.373   6.104  14.770  1.00 91.72           C
ATOM   2958 1HG  MET A 200      -2.353   7.179  14.593  1.00 91.72           H
ATOM   2959 2HG  MET A 200      -1.364   5.733  14.594  1.00 91.72           H
ATOM   2960  SD  MET A 200      -3.514   5.323  13.640  1.00 91.72           S
ATOM   2961  CE  MET A 200      -3.358   3.625  14.167  1.00 91.72           C
ATOM   2962 1HE  MET A 200      -2.324   3.301  14.047  1.00 91.72           H
ATOM   2963 2HE  MET A 200      -3.646   3.541  15.215  1.00 91.72           H
ATOM   2964 3HE  MET A 200      -4.009   2.995  13.561  1.00 91.72           H
ATOM   2965  HN  MET A 200      -0.470   5.091  16.891  1.00 91.72           H
ATOM   2966  N   VAL A 201      -3.174   7.452  19.048  1.00 92.20           N
ATOM   2967  CA  VAL A 201      -3.821   7.420  20.349  1.00 92.20           C
ATOM   2968  C   VAL A 201      -5.322   7.658  20.172  1.00 92.20           C
ATOM   2969  O   VAL A 201      -5.730   8.611  19.510  1.00 92.20           O
ATOM   2970  HA  VAL A 201      -3.671   6.425  20.767  1.00 92.20           H
ATOM   2971  CB  VAL A 201      -3.162   8.433  21.287  1.00 92.20           C
ATOM   2972  HB  VAL A 201      -3.277   9.423  20.846  1.00 92.20           H
ATOM   2973  CG1 VAL A 201      -3.850   8.444  22.653  1.00 92.20           C
ATOM   2974 1HG1 VAL A 201      -4.899   8.714  22.529  1.00 92.20           H
ATOM   2975 2HG1 VAL A 201      -3.780   7.454  23.103  1.00 92.20           H
ATOM   2976 3HG1 VAL A 201      -3.361   9.172  23.300  1.00 92.20           H
ATOM   2977  CG2 VAL A 201      -1.664   8.154  21.429  1.00 92.20           C
ATOM   2978 1HG2 VAL A 201      -1.518   7.153  21.837  1.00 92.20           H
ATOM   2979 2HG2 VAL A 201      -1.187   8.221  20.452  1.00 92.20           H
ATOM   2980 3HG2 VAL A 201      -1.220   8.888  22.101  1.00 92.20           H
ATOM   2981  HN  VAL A 201      -3.314   8.295  18.527  1.00 92.20           H
ATOM   2982  N   TYR A 202      -6.104   6.775  20.777  1.00 91.16           N
ATOM   2983  CA  TYR A 202      -7.549   6.837  20.638  1.00 91.16           C
ATOM   2984  C   TYR A 202      -8.190   7.494  21.862  1.00 91.16           C
ATOM   2985  O   TYR A 202      -7.840   7.175  22.997  1.00 91.16           O
ATOM   2986  HA  TYR A 202      -7.777   7.432  19.754  1.00 91.16           H
ATOM   2987  CB  TYR A 202      -8.026   5.386  20.545  1.00 91.16           C
ATOM   2988 1HB  TYR A 202      -7.648   4.834  21.406  1.00 91.16           H
ATOM   2989 2HB  TYR A 202      -9.114   5.367  20.607  1.00 91.16           H
ATOM   2990  CG  TYR A 202      -7.590   4.668  19.266  1.00 91.16           C
ATOM   2991  CD1 TYR A 202      -8.333   4.804  18.111  1.00 91.16           C
ATOM   2992  HD1 TYR A 202      -9.230   5.423  18.110  1.00 91.16           H
ATOM   2993  CD2 TYR A 202      -6.454   3.885  19.268  1.00 91.16           C
ATOM   2994  HD2 TYR A 202      -5.867   3.777  20.180  1.00 91.16           H
ATOM   2995  CE1 TYR A 202      -7.923   4.128  16.908  1.00 91.16           C
ATOM   2996  HE1 TYR A 202      -8.501   4.227  15.989  1.00 91.16           H
ATOM   2997  CE2 TYR A 202      -6.044   3.209  18.064  1.00 91.16           C
ATOM   2998  HE2 TYR A 202      -5.148   2.588  18.051  1.00 91.16           H
ATOM   2999  CZ  TYR A 202      -6.798   3.364  16.943  1.00 91.16           C
ATOM   3000  OH  TYR A 202      -6.411   2.727  15.807  1.00 91.16           O
ATOM   3001  HH  TYR A 202      -5.767   1.994  16.028  1.00 91.16           H
ATOM   3002  HN  TYR A 202      -5.766   6.030  21.351  1.00 91.16           H
ATOM   3003  N   PRO A 203      -9.136   8.421  21.655  1.00 82.85           N
ATOM   3004  CA  PRO A 203      -9.621   9.262  22.752  1.00 82.85           C
ATOM   3005  C   PRO A 203     -10.422   8.471  23.774  1.00 82.85           C
ATOM   3006  O   PRO A 203     -11.129   7.529  23.420  1.00 82.85           O
ATOM   3007  HA  PRO A 203      -8.780   9.676  23.309  1.00 82.85           H
ATOM   3008  CB  PRO A 203     -10.480  10.315  22.049  1.00 82.85           C
ATOM   3009 1HB  PRO A 203     -11.315  10.633  22.673  1.00 82.85           H
ATOM   3010 2HB  PRO A 203      -9.903  11.209  21.810  1.00 82.85           H
ATOM   3011  CG  PRO A 203     -10.954   9.616  20.807  1.00 82.85           C
ATOM   3012 1HG  PRO A 203     -11.848   9.025  21.004  1.00 82.85           H
ATOM   3013 2HG  PRO A 203     -11.211  10.332  20.026  1.00 82.85           H
ATOM   3014  CD  PRO A 203      -9.810   8.741  20.384  1.00 82.85           C
ATOM   3015 1HD  PRO A 203     -10.159   7.842  19.876  1.00 82.85           H
ATOM   3016 2HD  PRO A 203      -9.143   9.258  19.694  1.00 82.85           H
ATOM   3017  N   SER A 204     -10.289   8.880  25.027  1.00 69.53           N
ATOM   3018  CA  SER A 204     -10.641   8.013  26.139  1.00 69.53           C
ATOM   3019  C   SER A 204     -11.865   7.169  25.777  1.00 69.53           C
ATOM   3020  O   SER A 204     -11.741   5.980  25.489  1.00 69.53           O
ATOM   3021  HA  SER A 204      -9.770   7.376  26.295  1.00 69.53           H
ATOM   3022  CB  SER A 204     -10.912   8.825  27.407  1.00 69.53           C
ATOM   3023 1HB  SER A 204     -11.329   8.172  28.173  1.00 69.53           H
ATOM   3024 2HB  SER A 204      -9.972   9.214  27.796  1.00 69.53           H
ATOM   3025  OG  SER A 204     -11.809   9.906  27.166  1.00 69.53           O
ATOM   3026  HG  SER A 204     -12.141  10.275  28.035  1.00 69.53           H
ATOM   3027  HN  SER A 204      -9.949   9.784  25.288  1.00 69.53           H
ATOM   3028  N   ASP A 205     -13.020   7.818  25.803  1.00 66.98           N
ATOM   3029  CA  ASP A 205     -14.240   7.158  26.237  1.00 66.98           C
ATOM   3030  C   ASP A 205     -14.502   5.943  25.345  1.00 66.98           C
ATOM   3031  O   ASP A 205     -14.776   4.852  25.842  1.00 66.98           O
ATOM   3032  HA  ASP A 205     -14.062   6.882  27.276  1.00 66.98           H
ATOM   3033  CB  ASP A 205     -15.443   8.096  26.124  1.00 66.98           C
ATOM   3034 1HB  ASP A 205     -15.428   8.599  25.157  1.00 66.98           H
ATOM   3035 2HB  ASP A 205     -16.366   7.517  26.168  1.00 66.98           H
ATOM   3036  CG  ASP A 205     -15.435   9.137  27.246  1.00 66.98           C
ATOM   3037  OD1 ASP A 205     -14.734   8.883  28.249  1.00 66.98           O
ATOM   3038  OD2 ASP A 205     -16.129  10.162  27.074  1.00 66.98           O
ATOM   3039  HN  ASP A 205     -13.130   8.775  25.534  1.00 66.98           H
ATOM   3040  N   GLU A 206     -14.410   6.173  24.043  1.00 83.55           N
ATOM   3041  CA  GLU A 206     -14.706   5.131  23.076  1.00 83.55           C
ATOM   3042  C   GLU A 206     -13.440   4.740  22.311  1.00 83.55           C
ATOM   3043  O   GLU A 206     -13.509   4.355  21.145  1.00 83.55           O
ATOM   3044  HA  GLU A 206     -15.060   4.283  23.663  1.00 83.55           H
ATOM   3045  CB  GLU A 206     -15.812   5.572  22.116  1.00 83.55           C
ATOM   3046 1HB  GLU A 206     -15.545   6.526  21.661  1.00 83.55           H
ATOM   3047 2HB  GLU A 206     -16.001   4.785  21.386  1.00 83.55           H
ATOM   3048  CG  GLU A 206     -17.130   5.793  22.861  1.00 83.55           C
ATOM   3049 1HG  GLU A 206     -17.088   5.304  23.834  1.00 83.55           H
ATOM   3050 2HG  GLU A 206     -17.273   6.858  23.046  1.00 83.55           H
ATOM   3051  CD  GLU A 206     -18.312   5.246  22.059  1.00 83.55           C
ATOM   3052  OE1 GLU A 206     -19.163   4.579  22.686  1.00 83.55           O
ATOM   3053  OE2 GLU A 206     -18.339   5.507  20.837  1.00 83.55           O
ATOM   3054  HN  GLU A 206     -14.138   7.051  23.649  1.00 83.55           H
ATOM   3055  N   SER A 207     -12.313   4.853  22.999  1.00 88.47           N
ATOM   3056  CA  SER A 207     -11.027   4.585  22.378  1.00 88.47           C
ATOM   3057  C   SER A 207     -11.025   3.184  21.763  1.00 88.47           C
ATOM   3058  O   SER A 207     -10.559   2.995  20.641  1.00 88.47           O
ATOM   3059  HA  SER A 207     -10.918   5.343  21.603  1.00 88.47           H
ATOM   3060  CB  SER A 207      -9.888   4.722  23.390  1.00 88.47           C
ATOM   3061 1HB  SER A 207      -8.965   4.344  22.950  1.00 88.47           H
ATOM   3062 2HB  SER A 207      -9.726   5.777  23.613  1.00 88.47           H
ATOM   3063  OG  SER A 207     -10.159   4.018  24.599  1.00 88.47           O
ATOM   3064  HG  SER A 207     -10.457   4.658  25.308  1.00 88.47           H
ATOM   3065  HN  SER A 207     -12.270   5.121  23.962  1.00 88.47           H
ATOM   3066  N   THR A 208     -11.551   2.237  22.526  1.00 89.33           N
ATOM   3067  CA  THR A 208     -11.521   0.843  22.116  1.00 89.33           C
ATOM   3068  C   THR A 208     -12.389   0.634  20.874  1.00 89.33           C
ATOM   3069  O   THR A 208     -11.960  -0.001  19.912  1.00 89.33           O
ATOM   3070  HA  THR A 208     -10.498   0.588  21.838  1.00 89.33           H
ATOM   3071  CB  THR A 208     -11.954  -0.011  23.310  1.00 89.33           C
ATOM   3072  HB  THR A 208     -11.943  -1.070  23.055  1.00 89.33           H
ATOM   3073  OG1 THR A 208     -13.224   0.521  23.675  1.00 89.33           O
ATOM   3074  HG1 THR A 208     -13.714  -0.130  24.255  1.00 89.33           H
ATOM   3075  CG2 THR A 208     -11.082   0.226  24.545  1.00 89.33           C
ATOM   3076 1HG2 THR A 208     -11.147   1.273  24.840  1.00 89.33           H
ATOM   3077 2HG2 THR A 208     -10.047  -0.023  24.312  1.00 89.33           H
ATOM   3078 3HG2 THR A 208     -11.432  -0.404  25.363  1.00 89.33           H
ATOM   3079  HN  THR A 208     -11.991   2.408  23.408  1.00 89.33           H
ATOM   3080  N   LYS A 209     -13.595   1.180  20.935  1.00 91.10           N
ATOM   3081  CA  LYS A 209     -14.524   1.068  19.823  1.00 91.10           C
ATOM   3082  C   LYS A 209     -13.896   1.691  18.575  1.00 91.10           C
ATOM   3083  O   LYS A 209     -13.962   1.115  17.490  1.00 91.10           O
ATOM   3084  HA  LYS A 209     -14.684   0.006  19.636  1.00 91.10           H
ATOM   3085  CB  LYS A 209     -15.880   1.671  20.196  1.00 91.10           C
ATOM   3086 1HB  LYS A 209     -15.740   2.679  20.585  1.00 91.10           H
ATOM   3087 2HB  LYS A 209     -16.501   1.757  19.304  1.00 91.10           H
ATOM   3088  CG  LYS A 209     -16.595   0.810  21.240  1.00 91.10           C
ATOM   3089 1HG  LYS A 209     -16.660  -0.218  20.885  1.00 91.10           H
ATOM   3090 2HG  LYS A 209     -16.013   0.793  22.162  1.00 91.10           H
ATOM   3091  CD  LYS A 209     -17.998   1.348  21.526  1.00 91.10           C
ATOM   3092 1HD  LYS A 209     -17.944   2.412  21.756  1.00 91.10           H
ATOM   3093 2HD  LYS A 209     -18.619   1.245  20.636  1.00 91.10           H
ATOM   3094  CE  LYS A 209     -18.645   0.600  22.694  1.00 91.10           C
ATOM   3095 1HE  LYS A 209     -18.835  -0.435  22.410  1.00 91.10           H
ATOM   3096 2HE  LYS A 209     -17.960   0.577  23.542  1.00 91.10           H
ATOM   3097  NZ  LYS A 209     -19.913   1.253  23.089  1.00 91.10           N
ATOM   3098 1HZ  LYS A 209     -20.308   0.768  23.887  1.00 91.10           H
ATOM   3099 2HZ  LYS A 209     -19.732   2.219  23.337  1.00 91.10           H
ATOM   3100 3HZ  LYS A 209     -20.566   1.218  22.315  1.00 91.10           H
ATOM   3101  HN  LYS A 209     -13.939   1.689  21.724  1.00 91.10           H
ATOM   3102  N   LEU A 210     -13.302   2.858  18.770  1.00 92.16           N
ATOM   3103  CA  LEU A 210     -12.745   3.610  17.659  1.00 92.16           C
ATOM   3104  C   LEU A 210     -11.616   2.801  17.016  1.00 92.16           C
ATOM   3105  O   LEU A 210     -11.556   2.673  15.795  1.00 92.16           O
ATOM   3106  HA  LEU A 210     -13.538   3.740  16.922  1.00 92.16           H
ATOM   3107  CB  LEU A 210     -12.317   5.006  18.116  1.00 92.16           C
ATOM   3108 1HB  LEU A 210     -13.174   5.492  18.583  1.00 92.16           H
ATOM   3109 2HB  LEU A 210     -11.554   4.896  18.886  1.00 92.16           H
ATOM   3110  CG  LEU A 210     -11.773   5.932  17.026  1.00 92.16           C
ATOM   3111  HG  LEU A 210     -10.957   5.418  16.518  1.00 92.16           H
ATOM   3112  CD1 LEU A 210     -12.844   6.229  15.975  1.00 92.16           C
ATOM   3113 1HD1 LEU A 210     -13.168   5.297  15.512  1.00 92.16           H
ATOM   3114 2HD1 LEU A 210     -13.697   6.713  16.451  1.00 92.16           H
ATOM   3115 3HD1 LEU A 210     -12.431   6.889  15.212  1.00 92.16           H
ATOM   3116  CD2 LEU A 210     -11.194   7.212  17.632  1.00 92.16           C
ATOM   3117 1HD2 LEU A 210     -11.975   7.739  18.182  1.00 92.16           H
ATOM   3118 2HD2 LEU A 210     -10.381   6.956  18.312  1.00 92.16           H
ATOM   3119 3HD2 LEU A 210     -10.815   7.852  16.836  1.00 92.16           H
ATOM   3120  HN  LEU A 210     -13.198   3.290  19.666  1.00 92.16           H
ATOM   3121  N   LYS A 211     -10.748   2.276  17.869  1.00 92.46           N
ATOM   3122  CA  LYS A 211      -9.629   1.475  17.401  1.00 92.46           C
ATOM   3123  C   LYS A 211     -10.158   0.305  16.570  1.00 92.46           C
ATOM   3124  O   LYS A 211      -9.690   0.067  15.457  1.00 92.46           O
ATOM   3125  HA  LYS A 211      -9.021   2.110  16.756  1.00 92.46           H
ATOM   3126  CB  LYS A 211      -8.748   1.047  18.576  1.00 92.46           C
ATOM   3127 1HB  LYS A 211      -8.313   1.927  19.049  1.00 92.46           H
ATOM   3128 2HB  LYS A 211      -9.358   0.549  19.330  1.00 92.46           H
ATOM   3129  CG  LYS A 211      -7.634   0.107  18.111  1.00 92.46           C
ATOM   3130 1HG  LYS A 211      -8.058  -0.859  17.838  1.00 92.46           H
ATOM   3131 2HG  LYS A 211      -7.161   0.512  17.216  1.00 92.46           H
ATOM   3132  CD  LYS A 211      -6.583  -0.082  19.207  1.00 92.46           C
ATOM   3133 1HD  LYS A 211      -6.188   0.888  19.508  1.00 92.46           H
ATOM   3134 2HD  LYS A 211      -7.048  -0.524  20.089  1.00 92.46           H
ATOM   3135  CE  LYS A 211      -5.441  -0.977  18.724  1.00 92.46           C
ATOM   3136 1HE  LYS A 211      -5.816  -1.982  18.530  1.00 92.46           H
ATOM   3137 2HE  LYS A 211      -5.047  -0.597  17.781  1.00 92.46           H
ATOM   3138  NZ  LYS A 211      -4.361  -1.030  19.734  1.00 92.46           N
ATOM   3139 1HZ  LYS A 211      -3.502  -1.343  19.294  1.00 92.46           H
ATOM   3140 2HZ  LYS A 211      -4.222  -0.107  20.129  1.00 92.46           H
ATOM   3141 3HZ  LYS A 211      -4.618  -1.678  20.470  1.00 92.46           H
ATOM   3142  HN  LYS A 211     -10.801   2.389  18.861  1.00 92.46           H
ATOM   3143  N   SER A 212     -11.126  -0.396  17.142  1.00 91.85           N
ATOM   3144  CA  SER A 212     -11.678  -1.576  16.497  1.00 91.85           C
ATOM   3145  C   SER A 212     -12.254  -1.203  15.129  1.00 91.85           C
ATOM   3146  O   SER A 212     -12.052  -1.921  14.150  1.00 91.85           O
ATOM   3147  HA  SER A 212     -10.838  -2.262  16.384  1.00 91.85           H
ATOM   3148  CB  SER A 212     -12.754  -2.227  17.367  1.00 91.85           C
ATOM   3149 1HB  SER A 212     -12.343  -2.440  18.354  1.00 91.85           H
ATOM   3150 2HB  SER A 212     -13.578  -1.526  17.510  1.00 91.85           H
ATOM   3151  OG  SER A 212     -13.251  -3.431  16.790  1.00 91.85           O
ATOM   3152  HG  SER A 212     -12.499  -4.071  16.634  1.00 91.85           H
ATOM   3153  HN  SER A 212     -11.532  -0.170  18.027  1.00 91.85           H
ATOM   3154  N   ALA A 213     -12.959  -0.082  15.105  1.00 92.42           N
ATOM   3155  CA  ALA A 213     -13.597   0.375  13.882  1.00 92.42           C
ATOM   3156  C   ALA A 213     -12.522   0.703  12.844  1.00 92.42           C
ATOM   3157  O   ALA A 213     -12.626   0.297  11.688  1.00 92.42           O
ATOM   3158  HA  ALA A 213     -14.216  -0.439  13.506  1.00 92.42           H
ATOM   3159  CB  ALA A 213     -14.494   1.575  14.192  1.00 92.42           C
ATOM   3160 1HB  ALA A 213     -15.258   1.281  14.911  1.00 92.42           H
ATOM   3161 2HB  ALA A 213     -13.891   2.381  14.610  1.00 92.42           H
ATOM   3162 3HB  ALA A 213     -14.972   1.918  13.274  1.00 92.42           H
ATOM   3163  HN  ALA A 213     -13.099   0.508  15.900  1.00 92.42           H
ATOM   3164  N   VAL A 214     -11.513   1.435  13.294  1.00 90.79           N
ATOM   3165  CA  VAL A 214     -10.453   1.877  12.404  1.00 90.79           C
ATOM   3166  C   VAL A 214      -9.730   0.656  11.834  1.00 90.79           C
ATOM   3167  O   VAL A 214      -9.391   0.626  10.652  1.00 90.79           O
ATOM   3168  HA  VAL A 214     -10.919   2.424  11.584  1.00 90.79           H
ATOM   3169  CB  VAL A 214      -9.517   2.837  13.141  1.00 90.79           C
ATOM   3170  HB  VAL A 214      -9.232   2.369  14.084  1.00 90.79           H
ATOM   3171  CG1 VAL A 214      -8.241   3.085  12.335  1.00 90.79           C
ATOM   3172 1HG1 VAL A 214      -7.720   2.140  12.179  1.00 90.79           H
ATOM   3173 2HG1 VAL A 214      -8.499   3.521  11.370  1.00 90.79           H
ATOM   3174 3HG1 VAL A 214      -7.593   3.770  12.882  1.00 90.79           H
ATOM   3175  CG2 VAL A 214     -10.226   4.154  13.465  1.00 90.79           C
ATOM   3176 1HG2 VAL A 214     -10.553   4.627  12.540  1.00 90.79           H
ATOM   3177 2HG2 VAL A 214     -11.091   3.955  14.098  1.00 90.79           H
ATOM   3178 3HG2 VAL A 214      -9.537   4.817  13.989  1.00 90.79           H
ATOM   3179  HN  VAL A 214     -11.414   1.725  14.246  1.00 90.79           H
ATOM   3180  N   LEU A 215      -9.514  -0.323  12.701  1.00 91.42           N
ATOM   3181  CA  LEU A 215      -8.825  -1.538  12.302  1.00 91.42           C
ATOM   3182  C   LEU A 215      -9.668  -2.280  11.263  1.00 91.42           C
ATOM   3183  O   LEU A 215      -9.149  -2.730  10.243  1.00 91.42           O
ATOM   3184  HA  LEU A 215      -7.885  -1.242  11.836  1.00 91.42           H
ATOM   3185  CB  LEU A 215      -8.476  -2.383  13.528  1.00 91.42           C
ATOM   3186 1HB  LEU A 215      -9.292  -2.301  14.246  1.00 91.42           H
ATOM   3187 2HB  LEU A 215      -8.424  -3.428  13.222  1.00 91.42           H
ATOM   3188  CG  LEU A 215      -7.170  -2.025  14.241  1.00 91.42           C
ATOM   3189  HG  LEU A 215      -7.090  -0.938  14.280  1.00 91.42           H
ATOM   3190  CD1 LEU A 215      -7.177  -2.529  15.685  1.00 91.42           C
ATOM   3191 1HD1 LEU A 215      -8.007  -2.073  16.225  1.00 91.42           H
ATOM   3192 2HD1 LEU A 215      -7.292  -3.613  15.691  1.00 91.42           H
ATOM   3193 3HD1 LEU A 215      -6.238  -2.261  16.168  1.00 91.42           H
ATOM   3194  CD2 LEU A 215      -5.960  -2.540  13.460  1.00 91.42           C
ATOM   3195 1HD2 LEU A 215      -6.021  -3.624  13.368  1.00 91.42           H
ATOM   3196 2HD2 LEU A 215      -5.951  -2.091  12.466  1.00 91.42           H
ATOM   3197 3HD2 LEU A 215      -5.045  -2.271  13.988  1.00 91.42           H
ATOM   3198  HN  LEU A 215      -9.801  -0.294  13.659  1.00 91.42           H
ATOM   3199  N   THR A 216     -10.956  -2.385  11.559  1.00 92.19           N
ATOM   3200  CA  THR A 216     -11.871  -3.090  10.678  1.00 92.19           C
ATOM   3201  C   THR A 216     -11.865  -2.457   9.285  1.00 92.19           C
ATOM   3202  O   THR A 216     -11.829  -3.162   8.278  1.00 92.19           O
ATOM   3203  HA  THR A 216     -11.517  -4.115  10.564  1.00 92.19           H
ATOM   3204  CB  THR A 216     -13.251  -3.096  11.337  1.00 92.19           C
ATOM   3205  HB  THR A 216     -13.637  -2.082  11.441  1.00 92.19           H
ATOM   3206  OG1 THR A 216     -13.051  -3.806  12.556  1.00 92.19           O
ATOM   3207  HG1 THR A 216     -12.958  -3.162  13.315  1.00 92.19           H
ATOM   3208  CG2 THR A 216     -14.263  -3.950  10.570  1.00 92.19           C
ATOM   3209 1HG2 THR A 216     -13.908  -4.980  10.524  1.00 92.19           H
ATOM   3210 2HG2 THR A 216     -14.375  -3.560   9.558  1.00 92.19           H
ATOM   3211 3HG2 THR A 216     -15.225  -3.920  11.080  1.00 92.19           H
ATOM   3212  HN  THR A 216     -11.374  -1.999  12.381  1.00 92.19           H
ATOM   3213  N   LEU A 217     -11.901  -1.132   9.272  1.00 88.90           N
ATOM   3214  CA  LEU A 217     -11.920  -0.396   8.019  1.00 88.90           C
ATOM   3215  C   LEU A 217     -10.670  -0.745   7.209  1.00 88.90           C
ATOM   3216  O   LEU A 217     -10.745  -0.934   5.996  1.00 88.90           O
ATOM   3217  HA  LEU A 217     -12.796  -0.724   7.461  1.00 88.90           H
ATOM   3218  CB  LEU A 217     -12.084   1.102   8.281  1.00 88.90           C
ATOM   3219 1HB  LEU A 217     -12.954   1.246   8.922  1.00 88.90           H
ATOM   3220 2HB  LEU A 217     -11.215   1.451   8.839  1.00 88.90           H
ATOM   3221  CG  LEU A 217     -12.248   1.985   7.042  1.00 88.90           C
ATOM   3222  HG  LEU A 217     -11.435   1.759   6.352  1.00 88.90           H
ATOM   3223  CD1 LEU A 217     -13.558   1.673   6.315  1.00 88.90           C
ATOM   3224 1HD1 LEU A 217     -13.560   0.629   6.003  1.00 88.90           H
ATOM   3225 2HD1 LEU A 217     -14.397   1.854   6.987  1.00 88.90           H
ATOM   3226 3HD1 LEU A 217     -13.649   2.315   5.439  1.00 88.90           H
ATOM   3227  CD2 LEU A 217     -12.133   3.467   7.405  1.00 88.90           C
ATOM   3228 1HD2 LEU A 217     -12.910   3.726   8.124  1.00 88.90           H
ATOM   3229 2HD2 LEU A 217     -11.153   3.658   7.844  1.00 88.90           H
ATOM   3230 3HD2 LEU A 217     -12.253   4.072   6.507  1.00 88.90           H
ATOM   3231  HN  LEU A 217     -11.916  -0.565  10.096  1.00 88.90           H
ATOM   3232  N   LYS A 218      -9.549  -0.820   7.912  1.00 86.83           N
ATOM   3233  CA  LYS A 218      -8.277  -1.090   7.264  1.00 86.83           C
ATOM   3234  C   LYS A 218      -8.312  -2.487   6.641  1.00 86.83           C
ATOM   3235  O   LYS A 218      -7.808  -2.691   5.538  1.00 86.83           O
ATOM   3236  HA  LYS A 218      -8.155  -0.359   6.466  1.00 86.83           H
ATOM   3237  CB  LYS A 218      -7.122  -0.884   8.247  1.00 86.83           C
ATOM   3238 1HB  LYS A 218      -7.347  -1.384   9.189  1.00 86.83           H
ATOM   3239 2HB  LYS A 218      -6.217  -1.345   7.851  1.00 86.83           H
ATOM   3240  CG  LYS A 218      -6.875   0.604   8.499  1.00 86.83           C
ATOM   3241 1HG  LYS A 218      -6.448   1.062   7.606  1.00 86.83           H
ATOM   3242 2HG  LYS A 218      -7.823   1.106   8.692  1.00 86.83           H
ATOM   3243  CD  LYS A 218      -5.931   0.811   9.685  1.00 86.83           C
ATOM   3244 1HD  LYS A 218      -6.333   0.310  10.565  1.00 86.83           H
ATOM   3245 2HD  LYS A 218      -4.966   0.351   9.470  1.00 86.83           H
ATOM   3246  CE  LYS A 218      -5.739   2.299   9.980  1.00 86.83           C
ATOM   3247 1HE  LYS A 218      -5.437   2.821   9.072  1.00 86.83           H
ATOM   3248 2HE  LYS A 218      -6.684   2.737  10.300  1.00 86.83           H
ATOM   3249  NZ  LYS A 218      -4.716   2.491  11.032  1.00 86.83           N
ATOM   3250 1HZ  LYS A 218      -4.588   3.483  11.203  1.00 86.83           H
ATOM   3251 2HZ  LYS A 218      -5.021   2.038  11.887  1.00 86.83           H
ATOM   3252 3HZ  LYS A 218      -3.838   2.084  10.729  1.00 86.83           H
ATOM   3253  HN  LYS A 218      -9.502  -0.701   8.903  1.00 86.83           H
ATOM   3254  N   VAL A 219      -8.913  -3.412   7.375  1.00 87.87           N
ATOM   3255  CA  VAL A 219      -8.977  -4.794   6.931  1.00 87.87           C
ATOM   3256  C   VAL A 219      -9.831  -4.879   5.664  1.00 87.87           C
ATOM   3257  O   VAL A 219      -9.447  -5.531   4.695  1.00 87.87           O
ATOM   3258  HA  VAL A 219      -7.962  -5.111   6.691  1.00 87.87           H
ATOM   3259  CB  VAL A 219      -9.497  -5.684   8.062  1.00 87.87           C
ATOM   3260  HB  VAL A 219     -10.402  -5.226   8.460  1.00 87.87           H
ATOM   3261  CG1 VAL A 219      -9.864  -7.075   7.541  1.00 87.87           C
ATOM   3262 1HG1 VAL A 219     -10.641  -6.985   6.782  1.00 87.87           H
ATOM   3263 2HG1 VAL A 219      -8.982  -7.544   7.104  1.00 87.87           H
ATOM   3264 3HG1 VAL A 219     -10.230  -7.687   8.365  1.00 87.87           H
ATOM   3265  CG2 VAL A 219      -8.477  -5.776   9.199  1.00 87.87           C
ATOM   3266 1HG2 VAL A 219      -7.547  -6.200   8.820  1.00 87.87           H
ATOM   3267 2HG2 VAL A 219      -8.286  -4.780   9.598  1.00 87.87           H
ATOM   3268 3HG2 VAL A 219      -8.871  -6.414   9.990  1.00 87.87           H
ATOM   3269  HN  VAL A 219      -9.349  -3.231   8.256  1.00 87.87           H
ATOM   3270  N   ILE A 220     -10.974  -4.210   5.713  1.00 87.94           N
ATOM   3271  CA  ILE A 220     -11.934  -4.288   4.626  1.00 87.94           C
ATOM   3272  C   ILE A 220     -11.333  -3.650   3.372  1.00 87.94           C
ATOM   3273  O   ILE A 220     -11.271  -4.282   2.318  1.00 87.94           O
ATOM   3274  HA  ILE A 220     -12.113  -5.344   4.424  1.00 87.94           H
ATOM   3275  CB  ILE A 220     -13.271  -3.675   5.047  1.00 87.94           C
ATOM   3276  HB  ILE A 220     -13.073  -2.706   5.505  1.00 87.94           H
ATOM   3277  CG1 ILE A 220     -13.964  -4.540   6.102  1.00 87.94           C
ATOM   3278 1HG1 ILE A 220     -14.278  -5.483   5.654  1.00 87.94           H
ATOM   3279 2HG1 ILE A 220     -13.259  -4.784   6.897  1.00 87.94           H
ATOM   3280  CG2 ILE A 220     -14.167  -3.426   3.832  1.00 87.94           C
ATOM   3281 1HG2 ILE A 220     -13.668  -2.740   3.147  1.00 87.94           H
ATOM   3282 2HG2 ILE A 220     -14.361  -4.371   3.323  1.00 87.94           H
ATOM   3283 3HG2 ILE A 220     -15.111  -2.990   4.159  1.00 87.94           H
ATOM   3284  CD1 ILE A 220     -15.178  -3.820   6.691  1.00 87.94           C
ATOM   3285 1HD1 ILE A 220     -14.856  -2.889   7.159  1.00 87.94           H
ATOM   3286 2HD1 ILE A 220     -15.891  -3.600   5.897  1.00 87.94           H
ATOM   3287 3HD1 ILE A 220     -15.651  -4.457   7.438  1.00 87.94           H
ATOM   3288  HN  ILE A 220     -11.246  -3.623   6.476  1.00 87.94           H
ATOM   3289  N   LEU A 221     -10.905  -2.406   3.527  1.00 82.60           N
ATOM   3290  CA  LEU A 221     -10.482  -1.612   2.386  1.00 82.60           C
ATOM   3291  C   LEU A 221      -9.089  -2.066   1.943  1.00 82.60           C
ATOM   3292  O   LEU A 221      -8.682  -1.815   0.810  1.00 82.60           O
ATOM   3293  HA  LEU A 221     -11.182  -1.808   1.574  1.00 82.60           H
ATOM   3294  CB  LEU A 221     -10.568  -0.120   2.710  1.00 82.60           C
ATOM   3295 1HB  LEU A 221      -9.978   0.073   3.606  1.00 82.60           H
ATOM   3296 2HB  LEU A 221     -10.102   0.436   1.896  1.00 82.60           H
ATOM   3297  CG  LEU A 221     -11.976   0.438   2.931  1.00 82.60           C
ATOM   3298  HG  LEU A 221     -12.407  -0.057   3.801  1.00 82.60           H
ATOM   3299  CD1 LEU A 221     -11.930   1.936   3.240  1.00 82.60           C
ATOM   3300 1HD1 LEU A 221     -11.342   2.103   4.143  1.00 82.60           H
ATOM   3301 2HD1 LEU A 221     -11.471   2.465   2.405  1.00 82.60           H
ATOM   3302 3HD1 LEU A 221     -12.943   2.307   3.393  1.00 82.60           H
ATOM   3303  CD2 LEU A 221     -12.883   0.127   1.739  1.00 82.60           C
ATOM   3304 1HD2 LEU A 221     -12.466   0.577   0.838  1.00 82.60           H
ATOM   3305 2HD2 LEU A 221     -12.951  -0.953   1.607  1.00 82.60           H
ATOM   3306 3HD2 LEU A 221     -13.877   0.534   1.922  1.00 82.60           H
ATOM   3307  HN  LEU A 221     -10.845  -1.941   4.411  1.00 82.60           H
ATOM   3308  N   GLY A 222      -8.397  -2.725   2.861  1.00 75.25           N
ATOM   3309  CA  GLY A 222      -6.991  -3.031   2.661  1.00 75.25           C
ATOM   3310  C   GLY A 222      -6.818  -4.357   1.917  1.00 75.25           C
ATOM   3311  O   GLY A 222      -5.884  -4.517   1.134  1.00 75.25           O
ATOM   3312 1HA  GLY A 222      -6.517  -2.229   2.095  1.00 75.25           H
ATOM   3313 2HA  GLY A 222      -6.485  -3.083   3.625  1.00 75.25           H
ATOM   3314  HN  GLY A 222      -8.781  -3.048   3.726  1.00 75.25           H
ATOM   3315  N   PHE A 223      -7.735  -5.275   2.189  1.00 75.42           N
ATOM   3316  CA  PHE A 223      -7.618  -6.626   1.668  1.00 75.42           C
ATOM   3317  C   PHE A 223      -8.865  -7.017   0.872  1.00 75.42           C
ATOM   3318  O   PHE A 223      -8.798  -7.203  -0.342  1.00 75.42           O
ATOM   3319  HA  PHE A 223      -6.749  -6.646   1.011  1.00 75.42           H
ATOM   3320  CB  PHE A 223      -7.484  -7.560   2.873  1.00 75.42           C
ATOM   3321 1HB  PHE A 223      -6.674  -7.202   3.508  1.00 75.42           H
ATOM   3322 2HB  PHE A 223      -8.399  -7.508   3.464  1.00 75.42           H
ATOM   3323  CG  PHE A 223      -7.216  -9.020   2.502  1.00 75.42           C
ATOM   3324  CD1 PHE A 223      -8.144  -9.974   2.782  1.00 75.42           C
ATOM   3325  HD1 PHE A 223      -9.079  -9.698   3.270  1.00 75.42           H
ATOM   3326  CD2 PHE A 223      -6.049  -9.364   1.893  1.00 75.42           C
ATOM   3327  HD2 PHE A 223      -5.306  -8.599   1.669  1.00 75.42           H
ATOM   3328  CE1 PHE A 223      -7.895 -11.329   2.437  1.00 75.42           C
ATOM   3329  HE1 PHE A 223      -8.639 -12.093   2.661  1.00 75.42           H
ATOM   3330  CE2 PHE A 223      -5.801 -10.719   1.549  1.00 75.42           C
ATOM   3331  HE2 PHE A 223      -4.866 -10.994   1.061  1.00 75.42           H
ATOM   3332  CZ  PHE A 223      -6.729 -11.673   1.828  1.00 75.42           C
ATOM   3333  HZ  PHE A 223      -6.538 -12.713   1.564  1.00 75.42           H
ATOM   3334  HN  PHE A 223      -8.544  -5.107   2.753  1.00 75.42           H
ATOM   3335  N   PHE A 224      -9.974  -7.129   1.588  1.00 82.31           N
ATOM   3336  CA  PHE A 224     -11.143  -7.808   1.056  1.00 82.31           C
ATOM   3337  C   PHE A 224     -11.670  -7.096  -0.192  1.00 82.31           C
ATOM   3338  O   PHE A 224     -11.956  -7.737  -1.202  1.00 82.31           O
ATOM   3339  HA  PHE A 224     -10.837  -8.820   0.792  1.00 82.31           H
ATOM   3340  CB  PHE A 224     -12.218  -7.767   2.143  1.00 82.31           C
ATOM   3341 1HB  PHE A 224     -12.195  -6.790   2.626  1.00 82.31           H
ATOM   3342 2HB  PHE A 224     -13.198  -7.868   1.676  1.00 82.31           H
ATOM   3343  CG  PHE A 224     -12.065  -8.852   3.211  1.00 82.31           C
ATOM   3344  CD1 PHE A 224     -12.475 -10.122   2.954  1.00 82.31           C
ATOM   3345  HD1 PHE A 224     -12.914 -10.368   1.986  1.00 82.31           H
ATOM   3346  CD2 PHE A 224     -11.518  -8.545   4.418  1.00 82.31           C
ATOM   3347  HD2 PHE A 224     -11.189  -7.527   4.625  1.00 82.31           H
ATOM   3348  CE1 PHE A 224     -12.333 -11.129   3.945  1.00 82.31           C
ATOM   3349  HE1 PHE A 224     -12.662 -12.148   3.739  1.00 82.31           H
ATOM   3350  CE2 PHE A 224     -11.375  -9.552   5.409  1.00 82.31           C
ATOM   3351  HE2 PHE A 224     -10.937  -9.307   6.377  1.00 82.31           H
ATOM   3352  CZ  PHE A 224     -11.786 -10.823   5.152  1.00 82.31           C
ATOM   3353  HZ  PHE A 224     -11.676 -11.596   5.913  1.00 82.31           H
ATOM   3354  HN  PHE A 224     -10.081  -6.766   2.514  1.00 82.31           H
ATOM   3355  N   LEU A 225     -11.782  -5.780  -0.081  1.00 80.33           N
ATOM   3356  CA  LEU A 225     -12.325  -4.981  -1.167  1.00 80.33           C
ATOM   3357  C   LEU A 225     -11.455  -5.163  -2.412  1.00 80.33           C
ATOM   3358  O   LEU A 225     -11.966  -5.443  -3.495  1.00 80.33           O
ATOM   3359  HA  LEU A 225     -13.323  -5.361  -1.385  1.00 80.33           H
ATOM   3360  CB  LEU A 225     -12.480  -3.523  -0.732  1.00 80.33           C
ATOM   3361 1HB  LEU A 225     -13.130  -3.492   0.142  1.00 80.33           H
ATOM   3362 2HB  LEU A 225     -11.505  -3.152  -0.418  1.00 80.33           H
ATOM   3363  CG  LEU A 225     -13.043  -2.566  -1.785  1.00 80.33           C
ATOM   3364  HG  LEU A 225     -12.457  -2.678  -2.697  1.00 80.33           H
ATOM   3365  CD1 LEU A 225     -14.491  -2.921  -2.131  1.00 80.33           C
ATOM   3366 1HD1 LEU A 225     -14.531  -3.937  -2.525  1.00 80.33           H
ATOM   3367 2HD1 LEU A 225     -15.106  -2.855  -1.234  1.00 80.33           H
ATOM   3368 3HD1 LEU A 225     -14.866  -2.226  -2.881  1.00 80.33           H
ATOM   3369  CD2 LEU A 225     -12.902  -1.110  -1.334  1.00 80.33           C
ATOM   3370 1HD2 LEU A 225     -13.448  -0.965  -0.402  1.00 80.33           H
ATOM   3371 2HD2 LEU A 225     -11.849  -0.879  -1.179  1.00 80.33           H
ATOM   3372 3HD2 LEU A 225     -13.310  -0.452  -2.101  1.00 80.33           H
ATOM   3373  HN  LEU A 225     -11.510  -5.263   0.730  1.00 80.33           H
ATOM   3374  N   PRO A 226     -10.130  -5.007  -2.283  1.00 73.71           N
ATOM   3375  CA  PRO A 226      -9.237  -5.154  -3.434  1.00 73.71           C
ATOM   3376  C   PRO A 226      -9.161  -6.591  -3.926  1.00 73.71           C
ATOM   3377  O   PRO A 226      -9.143  -6.838  -5.130  1.00 73.71           O
ATOM   3378  HA  PRO A 226      -9.619  -4.584  -4.282  1.00 73.71           H
ATOM   3379  CB  PRO A 226      -7.887  -4.660  -2.911  1.00 73.71           C
ATOM   3380 1HB  PRO A 226      -7.057  -5.191  -3.378  1.00 73.71           H
ATOM   3381 2HB  PRO A 226      -7.741  -3.600  -3.115  1.00 73.71           H
ATOM   3382  CG  PRO A 226      -7.955  -4.934  -1.436  1.00 73.71           C
ATOM   3383 1HG  PRO A 226      -7.662  -5.959  -1.211  1.00 73.71           H
ATOM   3384 2HG  PRO A 226      -7.281  -4.281  -0.882  1.00 73.71           H
ATOM   3385  CD  PRO A 226      -9.385  -4.684  -1.053  1.00 73.71           C
ATOM   3386 1HD  PRO A 226      -9.693  -5.314  -0.219  1.00 73.71           H
ATOM   3387 2HD  PRO A 226      -9.544  -3.649  -0.748  1.00 73.71           H
ATOM   3388  N   PHE A 227      -9.117  -7.507  -2.970  1.00 77.31           N
ATOM   3389  CA  PHE A 227      -8.991  -8.919  -3.292  1.00 77.31           C
ATOM   3390  C   PHE A 227     -10.179  -9.399  -4.128  1.00 77.31           C
ATOM   3391  O   PHE A 227      -9.998 -10.080  -5.136  1.00 77.31           O
ATOM   3392  HA  PHE A 227      -8.072  -9.038  -3.867  1.00 77.31           H
ATOM   3393  CB  PHE A 227      -8.975  -9.681  -1.966  1.00 77.31           C
ATOM   3394 1HB  PHE A 227      -8.100  -9.374  -1.392  1.00 77.31           H
ATOM   3395 2HB  PHE A 227      -9.852  -9.397  -1.385  1.00 77.31           H
ATOM   3396  CG  PHE A 227      -8.955 -11.203  -2.122  1.00 77.31           C
ATOM   3397  CD1 PHE A 227     -10.094 -11.921  -1.929  1.00 77.31           C
ATOM   3398  HD1 PHE A 227     -11.020 -11.412  -1.662  1.00 77.31           H
ATOM   3399  CD2 PHE A 227      -7.799 -11.837  -2.456  1.00 77.31           C
ATOM   3400  HD2 PHE A 227      -6.887 -11.262  -2.611  1.00 77.31           H
ATOM   3401  CE1 PHE A 227     -10.076 -13.333  -2.074  1.00 77.31           C
ATOM   3402  HE1 PHE A 227     -10.988 -13.909  -1.918  1.00 77.31           H
ATOM   3403  CE2 PHE A 227      -7.781 -13.250  -2.601  1.00 77.31           C
ATOM   3404  HE2 PHE A 227      -6.855 -13.758  -2.868  1.00 77.31           H
ATOM   3405  CZ  PHE A 227      -8.920 -13.968  -2.407  1.00 77.31           C
ATOM   3406  HZ  PHE A 227      -8.906 -15.052  -2.519  1.00 77.31           H
ATOM   3407  HN  PHE A 227      -9.167  -7.300  -1.993  1.00 77.31           H
ATOM   3408  N   VAL A 228     -11.368  -9.024  -3.679  1.00 81.65           N
ATOM   3409  CA  VAL A 228     -12.586  -9.424  -4.362  1.00 81.65           C
ATOM   3410  C   VAL A 228     -12.594  -8.827  -5.771  1.00 81.65           C
ATOM   3411  O   VAL A 228     -12.922  -9.513  -6.738  1.00 81.65           O
ATOM   3412  HA  VAL A 228     -12.577 -10.511  -4.442  1.00 81.65           H
ATOM   3413  CB  VAL A 228     -13.807  -9.019  -3.534  1.00 81.65           C
ATOM   3414  HB  VAL A 228     -13.680  -7.978  -3.237  1.00 81.65           H
ATOM   3415  CG1 VAL A 228     -15.089  -9.117  -4.364  1.00 81.65           C
ATOM   3416 1HG1 VAL A 228     -15.016  -8.454  -5.226  1.00 81.65           H
ATOM   3417 2HG1 VAL A 228     -15.223 -10.144  -4.705  1.00 81.65           H
ATOM   3418 3HG1 VAL A 228     -15.942  -8.824  -3.752  1.00 81.65           H
ATOM   3419  CG2 VAL A 228     -13.911  -9.862  -2.262  1.00 81.65           C
ATOM   3420 1HG2 VAL A 228     -14.004 -10.914  -2.531  1.00 81.65           H
ATOM   3421 2HG2 VAL A 228     -13.016  -9.719  -1.657  1.00 81.65           H
ATOM   3422 3HG2 VAL A 228     -14.788  -9.554  -1.692  1.00 81.65           H
ATOM   3423  HN  VAL A 228     -11.505  -8.460  -2.865  1.00 81.65           H
ATOM   3424  N   VAL A 229     -12.229  -7.555  -5.843  1.00 73.75           N
ATOM   3425  CA  VAL A 229     -12.292  -6.828  -7.099  1.00 73.75           C
ATOM   3426  C   VAL A 229     -11.325  -7.462  -8.100  1.00 73.75           C
ATOM   3427  O   VAL A 229     -11.693  -7.720  -9.245  1.00 73.75           O
ATOM   3428  HA  VAL A 229     -13.308  -6.923  -7.483  1.00 73.75           H
ATOM   3429  CB  VAL A 229     -12.014  -5.342  -6.858  1.00 73.75           C
ATOM   3430  HB  VAL A 229     -11.083  -5.262  -6.298  1.00 73.75           H
ATOM   3431  CG1 VAL A 229     -11.831  -4.597  -8.182  1.00 73.75           C
ATOM   3432 1HG1 VAL A 229     -10.991  -5.027  -8.727  1.00 73.75           H
ATOM   3433 2HG1 VAL A 229     -12.738  -4.691  -8.780  1.00 73.75           H
ATOM   3434 3HG1 VAL A 229     -11.635  -3.544  -7.982  1.00 73.75           H
ATOM   3435  CG2 VAL A 229     -13.124  -4.706  -6.019  1.00 73.75           C
ATOM   3436 1HG2 VAL A 229     -14.075  -4.803  -6.542  1.00 73.75           H
ATOM   3437 2HG2 VAL A 229     -13.186  -5.210  -5.055  1.00 73.75           H
ATOM   3438 3HG2 VAL A 229     -12.901  -3.650  -5.863  1.00 73.75           H
ATOM   3439  HN  VAL A 229     -11.895  -7.024  -5.063  1.00 73.75           H
ATOM   3440  N   MET A 230     -10.108  -7.696  -7.632  1.00 74.73           N
ATOM   3441  CA  MET A 230      -9.076  -8.265  -8.482  1.00 74.73           C
ATOM   3442  C   MET A 230      -9.490  -9.645  -8.999  1.00 74.73           C
ATOM   3443  O   MET A 230      -9.307  -9.951 -10.176  1.00 74.73           O
ATOM   3444  HA  MET A 230      -8.970  -7.574  -9.318  1.00 74.73           H
ATOM   3445  CB  MET A 230      -7.772  -8.387  -7.691  1.00 74.73           C
ATOM   3446 1HB  MET A 230      -7.981  -8.788  -6.699  1.00 74.73           H
ATOM   3447 2HB  MET A 230      -7.106  -9.092  -8.187  1.00 74.73           H
ATOM   3448  CG  MET A 230      -7.081  -7.028  -7.562  1.00 74.73           C
ATOM   3449 1HG  MET A 230      -7.007  -6.554  -8.541  1.00 74.73           H
ATOM   3450 2HG  MET A 230      -7.675  -6.366  -6.932  1.00 74.73           H
ATOM   3451  SD  MET A 230      -5.452  -7.236  -6.861  1.00 74.73           S
ATOM   3452  CE  MET A 230      -5.412  -5.838  -5.752  1.00 74.73           C
ATOM   3453 1HE  MET A 230      -5.534  -4.917  -6.323  1.00 74.73           H
ATOM   3454 2HE  MET A 230      -6.221  -5.925  -5.026  1.00 74.73           H
ATOM   3455 3HE  MET A 230      -4.456  -5.816  -5.229  1.00 74.73           H
ATOM   3456  HN  MET A 230      -9.824  -7.504  -6.693  1.00 74.73           H
ATOM   3457  N   ALA A 231     -10.041 -10.440  -8.093  1.00 77.11           N
ATOM   3458  CA  ALA A 231     -10.476 -11.782  -8.441  1.00 77.11           C
ATOM   3459  C   ALA A 231     -11.514 -11.702  -9.563  1.00 77.11           C
ATOM   3460  O   ALA A 231     -11.424 -12.431 -10.549  1.00 77.11           O
ATOM   3461  HA  ALA A 231      -9.606 -12.330  -8.801  1.00 77.11           H
ATOM   3462  CB  ALA A 231     -11.019 -12.482  -7.193  1.00 77.11           C
ATOM   3463 1HB  ALA A 231     -10.235 -12.539  -6.438  1.00 77.11           H
ATOM   3464 2HB  ALA A 231     -11.864 -11.917  -6.798  1.00 77.11           H
ATOM   3465 3HB  ALA A 231     -11.346 -13.488  -7.455  1.00 77.11           H
ATOM   3466  HN  ALA A 231     -10.190 -10.181  -7.139  1.00 77.11           H
ATOM   3467  N   CYS A 232     -12.475 -10.810  -9.374  1.00 77.45           N
ATOM   3468  CA  CYS A 232     -13.555 -10.659 -10.334  1.00 77.45           C
ATOM   3469  C   CYS A 232     -12.956 -10.182 -11.659  1.00 77.45           C
ATOM   3470  O   CYS A 232     -13.341 -10.659 -12.726  1.00 77.45           O
ATOM   3471  HA  CYS A 232     -14.012 -11.641 -10.448  1.00 77.45           H
ATOM   3472  CB  CYS A 232     -14.638  -9.707  -9.822  1.00 77.45           C
ATOM   3473 1HB  CYS A 232     -14.182  -8.787  -9.457  1.00 77.45           H
ATOM   3474 2HB  CYS A 232     -15.306  -9.430 -10.638  1.00 77.45           H
ATOM   3475  SG  CYS A 232     -15.591 -10.507  -8.480  1.00 77.45           S
ATOM   3476  HG  CYS A 232     -14.726 -10.226  -7.509  1.00 77.45           H
ATOM   3477  HN  CYS A 232     -12.523 -10.198  -8.584  1.00 77.45           H
ATOM   3478  N   CYS A 233     -12.024  -9.247 -11.548  1.00 71.40           N
ATOM   3479  CA  CYS A 233     -11.451  -8.618 -12.726  1.00 71.40           C
ATOM   3480  C   CYS A 233     -10.712  -9.688 -13.531  1.00 71.40           C
ATOM   3481  O   CYS A 233     -10.889  -9.791 -14.744  1.00 71.40           O
ATOM   3482  HA  CYS A 233     -12.284  -8.209 -13.299  1.00 71.40           H
ATOM   3483  CB  CYS A 233     -10.536  -7.449 -12.355  1.00 71.40           C
ATOM   3484 1HB  CYS A 233      -9.843  -7.754 -11.571  1.00 71.40           H
ATOM   3485 2HB  CYS A 233      -9.935  -7.160 -13.217  1.00 71.40           H
ATOM   3486  SG  CYS A 233     -11.537  -6.027 -11.785  1.00 71.40           S
ATOM   3487  HG  CYS A 233     -11.876  -6.556 -10.613  1.00 71.40           H
ATOM   3488  HN  CYS A 233     -11.662  -8.919 -10.676  1.00 71.40           H
ATOM   3489  N   TYR A 234      -9.900 -10.460 -12.824  1.00 73.03           N
ATOM   3490  CA  TYR A 234      -9.021 -11.417 -13.474  1.00 73.03           C
ATOM   3491  C   TYR A 234      -9.807 -12.629 -13.977  1.00 73.03           C
ATOM   3492  O   TYR A 234      -9.451 -13.228 -14.991  1.00 73.03           O
ATOM   3493  HA  TYR A 234      -8.552 -10.920 -14.323  1.00 73.03           H
ATOM   3494  CB  TYR A 234      -8.030 -11.876 -12.403  1.00 73.03           C
ATOM   3495 1HB  TYR A 234      -8.564 -12.007 -11.461  1.00 73.03           H
ATOM   3496 2HB  TYR A 234      -7.633 -12.851 -12.683  1.00 73.03           H
ATOM   3497  CG  TYR A 234      -6.863 -10.911 -12.180  1.00 73.03           C
ATOM   3498  CD1 TYR A 234      -6.065 -10.537 -13.242  1.00 73.03           C
ATOM   3499  HD1 TYR A 234      -6.265 -10.929 -14.239  1.00 73.03           H
ATOM   3500  CD2 TYR A 234      -6.610 -10.415 -10.918  1.00 73.03           C
ATOM   3501  HD2 TYR A 234      -7.241 -10.710 -10.079  1.00 73.03           H
ATOM   3502  CE1 TYR A 234      -4.967  -9.629 -13.032  1.00 73.03           C
ATOM   3503  HE1 TYR A 234      -4.328  -9.326 -13.862  1.00 73.03           H
ATOM   3504  CE2 TYR A 234      -5.512  -9.507 -10.708  1.00 73.03           C
ATOM   3505  HE2 TYR A 234      -5.300  -9.107  -9.716  1.00 73.03           H
ATOM   3506  CZ  TYR A 234      -4.745  -9.159 -11.776  1.00 73.03           C
ATOM   3507  OH  TYR A 234      -3.708  -8.301 -11.578  1.00 73.03           O
ATOM   3508  HH  TYR A 234      -3.680  -8.013 -10.621  1.00 73.03           H
ATOM   3509  HN  TYR A 234      -9.836 -10.438 -11.826  1.00 73.03           H
ATOM   3510  N   THR A 235     -10.863 -12.955 -13.246  1.00 80.26           N
ATOM   3511  CA  THR A 235     -11.762 -14.018 -13.661  1.00 80.26           C
ATOM   3512  C   THR A 235     -12.367 -13.700 -15.029  1.00 80.26           C
ATOM   3513  O   THR A 235     -12.427 -14.566 -15.902  1.00 80.26           O
ATOM   3514  HA  THR A 235     -11.182 -14.934 -13.773  1.00 80.26           H
ATOM   3515  CB  THR A 235     -12.809 -14.207 -12.562  1.00 80.26           C
ATOM   3516  HB  THR A 235     -13.535 -14.970 -12.844  1.00 80.26           H
ATOM   3517  OG1 THR A 235     -13.338 -12.900 -12.357  1.00 80.26           O
ATOM   3518  HG1 THR A 235     -14.133 -12.757 -12.948  1.00 80.26           H
ATOM   3519  CG2 THR A 235     -12.185 -14.572 -11.214  1.00 80.26           C
ATOM   3520 1HG2 THR A 235     -11.509 -13.776 -10.900  1.00 80.26           H
ATOM   3521 2HG2 THR A 235     -11.628 -15.504 -11.311  1.00 80.26           H
ATOM   3522 3HG2 THR A 235     -12.972 -14.694 -10.470  1.00 80.26           H
ATOM   3523  HN  THR A 235     -11.107 -12.507 -12.385  1.00 80.26           H
ATOM   3524  N   ILE A 236     -12.801 -12.457 -15.175  1.00 75.55           N
ATOM   3525  CA  ILE A 236     -13.376 -12.007 -16.431  1.00 75.55           C
ATOM   3526  C   ILE A 236     -12.295 -12.011 -17.513  1.00 75.55           C
ATOM   3527  O   ILE A 236     -12.514 -12.514 -18.614  1.00 75.55           O
ATOM   3528  HA  ILE A 236     -14.148 -12.723 -16.712  1.00 75.55           H
ATOM   3529  CB  ILE A 236     -14.061 -10.651 -16.251  1.00 75.55           C
ATOM   3530  HB  ILE A 236     -13.353  -9.971 -15.777  1.00 75.55           H
ATOM   3531  CG1 ILE A 236     -15.270 -10.765 -15.320  1.00 75.55           C
ATOM   3532 1HG1 ILE A 236     -16.071 -11.307 -15.824  1.00 75.55           H
ATOM   3533 2HG1 ILE A 236     -15.000 -11.345 -14.438  1.00 75.55           H
ATOM   3534  CG2 ILE A 236     -14.435 -10.042 -17.604  1.00 75.55           C
ATOM   3535 1HG2 ILE A 236     -13.534  -9.902 -18.202  1.00 75.55           H
ATOM   3536 2HG2 ILE A 236     -15.118 -10.711 -18.128  1.00 75.55           H
ATOM   3537 3HG2 ILE A 236     -14.920  -9.078 -17.447  1.00 75.55           H
ATOM   3538  CD1 ILE A 236     -15.769  -9.383 -14.897  1.00 75.55           C
ATOM   3539 1HD1 ILE A 236     -14.973  -8.854 -14.372  1.00 75.55           H
ATOM   3540 2HD1 ILE A 236     -16.061  -8.815 -15.780  1.00 75.55           H
ATOM   3541 3HD1 ILE A 236     -16.628  -9.493 -14.235  1.00 75.55           H
ATOM   3542  HN  ILE A 236     -12.764 -11.764 -14.455  1.00 75.55           H
ATOM   3543  N   ILE A 237     -11.149 -11.445 -17.162  1.00 73.25           N
ATOM   3544  CA  ILE A 237     -10.058 -11.312 -18.112  1.00 73.25           C
ATOM   3545  C   ILE A 237      -9.681 -12.695 -18.645  1.00 73.25           C
ATOM   3546  O   ILE A 237      -9.551 -12.884 -19.854  1.00 73.25           O
ATOM   3547  HA  ILE A 237     -10.421 -10.708 -18.944  1.00 73.25           H
ATOM   3548  CB  ILE A 237      -8.887 -10.556 -17.481  1.00 73.25           C
ATOM   3549  HB  ILE A 237      -8.734 -10.943 -16.473  1.00 73.25           H
ATOM   3550  CG1 ILE A 237      -9.204  -9.065 -17.349  1.00 73.25           C
ATOM   3551 1HG1 ILE A 237      -9.206  -8.602 -18.336  1.00 73.25           H
ATOM   3552 2HG1 ILE A 237     -10.205  -8.937 -16.936  1.00 73.25           H
ATOM   3553  CG2 ILE A 237      -7.593 -10.800 -18.259  1.00 73.25           C
ATOM   3554 1HG2 ILE A 237      -7.363 -11.866 -18.257  1.00 73.25           H
ATOM   3555 2HG2 ILE A 237      -7.717 -10.458 -19.287  1.00 73.25           H
ATOM   3556 3HG2 ILE A 237      -6.777 -10.251 -17.789  1.00 73.25           H
ATOM   3557  CD1 ILE A 237      -8.182  -8.364 -16.452  1.00 73.25           C
ATOM   3558 1HD1 ILE A 237      -8.201  -8.814 -15.460  1.00 73.25           H
ATOM   3559 2HD1 ILE A 237      -7.187  -8.473 -16.882  1.00 73.25           H
ATOM   3560 3HD1 ILE A 237      -8.431  -7.305 -16.376  1.00 73.25           H
ATOM   3561  HN  ILE A 237     -10.962 -11.082 -16.249  1.00 73.25           H
ATOM   3562  N   ILE A 238      -9.515 -13.627 -17.718  1.00 73.99           N
ATOM   3563  CA  ILE A 238      -9.126 -14.980 -18.078  1.00 73.99           C
ATOM   3564  C   ILE A 238     -10.167 -15.569 -19.033  1.00 73.99           C
ATOM   3565  O   ILE A 238      -9.815 -16.187 -20.036  1.00 73.99           O
ATOM   3566  HA  ILE A 238      -8.173 -14.918 -18.602  1.00 73.99           H
ATOM   3567  CB  ILE A 238      -8.898 -15.824 -16.822  1.00 73.99           C
ATOM   3568  HB  ILE A 238      -9.728 -15.649 -16.137  1.00 73.99           H
ATOM   3569  CG1 ILE A 238      -7.619 -15.396 -16.100  1.00 73.99           C
ATOM   3570 1HG1 ILE A 238      -6.749 -15.734 -16.662  1.00 73.99           H
ATOM   3571 2HG1 ILE A 238      -7.567 -14.308 -16.057  1.00 73.99           H
ATOM   3572  CG2 ILE A 238      -8.895 -17.317 -17.157  1.00 73.99           C
ATOM   3573 1HG2 ILE A 238      -9.855 -17.593 -17.594  1.00 73.99           H
ATOM   3574 2HG2 ILE A 238      -8.098 -17.527 -17.870  1.00 73.99           H
ATOM   3575 3HG2 ILE A 238      -8.730 -17.893 -16.247  1.00 73.99           H
ATOM   3576  CD1 ILE A 238      -7.571 -15.970 -14.682  1.00 73.99           C
ATOM   3577 1HD1 ILE A 238      -8.430 -15.610 -14.115  1.00 73.99           H
ATOM   3578 2HD1 ILE A 238      -7.598 -17.059 -14.730  1.00 73.99           H
ATOM   3579 3HD1 ILE A 238      -6.652 -15.651 -14.191  1.00 73.99           H
ATOM   3580  HN  ILE A 238      -9.642 -13.470 -16.739  1.00 73.99           H
ATOM   3581  N   HIS A 239     -11.428 -15.355 -18.687  1.00 78.29           N
ATOM   3582  CA  HIS A 239     -12.522 -15.905 -19.469  1.00 78.29           C
ATOM   3583  C   HIS A 239     -12.456 -15.361 -20.898  1.00 78.29           C
ATOM   3584  O   HIS A 239     -12.587 -16.116 -21.860  1.00 78.29           O
ATOM   3585  HA  HIS A 239     -12.377 -16.985 -19.494  1.00 78.29           H
ATOM   3586  CB  HIS A 239     -13.866 -15.631 -18.792  1.00 78.29           C
ATOM   3587 1HB  HIS A 239     -13.824 -15.991 -17.764  1.00 78.29           H
ATOM   3588 2HB  HIS A 239     -14.025 -14.553 -18.746  1.00 78.29           H
ATOM   3589  CG  HIS A 239     -15.045 -16.270 -19.486  1.00 78.29           C
ATOM   3590  ND1 HIS A 239     -15.807 -15.608 -20.432  1.00 78.29           N
ATOM   3591  HD1 HIS A 239     -15.664 -14.670 -20.747  1.00 78.29           H
ATOM   3592  CD2 HIS A 239     -15.584 -17.517 -19.361  1.00 78.29           C
ATOM   3593  HD2 HIS A 239     -15.225 -18.303 -18.696  1.00 78.29           H
ATOM   3594  CE1 HIS A 239     -16.759 -16.429 -20.851  1.00 78.29           C
ATOM   3595  HE1 HIS A 239     -17.521 -16.200 -21.597  1.00 78.29           H
ATOM   3596  NE2 HIS A 239     -16.620 -17.611 -20.186  1.00 78.29           N
ATOM   3597  HN  HIS A 239     -11.707 -14.819 -17.890  1.00 78.29           H
ATOM   3598  N   THR A 240     -12.253 -14.055 -20.990  1.00 73.26           N
ATOM   3599  CA  THR A 240     -12.199 -13.396 -22.284  1.00 73.26           C
ATOM   3600  C   THR A 240     -10.983 -13.877 -23.078  1.00 73.26           C
ATOM   3601  O   THR A 240     -11.066 -14.072 -24.290  1.00 73.26           O
ATOM   3602  HA  THR A 240     -13.085 -13.681 -22.852  1.00 73.26           H
ATOM   3603  CB  THR A 240     -12.210 -11.885 -22.046  1.00 73.26           C
ATOM   3604  HB  THR A 240     -11.265 -11.552 -21.617  1.00 73.26           H
ATOM   3605  OG1 THR A 240     -13.363 -11.669 -21.236  1.00 73.26           O
ATOM   3606  HG1 THR A 240     -13.116 -11.721 -20.269  1.00 73.26           H
ATOM   3607  CG2 THR A 240     -12.499 -11.093 -23.323  1.00 73.26           C
ATOM   3608 1HG2 THR A 240     -13.475 -11.378 -23.715  1.00 73.26           H
ATOM   3609 2HG2 THR A 240     -11.731 -11.310 -24.066  1.00 73.26           H
ATOM   3610 3HG2 THR A 240     -12.495 -10.026 -23.097  1.00 73.26           H
ATOM   3611  HN  THR A 240     -12.126 -13.452 -20.203  1.00 73.26           H
ATOM   3612  N   LEU A 241      -9.882 -14.055 -22.363  1.00 72.41           N
ATOM   3613  CA  LEU A 241      -8.638 -14.461 -22.994  1.00 72.41           C
ATOM   3614  C   LEU A 241      -8.793 -15.877 -23.552  1.00 72.41           C
ATOM   3615  O   LEU A 241      -8.254 -16.193 -24.612  1.00 72.41           O
ATOM   3616  HA  LEU A 241      -8.455 -13.780 -23.825  1.00 72.41           H
ATOM   3617  CB  LEU A 241      -7.469 -14.309 -22.019  1.00 72.41           C
ATOM   3618 1HB  LEU A 241      -7.784 -14.679 -21.044  1.00 72.41           H
ATOM   3619 2HB  LEU A 241      -6.655 -14.952 -22.356  1.00 72.41           H
ATOM   3620  CG  LEU A 241      -6.922 -12.891 -21.843  1.00 72.41           C
ATOM   3621  HG  LEU A 241      -7.747 -12.241 -21.549  1.00 72.41           H
ATOM   3622  CD1 LEU A 241      -5.883 -12.839 -20.721  1.00 72.41           C
ATOM   3623 1HD1 LEU A 241      -6.343 -13.155 -19.785  1.00 72.41           H
ATOM   3624 2HD1 LEU A 241      -5.055 -13.505 -20.962  1.00 72.41           H
ATOM   3625 3HD1 LEU A 241      -5.511 -11.820 -20.618  1.00 72.41           H
ATOM   3626  CD2 LEU A 241      -6.369 -12.349 -23.163  1.00 72.41           C
ATOM   3627 1HD2 LEU A 241      -5.562 -12.994 -23.510  1.00 72.41           H
ATOM   3628 2HD2 LEU A 241      -7.163 -12.328 -23.908  1.00 72.41           H
ATOM   3629 3HD2 LEU A 241      -5.987 -11.340 -23.009  1.00 72.41           H
ATOM   3630  HN  LEU A 241      -9.832 -13.927 -21.373  1.00 72.41           H
ATOM   3631  N   ILE A 242      -9.531 -16.693 -22.814  1.00 73.70           N
ATOM   3632  CA  ILE A 242      -9.776 -18.063 -23.230  1.00 73.70           C
ATOM   3633  C   ILE A 242     -10.601 -18.061 -24.518  1.00 73.70           C
ATOM   3634  O   ILE A 242     -10.355 -18.862 -25.418  1.00 73.70           O
ATOM   3635  HA  ILE A 242      -8.809 -18.519 -23.440  1.00 73.70           H
ATOM   3636  CB  ILE A 242     -10.415 -18.862 -22.092  1.00 73.70           C
ATOM   3637  HB  ILE A 242     -11.208 -18.257 -21.653  1.00 73.70           H
ATOM   3638  CG1 ILE A 242      -9.398 -19.148 -20.984  1.00 73.70           C
ATOM   3639 1HG1 ILE A 242      -8.673 -19.884 -21.332  1.00 73.70           H
ATOM   3640 2HG1 ILE A 242      -8.844 -18.239 -20.752  1.00 73.70           H
ATOM   3641  CG2 ILE A 242     -11.063 -20.144 -22.619  1.00 73.70           C
ATOM   3642 1HG2 ILE A 242     -11.836 -19.889 -23.343  1.00 73.70           H
ATOM   3643 2HG2 ILE A 242     -10.306 -20.764 -23.099  1.00 73.70           H
ATOM   3644 3HG2 ILE A 242     -11.509 -20.693 -21.790  1.00 73.70           H
ATOM   3645  CD1 ILE A 242     -10.093 -19.664 -19.723  1.00 73.70           C
ATOM   3646 1HD1 ILE A 242     -10.799 -18.915 -19.365  1.00 73.70           H
ATOM   3647 2HD1 ILE A 242     -10.627 -20.586 -19.953  1.00 73.70           H
ATOM   3648 3HD1 ILE A 242      -9.348 -19.859 -18.952  1.00 73.70           H
ATOM   3649  HN  ILE A 242      -9.957 -16.431 -21.948  1.00 73.70           H
ATOM   3650  N   GLN A 243     -11.563 -17.151 -24.566  1.00 71.48           N
ATOM   3651  CA  GLN A 243     -12.434 -17.043 -25.723  1.00 71.48           C
ATOM   3652  C   GLN A 243     -11.664 -16.473 -26.916  1.00 71.48           C
ATOM   3653  O   GLN A 243     -12.011 -16.735 -28.066  1.00 71.48           O
ATOM   3654  HA  GLN A 243     -12.754 -18.062 -25.942  1.00 71.48           H
ATOM   3655  CB  GLN A 243     -13.664 -16.189 -25.406  1.00 71.48           C
ATOM   3656 1HB  GLN A 243     -13.350 -15.240 -24.971  1.00 71.48           H
ATOM   3657 2HB  GLN A 243     -14.197 -15.956 -26.328  1.00 71.48           H
ATOM   3658  CG  GLN A 243     -14.601 -16.915 -24.439  1.00 71.48           C
ATOM   3659 1HG  GLN A 243     -14.857 -17.895 -24.841  1.00 71.48           H
ATOM   3660 2HG  GLN A 243     -14.090 -17.083 -23.490  1.00 71.48           H
ATOM   3661  CD  GLN A 243     -15.877 -16.105 -24.200  1.00 71.48           C
ATOM   3662  OE1 GLN A 243     -15.945 -14.915 -24.459  1.00 71.48           O
ATOM   3663  NE2 GLN A 243     -16.881 -16.815 -23.694  1.00 71.48           N
ATOM   3664 1HE2 GLN A 243     -16.759 -17.789 -23.504  1.00 71.48           H
ATOM   3665 2HE2 GLN A 243     -17.758 -16.374 -23.502  1.00 71.48           H
ATOM   3666  HN  GLN A 243     -11.751 -16.497 -23.833  1.00 71.48           H
ATOM   3667  N   ALA A 244     -10.632 -15.704 -26.600  1.00 65.22           N
ATOM   3668  CA  ALA A 244      -9.794 -15.116 -27.631  1.00 65.22           C
ATOM   3669  C   ALA A 244      -9.102 -16.232 -28.417  1.00 65.22           C
ATOM   3670  O   ALA A 244      -8.321 -16.999 -27.856  1.00 65.22           O
ATOM   3671  HA  ALA A 244     -10.441 -14.556 -28.306  1.00 65.22           H
ATOM   3672  CB  ALA A 244      -8.796 -14.150 -26.989  1.00 65.22           C
ATOM   3673 1HB  ALA A 244      -9.338 -13.361 -26.468  1.00 65.22           H
ATOM   3674 2HB  ALA A 244      -8.172 -14.692 -26.279  1.00 65.22           H
ATOM   3675 3HB  ALA A 244      -8.168 -13.710 -27.763  1.00 65.22           H
ATOM   3676  HN  ALA A 244     -10.367 -15.482 -25.662  1.00 65.22           H
ATOM   3677  N   LYS A 245      -9.414 -16.286 -29.704  1.00 58.23           N
ATOM   3678  CA  LYS A 245      -8.796 -17.265 -30.583  1.00 58.23           C
ATOM   3679  C   LYS A 245      -7.331 -16.887 -30.811  1.00 58.23           C
ATOM   3680  O   LYS A 245      -6.603 -17.599 -31.500  1.00 58.23           O
ATOM   3681  HA  LYS A 245      -8.829 -18.228 -30.073  1.00 58.23           H
ATOM   3682  CB  LYS A 245      -9.603 -17.409 -31.875  1.00 58.23           C
ATOM   3683 1HB  LYS A 245      -9.883 -16.423 -32.246  1.00 58.23           H
ATOM   3684 2HB  LYS A 245      -8.985 -17.874 -32.643  1.00 58.23           H
ATOM   3685  CG  LYS A 245     -10.860 -18.250 -31.645  1.00 58.23           C
ATOM   3686 1HG  LYS A 245     -10.593 -19.181 -31.145  1.00 58.23           H
ATOM   3687 2HG  LYS A 245     -11.542 -17.717 -30.983  1.00 58.23           H
ATOM   3688  CD  LYS A 245     -11.562 -18.559 -32.969  1.00 58.23           C
ATOM   3689 1HD  LYS A 245     -11.940 -17.635 -33.408  1.00 58.23           H
ATOM   3690 2HD  LYS A 245     -10.846 -18.978 -33.676  1.00 58.23           H
ATOM   3691  CE  LYS A 245     -12.717 -19.541 -32.761  1.00 58.23           C
ATOM   3692 1HE  LYS A 245     -12.354 -20.436 -32.257  1.00 58.23           H
ATOM   3693 2HE  LYS A 245     -13.471 -19.093 -32.114  1.00 58.23           H
ATOM   3694  NZ  LYS A 245     -13.325 -19.908 -34.060  1.00 58.23           N
ATOM   3695 1HZ  LYS A 245     -14.084 -20.562 -33.904  1.00 58.23           H
ATOM   3696 2HZ  LYS A 245     -13.684 -19.075 -34.512  1.00 58.23           H
ATOM   3697 3HZ  LYS A 245     -12.623 -20.339 -34.652  1.00 58.23           H
ATOM   3698  HN  LYS A 245     -10.073 -15.678 -30.146  1.00 58.23           H
ATOM   3699  N   LYS A 246      -6.943 -15.767 -30.219  1.00 57.06           N
ATOM   3700  CA  LYS A 246      -5.631 -15.199 -30.479  1.00 57.06           C
ATOM   3701  C   LYS A 246      -4.579 -15.973 -29.684  1.00 57.06           C
ATOM   3702  O   LYS A 246      -4.731 -16.179 -28.481  1.00 57.06           O
ATOM   3703  HA  LYS A 246      -5.425 -15.326 -31.541  1.00 57.06           H
ATOM   3704  CB  LYS A 246      -5.633 -13.695 -30.195  1.00 57.06           C
ATOM   3705 1HB  LYS A 246      -6.290 -13.481 -29.352  1.00 57.06           H
ATOM   3706 2HB  LYS A 246      -4.632 -13.375 -29.907  1.00 57.06           H
ATOM   3707  CG  LYS A 246      -6.094 -12.906 -31.422  1.00 57.06           C
ATOM   3708 1HG  LYS A 246      -5.517 -13.213 -32.294  1.00 57.06           H
ATOM   3709 2HG  LYS A 246      -7.139 -13.135 -31.635  1.00 57.06           H
ATOM   3710  CD  LYS A 246      -5.931 -11.401 -31.199  1.00 57.06           C
ATOM   3711 1HD  LYS A 246      -6.615 -11.069 -30.418  1.00 57.06           H
ATOM   3712 2HD  LYS A 246      -4.921 -11.189 -30.849  1.00 57.06           H
ATOM   3713  CE  LYS A 246      -6.205 -10.623 -32.488  1.00 57.06           C
ATOM   3714 1HE  LYS A 246      -5.502 -10.933 -33.262  1.00 57.06           H
ATOM   3715 2HE  LYS A 246      -7.205 -10.855 -32.854  1.00 57.06           H
ATOM   3716  NZ  LYS A 246      -6.081  -9.168 -32.251  1.00 57.06           N
ATOM   3717 1HZ  LYS A 246      -6.278  -8.667 -33.111  1.00 57.06           H
ATOM   3718 2HZ  LYS A 246      -6.742  -8.884 -31.536  1.00 57.06           H
ATOM   3719 3HZ  LYS A 246      -5.139  -8.954 -31.944  1.00 57.06           H
ATOM   3720  HN  LYS A 246      -7.507 -15.251 -29.574  1.00 57.06           H
ATOM   3721  N   SER A 247      -3.533 -16.381 -30.388  1.00 56.67           N
ATOM   3722  CA  SER A 247      -2.489 -17.188 -29.779  1.00 56.67           C
ATOM   3723  C   SER A 247      -1.887 -16.448 -28.583  1.00 56.67           C
ATOM   3724  O   SER A 247      -1.569 -17.061 -27.565  1.00 56.67           O
ATOM   3725  HA  SER A 247      -2.984 -18.103 -29.453  1.00 56.67           H
ATOM   3726  CB  SER A 247      -1.398 -17.533 -30.794  1.00 56.67           C
ATOM   3727 1HB  SER A 247      -0.692 -18.232 -30.344  1.00 56.67           H
ATOM   3728 2HB  SER A 247      -1.845 -18.039 -31.650  1.00 56.67           H
ATOM   3729  OG  SER A 247      -0.698 -16.375 -31.241  1.00 56.67           O
ATOM   3730  HG  SER A 247      -0.006 -16.632 -31.915  1.00 56.67           H
ATOM   3731  HN  SER A 247      -3.394 -16.171 -31.356  1.00 56.67           H
ATOM   3732  N   SER A 248      -1.748 -15.140 -28.746  1.00 60.81           N
ATOM   3733  CA  SER A 248      -1.037 -14.335 -27.767  1.00 60.81           C
ATOM   3734  C   SER A 248      -1.778 -14.365 -26.428  1.00 60.81           C
ATOM   3735  O   SER A 248      -1.314 -13.788 -25.446  1.00 60.81           O
ATOM   3736  HA  SER A 248      -0.055 -14.798 -27.671  1.00 60.81           H
ATOM   3737  CB  SER A 248      -0.876 -12.893 -28.252  1.00 60.81           C
ATOM   3738 1HB  SER A 248      -0.263 -12.338 -27.542  1.00 60.81           H
ATOM   3739 2HB  SER A 248      -0.345 -12.888 -29.204  1.00 60.81           H
ATOM   3740  OG  SER A 248      -2.132 -12.238 -28.407  1.00 60.81           O
ATOM   3741  HG  SER A 248      -1.991 -11.296 -28.710  1.00 60.81           H
ATOM   3742  HN  SER A 248      -2.110 -14.632 -29.528  1.00 60.81           H
ATOM   3743  N   LYS A 249      -2.916 -15.043 -26.433  1.00 63.70           N
ATOM   3744  CA  LYS A 249      -3.713 -15.176 -25.225  1.00 63.70           C
ATOM   3745  C   LYS A 249      -2.851 -15.779 -24.114  1.00 63.70           C
ATOM   3746  O   LYS A 249      -2.932 -15.356 -22.962  1.00 63.70           O
ATOM   3747  HA  LYS A 249      -4.016 -14.174 -24.922  1.00 63.70           H
ATOM   3748  CB  LYS A 249      -4.991 -15.968 -25.511  1.00 63.70           C
ATOM   3749 1HB  LYS A 249      -5.652 -15.923 -24.645  1.00 63.70           H
ATOM   3750 2HB  LYS A 249      -5.526 -15.512 -26.344  1.00 63.70           H
ATOM   3751  CG  LYS A 249      -4.670 -17.427 -25.841  1.00 63.70           C
ATOM   3752 1HG  LYS A 249      -3.877 -17.468 -26.587  1.00 63.70           H
ATOM   3753 2HG  LYS A 249      -4.295 -17.931 -24.949  1.00 63.70           H
ATOM   3754  CD  LYS A 249      -5.909 -18.156 -26.363  1.00 63.70           C
ATOM   3755 1HD  LYS A 249      -6.725 -18.052 -25.648  1.00 63.70           H
ATOM   3756 2HD  LYS A 249      -6.240 -17.697 -27.294  1.00 63.70           H
ATOM   3757  CE  LYS A 249      -5.614 -19.639 -26.597  1.00 63.70           C
ATOM   3758 1HE  LYS A 249      -4.869 -19.748 -27.385  1.00 63.70           H
ATOM   3759 2HE  LYS A 249      -5.189 -20.078 -25.694  1.00 63.70           H
ATOM   3760  NZ  LYS A 249      -6.851 -20.361 -26.971  1.00 63.70           N
ATOM   3761 1HZ  LYS A 249      -6.632 -21.334 -27.153  1.00 63.70           H
ATOM   3762 2HZ  LYS A 249      -7.520 -20.302 -26.211  1.00 63.70           H
ATOM   3763 3HZ  LYS A 249      -7.248 -19.942 -27.804  1.00 63.70           H
ATOM   3764  HN  LYS A 249      -3.294 -15.496 -27.241  1.00 63.70           H
ATOM   3765  N   HIS A 250      -2.046 -16.758 -24.499  1.00 69.76           N
ATOM   3766  CA  HIS A 250      -1.309 -17.548 -23.527  1.00 69.76           C
ATOM   3767  C   HIS A 250      -0.318 -16.651 -22.783  1.00 69.76           C
ATOM   3768  O   HIS A 250      -0.158 -16.769 -21.569  1.00 69.76           O
ATOM   3769  HA  HIS A 250      -2.042 -17.932 -22.817  1.00 69.76           H
ATOM   3770  CB  HIS A 250      -0.637 -18.747 -24.198  1.00 69.76           C
ATOM   3771 1HB  HIS A 250      -0.107 -18.403 -25.087  1.00 69.76           H
ATOM   3772 2HB  HIS A 250       0.112 -19.157 -23.520  1.00 69.76           H
ATOM   3773  CG  HIS A 250      -1.593 -19.846 -24.594  1.00 69.76           C
ATOM   3774  ND1 HIS A 250      -2.098 -20.763 -23.689  1.00 69.76           N
ATOM   3775  HD1 HIS A 250      -1.890 -20.795 -22.711  1.00 69.76           H
ATOM   3776  CD2 HIS A 250      -2.133 -20.164 -25.806  1.00 69.76           C
ATOM   3777  HD2 HIS A 250      -1.947 -19.641 -26.743  1.00 69.76           H
ATOM   3778  CE1 HIS A 250      -2.903 -21.592 -24.337  1.00 69.76           C
ATOM   3779  HE1 HIS A 250      -3.452 -22.425 -23.899  1.00 69.76           H
ATOM   3780  NE2 HIS A 250      -2.923 -21.219 -25.649  1.00 69.76           N
ATOM   3781  HN  HIS A 250      -1.893 -17.014 -25.454  1.00 69.76           H
ATOM   3782  N   LYS A 251       0.322 -15.774 -23.542  1.00 70.40           N
ATOM   3783  CA  LYS A 251       1.304 -14.867 -22.973  1.00 70.40           C
ATOM   3784  C   LYS A 251       0.607 -13.914 -21.999  1.00 70.40           C
ATOM   3785  O   LYS A 251       1.043 -13.757 -20.860  1.00 70.40           O
ATOM   3786  HA  LYS A 251       2.020 -15.469 -22.413  1.00 70.40           H
ATOM   3787  CB  LYS A 251       2.081 -14.153 -24.081  1.00 70.40           C
ATOM   3788 1HB  LYS A 251       2.450 -14.884 -24.801  1.00 70.40           H
ATOM   3789 2HB  LYS A 251       1.415 -13.482 -24.623  1.00 70.40           H
ATOM   3790  CG  LYS A 251       3.255 -13.359 -23.504  1.00 70.40           C
ATOM   3791 1HG  LYS A 251       2.879 -12.517 -22.924  1.00 70.40           H
ATOM   3792 2HG  LYS A 251       3.823 -13.990 -22.819  1.00 70.40           H
ATOM   3793  CD  LYS A 251       4.172 -12.850 -24.617  1.00 70.40           C
ATOM   3794 1HD  LYS A 251       4.471 -13.681 -25.256  1.00 70.40           H
ATOM   3795 2HD  LYS A 251       3.630 -12.144 -25.246  1.00 70.40           H
ATOM   3796  CE  LYS A 251       5.415 -12.173 -24.037  1.00 70.40           C
ATOM   3797 1HE  LYS A 251       5.141 -11.216 -23.592  1.00 70.40           H
ATOM   3798 2HE  LYS A 251       5.832 -12.787 -23.239  1.00 70.40           H
ATOM   3799  NZ  LYS A 251       6.432 -11.962 -25.092  1.00 70.40           N
ATOM   3800 1HZ  LYS A 251       7.281 -11.599 -24.675  1.00 70.40           H
ATOM   3801 2HZ  LYS A 251       6.630 -12.845 -25.550  1.00 70.40           H
ATOM   3802 3HZ  LYS A 251       6.079 -11.299 -25.773  1.00 70.40           H
ATOM   3803  HN  LYS A 251       0.180 -15.678 -24.528  1.00 70.40           H
ATOM   3804  N   ALA A 252      -0.465 -13.304 -22.483  1.00 68.68           N
ATOM   3805  CA  ALA A 252      -1.194 -12.329 -21.689  1.00 68.68           C
ATOM   3806  C   ALA A 252      -1.676 -12.990 -20.396  1.00 68.68           C
ATOM   3807  O   ALA A 252      -1.678 -12.364 -19.338  1.00 68.68           O
ATOM   3808  HA  ALA A 252      -0.505 -11.522 -21.439  1.00 68.68           H
ATOM   3809  CB  ALA A 252      -2.346 -11.756 -22.516  1.00 68.68           C
ATOM   3810 1HB  ALA A 252      -1.947 -11.272 -23.408  1.00 68.68           H
ATOM   3811 2HB  ALA A 252      -3.019 -12.562 -22.810  1.00 68.68           H
ATOM   3812 3HB  ALA A 252      -2.893 -11.025 -21.920  1.00 68.68           H
ATOM   3813  HN  ALA A 252      -0.834 -13.465 -23.398  1.00 68.68           H
ATOM   3814  N   LEU A 253      -2.074 -14.248 -20.525  1.00 73.51           N
ATOM   3815  CA  LEU A 253      -2.560 -14.999 -19.380  1.00 73.51           C
ATOM   3816  C   LEU A 253      -1.439 -15.128 -18.347  1.00 73.51           C
ATOM   3817  O   LEU A 253      -1.642 -14.842 -17.167  1.00 73.51           O
ATOM   3818  HA  LEU A 253      -3.375 -14.428 -18.936  1.00 73.51           H
ATOM   3819  CB  LEU A 253      -3.140 -16.342 -19.828  1.00 73.51           C
ATOM   3820 1HB  LEU A 253      -3.708 -16.183 -20.745  1.00 73.51           H
ATOM   3821 2HB  LEU A 253      -2.314 -17.008 -20.077  1.00 73.51           H
ATOM   3822  CG  LEU A 253      -4.044 -17.053 -18.819  1.00 73.51           C
ATOM   3823  HG  LEU A 253      -3.657 -16.859 -17.819  1.00 73.51           H
ATOM   3824  CD1 LEU A 253      -5.468 -16.494 -18.869  1.00 73.51           C
ATOM   3825 1HD1 LEU A 253      -5.448 -15.430 -18.633  1.00 73.51           H
ATOM   3826 2HD1 LEU A 253      -5.879 -16.637 -19.868  1.00 73.51           H
ATOM   3827 3HD1 LEU A 253      -6.089 -17.016 -18.142  1.00 73.51           H
ATOM   3828  CD2 LEU A 253      -4.016 -18.568 -19.029  1.00 73.51           C
ATOM   3829 1HD2 LEU A 253      -4.364 -18.802 -20.035  1.00 73.51           H
ATOM   3830 2HD2 LEU A 253      -2.997 -18.933 -18.903  1.00 73.51           H
ATOM   3831 3HD2 LEU A 253      -4.667 -19.048 -18.299  1.00 73.51           H
ATOM   3832  HN  LEU A 253      -2.068 -14.750 -21.389  1.00 73.51           H
ATOM   3833  N   LYS A 254      -0.282 -15.557 -18.827  1.00 76.24           N
ATOM   3834  CA  LYS A 254       0.856 -15.780 -17.950  1.00 76.24           C
ATOM   3835  C   LYS A 254       1.172 -14.487 -17.195  1.00 76.24           C
ATOM   3836  O   LYS A 254       1.336 -14.500 -15.976  1.00 76.24           O
ATOM   3837  HA  LYS A 254       0.566 -16.540 -17.225  1.00 76.24           H
ATOM   3838  CB  LYS A 254       2.041 -16.336 -18.741  1.00 76.24           C
ATOM   3839 1HB  LYS A 254       1.736 -17.234 -19.278  1.00 76.24           H
ATOM   3840 2HB  LYS A 254       2.356 -15.609 -19.490  1.00 76.24           H
ATOM   3841  CG  LYS A 254       3.214 -16.662 -17.814  1.00 76.24           C
ATOM   3842 1HG  LYS A 254       3.585 -15.746 -17.354  1.00 76.24           H
ATOM   3843 2HG  LYS A 254       2.874 -17.310 -17.006  1.00 76.24           H
ATOM   3844  CD  LYS A 254       4.346 -17.348 -18.583  1.00 76.24           C
ATOM   3845 1HD  LYS A 254       3.976 -18.267 -19.038  1.00 76.24           H
ATOM   3846 2HD  LYS A 254       4.682 -16.703 -19.394  1.00 76.24           H
ATOM   3847  CE  LYS A 254       5.521 -17.669 -17.657  1.00 76.24           C
ATOM   3848 1HE  LYS A 254       5.951 -16.744 -17.272  1.00 76.24           H
ATOM   3849 2HE  LYS A 254       5.170 -18.239 -16.798  1.00 76.24           H
ATOM   3850  NZ  LYS A 254       6.556 -18.439 -18.382  1.00 76.24           N
ATOM   3851 1HZ  LYS A 254       7.336 -18.625 -17.761  1.00 76.24           H
ATOM   3852 2HZ  LYS A 254       6.162 -19.317 -18.701  1.00 76.24           H
ATOM   3853 3HZ  LYS A 254       6.880 -17.903 -19.180  1.00 76.24           H
ATOM   3854  HN  LYS A 254      -0.115 -15.753 -19.793  1.00 76.24           H
ATOM   3855  N   VAL A 255       1.249 -13.401 -17.951  1.00 73.18           N
ATOM   3856  CA  VAL A 255       1.527 -12.101 -17.366  1.00 73.18           C
ATOM   3857  C   VAL A 255       0.536 -11.833 -16.232  1.00 73.18           C
ATOM   3858  O   VAL A 255       0.930 -11.420 -15.143  1.00 73.18           O
ATOM   3859  HA  VAL A 255       2.534 -12.135 -16.951  1.00 73.18           H
ATOM   3860  CB  VAL A 255       1.499 -11.022 -18.452  1.00 73.18           C
ATOM   3861  HB  VAL A 255       0.611 -11.184 -19.062  1.00 73.18           H
ATOM   3862  CG1 VAL A 255       1.397  -9.626 -17.834  1.00 73.18           C
ATOM   3863 1HG1 VAL A 255       0.482  -9.554 -17.247  1.00 73.18           H
ATOM   3864 2HG1 VAL A 255       2.258  -9.450 -17.189  1.00 73.18           H
ATOM   3865 3HG1 VAL A 255       1.379  -8.879 -18.628  1.00 73.18           H
ATOM   3866  CG2 VAL A 255       2.722 -11.131 -19.364  1.00 73.18           C
ATOM   3867 1HG2 VAL A 255       3.629 -11.007 -18.772  1.00 73.18           H
ATOM   3868 2HG2 VAL A 255       2.732 -12.110 -19.844  1.00 73.18           H
ATOM   3869 3HG2 VAL A 255       2.677 -10.353 -20.126  1.00 73.18           H
ATOM   3870  HN  VAL A 255       1.125 -13.401 -18.943  1.00 73.18           H
ATOM   3871  N   THR A 256      -0.732 -12.081 -16.527  1.00 73.18           N
ATOM   3872  CA  THR A 256      -1.798 -11.716 -15.610  1.00 73.18           C
ATOM   3873  C   THR A 256      -1.676 -12.509 -14.307  1.00 73.18           C
ATOM   3874  O   THR A 256      -1.793 -11.946 -13.220  1.00 73.18           O
ATOM   3875  HA  THR A 256      -1.687 -10.662 -15.354  1.00 73.18           H
ATOM   3876  CB  THR A 256      -3.133 -11.929 -16.327  1.00 73.18           C
ATOM   3877  HB  THR A 256      -3.256 -12.973 -16.617  1.00 73.18           H
ATOM   3878  OG1 THR A 256      -3.103 -10.992 -17.401  1.00 73.18           O
ATOM   3879  HG1 THR A 256      -3.082 -11.476 -18.276  1.00 73.18           H
ATOM   3880  CG2 THR A 256      -4.329 -11.489 -15.482  1.00 73.18           C
ATOM   3881 1HG2 THR A 256      -4.239 -10.428 -15.249  1.00 73.18           H
ATOM   3882 2HG2 THR A 256      -4.351 -12.064 -14.556  1.00 73.18           H
ATOM   3883 3HG2 THR A 256      -5.251 -11.662 -16.038  1.00 73.18           H
ATOM   3884  HN  THR A 256      -1.034 -12.521 -17.373  1.00 73.18           H
ATOM   3885  N   ILE A 257      -1.441 -13.804 -14.460  1.00 77.21           N
ATOM   3886  CA  ILE A 257      -1.360 -14.690 -13.311  1.00 77.21           C
ATOM   3887  C   ILE A 257      -0.180 -14.272 -12.432  1.00 77.21           C
ATOM   3888  O   ILE A 257      -0.285 -14.269 -11.206  1.00 77.21           O
ATOM   3889  HA  ILE A 257      -2.279 -14.567 -12.738  1.00 77.21           H
ATOM   3890  CB  ILE A 257      -1.302 -16.151 -13.764  1.00 77.21           C
ATOM   3891  HB  ILE A 257      -0.533 -16.240 -14.531  1.00 77.21           H
ATOM   3892  CG1 ILE A 257      -2.626 -16.580 -14.401  1.00 77.21           C
ATOM   3893 1HG1 ILE A 257      -3.393 -16.666 -13.631  1.00 77.21           H
ATOM   3894 2HG1 ILE A 257      -2.962 -15.815 -15.101  1.00 77.21           H
ATOM   3895  CG2 ILE A 257      -0.898 -17.068 -12.608  1.00 77.21           C
ATOM   3896 1HG2 ILE A 257       0.086 -16.777 -12.241  1.00 77.21           H
ATOM   3897 2HG2 ILE A 257      -1.627 -16.980 -11.803  1.00 77.21           H
ATOM   3898 3HG2 ILE A 257      -0.865 -18.100 -12.958  1.00 77.21           H
ATOM   3899  CD1 ILE A 257      -2.475 -17.917 -15.130  1.00 77.21           C
ATOM   3900 1HD1 ILE A 257      -1.725 -17.820 -15.915  1.00 77.21           H
ATOM   3901 2HD1 ILE A 257      -2.163 -18.684 -14.422  1.00 77.21           H
ATOM   3902 3HD1 ILE A 257      -3.431 -18.198 -15.573  1.00 77.21           H
ATOM   3903  HN  ILE A 257      -1.308 -14.248 -15.346  1.00 77.21           H
ATOM   3904  N   THR A 258       0.916 -13.929 -13.092  1.00 79.02           N
ATOM   3905  CA  THR A 258       2.132 -13.563 -12.385  1.00 79.02           C
ATOM   3906  C   THR A 258       1.873 -12.371 -11.462  1.00 79.02           C
ATOM   3907  O   THR A 258       2.249 -12.395 -10.291  1.00 79.02           O
ATOM   3908  HA  THR A 258       2.426 -14.400 -11.751  1.00 79.02           H
ATOM   3909  CB  THR A 258       3.223 -13.301 -13.425  1.00 79.02           C
ATOM   3910  HB  THR A 258       2.940 -12.484 -14.089  1.00 79.02           H
ATOM   3911  OG1 THR A 258       3.415 -14.566 -14.053  1.00 79.02           O
ATOM   3912  HG1 THR A 258       2.754 -14.684 -14.794  1.00 79.02           H
ATOM   3913  CG2 THR A 258       4.579 -12.992 -12.786  1.00 79.02           C
ATOM   3914 1HG2 THR A 258       4.893 -13.838 -12.175  1.00 79.02           H
ATOM   3915 2HG2 THR A 258       4.491 -12.104 -12.160  1.00 79.02           H
ATOM   3916 3HG2 THR A 258       5.317 -12.814 -13.568  1.00 79.02           H
ATOM   3917  HN  THR A 258       0.982 -13.899 -14.089  1.00 79.02           H
ATOM   3918  N   VAL A 259       1.233 -11.356 -12.024  1.00 74.45           N
ATOM   3919  CA  VAL A 259       0.998 -10.122 -11.293  1.00 74.45           C
ATOM   3920  C   VAL A 259       0.122 -10.417 -10.073  1.00 74.45           C
ATOM   3921  O   VAL A 259       0.406  -9.946  -8.973  1.00 74.45           O
ATOM   3922  HA  VAL A 259       1.964  -9.754 -10.949  1.00 74.45           H
ATOM   3923  CB  VAL A 259       0.392  -9.070 -12.223  1.00 74.45           C
ATOM   3924  HB  VAL A 259      -0.490  -9.505 -12.692  1.00 74.45           H
ATOM   3925  CG1 VAL A 259      -0.053  -7.835 -11.438  1.00 74.45           C
ATOM   3926 1HG1 VAL A 259      -0.804  -8.123 -10.702  1.00 74.45           H
ATOM   3927 2HG1 VAL A 259       0.806  -7.398 -10.929  1.00 74.45           H
ATOM   3928 3HG1 VAL A 259      -0.480  -7.103 -12.124  1.00 74.45           H
ATOM   3929  CG2 VAL A 259       1.374  -8.689 -13.333  1.00 74.45           C
ATOM   3930 1HG2 VAL A 259       2.283  -8.282 -12.890  1.00 74.45           H
ATOM   3931 2HG2 VAL A 259       1.621  -9.574 -13.920  1.00 74.45           H
ATOM   3932 3HG2 VAL A 259       0.919  -7.940 -13.980  1.00 74.45           H
ATOM   3933  HN  VAL A 259       0.879 -11.367 -12.959  1.00 74.45           H
ATOM   3934  N   LEU A 260      -0.925 -11.194 -10.309  1.00 76.22           N
ATOM   3935  CA  LEU A 260      -1.867 -11.521  -9.253  1.00 76.22           C
ATOM   3936  C   LEU A 260      -1.131 -12.248  -8.126  1.00 76.22           C
ATOM   3937  O   LEU A 260      -1.338 -11.949  -6.951  1.00 76.22           O
ATOM   3938  HA  LEU A 260      -2.258 -10.582  -8.862  1.00 76.22           H
ATOM   3939  CB  LEU A 260      -3.054 -12.305  -9.818  1.00 76.22           C
ATOM   3940 1HB  LEU A 260      -3.557 -11.681 -10.557  1.00 76.22           H
ATOM   3941 2HB  LEU A 260      -2.669 -13.177 -10.347  1.00 76.22           H
ATOM   3942  CG  LEU A 260      -4.091 -12.779  -8.799  1.00 76.22           C
ATOM   3943  HG  LEU A 260      -3.589 -13.417  -8.071  1.00 76.22           H
ATOM   3944  CD1 LEU A 260      -4.684 -11.596  -8.030  1.00 76.22           C
ATOM   3945 1HD1 LEU A 260      -3.889 -11.071  -7.501  1.00 76.22           H
ATOM   3946 2HD1 LEU A 260      -5.168 -10.914  -8.729  1.00 76.22           H
ATOM   3947 3HD1 LEU A 260      -5.419 -11.961  -7.312  1.00 76.22           H
ATOM   3948  CD2 LEU A 260      -5.173 -13.626  -9.471  1.00 76.22           C
ATOM   3949 1HD2 LEU A 260      -5.678 -13.033 -10.233  1.00 76.22           H
ATOM   3950 2HD2 LEU A 260      -4.715 -14.500  -9.935  1.00 76.22           H
ATOM   3951 3HD2 LEU A 260      -5.898 -13.950  -8.724  1.00 76.22           H
ATOM   3952  HN  LEU A 260      -1.132 -11.596 -11.201  1.00 76.22           H
ATOM   3953  N   THR A 261      -0.287 -13.189  -8.523  1.00 83.62           N
ATOM   3954  CA  THR A 261       0.393 -14.039  -7.561  1.00 83.62           C
ATOM   3955  C   THR A 261       1.318 -13.204  -6.673  1.00 83.62           C
ATOM   3956  O   THR A 261       1.362 -13.400  -5.459  1.00 83.62           O
ATOM   3957  HA  THR A 261      -0.356 -14.488  -6.909  1.00 83.62           H
ATOM   3958  CB  THR A 261       1.123 -15.138  -8.335  1.00 83.62           C
ATOM   3959  HB  THR A 261       1.938 -14.722  -8.927  1.00 83.62           H
ATOM   3960  OG1 THR A 261       0.092 -15.785  -9.076  1.00 83.62           O
ATOM   3961  HG1 THR A 261       0.094 -15.458 -10.021  1.00 83.62           H
ATOM   3962  CG2 THR A 261       1.668 -16.236  -7.419  1.00 83.62           C
ATOM   3963 1HG2 THR A 261       0.843 -16.698  -6.876  1.00 83.62           H
ATOM   3964 2HG2 THR A 261       2.371 -15.801  -6.709  1.00 83.62           H
ATOM   3965 3HG2 THR A 261       2.176 -16.991  -8.018  1.00 83.62           H
ATOM   3966  HN  THR A 261      -0.066 -13.373  -9.481  1.00 83.62           H
ATOM   3967  N   VAL A 262       2.035 -12.291  -7.312  1.00 81.81           N
ATOM   3968  CA  VAL A 262       3.002 -11.469  -6.605  1.00 81.81           C
ATOM   3969  C   VAL A 262       2.277 -10.620  -5.560  1.00 81.81           C
ATOM   3970  O   VAL A 262       2.744 -10.486  -4.430  1.00 81.81           O
ATOM   3971  HA  VAL A 262       3.692 -12.141  -6.093  1.00 81.81           H
ATOM   3972  CB  VAL A 262       3.806 -10.633  -7.602  1.00 81.81           C
ATOM   3973  HB  VAL A 262       3.100 -10.115  -8.251  1.00 81.81           H
ATOM   3974  CG1 VAL A 262       4.644  -9.575  -6.881  1.00 81.81           C
ATOM   3975 1HG1 VAL A 262       3.987  -8.912  -6.318  1.00 81.81           H
ATOM   3976 2HG1 VAL A 262       5.337 -10.066  -6.197  1.00 81.81           H
ATOM   3977 3HG1 VAL A 262       5.206  -8.995  -7.613  1.00 81.81           H
ATOM   3978  CG2 VAL A 262       4.686 -11.524  -8.481  1.00 81.81           C
ATOM   3979 1HG2 VAL A 262       5.381 -12.082  -7.853  1.00 81.81           H
ATOM   3980 2HG2 VAL A 262       4.058 -12.221  -9.036  1.00 81.81           H
ATOM   3981 3HG2 VAL A 262       5.247 -10.904  -9.181  1.00 81.81           H
ATOM   3982  HN  VAL A 262       1.962 -12.109  -8.293  1.00 81.81           H
ATOM   3983  N   PHE A 263       1.146 -10.066  -5.975  1.00 77.27           N
ATOM   3984  CA  PHE A 263       0.365  -9.212  -5.097  1.00 77.27           C
ATOM   3985  C   PHE A 263      -0.120  -9.985  -3.869  1.00 77.27           C
ATOM   3986  O   PHE A 263       0.075  -9.545  -2.737  1.00 77.27           O
ATOM   3987  HA  PHE A 263       1.014  -8.397  -4.778  1.00 77.27           H
ATOM   3988  CB  PHE A 263      -0.849  -8.738  -5.899  1.00 77.27           C
ATOM   3989 1HB  PHE A 263      -0.501  -8.188  -6.773  1.00 77.27           H
ATOM   3990 2HB  PHE A 263      -1.392  -9.609  -6.265  1.00 77.27           H
ATOM   3991  CG  PHE A 263      -1.811  -7.851  -5.105  1.00 77.27           C
ATOM   3992  CD1 PHE A 263      -2.912  -8.395  -4.521  1.00 77.27           C
ATOM   3993  HD1 PHE A 263      -3.108  -9.463  -4.617  1.00 77.27           H
ATOM   3994  CD2 PHE A 263      -1.565  -6.519  -4.985  1.00 77.27           C
ATOM   3995  HD2 PHE A 263      -0.683  -6.083  -5.454  1.00 77.27           H
ATOM   3996  CE1 PHE A 263      -3.804  -7.572  -3.784  1.00 77.27           C
ATOM   3997  HE1 PHE A 263      -4.687  -8.008  -3.316  1.00 77.27           H
ATOM   3998  CE2 PHE A 263      -2.458  -5.696  -4.248  1.00 77.27           C
ATOM   3999  HE2 PHE A 263      -2.261  -4.628  -4.152  1.00 77.27           H
ATOM   4000  CZ  PHE A 263      -3.559  -6.240  -3.664  1.00 77.27           C
ATOM   4001  HZ  PHE A 263      -4.244  -5.609  -3.099  1.00 77.27           H
ATOM   4002  HN  PHE A 263       0.765 -10.194  -6.890  1.00 77.27           H
ATOM   4003  N   VAL A 264      -0.743 -11.124  -4.135  1.00 83.03           N
ATOM   4004  CA  VAL A 264      -1.350 -11.910  -3.074  1.00 83.03           C
ATOM   4005  C   VAL A 264      -0.273 -12.315  -2.065  1.00 83.03           C
ATOM   4006  O   VAL A 264      -0.460 -12.166  -0.859  1.00 83.03           O
ATOM   4007  HA  VAL A 264      -2.080 -11.276  -2.571  1.00 83.03           H
ATOM   4008  CB  VAL A 264      -2.093 -13.108  -3.669  1.00 83.03           C
ATOM   4009  HB  VAL A 264      -1.403 -13.637  -4.326  1.00 83.03           H
ATOM   4010  CG1 VAL A 264      -2.536 -14.078  -2.573  1.00 83.03           C
ATOM   4011 1HG1 VAL A 264      -1.661 -14.442  -2.034  1.00 83.03           H
ATOM   4012 2HG1 VAL A 264      -3.202 -13.564  -1.879  1.00 83.03           H
ATOM   4013 3HG1 VAL A 264      -3.062 -14.920  -3.024  1.00 83.03           H
ATOM   4014  CG2 VAL A 264      -3.286 -12.650  -4.511  1.00 83.03           C
ATOM   4015 1HG2 VAL A 264      -3.977 -12.086  -3.885  1.00 83.03           H
ATOM   4016 2HG2 VAL A 264      -2.934 -12.016  -5.326  1.00 83.03           H
ATOM   4017 3HG2 VAL A 264      -3.796 -13.521  -4.923  1.00 83.03           H
ATOM   4018  HN  VAL A 264      -0.836 -11.510  -5.052  1.00 83.03           H
ATOM   4019  N   LEU A 265       0.830 -12.821  -2.597  1.00 87.95           N
ATOM   4020  CA  LEU A 265       1.868 -13.397  -1.760  1.00 87.95           C
ATOM   4021  C   LEU A 265       2.488 -12.298  -0.895  1.00 87.95           C
ATOM   4022  O   LEU A 265       2.962 -12.564   0.209  1.00 87.95           O
ATOM   4023  HA  LEU A 265       1.392 -14.126  -1.104  1.00 87.95           H
ATOM   4024  CB  LEU A 265       2.887 -14.155  -2.614  1.00 87.95           C
ATOM   4025 1HB  LEU A 265       3.217 -13.498  -3.419  1.00 87.95           H
ATOM   4026 2HB  LEU A 265       3.760 -14.368  -1.999  1.00 87.95           H
ATOM   4027  CG  LEU A 265       2.400 -15.467  -3.232  1.00 87.95           C
ATOM   4028  HG  LEU A 265       1.536 -15.249  -3.861  1.00 87.95           H
ATOM   4029  CD1 LEU A 265       3.473 -16.080  -4.134  1.00 87.95           C
ATOM   4030 1HD1 LEU A 265       3.713 -15.384  -4.937  1.00 87.95           H
ATOM   4031 2HD1 LEU A 265       4.369 -16.281  -3.547  1.00 87.95           H
ATOM   4032 3HD1 LEU A 265       3.100 -17.012  -4.560  1.00 87.95           H
ATOM   4033  CD2 LEU A 265       1.935 -16.443  -2.150  1.00 87.95           C
ATOM   4034 1HD2 LEU A 265       2.764 -16.661  -1.476  1.00 87.95           H
ATOM   4035 2HD2 LEU A 265       1.116 -15.997  -1.586  1.00 87.95           H
ATOM   4036 3HD2 LEU A 265       1.594 -17.368  -2.616  1.00 87.95           H
ATOM   4037  HN  LEU A 265       1.019 -12.842  -3.579  1.00 87.95           H
ATOM   4038  N   SER A 266       2.465 -11.085  -1.429  1.00 86.44           N
ATOM   4039  CA  SER A 266       3.113  -9.964  -0.769  1.00 86.44           C
ATOM   4040  C   SER A 266       2.176  -9.362   0.280  1.00 86.44           C
ATOM   4041  O   SER A 266       2.614  -8.985   1.366  1.00 86.44           O
ATOM   4042  HA  SER A 266       4.000 -10.383  -0.294  1.00 86.44           H
ATOM   4043  CB  SER A 266       3.532  -8.897  -1.781  1.00 86.44           C
ATOM   4044 1HB  SER A 266       3.988  -8.058  -1.255  1.00 86.44           H
ATOM   4045 2HB  SER A 266       4.292  -9.306  -2.447  1.00 86.44           H
ATOM   4046  OG  SER A 266       2.429  -8.429  -2.553  1.00 86.44           O
ATOM   4047  HG  SER A 266       2.370  -8.941  -3.410  1.00 86.44           H
ATOM   4048  HN  SER A 266       2.016 -10.864  -2.295  1.00 86.44           H
ATOM   4049  N   GLN A 267       0.903  -9.291  -0.081  1.00 85.49           N
ATOM   4050  CA  GLN A 267      -0.051  -8.510   0.688  1.00 85.49           C
ATOM   4051  C   GLN A 267      -0.775  -9.403   1.698  1.00 85.49           C
ATOM   4052  O   GLN A 267      -1.095  -8.964   2.802  1.00 85.49           O
ATOM   4053  HA  GLN A 267       0.544  -7.763   1.214  1.00 85.49           H
ATOM   4054  CB  GLN A 267      -1.048  -7.802  -0.231  1.00 85.49           C
ATOM   4055 1HB  GLN A 267      -1.571  -8.537  -0.843  1.00 85.49           H
ATOM   4056 2HB  GLN A 267      -1.802  -7.292   0.368  1.00 85.49           H
ATOM   4057  CG  GLN A 267      -0.338  -6.791  -1.135  1.00 85.49           C
ATOM   4058 1HG  GLN A 267       0.391  -7.306  -1.760  1.00 85.49           H
ATOM   4059 2HG  GLN A 267      -1.061  -6.327  -1.805  1.00 85.49           H
ATOM   4060  CD  GLN A 267       0.363  -5.713  -0.306  1.00 85.49           C
ATOM   4061  OE1 GLN A 267      -0.175  -5.181   0.651  1.00 85.49           O
ATOM   4062  NE2 GLN A 267       1.591  -5.422  -0.726  1.00 85.49           N
ATOM   4063 1HE2 GLN A 267       1.974  -5.896  -1.519  1.00 85.49           H
ATOM   4064 2HE2 GLN A 267       2.131  -4.729  -0.249  1.00 85.49           H
ATOM   4065  HN  GLN A 267       0.522  -9.754  -0.882  1.00 85.49           H
ATOM   4066  N   PHE A 268      -1.012 -10.639   1.284  1.00 88.25           N
ATOM   4067  CA  PHE A 268      -1.863 -11.534   2.050  1.00 88.25           C
ATOM   4068  C   PHE A 268      -1.341 -11.699   3.479  1.00 88.25           C
ATOM   4069  O   PHE A 268      -2.080 -11.495   4.441  1.00 88.25           O
ATOM   4070  HA  PHE A 268      -2.858 -11.090   2.077  1.00 88.25           H
ATOM   4071  CB  PHE A 268      -1.829 -12.893   1.347  1.00 88.25           C
ATOM   4072 1HB  PHE A 268      -2.150 -12.764   0.314  1.00 88.25           H
ATOM   4073 2HB  PHE A 268      -0.799 -13.250   1.319  1.00 88.25           H
ATOM   4074  CG  PHE A 268      -2.705 -13.958   2.010  1.00 88.25           C
ATOM   4075  CD1 PHE A 268      -2.132 -14.952   2.740  1.00 88.25           C
ATOM   4076  HD1 PHE A 268      -1.048 -14.991   2.852  1.00 88.25           H
ATOM   4077  CD2 PHE A 268      -4.057 -13.910   1.870  1.00 88.25           C
ATOM   4078  HD2 PHE A 268      -4.516 -13.113   1.285  1.00 88.25           H
ATOM   4079  CE1 PHE A 268      -2.945 -15.941   3.355  1.00 88.25           C
ATOM   4080  HE1 PHE A 268      -2.485 -16.738   3.939  1.00 88.25           H
ATOM   4081  CE2 PHE A 268      -4.870 -14.899   2.485  1.00 88.25           C
ATOM   4082  HE2 PHE A 268      -5.953 -14.860   2.372  1.00 88.25           H
ATOM   4083  CZ  PHE A 268      -4.297 -15.893   3.214  1.00 88.25           C
ATOM   4084  HZ  PHE A 268      -4.921 -16.652   3.686  1.00 88.25           H
ATOM   4085  HN  PHE A 268      -0.634 -11.030   0.445  1.00 88.25           H
ATOM   4086  N   PRO A 269      -0.063 -12.068   3.643  1.00 92.90           N
ATOM   4087  CA  PRO A 269       0.468 -12.376   4.973  1.00 92.90           C
ATOM   4088  C   PRO A 269       0.215 -11.255   5.968  1.00 92.90           C
ATOM   4089  O   PRO A 269      -0.184 -11.507   7.104  1.00 92.90           O
ATOM   4090  HA  PRO A 269      -0.041 -13.245   5.388  1.00 92.90           H
ATOM   4091  CB  PRO A 269       1.963 -12.589   4.726  1.00 92.90           C
ATOM   4092 1HB  PRO A 269       2.527 -11.666   4.858  1.00 92.90           H
ATOM   4093 2HB  PRO A 269       2.383 -13.320   5.417  1.00 92.90           H
ATOM   4094  CG  PRO A 269       2.016 -13.080   3.284  1.00 92.90           C
ATOM   4095 1HG  PRO A 269       3.004 -12.943   2.846  1.00 92.90           H
ATOM   4096 2HG  PRO A 269       1.793 -14.144   3.211  1.00 92.90           H
ATOM   4097  CD  PRO A 269       0.962 -12.227   2.596  1.00 92.90           C
ATOM   4098 1HD  PRO A 269       1.364 -11.264   2.281  1.00 92.90           H
ATOM   4099 2HD  PRO A 269       0.568 -12.712   1.704  1.00 92.90           H
ATOM   4100  N   TYR A 270       0.456 -10.035   5.511  1.00 91.64           N
ATOM   4101  CA  TYR A 270       0.333  -8.874   6.375  1.00 91.64           C
ATOM   4102  C   TYR A 270      -1.113  -8.686   6.839  1.00 91.64           C
ATOM   4103  O   TYR A 270      -1.362  -8.419   8.014  1.00 91.64           O
ATOM   4104  HA  TYR A 270       0.968  -9.034   7.247  1.00 91.64           H
ATOM   4105  CB  TYR A 270       0.743  -7.669   5.525  1.00 91.64           C
ATOM   4106 1HB  TYR A 270       1.810  -7.735   5.312  1.00 91.64           H
ATOM   4107 2HB  TYR A 270       0.223  -7.719   4.569  1.00 91.64           H
ATOM   4108  CG  TYR A 270       0.451  -6.317   6.179  1.00 91.64           C
ATOM   4109  CD1 TYR A 270      -0.457  -5.453   5.601  1.00 91.64           C
ATOM   4110  HD1 TYR A 270      -0.965  -5.734   4.678  1.00 91.64           H
ATOM   4111  CD2 TYR A 270       1.094  -5.962   7.347  1.00 91.64           C
ATOM   4112  HD2 TYR A 270       1.811  -6.645   7.804  1.00 91.64           H
ATOM   4113  CE1 TYR A 270      -0.732  -4.181   6.216  1.00 91.64           C
ATOM   4114  HE1 TYR A 270      -1.446  -3.489   5.769  1.00 91.64           H
ATOM   4115  CE2 TYR A 270       0.819  -4.690   7.962  1.00 91.64           C
ATOM   4116  HE2 TYR A 270       1.320  -4.397   8.885  1.00 91.64           H
ATOM   4117  CZ  TYR A 270      -0.081  -3.862   7.366  1.00 91.64           C
ATOM   4118  OH  TYR A 270      -0.341  -2.660   7.948  1.00 91.64           O
ATOM   4119  HH  TYR A 270      -0.016  -2.660   8.893  1.00 91.64           H
ATOM   4120  HN  TYR A 270       0.731  -9.834   4.571  1.00 91.64           H
ATOM   4121  N   ASN A 271      -2.028  -8.835   5.893  1.00 89.93           N
ATOM   4122  CA  ASN A 271      -3.434  -8.588   6.166  1.00 89.93           C
ATOM   4123  C   ASN A 271      -3.973  -9.692   7.077  1.00 89.93           C
ATOM   4124  O   ASN A 271      -4.936  -9.480   7.813  1.00 89.93           O
ATOM   4125  HA  ASN A 271      -3.466  -7.606   6.637  1.00 89.93           H
ATOM   4126  CB  ASN A 271      -4.256  -8.597   4.875  1.00 89.93           C
ATOM   4127 1HB  ASN A 271      -3.973  -9.455   4.266  1.00 89.93           H
ATOM   4128 2HB  ASN A 271      -5.313  -8.710   5.114  1.00 89.93           H
ATOM   4129  CG  ASN A 271      -4.042  -7.307   4.080  1.00 89.93           C
ATOM   4130  OD1 ASN A 271      -4.451  -6.228   4.476  1.00 89.93           O
ATOM   4131  ND2 ASN A 271      -3.379  -7.478   2.940  1.00 89.93           N
ATOM   4132 1HD2 ASN A 271      -3.071  -8.391   2.673  1.00 89.93           H
ATOM   4133 2HD2 ASN A 271      -3.190  -6.694   2.349  1.00 89.93           H
ATOM   4134  HN  ASN A 271      -1.823  -9.117   4.956  1.00 89.93           H
ATOM   4135  N   CYS A 272      -3.330 -10.848   6.998  1.00 93.06           N
ATOM   4136  CA  CYS A 272      -3.647 -11.944   7.898  1.00 93.06           C
ATOM   4137  C   CYS A 272      -3.388 -11.478   9.332  1.00 93.06           C
ATOM   4138  O   CYS A 272      -4.237 -11.648  10.206  1.00 93.06           O
ATOM   4139  HA  CYS A 272      -4.702 -12.175   7.750  1.00 93.06           H
ATOM   4140  CB  CYS A 272      -2.851 -13.205   7.555  1.00 93.06           C
ATOM   4141 1HB  CYS A 272      -1.792 -12.964   7.468  1.00 93.06           H
ATOM   4142 2HB  CYS A 272      -2.947 -13.935   8.359  1.00 93.06           H
ATOM   4143  SG  CYS A 272      -3.460 -13.921   5.985  1.00 93.06           S
ATOM   4144  HG  CYS A 272      -2.876 -13.029   5.189  1.00 93.06           H
ATOM   4145  HN  CYS A 272      -2.605 -11.040   6.336  1.00 93.06           H
ATOM   4146  N   ILE A 273      -2.212 -10.901   9.530  1.00 93.62           N
ATOM   4147  CA  ILE A 273      -1.810 -10.456  10.853  1.00 93.62           C
ATOM   4148  C   ILE A 273      -2.696  -9.286  11.284  1.00 93.62           C
ATOM   4149  O   ILE A 273      -3.081  -9.190  12.449  1.00 93.62           O
ATOM   4150  HA  ILE A 273      -1.975 -11.285  11.541  1.00 93.62           H
ATOM   4151  CB  ILE A 273      -0.314 -10.137  10.880  1.00 93.62           C
ATOM   4152  HB  ILE A 273      -0.112  -9.384  10.117  1.00 93.62           H
ATOM   4153  CG1 ILE A 273       0.517 -11.372  10.527  1.00 93.62           C
ATOM   4154 1HG1 ILE A 273       0.234 -11.735   9.539  1.00 93.62           H
ATOM   4155 2HG1 ILE A 273       1.572 -11.103  10.479  1.00 93.62           H
ATOM   4156  CG2 ILE A 273       0.095  -9.536  12.226  1.00 93.62           C
ATOM   4157 1HG2 ILE A 273      -0.462  -8.615  12.397  1.00 93.62           H
ATOM   4158 2HG2 ILE A 273      -0.125 -10.247  13.023  1.00 93.62           H
ATOM   4159 3HG2 ILE A 273       1.163  -9.318  12.218  1.00 93.62           H
ATOM   4160  CD1 ILE A 273       0.315 -12.482  11.561  1.00 93.62           C
ATOM   4161 1HD1 ILE A 273       0.621 -12.123  12.544  1.00 93.62           H
ATOM   4162 2HD1 ILE A 273      -0.737 -12.765  11.589  1.00 93.62           H
ATOM   4163 3HD1 ILE A 273       0.917 -13.348  11.287  1.00 93.62           H
ATOM   4164  HN  ILE A 273      -1.541 -10.737   8.807  1.00 93.62           H
ATOM   4165  N   LEU A 274      -2.995  -8.425  10.322  1.00 92.00           N
ATOM   4166  CA  LEU A 274      -3.821  -7.260  10.590  1.00 92.00           C
ATOM   4167  C   LEU A 274      -5.190  -7.717  11.098  1.00 92.00           C
ATOM   4168  O   LEU A 274      -5.777  -7.078  11.970  1.00 92.00           O
ATOM   4169  HA  LEU A 274      -3.333  -6.688  11.379  1.00 92.00           H
ATOM   4170  CB  LEU A 274      -3.893  -6.359   9.355  1.00 92.00           C
ATOM   4171 1HB  LEU A 274      -2.919  -6.370   8.865  1.00 92.00           H
ATOM   4172 2HB  LEU A 274      -4.607  -6.793   8.655  1.00 92.00           H
ATOM   4173  CG  LEU A 274      -4.289  -4.904   9.609  1.00 92.00           C
ATOM   4174  HG  LEU A 274      -4.999  -4.882  10.436  1.00 92.00           H
ATOM   4175  CD1 LEU A 274      -3.077  -4.071  10.032  1.00 92.00           C
ATOM   4176 1HD1 LEU A 274      -2.655  -4.484  10.949  1.00 92.00           H
ATOM   4177 2HD1 LEU A 274      -2.326  -4.096   9.243  1.00 92.00           H
ATOM   4178 3HD1 LEU A 274      -3.387  -3.041  10.207  1.00 92.00           H
ATOM   4179  CD2 LEU A 274      -4.997  -4.308   8.391  1.00 92.00           C
ATOM   4180 1HD2 LEU A 274      -4.330  -4.343   7.530  1.00 92.00           H
ATOM   4181 2HD2 LEU A 274      -5.898  -4.883   8.177  1.00 92.00           H
ATOM   4182 3HD2 LEU A 274      -5.268  -3.272   8.599  1.00 92.00           H
ATOM   4183  HN  LEU A 274      -2.683  -8.514   9.376  1.00 92.00           H
ATOM   4184  N   LEU A 275      -5.659  -8.819  10.531  1.00 93.86           N
ATOM   4185  CA  LEU A 275      -6.936  -9.383  10.933  1.00 93.86           C
ATOM   4186  C   LEU A 275      -6.863  -9.802  12.403  1.00 93.86           C
ATOM   4187  O   LEU A 275      -7.766  -9.502  13.183  1.00 93.86           O
ATOM   4188  HA  LEU A 275      -7.685  -8.597  10.835  1.00 93.86           H
ATOM   4189  CB  LEU A 275      -7.342 -10.516   9.990  1.00 93.86           C
ATOM   4190 1HB  LEU A 275      -7.435 -10.109   8.983  1.00 93.86           H
ATOM   4191 2HB  LEU A 275      -6.535 -11.248   9.964  1.00 93.86           H
ATOM   4192  CG  LEU A 275      -8.643 -11.245  10.337  1.00 93.86           C
ATOM   4193  HG  LEU A 275      -8.570 -11.602  11.364  1.00 93.86           H
ATOM   4194  CD1 LEU A 275      -9.838 -10.292  10.274  1.00 93.86           C
ATOM   4195 1HD1 LEU A 275      -9.693  -9.479  10.985  1.00 93.86           H
ATOM   4196 2HD1 LEU A 275      -9.925  -9.884   9.267  1.00 93.86           H
ATOM   4197 3HD1 LEU A 275     -10.749 -10.835  10.525  1.00 93.86           H
ATOM   4198  CD2 LEU A 275      -8.839 -12.471   9.444  1.00 93.86           C
ATOM   4199 1HD2 LEU A 275      -8.882 -12.159   8.401  1.00 93.86           H
ATOM   4200 2HD2 LEU A 275      -8.005 -13.159   9.583  1.00 93.86           H
ATOM   4201 3HD2 LEU A 275      -9.770 -12.970   9.712  1.00 93.86           H
ATOM   4202  HN  LEU A 275      -5.182  -9.324   9.811  1.00 93.86           H
ATOM   4203  N   VAL A 276      -5.780 -10.490  12.736  1.00 94.58           N
ATOM   4204  CA  VAL A 276      -5.580 -10.957  14.097  1.00 94.58           C
ATOM   4205  C   VAL A 276      -5.613  -9.762  15.052  1.00 94.58           C
ATOM   4206  O   VAL A 276      -6.280  -9.806  16.085  1.00 94.58           O
ATOM   4207  HA  VAL A 276      -6.407 -11.624  14.341  1.00 94.58           H
ATOM   4208  CB  VAL A 276      -4.281 -11.760  14.189  1.00 94.58           C
ATOM   4209  HB  VAL A 276      -3.476 -11.142  13.792  1.00 94.58           H
ATOM   4210  CG1 VAL A 276      -3.944 -12.092  15.644  1.00 94.58           C
ATOM   4211 1HG1 VAL A 276      -3.824 -11.168  16.209  1.00 94.58           H
ATOM   4212 2HG1 VAL A 276      -4.751 -12.682  16.079  1.00 94.58           H
ATOM   4213 3HG1 VAL A 276      -3.016 -12.663  15.680  1.00 94.58           H
ATOM   4214  CG2 VAL A 276      -4.361 -13.031  13.341  1.00 94.58           C
ATOM   4215 1HG2 VAL A 276      -5.183 -13.653  13.695  1.00 94.58           H
ATOM   4216 2HG2 VAL A 276      -4.533 -12.762  12.299  1.00 94.58           H
ATOM   4217 3HG2 VAL A 276      -3.425 -13.583  13.424  1.00 94.58           H
ATOM   4218  HN  VAL A 276      -5.050 -10.727  12.096  1.00 94.58           H
ATOM   4219  N   GLN A 277      -4.885  -8.722  14.673  1.00 93.09           N
ATOM   4220  CA  GLN A 277      -4.804  -7.526  15.494  1.00 93.09           C
ATOM   4221  C   GLN A 277      -6.192  -6.905  15.666  1.00 93.09           C
ATOM   4222  O   GLN A 277      -6.492  -6.326  16.708  1.00 93.09           O
ATOM   4223  HA  GLN A 277      -4.427  -7.862  16.460  1.00 93.09           H
ATOM   4224  CB  GLN A 277      -3.822  -6.516  14.896  1.00 93.09           C
ATOM   4225 1HB  GLN A 277      -4.009  -6.410  13.828  1.00 93.09           H
ATOM   4226 2HB  GLN A 277      -3.983  -5.536  15.346  1.00 93.09           H
ATOM   4227  CG  GLN A 277      -2.375  -6.957  15.126  1.00 93.09           C
ATOM   4228 1HG  GLN A 277      -2.198  -7.096  16.192  1.00 93.09           H
ATOM   4229 2HG  GLN A 277      -2.204  -7.920  14.646  1.00 93.09           H
ATOM   4230  CD  GLN A 277      -1.393  -5.923  14.570  1.00 93.09           C
ATOM   4231  OE1 GLN A 277      -1.713  -5.128  13.703  1.00 93.09           O
ATOM   4232  NE2 GLN A 277      -0.182  -5.979  15.118  1.00 93.09           N
ATOM   4233 1HE2 GLN A 277       0.016  -6.657  15.826  1.00 93.09           H
ATOM   4234 2HE2 GLN A 277       0.531  -5.344  14.821  1.00 93.09           H
ATOM   4235  HN  GLN A 277      -4.357  -8.689  13.824  1.00 93.09           H
ATOM   4236  N   THR A 278      -7.002  -7.048  14.627  1.00 93.43           N
ATOM   4237  CA  THR A 278      -8.337  -6.477  14.635  1.00 93.43           C
ATOM   4238  C   THR A 278      -9.232  -7.227  15.624  1.00 93.43           C
ATOM   4239  O   THR A 278      -9.976  -6.610  16.385  1.00 93.43           O
ATOM   4240  HA  THR A 278      -8.268  -5.447  14.984  1.00 93.43           H
ATOM   4241  CB  THR A 278      -8.868  -6.495  13.200  1.00 93.43           C
ATOM   4242  HB  THR A 278      -9.017  -7.518  12.853  1.00 93.43           H
ATOM   4243  OG1 THR A 278      -7.916  -5.729  12.467  1.00 93.43           O
ATOM   4244  HG1 THR A 278      -7.233  -6.334  12.057  1.00 93.43           H
ATOM   4245  CG2 THR A 278     -10.173  -5.710  13.048  1.00 93.43           C
ATOM   4246 1HG2 THR A 278     -10.007  -4.671  13.331  1.00 93.43           H
ATOM   4247 2HG2 THR A 278     -10.936  -6.146  13.694  1.00 93.43           H
ATOM   4248 3HG2 THR A 278     -10.506  -5.756  12.011  1.00 93.43           H
ATOM   4249  HN  THR A 278      -6.758  -7.542  13.792  1.00 93.43           H
ATOM   4250  N   ILE A 279      -9.131  -8.547  15.580  1.00 94.87           N
ATOM   4251  CA  ILE A 279      -9.926  -9.388  16.459  1.00 94.87           C
ATOM   4252  C   ILE A 279      -9.524  -9.124  17.911  1.00 94.87           C
ATOM   4253  O   ILE A 279     -10.381  -9.021  18.787  1.00 94.87           O
ATOM   4254  HA  ILE A 279     -10.969  -9.099  16.332  1.00 94.87           H
ATOM   4255  CB  ILE A 279      -9.809 -10.856  16.045  1.00 94.87           C
ATOM   4256  HB  ILE A 279      -8.751 -11.112  15.989  1.00 94.87           H
ATOM   4257  CG1 ILE A 279     -10.403 -11.083  14.654  1.00 94.87           C
ATOM   4258 1HG1 ILE A 279     -11.491 -11.048  14.709  1.00 94.87           H
ATOM   4259 2HG1 ILE A 279     -10.092 -10.280  13.986  1.00 94.87           H
ATOM   4260  CG2 ILE A 279     -10.440 -11.774  17.095  1.00 94.87           C
ATOM   4261 1HG2 ILE A 279      -9.932 -11.638  18.049  1.00 94.87           H
ATOM   4262 2HG2 ILE A 279     -11.496 -11.525  17.207  1.00 94.87           H
ATOM   4263 3HG2 ILE A 279     -10.343 -12.811  16.776  1.00 94.87           H
ATOM   4264  CD1 ILE A 279      -9.959 -12.431  14.081  1.00 94.87           C
ATOM   4265 1HD1 ILE A 279      -8.872 -12.452  14.004  1.00 94.87           H
ATOM   4266 2HD1 ILE A 279     -10.293 -13.233  14.739  1.00 94.87           H
ATOM   4267 3HD1 ILE A 279     -10.396 -12.566  13.091  1.00 94.87           H
ATOM   4268  HN  ILE A 279      -8.520  -9.041  14.961  1.00 94.87           H
ATOM   4269  N   ASP A 280      -8.220  -9.023  18.122  1.00 94.05           N
ATOM   4270  CA  ASP A 280      -7.690  -8.847  19.463  1.00 94.05           C
ATOM   4271  C   ASP A 280      -8.076  -7.461  19.982  1.00 94.05           C
ATOM   4272  O   ASP A 280      -8.314  -7.284  21.176  1.00 94.05           O
ATOM   4273  HA  ASP A 280      -8.131  -9.651  20.053  1.00 94.05           H
ATOM   4274  CB  ASP A 280      -6.163  -8.946  19.470  1.00 94.05           C
ATOM   4275 1HB  ASP A 280      -5.851  -9.846  18.940  1.00 94.05           H
ATOM   4276 2HB  ASP A 280      -5.738  -8.097  18.933  1.00 94.05           H
ATOM   4277  CG  ASP A 280      -5.621  -8.975  20.900  1.00 94.05           C
ATOM   4278  OD1 ASP A 280      -6.126  -9.811  21.681  1.00 94.05           O
ATOM   4279  OD2 ASP A 280      -4.715  -8.161  21.181  1.00 94.05           O
ATOM   4280  HN  ASP A 280      -7.532  -9.060  17.397  1.00 94.05           H
ATOM   4281  N   ALA A 281      -8.127  -6.512  19.058  1.00 92.12           N
ATOM   4282  CA  ALA A 281      -8.519  -5.155  19.400  1.00 92.12           C
ATOM   4283  C   ALA A 281      -9.944  -5.166  19.958  1.00 92.12           C
ATOM   4284  O   ALA A 281     -10.313  -4.294  20.743  1.00 92.12           O
ATOM   4285  HA  ALA A 281      -7.838  -4.798  20.173  1.00 92.12           H
ATOM   4286  CB  ALA A 281      -8.381  -4.258  18.169  1.00 92.12           C
ATOM   4287 1HB  ALA A 281      -7.345  -4.262  17.830  1.00 92.12           H
ATOM   4288 2HB  ALA A 281      -9.025  -4.632  17.373  1.00 92.12           H
ATOM   4289 3HB  ALA A 281      -8.675  -3.240  18.426  1.00 92.12           H
ATOM   4290  HN  ALA A 281      -7.906  -6.658  18.094  1.00 92.12           H
ATOM   4291  N   TYR A 282     -10.705  -6.162  19.530  1.00 90.74           N
ATOM   4292  CA  TYR A 282     -12.079  -6.301  19.980  1.00 90.74           C
ATOM   4293  C   TYR A 282     -12.165  -7.209  21.209  1.00 90.74           C
ATOM   4294  O   TYR A 282     -12.793  -6.854  22.205  1.00 90.74           O
ATOM   4295  HA  TYR A 282     -12.448  -5.309  20.244  1.00 90.74           H
ATOM   4296  CB  TYR A 282     -12.839  -6.954  18.824  1.00 90.74           C
ATOM   4297 1HB  TYR A 282     -12.686  -6.362  17.922  1.00 90.74           H
ATOM   4298 2HB  TYR A 282     -12.413  -7.939  18.634  1.00 90.74           H
ATOM   4299  CG  TYR A 282     -14.341  -7.102  19.071  1.00 90.74           C
ATOM   4300  CD1 TYR A 282     -14.863  -8.326  19.438  1.00 90.74           C
ATOM   4301  HD1 TYR A 282     -14.204  -9.187  19.553  1.00 90.74           H
ATOM   4302  CD2 TYR A 282     -15.175  -6.012  18.925  1.00 90.74           C
ATOM   4303  HD2 TYR A 282     -14.763  -5.046  18.635  1.00 90.74           H
ATOM   4304  CE1 TYR A 282     -16.277  -8.465  19.671  1.00 90.74           C
ATOM   4305  HE1 TYR A 282     -16.702  -9.426  19.962  1.00 90.74           H
ATOM   4306  CE2 TYR A 282     -16.589  -6.152  19.158  1.00 90.74           C
ATOM   4307  HE2 TYR A 282     -17.259  -5.299  19.047  1.00 90.74           H
ATOM   4308  CZ  TYR A 282     -17.070  -7.371  19.519  1.00 90.74           C
ATOM   4309  OH  TYR A 282     -18.406  -7.503  19.739  1.00 90.74           O
ATOM   4310  HH  TYR A 282     -18.861  -6.620  19.621  1.00 90.74           H
ATOM   4311  HN  TYR A 282     -10.398  -6.865  18.889  1.00 90.74           H
ATOM   4312  N   ALA A 283     -11.524  -8.363  21.097  1.00 92.51           N
ATOM   4313  CA  ALA A 283     -11.766  -9.447  22.034  1.00 92.51           C
ATOM   4314  C   ALA A 283     -10.713  -9.400  23.144  1.00 92.51           C
ATOM   4315  O   ALA A 283     -10.913  -9.966  24.218  1.00 92.51           O
ATOM   4316  HA  ALA A 283     -12.751  -9.293  22.473  1.00 92.51           H
ATOM   4317  CB  ALA A 283     -11.763 -10.781  21.285  1.00 92.51           C
ATOM   4318 1HB  ALA A 283     -12.547 -10.774  20.528  1.00 92.51           H
ATOM   4319 2HB  ALA A 283     -10.795 -10.925  20.804  1.00 92.51           H
ATOM   4320 3HB  ALA A 283     -11.944 -11.593  21.988  1.00 92.51           H
ATOM   4321  HN  ALA A 283     -10.852  -8.563  20.384  1.00 92.51           H
ATOM   4322  N   MET A 284      -9.616  -8.719  22.847  1.00 90.19           N
ATOM   4323  CA  MET A 284      -8.518  -8.620  23.793  1.00 90.19           C
ATOM   4324  C   MET A 284      -8.157  -9.994  24.361  1.00 90.19           C
ATOM   4325  O   MET A 284      -8.032 -10.155  25.574  1.00 90.19           O
ATOM   4326  HA  MET A 284      -7.677  -8.222  23.225  1.00 90.19           H
ATOM   4327  CB  MET A 284      -8.911  -7.682  24.936  1.00 90.19           C
ATOM   4328 1HB  MET A 284      -9.843  -8.023  25.387  1.00 90.19           H
ATOM   4329 2HB  MET A 284      -8.150  -7.713  25.715  1.00 90.19           H
ATOM   4330  CG  MET A 284      -9.078  -6.246  24.434  1.00 90.19           C
ATOM   4331 1HG  MET A 284      -8.112  -5.845  24.126  1.00 90.19           H
ATOM   4332 2HG  MET A 284      -9.724  -6.231  23.556  1.00 90.19           H
ATOM   4333  SD  MET A 284      -9.777  -5.227  25.722  1.00 90.19           S
ATOM   4334  CE  MET A 284     -11.515  -5.425  25.366  1.00 90.19           C
ATOM   4335 1HE  MET A 284     -11.722  -5.068  24.357  1.00 90.19           H
ATOM   4336 2HE  MET A 284     -11.783  -6.479  25.440  1.00 90.19           H
ATOM   4337 3HE  MET A 284     -12.101  -4.849  26.082  1.00 90.19           H
ATOM   4338  HN  MET A 284      -9.472  -8.242  21.980  1.00 90.19           H
ATOM   4339  N   PHE A 285      -8.001 -10.950  23.457  1.00 91.40           N
ATOM   4340  CA  PHE A 285      -7.835 -12.337  23.856  1.00 91.40           C
ATOM   4341  C   PHE A 285      -6.358 -12.676  24.063  1.00 91.40           C
ATOM   4342  O   PHE A 285      -6.030 -13.682  24.690  1.00 91.40           O
ATOM   4343  HA  PHE A 285      -8.372 -12.469  24.795  1.00 91.40           H
ATOM   4344  CB  PHE A 285      -8.390 -13.198  22.719  1.00 91.40           C
ATOM   4345 1HB  PHE A 285      -8.529 -14.216  23.083  1.00 91.40           H
ATOM   4346 2HB  PHE A 285      -9.373 -12.822  22.438  1.00 91.40           H
ATOM   4347  CG  PHE A 285      -7.500 -13.234  21.475  1.00 91.40           C
ATOM   4348  CD1 PHE A 285      -7.676 -12.317  20.486  1.00 91.40           C
ATOM   4349  HD1 PHE A 285      -8.451 -11.557  20.580  1.00 91.40           H
ATOM   4350  CD2 PHE A 285      -6.533 -14.183  21.358  1.00 91.40           C
ATOM   4351  HD2 PHE A 285      -6.391 -14.918  22.150  1.00 91.40           H
ATOM   4352  CE1 PHE A 285      -6.850 -12.351  19.331  1.00 91.40           C
ATOM   4353  HE1 PHE A 285      -6.991 -11.616  18.539  1.00 91.40           H
ATOM   4354  CE2 PHE A 285      -5.707 -14.217  20.203  1.00 91.40           C
ATOM   4355  HE2 PHE A 285      -4.932 -14.977  20.109  1.00 91.40           H
ATOM   4356  CZ  PHE A 285      -5.883 -13.300  19.214  1.00 91.40           C
ATOM   4357  HZ  PHE A 285      -5.249 -13.325  18.328  1.00 91.40           H
ATOM   4358  HN  PHE A 285      -7.985 -10.789  22.470  1.00 91.40           H
ATOM   4359  N   ILE A 286      -5.505 -11.817  23.523  1.00 92.01           N
ATOM   4360  CA  ILE A 286      -4.071 -12.004  23.654  1.00 92.01           C
ATOM   4361  C   ILE A 286      -3.598 -11.384  24.971  1.00 92.01           C
ATOM   4362  O   ILE A 286      -3.224 -10.213  25.010  1.00 92.01           O
ATOM   4363  HA  ILE A 286      -3.883 -13.077  23.691  1.00 92.01           H
ATOM   4364  CB  ILE A 286      -3.344 -11.460  22.422  1.00 92.01           C
ATOM   4365  HB  ILE A 286      -3.530 -10.388  22.362  1.00 92.01           H
ATOM   4366  CG1 ILE A 286      -3.895 -12.087  21.140  1.00 92.01           C
ATOM   4367 1HG1 ILE A 286      -3.609 -13.137  21.092  1.00 92.01           H
ATOM   4368 2HG1 ILE A 286      -4.984 -12.054  21.153  1.00 92.01           H
ATOM   4369  CG2 ILE A 286      -1.831 -11.650  22.549  1.00 92.01           C
ATOM   4370 1HG2 ILE A 286      -1.471 -11.119  23.430  1.00 92.01           H
ATOM   4371 2HG2 ILE A 286      -1.605 -12.712  22.648  1.00 92.01           H
ATOM   4372 3HG2 ILE A 286      -1.340 -11.255  21.660  1.00 92.01           H
ATOM   4373  CD1 ILE A 286      -3.372 -11.353  19.903  1.00 92.01           C
ATOM   4374 1HD1 ILE A 286      -3.681 -10.309  19.942  1.00 92.01           H
ATOM   4375 2HD1 ILE A 286      -2.284 -11.410  19.880  1.00 92.01           H
ATOM   4376 3HD1 ILE A 286      -3.779 -11.819  19.005  1.00 92.01           H
ATOM   4377  HN  ILE A 286      -5.780 -11.007  23.005  1.00 92.01           H
ATOM   4378  N   SER A 287      -3.630 -12.197  26.016  1.00 89.75           N
ATOM   4379  CA  SER A 287      -3.183 -11.752  27.325  1.00 89.75           C
ATOM   4380  C   SER A 287      -1.727 -12.166  27.549  1.00 89.75           C
ATOM   4381  O   SER A 287      -1.056 -11.634  28.432  1.00 89.75           O
ATOM   4382  HA  SER A 287      -3.272 -10.665  27.306  1.00 89.75           H
ATOM   4383  CB  SER A 287      -4.073 -12.317  28.433  1.00 89.75           C
ATOM   4384 1HB  SER A 287      -3.697 -11.990  29.403  1.00 89.75           H
ATOM   4385 2HB  SER A 287      -5.081 -11.914  28.330  1.00 89.75           H
ATOM   4386  OG  SER A 287      -4.126 -13.741  28.401  1.00 89.75           O
ATOM   4387  HG  SER A 287      -4.752 -14.076  29.106  1.00 89.75           H
ATOM   4388  HN  SER A 287      -3.954 -13.143  25.979  1.00 89.75           H
ATOM   4389  N   ASN A 288      -1.283 -13.113  26.736  1.00 92.65           N
ATOM   4390  CA  ASN A 288       0.035 -13.697  26.916  1.00 92.65           C
ATOM   4391  C   ASN A 288       1.077 -12.819  26.218  1.00 92.65           C
ATOM   4392  O   ASN A 288       0.984 -12.577  25.016  1.00 92.65           O
ATOM   4393  HA  ASN A 288       0.184 -13.742  27.995  1.00 92.65           H
ATOM   4394  CB  ASN A 288       0.107 -15.096  26.301  1.00 92.65           C
ATOM   4395 1HB  ASN A 288      -0.734 -15.695  26.651  1.00 92.65           H
ATOM   4396 2HB  ASN A 288       0.019 -15.025  25.217  1.00 92.65           H
ATOM   4397  CG  ASN A 288       1.421 -15.789  26.667  1.00 92.65           C
ATOM   4398  OD1 ASN A 288       2.480 -15.184  26.716  1.00 92.65           O
ATOM   4399  ND2 ASN A 288       1.295 -17.088  26.920  1.00 92.65           N
ATOM   4400 1HD2 ASN A 288       0.397 -17.524  26.862  1.00 92.65           H
ATOM   4401 2HD2 ASN A 288       2.099 -17.630  27.169  1.00 92.65           H
ATOM   4402  HN  ASN A 288      -1.806 -13.480  25.966  1.00 92.65           H
ATOM   4403  N   CYS A 289       2.044 -12.367  27.003  1.00 92.08           N
ATOM   4404  CA  CYS A 289       3.037 -11.431  26.503  1.00 92.08           C
ATOM   4405  C   CYS A 289       3.862 -12.136  25.425  1.00 92.08           C
ATOM   4406  O   CYS A 289       4.271 -11.514  24.446  1.00 92.08           O
ATOM   4407  HA  CYS A 289       2.488 -10.589  26.082  1.00 92.08           H
ATOM   4408  CB  CYS A 289       3.916 -10.885  27.630  1.00 92.08           C
ATOM   4409 1HB  CYS A 289       3.296 -10.409  28.389  1.00 92.08           H
ATOM   4410 2HB  CYS A 289       4.446 -11.703  28.118  1.00 92.08           H
ATOM   4411  SG  CYS A 289       5.117  -9.678  26.957  1.00 92.08           S
ATOM   4412  HN  CYS A 289       2.155 -12.630  27.961  1.00 92.08           H
ATOM   4413  N   ALA A 290       4.083 -13.424  25.642  1.00 93.73           N
ATOM   4414  CA  ALA A 290       4.905 -14.206  24.733  1.00 93.73           C
ATOM   4415  C   ALA A 290       4.242 -14.241  23.355  1.00 93.73           C
ATOM   4416  O   ALA A 290       4.906 -14.052  22.337  1.00 93.73           O
ATOM   4417  HA  ALA A 290       5.871 -13.709  24.650  1.00 93.73           H
ATOM   4418  CB  ALA A 290       5.119 -15.605  25.314  1.00 93.73           C
ATOM   4419 1HB  ALA A 290       5.619 -15.526  26.279  1.00 93.73           H
ATOM   4420 2HB  ALA A 290       4.154 -16.096  25.444  1.00 93.73           H
ATOM   4421 3HB  ALA A 290       5.735 -16.191  24.632  1.00 93.73           H
ATOM   4422  HN  ALA A 290       3.712 -13.932  26.419  1.00 93.73           H
ATOM   4423  N   VAL A 291       2.940 -14.485  23.366  1.00 93.98           N
ATOM   4424  CA  VAL A 291       2.181 -14.556  22.129  1.00 93.98           C
ATOM   4425  C   VAL A 291       2.174 -13.180  21.460  1.00 93.98           C
ATOM   4426  O   VAL A 291       2.368 -13.073  20.251  1.00 93.98           O
ATOM   4427  HA  VAL A 291       2.688 -15.263  21.472  1.00 93.98           H
ATOM   4428  CB  VAL A 291       0.776 -15.093  22.407  1.00 93.98           C
ATOM   4429  HB  VAL A 291       0.299 -14.428  23.127  1.00 93.98           H
ATOM   4430  CG1 VAL A 291      -0.073 -15.093  21.134  1.00 93.98           C
ATOM   4431 1HG1 VAL A 291      -0.157 -14.075  20.753  1.00 93.98           H
ATOM   4432 2HG1 VAL A 291       0.400 -15.725  20.382  1.00 93.98           H
ATOM   4433 3HG1 VAL A 291      -1.067 -15.480  21.360  1.00 93.98           H
ATOM   4434  CG2 VAL A 291       0.835 -16.491  23.026  1.00 93.98           C
ATOM   4435 1HG2 VAL A 291       1.340 -17.171  22.340  1.00 93.98           H
ATOM   4436 2HG2 VAL A 291       1.386 -16.449  23.966  1.00 93.98           H
ATOM   4437 3HG2 VAL A 291      -0.177 -16.849  23.214  1.00 93.98           H
ATOM   4438  HN  VAL A 291       2.405 -14.632  24.198  1.00 93.98           H
ATOM   4439  N   SER A 292       1.947 -12.162  22.277  1.00 93.06           N
ATOM   4440  CA  SER A 292       1.865 -10.802  21.773  1.00 93.06           C
ATOM   4441  C   SER A 292       3.187 -10.410  21.108  1.00 93.06           C
ATOM   4442  O   SER A 292       3.191  -9.795  20.043  1.00 93.06           O
ATOM   4443  HA  SER A 292       1.057 -10.813  21.041  1.00 93.06           H
ATOM   4444  CB  SER A 292       1.523  -9.818  22.894  1.00 93.06           C
ATOM   4445 1HB  SER A 292       0.646 -10.174  23.433  1.00 93.06           H
ATOM   4446 2HB  SER A 292       2.345  -9.784  23.610  1.00 93.06           H
ATOM   4447  OG  SER A 292       1.274  -8.506  22.396  1.00 93.06           O
ATOM   4448  HG  SER A 292       0.395  -8.483  21.919  1.00 93.06           H
ATOM   4449  HN  SER A 292       1.820 -12.255  23.265  1.00 93.06           H
ATOM   4450  N   THR A 293       4.276 -10.783  21.764  1.00 93.09           N
ATOM   4451  CA  THR A 293       5.600 -10.448  21.268  1.00 93.09           C
ATOM   4452  C   THR A 293       5.814 -11.042  19.875  1.00 93.09           C
ATOM   4453  O   THR A 293       6.297 -10.360  18.973  1.00 93.09           O
ATOM   4454  HA  THR A 293       5.664  -9.364  21.167  1.00 93.09           H
ATOM   4455  CB  THR A 293       6.625 -10.926  22.298  1.00 93.09           C
ATOM   4456  HB  THR A 293       6.513 -11.993  22.491  1.00 93.09           H
ATOM   4457  OG1 THR A 293       6.417 -10.072  23.419  1.00 93.09           O
ATOM   4458  HG1 THR A 293       5.825 -10.523  24.087  1.00 93.09           H
ATOM   4459  CG2 THR A 293       8.065 -10.635  21.869  1.00 93.09           C
ATOM   4460 1HG2 THR A 293       8.195  -9.560  21.741  1.00 93.09           H
ATOM   4461 2HG2 THR A 293       8.273 -11.141  20.927  1.00 93.09           H
ATOM   4462 3HG2 THR A 293       8.752 -10.995  22.635  1.00 93.09           H
ATOM   4463  HN  THR A 293       4.263 -11.304  22.617  1.00 93.09           H
ATOM   4464  N   ASN A 294       5.444 -12.308  19.743  1.00 94.55           N
ATOM   4465  CA  ASN A 294       5.650 -13.022  18.494  1.00 94.55           C
ATOM   4466  C   ASN A 294       4.777 -12.397  17.404  1.00 94.55           C
ATOM   4467  O   ASN A 294       5.204 -12.274  16.257  1.00 94.55           O
ATOM   4468  HA  ASN A 294       6.715 -12.925  18.282  1.00 94.55           H
ATOM   4469  CB  ASN A 294       5.256 -14.494  18.630  1.00 94.55           C
ATOM   4470 1HB  ASN A 294       4.286 -14.571  19.120  1.00 94.55           H
ATOM   4471 2HB  ASN A 294       5.150 -14.938  17.640  1.00 94.55           H
ATOM   4472  CG  ASN A 294       6.302 -15.270  19.433  1.00 94.55           C
ATOM   4473  OD1 ASN A 294       7.425 -14.832  19.626  1.00 94.55           O
ATOM   4474  ND2 ASN A 294       5.873 -16.443  19.890  1.00 94.55           N
ATOM   4475 1HD2 ASN A 294       4.939 -16.743  19.696  1.00 94.55           H
ATOM   4476 2HD2 ASN A 294       6.484 -17.024  20.427  1.00 94.55           H
ATOM   4477  HN  ASN A 294       5.011 -12.842  20.469  1.00 94.55           H
ATOM   4478  N   ILE A 295       3.571 -12.019  17.801  1.00 93.46           N
ATOM   4479  CA  ILE A 295       2.617 -11.454  16.862  1.00 93.46           C
ATOM   4480  C   ILE A 295       3.163 -10.132  16.320  1.00 93.46           C
ATOM   4481  O   ILE A 295       3.033  -9.842  15.132  1.00 93.46           O
ATOM   4482  HA  ILE A 295       2.522 -12.154  16.032  1.00 93.46           H
ATOM   4483  CB  ILE A 295       1.236 -11.330  17.510  1.00 93.46           C
ATOM   4484  HB  ILE A 295       1.368 -10.954  18.525  1.00 93.46           H
ATOM   4485  CG1 ILE A 295       0.557 -12.696  17.619  1.00 93.46           C
ATOM   4486 1HG1 ILE A 295       0.293 -13.056  16.624  1.00 93.46           H
ATOM   4487 2HG1 ILE A 295       1.252 -13.419  18.045  1.00 93.46           H
ATOM   4488  CG2 ILE A 295       0.369 -10.316  16.762  1.00 93.46           C
ATOM   4489 1HG2 ILE A 295       0.853  -9.340  16.781  1.00 93.46           H
ATOM   4490 2HG2 ILE A 295       0.242 -10.639  15.728  1.00 93.46           H
ATOM   4491 3HG2 ILE A 295      -0.607 -10.247  17.243  1.00 93.46           H
ATOM   4492  CD1 ILE A 295      -0.700 -12.616  18.488  1.00 93.46           C
ATOM   4493 1HD1 ILE A 295      -0.429 -12.280  19.489  1.00 93.46           H
ATOM   4494 2HD1 ILE A 295      -1.403 -11.910  18.045  1.00 93.46           H
ATOM   4495 3HD1 ILE A 295      -1.163 -13.601  18.548  1.00 93.46           H
ATOM   4496  HN  ILE A 295       3.243 -12.094  18.743  1.00 93.46           H
ATOM   4497  N   ASP A 296       3.764  -9.364  17.218  1.00 93.60           N
ATOM   4498  CA  ASP A 296       4.294  -8.061  16.854  1.00 93.60           C
ATOM   4499  C   ASP A 296       5.456  -8.243  15.876  1.00 93.60           C
ATOM   4500  O   ASP A 296       5.588  -7.487  14.915  1.00 93.60           O
ATOM   4501  HA  ASP A 296       3.455  -7.525  16.410  1.00 93.60           H
ATOM   4502  CB  ASP A 296       4.822  -7.318  18.083  1.00 93.60           C
ATOM   4503 1HB  ASP A 296       5.515  -7.958  18.629  1.00 93.60           H
ATOM   4504 2HB  ASP A 296       5.381  -6.438  17.767  1.00 93.60           H
ATOM   4505  CG  ASP A 296       3.675  -6.898  19.004  1.00 93.60           C
ATOM   4506  OD1 ASP A 296       2.524  -6.900  18.515  1.00 93.60           O
ATOM   4507  OD2 ASP A 296       3.975  -6.583  20.176  1.00 93.60           O
ATOM   4508  HN  ASP A 296       3.890  -9.619  18.177  1.00 93.60           H
ATOM   4509  N   ILE A 297       6.270  -9.251  16.154  1.00 94.39           N
ATOM   4510  CA  ILE A 297       7.387  -9.574  15.283  1.00 94.39           C
ATOM   4511  C   ILE A 297       6.854  -9.982  13.908  1.00 94.39           C
ATOM   4512  O   ILE A 297       7.367  -9.536  12.883  1.00 94.39           O
ATOM   4513  HA  ILE A 297       7.983  -8.669  15.168  1.00 94.39           H
ATOM   4514  CB  ILE A 297       8.285 -10.629  15.932  1.00 94.39           C
ATOM   4515  HB  ILE A 297       7.652 -11.433  16.306  1.00 94.39           H
ATOM   4516  CG1 ILE A 297       9.033 -10.047  17.134  1.00 94.39           C
ATOM   4517 1HG1 ILE A 297       9.767  -9.318  16.791  1.00 94.39           H
ATOM   4518 2HG1 ILE A 297       8.334  -9.517  17.780  1.00 94.39           H
ATOM   4519  CG2 ILE A 297       9.239 -11.244  14.906  1.00 94.39           C
ATOM   4520 1HG2 ILE A 297       8.661 -11.717  14.112  1.00 94.39           H
ATOM   4521 2HG2 ILE A 297       9.868 -10.462  14.481  1.00 94.39           H
ATOM   4522 3HG2 ILE A 297       9.865 -11.990  15.394  1.00 94.39           H
ATOM   4523  CD1 ILE A 297       9.735 -11.150  17.928  1.00 94.39           C
ATOM   4524 1HD1 ILE A 297       8.995 -11.865  18.290  1.00 94.39           H
ATOM   4525 2HD1 ILE A 297      10.451 -11.663  17.285  1.00 94.39           H
ATOM   4526 3HD1 ILE A 297      10.259 -10.710  18.777  1.00 94.39           H
ATOM   4527  HN  ILE A 297       6.175  -9.841  16.957  1.00 94.39           H
ATOM   4528  N   CYS A 298       5.832 -10.825  13.931  1.00 94.55           N
ATOM   4529  CA  CYS A 298       5.227 -11.300  12.698  1.00 94.55           C
ATOM   4530  C   CYS A 298       4.740 -10.087  11.903  1.00 94.55           C
ATOM   4531  O   CYS A 298       4.882 -10.043  10.682  1.00 94.55           O
ATOM   4532  HA  CYS A 298       6.005 -11.834  12.153  1.00 94.55           H
ATOM   4533  CB  CYS A 298       4.097 -12.295  12.970  1.00 94.55           C
ATOM   4534 1HB  CYS A 298       3.442 -11.909  13.751  1.00 94.55           H
ATOM   4535 2HB  CYS A 298       3.487 -12.419  12.075  1.00 94.55           H
ATOM   4536  SG  CYS A 298       4.793 -13.909  13.481  1.00 94.55           S
ATOM   4537  HG  CYS A 298       5.114 -13.537  14.716  1.00 94.55           H
ATOM   4538  HN  CYS A 298       5.420 -11.181  14.769  1.00 94.55           H
ATOM   4539  N   PHE A 299       4.176  -9.132  12.628  1.00 93.28           N
ATOM   4540  CA  PHE A 299       3.657  -7.927  12.004  1.00 93.28           C
ATOM   4541  C   PHE A 299       4.761  -7.175  11.259  1.00 93.28           C
ATOM   4542  O   PHE A 299       4.574  -6.764  10.115  1.00 93.28           O
ATOM   4543  HA  PHE A 299       2.888  -8.236  11.295  1.00 93.28           H
ATOM   4544  CB  PHE A 299       3.119  -7.038  13.127  1.00 93.28           C
ATOM   4545 1HB  PHE A 299       2.355  -7.587  13.677  1.00 93.28           H
ATOM   4546 2HB  PHE A 299       3.927  -6.826  13.827  1.00 93.28           H
ATOM   4547  CG  PHE A 299       2.524  -5.714  12.642  1.00 93.28           C
ATOM   4548  CD1 PHE A 299       3.295  -4.594  12.608  1.00 93.28           C
ATOM   4549  HD1 PHE A 299       4.337  -4.640  12.926  1.00 93.28           H
ATOM   4550  CD2 PHE A 299       1.225  -5.658  12.245  1.00 93.28           C
ATOM   4551  HD2 PHE A 299       0.607  -6.555  12.272  1.00 93.28           H
ATOM   4552  CE1 PHE A 299       2.743  -3.366  12.157  1.00 93.28           C
ATOM   4553  HE1 PHE A 299       3.361  -2.468  12.130  1.00 93.28           H
ATOM   4554  CE2 PHE A 299       0.673  -4.429  11.794  1.00 93.28           C
ATOM   4555  HE2 PHE A 299      -0.369  -4.384  11.476  1.00 93.28           H
ATOM   4556  CZ  PHE A 299       1.444  -3.309  11.760  1.00 93.28           C
ATOM   4557  HZ  PHE A 299       1.020  -2.366  11.415  1.00 93.28           H
ATOM   4558  HN  PHE A 299       4.072  -9.172  13.622  1.00 93.28           H
ATOM   4559  N   GLN A 300       5.888  -7.019  11.938  1.00 93.43           N
ATOM   4560  CA  GLN A 300       7.002  -6.272  11.378  1.00 93.43           C
ATOM   4561  C   GLN A 300       7.496  -6.939  10.092  1.00 93.43           C
ATOM   4562  O   GLN A 300       7.760  -6.262   9.100  1.00 93.43           O
ATOM   4563  HA  GLN A 300       6.603  -5.283  11.152  1.00 93.43           H
ATOM   4564  CB  GLN A 300       8.136  -6.135  12.395  1.00 93.43           C
ATOM   4565 1HB  GLN A 300       8.364  -7.110  12.825  1.00 93.43           H
ATOM   4566 2HB  GLN A 300       9.040  -5.789  11.893  1.00 93.43           H
ATOM   4567  CG  GLN A 300       7.759  -5.156  13.509  1.00 93.43           C
ATOM   4568 1HG  GLN A 300       7.511  -4.186  13.077  1.00 93.43           H
ATOM   4569 2HG  GLN A 300       6.867  -5.512  14.024  1.00 93.43           H
ATOM   4570  CD  GLN A 300       8.905  -4.997  14.510  1.00 93.43           C
ATOM   4571  OE1 GLN A 300       9.942  -5.630  14.412  1.00 93.43           O
ATOM   4572  NE2 GLN A 300       8.659  -4.117  15.478  1.00 93.43           N
ATOM   4573 1HE2 GLN A 300       7.786  -3.630  15.501  1.00 93.43           H
ATOM   4574 2HE2 GLN A 300       9.348  -3.943  16.181  1.00 93.43           H
ATOM   4575  HN  GLN A 300       6.047  -7.392  12.852  1.00 93.43           H
ATOM   4576  N   VAL A 301       7.605  -8.258  10.152  1.00 95.03           N
ATOM   4577  CA  VAL A 301       8.136  -9.016   9.032  1.00 95.03           C
ATOM   4578  C   VAL A 301       7.206  -8.858   7.828  1.00 95.03           C
ATOM   4579  O   VAL A 301       7.646  -8.469   6.746  1.00 95.03           O
ATOM   4580  HA  VAL A 301       9.110  -8.594   8.782  1.00 95.03           H
ATOM   4581  CB  VAL A 301       8.344 -10.476   9.440  1.00 95.03           C
ATOM   4582  HB  VAL A 301       7.399 -10.852   9.833  1.00 95.03           H
ATOM   4583  CG1 VAL A 301       8.725 -11.334   8.232  1.00 95.03           C
ATOM   4584 1HG1 VAL A 301       7.929 -11.288   7.489  1.00 95.03           H
ATOM   4585 2HG1 VAL A 301       9.650 -10.958   7.797  1.00 95.03           H
ATOM   4586 3HG1 VAL A 301       8.866 -12.367   8.550  1.00 95.03           H
ATOM   4587  CG2 VAL A 301       9.393 -10.592  10.548  1.00 95.03           C
ATOM   4588 1HG2 VAL A 301      10.342 -10.190  10.193  1.00 95.03           H
ATOM   4589 2HG2 VAL A 301       9.064 -10.028  11.421  1.00 95.03           H
ATOM   4590 3HG2 VAL A 301       9.521 -11.640  10.819  1.00 95.03           H
ATOM   4591  HN  VAL A 301       7.338  -8.806  10.945  1.00 95.03           H
ATOM   4592  N   THR A 302       5.938  -9.168   8.055  1.00 94.13           N
ATOM   4593  CA  THR A 302       4.973  -9.214   6.970  1.00 94.13           C
ATOM   4594  C   THR A 302       4.761  -7.816   6.386  1.00 94.13           C
ATOM   4595  O   THR A 302       4.535  -7.668   5.185  1.00 94.13           O
ATOM   4596  HA  THR A 302       5.382  -9.835   6.172  1.00 94.13           H
ATOM   4597  CB  THR A 302       3.689  -9.850   7.505  1.00 94.13           C
ATOM   4598  HB  THR A 302       2.927  -9.902   6.728  1.00 94.13           H
ATOM   4599  OG1 THR A 302       3.356  -9.057   8.642  1.00 94.13           O
ATOM   4600  HG1 THR A 302       3.702  -9.490   9.474  1.00 94.13           H
ATOM   4601  CG2 THR A 302       3.924 -11.247   8.082  1.00 94.13           C
ATOM   4602 1HG2 THR A 302       4.637 -11.185   8.905  1.00 94.13           H
ATOM   4603 2HG2 THR A 302       4.323 -11.899   7.305  1.00 94.13           H
ATOM   4604 3HG2 THR A 302       2.981 -11.653   8.449  1.00 94.13           H
ATOM   4605  HN  THR A 302       5.569  -9.385   8.958  1.00 94.13           H
ATOM   4606  N   GLN A 303       4.840  -6.825   7.262  1.00 92.52           N
ATOM   4607  CA  GLN A 303       4.701  -5.441   6.841  1.00 92.52           C
ATOM   4608  C   GLN A 303       5.804  -5.075   5.846  1.00 92.52           C
ATOM   4609  O   GLN A 303       5.547  -4.404   4.848  1.00 92.52           O
ATOM   4610  HA  GLN A 303       3.728  -5.383   6.353  1.00 92.52           H
ATOM   4611  CB  GLN A 303       4.714  -4.498   8.046  1.00 92.52           C
ATOM   4612 1HB  GLN A 303       3.906  -4.762   8.728  1.00 92.52           H
ATOM   4613 2HB  GLN A 303       5.647  -4.618   8.596  1.00 92.52           H
ATOM   4614  CG  GLN A 303       4.559  -3.041   7.604  1.00 92.52           C
ATOM   4615 1HG  GLN A 303       5.431  -2.740   7.022  1.00 92.52           H
ATOM   4616 2HG  GLN A 303       3.692  -2.946   6.951  1.00 92.52           H
ATOM   4617  CD  GLN A 303       4.401  -2.116   8.811  1.00 92.52           C
ATOM   4618  OE1 GLN A 303       5.362  -1.634   9.388  1.00 92.52           O
ATOM   4619  NE2 GLN A 303       3.137  -1.894   9.161  1.00 92.52           N
ATOM   4620 1HE2 GLN A 303       2.393  -2.321   8.645  1.00 92.52           H
ATOM   4621 2HE2 GLN A 303       2.930  -1.302   9.939  1.00 92.52           H
ATOM   4622  HN  GLN A 303       4.996  -6.955   8.241  1.00 92.52           H
ATOM   4623  N   THR A 304       7.009  -5.532   6.154  1.00 93.76           N
ATOM   4624  CA  THR A 304       8.164  -5.207   5.334  1.00 93.76           C
ATOM   4625  C   THR A 304       8.028  -5.838   3.946  1.00 93.76           C
ATOM   4626  O   THR A 304       8.386  -5.223   2.943  1.00 93.76           O
ATOM   4627  HA  THR A 304       8.192  -4.127   5.192  1.00 93.76           H
ATOM   4628  CB  THR A 304       9.419  -5.657   6.085  1.00 93.76           C
ATOM   4629  HB  THR A 304       9.455  -6.743   6.168  1.00 93.76           H
ATOM   4630  OG1 THR A 304       9.357  -4.948   7.320  1.00 93.76           O
ATOM   4631  HG1 THR A 304       8.991  -5.541   8.037  1.00 93.76           H
ATOM   4632  CG2 THR A 304      10.706  -5.153   5.430  1.00 93.76           C
ATOM   4633 1HG2 THR A 304      10.700  -4.063   5.408  1.00 93.76           H
ATOM   4634 2HG2 THR A 304      10.769  -5.536   4.411  1.00 93.76           H
ATOM   4635 3HG2 THR A 304      11.566  -5.500   6.003  1.00 93.76           H
ATOM   4636  HN  THR A 304       7.202  -6.113   6.944  1.00 93.76           H
ATOM   4637  N   ILE A 305       7.509  -7.057   3.934  1.00 93.23           N
ATOM   4638  CA  ILE A 305       7.279  -7.760   2.684  1.00 93.23           C
ATOM   4639  C   ILE A 305       6.307  -6.954   1.821  1.00 93.23           C
ATOM   4640  O   ILE A 305       6.480  -6.859   0.607  1.00 93.23           O
ATOM   4641  HA  ILE A 305       8.235  -7.820   2.163  1.00 93.23           H
ATOM   4642  CB  ILE A 305       6.819  -9.195   2.952  1.00 93.23           C
ATOM   4643  HB  ILE A 305       5.977  -9.159   3.643  1.00 93.23           H
ATOM   4644  CG1 ILE A 305       7.925 -10.007   3.628  1.00 93.23           C
ATOM   4645 1HG1 ILE A 305       8.720 -10.212   2.912  1.00 93.23           H
ATOM   4646 2HG1 ILE A 305       8.366  -9.425   4.437  1.00 93.23           H
ATOM   4647  CG2 ILE A 305       6.322  -9.860   1.667  1.00 93.23           C
ATOM   4648 1HG2 ILE A 305       5.483  -9.294   1.265  1.00 93.23           H
ATOM   4649 2HG2 ILE A 305       7.129  -9.883   0.935  1.00 93.23           H
ATOM   4650 3HG2 ILE A 305       6.002 -10.879   1.887  1.00 93.23           H
ATOM   4651  CD1 ILE A 305       7.377 -11.325   4.181  1.00 93.23           C
ATOM   4652 1HD1 ILE A 305       6.598 -11.115   4.915  1.00 93.23           H
ATOM   4653 2HD1 ILE A 305       6.958 -11.915   3.366  1.00 93.23           H
ATOM   4654 3HD1 ILE A 305       8.184 -11.883   4.656  1.00 93.23           H
ATOM   4655  HN  ILE A 305       7.247  -7.562   4.757  1.00 93.23           H
ATOM   4656  N   ALA A 306       5.305  -6.393   2.482  1.00 89.86           N
ATOM   4657  CA  ALA A 306       4.266  -5.656   1.782  1.00 89.86           C
ATOM   4658  C   ALA A 306       4.881  -4.424   1.115  1.00 89.86           C
ATOM   4659  O   ALA A 306       4.432  -4.000   0.051  1.00 89.86           O
ATOM   4660  HA  ALA A 306       3.857  -6.310   1.011  1.00 89.86           H
ATOM   4661  CB  ALA A 306       3.149  -5.292   2.763  1.00 89.86           C
ATOM   4662 1HB  ALA A 306       2.726  -6.203   3.186  1.00 89.86           H
ATOM   4663 2HB  ALA A 306       3.556  -4.674   3.563  1.00 89.86           H
ATOM   4664 3HB  ALA A 306       2.370  -4.739   2.237  1.00 89.86           H
ATOM   4665  HN  ALA A 306       5.197  -6.435   3.475  1.00 89.86           H
ATOM   4666  N   PHE A 307       5.899  -3.883   1.769  1.00 91.35           N
ATOM   4667  CA  PHE A 307       6.515  -2.651   1.307  1.00 91.35           C
ATOM   4668  C   PHE A 307       7.337  -2.891   0.039  1.00 91.35           C
ATOM   4669  O   PHE A 307       7.443  -2.009  -0.812  1.00 91.35           O
ATOM   4670  HA  PHE A 307       5.710  -1.949   1.089  1.00 91.35           H
ATOM   4671  CB  PHE A 307       7.447  -2.172   2.422  1.00 91.35           C
ATOM   4672 1HB  PHE A 307       8.090  -2.998   2.725  1.00 91.35           H
ATOM   4673 2HB  PHE A 307       8.097  -1.391   2.027  1.00 91.35           H
ATOM   4674  CG  PHE A 307       6.718  -1.634   3.655  1.00 91.35           C
ATOM   4675  CD1 PHE A 307       5.358  -1.636   3.695  1.00 91.35           C
ATOM   4676  HD1 PHE A 307       4.789  -2.021   2.849  1.00 91.35           H
ATOM   4677  CD2 PHE A 307       7.429  -1.154   4.710  1.00 91.35           C
ATOM   4678  HD2 PHE A 307       8.518  -1.152   4.677  1.00 91.35           H
ATOM   4679  CE1 PHE A 307       4.681  -1.137   4.839  1.00 91.35           C
ATOM   4680  HE1 PHE A 307       3.592  -1.138   4.871  1.00 91.35           H
ATOM   4681  CE2 PHE A 307       6.752  -0.655   5.854  1.00 91.35           C
ATOM   4682  HE2 PHE A 307       7.321  -0.270   6.700  1.00 91.35           H
ATOM   4683  CZ  PHE A 307       5.392  -0.657   5.894  1.00 91.35           C
ATOM   4684  HZ  PHE A 307       4.873  -0.274   6.772  1.00 91.35           H
ATOM   4685  HN  PHE A 307       6.302  -4.272   2.598  1.00 91.35           H
ATOM   4686  N   PHE A 308       7.898  -4.088  -0.047  1.00 91.12           N
ATOM   4687  CA  PHE A 308       8.686  -4.464  -1.208  1.00 91.12           C
ATOM   4688  C   PHE A 308       7.848  -4.391  -2.486  1.00 91.12           C
ATOM   4689  O   PHE A 308       8.390  -4.256  -3.582  1.00 91.12           O
ATOM   4690  HA  PHE A 308       9.515  -3.759  -1.279  1.00 91.12           H
ATOM   4691  CB  PHE A 308       9.141  -5.909  -0.992  1.00 91.12           C
ATOM   4692 1HB  PHE A 308       8.413  -6.417  -0.360  1.00 91.12           H
ATOM   4693 2HB  PHE A 308       9.144  -6.425  -1.952  1.00 91.12           H
ATOM   4694  CG  PHE A 308      10.526  -6.037  -0.355  1.00 91.12           C
ATOM   4695  CD1 PHE A 308      11.641  -5.885  -1.118  1.00 91.12           C
ATOM   4696  HD1 PHE A 308      11.549  -5.673  -2.183  1.00 91.12           H
ATOM   4697  CD2 PHE A 308      10.641  -6.302   0.974  1.00 91.12           C
ATOM   4698  HD2 PHE A 308       9.747  -6.423   1.585  1.00 91.12           H
ATOM   4699  CE1 PHE A 308      12.927  -6.004  -0.527  1.00 91.12           C
ATOM   4700  HE1 PHE A 308      13.821  -5.883  -1.138  1.00 91.12           H
ATOM   4701  CE2 PHE A 308      11.927  -6.421   1.565  1.00 91.12           C
ATOM   4702  HE2 PHE A 308      12.019  -6.633   2.630  1.00 91.12           H
ATOM   4703  CZ  PHE A 308      13.043  -6.269   0.802  1.00 91.12           C
ATOM   4704  HZ  PHE A 308      14.029  -6.360   1.256  1.00 91.12           H
ATOM   4705  HN  PHE A 308       7.822  -4.793   0.658  1.00 91.12           H
ATOM   4706  N   HIS A 309       6.539  -4.484  -2.303  1.00 86.34           N
ATOM   4707  CA  HIS A 309       5.624  -4.497  -3.432  1.00 86.34           C
ATOM   4708  C   HIS A 309       5.770  -3.197  -4.226  1.00 86.34           C
ATOM   4709  O   HIS A 309       5.673  -3.200  -5.452  1.00 86.34           O
ATOM   4710  HA  HIS A 309       5.920  -5.334  -4.065  1.00 86.34           H
ATOM   4711  CB  HIS A 309       4.189  -4.749  -2.966  1.00 86.34           C
ATOM   4712 1HB  HIS A 309       4.173  -5.640  -2.337  1.00 86.34           H
ATOM   4713 2HB  HIS A 309       3.868  -3.914  -2.343  1.00 86.34           H
ATOM   4714  CG  HIS A 309       3.200  -4.928  -4.092  1.00 86.34           C
ATOM   4715  ND1 HIS A 309       2.528  -3.868  -4.675  1.00 86.34           N
ATOM   4716  HD1 HIS A 309       2.622  -2.905  -4.422  1.00 86.34           H
ATOM   4717  CD2 HIS A 309       2.776  -6.053  -4.738  1.00 86.34           C
ATOM   4718  HD2 HIS A 309       3.107  -7.070  -4.527  1.00 86.34           H
ATOM   4719  CE1 HIS A 309       1.738  -4.345  -5.626  1.00 86.34           C
ATOM   4720  HE1 HIS A 309       1.080  -3.758  -6.267  1.00 86.34           H
ATOM   4721  NE2 HIS A 309       1.893  -5.699  -5.663  1.00 86.34           N
ATOM   4722  HN  HIS A 309       6.103  -4.550  -1.405  1.00 86.34           H
ATOM   4723  N   SER A 310       6.001  -2.117  -3.494  1.00 86.29           N
ATOM   4724  CA  SER A 310       6.027  -0.796  -4.097  1.00 86.29           C
ATOM   4725  C   SER A 310       7.270  -0.645  -4.975  1.00 86.29           C
ATOM   4726  O   SER A 310       7.348   0.268  -5.795  1.00 86.29           O
ATOM   4727  HA  SER A 310       5.122  -0.737  -4.702  1.00 86.29           H
ATOM   4728  CB  SER A 310       5.996   0.298  -3.028  1.00 86.29           C
ATOM   4729 1HB  SER A 310       6.775   0.106  -2.290  1.00 86.29           H
ATOM   4730 2HB  SER A 310       6.222   1.261  -3.487  1.00 86.29           H
ATOM   4731  OG  SER A 310       4.732   0.371  -2.374  1.00 86.29           O
ATOM   4732  HG  SER A 310       4.061   0.808  -2.973  1.00 86.29           H
ATOM   4733  HN  SER A 310       6.169  -2.135  -2.508  1.00 86.29           H
ATOM   4734  N   CYS A 311       8.212  -1.555  -4.773  1.00 89.37           N
ATOM   4735  CA  CYS A 311       9.439  -1.547  -5.551  1.00 89.37           C
ATOM   4736  C   CYS A 311       9.346  -2.651  -6.606  1.00 89.37           C
ATOM   4737  O   CYS A 311      10.180  -2.725  -7.508  1.00 89.37           O
ATOM   4738  HA  CYS A 311       9.505  -0.566  -6.022  1.00 89.37           H
ATOM   4739  CB  CYS A 311      10.674  -1.710  -4.662  1.00 89.37           C
ATOM   4740 1HB  CYS A 311      11.576  -1.498  -5.236  1.00 89.37           H
ATOM   4741 2HB  CYS A 311      10.640  -0.990  -3.844  1.00 89.37           H
ATOM   4742  SG  CYS A 311      10.744  -3.412  -3.994  1.00 89.37           S
ATOM   4743  HG  CYS A 311      11.861  -3.241  -3.293  1.00 89.37           H
ATOM   4744  HN  CYS A 311       8.147  -2.286  -4.094  1.00 89.37           H
ATOM   4745  N   LEU A 312       8.325  -3.482  -6.459  1.00 86.05           N
ATOM   4746  CA  LEU A 312       8.159  -4.627  -7.337  1.00 86.05           C
ATOM   4747  C   LEU A 312       7.407  -4.193  -8.597  1.00 86.05           C
ATOM   4748  O   LEU A 312       7.593  -4.773  -9.666  1.00 86.05           O
ATOM   4749  HA  LEU A 312       9.154  -4.963  -7.628  1.00 86.05           H
ATOM   4750  CB  LEU A 312       7.491  -5.783  -6.590  1.00 86.05           C
ATOM   4751 1HB  LEU A 312       6.628  -5.392  -6.052  1.00 86.05           H
ATOM   4752 2HB  LEU A 312       7.114  -6.495  -7.325  1.00 86.05           H
ATOM   4753  CG  LEU A 312       8.376  -6.540  -5.597  1.00 86.05           C
ATOM   4754  HG  LEU A 312       8.750  -5.828  -4.861  1.00 86.05           H
ATOM   4755  CD1 LEU A 312       7.569  -7.594  -4.837  1.00 86.05           C
ATOM   4756 1HD1 LEU A 312       6.763  -7.108  -4.287  1.00 86.05           H
ATOM   4757 2HD1 LEU A 312       7.148  -8.309  -5.544  1.00 86.05           H
ATOM   4758 3HD1 LEU A 312       8.222  -8.117  -4.138  1.00 86.05           H
ATOM   4759  CD2 LEU A 312       9.594  -7.145  -6.298  1.00 86.05           C
ATOM   4760 1HD2 LEU A 312       9.261  -7.840  -7.069  1.00 86.05           H
ATOM   4761 2HD2 LEU A 312      10.182  -6.350  -6.756  1.00 86.05           H
ATOM   4762 3HD2 LEU A 312      10.205  -7.677  -5.570  1.00 86.05           H
ATOM   4763  HN  LEU A 312       7.620  -3.383  -5.756  1.00 86.05           H
ATOM   4764  N   ASN A 313       6.573  -3.177  -8.429  1.00 78.59           N
ATOM   4765  CA  ASN A 313       5.702  -2.739  -9.506  1.00 78.59           C
ATOM   4766  C   ASN A 313       6.547  -2.416 -10.740  1.00 78.59           C
ATOM   4767  O   ASN A 313       6.323  -2.973 -11.814  1.00 78.59           O
ATOM   4768  HA  ASN A 313       5.016  -3.568  -9.677  1.00 78.59           H
ATOM   4769  CB  ASN A 313       4.935  -1.474  -9.114  1.00 78.59           C
ATOM   4770 1HB  ASN A 313       5.599  -0.792  -8.583  1.00 78.59           H
ATOM   4771 2HB  ASN A 313       4.598  -0.956 -10.012  1.00 78.59           H
ATOM   4772  CG  ASN A 313       3.732  -1.813  -8.232  1.00 78.59           C
ATOM   4773  OD1 ASN A 313       3.215  -2.918  -8.242  1.00 78.59           O
ATOM   4774  ND2 ASN A 313       3.317  -0.804  -7.471  1.00 78.59           N
ATOM   4775 1HD2 ASN A 313       3.786   0.078  -7.511  1.00 78.59           H
ATOM   4776 2HD2 ASN A 313       2.536  -0.928  -6.860  1.00 78.59           H
ATOM   4777  HN  ASN A 313       6.487  -2.659  -7.579  1.00 78.59           H
ATOM   4778  N   PRO A 314       7.529  -1.513 -10.612  1.00 77.70           N
ATOM   4779  CA  PRO A 314       8.361  -1.135 -11.756  1.00 77.70           C
ATOM   4780  C   PRO A 314       8.977  -2.343 -12.445  1.00 77.70           C
ATOM   4781  O   PRO A 314       9.043  -2.395 -13.672  1.00 77.70           O
ATOM   4782  HA  PRO A 314       7.752  -0.652 -12.520  1.00 77.70           H
ATOM   4783  CB  PRO A 314       9.429  -0.226 -11.144  1.00 77.70           C
ATOM   4784 1HB  PRO A 314      10.316  -0.789 -10.852  1.00 77.70           H
ATOM   4785 2HB  PRO A 314       9.755   0.540 -11.847  1.00 77.70           H
ATOM   4786  CG  PRO A 314       8.725   0.381  -9.937  1.00 77.70           C
ATOM   4787 1HG  PRO A 314       9.435   0.767  -9.205  1.00 77.70           H
ATOM   4788 2HG  PRO A 314       8.089   1.221 -10.219  1.00 77.70           H
ATOM   4789  CD  PRO A 314       7.920  -0.786  -9.390  1.00 77.70           C
ATOM   4790 1HD  PRO A 314       8.515  -1.412  -8.725  1.00 77.70           H
ATOM   4791 2HD  PRO A 314       7.056  -0.450  -8.817  1.00 77.70           H
ATOM   4792  N   VAL A 315       9.415  -3.290 -11.629  1.00 81.00           N
ATOM   4793  CA  VAL A 315      10.132  -4.445 -12.141  1.00 81.00           C
ATOM   4794  C   VAL A 315       9.209  -5.247 -13.061  1.00 81.00           C
ATOM   4795  O   VAL A 315       9.629  -5.701 -14.125  1.00 81.00           O
ATOM   4796  HA  VAL A 315      10.976  -4.077 -12.725  1.00 81.00           H
ATOM   4797  CB  VAL A 315      10.685  -5.274 -10.980  1.00 81.00           C
ATOM   4798  HB  VAL A 315       9.848  -5.561 -10.344  1.00 81.00           H
ATOM   4799  CG1 VAL A 315      11.349  -6.555 -11.488  1.00 81.00           C
ATOM   4800 1HG1 VAL A 315      10.616  -7.155 -12.028  1.00 81.00           H
ATOM   4801 2HG1 VAL A 315      12.171  -6.298 -12.157  1.00 81.00           H
ATOM   4802 3HG1 VAL A 315      11.734  -7.126 -10.643  1.00 81.00           H
ATOM   4803  CG2 VAL A 315      11.658  -4.451 -10.133  1.00 81.00           C
ATOM   4804 1HG2 VAL A 315      12.490  -4.121 -10.754  1.00 81.00           H
ATOM   4805 2HG2 VAL A 315      11.141  -3.582  -9.727  1.00 81.00           H
ATOM   4806 3HG2 VAL A 315      12.036  -5.064  -9.315  1.00 81.00           H
ATOM   4807  HN  VAL A 315       9.287  -3.277 -10.638  1.00 81.00           H
ATOM   4808  N   LEU A 316       7.969  -5.397 -12.619  1.00 76.31           N
ATOM   4809  CA  LEU A 316       6.990  -6.155 -13.378  1.00 76.31           C
ATOM   4810  C   LEU A 316       6.856  -5.550 -14.777  1.00 76.31           C
ATOM   4811  O   LEU A 316       6.782  -6.275 -15.767  1.00 76.31           O
ATOM   4812  HA  LEU A 316       7.370  -7.172 -13.478  1.00 76.31           H
ATOM   4813  CB  LEU A 316       5.667  -6.239 -12.614  1.00 76.31           C
ATOM   4814 1HB  LEU A 316       5.349  -5.226 -12.366  1.00 76.31           H
ATOM   4815 2HB  LEU A 316       4.912  -6.656 -13.280  1.00 76.31           H
ATOM   4816  CG  LEU A 316       5.687  -7.067 -11.328  1.00 76.31           C
ATOM   4817  HG  LEU A 316       6.495  -6.698 -10.697  1.00 76.31           H
ATOM   4818  CD1 LEU A 316       4.385  -6.892 -10.544  1.00 76.31           C
ATOM   4819 1HD1 LEU A 316       4.257  -5.842 -10.281  1.00 76.31           H
ATOM   4820 2HD1 LEU A 316       3.545  -7.218 -11.157  1.00 76.31           H
ATOM   4821 3HD1 LEU A 316       4.425  -7.492  -9.634  1.00 76.31           H
ATOM   4822  CD2 LEU A 316       5.982  -8.538 -11.628  1.00 76.31           C
ATOM   4823 1HD2 LEU A 316       5.212  -8.936 -12.288  1.00 76.31           H
ATOM   4824 2HD2 LEU A 316       6.955  -8.622 -12.112  1.00 76.31           H
ATOM   4825 3HD2 LEU A 316       5.990  -9.104 -10.696  1.00 76.31           H
ATOM   4826  HN  LEU A 316       7.632  -5.011 -11.760  1.00 76.31           H
ATOM   4827  N   TYR A 317       6.827  -4.225 -14.813  1.00 72.07           N
ATOM   4828  CA  TYR A 317       6.638  -3.515 -16.067  1.00 72.07           C
ATOM   4829  C   TYR A 317       7.830  -3.728 -17.002  1.00 72.07           C
ATOM   4830  O   TYR A 317       7.657  -3.856 -18.214  1.00 72.07           O
ATOM   4831  HA  TYR A 317       5.738  -3.905 -16.542  1.00 72.07           H
ATOM   4832  CB  TYR A 317       6.550  -2.032 -15.702  1.00 72.07           C
ATOM   4833 1HB  TYR A 317       7.503  -1.715 -15.277  1.00 72.07           H
ATOM   4834 2HB  TYR A 317       6.399  -1.452 -16.612  1.00 72.07           H
ATOM   4835  CG  TYR A 317       5.431  -1.700 -14.712  1.00 72.07           C
ATOM   4836  CD1 TYR A 317       4.267  -2.440 -14.713  1.00 72.07           C
ATOM   4837  HD1 TYR A 317       4.144  -3.261 -15.420  1.00 72.07           H
ATOM   4838  CD2 TYR A 317       5.587  -0.660 -13.818  1.00 72.07           C
ATOM   4839  HD2 TYR A 317       6.507  -0.075 -13.817  1.00 72.07           H
ATOM   4840  CE1 TYR A 317       3.214  -2.128 -13.782  1.00 72.07           C
ATOM   4841  HE1 TYR A 317       2.289  -2.704 -13.773  1.00 72.07           H
ATOM   4842  CE2 TYR A 317       4.534  -0.347 -12.887  1.00 72.07           C
ATOM   4843  HE2 TYR A 317       4.644   0.471 -12.176  1.00 72.07           H
ATOM   4844  CZ  TYR A 317       3.400  -1.097 -12.915  1.00 72.07           C
ATOM   4845  OH  TYR A 317       2.405  -0.802 -12.035  1.00 72.07           O
ATOM   4846  HH  TYR A 317       1.767  -1.569 -11.970  1.00 72.07           H
ATOM   4847  HN  TYR A 317       6.930  -3.641 -14.008  1.00 72.07           H
ATOM   4848  N   VAL A 318       9.012  -3.759 -16.405  1.00 70.63           N
ATOM   4849  CA  VAL A 318      10.236  -3.906 -17.175  1.00 70.63           C
ATOM   4850  C   VAL A 318      10.233  -5.267 -17.874  1.00 70.63           C
ATOM   4851  O   VAL A 318      10.393  -5.344 -19.091  1.00 70.63           O
ATOM   4852  HA  VAL A 318      10.243  -3.122 -17.933  1.00 70.63           H
ATOM   4853  CB  VAL A 318      11.451  -3.701 -16.269  1.00 70.63           C
ATOM   4854  HB  VAL A 318      11.348  -4.368 -15.413  1.00 70.63           H
ATOM   4855  CG1 VAL A 318      12.746  -4.070 -16.997  1.00 70.63           C
ATOM   4856 1HG1 VAL A 318      12.707  -5.116 -17.299  1.00 70.63           H
ATOM   4857 2HG1 VAL A 318      12.858  -3.441 -17.880  1.00 70.63           H
ATOM   4858 3HG1 VAL A 318      13.594  -3.915 -16.331  1.00 70.63           H
ATOM   4859  CG2 VAL A 318      11.508  -2.266 -15.743  1.00 70.63           C
ATOM   4860 1HG2 VAL A 318      11.577  -1.574 -16.583  1.00 70.63           H
ATOM   4861 2HG2 VAL A 318      10.606  -2.053 -15.170  1.00 70.63           H
ATOM   4862 3HG2 VAL A 318      12.382  -2.148 -15.102  1.00 70.63           H
ATOM   4863  HN  VAL A 318       9.141  -3.687 -15.416  1.00 70.63           H
ATOM   4864  N   PHE A 319      10.050  -6.307 -17.074  1.00 70.73           N
ATOM   4865  CA  PHE A 319      10.260  -7.663 -17.550  1.00 70.73           C
ATOM   4866  C   PHE A 319       9.064  -8.147 -18.372  1.00 70.73           C
ATOM   4867  O   PHE A 319       9.222  -8.944 -19.296  1.00 70.73           O
ATOM   4868  HA  PHE A 319      11.150  -7.651 -18.180  1.00 70.73           H
ATOM   4869  CB  PHE A 319      10.409  -8.553 -16.315  1.00 70.73           C
ATOM   4870 1HB  PHE A 319       9.660  -8.262 -15.578  1.00 70.73           H
ATOM   4871 2HB  PHE A 319      10.196  -9.585 -16.595  1.00 70.73           H
ATOM   4872  CG  PHE A 319      11.793  -8.492 -15.666  1.00 70.73           C
ATOM   4873  CD1 PHE A 319      12.873  -9.000 -16.318  1.00 70.73           C
ATOM   4874  HD1 PHE A 319      12.752  -9.452 -17.303  1.00 70.73           H
ATOM   4875  CD2 PHE A 319      11.944  -7.928 -14.438  1.00 70.73           C
ATOM   4876  HD2 PHE A 319      11.079  -7.521 -13.915  1.00 70.73           H
ATOM   4877  CE1 PHE A 319      14.158  -8.943 -15.716  1.00 70.73           C
ATOM   4878  HE1 PHE A 319      15.023  -9.351 -16.239  1.00 70.73           H
ATOM   4879  CE2 PHE A 319      13.229  -7.871 -13.836  1.00 70.73           C
ATOM   4880  HE2 PHE A 319      13.350  -7.419 -12.851  1.00 70.73           H
ATOM   4881  CZ  PHE A 319      14.309  -8.380 -14.488  1.00 70.73           C
ATOM   4882  HZ  PHE A 319      15.295  -8.335 -14.026  1.00 70.73           H
ATOM   4883  HN  PHE A 319       9.765  -6.234 -16.119  1.00 70.73           H
ATOM   4884  N   VAL A 320       7.893  -7.646 -18.006  1.00 67.85           N
ATOM   4885  CA  VAL A 320       6.649  -8.217 -18.492  1.00 67.85           C
ATOM   4886  C   VAL A 320       6.045  -7.289 -19.548  1.00 67.85           C
ATOM   4887  O   VAL A 320       5.334  -7.742 -20.444  1.00 67.85           O
ATOM   4888  HA  VAL A 320       6.886  -9.173 -18.960  1.00 67.85           H
ATOM   4889  CB  VAL A 320       5.703  -8.485 -17.320  1.00 67.85           C
ATOM   4890  HB  VAL A 320       5.324  -7.525 -16.969  1.00 67.85           H
ATOM   4891  CG1 VAL A 320       4.505  -9.328 -17.764  1.00 67.85           C
ATOM   4892 1HG1 VAL A 320       3.956  -8.798 -18.542  1.00 67.85           H
ATOM   4893 2HG1 VAL A 320       4.858 -10.283 -18.154  1.00 67.85           H
ATOM   4894 3HG1 VAL A 320       3.849  -9.504 -16.912  1.00 67.85           H
ATOM   4895  CG2 VAL A 320       6.443  -9.152 -16.159  1.00 67.85           C
ATOM   4896 1HG2 VAL A 320       6.863 -10.101 -16.494  1.00 67.85           H
ATOM   4897 2HG2 VAL A 320       7.246  -8.500 -15.818  1.00 67.85           H
ATOM   4898 3HG2 VAL A 320       5.747  -9.332 -15.340  1.00 67.85           H
ATOM   4899  HN  VAL A 320       7.788  -6.865 -17.390  1.00 67.85           H
ATOM   4900  N   GLY A 321       6.350  -6.007 -19.407  1.00 68.74           N
ATOM   4901  CA  GLY A 321       5.803  -5.005 -20.305  1.00 68.74           C
ATOM   4902  C   GLY A 321       6.666  -4.863 -21.561  1.00 68.74           C
ATOM   4903  O   GLY A 321       7.659  -4.137 -21.556  1.00 68.74           O
ATOM   4904 1HA  GLY A 321       4.787  -5.280 -20.588  1.00 68.74           H
ATOM   4905 2HA  GLY A 321       5.742  -4.045 -19.791  1.00 68.74           H
ATOM   4906  HN  GLY A 321       6.958  -5.652 -18.698  1.00 68.74           H
ATOM   4907  N   GLU A 322       6.256  -5.567 -22.605  1.00 74.15           N
ATOM   4908  CA  GLU A 322       6.879  -5.406 -23.908  1.00 74.15           C
ATOM   4909  C   GLU A 322       6.856  -3.935 -24.328  1.00 74.15           C
ATOM   4910  O   GLU A 322       7.852  -3.412 -24.825  1.00 74.15           O
ATOM   4911  HA  GLU A 322       7.909  -5.738 -23.780  1.00 74.15           H
ATOM   4912  CB  GLU A 322       6.194  -6.286 -24.955  1.00 74.15           C
ATOM   4913 1HB  GLU A 322       5.113  -6.165 -24.888  1.00 74.15           H
ATOM   4914 2HB  GLU A 322       6.592  -6.057 -25.944  1.00 74.15           H
ATOM   4915  CG  GLU A 322       6.489  -7.766 -24.704  1.00 74.15           C
ATOM   4916 1HG  GLU A 322       7.559  -7.907 -24.552  1.00 74.15           H
ATOM   4917 2HG  GLU A 322       5.992  -8.090 -23.790  1.00 74.15           H
ATOM   4918  CD  GLU A 322       6.017  -8.626 -25.879  1.00 74.15           C
ATOM   4919  OE1 GLU A 322       6.491  -9.780 -25.964  1.00 74.15           O
ATOM   4920  OE2 GLU A 322       5.194  -8.111 -26.665  1.00 74.15           O
ATOM   4921  HN  GLU A 322       5.514  -6.237 -22.571  1.00 74.15           H
ATOM   4922  N   ARG A 323       5.708  -3.309 -24.114  1.00 75.05           N
ATOM   4923  CA  ARG A 323       5.521  -1.927 -24.522  1.00 75.05           C
ATOM   4924  C   ARG A 323       6.493  -1.015 -23.771  1.00 75.05           C
ATOM   4925  O   ARG A 323       7.164  -0.182 -24.379  1.00 75.05           O
ATOM   4926  HA  ARG A 323       5.726  -1.923 -25.593  1.00 75.05           H
ATOM   4927  CB  ARG A 323       4.088  -1.463 -24.256  1.00 75.05           C
ATOM   4928 1HB  ARG A 323       3.391  -2.269 -24.487  1.00 75.05           H
ATOM   4929 2HB  ARG A 323       3.967  -1.232 -23.197  1.00 75.05           H
ATOM   4930  CG  ARG A 323       3.746  -0.229 -25.094  1.00 75.05           C
ATOM   4931 1HG  ARG A 323       4.399   0.597 -24.814  1.00 75.05           H
ATOM   4932 2HG  ARG A 323       3.930  -0.439 -26.148  1.00 75.05           H
ATOM   4933  CD  ARG A 323       2.285   0.179 -24.898  1.00 75.05           C
ATOM   4934 1HD  ARG A 323       1.645  -0.703 -24.924  1.00 75.05           H
ATOM   4935 2HD  ARG A 323       2.155   0.637 -23.917  1.00 75.05           H
ATOM   4936  NE  ARG A 323       1.878   1.130 -25.956  1.00 75.05           N
ATOM   4937  HE  ARG A 323       2.523   1.308 -26.700  1.00 75.05           H
ATOM   4938  CZ  ARG A 323       0.700   1.768 -25.982  1.00 75.05           C
ATOM   4939  NH1 ARG A 323      -0.202   1.568 -25.011  1.00 75.05           N
ATOM   4940 1HH1 ARG A 323       0.001   0.939 -24.261  1.00 75.05           H
ATOM   4941 2HH1 ARG A 323      -1.079   2.048 -25.038  1.00 75.05           H
ATOM   4942  NH2 ARG A 323       0.438   2.609 -26.992  1.00 75.05           N
ATOM   4943 1HH2 ARG A 323      -0.437   3.093 -27.025  1.00 75.05           H
ATOM   4944 2HH2 ARG A 323       1.117   2.752 -27.712  1.00 75.05           H
ATOM   4945  HN  ARG A 323       4.916  -3.729 -23.671  1.00 75.05           H
ATOM   4946  N   PHE A 324       6.539  -1.204 -22.461  1.00 76.03           N
ATOM   4947  CA  PHE A 324       7.414  -0.406 -21.619  1.00 76.03           C
ATOM   4948  C   PHE A 324       8.882  -0.632 -21.986  1.00 76.03           C
ATOM   4949  O   PHE A 324       9.673   0.311 -22.006  1.00 76.03           O
ATOM   4950  HA  PHE A 324       7.157   0.640 -21.786  1.00 76.03           H
ATOM   4951  CB  PHE A 324       7.186  -0.861 -20.177  1.00 76.03           C
ATOM   4952 1HB  PHE A 324       6.118  -0.829 -19.961  1.00 76.03           H
ATOM   4953 2HB  PHE A 324       7.499  -1.901 -20.080  1.00 76.03           H
ATOM   4954  CG  PHE A 324       7.927  -0.022 -19.134  1.00 76.03           C
ATOM   4955  CD1 PHE A 324       9.168  -0.393 -18.720  1.00 76.03           C
ATOM   4956  HD1 PHE A 324       9.635  -1.288 -19.131  1.00 76.03           H
ATOM   4957  CD2 PHE A 324       7.345   1.096 -18.622  1.00 76.03           C
ATOM   4958  HD2 PHE A 324       6.350   1.393 -18.954  1.00 76.03           H
ATOM   4959  CE1 PHE A 324       9.856   0.387 -17.753  1.00 76.03           C
ATOM   4960  HE1 PHE A 324      10.851   0.089 -17.421  1.00 76.03           H
ATOM   4961  CE2 PHE A 324       8.033   1.875 -17.655  1.00 76.03           C
ATOM   4962  HE2 PHE A 324       7.566   2.770 -17.244  1.00 76.03           H
ATOM   4963  CZ  PHE A 324       9.274   1.504 -17.241  1.00 76.03           C
ATOM   4964  HZ  PHE A 324       9.802   2.102 -16.498  1.00 76.03           H
ATOM   4965  HN  PHE A 324       5.993  -1.886 -21.974  1.00 76.03           H
ATOM   4966  N   ARG A 325       9.203  -1.886 -22.268  1.00 79.61           N
ATOM   4967  CA  ARG A 325      10.571  -2.255 -22.588  1.00 79.61           C
ATOM   4968  C   ARG A 325      11.037  -1.523 -23.849  1.00 79.61           C
ATOM   4969  O   ARG A 325      12.183  -1.085 -23.929  1.00 79.61           O
ATOM   4970  HA  ARG A 325      11.153  -1.948 -21.720  1.00 79.61           H
ATOM   4971  CB  ARG A 325      10.698  -3.764 -22.807  1.00 79.61           C
ATOM   4972 1HB  ARG A 325       9.975  -4.287 -22.182  1.00 79.61           H
ATOM   4973 2HB  ARG A 325      10.459  -4.007 -23.842  1.00 79.61           H
ATOM   4974  CG  ARG A 325      12.111  -4.249 -22.477  1.00 79.61           C
ATOM   4975 1HG  ARG A 325      12.827  -3.779 -23.151  1.00 79.61           H
ATOM   4976 2HG  ARG A 325      12.378  -3.943 -21.466  1.00 79.61           H
ATOM   4977  CD  ARG A 325      12.211  -5.771 -22.598  1.00 79.61           C
ATOM   4978 1HD  ARG A 325      13.244  -6.088 -22.458  1.00 79.61           H
ATOM   4979 2HD  ARG A 325      11.622  -6.245 -21.813  1.00 79.61           H
ATOM   4980  NE  ARG A 325      11.725  -6.206 -23.927  1.00 79.61           N
ATOM   4981  HE  ARG A 325      11.495  -5.499 -24.596  1.00 79.61           H
ATOM   4982  CZ  ARG A 325      11.575  -7.487 -24.289  1.00 79.61           C
ATOM   4983  NH1 ARG A 325      11.869  -8.475 -23.433  1.00 79.61           N
ATOM   4984 1HH1 ARG A 325      12.203  -8.259 -22.515  1.00 79.61           H
ATOM   4985 2HH1 ARG A 325      11.754  -9.428 -23.711  1.00 79.61           H
ATOM   4986  NH2 ARG A 325      11.126  -7.765 -25.521  1.00 79.61           N
ATOM   4987 1HH2 ARG A 325      11.009  -8.716 -25.807  1.00 79.61           H
ATOM   4988 2HH2 ARG A 325      10.909  -7.022 -26.154  1.00 79.61           H
ATOM   4989  HN  ARG A 325       8.548  -2.642 -22.279  1.00 79.61           H
ATOM   4990  N   ARG A 326      10.123  -1.413 -24.802  1.00 80.51           N
ATOM   4991  CA  ARG A 326      10.396  -0.667 -26.019  1.00 80.51           C
ATOM   4992  C   ARG A 326      10.570   0.820 -25.702  1.00 80.51           C
ATOM   4993  O   ARG A 326      11.516   1.451 -26.169  1.00 80.51           O
ATOM   4994  HA  ARG A 326      11.320  -1.096 -26.406  1.00 80.51           H
ATOM   4995  CB  ARG A 326       9.265  -0.837 -27.035  1.00 80.51           C
ATOM   4996 1HB  ARG A 326       8.303  -0.715 -26.537  1.00 80.51           H
ATOM   4997 2HB  ARG A 326       9.333  -0.056 -27.793  1.00 80.51           H
ATOM   4998  CG  ARG A 326       9.330  -2.212 -27.703  1.00 80.51           C
ATOM   4999 1HG  ARG A 326      10.242  -2.289 -28.296  1.00 80.51           H
ATOM   5000 2HG  ARG A 326       9.379  -2.989 -26.940  1.00 80.51           H
ATOM   5001  CD  ARG A 326       8.111  -2.444 -28.598  1.00 80.51           C
ATOM   5002 1HD  ARG A 326       7.198  -2.213 -28.050  1.00 80.51           H
ATOM   5003 2HD  ARG A 326       8.147  -1.774 -29.457  1.00 80.51           H
ATOM   5004  NE  ARG A 326       8.082  -3.851 -29.057  1.00 80.51           N
ATOM   5005  HE  ARG A 326       8.351  -4.562 -28.408  1.00 80.51           H
ATOM   5006  CZ  ARG A 326       7.717  -4.232 -30.289  1.00 80.51           C
ATOM   5007  NH1 ARG A 326       7.348  -3.321 -31.201  1.00 80.51           N
ATOM   5008 1HH1 ARG A 326       7.342  -2.350 -30.964  1.00 80.51           H
ATOM   5009 2HH1 ARG A 326       7.077  -3.614 -32.118  1.00 80.51           H
ATOM   5010  NH2 ARG A 326       7.728  -5.536 -30.596  1.00 80.51           N
ATOM   5011 1HH2 ARG A 326       7.459  -5.837 -31.511  1.00 80.51           H
ATOM   5012 2HH2 ARG A 326       8.005  -6.209 -29.910  1.00 80.51           H
ATOM   5013  HN  ARG A 326       9.211  -1.821 -24.753  1.00 80.51           H
ATOM   5014  N   ASP A 327       9.640   1.336 -24.911  1.00 80.92           N
ATOM   5015  CA  ASP A 327       9.634   2.753 -24.590  1.00 80.92           C
ATOM   5016  C   ASP A 327      10.933   3.114 -23.867  1.00 80.92           C
ATOM   5017  O   ASP A 327      11.520   4.163 -24.126  1.00 80.92           O
ATOM   5018  HA  ASP A 327       9.534   3.263 -25.548  1.00 80.92           H
ATOM   5019  CB  ASP A 327       8.465   3.103 -23.667  1.00 80.92           C
ATOM   5020 1HB  ASP A 327       8.529   2.512 -22.753  1.00 80.92           H
ATOM   5021 2HB  ASP A 327       8.530   4.151 -23.373  1.00 80.92           H
ATOM   5022  CG  ASP A 327       7.124   2.842 -24.356  1.00 80.92           C
ATOM   5023  OD1 ASP A 327       7.080   3.012 -25.593  1.00 80.92           O
ATOM   5024  OD2 ASP A 327       6.174   2.479 -23.629  1.00 80.92           O
ATOM   5025  HN  ASP A 327       8.903   0.804 -24.493  1.00 80.92           H
ATOM   5026  N   LEU A 328      11.342   2.225 -22.975  1.00 82.17           N
ATOM   5027  CA  LEU A 328      12.538   2.456 -22.182  1.00 82.17           C
ATOM   5028  C   LEU A 328      13.739   2.621 -23.115  1.00 82.17           C
ATOM   5029  O   LEU A 328      14.494   3.585 -22.996  1.00 82.17           O
ATOM   5030  HA  LEU A 328      12.393   3.389 -21.637  1.00 82.17           H
ATOM   5031  CB  LEU A 328      12.714   1.347 -21.142  1.00 82.17           C
ATOM   5032 1HB  LEU A 328      11.865   1.378 -20.460  1.00 82.17           H
ATOM   5033 2HB  LEU A 328      12.677   0.386 -21.655  1.00 82.17           H
ATOM   5034  CG  LEU A 328      14.000   1.402 -20.315  1.00 82.17           C
ATOM   5035  HG  LEU A 328      14.845   1.462 -21.000  1.00 82.17           H
ATOM   5036  CD1 LEU A 328      14.037   2.659 -19.442  1.00 82.17           C
ATOM   5037 1HD1 LEU A 328      13.992   3.544 -20.077  1.00 82.17           H
ATOM   5038 2HD1 LEU A 328      13.185   2.655 -18.763  1.00 82.17           H
ATOM   5039 3HD1 LEU A 328      14.962   2.673 -18.865  1.00 82.17           H
ATOM   5040  CD2 LEU A 328      14.176   0.126 -19.490  1.00 82.17           C
ATOM   5041 1HD2 LEU A 328      13.330   0.011 -18.813  1.00 82.17           H
ATOM   5042 2HD2 LEU A 328      14.227  -0.734 -20.157  1.00 82.17           H
ATOM   5043 3HD2 LEU A 328      15.098   0.192 -18.911  1.00 82.17           H
ATOM   5044  HN  LEU A 328      10.874   1.361 -22.790  1.00 82.17           H
ATOM   5045  N   VAL A 329      13.879   1.666 -24.022  1.00 82.21           N
ATOM   5046  CA  VAL A 329      15.023   1.647 -24.918  1.00 82.21           C
ATOM   5047  C   VAL A 329      15.008   2.907 -25.785  1.00 82.21           C
ATOM   5048  O   VAL A 329      16.059   3.466 -26.092  1.00 82.21           O
ATOM   5049  HA  VAL A 329      15.923   1.655 -24.303  1.00 82.21           H
ATOM   5050  CB  VAL A 329      15.022   0.356 -25.739  1.00 82.21           C
ATOM   5051  HB  VAL A 329      14.058   0.279 -26.243  1.00 82.21           H
ATOM   5052  CG1 VAL A 329      16.112   0.389 -26.813  1.00 82.21           C
ATOM   5053 1HG1 VAL A 329      15.935   1.230 -27.484  1.00 82.21           H
ATOM   5054 2HG1 VAL A 329      17.086   0.500 -26.339  1.00 82.21           H
ATOM   5055 3HG1 VAL A 329      16.089  -0.540 -27.382  1.00 82.21           H
ATOM   5056  CG2 VAL A 329      15.180  -0.869 -24.836  1.00 82.21           C
ATOM   5057 1HG2 VAL A 329      16.122  -0.801 -24.293  1.00 82.21           H
ATOM   5058 2HG2 VAL A 329      14.353  -0.906 -24.127  1.00 82.21           H
ATOM   5059 3HG2 VAL A 329      15.176  -1.773 -25.446  1.00 82.21           H
ATOM   5060  HN  VAL A 329      13.230   0.916 -24.149  1.00 82.21           H
ATOM   5061  N   LYS A 330      13.803   3.318 -26.155  1.00 81.75           N
[truncated: 117,320 more chars]
