# Supplementary material for: Noncanonical roles of chemokine regions in CCR9 activation revealed by structural modeling and mutational mapping
Source: Nat Commun. 2025 Aug 18;16:7695. doi: 10.1038/s41467-025-62321-9 (PMC12361432; doi:10.1038/s41467-025-62321-9)
Supplement: Supplementary file 4 — Supplementary Data 2 [file 41467_2025_62321_MOESM4_ESM.zip › CCR9_CCL25_rnk113.pdb]

SSBOND   1 CYS A   38    CYS A  289 
SSBOND   2 CYS A  119    CYS A  198 
SSBOND   3 CYS B    7    CYS B   35 
SSBOND   4 CYS B    8    CYS B   52 
ATOM      1  N   GLU A  20       1.007  -4.806  61.696  1.00 41.15           N
ATOM      2  CA  GLU A  20       0.446  -4.638  60.366  1.00 41.15           C
ATOM      3  C   GLU A  20       1.536  -4.807  59.305  1.00 41.15           C
ATOM      4  O   GLU A  20       1.236  -4.965  58.123  1.00 41.15           O
ATOM      5  HA  GLU A  20      -0.296  -5.430  60.263  1.00 41.15           H
ATOM      6  CB  GLU A  20      -0.246  -3.281  60.231  1.00 41.15           C
ATOM      7 1HB  GLU A  20       0.301  -2.531  60.801  1.00 41.15           H
ATOM      8 2HB  GLU A  20      -0.354  -3.027  59.176  1.00 41.15           H
ATOM      9  CG  GLU A  20      -1.662  -3.327  60.809  1.00 41.15           C
ATOM     10 1HG  GLU A  20      -2.133  -4.276  60.553  1.00 41.15           H
ATOM     11 2HG  GLU A  20      -1.616  -3.277  61.897  1.00 41.15           H
ATOM     12  CD  GLU A  20      -2.511  -2.171  60.275  1.00 41.15           C
ATOM     13  OE1 GLU A  20      -3.744  -2.238  60.465  1.00 41.15           O
ATOM     14  OE2 GLU A  20      -1.906  -1.247  59.689  1.00 41.15           O
ATOM     15  HN  GLU A  20       1.992  -4.977  61.720  1.00 41.15           H
ATOM     16  N   SER A  21       2.777  -4.766  59.766  1.00 45.38           N
ATOM     17  CA  SER A  21       3.913  -4.817  58.862  1.00 45.38           C
ATOM     18  C   SER A  21       4.042  -6.219  58.262  1.00 45.38           C
ATOM     19  O   SER A  21       4.405  -6.368  57.097  1.00 45.38           O
ATOM     20  HA  SER A  21       3.696  -4.086  58.083  1.00 45.38           H
ATOM     21  CB  SER A  21       5.207  -4.426  59.580  1.00 45.38           C
ATOM     22 1HB  SER A  21       5.953  -4.126  58.844  1.00 45.38           H
ATOM     23 2HB  SER A  21       5.021  -3.561  60.217  1.00 45.38           H
ATOM     24  OG  SER A  21       5.722  -5.494  60.370  1.00 45.38           O
ATOM     25  HG  SER A  21       6.562  -5.205  60.829  1.00 45.38           H
ATOM     26  HN  SER A  21       3.011  -4.699  60.736  1.00 45.38           H
ATOM     27  N   THR A  22       3.737  -7.211  59.086  1.00 47.52           N
ATOM     28  CA  THR A  22       4.016  -8.591  58.731  1.00 47.52           C
ATOM     29  C   THR A  22       3.049  -9.070  57.646  1.00 47.52           C
ATOM     30  O   THR A  22       3.475  -9.508  56.579  1.00 47.52           O
ATOM     31  HA  THR A  22       5.020  -8.641  58.308  1.00 47.52           H
ATOM     32  CB  THR A  22       3.958  -9.430  60.009  1.00 47.52           C
ATOM     33  HB  THR A  22       2.963  -9.849  60.155  1.00 47.52           H
ATOM     34  OG1 THR A  22       4.406  -8.540  61.029  1.00 47.52           O
ATOM     35  HG1 THR A  22       4.209  -8.926  61.930  1.00 47.52           H
ATOM     36  CG2 THR A  22       4.993 -10.557  60.018  1.00 47.52           C
ATOM     37 1HG2 THR A  22       5.994 -10.132  59.941  1.00 47.52           H
ATOM     38 2HG2 THR A  22       4.814 -11.221  59.173  1.00 47.52           H
ATOM     39 3HG2 THR A  22       4.909 -11.120  60.947  1.00 47.52           H
ATOM     40  HN  THR A  22       3.307  -7.083  59.980  1.00 47.52           H
ATOM     41  N   SER A  23       1.765  -8.968  57.957  1.00 48.66           N
ATOM     42  CA  SER A  23       0.735  -9.431  57.043  1.00 48.66           C
ATOM     43  C   SER A  23       0.815  -8.654  55.727  1.00 48.66           C
ATOM     44  O   SER A  23       0.650  -9.228  54.652  1.00 48.66           O
ATOM     45  HA  SER A  23       0.949 -10.487  56.877  1.00 48.66           H
ATOM     46  CB  SER A  23      -0.657  -9.284  57.662  1.00 48.66           C
ATOM     47 1HB  SER A  23      -1.410  -9.600  56.939  1.00 48.66           H
ATOM     48 2HB  SER A  23      -0.743  -9.947  58.522  1.00 48.66           H
ATOM     49  OG  SER A  23      -0.923  -7.944  58.067  1.00 48.66           O
ATOM     50  HG  SER A  23      -1.838  -7.882  58.464  1.00 48.66           H
ATOM     51  HN  SER A  23       1.426  -8.580  58.814  1.00 48.66           H
ATOM     52  N   SER A  24       1.069  -7.359  55.856  1.00 52.02           N
ATOM     53  CA  SER A  24       1.130  -6.490  54.694  1.00 52.02           C
ATOM     54  C   SER A  24       2.353  -6.839  53.843  1.00 52.02           C
ATOM     55  O   SER A  24       2.385  -6.549  52.648  1.00 52.02           O
ATOM     56  HA  SER A  24       0.211  -6.682  54.141  1.00 52.02           H
ATOM     57  CB  SER A  24       1.175  -5.018  55.109  1.00 52.02           C
ATOM     58 1HB  SER A  24       1.078  -4.388  54.225  1.00 52.02           H
ATOM     59 2HB  SER A  24       0.323  -4.796  55.753  1.00 52.02           H
ATOM     60  OG  SER A  24       2.382  -4.693  55.793  1.00 52.02           O
ATOM     61  HG  SER A  24       2.176  -4.371  56.717  1.00 52.02           H
ATOM     62  HN  SER A  24       1.231  -6.906  56.733  1.00 52.02           H
ATOM     63  N   MET A  25       3.329  -7.456  54.492  1.00 53.28           N
ATOM     64  CA  MET A  25       4.502  -7.947  53.789  1.00 53.28           C
ATOM     65  C   MET A  25       4.212  -9.286  53.108  1.00 53.28           C
ATOM     66  O   MET A  25       4.642  -9.519  51.980  1.00 53.28           O
ATOM     67  HA  MET A  25       4.731  -7.191  53.037  1.00 53.28           H
ATOM     68  CB  MET A  25       5.657  -8.116  54.778  1.00 53.28           C
ATOM     69 1HB  MET A  25       5.672  -7.276  55.472  1.00 53.28           H
ATOM     70 2HB  MET A  25       5.504  -9.017  55.371  1.00 53.28           H
ATOM     71  CG  MET A  25       6.998  -8.202  54.045  1.00 53.28           C
ATOM     72 1HG  MET A  25       7.775  -8.540  54.731  1.00 53.28           H
ATOM     73 2HG  MET A  25       6.937  -8.939  53.244  1.00 53.28           H
ATOM     74  SD  MET A  25       7.430  -6.606  53.373  1.00 53.28           S
ATOM     75  CE  MET A  25       8.746  -6.147  54.488  1.00 53.28           C
ATOM     76 1HE  MET A  25       8.362  -6.109  55.507  1.00 53.28           H
ATOM     77 2HE  MET A  25       9.547  -6.884  54.429  1.00 53.28           H
ATOM     78 3HE  MET A  25       9.133  -5.167  54.209  1.00 53.28           H
ATOM     79  HN  MET A  25       3.328  -7.621  55.478  1.00 53.28           H
ATOM     80  N   GLU A  26       3.484 -10.132  53.823  1.00 53.09           N
ATOM     81  CA  GLU A  26       3.136 -11.443  53.304  1.00 53.09           C
ATOM     82  C   GLU A  26       2.244 -11.305  52.068  1.00 53.09           C
ATOM     83  O   GLU A  26       2.478 -11.960  51.053  1.00 53.09           O
ATOM     84  HA  GLU A  26       4.083 -11.906  53.027  1.00 53.09           H
ATOM     85  CB  GLU A  26       2.457 -12.295  54.378  1.00 53.09           C
ATOM     86 1HB  GLU A  26       1.761 -11.680  54.949  1.00 53.09           H
ATOM     87 2HB  GLU A  26       1.985 -13.162  53.915  1.00 53.09           H
ATOM     88  CG  GLU A  26       3.481 -12.842  55.374  1.00 53.09           C
ATOM     89 1HG  GLU A  26       4.247 -13.405  54.841  1.00 53.09           H
ATOM     90 2HG  GLU A  26       3.985 -12.014  55.874  1.00 53.09           H
ATOM     91  CD  GLU A  26       2.810 -13.741  56.414  1.00 53.09           C
ATOM     92  OE1 GLU A  26       3.536 -14.576  56.996  1.00 53.09           O
ATOM     93  OE2 GLU A  26       1.586 -13.573  56.603  1.00 53.09           O
ATOM     94  HN  GLU A  26       3.136  -9.933  54.739  1.00 53.09           H
ATOM     95  N   ASP A  27       1.241 -10.449  52.195  1.00 53.75           N
ATOM     96  CA  ASP A  27       0.331 -10.195  51.091  1.00 53.75           C
ATOM     97  C   ASP A  27       1.134  -9.762  49.863  1.00 53.75           C
ATOM     98  O   ASP A  27       0.761 -10.070  48.732  1.00 53.75           O
ATOM     99  HA  ASP A  27      -0.198 -11.134  50.933  1.00 53.75           H
ATOM    100  CB  ASP A  27      -0.650  -9.072  51.434  1.00 53.75           C
ATOM    101 1HB  ASP A  27      -0.134  -8.290  51.991  1.00 53.75           H
ATOM    102 2HB  ASP A  27      -1.022  -8.616  50.516  1.00 53.75           H
ATOM    103  CG  ASP A  27      -1.825  -9.603  52.258  1.00 53.75           C
ATOM    104  OD1 ASP A  27      -1.975 -10.843  52.299  1.00 53.75           O
ATOM    105  OD2 ASP A  27      -2.547  -8.757  52.828  1.00 53.75           O
ATOM    106  HN  ASP A  27       1.045  -9.936  53.030  1.00 53.75           H
ATOM    107  N   TYR A  28       2.223  -9.053  50.127  1.00 55.68           N
ATOM    108  CA  TYR A  28       3.058  -8.537  49.056  1.00 55.68           C
ATOM    109  C   TYR A  28       3.855  -9.661  48.392  1.00 55.68           C
ATOM    110  O   TYR A  28       4.143  -9.601  47.197  1.00 55.68           O
ATOM    111  HA  TYR A  28       2.406  -8.076  48.314  1.00 55.68           H
ATOM    112  CB  TYR A  28       4.031  -7.557  49.715  1.00 55.68           C
ATOM    113 1HB  TYR A  28       3.604  -7.217  50.658  1.00 55.68           H
ATOM    114 2HB  TYR A  28       4.954  -8.085  49.955  1.00 55.68           H
ATOM    115  CG  TYR A  28       4.365  -6.338  48.853  1.00 55.68           C
ATOM    116  CD1 TYR A  28       5.453  -6.370  48.005  1.00 55.68           C
ATOM    117  HD1 TYR A  28       6.074  -7.264  47.949  1.00 55.68           H
ATOM    118  CD2 TYR A  28       3.579  -5.206  48.925  1.00 55.68           C
ATOM    119  HD2 TYR A  28       2.720  -5.181  49.595  1.00 55.68           H
ATOM    120  CE1 TYR A  28       5.768  -5.223  47.194  1.00 55.68           C
ATOM    121  HE1 TYR A  28       6.625  -5.235  46.520  1.00 55.68           H
ATOM    122  CE2 TYR A  28       3.894  -4.059  48.114  1.00 55.68           C
ATOM    123  HE2 TYR A  28       3.282  -3.158  48.161  1.00 55.68           H
ATOM    124  CZ  TYR A  28       4.973  -4.123  47.289  1.00 55.68           C
ATOM    125  OH  TYR A  28       5.270  -3.040  46.523  1.00 55.68           O
ATOM    126  HH  TYR A  28       6.261  -2.911  46.482  1.00 55.68           H
ATOM    127  HN  TYR A  28       2.535  -8.832  51.051  1.00 55.68           H
ATOM    128  N   VAL A  29       4.191 -10.660  49.195  1.00 54.34           N
ATOM    129  CA  VAL A  29       4.989 -11.774  48.712  1.00 54.34           C
ATOM    130  C   VAL A  29       4.071 -12.805  48.052  1.00 54.34           C
ATOM    131  O   VAL A  29       4.426 -13.395  47.033  1.00 54.34           O
ATOM    132  HA  VAL A  29       5.676 -11.384  47.960  1.00 54.34           H
ATOM    133  CB  VAL A  29       5.819 -12.358  49.856  1.00 54.34           C
ATOM    134  HB  VAL A  29       5.135 -12.648  50.653  1.00 54.34           H
ATOM    135  CG1 VAL A  29       6.572 -13.611  49.403  1.00 54.34           C
ATOM    136 1HG1 VAL A  29       5.857 -14.363  49.071  1.00 54.34           H
ATOM    137 2HG1 VAL A  29       7.240 -13.356  48.581  1.00 54.34           H
ATOM    138 3HG1 VAL A  29       7.154 -14.006  50.236  1.00 54.34           H
ATOM    139  CG2 VAL A  29       6.784 -11.314  50.422  1.00 54.34           C
ATOM    140 1HG2 VAL A  29       7.460 -10.979  49.635  1.00 54.34           H
ATOM    141 2HG2 VAL A  29       6.217 -10.463  50.801  1.00 54.34           H
ATOM    142 3HG2 VAL A  29       7.362 -11.755  51.234  1.00 54.34           H
ATOM    143  HN  VAL A  29       3.927 -10.715  50.158  1.00 54.34           H
ATOM    144  N   ASN A  30       2.908 -12.990  48.661  1.00 53.56           N
ATOM    145  CA  ASN A  30       2.012 -14.058  48.253  1.00 53.56           C
ATOM    146  C   ASN A  30       1.220 -13.611  47.022  1.00 53.56           C
ATOM    147  O   ASN A  30       0.589 -14.430  46.355  1.00 53.56           O
ATOM    148  HA  ASN A  30       2.658 -14.911  48.045  1.00 53.56           H
ATOM    149  CB  ASN A  30       1.013 -14.393  49.362  1.00 53.56           C
ATOM    150 1HB  ASN A  30       0.729 -13.481  49.888  1.00 53.56           H
ATOM    151 2HB  ASN A  30       0.104 -14.806  48.926  1.00 53.56           H
ATOM    152  CG  ASN A  30       1.610 -15.394  50.354  1.00 53.56           C
ATOM    153  OD1 ASN A  30       2.641 -16.001  50.118  1.00 53.56           O
ATOM    154  ND2 ASN A  30       0.905 -15.532  51.473  1.00 53.56           N
ATOM    155 1HD2 ASN A  30       0.067 -15.003  51.605  1.00 53.56           H
ATOM    156 2HD2 ASN A  30       1.214 -16.164  52.184  1.00 53.56           H
ATOM    157  HN  ASN A  30       2.577 -12.426  49.418  1.00 53.56           H
ATOM    158  N   PHE A  31       1.278 -12.314  46.759  1.00 55.40           N
ATOM    159  CA  PHE A  31       0.693 -11.769  45.546  1.00 55.40           C
ATOM    160  C   PHE A  31       1.337 -12.385  44.302  1.00 55.40           C
ATOM    161  O   PHE A  31       2.484 -12.081  43.978  1.00 55.40           O
ATOM    162  HA  PHE A  31      -0.369 -12.014  45.562  1.00 55.40           H
ATOM    163  CB  PHE A  31       0.965 -10.264  45.555  1.00 55.40           C
ATOM    164 1HB  PHE A  31       0.954  -9.909  46.585  1.00 55.40           H
ATOM    165 2HB  PHE A  31       1.968 -10.084  45.167  1.00 55.40           H
ATOM    166  CG  PHE A  31      -0.036  -9.446  44.738  1.00 55.40           C
ATOM    167  CD1 PHE A  31       0.242  -9.124  43.446  1.00 55.40           C
ATOM    168  HD1 PHE A  31       1.178  -9.449  42.993  1.00 55.40           H
ATOM    169  CD2 PHE A  31      -1.205  -9.040  45.303  1.00 55.40           C
ATOM    170  HD2 PHE A  31      -1.428  -9.298  46.338  1.00 55.40           H
ATOM    171  CE1 PHE A  31      -0.688  -8.364  42.687  1.00 55.40           C
ATOM    172  HE1 PHE A  31      -0.464  -8.106  41.652  1.00 55.40           H
ATOM    173  CE2 PHE A  31      -2.135  -8.280  44.544  1.00 55.40           C
ATOM    174  HE2 PHE A  31      -3.071  -7.955  44.997  1.00 55.40           H
ATOM    175  CZ  PHE A  31      -1.856  -7.959  43.252  1.00 55.40           C
ATOM    176  HZ  PHE A  31      -2.570  -7.376  42.670  1.00 55.40           H
ATOM    177  HN  PHE A  31       1.714 -11.641  47.357  1.00 55.40           H
ATOM    178  N   ASN A  32       0.571 -13.239  43.640  1.00 56.04           N
ATOM    179  CA  ASN A  32       1.026 -13.848  42.402  1.00 56.04           C
ATOM    180  C   ASN A  32       1.047 -12.791  41.296  1.00 56.04           C
ATOM    181  O   ASN A  32       0.062 -12.619  40.579  1.00 56.04           O
ATOM    182  HA  ASN A  32       2.019 -14.239  42.623  1.00 56.04           H
ATOM    183  CB  ASN A  32       0.087 -14.973  41.963  1.00 56.04           C
ATOM    184 1HB  ASN A  32      -0.699 -15.106  42.706  1.00 56.04           H
ATOM    185 2HB  ASN A  32      -0.402 -14.700  41.028  1.00 56.04           H
ATOM    186  CG  ASN A  32       0.851 -16.286  41.780  1.00 56.04           C
ATOM    187  OD1 ASN A  32       2.070 -16.328  41.770  1.00 56.04           O
ATOM    188  ND2 ASN A  32       0.069 -17.352  41.636  1.00 56.04           N
ATOM    189 1HD2 ASN A  32      -0.926 -17.248  41.654  1.00 56.04           H
ATOM    190 2HD2 ASN A  32       0.475 -18.257  41.511  1.00 56.04           H
ATOM    191  HN  ASN A  32      -0.344 -13.516  43.935  1.00 56.04           H
ATOM    192  N   PHE A  33       2.179 -12.110  41.193  1.00 59.64           N
ATOM    193  CA  PHE A  33       2.391 -11.171  40.105  1.00 59.64           C
ATOM    194  C   PHE A  33       2.552 -11.904  38.771  1.00 59.64           C
ATOM    195  O   PHE A  33       3.656 -11.988  38.235  1.00 59.64           O
ATOM    196  HA  PHE A  33       1.513 -10.526  40.059  1.00 59.64           H
ATOM    197  CB  PHE A  33       3.682 -10.411  40.415  1.00 59.64           C
ATOM    198 1HB  PHE A  33       4.485 -11.130  40.576  1.00 59.64           H
ATOM    199 2HB  PHE A  33       3.958  -9.814  39.546  1.00 59.64           H
ATOM    200  CG  PHE A  33       3.586  -9.493  41.635  1.00 59.64           C
ATOM    201  CD1 PHE A  33       3.225  -8.191  41.481  1.00 59.64           C
ATOM    202  HD1 PHE A  33       3.004  -7.802  40.487  1.00 59.64           H
ATOM    203  CD2 PHE A  33       3.862  -9.980  42.875  1.00 59.64           C
ATOM    204  HD2 PHE A  33       4.152 -11.023  42.999  1.00 59.64           H
ATOM    205  CE1 PHE A  33       3.136  -7.340  42.613  1.00 59.64           C
ATOM    206  HE1 PHE A  33       2.846  -6.296  42.489  1.00 59.64           H
ATOM    207  CE2 PHE A  33       3.773  -9.128  44.008  1.00 59.64           C
ATOM    208  HE2 PHE A  33       3.994  -9.518  45.002  1.00 59.64           H
ATOM    209  CZ  PHE A  33       3.412  -7.826  43.853  1.00 59.64           C
ATOM    210  HZ  PHE A  33       3.343  -7.172  44.723  1.00 59.64           H
ATOM    211  HN  PHE A  33       2.941 -12.192  41.835  1.00 59.64           H
ATOM    212  N   THR A  34       1.435 -12.416  38.275  1.00 65.01           N
ATOM    213  CA  THR A  34       1.313 -12.711  36.858  1.00 65.01           C
ATOM    214  C   THR A  34       1.707 -11.491  36.023  1.00 65.01           C
ATOM    215  O   THR A  34       1.080 -10.437  36.122  1.00 65.01           O
ATOM    216  HA  THR A  34       2.014 -13.508  36.611  1.00 65.01           H
ATOM    217  CB  THR A  34      -0.117 -13.190  36.596  1.00 65.01           C
ATOM    218  HB  THR A  34      -0.780 -12.348  36.400  1.00 65.01           H
ATOM    219  OG1 THR A  34      -0.437 -13.970  37.745  1.00 65.01           O
ATOM    220  HG1 THR A  34      -1.427 -14.098  37.807  1.00 65.01           H
ATOM    221  CG2 THR A  34      -0.198 -14.185  35.437  1.00 65.01           C
ATOM    222 1HG2 THR A  34       0.413 -15.059  35.664  1.00 65.01           H
ATOM    223 2HG2 THR A  34       0.169 -13.712  34.526  1.00 65.01           H
ATOM    224 3HG2 THR A  34      -1.234 -14.493  35.294  1.00 65.01           H
ATOM    225  HN  THR A  34       0.626 -12.628  38.822  1.00 65.01           H
ATOM    226  N   ASP A  35       2.743 -11.675  35.218  1.00 77.58           N
ATOM    227  CA  ASP A  35       3.403 -10.549  34.578  1.00 77.58           C
ATOM    228  C   ASP A  35       2.549 -10.064  33.404  1.00 77.58           C
ATOM    229  O   ASP A  35       2.848 -10.364  32.249  1.00 77.58           O
ATOM    230  HA  ASP A  35       3.505  -9.795  35.359  1.00 77.58           H
ATOM    231  CB  ASP A  35       4.774 -10.951  34.031  1.00 77.58           C
ATOM    232 1HB  ASP A  35       5.044 -11.938  34.407  1.00 77.58           H
ATOM    233 2HB  ASP A  35       4.728 -11.026  32.945  1.00 77.58           H
ATOM    234  CG  ASP A  35       5.844  -9.936  34.434  1.00 77.58           C
ATOM    235  OD1 ASP A  35       5.449  -8.876  34.966  1.00 77.58           O
ATOM    236  OD2 ASP A  35       7.034 -10.242  34.201  1.00 77.58           O
ATOM    237  HN  ASP A  35       3.132 -12.570  35.001  1.00 77.58           H
ATOM    238  N   PHE A  36       1.504  -9.322  33.741  1.00 87.52           N
ATOM    239  CA  PHE A  36       0.612  -8.783  32.728  1.00 87.52           C
ATOM    240  C   PHE A  36       1.221  -7.548  32.061  1.00 87.52           C
ATOM    241  O   PHE A  36       0.724  -7.083  31.037  1.00 87.52           O
ATOM    242  HA  PHE A  36       0.464  -9.562  31.980  1.00 87.52           H
ATOM    243  CB  PHE A  36      -0.680  -8.379  33.440  1.00 87.52           C
ATOM    244 1HB  PHE A  36      -0.433  -7.723  34.275  1.00 87.52           H
ATOM    245 2HB  PHE A  36      -1.297  -7.800  32.752  1.00 87.52           H
ATOM    246  CG  PHE A  36      -1.498  -9.561  33.964  1.00 87.52           C
ATOM    247  CD1 PHE A  36      -1.675 -10.663  33.187  1.00 87.52           C
ATOM    248  HD1 PHE A  36      -1.234 -10.704  32.192  1.00 87.52           H
ATOM    249  CD2 PHE A  36      -2.049  -9.509  35.207  1.00 87.52           C
ATOM    250  HD2 PHE A  36      -1.908  -8.626  35.829  1.00 87.52           H
ATOM    251  CE1 PHE A  36      -2.434 -11.760  33.673  1.00 87.52           C
ATOM    252  HE1 PHE A  36      -2.576 -12.643  33.051  1.00 87.52           H
ATOM    253  CE2 PHE A  36      -2.808 -10.606  35.693  1.00 87.52           C
ATOM    254  HE2 PHE A  36      -3.250 -10.565  36.689  1.00 87.52           H
ATOM    255  CZ  PHE A  36      -2.985 -11.708  34.916  1.00 87.52           C
ATOM    256  HZ  PHE A  36      -3.568 -12.550  35.289  1.00 87.52           H
ATOM    257  HN  PHE A  36       1.265  -9.088  34.683  1.00 87.52           H
ATOM    258  N   TYR A  37       2.289  -7.053  32.669  1.00 90.62           N
ATOM    259  CA  TYR A  37       3.098  -6.023  32.040  1.00 90.62           C
ATOM    260  C   TYR A  37       4.164  -6.641  31.134  1.00 90.62           C
ATOM    261  O   TYR A  37       5.036  -7.371  31.603  1.00 90.62           O
ATOM    262  HA  TYR A  37       2.438  -5.398  31.438  1.00 90.62           H
ATOM    263  CB  TYR A  37       3.788  -5.273  33.181  1.00 90.62           C
ATOM    264 1HB  TYR A  37       3.031  -4.926  33.885  1.00 90.62           H
ATOM    265 2HB  TYR A  37       4.432  -5.966  33.721  1.00 90.62           H
ATOM    266  CG  TYR A  37       4.623  -4.075  32.723  1.00 90.62           C
ATOM    267  CD1 TYR A  37       5.976  -4.225  32.494  1.00 90.62           C
ATOM    268  HD1 TYR A  37       6.449  -5.196  32.640  1.00 90.62           H
ATOM    269  CD2 TYR A  37       4.024  -2.846  32.539  1.00 90.62           C
ATOM    270  HD2 TYR A  37       2.955  -2.728  32.719  1.00 90.62           H
ATOM    271  CE1 TYR A  37       6.762  -3.098  32.063  1.00 90.62           C
ATOM    272  HE1 TYR A  37       7.831  -3.203  31.879  1.00 90.62           H
ATOM    273  CE2 TYR A  37       4.810  -1.719  32.107  1.00 90.62           C
ATOM    274  HE2 TYR A  37       4.350  -0.743  31.958  1.00 90.62           H
ATOM    275  CZ  TYR A  37       6.140  -1.901  31.891  1.00 90.62           C
ATOM    276  OH  TYR A  37       6.883  -0.837  31.484  1.00 90.62           O
ATOM    277  HH  TYR A  37       6.291  -0.046  31.328  1.00 90.62           H
ATOM    278  HN  TYR A  37       2.602  -7.342  33.574  1.00 90.62           H
ATOM    279  N   CYS A  38       4.060  -6.326  29.851  1.00 90.43           N
ATOM    280  CA  CYS A  38       4.924  -6.940  28.857  1.00 90.43           C
ATOM    281  C   CYS A  38       5.949  -5.899  28.403  1.00 90.43           C
ATOM    282  O   CYS A  38       5.586  -4.877  27.823  1.00 90.43           O
ATOM    283  HA  CYS A  38       5.417  -7.780  29.347  1.00 90.43           H
ATOM    284  CB  CYS A  38       4.123  -7.503  27.682  1.00 90.43           C
ATOM    285 1HB  CYS A  38       3.318  -8.138  28.051  1.00 90.43           H
ATOM    286 2HB  CYS A  38       3.658  -6.690  27.125  1.00 90.43           H
ATOM    287  SG  CYS A  38       5.222  -8.466  26.579  1.00 90.43           S
ATOM    288  HN  CYS A  38       3.402  -5.666  29.489  1.00 90.43           H
ATOM    289  N   GLU A  39       7.210  -6.195  28.683  1.00 89.23           N
ATOM    290  CA  GLU A  39       8.301  -5.390  28.163  1.00 89.23           C
ATOM    291  C   GLU A  39       8.636  -5.810  26.730  1.00 89.23           C
ATOM    292  O   GLU A  39       9.019  -6.954  26.489  1.00 89.23           O
ATOM    293  HA  GLU A  39       7.933  -4.364  28.171  1.00 89.23           H
ATOM    294  CB  GLU A  39       9.533  -5.487  29.065  1.00 89.23           C
ATOM    295 1HB  GLU A  39       9.748  -6.534  29.281  1.00 89.23           H
ATOM    296 2HB  GLU A  39      10.370  -4.962  28.603  1.00 89.23           H
ATOM    297  CG  GLU A  39       9.284  -4.802  30.409  1.00 89.23           C
ATOM    298 1HG  GLU A  39       8.919  -3.788  30.243  1.00 89.23           H
ATOM    299 2HG  GLU A  39       8.506  -5.335  30.955  1.00 89.23           H
ATOM    300  CD  GLU A  39      10.564  -4.757  31.247  1.00 89.23           C
ATOM    301  OE1 GLU A  39      10.503  -4.161  32.345  1.00 89.23           O
ATOM    302  OE2 GLU A  39      11.573  -5.320  30.772  1.00 89.23           O
ATOM    303  HN  GLU A  39       7.490  -6.968  29.253  1.00 89.23           H
ATOM    304  N   LYS A  40       8.478  -4.863  25.817  1.00 89.14           N
ATOM    305  CA  LYS A  40       8.605  -5.160  24.401  1.00 89.14           C
ATOM    306  C   LYS A  40      10.041  -4.882  23.952  1.00 89.14           C
ATOM    307  O   LYS A  40      10.278  -4.538  22.795  1.00 89.14           O
ATOM    308  HA  LYS A  40       8.403  -6.223  24.271  1.00 89.14           H
ATOM    309  CB  LYS A  40       7.550  -4.397  23.597  1.00 89.14           C
ATOM    310 1HB  LYS A  40       7.689  -3.325  23.733  1.00 89.14           H
ATOM    311 2HB  LYS A  40       7.679  -4.602  22.534  1.00 89.14           H
ATOM    312  CG  LYS A  40       6.138  -4.793  24.031  1.00 89.14           C
ATOM    313 1HG  LYS A  40       6.041  -4.683  25.111  1.00 89.14           H
ATOM    314 2HG  LYS A  40       5.411  -4.120  23.575  1.00 89.14           H
ATOM    315  CD  LYS A  40       5.825  -6.237  23.630  1.00 89.14           C
ATOM    316 1HD  LYS A  40       6.090  -6.393  22.584  1.00 89.14           H
ATOM    317 2HD  LYS A  40       6.435  -6.922  24.219  1.00 89.14           H
ATOM    318  CE  LYS A  40       4.344  -6.555  23.839  1.00 89.14           C
ATOM    319 1HE  LYS A  40       4.159  -6.781  24.889  1.00 89.14           H
ATOM    320 2HE  LYS A  40       3.739  -5.683  23.589  1.00 89.14           H
ATOM    321  NZ  LYS A  40       3.937  -7.705  23.000  1.00 89.14           N
ATOM    322 1HZ  LYS A  40       2.954  -7.902  23.150  1.00 89.14           H
ATOM    323 2HZ  LYS A  40       4.092  -7.481  22.023  1.00 89.14           H
ATOM    324 3HZ  LYS A  40       4.487  -8.518  23.251  1.00 89.14           H
ATOM    325  HN  LYS A  40       8.269  -3.909  26.032  1.00 89.14           H
ATOM    326  N   ASN A  41      10.962  -5.041  24.891  1.00 87.13           N
ATOM    327  CA  ASN A  41      12.359  -4.738  24.628  1.00 87.13           C
ATOM    328  C   ASN A  41      12.859  -5.616  23.479  1.00 87.13           C
ATOM    329  O   ASN A  41      13.569  -5.141  22.594  1.00 87.13           O
ATOM    330  HA  ASN A  41      12.380  -3.676  24.381  1.00 87.13           H
ATOM    331  CB  ASN A  41      13.225  -5.026  25.856  1.00 87.13           C
ATOM    332 1HB  ASN A  41      12.932  -5.979  26.296  1.00 87.13           H
ATOM    333 2HB  ASN A  41      14.268  -5.122  25.554  1.00 87.13           H
ATOM    334  CG  ASN A  41      13.089  -3.913  26.896  1.00 87.13           C
ATOM    335  OD1 ASN A  41      12.782  -2.774  26.588  1.00 87.13           O
ATOM    336  ND2 ASN A  41      13.335  -4.306  28.143  1.00 87.13           N
ATOM    337 1HD2 ASN A  41      13.583  -5.257  28.328  1.00 87.13           H
ATOM    338 2HD2 ASN A  41      13.272  -3.650  28.895  1.00 87.13           H
ATOM    339  HN  ASN A  41      10.767  -5.369  25.815  1.00 87.13           H
ATOM    340  N   ASN A  42      12.468  -6.881  23.530  1.00 88.52           N
ATOM    341  CA  ASN A  42      12.911  -7.841  22.534  1.00 88.52           C
ATOM    342  C   ASN A  42      12.405  -7.410  21.156  1.00 88.52           C
ATOM    343  O   ASN A  42      13.121  -7.527  20.163  1.00 88.52           O
ATOM    344  HA  ASN A  42      13.999  -7.840  22.598  1.00 88.52           H
ATOM    345  CB  ASN A  42      12.353  -9.236  22.827  1.00 88.52           C
ATOM    346 1HB  ASN A  42      11.273  -9.178  22.964  1.00 88.52           H
ATOM    347 2HB  ASN A  42      12.531  -9.889  21.973  1.00 88.52           H
ATOM    348  CG  ASN A  42      13.000  -9.833  24.078  1.00 88.52           C
ATOM    349  OD1 ASN A  42      13.964  -9.316  24.617  1.00 88.52           O
ATOM    350  ND2 ASN A  42      12.417 -10.949  24.507  1.00 88.52           N
ATOM    351 1HD2 ASN A  42      11.629 -11.322  24.018  1.00 88.52           H
ATOM    352 2HD2 ASN A  42      12.768 -11.416  25.320  1.00 88.52           H
ATOM    353  HN  ASN A  42      11.863  -7.251  24.234  1.00 88.52           H
ATOM    354  N   VAL A  43      11.174  -6.920  21.140  1.00 89.77           N
ATOM    355  CA  VAL A  43      10.552  -6.501  19.895  1.00 89.77           C
ATOM    356  C   VAL A  43      11.323  -5.312  19.319  1.00 89.77           C
ATOM    357  O   VAL A  43      11.582  -5.259  18.118  1.00 89.77           O
ATOM    358  HA  VAL A  43      10.619  -7.335  19.197  1.00 89.77           H
ATOM    359  CB  VAL A  43       9.070  -6.197  20.127  1.00 89.77           C
ATOM    360  HB  VAL A  43       9.005  -5.331  20.787  1.00 89.77           H
ATOM    361  CG1 VAL A  43       8.371  -5.840  18.814  1.00 89.77           C
ATOM    362 1HG1 VAL A  43       8.845  -4.960  18.378  1.00 89.77           H
ATOM    363 2HG1 VAL A  43       8.451  -6.677  18.121  1.00 89.77           H
ATOM    364 3HG1 VAL A  43       7.320  -5.628  19.008  1.00 89.77           H
ATOM    365  CG2 VAL A  43       8.372  -7.369  20.820  1.00 89.77           C
ATOM    366 1HG2 VAL A  43       8.452  -8.259  20.196  1.00 89.77           H
ATOM    367 2HG2 VAL A  43       8.845  -7.556  21.783  1.00 89.77           H
ATOM    368 3HG2 VAL A  43       7.320  -7.126  20.973  1.00 89.77           H
ATOM    369  HN  VAL A  43      10.606  -6.807  21.955  1.00 89.77           H
ATOM    370  N   ARG A  44      11.668  -4.387  20.202  1.00 89.23           N
ATOM    371  CA  ARG A  44      12.329  -3.163  19.785  1.00 89.23           C
ATOM    372  C   ARG A  44      13.743  -3.467  19.284  1.00 89.23           C
ATOM    373  O   ARG A  44      14.209  -2.857  18.323  1.00 89.23           O
ATOM    374  HA  ARG A  44      11.705  -2.769  18.982  1.00 89.23           H
ATOM    375  CB  ARG A  44      12.409  -2.159  20.937  1.00 89.23           C
ATOM    376 1HB  ARG A  44      12.843  -2.640  21.813  1.00 89.23           H
ATOM    377 2HB  ARG A  44      13.072  -1.338  20.663  1.00 89.23           H
ATOM    378  CG  ARG A  44      11.024  -1.609  21.282  1.00 89.23           C
ATOM    379 1HG  ARG A  44      10.517  -1.293  20.371  1.00 89.23           H
ATOM    380 2HG  ARG A  44      10.417  -2.398  21.727  1.00 89.23           H
ATOM    381  CD  ARG A  44      11.128  -0.430  22.251  1.00 89.23           C
ATOM    382 1HD  ARG A  44      11.920   0.247  21.929  1.00 89.23           H
ATOM    383 2HD  ARG A  44      10.199   0.141  22.243  1.00 89.23           H
ATOM    384  NE  ARG A  44      11.407  -0.921  23.618  1.00 89.23           N
ATOM    385  HE  ARG A  44      12.355  -1.138  23.854  1.00 89.23           H
ATOM    386  CZ  ARG A  44      10.471  -1.092  24.561  1.00 89.23           C
ATOM    387  NH1 ARG A  44       9.186  -0.816  24.301  1.00 89.23           N
ATOM    388 1HH1 ARG A  44       8.919  -0.480  23.398  1.00 89.23           H
ATOM    389 2HH1 ARG A  44       8.493  -0.947  25.010  1.00 89.23           H
ATOM    390  NH2 ARG A  44      10.839  -1.543  25.768  1.00 89.23           N
ATOM    391 1HH2 ARG A  44      10.152  -1.677  26.483  1.00 89.23           H
ATOM    392 2HH2 ARG A  44      11.800  -1.747  25.954  1.00 89.23           H
ATOM    393  HN  ARG A  44      11.503  -4.464  21.186  1.00 89.23           H
ATOM    394  N   GLN A  45      14.384  -4.411  19.957  1.00 90.47           N
ATOM    395  CA  GLN A  45      15.748  -4.778  19.615  1.00 90.47           C
ATOM    396  C   GLN A  45      15.797  -5.390  18.213  1.00 90.47           C
ATOM    397  O   GLN A  45      16.686  -5.074  17.425  1.00 90.47           O
ATOM    398  HA  GLN A  45      16.312  -3.846  19.632  1.00 90.47           H
ATOM    399  CB  GLN A  45      16.334  -5.738  20.653  1.00 90.47           C
ATOM    400 1HB  GLN A  45      16.212  -5.318  21.651  1.00 90.47           H
ATOM    401 2HB  GLN A  45      15.785  -6.679  20.634  1.00 90.47           H
ATOM    402  CG  GLN A  45      17.816  -6.000  20.381  1.00 90.47           C
ATOM    403 1HG  GLN A  45      17.938  -6.420  19.383  1.00 90.47           H
ATOM    404 2HG  GLN A  45      18.366  -5.059  20.401  1.00 90.47           H
ATOM    405  CD  GLN A  45      18.402  -6.960  21.419  1.00 90.47           C
ATOM    406  OE1 GLN A  45      17.699  -7.552  22.222  1.00 90.47           O
ATOM    407  NE2 GLN A  45      19.725  -7.082  21.357  1.00 90.47           N
ATOM    408 1HE2 GLN A  45      20.243  -6.568  20.673  1.00 90.47           H
ATOM    409 2HE2 GLN A  45      20.202  -7.687  21.995  1.00 90.47           H
ATOM    410  HN  GLN A  45      13.989  -4.919  20.722  1.00 90.47           H
ATOM    411  N   PHE A  46      14.830  -6.255  17.946  1.00 91.85           N
ATOM    412  CA  PHE A  46      14.722  -6.877  16.637  1.00 91.85           C
ATOM    413  C   PHE A  46      14.498  -5.826  15.548  1.00 91.85           C
ATOM    414  O   PHE A  46      15.161  -5.849  14.512  1.00 91.85           O
ATOM    415  HA  PHE A  46      15.661  -7.398  16.448  1.00 91.85           H
ATOM    416  CB  PHE A  46      13.512  -7.812  16.683  1.00 91.85           C
ATOM    417 1HB  PHE A  46      13.701  -8.598  17.415  1.00 91.85           H
ATOM    418 2HB  PHE A  46      12.646  -7.252  17.035  1.00 91.85           H
ATOM    419  CG  PHE A  46      13.173  -8.458  15.339  1.00 91.85           C
ATOM    420  CD1 PHE A  46      12.112  -8.007  14.616  1.00 91.85           C
ATOM    421  HD1 PHE A  46      11.504  -7.186  14.995  1.00 91.85           H
ATOM    422  CD2 PHE A  46      13.932  -9.483  14.865  1.00 91.85           C
ATOM    423  HD2 PHE A  46      14.781  -9.844  15.444  1.00 91.85           H
ATOM    424  CE1 PHE A  46      11.797  -8.606  13.368  1.00 91.85           C
ATOM    425  HE1 PHE A  46      10.947  -8.245  12.789  1.00 91.85           H
ATOM    426  CE2 PHE A  46      13.616 -10.082  13.617  1.00 91.85           C
ATOM    427  HE2 PHE A  46      14.224 -10.903  13.238  1.00 91.85           H
ATOM    428  CZ  PHE A  46      12.556  -9.631  12.895  1.00 91.85           C
ATOM    429  HZ  PHE A  46      12.314 -10.091  11.937  1.00 91.85           H
ATOM    430  HN  PHE A  46      14.129  -6.532  18.604  1.00 91.85           H
ATOM    431  N   ALA A  47      13.561  -4.929  15.819  1.00 91.13           N
ATOM    432  CA  ALA A  47      13.181  -3.925  14.841  1.00 91.13           C
ATOM    433  C   ALA A  47      14.407  -3.089  14.471  1.00 91.13           C
ATOM    434  O   ALA A  47      14.623  -2.782  13.299  1.00 91.13           O
ATOM    435  HA  ALA A  47      12.825  -4.445  13.952  1.00 91.13           H
ATOM    436  CB  ALA A  47      12.041  -3.071  15.402  1.00 91.13           C
ATOM    437 1HB  ALA A  47      11.184  -3.708  15.621  1.00 91.13           H
ATOM    438 2HB  ALA A  47      12.372  -2.580  16.317  1.00 91.13           H
ATOM    439 3HB  ALA A  47      11.756  -2.318  14.667  1.00 91.13           H
ATOM    440  HN  ALA A  47      13.067  -4.882  16.687  1.00 91.13           H
ATOM    441  N   SER A  48      15.179  -2.744  15.491  1.00 91.37           N
ATOM    442  CA  SER A  48      16.239  -1.763  15.330  1.00 91.37           C
ATOM    443  C   SER A  48      17.322  -2.311  14.399  1.00 91.37           C
ATOM    444  O   SER A  48      18.041  -1.546  13.759  1.00 91.37           O
ATOM    445  HA  SER A  48      15.759  -0.890  14.887  1.00 91.37           H
ATOM    446  CB  SER A  48      16.844  -1.380  16.682  1.00 91.37           C
ATOM    447 1HB  SER A  48      17.517  -0.532  16.550  1.00 91.37           H
ATOM    448 2HB  SER A  48      16.051  -1.055  17.356  1.00 91.37           H
ATOM    449  OG  SER A  48      17.556  -2.463  17.274  1.00 91.37           O
ATOM    450  HG  SER A  48      17.930  -2.183  18.159  1.00 91.37           H
ATOM    451  HN  SER A  48      15.089  -3.121  16.413  1.00 91.37           H
ATOM    452  N   HIS A  49      17.405  -3.633  14.354  1.00 92.26           N
ATOM    453  CA  HIS A  49      18.418  -4.292  13.547  1.00 92.26           C
ATOM    454  C   HIS A  49      17.835  -4.643  12.177  1.00 92.26           C
ATOM    455  O   HIS A  49      18.517  -4.528  11.160  1.00 92.26           O
ATOM    456  HA  HIS A  49      19.228  -3.575  13.415  1.00 92.26           H
ATOM    457  CB  HIS A  49      18.987  -5.510  14.278  1.00 92.26           C
ATOM    458 1HB  HIS A  49      18.164  -6.161  14.574  1.00 92.26           H
ATOM    459 2HB  HIS A  49      19.610  -6.077  13.587  1.00 92.26           H
ATOM    460  CG  HIS A  49      19.802  -5.165  15.502  1.00 92.26           C
ATOM    461  ND1 HIS A  49      19.227  -4.816  16.711  1.00 92.26           N
ATOM    462  HD1 HIS A  49      18.247  -4.756  16.897  1.00 92.26           H
ATOM    463  CD2 HIS A  49      21.152  -5.122  15.691  1.00 92.26           C
ATOM    464  HD2 HIS A  49      21.908  -5.343  14.937  1.00 92.26           H
ATOM    465  CE1 HIS A  49      20.197  -4.574  17.581  1.00 92.26           C
ATOM    466  HE1 HIS A  49      20.066  -4.276  18.621  1.00 92.26           H
ATOM    467  NE2 HIS A  49      21.390  -4.764  16.946  1.00 92.26           N
ATOM    468  HN  HIS A  49      16.796  -4.249  14.854  1.00 92.26           H
ATOM    469  N   PHE A  50      16.578  -5.063  12.194  1.00 93.48           N
ATOM    470  CA  PHE A  50      15.990  -5.711  11.034  1.00 93.48           C
ATOM    471  C   PHE A  50      15.471  -4.677  10.033  1.00 93.48           C
ATOM    472  O   PHE A  50      15.709  -4.796   8.832  1.00 93.48           O
ATOM    473  HA  PHE A  50      16.773  -6.307  10.565  1.00 93.48           H
ATOM    474  CB  PHE A  50      14.814  -6.550  11.538  1.00 93.48           C
ATOM    475 1HB  PHE A  50      15.176  -7.245  12.296  1.00 93.48           H
ATOM    476 2HB  PHE A  50      14.095  -5.892  12.026  1.00 93.48           H
ATOM    477  CG  PHE A  50      14.098  -7.341  10.441  1.00 93.48           C
ATOM    478  CD1 PHE A  50      12.825  -7.016  10.090  1.00 93.48           C
ATOM    479  HD1 PHE A  50      12.315  -6.193  10.589  1.00 93.48           H
ATOM    480  CD2 PHE A  50      14.735  -8.368   9.818  1.00 93.48           C
ATOM    481  HD2 PHE A  50      15.755  -8.628  10.100  1.00 93.48           H
ATOM    482  CE1 PHE A  50      12.161  -7.750   9.072  1.00 93.48           C
ATOM    483  HE1 PHE A  50      11.141  -7.490   8.790  1.00 93.48           H
ATOM    484  CE2 PHE A  50      14.071  -9.102   8.800  1.00 93.48           C
ATOM    485  HE2 PHE A  50      14.581  -9.926   8.301  1.00 93.48           H
ATOM    486  CZ  PHE A  50      12.798  -8.778   8.449  1.00 93.48           C
ATOM    487  HZ  PHE A  50      12.288  -9.341   7.667  1.00 93.48           H
ATOM    488  HN  PHE A  50      15.967  -4.967  12.980  1.00 93.48           H
ATOM    489  N   LEU A  51      14.771  -3.685  10.564  1.00 94.31           N
ATOM    490  CA  LEU A  51      13.924  -2.841   9.739  1.00 94.31           C
ATOM    491  C   LEU A  51      14.800  -1.881   8.932  1.00 94.31           C
ATOM    492  O   LEU A  51      14.665  -1.786   7.713  1.00 94.31           O
ATOM    493  HA  LEU A  51      13.393  -3.491   9.043  1.00 94.31           H
ATOM    494  CB  LEU A  51      12.870  -2.138  10.597  1.00 94.31           C
ATOM    495 1HB  LEU A  51      13.383  -1.499  11.316  1.00 94.31           H
ATOM    496 2HB  LEU A  51      12.283  -1.483   9.952  1.00 94.31           H
ATOM    497  CG  LEU A  51      11.909  -3.051  11.360  1.00 94.31           C
ATOM    498  HG  LEU A  51      12.492  -3.658  12.052  1.00 94.31           H
ATOM    499  CD1 LEU A  51      10.924  -2.232  12.197  1.00 94.31           C
ATOM    500 1HD1 LEU A  51      11.474  -1.625  12.916  1.00 94.31           H
ATOM    501 2HD1 LEU A  51      10.343  -1.583  11.542  1.00 94.31           H
ATOM    502 3HD1 LEU A  51      10.252  -2.906  12.730  1.00 94.31           H
ATOM    503  CD2 LEU A  51      11.193  -4.012  10.409  1.00 94.31           C
ATOM    504 1HD2 LEU A  51      10.624  -3.440   9.676  1.00 94.31           H
ATOM    505 2HD2 LEU A  51      11.929  -4.630   9.896  1.00 94.31           H
ATOM    506 3HD2 LEU A  51      10.516  -4.649  10.978  1.00 94.31           H
ATOM    507  HN  LEU A  51      14.776  -3.456  11.538  1.00 94.31           H
ATOM    508  N   PRO A  52      15.712  -1.154   9.593  1.00 95.36           N
ATOM    509  CA  PRO A  52      16.389  -0.026   8.949  1.00 95.36           C
ATOM    510  C   PRO A  52      17.030  -0.417   7.627  1.00 95.36           C
ATOM    511  O   PRO A  52      16.783   0.217   6.602  1.00 95.36           O
ATOM    512  HA  PRO A  52      15.667   0.750   8.697  1.00 95.36           H
ATOM    513  CB  PRO A  52      17.433   0.406   9.981  1.00 95.36           C
ATOM    514 1HB  PRO A  52      18.389  -0.091   9.817  1.00 95.36           H
ATOM    515 2HB  PRO A  52      17.622   1.479   9.936  1.00 95.36           H
ATOM    516  CG  PRO A  52      16.807  -0.000  11.309  1.00 95.36           C
ATOM    517 1HG  PRO A  52      17.553  -0.086  12.099  1.00 95.36           H
ATOM    518 2HG  PRO A  52      16.078   0.733  11.654  1.00 95.36           H
ATOM    519  CD  PRO A  52      16.162  -1.338  10.985  1.00 95.36           C
ATOM    520 1HD  PRO A  52      16.872  -2.161  11.070  1.00 95.36           H
ATOM    521 2HD  PRO A  52      15.336  -1.563  11.659  1.00 95.36           H
ATOM    522  N   PRO A  53      17.866  -1.464   7.619  1.00 95.89           N
ATOM    523  CA  PRO A  53      18.543  -1.879   6.388  1.00 95.89           C
ATOM    524  C   PRO A  53      17.571  -2.096   5.239  1.00 95.89           C
ATOM    525  O   PRO A  53      17.838  -1.688   4.110  1.00 95.89           O
ATOM    526  HA  PRO A  53      19.215  -1.091   6.047  1.00 95.89           H
ATOM    527  CB  PRO A  53      19.253  -3.175   6.784  1.00 95.89           C
ATOM    528 1HB  PRO A  53      18.635  -4.049   6.582  1.00 95.89           H
ATOM    529 2HB  PRO A  53      20.183  -3.308   6.230  1.00 95.89           H
ATOM    530  CG  PRO A  53      19.507  -2.997   8.276  1.00 95.89           C
ATOM    531 1HG  PRO A  53      19.680  -3.951   8.774  1.00 95.89           H
ATOM    532 2HG  PRO A  53      20.390  -2.387   8.467  1.00 95.89           H
ATOM    533  CD  PRO A  53      18.232  -2.324   8.759  1.00 95.89           C
ATOM    534 1HD  PRO A  53      17.450  -3.050   8.980  1.00 95.89           H
ATOM    535 2HD  PRO A  53      18.398  -1.750   9.671  1.00 95.89           H
ATOM    536  N   LEU A  54      16.459  -2.739   5.562  1.00 95.65           N
ATOM    537  CA  LEU A  54      15.504  -3.141   4.542  1.00 95.65           C
ATOM    538  C   LEU A  54      14.826  -1.896   3.966  1.00 95.65           C
ATOM    539  O   LEU A  54      14.683  -1.769   2.751  1.00 95.65           O
ATOM    540  HA  LEU A  54      16.064  -3.629   3.745  1.00 95.65           H
ATOM    541  CB  LEU A  54      14.523  -4.171   5.103  1.00 95.65           C
ATOM    542 1HB  LEU A  54      14.065  -3.757   6.001  1.00 95.65           H
ATOM    543 2HB  LEU A  54      13.724  -4.317   4.376  1.00 95.65           H
ATOM    544  CG  LEU A  54      15.113  -5.539   5.451  1.00 95.65           C
ATOM    545  HG  LEU A  54      15.898  -5.394   6.193  1.00 95.65           H
ATOM    546  CD1 LEU A  54      14.056  -6.448   6.083  1.00 95.65           C
ATOM    547 1HD1 LEU A  54      13.680  -5.987   6.996  1.00 95.65           H
ATOM    548 2HD1 LEU A  54      13.233  -6.590   5.382  1.00 95.65           H
ATOM    549 3HD1 LEU A  54      14.502  -7.414   6.321  1.00 95.65           H
ATOM    550  CD2 LEU A  54      15.764  -6.184   4.226  1.00 95.65           C
ATOM    551 1HD2 LEU A  54      15.016  -6.314   3.444  1.00 95.65           H
ATOM    552 2HD2 LEU A  54      16.564  -5.541   3.859  1.00 95.65           H
ATOM    553 3HD2 LEU A  54      16.175  -7.155   4.501  1.00 95.65           H
ATOM    554  HN  LEU A  54      16.206  -2.986   6.497  1.00 95.65           H
ATOM    555  N   TYR A  55      14.427  -1.009   4.866  1.00 95.99           N
ATOM    556  CA  TYR A  55      13.688   0.178   4.470  1.00 95.99           C
ATOM    557  C   TYR A  55      14.553   1.100   3.608  1.00 95.99           C
ATOM    558  O   TYR A  55      14.049   1.758   2.699  1.00 95.99           O
ATOM    559  HA  TYR A  55      12.822  -0.142   3.891  1.00 95.99           H
ATOM    560  CB  TYR A  55      13.329   0.903   5.768  1.00 95.99           C
ATOM    561 1HB  TYR A  55      14.213   0.950   6.404  1.00 95.99           H
ATOM    562 2HB  TYR A  55      13.051   1.931   5.533  1.00 95.99           H
ATOM    563  CG  TYR A  55      12.189   0.248   6.552  1.00 95.99           C
ATOM    564  CD1 TYR A  55      11.554  -0.866   6.044  1.00 95.99           C
ATOM    565  HD1 TYR A  55      11.864  -1.280   5.084  1.00 95.99           H
ATOM    566  CD2 TYR A  55      11.797   0.772   7.767  1.00 95.99           C
ATOM    567  HD2 TYR A  55      12.299   1.653   8.168  1.00 95.99           H
ATOM    568  CE1 TYR A  55      10.482  -1.483   6.781  1.00 95.99           C
ATOM    569  HE1 TYR A  55       9.971  -2.363   6.391  1.00 95.99           H
ATOM    570  CE2 TYR A  55      10.725   0.156   8.504  1.00 95.99           C
ATOM    571  HE2 TYR A  55      10.405   0.560   9.465  1.00 95.99           H
ATOM    572  CZ  TYR A  55      10.120  -0.941   7.975  1.00 95.99           C
ATOM    573  OH  TYR A  55       9.108  -1.523   8.672  1.00 95.99           O
ATOM    574  HH  TYR A  55       8.728  -2.287   8.149  1.00 95.99           H
ATOM    575  HN  TYR A  55      14.601  -1.091   5.847  1.00 95.99           H
ATOM    576  N   TRP A  56      15.840   1.118   3.923  1.00 96.43           N
ATOM    577  CA  TRP A  56      16.796   1.865   3.124  1.00 96.43           C
ATOM    578  C   TRP A  56      16.884   1.201   1.748  1.00 96.43           C
ATOM    579  O   TRP A  56      16.890   1.883   0.725  1.00 96.43           O
ATOM    580  HA  TRP A  56      16.421   2.884   3.022  1.00 96.43           H
ATOM    581  CB  TRP A  56      18.149   1.956   3.831  1.00 96.43           C
ATOM    582 1HB  TRP A  56      18.311   1.042   4.402  1.00 96.43           H
ATOM    583 2HB  TRP A  56      18.937   2.007   3.080  1.00 96.43           H
ATOM    584  CG  TRP A  56      18.281   3.157   4.770  1.00 96.43           C
ATOM    585  CD1 TRP A  56      18.409   3.151   6.104  1.00 96.43           C
ATOM    586  HD1 TRP A  56      18.436   2.248   6.714  1.00 96.43           H
ATOM    587  CD2 TRP A  56      18.294   4.549   4.389  1.00 96.43           C
ATOM    588  NE1 TRP A  56      18.502   4.432   6.609  1.00 96.43           N
ATOM    589  HE1 TRP A  56      18.603   4.683   7.571  1.00 96.43           H
ATOM    590  CE2 TRP A  56      18.430   5.309   5.533  1.00 96.43           C
ATOM    591  CE3 TRP A  56      18.193   5.146   3.120  1.00 96.43           C
ATOM    592  HE3 TRP A  56      18.085   4.568   2.202  1.00 96.43           H
ATOM    593  CZ2 TRP A  56      18.477   6.708   5.522  1.00 96.43           C
ATOM    594  HZ2 TRP A  56      18.585   7.286   6.440  1.00 96.43           H
ATOM    595  CZ3 TRP A  56      18.243   6.545   3.126  1.00 96.43           C
ATOM    596  HZ3 TRP A  56      18.169   7.059   2.168  1.00 96.43           H
ATOM    597  CH2 TRP A  56      18.379   7.325   4.269  1.00 96.43           C
ATOM    598  HH2 TRP A  56      18.409   8.411   4.189  1.00 96.43           H
ATOM    599  HN  TRP A  56      16.230   0.634   4.706  1.00 96.43           H
ATOM    600  N   LEU A  57      16.949  -0.122   1.768  1.00 96.23           N
ATOM    601  CA  LEU A  57      17.056  -0.885   0.536  1.00 96.23           C
ATOM    602  C   LEU A  57      15.817  -0.632  -0.325  1.00 96.23           C
ATOM    603  O   LEU A  57      15.933  -0.330  -1.512  1.00 96.23           O
ATOM    604  HA  LEU A  57      17.931  -0.517  -0.001  1.00 96.23           H
ATOM    605  CB  LEU A  57      17.302  -2.364   0.841  1.00 96.23           C
ATOM    606 1HB  LEU A  57      18.217  -2.447   1.428  1.00 96.23           H
ATOM    607 2HB  LEU A  57      16.487  -2.725   1.469  1.00 96.23           H
ATOM    608  CG  LEU A  57      17.421  -3.288  -0.372  1.00 96.23           C
ATOM    609  HG  LEU A  57      16.551  -3.130  -1.009  1.00 96.23           H
ATOM    610  CD1 LEU A  57      18.659  -2.945  -1.203  1.00 96.23           C
ATOM    611 1HD1 LEU A  57      18.587  -1.915  -1.554  1.00 96.23           H
ATOM    612 2HD1 LEU A  57      19.552  -3.058  -0.589  1.00 96.23           H
ATOM    613 3HD1 LEU A  57      18.720  -3.617  -2.059  1.00 96.23           H
ATOM    614  CD2 LEU A  57      17.407  -4.758   0.055  1.00 96.23           C
ATOM    615 1HD2 LEU A  57      18.245  -4.950   0.724  1.00 96.23           H
ATOM    616 2HD2 LEU A  57      16.472  -4.977   0.570  1.00 96.23           H
ATOM    617 3HD2 LEU A  57      17.493  -5.393  -0.827  1.00 96.23           H
ATOM    618  HN  LEU A  57      16.929  -0.670   2.604  1.00 96.23           H
ATOM    619  N   VAL A  58      14.660  -0.765   0.306  1.00 96.38           N
ATOM    620  CA  VAL A  58      13.400  -0.615  -0.402  1.00 96.38           C
ATOM    621  C   VAL A  58      13.303   0.803  -0.968  1.00 96.38           C
ATOM    622  O   VAL A  58      12.874   0.994  -2.105  1.00 96.38           O
ATOM    623  HA  VAL A  58      13.402  -1.324  -1.231  1.00 96.38           H
ATOM    624  CB  VAL A  58      12.235  -0.971   0.523  1.00 96.38           C
ATOM    625  HB  VAL A  58      12.323  -0.362   1.423  1.00 96.38           H
ATOM    626  CG1 VAL A  58      10.893  -0.644  -0.136  1.00 96.38           C
ATOM    627 1HG1 VAL A  58      10.848   0.422  -0.360  1.00 96.38           H
ATOM    628 2HG1 VAL A  58      10.793  -1.215  -1.059  1.00 96.38           H
ATOM    629 3HG1 VAL A  58      10.081  -0.907   0.543  1.00 96.38           H
ATOM    630  CG2 VAL A  58      12.296  -2.441   0.942  1.00 96.38           C
ATOM    631 1HG2 VAL A  58      12.245  -3.074   0.057  1.00 96.38           H
ATOM    632 2HG2 VAL A  58      13.231  -2.629   1.470  1.00 96.38           H
ATOM    633 3HG2 VAL A  58      11.456  -2.667   1.599  1.00 96.38           H
ATOM    634  HN  VAL A  58      14.575  -0.970   1.281  1.00 96.38           H
ATOM    635  N   PHE A  59      13.709   1.762  -0.148  1.00 97.62           N
ATOM    636  CA  PHE A  59      13.686   3.156  -0.558  1.00 97.62           C
ATOM    637  C   PHE A  59      14.490   3.363  -1.843  1.00 97.62           C
ATOM    638  O   PHE A  59      13.984   3.930  -2.810  1.00 97.62           O
ATOM    639  HA  PHE A  59      12.644   3.423  -0.735  1.00 97.62           H
ATOM    640  CB  PHE A  59      14.332   3.964   0.570  1.00 97.62           C
ATOM    641 1HB  PHE A  59      13.701   3.900   1.456  1.00 97.62           H
ATOM    642 2HB  PHE A  59      15.289   3.509   0.827  1.00 97.62           H
ATOM    643  CG  PHE A  59      14.559   5.438   0.228  1.00 97.62           C
ATOM    644  CD1 PHE A  59      15.824   5.930   0.149  1.00 97.62           C
ATOM    645  HD1 PHE A  59      16.676   5.275   0.330  1.00 97.62           H
ATOM    646  CD2 PHE A  59      13.496   6.255   0.003  1.00 97.62           C
ATOM    647  HD2 PHE A  59      12.482   5.861   0.066  1.00 97.62           H
ATOM    648  CE1 PHE A  59      16.035   7.298  -0.168  1.00 97.62           C
ATOM    649  HE1 PHE A  59      17.049   7.693  -0.231  1.00 97.62           H
ATOM    650  CE2 PHE A  59      13.707   7.623  -0.315  1.00 97.62           C
ATOM    651  HE2 PHE A  59      12.854   8.278  -0.495  1.00 97.62           H
ATOM    652  CZ  PHE A  59      14.972   8.116  -0.393  1.00 97.62           C
ATOM    653  HZ  PHE A  59      15.134   9.166  -0.637  1.00 97.62           H
ATOM    654  HN  PHE A  59      14.048   1.599   0.778  1.00 97.62           H
ATOM    655  N   ILE A  60      15.728   2.893  -1.811  1.00 97.29           N
ATOM    656  CA  ILE A  60      16.656   3.155  -2.897  1.00 97.29           C
ATOM    657  C   ILE A  60      16.121   2.522  -4.183  1.00 97.29           C
ATOM    658  O   ILE A  60      16.016   3.189  -5.211  1.00 97.29           O
ATOM    659  HA  ILE A  60      16.700   4.235  -3.037  1.00 97.29           H
ATOM    660  CB  ILE A  60      18.065   2.690  -2.523  1.00 97.29           C
ATOM    661  HB  ILE A  60      17.998   1.672  -2.140  1.00 97.29           H
ATOM    662  CG1 ILE A  60      18.648   3.556  -1.404  1.00 97.29           C
ATOM    663 1HG1 ILE A  60      18.900   4.542  -1.796  1.00 97.29           H
ATOM    664 2HG1 ILE A  60      17.900   3.704  -0.626  1.00 97.29           H
ATOM    665  CG2 ILE A  60      18.975   2.652  -3.752  1.00 97.29           C
ATOM    666 1HG2 ILE A  60      18.563   1.961  -4.488  1.00 97.29           H
ATOM    667 2HG2 ILE A  60      19.040   3.650  -4.187  1.00 97.29           H
ATOM    668 3HG2 ILE A  60      19.970   2.319  -3.457  1.00 97.29           H
ATOM    669  CD1 ILE A  60      19.896   2.906  -0.803  1.00 97.29           C
ATOM    670 1HD1 ILE A  60      19.636   1.932  -0.391  1.00 97.29           H
ATOM    671 2HD1 ILE A  60      20.652   2.783  -1.579  1.00 97.29           H
ATOM    672 3HD1 ILE A  60      20.291   3.542  -0.010  1.00 97.29           H
ATOM    673  HN  ILE A  60      16.098   2.344  -1.062  1.00 97.29           H
ATOM    674  N   VAL A  61      15.797   1.241  -4.084  1.00 96.14           N
ATOM    675  CA  VAL A  61      15.396   0.477  -5.253  1.00 96.14           C
ATOM    676  C   VAL A  61      14.082   1.040  -5.798  1.00 96.14           C
ATOM    677  O   VAL A  61      13.917   1.179  -7.009  1.00 96.14           O
ATOM    678  HA  VAL A  61      16.171   0.602  -6.009  1.00 96.14           H
ATOM    679  CB  VAL A  61      15.310  -1.010  -4.903  1.00 96.14           C
ATOM    680  HB  VAL A  61      14.615  -1.118  -4.069  1.00 96.14           H
ATOM    681  CG1 VAL A  61      14.761  -1.819  -6.079  1.00 96.14           C
ATOM    682 1HG1 VAL A  61      13.763  -1.461  -6.333  1.00 96.14           H
ATOM    683 2HG1 VAL A  61      15.419  -1.701  -6.940  1.00 96.14           H
ATOM    684 3HG1 VAL A  61      14.710  -2.872  -5.803  1.00 96.14           H
ATOM    685  CG2 VAL A  61      16.670  -1.547  -4.454  1.00 96.14           C
ATOM    686 1HG2 VAL A  61      17.394  -1.419  -5.258  1.00 96.14           H
ATOM    687 2HG2 VAL A  61      17.004  -0.999  -3.573  1.00 96.14           H
ATOM    688 3HG2 VAL A  61      16.580  -2.606  -4.211  1.00 96.14           H
ATOM    689  HN  VAL A  61      15.805   0.727  -3.226  1.00 96.14           H
ATOM    690  N   GLY A  62      13.180   1.349  -4.878  1.00 96.94           N
ATOM    691  CA  GLY A  62      11.859   1.823  -5.254  1.00 96.94           C
ATOM    692  C   GLY A  62      11.936   3.209  -5.898  1.00 96.94           C
ATOM    693  O   GLY A  62      11.247   3.480  -6.880  1.00 96.94           O
ATOM    694 1HA  GLY A  62      11.401   1.120  -5.950  1.00 96.94           H
ATOM    695 2HA  GLY A  62      11.219   1.862  -4.373  1.00 96.94           H
ATOM    696  HN  GLY A  62      13.340   1.281  -3.893  1.00 96.94           H
ATOM    697  N   ALA A  63      12.780   4.049  -5.318  1.00 97.05           N
ATOM    698  CA  ALA A  63      12.915   5.417  -5.789  1.00 97.05           C
ATOM    699  C   ALA A  63      13.432   5.408  -7.229  1.00 97.05           C
ATOM    700  O   ALA A  63      12.902   6.112  -8.087  1.00 97.05           O
ATOM    701  HA  ALA A  63      11.926   5.874  -5.770  1.00 97.05           H
ATOM    702  CB  ALA A  63      13.836   6.194  -4.845  1.00 97.05           C
ATOM    703 1HB  ALA A  63      13.409   6.195  -3.842  1.00 97.05           H
ATOM    704 2HB  ALA A  63      14.817   5.719  -4.822  1.00 97.05           H
ATOM    705 3HB  ALA A  63      13.937   7.220  -5.198  1.00 97.05           H
ATOM    706  HN  ALA A  63      13.364   3.810  -4.542  1.00 97.05           H
ATOM    707  N   LEU A  64      14.460   4.602  -7.450  1.00 95.61           N
ATOM    708  CA  LEU A  64      15.069   4.509  -8.766  1.00 95.61           C
ATOM    709  C   LEU A  64      14.048   3.946  -9.757  1.00 95.61           C
ATOM    710  O   LEU A  64      13.891   4.471 -10.858  1.00 95.61           O
ATOM    711  HA  LEU A  64      15.330   5.520  -9.077  1.00 95.61           H
ATOM    712  CB  LEU A  64      16.369   3.705  -8.699  1.00 95.61           C
ATOM    713 1HB  LEU A  64      16.155   2.745  -8.229  1.00 95.61           H
ATOM    714 2HB  LEU A  64      16.696   3.495  -9.718  1.00 95.61           H
ATOM    715  CG  LEU A  64      17.527   4.363  -7.947  1.00 95.61           C
ATOM    716  HG  LEU A  64      17.181   4.619  -6.945  1.00 95.61           H
ATOM    717  CD1 LEU A  64      18.699   3.393  -7.787  1.00 95.61           C
ATOM    718 1HD1 LEU A  64      18.372   2.517  -7.227  1.00 95.61           H
ATOM    719 2HD1 LEU A  64      19.052   3.085  -8.771  1.00 95.61           H
ATOM    720 3HD1 LEU A  64      19.508   3.887  -7.249  1.00 95.61           H
ATOM    721  CD2 LEU A  64      17.950   5.668  -8.625  1.00 95.61           C
ATOM    722 1HD2 LEU A  64      18.271   5.459  -9.646  1.00 95.61           H
ATOM    723 2HD2 LEU A  64      17.107   6.358  -8.643  1.00 95.61           H
ATOM    724 3HD2 LEU A  64      18.775   6.115  -8.070  1.00 95.61           H
ATOM    725  HN  LEU A  64      14.875   4.020  -6.750  1.00 95.61           H
ATOM    726  N   GLY A  65      13.380   2.884  -9.330  1.00 94.28           N
ATOM    727  CA  GLY A  65      12.480   2.161 -10.213  1.00 94.28           C
ATOM    728  C   GLY A  65      11.331   3.058 -10.679  1.00 94.28           C
ATOM    729  O   GLY A  65      11.090   3.192 -11.877  1.00 94.28           O
ATOM    730 1HA  GLY A  65      13.031   1.792 -11.078  1.00 94.28           H
ATOM    731 2HA  GLY A  65      12.079   1.290  -9.695  1.00 94.28           H
ATOM    732  HN  GLY A  65      13.446   2.518  -8.402  1.00 94.28           H
ATOM    733  N   ASN A  66      10.653   3.650  -9.706  1.00 96.23           N
ATOM    734  CA  ASN A  66       9.434   4.389  -9.987  1.00 96.23           C
ATOM    735  C   ASN A  66       9.787   5.692 -10.706  1.00 96.23           C
ATOM    736  O   ASN A  66       9.013   6.182 -11.527  1.00 96.23           O
ATOM    737  HA  ASN A  66       8.830   3.723 -10.603  1.00 96.23           H
ATOM    738  CB  ASN A  66       8.698   4.748  -8.694  1.00 96.23           C
ATOM    739 1HB  ASN A  66       9.402   5.165  -7.974  1.00 96.23           H
ATOM    740 2HB  ASN A  66       7.955   5.519  -8.897  1.00 96.23           H
ATOM    741  CG  ASN A  66       8.013   3.518  -8.094  1.00 96.23           C
ATOM    742  OD1 ASN A  66       7.119   2.927  -8.676  1.00 96.23           O
ATOM    743  ND2 ASN A  66       8.482   3.168  -6.899  1.00 96.23           N
ATOM    744 1HD2 ASN A  66       9.217   3.697  -6.476  1.00 96.23           H
ATOM    745 2HD2 ASN A  66       8.098   2.376  -6.424  1.00 96.23           H
ATOM    746  HN  ASN A  66      10.922   3.629  -8.743  1.00 96.23           H
ATOM    747  N   SER A  67      10.958   6.216 -10.373  1.00 94.95           N
ATOM    748  CA  SER A  67      11.465   7.402 -11.043  1.00 94.95           C
ATOM    749  C   SER A  67      11.671   7.114 -12.531  1.00 94.95           C
ATOM    750  O   SER A  67      11.407   7.970 -13.375  1.00 94.95           O
ATOM    751  HA  SER A  67      10.697   8.163 -10.903  1.00 94.95           H
ATOM    752  CB  SER A  67      12.773   7.876 -10.408  1.00 94.95           C
ATOM    753 1HB  SER A  67      13.511   7.075 -10.457  1.00 94.95           H
ATOM    754 2HB  SER A  67      13.172   8.713 -10.981  1.00 94.95           H
ATOM    755  OG  SER A  67      12.595   8.273  -9.051  1.00 94.95           O
ATOM    756  HG  SER A  67      13.056   7.627  -8.442  1.00 94.95           H
ATOM    757  HN  SER A  67      11.554   5.845  -9.661  1.00 94.95           H
ATOM    758  N   LEU A  68      12.140   5.907 -12.809  1.00 92.52           N
ATOM    759  CA  LEU A  68      12.364   5.488 -14.182  1.00 92.52           C
ATOM    760  C   LEU A  68      11.024   5.426 -14.917  1.00 92.52           C
ATOM    761  O   LEU A  68      10.932   5.816 -16.080  1.00 92.52           O
ATOM    762  HA  LEU A  68      12.985   6.247 -14.658  1.00 92.52           H
ATOM    763  CB  LEU A  68      13.148   4.174 -14.220  1.00 92.52           C
ATOM    764 1HB  LEU A  68      14.078   4.312 -13.669  1.00 92.52           H
ATOM    765 2HB  LEU A  68      12.572   3.415 -13.690  1.00 92.52           H
ATOM    766  CG  LEU A  68      13.487   3.636 -15.612  1.00 92.52           C
ATOM    767  HG  LEU A  68      12.564   3.569 -16.187  1.00 92.52           H
ATOM    768  CD1 LEU A  68      14.416   4.595 -16.358  1.00 92.52           C
ATOM    769 1HD1 LEU A  68      13.927   5.563 -16.468  1.00 92.52           H
ATOM    770 2HD1 LEU A  68      15.342   4.717 -15.795  1.00 92.52           H
ATOM    771 3HD1 LEU A  68      14.642   4.188 -17.344  1.00 92.52           H
ATOM    772  CD2 LEU A  68      14.070   2.224 -15.526  1.00 92.52           C
ATOM    773 1HD2 LEU A  68      14.980   2.242 -14.927  1.00 92.52           H
ATOM    774 2HD2 LEU A  68      13.342   1.558 -15.062  1.00 92.52           H
ATOM    775 3HD2 LEU A  68      14.302   1.865 -16.529  1.00 92.52           H
ATOM    776  HN  LEU A  68      12.365   5.222 -12.116  1.00 92.52           H
ATOM    777  N   VAL A  69      10.018   4.935 -14.208  1.00 92.84           N
ATOM    778  CA  VAL A  69       8.696   4.784 -14.790  1.00 92.84           C
ATOM    779  C   VAL A  69       8.186   6.151 -15.250  1.00 92.84           C
ATOM    780  O   VAL A  69       7.675   6.286 -16.360  1.00 92.84           O
ATOM    781  HA  VAL A  69       8.792   4.135 -15.661  1.00 92.84           H
ATOM    782  CB  VAL A  69       7.759   4.101 -13.792  1.00 92.84           C
ATOM    783  HB  VAL A  69       7.775   4.680 -12.868  1.00 92.84           H
ATOM    784  CG1 VAL A  69       6.320   4.086 -14.312  1.00 92.84           C
ATOM    785 1HG1 VAL A  69       5.979   5.109 -14.467  1.00 92.84           H
ATOM    786 2HG1 VAL A  69       6.281   3.542 -15.255  1.00 92.84           H
ATOM    787 3HG1 VAL A  69       5.676   3.595 -13.582  1.00 92.84           H
ATOM    788  CG2 VAL A  69       8.240   2.685 -13.468  1.00 92.84           C
ATOM    789 1HG2 VAL A  69       8.268   2.093 -14.382  1.00 92.84           H
ATOM    790 2HG2 VAL A  69       9.240   2.731 -13.035  1.00 92.84           H
ATOM    791 3HG2 VAL A  69       7.557   2.223 -12.756  1.00 92.84           H
ATOM    792  HN  VAL A  69      10.096   4.643 -13.255  1.00 92.84           H
ATOM    793  N   ILE A  70       8.343   7.131 -14.371  1.00 93.54           N
ATOM    794  CA  ILE A  70       7.868   8.474 -14.656  1.00 93.54           C
ATOM    795  C   ILE A  70       8.621   9.032 -15.865  1.00 93.54           C
ATOM    796  O   ILE A  70       8.021   9.648 -16.744  1.00 93.54           O
ATOM    797  HA  ILE A  70       6.811   8.399 -14.912  1.00 93.54           H
ATOM    798  CB  ILE A  70       7.970   9.354 -13.409  1.00 93.54           C
ATOM    799  HB  ILE A  70       8.987   9.282 -13.022  1.00 93.54           H
ATOM    800  CG1 ILE A  70       7.032   8.856 -12.307  1.00 93.54           C
ATOM    801 1HG1 ILE A  70       5.999   8.928 -12.645  1.00 93.54           H
ATOM    802 2HG1 ILE A  70       7.230   7.803 -12.106  1.00 93.54           H
ATOM    803  CG2 ILE A  70       7.720  10.824 -13.752  1.00 93.54           C
ATOM    804 1HG2 ILE A  70       8.462  11.159 -14.478  1.00 93.54           H
ATOM    805 2HG2 ILE A  70       6.722  10.933 -14.176  1.00 93.54           H
ATOM    806 3HG2 ILE A  70       7.799  11.427 -12.848  1.00 93.54           H
ATOM    807  CD1 ILE A  70       7.213   9.669 -11.024  1.00 93.54           C
ATOM    808 1HD1 ILE A  70       8.241   9.575 -10.676  1.00 93.54           H
ATOM    809 2HD1 ILE A  70       6.991  10.717 -11.224  1.00 93.54           H
ATOM    810 3HD1 ILE A  70       6.534   9.294 -10.258  1.00 93.54           H
ATOM    811  HN  ILE A  70       8.785   7.019 -13.481  1.00 93.54           H
ATOM    812  N   LEU A  71       9.924   8.794 -15.871  1.00 90.94           N
ATOM    813  CA  LEU A  71      10.779   9.339 -16.912  1.00 90.94           C
ATOM    814  C   LEU A  71      10.381   8.737 -18.261  1.00 90.94           C
ATOM    815  O   LEU A  71      10.306   9.445 -19.264  1.00 90.94           O
ATOM    816  HA  LEU A  71      10.604  10.414 -16.949  1.00 90.94           H
ATOM    817  CB  LEU A  71      12.253   9.132 -16.558  1.00 90.94           C
ATOM    818 1HB  LEU A  71      12.424   9.526 -15.556  1.00 90.94           H
ATOM    819 2HB  LEU A  71      12.450   8.061 -16.517  1.00 90.94           H
ATOM    820  CG  LEU A  71      13.268   9.773 -17.507  1.00 90.94           C
ATOM    821  HG  LEU A  71      12.820  10.673 -17.928  1.00 90.94           H
ATOM    822  CD1 LEU A  71      14.527  10.205 -16.753  1.00 90.94           C
ATOM    823 1HD1 LEU A  71      14.260  10.931 -15.986  1.00 90.94           H
ATOM    824 2HD1 LEU A  71      14.987   9.334 -16.286  1.00 90.94           H
ATOM    825 3HD1 LEU A  71      15.231  10.657 -17.452  1.00 90.94           H
ATOM    826  CD2 LEU A  71      13.591   8.839 -18.676  1.00 90.94           C
ATOM    827 1HD2 LEU A  71      14.010   7.909 -18.292  1.00 90.94           H
ATOM    828 2HD2 LEU A  71      12.678   8.625 -19.232  1.00 90.94           H
ATOM    829 3HD2 LEU A  71      14.314   9.319 -19.335  1.00 90.94           H
ATOM    830  HN  LEU A  71      10.395   8.242 -15.183  1.00 90.94           H
ATOM    831  N   VAL A  72      10.135   7.435 -18.242  1.00 89.26           N
ATOM    832  CA  VAL A  72       9.771   6.724 -19.456  1.00 89.26           C
ATOM    833  C   VAL A  72       8.462   7.296 -20.004  1.00 89.26           C
ATOM    834  O   VAL A  72       8.330   7.510 -21.208  1.00 89.26           O
ATOM    835  HA  VAL A  72      10.562   6.896 -20.187  1.00 89.26           H
ATOM    836  CB  VAL A  72       9.698   5.221 -19.181  1.00 89.26           C
ATOM    837  HB  VAL A  72       9.040   5.069 -18.325  1.00 89.26           H
ATOM    838  CG1 VAL A  72       9.098   4.474 -20.373  1.00 89.26           C
ATOM    839 1HG1 VAL A  72       8.091   4.843 -20.564  1.00 89.26           H
ATOM    840 2HG1 VAL A  72       9.719   4.638 -21.254  1.00 89.26           H
ATOM    841 3HG1 VAL A  72       9.058   3.407 -20.151  1.00 89.26           H
ATOM    842  CG2 VAL A  72      11.076   4.662 -18.820  1.00 89.26           C
ATOM    843 1HG2 VAL A  72      11.765   4.833 -19.647  1.00 89.26           H
ATOM    844 2HG2 VAL A  72      11.449   5.163 -17.927  1.00 89.26           H
ATOM    845 3HG2 VAL A  72      10.995   3.592 -18.629  1.00 89.26           H
ATOM    846  HN  VAL A  72      10.180   6.869 -17.419  1.00 89.26           H
ATOM    847  N   TYR A  73       7.528   7.527 -19.094  1.00 88.97           N
ATOM    848  CA  TYR A  73       6.239   8.085 -19.469  1.00 88.97           C
ATOM    849  C   TYR A  73       6.405   9.458 -20.124  1.00 88.97           C
ATOM    850  O   TYR A  73       5.706   9.781 -21.083  1.00 88.97           O
ATOM    851  HA  TYR A  73       5.774   7.404 -20.182  1.00 88.97           H
ATOM    852  CB  TYR A  73       5.454   8.246 -18.166  1.00 88.97           C
ATOM    853 1HB  TYR A  73       5.381   7.275 -17.676  1.00 88.97           H
ATOM    854 2HB  TYR A  73       6.012   8.900 -17.496  1.00 88.97           H
ATOM    855  CG  TYR A  73       4.046   8.813 -18.354  1.00 88.97           C
ATOM    856  CD1 TYR A  73       3.849  10.179 -18.377  1.00 88.97           C
ATOM    857  HD1 TYR A  73       4.698  10.853 -18.262  1.00 88.97           H
ATOM    858  CD2 TYR A  73       2.972   7.959 -18.501  1.00 88.97           C
ATOM    859  HD2 TYR A  73       3.127   6.880 -18.483  1.00 88.97           H
ATOM    860  CE1 TYR A  73       2.524  10.713 -18.555  1.00 88.97           C
ATOM    861  HE1 TYR A  73       2.355  11.789 -18.575  1.00 88.97           H
ATOM    862  CE2 TYR A  73       1.646   8.493 -18.678  1.00 88.97           C
ATOM    863  HE2 TYR A  73       0.789   7.829 -18.796  1.00 88.97           H
ATOM    864  CZ  TYR A  73       1.488   9.843 -18.697  1.00 88.97           C
ATOM    865  OH  TYR A  73       0.236  10.348 -18.864  1.00 88.97           O
ATOM    866  HH  TYR A  73      -0.407   9.608 -19.063  1.00 88.97           H
ATOM    867  HN  TYR A  73       7.640   7.341 -18.118  1.00 88.97           H
ATOM    868  N   TRP A  74       7.335  10.229 -19.579  1.00 87.91           N
ATOM    869  CA  TRP A  74       7.499  11.611 -19.995  1.00 87.91           C
ATOM    870  C   TRP A  74       7.984  11.614 -21.446  1.00 87.91           C
ATOM    871  O   TRP A  74       7.378  12.252 -22.306  1.00 87.91           O
ATOM    872  HA  TRP A  74       6.525  12.097 -19.927  1.00 87.91           H
ATOM    873  CB  TRP A  74       8.439  12.361 -19.049  1.00 87.91           C
ATOM    874 1HB  TRP A  74       8.193  12.094 -18.021  1.00 87.91           H
ATOM    875 2HB  TRP A  74       9.461  12.028 -19.229  1.00 87.91           H
ATOM    876  CG  TRP A  74       8.381  13.883 -19.192  1.00 87.91           C
ATOM    877  CD1 TRP A  74       9.126  14.666 -19.984  1.00 87.91           C
ATOM    878  HD1 TRP A  74       9.901  14.299 -20.657  1.00 87.91           H
ATOM    879  CD2 TRP A  74       7.497  14.780 -18.487  1.00 87.91           C
ATOM    880  NE1 TRP A  74       8.788  15.997 -19.842  1.00 87.91           N
ATOM    881  HE1 TRP A  74       9.202  16.768 -20.326  1.00 87.91           H
ATOM    882  CE2 TRP A  74       7.766  16.068 -18.903  1.00 87.91           C
ATOM    883  CE3 TRP A  74       6.502  14.512 -17.530  1.00 87.91           C
ATOM    884  HE3 TRP A  74       6.271  13.504 -17.186  1.00 87.91           H
ATOM    885  CZ2 TRP A  74       7.084  17.190 -18.415  1.00 87.91           C
ATOM    886  HZ2 TRP A  74       7.316  18.197 -18.760  1.00 87.91           H
ATOM    887  CZ3 TRP A  74       5.830  15.643 -17.052  1.00 87.91           C
ATOM    888  HZ3 TRP A  74       5.049  15.491 -16.307  1.00 87.91           H
ATOM    889  CH2 TRP A  74       6.089  16.946 -17.460  1.00 87.91           C
ATOM    890  HH2 TRP A  74       5.521  17.775 -17.039  1.00 87.91           H
ATOM    891  HN  TRP A  74       7.968   9.924 -18.867  1.00 87.91           H
ATOM    892  N   TYR A  75       9.072  10.893 -21.674  1.00 84.72           N
ATOM    893  CA  TYR A  75       9.794  11.004 -22.930  1.00 84.72           C
ATOM    894  C   TYR A  75       9.210  10.060 -23.983  1.00 84.72           C
ATOM    895  O   TYR A  75       9.618  10.090 -25.143  1.00 84.72           O
ATOM    896  HA  TYR A  75       9.700  12.032 -23.282  1.00 84.72           H
ATOM    897  CB  TYR A  75      11.234  10.584 -22.628  1.00 84.72           C
ATOM    898 1HB  TYR A  75      11.217   9.686 -22.010  1.00 84.72           H
ATOM    899 2HB  TYR A  75      11.728  10.319 -23.563  1.00 84.72           H
ATOM    900  CG  TYR A  75      12.060  11.659 -21.919  1.00 84.72           C
ATOM    901  CD1 TYR A  75      12.583  12.714 -22.638  1.00 84.72           C
ATOM    902  HD1 TYR A  75      12.408  12.781 -23.712  1.00 84.72           H
ATOM    903  CD2 TYR A  75      12.282  11.573 -20.559  1.00 84.72           C
ATOM    904  HD2 TYR A  75      11.868  10.740 -19.991  1.00 84.72           H
ATOM    905  CE1 TYR A  75      13.361  13.725 -21.970  1.00 84.72           C
ATOM    906  HE1 TYR A  75      13.780  14.564 -22.527  1.00 84.72           H
ATOM    907  CE2 TYR A  75      13.059  12.585 -19.891  1.00 84.72           C
ATOM    908  HE2 TYR A  75      13.242  12.529 -18.818  1.00 84.72           H
ATOM    909  CZ  TYR A  75      13.560  13.611 -20.630  1.00 84.72           C
ATOM    910  OH  TYR A  75      14.295  14.566 -20.000  1.00 84.72           O
ATOM    911  HH  TYR A  75      14.590  15.260 -20.657  1.00 84.72           H
ATOM    912  HN  TYR A  75       9.460  10.245 -21.019  1.00 84.72           H
ATOM    913  N   CYS A  76       8.264   9.245 -23.541  1.00 79.58           N
ATOM    914  CA  CYS A  76       7.601   8.312 -24.437  1.00 79.58           C
ATOM    915  C   CYS A  76       6.834   9.117 -25.487  1.00 79.58           C
ATOM    916  O   CYS A  76       5.888   9.831 -25.158  1.00 79.58           O
ATOM    917  HA  CYS A  76       8.385   7.716 -24.903  1.00 79.58           H
ATOM    918  CB  CYS A  76       6.688   7.349 -23.676  1.00 79.58           C
ATOM    919 1HB  CYS A  76       7.268   6.784 -22.947  1.00 79.58           H
ATOM    920 2HB  CYS A  76       5.937   7.910 -23.119  1.00 79.58           H
ATOM    921  SG  CYS A  76       5.871   6.204 -24.847  1.00 79.58           S
ATOM    922  HG  CYS A  76       6.986   5.607 -25.258  1.00 79.58           H
ATOM    923  HN  CYS A  76       7.950   9.215 -22.592  1.00 79.58           H
ATOM    924  N   THR A  77       7.270   8.975 -26.730  1.00 73.77           N
ATOM    925  CA  THR A  77       6.762   9.815 -27.802  1.00 73.77           C
ATOM    926  C   THR A  77       5.389   9.321 -28.262  1.00 73.77           C
ATOM    927  O   THR A  77       4.697  10.009 -29.010  1.00 73.77           O
ATOM    928  HA  THR A  77       6.625  10.824 -27.412  1.00 73.77           H
ATOM    929  CB  THR A  77       7.806   9.838 -28.920  1.00 73.77           C
ATOM    930  HB  THR A  77       7.489  10.488 -29.735  1.00 73.77           H
ATOM    931  OG1 THR A  77       7.980   8.465 -29.260  1.00 73.77           O
ATOM    932  HG1 THR A  77       8.421   8.387 -30.154  1.00 73.77           H
ATOM    933  CG2 THR A  77       9.186  10.277 -28.424  1.00 73.77           C
ATOM    934 1HG2 THR A  77       9.532   9.586 -27.655  1.00 73.77           H
ATOM    935 2HG2 THR A  77       9.119  11.282 -28.007  1.00 73.77           H
ATOM    936 3HG2 THR A  77       9.888  10.275 -29.257  1.00 73.77           H
ATOM    937  HN  THR A  77       7.955   8.303 -27.009  1.00 73.77           H
ATOM    938  N   ARG A  78       5.037   8.132 -27.796  1.00 75.73           N
ATOM    939  CA  ARG A  78       3.796   7.502 -28.213  1.00 75.73           C
ATOM    940  C   ARG A  78       2.616   8.084 -27.433  1.00 75.73           C
ATOM    941  O   ARG A  78       2.761   8.458 -26.270  1.00 75.73           O
ATOM    942  HA  ARG A  78       3.713   7.728 -29.276  1.00 75.73           H
ATOM    943  CB  ARG A  78       3.846   5.988 -27.995  1.00 75.73           C
ATOM    944 1HB  ARG A  78       3.135   5.498 -28.660  1.00 75.73           H
ATOM    945 2HB  ARG A  78       4.836   5.612 -28.255  1.00 75.73           H
ATOM    946  CG  ARG A  78       3.524   5.633 -26.543  1.00 75.73           C
ATOM    947 1HG  ARG A  78       4.095   6.275 -25.872  1.00 75.73           H
ATOM    948 2HG  ARG A  78       2.469   5.821 -26.344  1.00 75.73           H
ATOM    949  CD  ARG A  78       3.849   4.166 -26.252  1.00 75.73           C
ATOM    950 1HD  ARG A  78       3.074   3.524 -26.669  1.00 75.73           H
ATOM    951 2HD  ARG A  78       4.786   3.890 -26.736  1.00 75.73           H
ATOM    952  NE  ARG A  78       3.953   3.950 -24.792  1.00 75.73           N
ATOM    953  HE  ARG A  78       4.849   3.719 -24.414  1.00 75.73           H
ATOM    954  CZ  ARG A  78       2.920   4.046 -23.943  1.00 75.73           C
ATOM    955  NH1 ARG A  78       1.696   4.353 -24.393  1.00 75.73           N
ATOM    956 1HH1 ARG A  78       1.548   4.513 -25.369  1.00 75.73           H
ATOM    957 2HH1 ARG A  78       0.931   4.422 -23.754  1.00 75.73           H
ATOM    958  NH2 ARG A  78       3.130   3.829 -22.637  1.00 75.73           N
ATOM    959 1HH2 ARG A  78       2.370   3.896 -21.991  1.00 75.73           H
ATOM    960 2HH2 ARG A  78       4.046   3.600 -22.309  1.00 75.73           H
ATOM    961  HN  ARG A  78       5.582   7.602 -27.145  1.00 75.73           H
ATOM    962  N   VAL A  79       1.475   8.142 -28.103  1.00 79.53           N
ATOM    963  CA  VAL A  79       0.252   8.595 -27.462  1.00 79.53           C
ATOM    964  C   VAL A  79       0.050   7.825 -26.156  1.00 79.53           C
ATOM    965  O   VAL A  79       0.175   6.602 -26.127  1.00 79.53           O
ATOM    966  HA  VAL A  79       0.376   9.653 -27.230  1.00 79.53           H
ATOM    967  CB  VAL A  79      -0.927   8.457 -28.427  1.00 79.53           C
ATOM    968  HB  VAL A  79      -1.094   7.394 -28.601  1.00 79.53           H
ATOM    969  CG1 VAL A  79      -2.204   9.040 -27.819  1.00 79.53           C
ATOM    970 1HG1 VAL A  79      -2.443   8.510 -26.897  1.00 79.53           H
ATOM    971 2HG1 VAL A  79      -2.053  10.097 -27.602  1.00 79.53           H
ATOM    972 3HG1 VAL A  79      -3.027   8.928 -28.526  1.00 79.53           H
ATOM    973  CG2 VAL A  79      -0.613   9.109 -29.775  1.00 79.53           C
ATOM    974 1HG2 VAL A  79      -0.406  10.169 -29.625  1.00 79.53           H
ATOM    975 2HG2 VAL A  79       0.259   8.628 -30.217  1.00 79.53           H
ATOM    976 3HG2 VAL A  79      -1.468   8.996 -30.441  1.00 79.53           H
ATOM    977  HN  VAL A  79       1.378   7.886 -29.065  1.00 79.53           H
ATOM    978  N   LYS A  80      -0.259   8.573 -25.107  1.00 83.89           N
ATOM    979  CA  LYS A  80      -0.543   7.970 -23.816  1.00 83.89           C
ATOM    980  C   LYS A  80      -1.836   7.157 -23.911  1.00 83.89           C
ATOM    981  O   LYS A  80      -2.631   7.354 -24.828  1.00 83.89           O
ATOM    982  HA  LYS A  80       0.276   7.289 -23.586  1.00 83.89           H
ATOM    983  CB  LYS A  80      -0.567   9.037 -22.720  1.00 83.89           C
ATOM    984 1HB  LYS A  80      -1.456   9.658 -22.831  1.00 83.89           H
ATOM    985 2HB  LYS A  80      -0.634   8.558 -21.743  1.00 83.89           H
ATOM    986  CG  LYS A  80       0.686   9.913 -22.780  1.00 83.89           C
ATOM    987 1HG  LYS A  80       0.687  10.488 -23.706  1.00 83.89           H
ATOM    988 2HG  LYS A  80       0.672  10.631 -21.960  1.00 83.89           H
ATOM    989  CD  LYS A  80       1.955   9.062 -22.700  1.00 83.89           C
ATOM    990 1HD  LYS A  80       1.876   8.364 -21.867  1.00 83.89           H
ATOM    991 2HD  LYS A  80       2.055   8.466 -23.607  1.00 83.89           H
ATOM    992  CE  LYS A  80       3.194   9.941 -22.521  1.00 83.89           C
ATOM    993 1HE  LYS A  80       3.056  10.886 -23.046  1.00 83.89           H
ATOM    994 2HE  LYS A  80       3.328  10.180 -21.466  1.00 83.89           H
ATOM    995  NZ  LYS A  80       4.398   9.251 -23.036  1.00 83.89           N
ATOM    996 1HZ  LYS A  80       5.227   9.761 -22.752  1.00 83.89           H
ATOM    997 2HZ  LYS A  80       4.435   8.310 -22.660  1.00 83.89           H
ATOM    998 3HZ  LYS A  80       4.356   9.210 -24.048  1.00 83.89           H
ATOM    999  HN  LYS A  80      -0.317   9.571 -25.129  1.00 83.89           H
ATOM   1000  N   THR A  81      -2.006   6.260 -22.950  1.00 84.45           N
ATOM   1001  CA  THR A  81      -3.263   5.547 -22.806  1.00 84.45           C
ATOM   1002  C   THR A  81      -3.774   5.651 -21.368  1.00 84.45           C
ATOM   1003  O   THR A  81      -3.027   6.026 -20.466  1.00 84.45           O
ATOM   1004  HA  THR A  81      -4.005   6.026 -23.444  1.00 84.45           H
ATOM   1005  CB  THR A  81      -3.044   4.105 -23.270  1.00 84.45           C
ATOM   1006  HB  THR A  81      -3.986   3.557 -23.296  1.00 84.45           H
ATOM   1007  OG1 THR A  81      -2.061   3.597 -22.373  1.00 84.45           O
ATOM   1008  HG1 THR A  81      -1.176   4.024 -22.557  1.00 84.45           H
ATOM   1009  CG2 THR A  81      -2.372   4.027 -24.642  1.00 84.45           C
ATOM   1010 1HG2 THR A  81      -1.399   4.517 -24.598  1.00 84.45           H
ATOM   1011 2HG2 THR A  81      -2.997   4.527 -25.382  1.00 84.45           H
ATOM   1012 3HG2 THR A  81      -2.240   2.983 -24.924  1.00 84.45           H
ATOM   1013  HN  THR A  81      -1.304   6.020 -22.279  1.00 84.45           H
ATOM   1014  N   MET A  82      -5.043   5.312 -21.198  1.00 87.61           N
ATOM   1015  CA  MET A  82      -5.664   5.367 -19.886  1.00 87.61           C
ATOM   1016  C   MET A  82      -4.895   4.508 -18.879  1.00 87.61           C
ATOM   1017  O   MET A  82      -4.718   4.904 -17.728  1.00 87.61           O
ATOM   1018  HA  MET A  82      -5.624   6.414 -19.586  1.00 87.61           H
ATOM   1019  CB  MET A  82      -7.108   4.870 -19.982  1.00 87.61           C
ATOM   1020 1HB  MET A  82      -7.695   5.562 -20.586  1.00 87.61           H
ATOM   1021 2HB  MET A  82      -7.131   3.906 -20.490  1.00 87.61           H
ATOM   1022  CG  MET A  82      -7.736   4.737 -18.593  1.00 87.61           C
ATOM   1023 1HG  MET A  82      -7.339   3.856 -18.089  1.00 87.61           H
ATOM   1024 2HG  MET A  82      -7.473   5.600 -17.982  1.00 87.61           H
ATOM   1025  SD  MET A  82      -9.510   4.609 -18.735  1.00 87.61           S
ATOM   1026  CE  MET A  82      -9.978   4.878 -17.034  1.00 87.61           C
ATOM   1027 1HE  MET A  82      -9.527   4.109 -16.407  1.00 87.61           H
ATOM   1028 2HE  MET A  82      -9.629   5.859 -16.712  1.00 87.61           H
ATOM   1029 3HE  MET A  82     -11.063   4.831 -16.943  1.00 87.61           H
ATOM   1030  HN  MET A  82      -5.644   5.005 -21.937  1.00 87.61           H
ATOM   1031  N   THR A  83      -4.458   3.349 -19.350  1.00 85.70           N
ATOM   1032  CA  THR A  83      -3.611   2.486 -18.545  1.00 85.70           C
ATOM   1033  C   THR A  83      -2.347   3.232 -18.112  1.00 85.70           C
ATOM   1034  O   THR A  83      -1.932   3.138 -16.958  1.00 85.70           O
ATOM   1035  HA  THR A  83      -4.153   2.222 -17.637  1.00 85.70           H
ATOM   1036  CB  THR A  83      -3.322   1.220 -19.354  1.00 85.70           C
ATOM   1037  HB  THR A  83      -2.840   1.464 -20.300  1.00 85.70           H
ATOM   1038  OG1 THR A  83      -4.590   0.577 -19.457  1.00 85.70           O
ATOM   1039  HG1 THR A  83      -5.322   1.234 -19.279  1.00 85.70           H
ATOM   1040  CG2 THR A  83      -2.459   0.218 -18.585  1.00 85.70           C
ATOM   1041 1HG2 THR A  83      -2.972  -0.078 -17.670  1.00 85.70           H
ATOM   1042 2HG2 THR A  83      -1.504   0.680 -18.333  1.00 85.70           H
ATOM   1043 3HG2 THR A  83      -2.284  -0.662 -19.204  1.00 85.70           H
ATOM   1044  HN  THR A  83      -4.673   2.999 -20.262  1.00 85.70           H
ATOM   1045  N   ASP A  84      -1.771   3.955 -19.061  1.00 87.63           N
ATOM   1046  CA  ASP A  84      -0.509   4.634 -18.822  1.00 87.63           C
ATOM   1047  C   ASP A  84      -0.704   5.699 -17.741  1.00 87.63           C
ATOM   1048  O   ASP A  84       0.192   5.942 -16.935  1.00 87.63           O
ATOM   1049  HA  ASP A  84       0.184   3.851 -18.516  1.00 87.63           H
ATOM   1050  CB  ASP A  84      -0.011   5.332 -20.089  1.00 87.63           C
ATOM   1051 1HB  ASP A  84      -0.690   6.143 -20.353  1.00 87.63           H
ATOM   1052 2HB  ASP A  84       0.964   5.782 -19.902  1.00 87.63           H
ATOM   1053  CG  ASP A  84       0.092   4.346 -21.255  1.00 87.63           C
ATOM   1054  OD1 ASP A  84       0.813   3.339 -21.083  1.00 87.63           O
ATOM   1055  OD2 ASP A  84      -0.551   4.622 -22.290  1.00 87.63           O
ATOM   1056  HN  ASP A  84      -2.152   4.081 -19.977  1.00 87.63           H
ATOM   1057  N   MET A  85      -1.882   6.306 -17.759  1.00 91.44           N
ATOM   1058  CA  MET A  85      -2.207   7.338 -16.789  1.00 91.44           C
ATOM   1059  C   MET A  85      -2.223   6.769 -15.369  1.00 91.44           C
ATOM   1060  O   MET A  85      -1.699   7.387 -14.443  1.00 91.44           O
ATOM   1061  HA  MET A  85      -1.419   8.085 -16.880  1.00 91.44           H
ATOM   1062  CB  MET A  85      -3.578   7.933 -17.117  1.00 91.44           C
ATOM   1063 1HB  MET A  85      -3.602   8.246 -18.160  1.00 91.44           H
ATOM   1064 2HB  MET A  85      -4.348   7.171 -16.995  1.00 91.44           H
ATOM   1065  CG  MET A  85      -3.887   9.127 -16.212  1.00 91.44           C
ATOM   1066 1HG  MET A  85      -4.889   9.503 -16.421  1.00 91.44           H
ATOM   1067 2HG  MET A  85      -3.876   8.816 -15.167  1.00 91.44           H
ATOM   1068  SD  MET A  85      -2.685  10.420 -16.475  1.00 91.44           S
ATOM   1069  CE  MET A  85      -3.161  10.958 -18.109  1.00 91.44           C
ATOM   1070 1HE  MET A  85      -3.074  10.124 -18.806  1.00 91.44           H
ATOM   1071 2HE  MET A  85      -4.192  11.309 -18.090  1.00 91.44           H
ATOM   1072 3HE  MET A  85      -2.506  11.768 -18.430  1.00 91.44           H
ATOM   1073  HN  MET A  85      -2.605   6.104 -18.419  1.00 91.44           H
ATOM   1074  N   PHE A  86      -2.830   5.599 -15.241  1.00 93.17           N
ATOM   1075  CA  PHE A  86      -2.940   4.950 -13.945  1.00 93.17           C
ATOM   1076  C   PHE A  86      -1.577   4.446 -13.467  1.00 93.17           C
ATOM   1077  O   PHE A  86      -1.258   4.538 -12.282  1.00 93.17           O
ATOM   1078  HA  PHE A  86      -3.318   5.693 -13.243  1.00 93.17           H
ATOM   1079  CB  PHE A  86      -3.879   3.755 -14.122  1.00 93.17           C
ATOM   1080 1HB  PHE A  86      -3.480   3.104 -14.899  1.00 93.17           H
ATOM   1081 2HB  PHE A  86      -3.892   3.176 -13.198  1.00 93.17           H
ATOM   1082  CG  PHE A  86      -5.314   4.139 -14.485  1.00 93.17           C
ATOM   1083  CD1 PHE A  86      -5.888   5.236 -13.922  1.00 93.17           C
ATOM   1084  HD1 PHE A  86      -5.325   5.841 -13.211  1.00 93.17           H
ATOM   1085  CD2 PHE A  86      -6.016   3.384 -15.372  1.00 93.17           C
ATOM   1086  HD2 PHE A  86      -5.556   2.505 -15.824  1.00 93.17           H
ATOM   1087  CE1 PHE A  86      -7.221   5.593 -14.259  1.00 93.17           C
ATOM   1088  HE1 PHE A  86      -7.681   6.471 -13.807  1.00 93.17           H
ATOM   1089  CE2 PHE A  86      -7.349   3.741 -15.710  1.00 93.17           C
ATOM   1090  HE2 PHE A  86      -7.912   3.136 -16.421  1.00 93.17           H
ATOM   1091  CZ  PHE A  86      -7.923   4.838 -15.146  1.00 93.17           C
ATOM   1092  HZ  PHE A  86      -8.945   5.112 -15.406  1.00 93.17           H
ATOM   1093  HN  PHE A  86      -3.242   5.096 -16.001  1.00 93.17           H
ATOM   1094  N   LEU A  87      -0.809   3.926 -14.413  1.00 90.13           N
ATOM   1095  CA  LEU A  87       0.513   3.408 -14.103  1.00 90.13           C
ATOM   1096  C   LEU A  87       1.394   4.547 -13.587  1.00 90.13           C
ATOM   1097  O   LEU A  87       2.229   4.342 -12.707  1.00 90.13           O
ATOM   1098  HA  LEU A  87       0.397   2.673 -13.306  1.00 90.13           H
ATOM   1099  CB  LEU A  87       1.099   2.676 -15.312  1.00 90.13           C
ATOM   1100 1HB  LEU A  87       1.067   3.349 -16.169  1.00 90.13           H
ATOM   1101 2HB  LEU A  87       2.149   2.466 -15.110  1.00 90.13           H
ATOM   1102  CG  LEU A  87       0.411   1.366 -15.701  1.00 90.13           C
ATOM   1103  HG  LEU A  87      -0.646   1.572 -15.868  1.00 90.13           H
ATOM   1104  CD1 LEU A  87       0.978   0.818 -17.012  1.00 90.13           C
ATOM   1105 1HD1 LEU A  87       0.820   1.545 -17.808  1.00 90.13           H
ATOM   1106 2HD1 LEU A  87       2.045   0.631 -16.896  1.00 90.13           H
ATOM   1107 3HD1 LEU A  87       0.471  -0.114 -17.265  1.00 90.13           H
ATOM   1108  CD2 LEU A  87       0.498   0.343 -14.566  1.00 90.13           C
ATOM   1109 1HD2 LEU A  87       1.545   0.136 -14.344  1.00 90.13           H
ATOM   1110 2HD2 LEU A  87       0.010   0.744 -13.678  1.00 90.13           H
ATOM   1111 3HD2 LEU A  87       0.001  -0.579 -14.869  1.00 90.13           H
ATOM   1112  HN  LEU A  87      -1.076   3.855 -15.374  1.00 90.13           H
ATOM   1113  N   LEU A  88       1.179   5.724 -14.157  1.00 92.99           N
ATOM   1114  CA  LEU A  88       1.912   6.905 -13.736  1.00 92.99           C
ATOM   1115  C   LEU A  88       1.574   7.216 -12.276  1.00 92.99           C
ATOM   1116  O   LEU A  88       2.469   7.373 -11.447  1.00 92.99           O
ATOM   1117  HA  LEU A  88       2.975   6.671 -13.801  1.00 92.99           H
ATOM   1118  CB  LEU A  88       1.646   8.070 -14.691  1.00 92.99           C
ATOM   1119 1HB  LEU A  88       2.036   7.805 -15.674  1.00 92.99           H
ATOM   1120 2HB  LEU A  88       0.568   8.188 -14.797  1.00 92.99           H
ATOM   1121  CG  LEU A  88       2.241   9.420 -14.285  1.00 92.99           C
ATOM   1122  HG  LEU A  88       1.978   9.610 -13.244  1.00 92.99           H
ATOM   1123  CD1 LEU A  88       3.769   9.393 -14.366  1.00 92.99           C
ATOM   1124 1HD1 LEU A  88       4.155   8.624 -13.696  1.00 92.99           H
ATOM   1125 2HD1 LEU A  88       4.074   9.169 -15.389  1.00 92.99           H
ATOM   1126 3HD1 LEU A  88       4.166  10.364 -14.072  1.00 92.99           H
ATOM   1127  CD2 LEU A  88       1.643  10.556 -15.117  1.00 92.99           C
ATOM   1128 1HD2 LEU A  88       1.855  10.384 -16.172  1.00 92.99           H
ATOM   1129 2HD2 LEU A  88       0.565  10.589 -14.964  1.00 92.99           H
ATOM   1130 3HD2 LEU A  88       2.084  11.504 -14.808  1.00 92.99           H
ATOM   1131  HN  LEU A  88       0.520   5.876 -14.893  1.00 92.99           H
ATOM   1132  N   ASN A  89       0.279   7.297 -12.007  1.00 95.88           N
ATOM   1133  CA  ASN A  89      -0.188   7.688 -10.688  1.00 95.88           C
ATOM   1134  C   ASN A  89       0.227   6.625  -9.669  1.00 95.88           C
ATOM   1135  O   ASN A  89       0.439   6.933  -8.497  1.00 95.88           O
ATOM   1136  HA  ASN A  89       0.276   8.655 -10.495  1.00 95.88           H
ATOM   1137  CB  ASN A  89      -1.714   7.803 -10.656  1.00 95.88           C
ATOM   1138 1HB  ASN A  89      -2.155   6.996 -11.240  1.00 95.88           H
ATOM   1139 2HB  ASN A  89      -2.069   7.687  -9.632  1.00 95.88           H
ATOM   1140  CG  ASN A  89      -2.173   9.153 -11.211  1.00 95.88           C
ATOM   1141  OD1 ASN A  89      -2.402  10.106 -10.485  1.00 95.88           O
ATOM   1142  ND2 ASN A  89      -2.296   9.180 -12.535  1.00 95.88           N
ATOM   1143 1HD2 ASN A  89      -2.092   8.362 -13.072  1.00 95.88           H
ATOM   1144 2HD2 ASN A  89      -2.591  10.018 -12.992  1.00 95.88           H
ATOM   1145  HN  ASN A  89      -0.443   7.100 -12.670  1.00 95.88           H
ATOM   1146  N   LEU A  90       0.331   5.396 -10.152  1.00 93.58           N
ATOM   1147  CA  LEU A  90       0.757   4.293  -9.307  1.00 93.58           C
ATOM   1148  C   LEU A  90       2.194   4.537  -8.843  1.00 93.58           C
ATOM   1149  O   LEU A  90       2.503   4.384  -7.662  1.00 93.58           O
ATOM   1150  HA  LEU A  90       0.108   4.283  -8.431  1.00 93.58           H
ATOM   1151  CB  LEU A  90       0.563   2.958 -10.030  1.00 93.58           C
ATOM   1152 1HB  LEU A  90      -0.359   3.012 -10.609  1.00 93.58           H
ATOM   1153 2HB  LEU A  90       1.379   2.831 -10.741  1.00 93.58           H
ATOM   1154  CG  LEU A  90       0.500   1.716  -9.139  1.00 93.58           C
ATOM   1155  HG  LEU A  90       1.254   1.818  -8.358  1.00 93.58           H
ATOM   1156  CD1 LEU A  90      -0.858   1.608  -8.444  1.00 93.58           C
ATOM   1157 1HD1 LEU A  90      -1.021   2.490  -7.825  1.00 93.58           H
ATOM   1158 2HD1 LEU A  90      -1.646   1.539  -9.194  1.00 93.58           H
ATOM   1159 3HD1 LEU A  90      -0.875   0.716  -7.817  1.00 93.58           H
ATOM   1160  CD2 LEU A  90       0.840   0.454  -9.934  1.00 93.58           C
ATOM   1161 1HD2 LEU A  90       0.127   0.335 -10.749  1.00 93.58           H
ATOM   1162 2HD2 LEU A  90       1.847   0.541 -10.341  1.00 93.58           H
ATOM   1163 3HD2 LEU A  90       0.788  -0.414  -9.277  1.00 93.58           H
ATOM   1164  HN  LEU A  90       0.131   5.149 -11.100  1.00 93.58           H
ATOM   1165  N   ALA A  91       3.035   4.913  -9.796  1.00 95.70           N
ATOM   1166  CA  ALA A  91       4.443   5.127  -9.510  1.00 95.70           C
ATOM   1167  C   ALA A  91       4.591   6.323  -8.567  1.00 95.70           C
ATOM   1168  O   ALA A  91       5.475   6.337  -7.711  1.00 95.70           O
ATOM   1169  HA  ALA A  91       4.821   4.234  -9.013  1.00 95.70           H
ATOM   1170  CB  ALA A  91       5.206   5.321 -10.822  1.00 95.70           C
ATOM   1171 1HB  ALA A  91       5.093   4.433 -11.443  1.00 95.70           H
ATOM   1172 2HB  ALA A  91       4.807   6.187 -11.350  1.00 95.70           H
ATOM   1173 3HB  ALA A  91       6.263   5.482 -10.607  1.00 95.70           H
ATOM   1174  HN  ALA A  91       2.768   5.070 -10.747  1.00 95.70           H
ATOM   1175  N   ILE A  92       3.713   7.297  -8.755  1.00 96.64           N
ATOM   1176  CA  ILE A  92       3.729   8.490  -7.925  1.00 96.64           C
ATOM   1177  C   ILE A  92       3.351   8.113  -6.491  1.00 96.64           C
ATOM   1178  O   ILE A  92       3.987   8.564  -5.540  1.00 96.64           O
ATOM   1179  HA  ILE A  92       4.749   8.874  -7.924  1.00 96.64           H
ATOM   1180  CB  ILE A  92       2.837   9.575  -8.531  1.00 96.64           C
ATOM   1181  HB  ILE A  92       1.870   9.131  -8.767  1.00 96.64           H
ATOM   1182  CG1 ILE A  92       3.425  10.100  -9.842  1.00 96.64           C
ATOM   1183 1HG1 ILE A  92       4.326  10.677  -9.635  1.00 96.64           H
ATOM   1184 2HG1 ILE A  92       3.721   9.262 -10.473  1.00 96.64           H
ATOM   1185  CG2 ILE A  92       2.583  10.701  -7.526  1.00 96.64           C
ATOM   1186 1HG2 ILE A  92       2.089  10.295  -6.643  1.00 96.64           H
ATOM   1187 2HG2 ILE A  92       3.533  11.150  -7.236  1.00 96.64           H
ATOM   1188 3HG2 ILE A  92       1.947  11.459  -7.982  1.00 96.64           H
ATOM   1189  CD1 ILE A  92       2.413  10.973 -10.587  1.00 96.64           C
ATOM   1190 1HD1 ILE A  92       1.524  10.386 -10.813  1.00 96.64           H
ATOM   1191 2HD1 ILE A  92       2.138  11.823  -9.962  1.00 96.64           H
ATOM   1192 3HD1 ILE A  92       2.857  11.333 -11.515  1.00 96.64           H
ATOM   1193  HN  ILE A  92       3.001   7.280  -9.458  1.00 96.64           H
ATOM   1194  N   ALA A  93       2.318   7.290  -6.382  1.00 96.77           N
ATOM   1195  CA  ALA A  93       1.821   6.883  -5.079  1.00 96.77           C
ATOM   1196  C   ALA A  93       2.927   6.146  -4.322  1.00 96.77           C
ATOM   1197  O   ALA A  93       3.112   6.357  -3.125  1.00 96.77           O
ATOM   1198  HA  ALA A  93       1.555   7.786  -4.528  1.00 96.77           H
ATOM   1199  CB  ALA A  93       0.565   6.027  -5.256  1.00 96.77           C
ATOM   1200 1HB  ALA A  93      -0.200   6.606  -5.773  1.00 96.77           H
ATOM   1201 2HB  ALA A  93       0.810   5.142  -5.844  1.00 96.77           H
ATOM   1202 3HB  ALA A  93       0.192   5.722  -4.279  1.00 96.77           H
ATOM   1203  HN  ALA A  93       1.825   6.904  -7.162  1.00 96.77           H
ATOM   1204  N   ASP A  94       3.635   5.297  -5.053  1.00 96.45           N
ATOM   1205  CA  ASP A  94       4.705   4.512  -4.461  1.00 96.45           C
ATOM   1206  C   ASP A  94       5.808   5.450  -3.968  1.00 96.45           C
ATOM   1207  O   ASP A  94       6.302   5.300  -2.851  1.00 96.45           O
ATOM   1208  HA  ASP A  94       4.236   3.956  -3.648  1.00 96.45           H
ATOM   1209  CB  ASP A  94       5.320   3.557  -5.486  1.00 96.45           C
ATOM   1210 1HB  ASP A  94       5.452   4.074  -6.436  1.00 96.45           H
ATOM   1211 2HB  ASP A  94       6.309   3.247  -5.152  1.00 96.45           H
ATOM   1212  CG  ASP A  94       4.434   2.326  -5.688  1.00 96.45           C
ATOM   1213  OD1 ASP A  94       3.735   1.964  -4.718  1.00 96.45           O
ATOM   1214  OD2 ASP A  94       4.477   1.774  -6.809  1.00 96.45           O
ATOM   1215  HN  ASP A  94       3.488   5.142  -6.030  1.00 96.45           H
ATOM   1216  N   LEU A  95       6.162   6.397  -4.824  1.00 97.25           N
ATOM   1217  CA  LEU A  95       7.241   7.320  -4.516  1.00 97.25           C
ATOM   1218  C   LEU A  95       6.909   8.073  -3.226  1.00 97.25           C
ATOM   1219  O   LEU A  95       7.767   8.236  -2.360  1.00 97.25           O
ATOM   1220  HA  LEU A  95       8.140   6.727  -4.348  1.00 97.25           H
ATOM   1221  CB  LEU A  95       7.519   8.237  -5.709  1.00 97.25           C
ATOM   1222 1HB  LEU A  95       6.565   8.532  -6.145  1.00 97.25           H
ATOM   1223 2HB  LEU A  95       7.996   9.145  -5.341  1.00 97.25           H
ATOM   1224  CG  LEU A  95       8.394   7.648  -6.817  1.00 97.25           C
ATOM   1225  HG  LEU A  95       7.898   6.760  -7.210  1.00 97.25           H
ATOM   1226  CD1 LEU A  95       8.545   8.632  -7.979  1.00 97.25           C
ATOM   1227 1HD1 LEU A  95       7.562   8.859  -8.392  1.00 97.25           H
ATOM   1228 2HD1 LEU A  95       9.008   9.551  -7.619  1.00 97.25           H
ATOM   1229 3HD1 LEU A  95       9.171   8.189  -8.752  1.00 97.25           H
ATOM   1230  CD2 LEU A  95       9.750   7.200  -6.266  1.00 97.25           C
ATOM   1231 1HD2 LEU A  95      10.266   8.056  -5.831  1.00 97.25           H
ATOM   1232 2HD2 LEU A  95       9.597   6.440  -5.500  1.00 97.25           H
ATOM   1233 3HD2 LEU A  95      10.352   6.785  -7.075  1.00 97.25           H
ATOM   1234  HN  LEU A  95       5.726   6.539  -5.713  1.00 97.25           H
ATOM   1235  N   LEU A  96       5.662   8.513  -3.139  1.00 96.83           N
ATOM   1236  CA  LEU A  96       5.241   9.357  -2.034  1.00 96.83           C
ATOM   1237  C   LEU A  96       5.478   8.618  -0.715  1.00 96.83           C
ATOM   1238  O   LEU A  96       5.935   9.212   0.260  1.00 96.83           O
ATOM   1239  HA  LEU A  96       5.868  10.248  -2.047  1.00 96.83           H
ATOM   1240  CB  LEU A  96       3.796   9.816  -2.231  1.00 96.83           C
ATOM   1241 1HB  LEU A  96       3.193   8.949  -2.500  1.00 96.83           H
ATOM   1242 2HB  LEU A  96       3.418  10.182  -1.276  1.00 96.83           H
ATOM   1243  CG  LEU A  96       3.575  10.903  -3.285  1.00 96.83           C
ATOM   1244  HG  LEU A  96       3.869  10.502  -4.255  1.00 96.83           H
ATOM   1245  CD1 LEU A  96       2.095  11.281  -3.382  1.00 96.83           C
ATOM   1246 1HD1 LEU A  96       1.513  10.402  -3.658  1.00 96.83           H
ATOM   1247 2HD1 LEU A  96       1.752  11.655  -2.417  1.00 96.83           H
ATOM   1248 3HD1 LEU A  96       1.967  12.055  -4.138  1.00 96.83           H
ATOM   1249  CD2 LEU A  96       4.461  12.120  -3.012  1.00 96.83           C
ATOM   1250 1HD2 LEU A  96       4.221  12.531  -2.031  1.00 96.83           H
ATOM   1251 2HD2 LEU A  96       5.508  11.819  -3.033  1.00 96.83           H
ATOM   1252 3HD2 LEU A  96       4.284  12.877  -3.776  1.00 96.83           H
ATOM   1253  HN  LEU A  96       4.947   8.301  -3.805  1.00 96.83           H
ATOM   1254  N   PHE A  97       5.155   7.333  -0.727  1.00 97.27           N
ATOM   1255  CA  PHE A  97       5.314   6.510   0.459  1.00 97.27           C
ATOM   1256  C   PHE A  97       6.793   6.237   0.743  1.00 97.27           C
ATOM   1257  O   PHE A  97       7.243   6.359   1.881  1.00 97.27           O
ATOM   1258  HA  PHE A  97       4.881   7.059   1.295  1.00 97.27           H
ATOM   1259  CB  PHE A  97       4.608   5.181   0.180  1.00 97.27           C
ATOM   1260 1HB  PHE A  97       3.535   5.359   0.114  1.00 97.27           H
ATOM   1261 2HB  PHE A  97       4.930   4.807  -0.791  1.00 97.27           H
ATOM   1262  CG  PHE A  97       4.868   4.105   1.236  1.00 97.27           C
ATOM   1263  CD1 PHE A  97       5.467   2.936   0.883  1.00 97.27           C
ATOM   1264  HD1 PHE A  97       5.762   2.766  -0.152  1.00 97.27           H
ATOM   1265  CD2 PHE A  97       4.499   4.317   2.528  1.00 97.27           C
ATOM   1266  HD2 PHE A  97       4.019   5.253   2.811  1.00 97.27           H
ATOM   1267  CE1 PHE A  97       5.708   1.937   1.863  1.00 97.27           C
ATOM   1268  HE1 PHE A  97       6.188   1.000   1.580  1.00 97.27           H
ATOM   1269  CE2 PHE A  97       4.740   3.318   3.508  1.00 97.27           C
ATOM   1270  HE2 PHE A  97       4.445   3.487   4.544  1.00 97.27           H
ATOM   1271  CZ  PHE A  97       5.339   2.149   3.155  1.00 97.27           C
ATOM   1272  HZ  PHE A  97       5.524   1.382   3.907  1.00 97.27           H
ATOM   1273  HN  PHE A  97       4.790   6.855  -1.527  1.00 97.27           H
ATOM   1274  N   LEU A  98       7.508   5.874  -0.312  1.00 97.25           N
ATOM   1275  CA  LEU A  98       8.889   5.447  -0.169  1.00 97.25           C
ATOM   1276  C   LEU A  98       9.681   6.532   0.564  1.00 97.25           C
ATOM   1277  O   LEU A  98      10.561   6.227   1.367  1.00 97.25           O
ATOM   1278  HA  LEU A  98       8.890   4.545   0.444  1.00 97.25           H
ATOM   1279  CB  LEU A  98       9.477   5.070  -1.530  1.00 97.25           C
ATOM   1280 1HB  LEU A  98       9.258   5.873  -2.233  1.00 97.25           H
ATOM   1281 2HB  LEU A  98      10.562   5.018  -1.433  1.00 97.25           H
ATOM   1282  CG  LEU A  98       8.984   3.753  -2.133  1.00 97.25           C
ATOM   1283  HG  LEU A  98       7.903   3.701  -2.001  1.00 97.25           H
ATOM   1284  CD1 LEU A  98       9.259   3.701  -3.637  1.00 97.25           C
ATOM   1285 1HD1 LEU A  98       8.744   4.526  -4.129  1.00 97.25           H
ATOM   1286 2HD1 LEU A  98      10.331   3.786  -3.813  1.00 97.25           H
ATOM   1287 3HD1 LEU A  98       8.898   2.755  -4.040  1.00 97.25           H
ATOM   1288  CD2 LEU A  98       9.586   2.554  -1.398  1.00 97.25           C
ATOM   1289 1HD2 LEU A  98      10.673   2.588  -1.476  1.00 97.25           H
ATOM   1290 2HD2 LEU A  98       9.296   2.588  -0.348  1.00 97.25           H
ATOM   1291 3HD2 LEU A  98       9.219   1.631  -1.846  1.00 97.25           H
ATOM   1292  HN  LEU A  98       7.159   5.869  -1.249  1.00 97.25           H
ATOM   1293  N   VAL A  99       9.339   7.776   0.261  1.00 96.70           N
ATOM   1294  CA  VAL A  99      10.050   8.907   0.832  1.00 96.70           C
ATOM   1295  C   VAL A  99       9.873   8.900   2.352  1.00 96.70           C
ATOM   1296  O   VAL A  99      10.623   9.559   3.070  1.00 96.70           O
ATOM   1297  HA  VAL A  99      11.108   8.782   0.601  1.00 96.70           H
ATOM   1298  CB  VAL A  99       9.573  10.207   0.181  1.00 96.70           C
ATOM   1299  HB  VAL A  99       8.484  10.224   0.225  1.00 96.70           H
ATOM   1300  CG1 VAL A  99      10.094  11.426   0.945  1.00 96.70           C
ATOM   1301 1HG1 VAL A  99       9.728  11.395   1.971  1.00 96.70           H
ATOM   1302 2HG1 VAL A  99      11.184  11.415   0.947  1.00 96.70           H
ATOM   1303 3HG1 VAL A  99       9.740  12.336   0.461  1.00 96.70           H
ATOM   1304  CG2 VAL A  99       9.985  10.266  -1.292  1.00 96.70           C
ATOM   1305 1HG2 VAL A  99      11.071  10.215  -1.367  1.00 96.70           H
ATOM   1306 2HG2 VAL A  99       9.543   9.425  -1.826  1.00 96.70           H
ATOM   1307 3HG2 VAL A  99       9.633  11.200  -1.730  1.00 96.70           H
ATOM   1308  HN  VAL A  99       8.594   8.015  -0.361  1.00 96.70           H
ATOM   1309  N   THR A 100       8.878   8.148   2.797  1.00 96.05           N
ATOM   1310  CA  THR A 100       8.568   8.078   4.214  1.00 96.05           C
ATOM   1311  C   THR A 100       9.407   6.991   4.890  1.00 96.05           C
ATOM   1312  O   THR A 100       9.550   6.983   6.112  1.00 96.05           O
ATOM   1313  HA  THR A 100       8.844   9.027   4.674  1.00 96.05           H
ATOM   1314  CB  THR A 100       7.061   7.859   4.359  1.00 96.05           C
ATOM   1315  HB  THR A 100       6.737   8.046   5.383  1.00 96.05           H
ATOM   1316  OG1 THR A 100       6.855   6.532   3.882  1.00 96.05           O
ATOM   1317  HG1 THR A 100       6.806   6.532   2.883  1.00 96.05           H
ATOM   1318  CG2 THR A 100       6.248   8.731   3.400  1.00 96.05           C
ATOM   1319 1HG2 THR A 100       6.524   8.495   2.372  1.00 96.05           H
ATOM   1320 2HG2 THR A 100       6.455   9.782   3.600  1.00 96.05           H
ATOM   1321 3HG2 THR A 100       5.185   8.536   3.544  1.00 96.05           H
ATOM   1322  HN  THR A 100       8.289   7.594   2.208  1.00 96.05           H
ATOM   1323  N   LEU A 101       9.941   6.102   4.066  1.00 95.91           N
ATOM   1324  CA  LEU A 101      10.616   4.920   4.575  1.00 95.91           C
ATOM   1325  C   LEU A 101      11.852   5.347   5.369  1.00 95.91           C
ATOM   1326  O   LEU A 101      12.156   4.768   6.411  1.00 95.91           O
ATOM   1327  HA  LEU A 101       9.927   4.417   5.253  1.00 95.91           H
ATOM   1328  CB  LEU A 101      10.922   3.946   3.436  1.00 95.91           C
ATOM   1329 1HB  LEU A 101      11.430   4.494   2.642  1.00 95.91           H
ATOM   1330 2HB  LEU A 101      11.623   3.196   3.804  1.00 95.91           H
ATOM   1331  CG  LEU A 101       9.718   3.223   2.829  1.00 95.91           C
ATOM   1332  HG  LEU A 101       9.103   3.959   2.312  1.00 95.91           H
ATOM   1333  CD1 LEU A 101      10.163   2.193   1.789  1.00 95.91           C
ATOM   1334 1HD1 LEU A 101      10.708   2.697   0.990  1.00 95.91           H
ATOM   1335 2HD1 LEU A 101      10.811   1.456   2.262  1.00 95.91           H
ATOM   1336 3HD1 LEU A 101       9.287   1.695   1.374  1.00 95.91           H
ATOM   1337  CD2 LEU A 101       8.848   2.596   3.921  1.00 95.91           C
ATOM   1338 1HD2 LEU A 101       9.439   1.876   4.487  1.00 95.91           H
ATOM   1339 2HD2 LEU A 101       8.486   3.376   4.591  1.00 95.91           H
ATOM   1340 3HD2 LEU A 101       7.999   2.089   3.462  1.00 95.91           H
ATOM   1341  HN  LEU A 101       9.917   6.178   3.069  1.00 95.91           H
ATOM   1342  N   PRO A 102      12.585   6.363   4.893  1.00 95.36           N
ATOM   1343  CA  PRO A 102      13.772   6.838   5.610  1.00 95.36           C
ATOM   1344  C   PRO A 102      13.474   7.167   7.064  1.00 95.36           C
ATOM   1345  O   PRO A 102      14.288   6.896   7.945  1.00 95.36           O
ATOM   1346  HA  PRO A 102      14.527   6.053   5.645  1.00 95.36           H
ATOM   1347  CB  PRO A 102      14.199   8.078   4.822  1.00 95.36           C
ATOM   1348 1HB  PRO A 102      13.752   8.985   5.229  1.00 95.36           H
ATOM   1349 2HB  PRO A 102      15.279   8.217   4.848  1.00 95.36           H
ATOM   1350  CG  PRO A 102      13.701   7.789   3.411  1.00 95.36           C
ATOM   1351 1HG  PRO A 102      13.610   8.700   2.820  1.00 95.36           H
ATOM   1352 2HG  PRO A 102      14.384   7.137   2.867  1.00 95.36           H
ATOM   1353  CD  PRO A 102      12.354   7.128   3.655  1.00 95.36           C
ATOM   1354 1HD  PRO A 102      11.560   7.864   3.782  1.00 95.36           H
ATOM   1355 2HD  PRO A 102      12.061   6.488   2.823  1.00 95.36           H
ATOM   1356  N   PHE A 103      12.303   7.750   7.277  1.00 94.52           N
ATOM   1357  CA  PHE A 103      11.909   8.171   8.611  1.00 94.52           C
ATOM   1358  C   PHE A 103      11.582   6.964   9.492  1.00 94.52           C
ATOM   1359  O   PHE A 103      11.902   6.953  10.680  1.00 94.52           O
ATOM   1360  HA  PHE A 103      12.750   8.715   9.040  1.00 94.52           H
ATOM   1361  CB  PHE A 103      10.652   9.029   8.456  1.00 94.52           C
ATOM   1362 1HB  PHE A 103       9.894   8.454   7.924  1.00 94.52           H
ATOM   1363 2HB  PHE A 103      10.249   9.249   9.445  1.00 94.52           H
ATOM   1364  CG  PHE A 103      10.885  10.346   7.713  1.00 94.52           C
ATOM   1365  CD1 PHE A 103      11.244  11.462   8.403  1.00 94.52           C
ATOM   1366  HD1 PHE A 103      11.365  11.418   9.485  1.00 94.52           H
ATOM   1367  CD2 PHE A 103      10.734  10.401   6.362  1.00 94.52           C
ATOM   1368  HD2 PHE A 103      10.447   9.507   5.809  1.00 94.52           H
ATOM   1369  CE1 PHE A 103      11.461  12.684   7.713  1.00 94.52           C
ATOM   1370  HE1 PHE A 103      11.748  13.579   8.266  1.00 94.52           H
ATOM   1371  CE2 PHE A 103      10.951  11.624   5.673  1.00 94.52           C
ATOM   1372  HE2 PHE A 103      10.830  11.668   4.590  1.00 94.52           H
ATOM   1373  CZ  PHE A 103      11.310  12.739   6.363  1.00 94.52           C
ATOM   1374  HZ  PHE A 103      11.476  13.678   5.833  1.00 94.52           H
ATOM   1375  HN  PHE A 103      11.632   7.936   6.560  1.00 94.52           H
ATOM   1376  N   TRP A 104      10.948   5.976   8.877  1.00 91.95           N
ATOM   1377  CA  TRP A 104      10.643   4.736   9.570  1.00 91.95           C
ATOM   1378  C   TRP A 104      11.961   4.128  10.053  1.00 91.95           C
ATOM   1379  O   TRP A 104      12.045   3.631  11.175  1.00 91.95           O
ATOM   1380  HA  TRP A 104      10.009   4.979  10.423  1.00 91.95           H
ATOM   1381  CB  TRP A 104       9.841   3.790   8.674  1.00 91.95           C
ATOM   1382 1HB  TRP A 104      10.316   3.745   7.694  1.00 91.95           H
ATOM   1383 2HB  TRP A 104       9.882   2.786   9.094  1.00 91.95           H
ATOM   1384  CG  TRP A 104       8.376   4.194   8.496  1.00 91.95           C
ATOM   1385  CD1 TRP A 104       7.786   4.702   7.406  1.00 91.95           C
ATOM   1386  HD1 TRP A 104       8.302   4.901   6.466  1.00 91.95           H
ATOM   1387  CD2 TRP A 104       7.332   4.101   9.489  1.00 91.95           C
ATOM   1388  NE1 TRP A 104       6.445   4.943   7.622  1.00 91.95           N
ATOM   1389  HE1 TRP A 104       5.797   5.320   6.960  1.00 91.95           H
ATOM   1390  CE2 TRP A 104       6.160   4.566   8.929  1.00 91.95           C
ATOM   1391  CE3 TRP A 104       7.378   3.639  10.816  1.00 91.95           C
ATOM   1392  HE3 TRP A 104       8.291   3.267  11.281  1.00 91.95           H
ATOM   1393  CZ2 TRP A 104       4.945   4.615   9.623  1.00 91.95           C
ATOM   1394  HZ2 TRP A 104       4.032   4.986   9.158  1.00 91.95           H
ATOM   1395  CZ3 TRP A 104       6.155   3.694  11.497  1.00 91.95           C
ATOM   1396  HZ3 TRP A 104       6.135   3.348  12.530  1.00 91.95           H
ATOM   1397  CH2 TRP A 104       4.966   4.160  10.947  1.00 91.95           C
ATOM   1398  HH2 TRP A 104       4.055   4.171  11.544  1.00 91.95           H
ATOM   1399  HN  TRP A 104      10.646   6.014   7.924  1.00 91.95           H
ATOM   1400  N   ALA A 105      12.958   4.187   9.182  1.00 93.80           N
ATOM   1401  CA  ALA A 105      14.231   3.544   9.457  1.00 93.80           C
ATOM   1402  C   ALA A 105      14.877   4.202  10.678  1.00 93.80           C
ATOM   1403  O   ALA A 105      15.334   3.514  11.589  1.00 93.80           O
ATOM   1404  HA  ALA A 105      14.032   2.496   9.682  1.00 93.80           H
ATOM   1405  CB  ALA A 105      15.121   3.620   8.215  1.00 93.80           C
ATOM   1406 1HB  ALA A 105      14.629   3.113   7.384  1.00 93.80           H
ATOM   1407 2HB  ALA A 105      15.291   4.664   7.953  1.00 93.80           H
ATOM   1408 3HB  ALA A 105      16.076   3.137   8.421  1.00 93.80           H
ATOM   1409  HN  ALA A 105      12.905   4.663   8.304  1.00 93.80           H
ATOM   1410  N   ILE A 106      14.894   5.526  10.657  1.00 93.05           N
ATOM   1411  CA  ILE A 106      15.530   6.284  11.721  1.00 93.05           C
ATOM   1412  C   ILE A 106      14.816   5.997  13.043  1.00 93.05           C
ATOM   1413  O   ILE A 106      15.461   5.810  14.073  1.00 93.05           O
ATOM   1414  HA  ILE A 106      16.559   5.933  11.801  1.00 93.05           H
ATOM   1415  CB  ILE A 106      15.586   7.770  11.361  1.00 93.05           C
ATOM   1416  HB  ILE A 106      14.601   8.072  11.004  1.00 93.05           H
ATOM   1417  CG1 ILE A 106      16.576   8.022  10.223  1.00 93.05           C
ATOM   1418 1HG1 ILE A 106      17.596   7.917  10.593  1.00 93.05           H
ATOM   1419 2HG1 ILE A 106      16.441   7.270   9.445  1.00 93.05           H
ATOM   1420  CG2 ILE A 106      15.901   8.621  12.593  1.00 93.05           C
ATOM   1421 1HG2 ILE A 106      15.126   8.472  13.345  1.00 93.05           H
ATOM   1422 2HG2 ILE A 106      16.866   8.324  13.003  1.00 93.05           H
ATOM   1423 3HG2 ILE A 106      15.934   9.673  12.310  1.00 93.05           H
ATOM   1424  CD1 ILE A 106      16.385   9.419   9.629  1.00 93.05           C
ATOM   1425 1HD1 ILE A 106      15.372   9.512   9.238  1.00 93.05           H
ATOM   1426 2HD1 ILE A 106      16.545  10.168  10.404  1.00 93.05           H
ATOM   1427 3HD1 ILE A 106      17.101   9.572   8.821  1.00 93.05           H
ATOM   1428  HN  ILE A 106      14.483   6.079   9.932  1.00 93.05           H
ATOM   1429  N   ALA A 107      13.493   5.972  12.970  1.00 91.06           N
ATOM   1430  CA  ALA A 107      12.682   5.789  14.162  1.00 91.06           C
ATOM   1431  C   ALA A 107      12.937   4.395  14.739  1.00 91.06           C
ATOM   1432  O   ALA A 107      12.886   4.203  15.952  1.00 91.06           O
ATOM   1433  HA  ALA A 107      12.991   6.537  14.892  1.00 91.06           H
ATOM   1434  CB  ALA A 107      11.209   6.016  13.816  1.00 91.06           C
ATOM   1435 1HB  ALA A 107      11.076   7.030  13.439  1.00 91.06           H
ATOM   1436 2HB  ALA A 107      10.900   5.301  13.054  1.00 91.06           H
ATOM   1437 3HB  ALA A 107      10.600   5.879  14.710  1.00 91.06           H
ATOM   1438  HN  ALA A 107      12.978   6.073  12.120  1.00 91.06           H
ATOM   1439  N   ALA A 108      13.206   3.458  13.841  1.00 90.42           N
ATOM   1440  CA  ALA A 108      13.446   2.083  14.243  1.00 90.42           C
ATOM   1441  C   ALA A 108      14.862   1.961  14.811  1.00 90.42           C
ATOM   1442  O   ALA A 108      15.104   1.168  15.719  1.00 90.42           O
ATOM   1443  HA  ALA A 108      12.728   1.836  15.025  1.00 90.42           H
ATOM   1444  CB  ALA A 108      13.215   1.154  13.050  1.00 90.42           C
ATOM   1445 1HB  ALA A 108      12.186   1.257  12.704  1.00 90.42           H
ATOM   1446 2HB  ALA A 108      13.898   1.421  12.244  1.00 90.42           H
ATOM   1447 3HB  ALA A 108      13.395   0.122  13.352  1.00 90.42           H
ATOM   1448  HN  ALA A 108      13.262   3.626  12.857  1.00 90.42           H
ATOM   1449  N   ALA A 109      15.760   2.760  14.252  1.00 89.88           N
ATOM   1450  CA  ALA A 109      17.168   2.656  14.592  1.00 89.88           C
ATOM   1451  C   ALA A 109      17.377   3.135  16.030  1.00 89.88           C
ATOM   1452  O   ALA A 109      18.219   2.600  16.750  1.00 89.88           O
ATOM   1453  HA  ALA A 109      17.450   1.605  14.524  1.00 89.88           H
ATOM   1454  CB  ALA A 109      17.997   3.456  13.585  1.00 89.88           C
ATOM   1455 1HB  ALA A 109      17.836   3.057  12.584  1.00 89.88           H
ATOM   1456 2HB  ALA A 109      17.693   4.502  13.613  1.00 89.88           H
ATOM   1457 3HB  ALA A 109      19.054   3.378  13.841  1.00 89.88           H
ATOM   1458  HN  ALA A 109      15.538   3.465  13.579  1.00 89.88           H
ATOM   1459  N   ASP A 110      16.597   4.138  16.405  1.00 86.03           N
ATOM   1460  CA  ASP A 110      16.766   4.774  17.701  1.00 86.03           C
ATOM   1461  C   ASP A 110      15.394   5.160  18.258  1.00 86.03           C
ATOM   1462  O   ASP A 110      14.673   4.313  18.783  1.00 86.03           O
ATOM   1463  HA  ASP A 110      17.273   4.033  18.319  1.00 86.03           H
ATOM   1464  CB  ASP A 110      17.605   6.048  17.585  1.00 86.03           C
ATOM   1465 1HB  ASP A 110      18.558   5.818  17.108  1.00 86.03           H
ATOM   1466 2HB  ASP A 110      17.093   6.767  16.945  1.00 86.03           H
ATOM   1467  CG  ASP A 110      17.853   6.668  18.961  1.00 86.03           C
ATOM   1468  OD1 ASP A 110      17.527   5.987  19.958  1.00 86.03           O
ATOM   1469  OD2 ASP A 110      18.363   7.809  18.986  1.00 86.03           O
ATOM   1470  HN  ASP A 110      15.862   4.516  15.842  1.00 86.03           H
ATOM   1471  N   GLN A 111      15.075   6.439  18.124  1.00 85.71           N
ATOM   1472  CA  GLN A 111      13.781   6.937  18.558  1.00 85.71           C
ATOM   1473  C   GLN A 111      13.253   7.977  17.569  1.00 85.71           C
ATOM   1474  O   GLN A 111      13.984   8.429  16.689  1.00 85.71           O
ATOM   1475  HA  GLN A 111      13.124   6.067  18.567  1.00 85.71           H
ATOM   1476  CB  GLN A 111      13.863   7.517  19.972  1.00 85.71           C
ATOM   1477 1HB  GLN A 111      12.878   7.859  20.286  1.00 85.71           H
ATOM   1478 2HB  GLN A 111      14.168   6.738  20.671  1.00 85.71           H
ATOM   1479  CG  GLN A 111      14.856   8.679  20.031  1.00 85.71           C
ATOM   1480 1HG  GLN A 111      15.855   8.322  19.781  1.00 85.71           H
ATOM   1481 2HG  GLN A 111      14.590   9.428  19.284  1.00 85.71           H
ATOM   1482  CD  GLN A 111      14.870   9.319  21.420  1.00 85.71           C
ATOM   1483  OE1 GLN A 111      13.842   9.642  21.993  1.00 85.71           O
ATOM   1484  NE2 GLN A 111      16.088   9.484  21.928  1.00 85.71           N
ATOM   1485 1HE2 GLN A 111      16.890   9.197  21.405  1.00 85.71           H
ATOM   1486 2HE2 GLN A 111      16.201   9.894  22.833  1.00 85.71           H
ATOM   1487  HN  GLN A 111      15.682   7.128  17.728  1.00 85.71           H
ATOM   1488  N   TRP A 112      11.988   8.327  17.746  1.00 90.56           N
ATOM   1489  CA  TRP A 112      11.359   9.319  16.891  1.00 90.56           C
ATOM   1490  C   TRP A 112      11.923  10.691  17.265  1.00 90.56           C
ATOM   1491  O   TRP A 112      11.614  11.225  18.329  1.00 90.56           O
ATOM   1492  HA  TRP A 112      11.614   9.080  15.859  1.00 90.56           H
ATOM   1493  CB  TRP A 112       9.834   9.250  17.000  1.00 90.56           C
ATOM   1494 1HB  TRP A 112       9.514   8.224  16.822  1.00 90.56           H
ATOM   1495 2HB  TRP A 112       9.541   9.504  18.019  1.00 90.56           H
ATOM   1496  CG  TRP A 112       9.098  10.175  16.028  1.00 90.56           C
ATOM   1497  CD1 TRP A 112       8.666  11.424  16.245  1.00 90.56           C
ATOM   1498  HD1 TRP A 112       8.791  11.962  17.185  1.00 90.56           H
ATOM   1499  CD2 TRP A 112       8.724   9.870  14.668  1.00 90.56           C
ATOM   1500  NE1 TRP A 112       8.042  11.945  15.130  1.00 90.56           N
ATOM   1501  HE1 TRP A 112       7.639  12.856  15.048  1.00 90.56           H
ATOM   1502  CE2 TRP A 112       8.079  10.969  14.140  1.00 90.56           C
ATOM   1503  CE3 TRP A 112       8.924   8.703  13.909  1.00 90.56           C
ATOM   1504  HE3 TRP A 112       9.430   7.822  14.303  1.00 90.56           H
ATOM   1505  CZ2 TRP A 112       7.581  11.012  12.832  1.00 90.56           C
ATOM   1506  HZ2 TRP A 112       7.075  11.893  12.438  1.00 90.56           H
ATOM   1507  CZ3 TRP A 112       8.421   8.761  12.604  1.00 90.56           C
ATOM   1508  HZ3 TRP A 112       8.549   7.882  11.972  1.00 90.56           H
ATOM   1509  CH2 TRP A 112       7.769   9.861  12.057  1.00 90.56           C
ATOM   1510  HH2 TRP A 112       7.406   9.827  11.030  1.00 90.56           H
ATOM   1511  HN  TRP A 112      11.396   7.945  18.456  1.00 90.56           H
ATOM   1512  N   LYS A 113      12.742  11.224  16.369  1.00 90.12           N
ATOM   1513  CA  LYS A 113      13.447  12.464  16.644  1.00 90.12           C
ATOM   1514  C   LYS A 113      12.709  13.624  15.973  1.00 90.12           C
ATOM   1515  O   LYS A 113      13.126  14.776  16.084  1.00 90.12           O
ATOM   1516  HA  LYS A 113      13.427  12.619  17.723  1.00 90.12           H
ATOM   1517  CB  LYS A 113      14.916  12.348  16.230  1.00 90.12           C
ATOM   1518 1HB  LYS A 113      14.981  12.070  15.178  1.00 90.12           H
ATOM   1519 2HB  LYS A 113      15.404  13.317  16.334  1.00 90.12           H
ATOM   1520  CG  LYS A 113      15.645  11.308  17.083  1.00 90.12           C
ATOM   1521 1HG  LYS A 113      15.595  11.595  18.134  1.00 90.12           H
ATOM   1522 2HG  LYS A 113      15.147  10.343  16.992  1.00 90.12           H
ATOM   1523  CD  LYS A 113      17.108  11.176  16.654  1.00 90.12           C
ATOM   1524 1HD  LYS A 113      17.158  10.920  15.596  1.00 90.12           H
ATOM   1525 2HD  LYS A 113      17.614  12.133  16.775  1.00 90.12           H
ATOM   1526  CE  LYS A 113      17.826  10.105  17.478  1.00 90.12           C
ATOM   1527 1HE  LYS A 113      17.816  10.382  18.533  1.00 90.12           H
ATOM   1528 2HE  LYS A 113      17.297   9.156  17.393  1.00 90.12           H
ATOM   1529  NZ  LYS A 113      19.223   9.945  17.015  1.00 90.12           N
ATOM   1530 1HZ  LYS A 113      19.654   9.169  17.505  1.00 90.12           H
ATOM   1531 2HZ  LYS A 113      19.229   9.760  16.018  1.00 90.12           H
ATOM   1532 3HZ  LYS A 113      19.741  10.795  17.205  1.00 90.12           H
ATOM   1533  HN  LYS A 113      12.925  10.823  15.472  1.00 90.12           H
ATOM   1534  N   PHE A 114      11.626  13.280  15.293  1.00 92.60           N
ATOM   1535  CA  PHE A 114      10.961  14.229  14.415  1.00 92.60           C
ATOM   1536  C   PHE A 114       9.722  14.822  15.087  1.00 92.60           C
ATOM   1537  O   PHE A 114       9.274  14.326  16.120  1.00 92.60           O
ATOM   1538  HA  PHE A 114      11.673  15.026  14.201  1.00 92.60           H
ATOM   1539  CB  PHE A 114      10.530  13.456  13.167  1.00 92.60           C
ATOM   1540 1HB  PHE A 114       9.750  12.746  13.443  1.00 92.60           H
ATOM   1541 2HB  PHE A 114      10.089  14.153  12.454  1.00 92.60           H
ATOM   1542  CG  PHE A 114      11.668  12.699  12.479  1.00 92.60           C
ATOM   1543  CD1 PHE A 114      12.573  13.374  11.721  1.00 92.60           C
ATOM   1544  HD1 PHE A 114      12.488  14.454  11.603  1.00 92.60           H
ATOM   1545  CD2 PHE A 114      11.774  11.351  12.626  1.00 92.60           C
ATOM   1546  HD2 PHE A 114      11.049  10.810  13.234  1.00 92.60           H
ATOM   1547  CE1 PHE A 114      13.629  12.671  11.083  1.00 92.60           C
ATOM   1548  HE1 PHE A 114      14.354  13.212  10.475  1.00 92.60           H
ATOM   1549  CE2 PHE A 114      12.830  10.648  11.988  1.00 92.60           C
ATOM   1550  HE2 PHE A 114      12.915   9.568  12.106  1.00 92.60           H
ATOM   1551  CZ  PHE A 114      13.735  11.323  11.230  1.00 92.60           C
ATOM   1552  HZ  PHE A 114      14.546  10.784  10.740  1.00 92.60           H
ATOM   1553  HN  PHE A 114      11.204  12.375  15.334  1.00 92.60           H
ATOM   1554  N   GLN A 115       9.202  15.875  14.473  1.00 92.16           N
ATOM   1555  CA  GLN A 115       8.045  16.564  15.020  1.00 92.16           C
ATOM   1556  C   GLN A 115       6.780  15.732  14.803  1.00 92.16           C
ATOM   1557  O   GLN A 115       6.774  14.804  13.995  1.00 92.16           O
ATOM   1558  HA  GLN A 115       8.245  16.664  16.087  1.00 92.16           H
ATOM   1559  CB  GLN A 115       7.897  17.958  14.406  1.00 92.16           C
ATOM   1560 1HB  GLN A 115       7.871  17.880  13.319  1.00 92.16           H
ATOM   1561 2HB  GLN A 115       6.949  18.397  14.716  1.00 92.16           H
ATOM   1562  CG  GLN A 115       9.051  18.869  14.829  1.00 92.16           C
ATOM   1563 1HG  GLN A 115      10.001  18.409  14.559  1.00 92.16           H
ATOM   1564 2HG  GLN A 115       8.990  19.814  14.289  1.00 92.16           H
ATOM   1565  CD  GLN A 115       9.016  19.133  16.336  1.00 92.16           C
ATOM   1566  OE1 GLN A 115       7.991  19.025  16.988  1.00 92.16           O
ATOM   1567  NE2 GLN A 115      10.191  19.485  16.851  1.00 92.16           N
ATOM   1568 1HE2 GLN A 115      10.995  19.556  16.260  1.00 92.16           H
ATOM   1569 2HE2 GLN A 115      10.271  19.679  17.828  1.00 92.16           H
ATOM   1570  HN  GLN A 115       9.557  16.257  13.620  1.00 92.16           H
ATOM   1571  N   THR A 116       5.739  16.094  15.538  1.00 93.21           N
ATOM   1572  CA  THR A 116       4.490  15.354  15.482  1.00 93.21           C
ATOM   1573  C   THR A 116       3.920  15.375  14.063  1.00 93.21           C
ATOM   1574  O   THR A 116       3.330  14.394  13.612  1.00 93.21           O
ATOM   1575  HA  THR A 116       4.697  14.312  15.728  1.00 93.21           H
ATOM   1576  CB  THR A 116       3.542  15.946  16.527  1.00 93.21           C
ATOM   1577  HB  THR A 116       3.242  16.957  16.251  1.00 93.21           H
ATOM   1578  OG1 THR A 116       4.260  15.831  17.752  1.00 93.21           O
ATOM   1579  HG1 THR A 116       3.854  16.428  18.444  1.00 93.21           H
ATOM   1580  CG2 THR A 116       2.296  15.085  16.742  1.00 93.21           C
ATOM   1581 1HG2 THR A 116       2.594  14.094  17.084  1.00 93.21           H
ATOM   1582 2HG2 THR A 116       1.748  14.997  15.804  1.00 93.21           H
ATOM   1583 3HG2 THR A 116       1.658  15.551  17.493  1.00 93.21           H
ATOM   1584  HN  THR A 116       5.739  16.876  16.161  1.00 93.21           H
ATOM   1585  N   PHE A 117       4.115  16.505  13.398  1.00 94.10           N
ATOM   1586  CA  PHE A 117       3.635  16.664  12.035  1.00 94.10           C
ATOM   1587  C   PHE A 117       4.115  15.514  11.148  1.00 94.10           C
ATOM   1588  O   PHE A 117       3.334  14.943  10.388  1.00 94.10           O
ATOM   1589  HA  PHE A 117       2.546  16.661  12.074  1.00 94.10           H
ATOM   1590  CB  PHE A 117       4.216  17.977  11.507  1.00 94.10           C
ATOM   1591 1HB  PHE A 117       3.832  18.801  12.108  1.00 94.10           H
ATOM   1592 2HB  PHE A 117       5.298  17.963  11.640  1.00 94.10           H
ATOM   1593  CG  PHE A 117       3.902  18.249  10.035  1.00 94.10           C
ATOM   1594  CD1 PHE A 117       4.865  18.076   9.090  1.00 94.10           C
ATOM   1595  HD1 PHE A 117       5.861  17.743   9.383  1.00 94.10           H
ATOM   1596  CD2 PHE A 117       2.659  18.663   9.670  1.00 94.10           C
ATOM   1597  HD2 PHE A 117       1.887  18.802  10.427  1.00 94.10           H
ATOM   1598  CE1 PHE A 117       4.573  18.328   7.724  1.00 94.10           C
ATOM   1599  HE1 PHE A 117       5.345  18.189   6.967  1.00 94.10           H
ATOM   1600  CE2 PHE A 117       2.367  18.916   8.304  1.00 94.10           C
ATOM   1601  HE2 PHE A 117       1.371  19.248   8.011  1.00 94.10           H
ATOM   1602  CZ  PHE A 117       3.330  18.743   7.359  1.00 94.10           C
ATOM   1603  HZ  PHE A 117       3.106  18.936   6.310  1.00 94.10           H
ATOM   1604  HN  PHE A 117       4.590  17.300  13.774  1.00 94.10           H
ATOM   1605  N   MET A 118       5.398  15.207  11.273  1.00 93.94           N
ATOM   1606  CA  MET A 118       6.003  14.169  10.456  1.00 93.94           C
ATOM   1607  C   MET A 118       5.405  12.799  10.780  1.00 93.94           C
ATOM   1608  O   MET A 118       5.266  11.954   9.897  1.00 93.94           O
ATOM   1609  HA  MET A 118       5.775  14.438   9.424  1.00 93.94           H
ATOM   1610  CB  MET A 118       7.513  14.140  10.703  1.00 93.94           C
ATOM   1611 1HB  MET A 118       7.913  15.152  10.654  1.00 93.94           H
ATOM   1612 2HB  MET A 118       7.713  13.766  11.707  1.00 93.94           H
ATOM   1613  CG  MET A 118       8.219  13.256   9.673  1.00 93.94           C
ATOM   1614 1HG  MET A 118       9.288  13.220   9.885  1.00 93.94           H
ATOM   1615 2HG  MET A 118       7.846  12.234   9.741  1.00 93.94           H
ATOM   1616  SD  MET A 118       7.946  13.895   8.029  1.00 93.94           S
ATOM   1617  CE  MET A 118       8.933  15.381   8.106  1.00 93.94           C
ATOM   1618 1HE  MET A 118       8.558  16.026   8.900  1.00 93.94           H
ATOM   1619 2HE  MET A 118       9.970  15.117   8.311  1.00 93.94           H
ATOM   1620 3HE  MET A 118       8.874  15.906   7.153  1.00 93.94           H
ATOM   1621  HN  MET A 118       6.020  15.654  11.917  1.00 93.94           H
ATOM   1622  N   CYS A 119       5.068  12.621  12.049  1.00 93.58           N
ATOM   1623  CA  CYS A 119       4.495  11.365  12.502  1.00 93.58           C
ATOM   1624  C   CYS A 119       3.151  11.168  11.796  1.00 93.58           C
ATOM   1625  O   CYS A 119       2.847  10.073  11.327  1.00 93.58           O
ATOM   1626  HA  CYS A 119       5.198  10.581  12.221  1.00 93.58           H
ATOM   1627  CB  CYS A 119       4.351  11.325  14.024  1.00 93.58           C
ATOM   1628 1HB  CYS A 119       5.334  11.372  14.492  1.00 93.58           H
ATOM   1629 2HB  CYS A 119       3.793  12.196  14.368  1.00 93.58           H
ATOM   1630  SG  CYS A 119       3.490   9.792  14.532  1.00 93.58           S
ATOM   1631  HN  CYS A 119       5.181  13.315  12.760  1.00 93.58           H
ATOM   1632  N   LYS A 120       2.383  12.247  11.743  1.00 94.30           N
ATOM   1633  CA  LYS A 120       1.076  12.204  11.111  1.00 94.30           C
ATOM   1634  C   LYS A 120       1.236  11.805   9.643  1.00 94.30           C
ATOM   1635  O   LYS A 120       0.537  10.918   9.157  1.00 94.30           O
ATOM   1636  HA  LYS A 120       0.494  11.433  11.617  1.00 94.30           H
ATOM   1637  CB  LYS A 120       0.340  13.531  11.311  1.00 94.30           C
ATOM   1638 1HB  LYS A 120       0.980  14.356  10.999  1.00 94.30           H
ATOM   1639 2HB  LYS A 120      -0.546  13.558  10.678  1.00 94.30           H
ATOM   1640  CG  LYS A 120      -0.065  13.718  12.775  1.00 94.30           C
ATOM   1641 1HG  LYS A 120      -0.661  12.866  13.102  1.00 94.30           H
ATOM   1642 2HG  LYS A 120       0.826  13.744  13.402  1.00 94.30           H
ATOM   1643  CD  LYS A 120      -0.865  15.008  12.962  1.00 94.30           C
ATOM   1644 1HD  LYS A 120      -0.229  15.868  12.751  1.00 94.30           H
ATOM   1645 2HD  LYS A 120      -1.687  15.037  12.247  1.00 94.30           H
ATOM   1646  CE  LYS A 120      -1.415  15.111  14.385  1.00 94.30           C
ATOM   1647 1HE  LYS A 120      -1.759  14.133  14.720  1.00 94.30           H
ATOM   1648 2HE  LYS A 120      -0.623  15.421  15.067  1.00 94.30           H
ATOM   1649  NZ  LYS A 120      -2.532  16.081  14.441  1.00 94.30           N
ATOM   1650 1HZ  LYS A 120      -2.866  16.158  15.395  1.00 94.30           H
ATOM   1651 2HZ  LYS A 120      -2.208  16.988  14.122  1.00 94.30           H
ATOM   1652 3HZ  LYS A 120      -3.286  15.763  13.843  1.00 94.30           H
ATOM   1653  HN  LYS A 120       2.641  13.136  12.121  1.00 94.30           H
ATOM   1654  N   VAL A 121       2.161  12.481   8.977  1.00 93.62           N
ATOM   1655  CA  VAL A 121       2.356  12.277   7.552  1.00 93.62           C
ATOM   1656  C   VAL A 121       2.783  10.830   7.301  1.00 93.62           C
ATOM   1657  O   VAL A 121       2.222  10.153   6.440  1.00 93.62           O
ATOM   1658  HA  VAL A 121       1.398  12.450   7.061  1.00 93.62           H
ATOM   1659  CB  VAL A 121       3.357  13.299   7.009  1.00 93.62           C
ATOM   1660  HB  VAL A 121       4.256  13.246   7.624  1.00 93.62           H
ATOM   1661  CG1 VAL A 121       3.753  12.966   5.569  1.00 93.62           C
ATOM   1662 1HG1 VAL A 121       4.211  11.977   5.537  1.00 93.62           H
ATOM   1663 2HG1 VAL A 121       2.866  12.977   4.936  1.00 93.62           H
ATOM   1664 3HG1 VAL A 121       4.466  13.708   5.208  1.00 93.62           H
ATOM   1665  CG2 VAL A 121       2.800  14.720   7.111  1.00 93.62           C
ATOM   1666 1HG2 VAL A 121       1.880  14.792   6.532  1.00 93.62           H
ATOM   1667 2HG2 VAL A 121       2.592  14.955   8.155  1.00 93.62           H
ATOM   1668 3HG2 VAL A 121       3.533  15.426   6.718  1.00 93.62           H
ATOM   1669  HN  VAL A 121       2.770  13.155   9.395  1.00 93.62           H
ATOM   1670  N   VAL A 122       3.772  10.397   8.069  1.00 92.77           N
ATOM   1671  CA  VAL A 122       4.427   9.128   7.800  1.00 92.77           C
ATOM   1672  C   VAL A 122       3.417   7.991   7.970  1.00 92.77           C
ATOM   1673  O   VAL A 122       3.394   7.053   7.176  1.00 92.77           O
ATOM   1674  HA  VAL A 122       4.765   9.144   6.764  1.00 92.77           H
ATOM   1675  CB  VAL A 122       5.657   8.974   8.697  1.00 92.77           C
ATOM   1676  HB  VAL A 122       5.354   9.189   9.722  1.00 92.77           H
ATOM   1677  CG1 VAL A 122       6.189   7.540   8.657  1.00 92.77           C
ATOM   1678 1HG1 VAL A 122       5.416   6.855   9.004  1.00 92.77           H
ATOM   1679 2HG1 VAL A 122       6.468   7.285   7.634  1.00 92.77           H
ATOM   1680 3HG1 VAL A 122       7.063   7.459   9.303  1.00 92.77           H
ATOM   1681  CG2 VAL A 122       6.747   9.975   8.310  1.00 92.77           C
ATOM   1682 1HG2 VAL A 122       7.046   9.804   7.275  1.00 92.77           H
ATOM   1683 2HG2 VAL A 122       6.363  10.989   8.415  1.00 92.77           H
ATOM   1684 3HG2 VAL A 122       7.610   9.844   8.963  1.00 92.77           H
ATOM   1685  HN  VAL A 122       4.125  10.896   8.860  1.00 92.77           H
ATOM   1686  N   ASN A 123       2.607   8.113   9.012  1.00 91.31           N
ATOM   1687  CA  ASN A 123       1.625   7.088   9.320  1.00 91.31           C
ATOM   1688  C   ASN A 123       0.565   7.055   8.217  1.00 91.31           C
ATOM   1689  O   ASN A 123       0.083   5.986   7.846  1.00 91.31           O
ATOM   1690  HA  ASN A 123       2.191   6.158   9.382  1.00 91.31           H
ATOM   1691  CB  ASN A 123       0.919   7.382  10.645  1.00 91.31           C
ATOM   1692 1HB  ASN A 123       0.718   8.450  10.726  1.00 91.31           H
ATOM   1693 2HB  ASN A 123      -0.045   6.874  10.669  1.00 91.31           H
ATOM   1694  CG  ASN A 123       1.770   6.927  11.833  1.00 91.31           C
ATOM   1695  OD1 ASN A 123       2.702   6.151  11.700  1.00 91.31           O
ATOM   1696  ND2 ASN A 123       1.399   7.451  12.997  1.00 91.31           N
ATOM   1697 1HD2 ASN A 123       0.624   8.082  13.037  1.00 91.31           H
ATOM   1698 2HD2 ASN A 123       1.894   7.214  13.833  1.00 91.31           H
ATOM   1699  HN  ASN A 123       2.614   8.893   9.637  1.00 91.31           H
ATOM   1700  N   SER A 124       0.232   8.239   7.724  1.00 94.04           N
ATOM   1701  CA  SER A 124      -0.902   8.385   6.828  1.00 94.04           C
ATOM   1702  C   SER A 124      -0.497   7.994   5.405  1.00 94.04           C
ATOM   1703  O   SER A 124      -1.328   7.531   4.625  1.00 94.04           O
ATOM   1704  HA  SER A 124      -1.662   7.704   7.210  1.00 94.04           H
ATOM   1705  CB  SER A 124      -1.442   9.816   6.851  1.00 94.04           C
ATOM   1706 1HB  SER A 124      -0.712  10.487   6.397  1.00 94.04           H
ATOM   1707 2HB  SER A 124      -2.347   9.873   6.246  1.00 94.04           H
ATOM   1708  OG  SER A 124      -1.729  10.257   8.176  1.00 94.04           O
ATOM   1709  HG  SER A 124      -1.106  10.995   8.434  1.00 94.04           H
ATOM   1710  HN  SER A 124       0.722   9.087   7.928  1.00 94.04           H
ATOM   1711  N   MET A 125       0.779   8.194   5.110  1.00 95.49           N
ATOM   1712  CA  MET A 125       1.257   8.083   3.743  1.00 95.49           C
ATOM   1713  C   MET A 125       1.063   6.663   3.208  1.00 95.49           C
ATOM   1714  O   MET A 125       0.678   6.477   2.055  1.00 95.49           O
ATOM   1715  HA  MET A 125       0.655   8.782   3.163  1.00 95.49           H
ATOM   1716  CB  MET A 125       2.742   8.450   3.690  1.00 95.49           C
ATOM   1717 1HB  MET A 125       2.913   9.371   4.248  1.00 95.49           H
ATOM   1718 2HB  MET A 125       3.330   7.671   4.173  1.00 95.49           H
ATOM   1719  CG  MET A 125       3.211   8.629   2.245  1.00 95.49           C
ATOM   1720 1HG  MET A 125       4.293   8.756   2.218  1.00 95.49           H
ATOM   1721 2HG  MET A 125       2.982   7.734   1.666  1.00 95.49           H
ATOM   1722  SD  MET A 125       2.413  10.048   1.514  1.00 95.49           S
ATOM   1723  CE  MET A 125       3.248  11.359   2.391  1.00 95.49           C
ATOM   1724 1HE  MET A 125       3.069  11.252   3.461  1.00 95.49           H
ATOM   1725 2HE  MET A 125       4.319  11.303   2.195  1.00 95.49           H
ATOM   1726 3HE  MET A 125       2.866  12.323   2.054  1.00 95.49           H
ATOM   1727  HN  MET A 125       1.479   8.429   5.785  1.00 95.49           H
ATOM   1728  N   TYR A 126       1.339   5.697   4.071  1.00 92.38           N
ATOM   1729  CA  TYR A 126       1.225   4.299   3.692  1.00 92.38           C
ATOM   1730  C   TYR A 126      -0.214   3.951   3.306  1.00 92.38           C
ATOM   1731  O   TYR A 126      -0.447   3.297   2.290  1.00 92.38           O
ATOM   1732  HA  TYR A 126       1.875   4.129   2.833  1.00 92.38           H
ATOM   1733  CB  TYR A 126       1.617   3.492   4.931  1.00 92.38           C
ATOM   1734 1HB  TYR A 126       2.677   3.648   5.134  1.00 92.38           H
ATOM   1735 2HB  TYR A 126       1.069   3.877   5.791  1.00 92.38           H
ATOM   1736  CG  TYR A 126       1.352   1.990   4.806  1.00 92.38           C
ATOM   1737  CD1 TYR A 126       0.459   1.374   5.658  1.00 92.38           C
ATOM   1738  HD1 TYR A 126      -0.058   1.957   6.421  1.00 92.38           H
ATOM   1739  CD2 TYR A 126       2.006   1.252   3.841  1.00 92.38           C
ATOM   1740  HD2 TYR A 126       2.712   1.739   3.167  1.00 92.38           H
ATOM   1741  CE1 TYR A 126       0.209  -0.039   5.541  1.00 92.38           C
ATOM   1742  HE1 TYR A 126      -0.494  -0.539   6.207  1.00 92.38           H
ATOM   1743  CE2 TYR A 126       1.757  -0.161   3.723  1.00 92.38           C
ATOM   1744  HE2 TYR A 126       2.266  -0.756   2.965  1.00 92.38           H
ATOM   1745  CZ  TYR A 126       0.870  -0.737   4.578  1.00 92.38           C
ATOM   1746  OH  TYR A 126       0.634  -2.072   4.467  1.00 92.38           O
ATOM   1747  HH  TYR A 126       0.812  -2.373   3.530  1.00 92.38           H
ATOM   1748  HN  TYR A 126       1.635   5.856   5.013  1.00 92.38           H
ATOM   1749  N   LYS A 127      -1.141   4.404   4.136  1.00 90.84           N
ATOM   1750  CA  LYS A 127      -2.544   4.082   3.939  1.00 90.84           C
ATOM   1751  C   LYS A 127      -3.024   4.697   2.623  1.00 90.84           C
ATOM   1752  O   LYS A 127      -3.819   4.094   1.904  1.00 90.84           O
ATOM   1753  HA  LYS A 127      -2.623   2.997   3.861  1.00 90.84           H
ATOM   1754  CB  LYS A 127      -3.369   4.509   5.154  1.00 90.84           C
ATOM   1755 1HB  LYS A 127      -3.099   5.526   5.442  1.00 90.84           H
ATOM   1756 2HB  LYS A 127      -4.427   4.523   4.894  1.00 90.84           H
ATOM   1757  CG  LYS A 127      -3.140   3.561   6.333  1.00 90.84           C
ATOM   1758 1HG  LYS A 127      -2.079   3.538   6.585  1.00 90.84           H
ATOM   1759 2HG  LYS A 127      -3.667   3.934   7.212  1.00 90.84           H
ATOM   1760  CD  LYS A 127      -3.623   2.148   6.002  1.00 90.84           C
ATOM   1761 1HD  LYS A 127      -4.606   2.196   5.533  1.00 90.84           H
ATOM   1762 2HD  LYS A 127      -2.948   1.689   5.280  1.00 90.84           H
ATOM   1763  CE  LYS A 127      -3.695   1.284   7.263  1.00 90.84           C
ATOM   1764 1HE  LYS A 127      -2.699   1.173   7.692  1.00 90.84           H
ATOM   1765 2HE  LYS A 127      -4.312   1.776   8.014  1.00 90.84           H
ATOM   1766  NZ  LYS A 127      -4.256  -0.048   6.946  1.00 90.84           N
ATOM   1767 1HZ  LYS A 127      -4.299  -0.607   7.792  1.00 90.84           H
ATOM   1768 2HZ  LYS A 127      -5.190   0.060   6.565  1.00 90.84           H
ATOM   1769 3HZ  LYS A 127      -3.665  -0.511   6.265  1.00 90.84           H
ATOM   1770  HN  LYS A 127      -0.948   4.980   4.930  1.00 90.84           H
ATOM   1771  N   MET A 128      -2.521   5.891   2.347  1.00 94.21           N
ATOM   1772  CA  MET A 128      -2.870   6.586   1.119  1.00 94.21           C
ATOM   1773  C   MET A 128      -2.355   5.827  -0.106  1.00 94.21           C
ATOM   1774  O   MET A 128      -3.059   5.707  -1.107  1.00 94.21           O
ATOM   1775  HA  MET A 128      -3.959   6.621   1.102  1.00 94.21           H
ATOM   1776  CB  MET A 128      -2.268   7.992   1.138  1.00 94.21           C
ATOM   1777 1HB  MET A 128      -2.516   8.484   2.079  1.00 94.21           H
ATOM   1778 2HB  MET A 128      -1.181   7.927   1.089  1.00 94.21           H
ATOM   1779  CG  MET A 128      -2.788   8.827  -0.033  1.00 94.21           C
ATOM   1780 1HG  MET A 128      -2.513   8.356  -0.977  1.00 94.21           H
ATOM   1781 2HG  MET A 128      -3.877   8.871  -0.005  1.00 94.21           H
ATOM   1782  SD  MET A 128      -2.111  10.477   0.044  1.00 94.21           S
ATOM   1783  CE  MET A 128      -0.377  10.110  -0.168  1.00 94.21           C
ATOM   1784 1HE  MET A 128      -0.043   9.455   0.637  1.00 94.21           H
ATOM   1785 2HE  MET A 128      -0.225   9.614  -1.127  1.00 94.21           H
ATOM   1786 3HE  MET A 128       0.196  11.037  -0.144  1.00 94.21           H
ATOM   1787  HN  MET A 128      -1.886   6.382   2.944  1.00 94.21           H
ATOM   1788  N   ASN A 129      -1.131   5.333   0.015  1.00 94.33           N
ATOM   1789  CA  ASN A 129      -0.536   4.540  -1.047  1.00 94.33           C
ATOM   1790  C   ASN A 129      -1.386   3.289  -1.281  1.00 94.33           C
ATOM   1791  O   ASN A 129      -1.745   2.982  -2.417  1.00 94.33           O
ATOM   1792  HA  ASN A 129      -0.513   5.197  -1.917  1.00 94.33           H
ATOM   1793  CB  ASN A 129       0.876   4.088  -0.672  1.00 94.33           C
ATOM   1794 1HB  ASN A 129       1.548   4.946  -0.671  1.00 94.33           H
ATOM   1795 2HB  ASN A 129       0.876   3.684   0.340  1.00 94.33           H
ATOM   1796  CG  ASN A 129       1.392   3.030  -1.649  1.00 94.33           C
ATOM   1797  OD1 ASN A 129       1.224   1.837  -1.459  1.00 94.33           O
ATOM   1798  ND2 ASN A 129       2.028   3.533  -2.704  1.00 94.33           N
ATOM   1799 1HD2 ASN A 129       2.131   4.523  -2.801  1.00 94.33           H
ATOM   1800 2HD2 ASN A 129       2.402   2.921  -3.401  1.00 94.33           H
ATOM   1801  HN  ASN A 129      -0.551   5.467   0.818  1.00 94.33           H
ATOM   1802  N   PHE A 130      -1.683   2.602  -0.188  1.00 92.55           N
ATOM   1803  CA  PHE A 130      -2.369   1.323  -0.272  1.00 92.55           C
ATOM   1804  C   PHE A 130      -3.698   1.462  -1.016  1.00 92.55           C
ATOM   1805  O   PHE A 130      -3.944   0.753  -1.991  1.00 92.55           O
ATOM   1806  HA  PHE A 130      -1.717   0.642  -0.819  1.00 92.55           H
ATOM   1807  CB  PHE A 130      -2.646   0.870   1.163  1.00 92.55           C
ATOM   1808 1HB  PHE A 130      -1.701   0.809   1.703  1.00 92.55           H
ATOM   1809 2HB  PHE A 130      -3.250   1.628   1.662  1.00 92.55           H
ATOM   1810  CG  PHE A 130      -3.362  -0.479   1.262  1.00 92.55           C
ATOM   1811  CD1 PHE A 130      -4.719  -0.524   1.343  1.00 92.55           C
ATOM   1812  HD1 PHE A 130      -5.296   0.400   1.337  1.00 92.55           H
ATOM   1813  CD2 PHE A 130      -2.641  -1.632   1.269  1.00 92.55           C
ATOM   1814  HD2 PHE A 130      -1.554  -1.596   1.204  1.00 92.55           H
ATOM   1815  CE1 PHE A 130      -5.383  -1.776   1.435  1.00 92.55           C
ATOM   1816  HE1 PHE A 130      -6.470  -1.812   1.500  1.00 92.55           H
ATOM   1817  CE2 PHE A 130      -3.305  -2.884   1.361  1.00 92.55           C
ATOM   1818  HE2 PHE A 130      -2.728  -3.808   1.367  1.00 92.55           H
ATOM   1819  CZ  PHE A 130      -4.662  -2.929   1.442  1.00 92.55           C
ATOM   1820  HZ  PHE A 130      -5.172  -3.890   1.512  1.00 92.55           H
ATOM   1821  HN  PHE A 130      -1.464   2.904   0.739  1.00 92.55           H
ATOM   1822  N   TYR A 131      -4.520   2.379  -0.529  1.00 91.91           N
ATOM   1823  CA  TYR A 131      -5.867   2.532  -1.053  1.00 91.91           C
ATOM   1824  C   TYR A 131      -5.839   2.984  -2.514  1.00 91.91           C
ATOM   1825  O   TYR A 131      -6.623   2.504  -3.331  1.00 91.91           O
ATOM   1826  HA  TYR A 131      -6.364   1.564  -0.989  1.00 91.91           H
ATOM   1827  CB  TYR A 131      -6.528   3.622  -0.207  1.00 91.91           C
ATOM   1828 1HB  TYR A 131      -5.923   4.527  -0.261  1.00 91.91           H
ATOM   1829 2HB  TYR A 131      -7.500   3.862  -0.637  1.00 91.91           H
ATOM   1830  CG  TYR A 131      -6.717   3.241   1.263  1.00 91.91           C
ATOM   1831  CD1 TYR A 131      -7.054   1.946   1.602  1.00 91.91           C
ATOM   1832  HD1 TYR A 131      -7.187   1.196   0.823  1.00 91.91           H
ATOM   1833  CD2 TYR A 131      -6.549   4.191   2.250  1.00 91.91           C
ATOM   1834  HD2 TYR A 131      -6.282   5.213   1.982  1.00 91.91           H
ATOM   1835  CE1 TYR A 131      -7.232   1.587   2.985  1.00 91.91           C
ATOM   1836  HE1 TYR A 131      -7.499   0.568   3.267  1.00 91.91           H
ATOM   1837  CE2 TYR A 131      -6.727   3.832   3.633  1.00 91.91           C
ATOM   1838  HE2 TYR A 131      -6.598   4.573   4.422  1.00 91.91           H
ATOM   1839  CZ  TYR A 131      -7.060   2.548   3.932  1.00 91.91           C
ATOM   1840  OH  TYR A 131      -7.228   2.209   5.238  1.00 91.91           O
ATOM   1841  HH  TYR A 131      -7.174   3.025   5.813  1.00 91.91           H
ATOM   1842  HN  TYR A 131      -4.280   3.010   0.209  1.00 91.91           H
ATOM   1843  N   SER A 132      -4.927   3.902  -2.799  1.00 93.52           N
ATOM   1844  CA  SER A 132      -4.804   4.443  -4.142  1.00 93.52           C
ATOM   1845  C   SER A 132      -4.363   3.343  -5.110  1.00 93.52           C
ATOM   1846  O   SER A 132      -4.854   3.269  -6.236  1.00 93.52           O
ATOM   1847  HA  SER A 132      -5.799   4.804  -4.400  1.00 93.52           H
ATOM   1848  CB  SER A 132      -3.814   5.609  -4.177  1.00 93.52           C
ATOM   1849 1HB  SER A 132      -3.715   5.969  -5.201  1.00 93.52           H
ATOM   1850 2HB  SER A 132      -4.207   6.436  -3.585  1.00 93.52           H
ATOM   1851  OG  SER A 132      -2.532   5.237  -3.679  1.00 93.52           O
ATOM   1852  HG  SER A 132      -2.388   5.635  -2.773  1.00 93.52           H
ATOM   1853  HN  SER A 132      -4.281   4.274  -2.132  1.00 93.52           H
ATOM   1854  N   CYS A 133      -3.442   2.517  -4.638  1.00 91.51           N
ATOM   1855  CA  CYS A 133      -2.922   1.431  -5.451  1.00 91.51           C
ATOM   1856  C   CYS A 133      -4.080   0.491  -5.794  1.00 91.51           C
ATOM   1857  O   CYS A 133      -4.260   0.119  -6.952  1.00 91.51           O
ATOM   1858  HA  CYS A 133      -2.512   1.884  -6.354  1.00 91.51           H
ATOM   1859  CB  CYS A 133      -1.778   0.696  -4.750  1.00 91.51           C
ATOM   1860 1HB  CYS A 133      -2.026   0.537  -3.701  1.00 91.51           H
ATOM   1861 2HB  CYS A 133      -1.640  -0.289  -5.197  1.00 91.51           H
ATOM   1862  SG  CYS A 133      -0.233   1.667  -4.887  1.00 91.51           S
ATOM   1863  HG  CYS A 133      -0.560   2.577  -3.974  1.00 91.51           H
ATOM   1864  HN  CYS A 133      -3.052   2.580  -3.719  1.00 91.51           H
ATOM   1865  N   VAL A 134      -4.834   0.134  -4.765  1.00 89.49           N
ATOM   1866  CA  VAL A 134      -5.930  -0.806  -4.931  1.00 89.49           C
ATOM   1867  C   VAL A 134      -6.874  -0.294  -6.021  1.00 89.49           C
ATOM   1868  O   VAL A 134      -7.252  -1.043  -6.921  1.00 89.49           O
ATOM   1869  HA  VAL A 134      -5.504  -1.755  -5.253  1.00 89.49           H
ATOM   1870  CB  VAL A 134      -6.632  -1.033  -3.590  1.00 89.49           C
ATOM   1871  HB  VAL A 134      -6.906  -0.058  -3.186  1.00 89.49           H
ATOM   1872  CG1 VAL A 134      -7.917  -1.843  -3.775  1.00 89.49           C
ATOM   1873 1HG1 VAL A 134      -8.595  -1.304  -4.438  1.00 89.49           H
ATOM   1874 2HG1 VAL A 134      -7.676  -2.812  -4.212  1.00 89.49           H
ATOM   1875 3HG1 VAL A 134      -8.396  -1.989  -2.807  1.00 89.49           H
ATOM   1876  CG2 VAL A 134      -5.696  -1.711  -2.589  1.00 89.49           C
ATOM   1877 1HG2 VAL A 134      -5.378  -2.675  -2.984  1.00 89.49           H
ATOM   1878 2HG2 VAL A 134      -4.822  -1.080  -2.423  1.00 89.49           H
ATOM   1879 3HG2 VAL A 134      -6.220  -1.860  -1.645  1.00 89.49           H
ATOM   1880  HN  VAL A 134      -4.707   0.474  -3.833  1.00 89.49           H
ATOM   1881  N   LEU A 135      -7.227   0.977  -5.905  1.00 90.64           N
ATOM   1882  CA  LEU A 135      -8.226   1.560  -6.785  1.00 90.64           C
ATOM   1883  C   LEU A 135      -7.655   1.662  -8.200  1.00 90.64           C
ATOM   1884  O   LEU A 135      -8.371   1.454  -9.179  1.00 90.64           O
ATOM   1885  HA  LEU A 135      -9.079   0.883  -6.804  1.00 90.64           H
ATOM   1886  CB  LEU A 135      -8.720   2.895  -6.224  1.00 90.64           C
ATOM   1887 1HB  LEU A 135      -7.858   3.546  -6.075  1.00 90.64           H
ATOM   1888 2HB  LEU A 135      -9.352   3.370  -6.974  1.00 90.64           H
ATOM   1889  CG  LEU A 135      -9.502   2.823  -4.911  1.00 90.64           C
ATOM   1890  HG  LEU A 135      -8.904   2.271  -4.187  1.00 90.64           H
ATOM   1891  CD1 LEU A 135      -9.734   4.221  -4.333  1.00 90.64           C
ATOM   1892 1HD1 LEU A 135      -8.773   4.699  -4.142  1.00 90.64           H
ATOM   1893 2HD1 LEU A 135     -10.302   4.819  -5.046  1.00 90.64           H
ATOM   1894 3HD1 LEU A 135     -10.292   4.140  -3.400  1.00 90.64           H
ATOM   1895  CD2 LEU A 135     -10.812   2.054  -5.095  1.00 90.64           C
ATOM   1896 1HD2 LEU A 135     -11.427   2.558  -5.841  1.00 90.64           H
ATOM   1897 2HD2 LEU A 135     -10.594   1.040  -5.428  1.00 90.64           H
ATOM   1898 3HD2 LEU A 135     -11.348   2.018  -4.146  1.00 90.64           H
ATOM   1899  HN  LEU A 135      -6.844   1.604  -5.226  1.00 90.64           H
ATOM   1900  N   LEU A 136      -6.370   1.980  -8.265  1.00 91.98           N
ATOM   1901  CA  LEU A 136      -5.704   2.149  -9.545  1.00 91.98           C
ATOM   1902  C   LEU A 136      -5.662   0.805 -10.275  1.00 91.98           C
ATOM   1903  O   LEU A 136      -5.924   0.738 -11.475  1.00 91.98           O
ATOM   1904  HA  LEU A 136      -6.302   2.844 -10.135  1.00 91.98           H
ATOM   1905  CB  LEU A 136      -4.327   2.788  -9.353  1.00 91.98           C
ATOM   1906 1HB  LEU A 136      -3.826   2.281  -8.528  1.00 91.98           H
ATOM   1907 2HB  LEU A 136      -3.734   2.602 -10.248  1.00 91.98           H
ATOM   1908  CG  LEU A 136      -4.319   4.292  -9.071  1.00 91.98           C
ATOM   1909  HG  LEU A 136      -5.038   4.495  -8.279  1.00 91.98           H
ATOM   1910  CD1 LEU A 136      -2.948   4.747  -8.566  1.00 91.98           C
ATOM   1911 1HD1 LEU A 136      -2.707   4.218  -7.644  1.00 91.98           H
ATOM   1912 2HD1 LEU A 136      -2.192   4.528  -9.319  1.00 91.98           H
ATOM   1913 3HD1 LEU A 136      -2.970   5.820  -8.374  1.00 91.98           H
ATOM   1914  CD2 LEU A 136      -4.767   5.082 -10.302  1.00 91.98           C
ATOM   1915 1HD2 LEU A 136      -4.090   4.878 -11.132  1.00 91.98           H
ATOM   1916 2HD2 LEU A 136      -5.779   4.784 -10.577  1.00 91.98           H
ATOM   1917 3HD2 LEU A 136      -4.752   6.148 -10.075  1.00 91.98           H
ATOM   1918  HN  LEU A 136      -5.788   2.122  -7.464  1.00 91.98           H
ATOM   1919  N   ILE A 137      -5.331  -0.232  -9.519  1.00 87.32           N
ATOM   1920  CA  ILE A 137      -5.224  -1.566 -10.085  1.00 87.32           C
ATOM   1921  C   ILE A 137      -6.581  -1.984 -10.655  1.00 87.32           C
ATOM   1922  O   ILE A 137      -6.649  -2.597 -11.719  1.00 87.32           O
ATOM   1923  HA  ILE A 137      -4.506  -1.516 -10.904  1.00 87.32           H
ATOM   1924  CB  ILE A 137      -4.663  -2.543  -9.050  1.00 87.32           C
ATOM   1925  HB  ILE A 137      -5.189  -2.383  -8.109  1.00 87.32           H
ATOM   1926  CG1 ILE A 137      -3.179  -2.275  -8.791  1.00 87.32           C
ATOM   1927 1HG1 ILE A 137      -2.596  -2.555  -9.668  1.00 87.32           H
ATOM   1928 2HG1 ILE A 137      -3.021  -1.209  -8.629  1.00 87.32           H
ATOM   1929  CG2 ILE A 137      -4.919  -3.992  -9.470  1.00 87.32           C
ATOM   1930 1HG2 ILE A 137      -5.992  -4.159  -9.563  1.00 87.32           H
ATOM   1931 2HG2 ILE A 137      -4.437  -4.184 -10.429  1.00 87.32           H
ATOM   1932 3HG2 ILE A 137      -4.510  -4.666  -8.717  1.00 87.32           H
ATOM   1933  CD1 ILE A 137      -2.685  -3.059  -7.573  1.00 87.32           C
ATOM   1934 1HD1 ILE A 137      -3.254  -2.760  -6.693  1.00 87.32           H
ATOM   1935 2HD1 ILE A 137      -2.822  -4.126  -7.748  1.00 87.32           H
ATOM   1936 3HD1 ILE A 137      -1.628  -2.850  -7.411  1.00 87.32           H
ATOM   1937  HN  ILE A 137      -5.138  -0.171  -8.540  1.00 87.32           H
ATOM   1938  N   MET A 138      -7.627  -1.636  -9.920  1.00 88.14           N
ATOM   1939  CA  MET A 138      -8.982  -1.899 -10.377  1.00 88.14           C
ATOM   1940  C   MET A 138      -9.250  -1.217 -11.720  1.00 88.14           C
ATOM   1941  O   MET A 138      -9.754  -1.845 -12.649  1.00 88.14           O
ATOM   1942  HA  MET A 138      -9.049  -2.981 -10.491  1.00 88.14           H
ATOM   1943  CB  MET A 138      -9.979  -1.386  -9.336  1.00 88.14           C
ATOM   1944 1HB  MET A 138      -9.689  -1.736  -8.345  1.00 88.14           H
ATOM   1945 2HB  MET A 138      -9.954  -0.297  -9.308  1.00 88.14           H
ATOM   1946  CG  MET A 138     -11.398  -1.861  -9.656  1.00 88.14           C
ATOM   1947 1HG  MET A 138     -11.691  -1.516 -10.647  1.00 88.14           H
ATOM   1948 2HG  MET A 138     -11.430  -2.950  -9.675  1.00 88.14           H
ATOM   1949  SD  MET A 138     -12.540  -1.239  -8.433  1.00 88.14           S
ATOM   1950  CE  MET A 138     -12.295   0.516  -8.643  1.00 88.14           C
ATOM   1951 1HE  MET A 138     -11.253   0.764  -8.443  1.00 88.14           H
ATOM   1952 2HE  MET A 138     -12.545   0.798  -9.666  1.00 88.14           H
ATOM   1953 3HE  MET A 138     -12.938   1.058  -7.950  1.00 88.14           H
ATOM   1954  HN  MET A 138      -7.561  -1.184  -9.031  1.00 88.14           H
ATOM   1955  N   CYS A 139      -8.900   0.060 -11.780  1.00 90.15           N
ATOM   1956  CA  CYS A 139      -9.213   0.868 -12.946  1.00 90.15           C
ATOM   1957  C   CYS A 139      -8.429   0.316 -14.138  1.00 90.15           C
ATOM   1958  O   CYS A 139      -8.912   0.342 -15.269  1.00 90.15           O
ATOM   1959  HA  CYS A 139     -10.286   0.774 -13.112  1.00 90.15           H
ATOM   1960  CB  CYS A 139      -8.917   2.349 -12.704  1.00 90.15           C
ATOM   1961 1HB  CYS A 139      -7.893   2.470 -12.350  1.00 90.15           H
ATOM   1962 2HB  CYS A 139      -8.998   2.902 -13.639  1.00 90.15           H
ATOM   1963  SG  CYS A 139     -10.088   3.029 -11.473  1.00 90.15           S
ATOM   1964  HG  CYS A 139      -9.470   2.532 -10.404  1.00 90.15           H
ATOM   1965  HN  CYS A 139      -8.412   0.540 -11.051  1.00 90.15           H
ATOM   1966  N   ILE A 140      -7.232  -0.170 -13.844  1.00 86.23           N
ATOM   1967  CA  ILE A 140      -6.395  -0.771 -14.869  1.00 86.23           C
ATOM   1968  C   ILE A 140      -7.122  -1.972 -15.475  1.00 86.23           C
ATOM   1969  O   ILE A 140      -7.187  -2.112 -16.696  1.00 86.23           O
ATOM   1970  HA  ILE A 140      -6.250  -0.024 -15.650  1.00 86.23           H
ATOM   1971  CB  ILE A 140      -5.014  -1.108 -14.304  1.00 86.23           C
ATOM   1972  HB  ILE A 140      -5.150  -1.593 -13.337  1.00 86.23           H
ATOM   1973  CG1 ILE A 140      -4.195   0.161 -14.062  1.00 86.23           C
ATOM   1974 1HG1 ILE A 140      -3.876   0.579 -15.016  1.00 86.23           H
ATOM   1975 2HG1 ILE A 140      -4.817   0.913 -13.576  1.00 86.23           H
ATOM   1976  CG2 ILE A 140      -4.280  -2.101 -15.207  1.00 86.23           C
ATOM   1977 1HG2 ILE A 140      -4.861  -3.021 -15.284  1.00 86.23           H
ATOM   1978 2HG2 ILE A 140      -4.155  -1.666 -16.199  1.00 86.23           H
ATOM   1979 3HG2 ILE A 140      -3.301  -2.324 -14.782  1.00 86.23           H
ATOM   1980  CD1 ILE A 140      -2.970  -0.134 -13.194  1.00 86.23           C
ATOM   1981 1HD1 ILE A 140      -3.294  -0.530 -12.231  1.00 86.23           H
ATOM   1982 2HD1 ILE A 140      -2.338  -0.868 -13.694  1.00 86.23           H
ATOM   1983 3HD1 ILE A 140      -2.406   0.785 -13.037  1.00 86.23           H
ATOM   1984  HN  ILE A 140      -6.834  -0.159 -12.926  1.00 86.23           H
ATOM   1985  N   SER A 141      -7.652  -2.809 -14.595  1.00 83.55           N
ATOM   1986  CA  SER A 141      -8.270  -4.053 -15.023  1.00 83.55           C
ATOM   1987  C   SER A 141      -9.496  -3.756 -15.889  1.00 83.55           C
ATOM   1988  O   SER A 141      -9.742  -4.445 -16.878  1.00 83.55           O
ATOM   1989  HA  SER A 141      -7.507  -4.570 -15.604  1.00 83.55           H
ATOM   1990  CB  SER A 141      -8.665  -4.913 -13.821  1.00 83.55           C
ATOM   1991 1HB  SER A 141      -9.374  -4.365 -13.200  1.00 83.55           H
ATOM   1992 2HB  SER A 141      -9.175  -5.811 -14.170  1.00 83.55           H
ATOM   1993  OG  SER A 141      -7.536  -5.284 -13.036  1.00 83.55           O
ATOM   1994  HG  SER A 141      -7.342  -4.574 -12.359  1.00 83.55           H
ATOM   1995  HN  SER A 141      -7.662  -2.650 -13.608  1.00 83.55           H
ATOM   1996  N   VAL A 142     -10.232  -2.731 -15.487  1.00 83.89           N
ATOM   1997  CA  VAL A 142     -11.398  -2.304 -16.242  1.00 83.89           C
ATOM   1998  C   VAL A 142     -10.955  -1.814 -17.622  1.00 83.89           C
ATOM   1999  O   VAL A 142     -11.576  -2.144 -18.631  1.00 83.89           O
ATOM   2000  HA  VAL A 142     -12.043  -3.173 -16.369  1.00 83.89           H
ATOM   2001  CB  VAL A 142     -12.174  -1.248 -15.453  1.00 83.89           C
ATOM   2002  HB  VAL A 142     -11.487  -0.438 -15.211  1.00 83.89           H
ATOM   2003  CG1 VAL A 142     -13.312  -0.664 -16.292  1.00 83.89           C
ATOM   2004 1HG1 VAL A 142     -12.902  -0.199 -17.188  1.00 83.89           H
ATOM   2005 2HG1 VAL A 142     -13.999  -1.461 -16.578  1.00 83.89           H
ATOM   2006 3HG1 VAL A 142     -13.848   0.084 -15.707  1.00 83.89           H
ATOM   2007  CG2 VAL A 142     -12.703  -1.825 -14.138  1.00 83.89           C
ATOM   2008 1HG2 VAL A 142     -13.368  -2.662 -14.349  1.00 83.89           H
ATOM   2009 2HG2 VAL A 142     -11.866  -2.170 -13.530  1.00 83.89           H
ATOM   2010 3HG2 VAL A 142     -13.251  -1.054 -13.597  1.00 83.89           H
ATOM   2011  HN  VAL A 142     -10.043  -2.196 -14.663  1.00 83.89           H
ATOM   2012  N   ASP A 143      -9.884  -1.033 -17.621  1.00 83.95           N
ATOM   2013  CA  ASP A 143      -9.404  -0.420 -18.848  1.00 83.95           C
ATOM   2014  C   ASP A 143      -8.976  -1.515 -19.827  1.00 83.95           C
ATOM   2015  O   ASP A 143      -9.219  -1.409 -21.028  1.00 83.95           O
ATOM   2016  HA  ASP A 143     -10.243   0.168 -19.222  1.00 83.95           H
ATOM   2017  CB  ASP A 143      -8.193   0.475 -18.580  1.00 83.95           C
ATOM   2018 1HB  ASP A 143      -8.414   1.156 -17.759  1.00 83.95           H
ATOM   2019 2HB  ASP A 143      -7.347  -0.137 -18.267  1.00 83.95           H
ATOM   2020  CG  ASP A 143      -7.816   1.276 -19.828  1.00 83.95           C
ATOM   2021  OD1 ASP A 143      -6.684   1.068 -20.315  1.00 83.95           O
ATOM   2022  OD2 ASP A 143      -8.668   2.079 -20.265  1.00 83.95           O
ATOM   2023  HN  ASP A 143      -9.349  -0.818 -16.804  1.00 83.95           H
ATOM   2024  N   ARG A 144      -8.347  -2.543 -19.276  1.00 79.88           N
ATOM   2025  CA  ARG A 144      -7.881  -3.656 -20.086  1.00 79.88           C
ATOM   2026  C   ARG A 144      -9.067  -4.374 -20.733  1.00 79.88           C
ATOM   2027  O   ARG A 144      -9.019  -4.720 -21.913  1.00 79.88           O
ATOM   2028  HA  ARG A 144      -7.238  -3.202 -20.840  1.00 79.88           H
ATOM   2029  CB  ARG A 144      -7.087  -4.656 -19.243  1.00 79.88           C
ATOM   2030 1HB  ARG A 144      -7.651  -4.909 -18.346  1.00 79.88           H
ATOM   2031 2HB  ARG A 144      -6.947  -5.580 -19.804  1.00 79.88           H
ATOM   2032  CG  ARG A 144      -5.724  -4.081 -18.850  1.00 79.88           C
ATOM   2033 1HG  ARG A 144      -5.862  -3.134 -18.328  1.00 79.88           H
ATOM   2034 2HG  ARG A 144      -5.227  -4.758 -18.155  1.00 79.88           H
ATOM   2035  CD  ARG A 144      -4.843  -3.867 -20.082  1.00 79.88           C
ATOM   2036 1HD  ARG A 144      -3.806  -4.103 -19.843  1.00 79.88           H
ATOM   2037 2HD  ARG A 144      -5.148  -4.545 -20.879  1.00 79.88           H
ATOM   2038  NE  ARG A 144      -4.949  -2.465 -20.544  1.00 79.88           N
ATOM   2039  HE  ARG A 144      -5.298  -1.785 -19.899  1.00 79.88           H
ATOM   2040  CZ  ARG A 144      -4.608  -2.050 -21.771  1.00 79.88           C
ATOM   2041  NH1 ARG A 144      -4.136  -2.919 -22.676  1.00 79.88           N
ATOM   2042 1HH1 ARG A 144      -4.036  -3.885 -22.437  1.00 79.88           H
ATOM   2043 2HH1 ARG A 144      -3.883  -2.601 -23.590  1.00 79.88           H
ATOM   2044  NH2 ARG A 144      -4.746  -0.754 -22.081  1.00 79.88           N
ATOM   2045 1HH2 ARG A 144      -4.496  -0.428 -22.992  1.00 79.88           H
ATOM   2046 2HH2 ARG A 144      -5.100  -0.112 -21.400  1.00 79.88           H
ATOM   2047  HN  ARG A 144      -8.154  -2.622 -18.298  1.00 79.88           H
ATOM   2048  N   TYR A 145     -10.103  -4.577 -19.933  1.00 80.88           N
ATOM   2049  CA  TYR A 145     -11.309  -5.225 -20.420  1.00 80.88           C
ATOM   2050  C   TYR A 145     -11.900  -4.462 -21.608  1.00 80.88           C
ATOM   2051  O   TYR A 145     -12.170  -5.048 -22.655  1.00 80.88           O
ATOM   2052  HA  TYR A 145     -11.044  -6.232 -20.741  1.00 80.88           H
ATOM   2053  CB  TYR A 145     -12.305  -5.189 -19.260  1.00 80.88           C
ATOM   2054 1HB  TYR A 145     -11.938  -5.832 -18.460  1.00 80.88           H
ATOM   2055 2HB  TYR A 145     -12.347  -4.176 -18.861  1.00 80.88           H
ATOM   2056  CG  TYR A 145     -13.720  -5.630 -19.640  1.00 80.88           C
ATOM   2057  CD1 TYR A 145     -14.714  -4.688 -19.810  1.00 80.88           C
ATOM   2058  HD1 TYR A 145     -14.491  -3.630 -19.674  1.00 80.88           H
ATOM   2059  CD2 TYR A 145     -14.002  -6.970 -19.813  1.00 80.88           C
ATOM   2060  HD2 TYR A 145     -13.217  -7.714 -19.679  1.00 80.88           H
ATOM   2061  CE1 TYR A 145     -16.046  -5.103 -20.168  1.00 80.88           C
ATOM   2062  HE1 TYR A 145     -16.840  -4.370 -20.306  1.00 80.88           H
ATOM   2063  CE2 TYR A 145     -15.333  -7.385 -20.172  1.00 80.88           C
ATOM   2064  HE2 TYR A 145     -15.570  -8.440 -20.311  1.00 80.88           H
ATOM   2065  CZ  TYR A 145     -16.290  -6.431 -20.331  1.00 80.88           C
ATOM   2066  OH  TYR A 145     -17.547  -6.823 -20.670  1.00 80.88           O
ATOM   2067  HH  TYR A 145     -18.152  -6.028 -20.719  1.00 80.88           H
ATOM   2068  HN  TYR A 145     -10.128  -4.308 -18.970  1.00 80.88           H
ATOM   2069  N   ILE A 146     -12.083  -3.165 -21.405  1.00 79.28           N
ATOM   2070  CA  ILE A 146     -12.687  -2.326 -22.426  1.00 79.28           C
ATOM   2071  C   ILE A 146     -11.824  -2.365 -23.688  1.00 79.28           C
ATOM   2072  O   ILE A 146     -12.346  -2.404 -24.801  1.00 79.28           O
ATOM   2073  HA  ILE A 146     -13.663  -2.750 -22.662  1.00 79.28           H
ATOM   2074  CB  ILE A 146     -12.926  -0.914 -21.887  1.00 79.28           C
ATOM   2075  HB  ILE A 146     -11.990  -0.547 -21.466  1.00 79.28           H
ATOM   2076  CG1 ILE A 146     -13.956  -0.926 -20.755  1.00 79.28           C
ATOM   2077 1HG1 ILE A 146     -14.943  -1.148 -21.160  1.00 79.28           H
ATOM   2078 2HG1 ILE A 146     -13.715  -1.720 -20.048  1.00 79.28           H
ATOM   2079  CG2 ILE A 146     -13.322   0.043 -23.013  1.00 79.28           C
ATOM   2080 1HG2 ILE A 146     -12.524   0.082 -23.754  1.00 79.28           H
ATOM   2081 2HG2 ILE A 146     -14.239  -0.311 -23.484  1.00 79.28           H
ATOM   2082 3HG2 ILE A 146     -13.486   1.039 -22.602  1.00 79.28           H
ATOM   2083  CD1 ILE A 146     -13.987   0.420 -20.028  1.00 79.28           C
ATOM   2084 1HD1 ILE A 146     -13.004   0.627 -19.605  1.00 79.28           H
ATOM   2085 2HD1 ILE A 146     -14.252   1.208 -20.734  1.00 79.28           H
ATOM   2086 3HD1 ILE A 146     -14.727   0.384 -19.229  1.00 79.28           H
ATOM   2087  HN  ILE A 146     -11.828  -2.689 -20.563  1.00 79.28           H
ATOM   2088  N   ALA A 147     -10.516  -2.352 -23.473  1.00 78.83           N
ATOM   2089  CA  ALA A 147      -9.577  -2.270 -24.578  1.00 78.83           C
ATOM   2090  C   ALA A 147      -9.713  -3.519 -25.451  1.00 78.83           C
ATOM   2091  O   ALA A 147      -9.507  -3.460 -26.662  1.00 78.83           O
ATOM   2092  HA  ALA A 147      -9.837  -1.393 -25.171  1.00 78.83           H
ATOM   2093  CB  ALA A 147      -8.159  -2.092 -24.031  1.00 78.83           C
ATOM   2094 1HB  ALA A 147      -8.109  -1.176 -23.443  1.00 78.83           H
ATOM   2095 2HB  ALA A 147      -7.904  -2.944 -23.400  1.00 78.83           H
ATOM   2096 3HB  ALA A 147      -7.455  -2.031 -24.860  1.00 78.83           H
ATOM   2097  HN  ALA A 147     -10.099  -2.396 -22.565  1.00 78.83           H
ATOM   2098  N   ILE A 148     -10.058  -4.621 -24.802  1.00 75.52           N
ATOM   2099  CA  ILE A 148     -10.040  -5.916 -25.462  1.00 75.52           C
ATOM   2100  C   ILE A 148     -11.450  -6.255 -25.949  1.00 75.52           C
ATOM   2101  O   ILE A 148     -11.635  -6.655 -27.097  1.00 75.52           O
ATOM   2102  HA  ILE A 148      -9.386  -5.831 -26.330  1.00 75.52           H
ATOM   2103  CB  ILE A 148      -9.435  -6.978 -24.542  1.00 75.52           C
ATOM   2104  HB  ILE A 148      -9.966  -6.948 -23.590  1.00 75.52           H
ATOM   2105  CG1 ILE A 148      -7.964  -6.675 -24.248  1.00 75.52           C
ATOM   2106 1HG1 ILE A 148      -7.367  -6.853 -25.143  1.00 75.52           H
ATOM   2107 2HG1 ILE A 148      -7.849  -5.622 -23.992  1.00 75.52           H
ATOM   2108  CG2 ILE A 148      -9.627  -8.380 -25.122  1.00 75.52           C
ATOM   2109 1HG2 ILE A 148     -10.692  -8.583 -25.237  1.00 75.52           H
ATOM   2110 2HG2 ILE A 148      -9.138  -8.441 -26.095  1.00 75.52           H
ATOM   2111 3HG2 ILE A 148      -9.188  -9.116 -24.448  1.00 75.52           H
ATOM   2112  CD1 ILE A 148      -7.444  -7.544 -23.101  1.00 75.52           C
ATOM   2113 1HD1 ILE A 148      -8.027  -7.346 -22.202  1.00 75.52           H
ATOM   2114 2HD1 ILE A 148      -7.537  -8.596 -23.370  1.00 75.52           H
ATOM   2115 3HD1 ILE A 148      -6.396  -7.309 -22.913  1.00 75.52           H
ATOM   2116  HN  ILE A 148     -10.346  -4.639 -23.844  1.00 75.52           H
ATOM   2117  N   ALA A 149     -12.409  -6.083 -25.051  1.00 75.46           N
ATOM   2118  CA  ALA A 149     -13.771  -6.512 -25.319  1.00 75.46           C
ATOM   2119  C   ALA A 149     -14.398  -5.583 -26.361  1.00 75.46           C
ATOM   2120  O   ALA A 149     -15.114  -6.037 -27.252  1.00 75.46           O
ATOM   2121  HA  ALA A 149     -13.727  -7.523 -25.725  1.00 75.46           H
ATOM   2122  CB  ALA A 149     -14.564  -6.541 -24.011  1.00 75.46           C
ATOM   2123 1HB  ALA A 149     -14.095  -7.238 -23.317  1.00 75.46           H
ATOM   2124 2HB  ALA A 149     -14.578  -5.544 -23.572  1.00 75.46           H
ATOM   2125 3HB  ALA A 149     -15.586  -6.863 -24.213  1.00 75.46           H
ATOM   2126  HN  ALA A 149     -12.267  -5.661 -24.155  1.00 75.46           H
ATOM   2127  N   GLN A 150     -14.105  -4.299 -26.214  1.00 77.01           N
ATOM   2128  CA  GLN A 150     -14.666  -3.298 -27.105  1.00 77.01           C
ATOM   2129  C   GLN A 150     -13.572  -2.709 -27.997  1.00 77.01           C
ATOM   2130  O   GLN A 150     -13.598  -1.521 -28.315  1.00 77.01           O
ATOM   2131  HA  GLN A 150     -15.395  -3.829 -27.716  1.00 77.01           H
ATOM   2132  CB  GLN A 150     -15.380  -2.199 -26.314  1.00 77.01           C
ATOM   2133 1HB  GLN A 150     -14.672  -1.707 -25.647  1.00 77.01           H
ATOM   2134 2HB  GLN A 150     -15.754  -1.438 -26.999  1.00 77.01           H
ATOM   2135  CG  GLN A 150     -16.540  -2.775 -25.500  1.00 77.01           C
ATOM   2136 1HG  GLN A 150     -17.119  -3.459 -26.120  1.00 77.01           H
ATOM   2137 2HG  GLN A 150     -16.150  -3.355 -24.664  1.00 77.01           H
ATOM   2138  CD  GLN A 150     -17.448  -1.660 -24.976  1.00 77.01           C
ATOM   2139  OE1 GLN A 150     -17.209  -0.482 -25.181  1.00 77.01           O
ATOM   2140  NE2 GLN A 150     -18.500  -2.098 -24.290  1.00 77.01           N
ATOM   2141 1HE2 GLN A 150     -18.638  -3.079 -24.158  1.00 77.01           H
ATOM   2142 2HE2 GLN A 150     -19.153  -1.445 -23.906  1.00 77.01           H
ATOM   2143  HN  GLN A 150     -13.499  -3.941 -25.504  1.00 77.01           H
ATOM   2144  N   ALA A 151     -12.635  -3.566 -28.375  1.00 73.95           N
ATOM   2145  CA  ALA A 151     -11.450  -3.116 -29.084  1.00 73.95           C
ATOM   2146  C   ALA A 151     -11.871  -2.259 -30.279  1.00 73.95           C
ATOM   2147  O   ALA A 151     -11.197  -1.287 -30.619  1.00 73.95           O
ATOM   2148  HA  ALA A 151     -10.865  -2.505 -28.398  1.00 73.95           H
ATOM   2149  CB  ALA A 151     -10.613  -4.327 -29.502  1.00 73.95           C
ATOM   2150 1HB  ALA A 151     -10.315  -4.886 -28.615  1.00 73.95           H
ATOM   2151 2HB  ALA A 151     -11.205  -4.970 -30.154  1.00 73.95           H
ATOM   2152 3HB  ALA A 151      -9.724  -3.989 -30.034  1.00 73.95           H
ATOM   2153  HN  ALA A 151     -12.677  -4.551 -28.205  1.00 73.95           H
ATOM   2154  N   MET A 152     -12.983  -2.649 -30.884  1.00 71.36           N
ATOM   2155  CA  MET A 152     -13.467  -1.969 -32.074  1.00 71.36           C
ATOM   2156  C   MET A 152     -13.814  -0.510 -31.769  1.00 71.36           C
ATOM   2157  O   MET A 152     -13.501   0.383 -32.554  1.00 71.36           O
ATOM   2158  HA  MET A 152     -12.646  -2.012 -32.790  1.00 71.36           H
ATOM   2159  CB  MET A 152     -14.708  -2.689 -32.605  1.00 71.36           C
ATOM   2160 1HB  MET A 152     -15.402  -2.876 -31.786  1.00 71.36           H
ATOM   2161 2HB  MET A 152     -15.224  -2.050 -33.322  1.00 71.36           H
ATOM   2162  CG  MET A 152     -14.330  -4.012 -33.274  1.00 71.36           C
ATOM   2163 1HG  MET A 152     -13.475  -4.456 -32.763  1.00 71.36           H
ATOM   2164 2HG  MET A 152     -15.154  -4.720 -33.190  1.00 71.36           H
ATOM   2165  SD  MET A 152     -13.936  -3.737 -34.993  1.00 71.36           S
ATOM   2166  CE  MET A 152     -15.580  -3.729 -35.690  1.00 71.36           C
ATOM   2167 1HE  MET A 152     -16.062  -4.686 -35.494  1.00 71.36           H
ATOM   2168 2HE  MET A 152     -16.163  -2.928 -35.235  1.00 71.36           H
ATOM   2169 3HE  MET A 152     -15.517  -3.567 -36.766  1.00 71.36           H
ATOM   2170  HN  MET A 152     -13.549  -3.413 -30.575  1.00 71.36           H
ATOM   2171  N   ARG A 153     -14.456  -0.315 -30.626  1.00 71.75           N
ATOM   2172  CA  ARG A 153     -14.919   1.009 -30.245  1.00 71.75           C
ATOM   2173  C   ARG A 153     -13.855   1.723 -29.410  1.00 71.75           C
ATOM   2174  O   ARG A 153     -13.904   2.941 -29.246  1.00 71.75           O
ATOM   2175  HA  ARG A 153     -15.090   1.526 -31.189  1.00 71.75           H
ATOM   2176  CB  ARG A 153     -16.219   0.927 -29.441  1.00 71.75           C
ATOM   2177 1HB  ARG A 153     -16.087   0.249 -28.598  1.00 71.75           H
ATOM   2178 2HB  ARG A 153     -16.457   1.907 -29.028  1.00 71.75           H
ATOM   2179  CG  ARG A 153     -17.375   0.441 -30.317  1.00 71.75           C
ATOM   2180 1HG  ARG A 153     -17.473   1.088 -31.189  1.00 71.75           H
ATOM   2181 2HG  ARG A 153     -17.160  -0.561 -30.687  1.00 71.75           H
ATOM   2182  CD  ARG A 153     -18.690   0.431 -29.534  1.00 71.75           C
ATOM   2183 1HD  ARG A 153     -18.625  -0.278 -28.708  1.00 71.75           H
ATOM   2184 2HD  ARG A 153     -18.870   1.413 -29.097  1.00 71.75           H
ATOM   2185  NE  ARG A 153     -19.809   0.063 -30.429  1.00 71.75           N
ATOM   2186  HE  ARG A 153     -19.596  -0.154 -31.382  1.00 71.75           H
ATOM   2187  CZ  ARG A 153     -21.091   0.001 -30.042  1.00 71.75           C
ATOM   2188  NH1 ARG A 153     -21.434   0.280 -28.777  1.00 71.75           N
ATOM   2189 1HH1 ARG A 153     -20.731   0.537 -28.114  1.00 71.75           H
ATOM   2190 2HH1 ARG A 153     -22.392   0.231 -28.497  1.00 71.75           H
ATOM   2191  NH2 ARG A 153     -22.024  -0.345 -30.939  1.00 71.75           N
ATOM   2192 1HH2 ARG A 153     -22.985  -0.396 -30.667  1.00 71.75           H
ATOM   2193 2HH2 ARG A 153     -21.760  -0.552 -31.881  1.00 71.75           H
ATOM   2194  HN  ARG A 153     -14.660  -1.040 -29.968  1.00 71.75           H
ATOM   2195  N   ALA A 154     -12.918   0.935 -28.903  1.00 71.65           N
ATOM   2196  CA  ALA A 154     -11.982   1.429 -27.908  1.00 71.65           C
ATOM   2197  C   ALA A 154     -11.135   2.546 -28.521  1.00 71.65           C
ATOM   2198  O   ALA A 154     -10.666   3.435 -27.812  1.00 71.65           O
ATOM   2199  HA  ALA A 154     -12.563   1.838 -27.081  1.00 71.65           H
ATOM   2200  CB  ALA A 154     -11.131   0.270 -27.387  1.00 71.65           C
ATOM   2201 1HB  ALA A 154     -11.778  -0.482 -26.935  1.00 71.65           H
ATOM   2202 2HB  ALA A 154     -10.579  -0.176 -28.215  1.00 71.65           H
ATOM   2203 3HB  ALA A 154     -10.429   0.641 -26.641  1.00 71.65           H
ATOM   2204  HN  ALA A 154     -12.794  -0.023 -29.161  1.00 71.65           H
ATOM   2205  N   HIS A 155     -10.964   2.463 -29.832  1.00 71.04           N
ATOM   2206  CA  HIS A 155     -10.080   3.381 -30.531  1.00 71.04           C
ATOM   2207  C   HIS A 155     -10.721   4.769 -30.587  1.00 71.04           C
ATOM   2208  O   HIS A 155     -10.084   5.765 -30.249  1.00 71.04           O
ATOM   2209  HA  HIS A 155      -9.162   3.437 -29.946  1.00 71.04           H
ATOM   2210  CB  HIS A 155      -9.719   2.839 -31.916  1.00 71.04           C
ATOM   2211 1HB  HIS A 155      -9.385   1.806 -31.814  1.00 71.04           H
ATOM   2212 2HB  HIS A 155     -10.616   2.824 -32.534  1.00 71.04           H
ATOM   2213  CG  HIS A 155      -8.647   3.632 -32.625  1.00 71.04           C
ATOM   2214  ND1 HIS A 155      -8.932   4.710 -33.444  1.00 71.04           N
ATOM   2215  HD1 HIS A 155      -9.844   5.067 -33.646  1.00 71.04           H
ATOM   2216  CD2 HIS A 155      -7.290   3.493 -32.629  1.00 71.04           C
ATOM   2217  HD2 HIS A 155      -6.726   2.736 -32.085  1.00 71.04           H
ATOM   2218  CE1 HIS A 155      -7.791   5.191 -33.915  1.00 71.04           C
ATOM   2219  HE1 HIS A 155      -7.682   6.041 -34.589  1.00 71.04           H
ATOM   2220  NE2 HIS A 155      -6.774   4.434 -33.409  1.00 71.04           N
ATOM   2221  HN  HIS A 155     -11.416   1.786 -30.414  1.00 71.04           H
ATOM   2222  N   THR A 156     -11.975   4.789 -31.016  1.00 74.96           N
ATOM   2223  CA  THR A 156     -12.678   6.046 -31.210  1.00 74.96           C
ATOM   2224  C   THR A 156     -12.904   6.744 -29.868  1.00 74.96           C
ATOM   2225  O   THR A 156     -13.088   7.959 -29.819  1.00 74.96           O
ATOM   2226  HA  THR A 156     -12.049   6.703 -31.811  1.00 74.96           H
ATOM   2227  CB  THR A 156     -13.975   5.749 -31.966  1.00 74.96           C
ATOM   2228  HB  THR A 156     -14.783   6.394 -31.621  1.00 74.96           H
ATOM   2229  OG1 THR A 156     -14.178   4.352 -31.773  1.00 74.96           O
ATOM   2230  HG1 THR A 156     -14.447   4.173 -30.827  1.00 74.96           H
ATOM   2231  CG2 THR A 156     -13.817   5.897 -33.481  1.00 74.96           C
ATOM   2232 1HG2 THR A 156     -13.055   5.203 -33.836  1.00 74.96           H
ATOM   2233 2HG2 THR A 156     -13.516   6.918 -33.717  1.00 74.96           H
ATOM   2234 3HG2 THR A 156     -14.766   5.675 -33.969  1.00 74.96           H
ATOM   2235  HN  THR A 156     -12.507   3.970 -31.229  1.00 74.96           H
ATOM   2236  N   TRP A 157     -12.882   5.946 -28.811  1.00 79.99           N
ATOM   2237  CA  TRP A 157     -13.228   6.443 -27.490  1.00 79.99           C
ATOM   2238  C   TRP A 157     -11.929   6.773 -26.753  1.00 79.99           C
ATOM   2239  O   TRP A 157     -11.941   7.026 -25.549  1.00 79.99           O
ATOM   2240  HA  TRP A 157     -13.823   7.347 -27.620  1.00 79.99           H
ATOM   2241  CB  TRP A 157     -14.104   5.438 -26.738  1.00 79.99           C
ATOM   2242 1HB  TRP A 157     -13.665   4.445 -26.836  1.00 79.99           H
ATOM   2243 2HB  TRP A 157     -14.095   5.687 -25.677  1.00 79.99           H
ATOM   2244  CG  TRP A 157     -15.553   5.389 -27.225  1.00 79.99           C
ATOM   2245  CD1 TRP A 157     -16.021   5.658 -28.451  1.00 79.99           C
ATOM   2246  HD1 TRP A 157     -15.398   5.958 -29.294  1.00 79.99           H
ATOM   2247  CD2 TRP A 157     -16.712   5.038 -26.440  1.00 79.99           C
ATOM   2248  NE1 TRP A 157     -17.392   5.506 -28.514  1.00 79.99           N
ATOM   2249  HE1 TRP A 157     -17.967   5.650 -29.319  1.00 79.99           H
ATOM   2250  CE2 TRP A 157     -17.825   5.117 -27.252  1.00 79.99           C
ATOM   2251  CE3 TRP A 157     -16.817   4.665 -25.088  1.00 79.99           C
ATOM   2252  HE3 TRP A 157     -15.953   4.595 -24.426  1.00 79.99           H
ATOM   2253  CZ2 TRP A 157     -19.122   4.839 -26.804  1.00 79.99           C
ATOM   2254  HZ2 TRP A 157     -19.985   4.909 -27.466  1.00 79.99           H
ATOM   2255  CZ3 TRP A 157     -18.120   4.391 -24.656  1.00 79.99           C
ATOM   2256  HZ3 TRP A 157     -18.257   4.097 -23.616  1.00 79.99           H
ATOM   2257  CH2 TRP A 157     -19.250   4.466 -25.461  1.00 79.99           C
ATOM   2258  HH2 TRP A 157     -20.233   4.235 -25.048  1.00 79.99           H
ATOM   2259  HN  TRP A 157     -12.633   4.978 -28.846  1.00 79.99           H
ATOM   2260  N   ARG A 158     -10.839   6.760 -27.506  1.00 79.05           N
ATOM   2261  CA  ARG A 158      -9.516   6.828 -26.909  1.00 79.05           C
ATOM   2262  C   ARG A 158      -9.349   8.138 -26.137  1.00 79.05           C
ATOM   2263  O   ARG A 158      -8.868   8.138 -25.005  1.00 79.05           O
ATOM   2264  HA  ARG A 158      -9.467   5.969 -26.240  1.00 79.05           H
ATOM   2265  CB  ARG A 158      -8.424   6.732 -27.977  1.00 79.05           C
ATOM   2266 1HB  ARG A 158      -8.572   5.831 -28.573  1.00 79.05           H
ATOM   2267 2HB  ARG A 158      -8.500   7.580 -28.658  1.00 79.05           H
ATOM   2268  CG  ARG A 158      -7.034   6.705 -27.339  1.00 79.05           C
ATOM   2269 1HG  ARG A 158      -6.875   7.620 -26.768  1.00 79.05           H
ATOM   2270 2HG  ARG A 158      -6.968   5.875 -26.636  1.00 79.05           H
ATOM   2271  CD  ARG A 158      -5.944   6.566 -28.404  1.00 79.05           C
ATOM   2272 1HD  ARG A 158      -6.145   5.696 -29.030  1.00 79.05           H
ATOM   2273 2HD  ARG A 158      -5.951   7.438 -29.059  1.00 79.05           H
ATOM   2274  NE  ARG A 158      -4.620   6.430 -27.759  1.00 79.05           N
ATOM   2275  HE  ARG A 158      -4.553   6.625 -26.780  1.00 79.05           H
ATOM   2276  CZ  ARG A 158      -3.504   6.061 -28.403  1.00 79.05           C
ATOM   2277  NH1 ARG A 158      -3.535   5.787 -29.714  1.00 79.05           N
ATOM   2278 1HH1 ARG A 158      -4.395   5.858 -30.220  1.00 79.05           H
ATOM   2279 2HH1 ARG A 158      -2.698   5.513 -30.188  1.00 79.05           H
ATOM   2280  NH2 ARG A 158      -2.357   5.970 -27.716  1.00 79.05           N
ATOM   2281 1HH2 ARG A 158      -1.516   5.696 -28.182  1.00 79.05           H
ATOM   2282 2HH2 ARG A 158      -2.343   6.176 -26.738  1.00 79.05           H
ATOM   2283  HN  ARG A 158     -10.850   6.703 -28.505  1.00 79.05           H
ATOM   2284  N   GLU A 159      -9.757   9.223 -26.779  1.00 81.70           N
ATOM   2285  CA  GLU A 159      -9.568  10.546 -26.208  1.00 81.70           C
ATOM   2286  C   GLU A 159     -10.446  10.718 -24.967  1.00 81.70           C
ATOM   2287  O   GLU A 159      -9.974  11.177 -23.928  1.00 81.70           O
ATOM   2288  HA  GLU A 159      -8.516  10.593 -25.927  1.00 81.70           H
ATOM   2289  CB  GLU A 159      -9.861  11.635 -27.242  1.00 81.70           C
ATOM   2290 1HB  GLU A 159     -10.822  11.442 -27.718  1.00 81.70           H
ATOM   2291 2HB  GLU A 159      -9.804  12.616 -26.768  1.00 81.70           H
ATOM   2292  CG  GLU A 159      -8.810  11.633 -28.354  1.00 81.70           C
ATOM   2293 1HG  GLU A 159      -7.813  11.693 -27.917  1.00 81.70           H
ATOM   2294 2HG  GLU A 159      -8.860  10.693 -28.904  1.00 81.70           H
ATOM   2295  CD  GLU A 159      -9.024  12.805 -29.313  1.00 81.70           C
ATOM   2296  OE1 GLU A 159      -8.080  13.088 -30.083  1.00 81.70           O
ATOM   2297  OE2 GLU A 159     -10.126  13.391 -29.256  1.00 81.70           O
ATOM   2298  HN  GLU A 159     -10.207   9.208 -27.672  1.00 81.70           H
ATOM   2299  N   LYS A 160     -11.707  10.340 -25.116  1.00 84.79           N
ATOM   2300  CA  LYS A 160     -12.649  10.424 -24.012  1.00 84.79           C
ATOM   2301  C   LYS A 160     -12.108   9.626 -22.824  1.00 84.79           C
ATOM   2302  O   LYS A 160     -12.167  10.086 -21.685  1.00 84.79           O
ATOM   2303  HA  LYS A 160     -12.718  11.472 -23.721  1.00 84.79           H
ATOM   2304  CB  LYS A 160     -14.043   9.986 -24.463  1.00 84.79           C
ATOM   2305 1HB  LYS A 160     -13.987   9.002 -24.928  1.00 84.79           H
ATOM   2306 2HB  LYS A 160     -14.697   9.891 -23.596  1.00 84.79           H
ATOM   2307  CG  LYS A 160     -14.640  10.990 -25.452  1.00 84.79           C
ATOM   2308 1HG  LYS A 160     -14.582  11.995 -25.035  1.00 84.79           H
ATOM   2309 2HG  LYS A 160     -14.055  10.992 -26.372  1.00 84.79           H
ATOM   2310  CD  LYS A 160     -16.097  10.647 -25.769  1.00 84.79           C
ATOM   2311 1HD  LYS A 160     -16.151   9.657 -26.222  1.00 84.79           H
ATOM   2312 2HD  LYS A 160     -16.674  10.606 -24.845  1.00 84.79           H
ATOM   2313  CE  LYS A 160     -16.711  11.681 -26.715  1.00 84.79           C
ATOM   2314 1HE  LYS A 160     -16.599  12.680 -26.293  1.00 84.79           H
ATOM   2315 2HE  LYS A 160     -16.177  11.676 -27.665  1.00 84.79           H
ATOM   2316  NZ  LYS A 160     -18.144  11.389 -26.943  1.00 84.79           N
ATOM   2317 1HZ  LYS A 160     -18.535  12.085 -27.569  1.00 84.79           H
ATOM   2318 2HZ  LYS A 160     -18.239  10.469 -27.357  1.00 84.79           H
ATOM   2319 3HZ  LYS A 160     -18.639  11.415 -26.058  1.00 84.79           H
ATOM   2320  HN  LYS A 160     -12.087   9.983 -25.969  1.00 84.79           H
ATOM   2321  N   ARG A 161     -11.593   8.445 -23.131  1.00 86.31           N
ATOM   2322  CA  ARG A 161     -11.068   7.567 -22.099  1.00 86.31           C
ATOM   2323  C   ARG A 161      -9.931   8.257 -21.343  1.00 86.31           C
ATOM   2324  O   ARG A 161      -9.796   8.091 -20.132  1.00 86.31           O
ATOM   2325  HA  ARG A 161     -11.915   7.371 -21.442  1.00 86.31           H
ATOM   2326  CB  ARG A 161     -10.550   6.258 -22.701  1.00 86.31           C
ATOM   2327 1HB  ARG A 161      -9.921   6.475 -23.564  1.00 86.31           H
ATOM   2328 2HB  ARG A 161      -9.924   5.742 -21.973  1.00 86.31           H
ATOM   2329  CG  ARG A 161     -11.708   5.352 -23.121  1.00 86.31           C
ATOM   2330 1HG  ARG A 161     -12.218   4.973 -22.235  1.00 86.31           H
ATOM   2331 2HG  ARG A 161     -12.439   5.929 -23.688  1.00 86.31           H
ATOM   2332  CD  ARG A 161     -11.208   4.180 -23.968  1.00 86.31           C
ATOM   2333 1HD  ARG A 161     -12.053   3.659 -24.419  1.00 86.31           H
ATOM   2334 2HD  ARG A 161     -10.588   4.549 -24.785  1.00 86.31           H
ATOM   2335  NE  ARG A 161     -10.429   3.244 -23.126  1.00 86.31           N
ATOM   2336  HE  ARG A 161     -10.345   3.449 -22.151  1.00 86.31           H
ATOM   2337  CZ  ARG A 161      -9.828   2.139 -23.590  1.00 86.31           C
ATOM   2338  NH1 ARG A 161      -9.907   1.816 -24.888  1.00 86.31           N
ATOM   2339 1HH1 ARG A 161     -10.417   2.401 -25.519  1.00 86.31           H
ATOM   2340 2HH1 ARG A 161      -9.456   0.990 -25.226  1.00 86.31           H
ATOM   2341  NH2 ARG A 161      -9.147   1.363 -22.736  1.00 86.31           N
ATOM   2342 1HH2 ARG A 161      -8.694   0.535 -23.065  1.00 86.31           H
ATOM   2343 2HH2 ARG A 161      -9.094   1.611 -21.769  1.00 86.31           H
ATOM   2344  HN  ARG A 161     -11.532   8.086 -24.062  1.00 86.31           H
ATOM   2345  N   LEU A 162      -9.143   9.018 -22.088  1.00 87.89           N
ATOM   2346  CA  LEU A 162      -8.006   9.712 -21.509  1.00 87.89           C
ATOM   2347  C   LEU A 162      -8.508  10.792 -20.549  1.00 87.89           C
ATOM   2348  O   LEU A 162      -7.948  10.979 -19.470  1.00 87.89           O
ATOM   2349  HA  LEU A 162      -7.434   8.981 -20.937  1.00 87.89           H
ATOM   2350  CB  LEU A 162      -7.086  10.245 -22.609  1.00 87.89           C
ATOM   2351 1HB  LEU A 162      -6.884   9.436 -23.310  1.00 87.89           H
ATOM   2352 2HB  LEU A 162      -7.622  11.018 -23.160  1.00 87.89           H
ATOM   2353  CG  LEU A 162      -5.749  10.825 -22.142  1.00 87.89           C
ATOM   2354  HG  LEU A 162      -5.948  11.550 -21.353  1.00 87.89           H
ATOM   2355  CD1 LEU A 162      -4.859   9.735 -21.542  1.00 87.89           C
ATOM   2356 1HD1 LEU A 162      -5.362   9.285 -20.686  1.00 87.89           H
ATOM   2357 2HD1 LEU A 162      -4.665   8.970 -22.293  1.00 87.89           H
ATOM   2358 3HD1 LEU A 162      -3.915  10.174 -21.219  1.00 87.89           H
ATOM   2359  CD2 LEU A 162      -5.050  11.575 -23.279  1.00 87.89           C
ATOM   2360 1HD2 LEU A 162      -4.865  10.889 -24.106  1.00 87.89           H
ATOM   2361 2HD2 LEU A 162      -5.686  12.392 -23.619  1.00 87.89           H
ATOM   2362 3HD2 LEU A 162      -4.103  11.976 -22.920  1.00 87.89           H
ATOM   2363  HN  LEU A 162      -9.271   9.163 -23.070  1.00 87.89           H
ATOM   2364  N   LEU A 163      -9.559  11.476 -20.977  1.00 89.76           N
ATOM   2365  CA  LEU A 163     -10.139  12.538 -20.172  1.00 89.76           C
ATOM   2366  C   LEU A 163     -10.667  11.948 -18.863  1.00 89.76           C
ATOM   2367  O   LEU A 163     -10.357  12.448 -17.783  1.00 89.76           O
ATOM   2368  HA  LEU A 163      -9.342  13.243 -19.937  1.00 89.76           H
ATOM   2369  CB  LEU A 163     -11.196  13.301 -20.973  1.00 89.76           C
ATOM   2370 1HB  LEU A 163     -10.751  13.616 -21.917  1.00 89.76           H
ATOM   2371 2HB  LEU A 163     -12.006  12.613 -21.216  1.00 89.76           H
ATOM   2372  CG  LEU A 163     -11.797  14.531 -20.290  1.00 89.76           C
ATOM   2373  HG  LEU A 163     -12.173  14.229 -19.312  1.00 89.76           H
ATOM   2374  CD1 LEU A 163     -10.731  15.603 -20.053  1.00 89.76           C
ATOM   2375 1HD1 LEU A 163      -9.944  15.198 -19.416  1.00 89.76           H
ATOM   2376 2HD1 LEU A 163     -10.304  15.907 -21.009  1.00 89.76           H
ATOM   2377 3HD1 LEU A 163     -11.185  16.466 -19.566  1.00 89.76           H
ATOM   2378  CD2 LEU A 163     -12.988  15.072 -21.083  1.00 89.76           C
ATOM   2379 1HD2 LEU A 163     -12.660  15.354 -22.084  1.00 89.76           H
ATOM   2380 2HD2 LEU A 163     -13.756  14.302 -21.156  1.00 89.76           H
ATOM   2381 3HD2 LEU A 163     -13.396  15.946 -20.575  1.00 89.76           H
ATOM   2382  HN  LEU A 163     -10.012  11.316 -21.854  1.00 89.76           H
ATOM   2383  N   TYR A 164     -11.457  10.894 -19.002  1.00 90.70           N
ATOM   2384  CA  TYR A 164     -12.023  10.224 -17.843  1.00 90.70           C
ATOM   2385  C   TYR A 164     -10.921   9.706 -16.916  1.00 90.70           C
ATOM   2386  O   TYR A 164     -11.065   9.740 -15.695  1.00 90.70           O
ATOM   2387  HA  TYR A 164     -12.632  10.948 -17.301  1.00 90.70           H
ATOM   2388  CB  TYR A 164     -12.816   9.035 -18.388  1.00 90.70           C
ATOM   2389 1HB  TYR A 164     -12.220   8.532 -19.149  1.00 90.70           H
ATOM   2390 2HB  TYR A 164     -12.974   8.317 -17.583  1.00 90.70           H
ATOM   2391  CG  TYR A 164     -14.171   9.413 -18.989  1.00 90.70           C
ATOM   2392  CD1 TYR A 164     -15.121  10.039 -18.208  1.00 90.70           C
ATOM   2393  HD1 TYR A 164     -14.907  10.264 -17.163  1.00 90.70           H
ATOM   2394  CD2 TYR A 164     -14.443   9.128 -20.311  1.00 90.70           C
ATOM   2395  HD2 TYR A 164     -13.692   8.634 -20.928  1.00 90.70           H
ATOM   2396  CE1 TYR A 164     -16.397  10.395 -18.774  1.00 90.70           C
ATOM   2397  HE1 TYR A 164     -17.157  10.890 -18.168  1.00 90.70           H
ATOM   2398  CE2 TYR A 164     -15.718   9.484 -20.877  1.00 90.70           C
ATOM   2399  HE2 TYR A 164     -15.946   9.265 -21.920  1.00 90.70           H
ATOM   2400  CZ  TYR A 164     -16.632  10.100 -20.080  1.00 90.70           C
ATOM   2401  OH  TYR A 164     -17.837  10.437 -20.614  1.00 90.70           O
ATOM   2402  HH  TYR A 164     -18.397  10.903 -19.929  1.00 90.70           H
ATOM   2403  HN  TYR A 164     -11.711  10.497 -19.884  1.00 90.70           H
ATOM   2404  N   SER A 165      -9.845   9.239 -17.533  1.00 92.28           N
ATOM   2405  CA  SER A 165      -8.736   8.678 -16.780  1.00 92.28           C
ATOM   2406  C   SER A 165      -8.164   9.729 -15.827  1.00 92.28           C
ATOM   2407  O   SER A 165      -7.730   9.402 -14.724  1.00 92.28           O
ATOM   2408  HA  SER A 165      -9.160   7.844 -16.220  1.00 92.28           H
ATOM   2409  CB  SER A 165      -7.643   8.158 -17.716  1.00 92.28           C
ATOM   2410 1HB  SER A 165      -6.993   7.474 -17.170  1.00 92.28           H
ATOM   2411 2HB  SER A 165      -8.098   7.588 -18.525  1.00 92.28           H
ATOM   2412  OG  SER A 165      -6.862   9.217 -18.264  1.00 92.28           O
ATOM   2413  HG  SER A 165      -7.436   9.807 -18.832  1.00 92.28           H
ATOM   2414  HN  SER A 165      -9.725   9.240 -18.525  1.00 92.28           H
ATOM   2415  N   LYS A 166      -8.183  10.972 -16.288  1.00 93.69           N
ATOM   2416  CA  LYS A 166      -7.672  12.073 -15.490  1.00 93.69           C
ATOM   2417  C   LYS A 166      -8.582  12.285 -14.279  1.00 93.69           C
ATOM   2418  O   LYS A 166      -8.104  12.396 -13.151  1.00 93.69           O
ATOM   2419  HA  LYS A 166      -6.683  11.787 -15.134  1.00 93.69           H
ATOM   2420  CB  LYS A 166      -7.498  13.324 -16.354  1.00 93.69           C
ATOM   2421 1HB  LYS A 166      -8.418  13.522 -16.905  1.00 93.69           H
ATOM   2422 2HB  LYS A 166      -7.317  14.189 -15.716  1.00 93.69           H
ATOM   2423  CG  LYS A 166      -6.336  13.155 -17.335  1.00 93.69           C
ATOM   2424 1HG  LYS A 166      -5.418  12.951 -16.785  1.00 93.69           H
ATOM   2425 2HG  LYS A 166      -6.521  12.295 -17.978  1.00 93.69           H
ATOM   2426  CD  LYS A 166      -6.155  14.410 -18.192  1.00 93.69           C
ATOM   2427 1HD  LYS A 166      -7.060  14.592 -18.772  1.00 93.69           H
ATOM   2428 2HD  LYS A 166      -6.011  15.277 -17.548  1.00 93.69           H
ATOM   2429  CE  LYS A 166      -4.959  14.263 -19.134  1.00 93.69           C
ATOM   2430 1HE  LYS A 166      -4.068  14.001 -18.563  1.00 93.69           H
ATOM   2431 2HE  LYS A 166      -5.139  13.448 -19.835  1.00 93.69           H
ATOM   2432  NZ  LYS A 166      -4.727  15.521 -19.877  1.00 93.69           N
ATOM   2433 1HZ  LYS A 166      -3.944  15.400 -20.510  1.00 93.69           H
ATOM   2434 2HZ  LYS A 166      -5.557  15.758 -20.409  1.00 93.69           H
ATOM   2435 3HZ  LYS A 166      -4.520  16.267 -19.223  1.00 93.69           H
ATOM   2436  HN  LYS A 166      -8.539  11.229 -17.187  1.00 93.69           H
ATOM   2437  N   MET A 167      -9.878  12.334 -14.553  1.00 95.08           N
ATOM   2438  CA  MET A 167     -10.854  12.593 -13.508  1.00 95.08           C
ATOM   2439  C   MET A 167     -10.859  11.469 -12.471  1.00 95.08           C
ATOM   2440  O   MET A 167     -10.991  11.723 -11.275  1.00 95.08           O
ATOM   2441  HA  MET A 167     -10.543  13.527 -13.040  1.00 95.08           H
ATOM   2442  CB  MET A 167     -12.246  12.720 -14.131  1.00 95.08           C
ATOM   2443 1HB  MET A 167     -12.465  11.832 -14.725  1.00 95.08           H
ATOM   2444 2HB  MET A 167     -12.998  12.769 -13.343  1.00 95.08           H
ATOM   2445  CG  MET A 167     -12.341  13.967 -15.012  1.00 95.08           C
ATOM   2446 1HG  MET A 167     -12.017  14.844 -14.452  1.00 95.08           H
ATOM   2447 2HG  MET A 167     -11.672  13.870 -15.867  1.00 95.08           H
ATOM   2448  SD  MET A 167     -14.020  14.190 -15.575  1.00 95.08           S
ATOM   2449  CE  MET A 167     -14.145  12.831 -16.726  1.00 95.08           C
ATOM   2450 1HE  MET A 167     -13.396  12.949 -17.509  1.00 95.08           H
ATOM   2451 2HE  MET A 167     -13.975  11.892 -16.199  1.00 95.08           H
ATOM   2452 3HE  MET A 167     -15.139  12.823 -17.172  1.00 95.08           H
ATOM   2453  HN  MET A 167     -10.261  12.201 -15.467  1.00 95.08           H
ATOM   2454  N   VAL A 168     -10.713  10.249 -12.967  1.00 95.33           N
ATOM   2455  CA  VAL A 168     -10.695   9.084 -12.098  1.00 95.33           C
ATOM   2456  C   VAL A 168      -9.486   9.169 -11.165  1.00 95.33           C
ATOM   2457  O   VAL A 168      -9.600   8.906  -9.968  1.00 95.33           O
ATOM   2458  HA  VAL A 168     -11.604   9.108 -11.497  1.00 95.33           H
ATOM   2459  CB  VAL A 168     -10.715   7.805 -12.936  1.00 95.33           C
ATOM   2460  HB  VAL A 168      -9.931   7.886 -13.690  1.00 95.33           H
ATOM   2461  CG1 VAL A 168     -10.411   6.579 -12.073  1.00 95.33           C
ATOM   2462 1HG1 VAL A 168      -9.424   6.687 -11.623  1.00 95.33           H
ATOM   2463 2HG1 VAL A 168     -11.161   6.493 -11.287  1.00 95.33           H
ATOM   2464 3HG1 VAL A 168     -10.431   5.683 -12.694  1.00 95.33           H
ATOM   2465  CG2 VAL A 168     -12.052   7.646 -13.663  1.00 95.33           C
ATOM   2466 1HG2 VAL A 168     -12.859   7.597 -12.932  1.00 95.33           H
ATOM   2467 2HG2 VAL A 168     -12.210   8.499 -14.323  1.00 95.33           H
ATOM   2468 3HG2 VAL A 168     -12.039   6.729 -14.251  1.00 95.33           H
ATOM   2469  HN  VAL A 168     -10.609  10.050 -13.942  1.00 95.33           H
ATOM   2470  N   CYS A 169      -8.354   9.537 -11.747  1.00 96.00           N
ATOM   2471  CA  CYS A 169      -7.118   9.630 -10.988  1.00 96.00           C
ATOM   2472  C   CYS A 169      -7.326  10.631  -9.851  1.00 96.00           C
ATOM   2473  O   CYS A 169      -6.987  10.351  -8.702  1.00 96.00           O
ATOM   2474  HA  CYS A 169      -6.916   8.633 -10.595  1.00 96.00           H
ATOM   2475  CB  CYS A 169      -5.935  10.016 -11.879  1.00 96.00           C
ATOM   2476 1HB  CYS A 169      -6.185  10.900 -12.467  1.00 96.00           H
ATOM   2477 2HB  CYS A 169      -5.075  10.276 -11.263  1.00 96.00           H
ATOM   2478  SG  CYS A 169      -5.509   8.627 -12.991  1.00 96.00           S
ATOM   2479  HG  CYS A 169      -6.388   8.935 -13.941  1.00 96.00           H
ATOM   2480  HN  CYS A 169      -8.273   9.769 -12.716  1.00 96.00           H
ATOM   2481  N   PHE A 170      -7.883  11.779 -10.210  1.00 96.48           N
ATOM   2482  CA  PHE A 170      -8.129  12.828  -9.235  1.00 96.48           C
ATOM   2483  C   PHE A 170      -9.035  12.329  -8.108  1.00 96.48           C
ATOM   2484  O   PHE A 170      -8.762  12.572  -6.934  1.00 96.48           O
ATOM   2485  HA  PHE A 170      -7.163  13.118  -8.821  1.00 96.48           H
ATOM   2486  CB  PHE A 170      -8.834  13.968  -9.974  1.00 96.48           C
ATOM   2487 1HB  PHE A 170      -8.218  14.276 -10.818  1.00 96.48           H
ATOM   2488 2HB  PHE A 170      -9.773  13.595 -10.384  1.00 96.48           H
ATOM   2489  CG  PHE A 170      -9.125  15.189  -9.100  1.00 96.48           C
ATOM   2490  CD1 PHE A 170     -10.367  15.370  -8.575  1.00 96.48           C
ATOM   2491  HD1 PHE A 170     -11.155  14.644  -8.777  1.00 96.48           H
ATOM   2492  CD2 PHE A 170      -8.143  16.095  -8.848  1.00 96.48           C
ATOM   2493  HD2 PHE A 170      -7.148  15.951  -9.269  1.00 96.48           H
ATOM   2494  CE1 PHE A 170     -10.637  16.503  -7.764  1.00 96.48           C
ATOM   2495  HE1 PHE A 170     -11.632  16.648  -7.343  1.00 96.48           H
ATOM   2496  CE2 PHE A 170      -8.413  17.229  -8.037  1.00 96.48           C
ATOM   2497  HE2 PHE A 170      -7.625  17.955  -7.836  1.00 96.48           H
ATOM   2498  CZ  PHE A 170      -9.654  17.409  -7.512  1.00 96.48           C
ATOM   2499  HZ  PHE A 170      -9.862  18.280  -6.890  1.00 96.48           H
ATOM   2500  HN  PHE A 170      -8.164  11.996 -11.145  1.00 96.48           H
ATOM   2501  N   THR A 171     -10.095  11.640  -8.505  1.00 96.48           N
ATOM   2502  CA  THR A 171     -11.067  11.144  -7.546  1.00 96.48           C
ATOM   2503  C   THR A 171     -10.404  10.174  -6.567  1.00 96.48           C
ATOM   2504  O   THR A 171     -10.717  10.177  -5.377  1.00 96.48           O
ATOM   2505  HA  THR A 171     -11.434  11.988  -6.962  1.00 96.48           H
ATOM   2506  CB  THR A 171     -12.226  10.521  -8.327  1.00 96.48           C
ATOM   2507  HB  THR A 171     -11.912   9.603  -8.823  1.00 96.48           H
ATOM   2508  OG1 THR A 171     -12.665  11.567  -9.190  1.00 96.48           O
ATOM   2509  HG1 THR A 171     -12.240  11.469 -10.090  1.00 96.48           H
ATOM   2510  CG2 THR A 171     -13.441  10.234  -7.443  1.00 96.48           C
ATOM   2511 1HG2 THR A 171     -13.796  11.164  -7.000  1.00 96.48           H
ATOM   2512 2HG2 THR A 171     -13.158   9.540  -6.651  1.00 96.48           H
ATOM   2513 3HG2 THR A 171     -14.234   9.792  -8.047  1.00 96.48           H
ATOM   2514  HN  THR A 171     -10.293  11.420  -9.460  1.00 96.48           H
ATOM   2515  N   ILE A 172      -9.500   9.367  -7.103  1.00 96.30           N
ATOM   2516  CA  ILE A 172      -8.828   8.359  -6.302  1.00 96.30           C
ATOM   2517  C   ILE A 172      -7.996   9.046  -5.218  1.00 96.30           C
ATOM   2518  O   ILE A 172      -8.015   8.631  -4.060  1.00 96.30           O
ATOM   2519  HA  ILE A 172      -9.598   7.759  -5.818  1.00 96.30           H
ATOM   2520  CB  ILE A 172      -8.016   7.418  -7.196  1.00 96.30           C
ATOM   2521  HB  ILE A 172      -7.475   8.021  -7.924  1.00 96.30           H
ATOM   2522  CG1 ILE A 172      -8.935   6.479  -7.980  1.00 96.30           C
ATOM   2523 1HG1 ILE A 172      -9.421   5.784  -7.295  1.00 96.30           H
ATOM   2524 2HG1 ILE A 172      -9.724   7.055  -8.463  1.00 96.30           H
ATOM   2525  CG2 ILE A 172      -6.973   6.651  -6.380  1.00 96.30           C
ATOM   2526 1HG2 ILE A 172      -6.292   7.357  -5.906  1.00 96.30           H
ATOM   2527 2HG2 ILE A 172      -7.474   6.060  -5.614  1.00 96.30           H
ATOM   2528 3HG2 ILE A 172      -6.411   5.990  -7.040  1.00 96.30           H
ATOM   2529  CD1 ILE A 172      -8.149   5.697  -9.034  1.00 96.30           C
ATOM   2530 1HD1 ILE A 172      -7.684   6.394  -9.732  1.00 96.30           H
ATOM   2531 2HD1 ILE A 172      -7.376   5.103  -8.546  1.00 96.30           H
ATOM   2532 3HD1 ILE A 172      -8.825   5.037  -9.577  1.00 96.30           H
ATOM   2533  HN  ILE A 172      -9.226   9.395  -8.065  1.00 96.30           H
ATOM   2534  N   TRP A 173      -7.286  10.085  -5.631  1.00 96.55           N
ATOM   2535  CA  TRP A 173      -6.395  10.791  -4.725  1.00 96.55           C
ATOM   2536  C   TRP A 173      -7.239  11.368  -3.587  1.00 96.55           C
ATOM   2537  O   TRP A 173      -6.879  11.243  -2.418  1.00 96.55           O
ATOM   2538  HA  TRP A 173      -5.681  10.068  -4.331  1.00 96.55           H
ATOM   2539  CB  TRP A 173      -5.587  11.855  -5.470  1.00 96.55           C
ATOM   2540 1HB  TRP A 173      -6.237  12.353  -6.189  1.00 96.55           H
ATOM   2541 2HB  TRP A 173      -5.260  12.613  -4.758  1.00 96.55           H
ATOM   2542  CG  TRP A 173      -4.363  11.306  -6.205  1.00 96.55           C
ATOM   2543  CD1 TRP A 173      -4.167  11.214  -7.528  1.00 96.55           C
ATOM   2544  HD1 TRP A 173      -4.890  11.533  -8.278  1.00 96.55           H
ATOM   2545  CD2 TRP A 173      -3.165  10.774  -5.602  1.00 96.55           C
ATOM   2546  NE1 TRP A 173      -2.936  10.663  -7.820  1.00 96.55           N
ATOM   2547  HE1 TRP A 173      -2.565  10.493  -8.733  1.00 96.55           H
ATOM   2548  CE2 TRP A 173      -2.307  10.387  -6.612  1.00 96.55           C
ATOM   2549  CE3 TRP A 173      -2.817  10.625  -4.248  1.00 96.55           C
ATOM   2550  HE3 TRP A 173      -3.476  10.923  -3.433  1.00 96.55           H
ATOM   2551  CZ2 TRP A 173      -1.047   9.826  -6.374  1.00 96.55           C
ATOM   2552  HZ2 TRP A 173      -0.387   9.528  -7.189  1.00 96.55           H
ATOM   2553  CZ3 TRP A 173      -1.554  10.062  -4.027  1.00 96.55           C
ATOM   2554  HZ3 TRP A 173      -1.234   9.924  -2.994  1.00 96.55           H
ATOM   2555  CH2 TRP A 173      -0.679   9.667  -5.032  1.00 96.55           C
ATOM   2556  HH2 TRP A 173       0.289   9.236  -4.777  1.00 96.55           H
ATOM   2557  HN  TRP A 173      -7.312  10.445  -6.564  1.00 96.55           H
ATOM   2558  N   VAL A 174      -8.345  11.989  -3.969  1.00 96.45           N
ATOM   2559  CA  VAL A 174      -9.210  12.642  -3.001  1.00 96.45           C
ATOM   2560  C   VAL A 174      -9.747  11.599  -2.019  1.00 96.45           C
ATOM   2561  O   VAL A 174      -9.752  11.823  -0.810  1.00 96.45           O
ATOM   2562  HA  VAL A 174      -8.603  13.361  -2.451  1.00 96.45           H
ATOM   2563  CB  VAL A 174     -10.318  13.410  -3.723  1.00 96.45           C
ATOM   2564  HB  VAL A 174     -10.823  12.717  -4.396  1.00 96.45           H
ATOM   2565  CG1 VAL A 174     -11.355  13.939  -2.730  1.00 96.45           C
ATOM   2566 1HG1 VAL A 174     -11.802  13.103  -2.192  1.00 96.45           H
ATOM   2567 2HG1 VAL A 174     -10.870  14.610  -2.021  1.00 96.45           H
ATOM   2568 3HG1 VAL A 174     -12.132  14.481  -3.270  1.00 96.45           H
ATOM   2569  CG2 VAL A 174      -9.738  14.546  -4.567  1.00 96.45           C
ATOM   2570 1HG2 VAL A 174      -9.196  15.238  -3.922  1.00 96.45           H
ATOM   2571 2HG2 VAL A 174      -9.056  14.134  -5.311  1.00 96.45           H
ATOM   2572 3HG2 VAL A 174     -10.547  15.075  -5.070  1.00 96.45           H
ATOM   2573  HN  VAL A 174      -8.653  12.050  -4.919  1.00 96.45           H
ATOM   2574  N   LEU A 175     -10.187  10.480  -2.576  1.00 94.92           N
ATOM   2575  CA  LEU A 175     -10.811   9.440  -1.775  1.00 94.92           C
ATOM   2576  C   LEU A 175      -9.785   8.875  -0.791  1.00 94.92           C
ATOM   2577  O   LEU A 175     -10.083   8.701   0.390  1.00 94.92           O
ATOM   2578  HA  LEU A 175     -11.616   9.906  -1.206  1.00 94.92           H
ATOM   2579  CB  LEU A 175     -11.449   8.380  -2.676  1.00 94.92           C
ATOM   2580 1HB  LEU A 175     -12.135   8.878  -3.360  1.00 94.92           H
ATOM   2581 2HB  LEU A 175     -10.664   7.929  -3.283  1.00 94.92           H
ATOM   2582  CG  LEU A 175     -12.209   7.261  -1.960  1.00 94.92           C
ATOM   2583  HG  LEU A 175     -11.534   6.795  -1.242  1.00 94.92           H
ATOM   2584  CD1 LEU A 175     -13.393   7.821  -1.171  1.00 94.92           C
ATOM   2585 1HD1 LEU A 175     -13.031   8.530  -0.425  1.00 94.92           H
ATOM   2586 2HD1 LEU A 175     -14.077   8.328  -1.852  1.00 94.92           H
ATOM   2587 3HD1 LEU A 175     -13.916   7.005  -0.672  1.00 94.92           H
ATOM   2588  CD2 LEU A 175     -12.640   6.174  -2.946  1.00 94.92           C
ATOM   2589 1HD2 LEU A 175     -13.290   6.609  -3.705  1.00 94.92           H
ATOM   2590 2HD2 LEU A 175     -11.758   5.747  -3.425  1.00 94.92           H
ATOM   2591 3HD2 LEU A 175     -13.178   5.391  -2.412  1.00 94.92           H
ATOM   2592  HN  LEU A 175     -10.123  10.279  -3.553  1.00 94.92           H
ATOM   2593  N   ALA A 176      -8.598   8.604  -1.314  1.00 94.89           N
ATOM   2594  CA  ALA A 176      -7.553   7.986  -0.516  1.00 94.89           C
ATOM   2595  C   ALA A 176      -7.181   8.917   0.639  1.00 94.89           C
ATOM   2596  O   ALA A 176      -6.925   8.460   1.752  1.00 94.89           O
ATOM   2597  HA  ALA A 176      -7.952   7.057  -0.109  1.00 94.89           H
ATOM   2598  CB  ALA A 176      -6.355   7.658  -1.410  1.00 94.89           C
ATOM   2599 1HB  ALA A 176      -6.667   6.970  -2.197  1.00 94.89           H
ATOM   2600 2HB  ALA A 176      -5.975   8.575  -1.859  1.00 94.89           H
ATOM   2601 3HB  ALA A 176      -5.571   7.194  -0.811  1.00 94.89           H
ATOM   2602  HN  ALA A 176      -8.347   8.799  -2.262  1.00 94.89           H
ATOM   2603  N   ALA A 177      -7.162  10.206   0.335  1.00 94.59           N
ATOM   2604  CA  ALA A 177      -6.799  11.204   1.328  1.00 94.59           C
ATOM   2605  C   ALA A 177      -7.810  11.166   2.476  1.00 94.59           C
ATOM   2606  O   ALA A 177      -7.429  11.205   3.644  1.00 94.59           O
ATOM   2607  HA  ALA A 177      -5.814  10.945   1.714  1.00 94.59           H
ATOM   2608  CB  ALA A 177      -6.723  12.580   0.664  1.00 94.59           C
ATOM   2609 1HB  ALA A 177      -5.970  12.562  -0.124  1.00 94.59           H
ATOM   2610 2HB  ALA A 177      -7.693  12.831   0.234  1.00 94.59           H
ATOM   2611 3HB  ALA A 177      -6.451  13.328   1.409  1.00 94.59           H
ATOM   2612  HN  ALA A 177      -7.388  10.571  -0.568  1.00 94.59           H
ATOM   2613  N   ALA A 178      -9.079  11.090   2.102  1.00 94.69           N
ATOM   2614  CA  ALA A 178     -10.151  11.132   3.082  1.00 94.69           C
ATOM   2615  C   ALA A 178     -10.064   9.898   3.981  1.00 94.69           C
ATOM   2616  O   ALA A 178     -10.334   9.977   5.178  1.00 94.69           O
ATOM   2617  HA  ALA A 178     -10.009  12.025   3.691  1.00 94.69           H
ATOM   2618  CB  ALA A 178     -11.497  11.236   2.362  1.00 94.69           C
ATOM   2619 1HB  ALA A 178     -11.519  12.145   1.760  1.00 94.69           H
ATOM   2620 2HB  ALA A 178     -11.631  10.369   1.715  1.00 94.69           H
ATOM   2621 3HB  ALA A 178     -12.301  11.268   3.097  1.00 94.69           H
ATOM   2622  HN  ALA A 178      -9.378  11.001   1.152  1.00 94.69           H
ATOM   2623  N   LEU A 179      -9.687   8.785   3.369  1.00 92.76           N
ATOM   2624  CA  LEU A 179      -9.670   7.513   4.071  1.00 92.76           C
ATOM   2625  C   LEU A 179      -8.488   7.488   5.043  1.00 92.76           C
ATOM   2626  O   LEU A 179      -8.397   6.603   5.893  1.00 92.76           O
ATOM   2627  HA  LEU A 179     -10.592   7.446   4.648  1.00 92.76           H
ATOM   2628  CB  LEU A 179      -9.672   6.351   3.076  1.00 92.76           C
ATOM   2629 1HB  LEU A 179      -8.838   6.487   2.388  1.00 92.76           H
ATOM   2630 2HB  LEU A 179      -9.485   5.428   3.625  1.00 92.76           H
ATOM   2631  CG  LEU A 179     -10.951   6.173   2.255  1.00 92.76           C
ATOM   2632  HG  LEU A 179     -11.130   7.094   1.700  1.00 92.76           H
ATOM   2633  CD1 LEU A 179     -10.792   5.050   1.229  1.00 92.76           C
ATOM   2634 1HD1 LEU A 179      -9.972   5.289   0.552  1.00 92.76           H
ATOM   2635 2HD1 LEU A 179     -10.575   4.114   1.745  1.00 92.76           H
ATOM   2636 3HD1 LEU A 179     -11.715   4.945   0.659  1.00 92.76           H
ATOM   2637  CD2 LEU A 179     -12.160   5.952   3.166  1.00 92.76           C
ATOM   2638 1HD2 LEU A 179     -12.003   5.056   3.766  1.00 92.76           H
ATOM   2639 2HD2 LEU A 179     -12.283   6.813   3.822  1.00 92.76           H
ATOM   2640 3HD2 LEU A 179     -13.056   5.828   2.556  1.00 92.76           H
ATOM   2641  HN  LEU A 179      -9.397   8.743   2.412  1.00 92.76           H
ATOM   2642  N   CYS A 180      -7.613   8.470   4.886  1.00 93.84           N
ATOM   2643  CA  CYS A 180      -6.397   8.524   5.680  1.00 93.84           C
ATOM   2644  C   CYS A 180      -6.612   9.522   6.820  1.00 93.84           C
ATOM   2645  O   CYS A 180      -5.688   9.811   7.578  1.00 93.84           O
ATOM   2646  HA  CYS A 180      -6.234   7.520   6.070  1.00 93.84           H
ATOM   2647  CB  CYS A 180      -5.180   8.886   4.827  1.00 93.84           C
ATOM   2648 1HB  CYS A 180      -5.341   9.846   4.337  1.00 93.84           H
ATOM   2649 2HB  CYS A 180      -4.300   8.995   5.461  1.00 93.84           H
ATOM   2650  SG  CYS A 180      -4.886   7.586   3.573  1.00 93.84           S
ATOM   2651  HG  CYS A 180      -5.975   7.839   2.852  1.00 93.84           H
ATOM   2652  HN  CYS A 180      -7.723   9.218   4.231  1.00 93.84           H
ATOM   2653  N   ILE A 181      -7.837  10.020   6.904  1.00 94.21           N
ATOM   2654  CA  ILE A 181      -8.171  11.016   7.908  1.00 94.21           C
ATOM   2655  C   ILE A 181      -7.884  10.449   9.299  1.00 94.21           C
ATOM   2656  O   ILE A 181      -7.250  11.107  10.123  1.00 94.21           O
ATOM   2657  HA  ILE A 181      -7.521  11.876   7.745  1.00 94.21           H
ATOM   2658  CB  ILE A 181      -9.612  11.497   7.725  1.00 94.21           C
ATOM   2659  HB  ILE A 181     -10.240  10.628   7.528  1.00 94.21           H
ATOM   2660  CG1 ILE A 181      -9.732  12.425   6.514  1.00 94.21           C
ATOM   2661 1HG1 ILE A 181      -9.160  13.336   6.692  1.00 94.21           H
ATOM   2662 2HG1 ILE A 181      -9.299  11.942   5.638  1.00 94.21           H
ATOM   2663  CG2 ILE A 181     -10.137  12.153   9.004  1.00 94.21           C
ATOM   2664 1HG2 ILE A 181     -10.111  11.432   9.820  1.00 94.21           H
ATOM   2665 2HG2 ILE A 181      -9.512  13.010   9.256  1.00 94.21           H
ATOM   2666 3HG2 ILE A 181     -11.163  12.486   8.847  1.00 94.21           H
ATOM   2667  CD1 ILE A 181     -11.194  12.780   6.238  1.00 94.21           C
ATOM   2668 1HD1 ILE A 181     -11.757  11.869   6.037  1.00 94.21           H
ATOM   2669 2HD1 ILE A 181     -11.616  13.284   7.107  1.00 94.21           H
ATOM   2670 3HD1 ILE A 181     -11.250  13.440   5.372  1.00 94.21           H
ATOM   2671  HN  ILE A 181      -8.591   9.755   6.304  1.00 94.21           H
ATOM   2672  N   PRO A 182      -8.343   9.223   9.586  1.00 92.90           N
ATOM   2673  CA  PRO A 182      -8.192   8.656  10.928  1.00 92.90           C
ATOM   2674  C   PRO A 182      -6.752   8.699  11.414  1.00 92.90           C
ATOM   2675  O   PRO A 182      -6.490   9.071  12.556  1.00 92.90           O
ATOM   2676  HA  PRO A 182      -8.754   9.248  11.651  1.00 92.90           H
ATOM   2677  CB  PRO A 182      -8.696   7.220  10.773  1.00 92.90           C
ATOM   2678 1HB  PRO A 182      -7.885   6.533  10.535  1.00 92.90           H
ATOM   2679 2HB  PRO A 182      -9.161   6.856  11.690  1.00 92.90           H
ATOM   2680  CG  PRO A 182      -9.703   7.320   9.633  1.00 92.90           C
ATOM   2681 1HG  PRO A 182      -9.888   6.351   9.170  1.00 92.90           H
ATOM   2682 2HG  PRO A 182     -10.671   7.684   9.979  1.00 92.90           H
ATOM   2683  CD  PRO A 182      -9.035   8.293   8.676  1.00 92.90           C
ATOM   2684 1HD  PRO A 182      -8.335   7.789   8.010  1.00 92.90           H
ATOM   2685 2HD  PRO A 182      -9.763   8.801   8.043  1.00 92.90           H
ATOM   2686  N   GLU A 183      -5.849   8.312  10.524  1.00 92.84           N
ATOM   2687  CA  GLU A 183      -4.439   8.254  10.867  1.00 92.84           C
ATOM   2688  C   GLU A 183      -3.922   9.647  11.231  1.00 92.84           C
ATOM   2689  O   GLU A 183      -3.117   9.794  12.149  1.00 92.84           O
ATOM   2690  HA  GLU A 183      -4.379   7.598  11.736  1.00 92.84           H
ATOM   2691  CB  GLU A 183      -3.622   7.648   9.724  1.00 92.84           C
ATOM   2692 1HB  GLU A 183      -3.959   8.059   8.773  1.00 92.84           H
ATOM   2693 2HB  GLU A 183      -2.559   7.805   9.908  1.00 92.84           H
ATOM   2694  CG  GLU A 183      -3.826   6.133   9.647  1.00 92.84           C
ATOM   2695 1HG  GLU A 183      -3.040   5.687   9.038  1.00 92.84           H
ATOM   2696 2HG  GLU A 183      -3.742   5.700  10.643  1.00 92.84           H
ATOM   2697  CD  GLU A 183      -5.194   5.794   9.051  1.00 92.84           C
ATOM   2698  OE1 GLU A 183      -5.563   4.602   9.121  1.00 92.84           O
ATOM   2699  OE2 GLU A 183      -5.839   6.735   8.540  1.00 92.84           O
ATOM   2700  HN  GLU A 183      -6.068   8.043   9.586  1.00 92.84           H
ATOM   2701  N   ILE A 184      -4.408  10.635  10.493  1.00 94.22           N
ATOM   2702  CA  ILE A 184      -3.932  11.997  10.660  1.00 94.22           C
ATOM   2703  C   ILE A 184      -4.330  12.506  12.047  1.00 94.22           C
ATOM   2704  O   ILE A 184      -3.569  13.228  12.689  1.00 94.22           O
ATOM   2705  HA  ILE A 184      -2.844  11.973  10.600  1.00 94.22           H
ATOM   2706  CB  ILE A 184      -4.428  12.882   9.515  1.00 94.22           C
ATOM   2707  HB  ILE A 184      -5.513  12.796   9.462  1.00 94.22           H
ATOM   2708  CG1 ILE A 184      -3.872  12.405   8.172  1.00 94.22           C
ATOM   2709 1HG1 ILE A 184      -2.789  12.529   8.158  1.00 94.22           H
ATOM   2710 2HG1 ILE A 184      -4.072  11.340   8.049  1.00 94.22           H
ATOM   2711  CG2 ILE A 184      -4.104  14.354   9.779  1.00 94.22           C
ATOM   2712 1HG2 ILE A 184      -4.588  14.673  10.702  1.00 94.22           H
ATOM   2713 2HG2 ILE A 184      -3.025  14.477   9.873  1.00 94.22           H
ATOM   2714 3HG2 ILE A 184      -4.467  14.961   8.950  1.00 94.22           H
ATOM   2715  CD1 ILE A 184      -4.495  13.184   7.012  1.00 94.22           C
ATOM   2716 1HD1 ILE A 184      -5.575  13.037   7.015  1.00 94.22           H
ATOM   2717 2HD1 ILE A 184      -4.272  14.245   7.125  1.00 94.22           H
ATOM   2718 3HD1 ILE A 184      -4.082  12.824   6.069  1.00 94.22           H
ATOM   2719  HN  ILE A 184      -5.112  10.516   9.793  1.00 94.22           H
ATOM   2720  N   LEU A 185      -5.521  12.108  12.468  1.00 93.27           N
ATOM   2721  CA  LEU A 185      -6.133  12.696  13.648  1.00 93.27           C
ATOM   2722  C   LEU A 185      -5.424  12.173  14.899  1.00 93.27           C
ATOM   2723  O   LEU A 185      -5.040  12.952  15.770  1.00 93.27           O
ATOM   2724  HA  LEU A 185      -5.982  13.774  13.591  1.00 93.27           H
ATOM   2725  CB  LEU A 185      -7.643  12.449  13.648  1.00 93.27           C
ATOM   2726 1HB  LEU A 185      -7.818  11.389  13.465  1.00 93.27           H
ATOM   2727 2HB  LEU A 185      -8.026  12.667  14.645  1.00 93.27           H
ATOM   2728  CG  LEU A 185      -8.454  13.255  12.632  1.00 93.27           C
ATOM   2729  HG  LEU A 185      -8.099  13.002  11.634  1.00 93.27           H
ATOM   2730  CD1 LEU A 185      -9.936  12.880  12.693  1.00 93.27           C
ATOM   2731 1HD1 LEU A 185     -10.052  11.820  12.471  1.00 93.27           H
ATOM   2732 2HD1 LEU A 185     -10.323  13.086  13.691  1.00 93.27           H
ATOM   2733 3HD1 LEU A 185     -10.490  13.468  11.961  1.00 93.27           H
ATOM   2734  CD2 LEU A 185      -8.235  14.757  12.823  1.00 93.27           C
ATOM   2735 1HD2 LEU A 185      -8.547  15.046  13.827  1.00 93.27           H
ATOM   2736 2HD2 LEU A 185      -7.178  14.990  12.690  1.00 93.27           H
ATOM   2737 3HD2 LEU A 185      -8.823  15.307  12.088  1.00 93.27           H
ATOM   2738  HN  LEU A 185      -6.065  11.399  12.020  1.00 93.27           H
ATOM   2739  N   TYR A 186      -5.272  10.858  14.948  1.00 93.35           N
ATOM   2740  CA  TYR A 186      -4.917  10.191  16.189  1.00 93.35           C
ATOM   2741  C   TYR A 186      -3.407   9.964  16.278  1.00 93.35           C
ATOM   2742  O   TYR A 186      -2.896   9.562  17.322  1.00 93.35           O
ATOM   2743  HA  TYR A 186      -5.230  10.830  17.015  1.00 93.35           H
ATOM   2744  CB  TYR A 186      -5.624   8.834  16.156  1.00 93.35           C
ATOM   2745 1HB  TYR A 186      -5.294   8.286  15.274  1.00 93.35           H
ATOM   2746 2HB  TYR A 186      -5.315   8.254  17.026  1.00 93.35           H
ATOM   2747  CG  TYR A 186      -7.151   8.928  16.140  1.00 93.35           C
ATOM   2748  CD1 TYR A 186      -7.810   9.627  17.131  1.00 93.35           C
ATOM   2749  HD1 TYR A 186      -7.242  10.112  17.926  1.00 93.35           H
ATOM   2750  CD2 TYR A 186      -7.869   8.315  15.134  1.00 93.35           C
ATOM   2751  HD2 TYR A 186      -7.349   7.763  14.351  1.00 93.35           H
ATOM   2752  CE1 TYR A 186      -9.247   9.715  17.116  1.00 93.35           C
ATOM   2753  HE1 TYR A 186      -9.780  10.264  17.893  1.00 93.35           H
ATOM   2754  CE2 TYR A 186      -9.306   8.403  15.119  1.00 93.35           C
ATOM   2755  HE2 TYR A 186      -9.886   7.923  14.330  1.00 93.35           H
ATOM   2756  CZ  TYR A 186      -9.924   9.099  16.111  1.00 93.35           C
ATOM   2757  OH  TYR A 186     -11.282   9.183  16.096  1.00 93.35           O
ATOM   2758  HH  TYR A 186     -11.592   9.829  16.793  1.00 93.35           H
ATOM   2759  HN  TYR A 186      -5.387  10.252  14.161  1.00 93.35           H
ATOM   2760  N   SER A 187      -2.734  10.231  15.168  1.00 93.64           N
ATOM   2761  CA  SER A 187      -1.288  10.102  15.119  1.00 93.64           C
ATOM   2762  C   SER A 187      -0.638  11.156  16.018  1.00 93.64           C
ATOM   2763  O   SER A 187      -0.817  12.354  15.804  1.00 93.64           O
ATOM   2764  HA  SER A 187      -1.075   9.100  15.490  1.00 93.64           H
ATOM   2765  CB  SER A 187      -0.771  10.235  13.685  1.00 93.64           C
ATOM   2766 1HB  SER A 187      -1.141  11.164  13.251  1.00 93.64           H
ATOM   2767 2HB  SER A 187       0.317  10.300  13.697  1.00 93.64           H
ATOM   2768  OG  SER A 187      -1.171   9.138  12.869  1.00 93.64           O
ATOM   2769  HG  SER A 187      -1.652   9.472  12.059  1.00 93.64           H
ATOM   2770  HN  SER A 187      -3.161  10.530  14.314  1.00 93.64           H
ATOM   2771  N   GLN A 188       0.102  10.672  17.004  1.00 91.46           N
ATOM   2772  CA  GLN A 188       0.769  11.558  17.943  1.00 91.46           C
ATOM   2773  C   GLN A 188       2.107  10.957  18.380  1.00 91.46           C
ATOM   2774  O   GLN A 188       2.369   9.779  18.146  1.00 91.46           O
ATOM   2775  HA  GLN A 188       0.941  12.485  17.396  1.00 91.46           H
ATOM   2776  CB  GLN A 188      -0.123  11.847  19.152  1.00 91.46           C
ATOM   2777 1HB  GLN A 188      -0.376  10.913  19.653  1.00 91.46           H
ATOM   2778 2HB  GLN A 188       0.422  12.457  19.873  1.00 91.46           H
ATOM   2779  CG  GLN A 188      -1.403  12.569  18.729  1.00 91.46           C
ATOM   2780 1HG  GLN A 188      -1.154  13.412  18.084  1.00 91.46           H
ATOM   2781 2HG  GLN A 188      -2.028  11.894  18.143  1.00 91.46           H
ATOM   2782  CD  GLN A 188      -2.182  13.065  19.948  1.00 91.46           C
ATOM   2783  OE1 GLN A 188      -1.688  13.094  21.063  1.00 91.46           O
ATOM   2784  NE2 GLN A 188      -3.425  13.453  19.676  1.00 91.46           N
ATOM   2785 1HE2 GLN A 188      -3.769  13.404  18.738  1.00 91.46           H
ATOM   2786 2HE2 GLN A 188      -4.014  13.794  20.408  1.00 91.46           H
ATOM   2787  HN  GLN A 188       0.250   9.696  17.166  1.00 91.46           H
ATOM   2788  N   ILE A 189       2.919  11.796  19.007  1.00 91.73           N
ATOM   2789  CA  ILE A 189       4.139  11.324  19.640  1.00 91.73           C
ATOM   2790  C   ILE A 189       3.853  10.992  21.106  1.00 91.73           C
ATOM   2791  O   ILE A 189       3.322  11.823  21.842  1.00 91.73           O
ATOM   2792  HA  ILE A 189       4.438  10.408  19.130  1.00 91.73           H
ATOM   2793  CB  ILE A 189       5.269  12.338  19.448  1.00 91.73           C
ATOM   2794  HB  ILE A 189       4.941  13.295  19.855  1.00 91.73           H
ATOM   2795  CG1 ILE A 189       5.564  12.556  17.963  1.00 91.73           C
ATOM   2796 1HG1 ILE A 189       5.989  11.647  17.536  1.00 91.73           H
ATOM   2797 2HG1 ILE A 189       4.635  12.755  17.429  1.00 91.73           H
ATOM   2798  CG2 ILE A 189       6.518  11.921  20.226  1.00 91.73           C
ATOM   2799 1HG2 ILE A 189       6.281  11.858  21.288  1.00 91.73           H
ATOM   2800 2HG2 ILE A 189       6.858  10.948  19.872  1.00 91.73           H
ATOM   2801 3HG2 ILE A 189       7.305  12.659  20.073  1.00 91.73           H
ATOM   2802  CD1 ILE A 189       6.534  13.722  17.762  1.00 91.73           C
ATOM   2803 1HD1 ILE A 189       6.095  14.633  18.168  1.00 91.73           H
ATOM   2804 2HD1 ILE A 189       7.471  13.509  18.277  1.00 91.73           H
ATOM   2805 3HD1 ILE A 189       6.727  13.855  16.697  1.00 91.73           H
ATOM   2806  HN  ILE A 189       2.755  12.779  19.087  1.00 91.73           H
ATOM   2807  N   LYS A 190       4.217   9.776  21.486  1.00 87.58           N
ATOM   2808  CA  LYS A 190       4.108   9.362  22.874  1.00 87.58           C
ATOM   2809  C   LYS A 190       5.510   9.164  23.454  1.00 87.58           C
ATOM   2810  O   LYS A 190       6.345   8.489  22.854  1.00 87.58           O
ATOM   2811  HA  LYS A 190       3.620  10.171  23.419  1.00 87.58           H
ATOM   2812  CB  LYS A 190       3.212   8.128  22.997  1.00 87.58           C
ATOM   2813 1HB  LYS A 190       2.263   8.312  22.494  1.00 87.58           H
ATOM   2814 2HB  LYS A 190       3.681   7.283  22.493  1.00 87.58           H
ATOM   2815  CG  LYS A 190       2.959   7.778  24.465  1.00 87.58           C
ATOM   2816 1HG  LYS A 190       3.897   7.491  24.940  1.00 87.58           H
ATOM   2817 2HG  LYS A 190       2.590   8.657  24.993  1.00 87.58           H
ATOM   2818  CD  LYS A 190       1.947   6.637  24.590  1.00 87.58           C
ATOM   2819 1HD  LYS A 190       0.960   6.988  24.289  1.00 87.58           H
ATOM   2820 2HD  LYS A 190       2.219   5.829  23.910  1.00 87.58           H
ATOM   2821  CE  LYS A 190       1.892   6.108  26.024  1.00 87.58           C
ATOM   2822 1HE  LYS A 190       2.903   5.997  26.416  1.00 87.58           H
ATOM   2823 2HE  LYS A 190       1.379   6.827  26.664  1.00 87.58           H
ATOM   2824  NZ  LYS A 190       1.190   4.806  26.070  1.00 87.58           N
ATOM   2825 1HZ  LYS A 190       1.232   4.432  27.011  1.00 87.58           H
ATOM   2826 2HZ  LYS A 190       0.221   4.935  25.800  1.00 87.58           H
ATOM   2827 3HZ  LYS A 190       1.636   4.159  25.429  1.00 87.58           H
ATOM   2828  HN  LYS A 190       4.580   9.082  20.865  1.00 87.58           H
ATOM   2829  N   GLU A 191       5.726   9.765  24.615  1.00 85.73           N
ATOM   2830  CA  GLU A 191       6.980   9.590  25.327  1.00 85.73           C
ATOM   2831  C   GLU A 191       6.849   8.477  26.369  1.00 85.73           C
ATOM   2832  O   GLU A 191       5.912   8.476  27.166  1.00 85.73           O
ATOM   2833  HA  GLU A 191       7.707   9.302  24.567  1.00 85.73           H
ATOM   2834  CB  GLU A 191       7.429  10.900  25.978  1.00 85.73           C
ATOM   2835 1HB  GLU A 191       6.595  11.346  26.520  1.00 85.73           H
ATOM   2836 2HB  GLU A 191       8.302  10.718  26.605  1.00 85.73           H
ATOM   2837  CG  GLU A 191       7.863  11.917  24.921  1.00 85.73           C
ATOM   2838 1HG  GLU A 191       8.625  11.477  24.278  1.00 85.73           H
ATOM   2839 2HG  GLU A 191       7.015  12.169  24.284  1.00 85.73           H
ATOM   2840  CD  GLU A 191       8.410  13.188  25.575  1.00 85.73           C
ATOM   2841  OE1 GLU A 191       8.814  14.090  24.810  1.00 85.73           O
ATOM   2842  OE2 GLU A 191       8.413  13.227  26.824  1.00 85.73           O
ATOM   2843  HN  GLU A 191       5.063  10.362  25.068  1.00 85.73           H
ATOM   2844  N   GLU A 192       7.800   7.556  26.328  1.00 78.65           N
ATOM   2845  CA  GLU A 192       7.814   6.452  27.272  1.00 78.65           C
ATOM   2846  C   GLU A 192       9.236   6.206  27.780  1.00 78.65           C
ATOM   2847  O   GLU A 192      10.118   5.827  27.010  1.00 78.65           O
ATOM   2848  HA  GLU A 192       7.176   6.768  28.097  1.00 78.65           H
ATOM   2849  CB  GLU A 192       7.230   5.185  26.643  1.00 78.65           C
ATOM   2850 1HB  GLU A 192       6.182   5.349  26.393  1.00 78.65           H
ATOM   2851 2HB  GLU A 192       7.835   4.888  25.786  1.00 78.65           H
ATOM   2852  CG  GLU A 192       7.272   4.015  27.627  1.00 78.65           C
ATOM   2853 1HG  GLU A 192       8.176   3.429  27.462  1.00 78.65           H
ATOM   2854 2HG  GLU A 192       7.320   4.394  28.647  1.00 78.65           H
ATOM   2855  CD  GLU A 192       6.042   3.119  27.467  1.00 78.65           C
ATOM   2856  OE1 GLU A 192       5.920   2.173  28.274  1.00 78.65           O
ATOM   2857  OE2 GLU A 192       5.251   3.402  26.540  1.00 78.65           O
ATOM   2858  HN  GLU A 192       8.551   7.557  25.667  1.00 78.65           H
ATOM   2859  N   SER A 193       9.416   6.432  29.073  1.00 74.77           N
ATOM   2860  CA  SER A 193      10.667   6.088  29.727  1.00 74.77           C
ATOM   2861  C   SER A 193      11.834   6.781  29.020  1.00 74.77           C
ATOM   2862  O   SER A 193      12.935   6.237  28.951  1.00 74.77           O
ATOM   2863  HA  SER A 193      10.569   6.453  30.749  1.00 74.77           H
ATOM   2864  CB  SER A 193      10.882   4.574  29.744  1.00 74.77           C
ATOM   2865 1HB  SER A 193      11.188   4.239  28.753  1.00 74.77           H
ATOM   2866 2HB  SER A 193      11.695   4.331  30.428  1.00 74.77           H
ATOM   2867  OG  SER A 193       9.706   3.873  30.139  1.00 74.77           O
ATOM   2868  HG  SER A 193       9.848   2.887  30.047  1.00 74.77           H
ATOM   2869  HN  SER A 193       8.726   6.841  29.670  1.00 74.77           H
ATOM   2870  N   GLY A 194      11.553   7.972  28.511  1.00 76.13           N
ATOM   2871  CA  GLY A 194      12.576   8.765  27.851  1.00 76.13           C
ATOM   2872  C   GLY A 194      12.702   8.378  26.376  1.00 76.13           C
ATOM   2873  O   GLY A 194      13.567   8.891  25.667  1.00 76.13           O
ATOM   2874 1HA  GLY A 194      12.331   9.823  27.933  1.00 76.13           H
ATOM   2875 2HA  GLY A 194      13.533   8.619  28.351  1.00 76.13           H
ATOM   2876  HN  GLY A 194      10.647   8.395  28.545  1.00 76.13           H
ATOM   2877  N   ILE A 195      11.826   7.477  25.956  1.00 81.19           N
ATOM   2878  CA  ILE A 195      11.771   7.080  24.560  1.00 81.19           C
ATOM   2879  C   ILE A 195      10.545   7.717  23.901  1.00 81.19           C
ATOM   2880  O   ILE A 195       9.419   7.517  24.354  1.00 81.19           O
ATOM   2881  HA  ILE A 195      12.665   7.470  24.074  1.00 81.19           H
ATOM   2882  CB  ILE A 195      11.815   5.556  24.433  1.00 81.19           C
ATOM   2883  HB  ILE A 195      10.958   5.144  24.967  1.00 81.19           H
ATOM   2884  CG1 ILE A 195      13.073   4.987  25.093  1.00 81.19           C
ATOM   2885 1HG1 ILE A 195      13.958   5.365  24.581  1.00 81.19           H
ATOM   2886 2HG1 ILE A 195      13.132   5.328  26.126  1.00 81.19           H
ATOM   2887  CG2 ILE A 195      11.688   5.123  22.972  1.00 81.19           C
ATOM   2888 1HG2 ILE A 195      10.740   5.480  22.568  1.00 81.19           H
ATOM   2889 2HG2 ILE A 195      12.510   5.545  22.395  1.00 81.19           H
ATOM   2890 3HG2 ILE A 195      11.722   4.035  22.911  1.00 81.19           H
ATOM   2891  CD1 ILE A 195      13.069   3.458  25.053  1.00 81.19           C
ATOM   2892 1HD1 ILE A 195      12.195   3.083  25.587  1.00 81.19           H
ATOM   2893 2HD1 ILE A 195      13.034   3.121  24.017  1.00 81.19           H
ATOM   2894 3HD1 ILE A 195      13.974   3.080  25.528  1.00 81.19           H
ATOM   2895  HN  ILE A 195      11.164   7.021  26.552  1.00 81.19           H
ATOM   2896  N   ALA A 196      10.806   8.470  22.843  1.00 89.24           N
ATOM   2897  CA  ALA A 196       9.732   9.039  22.047  1.00 89.24           C
ATOM   2898  C   ALA A 196       9.278   8.015  21.005  1.00 89.24           C
ATOM   2899  O   ALA A 196      10.095   7.480  20.257  1.00 89.24           O
ATOM   2900  HA  ALA A 196       8.901   9.256  22.717  1.00 89.24           H
ATOM   2901  CB  ALA A 196      10.206  10.348  21.411  1.00 89.24           C
ATOM   2902 1HB  ALA A 196      10.490  11.051  22.194  1.00 89.24           H
ATOM   2903 2HB  ALA A 196      11.067  10.150  20.771  1.00 89.24           H
ATOM   2904 3HB  ALA A 196       9.401  10.774  20.813  1.00 89.24           H
ATOM   2905  HN  ALA A 196      11.729   8.693  22.529  1.00 89.24           H
ATOM   2906  N   ILE A 197       7.975   7.774  20.988  1.00 88.33           N
ATOM   2907  CA  ILE A 197       7.405   6.811  20.061  1.00 88.33           C
ATOM   2908  C   ILE A 197       6.306   7.489  19.240  1.00 88.33           C
ATOM   2909  O   ILE A 197       5.405   8.113  19.798  1.00 88.33           O
ATOM   2910  HA  ILE A 197       8.200   6.499  19.384  1.00 88.33           H
ATOM   2911  CB  ILE A 197       6.932   5.563  20.809  1.00 88.33           C
ATOM   2912  HB  ILE A 197       6.236   5.875  21.588  1.00 88.33           H
ATOM   2913  CG1 ILE A 197       8.102   4.863  21.503  1.00 88.33           C
ATOM   2914 1HG1 ILE A 197       8.793   4.475  20.755  1.00 88.33           H
ATOM   2915 2HG1 ILE A 197       8.655   5.583  22.106  1.00 88.33           H
ATOM   2916  CG2 ILE A 197       6.171   4.619  19.876  1.00 88.33           C
ATOM   2917 1HG2 ILE A 197       5.301   5.133  19.469  1.00 88.33           H
ATOM   2918 2HG2 ILE A 197       6.825   4.310  19.060  1.00 88.33           H
ATOM   2919 3HG2 ILE A 197       5.847   3.740  20.433  1.00 88.33           H
ATOM   2920  CD1 ILE A 197       7.608   3.719  22.391  1.00 88.33           C
ATOM   2921 1HD1 ILE A 197       6.936   4.114  23.153  1.00 88.33           H
ATOM   2922 2HD1 ILE A 197       7.076   2.989  21.781  1.00 88.33           H
ATOM   2923 3HD1 ILE A 197       8.460   3.239  22.872  1.00 88.33           H
ATOM   2924  HN  ILE A 197       7.316   8.222  21.591  1.00 88.33           H
ATOM   2925  N   CYS A 198       6.418   7.343  17.928  1.00 91.12           N
ATOM   2926  CA  CYS A 198       5.353   7.768  17.035  1.00 91.12           C
ATOM   2927  C   CYS A 198       4.273   6.685  17.025  1.00 91.12           C
ATOM   2928  O   CYS A 198       4.492   5.590  16.509  1.00 91.12           O
ATOM   2929  HA  CYS A 198       4.961   8.702  17.437  1.00 91.12           H
ATOM   2930  CB  CYS A 198       5.879   8.063  15.628  1.00 91.12           C
ATOM   2931 1HB  CYS A 198       6.524   8.942  15.649  1.00 91.12           H
ATOM   2932 2HB  CYS A 198       6.487   7.230  15.276  1.00 91.12           H
ATOM   2933  SG  CYS A 198       4.479   8.342  14.483  1.00 91.12           S
ATOM   2934  HN  CYS A 198       7.215   6.944  17.475  1.00 91.12           H
ATOM   2935  N   THR A 199       3.130   7.028  17.600  1.00 90.45           N
ATOM   2936  CA  THR A 199       2.034   6.082  17.711  1.00 90.45           C
ATOM   2937  C   THR A 199       0.702   6.771  17.408  1.00 90.45           C
ATOM   2938  O   THR A 199       0.658   7.983  17.207  1.00 90.45           O
ATOM   2939  HA  THR A 199       2.171   5.307  16.956  1.00 90.45           H
ATOM   2940  CB  THR A 199       2.090   5.453  19.104  1.00 90.45           C
ATOM   2941  HB  THR A 199       3.115   5.202  19.377  1.00 90.45           H
ATOM   2942  OG1 THR A 199       1.187   4.353  19.026  1.00 90.45           O
ATOM   2943  HG1 THR A 199       1.342   3.728  19.791  1.00 90.45           H
ATOM   2944  CG2 THR A 199       1.484   6.357  20.179  1.00 90.45           C
ATOM   2945 1HG2 THR A 199       0.438   6.553  19.942  1.00 90.45           H
ATOM   2946 2HG2 THR A 199       2.032   7.299  20.214  1.00 90.45           H
ATOM   2947 3HG2 THR A 199       1.550   5.863  21.149  1.00 90.45           H
ATOM   2948  HN  THR A 199       2.948   7.933  17.986  1.00 90.45           H
ATOM   2949  N   MET A 200      -0.352   5.968  17.387  1.00 92.14           N
ATOM   2950  CA  MET A 200      -1.701   6.500  17.484  1.00 92.14           C
ATOM   2951  C   MET A 200      -2.218   6.422  18.922  1.00 92.14           C
ATOM   2952  O   MET A 200      -2.202   5.356  19.535  1.00 92.14           O
ATOM   2953  HA  MET A 200      -1.628   7.542  17.173  1.00 92.14           H
ATOM   2954  CB  MET A 200      -2.631   5.707  16.564  1.00 92.14           C
ATOM   2955 1HB  MET A 200      -2.509   4.640  16.750  1.00 92.14           H
ATOM   2956 2HB  MET A 200      -3.668   5.953  16.789  1.00 92.14           H
ATOM   2957  CG  MET A 200      -2.336   6.010  15.094  1.00 92.14           C
ATOM   2958 1HG  MET A 200      -2.612   7.040  14.864  1.00 92.14           H
ATOM   2959 2HG  MET A 200      -1.267   5.916  14.901  1.00 92.14           H
ATOM   2960  SD  MET A 200      -3.245   4.888  14.044  1.00 92.14           S
ATOM   2961  CE  MET A 200      -2.625   3.327  14.650  1.00 92.14           C
ATOM   2962 1HE  MET A 200      -1.544   3.287  14.511  1.00 92.14           H
ATOM   2963 2HE  MET A 200      -2.859   3.230  15.710  1.00 92.14           H
ATOM   2964 3HE  MET A 200      -3.093   2.512  14.098  1.00 92.14           H
ATOM   2965  HN  MET A 200      -0.295   4.973  17.304  1.00 92.14           H
ATOM   2966  N   VAL A 201      -2.664   7.567  19.419  1.00 92.42           N
ATOM   2967  CA  VAL A 201      -3.318   7.615  20.716  1.00 92.42           C
ATOM   2968  C   VAL A 201      -4.799   7.945  20.523  1.00 92.42           C
ATOM   2969  O   VAL A 201      -5.143   8.863  19.780  1.00 92.42           O
ATOM   2970  HA  VAL A 201      -3.235   6.624  21.163  1.00 92.42           H
ATOM   2971  CB  VAL A 201      -2.598   8.609  21.629  1.00 92.42           C
ATOM   2972  HB  VAL A 201      -2.719   9.605  21.202  1.00 92.42           H
ATOM   2973  CG1 VAL A 201      -3.218   8.619  23.027  1.00 92.42           C
ATOM   2974 1HG1 VAL A 201      -4.268   8.905  22.957  1.00 92.42           H
ATOM   2975 2HG1 VAL A 201      -3.142   7.624  23.465  1.00 92.42           H
ATOM   2976 3HG1 VAL A 201      -2.688   9.334  23.655  1.00 92.42           H
ATOM   2977  CG2 VAL A 201      -1.100   8.306  21.696  1.00 92.42           C
ATOM   2978 1HG2 VAL A 201      -0.950   7.300  22.088  1.00 92.42           H
ATOM   2979 2HG2 VAL A 201      -0.670   8.375  20.696  1.00 92.42           H
ATOM   2980 3HG2 VAL A 201      -0.612   9.028  22.351  1.00 92.42           H
ATOM   2981  HN  VAL A 201      -2.584   8.448  18.953  1.00 92.42           H
ATOM   2982  N   TYR A 202      -5.638   7.178  21.205  1.00 91.67           N
ATOM   2983  CA  TYR A 202      -7.075   7.353  21.088  1.00 91.67           C
ATOM   2984  C   TYR A 202      -7.645   8.051  22.324  1.00 91.67           C
ATOM   2985  O   TYR A 202      -7.920   7.406  23.335  1.00 91.67           O
ATOM   2986  HA  TYR A 202      -7.269   7.969  20.210  1.00 91.67           H
ATOM   2987  CB  TYR A 202      -7.665   5.944  20.995  1.00 91.67           C
ATOM   2988 1HB  TYR A 202      -7.356   5.374  21.871  1.00 91.67           H
ATOM   2989 2HB  TYR A 202      -8.752   6.013  21.027  1.00 91.67           H
ATOM   2990  CG  TYR A 202      -7.254   5.179  19.736  1.00 91.67           C
ATOM   2991  CD1 TYR A 202      -7.908   5.411  18.543  1.00 91.67           C
ATOM   2992  HD1 TYR A 202      -8.718   6.139  18.498  1.00 91.67           H
ATOM   2993  CD2 TYR A 202      -6.228   4.257  19.793  1.00 91.67           C
ATOM   2994  HD2 TYR A 202      -5.711   4.074  20.735  1.00 91.67           H
ATOM   2995  CE1 TYR A 202      -7.521   4.691  17.358  1.00 91.67           C
ATOM   2996  HE1 TYR A 202      -8.029   4.864  16.409  1.00 91.67           H
ATOM   2997  CE2 TYR A 202      -5.841   3.537  18.607  1.00 91.67           C
ATOM   2998  HE2 TYR A 202      -5.033   2.806  18.638  1.00 91.67           H
ATOM   2999  CZ  TYR A 202      -6.506   3.789  17.448  1.00 91.67           C
ATOM   3000  OH  TYR A 202      -6.140   3.109  16.329  1.00 91.67           O
ATOM   3001  HH  TYR A 202      -5.545   2.344  16.573  1.00 91.67           H
ATOM   3002  HN  TYR A 202      -5.349   6.450  21.827  1.00 91.67           H
ATOM   3003  N   PRO A 203      -7.833   9.377  22.268  1.00 81.03           N
ATOM   3004  CA  PRO A 203      -8.468  10.097  23.374  1.00 81.03           C
ATOM   3005  C   PRO A 203      -9.942   9.754  23.516  1.00 81.03           C
ATOM   3006  O   PRO A 203     -10.715   9.922  22.574  1.00 81.03           O
ATOM   3007  HA  PRO A 203      -8.016   9.804  24.322  1.00 81.03           H
ATOM   3008  CB  PRO A 203      -8.259  11.569  23.016  1.00 81.03           C
ATOM   3009 1HB  PRO A 203      -9.085  12.188  23.365  1.00 81.03           H
ATOM   3010 2HB  PRO A 203      -7.350  11.968  23.467  1.00 81.03           H
ATOM   3011  CG  PRO A 203      -8.172  11.561  21.516  1.00 81.03           C
ATOM   3012 1HG  PRO A 203      -9.163  11.596  21.064  1.00 81.03           H
ATOM   3013 2HG  PRO A 203      -7.624  12.428  21.148  1.00 81.03           H
ATOM   3014  CD  PRO A 203      -7.463  10.285  21.167  1.00 81.03           C
ATOM   3015 1HD  PRO A 203      -7.786   9.898  20.201  1.00 81.03           H
ATOM   3016 2HD  PRO A 203      -6.384  10.428  21.110  1.00 81.03           H
ATOM   3017  N   SER A 204     -10.295   9.277  24.700  1.00 71.83           N
ATOM   3018  CA  SER A 204     -11.675   9.337  25.150  1.00 71.83           C
ATOM   3019  C   SER A 204     -11.901   8.332  26.282  1.00 71.83           C
ATOM   3020  O   SER A 204     -11.094   7.425  26.481  1.00 71.83           O
ATOM   3021  HA  SER A 204     -11.818  10.356  25.509  1.00 71.83           H
ATOM   3022  CB  SER A 204     -12.642   9.063  23.997  1.00 71.83           C
ATOM   3023 1HB  SER A 204     -13.654   8.960  24.389  1.00 71.83           H
ATOM   3024 2HB  SER A 204     -12.649   9.917  23.319  1.00 71.83           H
ATOM   3025  OG  SER A 204     -12.292   7.887  23.274  1.00 71.83           O
ATOM   3026  HG  SER A 204     -12.945   7.734  22.532  1.00 71.83           H
ATOM   3027  HN  SER A 204      -9.658   8.857  25.347  1.00 71.83           H
ATOM   3028  N   ASP A 205     -13.001   8.528  26.993  1.00 76.43           N
ATOM   3029  CA  ASP A 205     -13.457   7.538  27.954  1.00 76.43           C
ATOM   3030  C   ASP A 205     -13.793   6.238  27.220  1.00 76.43           C
ATOM   3031  O   ASP A 205     -13.803   5.166  27.823  1.00 76.43           O
ATOM   3032  HA  ASP A 205     -12.632   7.419  28.656  1.00 76.43           H
ATOM   3033  CB  ASP A 205     -14.719   8.013  28.677  1.00 76.43           C
ATOM   3034 1HB  ASP A 205     -15.505   8.217  27.949  1.00 76.43           H
ATOM   3035 2HB  ASP A 205     -15.088   7.221  29.330  1.00 76.43           H
ATOM   3036  CG  ASP A 205     -14.439   9.272  29.500  1.00 76.43           C
ATOM   3037  OD1 ASP A 205     -13.366   9.304  30.139  1.00 76.43           O
ATOM   3038  OD2 ASP A 205     -15.305  10.173  29.471  1.00 76.43           O
ATOM   3039  HN  ASP A 205     -13.576   9.343  26.921  1.00 76.43           H
ATOM   3040  N   GLU A 206     -14.060   6.376  25.930  1.00 86.99           N
ATOM   3041  CA  GLU A 206     -14.383   5.225  25.105  1.00 86.99           C
ATOM   3042  C   GLU A 206     -13.235   4.925  24.139  1.00 86.99           C
ATOM   3043  O   GLU A 206     -13.465   4.478  23.016  1.00 86.99           O
ATOM   3044  HA  GLU A 206     -14.507   4.395  25.801  1.00 86.99           H
ATOM   3045  CB  GLU A 206     -15.694   5.443  24.348  1.00 86.99           C
ATOM   3046 1HB  GLU A 206     -15.611   6.328  23.716  1.00 86.99           H
ATOM   3047 2HB  GLU A 206     -15.953   4.541  23.793  1.00 86.99           H
ATOM   3048  CG  GLU A 206     -16.851   5.700  25.316  1.00 86.99           C
ATOM   3049 1HG  GLU A 206     -16.626   5.251  26.284  1.00 86.99           H
ATOM   3050 2HG  GLU A 206     -16.961   6.772  25.480  1.00 86.99           H
ATOM   3051  CD  GLU A 206     -18.160   5.124  24.772  1.00 86.99           C
ATOM   3052  OE1 GLU A 206     -18.936   4.599  25.600  1.00 86.99           O
ATOM   3053  OE2 GLU A 206     -18.355   5.222  23.542  1.00 86.99           O
ATOM   3054  HN  GLU A 206     -14.059   7.253  25.449  1.00 86.99           H
ATOM   3055  N   SER A 207     -12.024   5.184  24.610  1.00 90.55           N
ATOM   3056  CA  SER A 207     -10.849   5.056  23.766  1.00 90.55           C
ATOM   3057  C   SER A 207     -10.796   3.656  23.152  1.00 90.55           C
ATOM   3058  O   SER A 207     -10.343   3.486  22.021  1.00 90.55           O
ATOM   3059  HA  SER A 207     -10.969   5.810  22.988  1.00 90.55           H
ATOM   3060  CB  SER A 207      -9.570   5.339  24.556  1.00 90.55           C
ATOM   3061 1HB  SER A 207      -8.703   5.092  23.943  1.00 90.55           H
ATOM   3062 2HB  SER A 207      -9.509   6.404  24.779  1.00 90.55           H
ATOM   3063  OG  SER A 207      -9.518   4.596  25.771  1.00 90.55           O
ATOM   3064  HG  SER A 207      -8.764   4.925  26.340  1.00 90.55           H
ATOM   3065  HN  SER A 207     -11.840   5.476  25.549  1.00 90.55           H
ATOM   3066  N   THR A 208     -11.265   2.687  23.926  1.00 91.08           N
ATOM   3067  CA  THR A 208     -11.277   1.307  23.472  1.00 91.08           C
ATOM   3068  C   THR A 208     -12.194   1.154  22.256  1.00 91.08           C
ATOM   3069  O   THR A 208     -11.806   0.556  21.254  1.00 91.08           O
ATOM   3070  HA  THR A 208     -10.271   1.042  23.149  1.00 91.08           H
ATOM   3071  CB  THR A 208     -11.683   0.424  24.654  1.00 91.08           C
ATOM   3072  HB  THR A 208     -11.699  -0.627  24.367  1.00 91.08           H
ATOM   3073  OG1 THR A 208     -12.931   0.965  25.079  1.00 91.08           O
ATOM   3074  HG1 THR A 208     -13.410   0.305  25.658  1.00 91.08           H
ATOM   3075  CG2 THR A 208     -10.765   0.609  25.864  1.00 91.08           C
ATOM   3076 1HG2 THR A 208     -10.802   1.647  26.193  1.00 91.08           H
ATOM   3077 2HG2 THR A 208      -9.743   0.350  25.588  1.00 91.08           H
ATOM   3078 3HG2 THR A 208     -11.098  -0.041  26.674  1.00 91.08           H
ATOM   3079  HN  THR A 208     -11.630   2.833  24.845  1.00 91.08           H
ATOM   3080  N   LYS A 209     -13.392   1.704  22.386  1.00 91.96           N
ATOM   3081  CA  LYS A 209     -14.369   1.631  21.313  1.00 91.96           C
ATOM   3082  C   LYS A 209     -13.790   2.284  20.056  1.00 91.96           C
ATOM   3083  O   LYS A 209     -13.959   1.772  18.951  1.00 91.96           O
ATOM   3084  HA  LYS A 209     -14.546   0.576  21.103  1.00 91.96           H
ATOM   3085  CB  LYS A 209     -15.703   2.233  21.760  1.00 91.96           C
ATOM   3086 1HB  LYS A 209     -15.538   3.230  22.168  1.00 91.96           H
ATOM   3087 2HB  LYS A 209     -16.362   2.346  20.899  1.00 91.96           H
ATOM   3088  CG  LYS A 209     -16.377   1.351  22.813  1.00 91.96           C
ATOM   3089 1HG  LYS A 209     -16.532   0.351  22.409  1.00 91.96           H
ATOM   3090 2HG  LYS A 209     -15.723   1.247  23.679  1.00 91.96           H
ATOM   3091  CD  LYS A 209     -17.718   1.945  23.249  1.00 91.96           C
ATOM   3092 1HD  LYS A 209     -17.570   2.965  23.602  1.00 91.96           H
ATOM   3093 2HD  LYS A 209     -18.391   1.998  22.393  1.00 91.96           H
ATOM   3094  CE  LYS A 209     -18.356   1.103  24.356  1.00 91.96           C
ATOM   3095 1HE  LYS A 209     -18.600   0.113  23.973  1.00 91.96           H
ATOM   3096 2HE  LYS A 209     -17.646   0.964  25.170  1.00 91.96           H
ATOM   3097  NZ  LYS A 209     -19.581   1.760  24.864  1.00 91.96           N
ATOM   3098 1HZ  LYS A 209     -20.069   1.128  25.490  1.00 91.96           H
ATOM   3099 2HZ  LYS A 209     -19.329   2.604  25.366  1.00 91.96           H
ATOM   3100 3HZ  LYS A 209     -20.186   1.998  24.086  1.00 91.96           H
ATOM   3101  HN  LYS A 209     -13.699   2.191  23.204  1.00 91.96           H
ATOM   3102  N   LEU A 210     -13.118   3.407  20.268  1.00 92.69           N
ATOM   3103  CA  LEU A 210     -12.588   4.182  19.160  1.00 92.69           C
ATOM   3104  C   LEU A 210     -11.535   3.354  18.421  1.00 92.69           C
ATOM   3105  O   LEU A 210     -11.564   3.257  17.195  1.00 92.69           O
ATOM   3106  HA  LEU A 210     -13.414   4.380  18.476  1.00 92.69           H
ATOM   3107  CB  LEU A 210     -12.073   5.536  19.651  1.00 92.69           C
ATOM   3108 1HB  LEU A 210     -12.853   6.003  20.252  1.00 92.69           H
ATOM   3109 2HB  LEU A 210     -11.223   5.361  20.311  1.00 92.69           H
ATOM   3110  CG  LEU A 210     -11.644   6.525  18.565  1.00 92.69           C
ATOM   3111  HG  LEU A 210     -10.863   6.056  17.966  1.00 92.69           H
ATOM   3112  CD1 LEU A 210     -12.807   6.843  17.623  1.00 92.69           C
ATOM   3113 1HD1 LEU A 210     -13.149   5.926  17.145  1.00 92.69           H
ATOM   3114 2HD1 LEU A 210     -13.625   7.283  18.193  1.00 92.69           H
ATOM   3115 3HD1 LEU A 210     -12.474   7.548  16.861  1.00 92.69           H
ATOM   3116  CD2 LEU A 210     -11.042   7.790  19.181  1.00 92.69           C
ATOM   3117 1HD2 LEU A 210     -11.784   8.271  19.819  1.00 92.69           H
ATOM   3118 2HD2 LEU A 210     -10.169   7.524  19.777  1.00 92.69           H
ATOM   3119 3HD2 LEU A 210     -10.746   8.475  18.388  1.00 92.69           H
ATOM   3120  HN  LEU A 210     -12.934   3.786  21.175  1.00 92.69           H
ATOM   3121  N   LYS A 211     -10.629   2.778  19.198  1.00 93.10           N
ATOM   3122  CA  LYS A 211      -9.572   1.957  18.633  1.00 93.10           C
ATOM   3123  C   LYS A 211     -10.192   0.860  17.766  1.00 93.10           C
ATOM   3124  O   LYS A 211      -9.799   0.677  16.615  1.00 93.10           O
ATOM   3125  HA  LYS A 211      -8.965   2.600  17.995  1.00 93.10           H
ATOM   3126  CB  LYS A 211      -8.659   1.425  19.739  1.00 93.10           C
ATOM   3127 1HB  LYS A 211      -8.152   2.256  20.230  1.00 93.10           H
ATOM   3128 2HB  LYS A 211      -9.257   0.923  20.499  1.00 93.10           H
ATOM   3129  CG  LYS A 211      -7.622   0.452  19.173  1.00 93.10           C
ATOM   3130 1HG  LYS A 211      -8.113  -0.473  18.871  1.00 93.10           H
ATOM   3131 2HG  LYS A 211      -7.168   0.878  18.279  1.00 93.10           H
ATOM   3132  CD  LYS A 211      -6.536   0.145  20.206  1.00 93.10           C
ATOM   3133 1HD  LYS A 211      -6.086   1.076  20.553  1.00 93.10           H
ATOM   3134 2HD  LYS A 211      -6.983  -0.336  21.077  1.00 93.10           H
ATOM   3135  CE  LYS A 211      -5.456  -0.761  19.614  1.00 93.10           C
ATOM   3136 1HE  LYS A 211      -5.868  -1.753  19.425  1.00 93.10           H
ATOM   3137 2HE  LYS A 211      -5.126  -0.365  18.653  1.00 93.10           H
ATOM   3138  NZ  LYS A 211      -4.303  -0.865  20.536  1.00 93.10           N
ATOM   3139 1HZ  LYS A 211      -3.497  -1.218  20.031  1.00 93.10           H
ATOM   3140 2HZ  LYS A 211      -4.090   0.051  20.915  1.00 93.10           H
ATOM   3141 3HZ  LYS A 211      -4.532  -1.499  21.293  1.00 93.10           H
ATOM   3142  HN  LYS A 211     -10.610   2.865  20.194  1.00 93.10           H
ATOM   3143  N   SER A 212     -11.152   0.159  18.352  1.00 92.76           N
ATOM   3144  CA  SER A 212     -11.715  -1.019  17.713  1.00 92.76           C
ATOM   3145  C   SER A 212     -12.479  -0.614  16.451  1.00 92.76           C
ATOM   3146  O   SER A 212     -12.504  -1.357  15.471  1.00 92.76           O
ATOM   3147  HA  SER A 212     -10.860  -1.645  17.458  1.00 92.76           H
ATOM   3148  CB  SER A 212     -12.635  -1.778  18.671  1.00 92.76           C
ATOM   3149 1HB  SER A 212     -13.513  -1.170  18.888  1.00 92.76           H
ATOM   3150 2HB  SER A 212     -12.989  -2.689  18.188  1.00 92.76           H
ATOM   3151  OG  SER A 212     -11.977  -2.113  19.890  1.00 92.76           O
ATOM   3152  HG  SER A 212     -12.139  -1.400  20.573  1.00 92.76           H
ATOM   3153  HN  SER A 212     -11.543   0.383  19.245  1.00 92.76           H
ATOM   3154  N   ALA A 213     -13.085   0.563  16.516  1.00 92.96           N
ATOM   3155  CA  ALA A 213     -13.803   1.099  15.373  1.00 92.96           C
ATOM   3156  C   ALA A 213     -12.812   1.394  14.246  1.00 92.96           C
ATOM   3157  O   ALA A 213     -13.047   1.029  13.095  1.00 92.96           O
ATOM   3158  HA  ALA A 213     -14.507   0.337  15.036  1.00 92.96           H
ATOM   3159  CB  ALA A 213     -14.588   2.341  15.800  1.00 92.96           C
ATOM   3160 1HB  ALA A 213     -15.298   2.071  16.581  1.00 92.96           H
ATOM   3161 2HB  ALA A 213     -13.898   3.094  16.180  1.00 92.96           H
ATOM   3162 3HB  ALA A 213     -15.127   2.743  14.942  1.00 92.96           H
ATOM   3163  HN  ALA A 213     -13.089   1.145  17.329  1.00 92.96           H
ATOM   3164  N   VAL A 214     -11.723   2.054  14.616  1.00 92.57           N
ATOM   3165  CA  VAL A 214     -10.727   2.461  13.640  1.00 92.57           C
ATOM   3166  C   VAL A 214     -10.065   1.216  13.044  1.00 92.57           C
ATOM   3167  O   VAL A 214      -9.776   1.175  11.849  1.00 92.57           O
ATOM   3168  HA  VAL A 214     -11.245   2.997  12.845  1.00 92.57           H
ATOM   3169  CB  VAL A 214      -9.724   3.420  14.284  1.00 92.57           C
ATOM   3170  HB  VAL A 214      -9.354   2.954  15.198  1.00 92.57           H
ATOM   3171  CG1 VAL A 214      -8.528   3.663  13.363  1.00 92.57           C
ATOM   3172 1HG1 VAL A 214      -8.026   2.717  13.161  1.00 92.57           H
ATOM   3173 2HG1 VAL A 214      -8.874   4.098  12.425  1.00 92.57           H
ATOM   3174 3HG1 VAL A 214      -7.831   4.348  13.845  1.00 92.57           H
ATOM   3175  CG2 VAL A 214     -10.397   4.739  14.669  1.00 92.57           C
ATOM   3176 1HG2 VAL A 214     -10.808   5.211  13.777  1.00 92.57           H
ATOM   3177 2HG2 VAL A 214     -11.200   4.543  15.380  1.00 92.57           H
ATOM   3178 3HG2 VAL A 214      -9.662   5.402  15.125  1.00 92.57           H
ATOM   3179  HN  VAL A 214     -11.519   2.309  15.561  1.00 92.57           H
ATOM   3180  N   LEU A 215      -9.845   0.233  13.904  1.00 92.66           N
ATOM   3181  CA  LEU A 215      -9.218  -1.007  13.479  1.00 92.66           C
ATOM   3182  C   LEU A 215     -10.137  -1.725  12.488  1.00 92.66           C
ATOM   3183  O   LEU A 215      -9.676  -2.243  11.472  1.00 92.66           O
ATOM   3184  HA  LEU A 215      -8.293  -0.745  12.965  1.00 92.66           H
ATOM   3185  CB  LEU A 215      -8.837  -1.858  14.691  1.00 92.66           C
ATOM   3186 1HB  LEU A 215      -9.638  -1.785  15.428  1.00 92.66           H
ATOM   3187 2HB  LEU A 215      -8.787  -2.901  14.377  1.00 92.66           H
ATOM   3188  CG  LEU A 215      -7.518  -1.497  15.377  1.00 92.66           C
ATOM   3189  HG  LEU A 215      -7.512  -0.423  15.562  1.00 92.66           H
ATOM   3190  CD1 LEU A 215      -7.397  -2.190  16.735  1.00 92.66           C
ATOM   3191 1HD1 LEU A 215      -8.221  -1.878  17.377  1.00 92.66           H
ATOM   3192 2HD1 LEU A 215      -7.435  -3.271  16.596  1.00 92.66           H
ATOM   3193 3HD1 LEU A 215      -6.451  -1.916  17.201  1.00 92.66           H
ATOM   3194  CD2 LEU A 215      -6.326  -1.805  14.468  1.00 92.66           C
ATOM   3195 1HD2 LEU A 215      -6.316  -2.869  14.230  1.00 92.66           H
ATOM   3196 2HD2 LEU A 215      -6.411  -1.227  13.548  1.00 92.66           H
ATOM   3197 3HD2 LEU A 215      -5.401  -1.539  14.980  1.00 92.66           H
ATOM   3198  HN  LEU A 215     -10.088   0.273  14.873  1.00 92.66           H
ATOM   3199  N   THR A 216     -11.420  -1.732  12.818  1.00 92.87           N
ATOM   3200  CA  THR A 216     -12.410  -2.362  11.961  1.00 92.87           C
ATOM   3201  C   THR A 216     -12.376  -1.742  10.562  1.00 92.87           C
ATOM   3202  O   THR A 216     -12.388  -2.458   9.562  1.00 92.87           O
ATOM   3203  HA  THR A 216     -12.149  -3.414  11.850  1.00 92.87           H
ATOM   3204  CB  THR A 216     -13.773  -2.242  12.645  1.00 92.87           C
ATOM   3205  HB  THR A 216     -14.034  -1.197  12.812  1.00 92.87           H
ATOM   3206  OG1 THR A 216     -13.642  -3.039  13.820  1.00 92.87           O
ATOM   3207  HG1 THR A 216     -13.498  -2.452  14.617  1.00 92.87           H
ATOM   3208  CG2 THR A 216     -14.888  -2.927  11.853  1.00 92.87           C
ATOM   3209 1HG2 THR A 216     -14.659  -3.987  11.745  1.00 92.87           H
ATOM   3210 2HG2 THR A 216     -14.967  -2.470  10.867  1.00 92.87           H
ATOM   3211 3HG2 THR A 216     -15.834  -2.813  12.383  1.00 92.87           H
ATOM   3212  HN  THR A 216     -11.785  -1.318  13.652  1.00 92.87           H
ATOM   3213  N   LEU A 217     -12.334  -0.418  10.537  1.00 91.42           N
ATOM   3214  CA  LEU A 217     -12.298   0.306   9.278  1.00 91.42           C
ATOM   3215  C   LEU A 217     -11.055  -0.113   8.489  1.00 91.42           C
ATOM   3216  O   LEU A 217     -11.117  -0.288   7.274  1.00 91.42           O
ATOM   3217  HA  LEU A 217     -13.181   0.016   8.709  1.00 91.42           H
ATOM   3218  CB  LEU A 217     -12.391   1.813   9.523  1.00 91.42           C
ATOM   3219 1HB  LEU A 217     -13.290   2.011  10.108  1.00 91.42           H
ATOM   3220 2HB  LEU A 217     -11.541   2.115  10.135  1.00 91.42           H
ATOM   3221  CG  LEU A 217     -12.424   2.695   8.274  1.00 91.42           C
ATOM   3222  HG  LEU A 217     -11.557   2.452   7.661  1.00 91.42           H
ATOM   3223  CD1 LEU A 217     -13.668   2.406   7.431  1.00 91.42           C
ATOM   3224 1HD1 LEU A 217     -13.662   1.361   7.121  1.00 91.42           H
ATOM   3225 2HD1 LEU A 217     -14.562   2.605   8.023  1.00 91.42           H
ATOM   3226 3HD1 LEU A 217     -13.667   3.047   6.550  1.00 91.42           H
ATOM   3227  CD2 LEU A 217     -12.315   4.176   8.645  1.00 91.42           C
ATOM   3228 1HD2 LEU A 217     -13.149   4.451   9.290  1.00 91.42           H
ATOM   3229 2HD2 LEU A 217     -11.376   4.350   9.171  1.00 91.42           H
ATOM   3230 3HD2 LEU A 217     -12.341   4.780   7.739  1.00 91.42           H
ATOM   3231  HN  LEU A 217     -12.325   0.157  11.355  1.00 91.42           H
ATOM   3232  N   LYS A 218      -9.956  -0.261   9.214  1.00 89.32           N
ATOM   3233  CA  LYS A 218      -8.695  -0.629   8.594  1.00 89.32           C
ATOM   3234  C   LYS A 218      -8.831  -2.011   7.951  1.00 89.32           C
ATOM   3235  O   LYS A 218      -8.284  -2.257   6.877  1.00 89.32           O
ATOM   3236  HA  LYS A 218      -8.493   0.099   7.808  1.00 89.32           H
ATOM   3237  CB  LYS A 218      -7.551  -0.531   9.606  1.00 89.32           C
ATOM   3238 1HB  LYS A 218      -7.858  -0.977  10.552  1.00 89.32           H
ATOM   3239 2HB  LYS A 218      -6.695  -1.103   9.248  1.00 89.32           H
ATOM   3240  CG  LYS A 218      -7.141   0.925   9.831  1.00 89.32           C
ATOM   3241 1HG  LYS A 218      -6.674   1.319   8.929  1.00 89.32           H
ATOM   3242 2HG  LYS A 218      -8.028   1.531  10.022  1.00 89.32           H
ATOM   3243  CD  LYS A 218      -6.172   1.046  11.008  1.00 89.32           C
ATOM   3244 1HD  LYS A 218      -6.678   0.764  11.932  1.00 89.32           H
ATOM   3245 2HD  LYS A 218      -5.343   0.351  10.874  1.00 89.32           H
ATOM   3246  CE  LYS A 218      -5.633   2.473  11.131  1.00 89.32           C
ATOM   3247 1HE  LYS A 218      -5.021   2.713  10.262  1.00 89.32           H
ATOM   3248 2HE  LYS A 218      -6.462   3.181  11.142  1.00 89.32           H
ATOM   3249  NZ  LYS A 218      -4.831   2.620  12.366  1.00 89.32           N
ATOM   3250 1HZ  LYS A 218      -4.391   3.534  12.377  1.00 89.32           H
ATOM   3251 2HZ  LYS A 218      -5.435   2.526  13.175  1.00 89.32           H
ATOM   3252 3HZ  LYS A 218      -4.117   1.901  12.392  1.00 89.32           H
ATOM   3253  HN  LYS A 218      -9.918  -0.134  10.205  1.00 89.32           H
ATOM   3254  N   VAL A 219      -9.563  -2.877   8.636  1.00 90.05           N
ATOM   3255  CA  VAL A 219      -9.737  -4.243   8.171  1.00 90.05           C
ATOM   3256  C   VAL A 219     -10.634  -4.245   6.932  1.00 90.05           C
ATOM   3257  O   VAL A 219     -10.349  -4.939   5.957  1.00 90.05           O
ATOM   3258  HA  VAL A 219      -8.754  -4.623   7.894  1.00 90.05           H
ATOM   3259  CB  VAL A 219     -10.280  -5.116   9.304  1.00 90.05           C
ATOM   3260  HB  VAL A 219     -11.158  -4.620   9.718  1.00 90.05           H
ATOM   3261  CG1 VAL A 219     -10.716  -6.485   8.780  1.00 90.05           C
ATOM   3262 1HG1 VAL A 219     -11.499  -6.355   8.033  1.00 90.05           H
ATOM   3263 2HG1 VAL A 219      -9.863  -6.990   8.328  1.00 90.05           H
ATOM   3264 3HG1 VAL A 219     -11.098  -7.086   9.606  1.00 90.05           H
ATOM   3265  CG2 VAL A 219      -9.250  -5.261  10.426  1.00 90.05           C
ATOM   3266 1HG2 VAL A 219      -8.345  -5.724  10.032  1.00 90.05           H
ATOM   3267 2HG2 VAL A 219      -9.009  -4.277  10.828  1.00 90.05           H
ATOM   3268 3HG2 VAL A 219      -9.662  -5.886  11.219  1.00 90.05           H
ATOM   3269  HN  VAL A 219     -10.033  -2.659   9.492  1.00 90.05           H
ATOM   3270  N   ILE A 220     -11.699  -3.461   7.010  1.00 90.18           N
ATOM   3271  CA  ILE A 220     -12.653  -3.383   5.917  1.00 90.18           C
ATOM   3272  C   ILE A 220     -11.937  -2.898   4.655  1.00 90.18           C
ATOM   3273  O   ILE A 220     -12.038  -3.522   3.600  1.00 90.18           O
ATOM   3274  HA  ILE A 220     -13.025  -4.392   5.736  1.00 90.18           H
ATOM   3275  CB  ILE A 220     -13.853  -2.521   6.313  1.00 90.18           C
ATOM   3276  HB  ILE A 220     -13.479  -1.601   6.762  1.00 90.18           H
ATOM   3277  CG1 ILE A 220     -14.708  -3.225   7.369  1.00 90.18           C
ATOM   3278 1HG1 ILE A 220     -15.213  -4.081   6.921  1.00 90.18           H
ATOM   3279 2HG1 ILE A 220     -14.068  -3.611   8.162  1.00 90.18           H
ATOM   3280  CG2 ILE A 220     -14.672  -2.124   5.084  1.00 90.18           C
ATOM   3281 1HG2 ILE A 220     -14.045  -1.555   4.398  1.00 90.18           H
ATOM   3282 2HG2 ILE A 220     -15.036  -3.021   4.584  1.00 90.18           H
ATOM   3283 3HG2 ILE A 220     -15.519  -1.512   5.394  1.00 90.18           H
ATOM   3284  CD1 ILE A 220     -15.744  -2.268   7.962  1.00 90.18           C
ATOM   3285 1HD1 ILE A 220     -15.234  -1.425   8.430  1.00 90.18           H
ATOM   3286 2HD1 ILE A 220     -16.397  -1.903   7.170  1.00 90.18           H
ATOM   3287 3HD1 ILE A 220     -16.338  -2.793   8.710  1.00 90.18           H
ATOM   3288  HN  ILE A 220     -11.914  -2.887   7.800  1.00 90.18           H
ATOM   3289  N   LEU A 221     -11.230  -1.787   4.804  1.00 87.42           N
ATOM   3290  CA  LEU A 221     -10.605  -1.138   3.664  1.00 87.42           C
ATOM   3291  C   LEU A 221      -9.315  -1.878   3.305  1.00 87.42           C
ATOM   3292  O   LEU A 221      -8.862  -1.824   2.163  1.00 87.42           O
ATOM   3293  HA  LEU A 221     -11.295  -1.219   2.824  1.00 87.42           H
ATOM   3294  CB  LEU A 221     -10.402   0.353   3.941  1.00 87.42           C
ATOM   3295 1HB  LEU A 221      -9.709   0.456   4.775  1.00 87.42           H
ATOM   3296 2HB  LEU A 221      -9.923   0.802   3.071  1.00 87.42           H
ATOM   3297  CG  LEU A 221     -11.666   1.153   4.262  1.00 87.42           C
ATOM   3298  HG  LEU A 221     -12.185   0.657   5.082  1.00 87.42           H
ATOM   3299  CD1 LEU A 221     -11.315   2.565   4.738  1.00 87.42           C
ATOM   3300 1HD1 LEU A 221     -10.702   2.503   5.637  1.00 87.42           H
ATOM   3301 2HD1 LEU A 221     -10.762   3.084   3.956  1.00 87.42           H
ATOM   3302 3HD1 LEU A 221     -12.231   3.112   4.960  1.00 87.42           H
ATOM   3303  CD2 LEU A 221     -12.622   1.172   3.068  1.00 87.42           C
ATOM   3304 1HD2 LEU A 221     -12.126   1.631   2.213  1.00 87.42           H
ATOM   3305 2HD2 LEU A 221     -12.909   0.151   2.816  1.00 87.42           H
ATOM   3306 3HD2 LEU A 221     -13.512   1.748   3.323  1.00 87.42           H
ATOM   3307  HN  LEU A 221     -11.081  -1.333   5.683  1.00 87.42           H
ATOM   3308  N   GLY A 222      -8.760  -2.552   4.301  1.00 82.16           N
ATOM   3309  CA  GLY A 222      -7.435  -3.132   4.166  1.00 82.16           C
ATOM   3310  C   GLY A 222      -7.508  -4.525   3.538  1.00 82.16           C
ATOM   3311  O   GLY A 222      -6.621  -4.916   2.780  1.00 82.16           O
ATOM   3312 1HA  GLY A 222      -6.811  -2.484   3.550  1.00 82.16           H
ATOM   3313 2HA  GLY A 222      -6.960  -3.195   5.145  1.00 82.16           H
ATOM   3314  HN  GLY A 222      -9.200  -2.704   5.187  1.00 82.16           H
ATOM   3315  N   PHE A 223      -8.573  -5.237   3.877  1.00 81.81           N
ATOM   3316  CA  PHE A 223      -8.666  -6.649   3.544  1.00 81.81           C
ATOM   3317  C   PHE A 223      -9.794  -6.903   2.542  1.00 81.81           C
ATOM   3318  O   PHE A 223      -9.554  -7.415   1.450  1.00 81.81           O
ATOM   3319  HA  PHE A 223      -7.714  -6.940   3.099  1.00 81.81           H
ATOM   3320  CB  PHE A 223      -8.977  -7.395   4.843  1.00 81.81           C
ATOM   3321 1HB  PHE A 223      -8.298  -7.047   5.622  1.00 81.81           H
ATOM   3322 2HB  PHE A 223      -9.987  -7.140   5.164  1.00 81.81           H
ATOM   3323  CG  PHE A 223      -8.862  -8.916   4.730  1.00 81.81           C
ATOM   3324  CD1 PHE A 223      -9.985  -9.676   4.619  1.00 81.81           C
ATOM   3325  HD1 PHE A 223     -10.966  -9.201   4.610  1.00 81.81           H
ATOM   3326  CD2 PHE A 223      -7.638  -9.509   4.741  1.00 81.81           C
ATOM   3327  HD2 PHE A 223      -6.739  -8.900   4.831  1.00 81.81           H
ATOM   3328  CE1 PHE A 223      -9.878 -11.088   4.513  1.00 81.81           C
ATOM   3329  HE1 PHE A 223     -10.778 -11.697   4.424  1.00 81.81           H
ATOM   3330  CE2 PHE A 223      -7.532 -10.921   4.636  1.00 81.81           C
ATOM   3331  HE2 PHE A 223      -6.551 -11.396   4.645  1.00 81.81           H
ATOM   3332  CZ  PHE A 223      -8.654 -11.681   4.524  1.00 81.81           C
ATOM   3333  HZ  PHE A 223      -8.573 -12.765   4.444  1.00 81.81           H
ATOM   3334  HN  PHE A 223      -9.360  -4.866   4.368  1.00 81.81           H
ATOM   3335  N   PHE A 224     -10.999  -6.532   2.949  1.00 85.11           N
ATOM   3336  CA  PHE A 224     -12.191  -6.931   2.220  1.00 85.11           C
ATOM   3337  C   PHE A 224     -12.301  -6.176   0.894  1.00 85.11           C
ATOM   3338  O   PHE A 224     -12.662  -6.758  -0.128  1.00 85.11           O
ATOM   3339  HA  PHE A 224     -12.106  -7.999   2.022  1.00 85.11           H
ATOM   3340  CB  PHE A 224     -13.392  -6.574   3.098  1.00 85.11           C
ATOM   3341 1HB  PHE A 224     -13.274  -5.553   3.460  1.00 85.11           H
ATOM   3342 2HB  PHE A 224     -14.294  -6.593   2.486  1.00 85.11           H
ATOM   3343  CG  PHE A 224     -13.586  -7.506   4.296  1.00 85.11           C
ATOM   3344  CD1 PHE A 224     -14.167  -8.724   4.123  1.00 85.11           C
ATOM   3345  HD1 PHE A 224     -14.494  -9.036   3.131  1.00 85.11           H
ATOM   3346  CD2 PHE A 224     -13.178  -7.117   5.533  1.00 85.11           C
ATOM   3347  HD2 PHE A 224     -12.712  -6.141   5.671  1.00 85.11           H
ATOM   3348  CE1 PHE A 224     -14.347  -9.588   5.235  1.00 85.11           C
ATOM   3349  HE1 PHE A 224     -14.813 -10.564   5.097  1.00 85.11           H
ATOM   3350  CE2 PHE A 224     -13.358  -7.981   6.645  1.00 85.11           C
ATOM   3351  HE2 PHE A 224     -13.031  -7.669   7.637  1.00 85.11           H
ATOM   3352  CZ  PHE A 224     -13.939  -9.199   6.472  1.00 85.11           C
ATOM   3353  HZ  PHE A 224     -14.077  -9.863   7.326  1.00 85.11           H
ATOM   3354  HN  PHE A 224     -11.167  -5.971   3.760  1.00 85.11           H
ATOM   3355  N   LEU A 225     -11.983  -4.891   0.953  1.00 82.47           N
ATOM   3356  CA  LEU A 225     -12.072  -4.043  -0.223  1.00 82.47           C
ATOM   3357  C   LEU A 225     -11.169  -4.607  -1.322  1.00 82.47           C
ATOM   3358  O   LEU A 225     -11.623  -4.851  -2.439  1.00 82.47           O
ATOM   3359  HA  LEU A 225     -13.104  -4.076  -0.573  1.00 82.47           H
ATOM   3360  CB  LEU A 225     -11.764  -2.589   0.140  1.00 82.47           C
ATOM   3361 1HB  LEU A 225     -12.542  -2.231   0.814  1.00 82.47           H
ATOM   3362 2HB  LEU A 225     -10.826  -2.565   0.695  1.00 82.47           H
ATOM   3363  CG  LEU A 225     -11.655  -1.613  -1.034  1.00 82.47           C
ATOM   3364  HG  LEU A 225     -10.981  -2.043  -1.774  1.00 82.47           H
ATOM   3365  CD1 LEU A 225     -13.012  -1.421  -1.714  1.00 82.47           C
ATOM   3366 1HD1 LEU A 225     -13.369  -2.380  -2.089  1.00 82.47           H
ATOM   3367 2HD1 LEU A 225     -13.727  -1.023  -0.994  1.00 82.47           H
ATOM   3368 3HD1 LEU A 225     -12.906  -0.723  -2.545  1.00 82.47           H
ATOM   3369  CD2 LEU A 225     -11.045  -0.283  -0.586  1.00 82.47           C
ATOM   3370 1HD2 LEU A 225     -11.674   0.164   0.184  1.00 82.47           H
ATOM   3371 2HD2 LEU A 225     -10.047  -0.458  -0.184  1.00 82.47           H
ATOM   3372 3HD2 LEU A 225     -10.979   0.392  -1.439  1.00 82.47           H
ATOM   3373  HN  LEU A 225     -11.670  -4.430   1.784  1.00 82.47           H
ATOM   3374  N   PRO A 226      -9.880  -4.823  -1.029  1.00 80.41           N
ATOM   3375  CA  PRO A 226      -8.974  -5.427  -2.008  1.00 80.41           C
ATOM   3376  C   PRO A 226      -9.513  -6.737  -2.561  1.00 80.41           C
ATOM   3377  O   PRO A 226      -9.406  -7.000  -3.758  1.00 80.41           O
ATOM   3378  HA  PRO A 226      -8.869  -4.774  -2.875  1.00 80.41           H
ATOM   3379  CB  PRO A 226      -7.677  -5.633  -1.223  1.00 80.41           C
ATOM   3380 1HB  PRO A 226      -7.635  -6.624  -0.770  1.00 80.41           H
ATOM   3381 2HB  PRO A 226      -6.800  -5.541  -1.865  1.00 80.41           H
ATOM   3382  CG  PRO A 226      -7.723  -4.533  -0.170  1.00 80.41           C
ATOM   3383 1HG  PRO A 226      -7.067  -4.752   0.673  1.00 80.41           H
ATOM   3384 2HG  PRO A 226      -7.395  -3.574  -0.572  1.00 80.41           H
ATOM   3385  CD  PRO A 226      -9.187  -4.512   0.235  1.00 80.41           C
ATOM   3386 1HD  PRO A 226      -9.405  -5.254   1.004  1.00 80.41           H
ATOM   3387 2HD  PRO A 226      -9.482  -3.543   0.639  1.00 80.41           H
ATOM   3388  N   PHE A 227     -10.082  -7.530  -1.666  1.00 82.60           N
ATOM   3389  CA  PHE A 227     -10.558  -8.853  -2.033  1.00 82.60           C
ATOM   3390  C   PHE A 227     -11.682  -8.764  -3.066  1.00 82.60           C
ATOM   3391  O   PHE A 227     -11.675  -9.488  -4.061  1.00 82.60           O
ATOM   3392  HA  PHE A 227      -9.713  -9.393  -2.463  1.00 82.60           H
ATOM   3393  CB  PHE A 227     -11.102  -9.503  -0.759  1.00 82.60           C
ATOM   3394 1HB  PHE A 227     -10.342  -9.444   0.020  1.00 82.60           H
ATOM   3395 2HB  PHE A 227     -11.961  -8.930  -0.410  1.00 82.60           H
ATOM   3396  CG  PHE A 227     -11.518 -10.965  -0.935  1.00 82.60           C
ATOM   3397  CD1 PHE A 227     -12.828 -11.281  -1.117  1.00 82.60           C
ATOM   3398  HD1 PHE A 227     -13.581 -10.493  -1.139  1.00 82.60           H
ATOM   3399  CD2 PHE A 227     -10.579 -11.947  -0.909  1.00 82.60           C
ATOM   3400  HD2 PHE A 227      -9.529 -11.694  -0.762  1.00 82.60           H
ATOM   3401  CE1 PHE A 227     -13.215 -12.638  -1.281  1.00 82.60           C
ATOM   3402  HE1 PHE A 227     -14.265 -12.891  -1.427  1.00 82.60           H
ATOM   3403  CE2 PHE A 227     -10.965 -13.304  -1.072  1.00 82.60           C
ATOM   3404  HE2 PHE A 227     -10.212 -14.092  -1.051  1.00 82.60           H
ATOM   3405  CZ  PHE A 227     -12.275 -13.620  -1.255  1.00 82.60           C
ATOM   3406  HZ  PHE A 227     -12.572 -14.662  -1.380  1.00 82.60           H
ATOM   3407  HN  PHE A 227     -10.220  -7.283  -0.707  1.00 82.60           H
ATOM   3408  N   VAL A 228     -12.622  -7.870  -2.796  1.00 85.54           N
ATOM   3409  CA  VAL A 228     -13.727  -7.645  -3.711  1.00 85.54           C
ATOM   3410  C   VAL A 228     -13.180  -7.163  -5.056  1.00 85.54           C
ATOM   3411  O   VAL A 228     -13.618  -7.622  -6.110  1.00 85.54           O
ATOM   3412  HA  VAL A 228     -14.231  -8.601  -3.860  1.00 85.54           H
ATOM   3413  CB  VAL A 228     -14.732  -6.672  -3.091  1.00 85.54           C
ATOM   3414  HB  VAL A 228     -14.190  -5.773  -2.798  1.00 85.54           H
ATOM   3415  CG1 VAL A 228     -15.801  -6.266  -4.107  1.00 85.54           C
ATOM   3416 1HG1 VAL A 228     -15.327  -5.782  -4.960  1.00 85.54           H
ATOM   3417 2HG1 VAL A 228     -16.337  -7.153  -4.444  1.00 85.54           H
ATOM   3418 3HG1 VAL A 228     -16.502  -5.574  -3.639  1.00 85.54           H
ATOM   3419  CG2 VAL A 228     -15.368  -7.268  -1.833  1.00 85.54           C
ATOM   3420 1HG2 VAL A 228     -15.889  -8.190  -2.092  1.00 85.54           H
ATOM   3421 2HG2 VAL A 228     -14.591  -7.484  -1.100  1.00 85.54           H
ATOM   3422 3HG2 VAL A 228     -16.077  -6.556  -1.413  1.00 85.54           H
ATOM   3423  HN  VAL A 228     -12.636  -7.306  -1.970  1.00 85.54           H
ATOM   3424  N   VAL A 229     -12.230  -6.243  -4.976  1.00 80.80           N
ATOM   3425  CA  VAL A 229     -11.635  -5.675  -6.174  1.00 80.80           C
ATOM   3426  C   VAL A 229     -10.962  -6.787  -6.981  1.00 80.80           C
ATOM   3427  O   VAL A 229     -11.100  -6.844  -8.202  1.00 80.80           O
ATOM   3428  HA  VAL A 229     -12.442  -5.248  -6.771  1.00 80.80           H
ATOM   3429  CB  VAL A 229     -10.675  -4.545  -5.797  1.00 80.80           C
ATOM   3430  HB  VAL A 229     -10.050  -4.896  -4.976  1.00 80.80           H
ATOM   3431  CG1 VAL A 229      -9.757  -4.191  -6.968  1.00 80.80           C
ATOM   3432 1HG1 VAL A 229      -9.173  -5.068  -7.249  1.00 80.80           H
ATOM   3433 2HG1 VAL A 229     -10.359  -3.869  -7.818  1.00 80.80           H
ATOM   3434 3HG1 VAL A 229      -9.085  -3.386  -6.673  1.00 80.80           H
ATOM   3435  CG2 VAL A 229     -11.442  -3.314  -5.310  1.00 80.80           C
ATOM   3436 1HG2 VAL A 229     -12.103  -2.961  -6.102  1.00 80.80           H
ATOM   3437 2HG2 VAL A 229     -12.034  -3.577  -4.433  1.00 80.80           H
ATOM   3438 3HG2 VAL A 229     -10.735  -2.526  -5.048  1.00 80.80           H
ATOM   3439  HN  VAL A 229     -11.868  -5.886  -4.115  1.00 80.80           H
ATOM   3440  N   MET A 230     -10.248  -7.644  -6.265  1.00 81.84           N
ATOM   3441  CA  MET A 230      -9.547  -8.747  -6.900  1.00 81.84           C
ATOM   3442  C   MET A 230     -10.515  -9.627  -7.695  1.00 81.84           C
ATOM   3443  O   MET A 230     -10.272  -9.924  -8.863  1.00 81.84           O
ATOM   3444  HA  MET A 230      -8.826  -8.287  -7.575  1.00 81.84           H
ATOM   3445  CB  MET A 230      -8.850  -9.591  -5.832  1.00 81.84           C
ATOM   3446 1HB  MET A 230      -9.544  -9.802  -5.018  1.00 81.84           H
ATOM   3447 2HB  MET A 230      -8.556 -10.551  -6.256  1.00 81.84           H
ATOM   3448  CG  MET A 230      -7.617  -8.871  -5.283  1.00 81.84           C
ATOM   3449 1HG  MET A 230      -6.878  -8.741  -6.074  1.00 81.84           H
ATOM   3450 2HG  MET A 230      -7.891  -7.874  -4.937  1.00 81.84           H
ATOM   3451  SD  MET A 230      -6.910  -9.808  -3.938  1.00 81.84           S
ATOM   3452  CE  MET A 230      -6.793  -8.530  -2.697  1.00 81.84           C
ATOM   3453 1HE  MET A 230      -6.153  -7.727  -3.062  1.00 81.84           H
ATOM   3454 2HE  MET A 230      -7.787  -8.136  -2.487  1.00 81.84           H
ATOM   3455 3HE  MET A 230      -6.368  -8.948  -1.784  1.00 81.84           H
ATOM   3456  HN  MET A 230     -10.145  -7.594  -5.272  1.00 81.84           H
ATOM   3457  N   ALA A 231     -11.591 -10.018  -7.029  1.00 83.72           N
ATOM   3458  CA  ALA A 231     -12.551 -10.930  -7.628  1.00 83.72           C
ATOM   3459  C   ALA A 231     -13.110 -10.307  -8.908  1.00 83.72           C
ATOM   3460  O   ALA A 231     -13.183 -10.966  -9.944  1.00 83.72           O
ATOM   3461  HA  ALA A 231     -12.022 -11.849  -7.882  1.00 83.72           H
ATOM   3462  CB  ALA A 231     -13.648 -11.257  -6.612  1.00 83.72           C
ATOM   3463 1HB  ALA A 231     -13.202 -11.724  -5.734  1.00 83.72           H
ATOM   3464 2HB  ALA A 231     -14.155 -10.339  -6.316  1.00 83.72           H
ATOM   3465 3HB  ALA A 231     -14.367 -11.941  -7.061  1.00 83.72           H
ATOM   3466  HN  ALA A 231     -11.812  -9.724  -6.099  1.00 83.72           H
ATOM   3467  N   CYS A 232     -13.491  -9.043  -8.796  1.00 84.23           N
ATOM   3468  CA  CYS A 232     -14.013  -8.313  -9.939  1.00 84.23           C
ATOM   3469  C   CYS A 232     -12.949  -8.319 -11.038  1.00 84.23           C
ATOM   3470  O   CYS A 232     -13.259  -8.549 -12.206  1.00 84.23           O
ATOM   3471  HA  CYS A 232     -14.908  -8.842 -10.265  1.00 84.23           H
ATOM   3472  CB  CYS A 232     -14.434  -6.892  -9.559  1.00 84.23           C
ATOM   3473 1HB  CYS A 232     -13.606  -6.375  -9.076  1.00 84.23           H
ATOM   3474 2HB  CYS A 232     -14.683  -6.326 -10.457  1.00 84.23           H
ATOM   3475  SG  CYS A 232     -15.878  -6.947  -8.436  1.00 84.23           S
ATOM   3476  HG  CYS A 232     -15.179  -7.151  -7.322  1.00 84.23           H
ATOM   3477  HN  CYS A 232     -13.448  -8.519  -7.945  1.00 84.23           H
ATOM   3478  N   CYS A 233     -11.716  -8.062 -10.626  1.00 80.87           N
ATOM   3479  CA  CYS A 233     -10.617  -7.957 -11.570  1.00 80.87           C
ATOM   3480  C   CYS A 233     -10.528  -9.269 -12.352  1.00 80.87           C
ATOM   3481  O   CYS A 233     -10.506  -9.264 -13.581  1.00 80.87           O
ATOM   3482  HA  CYS A 233     -10.854  -7.126 -12.235  1.00 80.87           H
ATOM   3483  CB  CYS A 233      -9.299  -7.619 -10.870  1.00 80.87           C
ATOM   3484 1HB  CYS A 233      -9.119  -8.321 -10.057  1.00 80.87           H
ATOM   3485 2HB  CYS A 233      -8.470  -7.722 -11.570  1.00 80.87           H
ATOM   3486  SG  CYS A 233      -9.358  -5.910 -10.218  1.00 80.87           S
ATOM   3487  HG  CYS A 233     -10.419  -6.095  -9.438  1.00 80.87           H
ATOM   3488  HN  CYS A 233     -11.464  -7.928  -9.667  1.00 80.87           H
ATOM   3489  N   TYR A 234     -10.478 -10.363 -11.605  1.00 81.58           N
ATOM   3490  CA  TYR A 234     -10.286 -11.672 -12.207  1.00 81.58           C
ATOM   3491  C   TYR A 234     -11.509 -12.083 -13.028  1.00 81.58           C
ATOM   3492  O   TYR A 234     -11.373 -12.662 -14.104  1.00 81.58           O
ATOM   3493  HA  TYR A 234      -9.418 -11.615 -12.864  1.00 81.58           H
ATOM   3494  CB  TYR A 234     -10.115 -12.650 -11.043  1.00 81.58           C
ATOM   3495 1HB  TYR A 234     -10.806 -12.375 -10.246  1.00 81.58           H
ATOM   3496 2HB  TYR A 234     -10.396 -13.649 -11.377  1.00 81.58           H
ATOM   3497  CG  TYR A 234      -8.696 -12.698 -10.473  1.00 81.58           C
ATOM   3498  CD1 TYR A 234      -7.645 -13.101 -11.272  1.00 81.58           C
ATOM   3499  HD1 TYR A 234      -7.827 -13.386 -12.308  1.00 81.58           H
ATOM   3500  CD2 TYR A 234      -8.467 -12.338  -9.161  1.00 81.58           C
ATOM   3501  HD2 TYR A 234      -9.297 -12.019  -8.530  1.00 81.58           H
ATOM   3502  CE1 TYR A 234      -6.310 -13.147 -10.736  1.00 81.58           C
ATOM   3503  HE1 TYR A 234      -5.471 -13.463 -11.355  1.00 81.58           H
ATOM   3504  CE2 TYR A 234      -7.131 -12.383  -8.625  1.00 81.58           C
ATOM   3505  HE2 TYR A 234      -6.936 -12.101  -7.590  1.00 81.58           H
ATOM   3506  CZ  TYR A 234      -6.118 -12.785  -9.438  1.00 81.58           C
ATOM   3507  OH  TYR A 234      -4.857 -12.828  -8.932  1.00 81.58           O
ATOM   3508  HH  TYR A 234      -4.213 -13.115  -9.641  1.00 81.58           H
ATOM   3509  HN  TYR A 234     -10.567 -10.365 -10.609  1.00 81.58           H
ATOM   3510  N   THR A 235     -12.678 -11.768 -12.488  1.00 85.54           N
ATOM   3511  CA  THR A 235     -13.922 -12.027 -13.193  1.00 85.54           C
ATOM   3512  C   THR A 235     -13.914 -11.339 -14.559  1.00 85.54           C
ATOM   3513  O   THR A 235     -14.292 -11.941 -15.563  1.00 85.54           O
ATOM   3514  HA  THR A 235     -13.997 -13.099 -13.375  1.00 85.54           H
ATOM   3515  CB  THR A 235     -15.076 -11.580 -12.294  1.00 85.54           C
ATOM   3516  HB  THR A 235     -15.033 -10.506 -12.110  1.00 85.54           H
ATOM   3517  OG1 THR A 235     -14.957 -12.406 -11.139  1.00 85.54           O
ATOM   3518  HG1 THR A 235     -14.395 -11.951 -10.449  1.00 85.54           H
ATOM   3519  CG2 THR A 235     -16.445 -11.944 -12.873  1.00 85.54           C
ATOM   3520 1HG2 THR A 235     -16.512 -13.025 -12.993  1.00 85.54           H
ATOM   3521 2HG2 THR A 235     -16.568 -11.462 -13.843  1.00 85.54           H
ATOM   3522 3HG2 THR A 235     -17.228 -11.604 -12.196  1.00 85.54           H
ATOM   3523  HN  THR A 235     -12.782 -11.343 -11.589  1.00 85.54           H
ATOM   3524  N   ILE A 236     -13.480 -10.087 -14.554  1.00 81.25           N
ATOM   3525  CA  ILE A 236     -13.404  -9.316 -15.783  1.00 81.25           C
ATOM   3526  C   ILE A 236     -12.377  -9.957 -16.719  1.00 81.25           C
ATOM   3527  O   ILE A 236     -12.613 -10.069 -17.921  1.00 81.25           O
ATOM   3528  HA  ILE A 236     -14.383  -9.363 -16.260  1.00 81.25           H
ATOM   3529  CB  ILE A 236     -13.121  -7.844 -15.475  1.00 81.25           C
ATOM   3530  HB  ILE A 236     -12.336  -7.798 -14.720  1.00 81.25           H
ATOM   3531  CG1 ILE A 236     -14.356  -7.160 -14.887  1.00 81.25           C
ATOM   3532 1HG1 ILE A 236     -15.127  -7.072 -15.652  1.00 81.25           H
ATOM   3533 2HG1 ILE A 236     -14.769  -7.774 -14.086  1.00 81.25           H
ATOM   3534  CG2 ILE A 236     -12.598  -7.116 -16.715  1.00 81.25           C
ATOM   3535 1HG2 ILE A 236     -11.674  -7.587 -17.051  1.00 81.25           H
ATOM   3536 2HG2 ILE A 236     -13.342  -7.170 -17.509  1.00 81.25           H
ATOM   3537 3HG2 ILE A 236     -12.405  -6.072 -16.469  1.00 81.25           H
ATOM   3538  CD1 ILE A 236     -14.007  -5.772 -14.344  1.00 81.25           C
ATOM   3539 1HD1 ILE A 236     -13.254  -5.866 -13.562  1.00 81.25           H
ATOM   3540 2HD1 ILE A 236     -13.617  -5.154 -15.152  1.00 81.25           H
ATOM   3541 3HD1 ILE A 236     -14.903  -5.308 -13.932  1.00 81.25           H
ATOM   3542  HN  ILE A 236     -13.185  -9.601 -13.731  1.00 81.25           H
ATOM   3543  N   ILE A 237     -11.260 -10.361 -16.132  1.00 76.70           N
ATOM   3544  CA  ILE A 237     -10.184 -10.959 -16.904  1.00 76.70           C
ATOM   3545  C   ILE A 237     -10.702 -12.217 -17.604  1.00 76.70           C
ATOM   3546  O   ILE A 237     -10.472 -12.407 -18.797  1.00 76.70           O
ATOM   3547  HA  ILE A 237      -9.887 -10.238 -17.665  1.00 76.70           H
ATOM   3548  CB  ILE A 237      -8.962 -11.208 -16.016  1.00 76.70           C
ATOM   3549  HB  ILE A 237      -9.305 -11.647 -15.079  1.00 76.70           H
ATOM   3550  CG1 ILE A 237      -8.260  -9.894 -15.669  1.00 76.70           C
ATOM   3551 1HG1 ILE A 237      -7.774  -9.491 -16.558  1.00 76.70           H
ATOM   3552 2HG1 ILE A 237      -8.997  -9.158 -15.347  1.00 76.70           H
ATOM   3553  CG2 ILE A 237      -8.009 -12.214 -16.665  1.00 76.70           C
ATOM   3554 1HG2 ILE A 237      -8.528 -13.160 -16.818  1.00 76.70           H
ATOM   3555 2HG2 ILE A 237      -7.670 -11.825 -17.625  1.00 76.70           H
ATOM   3556 3HG2 ILE A 237      -7.150 -12.372 -16.013  1.00 76.70           H
ATOM   3557  CD1 ILE A 237      -7.222 -10.102 -14.564  1.00 76.70           C
ATOM   3558 1HD1 ILE A 237      -7.715 -10.482 -13.670  1.00 76.70           H
ATOM   3559 2HD1 ILE A 237      -6.474 -10.820 -14.899  1.00 76.70           H
ATOM   3560 3HD1 ILE A 237      -6.738  -9.152 -14.337  1.00 76.70           H
ATOM   3561  HN  ILE A 237     -11.085 -10.286 -15.151  1.00 76.70           H
ATOM   3562  N   ILE A 238     -11.391 -13.044 -16.831  1.00 79.98           N
ATOM   3563  CA  ILE A 238     -11.904 -14.300 -17.351  1.00 79.98           C
ATOM   3564  C   ILE A 238     -12.839 -14.017 -18.529  1.00 79.98           C
ATOM   3565  O   ILE A 238     -12.744 -14.664 -19.570  1.00 79.98           O
ATOM   3566  HA  ILE A 238     -11.053 -14.875 -17.716  1.00 79.98           H
ATOM   3567  CB  ILE A 238     -12.555 -15.116 -16.232  1.00 79.98           C
ATOM   3568  HB  ILE A 238     -13.209 -14.455 -15.663  1.00 79.98           H
ATOM   3569  CG1 ILE A 238     -11.502 -15.655 -15.262  1.00 79.98           C
ATOM   3570 1HG1 ILE A 238     -10.951 -16.468 -15.733  1.00 79.98           H
ATOM   3571 2HG1 ILE A 238     -10.780 -14.871 -15.032  1.00 79.98           H
ATOM   3572  CG2 ILE A 238     -13.430 -16.233 -16.806  1.00 79.98           C
ATOM   3573 1HG2 ILE A 238     -14.216 -15.798 -17.424  1.00 79.98           H
ATOM   3574 2HG2 ILE A 238     -12.817 -16.899 -17.413  1.00 79.98           H
ATOM   3575 3HG2 ILE A 238     -13.881 -16.797 -15.989  1.00 79.98           H
ATOM   3576  CD1 ILE A 238     -12.151 -16.153 -13.969  1.00 79.98           C
ATOM   3577 1HD1 ILE A 238     -12.681 -15.331 -13.488  1.00 79.98           H
ATOM   3578 2HD1 ILE A 238     -12.855 -16.953 -14.201  1.00 79.98           H
ATOM   3579 3HD1 ILE A 238     -11.380 -16.530 -13.297  1.00 79.98           H
ATOM   3580  HN  ILE A 238     -11.600 -12.868 -15.869  1.00 79.98           H
ATOM   3581  N   HIS A 239     -13.720 -13.049 -18.324  1.00 82.39           N
ATOM   3582  CA  HIS A 239     -14.701 -12.703 -19.338  1.00 82.39           C
ATOM   3583  C   HIS A 239     -13.986 -12.207 -20.596  1.00 82.39           C
ATOM   3584  O   HIS A 239     -14.419 -12.487 -21.713  1.00 82.39           O
ATOM   3585  HA  HIS A 239     -15.241 -13.620 -19.576  1.00 82.39           H
ATOM   3586  CB  HIS A 239     -15.713 -11.693 -18.794  1.00 82.39           C
ATOM   3587 1HB  HIS A 239     -15.812 -11.837 -17.718  1.00 82.39           H
ATOM   3588 2HB  HIS A 239     -15.324 -10.686 -18.946  1.00 82.39           H
ATOM   3589  CG  HIS A 239     -17.080 -11.790 -19.428  1.00 82.39           C
ATOM   3590  ND1 HIS A 239     -17.495 -10.950 -20.446  1.00 82.39           N
ATOM   3591  HD1 HIS A 239     -16.954 -10.215 -20.856  1.00 82.39           H
ATOM   3592  CD2 HIS A 239     -18.120 -12.637 -19.179  1.00 82.39           C
ATOM   3593  HD2 HIS A 239     -18.131 -13.430 -18.432  1.00 82.39           H
ATOM   3594  CE1 HIS A 239     -18.732 -11.284 -20.786  1.00 82.39           C
ATOM   3595  HE1 HIS A 239     -19.335 -10.807 -21.559  1.00 82.39           H
ATOM   3596  NE2 HIS A 239     -19.117 -12.329 -19.999  1.00 82.39           N
ATOM   3597  HN  HIS A 239     -13.770 -12.506 -17.486  1.00 82.39           H
ATOM   3598  N   THR A 240     -12.902 -11.477 -20.374  1.00 76.39           N
ATOM   3599  CA  THR A 240     -12.091 -10.987 -21.475  1.00 76.39           C
ATOM   3600  C   THR A 240     -11.509 -12.156 -22.271  1.00 76.39           C
ATOM   3601  O   THR A 240     -11.550 -12.156 -23.500  1.00 76.39           O
ATOM   3602  HA  THR A 240     -12.735 -10.427 -22.153  1.00 76.39           H
ATOM   3603  CB  THR A 240     -11.024 -10.054 -20.897  1.00 76.39           C
ATOM   3604  HB  THR A 240     -10.278 -10.617 -20.336  1.00 76.39           H
ATOM   3605  OG1 THR A 240     -11.768  -9.099 -20.145  1.00 76.39           O
ATOM   3606  HG1 THR A 240     -11.783  -9.361 -19.180  1.00 76.39           H
ATOM   3607  CG2 THR A 240     -10.330  -9.220 -21.975  1.00 76.39           C
ATOM   3608 1HG2 THR A 240     -11.068  -8.606 -22.491  1.00 76.39           H
ATOM   3609 2HG2 THR A 240      -9.844  -9.883 -22.691  1.00 76.39           H
ATOM   3610 3HG2 THR A 240      -9.582  -8.576 -21.511  1.00 76.39           H
ATOM   3611  HN  THR A 240     -12.578 -11.222 -19.463  1.00 76.39           H
ATOM   3612  N   LEU A 241     -10.981 -13.125 -21.538  1.00 76.74           N
ATOM   3613  CA  LEU A 241     -10.303 -14.249 -22.160  1.00 76.74           C
ATOM   3614  C   LEU A 241     -11.299 -15.027 -23.023  1.00 76.74           C
ATOM   3615  O   LEU A 241     -10.941 -15.537 -24.083  1.00 76.74           O
ATOM   3616  HA  LEU A 241      -9.527 -13.844 -22.809  1.00 76.74           H
ATOM   3617  CB  LEU A 241      -9.605 -15.107 -21.102  1.00 76.74           C
ATOM   3618 1HB  LEU A 241     -10.295 -15.256 -20.272  1.00 76.74           H
ATOM   3619 2HB  LEU A 241      -9.407 -16.089 -21.532  1.00 76.74           H
ATOM   3620  CG  LEU A 241      -8.294 -14.550 -20.545  1.00 76.74           C
ATOM   3621  HG  LEU A 241      -8.472 -13.528 -20.209  1.00 76.74           H
ATOM   3622  CD1 LEU A 241      -7.831 -15.351 -19.327  1.00 76.74           C
ATOM   3623 1HD1 LEU A 241      -8.591 -15.300 -18.548  1.00 76.74           H
ATOM   3624 2HD1 LEU A 241      -7.675 -16.391 -19.614  1.00 76.74           H
ATOM   3625 3HD1 LEU A 241      -6.897 -14.934 -18.951  1.00 76.74           H
ATOM   3626  CD2 LEU A 241      -7.219 -14.487 -21.632  1.00 76.74           C
ATOM   3627 1HD2 LEU A 241      -7.036 -15.489 -22.020  1.00 76.74           H
ATOM   3628 2HD2 LEU A 241      -7.558 -13.840 -22.441  1.00 76.74           H
ATOM   3629 3HD2 LEU A 241      -6.297 -14.087 -21.209  1.00 76.74           H
ATOM   3630  HN  LEU A 241     -11.011 -13.150 -20.539  1.00 76.74           H
ATOM   3631  N   ILE A 242     -12.529 -15.092 -22.536  1.00 78.26           N
ATOM   3632  CA  ILE A 242     -13.569 -15.837 -23.226  1.00 78.26           C
ATOM   3633  C   ILE A 242     -13.938 -15.108 -24.520  1.00 78.26           C
ATOM   3634  O   ILE A 242     -14.050 -15.729 -25.576  1.00 78.26           O
ATOM   3635  HA  ILE A 242     -13.156 -16.812 -23.485  1.00 78.26           H
ATOM   3636  CB  ILE A 242     -14.760 -16.081 -22.297  1.00 78.26           C
ATOM   3637  HB  ILE A 242     -15.040 -15.131 -21.843  1.00 78.26           H
ATOM   3638  CG1 ILE A 242     -14.381 -17.031 -21.158  1.00 78.26           C
ATOM   3639 1HG1 ILE A 242     -14.235 -18.037 -21.553  1.00 78.26           H
ATOM   3640 2HG1 ILE A 242     -13.432 -16.719 -20.721  1.00 78.26           H
ATOM   3641  CG2 ILE A 242     -15.973 -16.583 -23.081  1.00 78.26           C
ATOM   3642 1HG2 ILE A 242     -16.258 -15.839 -23.825  1.00 78.26           H
ATOM   3643 2HG2 ILE A 242     -15.722 -17.519 -23.581  1.00 78.26           H
ATOM   3644 3HG2 ILE A 242     -16.805 -16.749 -22.397  1.00 78.26           H
ATOM   3645  CD1 ILE A 242     -15.464 -17.053 -20.079  1.00 78.26           C
ATOM   3646 1HD1 ILE A 242     -15.590 -16.050 -19.670  1.00 78.26           H
ATOM   3647 2HD1 ILE A 242     -16.405 -17.388 -20.515  1.00 78.26           H
ATOM   3648 3HD1 ILE A 242     -15.170 -17.735 -19.282  1.00 78.26           H
ATOM   3649  HN  ILE A 242     -12.819 -14.649 -21.687  1.00 78.26           H
ATOM   3650  N   GLN A 243     -14.117 -13.801 -24.395  1.00 74.95           N
ATOM   3651  CA  GLN A 243     -14.623 -13.006 -25.501  1.00 74.95           C
ATOM   3652  C   GLN A 243     -13.529 -12.802 -26.551  1.00 74.95           C
ATOM   3653  O   GLN A 243     -13.823 -12.635 -27.734  1.00 74.95           O
ATOM   3654  HA  GLN A 243     -15.440 -13.589 -25.927  1.00 74.95           H
ATOM   3655  CB  GLN A 243     -15.167 -11.664 -25.008  1.00 74.95           C
ATOM   3656 1HB  GLN A 243     -14.442 -11.195 -24.343  1.00 74.95           H
ATOM   3657 2HB  GLN A 243     -15.306 -10.991 -25.854  1.00 74.95           H
ATOM   3658  CG  GLN A 243     -16.497 -11.848 -24.273  1.00 74.95           C
ATOM   3659 1HG  GLN A 243     -17.152 -12.495 -24.856  1.00 74.95           H
ATOM   3660 2HG  GLN A 243     -16.323 -12.347 -23.319  1.00 74.95           H
ATOM   3661  CD  GLN A 243     -17.181 -10.502 -24.032  1.00 74.95           C
ATOM   3662  OE1 GLN A 243     -16.587  -9.443 -24.156  1.00 74.95           O
ATOM   3663  NE2 GLN A 243     -18.461 -10.600 -23.682  1.00 74.95           N
ATOM   3664 1HE2 GLN A 243     -18.888 -11.500 -23.598  1.00 74.95           H
ATOM   3665 2HE2 GLN A 243     -18.995  -9.774 -23.503  1.00 74.95           H
ATOM   3666  HN  GLN A 243     -13.924 -13.288 -23.559  1.00 74.95           H
ATOM   3667  N   ALA A 244     -12.291 -12.821 -26.081  1.00 70.79           N
ATOM   3668  CA  ALA A 244     -11.159 -12.516 -26.940  1.00 70.79           C
ATOM   3669  C   ALA A 244     -10.995 -13.631 -27.975  1.00 70.79           C
ATOM   3670  O   ALA A 244     -10.681 -14.767 -27.625  1.00 70.79           O
ATOM   3671  HA  ALA A 244     -11.377 -11.581 -27.456  1.00 70.79           H
ATOM   3672  CB  ALA A 244      -9.905 -12.327 -26.084  1.00 70.79           C
ATOM   3673 1HB  ALA A 244     -10.063 -11.505 -25.386  1.00 70.79           H
ATOM   3674 2HB  ALA A 244      -9.703 -13.242 -25.528  1.00 70.79           H
ATOM   3675 3HB  ALA A 244      -9.056 -12.098 -26.729  1.00 70.79           H
ATOM   3676  HN  ALA A 244     -12.056 -13.040 -25.134  1.00 70.79           H
ATOM   3677  N   LYS A 245     -11.216 -13.266 -29.230  1.00 65.25           N
ATOM   3678  CA  LYS A 245     -11.097 -14.221 -30.319  1.00 65.25           C
ATOM   3679  C   LYS A 245      -9.618 -14.428 -30.651  1.00 65.25           C
ATOM   3680  O   LYS A 245      -9.235 -15.478 -31.166  1.00 65.25           O
ATOM   3681  HA  LYS A 245     -11.509 -15.168 -29.969  1.00 65.25           H
ATOM   3682  CB  LYS A 245     -11.940 -13.776 -31.516  1.00 65.25           C
ATOM   3683 1HB  LYS A 245     -11.649 -12.770 -31.816  1.00 65.25           H
ATOM   3684 2HB  LYS A 245     -11.746 -14.431 -32.365  1.00 65.25           H
ATOM   3685  CG  LYS A 245     -13.432 -13.801 -31.176  1.00 65.25           C
ATOM   3686 1HG  LYS A 245     -13.689 -14.760 -30.725  1.00 65.25           H
ATOM   3687 2HG  LYS A 245     -13.653 -13.032 -30.436  1.00 65.25           H
ATOM   3688  CD  LYS A 245     -14.283 -13.574 -32.427  1.00 65.25           C
ATOM   3689 1HD  LYS A 245     -14.083 -12.582 -32.832  1.00 65.25           H
ATOM   3690 2HD  LYS A 245     -14.005 -14.294 -33.196  1.00 65.25           H
ATOM   3691  CE  LYS A 245     -15.773 -13.710 -32.108  1.00 65.25           C
ATOM   3692 1HE  LYS A 245     -15.956 -14.653 -31.594  1.00 65.25           H
ATOM   3693 2HE  LYS A 245     -16.080 -12.913 -31.431  1.00 65.25           H
ATOM   3694  NZ  LYS A 245     -16.576 -13.651 -33.350  1.00 65.25           N
ATOM   3695 1HZ  LYS A 245     -17.561 -13.720 -33.119  1.00 65.25           H
ATOM   3696 2HZ  LYS A 245     -16.401 -12.772 -33.824  1.00 65.25           H
ATOM   3697 3HZ  LYS A 245     -16.316 -14.420 -33.957  1.00 65.25           H
ATOM   3698  HN  LYS A 245     -11.471 -12.339 -29.506  1.00 65.25           H
ATOM   3699  N   LYS A 246      -8.827 -13.411 -30.342  1.00 61.28           N
ATOM   3700  CA  LYS A 246      -7.433 -13.396 -30.752  1.00 61.28           C
ATOM   3701  C   LYS A 246      -6.579 -14.043 -29.660  1.00 61.28           C
ATOM   3702  O   LYS A 246      -6.777 -13.780 -28.474  1.00 61.28           O
ATOM   3703  HA  LYS A 246      -7.352 -13.999 -31.656  1.00 61.28           H
ATOM   3704  CB  LYS A 246      -6.996 -11.976 -31.114  1.00 61.28           C
ATOM   3705 1HB  LYS A 246      -7.293 -11.287 -30.323  1.00 61.28           H
ATOM   3706 2HB  LYS A 246      -5.909 -11.932 -31.182  1.00 61.28           H
ATOM   3707  CG  LYS A 246      -7.615 -11.534 -32.442  1.00 61.28           C
ATOM   3708 1HG  LYS A 246      -7.525 -12.336 -33.174  1.00 61.28           H
ATOM   3709 2HG  LYS A 246      -8.679 -11.343 -32.306  1.00 61.28           H
ATOM   3710  CD  LYS A 246      -6.929 -10.273 -32.973  1.00 61.28           C
ATOM   3711 1HD  LYS A 246      -7.098  -9.445 -32.284  1.00 61.28           H
ATOM   3712 2HD  LYS A 246      -5.852 -10.433 -33.021  1.00 61.28           H
ATOM   3713  CE  LYS A 246      -7.459  -9.905 -34.360  1.00 61.28           C
ATOM   3714 1HE  LYS A 246      -7.455 -10.785 -35.003  1.00 61.28           H
ATOM   3715 2HE  LYS A 246      -8.493  -9.570 -34.284  1.00 61.28           H
ATOM   3716  NZ  LYS A 246      -6.630  -8.838 -34.965  1.00 61.28           N
ATOM   3717 1HZ  LYS A 246      -7.013  -8.583 -35.869  1.00 61.28           H
ATOM   3718 2HZ  LYS A 246      -6.628  -8.026 -34.358  1.00 61.28           H
ATOM   3719 3HZ  LYS A 246      -5.680  -9.173 -35.083  1.00 61.28           H
ATOM   3720  HN  LYS A 246      -9.124 -12.609 -29.823  1.00 61.28           H
ATOM   3721  N   SER A 247      -5.646 -14.876 -30.098  1.00 58.66           N
ATOM   3722  CA  SER A 247      -4.832 -15.644 -29.171  1.00 58.66           C
ATOM   3723  C   SER A 247      -4.000 -14.700 -28.300  1.00 58.66           C
ATOM   3724  O   SER A 247      -3.711 -15.008 -27.145  1.00 58.66           O
ATOM   3725  HA  SER A 247      -5.541 -16.203 -28.560  1.00 58.66           H
ATOM   3726  CB  SER A 247      -3.921 -16.621 -29.916  1.00 58.66           C
ATOM   3727 1HB  SER A 247      -3.560 -17.380 -29.223  1.00 58.66           H
ATOM   3728 2HB  SER A 247      -4.495 -17.138 -30.685  1.00 58.66           H
ATOM   3729  OG  SER A 247      -2.810 -15.961 -30.518  1.00 58.66           O
ATOM   3730  HG  SER A 247      -2.244 -16.623 -31.009  1.00 58.66           H
ATOM   3731  HN  SER A 247      -5.444 -15.030 -31.065  1.00 58.66           H
ATOM   3732  N   SER A 248      -3.638 -13.569 -28.888  1.00 63.45           N
ATOM   3733  CA  SER A 248      -2.708 -12.656 -28.246  1.00 63.45           C
ATOM   3734  C   SER A 248      -3.326 -12.099 -26.962  1.00 63.45           C
ATOM   3735  O   SER A 248      -2.684 -11.338 -26.239  1.00 63.45           O
ATOM   3736  HA  SER A 248      -1.827 -13.255 -28.017  1.00 63.45           H
ATOM   3737  CB  SER A 248      -2.318 -11.514 -29.186  1.00 63.45           C
ATOM   3738 1HB  SER A 248      -1.542 -10.909 -28.719  1.00 63.45           H
ATOM   3739 2HB  SER A 248      -1.893 -11.927 -30.101  1.00 63.45           H
ATOM   3740  OG  SER A 248      -3.432 -10.688 -29.513  1.00 63.45           O
ATOM   3741  HG  SER A 248      -3.140  -9.940 -30.109  1.00 63.45           H
ATOM   3742  HN  SER A 248      -3.967 -13.275 -29.785  1.00 63.45           H
ATOM   3743  N   LYS A 249      -4.565 -12.498 -26.717  1.00 65.07           N
ATOM   3744  CA  LYS A 249      -5.279 -12.043 -25.536  1.00 65.07           C
ATOM   3745  C   LYS A 249      -4.469 -12.396 -24.288  1.00 65.07           C
ATOM   3746  O   LYS A 249      -4.381 -11.600 -23.354  1.00 65.07           O
ATOM   3747  HA  LYS A 249      -5.358 -10.958 -25.600  1.00 65.07           H
ATOM   3748  CB  LYS A 249      -6.704 -12.601 -25.523  1.00 65.07           C
ATOM   3749 1HB  LYS A 249      -7.251 -12.192 -24.674  1.00 65.07           H
ATOM   3750 2HB  LYS A 249      -7.230 -12.285 -26.423  1.00 65.07           H
ATOM   3751  CG  LYS A 249      -6.693 -14.129 -25.441  1.00 65.07           C
ATOM   3752 1HG  LYS A 249      -6.026 -14.532 -26.203  1.00 65.07           H
ATOM   3753 2HG  LYS A 249      -6.300 -14.442 -24.474  1.00 65.07           H
ATOM   3754  CD  LYS A 249      -8.100 -14.698 -25.635  1.00 65.07           C
ATOM   3755 1HD  LYS A 249      -8.740 -14.385 -24.809  1.00 65.07           H
ATOM   3756 2HD  LYS A 249      -8.538 -14.292 -26.547  1.00 65.07           H
ATOM   3757  CE  LYS A 249      -8.068 -16.225 -25.713  1.00 65.07           C
ATOM   3758 1HE  LYS A 249      -7.379 -16.541 -26.496  1.00 65.07           H
ATOM   3759 2HE  LYS A 249      -7.694 -16.635 -24.775  1.00 65.07           H
ATOM   3760  NZ  LYS A 249      -9.421 -16.759 -25.989  1.00 65.07           N
ATOM   3761 1HZ  LYS A 249      -9.349 -17.726 -26.286  1.00 65.07           H
ATOM   3762 2HZ  LYS A 249      -9.984 -16.705 -25.147  1.00 65.07           H
ATOM   3763 3HZ  LYS A 249      -9.857 -16.211 -26.723  1.00 65.07           H
ATOM   3764  HN  LYS A 249      -5.079 -13.120 -27.308  1.00 65.07           H
ATOM   3765  N   HIS A 250      -3.897 -13.591 -24.311  1.00 66.93           N
ATOM   3766  CA  HIS A 250      -3.209 -14.115 -23.143  1.00 66.93           C
ATOM   3767  C   HIS A 250      -1.990 -13.244 -22.832  1.00 66.93           C
ATOM   3768  O   HIS A 250      -1.691 -12.982 -21.668  1.00 66.93           O
ATOM   3769  HA  HIS A 250      -3.912 -14.053 -22.312  1.00 66.93           H
ATOM   3770  CB  HIS A 250      -2.849 -15.589 -23.340  1.00 66.93           C
ATOM   3771 1HB  HIS A 250      -2.276 -15.693 -24.261  1.00 66.93           H
ATOM   3772 2HB  HIS A 250      -2.200 -15.906 -22.524  1.00 66.93           H
ATOM   3773  CG  HIS A 250      -4.044 -16.510 -23.401  1.00 66.93           C
ATOM   3774  ND1 HIS A 250      -4.674 -16.996 -22.268  1.00 66.93           N
ATOM   3775  HD1 HIS A 250      -4.415 -16.797 -21.323  1.00 66.93           H
ATOM   3776  CD2 HIS A 250      -4.718 -17.028 -24.468  1.00 66.93           C
ATOM   3777  HD2 HIS A 250      -4.484 -16.847 -25.517  1.00 66.93           H
ATOM   3778  CE1 HIS A 250      -5.680 -17.771 -22.649  1.00 66.93           C
ATOM   3779  HE1 HIS A 250      -6.366 -18.300 -21.989  1.00 66.93           H
ATOM   3780  NE2 HIS A 250      -5.704 -17.789 -24.013  1.00 66.93           N
ATOM   3781  HN  HIS A 250      -3.898 -14.197 -25.107  1.00 66.93           H
ATOM   3782  N   LYS A 251      -1.320 -12.819 -23.892  1.00 69.56           N
ATOM   3783  CA  LYS A 251      -0.097 -12.048 -23.745  1.00 69.56           C
ATOM   3784  C   LYS A 251      -0.426 -10.693 -23.116  1.00 69.56           C
ATOM   3785  O   LYS A 251       0.343 -10.178 -22.306  1.00 69.56           O
ATOM   3786  HA  LYS A 251       0.555 -12.596 -23.065  1.00 69.56           H
ATOM   3787  CB  LYS A 251       0.634 -11.942 -25.085  1.00 69.56           C
ATOM   3788 1HB  LYS A 251       0.479 -12.854 -25.662  1.00 69.56           H
ATOM   3789 2HB  LYS A 251       0.216 -11.122 -25.668  1.00 69.56           H
ATOM   3790  CG  LYS A 251       2.132 -11.714 -24.876  1.00 69.56           C
ATOM   3791 1HG  LYS A 251       2.286 -10.828 -24.260  1.00 69.56           H
ATOM   3792 2HG  LYS A 251       2.560 -12.557 -24.333  1.00 69.56           H
ATOM   3793  CD  LYS A 251       2.853 -11.544 -26.214  1.00 69.56           C
ATOM   3794 1HD  LYS A 251       2.492 -12.289 -26.924  1.00 69.56           H
ATOM   3795 2HD  LYS A 251       2.622 -10.565 -26.634  1.00 69.56           H
ATOM   3796  CE  LYS A 251       4.367 -11.686 -26.044  1.00 69.56           C
ATOM   3797 1HE  LYS A 251       4.685 -11.187 -25.128  1.00 69.56           H
ATOM   3798 2HE  LYS A 251       4.630 -12.739 -25.940  1.00 69.56           H
ATOM   3799  NZ  LYS A 251       5.077 -11.104 -27.205  1.00 69.56           N
ATOM   3800 1HZ  LYS A 251       6.077 -11.208 -27.077  1.00 69.56           H
ATOM   3801 2HZ  LYS A 251       4.793 -11.586 -28.051  1.00 69.56           H
ATOM   3802 3HZ  LYS A 251       4.846 -10.120 -27.283  1.00 69.56           H
ATOM   3803  HN  LYS A 251      -1.599 -12.993 -24.837  1.00 69.56           H
ATOM   3804  N   ALA A 252      -1.569 -10.154 -23.513  1.00 71.43           N
ATOM   3805  CA  ALA A 252      -1.946  -8.812 -23.103  1.00 71.43           C
ATOM   3806  C   ALA A 252      -2.320  -8.822 -21.620  1.00 71.43           C
ATOM   3807  O   ALA A 252      -2.173  -7.813 -20.932  1.00 71.43           O
ATOM   3808  HA  ALA A 252      -1.080  -8.166 -23.246  1.00 71.43           H
ATOM   3809  CB  ALA A 252      -3.088  -8.309 -23.989  1.00 71.43           C
ATOM   3810 1HB  ALA A 252      -2.761  -8.293 -25.029  1.00 71.43           H
ATOM   3811 2HB  ALA A 252      -3.946  -8.973 -23.888  1.00 71.43           H
ATOM   3812 3HB  ALA A 252      -3.370  -7.302 -23.681  1.00 71.43           H
ATOM   3813  HN  ALA A 252      -2.231 -10.617 -24.102  1.00 71.43           H
ATOM   3814  N   LEU A 253      -2.796  -9.974 -21.170  1.00 78.50           N
ATOM   3815  CA  LEU A 253      -3.366 -10.079 -19.838  1.00 78.50           C
ATOM   3816  C   LEU A 253      -2.267 -10.465 -18.846  1.00 78.50           C
ATOM   3817  O   LEU A 253      -2.454 -10.362 -17.635  1.00 78.50           O
ATOM   3818  HA  LEU A 253      -3.746  -9.094 -19.566  1.00 78.50           H
ATOM   3819  CB  LEU A 253      -4.558 -11.038 -19.839  1.00 78.50           C
ATOM   3820 1HB  LEU A 253      -4.267 -11.946 -20.369  1.00 78.50           H
ATOM   3821 2HB  LEU A 253      -4.770 -11.325 -18.809  1.00 78.50           H
ATOM   3822  CG  LEU A 253      -5.847 -10.505 -20.467  1.00 78.50           C
ATOM   3823  HG  LEU A 253      -5.605 -10.091 -21.445  1.00 78.50           H
ATOM   3824  CD1 LEU A 253      -6.855 -11.634 -20.691  1.00 78.50           C
ATOM   3825 1HD1 LEU A 253      -6.424 -12.380 -21.359  1.00 78.50           H
ATOM   3826 2HD1 LEU A 253      -7.098 -12.100 -19.735  1.00 78.50           H
ATOM   3827 3HD1 LEU A 253      -7.763 -11.228 -21.137  1.00 78.50           H
ATOM   3828  CD2 LEU A 253      -6.436  -9.369 -19.628  1.00 78.50           C
ATOM   3829 1HD2 LEU A 253      -6.660  -9.735 -18.626  1.00 78.50           H
ATOM   3830 2HD2 LEU A 253      -5.716  -8.554 -19.564  1.00 78.50           H
ATOM   3831 3HD2 LEU A 253      -7.352  -9.009 -20.097  1.00 78.50           H
ATOM   3832  HN  LEU A 253      -2.796 -10.823 -21.698  1.00 78.50           H
ATOM   3833  N   LYS A 254      -1.144 -10.901 -19.397  1.00 80.34           N
ATOM   3834  CA  LYS A 254      -0.062 -11.422 -18.579  1.00 80.34           C
ATOM   3835  C   LYS A 254       0.319 -10.382 -17.522  1.00 80.34           C
ATOM   3836  O   LYS A 254       0.432 -10.706 -16.341  1.00 80.34           O
ATOM   3837  HA  LYS A 254      -0.435 -12.310 -18.070  1.00 80.34           H
ATOM   3838  CB  LYS A 254       1.111 -11.862 -19.458  1.00 80.34           C
ATOM   3839 1HB  LYS A 254       0.751 -12.521 -20.248  1.00 80.34           H
ATOM   3840 2HB  LYS A 254       1.552 -10.992 -19.945  1.00 80.34           H
ATOM   3841  CG  LYS A 254       2.175 -12.585 -18.630  1.00 80.34           C
ATOM   3842 1HG  LYS A 254       2.523 -11.933 -17.829  1.00 80.34           H
ATOM   3843 2HG  LYS A 254       1.739 -13.465 -18.158  1.00 80.34           H
ATOM   3844  CD  LYS A 254       3.359 -13.002 -19.504  1.00 80.34           C
ATOM   3845 1HD  LYS A 254       3.016 -13.675 -20.291  1.00 80.34           H
ATOM   3846 2HD  LYS A 254       3.780 -12.125 -19.996  1.00 80.34           H
ATOM   3847  CE  LYS A 254       4.440 -13.694 -18.670  1.00 80.34           C
ATOM   3848 1HE  LYS A 254       4.835 -12.999 -17.929  1.00 80.34           H
ATOM   3849 2HE  LYS A 254       4.006 -14.531 -18.124  1.00 80.34           H
ATOM   3850  NZ  LYS A 254       5.536 -14.177 -19.540  1.00 80.34           N
ATOM   3851 1HZ  LYS A 254       6.244 -14.628 -18.971  1.00 80.34           H
ATOM   3852 2HZ  LYS A 254       5.167 -14.841 -20.211  1.00 80.34           H
ATOM   3853 3HZ  LYS A 254       5.948 -13.391 -20.032  1.00 80.34           H
ATOM   3854  HN  LYS A 254      -0.967 -10.903 -20.381  1.00 80.34           H
ATOM   3855  N   VAL A 255       0.505  -9.155 -17.986  1.00 79.24           N
ATOM   3856  CA  VAL A 255       0.985  -8.093 -17.118  1.00 79.24           C
ATOM   3857  C   VAL A 255       0.005  -7.904 -15.959  1.00 79.24           C
ATOM   3858  O   VAL A 255       0.411  -7.859 -14.799  1.00 79.24           O
ATOM   3859  HA  VAL A 255       1.948  -8.407 -16.716  1.00 79.24           H
ATOM   3860  CB  VAL A 255       1.205  -6.814 -17.929  1.00 79.24           C
ATOM   3861  HB  VAL A 255       0.257  -6.549 -18.399  1.00 79.24           H
ATOM   3862  CG1 VAL A 255       1.621  -5.654 -17.023  1.00 79.24           C
ATOM   3863 1HG1 VAL A 255       0.839  -5.471 -16.285  1.00 79.24           H
ATOM   3864 2HG1 VAL A 255       2.550  -5.908 -16.512  1.00 79.24           H
ATOM   3865 3HG1 VAL A 255       1.770  -4.758 -17.625  1.00 79.24           H
ATOM   3866  CG2 VAL A 255       2.233  -7.039 -19.040  1.00 79.24           C
ATOM   3867 1HG2 VAL A 255       3.183  -7.340 -18.599  1.00 79.24           H
ATOM   3868 2HG2 VAL A 255       1.879  -7.821 -19.710  1.00 79.24           H
ATOM   3869 3HG2 VAL A 255       2.370  -6.114 -19.601  1.00 79.24           H
ATOM   3870  HN  VAL A 255       0.334  -8.883 -18.933  1.00 79.24           H
ATOM   3871  N   THR A 256      -1.268  -7.800 -16.313  1.00 78.89           N
ATOM   3872  CA  THR A 256      -2.293  -7.484 -15.333  1.00 78.89           C
ATOM   3873  C   THR A 256      -2.358  -8.572 -14.259  1.00 78.89           C
ATOM   3874  O   THR A 256      -2.493  -8.272 -13.074  1.00 78.89           O
ATOM   3875  HA  THR A 256      -2.016  -6.557 -14.832  1.00 78.89           H
ATOM   3876  CB  THR A 256      -3.615  -7.287 -16.079  1.00 78.89           C
ATOM   3877  HB  THR A 256      -3.967  -8.228 -16.502  1.00 78.89           H
ATOM   3878  OG1 THR A 256      -3.330  -6.257 -17.022  1.00 78.89           O
ATOM   3879  HG1 THR A 256      -3.016  -5.435 -16.547  1.00 78.89           H
ATOM   3880  CG2 THR A 256      -4.705  -6.687 -15.190  1.00 78.89           C
ATOM   3881 1HG2 THR A 256      -4.379  -5.714 -14.821  1.00 78.89           H
ATOM   3882 2HG2 THR A 256      -4.892  -7.351 -14.346  1.00 78.89           H
ATOM   3883 3HG2 THR A 256      -5.621  -6.568 -15.768  1.00 78.89           H
ATOM   3884  HN  THR A 256      -1.600  -7.927 -17.247  1.00 78.89           H
ATOM   3885  N   ILE A 257      -2.259  -9.813 -14.713  1.00 81.34           N
ATOM   3886  CA  ILE A 257      -2.327 -10.948 -13.808  1.00 81.34           C
ATOM   3887  C   ILE A 257      -1.167 -10.873 -12.814  1.00 81.34           C
ATOM   3888  O   ILE A 257      -1.361 -11.050 -11.613  1.00 81.34           O
ATOM   3889  HA  ILE A 257      -3.263 -10.868 -13.254  1.00 81.34           H
ATOM   3890  CB  ILE A 257      -2.378 -12.259 -14.596  1.00 81.34           C
ATOM   3891  HB  ILE A 257      -1.565 -12.253 -15.321  1.00 81.34           H
ATOM   3892  CG1 ILE A 257      -3.685 -12.375 -15.383  1.00 81.34           C
ATOM   3893 1HG1 ILE A 257      -4.518 -12.516 -14.693  1.00 81.34           H
ATOM   3894 2HG1 ILE A 257      -3.873 -11.447 -15.923  1.00 81.34           H
ATOM   3895  CG2 ILE A 257      -2.154 -13.460 -13.675  1.00 81.34           C
ATOM   3896 1HG2 ILE A 257      -1.177 -13.376 -13.200  1.00 81.34           H
ATOM   3897 2HG2 ILE A 257      -2.931 -13.482 -12.910  1.00 81.34           H
ATOM   3898 3HG2 ILE A 257      -2.196 -14.379 -14.261  1.00 81.34           H
ATOM   3899  CD1 ILE A 257      -3.629 -13.543 -16.369  1.00 81.34           C
ATOM   3900 1HD1 ILE A 257      -2.811 -13.387 -17.072  1.00 81.34           H
ATOM   3901 2HD1 ILE A 257      -3.466 -14.472 -15.823  1.00 81.34           H
ATOM   3902 3HD1 ILE A 257      -4.571 -13.603 -16.915  1.00 81.34           H
ATOM   3903  HN  ILE A 257      -2.135 -10.048 -15.677  1.00 81.34           H
ATOM   3904  N   THR A 258       0.015 -10.609 -13.352  1.00 85.16           N
ATOM   3905  CA  THR A 258       1.223 -10.619 -12.545  1.00 85.16           C
ATOM   3906  C   THR A 258       1.143  -9.553 -11.450  1.00 85.16           C
ATOM   3907  O   THR A 258       1.420  -9.833 -10.285  1.00 85.16           O
ATOM   3908  HA  THR A 258       1.295 -11.585 -12.046  1.00 85.16           H
ATOM   3909  CB  THR A 258       2.419 -10.438 -13.483  1.00 85.16           C
ATOM   3910  HB  THR A 258       2.404  -9.452 -13.946  1.00 85.16           H
ATOM   3911  OG1 THR A 258       2.327 -11.541 -14.380  1.00 85.16           O
ATOM   3912  HG1 THR A 258       1.721 -11.313 -15.141  1.00 85.16           H
ATOM   3913  CG2 THR A 258       3.758 -10.647 -12.771  1.00 85.16           C
ATOM   3914 1HG2 THR A 258       3.800 -11.657 -12.365  1.00 85.16           H
ATOM   3915 2HG2 THR A 258       3.854  -9.925 -11.960  1.00 85.16           H
ATOM   3916 3HG2 THR A 258       4.572 -10.506 -13.482  1.00 85.16           H
ATOM   3917  HN  THR A 258       0.154 -10.392 -14.318  1.00 85.16           H
ATOM   3918  N   VAL A 259       0.762  -8.353 -11.864  1.00 84.08           N
ATOM   3919  CA  VAL A 259       0.710  -7.227 -10.947  1.00 84.08           C
ATOM   3920  C   VAL A 259      -0.284  -7.534  -9.825  1.00 84.08           C
ATOM   3921  O   VAL A 259      -0.001  -7.282  -8.655  1.00 84.08           O
ATOM   3922  HA  VAL A 259       1.704  -7.110 -10.514  1.00 84.08           H
ATOM   3923  CB  VAL A 259       0.373  -5.945 -11.711  1.00 84.08           C
ATOM   3924  HB  VAL A 259      -0.526  -6.133 -12.299  1.00 84.08           H
ATOM   3925  CG1 VAL A 259       0.072  -4.796 -10.747  1.00 84.08           C
ATOM   3926 1HG1 VAL A 259      -0.777  -5.062 -10.118  1.00 84.08           H
ATOM   3927 2HG1 VAL A 259       0.944  -4.610 -10.121  1.00 84.08           H
ATOM   3928 3HG1 VAL A 259      -0.165  -3.897 -11.317  1.00 84.08           H
ATOM   3929  CG2 VAL A 259       1.498  -5.571 -12.678  1.00 84.08           C
ATOM   3930 1HG2 VAL A 259       2.420  -5.411 -12.118  1.00 84.08           H
ATOM   3931 2HG2 VAL A 259       1.644  -6.378 -13.396  1.00 84.08           H
ATOM   3932 3HG2 VAL A 259       1.232  -4.656 -13.208  1.00 84.08           H
ATOM   3933  HN  VAL A 259       0.492  -8.145 -12.804  1.00 84.08           H
ATOM   3934  N   LEU A 260      -1.427  -8.073 -10.221  1.00 83.27           N
ATOM   3935  CA  LEU A 260      -2.479  -8.382  -9.268  1.00 83.27           C
ATOM   3936  C   LEU A 260      -1.956  -9.394  -8.248  1.00 83.27           C
ATOM   3937  O   LEU A 260      -2.060  -9.176  -7.042  1.00 83.27           O
ATOM   3938  HA  LEU A 260      -2.725  -7.458  -8.743  1.00 83.27           H
ATOM   3939  CB  LEU A 260      -3.745  -8.840  -9.996  1.00 83.27           C
ATOM   3940 1HB  LEU A 260      -3.975  -8.113 -10.775  1.00 83.27           H
ATOM   3941 2HB  LEU A 260      -3.530  -9.784 -10.496  1.00 83.27           H
ATOM   3942  CG  LEU A 260      -4.989  -9.025  -9.126  1.00 83.27           C
ATOM   3943  HG  LEU A 260      -4.754  -9.746  -8.343  1.00 83.27           H
ATOM   3944  CD1 LEU A 260      -5.375  -7.716  -8.435  1.00 83.27           C
ATOM   3945 1HD1 LEU A 260      -4.553  -7.384  -7.802  1.00 83.27           H
ATOM   3946 2HD1 LEU A 260      -5.585  -6.956  -9.187  1.00 83.27           H
ATOM   3947 3HD1 LEU A 260      -6.263  -7.877  -7.823  1.00 83.27           H
ATOM   3948  CD2 LEU A 260      -6.146  -9.606  -9.941  1.00 83.27           C
ATOM   3949 1HD2 LEU A 260      -6.390  -8.928 -10.760  1.00 83.27           H
ATOM   3950 2HD2 LEU A 260      -5.855 -10.575 -10.346  1.00 83.27           H
ATOM   3951 3HD2 LEU A 260      -7.018  -9.728  -9.299  1.00 83.27           H
ATOM   3952  HN  LEU A 260      -1.639  -8.299 -11.172  1.00 83.27           H
ATOM   3953  N   THR A 261      -1.406 -10.481  -8.769  1.00 85.88           N
ATOM   3954  CA  THR A 261      -0.984 -11.585  -7.923  1.00 85.88           C
ATOM   3955  C   THR A 261       0.068 -11.114  -6.917  1.00 85.88           C
ATOM   3956  O   THR A 261       0.017 -11.481  -5.743  1.00 85.88           O
ATOM   3957  HA  THR A 261      -1.845 -11.927  -7.350  1.00 85.88           H
ATOM   3958  CB  THR A 261      -0.493 -12.715  -8.831  1.00 85.88           C
ATOM   3959  HB  THR A 261       0.360 -12.392  -9.428  1.00 85.88           H
ATOM   3960  OG1 THR A 261      -1.652 -13.095  -9.569  1.00 85.88           O
ATOM   3961  HG1 THR A 261      -1.713 -12.557 -10.410  1.00 85.88           H
ATOM   3962  CG2 THR A 261      -0.120 -13.975  -8.048  1.00 85.88           C
ATOM   3963 1HG2 THR A 261      -0.993 -14.337  -7.504  1.00 85.88           H
ATOM   3964 2HG2 THR A 261       0.677 -13.742  -7.342  1.00 85.88           H
ATOM   3965 3HG2 THR A 261       0.221 -14.745  -8.740  1.00 85.88           H
ATOM   3966  HN  THR A 261      -1.247 -10.613  -9.747  1.00 85.88           H
ATOM   3967  N   VAL A 262       0.997 -10.310  -7.412  1.00 88.36           N
ATOM   3968  CA  VAL A 262       2.115  -9.866  -6.597  1.00 88.36           C
ATOM   3969  C   VAL A 262       1.593  -8.989  -5.457  1.00 88.36           C
ATOM   3970  O   VAL A 262       2.062  -9.093  -4.325  1.00 88.36           O
ATOM   3971  HA  VAL A 262       2.583 -10.753  -6.171  1.00 88.36           H
ATOM   3972  CB  VAL A 262       3.150  -9.156  -7.471  1.00 88.36           C
ATOM   3973  HB  VAL A 262       2.633  -8.391  -8.049  1.00 88.36           H
ATOM   3974  CG1 VAL A 262       4.209  -8.462  -6.612  1.00 88.36           C
ATOM   3975 1HG1 VAL A 262       3.729  -7.724  -5.970  1.00 88.36           H
ATOM   3976 2HG1 VAL A 262       4.720  -9.202  -5.996  1.00 88.36           H
ATOM   3977 3HG1 VAL A 262       4.933  -7.965  -7.258  1.00 88.36           H
ATOM   3978  CG2 VAL A 262       3.797 -10.132  -8.456  1.00 88.36           C
ATOM   3979 1HG2 VAL A 262       4.294 -10.930  -7.904  1.00 88.36           H
ATOM   3980 2HG2 VAL A 262       3.030 -10.559  -9.101  1.00 88.36           H
ATOM   3981 3HG2 VAL A 262       4.529  -9.601  -9.065  1.00 88.36           H
ATOM   3982  HN  VAL A 262       0.994  -9.963  -8.350  1.00 88.36           H
ATOM   3983  N   PHE A 263       0.629  -8.146  -5.796  1.00 86.66           N
ATOM   3984  CA  PHE A 263       0.023  -7.267  -4.810  1.00 86.66           C
ATOM   3985  C   PHE A 263      -0.638  -8.073  -3.690  1.00 86.66           C
ATOM   3986  O   PHE A 263      -0.442  -7.781  -2.511  1.00 86.66           O
ATOM   3987  HA  PHE A 263       0.820  -6.652  -4.391  1.00 86.66           H
ATOM   3988  CB  PHE A 263      -1.049  -6.452  -5.536  1.00 86.66           C
ATOM   3989 1HB  PHE A 263      -0.587  -5.925  -6.371  1.00 86.66           H
ATOM   3990 2HB  PHE A 263      -1.786  -7.134  -5.958  1.00 86.66           H
ATOM   3991  CG  PHE A 263      -1.767  -5.435  -4.646  1.00 86.66           C
ATOM   3992  CD1 PHE A 263      -2.978  -5.740  -4.107  1.00 86.66           C
ATOM   3993  HD1 PHE A 263      -3.437  -6.708  -4.308  1.00 86.66           H
ATOM   3994  CD2 PHE A 263      -1.195  -4.228  -4.394  1.00 86.66           C
ATOM   3995  HD2 PHE A 263      -0.225  -3.984  -4.827  1.00 86.66           H
ATOM   3996  CE1 PHE A 263      -3.645  -4.796  -3.281  1.00 86.66           C
ATOM   3997  HE1 PHE A 263      -4.615  -5.040  -2.848  1.00 86.66           H
ATOM   3998  CE2 PHE A 263      -1.861  -3.284  -3.568  1.00 86.66           C
ATOM   3999  HE2 PHE A 263      -1.403  -2.316  -3.367  1.00 86.66           H
ATOM   4000  CZ  PHE A 263      -3.072  -3.589  -3.029  1.00 86.66           C
ATOM   4001  HZ  PHE A 263      -3.584  -2.865  -2.395  1.00 86.66           H
ATOM   4002  HN  PHE A 263       0.263  -8.057  -6.722  1.00 86.66           H
ATOM   4003  N   VAL A 264      -1.408  -9.071  -4.097  1.00 83.95           N
ATOM   4004  CA  VAL A 264      -2.181  -9.855  -3.149  1.00 83.95           C
ATOM   4005  C   VAL A 264      -1.230 -10.556  -2.177  1.00 83.95           C
ATOM   4006  O   VAL A 264      -1.423 -10.499  -0.964  1.00 83.95           O
ATOM   4007  HA  VAL A 264      -2.811  -9.165  -2.588  1.00 83.95           H
ATOM   4008  CB  VAL A 264      -3.095 -10.828  -3.897  1.00 83.95           C
ATOM   4009  HB  VAL A 264      -2.466 -11.484  -4.499  1.00 83.95           H
ATOM   4010  CG1 VAL A 264      -3.883 -11.702  -2.919  1.00 83.95           C
ATOM   4011 1HG1 VAL A 264      -3.190 -12.276  -2.304  1.00 83.95           H
ATOM   4012 2HG1 VAL A 264      -4.497 -11.068  -2.279  1.00 83.95           H
ATOM   4013 3HG1 VAL A 264      -4.525 -12.384  -3.477  1.00 83.95           H
ATOM   4014  CG2 VAL A 264      -4.035 -10.080  -4.844  1.00 83.95           C
ATOM   4015 1HG2 VAL A 264      -4.654  -9.389  -4.271  1.00 83.95           H
ATOM   4016 2HG2 VAL A 264      -3.447  -9.521  -5.573  1.00 83.95           H
ATOM   4017 3HG2 VAL A 264      -4.673 -10.795  -5.363  1.00 83.95           H
ATOM   4018  HN  VAL A 264      -1.508  -9.346  -5.053  1.00 83.95           H
ATOM   4019  N   LEU A 265      -0.222 -11.201  -2.747  1.00 89.02           N
ATOM   4020  CA  LEU A 265       0.646 -12.069  -1.970  1.00 89.02           C
ATOM   4021  C   LEU A 265       1.422 -11.228  -0.954  1.00 89.02           C
ATOM   4022  O   LEU A 265       1.776 -11.716   0.119  1.00 89.02           O
ATOM   4023  HA  LEU A 265       0.009 -12.766  -1.426  1.00 89.02           H
ATOM   4024  CB  LEU A 265       1.540 -12.898  -2.893  1.00 89.02           C
ATOM   4025 1HB  LEU A 265       2.034 -12.222  -3.592  1.00 89.02           H
ATOM   4026 2HB  LEU A 265       2.322 -13.360  -2.290  1.00 89.02           H
ATOM   4027  CG  LEU A 265       0.840 -13.996  -3.697  1.00 89.02           C
ATOM   4028  HG  LEU A 265       0.046 -13.535  -4.285  1.00 89.02           H
ATOM   4029  CD1 LEU A 265       1.807 -14.656  -4.682  1.00 89.02           C
ATOM   4030 1HD1 LEU A 265       2.189 -13.906  -5.374  1.00 89.02           H
ATOM   4031 2HD1 LEU A 265       2.637 -15.100  -4.133  1.00 89.02           H
ATOM   4032 3HD1 LEU A 265       1.283 -15.432  -5.240  1.00 89.02           H
ATOM   4033  CD2 LEU A 265       0.180 -15.018  -2.769  1.00 89.02           C
ATOM   4034 1HD2 LEU A 265       0.939 -15.478  -2.137  1.00 89.02           H
ATOM   4035 2HD2 LEU A 265      -0.559 -14.517  -2.144  1.00 89.02           H
ATOM   4036 3HD2 LEU A 265      -0.311 -15.786  -3.367  1.00 89.02           H
ATOM   4037  HN  LEU A 265       0.004 -11.138  -3.719  1.00 89.02           H
ATOM   4038  N   SER A 266       1.665  -9.981  -1.327  1.00 91.08           N
ATOM   4039  CA  SER A 266       2.478  -9.099  -0.508  1.00 91.08           C
ATOM   4040  C   SER A 266       1.626  -8.484   0.604  1.00 91.08           C
ATOM   4041  O   SER A 266       2.086  -8.342   1.736  1.00 91.08           O
ATOM   4042  HA  SER A 266       3.258  -9.734  -0.087  1.00 91.08           H
ATOM   4043  CB  SER A 266       3.121  -7.998  -1.354  1.00 91.08           C
ATOM   4044 1HB  SER A 266       3.686  -7.327  -0.707  1.00 91.08           H
ATOM   4045 2HB  SER A 266       3.832  -8.444  -2.050  1.00 91.08           H
ATOM   4046  OG  SER A 266       2.151  -7.249  -2.082  1.00 91.08           O
ATOM   4047  HG  SER A 266       1.979  -7.682  -2.967  1.00 91.08           H
ATOM   4048  HN  SER A 266       1.317  -9.572  -2.171  1.00 91.08           H
ATOM   4049  N   GLN A 267       0.400  -8.136   0.243  1.00 89.91           N
ATOM   4050  CA  GLN A 267      -0.441  -7.340   1.120  1.00 89.91           C
ATOM   4051  C   GLN A 267      -1.206  -8.245   2.088  1.00 89.91           C
ATOM   4052  O   GLN A 267      -1.513  -7.843   3.209  1.00 89.91           O
ATOM   4053  HA  GLN A 267       0.244  -6.700   1.676  1.00 89.91           H
ATOM   4054  CB  GLN A 267      -1.402  -6.464   0.313  1.00 89.91           C
ATOM   4055 1HB  GLN A 267      -2.017  -7.092  -0.332  1.00 89.91           H
ATOM   4056 2HB  GLN A 267      -2.078  -5.942   0.989  1.00 89.91           H
ATOM   4057  CG  GLN A 267      -0.635  -5.449  -0.536  1.00 89.91           C
ATOM   4058 1HG  GLN A 267       0.004  -5.972  -1.248  1.00 89.91           H
ATOM   4059 2HG  GLN A 267      -1.338  -4.852  -1.118  1.00 89.91           H
ATOM   4060  CD  GLN A 267       0.216  -4.530   0.342  1.00 89.91           C
ATOM   4061  OE1 GLN A 267      -0.229  -4.002   1.348  1.00 89.91           O
ATOM   4062  NE2 GLN A 267       1.463  -4.370  -0.091  1.00 89.91           N
ATOM   4063 1HE2 GLN A 267       1.766  -4.833  -0.925  1.00 89.91           H
ATOM   4064 2HE2 GLN A 267       2.098  -3.787   0.416  1.00 89.91           H
ATOM   4065  HN  GLN A 267      -0.019  -8.389  -0.629  1.00 89.91           H
ATOM   4066  N   PHE A 268      -1.492  -9.451   1.619  1.00 90.03           N
ATOM   4067  CA  PHE A 268      -2.400 -10.334   2.331  1.00 90.03           C
ATOM   4068  C   PHE A 268      -1.893 -10.617   3.746  1.00 90.03           C
ATOM   4069  O   PHE A 268      -2.625 -10.441   4.719  1.00 90.03           O
ATOM   4070  HA  PHE A 268      -3.365  -9.830   2.386  1.00 90.03           H
ATOM   4071  CB  PHE A 268      -2.451 -11.648   1.548  1.00 90.03           C
ATOM   4072 1HB  PHE A 268      -2.766 -11.439   0.526  1.00 90.03           H
ATOM   4073 2HB  PHE A 268      -1.445 -12.065   1.492  1.00 90.03           H
ATOM   4074  CG  PHE A 268      -3.388 -12.696   2.151  1.00 90.03           C
ATOM   4075  CD1 PHE A 268      -2.882 -13.711   2.902  1.00 90.03           C
ATOM   4076  HD1 PHE A 268      -1.807 -13.777   3.074  1.00 90.03           H
ATOM   4077  CD2 PHE A 268      -4.729 -12.613   1.937  1.00 90.03           C
ATOM   4078  HD2 PHE A 268      -5.135 -11.800   1.335  1.00 90.03           H
ATOM   4079  CE1 PHE A 268      -3.752 -14.683   3.461  1.00 90.03           C
ATOM   4080  HE1 PHE A 268      -3.346 -15.496   4.063  1.00 90.03           H
ATOM   4081  CE2 PHE A 268      -5.599 -13.585   2.496  1.00 90.03           C
ATOM   4082  HE2 PHE A 268      -6.673 -13.519   2.324  1.00 90.03           H
ATOM   4083  CZ  PHE A 268      -5.092 -14.600   3.247  1.00 90.03           C
ATOM   4084  HZ  PHE A 268      -5.761 -15.346   3.676  1.00 90.03           H
ATOM   4085  HN  PHE A 268      -1.116  -9.825   0.771  1.00 90.03           H
ATOM   4086  N   PRO A 269      -0.635 -11.059   3.887  1.00 93.61           N
ATOM   4087  CA  PRO A 269      -0.123 -11.469   5.197  1.00 93.61           C
ATOM   4088  C   PRO A 269      -0.321 -10.397   6.256  1.00 93.61           C
ATOM   4089  O   PRO A 269      -0.731 -10.695   7.377  1.00 93.61           O
ATOM   4090  HA  PRO A 269      -0.675 -12.335   5.561  1.00 93.61           H
ATOM   4091  CB  PRO A 269       1.360 -11.742   4.936  1.00 93.61           C
ATOM   4092 1HB  PRO A 269       1.969 -10.857   5.122  1.00 93.61           H
ATOM   4093 2HB  PRO A 269       1.743 -12.532   5.582  1.00 93.61           H
ATOM   4094  CG  PRO A 269       1.392 -12.150   3.468  1.00 93.61           C
ATOM   4095 1HG  PRO A 269       2.386 -12.037   3.038  1.00 93.61           H
ATOM   4096 2HG  PRO A 269       1.116 -13.196   3.333  1.00 93.61           H
ATOM   4097  CD  PRO A 269       0.383 -11.207   2.832  1.00 93.61           C
ATOM   4098 1HD  PRO A 269       0.833 -10.248   2.573  1.00 93.61           H
ATOM   4099 2HD  PRO A 269      -0.033 -11.619   1.913  1.00 93.61           H
ATOM   4100  N   TYR A 270      -0.023  -9.166   5.869  1.00 94.08           N
ATOM   4101  CA  TYR A 270      -0.057  -8.057   6.808  1.00 94.08           C
ATOM   4102  C   TYR A 270      -1.482  -7.802   7.303  1.00 94.08           C
ATOM   4103  O   TYR A 270      -1.701  -7.596   8.496  1.00 94.08           O
ATOM   4104  HA  TYR A 270       0.574  -8.317   7.658  1.00 94.08           H
ATOM   4105  CB  TYR A 270       0.428  -6.832   6.031  1.00 94.08           C
ATOM   4106 1HB  TYR A 270       1.467  -6.986   5.740  1.00 94.08           H
ATOM   4107 2HB  TYR A 270      -0.152  -6.744   5.112  1.00 94.08           H
ATOM   4108  CG  TYR A 270       0.322  -5.519   6.811  1.00 94.08           C
ATOM   4109  CD1 TYR A 270      -0.562  -4.543   6.401  1.00 94.08           C
ATOM   4110  HD1 TYR A 270      -1.186  -4.706   5.522  1.00 94.08           H
ATOM   4111  CD2 TYR A 270       1.112  -5.312   7.924  1.00 94.08           C
ATOM   4112  HD2 TYR A 270       1.810  -6.084   8.247  1.00 94.08           H
ATOM   4113  CE1 TYR A 270      -0.662  -3.307   7.134  1.00 94.08           C
ATOM   4114  HE1 TYR A 270      -1.356  -2.528   6.821  1.00 94.08           H
ATOM   4115  CE2 TYR A 270       1.012  -4.077   8.657  1.00 94.08           C
ATOM   4116  HE2 TYR A 270       1.630  -3.901   9.538  1.00 94.08           H
ATOM   4117  CZ  TYR A 270       0.130  -3.136   8.226  1.00 94.08           C
ATOM   4118  OH  TYR A 270       0.036  -1.969   8.919  1.00 94.08           O
ATOM   4119  HH  TYR A 270       0.488  -2.061   9.806  1.00 94.08           H
ATOM   4120  HN  TYR A 270       0.238  -8.921   4.935  1.00 94.08           H
ATOM   4121  N   ASN A 271      -2.414  -7.823   6.362  1.00 90.16           N
ATOM   4122  CA  ASN A 271      -3.801  -7.521   6.674  1.00 90.16           C
ATOM   4123  C   ASN A 271      -4.383  -8.648   7.529  1.00 90.16           C
ATOM   4124  O   ASN A 271      -5.331  -8.434   8.283  1.00 90.16           O
ATOM   4125  HA  ASN A 271      -3.774  -6.568   7.203  1.00 90.16           H
ATOM   4126  CB  ASN A 271      -4.641  -7.410   5.401  1.00 90.16           C
ATOM   4127 1HB  ASN A 271      -4.437  -8.261   4.751  1.00 90.16           H
ATOM   4128 2HB  ASN A 271      -5.700  -7.450   5.655  1.00 90.16           H
ATOM   4129  CG  ASN A 271      -4.338  -6.109   4.656  1.00 90.16           C
ATOM   4130  OD1 ASN A 271      -4.676  -5.020   5.092  1.00 90.16           O
ATOM   4131  ND2 ASN A 271      -3.684  -6.281   3.510  1.00 90.16           N
ATOM   4132 1HD2 ASN A 271      -3.436  -7.202   3.209  1.00 90.16           H
ATOM   4133 2HD2 ASN A 271      -3.440  -5.489   2.950  1.00 90.16           H
ATOM   4134  HN  ASN A 271      -2.235  -8.041   5.402  1.00 90.16           H
ATOM   4135  N   CYS A 272      -3.792  -9.825   7.382  1.00 92.45           N
ATOM   4136  CA  CYS A 272      -4.160 -10.956   8.217  1.00 92.45           C
ATOM   4137  C   CYS A 272      -3.845 -10.603   9.671  1.00 92.45           C
ATOM   4138  O   CYS A 272      -4.662 -10.837  10.561  1.00 92.45           O
ATOM   4139  HA  CYS A 272      -5.230 -11.112   8.079  1.00 92.45           H
ATOM   4140  CB  CYS A 272      -3.453 -12.239   7.775  1.00 92.45           C
ATOM   4141 1HB  CYS A 272      -2.385 -12.052   7.654  1.00 92.45           H
ATOM   4142 2HB  CYS A 272      -3.557 -13.005   8.543  1.00 92.45           H
ATOM   4143  SG  CYS A 272      -4.165 -12.835   6.198  1.00 92.45           S
ATOM   4144  HG  CYS A 272      -3.589 -11.916   5.429  1.00 92.45           H
ATOM   4145  HN  CYS A 272      -3.076 -10.011   6.710  1.00 92.45           H
ATOM   4146  N   ILE A 273      -2.659 -10.046   9.868  1.00 93.31           N
ATOM   4147  CA  ILE A 273      -2.209  -9.697  11.205  1.00 93.31           C
ATOM   4148  C   ILE A 273      -3.065  -8.550  11.744  1.00 93.31           C
ATOM   4149  O   ILE A 273      -3.400  -8.524  12.928  1.00 93.31           O
ATOM   4150  HA  ILE A 273      -2.362 -10.570  11.839  1.00 93.31           H
ATOM   4151  CB  ILE A 273      -0.709  -9.397  11.203  1.00 93.31           C
ATOM   4152  HB  ILE A 273      -0.519  -8.608  10.476  1.00 93.31           H
ATOM   4153  CG1 ILE A 273       0.095 -10.621  10.762  1.00 93.31           C
ATOM   4154 1HG1 ILE A 273      -0.214 -10.922   9.761  1.00 93.31           H
ATOM   4155 2HG1 ILE A 273       1.153 -10.365  10.705  1.00 93.31           H
ATOM   4156  CG2 ILE A 273      -0.253  -8.873  12.567  1.00 93.31           C
ATOM   4157 1HG2 ILE A 273      -0.793  -7.956  12.803  1.00 93.31           H
ATOM   4158 2HG2 ILE A 273      -0.459  -9.622  13.331  1.00 93.31           H
ATOM   4159 3HG2 ILE A 273       0.817  -8.667  12.538  1.00 93.31           H
ATOM   4160  CD1 ILE A 273      -0.102 -11.786  11.734  1.00 93.31           C
ATOM   4161 1HD1 ILE A 273       0.231 -11.490  12.729  1.00 93.31           H
ATOM   4162 2HD1 ILE A 273      -1.157 -12.055  11.769  1.00 93.31           H
ATOM   4163 3HD1 ILE A 273       0.481 -12.644  11.397  1.00 93.31           H
ATOM   4164  HN  ILE A 273      -2.013  -9.833   9.136  1.00 93.31           H
ATOM   4165  N   LEU A 274      -3.396  -7.630  10.851  1.00 91.96           N
ATOM   4166  CA  LEU A 274      -4.245  -6.507  11.211  1.00 91.96           C
ATOM   4167  C   LEU A 274      -5.577  -7.033  11.750  1.00 91.96           C
ATOM   4168  O   LEU A 274      -6.134  -6.472  12.692  1.00 91.96           O
ATOM   4169  HA  LEU A 274      -3.742  -5.960  12.008  1.00 91.96           H
ATOM   4170  CB  LEU A 274      -4.396  -5.548  10.028  1.00 91.96           C
ATOM   4171 1HB  LEU A 274      -4.564  -6.138   9.127  1.00 91.96           H
ATOM   4172 2HB  LEU A 274      -5.290  -4.945  10.187  1.00 91.96           H
ATOM   4173  CG  LEU A 274      -3.218  -4.605   9.775  1.00 91.96           C
ATOM   4174  HG  LEU A 274      -2.335  -5.210   9.567  1.00 91.96           H
ATOM   4175  CD1 LEU A 274      -3.469  -3.733   8.543  1.00 91.96           C
ATOM   4176 1HD1 LEU A 274      -3.602  -4.369   7.668  1.00 91.96           H
ATOM   4177 2HD1 LEU A 274      -4.367  -3.136   8.698  1.00 91.96           H
ATOM   4178 3HD1 LEU A 274      -2.616  -3.072   8.386  1.00 91.96           H
ATOM   4179  CD2 LEU A 274      -2.909  -3.767  11.017  1.00 91.96           C
ATOM   4180 1HD2 LEU A 274      -3.783  -3.172  11.281  1.00 91.96           H
ATOM   4181 2HD2 LEU A 274      -2.656  -4.428  11.847  1.00 91.96           H
ATOM   4182 3HD2 LEU A 274      -2.068  -3.106  10.810  1.00 91.96           H
ATOM   4183  HN  LEU A 274      -3.094  -7.642   9.897  1.00 91.96           H
ATOM   4184  N   LEU A 275      -6.048  -8.104  11.129  1.00 92.93           N
ATOM   4185  CA  LEU A 275      -7.303  -8.713  11.536  1.00 92.93           C
ATOM   4186  C   LEU A 275      -7.175  -9.223  12.973  1.00 92.93           C
ATOM   4187  O   LEU A 275      -8.061  -8.997  13.796  1.00 92.93           O
ATOM   4188  HA  LEU A 275      -8.067  -7.936  11.512  1.00 92.93           H
ATOM   4189  CB  LEU A 275      -7.724  -9.793  10.536  1.00 92.93           C
ATOM   4190 1HB  LEU A 275      -7.876  -9.321   9.565  1.00 92.93           H
ATOM   4191 2HB  LEU A 275      -6.899 -10.496  10.423  1.00 92.93           H
ATOM   4192  CG  LEU A 275      -8.985 -10.581  10.892  1.00 92.93           C
ATOM   4193  HG  LEU A 275      -8.877 -10.958  11.909  1.00 92.93           H
ATOM   4194  CD1 LEU A 275     -10.220  -9.678  10.874  1.00 92.93           C
ATOM   4195 1HD1 LEU A 275     -10.093  -8.875  11.601  1.00 92.93           H
ATOM   4196 2HD1 LEU A 275     -10.344  -9.251   9.879  1.00 92.93           H
ATOM   4197 3HD1 LEU A 275     -11.103 -10.264  11.131  1.00 92.93           H
ATOM   4198  CD2 LEU A 275      -9.150 -11.795   9.976  1.00 92.93           C
ATOM   4199 1HD2 LEU A 275      -9.227 -11.461   8.941  1.00 92.93           H
ATOM   4200 2HD2 LEU A 275      -8.286 -12.451  10.082  1.00 92.93           H
ATOM   4201 3HD2 LEU A 275     -10.055 -12.338  10.250  1.00 92.93           H
ATOM   4202  HN  LEU A 275      -5.590  -8.553  10.362  1.00 92.93           H
ATOM   4203  N   VAL A 276      -6.065  -9.900  13.230  1.00 93.76           N
ATOM   4204  CA  VAL A 276      -5.817 -10.456  14.550  1.00 93.76           C
ATOM   4205  C   VAL A 276      -5.801  -9.325  15.580  1.00 93.76           C
ATOM   4206  O   VAL A 276      -6.429  -9.431  16.633  1.00 93.76           O
ATOM   4207  HA  VAL A 276      -6.641 -11.131  14.782  1.00 93.76           H
ATOM   4208  CB  VAL A 276      -4.524 -11.273  14.538  1.00 93.76           C
ATOM   4209  HB  VAL A 276      -3.723 -10.628  14.175  1.00 93.76           H
ATOM   4210  CG1 VAL A 276      -4.153 -11.732  15.950  1.00 93.76           C
ATOM   4211 1HG1 VAL A 276      -4.011 -10.862  16.590  1.00 93.76           H
ATOM   4212 2HG1 VAL A 276      -4.954 -12.352  16.352  1.00 93.76           H
ATOM   4213 3HG1 VAL A 276      -3.230 -12.311  15.913  1.00 93.76           H
ATOM   4214  CG2 VAL A 276      -4.636 -12.464  13.585  1.00 93.76           C
ATOM   4215 1HG2 VAL A 276      -5.454 -13.110  13.906  1.00 93.76           H
ATOM   4216 2HG2 VAL A 276      -4.831 -12.105  12.575  1.00 93.76           H
ATOM   4217 3HG2 VAL A 276      -3.703 -13.028  13.596  1.00 93.76           H
ATOM   4218  HN  VAL A 276      -5.345 -10.070  12.558  1.00 93.76           H
ATOM   4219  N   GLN A 277      -5.077  -8.269  15.241  1.00 92.87           N
ATOM   4220  CA  GLN A 277      -4.955  -7.128  16.133  1.00 92.87           C
ATOM   4221  C   GLN A 277      -6.333  -6.527  16.418  1.00 92.87           C
ATOM   4222  O   GLN A 277      -6.582  -6.031  17.516  1.00 92.87           O
ATOM   4223  HA  GLN A 277      -4.526  -7.524  17.053  1.00 92.87           H
ATOM   4224  CB  GLN A 277      -4.008  -6.076  15.551  1.00 92.87           C
ATOM   4225 1HB  GLN A 277      -4.249  -5.905  14.502  1.00 92.87           H
ATOM   4226 2HB  GLN A 277      -4.150  -5.128  16.069  1.00 92.87           H
ATOM   4227  CG  GLN A 277      -2.550  -6.521  15.679  1.00 92.87           C
ATOM   4228 1HG  GLN A 277      -2.324  -6.743  16.722  1.00 92.87           H
ATOM   4229 2HG  GLN A 277      -2.396  -7.442  15.117  1.00 92.87           H
ATOM   4230  CD  GLN A 277      -1.599  -5.438  15.166  1.00 92.87           C
ATOM   4231  OE1 GLN A 277      -1.968  -4.566  14.396  1.00 92.87           O
ATOM   4232  NE2 GLN A 277      -0.358  -5.541  15.634  1.00 92.87           N
ATOM   4233 1HE2 GLN A 277      -0.121  -6.280  16.264  1.00 92.87           H
ATOM   4234 2HE2 GLN A 277       0.337  -4.878  15.356  1.00 92.87           H
ATOM   4235  HN  GLN A 277      -4.581  -8.185  14.377  1.00 92.87           H
ATOM   4236  N   THR A 278      -7.192  -6.592  15.411  1.00 92.80           N
ATOM   4237  CA  THR A 278      -8.531  -6.042  15.533  1.00 92.80           C
ATOM   4238  C   THR A 278      -9.351  -6.852  16.539  1.00 92.80           C
ATOM   4239  O   THR A 278      -9.998  -6.284  17.418  1.00 92.80           O
ATOM   4240  HA  THR A 278      -8.451  -5.029  15.927  1.00 92.80           H
ATOM   4241  CB  THR A 278      -9.153  -5.999  14.136  1.00 92.80           C
ATOM   4242  HB  THR A 278      -9.328  -7.006  13.757  1.00 92.80           H
ATOM   4243  OG1 THR A 278      -8.246  -5.205  13.376  1.00 92.80           O
ATOM   4244  HG1 THR A 278      -7.597  -5.794  12.894  1.00 92.80           H
ATOM   4245  CG2 THR A 278     -10.461  -5.206  14.102  1.00 92.80           C
ATOM   4246 1HG2 THR A 278     -10.272  -4.180  14.417  1.00 92.80           H
ATOM   4247 2HG2 THR A 278     -11.183  -5.666  14.777  1.00 92.80           H
ATOM   4248 3HG2 THR A 278     -10.860  -5.207  13.087  1.00 92.80           H
ATOM   4249  HN  THR A 278      -6.986  -7.011  14.527  1.00 92.80           H
ATOM   4250  N   ILE A 279      -9.298  -8.166  16.376  1.00 93.96           N
ATOM   4251  CA  ILE A 279     -10.050  -9.058  17.242  1.00 93.96           C
ATOM   4252  C   ILE A 279      -9.584  -8.873  18.687  1.00 93.96           C
ATOM   4253  O   ILE A 279     -10.400  -8.844  19.607  1.00 93.96           O
ATOM   4254  HA  ILE A 279     -11.099  -8.768  17.177  1.00 93.96           H
ATOM   4255  CB  ILE A 279      -9.947 -10.501  16.743  1.00 93.96           C
ATOM   4256  HB  ILE A 279      -8.892 -10.748  16.627  1.00 93.96           H
ATOM   4257  CG1 ILE A 279     -10.600 -10.653  15.367  1.00 93.96           C
ATOM   4258 1HG1 ILE A 279     -11.685 -10.625  15.471  1.00 93.96           H
ATOM   4259 2HG1 ILE A 279     -10.318  -9.813  14.732  1.00 93.96           H
ATOM   4260  CG2 ILE A 279     -10.531 -11.478  17.765  1.00 93.96           C
ATOM   4261 1HG2 ILE A 279      -9.982 -11.392  18.703  1.00 93.96           H
ATOM   4262 2HG2 ILE A 279     -11.581 -11.241  17.936  1.00 93.96           H
ATOM   4263 3HG2 ILE A 279     -10.445 -12.496  17.386  1.00 93.96           H
ATOM   4264  CD1 ILE A 279     -10.180 -11.966  14.703  1.00 93.96           C
ATOM   4265 1HD1 ILE A 279      -9.097 -11.980  14.579  1.00 93.96           H
ATOM   4266 2HD1 ILE A 279     -10.485 -12.804  15.330  1.00 93.96           H
ATOM   4267 3HD1 ILE A 279     -10.658 -12.049  13.727  1.00 93.96           H
ATOM   4268  HN  ILE A 279      -8.754  -8.620  15.670  1.00 93.96           H
ATOM   4269  N   ASP A 280      -8.274  -8.752  18.842  1.00 93.18           N
ATOM   4270  CA  ASP A 280      -7.684  -8.633  20.165  1.00 93.18           C
ATOM   4271  C   ASP A 280      -8.063  -7.279  20.767  1.00 93.18           C
ATOM   4272  O   ASP A 280      -8.202  -7.153  21.983  1.00 93.18           O
ATOM   4273  HA  ASP A 280      -8.088  -9.470  20.734  1.00 93.18           H
ATOM   4274  CB  ASP A 280      -6.158  -8.710  20.096  1.00 93.18           C
ATOM   4275 1HB  ASP A 280      -5.860  -9.580  19.510  1.00 93.18           H
ATOM   4276 2HB  ASP A 280      -5.768  -7.831  19.583  1.00 93.18           H
ATOM   4277  CG  ASP A 280      -5.550  -8.800  21.498  1.00 93.18           C
ATOM   4278  OD1 ASP A 280      -6.027  -9.660  22.269  1.00 93.18           O
ATOM   4279  OD2 ASP A 280      -4.622  -8.006  21.766  1.00 93.18           O
ATOM   4280  HN  ASP A 280      -7.620  -8.735  18.085  1.00 93.18           H
ATOM   4281  N   ALA A 281      -8.218  -6.299  19.888  1.00 91.46           N
ATOM   4282  CA  ALA A 281      -8.607  -4.966  20.316  1.00 91.46           C
ATOM   4283  C   ALA A 281      -9.983  -5.029  20.981  1.00 91.46           C
ATOM   4284  O   ALA A 281     -10.271  -4.258  21.895  1.00 91.46           O
ATOM   4285  HA  ALA A 281      -7.875  -4.625  21.047  1.00 91.46           H
ATOM   4286  CB  ALA A 281      -8.583  -4.017  19.115  1.00 91.46           C
ATOM   4287 1HB  ALA A 281      -7.576  -3.986  18.697  1.00 91.46           H
ATOM   4288 2HB  ALA A 281      -9.280  -4.373  18.357  1.00 91.46           H
ATOM   4289 3HB  ALA A 281      -8.874  -3.017  19.436  1.00 91.46           H
ATOM   4290  HN  ALA A 281      -8.084  -6.405  18.903  1.00 91.46           H
ATOM   4291  N   TYR A 282     -10.798  -5.954  20.496  1.00 90.44           N
ATOM   4292  CA  TYR A 282     -12.122  -6.155  21.058  1.00 90.44           C
ATOM   4293  C   TYR A 282     -12.075  -7.124  22.241  1.00 90.44           C
ATOM   4294  O   TYR A 282     -12.641  -6.848  23.297  1.00 90.44           O
ATOM   4295  HA  TYR A 282     -12.491  -5.189  21.404  1.00 90.44           H
ATOM   4296  CB  TYR A 282     -12.966  -6.773  19.941  1.00 90.44           C
ATOM   4297 1HB  TYR A 282     -12.353  -7.486  19.389  1.00 90.44           H
ATOM   4298 2HB  TYR A 282     -13.786  -7.335  20.387  1.00 90.44           H
ATOM   4299  CG  TYR A 282     -13.543  -5.751  18.959  1.00 90.44           C
ATOM   4300  CD1 TYR A 282     -14.614  -4.965  19.331  1.00 90.44           C
ATOM   4301  HD1 TYR A 282     -15.049  -5.072  20.325  1.00 90.44           H
ATOM   4302  CD2 TYR A 282     -12.991  -5.616  17.701  1.00 90.44           C
ATOM   4303  HD2 TYR A 282     -12.145  -6.237  17.407  1.00 90.44           H
ATOM   4304  CE1 TYR A 282     -15.157  -4.003  18.407  1.00 90.44           C
ATOM   4305  HE1 TYR A 282     -16.003  -3.376  18.688  1.00 90.44           H
ATOM   4306  CE2 TYR A 282     -13.534  -4.654  16.777  1.00 90.44           C
ATOM   4307  HE2 TYR A 282     -13.109  -4.537  15.780  1.00 90.44           H
ATOM   4308  CZ  TYR A 282     -14.590  -3.895  17.175  1.00 90.44           C
ATOM   4309  OH  TYR A 282     -15.103  -2.987  16.302  1.00 90.44           O
ATOM   4310  HH  TYR A 282     -15.699  -2.347  16.786  1.00 90.44           H
ATOM   4311  HN  TYR A 282     -10.566  -6.560  19.734  1.00 90.44           H
ATOM   4312  N   ALA A 283     -11.395  -8.240  22.023  1.00 91.07           N
ATOM   4313  CA  ALA A 283     -11.542  -9.389  22.900  1.00 91.07           C
ATOM   4314  C   ALA A 283     -10.453  -9.349  23.974  1.00 91.07           C
ATOM   4315  O   ALA A 283     -10.595  -9.962  25.031  1.00 91.07           O
ATOM   4316  HA  ALA A 283     -12.518  -9.317  23.381  1.00 91.07           H
ATOM   4317  CB  ALA A 283     -11.495 -10.674  22.071  1.00 91.07           C
ATOM   4318 1HB  ALA A 283     -12.307 -10.667  21.343  1.00 91.07           H
ATOM   4319 2HB  ALA A 283     -10.540 -10.735  21.549  1.00 91.07           H
ATOM   4320 3HB  ALA A 283     -11.606 -11.536  22.729  1.00 91.07           H
ATOM   4321  HN  ALA A 283     -10.754  -8.366  21.266  1.00 91.07           H
ATOM   4322  N   MET A 284      -9.390  -8.620  23.666  1.00 89.14           N
ATOM   4323  CA  MET A 284      -8.248  -8.546  24.562  1.00 89.14           C
ATOM   4324  C   MET A 284      -7.854  -9.937  25.063  1.00 89.14           C
ATOM   4325  O   MET A 284      -7.618 -10.128  26.255  1.00 89.14           O
ATOM   4326  HA  MET A 284      -7.437  -8.123  23.969  1.00 89.14           H
ATOM   4327  CB  MET A 284      -8.592  -7.652  25.755  1.00 89.14           C
ATOM   4328 1HB  MET A 284      -9.516  -7.998  26.219  1.00 89.14           H
ATOM   4329 2HB  MET A 284      -7.809  -7.729  26.509  1.00 89.14           H
ATOM   4330  CG  MET A 284      -8.747  -6.194  25.320  1.00 89.14           C
ATOM   4331 1HG  MET A 284      -7.805  -5.824  24.916  1.00 89.14           H
ATOM   4332 2HG  MET A 284      -9.486  -6.120  24.523  1.00 89.14           H
ATOM   4333  SD  MET A 284      -9.249  -5.192  26.710  1.00 89.14           S
ATOM   4334  CE  MET A 284     -11.004  -5.089  26.400  1.00 89.14           C
ATOM   4335 1HE  MET A 284     -11.175  -4.620  25.431  1.00 89.14           H
ATOM   4336 2HE  MET A 284     -11.432  -6.091  26.399  1.00 89.14           H
ATOM   4337 3HE  MET A 284     -11.476  -4.493  27.181  1.00 89.14           H
ATOM   4338  HN  MET A 284      -9.302  -8.087  22.825  1.00 89.14           H
ATOM   4339  N   PHE A 285      -7.795 -10.873  24.127  1.00 89.66           N
ATOM   4340  CA  PHE A 285      -7.593 -12.269  24.477  1.00 89.66           C
ATOM   4341  C   PHE A 285      -6.103 -12.592  24.606  1.00 89.66           C
ATOM   4342  O   PHE A 285      -5.734 -13.615  25.180  1.00 89.66           O
ATOM   4343  HA  PHE A 285      -8.083 -12.437  25.436  1.00 89.66           H
ATOM   4344  CB  PHE A 285      -8.188 -13.105  23.342  1.00 89.66           C
ATOM   4345 1HB  PHE A 285      -8.292 -14.136  23.680  1.00 89.66           H
ATOM   4346 2HB  PHE A 285      -9.190 -12.739  23.121  1.00 89.66           H
ATOM   4347  CG  PHE A 285      -7.359 -13.087  22.056  1.00 89.66           C
ATOM   4348  CD1 PHE A 285      -7.596 -12.140  21.108  1.00 89.66           C
ATOM   4349  HD1 PHE A 285      -8.375 -11.395  21.265  1.00 89.66           H
ATOM   4350  CD2 PHE A 285      -6.387 -14.017  21.860  1.00 89.66           C
ATOM   4351  HD2 PHE A 285      -6.198 -14.776  22.619  1.00 89.66           H
ATOM   4352  CE1 PHE A 285      -6.827 -12.123  19.914  1.00 89.66           C
ATOM   4353  HE1 PHE A 285      -7.016 -11.365  19.155  1.00 89.66           H
ATOM   4354  CE2 PHE A 285      -5.618 -14.000  20.666  1.00 89.66           C
ATOM   4355  HE2 PHE A 285      -4.839 -14.746  20.509  1.00 89.66           H
ATOM   4356  CZ  PHE A 285      -5.854 -13.054  19.718  1.00 89.66           C
ATOM   4357  HZ  PHE A 285      -5.264 -13.041  18.802  1.00 89.66           H
ATOM   4358  HN  PHE A 285      -7.882 -10.691  23.148  1.00 89.66           H
ATOM   4359  N   ILE A 286      -5.288 -11.701  24.062  1.00 90.05           N
ATOM   4360  CA  ILE A 286      -3.845 -11.858  24.144  1.00 90.05           C
ATOM   4361  C   ILE A 286      -3.346 -11.263  25.462  1.00 90.05           C
ATOM   4362  O   ILE A 286      -2.890 -10.121  25.499  1.00 90.05           O
ATOM   4363  HA  ILE A 286      -3.633 -12.927  24.145  1.00 90.05           H
ATOM   4364  CB  ILE A 286      -3.171 -11.263  22.906  1.00 90.05           C
ATOM   4365  HB  ILE A 286      -3.353 -10.188  22.901  1.00 90.05           H
ATOM   4366  CG1 ILE A 286      -3.780 -11.831  21.623  1.00 90.05           C
ATOM   4367 1HG1 ILE A 286      -3.511 -12.883  21.524  1.00 90.05           H
ATOM   4368 2HG1 ILE A 286      -4.867 -11.784  21.681  1.00 90.05           H
ATOM   4369  CG2 ILE A 286      -1.655 -11.463  22.959  1.00 90.05           C
ATOM   4370 1HG2 ILE A 286      -1.254 -10.972  23.845  1.00 90.05           H
ATOM   4371 2HG2 ILE A 286      -1.430 -12.529  23.001  1.00 90.05           H
ATOM   4372 3HG2 ILE A 286      -1.200 -11.031  22.067  1.00 90.05           H
ATOM   4373  CD1 ILE A 286      -3.295 -11.057  20.396  1.00 90.05           C
ATOM   4374 1HD1 ILE A 286      -3.586 -10.011  20.488  1.00 90.05           H
ATOM   4375 2HD1 ILE A 286      -2.209 -11.127  20.328  1.00 90.05           H
ATOM   4376 3HD1 ILE A 286      -3.743 -11.482  19.498  1.00 90.05           H
ATOM   4377  HN  ILE A 286      -5.597 -10.885  23.574  1.00 90.05           H
ATOM   4378  N   SER A 287      -3.450 -12.064  26.513  1.00 87.16           N
ATOM   4379  CA  SER A 287      -2.988 -11.642  27.824  1.00 87.16           C
ATOM   4380  C   SER A 287      -1.537 -12.080  28.034  1.00 87.16           C
ATOM   4381  O   SER A 287      -0.860 -11.587  28.935  1.00 87.16           O
ATOM   4382  HA  SER A 287      -3.062 -10.554  27.820  1.00 87.16           H
ATOM   4383  CB  SER A 287      -3.879 -12.209  28.931  1.00 87.16           C
ATOM   4384 1HB  SER A 287      -3.522 -11.858  29.899  1.00 87.16           H
ATOM   4385 2HB  SER A 287      -4.894 -11.830  28.809  1.00 87.16           H
ATOM   4386  OG  SER A 287      -3.900 -13.634  28.922  1.00 87.16           O
ATOM   4387  HG  SER A 287      -4.514 -13.971  29.636  1.00 87.16           H
ATOM   4388  HN  SER A 287      -3.840 -12.984  26.478  1.00 87.16           H
ATOM   4389  N   ASN A 288      -1.102 -13.001  27.187  1.00 90.79           N
ATOM   4390  CA  ASN A 288       0.220 -13.586  27.332  1.00 90.79           C
ATOM   4391  C   ASN A 288       1.245 -12.703  26.617  1.00 90.79           C
ATOM   4392  O   ASN A 288       1.113 -12.434  25.424  1.00 90.79           O
ATOM   4393  HA  ASN A 288       0.393 -13.640  28.406  1.00 90.79           H
ATOM   4394  CB  ASN A 288       0.277 -14.980  26.703  1.00 90.79           C
ATOM   4395 1HB  ASN A 288      -0.556 -15.582  27.068  1.00 90.79           H
ATOM   4396 2HB  ASN A 288       0.164 -14.901  25.622  1.00 90.79           H
ATOM   4397  CG  ASN A 288       1.599 -15.677  27.034  1.00 90.79           C
ATOM   4398  OD1 ASN A 288       2.664 -15.082  27.020  1.00 90.79           O
ATOM   4399  ND2 ASN A 288       1.471 -16.967  27.330  1.00 90.79           N
ATOM   4400 1HD2 ASN A 288       0.567 -17.394  27.323  1.00 90.79           H
ATOM   4401 2HD2 ASN A 288       2.279 -17.509  27.560  1.00 90.79           H
ATOM   4402  HN  ASN A 288      -1.635 -13.347  26.415  1.00 90.79           H
ATOM   4403  N   CYS A 289       2.243 -12.277  27.377  1.00 90.28           N
ATOM   4404  CA  CYS A 289       3.228 -11.340  26.862  1.00 90.28           C
ATOM   4405  C   CYS A 289       4.005 -12.029  25.739  1.00 90.28           C
ATOM   4406  O   CYS A 289       4.382 -11.390  24.758  1.00 90.28           O
ATOM   4407  HA  CYS A 289       2.674 -10.482  26.480  1.00 90.28           H
ATOM   4408  CB  CYS A 289       4.154 -10.830  27.968  1.00 90.28           C
ATOM   4409 1HB  CYS A 289       3.569 -10.349  28.751  1.00 90.28           H
ATOM   4410 2HB  CYS A 289       4.679 -11.666  28.429  1.00 90.28           H
ATOM   4411  SG  CYS A 289       5.362  -9.642  27.274  1.00 90.28           S
ATOM   4412  HN  CYS A 289       2.385 -12.560  28.325  1.00 90.28           H
ATOM   4413  N   ALA A 290       4.222 -13.324  25.920  1.00 91.82           N
ATOM   4414  CA  ALA A 290       5.003 -14.092  24.966  1.00 91.82           C
ATOM   4415  C   ALA A 290       4.285 -14.101  23.615  1.00 91.82           C
ATOM   4416  O   ALA A 290       4.904 -13.871  22.577  1.00 91.82           O
ATOM   4417  HA  ALA A 290       5.968 -13.598  24.852  1.00 91.82           H
ATOM   4418  CB  ALA A 290       5.233 -15.503  25.512  1.00 91.82           C
ATOM   4419 1HB  ALA A 290       5.772 -15.442  26.458  1.00 91.82           H
ATOM   4420 2HB  ALA A 290       4.272 -15.991  25.672  1.00 91.82           H
ATOM   4421 3HB  ALA A 290       5.819 -16.079  24.796  1.00 91.82           H
ATOM   4422  HN  ALA A 290       3.875 -13.845  26.699  1.00 91.82           H
ATOM   4423  N   VAL A 291       2.989 -14.368  23.671  1.00 92.50           N
ATOM   4424  CA  VAL A 291       2.182 -14.419  22.464  1.00 92.50           C
ATOM   4425  C   VAL A 291       2.138 -13.029  21.826  1.00 92.50           C
ATOM   4426  O   VAL A 291       2.245 -12.897  20.608  1.00 92.50           O
ATOM   4427  HA  VAL A 291       2.668 -15.107  21.772  1.00 92.50           H
ATOM   4428  CB  VAL A 291       0.792 -14.973  22.786  1.00 92.50           C
ATOM   4429  HB  VAL A 291       0.327 -14.309  23.513  1.00 92.50           H
ATOM   4430  CG1 VAL A 291      -0.092 -14.996  21.537  1.00 92.50           C
ATOM   4431 1HG1 VAL A 291      -0.201 -13.982  21.151  1.00 92.50           H
ATOM   4432 2HG1 VAL A 291       0.369 -15.627  20.777  1.00 92.50           H
ATOM   4433 3HG1 VAL A 291      -1.073 -15.394  21.794  1.00 92.50           H
ATOM   4434  CG2 VAL A 291       0.889 -16.365  23.414  1.00 92.50           C
ATOM   4435 1HG2 VAL A 291       1.384 -17.043  22.719  1.00 92.50           H
ATOM   4436 2HG2 VAL A 291       1.465 -16.307  24.338  1.00 92.50           H
ATOM   4437 3HG2 VAL A 291      -0.112 -16.735  23.633  1.00 92.50           H
ATOM   4438  HN  VAL A 291       2.491 -14.548  24.520  1.00 92.50           H
ATOM   4439  N   SER A 292       1.980 -12.027  22.678  1.00 92.21           N
ATOM   4440  CA  SER A 292       1.891 -10.654  22.211  1.00 92.21           C
ATOM   4441  C   SER A 292       3.181 -10.263  21.487  1.00 92.21           C
ATOM   4442  O   SER A 292       3.138  -9.638  20.429  1.00 92.21           O
ATOM   4443  HA  SER A 292       1.046 -10.637  21.523  1.00 92.21           H
ATOM   4444  CB  SER A 292       1.621  -9.693  23.371  1.00 92.21           C
ATOM   4445 1HB  SER A 292       0.785 -10.065  23.963  1.00 92.21           H
ATOM   4446 2HB  SER A 292       2.490  -9.666  24.029  1.00 92.21           H
ATOM   4447  OG  SER A 292       1.330  -8.375  22.916  1.00 92.21           O
ATOM   4448  HG  SER A 292       0.415  -8.346  22.514  1.00 92.21           H
ATOM   4449  HN  SER A 292       1.913 -12.141  23.670  1.00 92.21           H
ATOM   4450  N   THR A 293       4.298 -10.647  22.087  1.00 92.52           N
ATOM   4451  CA  THR A 293       5.599 -10.301  21.540  1.00 92.52           C
ATOM   4452  C   THR A 293       5.762 -10.892  20.138  1.00 92.52           C
ATOM   4453  O   THR A 293       6.231 -10.214  19.225  1.00 92.52           O
ATOM   4454  HA  THR A 293       5.652  -9.217  21.438  1.00 92.52           H
ATOM   4455  CB  THR A 293       6.668 -10.774  22.527  1.00 92.52           C
ATOM   4456  HB  THR A 293       6.588 -11.846  22.703  1.00 92.52           H
ATOM   4457  OG1 THR A 293       6.475  -9.946  23.671  1.00 92.52           O
ATOM   4458  HG1 THR A 293       5.934 -10.432  24.357  1.00 92.52           H
ATOM   4459  CG2 THR A 293       8.086 -10.438  22.059  1.00 92.52           C
ATOM   4460 1HG2 THR A 293       8.186  -9.358  21.948  1.00 92.52           H
ATOM   4461 2HG2 THR A 293       8.276 -10.921  21.101  1.00 92.52           H
ATOM   4462 3HG2 THR A 293       8.805 -10.795  22.796  1.00 92.52           H
ATOM   4463  HN  THR A 293       4.324 -11.184  22.931  1.00 92.52           H
ATOM   4464  N   ASN A 294       5.366 -12.150  20.011  1.00 93.34           N
ATOM   4465  CA  ASN A 294       5.516 -12.858  18.752  1.00 93.34           C
ATOM   4466  C   ASN A 294       4.626 -12.203  17.694  1.00 93.34           C
ATOM   4467  O   ASN A 294       5.018 -12.088  16.533  1.00 93.34           O
ATOM   4468  HA  ASN A 294       6.576 -12.787  18.508  1.00 93.34           H
ATOM   4469  CB  ASN A 294       5.090 -14.321  18.888  1.00 93.34           C
ATOM   4470 1HB  ASN A 294       4.124 -14.377  19.391  1.00 93.34           H
ATOM   4471 2HB  ASN A 294       4.960 -14.760  17.899  1.00 93.34           H
ATOM   4472  CG  ASN A 294       6.128 -15.124  19.675  1.00 93.34           C
ATOM   4473  OD1 ASN A 294       7.265 -14.717  19.848  1.00 93.34           O
ATOM   4474  ND2 ASN A 294       5.675 -16.284  20.141  1.00 93.34           N
ATOM   4475 1HD2 ASN A 294       4.730 -16.560  19.964  1.00 93.34           H
ATOM   4476 2HD2 ASN A 294       6.279 -16.882  20.669  1.00 93.34           H
ATOM   4477  HN  ASN A 294       4.950 -12.682  20.749  1.00 93.34           H
ATOM   4478  N   ILE A 295       3.446 -11.791  18.132  1.00 93.07           N
ATOM   4479  CA  ILE A 295       2.474 -11.204  17.225  1.00 93.07           C
ATOM   4480  C   ILE A 295       3.010  -9.867  16.708  1.00 93.07           C
ATOM   4481  O   ILE A 295       2.821  -9.529  15.540  1.00 93.07           O
ATOM   4482  HA  ILE A 295       2.364 -11.882  16.379  1.00 93.07           H
ATOM   4483  CB  ILE A 295       1.106 -11.098  17.902  1.00 93.07           C
ATOM   4484  HB  ILE A 295       1.255 -10.736  18.919  1.00 93.07           H
ATOM   4485  CG1 ILE A 295       0.437 -12.470  18.004  1.00 93.07           C
ATOM   4486 1HG1 ILE A 295       0.161 -12.819  17.008  1.00 93.07           H
ATOM   4487 2HG1 ILE A 295       1.143 -13.193  18.411  1.00 93.07           H
ATOM   4488  CG2 ILE A 295       0.218 -10.079  17.185  1.00 93.07           C
ATOM   4489 1HG2 ILE A 295       0.696  -9.100  17.208  1.00 93.07           H
ATOM   4490 2HG2 ILE A 295       0.073 -10.388  16.150  1.00 93.07           H
ATOM   4491 3HG2 ILE A 295      -0.749 -10.023  17.686  1.00 93.07           H
ATOM   4492  CD1 ILE A 295      -0.808 -12.408  18.891  1.00 93.07           C
ATOM   4493 1HD1 ILE A 295      -0.524 -12.082  19.892  1.00 93.07           H
ATOM   4494 2HD1 ILE A 295      -1.522 -11.702  18.467  1.00 93.07           H
ATOM   4495 3HD1 ILE A 295      -1.264 -13.397  18.947  1.00 93.07           H
ATOM   4496  HN  ILE A 295       3.150 -11.854  19.085  1.00 93.07           H
ATOM   4497  N   ASP A 296       3.666  -9.143  17.602  1.00 92.86           N
ATOM   4498  CA  ASP A 296       4.219  -7.845  17.254  1.00 92.86           C
ATOM   4499  C   ASP A 296       5.349  -8.033  16.239  1.00 92.86           C
ATOM   4500  O   ASP A 296       5.486  -7.245  15.304  1.00 92.86           O
ATOM   4501  HA  ASP A 296       3.383  -7.277  16.846  1.00 92.86           H
ATOM   4502  CB  ASP A 296       4.800  -7.146  18.484  1.00 92.86           C
ATOM   4503 1HB  ASP A 296       5.495  -7.814  18.992  1.00 92.86           H
ATOM   4504 2HB  ASP A 296       5.370  -6.270  18.174  1.00 92.86           H
ATOM   4505  CG  ASP A 296       3.691  -6.724  19.450  1.00 92.86           C
ATOM   4506  OD1 ASP A 296       2.538  -6.618  18.978  1.00 92.86           O
ATOM   4507  OD2 ASP A 296       4.021  -6.517  20.638  1.00 92.86           O
ATOM   4508  HN  ASP A 296       3.822  -9.429  18.547  1.00 92.86           H
ATOM   4509  N   ILE A 297       6.130  -9.081  16.457  1.00 93.84           N
ATOM   4510  CA  ILE A 297       7.205  -9.417  15.540  1.00 93.84           C
ATOM   4511  C   ILE A 297       6.611  -9.794  14.181  1.00 93.84           C
ATOM   4512  O   ILE A 297       7.110  -9.367  13.141  1.00 93.84           O
ATOM   4513  HA  ILE A 297       7.818  -8.525  15.413  1.00 93.84           H
ATOM   4514  CB  ILE A 297       8.103 -10.501  16.141  1.00 93.84           C
ATOM   4515  HB  ILE A 297       7.466 -11.299  16.522  1.00 93.84           H
ATOM   4516  CG1 ILE A 297       8.902  -9.956  17.326  1.00 93.84           C
ATOM   4517 1HG1 ILE A 297       9.633  -9.228  16.972  1.00 93.84           H
ATOM   4518 2HG1 ILE A 297       8.234  -9.430  18.009  1.00 93.84           H
ATOM   4519  CG2 ILE A 297       9.009 -11.116  15.073  1.00 93.84           C
ATOM   4520 1HG2 ILE A 297       8.396 -11.564  14.290  1.00 93.84           H
ATOM   4521 2HG2 ILE A 297       9.640 -10.340  14.640  1.00 93.84           H
ATOM   4522 3HG2 ILE A 297       9.636 -11.883  15.527  1.00 93.84           H
ATOM   4523  CD1 ILE A 297       9.617 -11.085  18.071  1.00 93.84           C
ATOM   4524 1HD1 ILE A 297       8.881 -11.797  18.444  1.00 93.84           H
ATOM   4525 2HD1 ILE A 297      10.302 -11.592  17.391  1.00 93.84           H
ATOM   4526 3HD1 ILE A 297      10.178 -10.669  18.908  1.00 93.84           H
ATOM   4527  HN  ILE A 297       6.037  -9.693  17.243  1.00 93.84           H
ATOM   4528  N   CYS A 298       5.553 -10.590  14.234  1.00 94.09           N
ATOM   4529  CA  CYS A 298       4.879 -11.021  13.021  1.00 94.09           C
ATOM   4530  C   CYS A 298       4.412  -9.776  12.264  1.00 94.09           C
ATOM   4531  O   CYS A 298       4.502  -9.720  11.039  1.00 94.09           O
ATOM   4532  HA  CYS A 298       5.611 -11.577  12.437  1.00 94.09           H
ATOM   4533  CB  CYS A 298       3.720 -11.972  13.325  1.00 94.09           C
ATOM   4534 1HB  CYS A 298       3.116 -11.573  14.140  1.00 94.09           H
ATOM   4535 2HB  CYS A 298       3.068 -12.054  12.456  1.00 94.09           H
ATOM   4536  SG  CYS A 298       4.367 -13.623  13.778  1.00 94.09           S
ATOM   4537  HG  CYS A 298       4.773 -13.283  14.998  1.00 94.09           H
ATOM   4538  HN  CYS A 298       5.158 -10.939  15.084  1.00 94.09           H
ATOM   4539  N   PHE A 299       3.923  -8.808  13.025  1.00 94.21           N
ATOM   4540  CA  PHE A 299       3.457  -7.561  12.443  1.00 94.21           C
ATOM   4541  C   PHE A 299       4.580  -6.861  11.675  1.00 94.21           C
ATOM   4542  O   PHE A 299       4.383  -6.420  10.544  1.00 94.21           O
ATOM   4543  HA  PHE A 299       2.648  -7.807  11.755  1.00 94.21           H
ATOM   4544  CB  PHE A 299       3.012  -6.665  13.601  1.00 94.21           C
ATOM   4545 1HB  PHE A 299       2.227  -7.175  14.160  1.00 94.21           H
ATOM   4546 2HB  PHE A 299       3.851  -6.527  14.283  1.00 94.21           H
ATOM   4547  CG  PHE A 299       2.498  -5.292  13.163  1.00 94.21           C
ATOM   4548  CD1 PHE A 299       3.362  -4.250  13.040  1.00 94.21           C
ATOM   4549  HD1 PHE A 299       4.422  -4.393  13.253  1.00 94.21           H
ATOM   4550  CD2 PHE A 299       1.176  -5.114  12.898  1.00 94.21           C
ATOM   4551  HD2 PHE A 299       0.482  -5.950  12.997  1.00 94.21           H
ATOM   4552  CE1 PHE A 299       2.885  -2.976  12.634  1.00 94.21           C
ATOM   4553  HE1 PHE A 299       3.578  -2.140  12.535  1.00 94.21           H
ATOM   4554  CE2 PHE A 299       0.698  -3.840  12.492  1.00 94.21           C
ATOM   4555  HE2 PHE A 299      -0.361  -3.697  12.280  1.00 94.21           H
ATOM   4556  CZ  PHE A 299       1.563  -2.798  12.369  1.00 94.21           C
ATOM   4557  HZ  PHE A 299       1.197  -1.819  12.057  1.00 94.21           H
ATOM   4558  HN  PHE A 299       3.842  -8.866  14.020  1.00 94.21           H
ATOM   4559  N   GLN A 300       5.735  -6.781  12.321  1.00 93.10           N
ATOM   4560  CA  GLN A 300       6.865  -6.071  11.748  1.00 93.10           C
ATOM   4561  C   GLN A 300       7.316  -6.747  10.453  1.00 93.10           C
ATOM   4562  O   GLN A 300       7.648  -6.073   9.479  1.00 93.10           O
ATOM   4563  HA  GLN A 300       6.498  -5.067  11.533  1.00 93.10           H
ATOM   4564  CB  GLN A 300       8.019  -5.978  12.749  1.00 93.10           C
ATOM   4565 1HB  GLN A 300       8.209  -6.960  13.182  1.00 93.10           H
ATOM   4566 2HB  GLN A 300       8.930  -5.676  12.233  1.00 93.10           H
ATOM   4567  CG  GLN A 300       7.701  -4.977  13.862  1.00 93.10           C
ATOM   4568 1HG  GLN A 300       7.509  -3.996  13.429  1.00 93.10           H
ATOM   4569 2HG  GLN A 300       6.791  -5.281  14.380  1.00 93.10           H
ATOM   4570  CD  GLN A 300       8.855  -4.883  14.861  1.00 93.10           C
ATOM   4571  OE1 GLN A 300       9.786  -5.672  14.850  1.00 93.10           O
ATOM   4572  NE2 GLN A 300       8.744  -3.876  15.723  1.00 93.10           N
ATOM   4573 1HE2 GLN A 300       7.955  -3.264  15.677  1.00 93.10           H
ATOM   4574 2HE2 GLN A 300       9.450  -3.731  16.416  1.00 93.10           H
ATOM   4575  HN  GLN A 300       5.903  -7.191  13.218  1.00 93.10           H
ATOM   4576  N   VAL A 301       7.314  -8.072  10.483  1.00 94.29           N
ATOM   4577  CA  VAL A 301       7.776  -8.847   9.344  1.00 94.29           C
ATOM   4578  C   VAL A 301       6.833  -8.619   8.161  1.00 94.29           C
ATOM   4579  O   VAL A 301       7.277  -8.290   7.062  1.00 94.29           O
ATOM   4580  HA  VAL A 301       8.768  -8.482   9.077  1.00 94.29           H
ATOM   4581  CB  VAL A 301       7.903 -10.322   9.732  1.00 94.29           C
ATOM   4582  HB  VAL A 301       6.947 -10.644  10.143  1.00 94.29           H
ATOM   4583  CG1 VAL A 301       8.202 -11.187   8.506  1.00 94.29           C
ATOM   4584 1HG1 VAL A 301       7.393 -11.085   7.782  1.00 94.29           H
ATOM   4585 2HG1 VAL A 301       9.139 -10.863   8.052  1.00 94.29           H
ATOM   4586 3HG1 VAL A 301       8.288 -12.230   8.810  1.00 94.29           H
ATOM   4587  CG2 VAL A 301       8.969 -10.515  10.812  1.00 94.29           C
ATOM   4588 1HG2 VAL A 301       9.932 -10.167  10.438  1.00 94.29           H
ATOM   4589 2HG2 VAL A 301       8.695  -9.943  11.699  1.00 94.29           H
ATOM   4590 3HG2 VAL A 301       9.039 -11.572  11.069  1.00 94.29           H
ATOM   4591  HN  VAL A 301       7.005  -8.613  11.265  1.00 94.29           H
ATOM   4592  N   THR A 302       5.548  -8.804   8.426  1.00 94.55           N
ATOM   4593  CA  THR A 302       4.549  -8.730   7.373  1.00 94.55           C
ATOM   4594  C   THR A 302       4.440  -7.300   6.841  1.00 94.55           C
ATOM   4595  O   THR A 302       4.182  -7.092   5.657  1.00 94.55           O
ATOM   4596  HA  THR A 302       4.877  -9.356   6.543  1.00 94.55           H
ATOM   4597  CB  THR A 302       3.232  -9.272   7.932  1.00 94.55           C
ATOM   4598  HB  THR A 302       2.442  -9.225   7.183  1.00 94.55           H
ATOM   4599  OG1 THR A 302       3.010  -8.501   9.110  1.00 94.55           O
ATOM   4600  HG1 THR A 302       3.409  -8.963   9.902  1.00 94.55           H
ATOM   4601  CG2 THR A 302       3.361 -10.708   8.446  1.00 94.55           C
ATOM   4602 1HG2 THR A 302       4.104 -10.743   9.243  1.00 94.55           H
ATOM   4603 2HG2 THR A 302       3.673 -11.359   7.630  1.00 94.55           H
ATOM   4604 3HG2 THR A 302       2.398 -11.043   8.832  1.00 94.55           H
ATOM   4605  HN  THR A 302       5.187  -9.001   9.337  1.00 94.55           H
ATOM   4606  N   GLN A 303       4.641  -6.350   7.743  1.00 93.25           N
ATOM   4607  CA  GLN A 303       4.634  -4.947   7.366  1.00 93.25           C
ATOM   4608  C   GLN A 303       5.735  -4.666   6.342  1.00 93.25           C
ATOM   4609  O   GLN A 303       5.510  -3.957   5.362  1.00 93.25           O
ATOM   4610  HA  GLN A 303       3.656  -4.773   6.916  1.00 93.25           H
ATOM   4611  CB  GLN A 303       4.787  -4.048   8.595  1.00 93.25           C
ATOM   4612 1HB  GLN A 303       3.982  -4.253   9.302  1.00 93.25           H
ATOM   4613 2HB  GLN A 303       5.723  -4.277   9.103  1.00 93.25           H
ATOM   4614  CG  GLN A 303       4.762  -2.570   8.200  1.00 93.25           C
ATOM   4615 1HG  GLN A 303       5.697  -2.307   7.705  1.00 93.25           H
ATOM   4616 2HG  GLN A 303       3.960  -2.395   7.483  1.00 93.25           H
ATOM   4617  CD  GLN A 303       4.560  -1.678   9.427  1.00 93.25           C
ATOM   4618  OE1 GLN A 303       5.450  -1.484  10.238  1.00 93.25           O
ATOM   4619  NE2 GLN A 303       3.344  -1.149   9.516  1.00 93.25           N
ATOM   4620 1HE2 GLN A 303       2.658  -1.349   8.816  1.00 93.25           H
ATOM   4621 2HE2 GLN A 303       3.114  -0.550  10.284  1.00 93.25           H
ATOM   4622  HN  GLN A 303       4.808  -6.526   8.713  1.00 93.25           H
ATOM   4623  N   THR A 304       6.902  -5.237   6.603  1.00 93.49           N
ATOM   4624  CA  THR A 304       8.052  -5.016   5.744  1.00 93.49           C
ATOM   4625  C   THR A 304       7.797  -5.594   4.351  1.00 93.49           C
ATOM   4626  O   THR A 304       8.187  -5.000   3.347  1.00 93.49           O
ATOM   4627  HA  THR A 304       8.190  -3.941   5.623  1.00 93.49           H
ATOM   4628  CB  THR A 304       9.280  -5.613   6.434  1.00 93.49           C
ATOM   4629  HB  THR A 304       9.170  -6.690   6.559  1.00 93.49           H
ATOM   4630  OG1 THR A 304       9.400  -4.863   7.640  1.00 93.49           O
ATOM   4631  HG1 THR A 304       8.905  -5.322   8.378  1.00 93.49           H
ATOM   4632  CG2 THR A 304      10.578  -5.317   5.681  1.00 93.49           C
ATOM   4633 1HG2 THR A 304      10.722  -4.238   5.615  1.00 93.49           H
ATOM   4634 2HG2 THR A 304      10.519  -5.737   4.677  1.00 93.49           H
ATOM   4635 3HG2 THR A 304      11.418  -5.763   6.213  1.00 93.49           H
ATOM   4636  HN  THR A 304       7.067  -5.840   7.383  1.00 93.49           H
ATOM   4637  N   ILE A 305       7.143  -6.747   4.334  1.00 94.15           N
ATOM   4638  CA  ILE A 305       6.804  -7.396   3.080  1.00 94.15           C
ATOM   4639  C   ILE A 305       5.853  -6.498   2.286  1.00 94.15           C
ATOM   4640  O   ILE A 305       5.980  -6.376   1.069  1.00 94.15           O
ATOM   4641  HA  ILE A 305       7.726  -7.510   2.510  1.00 94.15           H
ATOM   4642  CB  ILE A 305       6.253  -8.801   3.336  1.00 94.15           C
ATOM   4643  HB  ILE A 305       5.448  -8.724   4.066  1.00 94.15           H
ATOM   4644  CG1 ILE A 305       7.326  -9.709   3.940  1.00 94.15           C
ATOM   4645 1HG1 ILE A 305       8.082  -9.934   3.188  1.00 94.15           H
ATOM   4646 2HG1 ILE A 305       7.831  -9.189   4.754  1.00 94.15           H
ATOM   4647  CG2 ILE A 305       5.651  -9.395   2.060  1.00 94.15           C
ATOM   4648 1HG2 ILE A 305       4.838  -8.758   1.712  1.00 94.15           H
ATOM   4649 2HG2 ILE A 305       6.420  -9.456   1.290  1.00 94.15           H
ATOM   4650 3HG2 ILE A 305       5.267 -10.393   2.271  1.00 94.15           H
ATOM   4651  CD1 ILE A 305       6.713 -11.010   4.461  1.00 94.15           C
ATOM   4652 1HD1 ILE A 305       5.975 -10.782   5.230  1.00 94.15           H
ATOM   4653 2HD1 ILE A 305       6.230 -11.539   3.639  1.00 94.15           H
ATOM   4654 3HD1 ILE A 305       7.498 -11.637   4.885  1.00 94.15           H
ATOM   4655  HN  ILE A 305       6.848  -7.234   5.156  1.00 94.15           H
ATOM   4656  N   ALA A 306       4.921  -5.893   3.008  1.00 93.36           N
ATOM   4657  CA  ALA A 306       3.912  -5.058   2.379  1.00 93.36           C
ATOM   4658  C   ALA A 306       4.589  -3.851   1.726  1.00 93.36           C
ATOM   4659  O   ALA A 306       4.178  -3.409   0.654  1.00 93.36           O
ATOM   4660  HA  ALA A 306       3.424  -5.652   1.607  1.00 93.36           H
ATOM   4661  CB  ALA A 306       2.867  -4.648   3.419  1.00 93.36           C
ATOM   4662 1HB  ALA A 306       2.395  -5.540   3.831  1.00 93.36           H
ATOM   4663 2HB  ALA A 306       3.352  -4.091   4.221  1.00 93.36           H
ATOM   4664 3HB  ALA A 306       2.110  -4.022   2.947  1.00 93.36           H
ATOM   4665  HN  ALA A 306       4.849  -5.966   4.003  1.00 93.36           H
ATOM   4666  N   PHE A 307       5.615  -3.353   2.399  1.00 93.96           N
ATOM   4667  CA  PHE A 307       6.302  -2.158   1.940  1.00 93.96           C
ATOM   4668  C   PHE A 307       7.187  -2.465   0.729  1.00 93.96           C
ATOM   4669  O   PHE A 307       7.368  -1.617  -0.143  1.00 93.96           O
ATOM   4670  HA  PHE A 307       5.538  -1.435   1.655  1.00 93.96           H
ATOM   4671  CB  PHE A 307       7.186  -1.678   3.093  1.00 93.96           C
ATOM   4672 1HB  PHE A 307       7.763  -2.523   3.471  1.00 93.96           H
ATOM   4673 2HB  PHE A 307       7.900  -0.949   2.711  1.00 93.96           H
ATOM   4674  CG  PHE A 307       6.409  -1.051   4.252  1.00 93.96           C
ATOM   4675  CD1 PHE A 307       5.050  -1.092   4.261  1.00 93.96           C
ATOM   4676  HD1 PHE A 307       4.514  -1.572   3.443  1.00 93.96           H
ATOM   4677  CD2 PHE A 307       7.078  -0.452   5.274  1.00 93.96           C
ATOM   4678  HD2 PHE A 307       8.168  -0.419   5.267  1.00 93.96           H
ATOM   4679  CE1 PHE A 307       4.329  -0.509   5.337  1.00 93.96           C
ATOM   4680  HE1 PHE A 307       3.240  -0.542   5.344  1.00 93.96           H
ATOM   4681  CE2 PHE A 307       6.358   0.130   6.350  1.00 93.96           C
ATOM   4682  HE2 PHE A 307       6.894   0.610   7.168  1.00 93.96           H
ATOM   4683  CZ  PHE A 307       4.998   0.090   6.359  1.00 93.96           C
ATOM   4684  HZ  PHE A 307       4.445   0.537   7.185  1.00 93.96           H
ATOM   4685  HN  PHE A 307       5.977  -3.751   3.242  1.00 93.96           H
ATOM   4686  N   PHE A 308       7.714  -3.681   0.715  1.00 93.74           N
ATOM   4687  CA  PHE A 308       8.607  -4.097  -0.352  1.00 93.74           C
ATOM   4688  C   PHE A 308       7.897  -4.063  -1.707  1.00 93.74           C
ATOM   4689  O   PHE A 308       8.541  -3.939  -2.747  1.00 93.74           O
ATOM   4690  HA  PHE A 308       9.443  -3.397  -0.365  1.00 93.74           H
ATOM   4691  CB  PHE A 308       9.030  -5.535  -0.047  1.00 93.74           C
ATOM   4692 1HB  PHE A 308       9.404  -5.584   0.976  1.00 93.74           H
ATOM   4693 2HB  PHE A 308       8.152  -6.179  -0.097  1.00 93.74           H
ATOM   4694  CG  PHE A 308      10.101  -6.083  -0.993  1.00 93.74           C
ATOM   4695  CD1 PHE A 308       9.753  -6.936  -1.993  1.00 93.74           C
ATOM   4696  HD1 PHE A 308       8.711  -7.229  -2.121  1.00 93.74           H
ATOM   4697  CD2 PHE A 308      11.401  -5.717  -0.833  1.00 93.74           C
ATOM   4698  HD2 PHE A 308      11.680  -5.033  -0.031  1.00 93.74           H
ATOM   4699  CE1 PHE A 308      10.747  -7.444  -2.871  1.00 93.74           C
ATOM   4700  HE1 PHE A 308      10.468  -8.128  -3.672  1.00 93.74           H
ATOM   4701  CE2 PHE A 308      12.395  -6.225  -1.710  1.00 93.74           C
ATOM   4702  HE2 PHE A 308      13.437  -5.932  -1.582  1.00 93.74           H
ATOM   4703  CZ  PHE A 308      12.047  -7.078  -2.711  1.00 93.74           C
ATOM   4704  HZ  PHE A 308      12.810  -7.468  -3.384  1.00 93.74           H
ATOM   4705  HN  PHE A 308       7.539  -4.374   1.414  1.00 93.74           H
ATOM   4706  N   HIS A 309       6.578  -4.175  -1.650  1.00 92.25           N
ATOM   4707  CA  HIS A 309       5.777  -4.220  -2.862  1.00 92.25           C
ATOM   4708  C   HIS A 309       6.036  -2.962  -3.694  1.00 92.25           C
ATOM   4709  O   HIS A 309       6.069  -3.021  -4.922  1.00 92.25           O
ATOM   4710  HA  HIS A 309       6.110  -5.092  -3.425  1.00 92.25           H
ATOM   4711  CB  HIS A 309       4.297  -4.416  -2.529  1.00 92.25           C
ATOM   4712 1HB  HIS A 309       4.179  -5.353  -1.985  1.00 92.25           H
ATOM   4713 2HB  HIS A 309       3.976  -3.617  -1.861  1.00 92.25           H
ATOM   4714  CG  HIS A 309       3.393  -4.436  -3.738  1.00 92.25           C
ATOM   4715  ND1 HIS A 309       2.784  -3.298  -4.237  1.00 92.25           N
ATOM   4716  HD1 HIS A 309       2.874  -2.374  -3.864  1.00 92.25           H
ATOM   4717  CD2 HIS A 309       3.002  -5.466  -4.542  1.00 92.25           C
ATOM   4718  HD2 HIS A 309       3.299  -6.509  -4.432  1.00 92.25           H
ATOM   4719  CE1 HIS A 309       2.061  -3.640  -5.294  1.00 92.25           C
ATOM   4720  HE1 HIS A 309       1.462  -2.965  -5.906  1.00 92.25           H
ATOM   4721  NE2 HIS A 309       2.197  -4.984  -5.481  1.00 92.25           N
ATOM   4722  HN  HIS A 309       6.058  -4.235  -0.798  1.00 92.25           H
ATOM   4723  N   SER A 310       6.212  -1.852  -2.991  1.00 92.47           N
ATOM   4724  CA  SER A 310       6.215  -0.550  -3.637  1.00 92.47           C
ATOM   4725  C   SER A 310       7.464  -0.400  -4.506  1.00 92.47           C
ATOM   4726  O   SER A 310       7.581   0.557  -5.271  1.00 92.47           O
ATOM   4727  HA  SER A 310       5.316  -0.532  -4.252  1.00 92.47           H
ATOM   4728  CB  SER A 310       6.148   0.576  -2.604  1.00 92.47           C
ATOM   4729 1HB  SER A 310       6.935   0.436  -1.863  1.00 92.47           H
ATOM   4730 2HB  SER A 310       6.339   1.530  -3.095  1.00 92.47           H
ATOM   4731  OG  SER A 310       4.883   0.626  -1.949  1.00 92.47           O
ATOM   4732  HG  SER A 310       4.191   0.994  -2.569  1.00 92.47           H
ATOM   4733  HN  SER A 310       6.352  -1.833  -2.001  1.00 92.47           H
ATOM   4734  N   CYS A 311       8.367  -1.358  -4.360  1.00 93.49           N
ATOM   4735  CA  CYS A 311       9.584  -1.368  -5.155  1.00 93.49           C
ATOM   4736  C   CYS A 311       9.437  -2.433  -6.244  1.00 93.49           C
ATOM   4737  O   CYS A 311      10.296  -2.557  -7.115  1.00 93.49           O
ATOM   4738  HA  CYS A 311       9.678  -0.375  -5.595  1.00 93.49           H
ATOM   4739  CB  CYS A 311      10.823  -1.604  -4.290  1.00 93.49           C
ATOM   4740 1HB  CYS A 311      11.723  -1.360  -4.855  1.00 93.49           H
ATOM   4741 2HB  CYS A 311      10.803  -0.943  -3.423  1.00 93.49           H
ATOM   4742  SG  CYS A 311      10.882  -3.349  -3.743  1.00 93.49           S
ATOM   4743  HG  CYS A 311       9.854  -3.267  -2.904  1.00 93.49           H
ATOM   4744  HN  CYS A 311       8.278  -2.116  -3.714  1.00 93.49           H
ATOM   4745  N   LEU A 312       8.342  -3.174  -6.159  1.00 91.22           N
ATOM   4746  CA  LEU A 312       8.170  -4.353  -6.990  1.00 91.22           C
ATOM   4747  C   LEU A 312       7.575  -3.940  -8.337  1.00 91.22           C
ATOM   4748  O   LEU A 312       7.919  -4.508  -9.372  1.00 91.22           O
ATOM   4749  HA  LEU A 312       9.159  -4.777  -7.164  1.00 91.22           H
ATOM   4750  CB  LEU A 312       7.347  -5.412  -6.253  1.00 91.22           C
ATOM   4751 1HB  LEU A 312       6.475  -4.927  -5.814  1.00 91.22           H
ATOM   4752 2HB  LEU A 312       6.977  -6.130  -6.985  1.00 91.22           H
ATOM   4753  CG  LEU A 312       8.077  -6.181  -5.150  1.00 91.22           C
ATOM   4754  HG  LEU A 312       8.308  -5.485  -4.344  1.00 91.22           H
ATOM   4755  CD1 LEU A 312       7.183  -7.274  -4.560  1.00 91.22           C
ATOM   4756 1HD1 LEU A 312       6.287  -6.821  -4.136  1.00 91.22           H
ATOM   4757 2HD1 LEU A 312       6.899  -7.975  -5.346  1.00 91.22           H
ATOM   4758 3HD1 LEU A 312       7.726  -7.805  -3.779  1.00 91.22           H
ATOM   4759  CD2 LEU A 312       9.406  -6.741  -5.660  1.00 91.22           C
ATOM   4760 1HD2 LEU A 312       9.220  -7.418  -6.493  1.00 91.22           H
ATOM   4761 2HD2 LEU A 312      10.042  -5.921  -5.993  1.00 91.22           H
ATOM   4762 3HD2 LEU A 312       9.904  -7.283  -4.856  1.00 91.22           H
ATOM   4763  HN  LEU A 312       7.583  -2.981  -5.537  1.00 91.22           H
ATOM   4764  N   ASN A 313       6.692  -2.953  -8.281  1.00 86.78           N
ATOM   4765  CA  ASN A 313       5.876  -2.612  -9.433  1.00 86.78           C
ATOM   4766  C   ASN A 313       6.786  -2.315 -10.627  1.00 86.78           C
ATOM   4767  O   ASN A 313       6.617  -2.892 -11.700  1.00 86.78           O
ATOM   4768  HA  ASN A 313       5.239  -3.481  -9.601  1.00 86.78           H
ATOM   4769  CB  ASN A 313       5.032  -1.366  -9.161  1.00 86.78           C
ATOM   4770 1HB  ASN A 313       5.627  -0.630  -8.620  1.00 86.78           H
ATOM   4771 2HB  ASN A 313       4.739  -0.907 -10.106  1.00 86.78           H
ATOM   4772  CG  ASN A 313       3.782  -1.716  -8.350  1.00 86.78           C
ATOM   4773  OD1 ASN A 313       3.258  -2.816  -8.413  1.00 86.78           O
ATOM   4774  ND2 ASN A 313       3.336  -0.722  -7.588  1.00 86.78           N
ATOM   4775 1HD2 ASN A 313       3.813   0.157  -7.582  1.00 86.78           H
ATOM   4776 2HD2 ASN A 313       2.524  -0.853  -7.019  1.00 86.78           H
ATOM   4777  HN  ASN A 313       6.530  -2.393  -7.468  1.00 86.78           H
ATOM   4778  N   PRO A 314       7.764  -1.414 -10.464  1.00 86.54           N
ATOM   4779  CA  PRO A 314       8.643  -1.045 -11.576  1.00 86.54           C
ATOM   4780  C   PRO A 314       9.284  -2.257 -12.231  1.00 86.54           C
ATOM   4781  O   PRO A 314       9.400  -2.317 -13.454  1.00 86.54           O
ATOM   4782  HA  PRO A 314       8.066  -0.565 -12.366  1.00 86.54           H
ATOM   4783  CB  PRO A 314       9.686  -0.133 -10.926  1.00 86.54           C
ATOM   4784 1HB  PRO A 314      10.559  -0.696 -10.594  1.00 86.54           H
ATOM   4785 2HB  PRO A 314      10.043   0.627 -11.620  1.00 86.54           H
ATOM   4786  CG  PRO A 314       8.934   0.483  -9.752  1.00 86.54           C
ATOM   4787 1HG  PRO A 314       9.615   0.872  -8.995  1.00 86.54           H
ATOM   4788 2HG  PRO A 314       8.312   1.322 -10.065  1.00 86.54           H
ATOM   4789  CD  PRO A 314       8.105  -0.680  -9.232  1.00 86.54           C
ATOM   4790 1HD  PRO A 314       8.672  -1.303  -8.539  1.00 86.54           H
ATOM   4791 2HD  PRO A 314       7.219  -0.338  -8.697  1.00 86.54           H
ATOM   4792  N   VAL A 315       9.687  -3.200 -11.392  1.00 85.26           N
ATOM   4793  CA  VAL A 315      10.407  -4.368 -11.869  1.00 85.26           C
ATOM   4794  C   VAL A 315       9.493  -5.188 -12.782  1.00 85.26           C
ATOM   4795  O   VAL A 315       9.931  -5.689 -13.816  1.00 85.26           O
ATOM   4796  HA  VAL A 315      11.258  -4.015 -12.450  1.00 85.26           H
ATOM   4797  CB  VAL A 315      10.944  -5.172 -10.683  1.00 85.26           C
ATOM   4798  HB  VAL A 315      10.093  -5.497 -10.085  1.00 85.26           H
ATOM   4799  CG1 VAL A 315      11.688  -6.421 -11.159  1.00 85.26           C
ATOM   4800 1HG1 VAL A 315      11.009  -7.053 -11.730  1.00 85.26           H
ATOM   4801 2HG1 VAL A 315      12.527  -6.126 -11.789  1.00 85.26           H
ATOM   4802 3HG1 VAL A 315      12.060  -6.974 -10.296  1.00 85.26           H
ATOM   4803  CG2 VAL A 315      11.839  -4.306  -9.794  1.00 85.26           C
ATOM   4804 1HG2 VAL A 315      12.683  -3.938 -10.377  1.00 85.26           H
ATOM   4805 2HG2 VAL A 315      11.265  -3.462  -9.412  1.00 85.26           H
ATOM   4806 3HG2 VAL A 315      12.207  -4.902  -8.959  1.00 85.26           H
ATOM   4807  HN  VAL A 315       9.528  -3.175 -10.405  1.00 85.26           H
ATOM   4808  N   LEU A 316       8.240  -5.300 -12.365  1.00 84.75           N
ATOM   4809  CA  LEU A 316       7.273  -6.090 -13.108  1.00 84.75           C
ATOM   4810  C   LEU A 316       7.153  -5.538 -14.529  1.00 84.75           C
ATOM   4811  O   LEU A 316       7.056  -6.300 -15.490  1.00 84.75           O
ATOM   4812  HA  LEU A 316       7.657  -7.109 -13.165  1.00 84.75           H
ATOM   4813  CB  LEU A 316       5.941  -6.150 -12.357  1.00 84.75           C
ATOM   4814 1HB  LEU A 316       5.583  -5.131 -12.211  1.00 84.75           H
ATOM   4815 2HB  LEU A 316       5.212  -6.656 -12.990  1.00 84.75           H
ATOM   4816  CG  LEU A 316       5.968  -6.852 -10.998  1.00 84.75           C
ATOM   4817  HG  LEU A 316       6.632  -6.293 -10.338  1.00 84.75           H
ATOM   4818  CD1 LEU A 316       4.582  -6.850 -10.351  1.00 84.75           C
ATOM   4819 1HD1 LEU A 316       4.250  -5.822 -10.208  1.00 84.75           H
ATOM   4820 2HD1 LEU A 316       3.878  -7.371 -11.000  1.00 84.75           H
ATOM   4821 3HD1 LEU A 316       4.630  -7.355  -9.387  1.00 84.75           H
ATOM   4822  CD2 LEU A 316       6.541  -8.266 -11.122  1.00 84.75           C
ATOM   4823 1HD2 LEU A 316       5.923  -8.849 -11.804  1.00 84.75           H
ATOM   4824 2HD2 LEU A 316       7.558  -8.213 -11.508  1.00 84.75           H
ATOM   4825 3HD2 LEU A 316       6.549  -8.742 -10.141  1.00 84.75           H
ATOM   4826  HN  LEU A 316       7.884  -4.864 -11.539  1.00 84.75           H
ATOM   4827  N   TYR A 317       7.164  -4.216 -14.619  1.00 80.80           N
ATOM   4828  CA  TYR A 317       6.993  -3.551 -15.900  1.00 80.80           C
ATOM   4829  C   TYR A 317       8.187  -3.815 -16.819  1.00 80.80           C
ATOM   4830  O   TYR A 317       8.021  -3.985 -18.025  1.00 80.80           O
ATOM   4831  HA  TYR A 317       6.091  -3.947 -16.366  1.00 80.80           H
ATOM   4832  CB  TYR A 317       6.923  -2.054 -15.592  1.00 80.80           C
ATOM   4833 1HB  TYR A 317       7.866  -1.741 -15.145  1.00 80.80           H
ATOM   4834 2HB  TYR A 317       6.816  -1.506 -16.528  1.00 80.80           H
ATOM   4835  CG  TYR A 317       5.777  -1.664 -14.656  1.00 80.80           C
ATOM   4836  CD1 TYR A 317       4.631  -2.432 -14.610  1.00 80.80           C
ATOM   4837  HD1 TYR A 317       4.543  -3.317 -15.242  1.00 80.80           H
ATOM   4838  CD2 TYR A 317       5.890  -0.545 -13.857  1.00 80.80           C
ATOM   4839  HD2 TYR A 317       6.795   0.062 -13.893  1.00 80.80           H
ATOM   4840  CE1 TYR A 317       3.553  -2.066 -13.729  1.00 80.80           C
ATOM   4841  HE1 TYR A 317       2.643  -2.663 -13.684  1.00 80.80           H
ATOM   4842  CE2 TYR A 317       4.811  -0.178 -12.975  1.00 80.80           C
ATOM   4843  HE2 TYR A 317       4.887   0.704 -12.339  1.00 80.80           H
ATOM   4844  CZ  TYR A 317       3.697  -0.957 -12.955  1.00 80.80           C
ATOM   4845  OH  TYR A 317       2.678  -0.610 -12.123  1.00 80.80           O
ATOM   4846  HH  TYR A 317       2.024  -1.363 -12.052  1.00 80.80           H
ATOM   4847  HN  TYR A 317       7.286  -3.603 -13.838  1.00 80.80           H
ATOM   4848  N   VAL A 318       9.365  -3.841 -16.212  1.00 76.90           N
ATOM   4849  CA  VAL A 318      10.590  -4.054 -16.965  1.00 76.90           C
ATOM   4850  C   VAL A 318      10.545  -5.433 -17.625  1.00 76.90           C
ATOM   4851  O   VAL A 318      10.761  -5.556 -18.829  1.00 76.90           O
ATOM   4852  HA  VAL A 318      10.633  -3.293 -17.744  1.00 76.90           H
ATOM   4853  CB  VAL A 318      11.804  -3.867 -16.052  1.00 76.90           C
ATOM   4854  HB  VAL A 318      11.676  -4.518 -15.187  1.00 76.90           H
ATOM   4855  CG1 VAL A 318      13.094  -4.280 -16.764  1.00 76.90           C
ATOM   4856 1HG1 VAL A 318      13.030  -5.329 -17.051  1.00 76.90           H
ATOM   4857 2HG1 VAL A 318      13.229  -3.667 -17.655  1.00 76.90           H
ATOM   4858 3HG1 VAL A 318      13.941  -4.137 -16.093  1.00 76.90           H
ATOM   4859  CG2 VAL A 318      11.893  -2.426 -15.547  1.00 76.90           C
ATOM   4860 1HG2 VAL A 318      11.987  -1.748 -16.396  1.00 76.90           H
ATOM   4861 2HG2 VAL A 318      10.992  -2.181 -14.985  1.00 76.90           H
ATOM   4862 3HG2 VAL A 318      12.765  -2.320 -14.901  1.00 76.90           H
ATOM   4863  HN  VAL A 318       9.490  -3.721 -15.227  1.00 76.90           H
ATOM   4864  N   PHE A 319      10.263  -6.437 -16.807  1.00 75.42           N
ATOM   4865  CA  PHE A 319      10.422  -7.817 -17.233  1.00 75.42           C
ATOM   4866  C   PHE A 319       9.207  -8.287 -18.035  1.00 75.42           C
ATOM   4867  O   PHE A 319       9.351  -9.012 -19.018  1.00 75.42           O
ATOM   4868  HA  PHE A 319      11.311  -7.860 -17.863  1.00 75.42           H
ATOM   4869  CB  PHE A 319      10.541  -8.665 -15.965  1.00 75.42           C
ATOM   4870 1HB  PHE A 319       9.789  -8.335 -15.248  1.00 75.42           H
ATOM   4871 2HB  PHE A 319      10.312  -9.702 -16.211  1.00 75.42           H
ATOM   4872  CG  PHE A 319      11.918  -8.606 -15.303  1.00 75.42           C
ATOM   4873  CD1 PHE A 319      13.001  -9.132 -15.936  1.00 75.42           C
ATOM   4874  HD1 PHE A 319      12.887  -9.595 -16.916  1.00 75.42           H
ATOM   4875  CD2 PHE A 319      12.061  -8.027 -14.080  1.00 75.42           C
ATOM   4876  HD2 PHE A 319      11.194  -7.605 -13.572  1.00 75.42           H
ATOM   4877  CE1 PHE A 319      14.280  -9.076 -15.322  1.00 75.42           C
ATOM   4878  HE1 PHE A 319      15.147  -9.498 -15.829  1.00 75.42           H
ATOM   4879  CE2 PHE A 319      13.340  -7.971 -13.466  1.00 75.42           C
ATOM   4880  HE2 PHE A 319      13.454  -7.508 -12.486  1.00 75.42           H
ATOM   4881  CZ  PHE A 319      14.422  -8.497 -14.099  1.00 75.42           C
ATOM   4882  HZ  PHE A 319      15.404  -8.455 -13.627  1.00 75.42           H
ATOM   4883  HN  PHE A 319       9.932  -6.319 -15.871  1.00 75.42           H
ATOM   4884  N   VAL A 320       8.038  -7.855 -17.585  1.00 77.38           N
ATOM   4885  CA  VAL A 320       6.792  -8.392 -18.104  1.00 77.38           C
ATOM   4886  C   VAL A 320       6.252  -7.458 -19.190  1.00 77.38           C
ATOM   4887  O   VAL A 320       5.613  -7.909 -20.140  1.00 77.38           O
ATOM   4888  HA  VAL A 320       7.013  -9.361 -18.553  1.00 77.38           H
ATOM   4889  CB  VAL A 320       5.801  -8.615 -16.960  1.00 77.38           C
ATOM   4890  HB  VAL A 320       5.416  -7.642 -16.656  1.00 77.38           H
ATOM   4891  CG1 VAL A 320       4.616  -9.467 -17.419  1.00 77.38           C
ATOM   4892 1HG1 VAL A 320       4.100  -8.962 -18.235  1.00 77.38           H
ATOM   4893 2HG1 VAL A 320       4.977 -10.437 -17.762  1.00 77.38           H
ATOM   4894 3HG1 VAL A 320       3.928  -9.610 -16.586  1.00 77.38           H
ATOM   4895  CG2 VAL A 320       6.494  -9.245 -15.750  1.00 77.38           C
ATOM   4896 1HG2 VAL A 320       6.920 -10.207 -16.035  1.00 77.38           H
ATOM   4897 2HG2 VAL A 320       7.288  -8.585 -15.401  1.00 77.38           H
ATOM   4898 3HG2 VAL A 320       5.767  -9.392 -14.951  1.00 77.38           H
ATOM   4899  HN  VAL A 320       7.935  -7.152 -16.881  1.00 77.38           H
ATOM   4900  N   GLY A 321       6.527  -6.175 -19.012  1.00 77.59           N
ATOM   4901  CA  GLY A 321       5.965  -5.160 -19.887  1.00 77.59           C
ATOM   4902  C   GLY A 321       6.759  -5.061 -21.192  1.00 77.59           C
ATOM   4903  O   GLY A 321       7.804  -4.415 -21.239  1.00 77.59           O
ATOM   4904 1HA  GLY A 321       4.925  -5.401 -20.108  1.00 77.59           H
ATOM   4905 2HA  GLY A 321       5.969  -4.195 -19.381  1.00 77.59           H
ATOM   4906  HN  GLY A 321       7.122  -5.825 -18.288  1.00 77.59           H
ATOM   4907  N   GLU A 322       6.231  -5.712 -22.219  1.00 78.26           N
ATOM   4908  CA  GLU A 322       6.796  -5.589 -23.552  1.00 78.26           C
ATOM   4909  C   GLU A 322       6.748  -4.132 -24.017  1.00 78.26           C
ATOM   4910  O   GLU A 322       7.704  -3.634 -24.608  1.00 78.26           O
ATOM   4911  HA  GLU A 322       7.832  -5.914 -23.459  1.00 78.26           H
ATOM   4912  CB  GLU A 322       6.071  -6.504 -24.541  1.00 78.26           C
ATOM   4913 1HB  GLU A 322       5.010  -6.255 -24.561  1.00 78.26           H
ATOM   4914 2HB  GLU A 322       6.547  -6.439 -25.519  1.00 78.26           H
ATOM   4915  CG  GLU A 322       6.172  -7.969 -24.109  1.00 78.26           C
ATOM   4916 1HG  GLU A 322       7.148  -8.153 -23.661  1.00 78.26           H
ATOM   4917 2HG  GLU A 322       5.425  -8.178 -23.342  1.00 78.26           H
ATOM   4918  CD  GLU A 322       5.965  -8.907 -25.299  1.00 78.26           C
ATOM   4919  OE1 GLU A 322       6.660  -9.945 -25.331  1.00 78.26           O
ATOM   4920  OE2 GLU A 322       5.116  -8.565 -26.151  1.00 78.26           O
ATOM   4921  HN  GLU A 322       5.435  -6.313 -22.151  1.00 78.26           H
ATOM   4922  N   ARG A 323       5.625  -3.490 -23.731  1.00 79.33           N
ATOM   4923  CA  ARG A 323       5.428  -2.109 -24.138  1.00 79.33           C
ATOM   4924  C   ARG A 323       6.457  -1.204 -23.460  1.00 79.33           C
ATOM   4925  O   ARG A 323       7.041  -0.332 -24.101  1.00 79.33           O
ATOM   4926  HA  ARG A 323       5.564  -2.116 -25.220  1.00 79.33           H
ATOM   4927  CB  ARG A 323       4.020  -1.626 -23.784  1.00 79.33           C
ATOM   4928 1HB  ARG A 323       3.299  -2.419 -23.981  1.00 79.33           H
ATOM   4929 2HB  ARG A 323       3.966  -1.404 -22.718  1.00 79.33           H
ATOM   4930  CG  ARG A 323       3.650  -0.379 -24.589  1.00 79.33           C
ATOM   4931 1HG  ARG A 323       4.365   0.418 -24.383  1.00 79.33           H
ATOM   4932 2HG  ARG A 323       3.715  -0.597 -25.655  1.00 79.33           H
ATOM   4933  CD  ARG A 323       2.236   0.095 -24.246  1.00 79.33           C
ATOM   4934 1HD  ARG A 323       1.563  -0.760 -24.180  1.00 79.33           H
ATOM   4935 2HD  ARG A 323       2.233   0.580 -23.270  1.00 79.33           H
ATOM   4936  NE  ARG A 323       1.754   1.038 -25.280  1.00 79.33           N
ATOM   4937  HE  ARG A 323       2.311   1.158 -26.102  1.00 79.33           H
ATOM   4938  CZ  ARG A 323       0.618   1.742 -25.183  1.00 79.33           C
ATOM   4939  NH1 ARG A 323      -0.167   1.621 -24.104  1.00 79.33           N
ATOM   4940 1HH1 ARG A 323       0.093   1.002 -23.363  1.00 79.33           H
ATOM   4941 2HH1 ARG A 323      -1.014   2.150 -24.040  1.00 79.33           H
ATOM   4942  NH2 ARG A 323       0.279   2.569 -26.182  1.00 79.33           N
ATOM   4943 1HH2 ARG A 323      -0.566   3.101 -26.125  1.00 79.33           H
ATOM   4944 2HH2 ARG A 323       0.870   2.653 -26.984  1.00 79.33           H
ATOM   4945  HN  ARG A 323       4.860  -3.897 -23.232  1.00 79.33           H
ATOM   4946  N   PHE A 324       6.648  -1.441 -22.170  1.00 82.37           N
ATOM   4947  CA  PHE A 324       7.541  -0.610 -21.380  1.00 82.37           C
ATOM   4948  C   PHE A 324       8.987  -0.749 -21.860  1.00 82.37           C
ATOM   4949  O   PHE A 324       9.707   0.243 -21.968  1.00 82.37           O
ATOM   4950  HA  PHE A 324       7.216   0.423 -21.505  1.00 82.37           H
ATOM   4951  CB  PHE A 324       7.447  -1.102 -19.934  1.00 82.37           C
ATOM   4952 1HB  PHE A 324       6.397  -1.157 -19.648  1.00 82.37           H
ATOM   4953 2HB  PHE A 324       7.846  -2.115 -19.879  1.00 82.37           H
ATOM   4954  CG  PHE A 324       8.190  -0.221 -18.928  1.00 82.37           C
ATOM   4955  CD1 PHE A 324       9.454  -0.544 -18.545  1.00 82.37           C
ATOM   4956  HD1 PHE A 324       9.938  -1.431 -18.955  1.00 82.37           H
ATOM   4957  CD2 PHE A 324       7.587   0.886 -18.417  1.00 82.37           C
ATOM   4958  HD2 PHE A 324       6.573   1.145 -18.724  1.00 82.37           H
ATOM   4959  CE1 PHE A 324      10.144   0.274 -17.611  1.00 82.37           C
ATOM   4960  HE1 PHE A 324      11.157   0.015 -17.304  1.00 82.37           H
ATOM   4961  CE2 PHE A 324       8.276   1.704 -17.483  1.00 82.37           C
ATOM   4962  HE2 PHE A 324       7.793   2.590 -17.074  1.00 82.37           H
ATOM   4963  CZ  PHE A 324       9.541   1.380 -17.100  1.00 82.37           C
ATOM   4964  HZ  PHE A 324      10.070   2.008 -16.383  1.00 82.37           H
ATOM   4965  HN  PHE A 324       6.207  -2.184 -21.667  1.00 82.37           H
ATOM   4966  N   ARG A 325       9.370  -1.987 -22.136  1.00 83.74           N
ATOM   4967  CA  ARG A 325      10.715  -2.268 -22.607  1.00 83.74           C
ATOM   4968  C   ARG A 325      11.005  -1.479 -23.886  1.00 83.74           C
ATOM   4969  O   ARG A 325      12.088  -0.918 -24.041  1.00 83.74           O
ATOM   4970  HA  ARG A 325      11.367  -1.949 -21.794  1.00 83.74           H
ATOM   4971  CB  ARG A 325      10.902  -3.761 -22.883  1.00 83.74           C
ATOM   4972 1HB  ARG A 325      10.028  -4.150 -23.407  1.00 83.74           H
ATOM   4973 2HB  ARG A 325      11.759  -3.908 -23.541  1.00 83.74           H
ATOM   4974  CG  ARG A 325      11.111  -4.537 -21.582  1.00 83.74           C
ATOM   4975 1HG  ARG A 325      11.889  -4.056 -20.988  1.00 83.74           H
ATOM   4976 2HG  ARG A 325      10.197  -4.513 -20.989  1.00 83.74           H
ATOM   4977  CD  ARG A 325      11.503  -5.989 -21.866  1.00 83.74           C
ATOM   4978 1HD  ARG A 325      12.215  -6.027 -22.690  1.00 83.74           H
ATOM   4979 2HD  ARG A 325      12.000  -6.417 -20.995  1.00 83.74           H
ATOM   4980  NE  ARG A 325      10.299  -6.782 -22.200  1.00 83.74           N
ATOM   4981  HE  ARG A 325       9.408  -6.333 -22.131  1.00 83.74           H
ATOM   4982  CZ  ARG A 325      10.328  -8.063 -22.591  1.00 83.74           C
ATOM   4983  NH1 ARG A 325      11.494  -8.714 -22.702  1.00 83.74           N
ATOM   4984 1HH1 ARG A 325      12.351  -8.244 -22.492  1.00 83.74           H
ATOM   4985 2HH1 ARG A 325      11.507  -9.670 -22.994  1.00 83.74           H
ATOM   4986  NH2 ARG A 325       9.174  -8.684 -22.869  1.00 83.74           N
ATOM   4987 1HH2 ARG A 325       9.178  -9.640 -23.162  1.00 83.74           H
ATOM   4988 2HH2 ARG A 325       8.308  -8.191 -22.784  1.00 83.74           H
ATOM   4989  HN  ARG A 325       8.779  -2.789 -22.042  1.00 83.74           H
ATOM   4990  N   ARG A 326      10.017  -1.463 -24.769  1.00 84.62           N
ATOM   4991  CA  ARG A 326      10.158  -0.765 -26.036  1.00 84.62           C
ATOM   4992  C   ARG A 326      10.273   0.742 -25.803  1.00 84.62           C
ATOM   4993  O   ARG A 326      11.090   1.411 -26.434  1.00 84.62           O
ATOM   4994  HA  ARG A 326      11.073  -1.165 -26.474  1.00 84.62           H
ATOM   4995  CB  ARG A 326       8.965  -1.043 -26.953  1.00 84.62           C
ATOM   4996 1HB  ARG A 326       8.037  -0.829 -26.423  1.00 84.62           H
ATOM   4997 2HB  ARG A 326       9.001  -0.376 -27.815  1.00 84.62           H
ATOM   4998  CG  ARG A 326       8.964  -2.497 -27.427  1.00 84.62           C
ATOM   4999 1HG  ARG A 326       9.866  -2.695 -28.007  1.00 84.62           H
ATOM   5000 2HG  ARG A 326       8.987  -3.164 -26.565  1.00 84.62           H
ATOM   5001  CD  ARG A 326       7.728  -2.796 -28.278  1.00 84.62           C
ATOM   5002 1HD  ARG A 326       6.840  -2.381 -27.802  1.00 84.62           H
ATOM   5003 2HD  ARG A 326       7.822  -2.315 -29.252  1.00 84.62           H
ATOM   5004  NE  ARG A 326       7.573  -4.258 -28.449  1.00 84.62           N
ATOM   5005  HE  ARG A 326       7.993  -4.857 -27.768  1.00 84.62           H
ATOM   5006  CZ  ARG A 326       6.905  -4.829 -29.461  1.00 84.62           C
ATOM   5007  NH1 ARG A 326       6.323  -4.075 -30.403  1.00 84.62           N
ATOM   5008 1HH1 ARG A 326       6.385  -3.078 -30.354  1.00 84.62           H
ATOM   5009 2HH1 ARG A 326       5.826  -4.509 -31.155  1.00 84.62           H
ATOM   5010  NH2 ARG A 326       6.829  -6.166 -29.517  1.00 84.62           N
ATOM   5011 1HH2 ARG A 326       6.334  -6.608 -30.265  1.00 84.62           H
ATOM   5012 2HH2 ARG A 326       7.266  -6.721 -28.810  1.00 84.62           H
ATOM   5013  HN  ARG A 326       9.135  -1.913 -24.631  1.00 84.62           H
ATOM   5014  N   ASP A 327       9.443   1.233 -24.894  1.00 86.25           N
ATOM   5015  CA  ASP A 327       9.423   2.654 -24.589  1.00 86.25           C
ATOM   5016  C   ASP A 327      10.737   3.043 -23.909  1.00 86.25           C
ATOM   5017  O   ASP A 327      11.284   4.113 -24.174  1.00 86.25           O
ATOM   5018  HA  ASP A 327       9.287   3.151 -25.549  1.00 86.25           H
ATOM   5019  CB  ASP A 327       8.277   2.995 -23.634  1.00 86.25           C
ATOM   5020 1HB  ASP A 327       8.352   2.382 -22.736  1.00 86.25           H
ATOM   5021 2HB  ASP A 327       8.361   4.035 -23.317  1.00 86.25           H
ATOM   5022  CG  ASP A 327       6.920   2.768 -24.302  1.00 86.25           C
ATOM   5023  OD1 ASP A 327       6.871   2.896 -25.545  1.00 86.25           O
ATOM   5024  OD2 ASP A 327       5.962   2.472 -23.556  1.00 86.25           O
ATOM   5025  HN  ASP A 327       8.794   0.679 -24.372  1.00 86.25           H
ATOM   5026  N   LEU A 328      11.206   2.155 -23.045  1.00 84.85           N
ATOM   5027  CA  LEU A 328      12.428   2.407 -22.301  1.00 84.85           C
ATOM   5028  C   LEU A 328      13.587   2.600 -23.281  1.00 84.85           C
ATOM   5029  O   LEU A 328      14.324   3.581 -23.191  1.00 84.85           O
ATOM   5030  HA  LEU A 328      12.287   3.335 -21.746  1.00 84.85           H
ATOM   5031  CB  LEU A 328      12.669   1.299 -21.274  1.00 84.85           C
ATOM   5032 1HB  LEU A 328      11.840   1.300 -20.566  1.00 84.85           H
ATOM   5033 2HB  LEU A 328      12.643   0.340 -21.792  1.00 84.85           H
ATOM   5034  CG  LEU A 328      13.977   1.387 -20.486  1.00 84.85           C
ATOM   5035  HG  LEU A 328      14.803   1.417 -21.197  1.00 84.85           H
ATOM   5036  CD1 LEU A 328      14.038   2.678 -19.667  1.00 84.85           C
ATOM   5037 1HD1 LEU A 328      13.975   3.536 -20.337  1.00 84.85           H
ATOM   5038 2HD1 LEU A 328      13.205   2.703 -18.965  1.00 84.85           H
ATOM   5039 3HD1 LEU A 328      14.978   2.715 -19.117  1.00 84.85           H
ATOM   5040  CD2 LEU A 328      14.177   0.146 -19.614  1.00 84.85           C
ATOM   5041 1HD2 LEU A 328      13.349   0.060 -18.909  1.00 84.85           H
ATOM   5042 2HD2 LEU A 328      14.209  -0.741 -20.247  1.00 84.85           H
ATOM   5043 3HD2 LEU A 328      15.114   0.235 -19.065  1.00 84.85           H
ATOM   5044  HN  LEU A 328      10.767   1.277 -22.852  1.00 84.85           H
ATOM   5045  N   VAL A 329      13.712   1.648 -24.194  1.00 84.88           N
ATOM   5046  CA  VAL A 329      14.814   1.661 -25.142  1.00 84.88           C
ATOM   5047  C   VAL A 329      14.703   2.902 -26.029  1.00 84.88           C
ATOM   5048  O   VAL A 329      15.714   3.502 -26.392  1.00 84.88           O
ATOM   5049  HA  VAL A 329      15.740   1.720 -24.569  1.00 84.88           H
ATOM   5050  CB  VAL A 329      14.832   0.355 -25.940  1.00 84.88           C
ATOM   5051  HB  VAL A 329      13.866   0.251 -26.433  1.00 84.88           H
ATOM   5052  CG1 VAL A 329      15.911   0.391 -27.024  1.00 84.88           C
ATOM   5053 1HG1 VAL A 329      15.712   1.216 -27.708  1.00 84.88           H
ATOM   5054 2HG1 VAL A 329      16.888   0.531 -26.560  1.00 84.88           H
ATOM   5055 3HG1 VAL A 329      15.902  -0.549 -27.576  1.00 84.88           H
ATOM   5056  CG2 VAL A 329      15.022  -0.849 -25.016  1.00 84.88           C
ATOM   5057 1HG2 VAL A 329      15.967  -0.753 -24.483  1.00 84.88           H
ATOM   5058 2HG2 VAL A 329      14.202  -0.890 -24.299  1.00 84.88           H
ATOM   5059 3HG2 VAL A 329      15.031  -1.764 -25.609  1.00 84.88           H
ATOM   5060  HN  VAL A 329      13.080   0.880 -24.291  1.00 84.88           H
ATOM   5061  N   LYS A 330      13.467   3.252 -26.351  1.00 84.35           N
[truncated: 117,320 more chars]
