# Supplementary material for: Noncanonical roles of chemokine regions in CCR9 activation revealed by structural modeling and mutational mapping
Source: Nat Commun. 2025 Aug 18;16:7695. doi: 10.1038/s41467-025-62321-9 (PMC12361432; doi:10.1038/s41467-025-62321-9)
Supplement: Supplementary file 4 — Supplementary Data 2 [file 41467_2025_62321_MOESM4_ESM.zip › CCR9_CCL25_rnk114.pdb]

SSBOND   1 CYS A   38    CYS A  289 
SSBOND   2 CYS A  119    CYS A  198 
SSBOND   3 CYS B    7    CYS B   35 
SSBOND   4 CYS B    8    CYS B   52 
ATOM      1  N   GLU A  20      -3.094  -4.500  61.024  1.00 45.31           N
ATOM      2  CA  GLU A  20      -3.284  -4.183  59.619  1.00 45.31           C
ATOM      3  C   GLU A  20      -1.987  -4.419  58.842  1.00 45.31           C
ATOM      4  O   GLU A  20      -2.017  -4.653  57.635  1.00 45.31           O
ATOM      5  HA  GLU A  20      -4.055  -4.869  59.269  1.00 45.31           H
ATOM      6  CB  GLU A  20      -3.774  -2.744  59.443  1.00 45.31           C
ATOM      7 1HB  GLU A  20      -3.302  -2.102  60.186  1.00 45.31           H
ATOM      8 2HB  GLU A  20      -3.597  -2.419  58.418  1.00 45.31           H
ATOM      9  CG  GLU A  20      -5.284  -2.647  59.672  1.00 45.31           C
ATOM     10 1HG  GLU A  20      -5.778  -3.514  59.233  1.00 45.31           H
ATOM     11 2HG  GLU A  20      -5.495  -2.667  60.741  1.00 45.31           H
ATOM     12  CD  GLU A  20      -5.850  -1.365  59.058  1.00 45.31           C
ATOM     13  OE1 GLU A  20      -7.080  -1.338  58.836  1.00 45.31           O
ATOM     14  OE2 GLU A  20      -5.040  -0.442  58.824  1.00 45.31           O
ATOM     15  HN  GLU A  20      -2.168  -4.785  61.272  1.00 45.31           H
ATOM     16  N   SER A  21      -0.880  -4.351  59.566  1.00 52.49           N
ATOM     17  CA  SER A  21       0.429  -4.429  58.941  1.00 52.49           C
ATOM     18  C   SER A  21       0.669  -5.841  58.404  1.00 52.49           C
ATOM     19  O   SER A  21       1.141  -6.010  57.280  1.00 52.49           O
ATOM     20  HA  SER A  21       0.402  -3.708  58.124  1.00 52.49           H
ATOM     21  CB  SER A  21       1.534  -4.041  59.926  1.00 52.49           C
ATOM     22 1HB  SER A  21       2.445  -3.806  59.375  1.00 52.49           H
ATOM     23 2HB  SER A  21       1.242  -3.138  60.461  1.00 52.49           H
ATOM     24  OG  SER A  21       1.803  -5.081  60.863  1.00 52.49           O
ATOM     25  HG  SER A  21       2.523  -4.794  61.494  1.00 52.49           H
ATOM     26  HN  SER A  21      -0.868  -4.244  60.561  1.00 52.49           H
ATOM     27  N   THR A  22       0.333  -6.820  59.231  1.00 53.54           N
ATOM     28  CA  THR A  22       0.627  -8.206  58.910  1.00 53.54           C
ATOM     29  C   THR A  22      -0.218  -8.670  57.723  1.00 53.54           C
ATOM     30  O   THR A  22       0.313  -9.200  56.748  1.00 53.54           O
ATOM     31  HA  THR A  22       1.672  -8.273  58.605  1.00 53.54           H
ATOM     32  CB  THR A  22       0.410  -9.041  60.174  1.00 53.54           C
ATOM     33  HB  THR A  22      -0.485  -9.657  60.084  1.00 53.54           H
ATOM     34  OG1 THR A  22       0.391  -8.080  61.226  1.00 53.54           O
ATOM     35  HG1 THR A  22       0.047  -8.499  62.066  1.00 53.54           H
ATOM     36  CG2 THR A  22       1.610  -9.930  60.503  1.00 53.54           C
ATOM     37 1HG2 THR A  22       2.491  -9.308  60.659  1.00 53.54           H
ATOM     38 2HG2 THR A  22       1.792 -10.615  59.675  1.00 53.54           H
ATOM     39 3HG2 THR A  22       1.403 -10.501  61.408  1.00 53.54           H
ATOM     40  HN  THR A  22      -0.132  -6.678  60.105  1.00 53.54           H
ATOM     41  N   SER A  23      -1.520  -8.453  57.843  1.00 55.29           N
ATOM     42  CA  SER A  23      -2.448  -8.878  56.809  1.00 55.29           C
ATOM     43  C   SER A  23      -2.121  -8.173  55.491  1.00 55.29           C
ATOM     44  O   SER A  23      -2.209  -8.776  54.422  1.00 55.29           O
ATOM     45  HA  SER A  23      -2.302  -9.954  56.714  1.00 55.29           H
ATOM     46  CB  SER A  23      -3.895  -8.594  57.218  1.00 55.29           C
ATOM     47 1HB  SER A  23      -4.566  -8.923  56.425  1.00 55.29           H
ATOM     48 2HB  SER A  23      -4.141  -9.175  58.106  1.00 55.29           H
ATOM     49  OG  SER A  23      -4.114  -7.211  57.480  1.00 55.29           O
ATOM     50  HG  SER A  23      -5.073  -7.056  57.719  1.00 55.29           H
ATOM     51  HN  SER A  23      -1.940  -7.997  58.628  1.00 55.29           H
ATOM     52  N   SER A  24      -1.750  -6.907  55.610  1.00 60.95           N
ATOM     53  CA  SER A  24      -1.388  -6.120  54.443  1.00 60.95           C
ATOM     54  C   SER A  24      -0.129  -6.698  53.793  1.00 60.95           C
ATOM     55  O   SER A  24       0.092  -6.522  52.595  1.00 60.95           O
ATOM     56  HA  SER A  24      -2.239  -6.200  53.766  1.00 60.95           H
ATOM     57  CB  SER A  24      -1.169  -4.653  54.814  1.00 60.95           C
ATOM     58 1HB  SER A  24      -1.335  -4.028  53.936  1.00 60.95           H
ATOM     59 2HB  SER A  24      -1.903  -4.354  55.562  1.00 60.95           H
ATOM     60  OG  SER A  24       0.143  -4.420  55.319  1.00 60.95           O
ATOM     61  HG  SER A  24       0.281  -4.937  56.164  1.00 60.95           H
ATOM     62  HN  SER A  24      -1.696  -6.419  56.481  1.00 60.95           H
ATOM     63  N   MET A  25       0.663  -7.375  54.611  1.00 63.88           N
ATOM     64  CA  MET A  25       1.889  -7.988  54.128  1.00 63.88           C
ATOM     65  C   MET A  25       1.598  -9.312  53.420  1.00 63.88           C
ATOM     66  O   MET A  25       2.187  -9.607  52.381  1.00 63.88           O
ATOM     67  HA  MET A  25       2.315  -7.275  53.421  1.00 63.88           H
ATOM     68  CB  MET A  25       2.834  -8.235  55.306  1.00 63.88           C
ATOM     69 1HB  MET A  25       2.721  -7.438  56.041  1.00 63.88           H
ATOM     70 2HB  MET A  25       2.565  -9.167  55.803  1.00 63.88           H
ATOM     71  CG  MET A  25       4.289  -8.302  54.837  1.00 63.88           C
ATOM     72 1HG  MET A  25       4.901  -8.795  55.592  1.00 63.88           H
ATOM     73 2HG  MET A  25       4.360  -8.900  53.928  1.00 63.88           H
ATOM     74  SD  MET A  25       4.908  -6.656  54.532  1.00 63.88           S
ATOM     75  CE  MET A  25       6.661  -6.988  54.482  1.00 63.88           C
ATOM     76 1HE  MET A  25       6.978  -7.411  55.435  1.00 63.88           H
ATOM     77 2HE  MET A  25       6.874  -7.697  53.681  1.00 63.88           H
ATOM     78 3HE  MET A  25       7.202  -6.060  54.299  1.00 63.88           H
ATOM     79  HN  MET A  25       0.479  -7.507  55.585  1.00 63.88           H
ATOM     80  N   GLU A  26       0.690 -10.075  54.010  1.00 64.29           N
ATOM     81  CA  GLU A  26       0.296 -11.350  53.436  1.00 64.29           C
ATOM     82  C   GLU A  26      -0.411 -11.134  52.096  1.00 64.29           C
ATOM     83  O   GLU A  26      -0.121 -11.822  51.119  1.00 64.29           O
ATOM     84  HA  GLU A  26       1.226 -11.897  53.279  1.00 64.29           H
ATOM     85  CB  GLU A  26      -0.591 -12.137  54.403  1.00 64.29           C
ATOM     86 1HB  GLU A  26      -1.355 -11.480  54.818  1.00 64.29           H
ATOM     87 2HB  GLU A  26      -1.002 -13.010  53.897  1.00 64.29           H
ATOM     88  CG  GLU A  26       0.223 -12.667  55.585  1.00 64.29           C
ATOM     89 1HG  GLU A  26       1.037 -13.292  55.219  1.00 64.29           H
ATOM     90 2HG  GLU A  26       0.676 -11.834  56.122  1.00 64.29           H
ATOM     91  CD  GLU A  26      -0.659 -13.476  56.539  1.00 64.29           C
ATOM     92  OE1 GLU A  26      -0.085 -14.309  57.273  1.00 64.29           O
ATOM     93  OE2 GLU A  26      -1.887 -13.243  56.512  1.00 64.29           O
ATOM     94  HN  GLU A  26       0.227  -9.835  54.864  1.00 64.29           H
ATOM     95  N   ASP A  27      -1.325 -10.175  52.095  1.00 61.03           N
ATOM     96  CA  ASP A  27      -2.095  -9.876  50.899  1.00 61.03           C
ATOM     97  C   ASP A  27      -1.138  -9.572  49.744  1.00 61.03           C
ATOM     98  O   ASP A  27      -1.382  -9.974  48.608  1.00 61.03           O
ATOM     99  HA  ASP A  27      -2.697 -10.766  50.717  1.00 61.03           H
ATOM    100  CB  ASP A  27      -2.987  -8.651  51.109  1.00 61.03           C
ATOM    101 1HB  ASP A  27      -2.424  -7.870  51.620  1.00 61.03           H
ATOM    102 2HB  ASP A  27      -3.288  -8.247  50.143  1.00 61.03           H
ATOM    103  CG  ASP A  27      -4.228  -9.011  51.927  1.00 61.03           C
ATOM    104  OD1 ASP A  27      -4.483 -10.227  52.067  1.00 61.03           O
ATOM    105  OD2 ASP A  27      -4.895  -8.063  52.395  1.00 61.03           O
ATOM    106  HN  ASP A  27      -1.542  -9.608  52.889  1.00 61.03           H
ATOM    107  N   TYR A  28      -0.068  -8.864  50.076  1.00 65.64           N
ATOM    108  CA  TYR A  28       0.919  -8.487  49.078  1.00 65.64           C
ATOM    109  C   TYR A  28       1.737  -9.700  48.631  1.00 65.64           C
ATOM    110  O   TYR A  28       2.126  -9.797  47.468  1.00 65.64           O
ATOM    111  HA  TYR A  28       0.388  -8.079  48.218  1.00 65.64           H
ATOM    112  CB  TYR A  28       1.849  -7.483  49.762  1.00 65.64           C
ATOM    113 1HB  TYR A  28       1.261  -6.627  50.095  1.00 65.64           H
ATOM    114 2HB  TYR A  28       2.272  -7.945  50.655  1.00 65.64           H
ATOM    115  CG  TYR A  28       2.990  -6.986  48.873  1.00 65.64           C
ATOM    116  CD1 TYR A  28       4.238  -7.567  48.963  1.00 65.64           C
ATOM    117  HD1 TYR A  28       4.411  -8.381  49.668  1.00 65.64           H
ATOM    118  CD2 TYR A  28       2.771  -5.956  47.981  1.00 65.64           C
ATOM    119  HD2 TYR A  28       1.785  -5.497  47.910  1.00 65.64           H
ATOM    120  CE1 TYR A  28       5.313  -7.099  48.126  1.00 65.64           C
ATOM    121  HE1 TYR A  28       6.303  -7.549  48.187  1.00 65.64           H
ATOM    122  CE2 TYR A  28       3.845  -5.488  47.144  1.00 65.64           C
ATOM    123  HE2 TYR A  28       3.686  -4.675  46.436  1.00 65.64           H
ATOM    124  CZ  TYR A  28       5.063  -6.082  47.258  1.00 65.64           C
ATOM    125  OH  TYR A  28       6.078  -5.640  46.468  1.00 65.64           O
ATOM    126  HH  TYR A  28       5.781  -4.841  45.945  1.00 65.64           H
ATOM    127  HN  TYR A  28       0.129  -8.549  51.004  1.00 65.64           H
ATOM    128  N   VAL A  29       1.974 -10.595  49.579  1.00 63.24           N
ATOM    129  CA  VAL A  29       2.803 -11.760  49.318  1.00 63.24           C
ATOM    130  C   VAL A  29       2.007 -12.772  48.492  1.00 63.24           C
ATOM    131  O   VAL A  29       2.565 -13.456  47.635  1.00 63.24           O
ATOM    132  HA  VAL A  29       3.662 -11.428  48.733  1.00 63.24           H
ATOM    133  CB  VAL A  29       3.322 -12.339  50.635  1.00 63.24           C
ATOM    134  HB  VAL A  29       2.468 -12.486  51.296  1.00 63.24           H
ATOM    135  CG1 VAL A  29       3.984 -13.700  50.413  1.00 63.24           C
ATOM    136 1HG1 VAL A  29       3.257 -14.393  49.989  1.00 63.24           H
ATOM    137 2HG1 VAL A  29       4.823 -13.588  49.726  1.00 63.24           H
ATOM    138 3HG1 VAL A  29       4.344 -14.089  51.365  1.00 63.24           H
ATOM    139  CG2 VAL A  29       4.285 -11.366  51.320  1.00 63.24           C
ATOM    140 1HG2 VAL A  29       5.134 -11.174  50.665  1.00 63.24           H
ATOM    141 2HG2 VAL A  29       3.767 -10.430  51.530  1.00 63.24           H
ATOM    142 3HG2 VAL A  29       4.638 -11.803  52.254  1.00 63.24           H
ATOM    143  HN  VAL A  29       1.612 -10.534  50.509  1.00 63.24           H
ATOM    144  N   ASN A  30       0.715 -12.837  48.780  1.00 65.17           N
ATOM    145  CA  ASN A  30      -0.138 -13.842  48.169  1.00 65.17           C
ATOM    146  C   ASN A  30      -0.636 -13.329  46.817  1.00 65.17           C
ATOM    147  O   ASN A  30      -1.233 -14.079  46.046  1.00 65.17           O
ATOM    148  HA  ASN A  30       0.488 -14.729  48.074  1.00 65.17           H
ATOM    149  CB  ASN A  30      -1.359 -14.133  49.044  1.00 65.17           C
ATOM    150 1HB  ASN A  30      -1.797 -13.195  49.387  1.00 65.17           H
ATOM    151 2HB  ASN A  30      -2.121 -14.643  48.454  1.00 65.17           H
ATOM    152  CG  ASN A  30      -0.978 -14.994  50.249  1.00 65.17           C
ATOM    153  OD1 ASN A  30       0.047 -15.655  50.273  1.00 65.17           O
ATOM    154  ND2 ASN A  30      -1.859 -14.951  51.245  1.00 65.17           N
ATOM    155 1HD2 ASN A  30      -2.681 -14.388  51.162  1.00 65.17           H
ATOM    156 2HD2 ASN A  30      -1.698 -15.481  52.078  1.00 65.17           H
ATOM    157  HN  ASN A  30       0.252 -12.219  49.415  1.00 65.17           H
ATOM    158  N   PHE A  31      -0.373 -12.054  46.570  1.00 70.09           N
ATOM    159  CA  PHE A  31      -0.764 -11.439  45.313  1.00 70.09           C
ATOM    160  C   PHE A  31      -0.026 -12.080  44.136  1.00 70.09           C
ATOM    161  O   PHE A  31       1.203 -12.078  44.094  1.00 70.09           O
ATOM    162  HA  PHE A  31      -1.836 -11.596  45.196  1.00 70.09           H
ATOM    163  CB  PHE A  31      -0.377  -9.961  45.399  1.00 70.09           C
ATOM    164 1HB  PHE A  31      -0.810  -9.534  46.303  1.00 70.09           H
ATOM    165 2HB  PHE A  31       0.706  -9.885  45.498  1.00 70.09           H
ATOM    166  CG  PHE A  31      -0.824  -9.130  44.194  1.00 70.09           C
ATOM    167  CD1 PHE A  31       0.043  -8.890  43.174  1.00 70.09           C
ATOM    168  HD1 PHE A  31       1.057  -9.290  43.215  1.00 70.09           H
ATOM    169  CD2 PHE A  31      -2.088  -8.632  44.144  1.00 70.09           C
ATOM    170  HD2 PHE A  31      -2.783  -8.824  44.961  1.00 70.09           H
ATOM    171  CE1 PHE A  31      -0.372  -8.118  42.057  1.00 70.09           C
ATOM    172  HE1 PHE A  31       0.323  -7.926  41.240  1.00 70.09           H
ATOM    173  CE2 PHE A  31      -2.503  -7.860  43.026  1.00 70.09           C
ATOM    174  HE2 PHE A  31      -3.516  -7.460  42.986  1.00 70.09           H
ATOM    175  CZ  PHE A  31      -1.636  -7.620  42.006  1.00 70.09           C
ATOM    176  HZ  PHE A  31      -1.955  -7.028  41.148  1.00 70.09           H
ATOM    177  HN  PHE A  31       0.096 -11.446  47.210  1.00 70.09           H
ATOM    178  N   ASN A  32      -0.807 -12.614  43.209  1.00 67.18           N
ATOM    179  CA  ASN A  32      -0.245 -13.211  42.009  1.00 67.18           C
ATOM    180  C   ASN A  32       0.170 -12.103  41.040  1.00 67.18           C
ATOM    181  O   ASN A  32      -0.655 -11.596  40.280  1.00 67.18           O
ATOM    182  HA  ASN A  32       0.603 -13.802  42.354  1.00 67.18           H
ATOM    183  CB  ASN A  32      -1.272 -14.098  41.302  1.00 67.18           C
ATOM    184 1HB  ASN A  32      -1.740 -14.766  42.025  1.00 67.18           H
ATOM    185 2HB  ASN A  32      -2.064 -13.478  40.881  1.00 67.18           H
ATOM    186  CG  ASN A  32      -0.614 -14.920  40.192  1.00 67.18           C
ATOM    187  OD1 ASN A  32       0.547 -14.747  39.860  1.00 67.18           O
ATOM    188  ND2 ASN A  32      -1.419 -15.822  39.638  1.00 67.18           N
ATOM    189 1HD2 ASN A  32      -2.363 -15.913  39.956  1.00 67.18           H
ATOM    190 2HD2 ASN A  32      -1.081 -16.409  38.902  1.00 67.18           H
ATOM    191  HN  ASN A  32      -1.805 -12.643  43.267  1.00 67.18           H
ATOM    192  N   PHE A  33       1.448 -11.758  41.097  1.00 70.00           N
ATOM    193  CA  PHE A  33       2.014 -10.820  40.143  1.00 70.00           C
ATOM    194  C   PHE A  33       2.271 -11.497  38.795  1.00 70.00           C
ATOM    195  O   PHE A  33       3.398 -11.498  38.302  1.00 70.00           O
ATOM    196  HA  PHE A  33       1.289 -10.016  40.011  1.00 70.00           H
ATOM    197  CB  PHE A  33       3.346 -10.341  40.722  1.00 70.00           C
ATOM    198 1HB  PHE A  33       3.985 -11.206  40.900  1.00 70.00           H
ATOM    199 2HB  PHE A  33       3.850  -9.719  39.983  1.00 70.00           H
ATOM    200  CG  PHE A  33       3.210  -9.549  42.025  1.00 70.00           C
ATOM    201  CD1 PHE A  33       2.956  -8.214  41.985  1.00 70.00           C
ATOM    202  HD1 PHE A  33       2.849  -7.707  41.026  1.00 70.00           H
ATOM    203  CD2 PHE A  33       3.343 -10.181  43.222  1.00 70.00           C
ATOM    204  HD2 PHE A  33       3.546 -11.251  43.253  1.00 70.00           H
ATOM    205  CE1 PHE A  33       2.829  -7.479  43.194  1.00 70.00           C
ATOM    206  HE1 PHE A  33       2.625  -6.409  43.162  1.00 70.00           H
ATOM    207  CE2 PHE A  33       3.216  -9.446  44.430  1.00 70.00           C
ATOM    208  HE2 PHE A  33       3.322  -9.953  45.390  1.00 70.00           H
ATOM    209  CZ  PHE A  33       2.962  -8.111  44.391  1.00 70.00           C
ATOM    210  HZ  PHE A  33       2.864  -7.547  45.318  1.00 70.00           H
ATOM    211  HN  PHE A  33       2.092 -12.108  41.778  1.00 70.00           H
ATOM    212  N   THR A  34       1.208 -12.055  38.237  1.00 71.49           N
ATOM    213  CA  THR A  34       1.220 -12.460  36.841  1.00 71.49           C
ATOM    214  C   THR A  34       1.633 -11.286  35.950  1.00 71.49           C
ATOM    215  O   THR A  34       1.103 -10.184  36.084  1.00 71.49           O
ATOM    216  HA  THR A  34       1.974 -13.237  36.715  1.00 71.49           H
ATOM    217  CB  THR A  34      -0.160 -13.026  36.500  1.00 71.49           C
ATOM    218  HB  THR A  34      -0.921 -12.246  36.540  1.00 71.49           H
ATOM    219  OG1 THR A  34      -0.331 -14.100  37.420  1.00 71.49           O
ATOM    220  HG1 THR A  34       0.510 -14.638  37.479  1.00 71.49           H
ATOM    221  CG2 THR A  34      -0.193 -13.701  35.128  1.00 71.49           C
ATOM    222 1HG2 THR A  34       0.521 -14.525  35.111  1.00 71.49           H
ATOM    223 2HG2 THR A  34       0.071 -12.975  34.359  1.00 71.49           H
ATOM    224 3HG2 THR A  34      -1.195 -14.085  34.936  1.00 71.49           H
ATOM    225  HN  THR A  34       0.350 -12.232  38.720  1.00 71.49           H
ATOM    226  N   ASP A  35       2.575 -11.563  35.060  1.00 80.72           N
ATOM    227  CA  ASP A  35       3.230 -10.505  34.311  1.00 80.72           C
ATOM    228  C   ASP A  35       2.349 -10.102  33.127  1.00 80.72           C
ATOM    229  O   ASP A  35       2.650 -10.435  31.982  1.00 80.72           O
ATOM    230  HA  ASP A  35       3.368  -9.692  35.023  1.00 80.72           H
ATOM    231  CB  ASP A  35       4.578 -10.975  33.758  1.00 80.72           C
ATOM    232 1HB  ASP A  35       4.988 -11.752  34.403  1.00 80.72           H
ATOM    233 2HB  ASP A  35       4.435 -11.421  32.773  1.00 80.72           H
ATOM    234  CG  ASP A  35       5.566  -9.812  33.660  1.00 80.72           C
ATOM    235  OD1 ASP A  35       5.232  -8.736  34.201  1.00 80.72           O
ATOM    236  OD2 ASP A  35       6.633 -10.024  33.045  1.00 80.72           O
ATOM    237  HN  ASP A  35       2.890 -12.489  34.849  1.00 80.72           H
ATOM    238  N   PHE A  36       1.276  -9.391  33.444  1.00 90.29           N
ATOM    239  CA  PHE A  36       0.377  -8.894  32.417  1.00 90.29           C
ATOM    240  C   PHE A  36       0.959  -7.656  31.731  1.00 90.29           C
ATOM    241  O   PHE A  36       0.463  -7.229  30.690  1.00 90.29           O
ATOM    242  HA  PHE A  36       0.254  -9.690  31.682  1.00 90.29           H
ATOM    243  CB  PHE A  36      -0.930  -8.511  33.113  1.00 90.29           C
ATOM    244 1HB  PHE A  36      -0.703  -7.852  33.952  1.00 90.29           H
ATOM    245 2HB  PHE A  36      -1.547  -7.941  32.418  1.00 90.29           H
ATOM    246  CG  PHE A  36      -1.736  -9.705  33.627  1.00 90.29           C
ATOM    247  CD1 PHE A  36      -1.865 -10.819  32.857  1.00 90.29           C
ATOM    248  HD1 PHE A  36      -1.394 -10.861  31.875  1.00 90.29           H
ATOM    249  CD2 PHE A  36      -2.323  -9.654  34.852  1.00 90.29           C
ATOM    250  HD2 PHE A  36      -2.220  -8.761  35.469  1.00 90.29           H
ATOM    251  CE1 PHE A  36      -2.613 -11.929  33.334  1.00 90.29           C
ATOM    252  HE1 PHE A  36      -2.716 -12.821  32.717  1.00 90.29           H
ATOM    253  CE2 PHE A  36      -3.071 -10.763  35.329  1.00 90.29           C
ATOM    254  HE2 PHE A  36      -3.542 -10.721  36.311  1.00 90.29           H
ATOM    255  CZ  PHE A  36      -3.200 -11.877  34.559  1.00 90.29           C
ATOM    256  HZ  PHE A  36      -3.774 -12.728  34.925  1.00 90.29           H
ATOM    257  HN  PHE A  36       1.019  -9.155  34.381  1.00 90.29           H
ATOM    258  N   TYR A  37       2.002  -7.115  32.344  1.00 91.44           N
ATOM    259  CA  TYR A  37       2.758  -6.039  31.725  1.00 91.44           C
ATOM    260  C   TYR A  37       3.884  -6.594  30.851  1.00 91.44           C
ATOM    261  O   TYR A  37       4.820  -7.213  31.356  1.00 91.44           O
ATOM    262  HA  TYR A  37       2.074  -5.463  31.102  1.00 91.44           H
ATOM    263  CB  TYR A  37       3.368  -5.237  32.876  1.00 91.44           C
ATOM    264 1HB  TYR A  37       2.569  -4.902  33.536  1.00 91.44           H
ATOM    265 2HB  TYR A  37       4.011  -5.894  33.462  1.00 91.44           H
ATOM    266  CG  TYR A  37       4.181  -4.022  32.425  1.00 91.44           C
ATOM    267  CD1 TYR A  37       5.543  -4.134  32.235  1.00 91.44           C
ATOM    268  HD1 TYR A  37       6.040  -5.089  32.407  1.00 91.44           H
ATOM    269  CD2 TYR A  37       3.551  -2.813  32.207  1.00 91.44           C
ATOM    270  HD2 TYR A  37       2.475  -2.724  32.357  1.00 91.44           H
ATOM    271  CE1 TYR A  37       6.307  -2.990  31.810  1.00 91.44           C
ATOM    272  HE1 TYR A  37       7.384  -3.065  31.657  1.00 91.44           H
ATOM    273  CE2 TYR A  37       4.315  -1.669  31.783  1.00 91.44           C
ATOM    274  HE2 TYR A  37       3.831  -0.709  31.607  1.00 91.44           H
ATOM    275  CZ  TYR A  37       5.656  -1.814  31.605  1.00 91.44           C
ATOM    276  OH  TYR A  37       6.378  -0.734  31.204  1.00 91.44           O
ATOM    277  HH  TYR A  37       5.765   0.026  30.987  1.00 91.44           H
ATOM    278  HN  TYR A  37       2.331  -7.399  33.244  1.00 91.44           H
ATOM    279  N   CYS A  38       3.758  -6.351  29.555  1.00 91.87           N
ATOM    280  CA  CYS A  38       4.683  -6.926  28.592  1.00 91.87           C
ATOM    281  C   CYS A  38       5.673  -5.840  28.169  1.00 91.87           C
ATOM    282  O   CYS A  38       5.282  -4.834  27.578  1.00 91.87           O
ATOM    283  HA  CYS A  38       5.197  -7.742  29.101  1.00 91.87           H
ATOM    284  CB  CYS A  38       3.949  -7.528  27.392  1.00 91.87           C
ATOM    285 1HB  CYS A  38       3.165  -8.203  27.736  1.00 91.87           H
ATOM    286 2HB  CYS A  38       3.461  -6.738  26.821  1.00 91.87           H
ATOM    287  SG  CYS A  38       5.129  -8.433  26.326  1.00 91.87           S
ATOM    288  HN  CYS A  38       3.042  -5.775  29.160  1.00 91.87           H
ATOM    289  N   GLU A  39       6.937  -6.079  28.488  1.00 90.38           N
ATOM    290  CA  GLU A  39       8.008  -5.234  27.987  1.00 90.38           C
ATOM    291  C   GLU A  39       8.400  -5.659  26.570  1.00 90.38           C
ATOM    292  O   GLU A  39       8.750  -6.816  26.340  1.00 90.38           O
ATOM    293  HA  GLU A  39       7.597  -4.225  27.970  1.00 90.38           H
ATOM    294  CB  GLU A  39       9.217  -5.268  28.924  1.00 90.38           C
ATOM    295 1HB  GLU A  39       9.466  -6.302  29.164  1.00 90.38           H
ATOM    296 2HB  GLU A  39      10.045  -4.719  28.476  1.00 90.38           H
ATOM    297  CG  GLU A  39       8.904  -4.571  30.249  1.00 90.38           C
ATOM    298 1HG  GLU A  39       8.504  -3.575  30.054  1.00 90.38           H
ATOM    299 2HG  GLU A  39       8.132  -5.125  30.782  1.00 90.38           H
ATOM    300  CD  GLU A  39      10.156  -4.462  31.121  1.00 90.38           C
ATOM    301  OE1 GLU A  39      10.024  -3.920  32.239  1.00 90.38           O
ATOM    302  OE2 GLU A  39      11.218  -4.924  30.649  1.00 90.38           O
ATOM    303  HN  GLU A  39       7.232  -6.831  29.077  1.00 90.38           H
ATOM    304  N   LYS A  40       8.328  -4.701  25.658  1.00 89.97           N
ATOM    305  CA  LYS A  40       8.512  -4.995  24.247  1.00 89.97           C
ATOM    306  C   LYS A  40       9.959  -4.693  23.852  1.00 89.97           C
ATOM    307  O   LYS A  40      10.240  -4.392  22.693  1.00 89.97           O
ATOM    308  HA  LYS A  40       8.332  -6.062  24.110  1.00 89.97           H
ATOM    309  CB  LYS A  40       7.476  -4.249  23.405  1.00 89.97           C
ATOM    310 1HB  LYS A  40       7.583  -3.175  23.556  1.00 89.97           H
ATOM    311 2HB  LYS A  40       7.655  -4.441  22.347  1.00 89.97           H
ATOM    312  CG  LYS A  40       6.055  -4.682  23.773  1.00 89.97           C
ATOM    313 1HG  LYS A  40       5.904  -4.571  24.847  1.00 89.97           H
ATOM    314 2HG  LYS A  40       5.333  -4.030  23.281  1.00 89.97           H
ATOM    315  CD  LYS A  40       5.801  -6.134  23.364  1.00 89.97           C
ATOM    316 1HD  LYS A  40       6.098  -6.280  22.325  1.00 89.97           H
ATOM    317 2HD  LYS A  40       6.417  -6.799  23.968  1.00 89.97           H
ATOM    318  CE  LYS A  40       4.326  -6.502  23.534  1.00 89.97           C
ATOM    319 1HE  LYS A  40       4.119  -6.725  24.581  1.00 89.97           H
ATOM    320 2HE  LYS A  40       3.699  -5.653  23.260  1.00 89.97           H
ATOM    321  NZ  LYS A  40       3.982  -7.671  22.694  1.00 89.97           N
ATOM    322 1HZ  LYS A  40       3.008  -7.914  22.835  1.00 89.97           H
ATOM    323 2HZ  LYS A  40       4.136  -7.442  21.718  1.00 89.97           H
ATOM    324 3HZ  LYS A  40       4.568  -8.457  22.953  1.00 89.97           H
ATOM    325  HN  LYS A  40       8.148  -3.740  25.869  1.00 89.97           H
ATOM    326  N   ASN A  41      10.839  -4.783  24.838  1.00 89.49           N
ATOM    327  CA  ASN A  41      12.238  -4.453  24.625  1.00 89.49           C
ATOM    328  C   ASN A  41      12.803  -5.339  23.513  1.00 89.49           C
ATOM    329  O   ASN A  41      13.498  -4.854  22.621  1.00 89.49           O
ATOM    330  HA  ASN A  41      12.245  -3.395  24.360  1.00 89.49           H
ATOM    331  CB  ASN A  41      13.061  -4.700  25.891  1.00 89.49           C
ATOM    332 1HB  ASN A  41      12.743  -5.631  26.361  1.00 89.49           H
ATOM    333 2HB  ASN A  41      14.112  -4.819  25.628  1.00 89.49           H
ATOM    334  CG  ASN A  41      12.905  -3.544  26.881  1.00 89.49           C
ATOM    335  OD1 ASN A  41      12.540  -2.434  26.527  1.00 89.49           O
ATOM    336  ND2 ASN A  41      13.201  -3.864  28.138  1.00 89.49           N
ATOM    337 1HD2 ASN A  41      13.494  -4.793  28.361  1.00 89.49           H
ATOM    338 2HD2 ASN A  41      13.130  -3.175  28.859  1.00 89.49           H
ATOM    339  HN  ASN A  41      10.611  -5.076  25.767  1.00 89.49           H
ATOM    340  N   ASN A  42      12.485  -6.622  23.603  1.00 91.55           N
ATOM    341  CA  ASN A  42      13.001  -7.589  22.650  1.00 91.55           C
ATOM    342  C   ASN A  42      12.489  -7.243  21.250  1.00 91.55           C
ATOM    343  O   ASN A  42      13.223  -7.357  20.271  1.00 91.55           O
ATOM    344  HA  ASN A  42      14.086  -7.517  22.726  1.00 91.55           H
ATOM    345  CB  ASN A  42      12.527  -9.004  22.990  1.00 91.55           C
ATOM    346 1HB  ASN A  42      11.444  -9.010  23.109  1.00 91.55           H
ATOM    347 2HB  ASN A  42      12.761  -9.677  22.165  1.00 91.55           H
ATOM    348  CG  ASN A  42      13.190  -9.510  24.272  1.00 91.55           C
ATOM    349  OD1 ASN A  42      14.128  -8.926  24.790  1.00 91.55           O
ATOM    350  ND2 ASN A  42      12.652 -10.627  24.755  1.00 91.55           N
ATOM    351 1HD2 ASN A  42      11.883 -11.056  24.281  1.00 91.55           H
ATOM    352 2HD2 ASN A  42      13.016 -11.037  25.591  1.00 91.55           H
ATOM    353  HN  ASN A  42      11.888  -7.002  24.310  1.00 91.55           H
ATOM    354  N   VAL A  43      11.232  -6.826  21.201  1.00 92.15           N
ATOM    355  CA  VAL A  43      10.602  -6.494  19.935  1.00 92.15           C
ATOM    356  C   VAL A  43      11.307  -5.283  19.322  1.00 92.15           C
ATOM    357  O   VAL A  43      11.537  -5.239  18.114  1.00 92.15           O
ATOM    358  HA  VAL A  43      10.731  -7.348  19.270  1.00 92.15           H
ATOM    359  CB  VAL A  43       9.102  -6.274  20.138  1.00 92.15           C
ATOM    360  HB  VAL A  43       8.976  -5.445  20.835  1.00 92.15           H
ATOM    361  CG1 VAL A  43       8.421  -5.888  18.823  1.00 92.15           C
ATOM    362 1HG1 VAL A  43       8.862  -4.966  18.443  1.00 92.15           H
ATOM    363 2HG1 VAL A  43       8.561  -6.686  18.094  1.00 92.15           H
ATOM    364 3HG1 VAL A  43       7.356  -5.737  18.996  1.00 92.15           H
ATOM    365  CG2 VAL A  43       8.444  -7.510  20.754  1.00 92.15           C
ATOM    366 1HG2 VAL A  43       8.585  -8.364  20.091  1.00 92.15           H
ATOM    367 2HG2 VAL A  43       8.900  -7.721  21.721  1.00 92.15           H
ATOM    368 3HG2 VAL A  43       7.378  -7.326  20.887  1.00 92.15           H
ATOM    369  HN  VAL A  43      10.648  -6.715  22.006  1.00 92.15           H
ATOM    370  N   ARG A  44      11.630  -4.328  20.182  1.00 90.81           N
ATOM    371  CA  ARG A  44      12.262  -3.099  19.734  1.00 90.81           C
ATOM    372  C   ARG A  44      13.696  -3.375  19.278  1.00 90.81           C
ATOM    373  O   ARG A  44      14.173  -2.771  18.319  1.00 90.81           O
ATOM    374  HA  ARG A  44      11.645  -2.756  18.903  1.00 90.81           H
ATOM    375  CB  ARG A  44      12.281  -2.051  20.849  1.00 90.81           C
ATOM    376 1HB  ARG A  44      12.646  -2.503  21.771  1.00 90.81           H
ATOM    377 2HB  ARG A  44      12.974  -1.251  20.590  1.00 90.81           H
ATOM    378  CG  ARG A  44      10.885  -1.469  21.078  1.00 90.81           C
ATOM    379 1HG  ARG A  44      10.486  -1.089  20.137  1.00 90.81           H
ATOM    380 2HG  ARG A  44      10.210  -2.255  21.416  1.00 90.81           H
ATOM    381  CD  ARG A  44      10.923  -0.343  22.113  1.00 90.81           C
ATOM    382 1HD  ARG A  44      11.934   0.060  22.187  1.00 90.81           H
ATOM    383 2HD  ARG A  44      10.276   0.475  21.797  1.00 90.81           H
ATOM    384  NE  ARG A  44      10.485  -0.852  23.432  1.00 90.81           N
ATOM    385  HE  ARG A  44       9.673  -1.436  23.463  1.00 90.81           H
ATOM    386  CZ  ARG A  44      11.107  -0.580  24.587  1.00 90.81           C
ATOM    387  NH1 ARG A  44      12.199   0.196  24.605  1.00 90.81           N
ATOM    388 1HH1 ARG A  44      12.555   0.578  23.752  1.00 90.81           H
ATOM    389 2HH1 ARG A  44      12.658   0.394  25.471  1.00 90.81           H
ATOM    390  NH2 ARG A  44      10.621  -1.097  25.724  1.00 90.81           N
ATOM    391 1HH2 ARG A  44      11.074  -0.904  26.595  1.00 90.81           H
ATOM    392 2HH2 ARG A  44       9.806  -1.675  25.702  1.00 90.81           H
ATOM    393  HN  ARG A  44      11.467  -4.385  21.167  1.00 90.81           H
ATOM    394  N   GLN A  45      14.343  -4.288  19.988  1.00 92.32           N
ATOM    395  CA  GLN A  45      15.721  -4.634  19.683  1.00 92.32           C
ATOM    396  C   GLN A  45      15.812  -5.282  18.300  1.00 92.32           C
ATOM    397  O   GLN A  45      16.714  -4.972  17.523  1.00 92.32           O
ATOM    398  HA  GLN A  45      16.265  -3.690  19.686  1.00 92.32           H
ATOM    399  CB  GLN A  45      16.306  -5.553  20.758  1.00 92.32           C
ATOM    400 1HB  GLN A  45      16.165  -5.104  21.741  1.00 92.32           H
ATOM    401 2HB  GLN A  45      15.770  -6.502  20.761  1.00 92.32           H
ATOM    402  CG  GLN A  45      17.795  -5.803  20.513  1.00 92.32           C
ATOM    403 1HG  GLN A  45      17.939  -6.219  19.516  1.00 92.32           H
ATOM    404 2HG  GLN A  45      18.337  -4.857  20.545  1.00 92.32           H
ATOM    405  CD  GLN A  45      18.369  -6.761  21.559  1.00 92.32           C
ATOM    406  OE1 GLN A  45      17.653  -7.437  22.279  1.00 92.32           O
ATOM    407  NE2 GLN A  45      19.698  -6.780  21.604  1.00 92.32           N
ATOM    408 1HE2 GLN A  45      20.228  -6.200  20.985  1.00 92.32           H
ATOM    409 2HE2 GLN A  45      20.168  -7.375  22.256  1.00 92.32           H
ATOM    410  HN  GLN A  45      13.942  -4.786  20.757  1.00 92.32           H
ATOM    411  N   PHE A  46      14.864  -6.169  18.033  1.00 93.89           N
ATOM    412  CA  PHE A  46      14.796  -6.825  16.738  1.00 93.89           C
ATOM    413  C   PHE A  46      14.572  -5.806  15.619  1.00 93.89           C
ATOM    414  O   PHE A  46      15.266  -5.832  14.604  1.00 93.89           O
ATOM    415  HA  PHE A  46      15.748  -7.331  16.582  1.00 93.89           H
ATOM    416  CB  PHE A  46      13.604  -7.783  16.785  1.00 93.89           C
ATOM    417 1HB  PHE A  46      13.803  -8.558  17.526  1.00 93.89           H
ATOM    418 2HB  PHE A  46      12.724  -7.236  17.123  1.00 93.89           H
ATOM    419  CG  PHE A  46      13.289  -8.449  15.444  1.00 93.89           C
ATOM    420  CD1 PHE A  46      12.256  -7.993  14.685  1.00 93.89           C
ATOM    421  HD1 PHE A  46      11.653  -7.154  15.032  1.00 93.89           H
ATOM    422  CD2 PHE A  46      14.040  -9.496  15.011  1.00 93.89           C
ATOM    423  HD2 PHE A  46      14.868  -9.861  15.619  1.00 93.89           H
ATOM    424  CE1 PHE A  46      11.963  -8.611  13.441  1.00 93.89           C
ATOM    425  HE1 PHE A  46      11.135  -8.246  12.833  1.00 93.89           H
ATOM    426  CE2 PHE A  46      13.747 -10.114  13.766  1.00 93.89           C
ATOM    427  HE2 PHE A  46      14.350 -10.953  13.419  1.00 93.89           H
ATOM    428  CZ  PHE A  46      12.715  -9.659  13.008  1.00 93.89           C
ATOM    429  HZ  PHE A  46      12.490 -10.133  12.052  1.00 93.89           H
ATOM    430  HN  PHE A  46      14.154  -6.441  18.683  1.00 93.89           H
ATOM    431  N   ALA A  47      13.601  -4.933  15.842  1.00 93.06           N
ATOM    432  CA  ALA A  47      13.225  -3.958  14.833  1.00 93.06           C
ATOM    433  C   ALA A  47      14.446  -3.111  14.467  1.00 93.06           C
ATOM    434  O   ALA A  47      14.666  -2.807  13.296  1.00 93.06           O
ATOM    435  HA  ALA A  47      12.895  -4.505  13.950  1.00 93.06           H
ATOM    436  CB  ALA A  47      12.062  -3.109  15.351  1.00 93.06           C
ATOM    437 1HB  ALA A  47      11.210  -3.754  15.568  1.00 93.06           H
ATOM    438 2HB  ALA A  47      12.367  -2.591  16.260  1.00 93.06           H
ATOM    439 3HB  ALA A  47      11.780  -2.378  14.593  1.00 93.06           H
ATOM    440  HN  ALA A  47      13.077  -4.885  16.692  1.00 93.06           H
ATOM    441  N   SER A  48      15.208  -2.756  15.491  1.00 93.16           N
ATOM    442  CA  SER A  48      16.270  -1.777  15.329  1.00 93.16           C
ATOM    443  C   SER A  48      17.348  -2.326  14.392  1.00 93.16           C
ATOM    444  O   SER A  48      18.065  -1.560  13.749  1.00 93.16           O
ATOM    445  HA  SER A  48      15.791  -0.902  14.891  1.00 93.16           H
ATOM    446  CB  SER A  48      16.882  -1.400  16.680  1.00 93.16           C
ATOM    447 1HB  SER A  48      17.532  -0.534  16.554  1.00 93.16           H
ATOM    448 2HB  SER A  48      16.089  -1.107  17.368  1.00 93.16           H
ATOM    449  OG  SER A  48      17.628  -2.474  17.246  1.00 93.16           O
ATOM    450  HG  SER A  48      18.015  -2.196  18.126  1.00 93.16           H
ATOM    451  HN  SER A  48      15.109  -3.123  16.416  1.00 93.16           H
ATOM    452  N   HIS A  49      17.430  -3.647  14.345  1.00 94.45           N
ATOM    453  CA  HIS A  49      18.435  -4.306  13.529  1.00 94.45           C
ATOM    454  C   HIS A  49      17.832  -4.674  12.171  1.00 94.45           C
ATOM    455  O   HIS A  49      18.503  -4.581  11.144  1.00 94.45           O
ATOM    456  HA  HIS A  49      19.237  -3.584  13.376  1.00 94.45           H
ATOM    457  CB  HIS A  49      19.026  -5.512  14.262  1.00 94.45           C
ATOM    458 1HB  HIS A  49      18.214  -6.175  14.562  1.00 94.45           H
ATOM    459 2HB  HIS A  49      19.655  -6.073  13.570  1.00 94.45           H
ATOM    460  CG  HIS A  49      19.840  -5.152  15.481  1.00 94.45           C
ATOM    461  ND1 HIS A  49      19.268  -4.896  16.715  1.00 94.45           N
ATOM    462  HD1 HIS A  49      18.290  -4.922  16.924  1.00 94.45           H
ATOM    463  CD2 HIS A  49      21.186  -5.008  15.644  1.00 94.45           C
ATOM    464  HD2 HIS A  49      21.939  -5.138  14.866  1.00 94.45           H
ATOM    465  CE1 HIS A  49      20.236  -4.611  17.574  1.00 94.45           C
ATOM    466  HE1 HIS A  49      20.106  -4.364  18.628  1.00 94.45           H
ATOM    467  NE2 HIS A  49      21.424  -4.680  16.908  1.00 94.45           N
ATOM    468  HN  HIS A  49      16.827  -4.263  14.852  1.00 94.45           H
ATOM    469  N   PHE A  50      16.573  -5.085  12.211  1.00 95.32           N
ATOM    470  CA  PHE A  50      15.960  -5.728  11.061  1.00 95.32           C
ATOM    471  C   PHE A  50      15.441  -4.690  10.064  1.00 95.32           C
ATOM    472  O   PHE A  50      15.683  -4.802   8.863  1.00 95.32           O
ATOM    473  HA  PHE A  50      16.727  -6.336  10.583  1.00 95.32           H
ATOM    474  CB  PHE A  50      14.780  -6.549  11.585  1.00 95.32           C
ATOM    475 1HB  PHE A  50      15.147  -7.266  12.320  1.00 95.32           H
ATOM    476 2HB  PHE A  50      14.090  -5.885  12.105  1.00 95.32           H
ATOM    477  CG  PHE A  50      14.015  -7.304  10.496  1.00 95.32           C
ATOM    478  CD1 PHE A  50      12.785  -6.873  10.106  1.00 95.32           C
ATOM    479  HD1 PHE A  50      12.345  -5.990  10.569  1.00 95.32           H
ATOM    480  CD2 PHE A  50      14.564  -8.406   9.918  1.00 95.32           C
ATOM    481  HD2 PHE A  50      15.549  -8.751  10.231  1.00 95.32           H
ATOM    482  CE1 PHE A  50      12.075  -7.574   9.095  1.00 95.32           C
ATOM    483  HE1 PHE A  50      11.089  -7.228   8.783  1.00 95.32           H
ATOM    484  CE2 PHE A  50      13.854  -9.106   8.907  1.00 95.32           C
ATOM    485  HE2 PHE A  50      14.294  -9.989   8.444  1.00 95.32           H
ATOM    486  CZ  PHE A  50      12.624  -8.675   8.517  1.00 95.32           C
ATOM    487  HZ  PHE A  50      12.079  -9.213   7.742  1.00 95.32           H
ATOM    488  HN  PHE A  50      15.977  -4.985  13.007  1.00 95.32           H
ATOM    489  N   LEU A  51      14.736  -3.703  10.599  1.00 94.93           N
ATOM    490  CA  LEU A  51      13.888  -2.858   9.776  1.00 94.93           C
ATOM    491  C   LEU A  51      14.764  -1.911   8.953  1.00 94.93           C
ATOM    492  O   LEU A  51      14.620  -1.829   7.734  1.00 94.93           O
ATOM    493  HA  LEU A  51      13.344  -3.508   9.091  1.00 94.93           H
ATOM    494  CB  LEU A  51      12.849  -2.139  10.639  1.00 94.93           C
ATOM    495 1HB  LEU A  51      13.375  -1.539  11.382  1.00 94.93           H
ATOM    496 2HB  LEU A  51      12.295  -1.448  10.005  1.00 94.93           H
ATOM    497  CG  LEU A  51      11.846  -3.036  11.367  1.00 94.93           C
ATOM    498  HG  LEU A  51      12.398  -3.687  12.044  1.00 94.93           H
ATOM    499  CD1 LEU A  51      10.886  -2.205  12.221  1.00 94.93           C
ATOM    500 1HD1 LEU A  51      11.454  -1.643  12.962  1.00 94.93           H
ATOM    501 2HD1 LEU A  51      10.337  -1.514  11.582  1.00 94.93           H
ATOM    502 3HD1 LEU A  51      10.184  -2.868  12.727  1.00 94.93           H
ATOM    503  CD2 LEU A  51      11.101  -3.938  10.381  1.00 94.93           C
ATOM    504 1HD2 LEU A  51      10.561  -3.323   9.661  1.00 94.93           H
ATOM    505 2HD2 LEU A  51      11.816  -4.570   9.854  1.00 94.93           H
ATOM    506 3HD2 LEU A  51      10.394  -4.565  10.924  1.00 94.93           H
ATOM    507  HN  LEU A  51      14.739  -3.479  11.573  1.00 94.93           H
ATOM    508  N   PRO A  52      15.684  -1.183   9.600  1.00 95.88           N
ATOM    509  CA  PRO A  52      16.371  -0.072   8.936  1.00 95.88           C
ATOM    510  C   PRO A  52      17.004  -0.490   7.619  1.00 95.88           C
ATOM    511  O   PRO A  52      16.772   0.138   6.588  1.00 95.88           O
ATOM    512  HA  PRO A  52      15.656   0.707   8.674  1.00 95.88           H
ATOM    513  CB  PRO A  52      17.422   0.366   9.958  1.00 95.88           C
ATOM    514 1HB  PRO A  52      18.373  -0.143   9.799  1.00 95.88           H
ATOM    515 2HB  PRO A  52      17.621   1.436   9.895  1.00 95.88           H
ATOM    516  CG  PRO A  52      16.796  -0.013  11.294  1.00 95.88           C
ATOM    517 1HG  PRO A  52      17.544  -0.094  12.083  1.00 95.88           H
ATOM    518 2HG  PRO A  52      16.075   0.732  11.630  1.00 95.88           H
ATOM    519  CD  PRO A  52      16.137  -1.350  10.993  1.00 95.88           C
ATOM    520 1HD  PRO A  52      16.839  -2.178  11.089  1.00 95.88           H
ATOM    521 2HD  PRO A  52      15.310  -1.556  11.673  1.00 95.88           H
ATOM    522  N   PRO A  53      17.816  -1.557   7.622  1.00 96.94           N
ATOM    523  CA  PRO A  53      18.483  -2.000   6.395  1.00 96.94           C
ATOM    524  C   PRO A  53      17.506  -2.208   5.250  1.00 96.94           C
ATOM    525  O   PRO A  53      17.780  -1.818   4.116  1.00 96.94           O
ATOM    526  HA  PRO A  53      19.173  -1.232   6.045  1.00 96.94           H
ATOM    527  CB  PRO A  53      19.164  -3.307   6.805  1.00 96.94           C
ATOM    528 1HB  PRO A  53      18.525  -4.170   6.613  1.00 96.94           H
ATOM    529 2HB  PRO A  53      20.089  -3.468   6.253  1.00 96.94           H
ATOM    530  CG  PRO A  53      19.422  -3.119   8.295  1.00 96.94           C
ATOM    531 1HG  PRO A  53      19.574  -4.071   8.803  1.00 96.94           H
ATOM    532 2HG  PRO A  53      20.319  -2.527   8.479  1.00 96.94           H
ATOM    533  CD  PRO A  53      18.163  -2.412   8.771  1.00 96.94           C
ATOM    534 1HD  PRO A  53      17.365  -3.117   9.001  1.00 96.94           H
ATOM    535 2HD  PRO A  53      18.343  -1.832   9.676  1.00 96.94           H
ATOM    536  N   LEU A  54      16.379  -2.823   5.579  1.00 96.29           N
ATOM    537  CA  LEU A  54      15.421  -3.225   4.563  1.00 96.29           C
ATOM    538  C   LEU A  54      14.726  -1.981   4.004  1.00 96.29           C
ATOM    539  O   LEU A  54      14.543  -1.860   2.794  1.00 96.29           O
ATOM    540  HA  LEU A  54      15.979  -3.700   3.757  1.00 96.29           H
ATOM    541  CB  LEU A  54      14.454  -4.270   5.123  1.00 96.29           C
ATOM    542 1HB  LEU A  54      13.985  -3.861   6.018  1.00 96.29           H
ATOM    543 2HB  LEU A  54      13.661  -4.430   4.392  1.00 96.29           H
ATOM    544  CG  LEU A  54      15.065  -5.628   5.476  1.00 96.29           C
ATOM    545  HG  LEU A  54      15.875  -5.463   6.186  1.00 96.29           H
ATOM    546  CD1 LEU A  54      14.037  -6.529   6.163  1.00 96.29           C
ATOM    547 1HD1 LEU A  54      13.691  -6.052   7.080  1.00 96.29           H
ATOM    548 2HD1 LEU A  54      13.191  -6.690   5.496  1.00 96.29           H
ATOM    549 3HD1 LEU A  54      14.498  -7.487   6.403  1.00 96.29           H
ATOM    550  CD2 LEU A  54      15.675  -6.292   4.241  1.00 96.29           C
ATOM    551 1HD2 LEU A  54      14.901  -6.443   3.489  1.00 96.29           H
ATOM    552 2HD2 LEU A  54      16.458  -5.652   3.833  1.00 96.29           H
ATOM    553 3HD2 LEU A  54      16.103  -7.256   4.520  1.00 96.29           H
ATOM    554  HN  LEU A  54      16.118  -3.046   6.518  1.00 96.29           H
ATOM    555  N   TYR A  55      14.358  -1.089   4.912  1.00 95.44           N
ATOM    556  CA  TYR A  55      13.640   0.114   4.529  1.00 95.44           C
ATOM    557  C   TYR A  55      14.500   1.004   3.630  1.00 95.44           C
ATOM    558  O   TYR A  55      13.990   1.634   2.704  1.00 95.44           O
ATOM    559  HA  TYR A  55      12.746  -0.187   3.983  1.00 95.44           H
ATOM    560  CB  TYR A  55      13.344   0.861   5.832  1.00 95.44           C
ATOM    561 1HB  TYR A  55      14.245   0.871   6.446  1.00 95.44           H
ATOM    562 2HB  TYR A  55      13.106   1.898   5.599  1.00 95.44           H
ATOM    563  CG  TYR A  55      12.197   0.260   6.647  1.00 95.44           C
ATOM    564  CD1 TYR A  55      11.477  -0.805   6.144  1.00 95.44           C
ATOM    565  HD1 TYR A  55      11.727  -1.218   5.167  1.00 95.44           H
ATOM    566  CD2 TYR A  55      11.881   0.784   7.884  1.00 95.44           C
ATOM    567  HD2 TYR A  55      12.449   1.625   8.281  1.00 95.44           H
ATOM    568  CE1 TYR A  55      10.397  -1.370   6.911  1.00 95.44           C
ATOM    569  HE1 TYR A  55       9.821  -2.211   6.526  1.00 95.44           H
ATOM    570  CE2 TYR A  55      10.801   0.219   8.651  1.00 95.44           C
ATOM    571  HE2 TYR A  55      10.541   0.623   9.629  1.00 95.44           H
ATOM    572  CZ  TYR A  55      10.112  -0.830   8.126  1.00 95.44           C
ATOM    573  OH  TYR A  55       9.092  -1.364   8.850  1.00 95.44           O
ATOM    574  HH  TYR A  55       8.916  -0.802   9.658  1.00 95.44           H
ATOM    575  HN  TYR A  55      14.543  -1.178   5.890  1.00 95.44           H
ATOM    576  N   TRP A  56      15.789   1.027   3.933  1.00 96.88           N
ATOM    577  CA  TRP A  56      16.739   1.757   3.111  1.00 96.88           C
ATOM    578  C   TRP A  56      16.801   1.075   1.742  1.00 96.88           C
ATOM    579  O   TRP A  56      16.826   1.745   0.711  1.00 96.88           O
ATOM    580  HA  TRP A  56      16.371   2.777   3.002  1.00 96.88           H
ATOM    581  CB  TRP A  56      18.104   1.847   3.796  1.00 96.88           C
ATOM    582 1HB  TRP A  56      18.263   0.943   4.384  1.00 96.88           H
ATOM    583 2HB  TRP A  56      18.881   1.872   3.033  1.00 96.88           H
ATOM    584  CG  TRP A  56      18.263   3.065   4.708  1.00 96.88           C
ATOM    585  CD1 TRP A  56      18.386   3.088   6.042  1.00 96.88           C
ATOM    586  HD1 TRP A  56      18.388   2.199   6.672  1.00 96.88           H
ATOM    587  CD2 TRP A  56      18.313   4.447   4.294  1.00 96.88           C
ATOM    588  NE1 TRP A  56      18.511   4.377   6.517  1.00 96.88           N
ATOM    589  HE1 TRP A  56      18.615   4.648   7.474  1.00 96.88           H
ATOM    590  CE2 TRP A  56      18.465   5.230   5.420  1.00 96.88           C
ATOM    591  CE3 TRP A  56      18.232   5.017   3.011  1.00 96.88           C
ATOM    592  HE3 TRP A  56      18.112   4.420   2.107  1.00 96.88           H
ATOM    593  CZ2 TRP A  56      18.549   6.627   5.377  1.00 96.88           C
ATOM    594  HZ2 TRP A  56      18.669   7.224   6.281  1.00 96.88           H
ATOM    595  CZ3 TRP A  56      18.318   6.414   2.985  1.00 96.88           C
ATOM    596  HZ3 TRP A  56      18.260   6.907   2.015  1.00 96.88           H
ATOM    597  CH2 TRP A  56      18.471   7.216   4.110  1.00 96.88           C
ATOM    598  HH2 TRP A  56      18.529   8.300   4.005  1.00 96.88           H
ATOM    599  HN  TRP A  56      16.186   0.560   4.723  1.00 96.88           H
ATOM    600  N   LEU A  57      16.824  -0.249   1.777  1.00 96.88           N
ATOM    601  CA  LEU A  57      16.901  -1.029   0.554  1.00 96.88           C
ATOM    602  C   LEU A  57      15.666  -0.746  -0.305  1.00 96.88           C
ATOM    603  O   LEU A  57      15.788  -0.425  -1.486  1.00 96.88           O
ATOM    604  HA  LEU A  57      17.784  -0.695   0.009  1.00 96.88           H
ATOM    605  CB  LEU A  57      17.100  -2.512   0.875  1.00 96.88           C
ATOM    606 1HB  LEU A  57      18.032  -2.621   1.428  1.00 96.88           H
ATOM    607 2HB  LEU A  57      16.296  -2.830   1.539  1.00 96.88           H
ATOM    608  CG  LEU A  57      17.137  -3.459  -0.326  1.00 96.88           C
ATOM    609  HG  LEU A  57      16.240  -3.290  -0.922  1.00 96.88           H
ATOM    610  CD1 LEU A  57      18.340  -3.159  -1.223  1.00 96.88           C
ATOM    611 1HD1 LEU A  57      18.274  -2.134  -1.589  1.00 96.88           H
ATOM    612 2HD1 LEU A  57      19.259  -3.283  -0.652  1.00 96.88           H
ATOM    613 3HD1 LEU A  57      18.342  -3.847  -2.069  1.00 96.88           H
ATOM    614  CD2 LEU A  57      17.110  -4.920   0.127  1.00 96.88           C
ATOM    615 1HD2 LEU A  57      17.975  -5.121   0.758  1.00 96.88           H
ATOM    616 2HD2 LEU A  57      16.197  -5.108   0.692  1.00 96.88           H
ATOM    617 3HD2 LEU A  57      17.137  -5.572  -0.746  1.00 96.88           H
ATOM    618  HN  LEU A  57      16.790  -0.787   2.620  1.00 96.88           H
ATOM    619  N   VAL A  58      14.506  -0.874   0.322  1.00 96.00           N
ATOM    620  CA  VAL A  58      13.249  -0.717  -0.389  1.00 96.00           C
ATOM    621  C   VAL A  58      13.166   0.699  -0.962  1.00 96.00           C
ATOM    622  O   VAL A  58      12.751   0.887  -2.104  1.00 96.00           O
ATOM    623  HA  VAL A  58      13.247  -1.430  -1.214  1.00 96.00           H
ATOM    624  CB  VAL A  58      12.079  -1.058   0.535  1.00 96.00           C
ATOM    625  HB  VAL A  58      12.169  -0.444   1.431  1.00 96.00           H
ATOM    626  CG1 VAL A  58      10.741  -0.726  -0.129  1.00 96.00           C
ATOM    627 1HG1 VAL A  58      10.705   0.339  -0.361  1.00 96.00           H
ATOM    628 2HG1 VAL A  58      10.639  -1.302  -1.049  1.00 96.00           H
ATOM    629 3HG1 VAL A  58       9.926  -0.978   0.549  1.00 96.00           H
ATOM    630  CG2 VAL A  58      12.128  -2.525   0.964  1.00 96.00           C
ATOM    631 1HG2 VAL A  58      12.075  -3.164   0.083  1.00 96.00           H
ATOM    632 2HG2 VAL A  58      13.061  -2.717   1.496  1.00 96.00           H
ATOM    633 3HG2 VAL A  58      11.285  -2.741   1.621  1.00 96.00           H
ATOM    634  HN  VAL A  58      14.418  -1.081   1.297  1.00 96.00           H
ATOM    635  N   PHE A  59      13.568   1.659  -0.142  1.00 97.08           N
ATOM    636  CA  PHE A  59      13.562   3.051  -0.559  1.00 97.08           C
ATOM    637  C   PHE A  59      14.365   3.240  -1.848  1.00 97.08           C
ATOM    638  O   PHE A  59      13.858   3.790  -2.824  1.00 97.08           O
ATOM    639  HA  PHE A  59      12.524   3.332  -0.736  1.00 97.08           H
ATOM    640  CB  PHE A  59      14.222   3.857   0.562  1.00 97.08           C
ATOM    641 1HB  PHE A  59      13.582   3.826   1.443  1.00 97.08           H
ATOM    642 2HB  PHE A  59      15.163   3.378   0.834  1.00 97.08           H
ATOM    643  CG  PHE A  59      14.496   5.318   0.199  1.00 97.08           C
ATOM    644  CD1 PHE A  59      15.776   5.774   0.133  1.00 97.08           C
ATOM    645  HD1 PHE A  59      16.606   5.098   0.339  1.00 97.08           H
ATOM    646  CD2 PHE A  59      13.460   6.161  -0.057  1.00 97.08           C
ATOM    647  HD2 PHE A  59      12.435   5.796  -0.004  1.00 97.08           H
ATOM    648  CE1 PHE A  59      16.030   7.130  -0.203  1.00 97.08           C
ATOM    649  HE1 PHE A  59      17.056   7.495  -0.256  1.00 97.08           H
ATOM    650  CE2 PHE A  59      13.715   7.517  -0.393  1.00 97.08           C
ATOM    651  HE2 PHE A  59      12.884   8.193  -0.599  1.00 97.08           H
ATOM    652  CZ  PHE A  59      14.994   7.973  -0.459  1.00 97.08           C
ATOM    653  HZ  PHE A  59      15.190   9.013  -0.718  1.00 97.08           H
ATOM    654  HN  PHE A  59      13.892   1.499   0.791  1.00 97.08           H
ATOM    655  N   ILE A  60      15.605   2.774  -1.809  1.00 97.38           N
ATOM    656  CA  ILE A  60      16.534   3.028  -2.896  1.00 97.38           C
ATOM    657  C   ILE A  60      15.991   2.403  -4.183  1.00 97.38           C
ATOM    658  O   ILE A  60      15.881   3.076  -5.206  1.00 97.38           O
ATOM    659  HA  ILE A  60      16.589   4.108  -3.034  1.00 97.38           H
ATOM    660  CB  ILE A  60      17.938   2.547  -2.524  1.00 97.38           C
ATOM    661  HB  ILE A  60      17.859   1.533  -2.131  1.00 97.38           H
ATOM    662  CG1 ILE A  60      18.539   3.415  -1.416  1.00 97.38           C
ATOM    663 1HG1 ILE A  60      18.813   4.389  -1.821  1.00 97.38           H
ATOM    664 2HG1 ILE A  60      17.793   3.590  -0.641  1.00 97.38           H
ATOM    665  CG2 ILE A  60      18.842   2.485  -3.757  1.00 97.38           C
ATOM    666 1HG2 ILE A  60      18.417   1.793  -4.484  1.00 97.38           H
ATOM    667 2HG2 ILE A  60      18.918   3.477  -4.202  1.00 97.38           H
ATOM    668 3HG2 ILE A  60      19.833   2.140  -3.464  1.00 97.38           H
ATOM    669  CD1 ILE A  60      19.772   2.746  -0.804  1.00 97.38           C
ATOM    670 1HD1 ILE A  60      19.490   1.783  -0.379  1.00 97.38           H
ATOM    671 2HD1 ILE A  60      20.525   2.595  -1.577  1.00 97.38           H
ATOM    672 3HD1 ILE A  60      20.179   3.384  -0.020  1.00 97.38           H
ATOM    673  HN  ILE A  60      15.975   2.232  -1.054  1.00 97.38           H
ATOM    674  N   VAL A  61      15.666   1.122  -4.089  1.00 95.92           N
ATOM    675  CA  VAL A  61      15.278   0.360  -5.264  1.00 95.92           C
ATOM    676  C   VAL A  61      13.966   0.920  -5.818  1.00 95.92           C
ATOM    677  O   VAL A  61      13.813   1.069  -7.029  1.00 95.92           O
ATOM    678  HA  VAL A  61      16.059   0.490  -6.013  1.00 95.92           H
ATOM    679  CB  VAL A  61      15.194  -1.128  -4.919  1.00 95.92           C
ATOM    680  HB  VAL A  61      14.481  -1.244  -4.103  1.00 95.92           H
ATOM    681  CG1 VAL A  61      14.680  -1.939  -6.110  1.00 95.92           C
ATOM    682 1HG1 VAL A  61      13.686  -1.588  -6.386  1.00 95.92           H
ATOM    683 2HG1 VAL A  61      15.357  -1.813  -6.955  1.00 95.92           H
ATOM    684 3HG1 VAL A  61      14.630  -2.993  -5.838  1.00 95.92           H
ATOM    685  CG2 VAL A  61      16.548  -1.657  -4.439  1.00 95.92           C
ATOM    686 1HG2 VAL A  61      17.290  -1.521  -5.226  1.00 95.92           H
ATOM    687 2HG2 VAL A  61      16.857  -1.108  -3.550  1.00 95.92           H
ATOM    688 3HG2 VAL A  61      16.460  -2.717  -4.201  1.00 95.92           H
ATOM    689  HN  VAL A  61      15.666   0.606  -3.232  1.00 95.92           H
ATOM    690  N   GLY A  62      13.053   1.214  -4.905  1.00 96.10           N
ATOM    691  CA  GLY A  62      11.736   1.694  -5.290  1.00 96.10           C
ATOM    692  C   GLY A  62      11.826   3.073  -5.946  1.00 96.10           C
ATOM    693  O   GLY A  62      11.157   3.334  -6.945  1.00 96.10           O
ATOM    694 1HA  GLY A  62      11.276   0.988  -5.981  1.00 96.10           H
ATOM    695 2HA  GLY A  62      11.093   1.746  -4.412  1.00 96.10           H
ATOM    696  HN  GLY A  62      13.200   1.130  -3.919  1.00 96.10           H
ATOM    697  N   ALA A  63      12.657   3.921  -5.357  1.00 96.81           N
ATOM    698  CA  ALA A  63      12.786   5.290  -5.825  1.00 96.81           C
ATOM    699  C   ALA A  63      13.318   5.286  -7.260  1.00 96.81           C
ATOM    700  O   ALA A  63      12.812   6.010  -8.115  1.00 96.81           O
ATOM    701  HA  ALA A  63      11.793   5.739  -5.816  1.00 96.81           H
ATOM    702  CB  ALA A  63      13.689   6.073  -4.871  1.00 96.81           C
ATOM    703 1HB  ALA A  63      13.252   6.071  -3.872  1.00 96.81           H
ATOM    704 2HB  ALA A  63      14.674   5.607  -4.837  1.00 96.81           H
ATOM    705 3HB  ALA A  63      13.786   7.100  -5.222  1.00 96.81           H
ATOM    706  HN  ALA A  63      13.235   3.685  -4.575  1.00 96.81           H
ATOM    707  N   LEU A  64      14.333   4.462  -7.478  1.00 95.50           N
ATOM    708  CA  LEU A  64      14.953   4.371  -8.789  1.00 95.50           C
ATOM    709  C   LEU A  64      13.937   3.822  -9.793  1.00 95.50           C
ATOM    710  O   LEU A  64      13.780   4.369 -10.883  1.00 95.50           O
ATOM    711  HA  LEU A  64      15.227   5.381  -9.092  1.00 95.50           H
ATOM    712  CB  LEU A  64      16.245   3.554  -8.714  1.00 95.50           C
ATOM    713 1HB  LEU A  64      16.020   2.597  -8.244  1.00 95.50           H
ATOM    714 2HB  LEU A  64      16.575   3.340  -9.731  1.00 95.50           H
ATOM    715  CG  LEU A  64      17.405   4.203  -7.957  1.00 95.50           C
ATOM    716  HG  LEU A  64      17.053   4.477  -6.962  1.00 95.50           H
ATOM    717  CD1 LEU A  64      18.559   3.216  -7.771  1.00 95.50           C
ATOM    718 1HD1 LEU A  64      18.211   2.352  -7.205  1.00 95.50           H
ATOM    719 2HD1 LEU A  64      18.918   2.889  -8.747  1.00 95.50           H
ATOM    720 3HD1 LEU A  64      19.371   3.702  -7.230  1.00 95.50           H
ATOM    721  CD2 LEU A  64      17.859   5.491  -8.646  1.00 95.50           C
ATOM    722 1HD2 LEU A  64      18.187   5.264  -9.661  1.00 95.50           H
ATOM    723 2HD2 LEU A  64      17.027   6.196  -8.683  1.00 95.50           H
ATOM    724 3HD2 LEU A  64      18.684   5.932  -8.087  1.00 95.50           H
ATOM    725  HN  LEU A  64      14.729   3.866  -6.780  1.00 95.50           H
ATOM    726  N   GLY A  65      13.273   2.749  -9.388  1.00 93.74           N
ATOM    727  CA  GLY A  65      12.381   2.038 -10.288  1.00 93.74           C
ATOM    728  C   GLY A  65      11.233   2.939 -10.747  1.00 93.74           C
ATOM    729  O   GLY A  65      10.976   3.062 -11.944  1.00 93.74           O
ATOM    730 1HA  GLY A  65      12.939   1.684 -11.155  1.00 93.74           H
ATOM    731 2HA  GLY A  65      11.979   1.158  -9.787  1.00 93.74           H
ATOM    732  HN  GLY A  65      13.338   2.366  -8.467  1.00 93.74           H
ATOM    733  N   ASN A  66      10.573   3.546  -9.772  1.00 94.63           N
ATOM    734  CA  ASN A  66       9.359   4.298 -10.044  1.00 94.63           C
ATOM    735  C   ASN A  66       9.722   5.601 -10.758  1.00 94.63           C
ATOM    736  O   ASN A  66       8.958   6.090 -11.589  1.00 94.63           O
ATOM    737  HA  ASN A  66       8.747   3.640 -10.661  1.00 94.63           H
ATOM    738  CB  ASN A  66       8.631   4.656  -8.747  1.00 94.63           C
ATOM    739 1HB  ASN A  66       9.343   5.052  -8.023  1.00 94.63           H
ATOM    740 2HB  ASN A  66       7.902   5.443  -8.940  1.00 94.63           H
ATOM    741  CG  ASN A  66       7.925   3.433  -8.158  1.00 94.63           C
ATOM    742  OD1 ASN A  66       7.018   2.866  -8.745  1.00 94.63           O
ATOM    743  ND2 ASN A  66       8.391   3.059  -6.970  1.00 94.63           N
ATOM    744 1HD2 ASN A  66       9.138   3.568  -6.543  1.00 94.63           H
ATOM    745 2HD2 ASN A  66       7.993   2.269  -6.503  1.00 94.63           H
ATOM    746  HN  ASN A  66      10.854   3.530  -8.812  1.00 94.63           H
ATOM    747  N   SER A  67      10.887   6.126 -10.408  1.00 94.62           N
ATOM    748  CA  SER A  67      11.398   7.317 -11.066  1.00 94.62           C
ATOM    749  C   SER A  67      11.617   7.039 -12.555  1.00 94.62           C
ATOM    750  O   SER A  67      11.376   7.907 -13.393  1.00 94.62           O
ATOM    751  HA  SER A  67      10.629   8.076 -10.927  1.00 94.62           H
ATOM    752  CB  SER A  67      12.702   7.787 -10.417  1.00 94.62           C
ATOM    753 1HB  SER A  67      13.442   6.989 -10.470  1.00 94.62           H
ATOM    754 2HB  SER A  67      13.103   8.631 -10.979  1.00 94.62           H
ATOM    755  OG  SER A  67      12.513   8.170  -9.057  1.00 94.62           O
ATOM    756  HG  SER A  67      12.974   7.520  -8.452  1.00 94.62           H
ATOM    757  HN  SER A  67      11.476   5.753  -9.692  1.00 94.62           H
ATOM    758  N   LEU A  68      12.070   5.827 -12.838  1.00 91.90           N
ATOM    759  CA  LEU A  68      12.305   5.418 -14.212  1.00 91.90           C
ATOM    760  C   LEU A  68      10.973   5.383 -14.964  1.00 91.90           C
ATOM    761  O   LEU A  68      10.901   5.787 -16.124  1.00 91.90           O
ATOM    762  HA  LEU A  68      12.943   6.173 -14.673  1.00 91.90           H
ATOM    763  CB  LEU A  68      13.069   4.093 -14.253  1.00 91.90           C
ATOM    764 1HB  LEU A  68      13.991   4.210 -13.683  1.00 91.90           H
ATOM    765 2HB  LEU A  68      12.473   3.336 -13.744  1.00 91.90           H
ATOM    766  CG  LEU A  68      13.427   3.568 -15.645  1.00 91.90           C
ATOM    767  HG  LEU A  68      12.511   3.509 -16.233  1.00 91.90           H
ATOM    768  CD1 LEU A  68      14.368   4.533 -16.370  1.00 91.90           C
ATOM    769 1HD1 LEU A  68      13.882   5.503 -16.477  1.00 91.90           H
ATOM    770 2HD1 LEU A  68      15.285   4.647 -15.794  1.00 91.90           H
ATOM    771 3HD1 LEU A  68      14.606   4.135 -17.357  1.00 91.90           H
ATOM    772  CD2 LEU A  68      14.006   2.154 -15.566  1.00 91.90           C
ATOM    773 1HD2 LEU A  68      14.908   2.164 -14.954  1.00 91.90           H
ATOM    774 2HD2 LEU A  68      13.271   1.485 -15.119  1.00 91.90           H
ATOM    775 3HD2 LEU A  68      14.251   1.805 -16.569  1.00 91.90           H
ATOM    776  HN  LEU A  68      12.275   5.132 -12.149  1.00 91.90           H
ATOM    777  N   VAL A  69       9.953   4.897 -14.274  1.00 91.45           N
ATOM    778  CA  VAL A  69       8.636   4.769 -14.874  1.00 91.45           C
ATOM    779  C   VAL A  69       8.152   6.146 -15.332  1.00 91.45           C
ATOM    780  O   VAL A  69       7.671   6.298 -16.454  1.00 91.45           O
ATOM    781  HA  VAL A  69       8.734   4.124 -15.747  1.00 91.45           H
ATOM    782  CB  VAL A  69       7.676   4.094 -13.892  1.00 91.45           C
ATOM    783  HB  VAL A  69       7.710   4.650 -12.955  1.00 91.45           H
ATOM    784  CG1 VAL A  69       6.238   4.138 -14.413  1.00 91.45           C
ATOM    785 1HG1 VAL A  69       5.931   5.176 -14.545  1.00 91.45           H
ATOM    786 2HG1 VAL A  69       6.182   3.618 -15.370  1.00 91.45           H
ATOM    787 3HG1 VAL A  69       5.577   3.652 -13.696  1.00 91.45           H
ATOM    788  CG2 VAL A  69       8.110   2.656 -13.602  1.00 91.45           C
ATOM    789 1HG2 VAL A  69       8.119   2.085 -14.530  1.00 91.45           H
ATOM    790 2HG2 VAL A  69       9.110   2.659 -13.167  1.00 91.45           H
ATOM    791 3HG2 VAL A  69       7.411   2.200 -12.901  1.00 91.45           H
ATOM    792  HN  VAL A  69      10.014   4.595 -13.322  1.00 91.45           H
ATOM    793  N   ILE A  70       8.297   7.116 -14.440  1.00 92.42           N
ATOM    794  CA  ILE A  70       7.834   8.464 -14.719  1.00 92.42           C
ATOM    795  C   ILE A  70       8.602   9.026 -15.917  1.00 92.42           C
ATOM    796  O   ILE A  70       8.013   9.647 -16.800  1.00 92.42           O
ATOM    797  HA  ILE A  70       6.779   8.399 -14.985  1.00 92.42           H
ATOM    798  CB  ILE A  70       7.931   9.334 -13.464  1.00 92.42           C
ATOM    799  HB  ILE A  70       8.949   9.266 -13.079  1.00 92.42           H
ATOM    800  CG1 ILE A  70       6.998   8.819 -12.366  1.00 92.42           C
ATOM    801 1HG1 ILE A  70       5.962   8.896 -12.699  1.00 92.42           H
ATOM    802 2HG1 ILE A  70       7.195   7.763 -12.182  1.00 92.42           H
ATOM    803  CG2 ILE A  70       7.670  10.805 -13.794  1.00 92.42           C
ATOM    804 1HG2 ILE A  70       8.409  11.151 -14.517  1.00 92.42           H
ATOM    805 2HG2 ILE A  70       6.671  10.911 -14.217  1.00 92.42           H
ATOM    806 3HG2 ILE A  70       7.745  11.401 -12.885  1.00 92.42           H
ATOM    807  CD1 ILE A  70       7.184   9.613 -11.071  1.00 92.42           C
ATOM    808 1HD1 ILE A  70       8.214   9.513 -10.729  1.00 92.42           H
ATOM    809 2HD1 ILE A  70       6.961  10.664 -11.254  1.00 92.42           H
ATOM    810 3HD1 ILE A  70       6.508   9.226 -10.308  1.00 92.42           H
ATOM    811  HN  ILE A  70       8.721   6.991 -13.543  1.00 92.42           H
ATOM    812  N   LEU A  71       9.905   8.787 -15.908  1.00 90.50           N
ATOM    813  CA  LEU A  71      10.774   9.338 -16.935  1.00 90.50           C
ATOM    814  C   LEU A  71      10.382   8.756 -18.294  1.00 90.50           C
ATOM    815  O   LEU A  71      10.312   9.479 -19.287  1.00 90.50           O
ATOM    816  HA  LEU A  71      10.608  10.415 -16.960  1.00 90.50           H
ATOM    817  CB  LEU A  71      12.243   9.113 -16.571  1.00 90.50           C
ATOM    818 1HB  LEU A  71      12.423   9.547 -15.587  1.00 90.50           H
ATOM    819 2HB  LEU A  71      12.415   8.041 -16.483  1.00 90.50           H
ATOM    820  CG  LEU A  71      13.271   9.689 -17.546  1.00 90.50           C
ATOM    821  HG  LEU A  71      12.824  10.547 -18.047  1.00 90.50           H
ATOM    822  CD1 LEU A  71      14.509  10.194 -16.803  1.00 90.50           C
ATOM    823 1HD1 LEU A  71      14.218  10.975 -16.101  1.00 90.50           H
ATOM    824 2HD1 LEU A  71      14.968   9.369 -16.259  1.00 90.50           H
ATOM    825 3HD1 LEU A  71      15.224  10.598 -17.521  1.00 90.50           H
ATOM    826  CD2 LEU A  71      13.629   8.670 -18.630  1.00 90.50           C
ATOM    827 1HD2 LEU A  71      14.049   7.778 -18.165  1.00 90.50           H
ATOM    828 2HD2 LEU A  71      12.731   8.401 -19.187  1.00 90.50           H
ATOM    829 3HD2 LEU A  71      14.361   9.104 -19.310  1.00 90.50           H
ATOM    830  HN  LEU A  71      10.367   8.230 -15.218  1.00 90.50           H
ATOM    831  N   VAL A  72      10.136   7.454 -18.297  1.00 87.60           N
ATOM    832  CA  VAL A  72       9.785   6.760 -19.524  1.00 87.60           C
ATOM    833  C   VAL A  72       8.477   7.334 -20.072  1.00 87.60           C
ATOM    834  O   VAL A  72       8.346   7.552 -21.276  1.00 87.60           O
ATOM    835  HA  VAL A  72      10.579   6.947 -20.246  1.00 87.60           H
ATOM    836  CB  VAL A  72       9.718   5.253 -19.273  1.00 87.60           C
ATOM    837  HB  VAL A  72       9.065   5.084 -18.416  1.00 87.60           H
ATOM    838  CG1 VAL A  72       9.114   4.523 -20.474  1.00 87.60           C
ATOM    839 1HG1 VAL A  72       8.104   4.892 -20.654  1.00 87.60           H
ATOM    840 2HG1 VAL A  72       9.729   4.703 -21.356  1.00 87.60           H
ATOM    841 3HG1 VAL A  72       9.078   3.453 -20.269  1.00 87.60           H
ATOM    842  CG2 VAL A  72      11.099   4.692 -18.928  1.00 87.60           C
ATOM    843 1HG2 VAL A  72      11.783   4.878 -19.756  1.00 87.60           H
ATOM    844 2HG2 VAL A  72      11.476   5.180 -18.029  1.00 87.60           H
ATOM    845 3HG2 VAL A  72      11.023   3.619 -18.755  1.00 87.60           H
ATOM    846  HN  VAL A  72      10.174   6.876 -17.481  1.00 87.60           H
ATOM    847  N   TYR A  73       7.540   7.561 -19.162  1.00 86.44           N
ATOM    848  CA  TYR A  73       6.244   8.098 -19.541  1.00 86.44           C
ATOM    849  C   TYR A  73       6.391   9.463 -20.216  1.00 86.44           C
ATOM    850  O   TYR A  73       5.692   9.759 -21.183  1.00 86.44           O
ATOM    851  HA  TYR A  73       5.784   7.401 -20.242  1.00 86.44           H
ATOM    852  CB  TYR A  73       5.462   8.268 -18.237  1.00 86.44           C
ATOM    853 1HB  TYR A  73       5.388   7.301 -17.740  1.00 86.44           H
ATOM    854 2HB  TYR A  73       6.022   8.926 -17.573  1.00 86.44           H
ATOM    855  CG  TYR A  73       4.054   8.836 -18.426  1.00 86.44           C
ATOM    856  CD1 TYR A  73       3.860  10.202 -18.462  1.00 86.44           C
ATOM    857  HD1 TYR A  73       4.710  10.876 -18.355  1.00 86.44           H
ATOM    858  CD2 TYR A  73       2.978   7.982 -18.561  1.00 86.44           C
ATOM    859  HD2 TYR A  73       3.131   6.904 -18.533  1.00 86.44           H
ATOM    860  CE1 TYR A  73       2.534  10.737 -18.640  1.00 86.44           C
ATOM    861  HE1 TYR A  73       2.367  11.813 -18.670  1.00 86.44           H
ATOM    862  CE2 TYR A  73       1.652   8.517 -18.739  1.00 86.44           C
ATOM    863  HE2 TYR A  73       0.794   7.854 -18.847  1.00 86.44           H
ATOM    864  CZ  TYR A  73       1.496   9.868 -18.770  1.00 86.44           C
ATOM    865  OH  TYR A  73       0.245  10.373 -18.938  1.00 86.44           O
ATOM    866  HH  TYR A  73      -0.392   9.638 -19.173  1.00 86.44           H
ATOM    867  HN  TYR A  73       7.656   7.386 -18.185  1.00 86.44           H
ATOM    868  N   TRP A  74       7.305  10.257 -19.679  1.00 86.96           N
ATOM    869  CA  TRP A  74       7.444  11.638 -20.110  1.00 86.96           C
ATOM    870  C   TRP A  74       8.010  11.634 -21.532  1.00 86.96           C
ATOM    871  O   TRP A  74       7.453  12.267 -22.427  1.00 86.96           O
ATOM    872  HA  TRP A  74       6.452  12.089 -20.106  1.00 86.96           H
ATOM    873  CB  TRP A  74       8.301  12.436 -19.127  1.00 86.96           C
ATOM    874 1HB  TRP A  74       8.046  12.136 -18.111  1.00 86.96           H
ATOM    875 2HB  TRP A  74       9.349  12.179 -19.282  1.00 86.96           H
ATOM    876  CG  TRP A  74       8.141  13.953 -19.250  1.00 86.96           C
ATOM    877  CD1 TRP A  74       8.795  14.788 -20.069  1.00 86.96           C
ATOM    878  HD1 TRP A  74       9.558  14.476 -20.782  1.00 86.96           H
ATOM    879  CD2 TRP A  74       7.237  14.786 -18.494  1.00 86.96           C
ATOM    880  NE1 TRP A  74       8.381  16.093 -19.896  1.00 86.96           N
ATOM    881  HE1 TRP A  74       8.721  16.893 -20.391  1.00 86.96           H
ATOM    882  CE2 TRP A  74       7.403  16.092 -18.908  1.00 86.96           C
ATOM    883  CE3 TRP A  74       6.310  14.447 -17.492  1.00 86.96           C
ATOM    884  HE3 TRP A  74       6.160  13.424 -17.148  1.00 86.96           H
ATOM    885  CZ2 TRP A  74       6.677  17.163 -18.375  1.00 86.96           C
ATOM    886  HZ2 TRP A  74       6.827  18.187 -18.719  1.00 86.96           H
ATOM    887  CZ3 TRP A  74       5.592  15.529 -16.970  1.00 86.96           C
ATOM    888  HZ3 TRP A  74       4.859  15.322 -16.190  1.00 86.96           H
ATOM    889  CH2 TRP A  74       5.748  16.850 -17.376  1.00 86.96           C
ATOM    890  HH2 TRP A  74       5.149  17.637 -16.918  1.00 86.96           H
ATOM    891  HN  TRP A  74       7.943   9.972 -18.963  1.00 86.96           H
ATOM    892  N   TYR A  75       9.110  10.914 -21.694  1.00 82.61           N
ATOM    893  CA  TYR A  75       9.904  11.023 -22.907  1.00 82.61           C
ATOM    894  C   TYR A  75       9.356  10.108 -24.004  1.00 82.61           C
ATOM    895  O   TYR A  75       9.777  10.195 -25.157  1.00 82.61           O
ATOM    896  HA  TYR A  75       9.855  12.057 -23.249  1.00 82.61           H
ATOM    897  CB  TYR A  75      11.313  10.562 -22.531  1.00 82.61           C
ATOM    898 1HB  TYR A  75      11.239   9.689 -21.883  1.00 82.61           H
ATOM    899 2HB  TYR A  75      11.834  10.245 -23.435  1.00 82.61           H
ATOM    900  CG  TYR A  75      12.150  11.632 -21.826  1.00 82.61           C
ATOM    901  CD1 TYR A  75      12.764  12.624 -22.563  1.00 82.61           C
ATOM    902  HD1 TYR A  75      12.652  12.646 -23.647  1.00 82.61           H
ATOM    903  CD2 TYR A  75      12.291  11.604 -20.454  1.00 82.61           C
ATOM    904  HD2 TYR A  75      11.807  10.820 -19.872  1.00 82.61           H
ATOM    905  CE1 TYR A  75      13.552  13.631 -21.900  1.00 82.61           C
ATOM    906  HE1 TYR A  75      14.042  14.420 -22.469  1.00 82.61           H
ATOM    907  CE2 TYR A  75      13.079  12.610 -19.790  1.00 82.61           C
ATOM    908  HE2 TYR A  75      13.199  12.600 -18.707  1.00 82.61           H
ATOM    909  CZ  TYR A  75      13.670  13.574 -20.546  1.00 82.61           C
ATOM    910  OH  TYR A  75      14.414  14.525 -19.919  1.00 82.61           O
ATOM    911  HH  TYR A  75      14.785  15.166 -20.591  1.00 82.61           H
ATOM    912  HN  TYR A  75       9.460  10.267 -21.017  1.00 82.61           H
ATOM    913  N   CYS A  76       8.426   9.252 -23.607  1.00 76.93           N
ATOM    914  CA  CYS A  76       7.805   8.333 -24.546  1.00 76.93           C
ATOM    915  C   CYS A  76       6.988   9.151 -25.549  1.00 76.93           C
ATOM    916  O   CYS A  76       6.009   9.796 -25.178  1.00 76.93           O
ATOM    917  HA  CYS A  76       8.615   7.803 -25.048  1.00 76.93           H
ATOM    918  CB  CYS A  76       6.949   7.286 -23.831  1.00 76.93           C
ATOM    919 1HB  CYS A  76       7.559   6.730 -23.120  1.00 76.93           H
ATOM    920 2HB  CYS A  76       6.162   7.778 -23.259  1.00 76.93           H
ATOM    921  SG  CYS A  76       6.211   6.141 -25.052  1.00 76.93           S
ATOM    922  HG  CYS A  76       7.361   5.609 -25.456  1.00 76.93           H
ATOM    923  HN  CYS A  76       8.097   9.181 -22.666  1.00 76.93           H
ATOM    924  N   THR A  77       7.420   9.096 -26.800  1.00 70.73           N
ATOM    925  CA  THR A  77       6.840   9.942 -27.830  1.00 70.73           C
ATOM    926  C   THR A  77       5.529   9.340 -28.338  1.00 70.73           C
ATOM    927  O   THR A  77       4.850   9.937 -29.172  1.00 70.73           O
ATOM    928  HA  THR A  77       6.598  10.907 -27.386  1.00 70.73           H
ATOM    929  CB  THR A  77       7.887  10.133 -28.929  1.00 70.73           C
ATOM    930  HB  THR A  77       7.529  10.827 -29.690  1.00 70.73           H
ATOM    931  OG1 THR A  77       8.160   8.810 -29.383  1.00 70.73           O
ATOM    932  HG1 THR A  77       8.720   8.841 -30.211  1.00 70.73           H
ATOM    933  CG2 THR A  77       9.229  10.624 -28.382  1.00 70.73           C
ATOM    934 1HG2 THR A  77       9.619   9.896 -27.670  1.00 70.73           H
ATOM    935 2HG2 THR A  77       9.088  11.582 -27.882  1.00 70.73           H
ATOM    936 3HG2 THR A  77       9.935  10.743 -29.204  1.00 70.73           H
ATOM    937  HN  THR A  77       8.152   8.490 -27.113  1.00 70.73           H
ATOM    938  N   ARG A  78       5.212   8.165 -27.813  1.00 73.13           N
ATOM    939  CA  ARG A  78       4.000   7.469 -28.214  1.00 73.13           C
ATOM    940  C   ARG A  78       2.790   8.043 -27.474  1.00 73.13           C
ATOM    941  O   ARG A  78       2.900   8.454 -26.320  1.00 73.13           O
ATOM    942  HA  ARG A  78       3.922   7.641 -29.287  1.00 73.13           H
ATOM    943  CB  ARG A  78       4.104   5.971 -27.922  1.00 73.13           C
ATOM    944 1HB  ARG A  78       3.439   5.420 -28.588  1.00 73.13           H
ATOM    945 2HB  ARG A  78       5.117   5.626 -28.128  1.00 73.13           H
ATOM    946  CG  ARG A  78       3.742   5.669 -26.467  1.00 73.13           C
ATOM    947 1HG  ARG A  78       4.343   6.290 -25.802  1.00 73.13           H
ATOM    948 2HG  ARG A  78       2.698   5.927 -26.287  1.00 73.13           H
ATOM    949  CD  ARG A  78       3.972   4.192 -26.139  1.00 73.13           C
ATOM    950 1HD  ARG A  78       3.150   3.592 -26.529  1.00 73.13           H
ATOM    951 2HD  ARG A  78       4.882   3.841 -26.627  1.00 73.13           H
ATOM    952  NE  ARG A  78       4.081   4.009 -24.675  1.00 73.13           N
ATOM    953  HE  ARG A  78       4.997   3.958 -24.276  1.00 73.13           H
ATOM    954  CZ  ARG A  78       3.030   3.908 -23.850  1.00 73.13           C
ATOM    955  NH1 ARG A  78       1.780   3.970 -24.330  1.00 73.13           N
ATOM    956 1HH1 ARG A  78       1.627   4.092 -25.310  1.00 73.13           H
ATOM    957 2HH1 ARG A  78       1.001   3.893 -23.708  1.00 73.13           H
ATOM    958  NH2 ARG A  78       3.247   3.744 -22.538  1.00 73.13           N
ATOM    959 1HH2 ARG A  78       2.474   3.667 -21.909  1.00 73.13           H
ATOM    960 2HH2 ARG A  78       4.183   3.699 -22.188  1.00 73.13           H
ATOM    961  HN  ARG A  78       5.765   7.691 -27.128  1.00 73.13           H
ATOM    962  N   VAL A  79       1.662   8.052 -28.170  1.00 77.45           N
ATOM    963  CA  VAL A  79       0.414   8.485 -27.565  1.00 77.45           C
ATOM    964  C   VAL A  79       0.203   7.734 -26.249  1.00 77.45           C
ATOM    965  O   VAL A  79       0.382   6.519 -26.187  1.00 77.45           O
ATOM    966  HA  VAL A  79       0.503   9.550 -27.351  1.00 77.45           H
ATOM    967  CB  VAL A  79      -0.740   8.295 -28.553  1.00 77.45           C
ATOM    968  HB  VAL A  79      -0.907   7.224 -28.671  1.00 77.45           H
ATOM    969  CG1 VAL A  79      -2.030   8.915 -28.014  1.00 77.45           C
ATOM    970 1HG1 VAL A  79      -2.296   8.439 -27.071  1.00 77.45           H
ATOM    971 2HG1 VAL A  79      -1.881   9.983 -27.853  1.00 77.45           H
ATOM    972 3HG1 VAL A  79      -2.834   8.766 -28.736  1.00 77.45           H
ATOM    973  CG2 VAL A  79      -0.386   8.870 -29.926  1.00 77.45           C
ATOM    974 1HG2 VAL A  79      -0.179   9.936 -29.831  1.00 77.45           H
ATOM    975 2HG2 VAL A  79       0.496   8.363 -30.316  1.00 77.45           H
ATOM    976 3HG2 VAL A  79      -1.223   8.722 -30.608  1.00 77.45           H
ATOM    977  HN  VAL A  79       1.593   7.772 -29.127  1.00 77.45           H
ATOM    978  N   LYS A  80      -0.175   8.490 -25.228  1.00 81.15           N
ATOM    979  CA  LYS A  80      -0.458   7.905 -23.928  1.00 81.15           C
ATOM    980  C   LYS A  80      -1.763   7.110 -24.005  1.00 81.15           C
ATOM    981  O   LYS A  80      -2.563   7.309 -24.918  1.00 81.15           O
ATOM    982  HA  LYS A  80       0.353   7.215 -23.697  1.00 81.15           H
ATOM    983  CB  LYS A  80      -0.458   8.984 -22.843  1.00 81.15           C
ATOM    984 1HB  LYS A  80      -1.340   9.614 -22.951  1.00 81.15           H
ATOM    985 2HB  LYS A  80      -0.519   8.516 -21.861  1.00 81.15           H
ATOM    986  CG  LYS A  80       0.804   9.845 -22.927  1.00 81.15           C
ATOM    987 1HG  LYS A  80       0.805  10.405 -23.862  1.00 81.15           H
ATOM    988 2HG  LYS A  80       0.804  10.576 -22.118  1.00 81.15           H
ATOM    989  CD  LYS A  80       2.064   8.981 -22.842  1.00 81.15           C
ATOM    990 1HD  LYS A  80       2.003   8.328 -21.972  1.00 81.15           H
ATOM    991 2HD  LYS A  80       2.129   8.339 -23.720  1.00 81.15           H
ATOM    992  CE  LYS A  80       3.319   9.851 -22.747  1.00 81.15           C
ATOM    993 1HE  LYS A  80       3.229  10.705 -23.418  1.00 81.15           H
ATOM    994 2HE  LYS A  80       3.418  10.248 -21.737  1.00 81.15           H
ATOM    995  NZ  LYS A  80       4.523   9.064 -23.096  1.00 81.15           N
ATOM    996 1HZ  LYS A  80       5.354   9.581 -22.830  1.00 81.15           H
ATOM    997 2HZ  LYS A  80       4.503   8.179 -22.601  1.00 81.15           H
ATOM    998 3HZ  LYS A  80       4.537   8.892 -24.095  1.00 81.15           H
ATOM    999  HN  LYS A  80      -0.288   9.482 -25.278  1.00 81.15           H
ATOM   1000  N   THR A  81      -1.938   6.226 -23.033  1.00 81.98           N
ATOM   1001  CA  THR A  81      -3.198   5.517 -22.884  1.00 81.98           C
ATOM   1002  C   THR A  81      -3.733   5.676 -21.460  1.00 81.98           C
ATOM   1003  O   THR A  81      -3.015   6.127 -20.569  1.00 81.98           O
ATOM   1004  HA  THR A  81      -3.929   5.972 -23.553  1.00 81.98           H
ATOM   1005  CB  THR A  81      -2.971   4.060 -23.290  1.00 81.98           C
ATOM   1006  HB  THR A  81      -3.914   3.512 -23.316  1.00 81.98           H
ATOM   1007  OG1 THR A  81      -2.010   3.584 -22.352  1.00 81.98           O
ATOM   1008  HG1 THR A  81      -1.097   3.906 -22.605  1.00 81.98           H
ATOM   1009  CG2 THR A  81      -2.269   3.931 -24.643  1.00 81.98           C
ATOM   1010 1HG2 THR A  81      -1.296   4.421 -24.595  1.00 81.98           H
ATOM   1011 2HG2 THR A  81      -2.877   4.403 -25.414  1.00 81.98           H
ATOM   1012 3HG2 THR A  81      -2.133   2.876 -24.882  1.00 81.98           H
ATOM   1013  HN  THR A  81      -1.239   5.992 -22.357  1.00 81.98           H
ATOM   1014  N   MET A  82      -4.991   5.295 -21.289  1.00 83.44           N
ATOM   1015  CA  MET A  82      -5.608   5.321 -19.974  1.00 83.44           C
ATOM   1016  C   MET A  82      -4.797   4.498 -18.971  1.00 83.44           C
ATOM   1017  O   MET A  82      -4.572   4.934 -17.843  1.00 83.44           O
ATOM   1018  HA  MET A  82      -5.616   6.368 -19.673  1.00 83.44           H
ATOM   1019  CB  MET A  82      -7.028   4.758 -20.065  1.00 83.44           C
ATOM   1020 1HB  MET A  82      -7.633   5.391 -20.715  1.00 83.44           H
ATOM   1021 2HB  MET A  82      -7.002   3.767 -20.519  1.00 83.44           H
ATOM   1022  CG  MET A  82      -7.675   4.673 -18.681  1.00 83.44           C
ATOM   1023 1HG  MET A  82      -7.303   3.797 -18.149  1.00 83.44           H
ATOM   1024 2HG  MET A  82      -7.400   5.546 -18.088  1.00 83.44           H
ATOM   1025  SD  MET A  82      -9.450   4.580 -18.841  1.00 83.44           S
ATOM   1026  CE  MET A  82      -9.929   4.868 -17.146  1.00 83.44           C
ATOM   1027 1HE  MET A  82      -9.501   4.093 -16.510  1.00 83.44           H
ATOM   1028 2HE  MET A  82      -9.564   5.844 -16.825  1.00 83.44           H
ATOM   1029 3HE  MET A  82     -11.016   4.843 -17.066  1.00 83.44           H
ATOM   1030  HN  MET A  82      -5.584   4.975 -22.028  1.00 83.44           H
ATOM   1031  N   THR A  83      -4.378   3.323 -19.419  1.00 83.05           N
ATOM   1032  CA  THR A  83      -3.512   2.480 -18.612  1.00 83.05           C
ATOM   1033  C   THR A  83      -2.274   3.260 -18.165  1.00 83.05           C
ATOM   1034  O   THR A  83      -1.890   3.205 -16.998  1.00 83.05           O
ATOM   1035  HA  THR A  83      -4.054   2.195 -17.710  1.00 83.05           H
ATOM   1036  CB  THR A  83      -3.181   1.228 -19.426  1.00 83.05           C
ATOM   1037  HB  THR A  83      -2.609   1.483 -20.318  1.00 83.05           H
ATOM   1038  OG1 THR A  83      -4.448   0.620 -19.660  1.00 83.05           O
ATOM   1039  HG1 THR A  83      -5.177   1.195 -19.287  1.00 83.05           H
ATOM   1040  CG2 THR A  83      -2.414   0.185 -18.610  1.00 83.05           C
ATOM   1041 1HG2 THR A  83      -3.015  -0.120 -17.753  1.00 83.05           H
ATOM   1042 2HG2 THR A  83      -1.476   0.616 -18.260  1.00 83.05           H
ATOM   1043 3HG2 THR A  83      -2.204  -0.683 -19.234  1.00 83.05           H
ATOM   1044  HN  THR A  83      -4.620   2.947 -20.313  1.00 83.05           H
ATOM   1045  N   ASP A  84      -1.684   3.968 -19.117  1.00 84.33           N
ATOM   1046  CA  ASP A  84      -0.437   4.669 -18.865  1.00 84.33           C
ATOM   1047  C   ASP A  84      -0.662   5.728 -17.784  1.00 84.33           C
ATOM   1048  O   ASP A  84       0.215   5.974 -16.958  1.00 84.33           O
ATOM   1049  HA  ASP A  84       0.267   3.898 -18.552  1.00 84.33           H
ATOM   1050  CB  ASP A  84       0.061   5.378 -20.126  1.00 84.33           C
ATOM   1051 1HB  ASP A  84      -0.640   6.164 -20.406  1.00 84.33           H
ATOM   1052 2HB  ASP A  84       1.017   5.862 -19.922  1.00 84.33           H
ATOM   1053  CG  ASP A  84       0.220   4.391 -21.284  1.00 84.33           C
ATOM   1054  OD1 ASP A  84       0.924   3.379 -21.075  1.00 84.33           O
ATOM   1055  OD2 ASP A  84      -0.366   4.670 -22.352  1.00 84.33           O
ATOM   1056  HN  ASP A  84      -2.044   4.065 -20.045  1.00 84.33           H
ATOM   1057  N   MET A  85      -1.843   6.328 -17.825  1.00 89.50           N
ATOM   1058  CA  MET A  85      -2.189   7.367 -16.871  1.00 89.50           C
ATOM   1059  C   MET A  85      -2.211   6.816 -15.444  1.00 89.50           C
ATOM   1060  O   MET A  85      -1.706   7.452 -14.520  1.00 89.50           O
ATOM   1061  HA  MET A  85      -1.408   8.122 -16.963  1.00 89.50           H
ATOM   1062  CB  MET A  85      -3.563   7.943 -17.218  1.00 89.50           C
ATOM   1063 1HB  MET A  85      -3.572   8.270 -18.257  1.00 89.50           H
ATOM   1064 2HB  MET A  85      -4.322   7.166 -17.121  1.00 89.50           H
ATOM   1065  CG  MET A  85      -3.911   9.120 -16.304  1.00 89.50           C
ATOM   1066 1HG  MET A  85      -4.905   9.497 -16.544  1.00 89.50           H
ATOM   1067 2HG  MET A  85      -3.938   8.789 -15.265  1.00 89.50           H
ATOM   1068  SD  MET A  85      -2.704  10.420 -16.496  1.00 89.50           S
ATOM   1069  CE  MET A  85      -3.101  10.970 -18.147  1.00 89.50           C
ATOM   1070 1HE  MET A  85      -2.977  10.143 -18.846  1.00 89.50           H
ATOM   1071 2HE  MET A  85      -4.134  11.317 -18.176  1.00 89.50           H
ATOM   1072 3HE  MET A  85      -2.436  11.787 -18.429  1.00 89.50           H
ATOM   1073  HN  MET A  85      -2.556   6.114 -18.494  1.00 89.50           H
ATOM   1074  N   PHE A  86      -2.802   5.637 -15.308  1.00 89.58           N
ATOM   1075  CA  PHE A  86      -2.900   4.994 -14.009  1.00 89.58           C
ATOM   1076  C   PHE A  86      -1.530   4.509 -13.533  1.00 89.58           C
ATOM   1077  O   PHE A  86      -1.210   4.604 -12.349  1.00 89.58           O
ATOM   1078  HA  PHE A  86      -3.284   5.737 -13.309  1.00 89.58           H
ATOM   1079  CB  PHE A  86      -3.826   3.788 -14.176  1.00 89.58           C
ATOM   1080 1HB  PHE A  86      -3.438   3.151 -14.971  1.00 89.58           H
ATOM   1081 2HB  PHE A  86      -3.808   3.199 -13.258  1.00 89.58           H
ATOM   1082  CG  PHE A  86      -5.276   4.156 -14.499  1.00 89.58           C
ATOM   1083  CD1 PHE A  86      -5.850   5.240 -13.911  1.00 89.58           C
ATOM   1084  HD1 PHE A  86      -5.277   5.846 -13.210  1.00 89.58           H
ATOM   1085  CD2 PHE A  86      -5.990   3.399 -15.375  1.00 89.58           C
ATOM   1086  HD2 PHE A  86      -5.530   2.531 -15.846  1.00 89.58           H
ATOM   1087  CE1 PHE A  86      -7.195   5.581 -14.212  1.00 89.58           C
ATOM   1088  HE1 PHE A  86      -7.655   6.450 -13.741  1.00 89.58           H
ATOM   1089  CE2 PHE A  86      -7.335   3.741 -15.676  1.00 89.58           C
ATOM   1090  HE2 PHE A  86      -7.908   3.134 -16.377  1.00 89.58           H
ATOM   1091  CZ  PHE A  86      -7.909   4.825 -15.088  1.00 89.58           C
ATOM   1092  HZ  PHE A  86      -8.942   5.087 -15.319  1.00 89.58           H
ATOM   1093  HN  PHE A  86      -3.209   5.125 -16.065  1.00 89.58           H
ATOM   1094  N   LEU A  87      -0.757   3.998 -14.480  1.00 87.56           N
ATOM   1095  CA  LEU A  87       0.574   3.502 -14.173  1.00 87.56           C
ATOM   1096  C   LEU A  87       1.431   4.651 -13.638  1.00 87.56           C
ATOM   1097  O   LEU A  87       2.248   4.454 -12.740  1.00 87.56           O
ATOM   1098  HA  LEU A  87       0.471   2.753 -13.388  1.00 87.56           H
ATOM   1099  CB  LEU A  87       1.178   2.800 -15.391  1.00 87.56           C
ATOM   1100 1HB  LEU A  87       1.110   3.474 -16.245  1.00 87.56           H
ATOM   1101 2HB  LEU A  87       2.238   2.632 -15.201  1.00 87.56           H
ATOM   1102  CG  LEU A  87       0.541   1.464 -15.780  1.00 87.56           C
ATOM   1103  HG  LEU A  87      -0.518   1.634 -15.973  1.00 87.56           H
ATOM   1104  CD1 LEU A  87       1.155   0.919 -17.072  1.00 87.56           C
ATOM   1105 1HD1 LEU A  87       0.992   1.633 -17.880  1.00 87.56           H
ATOM   1106 2HD1 LEU A  87       2.225   0.768 -16.930  1.00 87.56           H
ATOM   1107 3HD1 LEU A  87       0.684  -0.030 -17.325  1.00 87.56           H
ATOM   1108  CD2 LEU A  87       0.635   0.457 -14.632  1.00 87.56           C
ATOM   1109 1HD2 LEU A  87       1.683   0.286 -14.384  1.00 87.56           H
ATOM   1110 2HD2 LEU A  87       0.115   0.852 -13.759  1.00 87.56           H
ATOM   1111 3HD2 LEU A  87       0.175  -0.483 -14.935  1.00 87.56           H
ATOM   1112  HN  LEU A  87      -1.026   3.920 -15.440  1.00 87.56           H
ATOM   1113  N   LEU A  88       1.215   5.825 -14.212  1.00 91.09           N
ATOM   1114  CA  LEU A  88       1.929   7.013 -13.777  1.00 91.09           C
ATOM   1115  C   LEU A  88       1.582   7.304 -12.316  1.00 91.09           C
ATOM   1116  O   LEU A  88       2.473   7.465 -11.483  1.00 91.09           O
ATOM   1117  HA  LEU A  88       2.995   6.796 -13.842  1.00 91.09           H
ATOM   1118  CB  LEU A  88       1.646   8.184 -14.721  1.00 91.09           C
ATOM   1119 1HB  LEU A  88       2.080   7.953 -15.694  1.00 91.09           H
ATOM   1120 2HB  LEU A  88       0.568   8.259 -14.862  1.00 91.09           H
ATOM   1121  CG  LEU A  88       2.170   9.549 -14.272  1.00 91.09           C
ATOM   1122  HG  LEU A  88       1.834   9.725 -13.250  1.00 91.09           H
ATOM   1123  CD1 LEU A  88       3.700   9.571 -14.254  1.00 91.09           C
ATOM   1124 1HD1 LEU A  88       4.066   8.812 -13.564  1.00 91.09           H
ATOM   1125 2HD1 LEU A  88       4.077   9.364 -15.256  1.00 91.09           H
ATOM   1126 3HD1 LEU A  88       4.046  10.553 -13.932  1.00 91.09           H
ATOM   1127  CD2 LEU A  88       1.590  10.671 -15.136  1.00 91.09           C
ATOM   1128 1HD2 LEU A  88       1.876  10.512 -16.176  1.00 91.09           H
ATOM   1129 2HD2 LEU A  88       0.504  10.669 -15.053  1.00 91.09           H
ATOM   1130 3HD2 LEU A  88       1.979  11.630 -14.796  1.00 91.09           H
ATOM   1131  HN  LEU A  88       0.568   5.971 -14.961  1.00 91.09           H
ATOM   1132  N   ASN A  89       0.285   7.364 -12.049  1.00 93.68           N
ATOM   1133  CA  ASN A  89      -0.191   7.750 -10.731  1.00 93.68           C
ATOM   1134  C   ASN A  89       0.229   6.689  -9.712  1.00 93.68           C
ATOM   1135  O   ASN A  89       0.435   6.997  -8.539  1.00 93.68           O
ATOM   1136  HA  ASN A  89       0.265   8.720 -10.535  1.00 93.68           H
ATOM   1137  CB  ASN A  89      -1.717   7.853 -10.706  1.00 93.68           C
ATOM   1138 1HB  ASN A  89      -2.150   7.044 -11.295  1.00 93.68           H
ATOM   1139 2HB  ASN A  89      -2.076   7.730  -9.684  1.00 93.68           H
ATOM   1140  CG  ASN A  89      -2.185   9.201 -11.258  1.00 93.68           C
ATOM   1141  OD1 ASN A  89      -2.439  10.145 -10.529  1.00 93.68           O
ATOM   1142  ND2 ASN A  89      -2.284   9.237 -12.584  1.00 93.68           N
ATOM   1143 1HD2 ASN A  89      -2.059   8.426 -13.124  1.00 93.68           H
ATOM   1144 2HD2 ASN A  89      -2.582  10.075 -13.040  1.00 93.68           H
ATOM   1145  HN  ASN A  89      -0.432   7.155 -12.713  1.00 93.68           H
ATOM   1146  N   LEU A  90       0.342   5.461 -10.196  1.00 92.06           N
ATOM   1147  CA  LEU A  90       0.755   4.356  -9.346  1.00 92.06           C
ATOM   1148  C   LEU A  90       2.190   4.592  -8.872  1.00 92.06           C
ATOM   1149  O   LEU A  90       2.495   4.418  -7.693  1.00 92.06           O
ATOM   1150  HA  LEU A  90       0.100   4.352  -8.475  1.00 92.06           H
ATOM   1151  CB  LEU A  90       0.556   3.022 -10.068  1.00 92.06           C
ATOM   1152 1HB  LEU A  90      -0.390   3.061 -10.608  1.00 92.06           H
ATOM   1153 2HB  LEU A  90       1.345   2.914 -10.813  1.00 92.06           H
ATOM   1154  CG  LEU A  90       0.555   1.774  -9.183  1.00 92.06           C
ATOM   1155  HG  LEU A  90       1.333   1.890  -8.428  1.00 92.06           H
ATOM   1156  CD1 LEU A  90      -0.775   1.629  -8.442  1.00 92.06           C
ATOM   1157 1HD1 LEU A  90      -0.938   2.504  -7.812  1.00 92.06           H
ATOM   1158 2HD1 LEU A  90      -1.587   1.545  -9.165  1.00 92.06           H
ATOM   1159 3HD1 LEU A  90      -0.749   0.734  -7.820  1.00 92.06           H
ATOM   1160  CD2 LEU A  90       0.898   0.524  -9.996  1.00 92.06           C
ATOM   1161 1HD2 LEU A  90       0.160   0.392 -10.787  1.00 92.06           H
ATOM   1162 2HD2 LEU A  90       1.888   0.639 -10.438  1.00 92.06           H
ATOM   1163 3HD2 LEU A  90       0.890  -0.348  -9.343  1.00 92.06           H
ATOM   1164  HN  LEU A  90       0.158   5.216 -11.148  1.00 92.06           H
ATOM   1165  N   ALA A  91       3.034   4.983  -9.815  1.00 94.03           N
ATOM   1166  CA  ALA A  91       4.439   5.206  -9.517  1.00 94.03           C
ATOM   1167  C   ALA A  91       4.571   6.391  -8.558  1.00 94.03           C
ATOM   1168  O   ALA A  91       5.432   6.390  -7.680  1.00 94.03           O
ATOM   1169  HA  ALA A  91       4.821   4.309  -9.029  1.00 94.03           H
ATOM   1170  CB  ALA A  91       5.209   5.423 -10.821  1.00 94.03           C
ATOM   1171 1HB  ALA A  91       5.108   4.542 -11.454  1.00 94.03           H
ATOM   1172 2HB  ALA A  91       4.806   6.292 -11.341  1.00 94.03           H
ATOM   1173 3HB  ALA A  91       6.263   5.590 -10.597  1.00 94.03           H
ATOM   1174  HN  ALA A  91       2.773   5.148 -10.767  1.00 94.03           H
ATOM   1175  N   ILE A  92       3.704   7.373  -8.758  1.00 95.35           N
ATOM   1176  CA  ILE A  92       3.708   8.558  -7.918  1.00 95.35           C
ATOM   1177  C   ILE A  92       3.343   8.163  -6.485  1.00 95.35           C
ATOM   1178  O   ILE A  92       3.999   8.586  -5.535  1.00 95.35           O
ATOM   1179  HA  ILE A  92       4.723   8.955  -7.918  1.00 95.35           H
ATOM   1180  CB  ILE A  92       2.800   9.637  -8.509  1.00 95.35           C
ATOM   1181  HB  ILE A  92       1.838   9.182  -8.747  1.00 95.35           H
ATOM   1182  CG1 ILE A  92       3.376  10.184  -9.817  1.00 95.35           C
ATOM   1183 1HG1 ILE A  92       4.265  10.779  -9.606  1.00 95.35           H
ATOM   1184 2HG1 ILE A  92       3.691   9.357 -10.453  1.00 95.35           H
ATOM   1185  CG2 ILE A  92       2.534  10.748  -7.491  1.00 95.35           C
ATOM   1186 1HG2 ILE A  92       2.048  10.326  -6.611  1.00 95.35           H
ATOM   1187 2HG2 ILE A  92       3.478  11.208  -7.200  1.00 95.35           H
ATOM   1188 3HG2 ILE A  92       1.885  11.502  -7.937  1.00 95.35           H
ATOM   1189  CD1 ILE A  92       2.345  11.040 -10.555  1.00 95.35           C
ATOM   1190 1HD1 ILE A  92       1.469  10.435 -10.786  1.00 95.35           H
ATOM   1191 2HD1 ILE A  92       2.052  11.879  -9.925  1.00 95.35           H
ATOM   1192 3HD1 ILE A  92       2.781  11.416 -11.481  1.00 95.35           H
ATOM   1193  HN  ILE A  92       3.009   7.367  -9.478  1.00 95.35           H
ATOM   1194  N   ALA A  93       2.297   7.357  -6.376  1.00 95.18           N
ATOM   1195  CA  ALA A  93       1.808   6.938  -5.074  1.00 95.18           C
ATOM   1196  C   ALA A  93       2.923   6.204  -4.327  1.00 95.18           C
ATOM   1197  O   ALA A  93       3.155   6.457  -3.145  1.00 95.18           O
ATOM   1198  HA  ALA A  93       1.538   7.836  -4.516  1.00 95.18           H
ATOM   1199  CB  ALA A  93       0.558   6.074  -5.251  1.00 95.18           C
ATOM   1200 1HB  ALA A  93      -0.214   6.651  -5.760  1.00 95.18           H
ATOM   1201 2HB  ALA A  93       0.806   5.195  -5.846  1.00 95.18           H
ATOM   1202 3HB  ALA A  93       0.191   5.760  -4.274  1.00 95.18           H
ATOM   1203  HN  ALA A  93       1.788   6.992  -7.156  1.00 95.18           H
ATOM   1204  N   ASP A  94       3.585   5.310  -5.046  1.00 94.15           N
ATOM   1205  CA  ASP A  94       4.644   4.510  -4.456  1.00 94.15           C
ATOM   1206  C   ASP A  94       5.751   5.435  -3.946  1.00 94.15           C
ATOM   1207  O   ASP A  94       6.253   5.255  -2.837  1.00 94.15           O
ATOM   1208  HA  ASP A  94       4.167   3.949  -3.653  1.00 94.15           H
ATOM   1209  CB  ASP A  94       5.259   3.562  -5.488  1.00 94.15           C
ATOM   1210 1HB  ASP A  94       5.395   4.086  -6.433  1.00 94.15           H
ATOM   1211 2HB  ASP A  94       6.246   3.245  -5.153  1.00 94.15           H
ATOM   1212  CG  ASP A  94       4.370   2.335  -5.703  1.00 94.15           C
ATOM   1213  OD1 ASP A  94       3.691   1.949  -4.727  1.00 94.15           O
ATOM   1214  OD2 ASP A  94       4.389   1.812  -6.838  1.00 94.15           O
ATOM   1215  HN  ASP A  94       3.407   5.128  -6.013  1.00 94.15           H
ATOM   1216  N   LEU A  95       6.100   6.404  -4.780  1.00 96.38           N
ATOM   1217  CA  LEU A  95       7.180   7.319  -4.454  1.00 96.38           C
ATOM   1218  C   LEU A  95       6.851   8.046  -3.148  1.00 96.38           C
ATOM   1219  O   LEU A  95       7.709   8.184  -2.277  1.00 96.38           O
ATOM   1220  HA  LEU A  95       8.079   6.721  -4.299  1.00 96.38           H
ATOM   1221  CB  LEU A  95       7.459   8.259  -5.628  1.00 96.38           C
ATOM   1222 1HB  LEU A  95       6.504   8.594  -6.034  1.00 96.38           H
ATOM   1223 2HB  LEU A  95       7.970   9.143  -5.247  1.00 96.38           H
ATOM   1224  CG  LEU A  95       8.291   7.676  -6.772  1.00 96.38           C
ATOM   1225  HG  LEU A  95       7.775   6.797  -7.157  1.00 96.38           H
ATOM   1226  CD1 LEU A  95       8.411   8.673  -7.926  1.00 96.38           C
ATOM   1227 1HD1 LEU A  95       7.417   8.911  -8.304  1.00 96.38           H
ATOM   1228 2HD1 LEU A  95       8.893   9.584  -7.572  1.00 96.38           H
ATOM   1229 3HD1 LEU A  95       9.008   8.233  -8.726  1.00 96.38           H
ATOM   1230  CD2 LEU A  95       9.661   7.212  -6.271  1.00 96.38           C
ATOM   1231 1HD2 LEU A  95      10.198   8.059  -5.844  1.00 96.38           H
ATOM   1232 2HD2 LEU A  95       9.528   6.444  -5.509  1.00 96.38           H
ATOM   1233 3HD2 LEU A  95      10.232   6.802  -7.104  1.00 96.38           H
ATOM   1234  HN  LEU A  95       5.658   6.569  -5.662  1.00 96.38           H
ATOM   1235  N   LEU A  96       5.607   8.492  -3.054  1.00 95.63           N
ATOM   1236  CA  LEU A  96       5.187   9.304  -1.925  1.00 95.63           C
ATOM   1237  C   LEU A  96       5.417   8.524  -0.629  1.00 95.63           C
ATOM   1238  O   LEU A  96       5.847   9.092   0.374  1.00 95.63           O
ATOM   1239  HA  LEU A  96       5.817  10.193  -1.909  1.00 95.63           H
ATOM   1240  CB  LEU A  96       3.743   9.775  -2.111  1.00 95.63           C
ATOM   1241 1HB  LEU A  96       3.137   8.917  -2.404  1.00 95.63           H
ATOM   1242 2HB  LEU A  96       3.366  10.118  -1.148  1.00 95.63           H
ATOM   1243  CG  LEU A  96       3.529  10.889  -3.137  1.00 95.63           C
ATOM   1244  HG  LEU A  96       3.828  10.515  -4.116  1.00 95.63           H
ATOM   1245  CD1 LEU A  96       2.050  11.270  -3.232  1.00 95.63           C
ATOM   1246 1HD1 LEU A  96       1.469  10.399  -3.536  1.00 95.63           H
ATOM   1247 2HD1 LEU A  96       1.701  11.618  -2.260  1.00 95.63           H
ATOM   1248 3HD1 LEU A  96       1.926  12.064  -3.969  1.00 95.63           H
ATOM   1249  CD2 LEU A  96       4.413  12.099  -2.827  1.00 95.63           C
ATOM   1250 1HD2 LEU A  96       4.168  12.483  -1.837  1.00 95.63           H
ATOM   1251 2HD2 LEU A  96       5.461  11.798  -2.851  1.00 95.63           H
ATOM   1252 3HD2 LEU A  96       4.241  12.876  -3.571  1.00 95.63           H
ATOM   1253  HN  LEU A  96       4.894   8.308  -3.731  1.00 95.63           H
ATOM   1254  N   PHE A  97       5.119   7.234  -0.691  1.00 95.33           N
ATOM   1255  CA  PHE A  97       5.279   6.373   0.468  1.00 95.33           C
ATOM   1256  C   PHE A  97       6.759   6.126   0.768  1.00 95.33           C
ATOM   1257  O   PHE A  97       7.193   6.246   1.912  1.00 95.33           O
ATOM   1258  HA  PHE A  97       4.819   6.881   1.315  1.00 95.33           H
ATOM   1259  CB  PHE A  97       4.610   5.039   0.130  1.00 95.33           C
ATOM   1260 1HB  PHE A  97       3.529   5.179   0.119  1.00 95.33           H
ATOM   1261 2HB  PHE A  97       4.903   4.742  -0.877  1.00 95.33           H
ATOM   1262  CG  PHE A  97       4.953   3.907   1.100  1.00 95.33           C
ATOM   1263  CD1 PHE A  97       5.573   2.785   0.644  1.00 95.33           C
ATOM   1264  HD1 PHE A  97       5.825   2.693  -0.412  1.00 95.33           H
ATOM   1265  CD2 PHE A  97       4.639   4.022   2.418  1.00 95.33           C
ATOM   1266  HD2 PHE A  97       4.142   4.921   2.783  1.00 95.33           H
ATOM   1267  CE1 PHE A  97       5.892   1.735   1.545  1.00 95.33           C
ATOM   1268  HE1 PHE A  97       6.388   0.836   1.180  1.00 95.33           H
ATOM   1269  CE2 PHE A  97       4.957   2.971   3.319  1.00 95.33           C
ATOM   1270  HE2 PHE A  97       4.705   3.063   4.375  1.00 95.33           H
ATOM   1271  CZ  PHE A  97       5.577   1.850   2.863  1.00 95.33           C
ATOM   1272  HZ  PHE A  97       5.822   1.043   3.554  1.00 95.33           H
ATOM   1273  HN  PHE A  97       4.775   6.779  -1.512  1.00 95.33           H
ATOM   1274  N   LEU A  98       7.493   5.785  -0.281  1.00 96.36           N
ATOM   1275  CA  LEU A  98       8.874   5.359  -0.122  1.00 96.36           C
ATOM   1276  C   LEU A  98       9.657   6.449   0.613  1.00 96.36           C
ATOM   1277  O   LEU A  98      10.541   6.149   1.414  1.00 96.36           O
ATOM   1278  HA  LEU A  98       8.870   4.461   0.495  1.00 96.36           H
ATOM   1279  CB  LEU A  98       9.476   4.976  -1.475  1.00 96.36           C
ATOM   1280 1HB  LEU A  98       9.286   5.788  -2.178  1.00 96.36           H
ATOM   1281 2HB  LEU A  98      10.557   4.900  -1.361  1.00 96.36           H
ATOM   1282  CG  LEU A  98       8.963   3.674  -2.093  1.00 96.36           C
ATOM   1283  HG  LEU A  98       7.879   3.647  -1.983  1.00 96.36           H
ATOM   1284  CD1 LEU A  98       9.267   3.621  -3.592  1.00 96.36           C
ATOM   1285 1HD1 LEU A  98       8.782   4.459  -4.091  1.00 96.36           H
ATOM   1286 2HD1 LEU A  98      10.345   3.681  -3.746  1.00 96.36           H
ATOM   1287 3HD1 LEU A  98       8.892   2.685  -4.005  1.00 96.36           H
ATOM   1288  CD2 LEU A  98       9.522   2.458  -1.351  1.00 96.36           C
ATOM   1289 1HD2 LEU A  98      10.611   2.467  -1.408  1.00 96.36           H
ATOM   1290 2HD2 LEU A  98       9.212   2.496  -0.307  1.00 96.36           H
ATOM   1291 3HD2 LEU A  98       9.142   1.546  -1.811  1.00 96.36           H
ATOM   1292  HN  LEU A  98       7.161   5.795  -1.224  1.00 96.36           H
ATOM   1293  N   VAL A  99       9.304   7.691   0.315  1.00 96.63           N
ATOM   1294  CA  VAL A  99      10.004   8.826   0.890  1.00 96.63           C
ATOM   1295  C   VAL A  99       9.841   8.803   2.411  1.00 96.63           C
ATOM   1296  O   VAL A  99      10.592   9.461   3.130  1.00 96.63           O
ATOM   1297  HA  VAL A  99      11.061   8.718   0.649  1.00 96.63           H
ATOM   1298  CB  VAL A  99       9.504  10.126   0.255  1.00 96.63           C
ATOM   1299  HB  VAL A  99       8.414  10.116   0.286  1.00 96.63           H
ATOM   1300  CG1 VAL A  99       9.986  11.343   1.047  1.00 96.63           C
ATOM   1301 1HG1 VAL A  99       9.608  11.285   2.068  1.00 96.63           H
ATOM   1302 2HG1 VAL A  99      11.075  11.359   1.062  1.00 96.63           H
ATOM   1303 3HG1 VAL A  99       9.616  12.253   0.574  1.00 96.63           H
ATOM   1304  CG2 VAL A  99       9.932  10.220  -1.211  1.00 96.63           C
ATOM   1305 1HG2 VAL A  99      11.020  10.196  -1.274  1.00 96.63           H
ATOM   1306 2HG2 VAL A  99       9.517   9.378  -1.765  1.00 96.63           H
ATOM   1307 3HG2 VAL A  99       9.563  11.152  -1.637  1.00 96.63           H
ATOM   1308  HN  VAL A  99       8.556   7.925  -0.306  1.00 96.63           H
ATOM   1309  N   THR A 100       8.856   8.038   2.858  1.00 95.91           N
ATOM   1310  CA  THR A 100       8.545   7.970   4.275  1.00 95.91           C
ATOM   1311  C   THR A 100       9.393   6.894   4.957  1.00 95.91           C
ATOM   1312  O   THR A 100       9.520   6.882   6.180  1.00 95.91           O
ATOM   1313  HA  THR A 100       8.811   8.924   4.732  1.00 95.91           H
ATOM   1314  CB  THR A 100       7.039   7.738   4.418  1.00 95.91           C
ATOM   1315  HB  THR A 100       6.706   7.957   5.433  1.00 95.91           H
ATOM   1316  OG1 THR A 100       6.853   6.393   3.987  1.00 95.91           O
ATOM   1317  HG1 THR A 100       6.769   6.361   2.991  1.00 95.91           H
ATOM   1318  CG2 THR A 100       6.222   8.565   3.423  1.00 95.91           C
ATOM   1319 1HG2 THR A 100       6.508   8.296   2.406  1.00 95.91           H
ATOM   1320 2HG2 THR A 100       6.415   9.625   3.587  1.00 95.91           H
ATOM   1321 3HG2 THR A 100       5.161   8.362   3.567  1.00 95.91           H
ATOM   1322  HN  THR A 100       8.277   7.473   2.270  1.00 95.91           H
ATOM   1323  N   LEU A 101       9.950   6.017   4.135  1.00 95.67           N
ATOM   1324  CA  LEU A 101      10.642   4.847   4.647  1.00 95.67           C
ATOM   1325  C   LEU A 101      11.868   5.293   5.447  1.00 95.67           C
ATOM   1326  O   LEU A 101      12.159   4.737   6.504  1.00 95.67           O
ATOM   1327  HA  LEU A 101       9.958   4.332   5.322  1.00 95.67           H
ATOM   1328  CB  LEU A 101      10.970   3.878   3.509  1.00 95.67           C
ATOM   1329 1HB  LEU A 101      11.480   4.432   2.721  1.00 95.67           H
ATOM   1330 2HB  LEU A 101      11.675   3.135   3.883  1.00 95.67           H
ATOM   1331  CG  LEU A 101       9.779   3.144   2.889  1.00 95.67           C
ATOM   1332  HG  LEU A 101       9.143   3.879   2.397  1.00 95.67           H
ATOM   1333  CD1 LEU A 101      10.242   2.156   1.816  1.00 95.67           C
ATOM   1334 1HD1 LEU A 101      10.769   2.696   1.029  1.00 95.67           H
ATOM   1335 2HD1 LEU A 101      10.912   1.421   2.263  1.00 95.67           H
ATOM   1336 3HD1 LEU A 101       9.376   1.648   1.392  1.00 95.67           H
ATOM   1337  CD2 LEU A 101       8.933   2.464   3.967  1.00 95.67           C
ATOM   1338 1HD2 LEU A 101       9.545   1.742   4.508  1.00 95.67           H
ATOM   1339 2HD2 LEU A 101       8.557   3.215   4.662  1.00 95.67           H
ATOM   1340 3HD2 LEU A 101       8.093   1.949   3.499  1.00 95.67           H
ATOM   1341  HN  LEU A 101       9.935   6.097   3.138  1.00 95.67           H
ATOM   1342  N   PRO A 102      12.604   6.301   4.959  1.00 95.68           N
ATOM   1343  CA  PRO A 102      13.793   6.779   5.669  1.00 95.68           C
ATOM   1344  C   PRO A 102      13.498   7.126   7.120  1.00 95.68           C
ATOM   1345  O   PRO A 102      14.290   6.816   8.009  1.00 95.68           O
ATOM   1346  HA  PRO A 102      14.545   5.991   5.712  1.00 95.68           H
ATOM   1347  CB  PRO A 102      14.224   8.008   4.868  1.00 95.68           C
ATOM   1348 1HB  PRO A 102      13.782   8.922   5.265  1.00 95.68           H
ATOM   1349 2HB  PRO A 102      15.306   8.143   4.890  1.00 95.68           H
ATOM   1350  CG  PRO A 102      13.724   7.706   3.460  1.00 95.68           C
ATOM   1351 1HG  PRO A 102      13.636   8.610   2.859  1.00 95.68           H
ATOM   1352 2HG  PRO A 102      14.404   7.045   2.922  1.00 95.68           H
ATOM   1353  CD  PRO A 102      12.374   7.054   3.713  1.00 95.68           C
ATOM   1354 1HD  PRO A 102      11.583   7.794   3.833  1.00 95.68           H
ATOM   1355 2HD  PRO A 102      12.077   6.405   2.889  1.00 95.68           H
ATOM   1356  N   PHE A 103      12.356   7.765   7.321  1.00 95.05           N
ATOM   1357  CA  PHE A 103      11.973   8.213   8.649  1.00 95.05           C
ATOM   1358  C   PHE A 103      11.661   7.024   9.560  1.00 95.05           C
ATOM   1359  O   PHE A 103      12.007   7.035  10.741  1.00 95.05           O
ATOM   1360  HA  PHE A 103      12.816   8.771   9.058  1.00 95.05           H
ATOM   1361  CB  PHE A 103      10.710   9.062   8.489  1.00 95.05           C
ATOM   1362 1HB  PHE A 103       9.951   8.473   7.975  1.00 95.05           H
ATOM   1363 2HB  PHE A 103      10.316   9.299   9.477  1.00 95.05           H
ATOM   1364  CG  PHE A 103      10.931  10.366   7.718  1.00 95.05           C
ATOM   1365  CD1 PHE A 103      11.286  11.497   8.384  1.00 95.05           C
ATOM   1366  HD1 PHE A 103      11.413  11.476   9.466  1.00 95.05           H
ATOM   1367  CD2 PHE A 103      10.772  10.393   6.368  1.00 95.05           C
ATOM   1368  HD2 PHE A 103      10.487   9.486   5.834  1.00 95.05           H
ATOM   1369  CE1 PHE A 103      11.490  12.707   7.669  1.00 95.05           C
ATOM   1370  HE1 PHE A 103      11.774  13.614   8.202  1.00 95.05           H
ATOM   1371  CE2 PHE A 103      10.976  11.602   5.653  1.00 95.05           C
ATOM   1372  HE2 PHE A 103      10.849  11.624   4.570  1.00 95.05           H
ATOM   1373  CZ  PHE A 103      11.331  12.734   6.318  1.00 95.05           C
ATOM   1374  HZ  PHE A 103      11.488  13.662   5.769  1.00 95.05           H
ATOM   1375  HN  PHE A 103      11.699   7.978   6.598  1.00 95.05           H
ATOM   1376  N   TRP A 104      11.012   6.027   8.977  1.00 93.17           N
ATOM   1377  CA  TRP A 104      10.684   4.817   9.712  1.00 93.17           C
ATOM   1378  C   TRP A 104      11.994   4.148  10.130  1.00 93.17           C
ATOM   1379  O   TRP A 104      12.090   3.593  11.224  1.00 93.17           O
ATOM   1380  HA  TRP A 104      10.115   5.108  10.595  1.00 93.17           H
ATOM   1381  CB  TRP A 104       9.782   3.901   8.883  1.00 93.17           C
ATOM   1382 1HB  TRP A 104      10.147   3.880   7.856  1.00 93.17           H
ATOM   1383 2HB  TRP A 104       9.861   2.884   9.269  1.00 93.17           H
ATOM   1384  CG  TRP A 104       8.309   4.316   8.877  1.00 93.17           C
ATOM   1385  CD1 TRP A 104       7.559   4.680   7.828  1.00 93.17           C
ATOM   1386  HD1 TRP A 104       7.922   4.727   6.801  1.00 93.17           H
ATOM   1387  CD2 TRP A 104       7.434   4.395  10.021  1.00 93.17           C
ATOM   1388  NE1 TRP A 104       6.269   4.987   8.211  1.00 93.17           N
ATOM   1389  HE1 TRP A 104       5.528   5.283   7.610  1.00 93.17           H
ATOM   1390  CE2 TRP A 104       6.191   4.808   9.587  1.00 93.17           C
ATOM   1391  CE3 TRP A 104       7.684   4.126  11.379  1.00 93.17           C
ATOM   1392  HE3 TRP A 104       8.657   3.799  11.746  1.00 93.17           H
ATOM   1393  CZ2 TRP A 104       5.100   4.989  10.446  1.00 93.17           C
ATOM   1394  HZ2 TRP A 104       4.128   5.316  10.079  1.00 93.17           H
ATOM   1395  CZ3 TRP A 104       6.584   4.312  12.224  1.00 93.17           C
ATOM   1396  HZ3 TRP A 104       6.723   4.118  13.288  1.00 93.17           H
ATOM   1397  CH2 TRP A 104       5.326   4.728  11.803  1.00 93.17           C
ATOM   1398  HH2 TRP A 104       4.519   4.849  12.526  1.00 93.17           H
ATOM   1399  HN  TRP A 104      10.713   6.037   8.023  1.00 93.17           H
ATOM   1400  N   ALA A 105      12.971   4.222   9.238  1.00 94.79           N
ATOM   1401  CA  ALA A 105      14.248   3.569   9.470  1.00 94.79           C
ATOM   1402  C   ALA A 105      14.916   4.187  10.699  1.00 94.79           C
ATOM   1403  O   ALA A 105      15.396   3.470  11.576  1.00 94.79           O
ATOM   1404  HA  ALA A 105      14.050   2.515   9.666  1.00 94.79           H
ATOM   1405  CB  ALA A 105      15.115   3.683   8.215  1.00 94.79           C
ATOM   1406 1HB  ALA A 105      14.608   3.203   7.378  1.00 94.79           H
ATOM   1407 2HB  ALA A 105      15.283   4.735   7.984  1.00 94.79           H
ATOM   1408 3HB  ALA A 105      16.073   3.193   8.389  1.00 94.79           H
ATOM   1409  HN  ALA A 105      12.900   4.716   8.372  1.00 94.79           H
ATOM   1410  N   ILE A 106      14.926   5.512  10.725  1.00 94.21           N
ATOM   1411  CA  ILE A 106      15.563   6.235  11.813  1.00 94.21           C
ATOM   1412  C   ILE A 106      14.833   5.924  13.121  1.00 94.21           C
ATOM   1413  O   ILE A 106      15.467   5.696  14.150  1.00 94.21           O
ATOM   1414  HA  ILE A 106      16.586   5.869  11.893  1.00 94.21           H
ATOM   1415  CB  ILE A 106      15.639   7.728  11.491  1.00 94.21           C
ATOM   1416  HB  ILE A 106      14.658   8.054  11.144  1.00 94.21           H
ATOM   1417  CG1 ILE A 106      16.630   7.995  10.356  1.00 94.21           C
ATOM   1418 1HG1 ILE A 106      17.650   7.892  10.727  1.00 94.21           H
ATOM   1419 2HG1 ILE A 106      16.500   7.249   9.572  1.00 94.21           H
ATOM   1420  CG2 ILE A 106      15.969   8.543  12.743  1.00 94.21           C
ATOM   1421 1HG2 ILE A 106      15.194   8.387  13.493  1.00 94.21           H
ATOM   1422 2HG2 ILE A 106      16.931   8.222  13.142  1.00 94.21           H
ATOM   1423 3HG2 ILE A 106      16.017   9.601  12.486  1.00 94.21           H
ATOM   1424  CD1 ILE A 106      16.433   9.396   9.773  1.00 94.21           C
ATOM   1425 1HD1 ILE A 106      15.420   9.487   9.381  1.00 94.21           H
ATOM   1426 2HD1 ILE A 106      16.588  10.139  10.555  1.00 94.21           H
ATOM   1427 3HD1 ILE A 106      17.150   9.559   8.969  1.00 94.21           H
ATOM   1428  HN  ILE A 106      14.511   6.088  10.021  1.00 94.21           H
ATOM   1429  N   ALA A 107      13.510   5.925  13.039  1.00 93.09           N
ATOM   1430  CA  ALA A 107      12.687   5.740  14.221  1.00 93.09           C
ATOM   1431  C   ALA A 107      12.925   4.339  14.789  1.00 93.09           C
ATOM   1432  O   ALA A 107      12.869   4.139  16.001  1.00 93.09           O
ATOM   1433  HA  ALA A 107      12.995   6.480  14.960  1.00 93.09           H
ATOM   1434  CB  ALA A 107      11.219   5.982  13.864  1.00 93.09           C
ATOM   1435 1HB  ALA A 107      11.098   7.000  13.494  1.00 93.09           H
ATOM   1436 2HB  ALA A 107      10.911   5.276  13.093  1.00 93.09           H
ATOM   1437 3HB  ALA A 107      10.601   5.843  14.752  1.00 93.09           H
ATOM   1438  HN  ALA A 107      13.003   6.050  12.186  1.00 93.09           H
ATOM   1439  N   ALA A 108      13.187   3.406  13.886  1.00 92.64           N
ATOM   1440  CA  ALA A 108      13.402   2.024  14.279  1.00 92.64           C
ATOM   1441  C   ALA A 108      14.808   1.877  14.864  1.00 92.64           C
ATOM   1442  O   ALA A 108      15.028   1.066  15.762  1.00 92.64           O
ATOM   1443  HA  ALA A 108      12.669   1.780  15.048  1.00 92.64           H
ATOM   1444  CB  ALA A 108      13.173   1.109  13.074  1.00 92.64           C
ATOM   1445 1HB  ALA A 108      12.152   1.230  12.714  1.00 92.64           H
ATOM   1446 2HB  ALA A 108      13.872   1.373  12.280  1.00 92.64           H
ATOM   1447 3HB  ALA A 108      13.334   0.072  13.369  1.00 92.64           H
ATOM   1448  HN  ALA A 108      13.253   3.581  12.904  1.00 92.64           H
ATOM   1449  N   ALA A 109      15.722   2.674  14.332  1.00 92.18           N
ATOM   1450  CA  ALA A 109      17.122   2.561  14.705  1.00 92.18           C
ATOM   1451  C   ALA A 109      17.299   3.031  16.150  1.00 92.18           C
ATOM   1452  O   ALA A 109      18.139   2.504  16.879  1.00 92.18           O
ATOM   1453  HA  ALA A 109      17.400   1.509  14.637  1.00 92.18           H
ATOM   1454  CB  ALA A 109      17.978   3.362  13.722  1.00 92.18           C
ATOM   1455 1HB  ALA A 109      17.838   2.970  12.715  1.00 92.18           H
ATOM   1456 2HB  ALA A 109      17.679   4.410  13.749  1.00 92.18           H
ATOM   1457 3HB  ALA A 109      19.028   3.277  14.002  1.00 92.18           H
ATOM   1458  HN  ALA A 109      15.520   3.385  13.659  1.00 92.18           H
ATOM   1459  N   ASP A 110      16.496   4.017  16.521  1.00 87.89           N
ATOM   1460  CA  ASP A 110      16.638   4.649  17.822  1.00 87.89           C
ATOM   1461  C   ASP A 110      15.255   5.036  18.349  1.00 87.89           C
ATOM   1462  O   ASP A 110      14.574   4.223  18.972  1.00 87.89           O
ATOM   1463  HA  ASP A 110      17.130   3.905  18.449  1.00 87.89           H
ATOM   1464  CB  ASP A 110      17.481   5.921  17.727  1.00 87.89           C
ATOM   1465 1HB  ASP A 110      18.453   5.686  17.292  1.00 87.89           H
ATOM   1466 2HB  ASP A 110      16.997   6.634  17.059  1.00 87.89           H
ATOM   1467  CG  ASP A 110      17.674   6.556  19.106  1.00 87.89           C
ATOM   1468  OD1 ASP A 110      17.340   5.871  20.097  1.00 87.89           O
ATOM   1469  OD2 ASP A 110      18.150   7.711  19.137  1.00 87.89           O
ATOM   1470  HN  ASP A 110      15.760   4.383  15.952  1.00 87.89           H
ATOM   1471  N   GLN A 111      14.882   6.279  18.081  1.00 88.57           N
ATOM   1472  CA  GLN A 111      13.591   6.784  18.519  1.00 88.57           C
ATOM   1473  C   GLN A 111      13.084   7.855  17.552  1.00 88.57           C
ATOM   1474  O   GLN A 111      13.817   8.294  16.667  1.00 88.57           O
ATOM   1475  HA  GLN A 111      12.923   5.923  18.503  1.00 88.57           H
ATOM   1476  CB  GLN A 111      13.672   7.329  19.947  1.00 88.57           C
ATOM   1477 1HB  GLN A 111      12.686   7.666  20.267  1.00 88.57           H
ATOM   1478 2HB  GLN A 111      13.973   6.532  20.627  1.00 88.57           H
ATOM   1479  CG  GLN A 111      14.667   8.487  20.036  1.00 88.57           C
ATOM   1480 1HG  GLN A 111      15.657   8.144  19.735  1.00 88.57           H
ATOM   1481 2HG  GLN A 111      14.377   9.275  19.342  1.00 88.57           H
ATOM   1482  CD  GLN A 111      14.728   9.049  21.458  1.00 88.57           C
ATOM   1483  OE1 GLN A 111      13.725   9.202  22.136  1.00 88.57           O
ATOM   1484  NE2 GLN A 111      15.957   9.347  21.870  1.00 88.57           N
ATOM   1485 1HE2 GLN A 111      16.738   9.197  21.264  1.00 88.57           H
ATOM   1486 2HE2 GLN A 111      16.100   9.721  22.786  1.00 88.57           H
ATOM   1487  HN  GLN A 111      15.442   6.935  17.576  1.00 88.57           H
ATOM   1488  N   TRP A 112      11.834   8.244  17.752  1.00 91.51           N
ATOM   1489  CA  TRP A 112      11.219   9.255  16.908  1.00 91.51           C
ATOM   1490  C   TRP A 112      11.800  10.615  17.300  1.00 91.51           C
ATOM   1491  O   TRP A 112      11.463  11.158  18.351  1.00 91.51           O
ATOM   1492  HA  TRP A 112      11.475   9.025  15.874  1.00 91.51           H
ATOM   1493  CB  TRP A 112       9.694   9.203  17.013  1.00 91.51           C
ATOM   1494 1HB  TRP A 112       9.364   8.175  16.863  1.00 91.51           H
ATOM   1495 2HB  TRP A 112       9.399   9.489  18.022  1.00 91.51           H
ATOM   1496  CG  TRP A 112       8.971  10.106  16.011  1.00 91.51           C
ATOM   1497  CD1 TRP A 112       8.543  11.363  16.193  1.00 91.51           C
ATOM   1498  HD1 TRP A 112       8.663  11.924  17.120  1.00 91.51           H
ATOM   1499  CD2 TRP A 112       8.606   9.768  14.656  1.00 91.51           C
ATOM   1500  NE1 TRP A 112       7.932  11.858  15.059  1.00 91.51           N
ATOM   1501  HE1 TRP A 112       7.534  12.769  14.951  1.00 91.51           H
ATOM   1502  CE2 TRP A 112       7.971  10.857  14.095  1.00 91.51           C
ATOM   1503  CE3 TRP A 112       8.806   8.581  13.929  1.00 91.51           C
ATOM   1504  HE3 TRP A 112       9.304   7.708  14.350  1.00 91.51           H
ATOM   1505  CZ2 TRP A 112       7.484  10.868  12.782  1.00 91.51           C
ATOM   1506  HZ2 TRP A 112       6.986  11.742  12.362  1.00 91.51           H
ATOM   1507  CZ3 TRP A 112       8.314   8.608  12.619  1.00 91.51           C
ATOM   1508  HZ3 TRP A 112       8.442   7.713  12.011  1.00 91.51           H
ATOM   1509  CH2 TRP A 112       7.672   9.697  12.039  1.00 91.51           C
ATOM   1510  HH2 TRP A 112       7.317   9.638  11.010  1.00 91.51           H
ATOM   1511  HN  TRP A 112      11.244   7.882  18.475  1.00 91.51           H
ATOM   1512  N   LYS A 113      12.663  11.126  16.434  1.00 91.81           N
ATOM   1513  CA  LYS A 113      13.383  12.353  16.731  1.00 91.81           C
ATOM   1514  C   LYS A 113      12.665  13.533  16.074  1.00 91.81           C
ATOM   1515  O   LYS A 113      13.118  14.672  16.171  1.00 91.81           O
ATOM   1516  HA  LYS A 113      13.359  12.492  17.812  1.00 91.81           H
ATOM   1517  CB  LYS A 113      14.852  12.223  16.324  1.00 91.81           C
ATOM   1518 1HB  LYS A 113      14.920  11.985  15.262  1.00 91.81           H
ATOM   1519 2HB  LYS A 113      15.359  13.177  16.469  1.00 91.81           H
ATOM   1520  CG  LYS A 113      15.554  11.137  17.141  1.00 91.81           C
ATOM   1521 1HG  LYS A 113      15.504  11.385  18.201  1.00 91.81           H
ATOM   1522 2HG  LYS A 113      15.035  10.187  17.011  1.00 91.81           H
ATOM   1523  CD  LYS A 113      17.016  10.988  16.714  1.00 91.81           C
ATOM   1524 1HD  LYS A 113      17.067  10.772  15.647  1.00 91.81           H
ATOM   1525 2HD  LYS A 113      17.543  11.929  16.874  1.00 91.81           H
ATOM   1526  CE  LYS A 113      17.706   9.871  17.500  1.00 91.81           C
ATOM   1527 1HE  LYS A 113      17.680  10.099  18.566  1.00 91.81           H
ATOM   1528 2HE  LYS A 113      17.166   8.934  17.361  1.00 91.81           H
ATOM   1529  NZ  LYS A 113      19.108   9.714  17.055  1.00 91.81           N
ATOM   1530 1HZ  LYS A 113      19.536   8.941  17.552  1.00 91.81           H
ATOM   1531 2HZ  LYS A 113      19.127   9.527  16.059  1.00 91.81           H
ATOM   1532 3HZ  LYS A 113      19.622  10.566  17.248  1.00 91.81           H
ATOM   1533  HN  LYS A 113      12.872  10.718  15.546  1.00 91.81           H
ATOM   1534  N   PHE A 114      11.556  13.220  15.420  1.00 93.78           N
ATOM   1535  CA  PHE A 114      10.893  14.188  14.564  1.00 93.78           C
ATOM   1536  C   PHE A 114       9.662  14.779  15.254  1.00 93.78           C
ATOM   1537  O   PHE A 114       9.219  14.272  16.283  1.00 93.78           O
ATOM   1538  HA  PHE A 114      11.610  14.983  14.360  1.00 93.78           H
ATOM   1539  CB  PHE A 114      10.448  13.441  13.305  1.00 93.78           C
ATOM   1540 1HB  PHE A 114       9.642  12.755  13.567  1.00 93.78           H
ATOM   1541 2HB  PHE A 114      10.037  14.159  12.595  1.00 93.78           H
ATOM   1542  CG  PHE A 114      11.566  12.653  12.620  1.00 93.78           C
ATOM   1543  CD1 PHE A 114      12.504  13.305  11.882  1.00 93.78           C
ATOM   1544  HD1 PHE A 114      12.459  14.389  11.778  1.00 93.78           H
ATOM   1545  CD2 PHE A 114      11.623  11.300  12.750  1.00 93.78           C
ATOM   1546  HD2 PHE A 114      10.871  10.778  13.342  1.00 93.78           H
ATOM   1547  CE1 PHE A 114      13.542  12.573  11.247  1.00 93.78           C
ATOM   1548  HE1 PHE A 114      14.294  13.096  10.655  1.00 93.78           H
ATOM   1549  CE2 PHE A 114      12.661  10.569  12.115  1.00 93.78           C
ATOM   1550  HE2 PHE A 114      12.707   9.485  12.219  1.00 93.78           H
ATOM   1551  CZ  PHE A 114      13.599  11.221  11.377  1.00 93.78           C
ATOM   1552  HZ  PHE A 114      14.396  10.659  10.890  1.00 93.78           H
ATOM   1553  HN  PHE A 114      11.112  12.325  15.469  1.00 93.78           H
ATOM   1554  N   GLN A 115       9.144  15.844  14.659  1.00 94.10           N
ATOM   1555  CA  GLN A 115       7.990  16.526  15.219  1.00 94.10           C
ATOM   1556  C   GLN A 115       6.722  15.703  14.983  1.00 94.10           C
ATOM   1557  O   GLN A 115       6.720  14.777  14.174  1.00 94.10           O
ATOM   1558  HA  GLN A 115       8.188  16.602  16.288  1.00 94.10           H
ATOM   1559  CB  GLN A 115       7.847  17.933  14.634  1.00 94.10           C
ATOM   1560 1HB  GLN A 115       7.836  17.879  13.545  1.00 94.10           H
ATOM   1561 2HB  GLN A 115       6.894  18.363  14.941  1.00 94.10           H
ATOM   1562  CG  GLN A 115       8.993  18.837  15.094  1.00 94.10           C
ATOM   1563 1HG  GLN A 115       9.151  18.713  16.165  1.00 94.10           H
ATOM   1564 2HG  GLN A 115       9.917  18.538  14.599  1.00 94.10           H
ATOM   1565  CD  GLN A 115       8.693  20.304  14.783  1.00 94.10           C
ATOM   1566  OE1 GLN A 115       7.741  20.638  14.096  1.00 94.10           O
ATOM   1567  NE2 GLN A 115       9.555  21.160  15.325  1.00 94.10           N
ATOM   1568 1HE2 GLN A 115      10.315  20.820  15.879  1.00 94.10           H
ATOM   1569 2HE2 GLN A 115       9.443  22.142  15.179  1.00 94.10           H
ATOM   1570  HN  GLN A 115       9.500  16.240  13.813  1.00 94.10           H
ATOM   1571  N   THR A 116       5.673  16.071  15.705  1.00 94.20           N
ATOM   1572  CA  THR A 116       4.416  15.348  15.620  1.00 94.20           C
ATOM   1573  C   THR A 116       3.861  15.408  14.195  1.00 94.20           C
ATOM   1574  O   THR A 116       3.269  14.442  13.715  1.00 94.20           O
ATOM   1575  HA  THR A 116       4.606  14.299  15.846  1.00 94.20           H
ATOM   1576  CB  THR A 116       3.464  15.931  16.667  1.00 94.20           C
ATOM   1577  HB  THR A 116       3.102  16.912  16.361  1.00 94.20           H
ATOM   1578  OG1 THR A 116       4.219  15.904  17.876  1.00 94.20           O
ATOM   1579  HG1 THR A 116       3.794  16.499  18.558  1.00 94.20           H
ATOM   1580  CG2 THR A 116       2.273  15.013  16.951  1.00 94.20           C
ATOM   1581 1HG2 THR A 116       2.634  14.054  17.322  1.00 94.20           H
ATOM   1582 2HG2 THR A 116       1.707  14.858  16.033  1.00 94.20           H
ATOM   1583 3HG2 THR A 116       1.630  15.474  17.701  1.00 94.20           H
ATOM   1584  HN  THR A 116       5.674  16.846  16.337  1.00 94.20           H
ATOM   1585  N   PHE A 117       4.073  16.551  13.559  1.00 95.22           N
ATOM   1586  CA  PHE A 117       3.599  16.749  12.200  1.00 95.22           C
ATOM   1587  C   PHE A 117       4.089  15.630  11.279  1.00 95.22           C
ATOM   1588  O   PHE A 117       3.310  15.066  10.513  1.00 95.22           O
ATOM   1589  HA  PHE A 117       2.509  16.739  12.233  1.00 95.22           H
ATOM   1590  CB  PHE A 117       4.175  18.081  11.716  1.00 95.22           C
ATOM   1591 1HB  PHE A 117       3.782  18.884  12.340  1.00 95.22           H
ATOM   1592 2HB  PHE A 117       5.256  18.070  11.855  1.00 95.22           H
ATOM   1593  CG  PHE A 117       3.867  18.397  10.251  1.00 95.22           C
ATOM   1594  CD1 PHE A 117       4.838  18.265   9.308  1.00 95.22           C
ATOM   1595  HD1 PHE A 117       5.837  17.935   9.596  1.00 95.22           H
ATOM   1596  CD2 PHE A 117       2.622  18.809   9.891  1.00 95.22           C
ATOM   1597  HD2 PHE A 117       1.843  18.914  10.647  1.00 95.22           H
ATOM   1598  CE1 PHE A 117       4.553  18.558   7.948  1.00 95.22           C
ATOM   1599  HE1 PHE A 117       5.331  18.453   7.193  1.00 95.22           H
ATOM   1600  CE2 PHE A 117       2.336  19.101   8.532  1.00 95.22           C
ATOM   1601  HE2 PHE A 117       1.338  19.432   8.243  1.00 95.22           H
ATOM   1602  CZ  PHE A 117       3.307  18.970   7.589  1.00 95.22           C
ATOM   1603  HZ  PHE A 117       3.088  19.195   6.545  1.00 95.22           H
ATOM   1604  HN  PHE A 117       4.557  17.330  13.956  1.00 95.22           H
ATOM   1605  N   MET A 118       5.378  15.342  11.385  1.00 94.95           N
ATOM   1606  CA  MET A 118       5.988  14.322  10.550  1.00 94.95           C
ATOM   1607  C   MET A 118       5.381  12.946  10.832  1.00 94.95           C
ATOM   1608  O   MET A 118       5.232  12.131   9.923  1.00 94.95           O
ATOM   1609  HA  MET A 118       5.774  14.617   9.523  1.00 94.95           H
ATOM   1610  CB  MET A 118       7.495  14.279  10.814  1.00 94.95           C
ATOM   1611 1HB  MET A 118       7.898  15.292  10.805  1.00 94.95           H
ATOM   1612 2HB  MET A 118       7.682  13.870  11.807  1.00 94.95           H
ATOM   1613  CG  MET A 118       8.211  13.429   9.763  1.00 94.95           C
ATOM   1614 1HG  MET A 118       9.280  13.398   9.975  1.00 94.95           H
ATOM   1615 2HG  MET A 118       7.848  12.402   9.804  1.00 94.95           H
ATOM   1616  SD  MET A 118       7.934  14.109   8.135  1.00 94.95           S
ATOM   1617  CE  MET A 118       8.908  15.600   8.252  1.00 94.95           C
ATOM   1618 1HE  MET A 118       8.526  16.221   9.062  1.00 94.95           H
ATOM   1619 2HE  MET A 118       9.947  15.341   8.452  1.00 94.95           H
ATOM   1620 3HE  MET A 118       8.845  16.150   7.313  1.00 94.95           H
ATOM   1621  HN  MET A 118       6.001  15.791  12.026  1.00 94.95           H
ATOM   1622  N   CYS A 119       5.047  12.731  12.096  1.00 93.69           N
ATOM   1623  CA  CYS A 119       4.459  11.468  12.510  1.00 93.69           C
ATOM   1624  C   CYS A 119       3.121  11.301  11.787  1.00 93.69           C
ATOM   1625  O   CYS A 119       2.832  10.235  11.246  1.00 93.69           O
ATOM   1626  HA  CYS A 119       5.158  10.686  12.215  1.00 93.69           H
ATOM   1627  CB  CYS A 119       4.300  11.389  14.030  1.00 93.69           C
ATOM   1628 1HB  CYS A 119       5.280  11.392  14.507  1.00 93.69           H
ATOM   1629 2HB  CYS A 119       3.765  12.266  14.394  1.00 93.69           H
ATOM   1630  SG  CYS A 119       3.389   9.868  14.485  1.00 93.69           S
ATOM   1631  HN  CYS A 119       5.171  13.399  12.830  1.00 93.69           H
ATOM   1632  N   LYS A 120       2.340  12.372  11.800  1.00 94.74           N
ATOM   1633  CA  LYS A 120       1.033  12.352  11.166  1.00 94.74           C
ATOM   1634  C   LYS A 120       1.194  12.003   9.685  1.00 94.74           C
ATOM   1635  O   LYS A 120       0.502  11.126   9.171  1.00 94.74           O
ATOM   1636  HA  LYS A 120       0.449  11.566  11.644  1.00 94.74           H
ATOM   1637  CB  LYS A 120       0.299  13.673  11.409  1.00 94.74           C
ATOM   1638 1HB  LYS A 120       0.945  14.508  11.138  1.00 94.74           H
ATOM   1639 2HB  LYS A 120      -0.580  13.729  10.767  1.00 94.74           H
ATOM   1640  CG  LYS A 120      -0.123  13.803  12.874  1.00 94.74           C
ATOM   1641 1HG  LYS A 120      -0.763  12.965  13.148  1.00 94.74           H
ATOM   1642 2HG  LYS A 120       0.757  13.755  13.516  1.00 94.74           H
ATOM   1643  CD  LYS A 120      -0.866  15.119  13.115  1.00 94.74           C
ATOM   1644 1HD  LYS A 120      -0.192  15.958  12.940  1.00 94.74           H
ATOM   1645 2HD  LYS A 120      -1.686  15.214  12.404  1.00 94.74           H
ATOM   1646  CE  LYS A 120      -1.412  15.186  14.543  1.00 94.74           C
ATOM   1647 1HE  LYS A 120      -1.522  14.179  14.944  1.00 94.74           H
ATOM   1648 2HE  LYS A 120      -0.703  15.709  15.185  1.00 94.74           H
ATOM   1649  NZ  LYS A 120      -2.718  15.882  14.566  1.00 94.74           N
ATOM   1650 1HZ  LYS A 120      -3.055  15.937  15.521  1.00 94.74           H
ATOM   1651 2HZ  LYS A 120      -2.609  16.818  14.191  1.00 94.74           H
ATOM   1652 3HZ  LYS A 120      -3.385  15.367  14.002  1.00 94.74           H
ATOM   1653  HN  LYS A 120       2.587  13.239  12.232  1.00 94.74           H
ATOM   1654  N   VAL A 121       2.113  12.707   9.040  1.00 94.79           N
ATOM   1655  CA  VAL A 121       2.301  12.558   7.607  1.00 94.79           C
ATOM   1656  C   VAL A 121       2.734  11.123   7.301  1.00 94.79           C
ATOM   1657  O   VAL A 121       2.166  10.473   6.424  1.00 94.79           O
ATOM   1658  HA  VAL A 121       1.340  12.744   7.128  1.00 94.79           H
ATOM   1659  CB  VAL A 121       3.295  13.604   7.098  1.00 94.79           C
ATOM   1660  HB  VAL A 121       4.191  13.544   7.717  1.00 94.79           H
ATOM   1661  CG1 VAL A 121       3.703  13.315   5.652  1.00 94.79           C
ATOM   1662 1HG1 VAL A 121       4.170  12.332   5.596  1.00 94.79           H
ATOM   1663 2HG1 VAL A 121       2.819  13.333   5.015  1.00 94.79           H
ATOM   1664 3HG1 VAL A 121       4.409  14.073   5.315  1.00 94.79           H
ATOM   1665  CG2 VAL A 121       2.723  15.016   7.235  1.00 94.79           C
ATOM   1666 1HG2 VAL A 121       1.805  15.094   6.652  1.00 94.79           H
ATOM   1667 2HG2 VAL A 121       2.506  15.221   8.283  1.00 94.79           H
ATOM   1668 3HG2 VAL A 121       3.449  15.740   6.866  1.00 94.79           H
ATOM   1669  HN  VAL A 121       2.721  13.369   9.479  1.00 94.79           H
ATOM   1670  N   VAL A 122       3.736  10.670   8.040  1.00 93.55           N
ATOM   1671  CA  VAL A 122       4.403   9.421   7.713  1.00 93.55           C
ATOM   1672  C   VAL A 122       3.407   8.267   7.842  1.00 93.55           C
ATOM   1673  O   VAL A 122       3.385   7.366   7.006  1.00 93.55           O
ATOM   1674  HA  VAL A 122       4.733   9.486   6.676  1.00 93.55           H
ATOM   1675  CB  VAL A 122       5.641   9.243   8.594  1.00 93.55           C
ATOM   1676  HB  VAL A 122       5.354   9.455   9.624  1.00 93.55           H
ATOM   1677  CG1 VAL A 122       6.153   7.802   8.536  1.00 93.55           C
ATOM   1678 1HG1 VAL A 122       5.373   7.126   8.888  1.00 93.55           H
ATOM   1679 2HG1 VAL A 122       6.415   7.551   7.509  1.00 93.55           H
ATOM   1680 3HG1 VAL A 122       7.033   7.704   9.171  1.00 93.55           H
ATOM   1681  CG2 VAL A 122       6.741  10.232   8.200  1.00 93.55           C
ATOM   1682 1HG2 VAL A 122       7.024  10.065   7.161  1.00 93.55           H
ATOM   1683 2HG2 VAL A 122       6.373  11.251   8.317  1.00 93.55           H
ATOM   1684 3HG2 VAL A 122       7.609  10.083   8.842  1.00 93.55           H
ATOM   1685  HN  VAL A 122       4.092  11.140   8.848  1.00 93.55           H
ATOM   1686  N   ASN A 123       2.607   8.333   8.896  1.00 92.34           N
ATOM   1687  CA  ASN A 123       1.610   7.306   9.144  1.00 92.34           C
ATOM   1688  C   ASN A 123       0.569   7.329   8.023  1.00 92.34           C
ATOM   1689  O   ASN A 123       0.117   6.280   7.569  1.00 92.34           O
ATOM   1690  HA  ASN A 123       2.166   6.369   9.177  1.00 92.34           H
ATOM   1691  CB  ASN A 123       0.884   7.551  10.469  1.00 92.34           C
ATOM   1692 1HB  ASN A 123       0.778   8.623  10.637  1.00 92.34           H
ATOM   1693 2HB  ASN A 123      -0.122   7.135  10.418  1.00 92.34           H
ATOM   1694  CG  ASN A 123       1.645   6.919  11.636  1.00 92.34           C
ATOM   1695  OD1 ASN A 123       2.446   6.014  11.472  1.00 92.34           O
ATOM   1696  ND2 ASN A 123       1.350   7.445  12.822  1.00 92.34           N
ATOM   1697 1HD2 ASN A 123       0.682   8.186  12.888  1.00 92.34           H
ATOM   1698 2HD2 ASN A 123       1.796   7.098  13.647  1.00 92.34           H
ATOM   1699  HN  ASN A 123       2.632   9.070   9.572  1.00 92.34           H
ATOM   1700  N   SER A 124       0.220   8.539   7.609  1.00 93.46           N
ATOM   1701  CA  SER A 124      -0.893   8.723   6.694  1.00 93.46           C
ATOM   1702  C   SER A 124      -0.481   8.313   5.279  1.00 93.46           C
ATOM   1703  O   SER A 124      -1.289   7.771   4.526  1.00 93.46           O
ATOM   1704  HA  SER A 124      -1.684   8.072   7.066  1.00 93.46           H
ATOM   1705  CB  SER A 124      -1.381  10.174   6.705  1.00 93.46           C
ATOM   1706 1HB  SER A 124      -0.598  10.822   6.312  1.00 93.46           H
ATOM   1707 2HB  SER A 124      -2.240  10.273   6.041  1.00 93.46           H
ATOM   1708  OG  SER A 124      -1.741  10.606   8.014  1.00 93.46           O
ATOM   1709  HG  SER A 124      -1.122  11.331   8.317  1.00 93.46           H
ATOM   1710  HN  SER A 124       0.682   9.380   7.888  1.00 93.46           H
ATOM   1711  N   MET A 125       0.776   8.587   4.960  1.00 93.37           N
ATOM   1712  CA  MET A 125       1.253   8.431   3.597  1.00 93.37           C
ATOM   1713  C   MET A 125       1.151   6.973   3.143  1.00 93.37           C
ATOM   1714  O   MET A 125       0.828   6.700   1.988  1.00 93.37           O
ATOM   1715  HA  MET A 125       0.602   9.055   2.985  1.00 93.37           H
ATOM   1716  CB  MET A 125       2.709   8.892   3.509  1.00 93.37           C
ATOM   1717 1HB  MET A 125       3.256   8.551   4.388  1.00 93.37           H
ATOM   1718 2HB  MET A 125       3.186   8.439   2.641  1.00 93.37           H
ATOM   1719  CG  MET A 125       2.796  10.417   3.408  1.00 93.37           C
ATOM   1720 1HG  MET A 125       2.276  10.875   4.249  1.00 93.37           H
ATOM   1721 2HG  MET A 125       3.837  10.734   3.465  1.00 93.37           H
ATOM   1722  SD  MET A 125       2.074  10.969   1.872  1.00 93.37           S
ATOM   1723  CE  MET A 125       1.575  12.617   2.339  1.00 93.37           C
ATOM   1724 1HE  MET A 125       0.867  12.562   3.166  1.00 93.37           H
ATOM   1725 2HE  MET A 125       2.450  13.189   2.647  1.00 93.37           H
ATOM   1726 3HE  MET A 125       1.102  13.108   1.488  1.00 93.37           H
ATOM   1727  HN  MET A 125       1.461   8.909   5.614  1.00 93.37           H
ATOM   1728  N   TYR A 126       1.433   6.075   4.076  1.00 86.60           N
ATOM   1729  CA  TYR A 126       1.351   4.652   3.794  1.00 86.60           C
ATOM   1730  C   TYR A 126      -0.074   4.250   3.412  1.00 86.60           C
ATOM   1731  O   TYR A 126      -0.279   3.535   2.432  1.00 86.60           O
ATOM   1732  HA  TYR A 126       2.018   4.436   2.960  1.00 86.60           H
ATOM   1733  CB  TYR A 126       1.738   3.942   5.093  1.00 86.60           C
ATOM   1734 1HB  TYR A 126       2.794   4.124   5.294  1.00 86.60           H
ATOM   1735 2HB  TYR A 126       1.177   4.383   5.917  1.00 86.60           H
ATOM   1736  CG  TYR A 126       1.490   2.433   5.075  1.00 86.60           C
ATOM   1737  CD1 TYR A 126       0.683   1.855   6.033  1.00 86.60           C
ATOM   1738  HD1 TYR A 126       0.222   2.474   6.803  1.00 86.60           H
ATOM   1739  CD2 TYR A 126       2.074   1.649   4.100  1.00 86.60           C
ATOM   1740  HD2 TYR A 126       2.712   2.106   3.344  1.00 86.60           H
ATOM   1741  CE1 TYR A 126       0.449   0.434   6.016  1.00 86.60           C
ATOM   1742  HE1 TYR A 126      -0.187  -0.035   6.767  1.00 86.60           H
ATOM   1743  CE2 TYR A 126       1.840   0.229   4.083  1.00 86.60           C
ATOM   1744  HE2 TYR A 126       2.295  -0.402   3.319  1.00 86.60           H
ATOM   1745  CZ  TYR A 126       1.039  -0.309   5.042  1.00 86.60           C
ATOM   1746  OH  TYR A 126       0.818  -1.651   5.026  1.00 86.60           O
ATOM   1747  HH  TYR A 126       1.289  -2.065   4.246  1.00 86.60           H
ATOM   1748  HN  TYR A 126       1.711   6.306   5.008  1.00 86.60           H
ATOM   1749  N   LYS A 127      -1.022   4.726   4.205  1.00 87.15           N
ATOM   1750  CA  LYS A 127      -2.416   4.366   4.005  1.00 87.15           C
ATOM   1751  C   LYS A 127      -2.907   4.959   2.683  1.00 87.15           C
ATOM   1752  O   LYS A 127      -3.695   4.335   1.974  1.00 87.15           O
ATOM   1753  HA  LYS A 127      -2.466   3.279   3.936  1.00 87.15           H
ATOM   1754  CB  LYS A 127      -3.256   4.782   5.215  1.00 87.15           C
ATOM   1755 1HB  LYS A 127      -3.060   5.827   5.457  1.00 87.15           H
ATOM   1756 2HB  LYS A 127      -4.315   4.706   4.970  1.00 87.15           H
ATOM   1757  CG  LYS A 127      -2.942   3.905   6.428  1.00 87.15           C
ATOM   1758 1HG  LYS A 127      -1.874   3.946   6.645  1.00 87.15           H
ATOM   1759 2HG  LYS A 127      -3.460   4.292   7.306  1.00 87.15           H
ATOM   1760  CD  LYS A 127      -3.362   2.455   6.180  1.00 87.15           C
ATOM   1761 1HD  LYS A 127      -4.432   2.413   5.973  1.00 87.15           H
ATOM   1762 2HD  LYS A 127      -2.852   2.070   5.297  1.00 87.15           H
ATOM   1763  CE  LYS A 127      -3.036   1.574   7.388  1.00 87.15           C
ATOM   1764 1HE  LYS A 127      -2.007   1.746   7.703  1.00 87.15           H
ATOM   1765 2HE  LYS A 127      -3.676   1.847   8.227  1.00 87.15           H
ATOM   1766  NZ  LYS A 127      -3.226   0.145   7.054  1.00 87.15           N
ATOM   1767 1HZ  LYS A 127      -3.021  -0.422   7.869  1.00 87.15           H
ATOM   1768 2HZ  LYS A 127      -4.187  -0.010   6.768  1.00 87.15           H
ATOM   1769 3HZ  LYS A 127      -2.603  -0.111   6.297  1.00 87.15           H
ATOM   1770  HN  LYS A 127      -0.852   5.346   4.971  1.00 87.15           H
ATOM   1771  N   MET A 128      -2.420   6.156   2.391  1.00 92.01           N
ATOM   1772  CA  MET A 128      -2.777   6.827   1.153  1.00 92.01           C
ATOM   1773  C   MET A 128      -2.278   6.040  -0.061  1.00 92.01           C
ATOM   1774  O   MET A 128      -3.015   5.850  -1.027  1.00 92.01           O
ATOM   1775  HA  MET A 128      -3.866   6.869   1.145  1.00 92.01           H
ATOM   1776  CB  MET A 128      -2.165   8.230   1.138  1.00 92.01           C
ATOM   1777 1HB  MET A 128      -2.481   8.777   2.026  1.00 92.01           H
ATOM   1778 2HB  MET A 128      -1.079   8.157   1.178  1.00 92.01           H
ATOM   1779  CG  MET A 128      -2.585   8.997  -0.118  1.00 92.01           C
ATOM   1780 1HG  MET A 128      -2.258   8.460  -1.008  1.00 92.01           H
ATOM   1781 2HG  MET A 128      -3.672   9.064  -0.167  1.00 92.01           H
ATOM   1782  SD  MET A 128      -1.874  10.635  -0.098  1.00 92.01           S
ATOM   1783  CE  MET A 128      -2.943  11.422   1.095  1.00 92.01           C
ATOM   1784 1HE  MET A 128      -3.972  11.390   0.738  1.00 92.01           H
ATOM   1785 2HE  MET A 128      -2.872  10.897   2.048  1.00 92.01           H
ATOM   1786 3HE  MET A 128      -2.636  12.460   1.228  1.00 92.01           H
ATOM   1787  HN  MET A 128      -1.794   6.665   2.983  1.00 92.01           H
ATOM   1788  N   ASN A 129      -1.030   5.603   0.029  1.00 90.76           N
ATOM   1789  CA  ASN A 129      -0.441   4.799  -1.028  1.00 90.76           C
ATOM   1790  C   ASN A 129      -1.300   3.553  -1.254  1.00 90.76           C
ATOM   1791  O   ASN A 129      -1.691   3.260  -2.383  1.00 90.76           O
ATOM   1792  HA  ASN A 129      -0.413   5.450  -1.901  1.00 90.76           H
ATOM   1793  CB  ASN A 129       0.968   4.339  -0.649  1.00 90.76           C
ATOM   1794 1HB  ASN A 129       1.655   5.184  -0.696  1.00 90.76           H
ATOM   1795 2HB  ASN A 129       0.974   3.981   0.380  1.00 90.76           H
ATOM   1796  CG  ASN A 129       1.453   3.229  -1.584  1.00 90.76           C
ATOM   1797  OD1 ASN A 129       1.248   2.049  -1.347  1.00 90.76           O
ATOM   1798  ND2 ASN A 129       2.104   3.670  -2.656  1.00 90.76           N
ATOM   1799 1HD2 ASN A 129       2.238   4.652  -2.791  1.00 90.76           H
ATOM   1800 2HD2 ASN A 129       2.460   3.020  -3.327  1.00 90.76           H
ATOM   1801  HN  ASN A 129      -0.427   5.789   0.805  1.00 90.76           H
ATOM   1802  N   PHE A 130      -1.568   2.852  -0.162  1.00 85.06           N
ATOM   1803  CA  PHE A 130      -2.239   1.566  -0.244  1.00 85.06           C
ATOM   1804  C   PHE A 130      -3.565   1.687  -0.997  1.00 85.06           C
ATOM   1805  O   PHE A 130      -3.790   0.985  -1.982  1.00 85.06           O
ATOM   1806  HA  PHE A 130      -1.577   0.889  -0.784  1.00 85.06           H
ATOM   1807  CB  PHE A 130      -2.521   1.116   1.191  1.00 85.06           C
ATOM   1808 1HB  PHE A 130      -1.588   1.127   1.754  1.00 85.06           H
ATOM   1809 2HB  PHE A 130      -3.187   1.838   1.664  1.00 85.06           H
ATOM   1810  CG  PHE A 130      -3.146  -0.277   1.295  1.00 85.06           C
ATOM   1811  CD1 PHE A 130      -4.490  -0.431   1.150  1.00 85.06           C
ATOM   1812  HD1 PHE A 130      -5.121   0.437   0.960  1.00 85.06           H
ATOM   1813  CD2 PHE A 130      -2.359  -1.360   1.532  1.00 85.06           C
ATOM   1814  HD2 PHE A 130      -1.282  -1.236   1.648  1.00 85.06           H
ATOM   1815  CE1 PHE A 130      -5.070  -1.724   1.247  1.00 85.06           C
ATOM   1816  HE1 PHE A 130      -6.147  -1.848   1.131  1.00 85.06           H
ATOM   1817  CE2 PHE A 130      -2.939  -2.652   1.629  1.00 85.06           C
ATOM   1818  HE2 PHE A 130      -2.308  -3.520   1.819  1.00 85.06           H
ATOM   1819  CZ  PHE A 130      -4.283  -2.807   1.484  1.00 85.06           C
ATOM   1820  HZ  PHE A 130      -4.728  -3.799   1.558  1.00 85.06           H
ATOM   1821  HN  PHE A 130      -1.335   3.148   0.765  1.00 85.06           H
ATOM   1822  N   TYR A 131      -4.409   2.582  -0.506  1.00 86.38           N
ATOM   1823  CA  TYR A 131      -5.755   2.713  -1.037  1.00 86.38           C
ATOM   1824  C   TYR A 131      -5.726   3.154  -2.502  1.00 86.38           C
ATOM   1825  O   TYR A 131      -6.494   2.650  -3.320  1.00 86.38           O
ATOM   1826  HA  TYR A 131      -6.240   1.739  -0.968  1.00 86.38           H
ATOM   1827  CB  TYR A 131      -6.434   3.801  -0.203  1.00 86.38           C
ATOM   1828 1HB  TYR A 131      -5.813   4.697  -0.218  1.00 86.38           H
ATOM   1829 2HB  TYR A 131      -7.383   4.064  -0.670  1.00 86.38           H
ATOM   1830  CG  TYR A 131      -6.692   3.401   1.251  1.00 86.38           C
ATOM   1831  CD1 TYR A 131      -7.180   2.144   1.544  1.00 86.38           C
ATOM   1832  HD1 TYR A 131      -7.383   1.437   0.740  1.00 86.38           H
ATOM   1833  CD2 TYR A 131      -6.435   4.297   2.269  1.00 86.38           C
ATOM   1834  HD2 TYR A 131      -6.049   5.289   2.038  1.00 86.38           H
ATOM   1835  CE1 TYR A 131      -7.423   1.767   2.913  1.00 86.38           C
ATOM   1836  HE1 TYR A 131      -7.809   0.778   3.158  1.00 86.38           H
ATOM   1837  CE2 TYR A 131      -6.678   3.920   3.638  1.00 86.38           C
ATOM   1838  HE2 TYR A 131      -6.480   4.617   4.451  1.00 86.38           H
ATOM   1839  CZ  TYR A 131      -7.160   2.674   3.892  1.00 86.38           C
ATOM   1840  OH  TYR A 131      -7.389   2.318   5.184  1.00 86.38           O
ATOM   1841  HH  TYR A 131      -7.271   3.110   5.783  1.00 86.38           H
ATOM   1842  HN  TYR A 131      -4.186   3.210   0.240  1.00 86.38           H
ATOM   1843  N   SER A 132      -4.832   4.089  -2.788  1.00 90.52           N
ATOM   1844  CA  SER A 132      -4.723   4.634  -4.130  1.00 90.52           C
ATOM   1845  C   SER A 132      -4.255   3.547  -5.100  1.00 90.52           C
ATOM   1846  O   SER A 132      -4.759   3.449  -6.218  1.00 90.52           O
ATOM   1847  HA  SER A 132      -5.727   4.970  -4.388  1.00 90.52           H
ATOM   1848  CB  SER A 132      -3.763   5.825  -4.164  1.00 90.52           C
ATOM   1849 1HB  SER A 132      -3.670   6.187  -5.189  1.00 90.52           H
ATOM   1850 2HB  SER A 132      -4.178   6.642  -3.574  1.00 90.52           H
ATOM   1851  OG  SER A 132      -2.473   5.485  -3.663  1.00 90.52           O
ATOM   1852  HG  SER A 132      -2.333   5.905  -2.766  1.00 90.52           H
ATOM   1853  HN  SER A 132      -4.192   4.472  -2.122  1.00 90.52           H
ATOM   1854  N   CYS A 133      -3.297   2.758  -4.637  1.00 84.84           N
ATOM   1855  CA  CYS A 133      -2.730   1.705  -5.463  1.00 84.84           C
ATOM   1856  C   CYS A 133      -3.838   0.701  -5.789  1.00 84.84           C
ATOM   1857  O   CYS A 133      -3.990   0.291  -6.938  1.00 84.84           O
ATOM   1858  HA  CYS A 133      -2.362   2.184  -6.370  1.00 84.84           H
ATOM   1859  CB  CYS A 133      -1.535   1.035  -4.783  1.00 84.84           C
ATOM   1860 1HB  CYS A 133      -1.771   0.821  -3.741  1.00 84.84           H
ATOM   1861 2HB  CYS A 133      -1.320   0.081  -5.263  1.00 84.84           H
ATOM   1862  SG  CYS A 133      -0.068   2.125  -4.879  1.00 84.84           S
ATOM   1863  HG  CYS A 133      -0.464   2.974  -3.934  1.00 84.84           H
ATOM   1864  HN  CYS A 133      -2.910   2.829  -3.718  1.00 84.84           H
ATOM   1865  N   VAL A 134      -4.583   0.334  -4.756  1.00 81.48           N
ATOM   1866  CA  VAL A 134      -5.644  -0.646  -4.910  1.00 81.48           C
ATOM   1867  C   VAL A 134      -6.630  -0.162  -5.975  1.00 81.48           C
ATOM   1868  O   VAL A 134      -6.987  -0.912  -6.882  1.00 81.48           O
ATOM   1869  HA  VAL A 134      -5.187  -1.575  -5.251  1.00 81.48           H
ATOM   1870  CB  VAL A 134      -6.308  -0.914  -3.558  1.00 81.48           C
ATOM   1871  HB  VAL A 134      -6.429   0.042  -3.048  1.00 81.48           H
ATOM   1872  CG1 VAL A 134      -7.698  -1.527  -3.742  1.00 81.48           C
ATOM   1873 1HG1 VAL A 134      -8.326  -0.841  -4.310  1.00 81.48           H
ATOM   1874 2HG1 VAL A 134      -7.610  -2.470  -4.281  1.00 81.48           H
ATOM   1875 3HG1 VAL A 134      -8.148  -1.708  -2.766  1.00 81.48           H
ATOM   1876  CG2 VAL A 134      -5.427  -1.806  -2.681  1.00 81.48           C
ATOM   1877 1HG2 VAL A 134      -5.261  -2.759  -3.184  1.00 81.48           H
ATOM   1878 2HG2 VAL A 134      -4.470  -1.315  -2.509  1.00 81.48           H
ATOM   1879 3HG2 VAL A 134      -5.923  -1.981  -1.726  1.00 81.48           H
ATOM   1880  HN  VAL A 134      -4.471   0.694  -3.830  1.00 81.48           H
ATOM   1881  N   LEU A 135      -7.041   1.089  -5.829  1.00 85.71           N
ATOM   1882  CA  LEU A 135      -8.068   1.645  -6.694  1.00 85.71           C
ATOM   1883  C   LEU A 135      -7.527   1.745  -8.122  1.00 85.71           C
ATOM   1884  O   LEU A 135      -8.261   1.525  -9.084  1.00 85.71           O
ATOM   1885  HA  LEU A 135      -8.908   0.950  -6.691  1.00 85.71           H
ATOM   1886  CB  LEU A 135      -8.578   2.974  -6.135  1.00 85.71           C
ATOM   1887 1HB  LEU A 135      -7.727   3.643  -6.008  1.00 85.71           H
ATOM   1888 2HB  LEU A 135      -9.234   3.430  -6.876  1.00 85.71           H
ATOM   1889  CG  LEU A 135      -9.333   2.898  -4.806  1.00 85.71           C
ATOM   1890  HG  LEU A 135      -8.755   2.279  -4.120  1.00 85.71           H
ATOM   1891  CD1 LEU A 135      -9.461   4.282  -4.167  1.00 85.71           C
ATOM   1892 1HD1 LEU A 135      -8.467   4.690  -3.982  1.00 85.71           H
ATOM   1893 2HD1 LEU A 135     -10.005   4.944  -4.841  1.00 85.71           H
ATOM   1894 3HD1 LEU A 135     -10.001   4.199  -3.224  1.00 85.71           H
ATOM   1895  CD2 LEU A 135     -10.694   2.222  -4.986  1.00 85.71           C
ATOM   1896 1HD2 LEU A 135     -11.292   2.794  -5.696  1.00 85.71           H
ATOM   1897 2HD2 LEU A 135     -10.550   1.210  -5.365  1.00 85.71           H
ATOM   1898 3HD2 LEU A 135     -11.209   2.181  -4.027  1.00 85.71           H
ATOM   1899  HN  LEU A 135      -6.686   1.718  -5.137  1.00 85.71           H
ATOM   1900  N   LEU A 136      -6.248   2.077  -8.214  1.00 87.57           N
ATOM   1901  CA  LEU A 136      -5.607   2.234  -9.508  1.00 87.57           C
ATOM   1902  C   LEU A 136      -5.547   0.876 -10.210  1.00 87.57           C
ATOM   1903  O   LEU A 136      -5.831   0.777 -11.403  1.00 87.57           O
ATOM   1904  HA  LEU A 136      -6.229   2.903 -10.102  1.00 87.57           H
ATOM   1905  CB  LEU A 136      -4.241   2.906  -9.352  1.00 87.57           C
ATOM   1906 1HB  LEU A 136      -3.705   2.411  -8.542  1.00 87.57           H
ATOM   1907 2HB  LEU A 136      -3.669   2.737 -10.263  1.00 87.57           H
ATOM   1908  CG  LEU A 136      -4.262   4.409  -9.068  1.00 87.57           C
ATOM   1909  HG  LEU A 136      -4.979   4.596  -8.268  1.00 87.57           H
ATOM   1910  CD1 LEU A 136      -2.897   4.893  -8.573  1.00 87.57           C
ATOM   1911 1HD1 LEU A 136      -2.636   4.367  -7.655  1.00 87.57           H
ATOM   1912 2HD1 LEU A 136      -2.143   4.691  -9.334  1.00 87.57           H
ATOM   1913 3HD1 LEU A 136      -2.940   5.965  -8.379  1.00 87.57           H
ATOM   1914  CD2 LEU A 136      -4.739   5.192 -10.293  1.00 87.57           C
ATOM   1915 1HD2 LEU A 136      -4.065   5.004 -11.129  1.00 87.57           H
ATOM   1916 2HD2 LEU A 136      -5.746   4.873 -10.559  1.00 87.57           H
ATOM   1917 3HD2 LEU A 136      -4.744   6.258 -10.064  1.00 87.57           H
ATOM   1918  HN  LEU A 136      -5.654   2.238  -7.425  1.00 87.57           H
ATOM   1919  N   ILE A 137      -5.176  -0.137  -9.440  1.00 79.62           N
ATOM   1920  CA  ILE A 137      -5.039  -1.478  -9.982  1.00 79.62           C
ATOM   1921  C   ILE A 137      -6.395  -1.951 -10.509  1.00 79.62           C
ATOM   1922  O   ILE A 137      -6.470  -2.577 -11.566  1.00 79.62           O
ATOM   1923  HA  ILE A 137      -4.343  -1.422 -10.820  1.00 79.62           H
ATOM   1924  CB  ILE A 137      -4.422  -2.416  -8.942  1.00 79.62           C
ATOM   1925  HB  ILE A 137      -4.928  -2.251  -7.991  1.00 79.62           H
ATOM   1926  CG1 ILE A 137      -2.941  -2.098  -8.728  1.00 79.62           C
ATOM   1927 1HG1 ILE A 137      -2.368  -2.410  -9.601  1.00 79.62           H
ATOM   1928 2HG1 ILE A 137      -2.807  -1.020  -8.627  1.00 79.62           H
ATOM   1929  CG2 ILE A 137      -4.644  -3.880  -9.325  1.00 79.62           C
ATOM   1930 1HG2 ILE A 137      -5.714  -4.082  -9.386  1.00 79.62           H
ATOM   1931 2HG2 ILE A 137      -4.182  -4.078 -10.292  1.00 79.62           H
ATOM   1932 3HG2 ILE A 137      -4.196  -4.525  -8.569  1.00 79.62           H
ATOM   1933  CD1 ILE A 137      -2.404  -2.802  -7.480  1.00 79.62           C
ATOM   1934 1HD1 ILE A 137      -2.963  -2.469  -6.606  1.00 79.62           H
ATOM   1935 2HD1 ILE A 137      -2.517  -3.880  -7.595  1.00 79.62           H
ATOM   1936 3HD1 ILE A 137      -1.349  -2.559  -7.351  1.00 79.62           H
ATOM   1937  HN  ILE A 137      -4.971  -0.052  -8.465  1.00 79.62           H
ATOM   1938  N   MET A 138      -7.433  -1.635  -9.749  1.00 79.05           N
ATOM   1939  CA  MET A 138      -8.790  -1.938 -10.170  1.00 79.05           C
ATOM   1940  C   MET A 138      -9.100  -1.297 -11.524  1.00 79.05           C
ATOM   1941  O   MET A 138      -9.599  -1.962 -12.431  1.00 79.05           O
ATOM   1942  HA  MET A 138      -8.834  -3.024 -10.256  1.00 79.05           H
ATOM   1943  CB  MET A 138      -9.778  -1.422  -9.122  1.00 79.05           C
ATOM   1944 1HB  MET A 138      -9.642  -1.968  -8.189  1.00 79.05           H
ATOM   1945 2HB  MET A 138      -9.573  -0.373  -8.910  1.00 79.05           H
ATOM   1946  CG  MET A 138     -11.221  -1.578  -9.606  1.00 79.05           C
ATOM   1947 1HG  MET A 138     -11.381  -0.976 -10.500  1.00 79.05           H
ATOM   1948 2HG  MET A 138     -11.410  -2.616  -9.882  1.00 79.05           H
ATOM   1949  SD  MET A 138     -12.353  -1.075  -8.321  1.00 79.05           S
ATOM   1950  CE  MET A 138     -12.144   0.696  -8.401  1.00 79.05           C
ATOM   1951 1HE  MET A 138     -11.104   0.949  -8.198  1.00 79.05           H
ATOM   1952 2HE  MET A 138     -12.417   1.050  -9.395  1.00 79.05           H
ATOM   1953 3HE  MET A 138     -12.785   1.172  -7.658  1.00 79.05           H
ATOM   1954  HN  MET A 138      -7.358  -1.180  -8.861  1.00 79.05           H
ATOM   1955  N   CYS A 139      -8.791  -0.012 -11.619  1.00 83.87           N
ATOM   1956  CA  CYS A 139      -9.142   0.757 -12.801  1.00 83.87           C
ATOM   1957  C   CYS A 139      -8.361   0.194 -13.990  1.00 83.87           C
ATOM   1958  O   CYS A 139      -8.883   0.121 -15.101  1.00 83.87           O
ATOM   1959  HA  CYS A 139     -10.215   0.632 -12.948  1.00 83.87           H
ATOM   1960  CB  CYS A 139      -8.880   2.251 -12.602  1.00 83.87           C
ATOM   1961 1HB  CYS A 139      -7.856   2.407 -12.263  1.00 83.87           H
ATOM   1962 2HB  CYS A 139      -8.985   2.777 -13.551  1.00 83.87           H
ATOM   1963  SG  CYS A 139     -10.054   2.935 -11.377  1.00 83.87           S
ATOM   1964  HG  CYS A 139      -9.411   2.487 -10.302  1.00 83.87           H
ATOM   1965  HN  CYS A 139      -8.311   0.502 -10.908  1.00 83.87           H
ATOM   1966  N   ILE A 140      -7.123  -0.190 -13.715  1.00 80.86           N
ATOM   1967  CA  ILE A 140      -6.276  -0.773 -14.742  1.00 80.86           C
ATOM   1968  C   ILE A 140      -6.940  -2.039 -15.287  1.00 80.86           C
ATOM   1969  O   ILE A 140      -6.935  -2.277 -16.494  1.00 80.86           O
ATOM   1970  HA  ILE A 140      -6.198  -0.048 -15.552  1.00 80.86           H
ATOM   1971  CB  ILE A 140      -4.863  -1.004 -14.202  1.00 80.86           C
ATOM   1972  HB  ILE A 140      -4.944  -1.461 -13.216  1.00 80.86           H
ATOM   1973  CG1 ILE A 140      -4.120   0.322 -14.026  1.00 80.86           C
ATOM   1974 1HG1 ILE A 140      -3.849   0.724 -15.002  1.00 80.86           H
ATOM   1975 2HG1 ILE A 140      -4.778   1.051 -13.553  1.00 80.86           H
ATOM   1976  CG2 ILE A 140      -4.089  -1.980 -15.091  1.00 80.86           C
ATOM   1977 1HG2 ILE A 140      -4.612  -2.936 -15.121  1.00 80.86           H
ATOM   1978 2HG2 ILE A 140      -4.016  -1.574 -16.100  1.00 80.86           H
ATOM   1979 3HG2 ILE A 140      -3.088  -2.126 -14.685  1.00 80.86           H
ATOM   1980  CD1 ILE A 140      -2.861   0.137 -13.176  1.00 80.86           C
ATOM   1981 1HD1 ILE A 140      -3.139  -0.242 -12.193  1.00 80.86           H
ATOM   1982 2HD1 ILE A 140      -2.195  -0.575 -13.664  1.00 80.86           H
ATOM   1983 3HD1 ILE A 140      -2.353   1.094 -13.066  1.00 80.86           H
ATOM   1984  HN  ILE A 140      -6.699  -0.108 -12.814  1.00 80.86           H
ATOM   1985  N   SER A 141      -7.496  -2.819 -14.371  1.00 74.71           N
ATOM   1986  CA  SER A 141      -8.048  -4.115 -14.726  1.00 74.71           C
ATOM   1987  C   SER A 141      -9.292  -3.933 -15.598  1.00 74.71           C
ATOM   1988  O   SER A 141      -9.492  -4.669 -16.563  1.00 74.71           O
ATOM   1989  HA  SER A 141      -7.260  -4.621 -15.285  1.00 74.71           H
ATOM   1990  CB  SER A 141      -8.390  -4.929 -13.477  1.00 74.71           C
ATOM   1991 1HB  SER A 141      -9.183  -4.427 -12.923  1.00 74.71           H
ATOM   1992 2HB  SER A 141      -8.776  -5.904 -13.774  1.00 74.71           H
ATOM   1993  OG  SER A 141      -7.259  -5.106 -12.629  1.00 74.71           O
ATOM   1994  HG  SER A 141      -7.221  -4.371 -11.952  1.00 74.71           H
ATOM   1995  HN  SER A 141      -7.573  -2.578 -13.403  1.00 74.71           H
ATOM   1996  N   VAL A 142     -10.097  -2.948 -15.227  1.00 76.89           N
ATOM   1997  CA  VAL A 142     -11.285  -2.621 -15.996  1.00 76.89           C
ATOM   1998  C   VAL A 142     -10.869  -2.133 -17.386  1.00 76.89           C
ATOM   1999  O   VAL A 142     -11.464  -2.524 -18.389  1.00 76.89           O
ATOM   2000  HA  VAL A 142     -11.868  -3.536 -16.106  1.00 76.89           H
ATOM   2001  CB  VAL A 142     -12.139  -1.604 -15.236  1.00 76.89           C
ATOM   2002  HB  VAL A 142     -11.510  -0.744 -15.007  1.00 76.89           H
ATOM   2003  CG1 VAL A 142     -13.307  -1.118 -16.095  1.00 76.89           C
ATOM   2004 1HG1 VAL A 142     -12.922  -0.645 -16.998  1.00 76.89           H
ATOM   2005 2HG1 VAL A 142     -13.935  -1.966 -16.369  1.00 76.89           H
ATOM   2006 3HG1 VAL A 142     -13.897  -0.396 -15.531  1.00 76.89           H
ATOM   2007  CG2 VAL A 142     -12.637  -2.188 -13.912  1.00 76.89           C
ATOM   2008 1HG2 VAL A 142     -13.241  -3.073 -14.110  1.00 76.89           H
ATOM   2009 2HG2 VAL A 142     -11.783  -2.461 -13.292  1.00 76.89           H
ATOM   2010 3HG2 VAL A 142     -13.241  -1.444 -13.392  1.00 76.89           H
ATOM   2011  HN  VAL A 142      -9.948  -2.379 -14.418  1.00 76.89           H
ATOM   2012  N   ASP A 143      -9.851  -1.286 -17.400  1.00 77.92           N
ATOM   2013  CA  ASP A 143      -9.408  -0.668 -18.638  1.00 77.92           C
ATOM   2014  C   ASP A 143      -8.903  -1.753 -19.592  1.00 77.92           C
ATOM   2015  O   ASP A 143      -9.155  -1.693 -20.794  1.00 77.92           O
ATOM   2016  HA  ASP A 143     -10.283  -0.146 -19.026  1.00 77.92           H
ATOM   2017  CB  ASP A 143      -8.260   0.312 -18.385  1.00 77.92           C
ATOM   2018 1HB  ASP A 143      -8.525   0.985 -17.570  1.00 77.92           H
ATOM   2019 2HB  ASP A 143      -7.372  -0.236 -18.070  1.00 77.92           H
ATOM   2020  CG  ASP A 143      -7.945   1.123 -19.643  1.00 77.92           C
ATOM   2021  OD1 ASP A 143      -8.908   1.679 -20.216  1.00 77.92           O
ATOM   2022  OD2 ASP A 143      -6.750   1.170 -20.004  1.00 77.92           O
ATOM   2023  HN  ASP A 143      -9.332  -1.021 -16.586  1.00 77.92           H
ATOM   2024  N   ARG A 144      -8.199  -2.718 -19.019  1.00 73.03           N
ATOM   2025  CA  ARG A 144      -7.669  -3.823 -19.801  1.00 73.03           C
ATOM   2026  C   ARG A 144      -8.811  -4.613 -20.443  1.00 73.03           C
ATOM   2027  O   ARG A 144      -8.741  -4.967 -21.619  1.00 73.03           O
ATOM   2028  HA  ARG A 144      -7.042  -3.353 -20.558  1.00 73.03           H
ATOM   2029  CB  ARG A 144      -6.834  -4.763 -18.930  1.00 73.03           C
ATOM   2030 1HB  ARG A 144      -7.277  -4.834 -17.936  1.00 73.03           H
ATOM   2031 2HB  ARG A 144      -6.846  -5.766 -19.356  1.00 73.03           H
ATOM   2032  CG  ARG A 144      -5.391  -4.268 -18.817  1.00 73.03           C
ATOM   2033 1HG  ARG A 144      -4.961  -4.159 -19.812  1.00 73.03           H
ATOM   2034 2HG  ARG A 144      -5.376  -3.282 -18.353  1.00 73.03           H
ATOM   2035  CD  ARG A 144      -4.541  -5.238 -17.992  1.00 73.03           C
ATOM   2036 1HD  ARG A 144      -4.717  -5.075 -16.929  1.00 73.03           H
ATOM   2037 2HD  ARG A 144      -4.833  -6.265 -18.210  1.00 73.03           H
ATOM   2038  NE  ARG A 144      -3.107  -5.044 -18.303  1.00 73.03           N
ATOM   2039  HE  ARG A 144      -2.860  -4.316 -18.941  1.00 73.03           H
ATOM   2040  CZ  ARG A 144      -2.119  -5.784 -17.781  1.00 73.03           C
ATOM   2041  NH1 ARG A 144      -2.392  -6.774 -16.920  1.00 73.03           N
ATOM   2042 1HH1 ARG A 144      -3.340  -6.965 -16.662  1.00 73.03           H
ATOM   2043 2HH1 ARG A 144      -1.649  -7.321 -16.535  1.00 73.03           H
ATOM   2044  NH2 ARG A 144      -0.854  -5.519 -18.133  1.00 73.03           N
ATOM   2045 1HH2 ARG A 144      -0.105  -6.062 -17.753  1.00 73.03           H
ATOM   2046 2HH2 ARG A 144      -0.658  -4.779 -18.777  1.00 73.03           H
ATOM   2047  HN  ARG A 144      -7.989  -2.753 -18.042  1.00 73.03           H
ATOM   2048  N   TYR A 145      -9.836  -4.868 -19.643  1.00 71.26           N
ATOM   2049  CA  TYR A 145     -10.995  -5.601 -20.122  1.00 71.26           C
ATOM   2050  C   TYR A 145     -11.632  -4.897 -21.321  1.00 71.26           C
ATOM   2051  O   TYR A 145     -11.895  -5.524 -22.346  1.00 71.26           O
ATOM   2052  HA  TYR A 145     -10.663  -6.593 -20.427  1.00 71.26           H
ATOM   2053  CB  TYR A 145     -11.994  -5.614 -18.963  1.00 71.26           C
ATOM   2054 1HB  TYR A 145     -11.607  -6.252 -18.170  1.00 71.26           H
ATOM   2055 2HB  TYR A 145     -12.072  -4.607 -18.553  1.00 71.26           H
ATOM   2056  CG  TYR A 145     -13.392  -6.099 -19.352  1.00 71.26           C
ATOM   2057  CD1 TYR A 145     -14.456  -5.221 -19.338  1.00 71.26           C
ATOM   2058  HD1 TYR A 145     -14.301  -4.181 -19.049  1.00 71.26           H
ATOM   2059  CD2 TYR A 145     -13.588  -7.415 -19.718  1.00 71.26           C
ATOM   2060  HD2 TYR A 145     -12.747  -8.109 -19.729  1.00 71.26           H
ATOM   2061  CE1 TYR A 145     -15.772  -5.678 -19.704  1.00 71.26           C
ATOM   2062  HE1 TYR A 145     -16.621  -4.995 -19.696  1.00 71.26           H
ATOM   2063  CE2 TYR A 145     -14.904  -7.872 -20.084  1.00 71.26           C
ATOM   2064  HE2 TYR A 145     -15.073  -8.909 -20.374  1.00 71.26           H
ATOM   2065  CZ  TYR A 145     -15.931  -6.981 -20.059  1.00 71.26           C
ATOM   2066  OH  TYR A 145     -17.173  -7.413 -20.405  1.00 71.26           O
ATOM   2067  HH  TYR A 145     -17.147  -8.387 -20.627  1.00 71.26           H
ATOM   2068  HN  TYR A 145      -9.882  -4.583 -18.686  1.00 71.26           H
ATOM   2069  N   ILE A 146     -11.862  -3.603 -21.154  1.00 73.91           N
ATOM   2070  CA  ILE A 146     -12.519  -2.819 -22.186  1.00 73.91           C
ATOM   2071  C   ILE A 146     -11.676  -2.856 -23.463  1.00 73.91           C
ATOM   2072  O   ILE A 146     -12.213  -2.981 -24.562  1.00 73.91           O
ATOM   2073  HA  ILE A 146     -13.479  -3.291 -22.393  1.00 73.91           H
ATOM   2074  CB  ILE A 146     -12.809  -1.404 -21.682  1.00 73.91           C
ATOM   2075  HB  ILE A 146     -11.890  -0.996 -21.261  1.00 73.91           H
ATOM   2076  CG1 ILE A 146     -13.850  -1.424 -20.561  1.00 73.91           C
ATOM   2077 1HG1 ILE A 146     -14.825  -1.686 -20.970  1.00 73.91           H
ATOM   2078 2HG1 ILE A 146     -13.592  -2.195 -19.834  1.00 73.91           H
ATOM   2079  CG2 ILE A 146     -13.225  -0.486 -22.833  1.00 73.91           C
ATOM   2080 1HG2 ILE A 146     -12.421  -0.437 -23.568  1.00 73.91           H
ATOM   2081 2HG2 ILE A 146     -14.125  -0.881 -23.305  1.00 73.91           H
ATOM   2082 3HG2 ILE A 146     -13.425   0.513 -22.447  1.00 73.91           H
ATOM   2083  CD1 ILE A 146     -13.931  -0.065 -19.863  1.00 73.91           C
ATOM   2084 1HD1 ILE A 146     -12.960   0.182 -19.434  1.00 73.91           H
ATOM   2085 2HD1 ILE A 146     -14.213   0.699 -20.588  1.00 73.91           H
ATOM   2086 3HD1 ILE A 146     -14.678  -0.107 -19.071  1.00 73.91           H
ATOM   2087  HN  ILE A 146     -11.608  -3.091 -20.333  1.00 73.91           H
ATOM   2088  N   ALA A 147     -10.369  -2.746 -23.274  1.00 74.75           N
ATOM   2089  CA  ALA A 147      -9.455  -2.657 -24.400  1.00 74.75           C
ATOM   2090  C   ALA A 147      -9.524  -3.953 -25.211  1.00 74.75           C
ATOM   2091  O   ALA A 147      -9.299  -3.946 -26.420  1.00 74.75           O
ATOM   2092  HA  ALA A 147      -9.782  -1.828 -25.028  1.00 74.75           H
ATOM   2093  CB  ALA A 147      -8.043  -2.363 -23.890  1.00 74.75           C
ATOM   2094 1HB  ALA A 147      -8.042  -1.419 -23.346  1.00 74.75           H
ATOM   2095 2HB  ALA A 147      -7.723  -3.165 -23.225  1.00 74.75           H
ATOM   2096 3HB  ALA A 147      -7.358  -2.297 -24.735  1.00 74.75           H
ATOM   2097  HN  ALA A 147      -9.935  -2.717 -22.374  1.00 74.75           H
ATOM   2098  N   ILE A 148      -9.838  -5.035 -24.512  1.00 69.68           N
ATOM   2099  CA  ILE A 148      -9.879  -6.345 -25.139  1.00 69.68           C
ATOM   2100  C   ILE A 148     -11.266  -6.572 -25.743  1.00 69.68           C
ATOM   2101  O   ILE A 148     -11.385  -6.955 -26.906  1.00 69.68           O
ATOM   2102  HA  ILE A 148      -9.147  -6.344 -25.947  1.00 69.68           H
ATOM   2103  CB  ILE A 148      -9.456  -7.428 -24.145  1.00 69.68           C
ATOM   2104  HB  ILE A 148     -10.038  -7.301 -23.233  1.00 69.68           H
ATOM   2105  CG1 ILE A 148      -7.981  -7.278 -23.765  1.00 69.68           C
ATOM   2106 1HG1 ILE A 148      -7.354  -7.522 -24.623  1.00 69.68           H
ATOM   2107 2HG1 ILE A 148      -7.774  -6.240 -23.504  1.00 69.68           H
ATOM   2108  CG2 ILE A 148      -9.768  -8.824 -24.690  1.00 69.68           C
ATOM   2109 1HG2 ILE A 148     -10.840  -8.913 -24.868  1.00 69.68           H
ATOM   2110 2HG2 ILE A 148      -9.230  -8.978 -25.625  1.00 69.68           H
ATOM   2111 3HG2 ILE A 148      -9.457  -9.575 -23.963  1.00 69.68           H
ATOM   2112  CD1 ILE A 148      -7.623  -8.187 -22.588  1.00 69.68           C
ATOM   2113 1HD1 ILE A 148      -8.235  -7.924 -21.726  1.00 69.68           H
ATOM   2114 2HD1 ILE A 148      -7.809  -9.226 -22.862  1.00 69.68           H
ATOM   2115 3HD1 ILE A 148      -6.570  -8.061 -22.339  1.00 69.68           H
ATOM   2116  HN  ILE A 148     -10.060  -5.026 -23.537  1.00 69.68           H
ATOM   2117  N   ALA A 149     -12.280  -6.327 -24.926  1.00 70.11           N
ATOM   2118  CA  ALA A 149     -13.634  -6.723 -25.274  1.00 70.11           C
ATOM   2119  C   ALA A 149     -14.169  -5.790 -26.363  1.00 70.11           C
ATOM   2120  O   ALA A 149     -14.908  -6.221 -27.246  1.00 70.11           O
ATOM   2121  HA  ALA A 149     -13.593  -7.739 -25.666  1.00 70.11           H
ATOM   2122  CB  ALA A 149     -14.508  -6.714 -24.018  1.00 70.11           C
ATOM   2123 1HB  ALA A 149     -14.101  -7.414 -23.288  1.00 70.11           H
ATOM   2124 2HB  ALA A 149     -14.520  -5.711 -23.591  1.00 70.11           H
ATOM   2125 3HB  ALA A 149     -15.523  -7.010 -24.280  1.00 70.11           H
ATOM   2126  HN  ALA A 149     -12.188  -5.869 -24.042  1.00 70.11           H
ATOM   2127  N   GLN A 150     -13.775  -4.529 -26.264  1.00 73.63           N
ATOM   2128  CA  GLN A 150     -14.327  -3.502 -27.130  1.00 73.63           C
ATOM   2129  C   GLN A 150     -13.206  -2.793 -27.894  1.00 73.63           C
ATOM   2130  O   GLN A 150     -13.220  -1.571 -28.030  1.00 73.63           O
ATOM   2131  HA  GLN A 150     -14.974  -4.030 -27.830  1.00 73.63           H
ATOM   2132  CB  GLN A 150     -15.164  -2.501 -26.331  1.00 73.63           C
ATOM   2133 1HB  GLN A 150     -14.534  -2.001 -25.595  1.00 73.63           H
ATOM   2134 2HB  GLN A 150     -15.550  -1.730 -26.997  1.00 73.63           H
ATOM   2135  CG  GLN A 150     -16.326  -3.201 -25.623  1.00 73.63           C
ATOM   2136 1HG  GLN A 150     -16.790  -3.918 -26.301  1.00 73.63           H
ATOM   2137 2HG  GLN A 150     -15.950  -3.766 -24.770  1.00 73.63           H
ATOM   2138  CD  GLN A 150     -17.370  -2.187 -25.151  1.00 73.63           C
ATOM   2139  OE1 GLN A 150     -17.262  -0.994 -25.379  1.00 73.63           O
ATOM   2140  NE2 GLN A 150     -18.384  -2.728 -24.481  1.00 73.63           N
ATOM   2141 1HE2 GLN A 150     -18.413  -3.716 -24.328  1.00 73.63           H
ATOM   2142 2HE2 GLN A 150     -19.119  -2.146 -24.131  1.00 73.63           H
ATOM   2143  HN  GLN A 150     -13.092  -4.207 -25.607  1.00 73.63           H
ATOM   2144  N   ALA A 151     -12.262  -3.590 -28.370  1.00 67.71           N
ATOM   2145  CA  ALA A 151     -11.025  -3.048 -28.907  1.00 67.71           C
ATOM   2146  C   ALA A 151     -11.351  -1.918 -29.885  1.00 67.71           C
ATOM   2147  O   ALA A 151     -10.713  -0.866 -29.859  1.00 67.71           O
ATOM   2148  HA  ALA A 151     -10.451  -2.642 -28.074  1.00 67.71           H
ATOM   2149  CB  ALA A 151     -10.217  -4.171 -29.562  1.00 67.71           C
ATOM   2150 1HB  ALA A 151      -9.987  -4.934 -28.818  1.00 67.71           H
ATOM   2151 2HB  ALA A 151     -10.800  -4.614 -30.369  1.00 67.71           H
ATOM   2152 3HB  ALA A 151      -9.290  -3.764 -29.965  1.00 67.71           H
ATOM   2153  HN  ALA A 151     -12.331  -4.588 -28.394  1.00 67.71           H
ATOM   2154  N   MET A 152     -12.344  -2.173 -30.725  1.00 69.42           N
ATOM   2155  CA  MET A 152     -12.705  -1.226 -31.766  1.00 69.42           C
ATOM   2156  C   MET A 152     -13.196   0.092 -31.163  1.00 69.42           C
ATOM   2157  O   MET A 152     -12.719   1.164 -31.533  1.00 69.42           O
ATOM   2158  HA  MET A 152     -11.792  -1.054 -32.336  1.00 69.42           H
ATOM   2159  CB  MET A 152     -13.804  -1.827 -32.644  1.00 69.42           C
ATOM   2160 1HB  MET A 152     -14.545  -2.323 -32.017  1.00 69.42           H
ATOM   2161 2HB  MET A 152     -14.323  -1.031 -33.180  1.00 69.42           H
ATOM   2162  CG  MET A 152     -13.222  -2.827 -33.645  1.00 69.42           C
ATOM   2163 1HG  MET A 152     -12.222  -3.127 -33.332  1.00 69.42           H
ATOM   2164 2HG  MET A 152     -13.832  -3.730 -33.666  1.00 69.42           H
ATOM   2165  SD  MET A 152     -13.157  -2.096 -35.272  1.00 69.42           S
ATOM   2166  CE  MET A 152     -14.797  -2.494 -35.855  1.00 69.42           C
ATOM   2167 1HE  MET A 152     -14.928  -3.576 -35.861  1.00 69.42           H
ATOM   2168 2HE  MET A 152     -15.537  -2.041 -35.196  1.00 69.42           H
ATOM   2169 3HE  MET A 152     -14.926  -2.107 -36.866  1.00 69.42           H
ATOM   2170  HN  MET A 152     -12.895  -3.006 -30.702  1.00 69.42           H
ATOM   2171  N   ARG A 153     -14.143  -0.032 -30.244  1.00 69.96           N
ATOM   2172  CA  ARG A 153     -14.720   1.137 -29.603  1.00 69.96           C
ATOM   2173  C   ARG A 153     -13.670   1.845 -28.745  1.00 69.96           C
ATOM   2174  O   ARG A 153     -13.670   3.071 -28.644  1.00 69.96           O
ATOM   2175  HA  ARG A 153     -15.048   1.773 -30.426  1.00 69.96           H
ATOM   2176  CB  ARG A 153     -15.911   0.751 -28.724  1.00 69.96           C
ATOM   2177 1HB  ARG A 153     -15.639  -0.089 -28.086  1.00 69.96           H
ATOM   2178 2HB  ARG A 153     -16.166   1.582 -28.065  1.00 69.96           H
ATOM   2179  CG  ARG A 153     -17.125   0.379 -29.578  1.00 69.96           C
ATOM   2180 1HG  ARG A 153     -17.367   1.201 -30.251  1.00 69.96           H
ATOM   2181 2HG  ARG A 153     -16.886  -0.483 -30.200  1.00 69.96           H
ATOM   2182  CD  ARG A 153     -18.336   0.059 -28.699  1.00 69.96           C
ATOM   2183 1HD  ARG A 153     -18.143  -0.839 -28.112  1.00 69.96           H
ATOM   2184 2HD  ARG A 153     -18.508   0.871 -27.992  1.00 69.96           H
ATOM   2185  NE  ARG A 153     -19.536  -0.137 -29.543  1.00 69.96           N
ATOM   2186  HE  ARG A 153     -19.434  -0.040 -30.533  1.00 69.96           H
ATOM   2187  CZ  ARG A 153     -20.751  -0.438 -29.063  1.00 69.96           C
ATOM   2188  NH1 ARG A 153     -20.945  -0.581 -27.745  1.00 69.96           N
ATOM   2189 1HH1 ARG A 153     -20.181  -0.464 -27.111  1.00 69.96           H
ATOM   2190 2HH1 ARG A 153     -21.855  -0.806 -27.395  1.00 69.96           H
ATOM   2191  NH2 ARG A 153     -21.768  -0.594 -29.922  1.00 69.96           N
ATOM   2192 1HH2 ARG A 153     -22.680  -0.819 -29.580  1.00 69.96           H
ATOM   2193 2HH2 ARG A 153     -21.614  -0.486 -30.904  1.00 69.96           H
ATOM   2194  HN  ARG A 153     -14.514  -0.908 -29.938  1.00 69.96           H
ATOM   2195  N   ALA A 154     -12.800   1.043 -28.149  1.00 71.51           N
ATOM   2196  CA  ALA A 154     -11.798   1.570 -27.239  1.00 71.51           C
ATOM   2197  C   ALA A 154     -10.867   2.514 -28.003  1.00 71.51           C
ATOM   2198  O   ALA A 154     -10.311   3.446 -27.424  1.00 71.51           O
ATOM   2199  HA  ALA A 154     -12.317   2.133 -26.464  1.00 71.51           H
ATOM   2200  CB  ALA A 154     -11.043   0.411 -26.585  1.00 71.51           C
ATOM   2201 1HB  ALA A 154     -11.744  -0.213 -26.031  1.00 71.51           H
ATOM   2202 2HB  ALA A 154     -10.555  -0.187 -27.355  1.00 71.51           H
ATOM   2203 3HB  ALA A 154     -10.291   0.806 -25.902  1.00 71.51           H
ATOM   2204  HN  ALA A 154     -12.774   0.052 -28.279  1.00 71.51           H
ATOM   2205  N   HIS A 155     -10.728   2.241 -29.292  1.00 72.87           N
ATOM   2206  CA  HIS A 155      -9.828   3.017 -30.128  1.00 72.87           C
ATOM   2207  C   HIS A 155     -10.444   4.389 -30.409  1.00 72.87           C
ATOM   2208  O   HIS A 155      -9.781   5.414 -30.260  1.00 72.87           O
ATOM   2209  HA  HIS A 155      -8.909   3.151 -29.558  1.00 72.87           H
ATOM   2210  CB  HIS A 155      -9.478   2.252 -31.406  1.00 72.87           C
ATOM   2211 1HB  HIS A 155      -9.184   1.236 -31.140  1.00 72.87           H
ATOM   2212 2HB  HIS A 155     -10.370   2.173 -32.027  1.00 72.87           H
ATOM   2213  CG  HIS A 155      -8.372   2.884 -32.217  1.00 72.87           C
ATOM   2214  ND1 HIS A 155      -8.610   3.822 -33.206  1.00 72.87           N
ATOM   2215  HD1 HIS A 155      -9.507   4.169 -33.480  1.00 72.87           H
ATOM   2216  CD2 HIS A 155      -7.020   2.704 -32.174  1.00 72.87           C
ATOM   2217  HD2 HIS A 155      -6.488   2.029 -31.503  1.00 72.87           H
ATOM   2218  CE1 HIS A 155      -7.447   4.182 -33.729  1.00 72.87           C
ATOM   2219  HE1 HIS A 155      -7.302   4.907 -34.530  1.00 72.87           H
ATOM   2220  NE2 HIS A 155      -6.463   3.488 -33.088  1.00 72.87           N
ATOM   2221  HN  HIS A 155     -11.215   1.506 -29.764  1.00 72.87           H
ATOM   2222  N   THR A 156     -11.707   4.364 -30.811  1.00 73.79           N
ATOM   2223  CA  THR A 156     -12.390   5.583 -31.209  1.00 73.79           C
ATOM   2224  C   THR A 156     -12.561   6.515 -30.007  1.00 73.79           C
ATOM   2225  O   THR A 156     -12.528   7.736 -30.155  1.00 73.79           O
ATOM   2226  HA  THR A 156     -11.765   6.107 -31.933  1.00 73.79           H
ATOM   2227  CB  THR A 156     -13.714   5.190 -31.867  1.00 73.79           C
ATOM   2228  HB  THR A 156     -14.458   5.978 -31.745  1.00 73.79           H
ATOM   2229  OG1 THR A 156     -14.040   3.938 -31.270  1.00 73.79           O
ATOM   2230  HG1 THR A 156     -15.004   3.724 -31.429  1.00 73.79           H
ATOM   2231  CG2 THR A 156     -13.555   4.865 -33.353  1.00 73.79           C
ATOM   2232 1HG2 THR A 156     -12.862   4.032 -33.471  1.00 73.79           H
ATOM   2233 2HG2 THR A 156     -13.166   5.738 -33.877  1.00 73.79           H
ATOM   2234 3HG2 THR A 156     -14.524   4.592 -33.771  1.00 73.79           H
ATOM   2235  HN  THR A 156     -12.260   3.533 -30.866  1.00 73.79           H
ATOM   2236  N   TRP A 157     -12.740   5.904 -28.846  1.00 77.37           N
ATOM   2237  CA  TRP A 157     -13.090   6.654 -27.652  1.00 77.37           C
ATOM   2238  C   TRP A 157     -11.803   6.930 -26.872  1.00 77.37           C
ATOM   2239  O   TRP A 157     -11.846   7.203 -25.673  1.00 77.37           O
ATOM   2240  HA  TRP A 157     -13.543   7.593 -27.969  1.00 77.37           H
ATOM   2241  CB  TRP A 157     -14.142   5.910 -26.826  1.00 77.37           C
ATOM   2242 1HB  TRP A 157     -13.840   4.867 -26.726  1.00 77.37           H
ATOM   2243 2HB  TRP A 157     -14.165   6.332 -25.821  1.00 77.37           H
ATOM   2244  CG  TRP A 157     -15.551   5.963 -27.419  1.00 77.37           C
ATOM   2245  CD1 TRP A 157     -15.926   5.704 -28.679  1.00 77.37           C
ATOM   2246  HD1 TRP A 157     -15.242   5.410 -29.475  1.00 77.37           H
ATOM   2247  CD2 TRP A 157     -16.765   6.309 -26.720  1.00 77.37           C
ATOM   2248  NE1 TRP A 157     -17.288   5.858 -28.843  1.00 77.37           N
ATOM   2249  HE1 TRP A 157     -17.801   5.721 -29.690  1.00 77.37           H
ATOM   2250  CE2 TRP A 157     -17.814   6.237 -27.614  1.00 77.37           C
ATOM   2251  CE3 TRP A 157     -16.971   6.671 -25.377  1.00 77.37           C
ATOM   2252  HE3 TRP A 157     -16.159   6.735 -24.652  1.00 77.37           H
ATOM   2253  CZ2 TRP A 157     -19.141   6.513 -27.262  1.00 77.37           C
ATOM   2254  HZ2 TRP A 157     -19.953   6.448 -27.987  1.00 77.37           H
ATOM   2255  CZ3 TRP A 157     -18.302   6.943 -25.042  1.00 77.37           C
ATOM   2256  HZ3 TRP A 157     -18.517   7.229 -24.012  1.00 77.37           H
ATOM   2257  CH2 TRP A 157     -19.370   6.875 -25.929  1.00 77.37           C
ATOM   2258  HH2 TRP A 157     -20.380   7.103 -25.590  1.00 77.37           H
ATOM   2259  HN  TRP A 157     -12.650   4.917 -28.713  1.00 77.37           H
ATOM   2260  N   ARG A 158     -10.689   6.848 -27.584  1.00 77.80           N
ATOM   2261  CA  ARG A 158      -9.386   6.867 -26.940  1.00 77.80           C
ATOM   2262  C   ARG A 158      -9.210   8.157 -26.136  1.00 77.80           C
ATOM   2263  O   ARG A 158      -8.756   8.124 -24.994  1.00 77.80           O
ATOM   2264  HA  ARG A 158      -9.386   5.995 -26.287  1.00 77.80           H
ATOM   2265  CB  ARG A 158      -8.261   6.759 -27.971  1.00 77.80           C
ATOM   2266 1HB  ARG A 158      -8.402   5.864 -28.577  1.00 77.80           H
ATOM   2267 2HB  ARG A 158      -8.300   7.612 -28.649  1.00 77.80           H
ATOM   2268  CG  ARG A 158      -6.894   6.707 -27.286  1.00 77.80           C
ATOM   2269 1HG  ARG A 158      -6.754   7.600 -26.677  1.00 77.80           H
ATOM   2270 2HG  ARG A 158      -6.852   5.851 -26.613  1.00 77.80           H
ATOM   2271  CD  ARG A 158      -5.768   6.606 -28.318  1.00 77.80           C
ATOM   2272 1HD  ARG A 158      -5.947   5.761 -28.982  1.00 77.80           H
ATOM   2273 2HD  ARG A 158      -5.751   7.502 -28.939  1.00 77.80           H
ATOM   2274  NE  ARG A 158      -4.466   6.443 -27.632  1.00 77.80           N
ATOM   2275  HE  ARG A 158      -4.427   6.630 -26.650  1.00 77.80           H
ATOM   2276  CZ  ARG A 158      -3.338   6.059 -28.244  1.00 77.80           C
ATOM   2277  NH1 ARG A 158      -3.332   5.795 -29.557  1.00 77.80           N
ATOM   2278 1HH1 ARG A 158      -4.175   5.884 -30.089  1.00 77.80           H
ATOM   2279 2HH1 ARG A 158      -2.485   5.510 -30.007  1.00 77.80           H
ATOM   2280  NH2 ARG A 158      -2.214   5.944 -27.522  1.00 77.80           N
ATOM   2281 1HH2 ARG A 158      -1.363   5.659 -27.964  1.00 77.80           H
ATOM   2282 2HH2 ARG A 158      -2.227   6.143 -26.542  1.00 77.80           H
ATOM   2283  HN  ARG A 158     -10.666   6.771 -28.581  1.00 77.80           H
ATOM   2284  N   GLU A 159      -9.578   9.264 -26.765  1.00 80.29           N
ATOM   2285  CA  GLU A 159      -9.386  10.569 -26.158  1.00 80.29           C
ATOM   2286  C   GLU A 159     -10.297  10.728 -24.939  1.00 80.29           C
ATOM   2287  O   GLU A 159      -9.849  11.149 -23.874  1.00 80.29           O
ATOM   2288  HA  GLU A 159      -8.342  10.592 -25.844  1.00 80.29           H
ATOM   2289  CB  GLU A 159      -9.628  11.688 -27.173  1.00 80.29           C
ATOM   2290 1HB  GLU A 159     -10.527  11.471 -27.750  1.00 80.29           H
ATOM   2291 2HB  GLU A 159      -9.667  12.648 -26.659  1.00 80.29           H
ATOM   2292  CG  GLU A 159      -8.474  11.781 -28.173  1.00 80.29           C
ATOM   2293 1HG  GLU A 159      -7.524  11.681 -27.648  1.00 80.29           H
ATOM   2294 2HG  GLU A 159      -8.534  10.954 -28.881  1.00 80.29           H
ATOM   2295  CD  GLU A 159      -8.509  13.110 -28.929  1.00 80.29           C
ATOM   2296  OE1 GLU A 159      -7.440  13.494 -29.452  1.00 80.29           O
ATOM   2297  OE2 GLU A 159      -9.603  13.713 -28.966  1.00 80.29           O
ATOM   2298  HN  GLU A 159     -10.000   9.278 -27.672  1.00 80.29           H
ATOM   2299  N   LYS A 160     -11.561  10.382 -25.137  1.00 83.99           N
ATOM   2300  CA  LYS A 160     -12.536  10.464 -24.063  1.00 83.99           C
ATOM   2301  C   LYS A 160     -12.048   9.638 -22.872  1.00 83.99           C
ATOM   2302  O   LYS A 160     -12.136  10.081 -21.727  1.00 83.99           O
ATOM   2303  HA  LYS A 160     -12.598  11.509 -23.757  1.00 83.99           H
ATOM   2304  CB  LYS A 160     -13.923  10.058 -24.566  1.00 83.99           C
ATOM   2305 1HB  LYS A 160     -13.850   9.133 -25.139  1.00 83.99           H
ATOM   2306 2HB  LYS A 160     -14.577   9.856 -23.718  1.00 83.99           H
ATOM   2307  CG  LYS A 160     -14.534  11.157 -25.437  1.00 83.99           C
ATOM   2308 1HG  LYS A 160     -14.502  12.108 -24.905  1.00 83.99           H
ATOM   2309 2HG  LYS A 160     -13.941  11.280 -26.344  1.00 83.99           H
ATOM   2310  CD  LYS A 160     -15.980  10.822 -25.808  1.00 83.99           C
ATOM   2311 1HD  LYS A 160     -16.004   9.912 -26.407  1.00 83.99           H
ATOM   2312 2HD  LYS A 160     -16.555  10.624 -24.903  1.00 83.99           H
ATOM   2313  CE  LYS A 160     -16.626  11.969 -26.588  1.00 83.99           C
ATOM   2314 1HE  LYS A 160     -16.580  12.887 -26.001  1.00 83.99           H
ATOM   2315 2HE  LYS A 160     -16.069  12.151 -27.507  1.00 83.99           H
ATOM   2316  NZ  LYS A 160     -18.035  11.649 -26.909  1.00 83.99           N
ATOM   2317 1HZ  LYS A 160     -18.446  12.416 -27.430  1.00 83.99           H
ATOM   2318 2HZ  LYS A 160     -18.070  10.804 -27.468  1.00 83.99           H
ATOM   2319 3HZ  LYS A 160     -18.554  11.508 -26.050  1.00 83.99           H
ATOM   2320  HN  LYS A 160     -11.920  10.051 -26.010  1.00 83.99           H
ATOM   2321  N   ARG A 161     -11.544   8.453 -23.181  1.00 84.04           N
ATOM   2322  CA  ARG A 161     -11.061   7.552 -22.149  1.00 84.04           C
ATOM   2323  C   ARG A 161      -9.915   8.202 -21.370  1.00 84.04           C
ATOM   2324  O   ARG A 161      -9.798   8.015 -20.160  1.00 84.04           O
ATOM   2325  HA  ARG A 161     -11.923   7.378 -21.505  1.00 84.04           H
ATOM   2326  CB  ARG A 161     -10.574   6.233 -22.752  1.00 84.04           C
ATOM   2327 1HB  ARG A 161      -9.896   6.436 -23.581  1.00 84.04           H
ATOM   2328 2HB  ARG A 161     -10.007   5.675 -22.006  1.00 84.04           H
ATOM   2329  CG  ARG A 161     -11.751   5.387 -23.244  1.00 84.04           C
ATOM   2330 1HG  ARG A 161     -12.329   5.031 -22.391  1.00 84.04           H
ATOM   2331 2HG  ARG A 161     -12.419   6.003 -23.846  1.00 84.04           H
ATOM   2332  CD  ARG A 161     -11.262   4.196 -24.070  1.00 84.04           C
ATOM   2333 1HD  ARG A 161     -12.104   3.725 -24.577  1.00 84.04           H
ATOM   2334 2HD  ARG A 161     -10.574   4.537 -24.844  1.00 84.04           H
ATOM   2335  NE  ARG A 161     -10.588   3.213 -23.192  1.00 84.04           N
ATOM   2336  HE  ARG A 161     -10.808   3.228 -22.216  1.00 84.04           H
ATOM   2337  CZ  ARG A 161      -9.702   2.305 -23.622  1.00 84.04           C
ATOM   2338  NH1 ARG A 161      -9.370   2.240 -24.919  1.00 84.04           N
ATOM   2339 1HH1 ARG A 161      -9.785   2.872 -25.574  1.00 84.04           H
ATOM   2340 2HH1 ARG A 161      -8.708   1.559 -25.232  1.00 84.04           H
ATOM   2341  NH2 ARG A 161      -9.153   1.463 -22.737  1.00 84.04           N
ATOM   2342 1HH2 ARG A 161      -8.490   0.779 -23.041  1.00 84.04           H
ATOM   2343 2HH2 ARG A 161      -9.405   1.519 -21.771  1.00 84.04           H
ATOM   2344  HN  ARG A 161     -11.463   8.106 -24.116  1.00 84.04           H
ATOM   2345  N   LEU A 162      -9.100   8.953 -22.096  1.00 85.08           N
ATOM   2346  CA  LEU A 162      -7.965   9.628 -21.490  1.00 85.08           C
ATOM   2347  C   LEU A 162      -8.472  10.704 -20.528  1.00 85.08           C
ATOM   2348  O   LEU A 162      -7.930  10.872 -19.437  1.00 85.08           O
ATOM   2349  HA  LEU A 162      -7.412   8.885 -20.916  1.00 85.08           H
ATOM   2350  CB  LEU A 162      -7.021  10.162 -22.568  1.00 85.08           C
ATOM   2351 1HB  LEU A 162      -6.845   9.369 -23.295  1.00 85.08           H
ATOM   2352 2HB  LEU A 162      -7.525  10.972 -23.096  1.00 85.08           H
ATOM   2353  CG  LEU A 162      -5.666  10.677 -22.078  1.00 85.08           C
ATOM   2354  HG  LEU A 162      -5.832  11.284 -21.189  1.00 85.08           H
ATOM   2355  CD1 LEU A 162      -4.755   9.517 -21.669  1.00 85.08           C
ATOM   2356 1HD1 LEU A 162      -5.226   8.952 -20.865  1.00 85.08           H
ATOM   2357 2HD1 LEU A 162      -4.592   8.864 -22.526  1.00 85.08           H
ATOM   2358 3HD1 LEU A 162      -3.798   9.911 -21.325  1.00 85.08           H
ATOM   2359  CD2 LEU A 162      -5.010  11.579 -23.126  1.00 85.08           C
ATOM   2360 1HD2 LEU A 162      -4.858  11.015 -24.046  1.00 85.08           H
ATOM   2361 2HD2 LEU A 162      -5.657  12.433 -23.325  1.00 85.08           H
ATOM   2362 3HD2 LEU A 162      -4.048  11.930 -22.752  1.00 85.08           H
ATOM   2363  HN  LEU A 162      -9.205   9.102 -23.080  1.00 85.08           H
ATOM   2364  N   LEU A 163      -9.507  11.405 -20.967  1.00 87.48           N
ATOM   2365  CA  LEU A 163     -10.081  12.473 -20.167  1.00 87.48           C
ATOM   2366  C   LEU A 163     -10.623  11.891 -18.860  1.00 87.48           C
ATOM   2367  O   LEU A 163     -10.307  12.384 -17.778  1.00 87.48           O
ATOM   2368  HA  LEU A 163      -9.278  13.170 -19.927  1.00 87.48           H
ATOM   2369  CB  LEU A 163     -11.125  13.247 -20.975  1.00 87.48           C
ATOM   2370 1HB  LEU A 163     -10.761  13.351 -21.997  1.00 87.48           H
ATOM   2371 2HB  LEU A 163     -12.036  12.649 -21.021  1.00 87.48           H
ATOM   2372  CG  LEU A 163     -11.487  14.636 -20.447  1.00 87.48           C
ATOM   2373  HG  LEU A 163     -11.142  14.711 -19.416  1.00 87.48           H
ATOM   2374  CD1 LEU A 163     -10.770  15.729 -21.244  1.00 87.48           C
ATOM   2375 1HD1 LEU A 163      -9.692  15.592 -21.158  1.00 87.48           H
ATOM   2376 2HD1 LEU A 163     -11.062  15.665 -22.292  1.00 87.48           H
ATOM   2377 3HD1 LEU A 163     -11.045  16.706 -20.848  1.00 87.48           H
ATOM   2378  CD2 LEU A 163     -13.004  14.840 -20.433  1.00 87.48           C
ATOM   2379 1HD2 LEU A 163     -13.394  14.738 -21.445  1.00 87.48           H
ATOM   2380 2HD2 LEU A 163     -13.464  14.091 -19.789  1.00 87.48           H
ATOM   2381 3HD2 LEU A 163     -13.233  15.835 -20.054  1.00 87.48           H
ATOM   2382  HN  LEU A 163      -9.950  11.254 -21.851  1.00 87.48           H
ATOM   2383  N   TYR A 164     -11.429  10.849 -19.003  1.00 88.33           N
ATOM   2384  CA  TYR A 164     -12.023  10.198 -17.847  1.00 88.33           C
ATOM   2385  C   TYR A 164     -10.943   9.648 -16.913  1.00 88.33           C
ATOM   2386  O   TYR A 164     -11.108   9.657 -15.694  1.00 88.33           O
ATOM   2387  HA  TYR A 164     -12.614  10.940 -17.310  1.00 88.33           H
ATOM   2388  CB  TYR A 164     -12.847   9.032 -18.397  1.00 88.33           C
ATOM   2389 1HB  TYR A 164     -12.237   8.471 -19.105  1.00 88.33           H
ATOM   2390 2HB  TYR A 164     -13.091   8.355 -17.579  1.00 88.33           H
ATOM   2391  CG  TYR A 164     -14.143   9.459 -19.090  1.00 88.33           C
ATOM   2392  CD1 TYR A 164     -14.989  10.359 -18.477  1.00 88.33           C
ATOM   2393  HD1 TYR A 164     -14.735  10.767 -17.498  1.00 88.33           H
ATOM   2394  CD2 TYR A 164     -14.465   8.943 -20.329  1.00 88.33           C
ATOM   2395  HD2 TYR A 164     -13.796   8.231 -20.814  1.00 88.33           H
ATOM   2396  CE1 TYR A 164     -16.209  10.760 -19.129  1.00 88.33           C
ATOM   2397  HE1 TYR A 164     -16.887  11.471 -18.655  1.00 88.33           H
ATOM   2398  CE2 TYR A 164     -15.684   9.344 -20.981  1.00 88.33           C
ATOM   2399  HE2 TYR A 164     -15.951   8.944 -21.960  1.00 88.33           H
ATOM   2400  CZ  TYR A 164     -16.496  10.233 -20.349  1.00 88.33           C
ATOM   2401  OH  TYR A 164     -17.648  10.612 -20.965  1.00 88.33           O
ATOM   2402  HH  TYR A 164     -18.163  11.233 -20.375  1.00 88.33           H
ATOM   2403  HN  TYR A 164     -11.678  10.452 -19.886  1.00 88.33           H
ATOM   2404  N   SER A 165      -9.862   9.182 -17.521  1.00 88.47           N
ATOM   2405  CA  SER A 165      -8.757   8.625 -16.759  1.00 88.47           C
ATOM   2406  C   SER A 165      -8.202   9.677 -15.797  1.00 88.47           C
ATOM   2407  O   SER A 165      -7.784   9.350 -14.687  1.00 88.47           O
ATOM   2408  HA  SER A 165      -9.181   7.787 -16.205  1.00 88.47           H
ATOM   2409  CB  SER A 165      -7.651   8.115 -17.685  1.00 88.47           C
ATOM   2410 1HB  SER A 165      -7.032   7.396 -17.148  1.00 88.47           H
ATOM   2411 2HB  SER A 165      -8.097   7.587 -18.527  1.00 88.47           H
ATOM   2412  OG  SER A 165      -6.832   9.175 -18.171  1.00 88.47           O
ATOM   2413  HG  SER A 165      -6.066   8.803 -18.695  1.00 88.47           H
ATOM   2414  HN  SER A 165      -9.734   9.181 -18.512  1.00 88.47           H
ATOM   2415  N   LYS A 166      -8.215  10.919 -16.258  1.00 90.77           N
ATOM   2416  CA  LYS A 166      -7.722  12.022 -15.450  1.00 90.77           C
ATOM   2417  C   LYS A 166      -8.648  12.223 -14.249  1.00 90.77           C
ATOM   2418  O   LYS A 166      -8.183  12.354 -13.117  1.00 90.77           O
ATOM   2419  HA  LYS A 166      -6.735  11.742 -15.082  1.00 90.77           H
ATOM   2420  CB  LYS A 166      -7.547  13.277 -16.307  1.00 90.77           C
ATOM   2421 1HB  LYS A 166      -8.467  13.479 -16.856  1.00 90.77           H
ATOM   2422 2HB  LYS A 166      -7.365  14.139 -15.665  1.00 90.77           H
ATOM   2423  CG  LYS A 166      -6.386  13.113 -17.290  1.00 90.77           C
ATOM   2424 1HG  LYS A 166      -5.464  12.923 -16.740  1.00 90.77           H
ATOM   2425 2HG  LYS A 166      -6.562  12.244 -17.925  1.00 90.77           H
ATOM   2426  CD  LYS A 166      -6.221  14.361 -18.159  1.00 90.77           C
ATOM   2427 1HD  LYS A 166      -7.128  14.526 -18.740  1.00 90.77           H
ATOM   2428 2HD  LYS A 166      -6.087  15.236 -17.522  1.00 90.77           H
ATOM   2429  CE  LYS A 166      -5.023  14.220 -19.100  1.00 90.77           C
ATOM   2430 1HE  LYS A 166      -4.128  13.982 -18.526  1.00 90.77           H
ATOM   2431 2HE  LYS A 166      -5.190  13.392 -19.788  1.00 90.77           H
ATOM   2432  NZ  LYS A 166      -4.813  15.471 -19.862  1.00 90.77           N
ATOM   2433 1HZ  LYS A 166      -4.027  15.355 -20.493  1.00 90.77           H
ATOM   2434 2HZ  LYS A 166      -5.647  15.685 -20.397  1.00 90.77           H
ATOM   2435 3HZ  LYS A 166      -4.620  16.231 -19.219  1.00 90.77           H
ATOM   2436  HN  LYS A 166      -8.554  11.177 -17.163  1.00 90.77           H
ATOM   2437  N   MET A 167      -9.942  12.240 -14.535  1.00 93.39           N
ATOM   2438  CA  MET A 167     -10.935  12.462 -13.498  1.00 93.39           C
ATOM   2439  C   MET A 167     -10.898  11.343 -12.455  1.00 93.39           C
ATOM   2440  O   MET A 167     -11.009  11.602 -11.258  1.00 93.39           O
ATOM   2441  HA  MET A 167     -10.666  13.411 -13.033  1.00 93.39           H
ATOM   2442  CB  MET A 167     -12.327  12.526 -14.130  1.00 93.39           C
ATOM   2443 1HB  MET A 167     -12.492  11.642 -14.745  1.00 93.39           H
ATOM   2444 2HB  MET A 167     -13.086  12.516 -13.348  1.00 93.39           H
ATOM   2445  CG  MET A 167     -12.484  13.785 -14.985  1.00 93.39           C
ATOM   2446 1HG  MET A 167     -12.298  14.672 -14.378  1.00 93.39           H
ATOM   2447 2HG  MET A 167     -11.744  13.786 -15.785  1.00 93.39           H
ATOM   2448  SD  MET A 167     -14.128  13.854 -15.675  1.00 93.39           S
ATOM   2449  CE  MET A 167     -15.084  14.055 -14.180  1.00 93.39           C
ATOM   2450 1HE  MET A 167     -14.914  13.202 -13.523  1.00 93.39           H
ATOM   2451 2HE  MET A 167     -14.777  14.970 -13.674  1.00 93.39           H
ATOM   2452 3HE  MET A 167     -16.143  14.115 -14.431  1.00 93.39           H
ATOM   2453  HN  MET A 167     -10.313  12.106 -15.454  1.00 93.39           H
ATOM   2454  N   VAL A 168     -10.742  10.123 -12.948  1.00 92.65           N
ATOM   2455  CA  VAL A 168     -10.707   8.962 -12.075  1.00 92.65           C
ATOM   2456  C   VAL A 168      -9.505   9.072 -11.135  1.00 92.65           C
ATOM   2457  O   VAL A 168      -9.626   8.830  -9.936  1.00 92.65           O
ATOM   2458  HA  VAL A 168     -11.620   8.971 -11.479  1.00 92.65           H
ATOM   2459  CB  VAL A 168     -10.698   7.680 -12.910  1.00 92.65           C
ATOM   2460  HB  VAL A 168      -9.913   7.773 -13.660  1.00 92.65           H
ATOM   2461  CG1 VAL A 168     -10.376   6.463 -12.041  1.00 92.65           C
ATOM   2462 1HG1 VAL A 168      -9.393   6.590 -11.586  1.00 92.65           H
ATOM   2463 2HG1 VAL A 168     -11.128   6.365 -11.258  1.00 92.65           H
ATOM   2464 3HG1 VAL A 168     -10.376   5.565 -12.659  1.00 92.65           H
ATOM   2465  CG2 VAL A 168     -12.028   7.494 -13.643  1.00 92.65           C
ATOM   2466 1HG2 VAL A 168     -12.838   7.432 -12.916  1.00 92.65           H
ATOM   2467 2HG2 VAL A 168     -12.200   8.342 -14.306  1.00 92.65           H
ATOM   2468 3HG2 VAL A 168     -11.995   6.575 -14.228  1.00 92.65           H
ATOM   2469  HN  VAL A 168     -10.640   9.923 -13.922  1.00 92.65           H
ATOM   2470  N   CYS A 169      -8.371   9.437 -11.717  1.00 92.05           N
ATOM   2471  CA  CYS A 169      -7.145   9.570 -10.948  1.00 92.05           C
ATOM   2472  C   CYS A 169      -7.394  10.568  -9.815  1.00 92.05           C
ATOM   2473  O   CYS A 169      -7.081  10.290  -8.659  1.00 92.05           O
ATOM   2474  HA  CYS A 169      -6.916   8.582 -10.550  1.00 92.05           H
ATOM   2475  CB  CYS A 169      -5.968   9.991 -11.830  1.00 92.05           C
ATOM   2476 1HB  CYS A 169      -6.254  10.838 -12.453  1.00 92.05           H
ATOM   2477 2HB  CYS A 169      -5.136  10.320 -11.207  1.00 92.05           H
ATOM   2478  SG  CYS A 169      -5.443   8.590 -12.884  1.00 92.05           S
ATOM   2479  HG  CYS A 169      -6.406   8.730 -13.791  1.00 92.05           H
ATOM   2480  HN  CYS A 169      -8.283   9.640 -12.692  1.00 92.05           H
ATOM   2481  N   PHE A 170      -7.957  11.708 -10.187  1.00 94.58           N
ATOM   2482  CA  PHE A 170      -8.213  12.765  -9.223  1.00 94.58           C
ATOM   2483  C   PHE A 170      -9.117  12.270  -8.093  1.00 94.58           C
ATOM   2484  O   PHE A 170      -8.847  12.522  -6.920  1.00 94.58           O
ATOM   2485  HA  PHE A 170      -7.250  13.066  -8.810  1.00 94.58           H
ATOM   2486  CB  PHE A 170      -8.925  13.892  -9.974  1.00 94.58           C
ATOM   2487 1HB  PHE A 170      -8.305  14.204 -10.814  1.00 94.58           H
ATOM   2488 2HB  PHE A 170      -9.855  13.506 -10.391  1.00 94.58           H
ATOM   2489  CG  PHE A 170      -9.240  15.114  -9.109  1.00 94.58           C
ATOM   2490  CD1 PHE A 170     -10.491  15.285  -8.603  1.00 94.58           C
ATOM   2491  HD1 PHE A 170     -11.269  14.551  -8.813  1.00 94.58           H
ATOM   2492  CD2 PHE A 170      -8.269  16.030  -8.846  1.00 94.58           C
ATOM   2493  HD2 PHE A 170      -7.267  15.893  -9.252  1.00 94.58           H
ATOM   2494  CE1 PHE A 170     -10.783  16.420  -7.800  1.00 94.58           C
ATOM   2495  HE1 PHE A 170     -11.785  16.557  -7.394  1.00 94.58           H
ATOM   2496  CE2 PHE A 170      -8.561  17.164  -8.044  1.00 94.58           C
ATOM   2497  HE2 PHE A 170      -7.783  17.898  -7.833  1.00 94.58           H
ATOM   2498  CZ  PHE A 170      -9.812  17.335  -7.537  1.00 94.58           C
ATOM   2499  HZ  PHE A 170     -10.036  18.206  -6.921  1.00 94.58           H
ATOM   2500  HN  PHE A 170      -8.235  11.915 -11.125  1.00 94.58           H
ATOM   2501  N   THR A 171     -10.174  11.573  -8.486  1.00 95.35           N
ATOM   2502  CA  THR A 171     -11.145  11.079  -7.525  1.00 95.35           C
ATOM   2503  C   THR A 171     -10.477  10.119  -6.538  1.00 95.35           C
ATOM   2504  O   THR A 171     -10.784  10.136  -5.347  1.00 95.35           O
ATOM   2505  HA  THR A 171     -11.516  11.925  -6.947  1.00 95.35           H
ATOM   2506  CB  THR A 171     -12.299  10.444  -8.302  1.00 95.35           C
ATOM   2507  HB  THR A 171     -11.986   9.512  -8.772  1.00 95.35           H
ATOM   2508  OG1 THR A 171     -12.722  11.471  -9.195  1.00 95.35           O
ATOM   2509  HG1 THR A 171     -12.308  11.334 -10.095  1.00 95.35           H
ATOM   2510  CG2 THR A 171     -13.525  10.186  -7.424  1.00 95.35           C
ATOM   2511 1HG2 THR A 171     -13.879  11.130  -7.008  1.00 95.35           H
ATOM   2512 2HG2 THR A 171     -13.255   9.510  -6.613  1.00 95.35           H
ATOM   2513 3HG2 THR A 171     -14.315   9.736  -8.025  1.00 95.35           H
ATOM   2514  HN  THR A 171     -10.370  11.345  -9.440  1.00 95.35           H
ATOM   2515  N   ILE A 172      -9.576   9.306  -7.069  1.00 94.03           N
ATOM   2516  CA  ILE A 172      -8.892   8.314  -6.258  1.00 94.03           C
ATOM   2517  C   ILE A 172      -8.056   9.023  -5.191  1.00 94.03           C
ATOM   2518  O   ILE A 172      -8.063   8.626  -4.026  1.00 94.03           O
ATOM   2519  HA  ILE A 172      -9.655   7.718  -5.758  1.00 94.03           H
ATOM   2520  CB  ILE A 172      -8.082   7.364  -7.142  1.00 94.03           C
ATOM   2521  HB  ILE A 172      -7.547   7.959  -7.882  1.00 94.03           H
ATOM   2522  CG1 ILE A 172      -9.002   6.411  -7.909  1.00 94.03           C
ATOM   2523 1HG1 ILE A 172      -9.471   5.715  -7.214  1.00 94.03           H
ATOM   2524 2HG1 ILE A 172      -9.804   6.977  -8.383  1.00 94.03           H
ATOM   2525  CG2 ILE A 172      -7.033   6.611  -6.322  1.00 94.03           C
ATOM   2526 1HG2 ILE A 172      -6.351   7.326  -5.861  1.00 94.03           H
ATOM   2527 2HG2 ILE A 172      -7.528   6.029  -5.545  1.00 94.03           H
ATOM   2528 3HG2 ILE A 172      -6.472   5.943  -6.975  1.00 94.03           H
ATOM   2529  CD1 ILE A 172      -8.223   5.633  -8.971  1.00 94.03           C
ATOM   2530 1HD1 ILE A 172      -7.776   6.332  -9.679  1.00 94.03           H
ATOM   2531 2HD1 ILE A 172      -7.437   5.050  -8.491  1.00 94.03           H
ATOM   2532 3HD1 ILE A 172      -8.900   4.964  -9.501  1.00 94.03           H
ATOM   2533  HN  ILE A 172      -9.313   9.317  -8.034  1.00 94.03           H
ATOM   2534  N   TRP A 173      -7.355  10.060  -5.626  1.00 94.43           N
ATOM   2535  CA  TRP A 173      -6.459  10.783  -4.739  1.00 94.43           C
ATOM   2536  C   TRP A 173      -7.293  11.365  -3.596  1.00 94.43           C
ATOM   2537  O   TRP A 173      -6.917  11.255  -2.430  1.00 94.43           O
ATOM   2538  HA  TRP A 173      -5.733  10.071  -4.346  1.00 94.43           H
ATOM   2539  CB  TRP A 173      -5.671  11.847  -5.506  1.00 94.43           C
ATOM   2540 1HB  TRP A 173      -6.327  12.312  -6.241  1.00 94.43           H
ATOM   2541 2HB  TRP A 173      -5.366  12.629  -4.810  1.00 94.43           H
ATOM   2542  CG  TRP A 173      -4.430  11.308  -6.220  1.00 94.43           C
ATOM   2543  CD1 TRP A 173      -4.227  11.181  -7.539  1.00 94.43           C
ATOM   2544  HD1 TRP A 173      -4.955  11.459  -8.301  1.00 94.43           H
ATOM   2545  CD2 TRP A 173      -3.221  10.825  -5.597  1.00 94.43           C
ATOM   2546  NE1 TRP A 173      -2.981  10.653  -7.810  1.00 94.43           N
ATOM   2547  HE1 TRP A 173      -2.602  10.467  -8.716  1.00 94.43           H
ATOM   2548  CE2 TRP A 173      -2.350  10.430  -6.592  1.00 94.43           C
ATOM   2549  CE3 TRP A 173      -2.875  10.724  -4.238  1.00 94.43           C
ATOM   2550  HE3 TRP A 173      -3.545  11.029  -3.434  1.00 94.43           H
ATOM   2551  CZ2 TRP A 173      -1.077   9.908  -6.333  1.00 94.43           C
ATOM   2552  HZ2 TRP A 173      -0.407   9.603  -7.137  1.00 94.43           H
ATOM   2553  CZ3 TRP A 173      -1.599  10.201  -3.996  1.00 94.43           C
ATOM   2554  HZ3 TRP A 173      -1.281  10.102  -2.959  1.00 94.43           H
ATOM   2555  CH2 TRP A 173      -0.710   9.799  -4.987  1.00 94.43           C
ATOM   2556  HH2 TRP A 173       0.267   9.401  -4.716  1.00 94.43           H
ATOM   2557  HN  TRP A 173      -7.392  10.406  -6.563  1.00 94.43           H
ATOM   2558  N   VAL A 174      -8.411  11.971  -3.970  1.00 95.62           N
ATOM   2559  CA  VAL A 174      -9.270  12.624  -2.997  1.00 95.62           C
ATOM   2560  C   VAL A 174      -9.781  11.586  -1.997  1.00 95.62           C
ATOM   2561  O   VAL A 174      -9.773  11.825  -0.790  1.00 95.62           O
ATOM   2562  HA  VAL A 174      -8.664  13.357  -2.464  1.00 95.62           H
ATOM   2563  CB  VAL A 174     -10.397  13.372  -3.713  1.00 95.62           C
ATOM   2564  HB  VAL A 174     -10.893  12.669  -4.381  1.00 95.62           H
ATOM   2565  CG1 VAL A 174     -11.436  13.884  -2.713  1.00 95.62           C
ATOM   2566 1HG1 VAL A 174     -11.864  13.041  -2.171  1.00 95.62           H
ATOM   2567 2HG1 VAL A 174     -10.957  14.564  -2.009  1.00 95.62           H
ATOM   2568 3HG1 VAL A 174     -12.225  14.411  -3.248  1.00 95.62           H
ATOM   2569  CG2 VAL A 174      -9.842  14.517  -4.563  1.00 95.62           C
ATOM   2570 1HG2 VAL A 174      -9.309  15.219  -3.922  1.00 95.62           H
ATOM   2571 2HG2 VAL A 174      -9.159  14.116  -5.311  1.00 95.62           H
ATOM   2572 3HG2 VAL A 174     -10.665  15.031  -5.060  1.00 95.62           H
ATOM   2573  HN  VAL A 174      -8.730  12.020  -4.917  1.00 95.62           H
ATOM   2574  N   LEU A 175     -10.215  10.456  -2.536  1.00 93.17           N
ATOM   2575  CA  LEU A 175     -10.848   9.433  -1.721  1.00 93.17           C
ATOM   2576  C   LEU A 175      -9.813   8.834  -0.767  1.00 93.17           C
ATOM   2577  O   LEU A 175     -10.112   8.580   0.399  1.00 93.17           O
ATOM   2578  HA  LEU A 175     -11.623   9.921  -1.128  1.00 93.17           H
ATOM   2579  CB  LEU A 175     -11.542   8.396  -2.606  1.00 93.17           C
ATOM   2580 1HB  LEU A 175     -12.182   8.921  -3.315  1.00 93.17           H
ATOM   2581 2HB  LEU A 175     -10.780   7.877  -3.189  1.00 93.17           H
ATOM   2582  CG  LEU A 175     -12.387   7.349  -1.877  1.00 93.17           C
ATOM   2583  HG  LEU A 175     -12.618   7.730  -0.882  1.00 93.17           H
ATOM   2584  CD1 LEU A 175     -13.719   7.123  -2.596  1.00 93.17           C
ATOM   2585 1HD1 LEU A 175     -14.276   8.059  -2.631  1.00 93.17           H
ATOM   2586 2HD1 LEU A 175     -13.530   6.774  -3.611  1.00 93.17           H
ATOM   2587 3HD1 LEU A 175     -14.300   6.375  -2.056  1.00 93.17           H
ATOM   2588  CD2 LEU A 175     -11.607   6.046  -1.693  1.00 93.17           C
ATOM   2589 1HD2 LEU A 175     -11.325   5.650  -2.668  1.00 93.17           H
ATOM   2590 2HD2 LEU A 175     -10.709   6.240  -1.106  1.00 93.17           H
ATOM   2591 3HD2 LEU A 175     -12.231   5.320  -1.172  1.00 93.17           H
ATOM   2592  HN  LEU A 175     -10.139  10.234  -3.508  1.00 93.17           H
ATOM   2593  N   ALA A 176      -8.618   8.624  -1.297  1.00 93.01           N
ATOM   2594  CA  ALA A 176      -7.541   8.045  -0.512  1.00 93.01           C
ATOM   2595  C   ALA A 176      -7.185   8.993   0.635  1.00 93.01           C
ATOM   2596  O   ALA A 176      -6.897   8.549   1.745  1.00 93.01           O
ATOM   2597  HA  ALA A 176      -7.903   7.105  -0.096  1.00 93.01           H
ATOM   2598  CB  ALA A 176      -6.345   7.754  -1.421  1.00 93.01           C
ATOM   2599 1HB  ALA A 176      -6.644   7.053  -2.201  1.00 93.01           H
ATOM   2600 2HB  ALA A 176      -6.002   8.682  -1.878  1.00 93.01           H
ATOM   2601 3HB  ALA A 176      -5.538   7.319  -0.831  1.00 93.01           H
ATOM   2602  HN  ALA A 176      -8.380   8.843  -2.244  1.00 93.01           H
ATOM   2603  N   ALA A 177      -7.216  10.281   0.327  1.00 93.63           N
ATOM   2604  CA  ALA A 177      -6.865  11.294   1.307  1.00 93.63           C
ATOM   2605  C   ALA A 177      -7.860  11.241   2.468  1.00 93.63           C
ATOM   2606  O   ALA A 177      -7.465  11.283   3.632  1.00 93.63           O
ATOM   2607  HA  ALA A 177      -5.869  11.061   1.683  1.00 93.63           H
ATOM   2608  CB  ALA A 177      -6.828  12.667   0.633  1.00 93.63           C
ATOM   2609 1HB  ALA A 177      -6.085  12.660  -0.164  1.00 93.63           H
ATOM   2610 2HB  ALA A 177      -7.809  12.892   0.214  1.00 93.63           H
ATOM   2611 3HB  ALA A 177      -6.564  13.426   1.369  1.00 93.63           H
ATOM   2612  HN  ALA A 177      -7.475  10.635  -0.572  1.00 93.63           H
ATOM   2613  N   ALA A 178      -9.133  11.149   2.110  1.00 93.70           N
ATOM   2614  CA  ALA A 178     -10.193  11.170   3.104  1.00 93.70           C
ATOM   2615  C   ALA A 178     -10.055   9.949   4.016  1.00 93.70           C
ATOM   2616  O   ALA A 178     -10.309  10.034   5.216  1.00 93.70           O
ATOM   2617  HA  ALA A 178     -10.071  12.074   3.701  1.00 93.70           H
ATOM   2618  CB  ALA A 178     -11.551  11.222   2.401  1.00 93.70           C
ATOM   2619 1HB  ALA A 178     -11.609  12.122   1.790  1.00 93.70           H
ATOM   2620 2HB  ALA A 178     -11.665  10.343   1.766  1.00 93.70           H
ATOM   2621 3HB  ALA A 178     -12.345  11.237   3.147  1.00 93.70           H
ATOM   2622  HN  ALA A 178      -9.443  11.063   1.164  1.00 93.70           H
ATOM   2623  N   LEU A 179      -9.651   8.841   3.411  1.00 91.27           N
ATOM   2624  CA  LEU A 179      -9.561   7.584   4.134  1.00 91.27           C
ATOM   2625  C   LEU A 179      -8.375   7.640   5.100  1.00 91.27           C
ATOM   2626  O   LEU A 179      -8.227   6.771   5.958  1.00 91.27           O
ATOM   2627  HA  LEU A 179     -10.476   7.476   4.717  1.00 91.27           H
ATOM   2628  CB  LEU A 179      -9.504   6.407   3.158  1.00 91.27           C
ATOM   2629 1HB  LEU A 179      -8.733   6.614   2.416  1.00 91.27           H
ATOM   2630 2HB  LEU A 179      -9.188   5.520   3.708  1.00 91.27           H
ATOM   2631  CG  LEU A 179     -10.806   6.081   2.424  1.00 91.27           C
ATOM   2632  HG  LEU A 179     -11.138   6.979   1.902  1.00 91.27           H
ATOM   2633  CD1 LEU A 179     -10.582   5.000   1.365  1.00 91.27           C
ATOM   2634 1HD1 LEU A 179      -9.849   5.349   0.638  1.00 91.27           H
ATOM   2635 2HD1 LEU A 179     -10.215   4.093   1.845  1.00 91.27           H
ATOM   2636 3HD1 LEU A 179     -11.524   4.787   0.858  1.00 91.27           H
ATOM   2637  CD2 LEU A 179     -11.911   5.698   3.411  1.00 91.27           C
ATOM   2638 1HD2 LEU A 179     -11.602   4.821   3.980  1.00 91.27           H
ATOM   2639 2HD2 LEU A 179     -12.093   6.528   4.093  1.00 91.27           H
ATOM   2640 3HD2 LEU A 179     -12.825   5.471   2.862  1.00 91.27           H
ATOM   2641  HN  LEU A 179      -9.390   8.794   2.447  1.00 91.27           H
ATOM   2642  N   CYS A 180      -7.561   8.672   4.928  1.00 92.11           N
ATOM   2643  CA  CYS A 180      -6.347   8.806   5.714  1.00 92.11           C
ATOM   2644  C   CYS A 180      -6.622   9.781   6.860  1.00 92.11           C
ATOM   2645  O   CYS A 180      -5.721  10.108   7.632  1.00 92.11           O
ATOM   2646  HA  CYS A 180      -6.111   7.814   6.098  1.00 92.11           H
ATOM   2647  CB  CYS A 180      -5.163   9.255   4.854  1.00 92.11           C
ATOM   2648 1HB  CYS A 180      -5.396  10.201   4.365  1.00 92.11           H
ATOM   2649 2HB  CYS A 180      -4.291   9.427   5.484  1.00 92.11           H
ATOM   2650  SG  CYS A 180      -4.783   7.980   3.598  1.00 92.11           S
ATOM   2651  HG  CYS A 180      -5.921   8.109   2.920  1.00 92.11           H
ATOM   2652  HN  CYS A 180      -7.720   9.405   4.267  1.00 92.11           H
ATOM   2653  N   ILE A 181      -7.870  10.219   6.935  1.00 93.03           N
ATOM   2654  CA  ILE A 181      -8.266  11.179   7.952  1.00 93.03           C
ATOM   2655  C   ILE A 181      -7.942  10.613   9.336  1.00 93.03           C
ATOM   2656  O   ILE A 181      -7.349  11.298  10.167  1.00 93.03           O
ATOM   2657  HA  ILE A 181      -7.672  12.080   7.800  1.00 93.03           H
ATOM   2658  CB  ILE A 181      -9.735  11.570   7.776  1.00 93.03           C
ATOM   2659  HB  ILE A 181     -10.309  10.663   7.585  1.00 93.03           H
ATOM   2660  CG1 ILE A 181      -9.918  12.484   6.563  1.00 93.03           C
ATOM   2661 1HG1 ILE A 181      -9.427  13.440   6.747  1.00 93.03           H
ATOM   2662 2HG1 ILE A 181      -9.435  12.041   5.693  1.00 93.03           H
ATOM   2663  CG2 ILE A 181     -10.293  12.196   9.056  1.00 93.03           C
ATOM   2664 1HG2 ILE A 181     -10.217  11.480   9.874  1.00 93.03           H
ATOM   2665 2HG2 ILE A 181      -9.720  13.091   9.302  1.00 93.03           H
ATOM   2666 3HG2 ILE A 181     -11.338  12.465   8.903  1.00 93.03           H
ATOM   2667  CD1 ILE A 181     -11.401  12.715   6.269  1.00 93.03           C
ATOM   2668 1HD1 ILE A 181     -11.883  11.759   6.062  1.00 93.03           H
ATOM   2669 2HD1 ILE A 181     -11.875  13.181   7.133  1.00 93.03           H
ATOM   2670 3HD1 ILE A 181     -11.503  13.368   5.402  1.00 93.03           H
ATOM   2671  HN  ILE A 181      -8.602   9.930   6.319  1.00 93.03           H
ATOM   2672  N   PRO A 182      -8.322   9.357   9.606  1.00 91.15           N
ATOM   2673  CA  PRO A 182      -8.125   8.779  10.938  1.00 91.15           C
ATOM   2674  C   PRO A 182      -6.687   8.903  11.414  1.00 91.15           C
ATOM   2675  O   PRO A 182      -6.437   9.287  12.555  1.00 91.15           O
ATOM   2676  HA  PRO A 182      -8.716   9.325  11.674  1.00 91.15           H
ATOM   2677  CB  PRO A 182      -8.542   7.317  10.765  1.00 91.15           C
ATOM   2678 1HB  PRO A 182      -7.692   6.685  10.509  1.00 91.15           H
ATOM   2679 2HB  PRO A 182      -8.975   6.912  11.679  1.00 91.15           H
ATOM   2680  CG  PRO A 182      -9.563   7.373   9.634  1.00 91.15           C
ATOM   2681 1HG  PRO A 182      -9.691   6.402   9.157  1.00 91.15           H
ATOM   2682 2HG  PRO A 182     -10.548   7.672   9.993  1.00 91.15           H
ATOM   2683  CD  PRO A 182      -8.964   8.400   8.687  1.00 91.15           C
ATOM   2684 1HD  PRO A 182      -8.239   7.950   8.008  1.00 91.15           H
ATOM   2685 2HD  PRO A 182      -9.726   8.872   8.067  1.00 91.15           H
ATOM   2686  N   GLU A 183      -5.770   8.571  10.516  1.00 91.74           N
ATOM   2687  CA  GLU A 183      -4.356   8.583  10.852  1.00 91.74           C
ATOM   2688  C   GLU A 183      -3.916   9.994  11.245  1.00 91.74           C
ATOM   2689  O   GLU A 183      -3.127  10.165  12.173  1.00 91.74           O
ATOM   2690  HA  GLU A 183      -4.255   7.912  11.705  1.00 91.74           H
ATOM   2691  CB  GLU A 183      -3.513   8.049   9.692  1.00 91.74           C
ATOM   2692 1HB  GLU A 183      -3.912   8.420   8.747  1.00 91.74           H
ATOM   2693 2HB  GLU A 183      -2.466   8.307   9.849  1.00 91.74           H
ATOM   2694  CG  GLU A 183      -3.575   6.522   9.626  1.00 91.74           C
ATOM   2695 1HG  GLU A 183      -2.828   6.154   8.923  1.00 91.74           H
ATOM   2696 2HG  GLU A 183      -3.329   6.102  10.602  1.00 91.74           H
ATOM   2697  CD  GLU A 183      -4.965   6.047   9.197  1.00 91.74           C
ATOM   2698  OE1 GLU A 183      -5.263   4.860   9.451  1.00 91.74           O
ATOM   2699  OE2 GLU A 183      -5.698   6.882   8.625  1.00 91.74           O
ATOM   2700  HN  GLU A 183      -5.980   8.298   9.577  1.00 91.74           H
ATOM   2701  N   ILE A 184      -4.445  10.969  10.520  1.00 93.99           N
ATOM   2702  CA  ILE A 184      -4.027  12.348  10.703  1.00 93.99           C
ATOM   2703  C   ILE A 184      -4.439  12.821  12.099  1.00 93.99           C
ATOM   2704  O   ILE A 184      -3.719  13.589  12.735  1.00 93.99           O
ATOM   2705  HA  ILE A 184      -2.940  12.372  10.637  1.00 93.99           H
ATOM   2706  CB  ILE A 184      -4.568  13.226   9.572  1.00 93.99           C
ATOM   2707  HB  ILE A 184      -5.649  13.093   9.524  1.00 93.99           H
ATOM   2708  CG1 ILE A 184      -3.999  12.791   8.220  1.00 93.99           C
ATOM   2709 1HG1 ILE A 184      -2.930  13.005   8.186  1.00 93.99           H
ATOM   2710 2HG1 ILE A 184      -4.112  11.714   8.103  1.00 93.99           H
ATOM   2711  CG2 ILE A 184      -4.308  14.707   9.855  1.00 93.99           C
ATOM   2712 1HG2 ILE A 184      -4.800  14.991  10.784  1.00 93.99           H
ATOM   2713 2HG2 ILE A 184      -3.235  14.876   9.946  1.00 93.99           H
ATOM   2714 3HG2 ILE A 184      -4.702  15.308   9.036  1.00 93.99           H
ATOM   2715  CD1 ILE A 184      -4.705  13.512   7.070  1.00 93.99           C
ATOM   2716 1HD1 ILE A 184      -5.769  13.277   7.093  1.00 93.99           H
ATOM   2717 2HD1 ILE A 184      -4.569  14.588   7.178  1.00 93.99           H
ATOM   2718 3HD1 ILE A 184      -4.281  13.185   6.121  1.00 93.99           H
ATOM   2719  HN  ILE A 184      -5.144  10.828   9.820  1.00 93.99           H
ATOM   2720  N   LEU A 185      -5.595  12.341  12.534  1.00 93.31           N
ATOM   2721  CA  LEU A 185      -6.206  12.850  13.750  1.00 93.31           C
ATOM   2722  C   LEU A 185      -5.471  12.277  14.963  1.00 93.31           C
ATOM   2723  O   LEU A 185      -5.057  13.020  15.851  1.00 93.31           O
ATOM   2724  HA  LEU A 185      -6.080  13.933  13.750  1.00 93.31           H
ATOM   2725  CB  LEU A 185      -7.709  12.568  13.753  1.00 93.31           C
ATOM   2726 1HB  LEU A 185      -7.861  11.509  13.543  1.00 93.31           H
ATOM   2727 2HB  LEU A 185      -8.092  12.753  14.756  1.00 93.31           H
ATOM   2728  CG  LEU A 185      -8.546  13.380  12.761  1.00 93.31           C
ATOM   2729  HG  LEU A 185      -8.195  13.156  11.754  1.00 93.31           H
ATOM   2730  CD1 LEU A 185     -10.020  12.976  12.827  1.00 93.31           C
ATOM   2731 1HD1 LEU A 185     -10.118  11.918  12.583  1.00 93.31           H
ATOM   2732 2HD1 LEU A 185     -10.401  13.153  13.833  1.00 93.31           H
ATOM   2733 3HD1 LEU A 185     -10.591  13.568  12.113  1.00 93.31           H
ATOM   2734  CD2 LEU A 185      -8.353  14.882  12.982  1.00 93.31           C
ATOM   2735 1HD2 LEU A 185      -8.661  15.142  13.995  1.00 93.31           H
ATOM   2736 2HD2 LEU A 185      -7.302  15.137  12.845  1.00 93.31           H
ATOM   2737 3HD2 LEU A 185      -8.958  15.435  12.265  1.00 93.31           H
ATOM   2738  HN  LEU A 185      -6.111  11.620  12.072  1.00 93.31           H
ATOM   2739  N   TYR A 186      -5.331  10.959  14.962  1.00 92.25           N
ATOM   2740  CA  TYR A 186      -5.007  10.240  16.182  1.00 92.25           C
ATOM   2741  C   TYR A 186      -3.501   9.991  16.289  1.00 92.25           C
ATOM   2742  O   TYR A 186      -3.014   9.542  17.325  1.00 92.25           O
ATOM   2743  HA  TYR A 186      -5.328  10.849  17.027  1.00 92.25           H
ATOM   2744  CB  TYR A 186      -5.728   8.894  16.082  1.00 92.25           C
ATOM   2745 1HB  TYR A 186      -5.373   8.368  15.196  1.00 92.25           H
ATOM   2746 2HB  TYR A 186      -5.458   8.284  16.944  1.00 92.25           H
ATOM   2747  CG  TYR A 186      -7.252   9.008  16.013  1.00 92.25           C
ATOM   2748  CD1 TYR A 186      -7.925   9.808  16.914  1.00 92.25           C
ATOM   2749  HD1 TYR A 186      -7.371  10.358  17.674  1.00 92.25           H
ATOM   2750  CD2 TYR A 186      -7.953   8.311  15.051  1.00 92.25           C
ATOM   2751  HD2 TYR A 186      -7.421   7.679  14.339  1.00 92.25           H
ATOM   2752  CE1 TYR A 186      -9.360   9.915  16.849  1.00 92.25           C
ATOM   2753  HE1 TYR A 186      -9.904  10.544  17.555  1.00 92.25           H
ATOM   2754  CE2 TYR A 186      -9.388   8.418  14.986  1.00 92.25           C
ATOM   2755  HE2 TYR A 186      -9.954   7.873  14.231  1.00 92.25           H
ATOM   2756  CZ  TYR A 186     -10.020   9.215  15.888  1.00 92.25           C
ATOM   2757  OH  TYR A 186     -11.375   9.317  15.827  1.00 92.25           O
ATOM   2758  HH  TYR A 186     -11.707   8.943  14.962  1.00 92.25           H
ATOM   2759  HN  TYR A 186      -5.434  10.386  14.149  1.00 92.25           H
ATOM   2760  N   SER A 187      -2.805  10.295  15.203  1.00 93.08           N
ATOM   2761  CA  SER A 187      -1.355  10.201  15.193  1.00 93.08           C
ATOM   2762  C   SER A 187      -0.755  11.268  16.111  1.00 93.08           C
ATOM   2763  O   SER A 187      -0.972  12.461  15.906  1.00 93.08           O
ATOM   2764  HA  SER A 187      -1.128   9.203  15.567  1.00 93.08           H
ATOM   2765  CB  SER A 187      -0.803  10.350  13.774  1.00 93.08           C
ATOM   2766 1HB  SER A 187      -1.148  11.293  13.348  1.00 93.08           H
ATOM   2767 2HB  SER A 187       0.285  10.397  13.811  1.00 93.08           H
ATOM   2768  OG  SER A 187      -1.203   9.275  12.929  1.00 93.08           O
ATOM   2769  HG  SER A 187      -1.728   9.625  12.154  1.00 93.08           H
ATOM   2770  HN  SER A 187      -3.215  10.599  14.343  1.00 93.08           H
ATOM   2771  N   GLN A 188      -0.013  10.800  17.103  1.00 92.21           N
ATOM   2772  CA  GLN A 188       0.738  11.698  17.965  1.00 92.21           C
ATOM   2773  C   GLN A 188       2.014  11.015  18.460  1.00 92.21           C
ATOM   2774  O   GLN A 188       2.202   9.817  18.253  1.00 92.21           O
ATOM   2775  HA  GLN A 188       0.994  12.552  17.339  1.00 92.21           H
ATOM   2776  CB  GLN A 188      -0.120  12.175  19.138  1.00 92.21           C
ATOM   2777 1HB  GLN A 188       0.423  12.930  19.707  1.00 92.21           H
ATOM   2778 2HB  GLN A 188      -1.026  12.650  18.762  1.00 92.21           H
ATOM   2779  CG  GLN A 188      -0.492  11.009  20.056  1.00 92.21           C
ATOM   2780 1HG  GLN A 188      -1.024  10.248  19.485  1.00 92.21           H
ATOM   2781 2HG  GLN A 188       0.413  10.542  20.442  1.00 92.21           H
ATOM   2782  CD  GLN A 188      -1.365  11.483  21.219  1.00 92.21           C
ATOM   2783  OE1 GLN A 188      -1.946  12.556  21.197  1.00 92.21           O
ATOM   2784  NE2 GLN A 188      -1.424  10.627  22.235  1.00 92.21           N
ATOM   2785 1HE2 GLN A 188      -0.923   9.763  22.191  1.00 92.21           H
ATOM   2786 2HE2 GLN A 188      -1.970  10.848  23.044  1.00 92.21           H
ATOM   2787  HN  GLN A 188       0.081   9.828  17.322  1.00 92.21           H
ATOM   2788  N   ILE A 189       2.858  11.807  19.105  1.00 92.29           N
ATOM   2789  CA  ILE A 189       4.068  11.276  19.710  1.00 92.29           C
ATOM   2790  C   ILE A 189       3.784  10.903  21.167  1.00 92.29           C
ATOM   2791  O   ILE A 189       3.248  11.710  21.925  1.00 92.29           O
ATOM   2792  HA  ILE A 189       4.334  10.369  19.167  1.00 92.29           H
ATOM   2793  CB  ILE A 189       5.227  12.261  19.543  1.00 92.29           C
ATOM   2794  HB  ILE A 189       4.940  13.207  20.000  1.00 92.29           H
ATOM   2795  CG1 ILE A 189       5.501  12.538  18.064  1.00 92.29           C
ATOM   2796 1HG1 ILE A 189       5.883  11.636  17.585  1.00 92.29           H
ATOM   2797 2HG1 ILE A 189       4.570  12.797  17.560  1.00 92.29           H
ATOM   2798  CG2 ILE A 189       6.477  11.766  20.275  1.00 92.29           C
ATOM   2799 1HG2 ILE A 189       6.258  11.662  21.337  1.00 92.29           H
ATOM   2800 2HG2 ILE A 189       6.777  10.800  19.869  1.00 92.29           H
ATOM   2801 3HG2 ILE A 189       7.285  12.485  20.139  1.00 92.29           H
ATOM   2802  CD1 ILE A 189       6.511  13.676  17.897  1.00 92.29           C
ATOM   2803 1HD1 ILE A 189       6.115  14.583  18.355  1.00 92.29           H
ATOM   2804 2HD1 ILE A 189       7.448  13.404  18.382  1.00 92.29           H
ATOM   2805 3HD1 ILE A 189       6.687  13.853  16.836  1.00 92.29           H
ATOM   2806  HN  ILE A 189       2.727  12.792  19.217  1.00 92.29           H
ATOM   2807  N   LYS A 190       4.154   9.679  21.514  1.00 87.60           N
ATOM   2808  CA  LYS A 190       4.039   9.224  22.889  1.00 87.60           C
ATOM   2809  C   LYS A 190       5.437   8.967  23.455  1.00 87.60           C
ATOM   2810  O   LYS A 190       6.260   8.315  22.815  1.00 87.60           O
ATOM   2811  HA  LYS A 190       3.577  10.028  23.462  1.00 87.60           H
ATOM   2812  CB  LYS A 190       3.108   8.013  22.976  1.00 87.60           C
ATOM   2813 1HB  LYS A 190       2.191   8.214  22.422  1.00 87.60           H
ATOM   2814 2HB  LYS A 190       3.581   7.151  22.507  1.00 87.60           H
ATOM   2815  CG  LYS A 190       2.769   7.686  24.432  1.00 87.60           C
ATOM   2816 1HG  LYS A 190       3.688   7.580  25.008  1.00 87.60           H
ATOM   2817 2HG  LYS A 190       2.209   8.511  24.873  1.00 87.60           H
ATOM   2818  CD  LYS A 190       1.950   6.397  24.528  1.00 87.60           C
ATOM   2819 1HD  LYS A 190       0.970   6.550  24.074  1.00 87.60           H
ATOM   2820 2HD  LYS A 190       2.443   5.606  23.963  1.00 87.60           H
ATOM   2821  CE  LYS A 190       1.780   5.962  25.985  1.00 87.60           C
ATOM   2822 1HE  LYS A 190       2.716   6.109  26.525  1.00 87.60           H
ATOM   2823 2HE  LYS A 190       1.030   6.585  26.472  1.00 87.60           H
ATOM   2824  NZ  LYS A 190       1.376   4.541  26.058  1.00 87.60           N
ATOM   2825 1HZ  LYS A 190       0.714   4.416  26.816  1.00 87.60           H
ATOM   2826 2HZ  LYS A 190       0.943   4.267  25.183  1.00 87.60           H
ATOM   2827 3HZ  LYS A 190       2.194   3.965  26.225  1.00 87.60           H
ATOM   2828  HN  LYS A 190       4.527   9.005  20.876  1.00 87.60           H
ATOM   2829  N   GLU A 191       5.662   9.493  24.651  1.00 84.53           N
ATOM   2830  CA  GLU A 191       6.913   9.252  25.350  1.00 84.53           C
ATOM   2831  C   GLU A 191       6.749   8.107  26.351  1.00 84.53           C
ATOM   2832  O   GLU A 191       5.844   8.129  27.183  1.00 84.53           O
ATOM   2833  HA  GLU A 191       7.627   8.969  24.577  1.00 84.53           H
ATOM   2834  CB  GLU A 191       7.404  10.523  26.047  1.00 84.53           C
ATOM   2835 1HB  GLU A 191       6.582  10.982  26.595  1.00 84.53           H
ATOM   2836 2HB  GLU A 191       8.263  10.288  26.675  1.00 84.53           H
ATOM   2837  CG  GLU A 191       7.886  11.556  25.027  1.00 84.53           C
ATOM   2838 1HG  GLU A 191       8.648  11.112  24.386  1.00 84.53           H
ATOM   2839 2HG  GLU A 191       7.057  11.849  24.381  1.00 84.53           H
ATOM   2840  CD  GLU A 191       8.457  12.792  25.725  1.00 84.53           C
ATOM   2841  OE1 GLU A 191       8.887  13.710  24.994  1.00 84.53           O
ATOM   2842  OE2 GLU A 191       8.450  12.791  26.975  1.00 84.53           O
ATOM   2843  HN  GLU A 191       5.010  10.072  25.138  1.00 84.53           H
ATOM   2844  N   GLU A 192       7.640   7.132  26.237  1.00 76.80           N
ATOM   2845  CA  GLU A 192       7.539   5.928  27.044  1.00 76.80           C
ATOM   2846  C   GLU A 192       8.922   5.510  27.548  1.00 76.80           C
ATOM   2847  O   GLU A 192       9.789   5.141  26.758  1.00 76.80           O
ATOM   2848  HA  GLU A 192       6.904   6.198  27.888  1.00 76.80           H
ATOM   2849  CB  GLU A 192       6.876   4.795  26.259  1.00 76.80           C
ATOM   2850 1HB  GLU A 192       5.867   5.089  25.971  1.00 76.80           H
ATOM   2851 2HB  GLU A 192       7.503   4.521  25.410  1.00 76.80           H
ATOM   2852  CG  GLU A 192       6.741   3.538  27.119  1.00 76.80           C
ATOM   2853 1HG  GLU A 192       7.270   2.710  26.646  1.00 76.80           H
ATOM   2854 2HG  GLU A 192       7.211   3.704  28.089  1.00 76.80           H
ATOM   2855  CD  GLU A 192       5.270   3.164  27.316  1.00 76.80           C
ATOM   2856  OE1 GLU A 192       4.975   2.558  28.369  1.00 76.80           O
ATOM   2857  OE2 GLU A 192       4.475   3.493  26.410  1.00 76.80           O
ATOM   2858  HN  GLU A 192       8.418   7.156  25.609  1.00 76.80           H
ATOM   2859  N   SER A 193       9.085   5.582  28.861  1.00 72.90           N
ATOM   2860  CA  SER A 193      10.319   5.139  29.487  1.00 72.90           C
ATOM   2861  C   SER A 193      11.516   5.830  28.831  1.00 72.90           C
ATOM   2862  O   SER A 193      12.571   5.222  28.660  1.00 72.90           O
ATOM   2863  HA  SER A 193      10.234   5.434  30.533  1.00 72.90           H
ATOM   2864  CB  SER A 193      10.469   3.619  29.397  1.00 72.90           C
ATOM   2865 1HB  SER A 193      11.517   3.350  29.523  1.00 72.90           H
ATOM   2866 2HB  SER A 193       9.919   3.152  30.213  1.00 72.90           H
ATOM   2867  OG  SER A 193       9.995   3.110  28.153  1.00 72.90           O
ATOM   2868  HG  SER A 193       9.967   2.111  28.181  1.00 72.90           H
ATOM   2869  HN  SER A 193       8.394   5.934  29.492  1.00 72.90           H
ATOM   2870  N   GLY A 194      11.312   7.092  28.482  1.00 77.22           N
ATOM   2871  CA  GLY A 194      12.387   7.899  27.931  1.00 77.22           C
ATOM   2872  C   GLY A 194      12.545   7.651  26.429  1.00 77.22           C
ATOM   2873  O   GLY A 194      13.501   8.121  25.816  1.00 77.22           O
ATOM   2874 1HA  GLY A 194      12.183   8.955  28.109  1.00 77.22           H
ATOM   2875 2HA  GLY A 194      13.321   7.665  28.442  1.00 77.22           H
ATOM   2876  HN  GLY A 194      10.434   7.562  28.571  1.00 77.22           H
ATOM   2877  N   ILE A 195      11.591   6.912  25.881  1.00 84.76           N
ATOM   2878  CA  ILE A 195      11.588   6.632  24.455  1.00 84.76           C
ATOM   2879  C   ILE A 195      10.389   7.325  23.806  1.00 84.76           C
ATOM   2880  O   ILE A 195       9.249   7.119  24.221  1.00 84.76           O
ATOM   2881  HA  ILE A 195      12.500   7.057  24.037  1.00 84.76           H
ATOM   2882  CB  ILE A 195      11.636   5.123  24.206  1.00 84.76           C
ATOM   2883  HB  ILE A 195      10.798   4.663  24.731  1.00 84.76           H
ATOM   2884  CG1 ILE A 195      12.917   4.513  24.779  1.00 84.76           C
ATOM   2885 1HG1 ILE A 195      13.773   4.833  24.186  1.00 84.76           H
ATOM   2886 2HG1 ILE A 195      13.076   4.878  25.793  1.00 84.76           H
ATOM   2887  CG2 ILE A 195      11.466   4.807  22.719  1.00 84.76           C
ATOM   2888 1HG2 ILE A 195      10.504   5.188  22.374  1.00 84.76           H
ATOM   2889 2HG2 ILE A 195      12.268   5.280  22.153  1.00 84.76           H
ATOM   2890 3HG2 ILE A 195      11.503   3.728  22.570  1.00 84.76           H
ATOM   2891  CD1 ILE A 195      12.839   2.985  24.788  1.00 84.76           C
ATOM   2892 1HD1 ILE A 195      11.996   2.667  25.402  1.00 84.76           H
ATOM   2893 2HD1 ILE A 195      12.704   2.621  23.769  1.00 84.76           H
ATOM   2894 3HD1 ILE A 195      13.762   2.577  25.200  1.00 84.76           H
ATOM   2895  HN  ILE A 195      10.832   6.510  26.393  1.00 84.76           H
ATOM   2896  N   ALA A 196      10.686   8.132  22.798  1.00 90.80           N
ATOM   2897  CA  ALA A 196       9.641   8.782  22.027  1.00 90.80           C
ATOM   2898  C   ALA A 196       9.151   7.830  20.935  1.00 90.80           C
ATOM   2899  O   ALA A 196       9.951   7.289  20.173  1.00 90.80           O
ATOM   2900  HA  ALA A 196       8.815   9.000  22.704  1.00 90.80           H
ATOM   2901  CB  ALA A 196      10.172  10.099  21.457  1.00 90.80           C
ATOM   2902 1HB  ALA A 196      10.479  10.752  22.274  1.00 90.80           H
ATOM   2903 2HB  ALA A 196      11.027   9.897  20.812  1.00 90.80           H
ATOM   2904 3HB  ALA A 196       9.387  10.587  20.878  1.00 90.80           H
ATOM   2905  HN  ALA A 196      11.620   8.343  22.508  1.00 90.80           H
ATOM   2906  N   ILE A 197       7.839   7.653  20.893  1.00 89.81           N
ATOM   2907  CA  ILE A 197       7.237   6.734  19.942  1.00 89.81           C
ATOM   2908  C   ILE A 197       6.137   7.459  19.164  1.00 89.81           C
ATOM   2909  O   ILE A 197       5.264   8.090  19.758  1.00 89.81           O
ATOM   2910  HA  ILE A 197       8.015   6.433  19.241  1.00 89.81           H
ATOM   2911  CB  ILE A 197       6.754   5.468  20.653  1.00 89.81           C
ATOM   2912  HB  ILE A 197       6.056   5.761  21.437  1.00 89.81           H
ATOM   2913  CG1 ILE A 197       7.918   4.743  21.332  1.00 89.81           C
ATOM   2914 1HG1 ILE A 197       8.622   4.391  20.577  1.00 89.81           H
ATOM   2915 2HG1 ILE A 197       8.460   5.438  21.973  1.00 89.81           H
ATOM   2916  CG2 ILE A 197       5.994   4.554  19.689  1.00 89.81           C
ATOM   2917 1HG2 ILE A 197       5.128   5.084  19.293  1.00 89.81           H
ATOM   2918 2HG2 ILE A 197       6.650   4.266  18.868  1.00 89.81           H
ATOM   2919 3HG2 ILE A 197       5.662   3.662  20.220  1.00 89.81           H
ATOM   2920  CD1 ILE A 197       7.417   3.559  22.161  1.00 89.81           C
ATOM   2921 1HD1 ILE A 197       6.733   3.917  22.930  1.00 89.81           H
ATOM   2922 2HD1 ILE A 197       6.898   2.854  21.512  1.00 89.81           H
ATOM   2923 3HD1 ILE A 197       8.265   3.061  22.633  1.00 89.81           H
ATOM   2924  HN  ILE A 197       7.192   8.124  21.493  1.00 89.81           H
ATOM   2925  N   CYS A 198       6.216   7.346  17.846  1.00 92.19           N
ATOM   2926  CA  CYS A 198       5.136   7.804  16.990  1.00 92.19           C
ATOM   2927  C   CYS A 198       4.066   6.712  16.939  1.00 92.19           C
ATOM   2928  O   CYS A 198       4.280   5.655  16.347  1.00 92.19           O
ATOM   2929  HA  CYS A 198       4.740   8.713  17.444  1.00 92.19           H
ATOM   2930  CB  CYS A 198       5.639   8.175  15.593  1.00 92.19           C
ATOM   2931 1HB  CYS A 198       6.254   9.074  15.646  1.00 92.19           H
ATOM   2932 2HB  CYS A 198       6.272   7.379  15.202  1.00 92.19           H
ATOM   2933  SG  CYS A 198       4.221   8.454  14.470  1.00 92.19           S
ATOM   2934  HN  CYS A 198       6.998   6.950  17.364  1.00 92.19           H
ATOM   2935  N   THR A 199       2.937   7.004  17.568  1.00 91.48           N
ATOM   2936  CA  THR A 199       1.843   6.049  17.626  1.00 91.48           C
ATOM   2937  C   THR A 199       0.503   6.760  17.428  1.00 91.48           C
ATOM   2938  O   THR A 199       0.433   7.986  17.483  1.00 91.48           O
ATOM   2939  HA  THR A 199       1.957   5.346  16.801  1.00 91.48           H
ATOM   2940  CB  THR A 199       1.943   5.297  18.955  1.00 91.48           C
ATOM   2941  HB  THR A 199       2.968   4.982  19.148  1.00 91.48           H
ATOM   2942  OG1 THR A 199       0.989   4.245  18.831  1.00 91.48           O
ATOM   2943  HG1 THR A 199       1.133   3.567  19.552  1.00 91.48           H
ATOM   2944  CG2 THR A 199       1.432   6.125  20.136  1.00 91.48           C
ATOM   2945 1HG2 THR A 199       0.385   6.383  19.973  1.00 91.48           H
ATOM   2946 2HG2 THR A 199       2.022   7.038  20.221  1.00 91.48           H
ATOM   2947 3HG2 THR A 199       1.525   5.545  21.054  1.00 91.48           H
ATOM   2948  HN  THR A 199       2.763   7.873  18.031  1.00 91.48           H
ATOM   2949  N   MET A 200      -0.528   5.958  17.203  1.00 91.55           N
ATOM   2950  CA  MET A 200      -1.892   6.449  17.299  1.00 91.55           C
ATOM   2951  C   MET A 200      -2.442   6.270  18.715  1.00 91.55           C
ATOM   2952  O   MET A 200      -2.267   5.215  19.324  1.00 91.55           O
ATOM   2953  HA  MET A 200      -1.840   7.510  17.053  1.00 91.55           H
ATOM   2954  CB  MET A 200      -2.778   5.691  16.308  1.00 91.55           C
ATOM   2955 1HB  MET A 200      -2.698   4.619  16.488  1.00 91.55           H
ATOM   2956 2HB  MET A 200      -3.822   5.964  16.465  1.00 91.55           H
ATOM   2957  CG  MET A 200      -2.376   6.002  14.864  1.00 91.55           C
ATOM   2958 1HG  MET A 200      -2.377   7.080  14.702  1.00 91.55           H
ATOM   2959 2HG  MET A 200      -1.361   5.652  14.677  1.00 91.55           H
ATOM   2960  SD  MET A 200      -3.510   5.216  13.732  1.00 91.55           S
ATOM   2961  CE  MET A 200      -3.245   3.505  14.166  1.00 91.55           C
ATOM   2962 1HE  MET A 200      -2.200   3.245  13.999  1.00 91.55           H
ATOM   2963 2HE  MET A 200      -3.492   3.354  15.217  1.00 91.55           H
ATOM   2964 3HE  MET A 200      -3.880   2.870  13.549  1.00 91.55           H
ATOM   2965  HN  MET A 200      -0.443   4.992  16.960  1.00 91.55           H
ATOM   2966  N   VAL A 201      -3.095   7.316  19.199  1.00 92.28           N
ATOM   2967  CA  VAL A 201      -3.772   7.247  20.483  1.00 92.28           C
ATOM   2968  C   VAL A 201      -5.253   7.580  20.293  1.00 92.28           C
ATOM   2969  O   VAL A 201      -5.592   8.604  19.702  1.00 92.28           O
ATOM   2970  HA  VAL A 201      -3.686   6.223  20.846  1.00 92.28           H
ATOM   2971  CB  VAL A 201      -3.077   8.166  21.490  1.00 92.28           C
ATOM   2972  HB  VAL A 201      -3.138   9.186  21.111  1.00 92.28           H
ATOM   2973  CG1 VAL A 201      -3.783   8.126  22.847  1.00 92.28           C
ATOM   2974 1HG1 VAL A 201      -4.816   8.455  22.729  1.00 92.28           H
ATOM   2975 2HG1 VAL A 201      -3.767   7.108  23.235  1.00 92.28           H
ATOM   2976 3HG1 VAL A 201      -3.269   8.788  23.544  1.00 92.28           H
ATOM   2977  CG2 VAL A 201      -1.597   7.805  21.631  1.00 92.28           C
ATOM   2978 1HG2 VAL A 201      -1.505   6.776  21.977  1.00 92.28           H
ATOM   2979 2HG2 VAL A 201      -1.103   7.909  20.665  1.00 92.28           H
ATOM   2980 3HG2 VAL A 201      -1.127   8.474  22.353  1.00 92.28           H
ATOM   2981  HN  VAL A 201      -3.167   8.196  18.730  1.00 92.28           H
ATOM   2982  N   TYR A 202      -6.096   6.696  20.806  1.00 90.70           N
ATOM   2983  CA  TYR A 202      -7.531   6.838  20.625  1.00 90.70           C
ATOM   2984  C   TYR A 202      -8.175   7.491  21.850  1.00 90.70           C
ATOM   2985  O   TYR A 202      -8.261   6.877  22.912  1.00 90.70           O
ATOM   2986  HA  TYR A 202      -7.699   7.471  19.754  1.00 90.70           H
ATOM   2987  CB  TYR A 202      -8.079   5.418  20.472  1.00 90.70           C
ATOM   2988 1HB  TYR A 202      -7.793   4.833  21.345  1.00 90.70           H
ATOM   2989 2HB  TYR A 202      -9.168   5.460  20.458  1.00 90.70           H
ATOM   2990  CG  TYR A 202      -7.595   4.697  19.212  1.00 90.70           C
ATOM   2991  CD1 TYR A 202      -8.239   4.903  18.009  1.00 90.70           C
ATOM   2992  HD1 TYR A 202      -9.092   5.579  17.956  1.00 90.70           H
ATOM   2993  CD2 TYR A 202      -6.515   3.841  19.279  1.00 90.70           C
ATOM   2994  HD2 TYR A 202      -6.006   3.679  20.229  1.00 90.70           H
ATOM   2995  CE1 TYR A 202      -7.784   4.225  16.823  1.00 90.70           C
ATOM   2996  HE1 TYR A 202      -8.283   4.378  15.867  1.00 90.70           H
ATOM   2997  CE2 TYR A 202      -6.059   3.163  18.093  1.00 90.70           C
ATOM   2998  HE2 TYR A 202      -5.207   2.484  18.132  1.00 90.70           H
ATOM   2999  CZ  TYR A 202      -6.716   3.388  16.924  1.00 90.70           C
ATOM   3000  OH  TYR A 202      -6.286   2.747  15.804  1.00 90.70           O
ATOM   3001  HH  TYR A 202      -5.775   1.925  16.055  1.00 90.70           H
ATOM   3002  HN  TYR A 202      -5.814   5.896  21.334  1.00 90.70           H
ATOM   3003  N   PRO A 203      -8.637   8.743  21.726  1.00 80.18           N
ATOM   3004  CA  PRO A 203      -9.205   9.455  22.873  1.00 80.18           C
ATOM   3005  C   PRO A 203     -10.531   8.861  23.321  1.00 80.18           C
ATOM   3006  O   PRO A 203     -11.104   8.021  22.629  1.00 80.18           O
ATOM   3007  HA  PRO A 203      -8.547   9.363  23.737  1.00 80.18           H
ATOM   3008  CB  PRO A 203      -9.368  10.889  22.365  1.00 80.18           C
ATOM   3009 1HB  PRO A 203     -10.231  11.379  22.816  1.00 80.18           H
ATOM   3010 2HB  PRO A 203      -8.496  11.499  22.601  1.00 80.18           H
ATOM   3011  CG  PRO A 203      -9.541  10.724  20.882  1.00 80.18           C
ATOM   3012 1HG  PRO A 203     -10.581  10.520  20.627  1.00 80.18           H
ATOM   3013 2HG  PRO A 203      -9.253  11.629  20.348  1.00 80.18           H
ATOM   3014  CD  PRO A 203      -8.656   9.571  20.506  1.00 80.18           C
ATOM   3015 1HD  PRO A 203      -9.054   9.021  19.653  1.00 80.18           H
ATOM   3016 2HD  PRO A 203      -7.656   9.905  20.232  1.00 80.18           H
ATOM   3017  N   SER A 204     -10.987   9.318  24.478  1.00 70.27           N
ATOM   3018  CA  SER A 204     -12.370   9.114  24.871  1.00 70.27           C
ATOM   3019  C   SER A 204     -12.517   7.770  25.588  1.00 70.27           C
ATOM   3020  O   SER A 204     -11.625   6.926  25.522  1.00 70.27           O
ATOM   3021  HA  SER A 204     -12.603   9.936  25.548  1.00 70.27           H
ATOM   3022  CB  SER A 204     -13.302   9.174  23.659  1.00 70.27           C
ATOM   3023 1HB  SER A 204     -14.295   9.489  23.980  1.00 70.27           H
ATOM   3024 2HB  SER A 204     -12.939   9.927  22.960  1.00 70.27           H
ATOM   3025  OG  SER A 204     -13.396   7.916  22.995  1.00 70.27           O
ATOM   3026  HG  SER A 204     -13.992   7.995  22.196  1.00 70.27           H
ATOM   3027  HN  SER A 204     -10.429   9.820  25.140  1.00 70.27           H
ATOM   3028  N   ASP A 205     -13.651   7.612  26.256  1.00 70.24           N
ATOM   3029  CA  ASP A 205     -13.936   6.377  26.964  1.00 70.24           C
ATOM   3030  C   ASP A 205     -14.133   5.247  25.952  1.00 70.24           C
ATOM   3031  O   ASP A 205     -13.982   4.073  26.289  1.00 70.24           O
ATOM   3032  HA  ASP A 205     -13.074   6.212  27.611  1.00 70.24           H
ATOM   3033  CB  ASP A 205     -15.218   6.499  27.791  1.00 70.24           C
ATOM   3034 1HB  ASP A 205     -16.021   6.894  27.168  1.00 70.24           H
ATOM   3035 2HB  ASP A 205     -15.533   5.512  28.129  1.00 70.24           H
ATOM   3036  CG  ASP A 205     -15.006   7.414  28.999  1.00 70.24           C
ATOM   3037  OD1 ASP A 205     -13.960   7.245  29.662  1.00 70.24           O
ATOM   3038  OD2 ASP A 205     -15.894   8.262  29.232  1.00 70.24           O
ATOM   3039  HN  ASP A 205     -14.365   8.309  26.317  1.00 70.24           H
ATOM   3040  N   GLU A 206     -14.468   5.640  24.732  1.00 83.27           N
ATOM   3041  CA  GLU A 206     -14.799   4.674  23.698  1.00 83.27           C
ATOM   3042  C   GLU A 206     -13.575   4.390  22.826  1.00 83.27           C
ATOM   3043  O   GLU A 206     -13.711   3.977  21.675  1.00 83.27           O
ATOM   3044  HA  GLU A 206     -15.092   3.769  24.231  1.00 83.27           H
ATOM   3045  CB  GLU A 206     -15.977   5.160  22.851  1.00 83.27           C
ATOM   3046 1HB  GLU A 206     -15.762   6.154  22.460  1.00 83.27           H
ATOM   3047 2HB  GLU A 206     -16.195   4.429  22.072  1.00 83.27           H
ATOM   3048  CG  GLU A 206     -17.247   5.282  23.695  1.00 83.27           C
ATOM   3049 1HG  GLU A 206     -17.004   5.131  24.747  1.00 83.27           H
ATOM   3050 2HG  GLU A 206     -17.653   6.289  23.603  1.00 83.27           H
ATOM   3051  CD  GLU A 206     -18.298   4.260  23.256  1.00 83.27           C
ATOM   3052  OE1 GLU A 206     -18.896   3.638  24.160  1.00 83.27           O
ATOM   3053  OE2 GLU A 206     -18.479   4.125  22.027  1.00 83.27           O
ATOM   3054  HN  GLU A 206     -14.515   6.597  24.446  1.00 83.27           H
ATOM   3055  N   SER A 207     -12.407   4.622  23.406  1.00 89.43           N
ATOM   3056  CA  SER A 207     -11.165   4.502  22.663  1.00 89.43           C
ATOM   3057  C   SER A 207     -11.038   3.092  22.080  1.00 89.43           C
ATOM   3058  O   SER A 207     -10.539   2.919  20.970  1.00 89.43           O
ATOM   3059  HA  SER A 207     -11.233   5.241  21.865  1.00 89.43           H
ATOM   3060  CB  SER A 207      -9.959   4.820  23.550  1.00 89.43           C
ATOM   3061 1HB  SER A 207      -9.043   4.547  23.027  1.00 89.43           H
ATOM   3062 2HB  SER A 207      -9.915   5.894  23.730  1.00 89.43           H
ATOM   3063  OG  SER A 207     -10.017   4.132  24.796  1.00 89.43           O
ATOM   3064  HG  SER A 207      -9.301   4.470  25.407  1.00 89.43           H
ATOM   3065  HN  SER A 207     -12.302   4.887  24.365  1.00 89.43           H
ATOM   3066  N   THR A 208     -11.498   2.122  22.856  1.00 89.76           N
ATOM   3067  CA  THR A 208     -11.417   0.731  22.443  1.00 89.76           C
ATOM   3068  C   THR A 208     -12.296   0.488  21.214  1.00 89.76           C
ATOM   3069  O   THR A 208     -11.864  -0.147  20.254  1.00 89.76           O
ATOM   3070  HA  THR A 208     -10.389   0.520  22.148  1.00 89.76           H
ATOM   3071  CB  THR A 208     -11.795  -0.141  23.642  1.00 89.76           C
ATOM   3072  HB  THR A 208     -11.737  -1.199  23.387  1.00 89.76           H
ATOM   3073  OG1 THR A 208     -13.085   0.331  24.022  1.00 89.76           O
ATOM   3074  HG1 THR A 208     -13.534  -0.341  24.611  1.00 89.76           H
ATOM   3075  CG2 THR A 208     -10.921   0.137  24.867  1.00 89.76           C
ATOM   3076 1HG2 THR A 208     -11.031   1.181  25.163  1.00 89.76           H
ATOM   3077 2HG2 THR A 208      -9.878  -0.063  24.622  1.00 89.76           H
ATOM   3078 3HG2 THR A 208     -11.231  -0.508  25.689  1.00 89.76           H
ATOM   3079  HN  THR A 208     -11.919   2.274  23.751  1.00 89.76           H
ATOM   3080  N   LYS A 209     -13.513   1.006  21.285  1.00 91.19           N
ATOM   3081  CA  LYS A 209     -14.452   0.865  20.185  1.00 91.19           C
ATOM   3082  C   LYS A 209     -13.869   1.526  18.934  1.00 91.19           C
ATOM   3083  O   LYS A 209     -13.949   0.971  17.840  1.00 91.19           O
ATOM   3084  HA  LYS A 209     -14.568  -0.201  19.990  1.00 91.19           H
ATOM   3085  CB  LYS A 209     -15.827   1.405  20.581  1.00 91.19           C
ATOM   3086 1HB  LYS A 209     -15.723   2.407  20.998  1.00 91.19           H
ATOM   3087 2HB  LYS A 209     -16.456   1.493  19.696  1.00 91.19           H
ATOM   3088  CG  LYS A 209     -16.502   0.489  21.604  1.00 91.19           C
ATOM   3089 1HG  LYS A 209     -16.703  -0.482  21.151  1.00 91.19           H
ATOM   3090 2HG  LYS A 209     -15.828   0.315  22.443  1.00 91.19           H
ATOM   3091  CD  LYS A 209     -17.809   1.102  22.111  1.00 91.19           C
ATOM   3092 1HD  LYS A 209     -17.596   2.022  22.654  1.00 91.19           H
ATOM   3093 2HD  LYS A 209     -18.442   1.370  21.265  1.00 91.19           H
ATOM   3094  CE  LYS A 209     -18.555   0.126  23.023  1.00 91.19           C
ATOM   3095 1HE  LYS A 209     -18.784  -0.789  22.476  1.00 91.19           H
ATOM   3096 2HE  LYS A 209     -17.920  -0.155  23.862  1.00 91.19           H
ATOM   3097  NZ  LYS A 209     -19.807   0.737  23.523  1.00 91.19           N
ATOM   3098 1HZ  LYS A 209     -20.299   0.070  24.106  1.00 91.19           H
ATOM   3099 2HZ  LYS A 209     -19.585   1.563  24.068  1.00 91.19           H
ATOM   3100 3HZ  LYS A 209     -20.393   0.998  22.738  1.00 91.19           H
ATOM   3101  HN  LYS A 209     -13.860   1.514  22.074  1.00 91.19           H
ATOM   3102  N   LEU A 210     -13.294   2.702  19.139  1.00 92.10           N
ATOM   3103  CA  LEU A 210     -12.752   3.472  18.033  1.00 92.10           C
ATOM   3104  C   LEU A 210     -11.634   2.673  17.360  1.00 92.10           C
ATOM   3105  O   LEU A 210     -11.606   2.545  16.137  1.00 92.10           O
ATOM   3106  HA  LEU A 210     -13.555   3.617  17.310  1.00 92.10           H
ATOM   3107  CB  LEU A 210     -12.315   4.859  18.509  1.00 92.10           C
ATOM   3108 1HB  LEU A 210     -13.169   5.344  18.982  1.00 92.10           H
ATOM   3109 2HB  LEU A 210     -11.553   4.734  19.277  1.00 92.10           H
ATOM   3110  CG  LEU A 210     -11.765   5.796  17.431  1.00 92.10           C
ATOM   3111  HG  LEU A 210     -10.938   5.292  16.930  1.00 92.10           H
ATOM   3112  CD1 LEU A 210     -12.825   6.091  16.368  1.00 92.10           C
ATOM   3113 1HD1 LEU A 210     -13.135   5.159  15.896  1.00 92.10           H
ATOM   3114 2HD1 LEU A 210     -13.687   6.566  16.836  1.00 92.10           H
ATOM   3115 3HD1 LEU A 210     -12.407   6.759  15.614  1.00 92.10           H
ATOM   3116  CD2 LEU A 210     -11.204   7.077  18.052  1.00 92.10           C
ATOM   3117 1HD2 LEU A 210     -11.995   7.594  18.594  1.00 92.10           H
ATOM   3118 2HD2 LEU A 210     -10.397   6.823  18.740  1.00 92.10           H
ATOM   3119 3HD2 LEU A 210     -10.819   7.724  17.264  1.00 92.10           H
ATOM   3120  HN  LEU A 210     -13.197   3.128  20.038  1.00 92.10           H
ATOM   3121  N   LYS A 211     -10.739   2.156  18.189  1.00 92.37           N
ATOM   3122  CA  LYS A 211      -9.623   1.371  17.690  1.00 92.37           C
ATOM   3123  C   LYS A 211     -10.157   0.210  16.848  1.00 92.37           C
ATOM   3124  O   LYS A 211      -9.711  -0.000  15.721  1.00 92.37           O
ATOM   3125  HA  LYS A 211      -9.028   2.019  17.046  1.00 92.37           H
ATOM   3126  CB  LYS A 211      -8.720   0.928  18.844  1.00 92.37           C
ATOM   3127 1HB  LYS A 211      -8.293   1.804  19.333  1.00 92.37           H
ATOM   3128 2HB  LYS A 211      -9.313   0.404  19.593  1.00 92.37           H
ATOM   3129  CG  LYS A 211      -7.598   0.017  18.344  1.00 92.37           C
ATOM   3130 1HG  LYS A 211      -8.013  -0.942  18.035  1.00 92.37           H
ATOM   3131 2HG  LYS A 211      -7.130   0.460  17.464  1.00 92.37           H
ATOM   3132  CD  LYS A 211      -6.545  -0.203  19.432  1.00 92.37           C
ATOM   3133 1HD  LYS A 211      -6.191   0.759  19.801  1.00 92.37           H
ATOM   3134 2HD  LYS A 211      -6.994  -0.724  20.278  1.00 92.37           H
ATOM   3135  CE  LYS A 211      -5.364  -1.015  18.895  1.00 92.37           C
ATOM   3136 1HE  LYS A 211      -5.700  -2.011  18.608  1.00 92.37           H
ATOM   3137 2HE  LYS A 211      -4.967  -0.541  17.997  1.00 92.37           H
ATOM   3138  NZ  LYS A 211      -4.300  -1.120  19.919  1.00 92.37           N
ATOM   3139 1HZ  LYS A 211      -3.447  -1.459  19.486  1.00 92.37           H
ATOM   3140 2HZ  LYS A 211      -4.131  -0.206  20.326  1.00 92.37           H
ATOM   3141 3HZ  LYS A 211      -4.591  -1.765  20.644  1.00 92.37           H
ATOM   3142  HN  LYS A 211     -10.767   2.266  19.183  1.00 92.37           H
ATOM   3143  N   SER A 212     -11.105  -0.512  17.427  1.00 92.17           N
ATOM   3144  CA  SER A 212     -11.646  -1.694  16.778  1.00 92.17           C
ATOM   3145  C   SER A 212     -12.255  -1.316  15.426  1.00 92.17           C
ATOM   3146  O   SER A 212     -12.076  -2.029  14.440  1.00 92.17           O
ATOM   3147  HA  SER A 212     -10.797  -2.363  16.642  1.00 92.17           H
ATOM   3148  CB  SER A 212     -12.695  -2.375  17.660  1.00 92.17           C
ATOM   3149 1HB  SER A 212     -12.258  -2.601  18.633  1.00 92.17           H
ATOM   3150 2HB  SER A 212     -13.523  -1.688  17.835  1.00 92.17           H
ATOM   3151  OG  SER A 212     -13.189  -3.575  17.072  1.00 92.17           O
ATOM   3152  HG  SER A 212     -12.432  -4.201  16.884  1.00 92.17           H
ATOM   3153  HN  SER A 212     -11.501  -0.302  18.321  1.00 92.17           H
ATOM   3154  N   ALA A 213     -12.962  -0.196  15.423  1.00 92.44           N
ATOM   3155  CA  ALA A 213     -13.621   0.270  14.216  1.00 92.44           C
ATOM   3156  C   ALA A 213     -12.566   0.605  13.160  1.00 92.44           C
ATOM   3157  O   ALA A 213     -12.691   0.205  12.003  1.00 92.44           O
ATOM   3158  HA  ALA A 213     -14.248  -0.541  13.846  1.00 92.44           H
ATOM   3159  CB  ALA A 213     -14.512   1.469  14.550  1.00 92.44           C
ATOM   3160 1HB  ALA A 213     -15.263   1.171  15.282  1.00 92.44           H
ATOM   3161 2HB  ALA A 213     -13.901   2.272  14.963  1.00 92.44           H
ATOM   3162 3HB  ALA A 213     -15.006   1.818  13.643  1.00 92.44           H
ATOM   3163  HN  ALA A 213     -13.087   0.389  16.225  1.00 92.44           H
ATOM   3164  N   VAL A 214     -11.549   1.335  13.596  1.00 90.32           N
ATOM   3165  CA  VAL A 214     -10.511   1.790  12.687  1.00 90.32           C
ATOM   3166  C   VAL A 214      -9.783   0.577  12.104  1.00 90.32           C
ATOM   3167  O   VAL A 214      -9.454   0.557  10.918  1.00 90.32           O
ATOM   3168  HA  VAL A 214     -10.997   2.331  11.876  1.00 90.32           H
ATOM   3169  CB  VAL A 214      -9.573   2.760  13.408  1.00 90.32           C
ATOM   3170  HB  VAL A 214      -9.261   2.293  14.343  1.00 90.32           H
ATOM   3171  CG1 VAL A 214      -8.317   3.029  12.576  1.00 90.32           C
ATOM   3172 1HG1 VAL A 214      -7.787   2.092  12.405  1.00 90.32           H
ATOM   3173 2HG1 VAL A 214      -8.603   3.465  11.619  1.00 90.32           H
ATOM   3174 3HG1 VAL A 214      -7.668   3.722  13.112  1.00 90.32           H
ATOM   3175  CG2 VAL A 214     -10.293   4.065  13.753  1.00 90.32           C
ATOM   3176 1HG2 VAL A 214     -10.647   4.537  12.836  1.00 90.32           H
ATOM   3177 2HG2 VAL A 214     -11.142   3.851  14.402  1.00 90.32           H
ATOM   3178 3HG2 VAL A 214      -9.604   4.736  14.264  1.00 90.32           H
ATOM   3179  HN  VAL A 214     -11.430   1.615  14.548  1.00 90.32           H
ATOM   3180  N   LEU A 215      -9.552  -0.405  12.963  1.00 91.37           N
ATOM   3181  CA  LEU A 215      -8.856  -1.612  12.551  1.00 91.37           C
ATOM   3182  C   LEU A 215      -9.705  -2.358  11.520  1.00 91.37           C
ATOM   3183  O   LEU A 215      -9.196  -2.791  10.487  1.00 91.37           O
ATOM   3184  HA  LEU A 215      -7.925  -1.305  12.075  1.00 91.37           H
ATOM   3185  CB  LEU A 215      -8.484  -2.458  13.770  1.00 91.37           C
ATOM   3186 1HB  LEU A 215      -9.279  -2.364  14.510  1.00 91.37           H
ATOM   3187 2HB  LEU A 215      -8.455  -3.505  13.466  1.00 91.37           H
ATOM   3188  CG  LEU A 215      -7.155  -2.115  14.445  1.00 91.37           C
ATOM   3189  HG  LEU A 215      -7.020  -1.034  14.403  1.00 91.37           H
ATOM   3190  CD1 LEU A 215      -7.171  -2.512  15.922  1.00 91.37           C
ATOM   3191 1HD1 LEU A 215      -7.971  -1.976  16.434  1.00 91.37           H
ATOM   3192 2HD1 LEU A 215      -7.340  -3.585  16.009  1.00 91.37           H
ATOM   3193 3HD1 LEU A 215      -6.214  -2.257  16.378  1.00 91.37           H
ATOM   3194  CD2 LEU A 215      -5.980  -2.746  13.695  1.00 91.37           C
ATOM   3195 1HD2 LEU A 215      -6.097  -3.830  13.683  1.00 91.37           H
ATOM   3196 2HD2 LEU A 215      -5.960  -2.372  12.671  1.00 91.37           H
ATOM   3197 3HD2 LEU A 215      -5.047  -2.487  14.196  1.00 91.37           H
ATOM   3198  HN  LEU A 215      -9.831  -0.385  13.923  1.00 91.37           H
ATOM   3199  N   THR A 216     -10.985  -2.486  11.836  1.00 92.40           N
ATOM   3200  CA  THR A 216     -11.907  -3.185  10.956  1.00 92.40           C
ATOM   3201  C   THR A 216     -11.907  -2.546   9.567  1.00 92.40           C
ATOM   3202  O   THR A 216     -11.843  -3.245   8.557  1.00 92.40           O
ATOM   3203  HA  THR A 216     -11.556  -4.211  10.836  1.00 92.40           H
ATOM   3204  CB  THR A 216     -13.284  -3.191  11.623  1.00 92.40           C
ATOM   3205  HB  THR A 216     -13.658  -2.176  11.751  1.00 92.40           H
ATOM   3206  OG1 THR A 216     -13.085  -3.930  12.825  1.00 92.40           O
ATOM   3207  HG1 THR A 216     -12.938  -3.304  13.591  1.00 92.40           H
ATOM   3208  CG2 THR A 216     -14.309  -4.018  10.843  1.00 92.40           C
ATOM   3209 1HG2 THR A 216     -13.965  -5.050  10.773  1.00 92.40           H
ATOM   3210 2HG2 THR A 216     -14.422  -3.604   9.841  1.00 92.40           H
ATOM   3211 3HG2 THR A 216     -15.268  -3.988  11.359  1.00 92.40           H
ATOM   3212  HN  THR A 216     -11.394  -2.123  12.673  1.00 92.40           H
ATOM   3213  N   LEU A 217     -11.980  -1.223   9.559  1.00 88.71           N
ATOM   3214  CA  LEU A 217     -12.020  -0.482   8.310  1.00 88.71           C
ATOM   3215  C   LEU A 217     -10.760  -0.792   7.498  1.00 88.71           C
ATOM   3216  O   LEU A 217     -10.826  -0.951   6.280  1.00 88.71           O
ATOM   3217  HA  LEU A 217     -12.886  -0.834   7.749  1.00 88.71           H
ATOM   3218  CB  LEU A 217     -12.228   1.010   8.577  1.00 88.71           C
ATOM   3219 1HB  LEU A 217     -13.118   1.127   9.196  1.00 88.71           H
ATOM   3220 2HB  LEU A 217     -11.383   1.375   9.161  1.00 88.71           H
ATOM   3221  CG  LEU A 217     -12.380   1.898   7.341  1.00 88.71           C
ATOM   3222  HG  LEU A 217     -11.535   1.709   6.679  1.00 88.71           H
ATOM   3223  CD1 LEU A 217     -13.650   1.544   6.565  1.00 88.71           C
ATOM   3224 1HD1 LEU A 217     -13.602   0.504   6.244  1.00 88.71           H
ATOM   3225 2HD1 LEU A 217     -14.520   1.686   7.206  1.00 88.71           H
ATOM   3226 3HD1 LEU A 217     -13.734   2.191   5.691  1.00 88.71           H
ATOM   3227  CD2 LEU A 217     -12.335   3.379   7.721  1.00 88.71           C
ATOM   3228 1HD2 LEU A 217     -13.147   3.602   8.413  1.00 88.71           H
ATOM   3229 2HD2 LEU A 217     -11.380   3.603   8.197  1.00 88.71           H
ATOM   3230 3HD2 LEU A 217     -12.445   3.988   6.824  1.00 88.71           H
ATOM   3231  HN  LEU A 217     -12.012  -0.660  10.385  1.00 88.71           H
ATOM   3232  N   LYS A 218      -9.643  -0.868   8.206  1.00 86.18           N
ATOM   3233  CA  LYS A 218      -8.366  -1.127   7.563  1.00 86.18           C
ATOM   3234  C   LYS A 218      -8.390  -2.521   6.935  1.00 86.18           C
ATOM   3235  O   LYS A 218      -7.837  -2.730   5.856  1.00 86.18           O
ATOM   3236  HA  LYS A 218      -8.246  -0.391   6.767  1.00 86.18           H
ATOM   3237  CB  LYS A 218      -7.216  -0.917   8.551  1.00 86.18           C
ATOM   3238 1HB  LYS A 218      -7.451  -1.404   9.497  1.00 86.18           H
ATOM   3239 2HB  LYS A 218      -6.311  -1.388   8.166  1.00 86.18           H
ATOM   3240  CG  LYS A 218      -6.962   0.573   8.787  1.00 86.18           C
ATOM   3241 1HG  LYS A 218      -6.583   1.031   7.873  1.00 86.18           H
ATOM   3242 2HG  LYS A 218      -7.900   1.072   9.029  1.00 86.18           H
ATOM   3243  CD  LYS A 218      -5.958   0.785   9.922  1.00 86.18           C
ATOM   3244 1HD  LYS A 218      -6.320   0.299  10.828  1.00 86.18           H
ATOM   3245 2HD  LYS A 218      -5.009   0.313   9.666  1.00 86.18           H
ATOM   3246  CE  LYS A 218      -5.738   2.275  10.189  1.00 86.18           C
ATOM   3247 1HE  LYS A 218      -5.533   2.792   9.252  1.00 86.18           H
ATOM   3248 2HE  LYS A 218      -6.645   2.714  10.603  1.00 86.18           H
ATOM   3249  NZ  LYS A 218      -4.611   2.473  11.128  1.00 86.18           N
ATOM   3250 1HZ  LYS A 218      -4.336   3.449  11.125  1.00 86.18           H
ATOM   3251 2HZ  LYS A 218      -4.900   2.206  12.063  1.00 86.18           H
ATOM   3252 3HZ  LYS A 218      -3.826   1.899  10.840  1.00 86.18           H
ATOM   3253  HN  LYS A 218      -9.601  -0.756   9.199  1.00 86.18           H
ATOM   3254  N   VAL A 219      -9.036  -3.441   7.636  1.00 87.75           N
ATOM   3255  CA  VAL A 219      -9.097  -4.821   7.185  1.00 87.75           C
ATOM   3256  C   VAL A 219      -9.935  -4.898   5.907  1.00 87.75           C
ATOM   3257  O   VAL A 219      -9.546  -5.559   4.945  1.00 87.75           O
ATOM   3258  HA  VAL A 219      -8.080  -5.138   6.957  1.00 87.75           H
ATOM   3259  CB  VAL A 219      -9.632  -5.714   8.306  1.00 87.75           C
ATOM   3260  HB  VAL A 219     -10.551  -5.265   8.683  1.00 87.75           H
ATOM   3261  CG1 VAL A 219      -9.974  -7.109   7.779  1.00 87.75           C
ATOM   3262 1HG1 VAL A 219     -10.735  -7.029   7.003  1.00 87.75           H
ATOM   3263 2HG1 VAL A 219      -9.078  -7.570   7.363  1.00 87.75           H
ATOM   3264 3HG1 VAL A 219     -10.352  -7.724   8.596  1.00 87.75           H
ATOM   3265  CG2 VAL A 219      -8.637  -5.794   9.466  1.00 87.75           C
ATOM   3266 1HG2 VAL A 219      -7.695  -6.209   9.108  1.00 87.75           H
ATOM   3267 2HG2 VAL A 219      -8.466  -4.795   9.867  1.00 87.75           H
ATOM   3268 3HG2 VAL A 219      -9.043  -6.436  10.248  1.00 87.75           H
ATOM   3269  HN  VAL A 219      -9.511  -3.256   8.497  1.00 87.75           H
ATOM   3270  N   ILE A 220     -11.069  -4.214   5.939  1.00 87.78           N
ATOM   3271  CA  ILE A 220     -12.023  -4.295   4.845  1.00 87.78           C
ATOM   3272  C   ILE A 220     -11.411  -3.663   3.593  1.00 87.78           C
ATOM   3273  O   ILE A 220     -11.369  -4.288   2.535  1.00 87.78           O
ATOM   3274  HA  ILE A 220     -12.202  -5.351   4.646  1.00 87.78           H
ATOM   3275  CB  ILE A 220     -13.361  -3.677   5.255  1.00 87.78           C
ATOM   3276  HB  ILE A 220     -13.165  -2.700   5.696  1.00 87.78           H
ATOM   3277  CG1 ILE A 220     -14.052  -4.525   6.324  1.00 87.78           C
ATOM   3278 1HG1 ILE A 220     -14.375  -5.471   5.890  1.00 87.78           H
ATOM   3279 2HG1 ILE A 220     -13.344  -4.763   7.118  1.00 87.78           H
ATOM   3280  CG2 ILE A 220     -14.257  -3.451   4.035  1.00 87.78           C
ATOM   3281 1HG2 ILE A 220     -13.759  -2.777   3.338  1.00 87.78           H
ATOM   3282 2HG2 ILE A 220     -14.448  -4.405   3.543  1.00 87.78           H
ATOM   3283 3HG2 ILE A 220     -15.201  -3.011   4.354  1.00 87.78           H
ATOM   3284  CD1 ILE A 220     -15.258  -3.790   6.912  1.00 87.78           C
ATOM   3285 1HD1 ILE A 220     -14.928  -2.856   7.367  1.00 87.78           H
ATOM   3286 2HD1 ILE A 220     -15.975  -3.575   6.120  1.00 87.78           H
ATOM   3287 3HD1 ILE A 220     -15.731  -4.415   7.670  1.00 87.78           H
ATOM   3288  HN  ILE A 220     -11.340  -3.614   6.692  1.00 87.78           H
ATOM   3289  N   LEU A 221     -10.951  -2.431   3.755  1.00 82.71           N
ATOM   3290  CA  LEU A 221     -10.440  -1.668   2.629  1.00 82.71           C
ATOM   3291  C   LEU A 221      -9.017  -2.131   2.310  1.00 82.71           C
ATOM   3292  O   LEU A 221      -8.532  -1.934   1.197  1.00 82.71           O
ATOM   3293  HA  LEU A 221     -11.075  -1.888   1.771  1.00 82.71           H
ATOM   3294  CB  LEU A 221     -10.552  -0.167   2.903  1.00 82.71           C
ATOM   3295 1HB  LEU A 221      -9.929   0.072   3.764  1.00 82.71           H
ATOM   3296 2HB  LEU A 221     -10.137   0.369   2.050  1.00 82.71           H
ATOM   3297  CG  LEU A 221     -11.963   0.363   3.166  1.00 82.71           C
ATOM   3298  HG  LEU A 221     -12.354  -0.132   4.055  1.00 82.71           H
ATOM   3299  CD1 LEU A 221     -11.939   1.865   3.458  1.00 82.71           C
ATOM   3300 1HD1 LEU A 221     -11.325   2.054   4.338  1.00 82.71           H
ATOM   3301 2HD1 LEU A 221     -11.520   2.394   2.602  1.00 82.71           H
ATOM   3302 3HD1 LEU A 221     -12.954   2.216   3.641  1.00 82.71           H
ATOM   3303  CD2 LEU A 221     -12.903   0.019   2.008  1.00 82.71           C
ATOM   3304 1HD2 LEU A 221     -12.526   0.468   1.089  1.00 82.71           H
ATOM   3305 2HD2 LEU A 221     -12.953  -1.063   1.890  1.00 82.71           H
ATOM   3306 3HD2 LEU A 221     -13.899   0.408   2.221  1.00 82.71           H
ATOM   3307  HN  LEU A 221     -10.925  -1.955   4.634  1.00 82.71           H
ATOM   3308  N   GLY A 222      -8.388  -2.736   3.306  1.00 75.38           N
ATOM   3309  CA  GLY A 222      -6.987  -3.102   3.194  1.00 75.38           C
ATOM   3310  C   GLY A 222      -6.813  -4.343   2.315  1.00 75.38           C
ATOM   3311  O   GLY A 222      -5.808  -4.478   1.619  1.00 75.38           O
ATOM   3312 1HA  GLY A 222      -6.422  -2.271   2.772  1.00 75.38           H
ATOM   3313 2HA  GLY A 222      -6.577  -3.294   4.186  1.00 75.38           H
ATOM   3314  HN  GLY A 222      -8.819  -2.975   4.176  1.00 75.38           H
ATOM   3315  N   PHE A 223      -7.807  -5.216   2.377  1.00 76.18           N
ATOM   3316  CA  PHE A 223      -7.668  -6.548   1.813  1.00 76.18           C
ATOM   3317  C   PHE A 223      -8.920  -6.944   1.028  1.00 76.18           C
ATOM   3318  O   PHE A 223      -8.865  -7.120  -0.188  1.00 76.18           O
ATOM   3319  HA  PHE A 223      -6.811  -6.527   1.140  1.00 76.18           H
ATOM   3320  CB  PHE A 223      -7.489  -7.514   2.986  1.00 76.18           C
ATOM   3321 1HB  PHE A 223      -6.651  -7.178   3.596  1.00 76.18           H
ATOM   3322 2HB  PHE A 223      -8.378  -7.474   3.616  1.00 76.18           H
ATOM   3323  CG  PHE A 223      -7.246  -8.965   2.566  1.00 76.18           C
ATOM   3324  CD1 PHE A 223      -8.173  -9.919   2.846  1.00 76.18           C
ATOM   3325  HD1 PHE A 223      -9.091  -9.650   3.370  1.00 76.18           H
ATOM   3326  CD2 PHE A 223      -6.101  -9.301   1.913  1.00 76.18           C
ATOM   3327  HD2 PHE A 223      -5.357  -8.536   1.688  1.00 76.18           H
ATOM   3328  CE1 PHE A 223      -7.947 -11.266   2.456  1.00 76.18           C
ATOM   3329  HE1 PHE A 223      -8.691 -12.030   2.681  1.00 76.18           H
ATOM   3330  CE2 PHE A 223      -5.875 -10.647   1.523  1.00 76.18           C
ATOM   3331  HE2 PHE A 223      -4.957 -10.916   0.999  1.00 76.18           H
ATOM   3332  CZ  PHE A 223      -6.802 -11.601   1.803  1.00 76.18           C
ATOM   3333  HZ  PHE A 223      -6.629 -12.635   1.503  1.00 76.18           H
ATOM   3334  HN  PHE A 223      -8.692  -5.027   2.801  1.00 76.18           H
ATOM   3335  N   PHE A 224     -10.020  -7.073   1.756  1.00 82.99           N
ATOM   3336  CA  PHE A 224     -11.184  -7.772   1.236  1.00 82.99           C
ATOM   3337  C   PHE A 224     -11.715  -7.088  -0.025  1.00 82.99           C
ATOM   3338  O   PHE A 224     -11.977  -7.749  -1.029  1.00 82.99           O
ATOM   3339  HA  PHE A 224     -10.869  -8.787   0.993  1.00 82.99           H
ATOM   3340  CB  PHE A 224     -12.259  -7.718   2.323  1.00 82.99           C
ATOM   3341 1HB  PHE A 224     -12.244  -6.732   2.787  1.00 82.99           H
ATOM   3342 2HB  PHE A 224     -13.238  -7.835   1.857  1.00 82.99           H
ATOM   3343  CG  PHE A 224     -12.098  -8.781   3.411  1.00 82.99           C
ATOM   3344  CD1 PHE A 224     -12.509 -10.057   3.182  1.00 82.99           C
ATOM   3345  HD1 PHE A 224     -12.953 -10.323   2.222  1.00 82.99           H
ATOM   3346  CD2 PHE A 224     -11.544  -8.450   4.608  1.00 82.99           C
ATOM   3347  HD2 PHE A 224     -11.215  -7.428   4.792  1.00 82.99           H
ATOM   3348  CE1 PHE A 224     -12.359 -11.044   4.192  1.00 82.99           C
ATOM   3349  HE1 PHE A 224     -12.688 -12.067   4.008  1.00 82.99           H
ATOM   3350  CE2 PHE A 224     -11.394  -9.437   5.618  1.00 82.99           C
ATOM   3351  HE2 PHE A 224     -10.950  -9.172   6.578  1.00 82.99           H
ATOM   3352  CZ  PHE A 224     -11.805 -10.713   5.389  1.00 82.99           C
ATOM   3353  HZ  PHE A 224     -11.690 -11.470   6.164  1.00 82.99           H
ATOM   3354  HN  PHE A 224     -10.123  -6.711   2.682  1.00 82.99           H
ATOM   3355  N   LEU A 225     -11.859  -5.774   0.068  1.00 81.81           N
ATOM   3356  CA  LEU A 225     -12.382  -4.998  -1.044  1.00 81.81           C
ATOM   3357  C   LEU A 225     -11.458  -5.160  -2.253  1.00 81.81           C
ATOM   3358  O   LEU A 225     -11.907  -5.532  -3.336  1.00 81.81           O
ATOM   3359  HA  LEU A 225     -13.359  -5.409  -1.298  1.00 81.81           H
ATOM   3360  CB  LEU A 225     -12.598  -3.542  -0.626  1.00 81.81           C
ATOM   3361 1HB  LEU A 225     -13.272  -3.527   0.231  1.00 81.81           H
ATOM   3362 2HB  LEU A 225     -11.644  -3.137  -0.288  1.00 81.81           H
ATOM   3363  CG  LEU A 225     -13.163  -2.613  -1.701  1.00 81.81           C
ATOM   3364  HG  LEU A 225     -12.552  -2.716  -2.598  1.00 81.81           H
ATOM   3365  CD1 LEU A 225     -14.591  -3.015  -2.079  1.00 81.81           C
ATOM   3366 1HD1 LEU A 225     -14.591  -4.035  -2.463  1.00 81.81           H
ATOM   3367 2HD1 LEU A 225     -15.229  -2.959  -1.197  1.00 81.81           H
ATOM   3368 3HD1 LEU A 225     -14.968  -2.338  -2.845  1.00 81.81           H
ATOM   3369  CD2 LEU A 225     -13.078  -1.150  -1.262  1.00 81.81           C
ATOM   3370 1HD2 LEU A 225     -13.650  -1.012  -0.344  1.00 81.81           H
ATOM   3371 2HD2 LEU A 225     -12.035  -0.885  -1.083  1.00 81.81           H
ATOM   3372 3HD2 LEU A 225     -13.486  -0.511  -2.044  1.00 81.81           H
ATOM   3373  HN  LEU A 225     -11.625  -5.243   0.882  1.00 81.81           H
ATOM   3374  N   PRO A 226     -10.157  -4.885  -2.092  1.00 75.53           N
ATOM   3375  CA  PRO A 226      -9.204  -5.077  -3.187  1.00 75.53           C
ATOM   3376  C   PRO A 226      -9.276  -6.477  -3.776  1.00 75.53           C
ATOM   3377  O   PRO A 226      -9.322  -6.640  -4.994  1.00 75.53           O
ATOM   3378  HA  PRO A 226      -9.443  -4.408  -4.014  1.00 75.53           H
ATOM   3379  CB  PRO A 226      -7.845  -4.804  -2.538  1.00 75.53           C
ATOM   3380 1HB  PRO A 226      -7.391  -5.719  -2.158  1.00 75.53           H
ATOM   3381 2HB  PRO A 226      -7.141  -4.371  -3.249  1.00 75.53           H
ATOM   3382  CG  PRO A 226      -8.181  -3.832  -1.414  1.00 75.53           C
ATOM   3383 1HG  PRO A 226      -7.403  -3.813  -0.650  1.00 75.53           H
ATOM   3384 2HG  PRO A 226      -8.277  -2.809  -1.778  1.00 75.53           H
ATOM   3385  CD  PRO A 226      -9.496  -4.374  -0.877  1.00 75.53           C
ATOM   3386 1HD  PRO A 226      -9.338  -5.164  -0.144  1.00 75.53           H
ATOM   3387 2HD  PRO A 226     -10.082  -3.598  -0.385  1.00 75.53           H
ATOM   3388  N   PHE A 227      -9.284  -7.459  -2.886  1.00 79.26           N
ATOM   3389  CA  PHE A 227      -9.165  -8.846  -3.302  1.00 79.26           C
ATOM   3390  C   PHE A 227     -10.362  -9.267  -4.156  1.00 79.26           C
ATOM   3391  O   PHE A 227     -10.193  -9.885  -5.206  1.00 79.26           O
ATOM   3392  HA  PHE A 227      -8.252  -8.930  -3.892  1.00 79.26           H
ATOM   3393  CB  PHE A 227      -9.139  -9.694  -2.028  1.00 79.26           C
ATOM   3394 1HB  PHE A 227      -8.278  -9.402  -1.427  1.00 79.26           H
ATOM   3395 2HB  PHE A 227     -10.029  -9.473  -1.439  1.00 79.26           H
ATOM   3396  CG  PHE A 227      -9.077 -11.201  -2.285  1.00 79.26           C
ATOM   3397  CD1 PHE A 227     -10.195 -11.962  -2.141  1.00 79.26           C
ATOM   3398  HD1 PHE A 227     -11.135 -11.498  -1.843  1.00 79.26           H
ATOM   3399  CD2 PHE A 227      -7.903 -11.779  -2.657  1.00 79.26           C
ATOM   3400  HD2 PHE A 227      -7.007 -11.169  -2.772  1.00 79.26           H
ATOM   3401  CE1 PHE A 227     -10.137 -13.361  -2.379  1.00 79.26           C
ATOM   3402  HE1 PHE A 227     -11.033 -13.971  -2.264  1.00 79.26           H
ATOM   3403  CE2 PHE A 227      -7.845 -13.178  -2.895  1.00 79.26           C
ATOM   3404  HE2 PHE A 227      -6.905 -13.642  -3.193  1.00 79.26           H
ATOM   3405  CZ  PHE A 227      -8.963 -13.939  -2.751  1.00 79.26           C
ATOM   3406  HZ  PHE A 227      -8.919 -15.013  -2.934  1.00 79.26           H
ATOM   3407  HN  PHE A 227      -9.369  -7.319  -1.900  1.00 79.26           H
ATOM   3408  N   VAL A 228     -11.545  -8.915  -3.674  1.00 83.05           N
ATOM   3409  CA  VAL A 228     -12.772  -9.283  -4.361  1.00 83.05           C
ATOM   3410  C   VAL A 228     -12.779  -8.655  -5.756  1.00 83.05           C
ATOM   3411  O   VAL A 228     -13.110  -9.318  -6.737  1.00 83.05           O
ATOM   3412  HA  VAL A 228     -12.779 -10.368  -4.464  1.00 83.05           H
ATOM   3413  CB  VAL A 228     -13.984  -8.880  -3.518  1.00 83.05           C
ATOM   3414  HB  VAL A 228     -13.846  -7.845  -3.205  1.00 83.05           H
ATOM   3415  CG1 VAL A 228     -15.272  -8.954  -4.340  1.00 83.05           C
ATOM   3416 1HG1 VAL A 228     -15.199  -8.279  -5.192  1.00 83.05           H
ATOM   3417 2HG1 VAL A 228     -15.418  -9.974  -4.696  1.00 83.05           H
ATOM   3418 3HG1 VAL A 228     -16.118  -8.663  -3.717  1.00 83.05           H
ATOM   3419  CG2 VAL A 228     -14.087  -9.742  -2.258  1.00 83.05           C
ATOM   3420 1HG2 VAL A 228     -14.191 -10.789  -2.542  1.00 83.05           H
ATOM   3421 2HG2 VAL A 228     -13.186  -9.616  -1.657  1.00 83.05           H
ATOM   3422 3HG2 VAL A 228     -14.956  -9.435  -1.677  1.00 83.05           H
ATOM   3423  HN  VAL A 228     -11.673  -8.390  -2.833  1.00 83.05           H
ATOM   3424  N   VAL A 229     -12.409  -7.383  -5.799  1.00 75.88           N
ATOM   3425  CA  VAL A 229     -12.457  -6.632  -7.042  1.00 75.88           C
ATOM   3426  C   VAL A 229     -11.526  -7.286  -8.065  1.00 75.88           C
ATOM   3427  O   VAL A 229     -11.920  -7.523  -9.206  1.00 75.88           O
ATOM   3428  HA  VAL A 229     -13.479  -6.681  -7.416  1.00 75.88           H
ATOM   3429  CB  VAL A 229     -12.118  -5.163  -6.779  1.00 75.88           C
ATOM   3430  HB  VAL A 229     -11.230  -5.132  -6.148  1.00 75.88           H
ATOM   3431  CG1 VAL A 229     -11.793  -4.433  -8.084  1.00 75.88           C
ATOM   3432 1HG1 VAL A 229     -10.937  -4.909  -8.563  1.00 75.88           H
ATOM   3433 2HG1 VAL A 229     -12.654  -4.479  -8.750  1.00 75.88           H
ATOM   3434 3HG1 VAL A 229     -11.556  -3.391  -7.868  1.00 75.88           H
ATOM   3435  CG2 VAL A 229     -13.254  -4.464  -6.028  1.00 75.88           C
ATOM   3436 1HG2 VAL A 229     -14.166  -4.511  -6.623  1.00 75.88           H
ATOM   3437 2HG2 VAL A 229     -13.417  -4.962  -5.072  1.00 75.88           H
ATOM   3438 3HG2 VAL A 229     -12.987  -3.422  -5.854  1.00 75.88           H
ATOM   3439  HN  VAL A 229     -12.081  -6.869  -5.007  1.00 75.88           H
ATOM   3440  N   MET A 230     -10.309  -7.560  -7.620  1.00 76.69           N
ATOM   3441  CA  MET A 230      -9.300  -8.128  -8.498  1.00 76.69           C
ATOM   3442  C   MET A 230      -9.742  -9.493  -9.029  1.00 76.69           C
ATOM   3443  O   MET A 230      -9.601  -9.777 -10.217  1.00 76.69           O
ATOM   3444  HA  MET A 230      -9.202  -7.424  -9.325  1.00 76.69           H
ATOM   3445  CB  MET A 230      -7.983  -8.278  -7.735  1.00 76.69           C
ATOM   3446 1HB  MET A 230      -8.175  -8.717  -6.755  1.00 76.69           H
ATOM   3447 2HB  MET A 230      -7.325  -8.963  -8.268  1.00 76.69           H
ATOM   3448  CG  MET A 230      -7.290  -6.924  -7.566  1.00 76.69           C
ATOM   3449 1HG  MET A 230      -7.256  -6.402  -8.522  1.00 76.69           H
ATOM   3450 2HG  MET A 230      -7.860  -6.297  -6.881  1.00 76.69           H
ATOM   3451  SD  MET A 230      -5.634  -7.160  -6.942  1.00 76.69           S
ATOM   3452  CE  MET A 230      -5.437  -5.651  -6.009  1.00 76.69           C
ATOM   3453 1HE  MET A 230      -5.541  -4.795  -6.676  1.00 76.69           H
ATOM   3454 2HE  MET A 230      -6.200  -5.601  -5.233  1.00 76.69           H
ATOM   3455 3HE  MET A 230      -4.449  -5.635  -5.549  1.00 76.69           H
ATOM   3456  HN  MET A 230     -10.008  -7.400  -6.679  1.00 76.69           H
ATOM   3457  N   ALA A 231     -10.267 -10.303  -8.121  1.00 78.73           N
ATOM   3458  CA  ALA A 231     -10.693 -11.647  -8.474  1.00 78.73           C
ATOM   3459  C   ALA A 231     -11.740 -11.569  -9.587  1.00 78.73           C
ATOM   3460  O   ALA A 231     -11.667 -12.312 -10.565  1.00 78.73           O
ATOM   3461  HA  ALA A 231      -9.820 -12.185  -8.844  1.00 78.73           H
ATOM   3462  CB  ALA A 231     -11.219 -12.360  -7.227  1.00 78.73           C
ATOM   3463 1HB  ALA A 231     -10.429 -12.414  -6.479  1.00 78.73           H
ATOM   3464 2HB  ALA A 231     -12.066 -11.806  -6.821  1.00 78.73           H
ATOM   3465 3HB  ALA A 231     -11.539 -13.368  -7.492  1.00 78.73           H
ATOM   3466  HN  ALA A 231     -10.403 -10.055  -7.162  1.00 78.73           H
ATOM   3467  N   CYS A 232     -12.689 -10.664  -9.401  1.00 79.87           N
ATOM   3468  CA  CYS A 232     -13.779 -10.516 -10.351  1.00 79.87           C
ATOM   3469  C   CYS A 232     -13.192 -10.058 -11.687  1.00 79.87           C
ATOM   3470  O   CYS A 232     -13.595 -10.541 -12.744  1.00 79.87           O
ATOM   3471  HA  CYS A 232     -14.245 -11.497 -10.448  1.00 79.87           H
ATOM   3472  CB  CYS A 232     -14.850  -9.552  -9.837  1.00 79.87           C
ATOM   3473 1HB  CYS A 232     -14.386  -8.620  -9.512  1.00 79.87           H
ATOM   3474 2HB  CYS A 232     -15.540  -9.300 -10.642  1.00 79.87           H
ATOM   3475  SG  CYS A 232     -15.763 -10.313  -8.446  1.00 79.87           S
ATOM   3476  HG  CYS A 232     -14.865 -10.018  -7.511  1.00 79.87           H
ATOM   3477  HN  CYS A 232     -12.722 -10.041  -8.620  1.00 79.87           H
ATOM   3478  N   CYS A 233     -12.249  -9.131 -11.596  1.00 73.33           N
ATOM   3479  CA  CYS A 233     -11.683  -8.521 -12.787  1.00 73.33           C
ATOM   3480  C   CYS A 233     -10.967  -9.608 -13.590  1.00 73.33           C
ATOM   3481  O   CYS A 233     -11.164  -9.724 -14.799  1.00 73.33           O
ATOM   3482  HA  CYS A 233     -12.517  -8.107 -13.354  1.00 73.33           H
ATOM   3483  CB  CYS A 233     -10.748  -7.361 -12.438  1.00 73.33           C
ATOM   3484 1HB  CYS A 233     -10.122  -7.630 -11.587  1.00 73.33           H
ATOM   3485 2HB  CYS A 233     -10.079  -7.158 -13.274  1.00 73.33           H
ATOM   3486  SG  CYS A 233     -11.727  -5.865 -12.045  1.00 73.33           S
ATOM   3487  HG  CYS A 233     -12.146  -6.283 -10.854  1.00 73.33           H
ATOM   3488  HN  CYS A 233     -11.874  -8.798 -10.731  1.00 73.33           H
ATOM   3489  N   TYR A 234     -10.151 -10.379 -12.886  1.00 74.38           N
ATOM   3490  CA  TYR A 234      -9.293 -11.353 -13.539  1.00 74.38           C
ATOM   3491  C   TYR A 234     -10.106 -12.544 -14.050  1.00 74.38           C
ATOM   3492  O   TYR A 234      -9.771 -13.135 -15.076  1.00 74.38           O
ATOM   3493  HA  TYR A 234      -8.809 -10.863 -14.384  1.00 74.38           H
ATOM   3494  CB  TYR A 234      -8.317 -11.841 -12.467  1.00 74.38           C
ATOM   3495 1HB  TYR A 234      -8.853 -11.949 -11.524  1.00 74.38           H
ATOM   3496 2HB  TYR A 234      -7.955 -12.831 -12.742  1.00 74.38           H
ATOM   3497  CG  TYR A 234      -7.116 -10.917 -12.251  1.00 74.38           C
ATOM   3498  CD1 TYR A 234      -6.293 -10.596 -13.312  1.00 74.38           C
ATOM   3499  HD1 TYR A 234      -6.498 -11.002 -14.303  1.00 74.38           H
ATOM   3500  CD2 TYR A 234      -6.857 -10.403 -10.997  1.00 74.38           C
ATOM   3501  HD2 TYR A 234      -7.507 -10.656 -10.159  1.00 74.38           H
ATOM   3502  CE1 TYR A 234      -5.164  -9.726 -13.109  1.00 74.38           C
ATOM   3503  HE1 TYR A 234      -4.506  -9.465 -13.938  1.00 74.38           H
ATOM   3504  CE2 TYR A 234      -5.728  -9.533 -10.794  1.00 74.38           C
ATOM   3505  HE2 TYR A 234      -5.511  -9.121  -9.809  1.00 74.38           H
ATOM   3506  CZ  TYR A 234      -4.937  -9.238 -11.861  1.00 74.38           C
ATOM   3507  OH  TYR A 234      -3.870  -8.416 -11.669  1.00 74.38           O
ATOM   3508  HH  TYR A 234      -3.800  -8.166 -10.704  1.00 74.38           H
ATOM   3509  HN  TYR A 234     -10.070 -10.345 -11.890  1.00 74.38           H
ATOM   3510  N   THR A 235     -11.159 -12.862 -13.312  1.00 82.17           N
ATOM   3511  CA  THR A 235     -12.073 -13.914 -13.724  1.00 82.17           C
ATOM   3512  C   THR A 235     -12.684 -13.586 -15.088  1.00 82.17           C
ATOM   3513  O   THR A 235     -12.777 -14.453 -15.955  1.00 82.17           O
ATOM   3514  HA  THR A 235     -11.504 -14.836 -13.842  1.00 82.17           H
ATOM   3515  CB  THR A 235     -13.115 -14.095 -12.619  1.00 82.17           C
ATOM   3516  HB  THR A 235     -13.857 -14.842 -12.902  1.00 82.17           H
ATOM   3517  OG1 THR A 235     -13.620 -12.781 -12.399  1.00 82.17           O
ATOM   3518  HG1 THR A 235     -14.386 -12.600 -13.016  1.00 82.17           H
ATOM   3519  CG2 THR A 235     -12.487 -14.482 -11.279  1.00 82.17           C
ATOM   3520 1HG2 THR A 235     -11.795 -13.701 -10.963  1.00 82.17           H
ATOM   3521 2HG2 THR A 235     -11.947 -15.423 -11.389  1.00 82.17           H
ATOM   3522 3HG2 THR A 235     -13.270 -14.598 -10.530  1.00 82.17           H
ATOM   3523  HN  THR A 235     -11.392 -12.415 -12.448  1.00 82.17           H
ATOM   3524  N   ILE A 236     -13.084 -12.332 -15.235  1.00 78.84           N
ATOM   3525  CA  ILE A 236     -13.668 -11.874 -16.485  1.00 78.84           C
ATOM   3526  C   ILE A 236     -12.598 -11.893 -17.579  1.00 78.84           C
ATOM   3527  O   ILE A 236     -12.855 -12.341 -18.695  1.00 78.84           O
ATOM   3528  HA  ILE A 236     -14.452 -12.580 -16.757  1.00 78.84           H
ATOM   3529  CB  ILE A 236     -14.332 -10.509 -16.297  1.00 78.84           C
ATOM   3530  HB  ILE A 236     -13.620  -9.848 -15.803  1.00 78.84           H
ATOM   3531  CG1 ILE A 236     -15.557 -10.615 -15.387  1.00 78.84           C
ATOM   3532 1HG1 ILE A 236     -16.376 -11.089 -15.928  1.00 78.84           H
ATOM   3533 2HG1 ILE A 236     -15.327 -11.254 -14.535  1.00 78.84           H
ATOM   3534  CG2 ILE A 236     -14.674  -9.876 -17.648  1.00 78.84           C
ATOM   3535 1HG2 ILE A 236     -13.762  -9.743 -18.229  1.00 78.84           H
ATOM   3536 2HG2 ILE A 236     -15.360 -10.526 -18.191  1.00 78.84           H
ATOM   3537 3HG2 ILE A 236     -15.145  -8.906 -17.485  1.00 78.84           H
ATOM   3538  CD1 ILE A 236     -15.996  -9.235 -14.894  1.00 78.84           C
ATOM   3539 1HD1 ILE A 236     -15.183  -8.775 -14.333  1.00 78.84           H
ATOM   3540 2HD1 ILE A 236     -16.248  -8.607 -15.749  1.00 78.84           H
ATOM   3541 3HD1 ILE A 236     -16.868  -9.340 -14.249  1.00 78.84           H
ATOM   3542  HN  ILE A 236     -13.015 -11.635 -14.521  1.00 78.84           H
ATOM   3543  N   ILE A 237     -11.421 -11.401 -17.220  1.00 74.95           N
ATOM   3544  CA  ILE A 237     -10.329 -11.303 -18.174  1.00 74.95           C
ATOM   3545  C   ILE A 237      -9.994 -12.698 -18.704  1.00 74.95           C
ATOM   3546  O   ILE A 237      -9.892 -12.899 -19.913  1.00 74.95           O
ATOM   3547  HA  ILE A 237     -10.677 -10.691 -19.007  1.00 74.95           H
ATOM   3548  CB  ILE A 237      -9.135 -10.580 -17.548  1.00 74.95           C
ATOM   3549  HB  ILE A 237      -8.989 -10.970 -16.541  1.00 74.95           H
ATOM   3550  CG1 ILE A 237      -9.410  -9.080 -17.416  1.00 74.95           C
ATOM   3551 1HG1 ILE A 237      -9.416  -8.620 -18.404  1.00 74.95           H
ATOM   3552 2HG1 ILE A 237     -10.400  -8.925 -16.986  1.00 74.95           H
ATOM   3553  CG2 ILE A 237      -7.852 -10.860 -18.333  1.00 74.95           C
ATOM   3554 1HG2 ILE A 237      -7.652 -11.932 -18.330  1.00 74.95           H
ATOM   3555 2HG2 ILE A 237      -7.971 -10.515 -19.359  1.00 74.95           H
ATOM   3556 3HG2 ILE A 237      -7.019 -10.334 -17.866  1.00 74.95           H
ATOM   3557  CD1 ILE A 237      -8.355  -8.405 -16.538  1.00 74.95           C
ATOM   3558 1HD1 ILE A 237      -8.369  -8.852 -15.544  1.00 74.95           H
ATOM   3559 2HD1 ILE A 237      -7.370  -8.542 -16.984  1.00 74.95           H
ATOM   3560 3HD1 ILE A 237      -8.574  -7.340 -16.461  1.00 74.95           H
ATOM   3561  HN  ILE A 237     -11.209 -11.073 -16.300  1.00 74.95           H
ATOM   3562  N   ILE A 238      -9.832 -13.627 -17.773  1.00 75.25           N
ATOM   3563  CA  ILE A 238      -9.462 -14.987 -18.129  1.00 75.25           C
ATOM   3564  C   ILE A 238     -10.509 -15.561 -19.086  1.00 75.25           C
ATOM   3565  O   ILE A 238     -10.162 -16.178 -20.092  1.00 75.25           O
ATOM   3566  HA  ILE A 238      -8.506 -14.939 -18.650  1.00 75.25           H
ATOM   3567  CB  ILE A 238      -9.251 -15.831 -16.870  1.00 75.25           C
ATOM   3568  HB  ILE A 238     -10.093 -15.661 -16.200  1.00 75.25           H
ATOM   3569  CG1 ILE A 238      -7.986 -15.397 -16.126  1.00 75.25           C
ATOM   3570 1HG1 ILE A 238      -7.105 -15.738 -16.670  1.00 75.25           H
ATOM   3571 2HG1 ILE A 238      -7.937 -14.309 -16.088  1.00 75.25           H
ATOM   3572  CG2 ILE A 238      -9.234 -17.323 -17.207  1.00 75.25           C
ATOM   3573 1HG2 ILE A 238     -10.185 -17.604 -17.660  1.00 75.25           H
ATOM   3574 2HG2 ILE A 238      -8.424 -17.529 -17.907  1.00 75.25           H
ATOM   3575 3HG2 ILE A 238      -9.082 -17.900 -16.295  1.00 75.25           H
ATOM   3576  CD1 ILE A 238      -7.965 -15.964 -14.705  1.00 75.25           C
ATOM   3577 1HD1 ILE A 238      -8.835 -15.601 -14.156  1.00 75.25           H
ATOM   3578 2HD1 ILE A 238      -7.990 -17.052 -14.747  1.00 75.25           H
ATOM   3579 3HD1 ILE A 238      -7.056 -15.640 -14.198  1.00 75.25           H
ATOM   3580  HN  ILE A 238      -9.949 -13.463 -16.794  1.00 75.25           H
ATOM   3581  N   HIS A 239     -11.768 -15.339 -18.738  1.00 80.48           N
ATOM   3582  CA  HIS A 239     -12.867 -15.859 -19.534  1.00 80.48           C
ATOM   3583  C   HIS A 239     -12.770 -15.314 -20.960  1.00 80.48           C
ATOM   3584  O   HIS A 239     -12.923 -16.061 -21.926  1.00 80.48           O
ATOM   3585  HA  HIS A 239     -12.749 -16.943 -19.559  1.00 80.48           H
ATOM   3586  CB  HIS A 239     -14.211 -15.551 -18.871  1.00 80.48           C
ATOM   3587 1HB  HIS A 239     -14.197 -15.933 -17.850  1.00 80.48           H
ATOM   3588 2HB  HIS A 239     -14.332 -14.470 -18.805  1.00 80.48           H
ATOM   3589  CG  HIS A 239     -15.400 -16.134 -19.595  1.00 80.48           C
ATOM   3590  ND1 HIS A 239     -16.133 -15.422 -20.529  1.00 80.48           N
ATOM   3591  HD1 HIS A 239     -15.959 -14.479 -20.813  1.00 80.48           H
ATOM   3592  CD2 HIS A 239     -15.976 -17.368 -19.515  1.00 80.48           C
ATOM   3593  HD2 HIS A 239     -15.647 -18.184 -18.871  1.00 80.48           H
ATOM   3594  CE1 HIS A 239     -17.104 -16.201 -20.982  1.00 80.48           C
ATOM   3595  HE1 HIS A 239     -17.851 -15.927 -21.727  1.00 80.48           H
ATOM   3596  NE2 HIS A 239     -17.006 -17.407 -20.352  1.00 80.48           N
ATOM   3597  HN  HIS A 239     -12.041 -14.815 -17.931  1.00 80.48           H
ATOM   3598  N   THR A 240     -12.518 -14.017 -21.048  1.00 75.00           N
ATOM   3599  CA  THR A 240     -12.474 -13.348 -22.338  1.00 75.00           C
ATOM   3600  C   THR A 240     -11.275 -13.839 -23.152  1.00 75.00           C
ATOM   3601  O   THR A 240     -11.389 -14.066 -24.356  1.00 75.00           O
ATOM   3602  HA  THR A 240     -13.371 -13.617 -22.895  1.00 75.00           H
ATOM   3603  CB  THR A 240     -12.461 -11.839 -22.088  1.00 75.00           C
ATOM   3604  HB  THR A 240     -11.501 -11.520 -21.682  1.00 75.00           H
ATOM   3605  OG1 THR A 240     -13.589 -11.617 -21.246  1.00 75.00           O
ATOM   3606  HG1 THR A 240     -13.294 -11.533 -20.294  1.00 75.00           H
ATOM   3607  CG2 THR A 240     -12.774 -11.034 -23.351  1.00 75.00           C
ATOM   3608 1HG2 THR A 240     -13.764 -11.305 -23.718  1.00 75.00           H
ATOM   3609 2HG2 THR A 240     -12.030 -11.253 -24.116  1.00 75.00           H
ATOM   3610 3HG2 THR A 240     -12.752  -9.969 -23.117  1.00 75.00           H
ATOM   3611  HN  THR A 240     -12.345 -13.426 -20.260  1.00 75.00           H
ATOM   3612  N   LEU A 241     -10.153 -13.989 -22.463  1.00 73.25           N
ATOM   3613  CA  LEU A 241      -8.928 -14.420 -23.114  1.00 73.25           C
ATOM   3614  C   LEU A 241      -9.144 -15.799 -23.739  1.00 73.25           C
ATOM   3615  O   LEU A 241      -8.759 -16.034 -24.883  1.00 73.25           O
ATOM   3616  HA  LEU A 241      -8.714 -13.709 -23.912  1.00 73.25           H
ATOM   3617  CB  LEU A 241      -7.754 -14.366 -22.134  1.00 73.25           C
ATOM   3618 1HB  LEU A 241      -8.077 -14.794 -21.186  1.00 73.25           H
ATOM   3619 2HB  LEU A 241      -6.957 -15.004 -22.517  1.00 73.25           H
ATOM   3620  CG  LEU A 241      -7.171 -12.978 -21.862  1.00 73.25           C
ATOM   3621  HG  LEU A 241      -7.975 -12.333 -21.507  1.00 73.25           H
ATOM   3622  CD1 LEU A 241      -6.115 -13.033 -20.755  1.00 73.25           C
ATOM   3623 1HD1 LEU A 241      -6.570 -13.408 -19.838  1.00 73.25           H
ATOM   3624 2HD1 LEU A 241      -5.307 -13.699 -21.058  1.00 73.25           H
ATOM   3625 3HD1 LEU A 241      -5.718 -12.034 -20.582  1.00 73.25           H
ATOM   3626  CD2 LEU A 241      -6.623 -12.351 -23.146  1.00 73.25           C
ATOM   3627 1HD2 LEU A 241      -5.836 -12.987 -23.553  1.00 73.25           H
ATOM   3628 2HD2 LEU A 241      -7.427 -12.256 -23.875  1.00 73.25           H
ATOM   3629 3HD2 LEU A 241      -6.214 -11.365 -22.924  1.00 73.25           H
ATOM   3630  HN  LEU A 241     -10.074 -13.823 -21.481  1.00 73.25           H
ATOM   3631  N   ILE A 242      -9.760 -16.677 -22.960  1.00 74.38           N
ATOM   3632  CA  ILE A 242     -10.003 -18.036 -23.410  1.00 74.38           C
ATOM   3633  C   ILE A 242     -10.745 -18.001 -24.748  1.00 74.38           C
ATOM   3634  O   ILE A 242     -10.466 -18.803 -25.638  1.00 74.38           O
ATOM   3635  HA  ILE A 242      -9.033 -18.507 -23.566  1.00 74.38           H
ATOM   3636  CB  ILE A 242     -10.727 -18.838 -22.327  1.00 74.38           C
ATOM   3637  HB  ILE A 242     -11.538 -18.226 -21.933  1.00 74.38           H
ATOM   3638  CG1 ILE A 242      -9.790 -19.153 -21.159  1.00 74.38           C
ATOM   3639 1HG1 ILE A 242      -9.064 -19.907 -21.463  1.00 74.38           H
ATOM   3640 2HG1 ILE A 242      -9.226 -18.259 -20.890  1.00 74.38           H
ATOM   3641  CG2 ILE A 242     -11.359 -20.103 -22.911  1.00 74.38           C
ATOM   3642 1HG2 ILE A 242     -12.079 -19.828 -23.681  1.00 74.38           H
ATOM   3643 2HG2 ILE A 242     -10.581 -20.729 -23.348  1.00 74.38           H
ATOM   3644 3HG2 ILE A 242     -11.866 -20.655 -22.120  1.00 74.38           H
ATOM   3645  CD1 ILE A 242     -10.575 -19.652 -19.945  1.00 74.38           C
ATOM   3646 1HD1 ILE A 242     -11.282 -18.885 -19.629  1.00 74.38           H
ATOM   3647 2HD1 ILE A 242     -11.118 -20.559 -20.211  1.00 74.38           H
ATOM   3648 3HD1 ILE A 242      -9.885 -19.868 -19.129  1.00 74.38           H
ATOM   3649  HN  ILE A 242     -10.090 -16.471 -22.038  1.00 74.38           H
ATOM   3650  N   GLN A 243     -11.675 -17.063 -24.848  1.00 72.66           N
ATOM   3651  CA  GLN A 243     -12.499 -16.950 -26.040  1.00 72.66           C
ATOM   3652  C   GLN A 243     -11.648 -16.511 -27.233  1.00 72.66           C
ATOM   3653  O   GLN A 243     -11.942 -16.865 -28.374  1.00 72.66           O
ATOM   3654  HA  GLN A 243     -12.894 -17.950 -26.215  1.00 72.66           H
ATOM   3655  CB  GLN A 243     -13.663 -15.984 -25.812  1.00 72.66           C
ATOM   3656 1HB  GLN A 243     -13.283 -15.029 -25.448  1.00 72.66           H
ATOM   3657 2HB  GLN A 243     -14.167 -15.786 -26.758  1.00 72.66           H
ATOM   3658  CG  GLN A 243     -14.663 -16.558 -24.805  1.00 72.66           C
ATOM   3659 1HG  GLN A 243     -14.955 -17.562 -25.111  1.00 72.66           H
ATOM   3660 2HG  GLN A 243     -14.189 -16.647 -23.828  1.00 72.66           H
ATOM   3661  CD  GLN A 243     -15.904 -15.669 -24.698  1.00 72.66           C
ATOM   3662  OE1 GLN A 243     -15.923 -14.530 -25.135  1.00 72.66           O
ATOM   3663  NE2 GLN A 243     -16.935 -16.252 -24.093  1.00 72.66           N
ATOM   3664 1HE2 GLN A 243     -16.853 -17.190 -23.757  1.00 72.66           H
ATOM   3665 2HE2 GLN A 243     -17.792 -15.751 -23.974  1.00 72.66           H
ATOM   3666  HN  GLN A 243     -11.869 -16.390 -24.134  1.00 72.66           H
ATOM   3667  N   ALA A 244     -10.610 -15.746 -26.929  1.00 66.07           N
ATOM   3668  CA  ALA A 244     -10.000 -14.882 -27.926  1.00 66.07           C
ATOM   3669  C   ALA A 244      -9.215 -15.736 -28.924  1.00 66.07           C
ATOM   3670  O   ALA A 244      -8.010 -15.554 -29.089  1.00 66.07           O
ATOM   3671  HA  ALA A 244     -10.802 -14.366 -28.454  1.00 66.07           H
ATOM   3672  CB  ALA A 244      -9.120 -13.842 -27.230  1.00 66.07           C
ATOM   3673 1HB  ALA A 244      -9.730 -13.242 -26.555  1.00 66.07           H
ATOM   3674 2HB  ALA A 244      -8.339 -14.348 -26.662  1.00 66.07           H
ATOM   3675 3HB  ALA A 244      -8.662 -13.194 -27.978  1.00 66.07           H
ATOM   3676  HN  ALA A 244     -10.187 -15.710 -26.024  1.00 66.07           H
ATOM   3677  N   LYS A 245      -9.930 -16.650 -29.563  1.00 58.39           N
ATOM   3678  CA  LYS A 245      -9.300 -17.593 -30.471  1.00 58.39           C
ATOM   3679  C   LYS A 245      -7.813 -17.258 -30.596  1.00 58.39           C
ATOM   3680  O   LYS A 245      -7.003 -18.124 -30.922  1.00 58.39           O
ATOM   3681  HA  LYS A 245      -9.395 -18.585 -30.030  1.00 58.39           H
ATOM   3682  CB  LYS A 245     -10.039 -17.621 -31.811  1.00 58.39           C
ATOM   3683 1HB  LYS A 245     -10.209 -16.602 -32.159  1.00 58.39           H
ATOM   3684 2HB  LYS A 245      -9.420 -18.113 -32.561  1.00 58.39           H
ATOM   3685  CG  LYS A 245     -11.376 -18.353 -31.685  1.00 58.39           C
ATOM   3686 1HG  LYS A 245     -11.232 -19.290 -31.147  1.00 58.39           H
ATOM   3687 2HG  LYS A 245     -12.070 -17.752 -31.097  1.00 58.39           H
ATOM   3688  CD  LYS A 245     -11.979 -18.636 -33.062  1.00 58.39           C
ATOM   3689 1HD  LYS A 245     -12.188 -17.695 -33.572  1.00 58.39           H
ATOM   3690 2HD  LYS A 245     -11.257 -19.177 -33.675  1.00 58.39           H
ATOM   3691  CE  LYS A 245     -13.267 -19.453 -32.940  1.00 58.39           C
ATOM   3692 1HE  LYS A 245     -13.080 -20.350 -32.350  1.00 58.39           H
ATOM   3693 2HE  LYS A 245     -14.023 -18.874 -32.410  1.00 58.39           H
ATOM   3694  NZ  LYS A 245     -13.771 -19.829 -34.280  1.00 58.39           N
ATOM   3695 1HZ  LYS A 245     -14.614 -20.384 -34.180  1.00 58.39           H
ATOM   3696 2HZ  LYS A 245     -13.979 -18.990 -34.810  1.00 58.39           H
ATOM   3697 3HZ  LYS A 245     -13.065 -20.370 -34.767  1.00 58.39           H
ATOM   3698  HN  LYS A 245     -10.921 -16.751 -29.468  1.00 58.39           H
ATOM   3699  N   LYS A 246      -7.498 -15.998 -30.330  1.00 56.97           N
ATOM   3700  CA  LYS A 246      -6.153 -15.499 -30.558  1.00 56.97           C
ATOM   3701  C   LYS A 246      -5.172 -16.263 -29.666  1.00 56.97           C
ATOM   3702  O   LYS A 246      -5.471 -16.544 -28.506  1.00 56.97           O
ATOM   3703  HA  LYS A 246      -5.901 -15.700 -31.599  1.00 56.97           H
ATOM   3704  CB  LYS A 246      -6.104 -13.982 -30.366  1.00 56.97           C
ATOM   3705 1HB  LYS A 246      -6.707 -13.701 -29.502  1.00 56.97           H
ATOM   3706 2HB  LYS A 246      -5.081 -13.671 -30.154  1.00 56.97           H
ATOM   3707  CG  LYS A 246      -6.617 -13.255 -31.611  1.00 56.97           C
ATOM   3708 1HG  LYS A 246      -6.113 -13.643 -32.496  1.00 56.97           H
ATOM   3709 2HG  LYS A 246      -7.682 -13.452 -31.738  1.00 56.97           H
ATOM   3710  CD  LYS A 246      -6.381 -11.747 -31.501  1.00 56.97           C
ATOM   3711 1HD  LYS A 246      -7.042 -11.326 -30.745  1.00 56.97           H
ATOM   3712 2HD  LYS A 246      -5.359 -11.559 -31.172  1.00 56.97           H
ATOM   3713  CE  LYS A 246      -6.626 -11.055 -32.844  1.00 56.97           C
ATOM   3714 1HE  LYS A 246      -5.993 -11.502 -33.611  1.00 56.97           H
ATOM   3715 2HE  LYS A 246      -7.660 -11.208 -33.155  1.00 56.97           H
ATOM   3716  NZ  LYS A 246      -6.342  -9.607 -32.739  1.00 56.97           N
ATOM   3717 1HZ  LYS A 246      -6.532  -9.160 -33.630  1.00 56.97           H
ATOM   3718 2HZ  LYS A 246      -6.933  -9.197 -32.024  1.00 56.97           H
ATOM   3719 3HZ  LYS A 246      -5.368  -9.470 -32.493  1.00 56.97           H
ATOM   3720  HN  LYS A 246      -8.143 -15.326 -29.967  1.00 56.97           H
ATOM   3721  N   SER A 247      -4.021 -16.579 -30.241  1.00 56.06           N
ATOM   3722  CA  SER A 247      -3.037 -17.393 -29.549  1.00 56.06           C
ATOM   3723  C   SER A 247      -2.421 -16.600 -28.394  1.00 56.06           C
ATOM   3724  O   SER A 247      -2.093 -17.167 -27.353  1.00 56.06           O
ATOM   3725  HA  SER A 247      -3.589 -18.253 -29.170  1.00 56.06           H
ATOM   3726  CB  SER A 247      -1.944 -17.870 -30.507  1.00 56.06           C
ATOM   3727 1HB  SER A 247      -1.459 -18.754 -30.093  1.00 56.06           H
ATOM   3728 2HB  SER A 247      -2.396 -18.169 -31.453  1.00 56.06           H
ATOM   3729  OG  SER A 247      -0.966 -16.862 -30.747  1.00 56.06           O
ATOM   3730  HG  SER A 247      -0.256 -17.212 -31.358  1.00 56.06           H
ATOM   3731  HN  SER A 247      -3.757 -16.288 -31.161  1.00 56.06           H
ATOM   3732  N   SER A 248      -2.282 -15.302 -28.617  1.00 59.17           N
ATOM   3733  CA  SER A 248      -1.518 -14.463 -27.709  1.00 59.17           C
ATOM   3734  C   SER A 248      -2.152 -14.489 -26.316  1.00 59.17           C
ATOM   3735  O   SER A 248      -1.619 -13.900 -25.377  1.00 59.17           O
ATOM   3736  HA  SER A 248      -0.520 -14.900 -27.683  1.00 59.17           H
ATOM   3737  CB  SER A 248      -1.432 -13.026 -28.226  1.00 59.17           C
ATOM   3738 1HB  SER A 248      -0.757 -12.452 -27.592  1.00 59.17           H
ATOM   3739 2HB  SER A 248      -1.005 -13.026 -29.229  1.00 59.17           H
ATOM   3740  OG  SER A 248      -2.708 -12.392 -28.255  1.00 59.17           O
ATOM   3741  HG  SER A 248      -2.616 -11.453 -28.585  1.00 59.17           H
ATOM   3742  HN  SER A 248      -2.679 -14.823 -29.401  1.00 59.17           H
ATOM   3743  N   LYS A 249      -3.280 -15.179 -26.227  1.00 62.62           N
ATOM   3744  CA  LYS A 249      -3.942 -15.368 -24.947  1.00 62.62           C
ATOM   3745  C   LYS A 249      -2.910 -15.797 -23.902  1.00 62.62           C
ATOM   3746  O   LYS A 249      -2.842 -15.220 -22.818  1.00 62.62           O
ATOM   3747  HA  LYS A 249      -4.356 -14.405 -24.648  1.00 62.62           H
ATOM   3748  CB  LYS A 249      -5.114 -16.341 -25.089  1.00 62.62           C
ATOM   3749 1HB  LYS A 249      -4.761 -17.283 -25.508  1.00 62.62           H
ATOM   3750 2HB  LYS A 249      -5.527 -16.565 -24.106  1.00 62.62           H
ATOM   3751  CG  LYS A 249      -6.207 -15.755 -25.985  1.00 62.62           C
ATOM   3752 1HG  LYS A 249      -6.791 -15.026 -25.424  1.00 62.62           H
ATOM   3753 2HG  LYS A 249      -5.751 -15.223 -26.820  1.00 62.62           H
ATOM   3754  CD  LYS A 249      -7.128 -16.855 -26.517  1.00 62.62           C
ATOM   3755 1HD  LYS A 249      -6.548 -17.571 -27.098  1.00 62.62           H
ATOM   3756 2HD  LYS A 249      -7.566 -17.402 -25.682  1.00 62.62           H
ATOM   3757  CE  LYS A 249      -8.240 -16.266 -27.387  1.00 62.62           C
ATOM   3758 1HE  LYS A 249      -8.588 -15.327 -26.957  1.00 62.62           H
ATOM   3759 2HE  LYS A 249      -7.851 -16.037 -28.379  1.00 62.62           H
ATOM   3760  NZ  LYS A 249      -9.370 -17.215 -27.498  1.00 62.62           N
ATOM   3761 1HZ  LYS A 249     -10.180 -16.735 -27.873  1.00 62.62           H
ATOM   3762 2HZ  LYS A 249      -9.112 -17.977 -28.116  1.00 62.62           H
ATOM   3763 3HZ  LYS A 249      -9.591 -17.586 -26.580  1.00 62.62           H
ATOM   3764  HN  LYS A 249      -3.739 -15.603 -27.007  1.00 62.62           H
ATOM   3765  N   HIS A 250      -2.131 -16.806 -24.266  1.00 68.95           N
ATOM   3766  CA  HIS A 250      -1.335 -17.527 -23.287  1.00 68.95           C
ATOM   3767  C   HIS A 250      -0.351 -16.566 -22.617  1.00 68.95           C
ATOM   3768  O   HIS A 250      -0.136 -16.634 -21.408  1.00 68.95           O
ATOM   3769  HA  HIS A 250      -2.029 -17.904 -22.536  1.00 68.95           H
ATOM   3770  CB  HIS A 250      -0.644 -18.731 -23.930  1.00 68.95           C
ATOM   3771 1HB  HIS A 250      -0.083 -18.393 -24.800  1.00 68.95           H
ATOM   3772 2HB  HIS A 250       0.079 -19.141 -23.224  1.00 68.95           H
ATOM   3773  CG  HIS A 250      -1.590 -19.829 -24.354  1.00 68.95           C
ATOM   3774  ND1 HIS A 250      -2.147 -20.726 -23.459  1.00 68.95           N
ATOM   3775  HD1 HIS A 250      -1.987 -20.743 -22.472  1.00 68.95           H
ATOM   3776  CD2 HIS A 250      -2.073 -20.163 -25.585  1.00 68.95           C
ATOM   3777  HD2 HIS A 250      -1.835 -19.658 -26.521  1.00 68.95           H
ATOM   3778  CE1 HIS A 250      -2.926 -21.559 -24.133  1.00 68.95           C
ATOM   3779  HE1 HIS A 250      -3.505 -22.380 -23.708  1.00 68.95           H
ATOM   3780  NE2 HIS A 250      -2.879 -21.209 -25.450  1.00 68.95           N
ATOM   3781  HN  HIS A 250      -2.040 -17.132 -25.207  1.00 68.95           H
ATOM   3782  N   LYS A 251       0.220 -15.692 -23.433  1.00 69.60           N
ATOM   3783  CA  LYS A 251       1.176 -14.717 -22.935  1.00 69.60           C
ATOM   3784  C   LYS A 251       0.466 -13.754 -21.981  1.00 69.60           C
ATOM   3785  O   LYS A 251       0.917 -13.544 -20.856  1.00 69.60           O
ATOM   3786  HA  LYS A 251       1.935 -15.262 -22.374  1.00 69.60           H
ATOM   3787  CB  LYS A 251       1.886 -14.020 -24.097  1.00 69.60           C
ATOM   3788 1HB  LYS A 251       2.197 -14.760 -24.835  1.00 69.60           H
ATOM   3789 2HB  LYS A 251       1.193 -13.344 -24.598  1.00 69.60           H
ATOM   3790  CG  LYS A 251       3.105 -13.237 -23.605  1.00 69.60           C
ATOM   3791 1HG  LYS A 251       2.777 -12.380 -23.017  1.00 69.60           H
ATOM   3792 2HG  LYS A 251       3.704 -13.866 -22.947  1.00 69.60           H
ATOM   3793  CD  LYS A 251       3.960 -12.759 -24.780  1.00 69.60           C
ATOM   3794 1HD  LYS A 251       4.145 -13.590 -25.462  1.00 69.60           H
ATOM   3795 2HD  LYS A 251       3.419 -11.999 -25.343  1.00 69.60           H
ATOM   3796  CE  LYS A 251       5.293 -12.188 -24.292  1.00 69.60           C
ATOM   3797 1HE  LYS A 251       5.128 -11.221 -23.816  1.00 69.60           H
ATOM   3798 2HE  LYS A 251       5.722 -12.846 -23.536  1.00 69.60           H
ATOM   3799  NZ  LYS A 251       6.237 -12.038 -25.421  1.00 69.60           N
ATOM   3800 1HZ  LYS A 251       7.144 -11.754 -25.067  1.00 69.60           H
ATOM   3801 2HZ  LYS A 251       6.326 -12.923 -25.908  1.00 69.60           H
ATOM   3802 3HZ  LYS A 251       5.889 -11.333 -26.062  1.00 69.60           H
ATOM   3803  HN  LYS A 251       0.040 -15.642 -24.415  1.00 69.60           H
ATOM   3804  N   ALA A 252      -0.632 -13.194 -22.466  1.00 68.10           N
ATOM   3805  CA  ALA A 252      -1.377 -12.215 -21.693  1.00 68.10           C
ATOM   3806  C   ALA A 252      -1.875 -12.864 -20.400  1.00 68.10           C
ATOM   3807  O   ALA A 252      -1.911 -12.221 -19.352  1.00 68.10           O
ATOM   3808  HA  ALA A 252      -0.695 -11.402 -21.442  1.00 68.10           H
ATOM   3809  CB  ALA A 252      -2.519 -11.655 -22.542  1.00 68.10           C
ATOM   3810 1HB  ALA A 252      -2.110 -11.179 -23.433  1.00 68.10           H
ATOM   3811 2HB  ALA A 252      -3.185 -12.467 -22.837  1.00 68.10           H
ATOM   3812 3HB  ALA A 252      -3.078 -10.920 -21.962  1.00 68.10           H
ATOM   3813  HN  ALA A 252      -1.014 -13.399 -23.367  1.00 68.10           H
ATOM   3814  N   LEU A 253      -2.248 -14.130 -20.517  1.00 73.69           N
ATOM   3815  CA  LEU A 253      -2.750 -14.871 -19.372  1.00 73.69           C
ATOM   3816  C   LEU A 253      -1.636 -15.015 -18.334  1.00 73.69           C
ATOM   3817  O   LEU A 253      -1.847 -14.754 -17.151  1.00 73.69           O
ATOM   3818  HA  LEU A 253      -3.558 -14.284 -18.933  1.00 73.69           H
ATOM   3819  CB  LEU A 253      -3.351 -16.205 -19.819  1.00 73.69           C
ATOM   3820 1HB  LEU A 253      -3.940 -16.032 -20.720  1.00 73.69           H
ATOM   3821 2HB  LEU A 253      -2.536 -16.873 -20.095  1.00 73.69           H
ATOM   3822  CG  LEU A 253      -4.235 -16.919 -18.795  1.00 73.69           C
ATOM   3823  HG  LEU A 253      -3.797 -16.776 -17.807  1.00 73.69           H
ATOM   3824  CD1 LEU A 253      -5.638 -16.309 -18.760  1.00 73.69           C
ATOM   3825 1HD1 LEU A 253      -5.569 -15.256 -18.489  1.00 73.69           H
ATOM   3826 2HD1 LEU A 253      -6.098 -16.402 -19.744  1.00 73.69           H
ATOM   3827 3HD1 LEU A 253      -6.245 -16.836 -18.024  1.00 73.69           H
ATOM   3828  CD2 LEU A 253      -4.271 -18.426 -19.058  1.00 73.69           C
ATOM   3829 1HD2 LEU A 253      -4.672 -18.611 -20.055  1.00 73.69           H
ATOM   3830 2HD2 LEU A 253      -3.261 -18.831 -18.991  1.00 73.69           H
ATOM   3831 3HD2 LEU A 253      -4.906 -18.909 -18.315  1.00 73.69           H
ATOM   3832  HN  LEU A 253      -2.210 -14.648 -21.371  1.00 73.69           H
ATOM   3833  N   LYS A 254      -0.473 -15.431 -18.815  1.00 75.73           N
ATOM   3834  CA  LYS A 254       0.663 -15.654 -17.937  1.00 75.73           C
ATOM   3835  C   LYS A 254       0.978 -14.364 -17.178  1.00 75.73           C
ATOM   3836  O   LYS A 254       1.128 -14.378 -15.957  1.00 75.73           O
ATOM   3837  HA  LYS A 254       0.372 -16.417 -17.215  1.00 75.73           H
ATOM   3838  CB  LYS A 254       1.850 -16.208 -18.728  1.00 75.73           C
ATOM   3839 1HB  LYS A 254       1.534 -17.075 -19.307  1.00 75.73           H
ATOM   3840 2HB  LYS A 254       2.198 -15.460 -19.440  1.00 75.73           H
ATOM   3841  CG  LYS A 254       2.995 -16.602 -17.793  1.00 75.73           C
ATOM   3842 1HG  LYS A 254       3.367 -15.718 -17.274  1.00 75.73           H
ATOM   3843 2HG  LYS A 254       2.627 -17.288 -17.030  1.00 75.73           H
ATOM   3844  CD  LYS A 254       4.136 -17.261 -18.571  1.00 75.73           C
ATOM   3845 1HD  LYS A 254       3.762 -18.139 -19.097  1.00 75.73           H
ATOM   3846 2HD  LYS A 254       4.511 -16.571 -19.327  1.00 75.73           H
ATOM   3847  CE  LYS A 254       5.276 -17.668 -17.634  1.00 75.73           C
ATOM   3848 1HE  LYS A 254       5.711 -16.780 -17.175  1.00 75.73           H
ATOM   3849 2HE  LYS A 254       4.886 -18.286 -16.826  1.00 75.73           H
ATOM   3850  NZ  LYS A 254       6.317 -18.411 -18.378  1.00 75.73           N
ATOM   3851 1HZ  LYS A 254       7.074 -18.653 -17.748  1.00 75.73           H
ATOM   3852 2HZ  LYS A 254       5.917 -19.257 -18.766  1.00 75.73           H
ATOM   3853 3HZ  LYS A 254       6.676 -17.831 -19.128  1.00 75.73           H
ATOM   3854  HN  LYS A 254      -0.301 -15.613 -19.783  1.00 75.73           H
ATOM   3855  N   VAL A 255       1.068 -13.278 -17.932  1.00 73.29           N
ATOM   3856  CA  VAL A 255       1.344 -11.979 -17.344  1.00 73.29           C
ATOM   3857  C   VAL A 255       0.352 -11.717 -16.209  1.00 73.29           C
ATOM   3858  O   VAL A 255       0.748 -11.318 -15.114  1.00 73.29           O
ATOM   3859  HA  VAL A 255       2.351 -12.013 -16.929  1.00 73.29           H
ATOM   3860  CB  VAL A 255       1.313 -10.897 -18.426  1.00 73.29           C
ATOM   3861  HB  VAL A 255       0.395 -11.023 -19.000  1.00 73.29           H
ATOM   3862  CG1 VAL A 255       1.290  -9.500 -17.804  1.00 73.29           C
ATOM   3863 1HG1 VAL A 255       0.403  -9.395 -17.179  1.00 73.29           H
ATOM   3864 2HG1 VAL A 255       2.183  -9.359 -17.194  1.00 73.29           H
ATOM   3865 3HG1 VAL A 255       1.269  -8.750 -18.595  1.00 73.29           H
ATOM   3866  CG2 VAL A 255       2.493 -11.050 -19.388  1.00 73.29           C
ATOM   3867 1HG2 VAL A 255       3.428 -10.963 -18.833  1.00 73.29           H
ATOM   3868 2HG2 VAL A 255       2.446 -12.027 -19.869  1.00 73.29           H
ATOM   3869 3HG2 VAL A 255       2.447 -10.269 -20.147  1.00 73.29           H
ATOM   3870  HN  VAL A 255       0.956 -13.277 -18.926  1.00 73.29           H
ATOM   3871  N   THR A 256      -0.917 -11.952 -16.508  1.00 73.64           N
ATOM   3872  CA  THR A 256      -1.983 -11.574 -15.596  1.00 73.64           C
ATOM   3873  C   THR A 256      -1.866 -12.355 -14.286  1.00 73.64           C
ATOM   3874  O   THR A 256      -1.960 -11.778 -13.204  1.00 73.64           O
ATOM   3875  HA  THR A 256      -1.867 -10.518 -15.350  1.00 73.64           H
ATOM   3876  CB  THR A 256      -3.317 -11.788 -16.314  1.00 73.64           C
ATOM   3877  HB  THR A 256      -3.429 -12.826 -16.627  1.00 73.64           H
ATOM   3878  OG1 THR A 256      -3.303 -10.827 -17.367  1.00 73.64           O
ATOM   3879  HG1 THR A 256      -3.301 -11.290 -18.253  1.00 73.64           H
ATOM   3880  CG2 THR A 256      -4.516 -11.381 -15.455  1.00 73.64           C
ATOM   3881 1HG2 THR A 256      -4.438 -10.325 -15.199  1.00 73.64           H
ATOM   3882 2HG2 THR A 256      -4.527 -11.977 -14.542  1.00 73.64           H
ATOM   3883 3HG2 THR A 256      -5.437 -11.553 -16.012  1.00 73.64           H
ATOM   3884  HN  THR A 256      -1.220 -12.391 -17.354  1.00 73.64           H
ATOM   3885  N   ILE A 257      -1.664 -13.657 -14.427  1.00 77.34           N
ATOM   3886  CA  ILE A 257      -1.583 -14.531 -13.269  1.00 77.34           C
ATOM   3887  C   ILE A 257      -0.403 -14.103 -12.394  1.00 77.34           C
ATOM   3888  O   ILE A 257      -0.525 -14.035 -11.172  1.00 77.34           O
ATOM   3889  HA  ILE A 257      -2.502 -14.402 -12.697  1.00 77.34           H
ATOM   3890  CB  ILE A 257      -1.524 -15.996 -13.707  1.00 77.34           C
ATOM   3891  HB  ILE A 257      -0.756 -16.093 -14.474  1.00 77.34           H
ATOM   3892  CG1 ILE A 257      -2.849 -16.434 -14.335  1.00 77.34           C
ATOM   3893 1HG1 ILE A 257      -3.613 -16.513 -13.562  1.00 77.34           H
ATOM   3894 2HG1 ILE A 257      -3.187 -15.677 -15.043  1.00 77.34           H
ATOM   3895  CG2 ILE A 257      -1.116 -16.901 -12.542  1.00 77.34           C
ATOM   3896 1HG2 ILE A 257      -0.131 -16.604 -12.180  1.00 77.34           H
ATOM   3897 2HG2 ILE A 257      -1.843 -16.806 -11.736  1.00 77.34           H
ATOM   3898 3HG2 ILE A 257      -1.082 -17.936 -12.881  1.00 77.34           H
ATOM   3899  CD1 ILE A 257      -2.698 -17.778 -15.051  1.00 77.34           C
ATOM   3900 1HD1 ILE A 257      -1.950 -17.689 -15.838  1.00 77.34           H
ATOM   3901 2HD1 ILE A 257      -2.383 -18.538 -14.335  1.00 77.34           H
ATOM   3902 3HD1 ILE A 257      -3.654 -18.066 -15.488  1.00 77.34           H
ATOM   3903  HN  ILE A 257      -1.556 -14.114 -15.310  1.00 77.34           H
ATOM   3904  N   THR A 258       0.712 -13.826 -13.054  1.00 79.25           N
ATOM   3905  CA  THR A 258       1.938 -13.497 -12.346  1.00 79.25           C
ATOM   3906  C   THR A 258       1.718 -12.293 -11.428  1.00 79.25           C
ATOM   3907  O   THR A 258       2.127 -12.309 -10.269  1.00 79.25           O
ATOM   3908  HA  THR A 258       2.204 -14.341 -11.709  1.00 79.25           H
ATOM   3909  CB  THR A 258       3.039 -13.276 -13.386  1.00 79.25           C
ATOM   3910  HB  THR A 258       2.787 -12.447 -14.048  1.00 79.25           H
ATOM   3911  OG1 THR A 258       3.181 -14.545 -14.017  1.00 79.25           O
ATOM   3912  HG1 THR A 258       2.538 -14.623 -14.779  1.00 79.25           H
ATOM   3913  CG2 THR A 258       4.405 -13.022 -12.747  1.00 79.25           C
ATOM   3914 1HG2 THR A 258       4.687 -13.881 -12.138  1.00 79.25           H
ATOM   3915 2HG2 THR A 258       4.353 -12.132 -12.119  1.00 79.25           H
ATOM   3916 3HG2 THR A 258       5.150 -12.871 -13.529  1.00 79.25           H
ATOM   3917  HN  THR A 258       0.786 -13.823 -14.051  1.00 79.25           H
ATOM   3918  N   VAL A 259       1.072 -11.277 -11.982  1.00 75.03           N
ATOM   3919  CA  VAL A 259       0.860 -10.039 -11.253  1.00 75.03           C
ATOM   3920  C   VAL A 259      -0.013 -10.317 -10.027  1.00 75.03           C
ATOM   3921  O   VAL A 259       0.273  -9.829  -8.935  1.00 75.03           O
ATOM   3922  HA  VAL A 259       1.834  -9.683 -10.917  1.00 75.03           H
ATOM   3923  CB  VAL A 259       0.263  -8.980 -12.183  1.00 75.03           C
ATOM   3924  HB  VAL A 259      -0.625  -9.406 -12.650  1.00 75.03           H
ATOM   3925  CG1 VAL A 259      -0.168  -7.740 -11.397  1.00 75.03           C
ATOM   3926 1HG1 VAL A 259      -0.919  -8.021 -10.659  1.00 75.03           H
ATOM   3927 2HG1 VAL A 259       0.697  -7.313 -10.890  1.00 75.03           H
ATOM   3928 3HG1 VAL A 259      -0.588  -7.004 -12.082  1.00 75.03           H
ATOM   3929  CG2 VAL A 259       1.247  -8.610 -13.295  1.00 75.03           C
ATOM   3930 1HG2 VAL A 259       2.162  -8.212 -12.853  1.00 75.03           H
ATOM   3931 2HG2 VAL A 259       1.483  -9.497 -13.882  1.00 75.03           H
ATOM   3932 3HG2 VAL A 259       0.799  -7.855 -13.941  1.00 75.03           H
ATOM   3933  HN  VAL A 259       0.698 -11.291 -12.910  1.00 75.03           H
ATOM   3934  N   LEU A 260      -1.058 -11.100 -10.250  1.00 76.77           N
ATOM   3935  CA  LEU A 260      -2.001 -11.409  -9.188  1.00 76.77           C
ATOM   3936  C   LEU A 260      -1.269 -12.134  -8.057  1.00 76.77           C
ATOM   3937  O   LEU A 260      -1.434 -11.793  -6.887  1.00 76.77           O
ATOM   3938  HA  LEU A 260      -2.381 -10.463  -8.803  1.00 76.77           H
ATOM   3939  CB  LEU A 260      -3.197 -12.185  -9.743  1.00 76.77           C
ATOM   3940 1HB  LEU A 260      -3.687 -11.569 -10.497  1.00 76.77           H
ATOM   3941 2HB  LEU A 260      -2.824 -13.074 -10.252  1.00 76.77           H
ATOM   3942  CG  LEU A 260      -4.247 -12.621  -8.719  1.00 76.77           C
ATOM   3943  HG  LEU A 260      -3.755 -13.236  -7.966  1.00 76.77           H
ATOM   3944  CD1 LEU A 260      -4.844 -11.412  -7.997  1.00 76.77           C
ATOM   3945 1HD1 LEU A 260      -4.052 -10.872  -7.477  1.00 76.77           H
ATOM   3946 2HD1 LEU A 260      -5.317 -10.752  -8.724  1.00 76.77           H
ATOM   3947 3HD1 LEU A 260      -5.587 -11.750  -7.275  1.00 76.77           H
ATOM   3948  CD2 LEU A 260      -5.325 -13.487  -9.375  1.00 76.77           C
ATOM   3949 1HD2 LEU A 260      -5.820 -12.918 -10.162  1.00 76.77           H
ATOM   3950 2HD2 LEU A 260      -4.865 -14.377  -9.804  1.00 76.77           H
ATOM   3951 3HD2 LEU A 260      -6.059 -13.783  -8.625  1.00 76.77           H
ATOM   3952  HN  LEU A 260      -1.265 -11.519 -11.134  1.00 76.77           H
ATOM   3953  N   THR A 261      -0.475 -13.121  -8.446  1.00 83.97           N
ATOM   3954  CA  THR A 261       0.203 -13.963  -7.475  1.00 83.97           C
ATOM   3955  C   THR A 261       1.140 -13.124  -6.604  1.00 83.97           C
ATOM   3956  O   THR A 261       1.194 -13.308  -5.389  1.00 83.97           O
ATOM   3957  HA  THR A 261      -0.547 -14.397  -6.813  1.00 83.97           H
ATOM   3958  CB  THR A 261       0.919 -15.081  -8.236  1.00 83.97           C
ATOM   3959  HB  THR A 261       1.686 -14.673  -8.895  1.00 83.97           H
ATOM   3960  OG1 THR A 261      -0.134 -15.790  -8.884  1.00 83.97           O
ATOM   3961  HG1 THR A 261      -0.321 -15.383  -9.778  1.00 83.97           H
ATOM   3962  CG2 THR A 261       1.546 -16.117  -7.302  1.00 83.97           C
ATOM   3963 1HG2 THR A 261       0.768 -16.573  -6.690  1.00 83.97           H
ATOM   3964 2HG2 THR A 261       2.277 -15.629  -6.656  1.00 83.97           H
ATOM   3965 3HG2 THR A 261       2.041 -16.887  -7.894  1.00 83.97           H
ATOM   3966  HN  THR A 261      -0.293 -13.349  -9.403  1.00 83.97           H
ATOM   3967  N   VAL A 262       1.855 -12.221  -7.259  1.00 82.75           N
ATOM   3968  CA  VAL A 262       2.838 -11.402  -6.570  1.00 82.75           C
ATOM   3969  C   VAL A 262       2.133 -10.544  -5.518  1.00 82.75           C
ATOM   3970  O   VAL A 262       2.616 -10.413  -4.394  1.00 82.75           O
ATOM   3971  HA  VAL A 262       3.532 -12.075  -6.067  1.00 82.75           H
ATOM   3972  CB  VAL A 262       3.631 -10.574  -7.584  1.00 82.75           C
ATOM   3973  HB  VAL A 262       2.918 -10.064  -8.231  1.00 82.75           H
ATOM   3974  CG1 VAL A 262       4.474  -9.509  -6.881  1.00 82.75           C
ATOM   3975 1HG1 VAL A 262       3.821  -8.841  -6.319  1.00 82.75           H
ATOM   3976 2HG1 VAL A 262       5.175  -9.991  -6.199  1.00 82.75           H
ATOM   3977 3HG1 VAL A 262       5.028  -8.935  -7.624  1.00 82.75           H
ATOM   3978  CG2 VAL A 262       4.504 -11.473  -8.463  1.00 82.75           C
ATOM   3979 1HG2 VAL A 262       5.205 -12.023  -7.836  1.00 82.75           H
ATOM   3980 2HG2 VAL A 262       3.871 -12.176  -9.004  1.00 82.75           H
ATOM   3981 3HG2 VAL A 262       5.056 -10.859  -9.174  1.00 82.75           H
ATOM   3982  HN  VAL A 262       1.770 -12.045  -8.240  1.00 82.75           H
ATOM   3983  N   PHE A 263       1.003  -9.981  -5.919  1.00 78.35           N
ATOM   3984  CA  PHE A 263       0.243  -9.114  -5.035  1.00 78.35           C
ATOM   3985  C   PHE A 263      -0.240  -9.878  -3.800  1.00 78.35           C
ATOM   3986  O   PHE A 263      -0.037  -9.433  -2.672  1.00 78.35           O
ATOM   3987  HA  PHE A 263       0.907  -8.307  -4.724  1.00 78.35           H
ATOM   3988  CB  PHE A 263      -0.972  -8.624  -5.824  1.00 78.35           C
ATOM   3989 1HB  PHE A 263      -0.627  -8.087  -6.708  1.00 78.35           H
ATOM   3990 2HB  PHE A 263      -1.536  -9.488  -6.177  1.00 78.35           H
ATOM   3991  CG  PHE A 263      -1.908  -7.714  -5.025  1.00 78.35           C
ATOM   3992  CD1 PHE A 263      -3.028  -8.228  -4.450  1.00 78.35           C
ATOM   3993  HD1 PHE A 263      -3.259  -9.287  -4.558  1.00 78.35           H
ATOM   3994  CD2 PHE A 263      -1.619  -6.392  -4.891  1.00 78.35           C
ATOM   3995  HD2 PHE A 263      -0.721  -5.981  -5.352  1.00 78.35           H
ATOM   3996  CE1 PHE A 263      -3.896  -7.383  -3.709  1.00 78.35           C
ATOM   3997  HE1 PHE A 263      -4.794  -7.795  -3.248  1.00 78.35           H
ATOM   3998  CE2 PHE A 263      -2.487  -5.548  -4.149  1.00 78.35           C
ATOM   3999  HE2 PHE A 263      -2.256  -4.488  -4.041  1.00 78.35           H
ATOM   4000  CZ  PHE A 263      -3.607  -6.061  -3.574  1.00 78.35           C
ATOM   4001  HZ  PHE A 263      -4.273  -5.413  -3.005  1.00 78.35           H
ATOM   4002  HN  PHE A 263       0.607 -10.109  -6.828  1.00 78.35           H
ATOM   4003  N   VAL A 264      -0.869 -11.016  -4.056  1.00 83.72           N
ATOM   4004  CA  VAL A 264      -1.477 -11.791  -2.988  1.00 83.72           C
ATOM   4005  C   VAL A 264      -0.397 -12.210  -1.989  1.00 83.72           C
ATOM   4006  O   VAL A 264      -0.573 -12.062  -0.781  1.00 83.72           O
ATOM   4007  HA  VAL A 264      -2.194 -11.145  -2.480  1.00 83.72           H
ATOM   4008  CB  VAL A 264      -2.243 -12.979  -3.575  1.00 83.72           C
ATOM   4009  HB  VAL A 264      -1.560 -13.531  -4.222  1.00 83.72           H
ATOM   4010  CG1 VAL A 264      -2.713 -13.927  -2.470  1.00 83.72           C
ATOM   4011 1HG1 VAL A 264      -1.849 -14.304  -1.922  1.00 83.72           H
ATOM   4012 2HG1 VAL A 264      -3.371 -13.391  -1.787  1.00 83.72           H
ATOM   4013 3HG1 VAL A 264      -3.254 -14.762  -2.915  1.00 83.72           H
ATOM   4014  CG2 VAL A 264      -3.420 -12.505  -4.429  1.00 83.72           C
ATOM   4015 1HG2 VAL A 264      -4.103 -11.919  -3.814  1.00 83.72           H
ATOM   4016 2HG2 VAL A 264      -3.050 -11.889  -5.249  1.00 83.72           H
ATOM   4017 3HG2 VAL A 264      -3.946 -13.369  -4.834  1.00 83.72           H
ATOM   4018  HN  VAL A 264      -0.966 -11.407  -4.971  1.00 83.72           H
ATOM   4019  N   LEU A 265       0.697 -12.725  -2.531  1.00 88.89           N
ATOM   4020  CA  LEU A 265       1.734 -13.317  -1.703  1.00 88.89           C
ATOM   4021  C   LEU A 265       2.371 -12.229  -0.835  1.00 88.89           C
ATOM   4022  O   LEU A 265       2.853 -12.507   0.261  1.00 88.89           O
ATOM   4023  HA  LEU A 265       1.255 -14.044  -1.048  1.00 88.89           H
ATOM   4024  CB  LEU A 265       2.740 -14.080  -2.567  1.00 88.89           C
ATOM   4025 1HB  LEU A 265       3.066 -13.425  -3.375  1.00 88.89           H
ATOM   4026 2HB  LEU A 265       3.618 -14.300  -1.960  1.00 88.89           H
ATOM   4027  CG  LEU A 265       2.238 -15.389  -3.181  1.00 88.89           C
ATOM   4028  HG  LEU A 265       1.373 -15.164  -3.805  1.00 88.89           H
ATOM   4029  CD1 LEU A 265       3.301 -16.010  -4.090  1.00 88.89           C
ATOM   4030 1HD1 LEU A 265       3.542 -15.316  -4.895  1.00 88.89           H
ATOM   4031 2HD1 LEU A 265       4.199 -16.218  -3.509  1.00 88.89           H
ATOM   4032 3HD1 LEU A 265       2.919 -16.939  -4.513  1.00 88.89           H
ATOM   4033  CD2 LEU A 265       1.773 -16.361  -2.096  1.00 88.89           C
ATOM   4034 1HD2 LEU A 265       2.604 -16.584  -1.427  1.00 88.89           H
ATOM   4035 2HD2 LEU A 265       0.961 -15.908  -1.527  1.00 88.89           H
ATOM   4036 3HD2 LEU A 265       1.422 -17.283  -2.559  1.00 88.89           H
ATOM   4037  HN  LEU A 265       0.879 -12.743  -3.514  1.00 88.89           H
ATOM   4038  N   SER A 266       2.351 -11.012  -1.359  1.00 87.49           N
ATOM   4039  CA  SER A 266       3.010  -9.900  -0.695  1.00 87.49           C
ATOM   4040  C   SER A 266       2.084  -9.301   0.366  1.00 87.49           C
ATOM   4041  O   SER A 266       2.531  -8.945   1.455  1.00 87.49           O
ATOM   4042  HA  SER A 266       3.898 -10.327  -0.231  1.00 87.49           H
ATOM   4043  CB  SER A 266       3.428  -8.826  -1.702  1.00 87.49           C
ATOM   4044 1HB  SER A 266       3.878  -7.988  -1.171  1.00 87.49           H
ATOM   4045 2HB  SER A 266       4.191  -9.230  -2.367  1.00 87.49           H
ATOM   4046  OG  SER A 266       2.324  -8.361  -2.474  1.00 87.49           O
ATOM   4047  HG  SER A 266       2.258  -8.882  -3.325  1.00 87.49           H
ATOM   4048  HN  SER A 266       1.896 -10.781  -2.220  1.00 87.49           H
ATOM   4049  N   GLN A 267       0.811  -9.209   0.010  1.00 86.44           N
ATOM   4050  CA  GLN A 267      -0.129  -8.426   0.793  1.00 86.44           C
ATOM   4051  C   GLN A 267      -0.850  -9.318   1.806  1.00 86.44           C
ATOM   4052  O   GLN A 267      -1.178  -8.876   2.906  1.00 86.44           O
ATOM   4053  HA  GLN A 267       0.475  -7.686   1.317  1.00 86.44           H
ATOM   4054  CB  GLN A 267      -1.130  -7.705  -0.112  1.00 86.44           C
ATOM   4055 1HB  GLN A 267      -1.673  -8.435  -0.713  1.00 86.44           H
ATOM   4056 2HB  GLN A 267      -1.868  -7.183   0.498  1.00 86.44           H
ATOM   4057  CG  GLN A 267      -0.421  -6.707  -1.029  1.00 86.44           C
ATOM   4058 1HG  GLN A 267       0.288  -7.235  -1.667  1.00 86.44           H
ATOM   4059 2HG  GLN A 267      -1.148  -6.230  -1.686  1.00 86.44           H
ATOM   4060  CD  GLN A 267       0.315  -5.641  -0.214  1.00 86.44           C
ATOM   4061  OE1 GLN A 267      -0.190  -5.111   0.761  1.00 86.44           O
ATOM   4062  NE2 GLN A 267       1.532  -5.358  -0.668  1.00 86.44           N
ATOM   4063 1HE2 GLN A 267       1.888  -5.830  -1.475  1.00 86.44           H
ATOM   4064 2HE2 GLN A 267       2.093  -4.673  -0.202  1.00 86.44           H
ATOM   4065  HN  GLN A 267       0.421  -9.656  -0.794  1.00 86.44           H
ATOM   4066  N   PHE A 268      -1.075 -10.559   1.398  1.00 89.01           N
ATOM   4067  CA  PHE A 268      -1.917 -11.458   2.169  1.00 89.01           C
ATOM   4068  C   PHE A 268      -1.378 -11.630   3.590  1.00 89.01           C
ATOM   4069  O   PHE A 268      -2.110 -11.446   4.562  1.00 89.01           O
ATOM   4070  HA  PHE A 268      -2.912 -11.015   2.210  1.00 89.01           H
ATOM   4071  CB  PHE A 268      -1.890 -12.813   1.459  1.00 89.01           C
ATOM   4072 1HB  PHE A 268      -2.224 -12.680   0.430  1.00 89.01           H
ATOM   4073 2HB  PHE A 268      -0.861 -13.170   1.416  1.00 89.01           H
ATOM   4074  CG  PHE A 268      -2.758 -13.883   2.126  1.00 89.01           C
ATOM   4075  CD1 PHE A 268      -2.174 -14.906   2.805  1.00 89.01           C
ATOM   4076  HD1 PHE A 268      -1.087 -14.964   2.874  1.00 89.01           H
ATOM   4077  CD2 PHE A 268      -4.113 -13.810   2.040  1.00 89.01           C
ATOM   4078  HD2 PHE A 268      -4.581 -12.990   1.495  1.00 89.01           H
ATOM   4079  CE1 PHE A 268      -2.979 -15.898   3.424  1.00 89.01           C
ATOM   4080  HE1 PHE A 268      -2.511 -16.718   3.968  1.00 89.01           H
ATOM   4081  CE2 PHE A 268      -4.918 -14.802   2.659  1.00 89.01           C
ATOM   4082  HE2 PHE A 268      -6.005 -14.744   2.590  1.00 89.01           H
ATOM   4083  CZ  PHE A 268      -4.334 -15.825   3.338  1.00 89.01           C
ATOM   4084  HZ  PHE A 268      -4.952 -16.587   3.814  1.00 89.01           H
ATOM   4085  HN  PHE A 268      -0.695 -10.950   0.560  1.00 89.01           H
ATOM   4086  N   PRO A 269      -0.095 -11.985   3.738  1.00 93.34           N
ATOM   4087  CA  PRO A 269       0.454 -12.300   5.060  1.00 93.34           C
ATOM   4088  C   PRO A 269       0.196 -11.193   6.070  1.00 93.34           C
ATOM   4089  O   PRO A 269      -0.201 -11.462   7.202  1.00 93.34           O
ATOM   4090  HA  PRO A 269      -0.040 -13.181   5.470  1.00 93.34           H
ATOM   4091  CB  PRO A 269       1.949 -12.490   4.796  1.00 93.34           C
ATOM   4092 1HB  PRO A 269       2.502 -11.561   4.933  1.00 93.34           H
ATOM   4093 2HB  PRO A 269       2.386 -13.223   5.474  1.00 93.34           H
ATOM   4094  CG  PRO A 269       1.994 -12.965   3.348  1.00 93.34           C
ATOM   4095 1HG  PRO A 269       2.976 -12.809   2.902  1.00 93.34           H
ATOM   4096 2HG  PRO A 269       1.784 -14.031   3.265  1.00 93.34           H
ATOM   4097  CD  PRO A 269       0.923 -12.118   2.680  1.00 93.34           C
ATOM   4098 1HD  PRO A 269       1.309 -11.147   2.371  1.00 93.34           H
ATOM   4099 2HD  PRO A 269       0.526 -12.599   1.786  1.00 93.34           H
ATOM   4100  N   TYR A 270       0.431  -9.966   5.628  1.00 91.92           N
ATOM   4101  CA  TYR A 270       0.293  -8.816   6.505  1.00 91.92           C
ATOM   4102  C   TYR A 270      -1.152  -8.660   6.981  1.00 91.92           C
ATOM   4103  O   TYR A 270      -1.399  -8.432   8.165  1.00 91.92           O
ATOM   4104  HA  TYR A 270       0.938  -8.974   7.370  1.00 91.92           H
ATOM   4105  CB  TYR A 270       0.676  -7.596   5.665  1.00 91.92           C
ATOM   4106 1HB  TYR A 270       1.739  -7.648   5.430  1.00 91.92           H
ATOM   4107 2HB  TYR A 270       0.138  -7.638   4.717  1.00 91.92           H
ATOM   4108  CG  TYR A 270       0.383  -6.257   6.343  1.00 91.92           C
ATOM   4109  CD1 TYR A 270      -0.567  -5.407   5.812  1.00 91.92           C
ATOM   4110  HD1 TYR A 270      -1.107  -5.691   4.909  1.00 91.92           H
ATOM   4111  CD2 TYR A 270       1.068  -5.898   7.486  1.00 91.92           C
ATOM   4112  HD2 TYR A 270       1.817  -6.568   7.906  1.00 91.92           H
ATOM   4113  CE1 TYR A 270      -0.842  -4.146   6.450  1.00 91.92           C
ATOM   4114  HE1 TYR A 270      -1.589  -3.466   6.041  1.00 91.92           H
ATOM   4115  CE2 TYR A 270       0.792  -4.637   8.124  1.00 91.92           C
ATOM   4116  HE2 TYR A 270       1.326  -4.341   9.027  1.00 91.92           H
ATOM   4117  CZ  TYR A 270      -0.149  -3.823   7.575  1.00 91.92           C
ATOM   4118  OH  TYR A 270      -0.410  -2.632   8.178  1.00 91.92           O
ATOM   4119  HH  TYR A 270       0.080  -2.575   9.047  1.00 91.92           H
ATOM   4120  HN  TYR A 270       0.710  -9.753   4.692  1.00 91.92           H
ATOM   4121  N   ASN A 271      -2.071  -8.789   6.035  1.00 90.49           N
ATOM   4122  CA  ASN A 271      -3.477  -8.557   6.320  1.00 90.49           C
ATOM   4123  C   ASN A 271      -3.997  -9.668   7.235  1.00 90.49           C
ATOM   4124  O   ASN A 271      -4.948  -9.463   7.987  1.00 90.49           O
ATOM   4125  HA  ASN A 271      -3.515  -7.576   6.792  1.00 90.49           H
ATOM   4126  CB  ASN A 271      -4.309  -8.574   5.036  1.00 90.49           C
ATOM   4127 1HB  ASN A 271      -4.005  -9.415   4.412  1.00 90.49           H
ATOM   4128 2HB  ASN A 271      -5.360  -8.723   5.282  1.00 90.49           H
ATOM   4129  CG  ASN A 271      -4.142  -7.268   4.257  1.00 90.49           C
ATOM   4130  OD1 ASN A 271      -4.577  -6.207   4.674  1.00 90.49           O
ATOM   4131  ND2 ASN A 271      -3.490  -7.403   3.106  1.00 90.49           N
ATOM   4132 1HD2 ASN A 271      -3.159  -8.303   2.822  1.00 90.49           H
ATOM   4133 2HD2 ASN A 271      -3.331  -6.605   2.525  1.00 90.49           H
ATOM   4134  HN  ASN A 271      -1.868  -9.045   5.090  1.00 90.49           H
ATOM   4135  N   CYS A 272      -3.350 -10.820   7.140  1.00 93.41           N
ATOM   4136  CA  CYS A 272      -3.652 -11.924   8.035  1.00 93.41           C
ATOM   4137  C   CYS A 272      -3.376 -11.468   9.470  1.00 93.41           C
ATOM   4138  O   CYS A 272      -4.210 -11.653  10.355  1.00 93.41           O
ATOM   4139  HA  CYS A 272      -4.708 -12.157   7.899  1.00 93.41           H
ATOM   4140  CB  CYS A 272      -2.857 -13.180   7.673  1.00 93.41           C
ATOM   4141 1HB  CYS A 272      -1.801 -12.934   7.565  1.00 93.41           H
ATOM   4142 2HB  CYS A 272      -2.932 -13.913   8.477  1.00 93.41           H
ATOM   4143  SG  CYS A 272      -3.494 -13.896   6.114  1.00 93.41           S
ATOM   4144  HG  CYS A 272      -2.939 -12.994   5.310  1.00 93.41           H
ATOM   4145  HN  CYS A 272      -2.632 -11.005   6.468  1.00 93.41           H
ATOM   4146  N   ILE A 273      -2.203 -10.881   9.655  1.00 93.75           N
ATOM   4147  CA  ILE A 273      -1.788 -10.438  10.975  1.00 93.75           C
ATOM   4148  C   ILE A 273      -2.684  -9.282  11.425  1.00 93.75           C
ATOM   4149  O   ILE A 273      -3.064  -9.205  12.592  1.00 93.75           O
ATOM   4150  HA  ILE A 273      -1.932 -11.273  11.661  1.00 93.75           H
ATOM   4151  CB  ILE A 273      -0.296 -10.098  10.982  1.00 93.75           C
ATOM   4152  HB  ILE A 273      -0.115  -9.340  10.221  1.00 93.75           H
ATOM   4153  CG1 ILE A 273       0.546 -11.321  10.611  1.00 93.75           C
ATOM   4154 1HG1 ILE A 273       0.267 -11.671   9.618  1.00 93.75           H
ATOM   4155 2HG1 ILE A 273       1.599 -11.041  10.566  1.00 93.75           H
ATOM   4156  CG2 ILE A 273       0.123  -9.499  12.326  1.00 93.75           C
ATOM   4157 1HG2 ILE A 273      -0.444  -8.586  12.510  1.00 93.75           H
ATOM   4158 2HG2 ILE A 273      -0.075 -10.217  13.122  1.00 93.75           H
ATOM   4159 3HG2 ILE A 273       1.188  -9.267  12.303  1.00 93.75           H
ATOM   4160  CD1 ILE A 273       0.355 -12.447  11.629  1.00 93.75           C
ATOM   4161 1HD1 ILE A 273       0.658 -12.100  12.617  1.00 93.75           H
ATOM   4162 2HD1 ILE A 273      -0.695 -12.740  11.653  1.00 93.75           H
ATOM   4163 3HD1 ILE A 273       0.965 -13.304  11.342  1.00 93.75           H
ATOM   4164  HN  ILE A 273      -1.543 -10.708   8.924  1.00 93.75           H
ATOM   4165  N   LEU A 274      -2.996  -8.413  10.475  1.00 92.37           N
ATOM   4166  CA  LEU A 274      -3.840  -7.265  10.759  1.00 92.37           C
ATOM   4167  C   LEU A 274      -5.190  -7.749  11.291  1.00 92.37           C
ATOM   4168  O   LEU A 274      -5.764  -7.135  12.189  1.00 92.37           O
ATOM   4169  HA  LEU A 274      -3.350  -6.684  11.541  1.00 92.37           H
ATOM   4170  CB  LEU A 274      -3.951  -6.364   9.528  1.00 92.37           C
ATOM   4171 1HB  LEU A 274      -3.015  -6.422   8.973  1.00 92.37           H
ATOM   4172 2HB  LEU A 274      -4.731  -6.763   8.879  1.00 92.37           H
ATOM   4173  CG  LEU A 274      -4.259  -4.890   9.800  1.00 92.37           C
ATOM   4174  HG  LEU A 274      -4.834  -4.827  10.724  1.00 92.37           H
ATOM   4175  CD1 LEU A 274      -2.972  -4.091  10.014  1.00 92.37           C
ATOM   4176 1HD1 LEU A 274      -2.429  -4.499  10.867  1.00 92.37           H
ATOM   4177 2HD1 LEU A 274      -2.350  -4.159   9.121  1.00 92.37           H
ATOM   4178 3HD1 LEU A 274      -3.219  -3.047  10.206  1.00 92.37           H
ATOM   4179  CD2 LEU A 274      -5.125  -4.296   8.687  1.00 92.37           C
ATOM   4180 1HD2 LEU A 274      -4.597  -4.372   7.737  1.00 92.37           H
ATOM   4181 2HD2 LEU A 274      -6.065  -4.844   8.626  1.00 92.37           H
ATOM   4182 3HD2 LEU A 274      -5.328  -3.248   8.906  1.00 92.37           H
ATOM   4183  HN  LEU A 274      -2.683  -8.483   9.528  1.00 92.37           H
ATOM   4184  N   LEU A 275      -5.659  -8.846  10.714  1.00 94.09           N
ATOM   4185  CA  LEU A 275      -6.925  -9.427  11.127  1.00 94.09           C
ATOM   4186  C   LEU A 275      -6.831  -9.852  12.594  1.00 94.09           C
ATOM   4187  O   LEU A 275      -7.729  -9.568  13.385  1.00 94.09           O
ATOM   4188  HA  LEU A 275      -7.684  -8.650  11.040  1.00 94.09           H
ATOM   4189  CB  LEU A 275      -7.327 -10.562  10.183  1.00 94.09           C
ATOM   4190 1HB  LEU A 275      -7.423 -10.154   9.176  1.00 94.09           H
ATOM   4191 2HB  LEU A 275      -6.517 -11.290  10.156  1.00 94.09           H
ATOM   4192  CG  LEU A 275      -8.624 -11.296  10.530  1.00 94.09           C
ATOM   4193  HG  LEU A 275      -8.553 -11.645  11.561  1.00 94.09           H
ATOM   4194  CD1 LEU A 275      -9.825 -10.351  10.455  1.00 94.09           C
ATOM   4195 1HD1 LEU A 275      -9.688  -9.531  11.160  1.00 94.09           H
ATOM   4196 2HD1 LEU A 275      -9.910  -9.952   9.444  1.00 94.09           H
ATOM   4197 3HD1 LEU A 275     -10.734 -10.899  10.707  1.00 94.09           H
ATOM   4198  CD2 LEU A 275      -8.809 -12.531   9.647  1.00 94.09           C
ATOM   4199 1HD2 LEU A 275      -8.849 -12.226   8.601  1.00 94.09           H
ATOM   4200 2HD2 LEU A 275      -7.971 -13.212   9.795  1.00 94.09           H
ATOM   4201 3HD2 LEU A 275      -9.738 -13.034   9.915  1.00 94.09           H
ATOM   4202  HN  LEU A 275      -5.190  -9.334   9.977  1.00 94.09           H
ATOM   4203  N   VAL A 276      -5.736 -10.526  12.913  1.00 94.86           N
ATOM   4204  CA  VAL A 276      -5.519 -11.003  14.268  1.00 94.86           C
ATOM   4205  C   VAL A 276      -5.549  -9.816  15.233  1.00 94.86           C
ATOM   4206  O   VAL A 276      -6.212  -9.870  16.268  1.00 94.86           O
ATOM   4207  HA  VAL A 276      -6.339 -11.677  14.515  1.00 94.86           H
ATOM   4208  CB  VAL A 276      -4.214 -11.799  14.340  1.00 94.86           C
ATOM   4209  HB  VAL A 276      -3.417 -11.172  13.940  1.00 94.86           H
ATOM   4210  CG1 VAL A 276      -3.861 -12.143  15.788  1.00 94.86           C
ATOM   4211 1HG1 VAL A 276      -3.741 -11.223  16.361  1.00 94.86           H
ATOM   4212 2HG1 VAL A 276      -4.660 -12.742  16.225  1.00 94.86           H
ATOM   4213 3HG1 VAL A 276      -2.929 -12.708  15.810  1.00 94.86           H
ATOM   4214  CG2 VAL A 276      -4.294 -13.062  13.480  1.00 94.86           C
ATOM   4215 1HG2 VAL A 276      -5.108 -13.693  13.837  1.00 94.86           H
ATOM   4216 2HG2 VAL A 276      -4.477 -12.784  12.442  1.00 94.86           H
ATOM   4217 3HG2 VAL A 276      -3.354 -13.609  13.549  1.00 94.86           H
ATOM   4218  HN  VAL A 276      -5.006 -10.746  12.265  1.00 94.86           H
ATOM   4219  N   GLN A 277      -4.823  -8.773  14.860  1.00 93.36           N
ATOM   4220  CA  GLN A 277      -4.745  -7.581  15.688  1.00 93.36           C
ATOM   4221  C   GLN A 277      -6.136  -6.968  15.868  1.00 93.36           C
ATOM   4222  O   GLN A 277      -6.433  -6.391  16.913  1.00 93.36           O
ATOM   4223  HA  GLN A 277      -4.363  -7.921  16.650  1.00 93.36           H
ATOM   4224  CB  GLN A 277      -3.771  -6.563  15.093  1.00 93.36           C
ATOM   4225 1HB  GLN A 277      -3.970  -6.442  14.028  1.00 93.36           H
ATOM   4226 2HB  GLN A 277      -3.926  -5.590  15.558  1.00 93.36           H
ATOM   4227  CG  GLN A 277      -2.321  -7.006  15.298  1.00 93.36           C
ATOM   4228 1HG  GLN A 277      -2.125  -7.141  16.362  1.00 93.36           H
ATOM   4229 2HG  GLN A 277      -2.162  -7.973  14.820  1.00 93.36           H
ATOM   4230  CD  GLN A 277      -1.346  -5.979  14.720  1.00 93.36           C
ATOM   4231  OE1 GLN A 277      -1.673  -5.201  13.839  1.00 93.36           O
ATOM   4232  NE2 GLN A 277      -0.133  -6.019  15.264  1.00 93.36           N
ATOM   4233 1HE2 GLN A 277       0.071  -6.682  15.984  1.00 93.36           H
ATOM   4234 2HE2 GLN A 277       0.576  -5.385  14.953  1.00 93.36           H
ATOM   4235  HN  GLN A 277      -4.296  -8.733  14.011  1.00 93.36           H
ATOM   4236  N   THR A 278      -6.951  -7.115  14.834  1.00 93.73           N
ATOM   4237  CA  THR A 278      -8.291  -6.554  14.852  1.00 93.73           C
ATOM   4238  C   THR A 278      -9.173  -7.311  15.847  1.00 93.73           C
ATOM   4239  O   THR A 278      -9.913  -6.699  16.617  1.00 93.73           O
ATOM   4240  HA  THR A 278      -8.227  -5.523  15.201  1.00 93.73           H
ATOM   4241  CB  THR A 278      -8.832  -6.577  13.421  1.00 93.73           C
ATOM   4242  HB  THR A 278      -8.973  -7.600  13.074  1.00 93.73           H
ATOM   4243  OG1 THR A 278      -7.893  -5.800  12.683  1.00 93.73           O
ATOM   4244  HG1 THR A 278      -6.961  -6.079  12.914  1.00 93.73           H
ATOM   4245  CG2 THR A 278     -10.146  -5.806  13.280  1.00 93.73           C
ATOM   4246 1HG2 THR A 278      -9.989  -4.765  13.563  1.00 93.73           H
ATOM   4247 2HG2 THR A 278     -10.900  -6.249  13.931  1.00 93.73           H
ATOM   4248 3HG2 THR A 278     -10.486  -5.853  12.246  1.00 93.73           H
ATOM   4249  HN  THR A 278      -6.710  -7.606  13.997  1.00 93.73           H
ATOM   4250  N   ILE A 279      -9.065  -8.630  15.800  1.00 95.13           N
ATOM   4251  CA  ILE A 279      -9.849  -9.477  16.684  1.00 95.13           C
ATOM   4252  C   ILE A 279      -9.435  -9.215  18.133  1.00 95.13           C
ATOM   4253  O   ILE A 279     -10.285  -9.116  19.017  1.00 95.13           O
ATOM   4254  HA  ILE A 279     -10.894  -9.193  16.566  1.00 95.13           H
ATOM   4255  CB  ILE A 279      -9.729 -10.944  16.265  1.00 95.13           C
ATOM   4256  HB  ILE A 279      -8.670 -11.195  16.198  1.00 95.13           H
ATOM   4257  CG1 ILE A 279     -10.335 -11.170  14.879  1.00 95.13           C
ATOM   4258 1HG1 ILE A 279     -11.423 -11.149  14.946  1.00 95.13           H
ATOM   4259 2HG1 ILE A 279     -10.041 -10.359  14.213  1.00 95.13           H
ATOM   4260  CG2 ILE A 279     -10.346 -11.867  17.318  1.00 95.13           C
ATOM   4261 1HG2 ILE A 279      -9.829 -11.731  18.268  1.00 95.13           H
ATOM   4262 2HG2 ILE A 279     -11.401 -11.624  17.441  1.00 95.13           H
ATOM   4263 3HG2 ILE A 279     -10.247 -12.903  16.996  1.00 95.13           H
ATOM   4264  CD1 ILE A 279      -9.880 -12.508  14.293  1.00 95.13           C
ATOM   4265 1HD1 ILE A 279      -8.794 -12.516  14.205  1.00 95.13           H
ATOM   4266 2HD1 ILE A 279     -10.197 -13.319  14.950  1.00 95.13           H
ATOM   4267 3HD1 ILE A 279     -10.325 -12.644  13.308  1.00 95.13           H
ATOM   4268  HN  ILE A 279      -8.458  -9.120  15.175  1.00 95.13           H
ATOM   4269  N   ASP A 280      -8.130  -9.111  18.333  1.00 94.30           N
ATOM   4270  CA  ASP A 280      -7.588  -8.942  19.671  1.00 94.30           C
ATOM   4271  C   ASP A 280      -7.976  -7.561  20.202  1.00 94.30           C
ATOM   4272  O   ASP A 280      -8.212  -7.396  21.398  1.00 94.30           O
ATOM   4273  HA  ASP A 280      -8.021  -9.751  20.259  1.00 94.30           H
ATOM   4274  CB  ASP A 280      -6.061  -9.034  19.663  1.00 94.30           C
ATOM   4275 1HB  ASP A 280      -5.750  -9.931  19.128  1.00 94.30           H
ATOM   4276 2HB  ASP A 280      -5.645  -8.182  19.125  1.00 94.30           H
ATOM   4277  CG  ASP A 280      -5.506  -9.065  21.088  1.00 94.30           C
ATOM   4278  OD1 ASP A 280      -6.008  -9.897  21.875  1.00 94.30           O
ATOM   4279  OD2 ASP A 280      -4.593  -8.256  21.360  1.00 94.30           O
ATOM   4280  HN  ASP A 280      -7.448  -9.140  17.602  1.00 94.30           H
ATOM   4281  N   ALA A 281      -8.031  -6.604  19.288  1.00 92.45           N
ATOM   4282  CA  ALA A 281      -8.426  -5.251  19.642  1.00 92.45           C
ATOM   4283  C   ALA A 281      -9.844  -5.273  20.217  1.00 92.45           C
ATOM   4284  O   ALA A 281     -10.206  -4.413  21.018  1.00 92.45           O
ATOM   4285  HA  ALA A 281      -7.738  -4.894  20.409  1.00 92.45           H
ATOM   4286  CB  ALA A 281      -8.308  -4.346  18.414  1.00 92.45           C
ATOM   4287 1HB  ALA A 281      -7.276  -4.342  18.063  1.00 92.45           H
ATOM   4288 2HB  ALA A 281      -8.959  -4.719  17.624  1.00 92.45           H
ATOM   4289 3HB  ALA A 281      -8.605  -3.332  18.681  1.00 92.45           H
ATOM   4290  HN  ALA A 281      -7.811  -6.740  18.322  1.00 92.45           H
ATOM   4291  N   TYR A 282     -10.608  -6.265  19.784  1.00 91.07           N
ATOM   4292  CA  TYR A 282     -11.978  -6.411  20.246  1.00 91.07           C
ATOM   4293  C   TYR A 282     -12.048  -7.320  21.475  1.00 91.07           C
ATOM   4294  O   TYR A 282     -12.664  -6.965  22.479  1.00 91.07           O
ATOM   4295  HA  TYR A 282     -12.350  -5.422  20.513  1.00 91.07           H
ATOM   4296  CB  TYR A 282     -12.743  -7.069  19.096  1.00 91.07           C
ATOM   4297 1HB  TYR A 282     -12.600  -6.477  18.192  1.00 91.07           H
ATOM   4298 2HB  TYR A 282     -12.315  -8.053  18.904  1.00 91.07           H
ATOM   4299  CG  TYR A 282     -14.243  -7.224  19.355  1.00 91.07           C
ATOM   4300  CD1 TYR A 282     -14.757  -8.450  19.725  1.00 91.07           C
ATOM   4301  HD1 TYR A 282     -14.093  -9.308  19.834  1.00 91.07           H
ATOM   4302  CD2 TYR A 282     -15.083  -6.137  19.217  1.00 91.07           C
ATOM   4303  HD2 TYR A 282     -14.677  -5.168  18.924  1.00 91.07           H
ATOM   4304  CE1 TYR A 282     -16.168  -8.595  19.969  1.00 91.07           C
ATOM   4305  HE1 TYR A 282     -16.587  -9.558  20.262  1.00 91.07           H
ATOM   4306  CE2 TYR A 282     -16.494  -6.282  19.461  1.00 91.07           C
ATOM   4307  HE2 TYR A 282     -17.169  -5.432  19.356  1.00 91.07           H
ATOM   4308  CZ  TYR A 282     -16.968  -7.504  19.825  1.00 91.07           C
ATOM   4309  OH  TYR A 282     -18.301  -7.642  20.055  1.00 91.07           O
ATOM   4310  HH  TYR A 282     -18.760  -6.760  19.944  1.00 91.07           H
ATOM   4311  HN  TYR A 282     -10.306  -6.960  19.131  1.00 91.07           H
ATOM   4312  N   ALA A 283     -11.408  -8.473  21.356  1.00 92.79           N
ATOM   4313  CA  ALA A 283     -11.638  -9.558  22.295  1.00 92.79           C
ATOM   4314  C   ALA A 283     -10.573  -9.511  23.392  1.00 92.79           C
ATOM   4315  O   ALA A 283     -10.760 -10.076  24.469  1.00 92.79           O
ATOM   4316  HA  ALA A 283     -12.619  -9.404  22.746  1.00 92.79           H
ATOM   4317  CB  ALA A 283     -11.644 -10.891  21.545  1.00 92.79           C
ATOM   4318 1HB  ALA A 283     -12.437 -10.884  20.797  1.00 92.79           H
ATOM   4319 2HB  ALA A 283     -10.682 -11.035  21.053  1.00 92.79           H
ATOM   4320 3HB  ALA A 283     -11.817 -11.704  22.250  1.00 92.79           H
ATOM   4321  HN  ALA A 283     -10.744  -8.672  20.635  1.00 92.79           H
ATOM   4322  N   MET A 284      -9.479  -8.832  23.082  1.00 90.65           N
ATOM   4323  CA  MET A 284      -8.370  -8.732  24.015  1.00 90.65           C
ATOM   4324  C   MET A 284      -8.000 -10.107  24.576  1.00 90.65           C
ATOM   4325  O   MET A 284      -7.855 -10.269  25.787  1.00 90.65           O
ATOM   4326  HA  MET A 284      -7.536  -8.332  23.439  1.00 90.65           H
ATOM   4327  CB  MET A 284      -8.752  -7.797  25.165  1.00 90.65           C
ATOM   4328 1HB  MET A 284      -9.625  -8.192  25.684  1.00 90.65           H
ATOM   4329 2HB  MET A 284      -7.940  -7.757  25.891  1.00 90.65           H
ATOM   4330  CG  MET A 284      -9.052  -6.389  24.649  1.00 90.65           C
ATOM   4331 1HG  MET A 284      -8.147  -5.944  24.234  1.00 90.65           H
ATOM   4332 2HG  MET A 284      -9.783  -6.436  23.841  1.00 90.65           H
ATOM   4333  SD  MET A 284      -9.677  -5.373  25.977  1.00 90.65           S
ATOM   4334  CE  MET A 284     -11.183  -4.776  25.228  1.00 90.65           C
ATOM   4335 1HE  MET A 284     -10.943  -4.221  24.321  1.00 90.65           H
ATOM   4336 2HE  MET A 284     -11.824  -5.621  24.977  1.00 90.65           H
ATOM   4337 3HE  MET A 284     -11.703  -4.121  25.927  1.00 90.65           H
ATOM   4338  HN  MET A 284      -9.343  -8.356  22.213  1.00 90.65           H
ATOM   4339  N   PHE A 285      -7.859 -11.062  23.669  1.00 91.40           N
ATOM   4340  CA  PHE A 285      -7.675 -12.449  24.065  1.00 91.40           C
ATOM   4341  C   PHE A 285      -6.192 -12.774  24.250  1.00 91.40           C
ATOM   4342  O   PHE A 285      -5.846 -13.783  24.863  1.00 91.40           O
ATOM   4343  HA  PHE A 285      -8.197 -12.586  25.012  1.00 91.40           H
ATOM   4344  CB  PHE A 285      -8.238 -13.314  22.936  1.00 91.40           C
ATOM   4345 1HB  PHE A 285      -8.349 -14.337  23.296  1.00 91.40           H
ATOM   4346 2HB  PHE A 285      -9.235 -12.957  22.680  1.00 91.40           H
ATOM   4347  CG  PHE A 285      -7.376 -13.325  21.672  1.00 91.40           C
ATOM   4348  CD1 PHE A 285      -7.583 -12.396  20.700  1.00 91.40           C
ATOM   4349  HD1 PHE A 285      -8.363 -11.645  20.821  1.00 91.40           H
ATOM   4350  CD2 PHE A 285      -6.403 -14.263  21.520  1.00 91.40           C
ATOM   4351  HD2 PHE A 285      -6.237 -15.007  22.299  1.00 91.40           H
ATOM   4352  CE1 PHE A 285      -6.783 -12.406  19.526  1.00 91.40           C
ATOM   4353  HE1 PHE A 285      -6.949 -11.662  18.747  1.00 91.40           H
ATOM   4354  CE2 PHE A 285      -5.603 -14.273  20.346  1.00 91.40           C
ATOM   4355  HE2 PHE A 285      -4.823 -15.025  20.225  1.00 91.40           H
ATOM   4356  CZ  PHE A 285      -5.810 -13.344  19.375  1.00 91.40           C
ATOM   4357  HZ  PHE A 285      -5.196 -13.352  18.474  1.00 91.40           H
ATOM   4358  HN  PHE A 285      -7.868 -10.902  22.682  1.00 91.40           H
ATOM   4359  N   ILE A 286      -5.355 -11.900  23.710  1.00 92.24           N
ATOM   4360  CA  ILE A 286      -3.917 -12.068  23.831  1.00 92.24           C
ATOM   4361  C   ILE A 286      -3.440 -11.428  25.136  1.00 92.24           C
ATOM   4362  O   ILE A 286      -3.081 -10.252  25.160  1.00 92.24           O
ATOM   4363  HA  ILE A 286      -3.716 -13.138  23.877  1.00 92.24           H
ATOM   4364  CB  ILE A 286      -3.208 -11.528  22.587  1.00 92.24           C
ATOM   4365  HB  ILE A 286      -3.403 -10.458  22.520  1.00 92.24           H
ATOM   4366  CG1 ILE A 286      -3.768 -12.169  21.315  1.00 92.24           C
ATOM   4367 1HG1 ILE A 286      -3.477 -13.219  21.274  1.00 92.24           H
ATOM   4368 2HG1 ILE A 286      -4.858 -12.142  21.339  1.00 92.24           H
ATOM   4369  CG2 ILE A 286      -1.693 -11.705  22.699  1.00 92.24           C
ATOM   4370 1HG2 ILE A 286      -1.327 -11.164  23.571  1.00 92.24           H
ATOM   4371 2HG2 ILE A 286      -1.458 -12.765  22.803  1.00 92.24           H
ATOM   4372 3HG2 ILE A 286      -1.214 -11.313  21.801  1.00 92.24           H
ATOM   4373  CD1 ILE A 286      -3.261 -11.444  20.067  1.00 92.24           C
ATOM   4374 1HD1 ILE A 286      -3.576 -10.401  20.100  1.00 92.24           H
ATOM   4375 2HD1 ILE A 286      -2.173 -11.495  20.034  1.00 92.24           H
ATOM   4376 3HD1 ILE A 286      -3.675 -11.921  19.177  1.00 92.24           H
ATOM   4377  HN  ILE A 286      -5.645 -11.091  23.199  1.00 92.24           H
ATOM   4378  N   SER A 287      -3.453 -12.230  26.190  1.00 89.72           N
ATOM   4379  CA  SER A 287      -2.992 -11.768  27.488  1.00 89.72           C
ATOM   4380  C   SER A 287      -1.527 -12.160  27.694  1.00 89.72           C
ATOM   4381  O   SER A 287      -0.849 -11.609  28.559  1.00 89.72           O
ATOM   4382  HA  SER A 287      -3.097 -10.683  27.462  1.00 89.72           H
ATOM   4383  CB  SER A 287      -3.857 -12.336  28.615  1.00 89.72           C
ATOM   4384 1HB  SER A 287      -3.476 -11.990  29.575  1.00 89.72           H
ATOM   4385 2HB  SER A 287      -4.874 -11.955  28.519  1.00 89.72           H
ATOM   4386  OG  SER A 287      -3.882 -13.761  28.601  1.00 89.72           O
ATOM   4387  HG  SER A 287      -4.478 -14.099  29.330  1.00 89.72           H
ATOM   4388  HN  SER A 287      -3.770 -13.179  26.168  1.00 89.72           H
ATOM   4389  N   ASN A 288      -1.084 -13.111  26.885  1.00 92.62           N
ATOM   4390  CA  ASN A 288       0.242 -13.680  27.055  1.00 92.62           C
ATOM   4391  C   ASN A 288       1.267 -12.800  26.337  1.00 92.62           C
ATOM   4392  O   ASN A 288       1.158 -12.568  25.134  1.00 92.62           O
ATOM   4393  HA  ASN A 288       0.403 -13.714  28.133  1.00 92.62           H
ATOM   4394  CB  ASN A 288       0.321 -15.084  26.452  1.00 92.62           C
ATOM   4395 1HB  ASN A 288      -0.512 -15.687  26.816  1.00 92.62           H
ATOM   4396 2HB  ASN A 288       0.221 -15.025  25.369  1.00 92.62           H
ATOM   4397  CG  ASN A 288       1.644 -15.763  26.812  1.00 92.62           C
ATOM   4398  OD1 ASN A 288       2.697 -15.147  26.847  1.00 92.62           O
ATOM   4399  ND2 ASN A 288       1.532 -17.061  27.077  1.00 92.62           N
ATOM   4400 1HD2 ASN A 288       0.637 -17.506  27.030  1.00 92.62           H
ATOM   4401 2HD2 ASN A 288       2.342 -17.593  27.322  1.00 92.62           H
ATOM   4402  HN  ASN A 288      -1.612 -13.491  26.125  1.00 92.62           H
ATOM   4403  N   CYS A 289       2.240 -12.332  27.106  1.00 92.10           N
ATOM   4404  CA  CYS A 289       3.216 -11.390  26.587  1.00 92.10           C
ATOM   4405  C   CYS A 289       4.037 -12.095  25.506  1.00 92.10           C
ATOM   4406  O   CYS A 289       4.439 -11.475  24.523  1.00 92.10           O
ATOM   4407  HA  CYS A 289       2.654 -10.557  26.164  1.00 92.10           H
ATOM   4408  CB  CYS A 289       4.102 -10.824  27.699  1.00 92.10           C
ATOM   4409 1HB  CYS A 289       3.485 -10.350  28.462  1.00 92.10           H
ATOM   4410 2HB  CYS A 289       4.648 -11.631  28.187  1.00 92.10           H
ATOM   4411  SG  CYS A 289       5.278  -9.607  27.003  1.00 92.10           S
ATOM   4412  HN  CYS A 289       2.366 -12.586  28.065  1.00 92.10           H
ATOM   4413  N   ALA A 290       4.262 -13.383  25.725  1.00 93.97           N
ATOM   4414  CA  ALA A 290       5.079 -14.165  24.813  1.00 93.97           C
ATOM   4415  C   ALA A 290       4.407 -14.205  23.439  1.00 93.97           C
ATOM   4416  O   ALA A 290       5.065 -14.021  22.416  1.00 93.97           O
ATOM   4417  HA  ALA A 290       6.044 -13.667  24.721  1.00 93.97           H
ATOM   4418  CB  ALA A 290       5.299 -15.563  25.395  1.00 93.97           C
ATOM   4419 1HB  ALA A 290       5.806 -15.480  26.357  1.00 93.97           H
ATOM   4420 2HB  ALA A 290       4.336 -16.054  25.533  1.00 93.97           H
ATOM   4421 3HB  ALA A 290       5.912 -16.149  24.711  1.00 93.97           H
ATOM   4422  HN  ALA A 290       3.898 -13.889  26.506  1.00 93.97           H
ATOM   4423  N   VAL A 291       3.104 -14.446  23.460  1.00 94.18           N
ATOM   4424  CA  VAL A 291       2.338 -14.524  22.228  1.00 94.18           C
ATOM   4425  C   VAL A 291       2.317 -13.148  21.558  1.00 94.18           C
ATOM   4426  O   VAL A 291       2.504 -13.040  20.347  1.00 94.18           O
ATOM   4427  HA  VAL A 291       2.846 -15.227  21.568  1.00 94.18           H
ATOM   4428  CB  VAL A 291       0.938 -15.070  22.516  1.00 94.18           C
ATOM   4429  HB  VAL A 291       0.461 -14.407  23.237  1.00 94.18           H
ATOM   4430  CG1 VAL A 291       0.082 -15.080  21.248  1.00 94.18           C
ATOM   4431 1HG1 VAL A 291      -0.012 -14.064  20.865  1.00 94.18           H
ATOM   4432 2HG1 VAL A 291       0.555 -15.710  20.494  1.00 94.18           H
ATOM   4433 3HG1 VAL A 291      -0.908 -15.473  21.481  1.00 94.18           H
ATOM   4434  CG2 VAL A 291       1.012 -16.466  23.138  1.00 94.18           C
ATOM   4435 1HG2 VAL A 291       1.517 -17.144  22.451  1.00 94.18           H
ATOM   4436 2HG2 VAL A 291       1.568 -16.417  24.075  1.00 94.18           H
ATOM   4437 3HG2 VAL A 291       0.003 -16.830  23.333  1.00 94.18           H
ATOM   4438  HN  VAL A 291       2.575 -14.587  24.296  1.00 94.18           H
ATOM   4439  N   SER A 292       2.087 -12.131  22.375  1.00 93.17           N
ATOM   4440  CA  SER A 292       1.998 -10.771  21.871  1.00 93.17           C
ATOM   4441  C   SER A 292       3.316 -10.374  21.203  1.00 93.17           C
ATOM   4442  O   SER A 292       3.316  -9.750  20.143  1.00 93.17           O
ATOM   4443  HA  SER A 292       1.189 -10.786  21.141  1.00 93.17           H
ATOM   4444  CB  SER A 292       1.655  -9.789  22.993  1.00 93.17           C
ATOM   4445 1HB  SER A 292       0.776 -10.146  23.530  1.00 93.17           H
ATOM   4446 2HB  SER A 292       2.475  -9.755  23.709  1.00 93.17           H
ATOM   4447  OG  SER A 292       1.405  -8.477  22.496  1.00 93.17           O
ATOM   4448  HG  SER A 292       0.526  -8.453  22.020  1.00 93.17           H
ATOM   4449  HN  SER A 292       1.962 -12.224  23.363  1.00 93.17           H
ATOM   4450  N   THR A 293       4.409 -10.752  21.851  1.00 93.31           N
ATOM   4451  CA  THR A 293       5.730 -10.424  21.344  1.00 93.31           C
ATOM   4452  C   THR A 293       5.930 -11.020  19.949  1.00 93.31           C
ATOM   4453  O   THR A 293       6.401 -10.338  19.041  1.00 93.31           O
ATOM   4454  HA  THR A 293       5.800  -9.341  21.242  1.00 93.31           H
ATOM   4455  CB  THR A 293       6.762 -10.908  22.366  1.00 93.31           C
ATOM   4456  HB  THR A 293       6.634 -11.970  22.574  1.00 93.31           H
ATOM   4457  OG1 THR A 293       6.583 -10.036  23.479  1.00 93.31           O
ATOM   4458  HG1 THR A 293       5.975 -10.460  24.151  1.00 93.31           H
ATOM   4459  CG2 THR A 293       8.200 -10.646  21.914  1.00 93.31           C
ATOM   4460 1HG2 THR A 293       8.347  -9.576  21.771  1.00 93.31           H
ATOM   4461 2HG2 THR A 293       8.387 -11.168  20.976  1.00 93.31           H
ATOM   4462 3HG2 THR A 293       8.891 -11.009  22.675  1.00 93.31           H
ATOM   4463  HN  THR A 293       4.400 -11.272  22.705  1.00 93.31           H
ATOM   4464  N   ASN A 294       5.563 -12.287  19.824  1.00 94.83           N
ATOM   4465  CA  ASN A 294       5.761 -13.003  18.576  1.00 94.83           C
ATOM   4466  C   ASN A 294       4.877 -12.384  17.491  1.00 94.83           C
ATOM   4467  O   ASN A 294       5.291 -12.270  16.339  1.00 94.83           O
ATOM   4468  HA  ASN A 294       6.824 -12.904  18.354  1.00 94.83           H
ATOM   4469  CB  ASN A 294       5.373 -14.476  18.718  1.00 94.83           C
ATOM   4470 1HB  ASN A 294       4.406 -14.555  19.217  1.00 94.83           H
ATOM   4471 2HB  ASN A 294       5.259 -14.923  17.731  1.00 94.83           H
ATOM   4472  CG  ASN A 294       6.427 -15.247  19.515  1.00 94.83           C
ATOM   4473  OD1 ASN A 294       7.552 -14.809  19.692  1.00 94.83           O
ATOM   4474  ND2 ASN A 294       6.003 -16.417  19.984  1.00 94.83           N
ATOM   4475 1HD2 ASN A 294       5.066 -16.718  19.803  1.00 94.83           H
ATOM   4476 2HD2 ASN A 294       6.619 -16.995  20.518  1.00 94.83           H
ATOM   4477  HN  ASN A 294       5.138 -12.821  20.555  1.00 94.83           H
ATOM   4478  N   ILE A 295       3.676 -12.001  17.899  1.00 93.74           N
ATOM   4479  CA  ILE A 295       2.714 -11.438  16.967  1.00 93.74           C
ATOM   4480  C   ILE A 295       3.255 -10.116  16.419  1.00 93.74           C
ATOM   4481  O   ILE A 295       3.118  -9.830  15.230  1.00 93.74           O
ATOM   4482  HA  ILE A 295       2.612 -12.139  16.139  1.00 93.74           H
ATOM   4483  CB  ILE A 295       1.339 -11.314  17.626  1.00 93.74           C
ATOM   4484  HB  ILE A 295       1.479 -10.935  18.639  1.00 93.74           H
ATOM   4485  CG1 ILE A 295       0.662 -12.681  17.745  1.00 93.74           C
ATOM   4486 1HG1 ILE A 295       0.383 -13.039  16.754  1.00 93.74           H
ATOM   4487 2HG1 ILE A 295       1.365 -13.404  18.159  1.00 93.74           H
ATOM   4488  CG2 ILE A 295       0.464 -10.303  16.882  1.00 93.74           C
ATOM   4489 1HG2 ILE A 295       0.946  -9.326  16.894  1.00 93.74           H
ATOM   4490 2HG2 ILE A 295       0.328 -10.629  15.851  1.00 93.74           H
ATOM   4491 3HG2 ILE A 295      -0.508 -10.234  17.372  1.00 93.74           H
ATOM   4492  CD1 ILE A 295      -0.580 -12.602  18.634  1.00 93.74           C
ATOM   4493 1HD1 ILE A 295      -0.294 -12.266  19.631  1.00 93.74           H
ATOM   4494 2HD1 ILE A 295      -1.291 -11.896  18.203  1.00 93.74           H
ATOM   4495 3HD1 ILE A 295      -1.042 -13.587  18.701  1.00 93.74           H
ATOM   4496  HN  ILE A 295       3.358 -12.070  18.844  1.00 93.74           H
ATOM   4497  N   ASP A 296       3.858  -9.345  17.311  1.00 93.68           N
ATOM   4498  CA  ASP A 296       4.388  -8.043  16.939  1.00 93.68           C
ATOM   4499  C   ASP A 296       5.548  -8.230  15.960  1.00 93.68           C
ATOM   4500  O   ASP A 296       5.687  -7.469  15.004  1.00 93.68           O
ATOM   4501  HA  ASP A 296       3.548  -7.509  16.494  1.00 93.68           H
ATOM   4502  CB  ASP A 296       4.918  -7.295  18.164  1.00 93.68           C
ATOM   4503 1HB  ASP A 296       5.600  -7.938  18.721  1.00 93.68           H
ATOM   4504 2HB  ASP A 296       5.492  -6.425  17.842  1.00 93.68           H
ATOM   4505  CG  ASP A 296       3.772  -6.849  19.073  1.00 93.68           C
ATOM   4506  OD1 ASP A 296       2.627  -6.824  18.572  1.00 93.68           O
ATOM   4507  OD2 ASP A 296       4.066  -6.543  20.249  1.00 93.68           O
ATOM   4508  HN  ASP A 296       3.988  -9.595  18.270  1.00 93.68           H
ATOM   4509  N   ILE A 297       6.351  -9.248  16.231  1.00 94.51           N
ATOM   4510  CA  ILE A 297       7.462  -9.580  15.354  1.00 94.51           C
ATOM   4511  C   ILE A 297       6.918  -9.995  13.986  1.00 94.51           C
ATOM   4512  O   ILE A 297       7.435  -9.569  12.954  1.00 94.51           O
ATOM   4513  HA  ILE A 297       8.060  -8.678  15.229  1.00 94.51           H
ATOM   4514  CB  ILE A 297       8.361 -10.634  16.004  1.00 94.51           C
ATOM   4515  HB  ILE A 297       7.728 -11.435  16.385  1.00 94.51           H
ATOM   4516  CG1 ILE A 297       9.117 -10.048  17.198  1.00 94.51           C
ATOM   4517 1HG1 ILE A 297       9.858  -9.330  16.848  1.00 94.51           H
ATOM   4518 2HG1 ILE A 297       8.424  -9.504  17.840  1.00 94.51           H
ATOM   4519  CG2 ILE A 297       9.308 -11.256  14.975  1.00 94.51           C
ATOM   4520 1HG2 ILE A 297       8.725 -11.732  14.187  1.00 94.51           H
ATOM   4521 2HG2 ILE A 297       9.937 -10.478  14.543  1.00 94.51           H
ATOM   4522 3HG2 ILE A 297       9.935 -12.001  15.464  1.00 94.51           H
ATOM   4523  CD1 ILE A 297       9.808 -11.151  18.003  1.00 94.51           C
ATOM   4524 1HD1 ILE A 297       9.062 -11.854  18.373  1.00 94.51           H
ATOM   4525 2HD1 ILE A 297      10.518 -11.677  17.364  1.00 94.51           H
ATOM   4526 3HD1 ILE A 297      10.338 -10.707  18.846  1.00 94.51           H
ATOM   4527  HN  ILE A 297       6.254  -9.840  17.032  1.00 94.51           H
ATOM   4528  N   CYS A 298       5.883 -10.821  14.021  1.00 94.67           N
ATOM   4529  CA  CYS A 298       5.263 -11.296  12.796  1.00 94.67           C
ATOM   4530  C   CYS A 298       4.771 -10.083  12.004  1.00 94.67           C
ATOM   4531  O   CYS A 298       4.904 -10.039  10.782  1.00 94.67           O
ATOM   4532  HA  CYS A 298       6.034 -11.833  12.242  1.00 94.67           H
ATOM   4533  CB  CYS A 298       4.133 -12.287  13.081  1.00 94.67           C
ATOM   4534 1HB  CYS A 298       3.488 -11.899  13.869  1.00 94.67           H
ATOM   4535 2HB  CYS A 298       3.513 -12.410  12.193  1.00 94.67           H
ATOM   4536  SG  CYS A 298       4.830 -13.903  13.584  1.00 94.67           S
ATOM   4537  HG  CYS A 298       5.174 -13.529  14.813  1.00 94.67           H
ATOM   4538  HN  CYS A 298       5.469 -11.163  14.864  1.00 94.67           H
ATOM   4539  N   PHE A 299       4.213  -9.127  12.733  1.00 93.43           N
ATOM   4540  CA  PHE A 299       3.693  -7.920  12.113  1.00 93.43           C
ATOM   4541  C   PHE A 299       4.794  -7.177  11.352  1.00 93.43           C
ATOM   4542  O   PHE A 299       4.593  -6.761  10.213  1.00 93.43           O
ATOM   4543  HA  PHE A 299       2.914  -8.224  11.415  1.00 93.43           H
ATOM   4544  CB  PHE A 299       3.177  -7.025  13.241  1.00 93.43           C
ATOM   4545 1HB  PHE A 299       2.412  -7.566  13.799  1.00 93.43           H
ATOM   4546 2HB  PHE A 299       3.994  -6.823  13.934  1.00 93.43           H
ATOM   4547  CG  PHE A 299       2.593  -5.694  12.762  1.00 93.43           C
ATOM   4548  CD1 PHE A 299       3.385  -4.592  12.687  1.00 93.43           C
ATOM   4549  HD1 PHE A 299       4.437  -4.656  12.967  1.00 93.43           H
ATOM   4550  CD2 PHE A 299       1.281  -5.614  12.412  1.00 93.43           C
ATOM   4551  HD2 PHE A 299       0.646  -6.498  12.473  1.00 93.43           H
ATOM   4552  CE1 PHE A 299       2.843  -3.357  12.242  1.00 93.43           C
ATOM   4553  HE1 PHE A 299       3.479  -2.473  12.181  1.00 93.43           H
ATOM   4554  CE2 PHE A 299       0.739  -4.379  11.967  1.00 93.43           C
ATOM   4555  HE2 PHE A 299      -0.312  -4.315  11.686  1.00 93.43           H
ATOM   4556  CZ  PHE A 299       1.532  -3.277  11.891  1.00 93.43           C
ATOM   4557  HZ  PHE A 299       1.116  -2.329  11.550  1.00 93.43           H
ATOM   4558  HN  PHE A 299       4.113  -9.169  13.727  1.00 93.43           H
ATOM   4559  N   GLN A 300       5.933  -7.034  12.014  1.00 93.47           N
ATOM   4560  CA  GLN A 300       7.052  -6.314  11.430  1.00 93.47           C
ATOM   4561  C   GLN A 300       7.477  -6.970  10.114  1.00 93.47           C
ATOM   4562  O   GLN A 300       7.628  -6.292   9.099  1.00 93.47           O
ATOM   4563  HA  GLN A 300       6.680  -5.307  11.238  1.00 93.47           H
ATOM   4564  CB  GLN A 300       8.225  -6.237  12.408  1.00 93.47           C
ATOM   4565 1HB  GLN A 300       8.442  -7.231  12.800  1.00 93.47           H
ATOM   4566 2HB  GLN A 300       9.119  -5.899  11.884  1.00 93.47           H
ATOM   4567  CG  GLN A 300       7.914  -5.284  13.564  1.00 93.47           C
ATOM   4568 1HG  GLN A 300       7.696  -4.290  13.172  1.00 93.47           H
ATOM   4569 2HG  GLN A 300       7.021  -5.623  14.089  1.00 93.47           H
ATOM   4570  CD  GLN A 300       9.088  -5.205  14.541  1.00 93.47           C
ATOM   4571  OE1 GLN A 300      10.232  -5.457  14.200  1.00 93.47           O
ATOM   4572  NE2 GLN A 300       8.743  -4.843  15.774  1.00 93.47           N
ATOM   4573 1HE2 GLN A 300       7.786  -4.651  15.989  1.00 93.47           H
ATOM   4574 2HE2 GLN A 300       9.441  -4.764  16.485  1.00 93.47           H
ATOM   4575  HN  GLN A 300       6.097  -7.399  12.930  1.00 93.47           H
ATOM   4576  N   VAL A 301       7.657  -8.281  10.175  1.00 95.10           N
ATOM   4577  CA  VAL A 301       8.185  -9.017   9.039  1.00 95.10           C
ATOM   4578  C   VAL A 301       7.232  -8.864   7.851  1.00 95.10           C
ATOM   4579  O   VAL A 301       7.656  -8.501   6.755  1.00 95.10           O
ATOM   4580  HA  VAL A 301       9.146  -8.575   8.777  1.00 95.10           H
ATOM   4581  CB  VAL A 301       8.425 -10.477   9.427  1.00 95.10           C
ATOM   4582  HB  VAL A 301       7.492 -10.876   9.826  1.00 95.10           H
ATOM   4583  CG1 VAL A 301       8.808 -11.314   8.205  1.00 95.10           C
ATOM   4584 1HG1 VAL A 301       8.003 -11.275   7.471  1.00 95.10           H
ATOM   4585 2HG1 VAL A 301       9.722 -10.915   7.764  1.00 95.10           H
ATOM   4586 3HG1 VAL A 301       8.974 -12.347   8.509  1.00 95.10           H
ATOM   4587  CG2 VAL A 301       9.489 -10.586  10.521  1.00 95.10           C
ATOM   4588 1HG2 VAL A 301      10.426 -10.161  10.161  1.00 95.10           H
ATOM   4589 2HG2 VAL A 301       9.159 -10.039  11.405  1.00 95.10           H
ATOM   4590 3HG2 VAL A 301       9.640 -11.634  10.779  1.00 95.10           H
ATOM   4591  HN  VAL A 301       7.451  -8.837  10.980  1.00 95.10           H
ATOM   4592  N   THR A 302       5.964  -9.148   8.109  1.00 94.19           N
ATOM   4593  CA  THR A 302       4.972  -9.175   7.048  1.00 94.19           C
ATOM   4594  C   THR A 302       4.763  -7.771   6.477  1.00 94.19           C
ATOM   4595  O   THR A 302       4.481  -7.615   5.290  1.00 94.19           O
ATOM   4596  HA  THR A 302       5.353  -9.796   6.237  1.00 94.19           H
ATOM   4597  CB  THR A 302       3.694  -9.798   7.612  1.00 94.19           C
ATOM   4598  HB  THR A 302       2.912  -9.837   6.853  1.00 94.19           H
ATOM   4599  OG1 THR A 302       3.399  -9.007   8.760  1.00 94.19           O
ATOM   4600  HG1 THR A 302       3.778  -9.437   9.578  1.00 94.19           H
ATOM   4601  CG2 THR A 302       3.926 -11.201   8.176  1.00 94.19           C
ATOM   4602 1HG2 THR A 302       4.659 -11.152   8.981  1.00 94.19           H
ATOM   4603 2HG2 THR A 302       4.297 -11.854   7.386  1.00 94.19           H
ATOM   4604 3HG2 THR A 302       2.987 -11.597   8.563  1.00 94.19           H
ATOM   4605  HN  THR A 302       5.613  -9.356   9.022  1.00 94.19           H
ATOM   4606  N   GLN A 303       4.910  -6.784   7.349  1.00 93.00           N
ATOM   4607  CA  GLN A 303       4.784  -5.397   6.937  1.00 93.00           C
ATOM   4608  C   GLN A 303       5.877  -5.041   5.927  1.00 93.00           C
ATOM   4609  O   GLN A 303       5.609  -4.385   4.923  1.00 93.00           O
ATOM   4610  HA  GLN A 303       3.805  -5.323   6.465  1.00 93.00           H
ATOM   4611  CB  GLN A 303       4.829  -4.460   8.146  1.00 93.00           C
ATOM   4612 1HB  GLN A 303       3.999  -4.684   8.816  1.00 93.00           H
ATOM   4613 2HB  GLN A 303       5.747  -4.630   8.709  1.00 93.00           H
ATOM   4614  CG  GLN A 303       4.757  -2.996   7.708  1.00 93.00           C
ATOM   4615 1HG  GLN A 303       5.718  -2.688   7.295  1.00 93.00           H
ATOM   4616 2HG  GLN A 303       4.019  -2.886   6.914  1.00 93.00           H
ATOM   4617  CD  GLN A 303       4.387  -2.089   8.884  1.00 93.00           C
ATOM   4618  OE1 GLN A 303       5.228  -1.652   9.653  1.00 93.00           O
ATOM   4619  NE2 GLN A 303       3.086  -1.832   8.980  1.00 93.00           N
ATOM   4620 1HE2 GLN A 303       2.449  -2.222   8.316  1.00 93.00           H
ATOM   4621 2HE2 GLN A 303       2.745  -1.248   9.717  1.00 93.00           H
ATOM   4622  HN  GLN A 303       5.111  -6.921   8.319  1.00 93.00           H
ATOM   4623  N   THR A 304       7.086  -5.491   6.229  1.00 93.73           N
ATOM   4624  CA  THR A 304       8.224  -5.213   5.370  1.00 93.73           C
ATOM   4625  C   THR A 304       8.007  -5.822   3.983  1.00 93.73           C
ATOM   4626  O   THR A 304       8.307  -5.192   2.971  1.00 93.73           O
ATOM   4627  HA  THR A 304       8.299  -4.133   5.237  1.00 93.73           H
ATOM   4628  CB  THR A 304       9.483  -5.729   6.070  1.00 93.73           C
ATOM   4629  HB  THR A 304       9.496  -6.818   6.093  1.00 93.73           H
ATOM   4630  OG1 THR A 304       9.460  -5.087   7.342  1.00 93.73           O
ATOM   4631  HG1 THR A 304       8.928  -5.631   7.991  1.00 93.73           H
ATOM   4632  CG2 THR A 304      10.768  -5.217   5.417  1.00 93.73           C
ATOM   4633 1HG2 THR A 304      10.786  -4.127   5.455  1.00 93.73           H
ATOM   4634 2HG2 THR A 304      10.804  -5.545   4.378  1.00 93.73           H
ATOM   4635 3HG2 THR A 304      11.631  -5.613   5.953  1.00 93.73           H
ATOM   4636  HN  THR A 304       7.294  -6.035   7.042  1.00 93.73           H
ATOM   4637  N   ILE A 305       7.488  -7.041   3.983  1.00 93.43           N
ATOM   4638  CA  ILE A 305       7.228  -7.743   2.737  1.00 93.43           C
ATOM   4639  C   ILE A 305       6.246  -6.928   1.892  1.00 93.43           C
ATOM   4640  O   ILE A 305       6.399  -6.833   0.676  1.00 93.43           O
ATOM   4641  HA  ILE A 305       8.173  -7.811   2.198  1.00 93.43           H
ATOM   4642  CB  ILE A 305       6.761  -9.173   3.015  1.00 93.43           C
ATOM   4643  HB  ILE A 305       5.941  -9.130   3.732  1.00 93.43           H
ATOM   4644  CG1 ILE A 305       7.878 -10.000   3.654  1.00 93.43           C
ATOM   4645 1HG1 ILE A 305       8.646 -10.214   2.912  1.00 93.43           H
ATOM   4646 2HG1 ILE A 305       8.353  -9.425   4.448  1.00 93.43           H
ATOM   4647  CG2 ILE A 305       6.216  -9.829   1.745  1.00 93.43           C
ATOM   4648 1HG2 ILE A 305       5.371  -9.251   1.371  1.00 93.43           H
ATOM   4649 2HG2 ILE A 305       6.999  -9.858   0.987  1.00 93.43           H
ATOM   4650 3HG2 ILE A 305       5.891 -10.844   1.971  1.00 93.43           H
ATOM   4651  CD1 ILE A 305       7.332 -11.311   4.224  1.00 93.43           C
ATOM   4652 1HD1 ILE A 305       6.581 -11.093   4.983  1.00 93.43           H
ATOM   4653 2HD1 ILE A 305       6.879 -11.895   3.422  1.00 93.43           H
ATOM   4654 3HD1 ILE A 305       8.146 -11.880   4.672  1.00 93.43           H
ATOM   4655  HN  ILE A 305       7.246  -7.546   4.811  1.00 93.43           H
ATOM   4656  N   ALA A 306       5.260  -6.361   2.572  1.00 90.62           N
ATOM   4657  CA  ALA A 306       4.217  -5.612   1.892  1.00 90.62           C
ATOM   4658  C   ALA A 306       4.835  -4.386   1.215  1.00 90.62           C
ATOM   4659  O   ALA A 306       4.394  -3.977   0.142  1.00 90.62           O
ATOM   4660  HA  ALA A 306       3.787  -6.260   1.128  1.00 90.62           H
ATOM   4661  CB  ALA A 306       3.123  -5.235   2.893  1.00 90.62           C
ATOM   4662 1HB  ALA A 306       2.697  -6.142   3.323  1.00 90.62           H
ATOM   4663 2HB  ALA A 306       3.552  -4.623   3.686  1.00 90.62           H
ATOM   4664 3HB  ALA A 306       2.341  -4.673   2.382  1.00 90.62           H
ATOM   4665  HN  ALA A 306       5.167  -6.408   3.566  1.00 90.62           H
ATOM   4666  N   PHE A 307       5.846  -3.835   1.870  1.00 91.83           N
ATOM   4667  CA  PHE A 307       6.459  -2.603   1.402  1.00 91.83           C
ATOM   4668  C   PHE A 307       7.284  -2.848   0.137  1.00 91.83           C
ATOM   4669  O   PHE A 307       7.382  -1.974  -0.723  1.00 91.83           O
ATOM   4670  HA  PHE A 307       5.652  -1.906   1.178  1.00 91.83           H
ATOM   4671  CB  PHE A 307       7.387  -2.114   2.515  1.00 91.83           C
ATOM   4672 1HB  PHE A 307       8.026  -2.938   2.830  1.00 91.83           H
ATOM   4673 2HB  PHE A 307       8.040  -1.339   2.115  1.00 91.83           H
ATOM   4674  CG  PHE A 307       6.653  -1.561   3.738  1.00 91.83           C
ATOM   4675  CD1 PHE A 307       5.294  -1.591   3.788  1.00 91.83           C
ATOM   4676  HD1 PHE A 307       4.728  -2.010   2.956  1.00 91.83           H
ATOM   4677  CD2 PHE A 307       7.360  -1.038   4.776  1.00 91.83           C
ATOM   4678  HD2 PHE A 307       8.449  -1.013   4.736  1.00 91.83           H
ATOM   4679  CE1 PHE A 307       4.614  -1.078   4.924  1.00 91.83           C
ATOM   4680  HE1 PHE A 307       3.525  -1.103   4.963  1.00 91.83           H
ATOM   4681  CE2 PHE A 307       6.679  -0.524   5.912  1.00 91.83           C
ATOM   4682  HE2 PHE A 307       7.245  -0.105   6.744  1.00 91.83           H
ATOM   4683  CZ  PHE A 307       5.320  -0.555   5.961  1.00 91.83           C
ATOM   4684  HZ  PHE A 307       4.798  -0.161   6.833  1.00 91.83           H
ATOM   4685  HN  PHE A 307       6.246  -4.215   2.704  1.00 91.83           H
ATOM   4686  N   PHE A 308       7.856  -4.040   0.063  1.00 91.61           N
ATOM   4687  CA  PHE A 308       8.653  -4.418  -1.092  1.00 91.61           C
ATOM   4688  C   PHE A 308       7.825  -4.345  -2.376  1.00 91.61           C
ATOM   4689  O   PHE A 308       8.375  -4.194  -3.466  1.00 91.61           O
ATOM   4690  HA  PHE A 308       9.483  -3.715  -1.156  1.00 91.61           H
ATOM   4691  CB  PHE A 308       9.103  -5.864  -0.871  1.00 91.61           C
ATOM   4692 1HB  PHE A 308       8.402  -6.353  -0.195  1.00 91.61           H
ATOM   4693 2HB  PHE A 308       9.056  -6.397  -1.820  1.00 91.61           H
ATOM   4694  CG  PHE A 308      10.516  -5.994  -0.298  1.00 91.61           C
ATOM   4695  CD1 PHE A 308      11.595  -5.866  -1.115  1.00 91.61           C
ATOM   4696  HD1 PHE A 308      11.454  -5.669  -2.178  1.00 91.61           H
ATOM   4697  CD2 PHE A 308      10.692  -6.240   1.028  1.00 91.61           C
ATOM   4698  HD2 PHE A 308       9.827  -6.343   1.683  1.00 91.61           H
ATOM   4699  CE1 PHE A 308      12.907  -5.987  -0.584  1.00 91.61           C
ATOM   4700  HE1 PHE A 308      13.772  -5.884  -1.238  1.00 91.61           H
ATOM   4701  CE2 PHE A 308      12.003  -6.361   1.559  1.00 91.61           C
ATOM   4702  HE2 PHE A 308      12.144  -6.558   2.622  1.00 91.61           H
ATOM   4703  CZ  PHE A 308      13.083  -6.232   0.742  1.00 91.61           C
ATOM   4704  HZ  PHE A 308      14.089  -6.325   1.151  1.00 91.61           H
ATOM   4705  HN  PHE A 308       7.783  -4.740   0.773  1.00 91.61           H
ATOM   4706  N   HIS A 309       6.515  -4.457  -2.206  1.00 87.56           N
ATOM   4707  CA  HIS A 309       5.613  -4.493  -3.344  1.00 87.56           C
ATOM   4708  C   HIS A 309       5.748  -3.198  -4.147  1.00 87.56           C
ATOM   4709  O   HIS A 309       5.641  -3.210  -5.373  1.00 87.56           O
ATOM   4710  HA  HIS A 309       5.927  -5.331  -3.966  1.00 87.56           H
ATOM   4711  CB  HIS A 309       4.177  -4.762  -2.890  1.00 87.56           C
ATOM   4712 1HB  HIS A 309       4.168  -5.643  -2.249  1.00 87.56           H
ATOM   4713 2HB  HIS A 309       3.835  -3.923  -2.283  1.00 87.56           H
ATOM   4714  CG  HIS A 309       3.203  -4.973  -4.025  1.00 87.56           C
ATOM   4715  ND1 HIS A 309       2.498  -3.937  -4.610  1.00 87.56           N
ATOM   4716  HD1 HIS A 309       2.555  -2.972  -4.354  1.00 87.56           H
ATOM   4717  CD2 HIS A 309       2.826  -6.111  -4.676  1.00 87.56           C
ATOM   4718  HD2 HIS A 309       3.192  -7.116  -4.466  1.00 87.56           H
ATOM   4719  CE1 HIS A 309       1.733  -4.440  -5.569  1.00 87.56           C
ATOM   4720  HE1 HIS A 309       1.059  -3.875  -6.213  1.00 87.56           H
ATOM   4721  NE2 HIS A 309       1.938  -5.788  -5.607  1.00 87.56           N
ATOM   4722  HN  HIS A 309       6.071  -4.522  -1.312  1.00 87.56           H
ATOM   4723  N   SER A 310       5.981  -2.112  -3.425  1.00 87.67           N
ATOM   4724  CA  SER A 310       5.997  -0.795  -4.037  1.00 87.67           C
ATOM   4725  C   SER A 310       7.233  -0.647  -4.927  1.00 87.67           C
ATOM   4726  O   SER A 310       7.316   0.281  -5.730  1.00 87.67           O
ATOM   4727  HA  SER A 310       5.087  -0.743  -4.635  1.00 87.67           H
ATOM   4728  CB  SER A 310       5.972   0.307  -2.976  1.00 87.67           C
ATOM   4729 1HB  SER A 310       6.761   0.125  -2.246  1.00 87.67           H
ATOM   4730 2HB  SER A 310       6.186   1.267  -3.444  1.00 87.67           H
ATOM   4731  OG  SER A 310       4.715   0.376  -2.308  1.00 87.67           O
ATOM   4732  HG  SER A 310       4.031   0.790  -2.908  1.00 87.67           H
ATOM   4733  HN  SER A 310       6.155  -2.123  -2.440  1.00 87.67           H
ATOM   4734  N   CYS A 311       8.162  -1.575  -4.753  1.00 90.61           N
ATOM   4735  CA  CYS A 311       9.380  -1.572  -5.545  1.00 90.61           C
ATOM   4736  C   CYS A 311       9.277  -2.686  -6.589  1.00 90.61           C
ATOM   4737  O   CYS A 311      10.144  -2.814  -7.453  1.00 90.61           O
ATOM   4738  HA  CYS A 311       9.439  -0.595  -6.026  1.00 90.61           H
ATOM   4739  CB  CYS A 311      10.625  -1.724  -4.669  1.00 90.61           C
ATOM   4740 1HB  CYS A 311      11.519  -1.495  -5.249  1.00 90.61           H
ATOM   4741 2HB  CYS A 311      10.589  -1.012  -3.845  1.00 90.61           H
ATOM   4742  SG  CYS A 311      10.726  -3.431  -4.016  1.00 90.61           S
ATOM   4743  HG  CYS A 311      11.852  -3.251  -3.331  1.00 90.61           H
ATOM   4744  HN  CYS A 311       8.093  -2.318  -4.087  1.00 90.61           H
ATOM   4745  N   LEU A 312       8.211  -3.463  -6.475  1.00 86.98           N
ATOM   4746  CA  LEU A 312       8.036  -4.624  -7.331  1.00 86.98           C
ATOM   4747  C   LEU A 312       7.338  -4.199  -8.624  1.00 86.98           C
ATOM   4748  O   LEU A 312       7.556  -4.796  -9.677  1.00 86.98           O
ATOM   4749  HA  LEU A 312       9.029  -4.998  -7.582  1.00 86.98           H
ATOM   4750  CB  LEU A 312       7.309  -5.740  -6.578  1.00 86.98           C
ATOM   4751 1HB  LEU A 312       6.427  -5.314  -6.100  1.00 86.98           H
ATOM   4752 2HB  LEU A 312       6.956  -6.472  -7.305  1.00 86.98           H
ATOM   4753  CG  LEU A 312       8.127  -6.475  -5.514  1.00 86.98           C
ATOM   4754  HG  LEU A 312       8.440  -5.749  -4.763  1.00 86.98           H
ATOM   4755  CD1 LEU A 312       7.278  -7.527  -4.799  1.00 86.98           C
ATOM   4756 1HD1 LEU A 312       6.430  -7.043  -4.315  1.00 86.98           H
ATOM   4757 2HD1 LEU A 312       6.915  -8.255  -5.525  1.00 86.98           H
ATOM   4758 3HD1 LEU A 312       7.884  -8.034  -4.048  1.00 86.98           H
ATOM   4759  CD2 LEU A 312       9.398  -7.076  -6.118  1.00 86.98           C
ATOM   4760 1HD2 LEU A 312       9.128  -7.785  -6.901  1.00 86.98           H
ATOM   4761 2HD2 LEU A 312      10.010  -6.281  -6.542  1.00 86.98           H
ATOM   4762 3HD2 LEU A 312       9.960  -7.592  -5.340  1.00 86.98           H
ATOM   4763  HN  LEU A 312       7.475  -3.311  -5.815  1.00 86.98           H
ATOM   4764  N   ASN A 313       6.511  -3.170  -8.502  1.00 79.61           N
ATOM   4765  CA  ASN A 313       5.669  -2.751  -9.610  1.00 79.61           C
ATOM   4766  C   ASN A 313       6.547  -2.443 -10.824  1.00 79.61           C
ATOM   4767  O   ASN A 313       6.339  -2.998 -11.902  1.00 79.61           O
ATOM   4768  HA  ASN A 313       4.992  -3.587  -9.786  1.00 79.61           H
ATOM   4769  CB  ASN A 313       4.887  -1.484  -9.258  1.00 79.61           C
ATOM   4770 1HB  ASN A 313       5.553  -0.760  -8.789  1.00 79.61           H
ATOM   4771 2HB  ASN A 313       4.506  -1.023 -10.170  1.00 79.61           H
ATOM   4772  CG  ASN A 313       3.724  -1.801  -8.317  1.00 79.61           C
ATOM   4773  OD1 ASN A 313       3.195  -2.901  -8.289  1.00 79.61           O
ATOM   4774  ND2 ASN A 313       3.356  -0.780  -7.548  1.00 79.61           N
ATOM   4775 1HD2 ASN A 313       3.832   0.097  -7.620  1.00 79.61           H
ATOM   4776 2HD2 ASN A 313       2.603  -0.889  -6.899  1.00 79.61           H
ATOM   4777  HN  ASN A 313       6.413  -2.628  -7.668  1.00 79.61           H
ATOM   4778  N   PRO A 314       7.540  -1.556 -10.674  1.00 79.32           N
ATOM   4779  CA  PRO A 314       8.400  -1.188 -11.802  1.00 79.32           C
ATOM   4780  C   PRO A 314       9.009  -2.402 -12.484  1.00 79.32           C
ATOM   4781  O   PRO A 314       9.103  -2.447 -13.709  1.00 79.32           O
ATOM   4782  HA  PRO A 314       7.812  -0.692 -12.574  1.00 79.32           H
ATOM   4783  CB  PRO A 314       9.469  -0.297 -11.166  1.00 79.32           C
ATOM   4784 1HB  PRO A 314      10.342  -0.874 -10.860  1.00 79.32           H
ATOM   4785 2HB  PRO A 314       9.821   0.466 -11.861  1.00 79.32           H
ATOM   4786  CG  PRO A 314       8.752   0.317  -9.970  1.00 79.32           C
ATOM   4787 1HG  PRO A 314       9.455   0.689  -9.224  1.00 79.32           H
ATOM   4788 2HG  PRO A 314       8.135   1.167 -10.261  1.00 79.32           H
ATOM   4789  CD  PRO A 314       7.920  -0.840  -9.443  1.00 79.32           C
ATOM   4790 1HD  PRO A 314       8.493  -1.477  -8.769  1.00 79.32           H
ATOM   4791 2HD  PRO A 314       7.050  -0.492  -8.885  1.00 79.32           H
ATOM   4792  N   VAL A 315       9.411  -3.362 -11.664  1.00 81.55           N
ATOM   4793  CA  VAL A 315      10.119  -4.527 -12.166  1.00 81.55           C
ATOM   4794  C   VAL A 315       9.192  -5.326 -13.084  1.00 81.55           C
ATOM   4795  O   VAL A 315       9.615  -5.804 -14.135  1.00 81.55           O
ATOM   4796  HA  VAL A 315      10.968  -4.169 -12.749  1.00 81.55           H
ATOM   4797  CB  VAL A 315      10.662  -5.353 -10.998  1.00 81.55           C
ATOM   4798  HB  VAL A 315       9.816  -5.658 -10.382  1.00 81.55           H
ATOM   4799  CG1 VAL A 315      11.359  -6.619 -11.499  1.00 81.55           C
ATOM   4800 1HG1 VAL A 315      10.649  -7.228 -12.057  1.00 81.55           H
ATOM   4801 2HG1 VAL A 315      12.190  -6.343 -12.148  1.00 81.55           H
ATOM   4802 3HG1 VAL A 315      11.735  -7.187 -10.648  1.00 81.55           H
ATOM   4803  CG2 VAL A 315      11.602  -4.518 -10.126  1.00 81.55           C
ATOM   4804 1HG2 VAL A 315      12.442  -4.169 -10.727  1.00 81.55           H
ATOM   4805 2HG2 VAL A 315      11.061  -3.660  -9.726  1.00 81.55           H
ATOM   4806 3HG2 VAL A 315      11.973  -5.129  -9.303  1.00 81.55           H
ATOM   4807  HN  VAL A 315       9.259  -3.353 -10.676  1.00 81.55           H
ATOM   4808  N   LEU A 316       7.945  -5.447 -12.653  1.00 77.22           N
ATOM   4809  CA  LEU A 316       6.960  -6.198 -13.412  1.00 77.22           C
ATOM   4810  C   LEU A 316       6.840  -5.600 -14.815  1.00 77.22           C
ATOM   4811  O   LEU A 316       6.746  -6.332 -15.799  1.00 77.22           O
ATOM   4812  HA  LEU A 316       7.328  -7.220 -13.502  1.00 77.22           H
ATOM   4813  CB  LEU A 316       5.633  -6.260 -12.654  1.00 77.22           C
ATOM   4814 1HB  LEU A 316       5.325  -5.241 -12.417  1.00 77.22           H
ATOM   4815 2HB  LEU A 316       4.876  -6.675 -13.319  1.00 77.22           H
ATOM   4816  CG  LEU A 316       5.637  -7.075 -11.359  1.00 77.22           C
ATOM   4817  HG  LEU A 316       6.449  -6.713 -10.730  1.00 77.22           H
ATOM   4818  CD1 LEU A 316       4.336  -6.873 -10.580  1.00 77.22           C
ATOM   4819 1HD1 LEU A 316       4.223  -5.819 -10.328  1.00 77.22           H
ATOM   4820 2HD1 LEU A 316       3.492  -7.192 -11.192  1.00 77.22           H
ATOM   4821 3HD1 LEU A 316       4.365  -7.464  -9.664  1.00 77.22           H
ATOM   4822  CD2 LEU A 316       5.910  -8.554 -11.644  1.00 77.22           C
ATOM   4823 1HD2 LEU A 316       5.136  -8.947 -12.302  1.00 77.22           H
ATOM   4824 2HD2 LEU A 316       6.883  -8.657 -12.125  1.00 77.22           H
ATOM   4825 3HD2 LEU A 316       5.908  -9.111 -10.707  1.00 77.22           H
ATOM   4826  HN  LEU A 316       7.606  -5.042 -11.803  1.00 77.22           H
ATOM   4827  N   TYR A 317       6.846  -4.276 -14.862  1.00 73.55           N
ATOM   4828  CA  TYR A 317       6.686  -3.572 -16.123  1.00 73.55           C
ATOM   4829  C   TYR A 317       7.879  -3.823 -17.047  1.00 73.55           C
ATOM   4830  O   TYR A 317       7.714  -3.948 -18.260  1.00 73.55           O
ATOM   4831  HA  TYR A 317       5.780  -3.942 -16.602  1.00 73.55           H
ATOM   4832  CB  TYR A 317       6.634  -2.084 -15.770  1.00 73.55           C
ATOM   4833 1HB  TYR A 317       7.588  -1.791 -15.332  1.00 73.55           H
ATOM   4834 2HB  TYR A 317       6.514  -1.507 -16.688  1.00 73.55           H
ATOM   4835  CG  TYR A 317       5.509  -1.713 -14.802  1.00 73.55           C
ATOM   4836  CD1 TYR A 317       4.342  -2.450 -14.784  1.00 73.55           C
ATOM   4837  HD1 TYR A 317       4.223  -3.297 -15.460  1.00 73.55           H
ATOM   4838  CD2 TYR A 317       5.660  -0.641 -13.946  1.00 73.55           C
ATOM   4839  HD2 TYR A 317       6.582  -0.058 -13.960  1.00 73.55           H
ATOM   4840  CE1 TYR A 317       3.284  -2.101 -13.873  1.00 73.55           C
ATOM   4841  HE1 TYR A 317       2.357  -2.675 -13.848  1.00 73.55           H
ATOM   4842  CE2 TYR A 317       4.602  -0.291 -13.035  1.00 73.55           C
ATOM   4843  HE2 TYR A 317       4.708   0.553 -12.354  1.00 73.55           H
ATOM   4844  CZ  TYR A 317       3.466  -1.039 -13.043  1.00 73.55           C
ATOM   4845  OH  TYR A 317       2.466  -0.709 -12.182  1.00 73.55           O
ATOM   4846  HH  TYR A 317       1.799  -1.453 -12.131  1.00 73.55           H
ATOM   4847  HN  TYR A 317       6.958  -3.689 -14.061  1.00 73.55           H
ATOM   4848  N   VAL A 318       9.054  -3.889 -16.439  1.00 72.71           N
ATOM   4849  CA  VAL A 318      10.278  -4.095 -17.195  1.00 72.71           C
ATOM   4850  C   VAL A 318      10.222  -5.460 -17.885  1.00 72.71           C
ATOM   4851  O   VAL A 318      10.353  -5.550 -19.104  1.00 72.71           O
ATOM   4852  HA  VAL A 318      10.327  -3.319 -17.959  1.00 72.71           H
ATOM   4853  CB  VAL A 318      11.492  -3.938 -16.279  1.00 72.71           C
ATOM   4854  HB  VAL A 318      11.354  -4.597 -15.422  1.00 72.71           H
ATOM   4855  CG1 VAL A 318      12.777  -4.361 -16.994  1.00 72.71           C
ATOM   4856 1HG1 VAL A 318      12.699  -5.406 -17.293  1.00 72.71           H
ATOM   4857 2HG1 VAL A 318      12.923  -3.740 -17.877  1.00 72.71           H
ATOM   4858 3HG1 VAL A 318      13.625  -4.239 -16.320  1.00 72.71           H
ATOM   4859  CG2 VAL A 318      11.603  -2.504 -15.756  1.00 72.71           C
ATOM   4860 1HG2 VAL A 318      11.708  -1.818 -16.597  1.00 72.71           H
ATOM   4861 2HG2 VAL A 318      10.704  -2.253 -15.192  1.00 72.71           H
ATOM   4862 3HG2 VAL A 318      12.474  -2.420 -15.107  1.00 72.71           H
ATOM   4863  HN  VAL A 318       9.178  -3.805 -15.450  1.00 72.71           H
ATOM   4864  N   PHE A 319      10.028  -6.490 -17.073  1.00 71.90           N
ATOM   4865  CA  PHE A 319      10.182  -7.855 -17.546  1.00 71.90           C
ATOM   4866  C   PHE A 319       8.982  -8.281 -18.394  1.00 71.90           C
ATOM   4867  O   PHE A 319       9.130  -9.044 -19.347  1.00 71.90           O
ATOM   4868  HA  PHE A 319      11.085  -7.886 -18.156  1.00 71.90           H
ATOM   4869  CB  PHE A 319      10.261  -8.751 -16.309  1.00 71.90           C
ATOM   4870 1HB  PHE A 319       9.503  -8.432 -15.593  1.00 71.90           H
ATOM   4871 2HB  PHE A 319      10.017  -9.774 -16.597  1.00 71.90           H
ATOM   4872  CG  PHE A 319      11.627  -8.743 -15.620  1.00 71.90           C
ATOM   4873  CD1 PHE A 319      12.710  -9.268 -16.252  1.00 71.90           C
ATOM   4874  HD1 PHE A 319      12.605  -9.695 -17.250  1.00 71.90           H
ATOM   4875  CD2 PHE A 319      11.758  -8.210 -14.375  1.00 71.90           C
ATOM   4876  HD2 PHE A 319      10.889  -7.789 -13.869  1.00 71.90           H
ATOM   4877  CE1 PHE A 319      13.978  -9.260 -15.613  1.00 71.90           C
ATOM   4878  HE1 PHE A 319      14.847  -9.681 -16.120  1.00 71.90           H
ATOM   4879  CE2 PHE A 319      13.026  -8.202 -13.736  1.00 71.90           C
ATOM   4880  HE2 PHE A 319      13.131  -7.776 -12.739  1.00 71.90           H
ATOM   4881  CZ  PHE A 319      14.109  -8.728 -14.368  1.00 71.90           C
ATOM   4882  HZ  PHE A 319      15.082  -8.722 -13.878  1.00 71.90           H
ATOM   4883  HN  PHE A 319       9.770  -6.403 -16.111  1.00 71.90           H
ATOM   4884  N   VAL A 320       7.820  -7.768 -18.017  1.00 68.41           N
ATOM   4885  CA  VAL A 320       6.567  -8.308 -18.516  1.00 68.41           C
ATOM   4886  C   VAL A 320       5.997  -7.366 -19.579  1.00 68.41           C
ATOM   4887  O   VAL A 320       5.309  -7.806 -20.499  1.00 68.41           O
ATOM   4888  HA  VAL A 320       6.784  -9.270 -18.980  1.00 68.41           H
ATOM   4889  CB  VAL A 320       5.602  -8.550 -17.353  1.00 68.41           C
ATOM   4890  HB  VAL A 320       5.221  -7.582 -17.026  1.00 68.41           H
ATOM   4891  CG1 VAL A 320       4.409  -9.398 -17.798  1.00 68.41           C
ATOM   4892 1HG1 VAL A 320       3.873  -8.882 -18.595  1.00 68.41           H
ATOM   4893 2HG1 VAL A 320       4.764 -10.362 -18.164  1.00 68.41           H
ATOM   4894 3HG1 VAL A 320       3.739  -9.555 -16.953  1.00 68.41           H
ATOM   4895  CG2 VAL A 320       6.323  -9.196 -16.168  1.00 68.41           C
ATOM   4896 1HG2 VAL A 320       6.744 -10.153 -16.477  1.00 68.41           H
ATOM   4897 2HG2 VAL A 320       7.123  -8.539 -15.827  1.00 68.41           H
ATOM   4898 3HG2 VAL A 320       5.614  -9.357 -15.356  1.00 68.41           H
ATOM   4899  HN  VAL A 320       7.727  -6.999 -17.385  1.00 68.41           H
ATOM   4900  N   GLY A 321       6.305  -6.088 -19.417  1.00 70.57           N
ATOM   4901  CA  GLY A 321       5.815  -5.077 -20.339  1.00 70.57           C
ATOM   4902  C   GLY A 321       6.700  -4.996 -21.584  1.00 70.57           C
ATOM   4903  O   GLY A 321       7.769  -4.388 -21.552  1.00 70.57           O
ATOM   4904 1HA  GLY A 321       4.791  -5.312 -20.631  1.00 70.57           H
ATOM   4905 2HA  GLY A 321       5.790  -4.107 -19.842  1.00 70.57           H
ATOM   4906  HN  GLY A 321       6.876  -5.740 -18.674  1.00 70.57           H
ATOM   4907  N   GLU A 322       6.223  -5.618 -22.652  1.00 75.30           N
ATOM   4908  CA  GLU A 322       6.839  -5.444 -23.957  1.00 75.30           C
ATOM   4909  C   GLU A 322       6.838  -3.966 -24.352  1.00 75.30           C
ATOM   4910  O   GLU A 322       7.850  -3.443 -24.814  1.00 75.30           O
ATOM   4911  HA  GLU A 322       7.864  -5.796 -23.842  1.00 75.30           H
ATOM   4912  CB  GLU A 322       6.132  -6.295 -25.014  1.00 75.30           C
ATOM   4913 1HB  GLU A 322       5.054  -6.145 -24.946  1.00 75.30           H
ATOM   4914 2HB  GLU A 322       6.537  -6.066 -26.000  1.00 75.30           H
ATOM   4915  CG  GLU A 322       6.386  -7.785 -24.779  1.00 75.30           C
ATOM   4916 1HG  GLU A 322       7.458  -7.968 -24.709  1.00 75.30           H
ATOM   4917 2HG  GLU A 322       5.949  -8.086 -23.827  1.00 75.30           H
ATOM   4918  CD  GLU A 322       5.791  -8.628 -25.909  1.00 75.30           C
ATOM   4919  OE1 GLU A 322       6.153  -9.822 -25.977  1.00 75.30           O
ATOM   4920  OE2 GLU A 322       4.988  -8.059 -26.679  1.00 75.30           O
ATOM   4921  HN  GLU A 322       5.432  -6.230 -22.636  1.00 75.30           H
ATOM   4922  N   ARG A 323       5.690  -3.335 -24.155  1.00 76.11           N
ATOM   4923  CA  ARG A 323       5.526  -1.943 -24.539  1.00 76.11           C
ATOM   4924  C   ARG A 323       6.522  -1.063 -23.782  1.00 76.11           C
ATOM   4925  O   ARG A 323       7.136  -0.171 -24.365  1.00 76.11           O
ATOM   4926  HA  ARG A 323       5.722  -1.925 -25.611  1.00 76.11           H
ATOM   4927  CB  ARG A 323       4.104  -1.456 -24.251  1.00 76.11           C
ATOM   4928 1HB  ARG A 323       3.393  -2.255 -24.460  1.00 76.11           H
ATOM   4929 2HB  ARG A 323       4.007  -1.212 -23.193  1.00 76.11           H
ATOM   4930  CG  ARG A 323       3.763  -0.228 -25.097  1.00 76.11           C
ATOM   4931 1HG  ARG A 323       4.446   0.587 -24.853  1.00 76.11           H
ATOM   4932 2HG  ARG A 323       3.906  -0.458 -26.153  1.00 76.11           H
ATOM   4933  CD  ARG A 323       2.320   0.220 -24.858  1.00 76.11           C
ATOM   4934 1HD  ARG A 323       1.673  -0.651 -24.752  1.00 76.11           H
ATOM   4935 2HD  ARG A 323       2.254   0.781 -23.925  1.00 76.11           H
ATOM   4936  NE  ARG A 323       1.857   1.059 -25.985  1.00 76.11           N
ATOM   4937  HE  ARG A 323       2.469   1.173 -26.767  1.00 76.11           H
ATOM   4938  CZ  ARG A 323       0.668   1.676 -26.023  1.00 76.11           C
ATOM   4939  NH1 ARG A 323      -0.193   1.559 -25.003  1.00 76.11           N
ATOM   4940 1HH1 ARG A 323       0.051   1.007 -24.205  1.00 76.11           H
ATOM   4941 2HH1 ARG A 323      -1.078   2.022 -25.039  1.00 76.11           H
ATOM   4942  NH2 ARG A 323       0.353   2.413 -27.098  1.00 76.11           N
ATOM   4943 1HH2 ARG A 323      -0.531   2.880 -27.142  1.00 76.11           H
ATOM   4944 2HH2 ARG A 323       1.000   2.495 -27.855  1.00 76.11           H
ATOM   4945  HN  ARG A 323       4.883  -3.757 -23.742  1.00 76.11           H
ATOM   4946  N   PHE A 324       6.652  -1.344 -22.493  1.00 78.26           N
ATOM   4947  CA  PHE A 324       7.513  -0.547 -21.636  1.00 78.26           C
ATOM   4948  C   PHE A 324       8.979  -0.688 -22.049  1.00 78.26           C
ATOM   4949  O   PHE A 324       9.711   0.300 -22.100  1.00 78.26           O
ATOM   4950  HA  PHE A 324       7.205   0.493 -21.745  1.00 78.26           H
ATOM   4951  CB  PHE A 324       7.343  -1.080 -20.212  1.00 78.26           C
ATOM   4952 1HB  PHE A 324       6.280  -1.138 -19.981  1.00 78.26           H
ATOM   4953 2HB  PHE A 324       7.735  -2.096 -20.166  1.00 78.26           H
ATOM   4954  CG  PHE A 324       8.037  -0.233 -19.144  1.00 78.26           C
ATOM   4955  CD1 PHE A 324       9.288  -0.561 -18.722  1.00 78.26           C
ATOM   4956  HD1 PHE A 324       9.796  -1.427 -19.145  1.00 78.26           H
ATOM   4957  CD2 PHE A 324       7.404   0.849 -18.616  1.00 78.26           C
ATOM   4958  HD2 PHE A 324       6.401   1.112 -18.954  1.00 78.26           H
ATOM   4959  CE1 PHE A 324       9.932   0.226 -17.731  1.00 78.26           C
ATOM   4960  HE1 PHE A 324      10.935  -0.038 -17.393  1.00 78.26           H
ATOM   4961  CE2 PHE A 324       8.048   1.635 -17.624  1.00 78.26           C
ATOM   4962  HE2 PHE A 324       7.540   2.502 -17.201  1.00 78.26           H
ATOM   4963  CZ  PHE A 324       9.299   1.307 -17.203  1.00 78.26           C
ATOM   4964  HZ  PHE A 324       9.793   1.911 -16.442  1.00 78.26           H
ATOM   4965  HN  PHE A 324       6.183  -2.099 -22.036  1.00 78.26           H
ATOM   4966  N   ARG A 325       9.365  -1.923 -22.333  1.00 81.09           N
ATOM   4967  CA  ARG A 325      10.725  -2.202 -22.762  1.00 81.09           C
ATOM   4968  C   ARG A 325      11.063  -1.394 -24.017  1.00 81.09           C
ATOM   4969  O   ARG A 325      12.150  -0.828 -24.121  1.00 81.09           O
ATOM   4970  HA  ARG A 325      11.350  -1.900 -21.921  1.00 81.09           H
ATOM   4971  CB  ARG A 325      10.916  -3.691 -23.056  1.00 81.09           C
ATOM   4972 1HB  ARG A 325      10.010  -4.095 -23.509  1.00 81.09           H
ATOM   4973 2HB  ARG A 325      11.720  -3.823 -23.779  1.00 81.09           H
ATOM   4974  CG  ARG A 325      11.241  -4.466 -21.777  1.00 81.09           C
ATOM   4975 1HG  ARG A 325      12.126  -4.040 -21.305  1.00 81.09           H
ATOM   4976 2HG  ARG A 325      10.420  -4.362 -21.066  1.00 81.09           H
ATOM   4977  CD  ARG A 325      11.478  -5.947 -22.078  1.00 81.09           C
ATOM   4978 1HD  ARG A 325      12.032  -6.053 -23.011  1.00 81.09           H
ATOM   4979 2HD  ARG A 325      12.088  -6.393 -21.293  1.00 81.09           H
ATOM   4980  NE  ARG A 325      10.183  -6.657 -22.176  1.00 81.09           N
ATOM   4981  HE  ARG A 325       9.346  -6.123 -22.063  1.00 81.09           H
ATOM   4982  CZ  ARG A 325      10.063  -7.972 -22.406  1.00 81.09           C
ATOM   4983  NH1 ARG A 325      11.152  -8.737 -22.564  1.00 81.09           N
ATOM   4984 1HH1 ARG A 325      12.063  -8.327 -22.511  1.00 81.09           H
ATOM   4985 2HH1 ARG A 325      11.054  -9.717 -22.736  1.00 81.09           H
ATOM   4986  NH2 ARG A 325       8.838  -8.510 -22.474  1.00 81.09           N
ATOM   4987 1HH2 ARG A 325       8.731  -9.490 -22.645  1.00 81.09           H
ATOM   4988 2HH2 ARG A 325       8.031  -7.932 -22.355  1.00 81.09           H
ATOM   4989  HN  ARG A 325       8.768  -2.723 -22.275  1.00 81.09           H
ATOM   4990  N   ARG A 326      10.111  -1.367 -24.938  1.00 82.12           N
ATOM   4991  CA  ARG A 326      10.281  -0.611 -26.167  1.00 82.12           C
ATOM   4992  C   ARG A 326      10.445   0.878 -25.856  1.00 82.12           C
ATOM   4993  O   ARG A 326      11.330   1.536 -26.400  1.00 82.12           O
ATOM   4994  HA  ARG A 326      11.183  -1.018 -26.623  1.00 82.12           H
ATOM   4995  CB  ARG A 326       9.083  -0.801 -27.100  1.00 82.12           C
ATOM   4996 1HB  ARG A 326       8.157  -0.687 -26.537  1.00 82.12           H
ATOM   4997 2HB  ARG A 326       9.088  -0.026 -27.867  1.00 82.12           H
ATOM   4998  CG  ARG A 326       9.117  -2.180 -27.762  1.00 82.12           C
ATOM   4999 1HG  ARG A 326      10.040  -2.292 -28.332  1.00 82.12           H
ATOM   5000 2HG  ARG A 326       9.120  -2.955 -26.996  1.00 82.12           H
ATOM   5001  CD  ARG A 326       7.914  -2.375 -28.687  1.00 82.12           C
ATOM   5002 1HD  ARG A 326       7.002  -2.057 -28.182  1.00 82.12           H
ATOM   5003 2HD  ARG A 326       8.022  -1.750 -29.573  1.00 82.12           H
ATOM   5004  NE  ARG A 326       7.804  -3.797 -29.082  1.00 82.12           N
ATOM   5005  HE  ARG A 326       7.907  -4.491 -28.370  1.00 82.12           H
ATOM   5006  CZ  ARG A 326       7.575  -4.212 -30.335  1.00 82.12           C
ATOM   5007  NH1 ARG A 326       7.429  -3.326 -31.330  1.00 82.12           N
ATOM   5008 1HH1 ARG A 326       7.491  -2.347 -31.140  1.00 82.12           H
ATOM   5009 2HH1 ARG A 326       7.258  -3.645 -32.262  1.00 82.12           H
ATOM   5010  NH2 ARG A 326       7.494  -5.528 -30.579  1.00 82.12           N
ATOM   5011 1HH2 ARG A 326       7.324  -5.854 -31.508  1.00 82.12           H
ATOM   5012 2HH2 ARG A 326       7.604  -6.182 -29.831  1.00 82.12           H
ATOM   5013  HN  ARG A 326       9.239  -1.849 -24.855  1.00 82.12           H
ATOM   5014  N   ASP A 327       9.577   1.366 -24.982  1.00 83.49           N
ATOM   5015  CA  ASP A 327       9.577   2.777 -24.636  1.00 83.49           C
ATOM   5016  C   ASP A 327      10.885   3.124 -23.922  1.00 83.49           C
ATOM   5017  O   ASP A 327      11.474   4.174 -24.173  1.00 83.49           O
ATOM   5018  HA  ASP A 327       9.467   3.304 -25.584  1.00 83.49           H
ATOM   5019  CB  ASP A 327       8.420   3.113 -23.693  1.00 83.49           C
ATOM   5020 1HB  ASP A 327       8.493   2.506 -22.791  1.00 83.49           H
ATOM   5021 2HB  ASP A 327       8.490   4.155 -23.382  1.00 83.49           H
ATOM   5022  CG  ASP A 327       7.070   2.868 -24.371  1.00 83.49           C
ATOM   5023  OD1 ASP A 327       7.024   3.016 -25.612  1.00 83.49           O
ATOM   5024  OD2 ASP A 327       6.116   2.538 -23.634  1.00 83.49           O
ATOM   5025  HN  ASP A 327       8.885   0.816 -24.514  1.00 83.49           H
ATOM   5026  N   LEU A 328      11.301   2.221 -23.046  1.00 84.38           N
ATOM   5027  CA  LEU A 328      12.504   2.439 -22.261  1.00 84.38           C
ATOM   5028  C   LEU A 328      13.696   2.622 -23.203  1.00 84.38           C
ATOM   5029  O   LEU A 328      14.429   3.605 -23.098  1.00 84.38           O
ATOM   5030  HA  LEU A 328      12.364   3.362 -21.698  1.00 84.38           H
ATOM   5031  CB  LEU A 328      12.692   1.311 -21.244  1.00 84.38           C
ATOM   5032 1HB  LEU A 328      11.844   1.322 -20.560  1.00 84.38           H
ATOM   5033 2HB  LEU A 328      12.660   0.360 -21.776  1.00 84.38           H
ATOM   5034  CG  LEU A 328      13.979   1.360 -20.419  1.00 84.38           C
ATOM   5035  HG  LEU A 328      14.823   1.420 -21.106  1.00 84.38           H
ATOM   5036  CD1 LEU A 328      14.020   2.613 -19.542  1.00 84.38           C
ATOM   5037 1HD1 LEU A 328      13.976   3.501 -20.173  1.00 84.38           H
ATOM   5038 2HD1 LEU A 328      13.169   2.609 -18.861  1.00 84.38           H
ATOM   5039 3HD1 LEU A 328      14.946   2.623 -18.966  1.00 84.38           H
ATOM   5040  CD2 LEU A 328      14.153   0.081 -19.598  1.00 84.38           C
ATOM   5041 1HD2 LEU A 328      13.307  -0.035 -18.921  1.00 84.38           H
ATOM   5042 2HD2 LEU A 328      14.200  -0.777 -20.269  1.00 84.38           H
ATOM   5043 3HD2 LEU A 328      15.075   0.142 -19.021  1.00 84.38           H
ATOM   5044  HN  LEU A 328      10.832   1.356 -22.870  1.00 84.38           H
ATOM   5045  N   VAL A 329      13.852   1.661 -24.102  1.00 84.03           N
ATOM   5046  CA  VAL A 329      14.988   1.663 -25.009  1.00 84.03           C
ATOM   5047  C   VAL A 329      14.937   2.919 -25.881  1.00 84.03           C
ATOM   5048  O   VAL A 329      15.974   3.492 -26.211  1.00 84.03           O
ATOM   5049  HA  VAL A 329      15.893   1.693 -24.403  1.00 84.03           H
ATOM   5050  CB  VAL A 329      15.007   0.369 -25.825  1.00 84.03           C
ATOM   5051  HB  VAL A 329      14.043   0.274 -26.325  1.00 84.03           H
ATOM   5052  CG1 VAL A 329      16.093   0.416 -26.902  1.00 84.03           C
ATOM   5053 1HG1 VAL A 329      15.900   1.251 -27.575  1.00 84.03           H
ATOM   5054 2HG1 VAL A 329      17.067   0.546 -26.430  1.00 84.03           H
ATOM   5055 3HG1 VAL A 329      16.084  -0.516 -27.467  1.00 84.03           H
ATOM   5056  CG2 VAL A 329      15.187  -0.850 -24.917  1.00 84.03           C
ATOM   5057 1HG2 VAL A 329      16.130  -0.764 -24.377  1.00 84.03           H
ATOM   5058 2HG2 VAL A 329      14.363  -0.898 -24.205  1.00 84.03           H
ATOM   5059 3HG2 VAL A 329      15.197  -1.756 -25.523  1.00 84.03           H
ATOM   5060  HN  VAL A 329      13.222   0.894 -24.215  1.00 84.03           H
ATOM   5061  N   LYS A 330      13.720   3.310 -26.228  1.00 83.05           N
[truncated: 117,320 more chars]
