# Supplementary material for: Noncanonical roles of chemokine regions in CCR9 activation revealed by structural modeling and mutational mapping
Source: Nat Commun. 2025 Aug 18;16:7695. doi: 10.1038/s41467-025-62321-9 (PMC12361432; doi:10.1038/s41467-025-62321-9)
Supplement: Supplementary file 4 — Supplementary Data 2 [file 41467_2025_62321_MOESM4_ESM.zip › CCR9_CCL25_rnk115.pdb]

SSBOND   1 CYS A   38    CYS A  289 
SSBOND   2 CYS A  119    CYS A  198 
SSBOND   3 CYS B    7    CYS B   35 
SSBOND   4 CYS B    8    CYS B   52 
ATOM      1  N   GLU A  20      -3.982  -4.559  60.908  1.00 45.59           N
ATOM      2  CA  GLU A  20      -4.096  -4.233  59.497  1.00 45.59           C
ATOM      3  C   GLU A  20      -2.778  -4.526  58.777  1.00 45.59           C
ATOM      4  O   GLU A  20      -2.766  -4.765  57.570  1.00 45.59           O
ATOM      5  HA  GLU A  20      -4.881  -4.885  59.112  1.00 45.59           H
ATOM      6  CB  GLU A  20      -4.515  -2.775  59.303  1.00 45.59           C
ATOM      7 1HB  GLU A  20      -4.050  -2.154  60.068  1.00 45.59           H
ATOM      8 2HB  GLU A  20      -4.279  -2.457  58.288  1.00 45.59           H
ATOM      9  CG  GLU A  20      -6.028  -2.613  59.464  1.00 45.59           C
ATOM     10 1HG  GLU A  20      -6.539  -3.459  59.006  1.00 45.59           H
ATOM     11 2HG  GLU A  20      -6.287  -2.620  60.523  1.00 45.59           H
ATOM     12  CD  GLU A  20      -6.512  -1.310  58.824  1.00 45.59           C
ATOM     13  OE1 GLU A  20      -7.718  -1.250  58.502  1.00 45.59           O
ATOM     14  OE2 GLU A  20      -5.664  -0.405  58.670  1.00 45.59           O
ATOM     15  HN  GLU A  20      -3.082  -4.885  61.195  1.00 45.59           H
ATOM     16  N   SER A  21      -1.701  -4.496  59.547  1.00 52.05           N
ATOM     17  CA  SER A  21      -0.369  -4.599  58.975  1.00 52.05           C
ATOM     18  C   SER A  21      -0.130  -6.018  58.457  1.00 52.05           C
ATOM     19  O   SER A  21       0.367  -6.202  57.347  1.00 52.05           O
ATOM     20  HA  SER A  21      -0.352  -3.883  58.153  1.00 52.05           H
ATOM     21  CB  SER A  21       0.702  -4.222  60.001  1.00 52.05           C
ATOM     22 1HB  SER A  21       1.642  -4.024  59.488  1.00 52.05           H
ATOM     23 2HB  SER A  21       0.413  -3.298  60.504  1.00 52.05           H
ATOM     24  OG  SER A  21       0.897  -5.248  60.971  1.00 52.05           O
ATOM     25  HG  SER A  21       1.593  -4.966  61.631  1.00 52.05           H
ATOM     26  HN  SER A  21      -1.727  -4.404  60.543  1.00 52.05           H
ATOM     27  N   THR A  22      -0.496  -6.986  59.285  1.00 53.60           N
ATOM     28  CA  THR A  22      -0.245  -8.381  58.963  1.00 53.60           C
ATOM     29  C   THR A  22      -1.060  -8.800  57.738  1.00 53.60           C
ATOM     30  O   THR A  22      -0.509  -9.328  56.773  1.00 53.60           O
ATOM     31  HA  THR A  22       0.807  -8.489  58.700  1.00 53.60           H
ATOM     32  CB  THR A  22      -0.549  -9.215  60.209  1.00 53.60           C
ATOM     33  HB  THR A  22      -1.139 -10.096  59.953  1.00 53.60           H
ATOM     34  OG1 THR A  22      -1.173  -8.295  61.100  1.00 53.60           O
ATOM     35  HG1 THR A  22      -1.620  -8.789  61.845  1.00 53.60           H
ATOM     36  CG2 THR A  22       0.719  -9.648  60.948  1.00 53.60           C
ATOM     37 1HG2 THR A  22       1.275  -8.765  61.263  1.00 53.60           H
ATOM     38 2HG2 THR A  22       1.339 -10.250  60.283  1.00 53.60           H
ATOM     39 3HG2 THR A  22       0.446 -10.237  61.823  1.00 53.60           H
ATOM     40  HN  THR A  22      -0.954  -6.830  60.160  1.00 53.60           H
ATOM     41  N   SER A  23      -2.358  -8.548  57.815  1.00 55.76           N
ATOM     42  CA  SER A  23      -3.261  -8.938  56.746  1.00 55.76           C
ATOM     43  C   SER A  23      -2.870  -8.233  55.446  1.00 55.76           C
ATOM     44  O   SER A  23      -2.958  -8.817  54.368  1.00 55.76           O
ATOM     45  HA  SER A  23      -3.142 -10.017  56.647  1.00 55.76           H
ATOM     46  CB  SER A  23      -4.713  -8.618  57.107  1.00 55.76           C
ATOM     47 1HB  SER A  23      -5.364  -8.906  56.281  1.00 55.76           H
ATOM     48 2HB  SER A  23      -5.012  -9.212  57.970  1.00 55.76           H
ATOM     49  OG  SER A  23      -4.899  -7.235  57.397  1.00 55.76           O
ATOM     50  HG  SER A  23      -5.859  -7.056  57.611  1.00 55.76           H
ATOM     51  HN  SER A  23      -2.793  -8.087  58.589  1.00 55.76           H
ATOM     52  N   SER A  24      -2.445  -6.986  55.592  1.00 61.35           N
ATOM     53  CA  SER A  24      -2.017  -6.203  54.445  1.00 61.35           C
ATOM     54  C   SER A  24      -0.755  -6.817  53.834  1.00 61.35           C
ATOM     55  O   SER A  24      -0.474  -6.618  52.653  1.00 61.35           O
ATOM     56  HA  SER A  24      -2.845  -6.248  53.739  1.00 61.35           H
ATOM     57  CB  SER A  24      -1.761  -4.746  54.838  1.00 61.35           C
ATOM     58 1HB  SER A  24      -1.890  -4.107  53.964  1.00 61.35           H
ATOM     59 2HB  SER A  24      -2.503  -4.433  55.573  1.00 61.35           H
ATOM     60  OG  SER A  24      -0.454  -4.559  55.374  1.00 61.35           O
ATOM     61  HG  SER A  24      -0.372  -5.037  56.248  1.00 61.35           H
ATOM     62  HN  SER A  24      -2.392  -6.512  56.471  1.00 61.35           H
ATOM     63  N   MET A  25      -0.030  -7.550  54.666  1.00 65.09           N
ATOM     64  CA  MET A  25       1.189  -8.202  54.219  1.00 65.09           C
ATOM     65  C   MET A  25       0.876  -9.503  53.478  1.00 65.09           C
ATOM     66  O   MET A  25       1.480  -9.795  52.447  1.00 65.09           O
ATOM     67  HA  MET A  25       1.668  -7.496  53.541  1.00 65.09           H
ATOM     68  CB  MET A  25       2.078  -8.504  55.427  1.00 65.09           C
ATOM     69 1HB  MET A  25       1.941  -7.734  56.186  1.00 65.09           H
ATOM     70 2HB  MET A  25       1.778  -9.451  55.877  1.00 65.09           H
ATOM     71  CG  MET A  25       3.552  -8.571  55.021  1.00 65.09           C
ATOM     72 1HG  MET A  25       4.126  -9.092  55.787  1.00 65.09           H
ATOM     73 2HG  MET A  25       3.658  -9.143  54.099  1.00 65.09           H
ATOM     74  SD  MET A  25       4.197  -6.923  54.792  1.00 65.09           S
ATOM     75  CE  MET A  25       5.948  -7.269  54.816  1.00 65.09           C
ATOM     76 1HE  MET A  25       6.216  -7.721  55.772  1.00 65.09           H
ATOM     77 2HE  MET A  25       6.193  -7.957  54.007  1.00 65.09           H
ATOM     78 3HE  MET A  25       6.504  -6.341  54.685  1.00 65.09           H
ATOM     79  HN  MET A  25      -0.263  -7.702  55.626  1.00 65.09           H
ATOM     80  N   GLU A  26      -0.068 -10.250  54.032  1.00 66.43           N
ATOM     81  CA  GLU A  26      -0.475 -11.509  53.431  1.00 66.43           C
ATOM     82  C   GLU A  26      -1.132 -11.260  52.072  1.00 66.43           C
ATOM     83  O   GLU A  26      -0.835 -11.952  51.099  1.00 66.43           O
ATOM     84  HA  GLU A  26       0.445 -12.077  53.298  1.00 66.43           H
ATOM     85  CB  GLU A  26      -1.413 -12.282  54.360  1.00 66.43           C
ATOM     86 1HB  GLU A  26      -2.174 -11.610  54.757  1.00 66.43           H
ATOM     87 2HB  GLU A  26      -1.829 -13.140  53.832  1.00 66.43           H
ATOM     88  CG  GLU A  26      -0.652 -12.844  55.563  1.00 66.43           C
ATOM     89 1HG  GLU A  26       0.156 -13.489  55.217  1.00 66.43           H
ATOM     90 2HG  GLU A  26      -0.194 -12.029  56.121  1.00 66.43           H
ATOM     91  CD  GLU A  26      -1.586 -13.637  56.480  1.00 66.43           C
ATOM     92  OE1 GLU A  26      -1.057 -14.479  57.237  1.00 66.43           O
ATOM     93  OE2 GLU A  26      -2.807 -13.382  56.404  1.00 66.43           O
ATOM     94  HN  GLU A  26      -0.550 -10.008  54.874  1.00 66.43           H
ATOM     95  N   ASP A  27      -2.013 -10.271  52.049  1.00 62.53           N
ATOM     96  CA  ASP A  27      -2.737  -9.942  50.832  1.00 62.53           C
ATOM     97  C   ASP A  27      -1.736  -9.665  49.708  1.00 62.53           C
ATOM     98  O   ASP A  27      -1.963 -10.050  48.562  1.00 62.53           O
ATOM     99  HA  ASP A  27      -3.364 -10.809  50.628  1.00 62.53           H
ATOM    100  CB  ASP A  27      -3.592  -8.688  51.023  1.00 62.53           C
ATOM    101 1HB  ASP A  27      -3.049  -7.960  51.626  1.00 62.53           H
ATOM    102 2HB  ASP A  27      -3.781  -8.221  50.056  1.00 62.53           H
ATOM    103  CG  ASP A  27      -4.922  -9.028  51.699  1.00 62.53           C
ATOM    104  OD1 ASP A  27      -5.223 -10.239  51.781  1.00 62.53           O
ATOM    105  OD2 ASP A  27      -5.607  -8.071  52.119  1.00 62.53           O
ATOM    106  HN  ASP A  27      -2.235  -9.701  52.840  1.00 62.53           H
ATOM    107  N   TYR A  28      -0.651  -9.000  50.075  1.00 67.12           N
ATOM    108  CA  TYR A  28       0.376  -8.651  49.109  1.00 67.12           C
ATOM    109  C   TYR A  28       1.168  -9.888  48.679  1.00 67.12           C
ATOM    110  O   TYR A  28       1.603  -9.984  47.533  1.00 67.12           O
ATOM    111  HA  TYR A  28      -0.116  -8.223  48.235  1.00 67.12           H
ATOM    112  CB  TYR A  28       1.317  -7.680  49.825  1.00 67.12           C
ATOM    113 1HB  TYR A  28       0.749  -6.804  50.138  1.00 67.12           H
ATOM    114 2HB  TYR A  28       1.693  -8.156  50.730  1.00 67.12           H
ATOM    115  CG  TYR A  28       2.504  -7.223  48.975  1.00 67.12           C
ATOM    116  CD1 TYR A  28       3.733  -7.833  49.122  1.00 67.12           C
ATOM    117  HD1 TYR A  28       3.859  -8.639  49.844  1.00 67.12           H
ATOM    118  CD2 TYR A  28       2.345  -6.202  48.060  1.00 67.12           C
ATOM    119  HD2 TYR A  28       1.374  -5.720  47.944  1.00 67.12           H
ATOM    120  CE1 TYR A  28       4.851  -7.402  48.322  1.00 67.12           C
ATOM    121  HE1 TYR A  28       5.827  -7.875  48.429  1.00 67.12           H
ATOM    122  CE2 TYR A  28       3.463  -5.772  47.260  1.00 67.12           C
ATOM    123  HE2 TYR A  28       3.351  -4.966  46.535  1.00 67.12           H
ATOM    124  CZ  TYR A  28       4.660  -6.393  47.431  1.00 67.12           C
ATOM    125  OH  TYR A  28       5.716  -5.987  46.675  1.00 67.12           O
ATOM    126  HH  TYR A  28       5.431  -5.255  46.056  1.00 67.12           H
ATOM    127  HN  TYR A  28      -0.468  -8.702  51.012  1.00 67.12           H
ATOM    128  N   VAL A  29       1.333 -10.803  49.623  1.00 64.25           N
ATOM    129  CA  VAL A  29       2.141 -11.986  49.386  1.00 64.25           C
ATOM    130  C   VAL A  29       1.355 -12.970  48.516  1.00 64.25           C
ATOM    131  O   VAL A  29       1.930 -13.653  47.671  1.00 64.25           O
ATOM    132  HA  VAL A  29       3.032 -11.672  48.842  1.00 64.25           H
ATOM    133  CB  VAL A  29       2.588 -12.591  50.718  1.00 64.25           C
ATOM    134  HB  VAL A  29       1.696 -12.792  51.311  1.00 64.25           H
ATOM    135  CG1 VAL A  29       3.316 -13.919  50.501  1.00 64.25           C
ATOM    136 1HG1 VAL A  29       2.648 -14.623  50.004  1.00 64.25           H
ATOM    137 2HG1 VAL A  29       4.196 -13.754  49.880  1.00 64.25           H
ATOM    138 3HG1 VAL A  29       3.622 -14.327  51.464  1.00 64.25           H
ATOM    139  CG2 VAL A  29       3.461 -11.609  51.501  1.00 64.25           C
ATOM    140 1HG2 VAL A  29       4.347 -11.363  50.915  1.00 64.25           H
ATOM    141 2HG2 VAL A  29       2.895 -10.700  51.702  1.00 64.25           H
ATOM    142 3HG2 VAL A  29       3.765 -12.064  52.444  1.00 64.25           H
ATOM    143  HN  VAL A  29       0.925 -10.745  50.535  1.00 64.25           H
ATOM    144  N   ASN A  30       0.052 -13.010  48.755  1.00 68.38           N
ATOM    145  CA  ASN A  30      -0.799 -13.990  48.100  1.00 68.38           C
ATOM    146  C   ASN A  30      -1.244 -13.445  46.742  1.00 68.38           C
ATOM    147  O   ASN A  30      -1.849 -14.165  45.949  1.00 68.38           O
ATOM    148  HA  ASN A  30      -0.186 -14.886  48.010  1.00 68.38           H
ATOM    149  CB  ASN A  30      -2.052 -14.272  48.930  1.00 68.38           C
ATOM    150 1HB  ASN A  30      -2.480 -13.333  49.282  1.00 68.38           H
ATOM    151 2HB  ASN A  30      -2.806 -14.751  48.305  1.00 68.38           H
ATOM    152  CG  ASN A  30      -1.728 -15.171  50.126  1.00 68.38           C
ATOM    153  OD1 ASN A  30      -0.723 -15.861  50.161  1.00 68.38           O
ATOM    154  ND2 ASN A  30      -2.632 -15.123  51.100  1.00 68.38           N
ATOM    155 1HD2 ASN A  30      -3.436 -14.535  51.007  1.00 68.38           H
ATOM    156 2HD2 ASN A  30      -2.509 -15.676  51.924  1.00 68.38           H
ATOM    157  HN  ASN A  30      -0.421 -12.390  49.381  1.00 68.38           H
ATOM    158  N   PHE A  31      -0.927 -12.179  46.515  1.00 74.05           N
ATOM    159  CA  PHE A  31      -1.265 -11.537  45.256  1.00 74.05           C
ATOM    160  C   PHE A  31      -0.499 -12.172  44.093  1.00 74.05           C
ATOM    161  O   PHE A  31       0.731 -12.187  44.090  1.00 74.05           O
ATOM    162  HA  PHE A  31      -2.335 -11.673  45.100  1.00 74.05           H
ATOM    163  CB  PHE A  31      -0.856 -10.068  45.378  1.00 74.05           C
ATOM    164 1HB  PHE A  31      -1.313  -9.648  46.274  1.00 74.05           H
ATOM    165 2HB  PHE A  31       0.224 -10.013  45.516  1.00 74.05           H
ATOM    166  CG  PHE A  31      -1.247  -9.210  44.173  1.00 74.05           C
ATOM    167  CD1 PHE A  31      -0.342  -8.973  43.186  1.00 74.05           C
ATOM    168  HD1 PHE A  31       0.661  -9.394  43.253  1.00 74.05           H
ATOM    169  CD2 PHE A  31      -2.498  -8.685  44.090  1.00 74.05           C
ATOM    170  HD2 PHE A  31      -3.223  -8.876  44.881  1.00 74.05           H
ATOM    171  CE1 PHE A  31      -0.705  -8.177  42.067  1.00 74.05           C
ATOM    172  HE1 PHE A  31       0.020  -7.986  41.276  1.00 74.05           H
ATOM    173  CE2 PHE A  31      -2.861  -7.889  42.971  1.00 74.05           C
ATOM    174  HE2 PHE A  31      -3.865  -7.469  42.904  1.00 74.05           H
ATOM    175  CZ  PHE A  31      -1.957  -7.652  41.983  1.00 74.05           C
ATOM    176  HZ  PHE A  31      -2.236  -7.041  41.125  1.00 74.05           H
ATOM    177  HN  PHE A  31      -0.449 -11.596  47.171  1.00 74.05           H
ATOM    178  N   ASN A  32      -1.258 -12.682  43.134  1.00 69.70           N
ATOM    179  CA  ASN A  32      -0.666 -13.273  41.946  1.00 69.70           C
ATOM    180  C   ASN A  32      -0.224 -12.161  40.994  1.00 69.70           C
ATOM    181  O   ASN A  32      -1.038 -11.615  40.251  1.00 69.70           O
ATOM    182  HA  ASN A  32       0.172 -13.869  42.310  1.00 69.70           H
ATOM    183  CB  ASN A  32      -1.676 -14.154  41.208  1.00 69.70           C
ATOM    184 1HB  ASN A  32      -2.206 -14.784  41.923  1.00 69.70           H
ATOM    185 2HB  ASN A  32      -2.423 -13.527  40.721  1.00 69.70           H
ATOM    186  CG  ASN A  32      -0.980 -15.031  40.165  1.00 69.70           C
ATOM    187  OD1 ASN A  32       0.228 -14.998  39.995  1.00 69.70           O
ATOM    188  ND2 ASN A  32      -1.806 -15.815  39.479  1.00 69.70           N
ATOM    189 1HD2 ASN A  32      -2.788 -15.793  39.668  1.00 69.70           H
ATOM    190 2HD2 ASN A  32      -1.446 -16.425  38.773  1.00 69.70           H
ATOM    191  HN  ASN A  32      -2.257 -12.695  43.160  1.00 69.70           H
ATOM    192  N   PHE A  33       1.065 -11.857  41.047  1.00 71.54           N
ATOM    193  CA  PHE A  33       1.645 -10.893  40.128  1.00 71.54           C
ATOM    194  C   PHE A  33       1.906 -11.528  38.760  1.00 71.54           C
ATOM    195  O   PHE A  33       3.032 -11.505  38.266  1.00 71.54           O
ATOM    196  HA  PHE A  33       0.929 -10.079  40.018  1.00 71.54           H
ATOM    197  CB  PHE A  33       2.978 -10.446  40.732  1.00 71.54           C
ATOM    198 1HB  PHE A  33       3.592 -11.326  40.923  1.00 71.54           H
ATOM    199 2HB  PHE A  33       3.510  -9.838  40.001  1.00 71.54           H
ATOM    200  CG  PHE A  33       2.836  -9.649  42.030  1.00 71.54           C
ATOM    201  CD1 PHE A  33       2.605  -8.310  41.984  1.00 71.54           C
ATOM    202  HD1 PHE A  33       2.520  -7.804  41.022  1.00 71.54           H
ATOM    203  CD2 PHE A  33       2.942 -10.280  43.230  1.00 71.54           C
ATOM    204  HD2 PHE A  33       3.128 -11.353  43.267  1.00 71.54           H
ATOM    205  CE1 PHE A  33       2.474  -7.570  43.189  1.00 71.54           C
ATOM    206  HE1 PHE A  33       2.288  -6.497  43.153  1.00 71.54           H
ATOM    207  CE2 PHE A  33       2.811  -9.540  44.435  1.00 71.54           C
ATOM    208  HE2 PHE A  33       2.896 -10.046  45.397  1.00 71.54           H
ATOM    209  CZ  PHE A  33       2.580  -8.201  44.389  1.00 71.54           C
ATOM    210  HZ  PHE A  33       2.479  -7.633  45.315  1.00 71.54           H
ATOM    211  HN  PHE A  33       1.707 -12.257  41.701  1.00 71.54           H
ATOM    212  N   THR A  34       0.846 -12.079  38.187  1.00 72.51           N
ATOM    213  CA  THR A  34       0.862 -12.449  36.782  1.00 72.51           C
ATOM    214  C   THR A  34       1.335 -11.272  35.927  1.00 72.51           C
ATOM    215  O   THR A  34       0.859 -10.150  36.090  1.00 72.51           O
ATOM    216  HA  THR A  34       1.585 -13.253  36.647  1.00 72.51           H
ATOM    217  CB  THR A  34      -0.535 -12.949  36.409  1.00 72.51           C
ATOM    218  HB  THR A  34      -1.247 -12.124  36.373  1.00 72.51           H
ATOM    219  OG1 THR A  34      -0.812 -13.959  37.375  1.00 72.51           O
ATOM    220  HG1 THR A  34      -0.061 -14.619  37.404  1.00 72.51           H
ATOM    221  CG2 THR A  34      -0.552 -13.695  35.074  1.00 72.51           C
ATOM    222 1HG2 THR A  34       0.109 -14.560  35.132  1.00 72.51           H
ATOM    223 2HG2 THR A  34      -0.211 -13.030  34.281  1.00 72.51           H
ATOM    224 3HG2 THR A  34      -1.567 -14.028  34.857  1.00 72.51           H
ATOM    225  HN  THR A  34      -0.011 -12.273  38.666  1.00 72.51           H
ATOM    226  N   ASP A  35       2.267 -11.569  35.032  1.00 81.29           N
ATOM    227  CA  ASP A  35       2.936 -10.525  34.274  1.00 81.29           C
ATOM    228  C   ASP A  35       2.053 -10.111  33.096  1.00 81.29           C
ATOM    229  O   ASP A  35       2.330 -10.469  31.952  1.00 81.29           O
ATOM    230  HA  ASP A  35       3.093  -9.712  34.983  1.00 81.29           H
ATOM    231  CB  ASP A  35       4.271 -11.021  33.714  1.00 81.29           C
ATOM    232 1HB  ASP A  35       4.674 -11.800  34.361  1.00 81.29           H
ATOM    233 2HB  ASP A  35       4.113 -11.472  32.734  1.00 81.29           H
ATOM    234  CG  ASP A  35       5.277  -9.875  33.598  1.00 81.29           C
ATOM    235  OD1 ASP A  35       4.961  -8.787  34.127  1.00 81.29           O
ATOM    236  OD2 ASP A  35       6.339 -10.111  32.983  1.00 81.29           O
ATOM    237  HN  ASP A  35       2.565 -12.500  34.824  1.00 81.29           H
ATOM    238  N   PHE A  36       1.007  -9.363  33.415  1.00 90.15           N
ATOM    239  CA  PHE A  36       0.117  -8.845  32.390  1.00 90.15           C
ATOM    240  C   PHE A  36       0.720  -7.613  31.712  1.00 90.15           C
ATOM    241  O   PHE A  36       0.238  -7.176  30.668  1.00 90.15           O
ATOM    242  HA  PHE A  36      -0.019  -9.634  31.651  1.00 90.15           H
ATOM    243  CB  PHE A  36      -1.183  -8.442  33.089  1.00 90.15           C
ATOM    244 1HB  PHE A  36      -0.944  -7.806  33.941  1.00 90.15           H
ATOM    245 2HB  PHE A  36      -1.782  -7.844  32.403  1.00 90.15           H
ATOM    246  CG  PHE A  36      -2.021  -9.627  33.575  1.00 90.15           C
ATOM    247  CD1 PHE A  36      -2.159 -10.729  32.789  1.00 90.15           C
ATOM    248  HD1 PHE A  36      -1.673 -10.768  31.815  1.00 90.15           H
ATOM    249  CD2 PHE A  36      -2.627  -9.578  34.791  1.00 90.15           C
ATOM    250  HD2 PHE A  36      -2.516  -8.695  35.420  1.00 90.15           H
ATOM    251  CE1 PHE A  36      -2.937 -11.828  33.240  1.00 90.15           C
ATOM    252  HE1 PHE A  36      -3.048 -12.711  32.611  1.00 90.15           H
ATOM    253  CE2 PHE A  36      -3.405 -10.678  35.241  1.00 90.15           C
ATOM    254  HE2 PHE A  36      -3.891 -10.638  36.216  1.00 90.15           H
ATOM    255  CZ  PHE A  36      -3.543 -11.779  34.456  1.00 90.15           C
ATOM    256  HZ  PHE A  36      -4.140 -12.623  34.802  1.00 90.15           H
ATOM    257  HN  PHE A  36       0.766  -9.110  34.352  1.00 90.15           H
ATOM    258  N   TYR A  37       1.765  -7.086  32.334  1.00 91.47           N
ATOM    259  CA  TYR A  37       2.545  -6.025  31.720  1.00 91.47           C
ATOM    260  C   TYR A  37       3.659  -6.600  30.843  1.00 91.47           C
ATOM    261  O   TYR A  37       4.575  -7.250  31.344  1.00 91.47           O
ATOM    262  HA  TYR A  37       1.874  -5.431  31.099  1.00 91.47           H
ATOM    263  CB  TYR A  37       3.174  -5.242  32.874  1.00 91.47           C
ATOM    264 1HB  TYR A  37       2.381  -4.884  33.531  1.00 91.47           H
ATOM    265 2HB  TYR A  37       3.795  -5.917  33.462  1.00 91.47           H
ATOM    266  CG  TYR A  37       4.023  -4.050  32.427  1.00 91.47           C
ATOM    267  CD1 TYR A  37       5.370  -4.218  32.177  1.00 91.47           C
ATOM    268  HD1 TYR A  37       5.828  -5.200  32.297  1.00 91.47           H
ATOM    269  CD2 TYR A  37       3.442  -2.807  32.275  1.00 91.47           C
ATOM    270  HD2 TYR A  37       2.379  -2.675  32.473  1.00 91.47           H
ATOM    271  CE1 TYR A  37       6.169  -3.097  31.757  1.00 91.47           C
ATOM    272  HE1 TYR A  37       7.234  -3.215  31.555  1.00 91.47           H
ATOM    273  CE2 TYR A  37       4.242  -1.686  31.855  1.00 91.47           C
ATOM    274  HE2 TYR A  37       3.796  -0.699  31.731  1.00 91.47           H
ATOM    275  CZ  TYR A  37       5.566  -1.886  31.616  1.00 91.47           C
ATOM    276  OH  TYR A  37       6.321  -0.827  31.219  1.00 91.47           O
ATOM    277  HH  TYR A  37       7.001  -1.124  30.549  1.00 91.47           H
ATOM    278  HN  TYR A  37       2.080  -7.373  33.239  1.00 91.47           H
ATOM    279  N   CYS A  38       3.543  -6.341  29.549  1.00 91.75           N
ATOM    280  CA  CYS A  38       4.462  -6.921  28.584  1.00 91.75           C
ATOM    281  C   CYS A  38       5.468  -5.845  28.172  1.00 91.75           C
ATOM    282  O   CYS A  38       5.094  -4.833  27.582  1.00 91.75           O
ATOM    283  HA  CYS A  38       4.963  -7.748  29.087  1.00 91.75           H
ATOM    284  CB  CYS A  38       3.722  -7.503  27.378  1.00 91.75           C
ATOM    285 1HB  CYS A  38       2.924  -8.164  27.714  1.00 91.75           H
ATOM    286 2HB  CYS A  38       3.253  -6.702  26.807  1.00 91.75           H
ATOM    287  SG  CYS A  38       4.890  -8.426  26.313  1.00 91.75           S
ATOM    288  HN  CYS A  38       2.839  -5.748  29.158  1.00 91.75           H
ATOM    289  N   GLU A  39       6.727  -6.101  28.498  1.00 90.16           N
ATOM    290  CA  GLU A  39       7.812  -5.275  27.999  1.00 90.16           C
ATOM    291  C   GLU A  39       8.192  -5.699  26.579  1.00 90.16           C
ATOM    292  O   GLU A  39       8.498  -6.866  26.336  1.00 90.16           O
ATOM    293  HA  GLU A  39       7.421  -4.258  27.989  1.00 90.16           H
ATOM    294  CB  GLU A  39       9.023  -5.337  28.932  1.00 90.16           C
ATOM    295 1HB  GLU A  39       9.246  -6.376  29.176  1.00 90.16           H
ATOM    296 2HB  GLU A  39       9.864  -4.811  28.479  1.00 90.16           H
ATOM    297  CG  GLU A  39       8.733  -4.626  30.255  1.00 90.16           C
ATOM    298 1HG  GLU A  39       8.372  -3.616  30.058  1.00 90.16           H
ATOM    299 2HG  GLU A  39       7.939  -5.150  30.787  1.00 90.16           H
ATOM    300  CD  GLU A  39       9.986  -4.563  31.131  1.00 90.16           C
ATOM    301  OE1 GLU A  39       9.869  -4.021  32.251  1.00 90.16           O
ATOM    302  OE2 GLU A  39      11.032  -5.059  30.660  1.00 90.16           O
ATOM    303  HN  GLU A  39       7.008  -6.856  29.091  1.00 90.16           H
ATOM    304  N   LYS A  40       8.161  -4.729  25.677  1.00 89.71           N
ATOM    305  CA  LYS A  40       8.339  -5.015  24.263  1.00 89.71           C
ATOM    306  C   LYS A  40       9.789  -4.728  23.868  1.00 89.71           C
ATOM    307  O   LYS A  40      10.073  -4.435  22.708  1.00 89.71           O
ATOM    308  HA  LYS A  40       8.146  -6.078  24.118  1.00 89.71           H
ATOM    309  CB  LYS A  40       7.311  -4.249  23.428  1.00 89.71           C
ATOM    310 1HB  LYS A  40       7.432  -3.178  23.588  1.00 89.71           H
ATOM    311 2HB  LYS A  40       7.487  -4.435  22.369  1.00 89.71           H
ATOM    312  CG  LYS A  40       5.886  -4.668  23.795  1.00 89.71           C
ATOM    313 1HG  LYS A  40       5.733  -4.550  24.867  1.00 89.71           H
ATOM    314 2HG  LYS A  40       5.171  -4.012  23.297  1.00 89.71           H
ATOM    315  CD  LYS A  40       5.620  -6.120  23.392  1.00 89.71           C
ATOM    316 1HD  LYS A  40       5.919  -6.274  22.356  1.00 89.71           H
ATOM    317 2HD  LYS A  40       6.228  -6.787  24.002  1.00 89.71           H
ATOM    318  CE  LYS A  40       4.141  -6.473  23.559  1.00 89.71           C
ATOM    319 1HE  LYS A  40       3.928  -6.687  24.607  1.00 89.71           H
ATOM    320 2HE  LYS A  40       3.523  -5.621  23.276  1.00 89.71           H
ATOM    321  NZ  LYS A  40       3.791  -7.646  22.727  1.00 89.71           N
ATOM    322 1HZ  LYS A  40       2.812  -7.876  22.861  1.00 89.71           H
ATOM    323 2HZ  LYS A  40       3.956  -7.428  21.750  1.00 89.71           H
ATOM    324 3HZ  LYS A  40       4.364  -8.437  22.999  1.00 89.71           H
ATOM    325  HN  LYS A  40       8.017  -3.764  25.898  1.00 89.71           H
ATOM    326  N   ASN A  41      10.668  -4.822  24.856  1.00 88.99           N
ATOM    327  CA  ASN A  41      12.068  -4.499  24.644  1.00 88.99           C
ATOM    328  C   ASN A  41      12.634  -5.398  23.543  1.00 88.99           C
ATOM    329  O   ASN A  41      13.337  -4.926  22.651  1.00 88.99           O
ATOM    330  HA  ASN A  41      12.081  -3.445  24.369  1.00 88.99           H
ATOM    331  CB  ASN A  41      12.886  -4.736  25.915  1.00 88.99           C
ATOM    332 1HB  ASN A  41      12.575  -5.670  26.383  1.00 88.99           H
ATOM    333 2HB  ASN A  41      13.940  -4.843  25.659  1.00 88.99           H
ATOM    334  CG  ASN A  41      12.711  -3.581  26.904  1.00 88.99           C
ATOM    335  OD1 ASN A  41      12.346  -2.474  26.545  1.00 88.99           O
ATOM    336  ND2 ASN A  41      12.990  -3.901  28.164  1.00 88.99           N
ATOM    337 1HD2 ASN A  41      13.285  -4.829  28.391  1.00 88.99           H
ATOM    338 2HD2 ASN A  41      12.906  -3.213  28.885  1.00 88.99           H
ATOM    339  HN  ASN A  41      10.436  -5.113  25.784  1.00 88.99           H
ATOM    340  N   ASN A  42      12.307  -6.678  23.642  1.00 90.73           N
ATOM    341  CA  ASN A  42      12.821  -7.657  22.700  1.00 90.73           C
ATOM    342  C   ASN A  42      12.336  -7.306  21.291  1.00 90.73           C
ATOM    343  O   ASN A  42      13.085  -7.430  20.324  1.00 90.73           O
ATOM    344  HA  ASN A  42      13.905  -7.603  22.793  1.00 90.73           H
ATOM    345  CB  ASN A  42      12.318  -9.063  23.036  1.00 90.73           C
ATOM    346 1HB  ASN A  42      11.234  -9.049  23.144  1.00 90.73           H
ATOM    347 2HB  ASN A  42      12.548  -9.741  22.215  1.00 90.73           H
ATOM    348  CG  ASN A  42      12.958  -9.579  24.326  1.00 90.73           C
ATOM    349  OD1 ASN A  42      13.902  -9.012  24.852  1.00 90.73           O
ATOM    350  ND2 ASN A  42      12.394 -10.684  24.805  1.00 90.73           N
ATOM    351 1HD2 ASN A  42      11.621 -11.100  24.324  1.00 90.73           H
ATOM    352 2HD2 ASN A  42      12.741 -11.100  25.646  1.00 90.73           H
ATOM    353  HN  ASN A  42      11.703  -7.048  24.349  1.00 90.73           H
ATOM    354  N   VAL A  43      11.085  -6.875  21.221  1.00 91.49           N
ATOM    355  CA  VAL A  43      10.481  -6.537  19.944  1.00 91.49           C
ATOM    356  C   VAL A  43      11.213  -5.337  19.340  1.00 91.49           C
ATOM    357  O   VAL A  43      11.501  -5.318  18.144  1.00 91.49           O
ATOM    358  HA  VAL A  43      10.607  -7.394  19.282  1.00 91.49           H
ATOM    359  CB  VAL A  43       8.981  -6.294  20.123  1.00 91.49           C
ATOM    360  HB  VAL A  43       8.857  -5.429  20.774  1.00 91.49           H
ATOM    361  CG1 VAL A  43       8.314  -5.973  18.783  1.00 91.49           C
ATOM    362 1HG1 VAL A  43       8.765  -5.077  18.358  1.00 91.49           H
ATOM    363 2HG1 VAL A  43       8.453  -6.810  18.099  1.00 91.49           H
ATOM    364 3HG1 VAL A  43       7.248  -5.805  18.939  1.00 91.49           H
ATOM    365  CG2 VAL A  43       8.308  -7.491  20.797  1.00 91.49           C
ATOM    366 1HG2 VAL A  43       8.447  -8.380  20.183  1.00 91.49           H
ATOM    367 2HG2 VAL A  43       8.755  -7.654  21.778  1.00 91.49           H
ATOM    368 3HG2 VAL A  43       7.242  -7.291  20.912  1.00 91.49           H
ATOM    369  HN  VAL A  43      10.489  -6.757  22.015  1.00 91.49           H
ATOM    370  N   ARG A  44      11.494  -4.364  20.195  1.00 90.21           N
ATOM    371  CA  ARG A  44      12.142  -3.142  19.752  1.00 90.21           C
ATOM    372  C   ARG A  44      13.573  -3.436  19.295  1.00 90.21           C
ATOM    373  O   ARG A  44      14.044  -2.866  18.312  1.00 90.21           O
ATOM    374  HA  ARG A  44      11.531  -2.787  18.922  1.00 90.21           H
ATOM    375  CB  ARG A  44      12.176  -2.099  20.870  1.00 90.21           C
ATOM    376 1HB  ARG A  44      12.503  -2.567  21.799  1.00 90.21           H
ATOM    377 2HB  ARG A  44      12.904  -1.325  20.629  1.00 90.21           H
ATOM    378  CG  ARG A  44      10.797  -1.465  21.070  1.00 90.21           C
ATOM    379 1HG  ARG A  44      10.439  -1.060  20.124  1.00 90.21           H
ATOM    380 2HG  ARG A  44      10.084  -2.229  21.381  1.00 90.21           H
ATOM    381  CD  ARG A  44      10.852  -0.353  22.120  1.00 90.21           C
ATOM    382 1HD  ARG A  44      11.872   0.020  22.213  1.00 90.21           H
ATOM    383 2HD  ARG A  44      10.234   0.487  21.804  1.00 90.21           H
ATOM    384  NE  ARG A  44      10.380  -0.865  23.425  1.00 90.21           N
ATOM    385  HE  ARG A  44       9.585  -1.472  23.431  1.00 90.21           H
ATOM    386  CZ  ARG A  44      10.950  -0.566  24.600  1.00 90.21           C
ATOM    387  NH1 ARG A  44      12.018   0.242  24.652  1.00 90.21           N
ATOM    388 1HH1 ARG A  44      12.394   0.627  23.810  1.00 90.21           H
ATOM    389 2HH1 ARG A  44      12.437   0.460  25.533  1.00 90.21           H
ATOM    390  NH2 ARG A  44      10.437  -1.088  25.723  1.00 90.21           N
ATOM    391 1HH2 ARG A  44      10.851  -0.875  26.608  1.00 90.21           H
ATOM    392 2HH2 ARG A  44       9.640  -1.691  25.676  1.00 90.21           H
ATOM    393  HN  ARG A  44      11.286  -4.402  21.173  1.00 90.21           H
ATOM    394  N   GLN A  45      14.224  -4.325  20.030  1.00 91.78           N
ATOM    395  CA  GLN A  45      15.599  -4.683  19.727  1.00 91.78           C
ATOM    396  C   GLN A  45      15.686  -5.335  18.346  1.00 91.78           C
ATOM    397  O   GLN A  45      16.597  -5.043  17.573  1.00 91.78           O
ATOM    398  HA  GLN A  45      16.151  -3.743  19.728  1.00 91.78           H
ATOM    399  CB  GLN A  45      16.176  -5.604  20.805  1.00 91.78           C
ATOM    400 1HB  GLN A  45      16.042  -5.149  21.787  1.00 91.78           H
ATOM    401 2HB  GLN A  45      15.630  -6.547  20.814  1.00 91.78           H
ATOM    402  CG  GLN A  45      17.662  -5.871  20.560  1.00 91.78           C
ATOM    403 1HG  GLN A  45      17.802  -6.280  19.559  1.00 91.78           H
ATOM    404 2HG  GLN A  45      18.216  -4.933  20.601  1.00 91.78           H
ATOM    405  CD  GLN A  45      18.223  -6.846  21.597  1.00 91.78           C
ATOM    406  OE1 GLN A  45      17.497  -7.517  22.313  1.00 91.78           O
ATOM    407  NE2 GLN A  45      19.551  -6.887  21.639  1.00 91.78           N
ATOM    408 1HE2 GLN A  45      20.089  -6.310  21.024  1.00 91.78           H
ATOM    409 2HE2 GLN A  45      20.013  -7.494  22.286  1.00 91.78           H
ATOM    410  HN  GLN A  45      13.828  -4.796  20.819  1.00 91.78           H
ATOM    411  N   PHE A  46      14.725  -6.207  18.077  1.00 93.55           N
ATOM    412  CA  PHE A  46      14.650  -6.862  16.782  1.00 93.55           C
ATOM    413  C   PHE A  46      14.456  -5.839  15.661  1.00 93.55           C
ATOM    414  O   PHE A  46      15.165  -5.872  14.657  1.00 93.55           O
ATOM    415  HA  PHE A  46      15.591  -7.390  16.631  1.00 93.55           H
ATOM    416  CB  PHE A  46      13.436  -7.793  16.822  1.00 93.55           C
ATOM    417 1HB  PHE A  46      13.610  -8.569  17.567  1.00 93.55           H
ATOM    418 2HB  PHE A  46      12.566  -7.225  17.150  1.00 93.55           H
ATOM    419  CG  PHE A  46      13.117  -8.457  15.481  1.00 93.55           C
ATOM    420  CD1 PHE A  46      12.106  -7.978  14.708  1.00 93.55           C
ATOM    421  HD1 PHE A  46      11.523  -7.121  15.044  1.00 93.55           H
ATOM    422  CD2 PHE A  46      13.845  -9.527  15.062  1.00 93.55           C
ATOM    423  HD2 PHE A  46      14.656  -9.911  15.681  1.00 93.55           H
ATOM    424  CE1 PHE A  46      11.810  -8.594  13.463  1.00 93.55           C
ATOM    425  HE1 PHE A  46      10.999  -8.211  12.844  1.00 93.55           H
ATOM    426  CE2 PHE A  46      13.550 -10.143  13.817  1.00 93.55           C
ATOM    427  HE2 PHE A  46      14.133 -11.000  13.481  1.00 93.55           H
ATOM    428  CZ  PHE A  46      12.538  -9.664  13.044  1.00 93.55           C
ATOM    429  HZ  PHE A  46      12.311 -10.137  12.089  1.00 93.55           H
ATOM    430  HN  PHE A  46      14.009  -6.467  18.725  1.00 93.55           H
ATOM    431  N   ALA A  47      13.493  -4.954  15.871  1.00 92.62           N
ATOM    432  CA  ALA A  47      13.132  -3.985  14.850  1.00 92.62           C
ATOM    433  C   ALA A  47      14.359  -3.143  14.495  1.00 92.62           C
ATOM    434  O   ALA A  47      14.591  -2.839  13.326  1.00 92.62           O
ATOM    435  HA  ALA A  47      12.813  -4.538  13.966  1.00 92.62           H
ATOM    436  CB  ALA A  47      11.962  -3.132  15.346  1.00 92.62           C
ATOM    437 1HB  ALA A  47      11.107  -3.775  15.556  1.00 92.62           H
ATOM    438 2HB  ALA A  47      12.255  -2.609  16.256  1.00 92.62           H
ATOM    439 3HB  ALA A  47      11.692  -2.405  14.580  1.00 92.62           H
ATOM    440  HN  ALA A  47      12.964  -4.893  16.717  1.00 92.62           H
ATOM    441  N   SER A  48      15.112  -2.790  15.526  1.00 92.78           N
ATOM    442  CA  SER A  48      16.175  -1.811  15.376  1.00 92.78           C
ATOM    443  C   SER A  48      17.255  -2.351  14.436  1.00 92.78           C
ATOM    444  O   SER A  48      17.984  -1.580  13.814  1.00 92.78           O
ATOM    445  HA  SER A  48      15.698  -0.931  14.945  1.00 92.78           H
ATOM    446  CB  SER A  48      16.785  -1.447  16.731  1.00 92.78           C
ATOM    447 1HB  SER A  48      17.398  -0.552  16.624  1.00 92.78           H
ATOM    448 2HB  SER A  48      15.988  -1.205  17.434  1.00 92.78           H
ATOM    449  OG  SER A  48      17.579  -2.505  17.260  1.00 92.78           O
ATOM    450  HG  SER A  48      17.052  -3.355  17.273  1.00 92.78           H
ATOM    451  HN  SER A  48      15.006  -3.160  16.449  1.00 92.78           H
ATOM    452  N   HIS A  49      17.323  -3.672  14.362  1.00 94.41           N
ATOM    453  CA  HIS A  49      18.329  -4.325  13.541  1.00 94.41           C
ATOM    454  C   HIS A  49      17.725  -4.694  12.185  1.00 94.41           C
ATOM    455  O   HIS A  49      18.394  -4.601  11.157  1.00 94.41           O
ATOM    456  HA  HIS A  49      19.127  -3.598  13.388  1.00 94.41           H
ATOM    457  CB  HIS A  49      18.928  -5.528  14.272  1.00 94.41           C
ATOM    458 1HB  HIS A  49      18.122  -6.201  14.564  1.00 94.41           H
ATOM    459 2HB  HIS A  49      19.567  -6.079  13.581  1.00 94.41           H
ATOM    460  CG  HIS A  49      19.732  -5.165  15.497  1.00 94.41           C
ATOM    461  ND1 HIS A  49      19.155  -4.964  16.739  1.00 94.41           N
ATOM    462  HD1 HIS A  49      18.180  -5.035  16.950  1.00 94.41           H
ATOM    463  CD2 HIS A  49      21.072  -4.971  15.659  1.00 94.41           C
ATOM    464  HD2 HIS A  49      21.826  -5.051  14.877  1.00 94.41           H
ATOM    465  CE1 HIS A  49      20.114  -4.662  17.602  1.00 94.41           C
ATOM    466  HE1 HIS A  49      19.979  -4.447  18.662  1.00 94.41           H
ATOM    467  NE2 HIS A  49      21.301  -4.666  16.930  1.00 94.41           N
ATOM    468  HN  HIS A  49      16.707  -4.292  14.848  1.00 94.41           H
ATOM    469  N   PHE A  50      16.466  -5.107  12.227  1.00 95.40           N
ATOM    470  CA  PHE A  50      15.848  -5.740  11.074  1.00 95.40           C
ATOM    471  C   PHE A  50      15.344  -4.694  10.078  1.00 95.40           C
ATOM    472  O   PHE A  50      15.585  -4.807   8.878  1.00 95.40           O
ATOM    473  HA  PHE A  50      16.610  -6.356  10.597  1.00 95.40           H
ATOM    474  CB  PHE A  50      14.658  -6.549  11.594  1.00 95.40           C
ATOM    475 1HB  PHE A  50      15.015  -7.274  12.325  1.00 95.40           H
ATOM    476 2HB  PHE A  50      13.976  -5.878  12.116  1.00 95.40           H
ATOM    477  CG  PHE A  50      13.883  -7.288  10.500  1.00 95.40           C
ATOM    478  CD1 PHE A  50      12.657  -6.844  10.117  1.00 95.40           C
ATOM    479  HD1 PHE A  50      12.225  -5.961  10.588  1.00 95.40           H
ATOM    480  CD2 PHE A  50      14.422  -8.390   9.913  1.00 95.40           C
ATOM    481  HD2 PHE A  50      15.405  -8.747  10.220  1.00 95.40           H
ATOM    482  CE1 PHE A  50      11.938  -7.530   9.102  1.00 95.40           C
ATOM    483  HE1 PHE A  50      10.955  -7.174   8.795  1.00 95.40           H
ATOM    484  CE2 PHE A  50      13.703  -9.076   8.898  1.00 95.40           C
ATOM    485  HE2 PHE A  50      14.135  -9.960   8.427  1.00 95.40           H
ATOM    486  CZ  PHE A  50      12.477  -8.632   8.514  1.00 95.40           C
ATOM    487  HZ  PHE A  50      11.925  -9.159   7.736  1.00 95.40           H
ATOM    488  HN  PHE A  50      15.874  -5.014  13.027  1.00 95.40           H
ATOM    489  N   LEU A  51      14.652  -3.699  10.614  1.00 94.83           N
ATOM    490  CA  LEU A  51      13.817  -2.840   9.791  1.00 94.83           C
ATOM    491  C   LEU A  51      14.708  -1.904   8.973  1.00 94.83           C
ATOM    492  O   LEU A  51      14.572  -1.821   7.753  1.00 94.83           O
ATOM    493  HA  LEU A  51      13.266  -3.481   9.103  1.00 94.83           H
ATOM    494  CB  LEU A  51      12.786  -2.109  10.654  1.00 94.83           C
ATOM    495 1HB  LEU A  51      13.318  -1.512  11.394  1.00 94.83           H
ATOM    496 2HB  LEU A  51      12.237  -1.414  10.018  1.00 94.83           H
ATOM    497  CG  LEU A  51      11.775  -2.995  11.385  1.00 94.83           C
ATOM    498  HG  LEU A  51      12.323  -3.651  12.062  1.00 94.83           H
ATOM    499  CD1 LEU A  51      10.826  -2.153  12.240  1.00 94.83           C
ATOM    500 1HD1 LEU A  51      11.402  -1.595  12.980  1.00 94.83           H
ATOM    501 2HD1 LEU A  51      10.283  -1.456  11.602  1.00 94.83           H
ATOM    502 3HD1 LEU A  51      10.118  -2.807  12.749  1.00 94.83           H
ATOM    503  CD2 LEU A  51      11.018  -3.890  10.402  1.00 94.83           C
ATOM    504 1HD2 LEU A  51      10.483  -3.270   9.683  1.00 94.83           H
ATOM    505 2HD2 LEU A  51      11.726  -4.530   9.874  1.00 94.83           H
ATOM    506 3HD2 LEU A  51      10.306  -4.509  10.948  1.00 94.83           H
ATOM    507  HN  LEU A  51      14.655  -3.477  11.589  1.00 94.83           H
ATOM    508  N   PRO A  52      15.632  -1.184   9.625  1.00 95.91           N
ATOM    509  CA  PRO A  52      16.326  -0.074   8.967  1.00 95.91           C
ATOM    510  C   PRO A  52      16.959  -0.490   7.649  1.00 95.91           C
ATOM    511  O   PRO A  52      16.730   0.144   6.620  1.00 95.91           O
ATOM    512  HA  PRO A  52      15.616   0.711   8.708  1.00 95.91           H
ATOM    513  CB  PRO A  52      17.379   0.352   9.992  1.00 95.91           C
ATOM    514 1HB  PRO A  52      18.326  -0.162   9.832  1.00 95.91           H
ATOM    515 2HB  PRO A  52      17.584   1.421   9.935  1.00 95.91           H
ATOM    516  CG  PRO A  52      16.748  -0.030  11.326  1.00 95.91           C
ATOM    517 1HG  PRO A  52      17.494  -0.119  12.116  1.00 95.91           H
ATOM    518 2HG  PRO A  52      16.032   0.719  11.664  1.00 95.91           H
ATOM    519  CD  PRO A  52      16.082  -1.361  11.017  1.00 95.91           C
ATOM    520 1HD  PRO A  52      16.779  -2.194  11.110  1.00 95.91           H
ATOM    521 2HD  PRO A  52      15.253  -1.565  11.695  1.00 95.91           H
ATOM    522  N   PRO A  53      17.765  -1.560   7.647  1.00 97.13           N
ATOM    523  CA  PRO A  53      18.434  -1.999   6.420  1.00 97.13           C
ATOM    524  C   PRO A  53      17.458  -2.196   5.271  1.00 97.13           C
ATOM    525  O   PRO A  53      17.738  -1.803   4.140  1.00 97.13           O
ATOM    526  HA  PRO A  53      19.127  -1.232   6.076  1.00 97.13           H
ATOM    527  CB  PRO A  53      19.107  -3.312   6.824  1.00 97.13           C
ATOM    528 1HB  PRO A  53      18.466  -4.170   6.626  1.00 97.13           H
ATOM    529 2HB  PRO A  53      20.034  -3.474   6.273  1.00 97.13           H
ATOM    530  CG  PRO A  53      19.363  -3.133   8.316  1.00 97.13           C
ATOM    531 1HG  PRO A  53      19.509  -4.088   8.819  1.00 97.13           H
ATOM    532 2HG  PRO A  53      20.262  -2.546   8.505  1.00 97.13           H
ATOM    533  CD  PRO A  53      18.106  -2.423   8.793  1.00 97.13           C
ATOM    534 1HD  PRO A  53      17.304  -3.126   9.017  1.00 97.13           H
ATOM    535 2HD  PRO A  53      18.286  -1.849   9.702  1.00 97.13           H
ATOM    536  N   LEU A  54      16.327  -2.806   5.595  1.00 96.59           N
ATOM    537  CA  LEU A  54      15.369  -3.197   4.575  1.00 96.59           C
ATOM    538  C   LEU A  54      14.687  -1.947   4.016  1.00 96.59           C
ATOM    539  O   LEU A  54      14.520  -1.816   2.804  1.00 96.59           O
ATOM    540  HA  LEU A  54      15.926  -3.676   3.770  1.00 96.59           H
ATOM    541  CB  LEU A  54      14.391  -4.235   5.128  1.00 96.59           C
ATOM    542 1HB  LEU A  54      13.920  -3.823   6.021  1.00 96.59           H
ATOM    543 2HB  LEU A  54      13.601  -4.389   4.393  1.00 96.59           H
ATOM    544  CG  LEU A  54      14.989  -5.597   5.485  1.00 96.59           C
ATOM    545  HG  LEU A  54      15.790  -5.440   6.208  1.00 96.59           H
ATOM    546  CD1 LEU A  54      13.947  -6.496   6.153  1.00 96.59           C
ATOM    547 1HD1 LEU A  54      13.590  -6.022   7.067  1.00 96.59           H
ATOM    548 2HD1 LEU A  54      13.110  -6.650   5.472  1.00 96.59           H
ATOM    549 3HD1 LEU A  54      14.399  -7.458   6.396  1.00 96.59           H
ATOM    550  CD2 LEU A  54      15.615  -6.260   4.256  1.00 96.59           C
ATOM    551 1HD2 LEU A  54      14.850  -6.403   3.492  1.00 96.59           H
ATOM    552 2HD2 LEU A  54      16.407  -5.623   3.862  1.00 96.59           H
ATOM    553 3HD2 LEU A  54      16.033  -7.227   4.537  1.00 96.59           H
ATOM    554  HN  LEU A  54      16.063  -3.033   6.532  1.00 96.59           H
ATOM    555  N   TYR A  55      14.313  -1.059   4.926  1.00 95.75           N
ATOM    556  CA  TYR A  55      13.601   0.149   4.544  1.00 95.75           C
ATOM    557  C   TYR A  55      14.469   1.037   3.650  1.00 95.75           C
ATOM    558  O   TYR A  55      13.965   1.675   2.727  1.00 95.75           O
ATOM    559  HA  TYR A  55      12.708  -0.146   3.993  1.00 95.75           H
ATOM    560  CB  TYR A  55      13.305   0.893   5.847  1.00 95.75           C
ATOM    561 1HB  TYR A  55      14.205   0.901   6.462  1.00 95.75           H
ATOM    562 2HB  TYR A  55      13.068   1.932   5.615  1.00 95.75           H
ATOM    563  CG  TYR A  55      12.155   0.293   6.659  1.00 95.75           C
ATOM    564  CD1 TYR A  55      11.463  -0.797   6.173  1.00 95.75           C
ATOM    565  HD1 TYR A  55      11.735  -1.230   5.210  1.00 95.75           H
ATOM    566  CD2 TYR A  55      11.812   0.841   7.878  1.00 95.75           C
ATOM    567  HD2 TYR A  55      12.359   1.702   8.262  1.00 95.75           H
ATOM    568  CE1 TYR A  55      10.381  -1.362   6.937  1.00 95.75           C
ATOM    569  HE1 TYR A  55       9.826  -2.223   6.565  1.00 95.75           H
ATOM    570  CE2 TYR A  55      10.730   0.276   8.642  1.00 95.75           C
ATOM    571  HE2 TYR A  55      10.448   0.700   9.606  1.00 95.75           H
ATOM    572  CZ  TYR A  55      10.068  -0.798   8.134  1.00 95.75           C
ATOM    573  OH  TYR A  55       9.046  -1.331   8.856  1.00 95.75           O
ATOM    574  HH  TYR A  55       8.855  -0.759   9.653  1.00 95.75           H
ATOM    575  HN  TYR A  55      14.487  -1.155   5.906  1.00 95.75           H
ATOM    576  N   TRP A  56      15.758   1.049   3.954  1.00 97.18           N
ATOM    577  CA  TRP A  56      16.713   1.781   3.140  1.00 97.18           C
ATOM    578  C   TRP A  56      16.776   1.109   1.767  1.00 97.18           C
ATOM    579  O   TRP A  56      16.795   1.787   0.740  1.00 97.18           O
ATOM    580  HA  TRP A  56      16.349   2.804   3.038  1.00 97.18           H
ATOM    581  CB  TRP A  56      18.076   1.860   3.830  1.00 97.18           C
ATOM    582 1HB  TRP A  56      18.234   0.947   4.404  1.00 97.18           H
ATOM    583 2HB  TRP A  56      18.856   1.897   3.069  1.00 97.18           H
ATOM    584  CG  TRP A  56      18.234   3.065   4.760  1.00 97.18           C
ATOM    585  CD1 TRP A  56      18.363   3.066   6.094  1.00 97.18           C
ATOM    586  HD1 TRP A  56      18.372   2.167   6.710  1.00 97.18           H
ATOM    587  CD2 TRP A  56      18.274   4.453   4.369  1.00 97.18           C
ATOM    588  NE1 TRP A  56      18.483   4.348   6.589  1.00 97.18           N
ATOM    589  HE1 TRP A  56      18.591   4.604   7.550  1.00 97.18           H
ATOM    590  CE2 TRP A  56      18.428   5.219   5.507  1.00 97.18           C
ATOM    591  CE3 TRP A  56      18.184   5.043   3.096  1.00 97.18           C
ATOM    592  HE3 TRP A  56      18.064   4.460   2.182  1.00 97.18           H
ATOM    593  CZ2 TRP A  56      18.504   6.617   5.486  1.00 97.18           C
ATOM    594  HZ2 TRP A  56      18.625   7.199   6.399  1.00 97.18           H
ATOM    595  CZ3 TRP A  56      18.263   6.441   3.092  1.00 97.18           C
ATOM    596  HZ3 TRP A  56      18.198   6.949   2.130  1.00 97.18           H
ATOM    597  CH2 TRP A  56      18.417   7.226   4.228  1.00 97.18           C
ATOM    598  HH2 TRP A  56      18.469   8.311   4.141  1.00 97.18           H
ATOM    599  HN  TRP A  56      16.152   0.571   4.740  1.00 97.18           H
ATOM    600  N   LEU A  57      16.807  -0.215   1.792  1.00 97.30           N
ATOM    601  CA  LEU A  57      16.888  -0.986   0.563  1.00 97.30           C
ATOM    602  C   LEU A  57      15.658  -0.694  -0.299  1.00 97.30           C
ATOM    603  O   LEU A  57      15.785  -0.365  -1.477  1.00 97.30           O
ATOM    604  HA  LEU A  57      17.774  -0.650   0.025  1.00 97.30           H
ATOM    605  CB  LEU A  57      17.083  -2.471   0.874  1.00 97.30           C
ATOM    606 1HB  LEU A  57      18.015  -2.588   1.426  1.00 97.30           H
ATOM    607 2HB  LEU A  57      16.278  -2.792   1.536  1.00 97.30           H
ATOM    608  CG  LEU A  57      17.116  -3.411  -0.334  1.00 97.30           C
ATOM    609  HG  LEU A  57      16.222  -3.232  -0.930  1.00 97.30           H
ATOM    610  CD1 LEU A  57      18.322  -3.112  -1.227  1.00 97.30           C
ATOM    611 1HD1 LEU A  57      18.263  -2.084  -1.585  1.00 97.30           H
ATOM    612 2HD1 LEU A  57      19.240  -3.245  -0.655  1.00 97.30           H
ATOM    613 3HD1 LEU A  57      18.322  -3.793  -2.077  1.00 97.30           H
ATOM    614  CD2 LEU A  57      17.080  -4.875   0.109  1.00 97.30           C
ATOM    615 1HD2 LEU A  57      17.944  -5.085   0.740  1.00 97.30           H
ATOM    616 2HD2 LEU A  57      16.165  -5.061   0.672  1.00 97.30           H
ATOM    617 3HD2 LEU A  57      17.105  -5.520  -0.768  1.00 97.30           H
ATOM    618  HN  LEU A  57      16.778  -0.759   2.631  1.00 97.30           H
ATOM    619  N   VAL A  58      14.495  -0.825   0.323  1.00 96.49           N
ATOM    620  CA  VAL A  58      13.241  -0.661  -0.393  1.00 96.49           C
ATOM    621  C   VAL A  58      13.164   0.758  -0.959  1.00 96.49           C
ATOM    622  O   VAL A  58      12.745   0.954  -2.099  1.00 96.49           O
ATOM    623  HA  VAL A  58      13.240  -1.369  -1.221  1.00 96.49           H
ATOM    624  CB  VAL A  58      12.066  -1.003   0.525  1.00 96.49           C
ATOM    625  HB  VAL A  58      12.155  -0.394   1.425  1.00 96.49           H
ATOM    626  CG1 VAL A  58      10.732  -0.664  -0.143  1.00 96.49           C
ATOM    627 1HG1 VAL A  58      10.700   0.402  -0.369  1.00 96.49           H
ATOM    628 2HG1 VAL A  58      10.632  -1.234  -1.066  1.00 96.49           H
ATOM    629 3HG1 VAL A  58       9.914  -0.917   0.531  1.00 96.49           H
ATOM    630  CG2 VAL A  58      12.110  -2.474   0.946  1.00 96.49           C
ATOM    631 1HG2 VAL A  58      12.058  -3.107   0.061  1.00 96.49           H
ATOM    632 2HG2 VAL A  58      13.039  -2.671   1.480  1.00 96.49           H
ATOM    633 3HG2 VAL A  58      11.263  -2.690   1.598  1.00 96.49           H
ATOM    634  HN  VAL A  58      14.402  -1.038   1.295  1.00 96.49           H
ATOM    635  N   PHE A  59      13.574   1.712  -0.136  1.00 97.51           N
ATOM    636  CA  PHE A  59      13.580   3.106  -0.549  1.00 97.51           C
ATOM    637  C   PHE A  59      14.388   3.293  -1.835  1.00 97.51           C
ATOM    638  O   PHE A  59      13.888   3.850  -2.811  1.00 97.51           O
ATOM    639  HA  PHE A  59      12.544   3.394  -0.728  1.00 97.51           H
ATOM    640  CB  PHE A  59      14.242   3.903   0.576  1.00 97.51           C
ATOM    641 1HB  PHE A  59      13.598   3.876   1.455  1.00 97.51           H
ATOM    642 2HB  PHE A  59      15.178   3.416   0.851  1.00 97.51           H
ATOM    643  CG  PHE A  59      14.530   5.362   0.218  1.00 97.51           C
ATOM    644  CD1 PHE A  59      15.815   5.805   0.151  1.00 97.51           C
ATOM    645  HD1 PHE A  59      16.638   5.120   0.351  1.00 97.51           H
ATOM    646  CD2 PHE A  59      13.502   6.217  -0.032  1.00 97.51           C
ATOM    647  HD2 PHE A  59      12.473   5.862   0.023  1.00 97.51           H
ATOM    648  CE1 PHE A  59      16.082   7.160  -0.181  1.00 97.51           C
ATOM    649  HE1 PHE A  59      17.111   7.514  -0.236  1.00 97.51           H
ATOM    650  CE2 PHE A  59      13.770   7.572  -0.364  1.00 97.51           C
ATOM    651  HE2 PHE A  59      12.946   8.257  -0.564  1.00 97.51           H
ATOM    652  CZ  PHE A  59      15.054   8.014  -0.432  1.00 97.51           C
ATOM    653  HZ  PHE A  59      15.259   9.054  -0.687  1.00 97.51           H
ATOM    654  HN  PHE A  59      13.898   1.547   0.795  1.00 97.51           H
ATOM    655  N   ILE A  60      15.624   2.817  -1.794  1.00 97.66           N
ATOM    656  CA  ILE A  60      16.557   3.064  -2.880  1.00 97.66           C
ATOM    657  C   ILE A  60      16.009   2.448  -4.168  1.00 97.66           C
ATOM    658  O   ILE A  60      15.900   3.126  -5.188  1.00 97.66           O
ATOM    659  HA  ILE A  60      16.623   4.144  -3.015  1.00 97.66           H
ATOM    660  CB  ILE A  60      17.956   2.568  -2.507  1.00 97.66           C
ATOM    661  HB  ILE A  60      17.862   1.569  -2.084  1.00 97.66           H
ATOM    662  CG1 ILE A  60      18.585   3.458  -1.433  1.00 97.66           C
ATOM    663 1HG1 ILE A  60      18.947   4.381  -1.886  1.00 97.66           H
ATOM    664 2HG1 ILE A  60      17.829   3.738  -0.699  1.00 97.66           H
ATOM    665  CG2 ILE A  60      18.845   2.452  -3.747  1.00 97.66           C
ATOM    666 1HG2 ILE A  60      18.399   1.747  -4.449  1.00 97.66           H
ATOM    667 2HG2 ILE A  60      18.935   3.429  -4.222  1.00 97.66           H
ATOM    668 3HG2 ILE A  60      19.833   2.098  -3.454  1.00 97.66           H
ATOM    669  CD1 ILE A  60      19.740   2.739  -0.734  1.00 97.66           C
ATOM    670 1HD1 ILE A  60      19.370   1.829  -0.261  1.00 97.66           H
ATOM    671 2HD1 ILE A  60      20.505   2.482  -1.466  1.00 97.66           H
ATOM    672 3HD1 ILE A  60      20.169   3.393   0.025  1.00 97.66           H
ATOM    673  HN  ILE A  60      15.989   2.274  -1.038  1.00 97.66           H
ATOM    674  N   VAL A  61      15.678   1.168  -4.079  1.00 96.42           N
ATOM    675  CA  VAL A  61      15.285   0.413  -5.257  1.00 96.42           C
ATOM    676  C   VAL A  61      13.971   0.975  -5.803  1.00 96.42           C
ATOM    677  O   VAL A  61      13.809   1.120  -7.014  1.00 96.42           O
ATOM    678  HA  VAL A  61      16.063   0.547  -6.008  1.00 96.42           H
ATOM    679  CB  VAL A  61      15.203  -1.077  -4.920  1.00 96.42           C
ATOM    680  HB  VAL A  61      14.493  -1.198  -4.102  1.00 96.42           H
ATOM    681  CG1 VAL A  61      14.685  -1.882  -6.114  1.00 96.42           C
ATOM    682 1HG1 VAL A  61      13.689  -1.529  -6.385  1.00 96.42           H
ATOM    683 2HG1 VAL A  61      15.359  -1.751  -6.960  1.00 96.42           H
ATOM    684 3HG1 VAL A  61      14.637  -2.937  -5.848  1.00 96.42           H
ATOM    685  CG2 VAL A  61      16.558  -1.608  -4.448  1.00 96.42           C
ATOM    686 1HG2 VAL A  61      17.298  -1.468  -5.236  1.00 96.42           H
ATOM    687 2HG2 VAL A  61      16.870  -1.065  -3.556  1.00 96.42           H
ATOM    688 3HG2 VAL A  61      16.472  -2.669  -4.215  1.00 96.42           H
ATOM    689  HN  VAL A  61      15.675   0.649  -3.224  1.00 96.42           H
ATOM    690  N   GLY A  62      13.066   1.277  -4.884  1.00 96.59           N
ATOM    691  CA  GLY A  62      11.746   1.755  -5.261  1.00 96.59           C
ATOM    692  C   GLY A  62      11.831   3.128  -5.929  1.00 96.59           C
ATOM    693  O   GLY A  62      11.151   3.382  -6.922  1.00 96.59           O
ATOM    694 1HA  GLY A  62      11.279   1.043  -5.941  1.00 96.59           H
ATOM    695 2HA  GLY A  62      11.111   1.815  -4.377  1.00 96.59           H
ATOM    696  HN  GLY A  62      13.222   1.200  -3.899  1.00 96.59           H
ATOM    697  N   ALA A  63      12.670   3.979  -5.357  1.00 97.21           N
ATOM    698  CA  ALA A  63      12.819   5.335  -5.858  1.00 97.21           C
ATOM    699  C   ALA A  63      13.316   5.288  -7.304  1.00 97.21           C
ATOM    700  O   ALA A  63      12.727   5.909  -8.187  1.00 97.21           O
ATOM    701  HA  ALA A  63      11.837   5.806  -5.835  1.00 97.21           H
ATOM    702  CB  ALA A  63      13.763   6.117  -4.942  1.00 97.21           C
ATOM    703 1HB  ALA A  63      13.350   6.145  -3.934  1.00 97.21           H
ATOM    704 2HB  ALA A  63      14.737   5.628  -4.922  1.00 97.21           H
ATOM    705 3HB  ALA A  63      13.874   7.134  -5.318  1.00 97.21           H
ATOM    706  HN  ALA A  63      13.242   3.755  -4.567  1.00 97.21           H
ATOM    707  N   LEU A  64      14.396   4.545  -7.501  1.00 95.96           N
ATOM    708  CA  LEU A  64      15.008   4.449  -8.816  1.00 95.96           C
ATOM    709  C   LEU A  64      13.989   3.887  -9.809  1.00 95.96           C
ATOM    710  O   LEU A  64      13.838   4.409 -10.912  1.00 95.96           O
ATOM    711  HA  LEU A  64      15.272   5.460  -9.127  1.00 95.96           H
ATOM    712  CB  LEU A  64      16.307   3.644  -8.744  1.00 95.96           C
ATOM    713 1HB  LEU A  64      16.086   2.675  -8.296  1.00 95.96           H
ATOM    714 2HB  LEU A  64      16.649   3.453  -9.761  1.00 95.96           H
ATOM    715  CG  LEU A  64      17.453   4.287  -7.961  1.00 95.96           C
ATOM    716  HG  LEU A  64      17.089   4.535  -6.964  1.00 95.96           H
ATOM    717  CD1 LEU A  64      18.616   3.308  -7.787  1.00 95.96           C
ATOM    718 1HD1 LEU A  64      18.271   2.428  -7.243  1.00 95.96           H
ATOM    719 2HD1 LEU A  64      18.987   3.007  -8.767  1.00 95.96           H
ATOM    720 3HD1 LEU A  64      19.417   3.791  -7.228  1.00 95.96           H
ATOM    721  CD2 LEU A  64      17.899   5.595  -8.618  1.00 95.96           C
ATOM    722 1HD2 LEU A  64      18.239   5.395  -9.634  1.00 95.96           H
ATOM    723 2HD2 LEU A  64      17.061   6.292  -8.646  1.00 95.96           H
ATOM    724 3HD2 LEU A  64      18.714   6.031  -8.041  1.00 95.96           H
ATOM    725  HN  LEU A  64      14.849   4.016  -6.784  1.00 95.96           H
ATOM    726  N   GLY A  65      13.316   2.829  -9.381  1.00 94.39           N
ATOM    727  CA  GLY A  65      12.419   2.105 -10.266  1.00 94.39           C
ATOM    728  C   GLY A  65      11.270   3.001 -10.734  1.00 94.39           C
ATOM    729  O   GLY A  65      11.008   3.104 -11.931  1.00 94.39           O
ATOM    730 1HA  GLY A  65      12.972   1.736 -11.129  1.00 94.39           H
ATOM    731 2HA  GLY A  65      12.017   1.234  -9.749  1.00 94.39           H
ATOM    732  HN  GLY A  65      13.376   2.466  -8.451  1.00 94.39           H
ATOM    733  N   ASN A  66      10.617   3.626  -9.766  1.00 95.16           N
ATOM    734  CA  ASN A  66       9.399   4.369 -10.043  1.00 95.16           C
ATOM    735  C   ASN A  66       9.755   5.677 -10.752  1.00 95.16           C
ATOM    736  O   ASN A  66       8.998   6.157 -11.595  1.00 95.16           O
ATOM    737  HA  ASN A  66       8.796   3.708 -10.666  1.00 95.16           H
ATOM    738  CB  ASN A  66       8.660   4.718  -8.750  1.00 95.16           C
ATOM    739 1HB  ASN A  66       9.364   5.125  -8.023  1.00 95.16           H
ATOM    740 2HB  ASN A  66       7.922   5.496  -8.947  1.00 95.16           H
ATOM    741  CG  ASN A  66       7.968   3.486  -8.164  1.00 95.16           C
ATOM    742  OD1 ASN A  66       7.079   2.900  -8.759  1.00 95.16           O
ATOM    743  ND2 ASN A  66       8.423   3.128  -6.966  1.00 95.16           N
ATOM    744 1HD2 ASN A  66       9.155   3.653  -6.532  1.00 95.16           H
ATOM    745 2HD2 ASN A  66       8.034   2.334  -6.500  1.00 95.16           H
ATOM    746  HN  ASN A  66      10.906   3.630  -8.809  1.00 95.16           H
ATOM    747  N   SER A  67      10.908   6.217 -10.385  1.00 95.15           N
ATOM    748  CA  SER A  67      11.428   7.398 -11.053  1.00 95.15           C
ATOM    749  C   SER A  67      11.645   7.106 -12.540  1.00 95.15           C
ATOM    750  O   SER A  67      11.409   7.966 -13.386  1.00 95.15           O
ATOM    751  HA  SER A  67      10.664   8.164 -10.922  1.00 95.15           H
ATOM    752  CB  SER A  67      12.734   7.866 -10.408  1.00 95.15           C
ATOM    753 1HB  SER A  67      13.426   7.026 -10.340  1.00 95.15           H
ATOM    754 2HB  SER A  67      13.205   8.615 -11.045  1.00 95.15           H
ATOM    755  OG  SER A  67      12.522   8.413  -9.110  1.00 95.15           O
ATOM    756  HG  SER A  67      12.532   7.684  -8.426  1.00 95.15           H
ATOM    757  HN  SER A  67      11.483   5.862  -9.648  1.00 95.15           H
ATOM    758  N   LEU A  68      12.092   5.888 -12.811  1.00 92.23           N
ATOM    759  CA  LEU A  68      12.325   5.465 -14.182  1.00 92.23           C
ATOM    760  C   LEU A  68      10.992   5.422 -14.931  1.00 92.23           C
ATOM    761  O   LEU A  68      10.913   5.830 -16.089  1.00 92.23           O
ATOM    762  HA  LEU A  68      12.961   6.216 -14.651  1.00 92.23           H
ATOM    763  CB  LEU A  68      13.090   4.141 -14.211  1.00 92.23           C
ATOM    764 1HB  LEU A  68      14.021   4.270 -13.658  1.00 92.23           H
ATOM    765 2HB  LEU A  68      12.503   3.393 -13.677  1.00 92.23           H
ATOM    766  CG  LEU A  68      13.426   3.591 -15.599  1.00 92.23           C
ATOM    767  HG  LEU A  68      12.500   3.514 -16.169  1.00 92.23           H
ATOM    768  CD1 LEU A  68      14.348   4.546 -16.359  1.00 92.23           C
ATOM    769 1HD1 LEU A  68      13.855   5.511 -16.476  1.00 92.23           H
ATOM    770 2HD1 LEU A  68      15.275   4.677 -15.801  1.00 92.23           H
ATOM    771 3HD1 LEU A  68      14.571   4.130 -17.342  1.00 92.23           H
ATOM    772  CD2 LEU A  68      14.014   2.182 -15.502  1.00 92.23           C
ATOM    773 1HD2 LEU A  68      14.927   2.209 -14.907  1.00 92.23           H
ATOM    774 2HD2 LEU A  68      13.291   1.518 -15.028  1.00 92.23           H
ATOM    775 3HD2 LEU A  68      14.244   1.814 -16.502  1.00 92.23           H
ATOM    776  HN  LEU A  68      12.293   5.198 -12.116  1.00 92.23           H
ATOM    777  N   VAL A  69       9.977   4.924 -14.241  1.00 92.12           N
ATOM    778  CA  VAL A  69       8.661   4.781 -14.841  1.00 92.12           C
ATOM    779  C   VAL A  69       8.166   6.152 -15.305  1.00 92.12           C
ATOM    780  O   VAL A  69       7.680   6.293 -16.426  1.00 92.12           O
ATOM    781  HA  VAL A  69       8.766   4.132 -15.711  1.00 92.12           H
ATOM    782  CB  VAL A  69       7.708   4.102 -13.856  1.00 92.12           C
ATOM    783  HB  VAL A  69       7.740   4.660 -12.920  1.00 92.12           H
ATOM    784  CG1 VAL A  69       6.268   4.136 -14.374  1.00 92.12           C
ATOM    785 1HG1 VAL A  69       5.955   5.172 -14.508  1.00 92.12           H
ATOM    786 2HG1 VAL A  69       6.214   3.614 -15.330  1.00 92.12           H
ATOM    787 3HG1 VAL A  69       5.612   3.647 -13.655  1.00 92.12           H
ATOM    788  CG2 VAL A  69       8.151   2.667 -13.564  1.00 92.12           C
ATOM    789 1HG2 VAL A  69       8.162   2.094 -14.491  1.00 92.12           H
ATOM    790 2HG2 VAL A  69       9.152   2.677 -13.131  1.00 92.12           H
ATOM    791 3HG2 VAL A  69       7.456   2.208 -12.861  1.00 92.12           H
ATOM    792  HN  VAL A  69      10.042   4.621 -13.290  1.00 92.12           H
ATOM    793  N   ILE A  70       8.305   7.127 -14.419  1.00 92.86           N
ATOM    794  CA  ILE A  70       7.833   8.471 -14.705  1.00 92.86           C
ATOM    795  C   ILE A  70       8.595   9.029 -15.909  1.00 92.86           C
ATOM    796  O   ILE A  70       8.000   9.641 -16.795  1.00 92.86           O
ATOM    797  HA  ILE A  70       6.778   8.397 -14.968  1.00 92.86           H
ATOM    798  CB  ILE A  70       7.928   9.349 -13.456  1.00 92.86           C
ATOM    799  HB  ILE A  70       8.945   9.286 -13.070  1.00 92.86           H
ATOM    800  CG1 ILE A  70       6.995   8.840 -12.356  1.00 92.86           C
ATOM    801 1HG1 ILE A  70       5.958   8.935 -12.680  1.00 92.86           H
ATOM    802 2HG1 ILE A  70       7.178   7.780 -12.180  1.00 92.86           H
ATOM    803  CG2 ILE A  70       7.664  10.817 -13.797  1.00 92.86           C
ATOM    804 1HG2 ILE A  70       8.403  11.160 -14.521  1.00 92.86           H
ATOM    805 2HG2 ILE A  70       6.665  10.919 -14.220  1.00 92.86           H
ATOM    806 3HG2 ILE A  70       7.738  11.419 -12.891  1.00 92.86           H
ATOM    807  CD1 ILE A  70       7.202   9.621 -11.056  1.00 92.86           C
ATOM    808 1HD1 ILE A  70       8.233   9.503 -10.722  1.00 92.86           H
ATOM    809 2HD1 ILE A  70       6.994  10.676 -11.230  1.00 92.86           H
ATOM    810 3HD1 ILE A  70       6.526   9.238 -10.291  1.00 92.86           H
ATOM    811  HN  ILE A  70       8.731   7.011 -13.522  1.00 92.86           H
ATOM    812  N   LEU A  71       9.900   8.800 -15.901  1.00 90.94           N
ATOM    813  CA  LEU A  71      10.761   9.345 -16.936  1.00 90.94           C
ATOM    814  C   LEU A  71      10.364   8.752 -18.290  1.00 90.94           C
ATOM    815  O   LEU A  71      10.281   9.469 -19.285  1.00 90.94           O
ATOM    816  HA  LEU A  71      10.593  10.421 -16.968  1.00 90.94           H
ATOM    817  CB  LEU A  71      12.233   9.127 -16.578  1.00 90.94           C
ATOM    818 1HB  LEU A  71      12.419   9.575 -15.602  1.00 90.94           H
ATOM    819 2HB  LEU A  71      12.406   8.056 -16.475  1.00 90.94           H
ATOM    820  CG  LEU A  71      13.255   9.687 -17.570  1.00 90.94           C
ATOM    821  HG  LEU A  71      12.811  10.551 -18.065  1.00 90.94           H
ATOM    822  CD1 LEU A  71      14.510  10.176 -16.845  1.00 90.94           C
ATOM    823 1HD1 LEU A  71      14.240  10.963 -16.140  1.00 90.94           H
ATOM    824 2HD1 LEU A  71      14.966   9.346 -16.306  1.00 90.94           H
ATOM    825 3HD1 LEU A  71      15.220  10.570 -17.573  1.00 90.94           H
ATOM    826  CD2 LEU A  71      13.583   8.662 -18.657  1.00 90.94           C
ATOM    827 1HD2 LEU A  71      13.998   7.765 -18.197  1.00 90.94           H
ATOM    828 2HD2 LEU A  71      12.674   8.404 -19.200  1.00 90.94           H
ATOM    829 3HD2 LEU A  71      14.312   9.086 -19.348  1.00 90.94           H
ATOM    830  HN  LEU A  71      10.367   8.253 -15.206  1.00 90.94           H
ATOM    831  N   VAL A  72      10.127   7.448 -18.282  1.00 88.36           N
ATOM    832  CA  VAL A  72       9.775   6.745 -19.504  1.00 88.36           C
ATOM    833  C   VAL A  72       8.464   7.310 -20.053  1.00 88.36           C
ATOM    834  O   VAL A  72       8.330   7.516 -21.258  1.00 88.36           O
ATOM    835  HA  VAL A  72      10.568   6.929 -20.229  1.00 88.36           H
ATOM    836  CB  VAL A  72       9.714   5.239 -19.241  1.00 88.36           C
ATOM    837  HB  VAL A  72       9.067   5.075 -18.379  1.00 88.36           H
ATOM    838  CG1 VAL A  72       9.104   4.499 -20.433  1.00 88.36           C
ATOM    839 1HG1 VAL A  72       8.092   4.864 -20.609  1.00 88.36           H
ATOM    840 2HG1 VAL A  72       9.713   4.674 -21.320  1.00 88.36           H
ATOM    841 3HG1 VAL A  72       9.072   3.430 -20.220  1.00 88.36           H
ATOM    842  CG2 VAL A  72      11.099   4.684 -18.902  1.00 88.36           C
ATOM    843 1HG2 VAL A  72      11.777   4.866 -19.735  1.00 88.36           H
ATOM    844 2HG2 VAL A  72      11.480   5.180 -18.009  1.00 88.36           H
ATOM    845 3HG2 VAL A  72      11.027   3.612 -18.720  1.00 88.36           H
ATOM    846  HN  VAL A  72      10.172   6.876 -17.463  1.00 88.36           H
ATOM    847  N   TYR A  73       7.530   7.544 -19.143  1.00 87.06           N
ATOM    848  CA  TYR A  73       6.231   8.072 -19.523  1.00 87.06           C
ATOM    849  C   TYR A  73       6.372   9.425 -20.221  1.00 87.06           C
ATOM    850  O   TYR A  73       5.681   9.697 -21.202  1.00 87.06           O
ATOM    851  HA  TYR A  73       5.767   7.363 -20.209  1.00 87.06           H
ATOM    852  CB  TYR A  73       5.456   8.263 -18.217  1.00 87.06           C
ATOM    853 1HB  TYR A  73       5.384   7.303 -17.705  1.00 87.06           H
ATOM    854 2HB  TYR A  73       6.020   8.930 -17.566  1.00 87.06           H
ATOM    855  CG  TYR A  73       4.047   8.830 -18.407  1.00 87.06           C
ATOM    856  CD1 TYR A  73       3.853  10.195 -18.447  1.00 87.06           C
ATOM    857  HD1 TYR A  73       4.702  10.870 -18.343  1.00 87.06           H
ATOM    858  CD2 TYR A  73       2.971   7.975 -18.539  1.00 87.06           C
ATOM    859  HD2 TYR A  73       3.125   6.896 -18.508  1.00 87.06           H
ATOM    860  CE1 TYR A  73       2.527  10.729 -18.626  1.00 87.06           C
ATOM    861  HE1 TYR A  73       2.359  11.805 -18.659  1.00 87.06           H
ATOM    862  CE2 TYR A  73       1.646   8.509 -18.718  1.00 87.06           C
ATOM    863  HE2 TYR A  73       0.788   7.845 -18.823  1.00 87.06           H
ATOM    864  CZ  TYR A  73       1.489   9.859 -18.753  1.00 87.06           C
ATOM    865  OH  TYR A  73       0.237  10.363 -18.922  1.00 87.06           O
ATOM    866  HH  TYR A  73      -0.400   9.626 -19.147  1.00 87.06           H
ATOM    867  HN  TYR A  73       7.650   7.379 -18.164  1.00 87.06           H
ATOM    868  N   TRP A  74       7.271  10.239 -19.689  1.00 87.55           N
ATOM    869  CA  TRP A  74       7.395  11.615 -20.138  1.00 87.55           C
ATOM    870  C   TRP A  74       7.972  11.600 -21.555  1.00 87.55           C
ATOM    871  O   TRP A  74       7.413  12.212 -22.464  1.00 87.55           O
ATOM    872  HA  TRP A  74       6.397  12.054 -20.147  1.00 87.55           H
ATOM    873  CB  TRP A  74       8.234  12.439 -19.159  1.00 87.55           C
ATOM    874 1HB  TRP A  74       7.994  12.130 -18.142  1.00 87.55           H
ATOM    875 2HB  TRP A  74       9.288  12.213 -19.321  1.00 87.55           H
ATOM    876  CG  TRP A  74       8.026  13.950 -19.280  1.00 87.55           C
ATOM    877  CD1 TRP A  74       8.673  14.811 -20.077  1.00 87.55           C
ATOM    878  HD1 TRP A  74       9.464  14.528 -20.771  1.00 87.55           H
ATOM    879  CD2 TRP A  74       7.076  14.749 -18.543  1.00 87.55           C
ATOM    880  NE1 TRP A  74       8.212  16.100 -19.909  1.00 87.55           N
ATOM    881  HE1 TRP A  74       8.538  16.913 -20.392  1.00 87.55           H
ATOM    882  CE2 TRP A  74       7.210  16.062 -18.947  1.00 87.55           C
ATOM    883  CE3 TRP A  74       6.135  14.374 -17.568  1.00 87.55           C
ATOM    884  HE3 TRP A  74       6.010  13.345 -17.233  1.00 87.55           H
ATOM    885  CZ2 TRP A  74       6.435  17.106 -18.428  1.00 87.55           C
ATOM    886  HZ2 TRP A  74       6.560  18.135 -18.764  1.00 87.55           H
ATOM    887  CZ3 TRP A  74       5.368  15.429 -17.060  1.00 87.55           C
ATOM    888  HZ3 TRP A  74       4.623  15.194 -16.300  1.00 87.55           H
ATOM    889  CH2 TRP A  74       5.491  16.756 -17.455  1.00 87.55           C
ATOM    890  HH2 TRP A  74       4.854  17.521 -17.010  1.00 87.55           H
ATOM    891  HN  TRP A  74       7.908   9.973 -18.965  1.00 87.55           H
ATOM    892  N   TYR A  75       9.085  10.895 -21.698  1.00 83.09           N
ATOM    893  CA  TYR A  75       9.881  10.991 -22.910  1.00 83.09           C
ATOM    894  C   TYR A  75       9.336  10.064 -23.999  1.00 83.09           C
ATOM    895  O   TYR A  75       9.760  10.138 -25.151  1.00 83.09           O
ATOM    896  HA  TYR A  75       9.833  12.021 -23.263  1.00 83.09           H
ATOM    897  CB  TYR A  75      11.290  10.534 -22.527  1.00 83.09           C
ATOM    898 1HB  TYR A  75      11.213   9.668 -21.869  1.00 83.09           H
ATOM    899 2HB  TYR A  75      11.812  10.207 -23.426  1.00 83.09           H
ATOM    900  CG  TYR A  75      12.126  11.611 -21.832  1.00 83.09           C
ATOM    901  CD1 TYR A  75      12.753  12.586 -22.580  1.00 83.09           C
ATOM    902  HD1 TYR A  75      12.653  12.589 -23.665  1.00 83.09           H
ATOM    903  CD2 TYR A  75      12.252  11.607 -20.458  1.00 83.09           C
ATOM    904  HD2 TYR A  75      11.756  10.836 -19.867  1.00 83.09           H
ATOM    905  CE1 TYR A  75      13.540  13.600 -21.926  1.00 83.09           C
ATOM    906  HE1 TYR A  75      14.041  14.376 -22.505  1.00 83.09           H
ATOM    907  CE2 TYR A  75      13.039  12.620 -19.804  1.00 83.09           C
ATOM    908  HE2 TYR A  75      13.147  12.629 -18.720  1.00 83.09           H
ATOM    909  CZ  TYR A  75      13.644  13.567 -20.571  1.00 83.09           C
ATOM    910  OH  TYR A  75      14.387  14.524 -19.954  1.00 83.09           O
ATOM    911  HH  TYR A  75      14.769  15.151 -20.632  1.00 83.09           H
ATOM    912  HN  TYR A  75       9.443  10.268 -21.006  1.00 83.09           H
ATOM    913  N   CYS A  76       8.404   9.213 -23.595  1.00 77.00           N
ATOM    914  CA  CYS A  76       7.779   8.290 -24.527  1.00 77.00           C
ATOM    915  C   CYS A  76       6.971   9.102 -25.540  1.00 77.00           C
ATOM    916  O   CYS A  76       6.001   9.766 -25.177  1.00 77.00           O
ATOM    917  HA  CYS A  76       8.587   7.749 -25.020  1.00 77.00           H
ATOM    918  CB  CYS A  76       6.914   7.256 -23.804  1.00 77.00           C
ATOM    919 1HB  CYS A  76       7.519   6.700 -23.087  1.00 77.00           H
ATOM    920 2HB  CYS A  76       6.130   7.758 -23.238  1.00 77.00           H
ATOM    921  SG  CYS A  76       6.169   6.105 -25.017  1.00 77.00           S
ATOM    922  HG  CYS A  76       7.315   5.559 -25.413  1.00 77.00           H
ATOM    923  HN  CYS A  76       8.075   9.149 -22.653  1.00 77.00           H
ATOM    924  N   THR A  77       7.400   9.024 -26.791  1.00 71.10           N
ATOM    925  CA  THR A  77       6.831   9.863 -27.832  1.00 71.10           C
ATOM    926  C   THR A  77       5.486   9.300 -28.295  1.00 71.10           C
ATOM    927  O   THR A  77       4.796   9.918 -29.104  1.00 71.10           O
ATOM    928  HA  THR A  77       6.637  10.849 -27.410  1.00 71.10           H
ATOM    929  CB  THR A  77       7.860   9.982 -28.958  1.00 71.10           C
ATOM    930  HB  THR A  77       7.683  10.878 -29.553  1.00 71.10           H
ATOM    931  OG1 THR A  77       7.751   8.746 -29.660  1.00 71.10           O
ATOM    932  HG1 THR A  77       7.061   8.821 -30.379  1.00 71.10           H
ATOM    933  CG2 THR A  77       9.299   9.991 -28.439  1.00 71.10           C
ATOM    934 1HG2 THR A  77       9.496   9.064 -27.901  1.00 71.10           H
ATOM    935 2HG2 THR A  77       9.437  10.838 -27.767  1.00 71.10           H
ATOM    936 3HG2 THR A  77       9.988  10.077 -29.279  1.00 71.10           H
ATOM    937  HN  THR A  77       8.122   8.402 -27.097  1.00 71.10           H
ATOM    938  N   ARG A  78       5.153   8.134 -27.760  1.00 72.99           N
ATOM    939  CA  ARG A  78       3.947   7.438 -28.176  1.00 72.99           C
ATOM    940  C   ARG A  78       2.729   8.002 -27.442  1.00 72.99           C
ATOM    941  O   ARG A  78       2.834   8.428 -26.293  1.00 72.99           O
ATOM    942  HA  ARG A  78       3.877   7.617 -29.249  1.00 72.99           H
ATOM    943  CB  ARG A  78       4.053   5.937 -27.894  1.00 72.99           C
ATOM    944 1HB  ARG A  78       3.374   5.392 -28.549  1.00 72.99           H
ATOM    945 2HB  ARG A  78       5.061   5.591 -28.122  1.00 72.99           H
ATOM    946  CG  ARG A  78       3.720   5.629 -26.433  1.00 72.99           C
ATOM    947 1HG  ARG A  78       4.322   6.258 -25.778  1.00 72.99           H
ATOM    948 2HG  ARG A  78       2.675   5.870 -26.236  1.00 72.99           H
ATOM    949  CD  ARG A  78       3.977   4.155 -26.112  1.00 72.99           C
ATOM    950 1HD  ARG A  78       3.161   3.543 -26.495  1.00 72.99           H
ATOM    951 2HD  ARG A  78       4.888   3.820 -26.608  1.00 72.99           H
ATOM    952  NE  ARG A  78       4.103   3.971 -24.648  1.00 72.99           N
ATOM    953  HE  ARG A  78       5.021   3.864 -24.267  1.00 72.99           H
ATOM    954  CZ  ARG A  78       3.063   3.939 -23.803  1.00 72.99           C
ATOM    955  NH1 ARG A  78       1.811   4.078 -24.260  1.00 72.99           N
ATOM    956 1HH1 ARG A  78       1.647   4.206 -25.238  1.00 72.99           H
ATOM    957 2HH1 ARG A  78       1.041   4.053 -23.623  1.00 72.99           H
ATOM    958  NH2 ARG A  78       3.295   3.766 -22.495  1.00 72.99           N
ATOM    959 1HH2 ARG A  78       2.530   3.740 -21.851  1.00 72.99           H
ATOM    960 2HH2 ARG A  78       4.232   3.664 -22.162  1.00 72.99           H
ATOM    961  HN  ARG A  78       5.690   7.667 -27.058  1.00 72.99           H
ATOM    962  N   VAL A  79       1.601   7.988 -28.137  1.00 77.68           N
ATOM    963  CA  VAL A  79       0.349   8.421 -27.541  1.00 77.68           C
ATOM    964  C   VAL A  79       0.137   7.683 -26.217  1.00 77.68           C
ATOM    965  O   VAL A  79       0.302   6.466 -26.148  1.00 77.68           O
ATOM    966  HA  VAL A  79       0.433   9.489 -27.338  1.00 77.68           H
ATOM    967  CB  VAL A  79      -0.801   8.216 -28.530  1.00 77.68           C
ATOM    968  HB  VAL A  79      -0.969   7.144 -28.631  1.00 77.68           H
ATOM    969  CG1 VAL A  79      -2.093   8.847 -28.007  1.00 77.68           C
ATOM    970 1HG1 VAL A  79      -2.363   8.387 -27.057  1.00 77.68           H
ATOM    971 2HG1 VAL A  79      -1.942   9.917 -27.863  1.00 77.68           H
ATOM    972 3HG1 VAL A  79      -2.893   8.687 -28.729  1.00 77.68           H
ATOM    973  CG2 VAL A  79      -0.440   8.768 -29.911  1.00 77.68           C
ATOM    974 1HG2 VAL A  79      -0.233   9.835 -29.833  1.00 77.68           H
ATOM    975 2HG2 VAL A  79       0.442   8.252 -30.289  1.00 77.68           H
ATOM    976 3HG2 VAL A  79      -1.275   8.609 -30.594  1.00 77.68           H
ATOM    977  HN  VAL A  79       1.534   7.688 -29.089  1.00 77.68           H
ATOM    978  N   LYS A  80      -0.225   8.451 -25.200  1.00 81.23           N
ATOM    979  CA  LYS A  80      -0.507   7.879 -23.894  1.00 81.23           C
ATOM    980  C   LYS A  80      -1.811   7.082 -23.963  1.00 81.23           C
ATOM    981  O   LYS A  80      -2.621   7.286 -24.865  1.00 81.23           O
ATOM    982  HA  LYS A  80       0.305   7.193 -23.656  1.00 81.23           H
ATOM    983  CB  LYS A  80      -0.509   8.969 -22.821  1.00 81.23           C
ATOM    984 1HB  LYS A  80      -1.396   9.593 -22.931  1.00 81.23           H
ATOM    985 2HB  LYS A  80      -0.562   8.512 -21.833  1.00 81.23           H
ATOM    986  CG  LYS A  80       0.747   9.838 -22.919  1.00 81.23           C
ATOM    987 1HG  LYS A  80       0.731  10.403 -23.851  1.00 81.23           H
ATOM    988 2HG  LYS A  80       0.757  10.563 -22.106  1.00 81.23           H
ATOM    989  CD  LYS A  80       2.013   8.980 -22.859  1.00 81.23           C
ATOM    990 1HD  LYS A  80       1.959   8.305 -22.005  1.00 81.23           H
ATOM    991 2HD  LYS A  80       2.078   8.358 -23.752  1.00 81.23           H
ATOM    992  CE  LYS A  80       3.263   9.855 -22.748  1.00 81.23           C
ATOM    993 1HE  LYS A  80       3.158  10.733 -23.384  1.00 81.23           H
ATOM    994 2HE  LYS A  80       3.373  10.214 -21.725  1.00 81.23           H
ATOM    995  NZ  LYS A  80       4.467   9.090 -23.143  1.00 81.23           N
ATOM    996 1HZ  LYS A  80       5.298   9.602 -22.868  1.00 81.23           H
ATOM    997 2HZ  LYS A  80       4.460   8.186 -22.684  1.00 81.23           H
ATOM    998 3HZ  LYS A  80       4.469   8.959 -24.149  1.00 81.23           H
ATOM    999  HN  LYS A  80      -0.326   9.444 -25.257  1.00 81.23           H
ATOM   1000  N   THR A  81      -1.973   6.189 -22.996  1.00 82.47           N
ATOM   1001  CA  THR A  81      -3.228   5.474 -22.841  1.00 82.47           C
ATOM   1002  C   THR A  81      -3.756   5.627 -21.413  1.00 82.47           C
ATOM   1003  O   THR A  81      -3.034   6.081 -20.526  1.00 82.47           O
ATOM   1004  HA  THR A  81      -3.966   5.926 -23.504  1.00 82.47           H
ATOM   1005  CB  THR A  81      -2.997   4.018 -23.251  1.00 82.47           C
ATOM   1006  HB  THR A  81      -3.937   3.467 -23.276  1.00 82.47           H
ATOM   1007  OG1 THR A  81      -2.030   3.544 -22.317  1.00 82.47           O
ATOM   1008  HG1 THR A  81      -1.119   3.865 -22.575  1.00 82.47           H
ATOM   1009  CG2 THR A  81      -2.297   3.896 -24.606  1.00 82.47           C
ATOM   1010 1HG2 THR A  81      -1.326   4.390 -24.559  1.00 82.47           H
ATOM   1011 2HG2 THR A  81      -2.908   4.368 -25.375  1.00 82.47           H
ATOM   1012 3HG2 THR A  81      -2.157   2.842 -24.849  1.00 82.47           H
ATOM   1013  HN  THR A  81      -1.267   5.954 -22.329  1.00 82.47           H
ATOM   1014  N   MET A  82      -5.010   5.239 -21.235  1.00 84.38           N
ATOM   1015  CA  MET A  82      -5.625   5.275 -19.919  1.00 84.38           C
ATOM   1016  C   MET A  82      -4.817   4.453 -18.913  1.00 84.38           C
ATOM   1017  O   MET A  82      -4.584   4.895 -17.789  1.00 84.38           O
ATOM   1018  HA  MET A  82      -5.624   6.325 -19.624  1.00 84.38           H
ATOM   1019  CB  MET A  82      -7.049   4.722 -20.005  1.00 84.38           C
ATOM   1020 1HB  MET A  82      -7.646   5.347 -20.668  1.00 84.38           H
ATOM   1021 2HB  MET A  82      -7.029   3.723 -20.441  1.00 84.38           H
ATOM   1022  CG  MET A  82      -7.700   4.667 -18.622  1.00 84.38           C
ATOM   1023 1HG  MET A  82      -7.340   3.796 -18.075  1.00 84.38           H
ATOM   1024 2HG  MET A  82      -7.417   5.546 -18.042  1.00 84.38           H
ATOM   1025  SD  MET A  82      -9.476   4.593 -18.786  1.00 84.38           S
ATOM   1026  CE  MET A  82      -9.957   4.902 -17.095  1.00 84.38           C
ATOM   1027 1HE  MET A  82      -9.539   4.128 -16.451  1.00 84.38           H
ATOM   1028 2HE  MET A  82      -9.582   5.876 -16.783  1.00 84.38           H
ATOM   1029 3HE  MET A  82     -11.044   4.890 -17.018  1.00 84.38           H
ATOM   1030  HN  MET A  82      -5.601   4.904 -21.968  1.00 84.38           H
ATOM   1031  N   THR A  83      -4.412   3.270 -19.353  1.00 84.03           N
ATOM   1032  CA  THR A  83      -3.547   2.427 -18.546  1.00 84.03           C
ATOM   1033  C   THR A  83      -2.301   3.202 -18.112  1.00 84.03           C
ATOM   1034  O   THR A  83      -1.904   3.146 -16.949  1.00 84.03           O
ATOM   1035  HA  THR A  83      -4.085   2.153 -17.638  1.00 84.03           H
ATOM   1036  CB  THR A  83      -3.228   1.167 -19.352  1.00 84.03           C
ATOM   1037  HB  THR A  83      -2.709   1.418 -20.277  1.00 84.03           H
ATOM   1038  OG1 THR A  83      -4.492   0.527 -19.510  1.00 84.03           O
ATOM   1039  HG1 THR A  83      -5.227   1.152 -19.246  1.00 84.03           H
ATOM   1040  CG2 THR A  83      -2.397   0.158 -18.558  1.00 84.03           C
ATOM   1041 1HG2 THR A  83      -2.946  -0.144 -17.666  1.00 84.03           H
ATOM   1042 2HG2 THR A  83      -1.452   0.616 -18.264  1.00 84.03           H
ATOM   1043 3HG2 THR A  83      -2.199  -0.717 -19.176  1.00 84.03           H
ATOM   1044  HN  THR A  83      -4.664   2.888 -20.242  1.00 84.03           H
ATOM   1045  N   ASP A  84      -1.718   3.908 -19.070  1.00 85.56           N
ATOM   1046  CA  ASP A  84      -0.467   4.606 -18.830  1.00 85.56           C
ATOM   1047  C   ASP A  84      -0.680   5.668 -17.750  1.00 85.56           C
ATOM   1048  O   ASP A  84       0.202   5.905 -16.925  1.00 85.56           O
ATOM   1049  HA  ASP A  84       0.238   3.833 -18.522  1.00 85.56           H
ATOM   1050  CB  ASP A  84       0.022   5.311 -20.097  1.00 85.56           C
ATOM   1051 1HB  ASP A  84      -0.679   6.099 -20.372  1.00 85.56           H
ATOM   1052 2HB  ASP A  84       0.981   5.791 -19.902  1.00 85.56           H
ATOM   1053  CG  ASP A  84       0.166   4.321 -21.254  1.00 85.56           C
ATOM   1054  OD1 ASP A  84       0.898   3.326 -21.062  1.00 85.56           O
ATOM   1055  OD2 ASP A  84      -0.459   4.582 -22.305  1.00 85.56           O
ATOM   1056  HN  ASP A  84      -2.086   4.006 -19.995  1.00 85.56           H
ATOM   1057  N   MET A  85      -1.855   6.279 -17.789  1.00 90.11           N
ATOM   1058  CA  MET A  85      -2.189   7.320 -16.832  1.00 90.11           C
ATOM   1059  C   MET A  85      -2.207   6.767 -15.405  1.00 90.11           C
ATOM   1060  O   MET A  85      -1.694   7.400 -14.484  1.00 90.11           O
ATOM   1061  HA  MET A  85      -1.405   8.070 -16.928  1.00 90.11           H
ATOM   1062  CB  MET A  85      -3.562   7.903 -17.171  1.00 90.11           C
ATOM   1063 1HB  MET A  85      -3.577   8.226 -18.212  1.00 90.11           H
ATOM   1064 2HB  MET A  85      -4.325   7.132 -17.065  1.00 90.11           H
ATOM   1065  CG  MET A  85      -3.896   9.086 -16.259  1.00 90.11           C
ATOM   1066 1HG  MET A  85      -4.897   9.455 -16.481  1.00 90.11           H
ATOM   1067 2HG  MET A  85      -3.897   8.764 -15.218  1.00 90.11           H
ATOM   1068  SD  MET A  85      -2.700  10.391 -16.491  1.00 90.11           S
ATOM   1069  CE  MET A  85      -3.139  10.925 -18.137  1.00 90.11           C
ATOM   1070 1HE  MET A  85      -3.026  10.092 -18.831  1.00 90.11           H
ATOM   1071 2HE  MET A  85      -4.174  11.266 -18.145  1.00 90.11           H
ATOM   1072 3HE  MET A  85      -2.485  11.742 -18.441  1.00 90.11           H
ATOM   1073  HN  MET A  85      -2.569   6.074 -18.458  1.00 90.11           H
ATOM   1074  N   PHE A  86      -2.804   5.592 -15.267  1.00 90.56           N
ATOM   1075  CA  PHE A  86      -2.902   4.951 -13.967  1.00 90.56           C
ATOM   1076  C   PHE A  86      -1.532   4.464 -13.491  1.00 90.56           C
ATOM   1077  O   PHE A  86      -1.214   4.556 -12.306  1.00 90.56           O
ATOM   1078  HA  PHE A  86      -3.285   5.694 -13.268  1.00 90.56           H
ATOM   1079  CB  PHE A  86      -3.829   3.745 -14.132  1.00 90.56           C
ATOM   1080 1HB  PHE A  86      -3.440   3.105 -14.924  1.00 90.56           H
ATOM   1081 2HB  PHE A  86      -3.814   3.159 -13.213  1.00 90.56           H
ATOM   1082  CG  PHE A  86      -5.277   4.114 -14.461  1.00 90.56           C
ATOM   1083  CD1 PHE A  86      -5.855   5.194 -13.870  1.00 90.56           C
ATOM   1084  HD1 PHE A  86      -5.286   5.797 -13.162  1.00 90.56           H
ATOM   1085  CD2 PHE A  86      -5.987   3.362 -15.344  1.00 90.56           C
ATOM   1086  HD2 PHE A  86      -5.525   2.496 -15.818  1.00 90.56           H
ATOM   1087  CE1 PHE A  86      -7.199   5.537 -14.175  1.00 90.56           C
ATOM   1088  HE1 PHE A  86      -7.661   6.403 -13.701  1.00 90.56           H
ATOM   1089  CE2 PHE A  86      -7.331   3.704 -15.649  1.00 90.56           C
ATOM   1090  HE2 PHE A  86      -7.900   3.102 -16.357  1.00 90.56           H
ATOM   1091  CZ  PHE A  86      -7.908   4.785 -15.058  1.00 90.56           C
ATOM   1092  HZ  PHE A  86      -8.940   5.048 -15.292  1.00 90.56           H
ATOM   1093  HN  PHE A  86      -3.215   5.081 -16.023  1.00 90.56           H
ATOM   1094  N   LEU A  87      -0.758   3.956 -14.439  1.00 88.68           N
ATOM   1095  CA  LEU A  87       0.573   3.459 -14.132  1.00 88.68           C
ATOM   1096  C   LEU A  87       1.434   4.610 -13.608  1.00 88.68           C
ATOM   1097  O   LEU A  87       2.261   4.417 -12.719  1.00 88.68           O
ATOM   1098  HA  LEU A  87       0.470   2.717 -13.340  1.00 88.68           H
ATOM   1099  CB  LEU A  87       1.171   2.746 -15.346  1.00 88.68           C
ATOM   1100 1HB  LEU A  87       1.128   3.423 -16.199  1.00 88.68           H
ATOM   1101 2HB  LEU A  87       2.225   2.553 -15.145  1.00 88.68           H
ATOM   1102  CG  LEU A  87       0.507   1.427 -15.744  1.00 88.68           C
ATOM   1103  HG  LEU A  87      -0.554   1.615 -15.909  1.00 88.68           H
ATOM   1104  CD1 LEU A  87       1.082   0.898 -17.059  1.00 88.68           C
ATOM   1105 1HD1 LEU A  87       0.911   1.628 -17.850  1.00 88.68           H
ATOM   1106 2HD1 LEU A  87       2.153   0.729 -16.946  1.00 88.68           H
ATOM   1107 3HD1 LEU A  87       0.592  -0.041 -17.319  1.00 88.68           H
ATOM   1108  CD2 LEU A  87       0.612   0.397 -14.617  1.00 88.68           C
ATOM   1109 1HD2 LEU A  87       1.663   0.207 -14.396  1.00 88.68           H
ATOM   1110 2HD2 LEU A  87       0.118   0.783 -13.725  1.00 88.68           H
ATOM   1111 3HD2 LEU A  87       0.132  -0.531 -14.926  1.00 88.68           H
ATOM   1112  HN  LEU A  87      -1.025   3.882 -15.400  1.00 88.68           H
ATOM   1113  N   LEU A  88       1.211   5.783 -14.183  1.00 91.64           N
ATOM   1114  CA  LEU A  88       1.927   6.973 -13.757  1.00 91.64           C
ATOM   1115  C   LEU A  88       1.589   7.272 -12.296  1.00 91.64           C
ATOM   1116  O   LEU A  88       2.484   7.432 -11.468  1.00 91.64           O
ATOM   1117  HA  LEU A  88       2.993   6.756 -13.828  1.00 91.64           H
ATOM   1118  CB  LEU A  88       1.640   8.139 -14.705  1.00 91.64           C
ATOM   1119 1HB  LEU A  88       2.062   7.901 -15.682  1.00 91.64           H
ATOM   1120 2HB  LEU A  88       0.561   8.218 -14.836  1.00 91.64           H
ATOM   1121  CG  LEU A  88       2.174   9.505 -14.270  1.00 91.64           C
ATOM   1122  HG  LEU A  88       1.865   9.680 -13.240  1.00 91.64           H
ATOM   1123  CD1 LEU A  88       3.704   9.528 -14.293  1.00 91.64           C
ATOM   1124 1HD1 LEU A  88       4.089   8.769 -13.612  1.00 91.64           H
ATOM   1125 2HD1 LEU A  88       4.055   9.322 -15.303  1.00 91.64           H
ATOM   1126 3HD1 LEU A  88       4.057  10.511 -13.979  1.00 91.64           H
ATOM   1127  CD2 LEU A  88       1.571  10.626 -15.119  1.00 91.64           C
ATOM   1128 1HD2 LEU A  88       1.830  10.467 -16.166  1.00 91.64           H
ATOM   1129 2HD2 LEU A  88       0.487  10.623 -15.008  1.00 91.64           H
ATOM   1130 3HD2 LEU A  88       1.968  11.586 -14.789  1.00 91.64           H
ATOM   1131  HN  LEU A  88       0.556   5.927 -14.925  1.00 91.64           H
ATOM   1132  N   ASN A  89       0.294   7.337 -12.023  1.00 94.24           N
ATOM   1133  CA  ASN A  89      -0.174   7.726 -10.703  1.00 94.24           C
ATOM   1134  C   ASN A  89       0.249   6.666  -9.684  1.00 94.24           C
ATOM   1135  O   ASN A  89       0.461   6.976  -8.513  1.00 94.24           O
ATOM   1136  HA  ASN A  89       0.285   8.696 -10.511  1.00 94.24           H
ATOM   1137  CB  ASN A  89      -1.700   7.833 -10.669  1.00 94.24           C
ATOM   1138 1HB  ASN A  89      -2.138   7.022 -11.252  1.00 94.24           H
ATOM   1139 2HB  ASN A  89      -2.053   7.716  -9.645  1.00 94.24           H
ATOM   1140  CG  ASN A  89      -2.168   9.178 -11.226  1.00 94.24           C
ATOM   1141  OD1 ASN A  89      -2.403  10.132 -10.502  1.00 94.24           O
ATOM   1142  ND2 ASN A  89      -2.289   9.203 -12.551  1.00 94.24           N
ATOM   1143 1HD2 ASN A  89      -2.080   8.385 -13.087  1.00 94.24           H
ATOM   1144 2HD2 ASN A  89      -2.590  10.039 -13.010  1.00 94.24           H
ATOM   1145  HN  ASN A  89      -0.428   7.130 -12.683  1.00 94.24           H
ATOM   1146  N   LEU A  90       0.358   5.437 -10.167  1.00 92.73           N
ATOM   1147  CA  LEU A  90       0.782   4.335  -9.320  1.00 92.73           C
ATOM   1148  C   LEU A  90       2.215   4.584  -8.846  1.00 92.73           C
ATOM   1149  O   LEU A  90       2.521   4.414  -7.666  1.00 92.73           O
ATOM   1150  HA  LEU A  90       0.127   4.323  -8.448  1.00 92.73           H
ATOM   1151  CB  LEU A  90       0.596   3.000 -10.044  1.00 92.73           C
ATOM   1152 1HB  LEU A  90      -0.324   3.050 -10.625  1.00 92.73           H
ATOM   1153 2HB  LEU A  90       1.415   2.878 -10.753  1.00 92.73           H
ATOM   1154  CG  LEU A  90       0.539   1.757  -9.155  1.00 92.73           C
ATOM   1155  HG  LEU A  90       1.278   1.869  -8.362  1.00 92.73           H
ATOM   1156  CD1 LEU A  90      -0.829   1.626  -8.482  1.00 92.73           C
ATOM   1157 1HD1 LEU A  90      -1.016   2.506  -7.866  1.00 92.73           H
ATOM   1158 2HD1 LEU A  90      -1.603   1.546  -9.245  1.00 92.73           H
ATOM   1159 3HD1 LEU A  90      -0.843   0.734  -7.856  1.00 92.73           H
ATOM   1160  CD2 LEU A  90       0.911   0.500  -9.944  1.00 92.73           C
ATOM   1161 1HD2 LEU A  90       0.214   0.371 -10.771  1.00 92.73           H
ATOM   1162 2HD2 LEU A  90       1.923   0.604 -10.335  1.00 92.73           H
ATOM   1163 3HD2 LEU A  90       0.862  -0.369  -9.288  1.00 92.73           H
ATOM   1164  HN  LEU A  90       0.163   5.190 -11.116  1.00 92.73           H
ATOM   1165  N   ALA A  91       3.056   4.981  -9.789  1.00 94.63           N
ATOM   1166  CA  ALA A  91       4.459   5.214  -9.492  1.00 94.63           C
ATOM   1167  C   ALA A  91       4.583   6.401  -8.535  1.00 94.63           C
ATOM   1168  O   ALA A  91       5.445   6.408  -7.657  1.00 94.63           O
ATOM   1169  HA  ALA A  91       4.847   4.321  -9.002  1.00 94.63           H
ATOM   1170  CB  ALA A  91       5.228   5.433 -10.796  1.00 94.63           C
ATOM   1171 1HB  ALA A  91       5.132   4.550 -11.428  1.00 94.63           H
ATOM   1172 2HB  ALA A  91       4.819   6.299 -11.318  1.00 94.63           H
ATOM   1173 3HB  ALA A  91       6.280   5.607 -10.573  1.00 94.63           H
ATOM   1174  HN  ALA A  91       2.793   5.144 -10.740  1.00 94.63           H
ATOM   1175  N   ILE A  92       3.710   7.377  -8.737  1.00 95.93           N
ATOM   1176  CA  ILE A  92       3.710   8.566  -7.902  1.00 95.93           C
ATOM   1177  C   ILE A  92       3.341   8.177  -6.469  1.00 95.93           C
ATOM   1178  O   ILE A  92       3.987   8.613  -5.517  1.00 95.93           O
ATOM   1179  HA  ILE A  92       4.725   8.964  -7.901  1.00 95.93           H
ATOM   1180  CB  ILE A  92       2.802   9.641  -8.501  1.00 95.93           C
ATOM   1181  HB  ILE A  92       1.842   9.184  -8.740  1.00 95.93           H
ATOM   1182  CG1 ILE A  92       3.382  10.182  -9.810  1.00 95.93           C
ATOM   1183 1HG1 ILE A  92       4.271  10.777  -9.599  1.00 95.93           H
ATOM   1184 2HG1 ILE A  92       3.697   9.352 -10.442  1.00 95.93           H
ATOM   1185  CG2 ILE A  92       2.532  10.757  -7.490  1.00 95.93           C
ATOM   1186 1HG2 ILE A  92       2.044  10.339  -6.609  1.00 95.93           H
ATOM   1187 2HG2 ILE A  92       3.475  11.219  -7.198  1.00 95.93           H
ATOM   1188 3HG2 ILE A  92       1.884  11.508  -7.941  1.00 95.93           H
ATOM   1189  CD1 ILE A  92       2.354  11.036 -10.554  1.00 95.93           C
ATOM   1190 1HD1 ILE A  92       1.477  10.431 -10.784  1.00 95.93           H
ATOM   1191 2HD1 ILE A  92       2.060  11.878  -9.928  1.00 95.93           H
ATOM   1192 3HD1 ILE A  92       2.792  11.408 -11.480  1.00 95.93           H
ATOM   1193  HN  ILE A  92       3.013   7.364  -9.454  1.00 95.93           H
ATOM   1194  N   ALA A  93       2.302   7.362  -6.360  1.00 95.81           N
ATOM   1195  CA  ALA A  93       1.813   6.943  -5.057  1.00 95.81           C
ATOM   1196  C   ALA A  93       2.931   6.219  -4.306  1.00 95.81           C
ATOM   1197  O   ALA A  93       3.154   6.471  -3.123  1.00 95.81           O
ATOM   1198  HA  ALA A  93       1.535   7.840  -4.503  1.00 95.81           H
ATOM   1199  CB  ALA A  93       0.569   6.069  -5.236  1.00 95.81           C
ATOM   1200 1HB  ALA A  93      -0.205   6.640  -5.748  1.00 95.81           H
ATOM   1201 2HB  ALA A  93       0.825   5.190  -5.827  1.00 95.81           H
ATOM   1202 3HB  ALA A  93       0.203   5.755  -4.258  1.00 95.81           H
ATOM   1203  HN  ALA A  93       1.799   6.990  -7.140  1.00 95.81           H
ATOM   1204  N   ASP A  94       3.607   5.333  -5.024  1.00 94.88           N
ATOM   1205  CA  ASP A  94       4.674   4.546  -4.431  1.00 94.88           C
ATOM   1206  C   ASP A  94       5.772   5.483  -3.925  1.00 94.88           C
ATOM   1207  O   ASP A  94       6.268   5.320  -2.811  1.00 94.88           O
ATOM   1208  HA  ASP A  94       4.201   3.984  -3.625  1.00 94.88           H
ATOM   1209  CB  ASP A  94       5.296   3.599  -5.458  1.00 94.88           C
ATOM   1210 1HB  ASP A  94       5.432   4.122  -6.405  1.00 94.88           H
ATOM   1211 2HB  ASP A  94       6.285   3.289  -5.120  1.00 94.88           H
ATOM   1212  CG  ASP A  94       4.415   2.366  -5.673  1.00 94.88           C
ATOM   1213  OD1 ASP A  94       3.715   1.994  -4.706  1.00 94.88           O
ATOM   1214  OD2 ASP A  94       4.461   1.825  -6.798  1.00 94.88           O
ATOM   1215  HN  ASP A  94       3.435   5.151  -5.992  1.00 94.88           H
ATOM   1216  N   LEU A  95       6.121   6.443  -4.769  1.00 96.93           N
ATOM   1217  CA  LEU A  95       7.197   7.366  -4.448  1.00 96.93           C
ATOM   1218  C   LEU A  95       6.863   8.100  -3.147  1.00 96.93           C
ATOM   1219  O   LEU A  95       7.719   8.247  -2.276  1.00 96.93           O
ATOM   1220  HA  LEU A  95       8.099   6.775  -4.290  1.00 96.93           H
ATOM   1221  CB  LEU A  95       7.470   8.301  -5.628  1.00 96.93           C
ATOM   1222 1HB  LEU A  95       6.513   8.626  -6.037  1.00 96.93           H
ATOM   1223 2HB  LEU A  95       7.975   9.191  -5.252  1.00 96.93           H
ATOM   1224  CG  LEU A  95       8.308   7.717  -6.767  1.00 96.93           C
ATOM   1225  HG  LEU A  95       7.793   6.837  -7.153  1.00 96.93           H
ATOM   1226  CD1 LEU A  95       8.432   8.711  -7.923  1.00 96.93           C
ATOM   1227 1HD1 LEU A  95       7.439   8.949  -8.306  1.00 96.93           H
ATOM   1228 2HD1 LEU A  95       8.912   9.623  -7.568  1.00 96.93           H
ATOM   1229 3HD1 LEU A  95       9.032   8.270  -8.719  1.00 96.93           H
ATOM   1230  CD2 LEU A  95       9.675   7.254  -6.260  1.00 96.93           C
ATOM   1231 1HD2 LEU A  95      10.210   8.102  -5.832  1.00 96.93           H
ATOM   1232 2HD2 LEU A  95       9.539   6.488  -5.497  1.00 96.93           H
ATOM   1233 3HD2 LEU A  95      10.250   6.843  -7.090  1.00 96.93           H
ATOM   1234  HN  LEU A  95       5.684   6.595  -5.655  1.00 96.93           H
ATOM   1235  N   LEU A  96       5.617   8.540  -3.057  1.00 96.31           N
ATOM   1236  CA  LEU A  96       5.191   9.357  -1.933  1.00 96.31           C
ATOM   1237  C   LEU A  96       5.427   8.588  -0.631  1.00 96.31           C
ATOM   1238  O   LEU A  96       5.858   9.165   0.366  1.00 96.31           O
ATOM   1239  HA  LEU A  96       5.816  10.250  -1.923  1.00 96.31           H
ATOM   1240  CB  LEU A  96       3.745   9.817  -2.122  1.00 96.31           C
ATOM   1241 1HB  LEU A  96       3.145   8.955  -2.414  1.00 96.31           H
ATOM   1242 2HB  LEU A  96       3.364  10.159  -1.159  1.00 96.31           H
ATOM   1243  CG  LEU A  96       3.524  10.929  -3.150  1.00 96.31           C
ATOM   1244  HG  LEU A  96       3.830  10.556  -4.127  1.00 96.31           H
ATOM   1245  CD1 LEU A  96       2.042  11.296  -3.250  1.00 96.31           C
ATOM   1246 1HD1 LEU A  96       1.470  10.420  -3.555  1.00 96.31           H
ATOM   1247 2HD1 LEU A  96       1.687  11.642  -2.279  1.00 96.31           H
ATOM   1248 3HD1 LEU A  96       1.913  12.089  -3.987  1.00 96.31           H
ATOM   1249  CD2 LEU A  96       4.396  12.146  -2.837  1.00 96.31           C
ATOM   1250 1HD2 LEU A  96       4.144  12.529  -1.848  1.00 96.31           H
ATOM   1251 2HD2 LEU A  96       5.446  11.855  -2.857  1.00 96.31           H
ATOM   1252 3HD2 LEU A  96       4.219  12.921  -3.582  1.00 96.31           H
ATOM   1253  HN  LEU A  96       4.905   8.348  -3.733  1.00 96.31           H
ATOM   1254  N   PHE A  97       5.132   7.297  -0.682  1.00 96.15           N
ATOM   1255  CA  PHE A  97       5.292   6.446   0.484  1.00 96.15           C
ATOM   1256  C   PHE A  97       6.772   6.196   0.782  1.00 96.15           C
ATOM   1257  O   PHE A  97       7.209   6.321   1.925  1.00 96.15           O
ATOM   1258  HA  PHE A  97       4.837   6.964   1.328  1.00 96.15           H
ATOM   1259  CB  PHE A  97       4.617   5.112   0.161  1.00 96.15           C
ATOM   1260 1HB  PHE A  97       3.536   5.256   0.150  1.00 96.15           H
ATOM   1261 2HB  PHE A  97       4.907   4.803  -0.843  1.00 96.15           H
ATOM   1262  CG  PHE A  97       4.957   3.988   1.142  1.00 96.15           C
ATOM   1263  CD1 PHE A  97       5.572   2.860   0.697  1.00 96.15           C
ATOM   1264  HD1 PHE A  97       5.824   2.756  -0.358  1.00 96.15           H
ATOM   1265  CD2 PHE A  97       4.643   4.117   2.459  1.00 96.15           C
ATOM   1266  HD2 PHE A  97       4.150   5.021   2.816  1.00 96.15           H
ATOM   1267  CE1 PHE A  97       5.888   1.817   1.608  1.00 96.15           C
ATOM   1268  HE1 PHE A  97       6.381   0.913   1.252  1.00 96.15           H
ATOM   1269  CE2 PHE A  97       4.959   3.075   3.370  1.00 96.15           C
ATOM   1270  HE2 PHE A  97       4.707   3.178   4.426  1.00 96.15           H
ATOM   1271  CZ  PHE A  97       5.574   1.946   2.925  1.00 96.15           C
ATOM   1272  HZ  PHE A  97       5.817   1.146   3.624  1.00 96.15           H
ATOM   1273  HN  PHE A  97       4.790   6.833  -1.500  1.00 96.15           H
ATOM   1274  N   LEU A  98       7.503   5.847  -0.267  1.00 96.82           N
ATOM   1275  CA  LEU A  98       8.883   5.421  -0.109  1.00 96.82           C
ATOM   1276  C   LEU A  98       9.669   6.511   0.622  1.00 96.82           C
ATOM   1277  O   LEU A  98      10.555   6.213   1.421  1.00 96.82           O
ATOM   1278  HA  LEU A  98       8.879   4.524   0.510  1.00 96.82           H
ATOM   1279  CB  LEU A  98       9.482   5.034  -1.463  1.00 96.82           C
ATOM   1280 1HB  LEU A  98       9.295   5.845  -2.166  1.00 96.82           H
ATOM   1281 2HB  LEU A  98      10.563   4.953  -1.349  1.00 96.82           H
ATOM   1282  CG  LEU A  98       8.964   3.732  -2.078  1.00 96.82           C
ATOM   1283  HG  LEU A  98       7.880   3.710  -1.967  1.00 96.82           H
ATOM   1284  CD1 LEU A  98       9.266   3.676  -3.577  1.00 96.82           C
ATOM   1285 1HD1 LEU A  98       8.783   4.516  -4.077  1.00 96.82           H
ATOM   1286 2HD1 LEU A  98      10.344   3.732  -3.733  1.00 96.82           H
ATOM   1287 3HD1 LEU A  98       8.887   2.741  -3.989  1.00 96.82           H
ATOM   1288  CD2 LEU A  98       9.519   2.515  -1.336  1.00 96.82           C
ATOM   1289 1HD2 LEU A  98      10.607   2.520  -1.393  1.00 96.82           H
ATOM   1290 2HD2 LEU A  98       9.210   2.555  -0.291  1.00 96.82           H
ATOM   1291 3HD2 LEU A  98       9.135   1.604  -1.793  1.00 96.82           H
ATOM   1292  HN  LEU A  98       7.167   5.853  -1.209  1.00 96.82           H
ATOM   1293  N   VAL A  99       9.315   7.753   0.323  1.00 97.07           N
ATOM   1294  CA  VAL A  99      10.016   8.889   0.895  1.00 97.07           C
ATOM   1295  C   VAL A  99       9.852   8.870   2.416  1.00 97.07           C
ATOM   1296  O   VAL A  99      10.605   9.527   3.134  1.00 97.07           O
ATOM   1297  HA  VAL A  99      11.073   8.779   0.655  1.00 97.07           H
ATOM   1298  CB  VAL A  99       9.517  10.187   0.257  1.00 97.07           C
ATOM   1299  HB  VAL A  99       8.428  10.181   0.290  1.00 97.07           H
ATOM   1300  CG1 VAL A  99      10.004  11.407   1.042  1.00 97.07           C
ATOM   1301 1HG1 VAL A  99       9.629  11.354   2.064  1.00 97.07           H
ATOM   1302 2HG1 VAL A  99      11.094  11.419   1.055  1.00 97.07           H
ATOM   1303 3HG1 VAL A  99       9.635  12.316   0.567  1.00 97.07           H
ATOM   1304  CG2 VAL A  99       9.942  10.275  -1.210  1.00 97.07           C
ATOM   1305 1HG2 VAL A  99      11.030  10.248  -1.276  1.00 97.07           H
ATOM   1306 2HG2 VAL A  99       9.524   9.432  -1.761  1.00 97.07           H
ATOM   1307 3HG2 VAL A  99       9.575  11.207  -1.640  1.00 97.07           H
ATOM   1308  HN  VAL A  99       8.566   7.987  -0.298  1.00 97.07           H
ATOM   1309  N   THR A 100       8.863   8.110   2.864  1.00 96.24           N
ATOM   1310  CA  THR A 100       8.553   8.043   4.282  1.00 96.24           C
ATOM   1311  C   THR A 100       9.390   6.958   4.961  1.00 96.24           C
ATOM   1312  O   THR A 100       9.509   6.935   6.185  1.00 96.24           O
ATOM   1313  HA  THR A 100       8.830   8.993   4.739  1.00 96.24           H
ATOM   1314  CB  THR A 100       7.045   7.827   4.426  1.00 96.24           C
ATOM   1315  HB  THR A 100       6.717   8.039   5.444  1.00 96.24           H
ATOM   1316  OG1 THR A 100       6.842   6.489   3.981  1.00 96.24           O
ATOM   1317  HG1 THR A 100       6.782   6.465   2.983  1.00 96.24           H
ATOM   1318  CG2 THR A 100       6.235   8.674   3.442  1.00 96.24           C
ATOM   1319 1HG2 THR A 100       6.516   8.412   2.422  1.00 96.24           H
ATOM   1320 2HG2 THR A 100       6.441   9.730   3.616  1.00 96.24           H
ATOM   1321 3HG2 THR A 100       5.172   8.482   3.587  1.00 96.24           H
ATOM   1322  HN  THR A 100       8.281   7.547   2.277  1.00 96.24           H
ATOM   1323  N   LEU A 101       9.949   6.084   4.136  1.00 96.09           N
ATOM   1324  CA  LEU A 101      10.636   4.909   4.645  1.00 96.09           C
ATOM   1325  C   LEU A 101      11.862   5.347   5.448  1.00 96.09           C
ATOM   1326  O   LEU A 101      12.151   4.785   6.503  1.00 96.09           O
ATOM   1327  HA  LEU A 101       9.949   4.394   5.316  1.00 96.09           H
ATOM   1328  CB  LEU A 101      10.962   3.943   3.503  1.00 96.09           C
ATOM   1329 1HB  LEU A 101      11.468   4.501   2.715  1.00 96.09           H
ATOM   1330 2HB  LEU A 101      11.670   3.201   3.873  1.00 96.09           H
ATOM   1331  CG  LEU A 101       9.771   3.208   2.886  1.00 96.09           C
ATOM   1332  HG  LEU A 101       9.135   3.942   2.392  1.00 96.09           H
ATOM   1333  CD1 LEU A 101      10.233   2.217   1.815  1.00 96.09           C
ATOM   1334 1HD1 LEU A 101      10.760   2.755   1.026  1.00 96.09           H
ATOM   1335 2HD1 LEU A 101      10.903   1.484   2.264  1.00 96.09           H
ATOM   1336 3HD1 LEU A 101       9.367   1.708   1.393  1.00 96.09           H
ATOM   1337  CD2 LEU A 101       8.925   2.531   3.966  1.00 96.09           C
ATOM   1338 1HD2 LEU A 101       9.537   1.811   4.509  1.00 96.09           H
ATOM   1339 2HD2 LEU A 101       8.550   3.284   4.659  1.00 96.09           H
ATOM   1340 3HD2 LEU A 101       8.085   2.015   3.500  1.00 96.09           H
ATOM   1341  HN  LEU A 101       9.938   6.169   3.140  1.00 96.09           H
ATOM   1342  N   PRO A 102      12.602   6.356   4.967  1.00 96.07           N
ATOM   1343  CA  PRO A 102      13.792   6.826   5.680  1.00 96.07           C
ATOM   1344  C   PRO A 102      13.497   7.166   7.132  1.00 96.07           C
ATOM   1345  O   PRO A 102      14.290   6.854   8.019  1.00 96.07           O
ATOM   1346  HA  PRO A 102      14.542   6.036   5.719  1.00 96.07           H
ATOM   1347  CB  PRO A 102      14.227   8.059   4.886  1.00 96.07           C
ATOM   1348 1HB  PRO A 102      13.787   8.971   5.288  1.00 96.07           H
ATOM   1349 2HB  PRO A 102      15.309   8.190   4.910  1.00 96.07           H
ATOM   1350  CG  PRO A 102      13.727   7.765   3.476  1.00 96.07           C
ATOM   1351 1HG  PRO A 102      13.642   8.674   2.880  1.00 96.07           H
ATOM   1352 2HG  PRO A 102      14.405   7.106   2.935  1.00 96.07           H
ATOM   1353  CD  PRO A 102      12.375   7.116   3.725  1.00 96.07           C
ATOM   1354 1HD  PRO A 102      11.586   7.858   3.848  1.00 96.07           H
ATOM   1355 2HD  PRO A 102      12.077   6.473   2.897  1.00 96.07           H
ATOM   1356  N   PHE A 103      12.353   7.802   7.338  1.00 95.16           N
ATOM   1357  CA  PHE A 103      11.971   8.243   8.668  1.00 95.16           C
ATOM   1358  C   PHE A 103      11.641   7.050   9.567  1.00 95.16           C
ATOM   1359  O   PHE A 103      11.980   7.047  10.750  1.00 95.16           O
ATOM   1360  HA  PHE A 103      12.819   8.786   9.085  1.00 95.16           H
ATOM   1361  CB  PHE A 103      10.719   9.108   8.510  1.00 95.16           C
ATOM   1362 1HB  PHE A 103       9.954   8.531   7.991  1.00 95.16           H
ATOM   1363 2HB  PHE A 103      10.325   9.344   9.498  1.00 95.16           H
ATOM   1364  CG  PHE A 103      10.957  10.413   7.748  1.00 95.16           C
ATOM   1365  CD1 PHE A 103      11.332  11.535   8.420  1.00 95.16           C
ATOM   1366  HD1 PHE A 103      11.462  11.503   9.502  1.00 95.16           H
ATOM   1367  CD2 PHE A 103      10.794  10.452   6.398  1.00 95.16           C
ATOM   1368  HD2 PHE A 103      10.494   9.554   5.859  1.00 95.16           H
ATOM   1369  CE1 PHE A 103      11.553  12.746   7.713  1.00 95.16           C
ATOM   1370  HE1 PHE A 103      11.853  13.645   8.252  1.00 95.16           H
ATOM   1371  CE2 PHE A 103      11.016  11.664   5.691  1.00 95.16           C
ATOM   1372  HE2 PHE A 103      10.885  11.695   4.609  1.00 95.16           H
ATOM   1373  CZ  PHE A 103      11.390  12.785   6.363  1.00 95.16           C
ATOM   1374  HZ  PHE A 103      11.560  13.715   5.820  1.00 95.16           H
ATOM   1375  HN  PHE A 103      11.695   8.016   6.616  1.00 95.16           H
ATOM   1376  N   TRP A 104      10.984   6.065   8.973  1.00 93.07           N
ATOM   1377  CA  TRP A 104      10.645   4.849   9.693  1.00 93.07           C
ATOM   1378  C   TRP A 104      11.949   4.181  10.133  1.00 93.07           C
ATOM   1379  O   TRP A 104      12.030   3.632  11.230  1.00 93.07           O
ATOM   1380  HA  TRP A 104      10.058   5.132  10.567  1.00 93.07           H
ATOM   1381  CB  TRP A 104       9.763   3.935   8.841  1.00 93.07           C
ATOM   1382 1HB  TRP A 104      10.133   3.943   7.815  1.00 93.07           H
ATOM   1383 2HB  TRP A 104       9.858   2.912   9.206  1.00 93.07           H
ATOM   1384  CG  TRP A 104       8.283   4.325   8.837  1.00 93.07           C
ATOM   1385  CD1 TRP A 104       7.536   4.717   7.795  1.00 93.07           C
ATOM   1386  HD1 TRP A 104       7.907   4.811   6.775  1.00 93.07           H
ATOM   1387  CD2 TRP A 104       7.396   4.344   9.975  1.00 93.07           C
ATOM   1388  NE1 TRP A 104       6.238   4.986   8.178  1.00 93.07           N
ATOM   1389  HE1 TRP A 104       5.497   5.294   7.581  1.00 93.07           H
ATOM   1390  CE2 TRP A 104       6.150   4.753   9.545  1.00 93.07           C
ATOM   1391  CE3 TRP A 104       7.639   4.027  11.323  1.00 93.07           C
ATOM   1392  HE3 TRP A 104       8.614   3.702  11.687  1.00 93.07           H
ATOM   1393  CZ2 TRP A 104       5.049   4.882  10.400  1.00 93.07           C
ATOM   1394  HZ2 TRP A 104       4.074   5.207  10.036  1.00 93.07           H
ATOM   1395  CZ3 TRP A 104       6.528   4.161  12.164  1.00 93.07           C
ATOM   1396  HZ3 TRP A 104       6.662   3.928  13.221  1.00 93.07           H
ATOM   1397  CH2 TRP A 104       5.267   4.571  11.747  1.00 93.07           C
ATOM   1398  HH2 TRP A 104       4.452   4.651  12.466  1.00 93.07           H
ATOM   1399  HN  TRP A 104      10.686   6.088   8.018  1.00 93.07           H
ATOM   1400  N   ALA A 105      12.938   4.250   9.253  1.00 94.78           N
ATOM   1401  CA  ALA A 105      14.207   3.587   9.501  1.00 94.78           C
ATOM   1402  C   ALA A 105      14.867   4.203  10.736  1.00 94.78           C
ATOM   1403  O   ALA A 105      15.334   3.485  11.619  1.00 94.78           O
ATOM   1404  HA  ALA A 105      14.000   2.535   9.697  1.00 94.78           H
ATOM   1405  CB  ALA A 105      15.089   3.691   8.255  1.00 94.78           C
ATOM   1406 1HB  ALA A 105      14.588   3.212   7.414  1.00 94.78           H
ATOM   1407 2HB  ALA A 105      15.267   4.741   8.023  1.00 94.78           H
ATOM   1408 3HB  ALA A 105      16.041   3.194   8.441  1.00 94.78           H
ATOM   1409  HN  ALA A 105      12.882   4.745   8.387  1.00 94.78           H
ATOM   1410  N   ILE A 106      14.885   5.528  10.758  1.00 94.25           N
ATOM   1411  CA  ILE A 106      15.520   6.249  11.849  1.00 94.25           C
ATOM   1412  C   ILE A 106      14.783   5.944  13.154  1.00 94.25           C
ATOM   1413  O   ILE A 106      15.411   5.710  14.185  1.00 94.25           O
ATOM   1414  HA  ILE A 106      16.542   5.879  11.934  1.00 94.25           H
ATOM   1415  CB  ILE A 106      15.605   7.742  11.525  1.00 94.25           C
ATOM   1416  HB  ILE A 106      14.628   8.071  11.172  1.00 94.25           H
ATOM   1417  CG1 ILE A 106      16.605   8.003  10.397  1.00 94.25           C
ATOM   1418 1HG1 ILE A 106      17.622   7.888  10.774  1.00 94.25           H
ATOM   1419 2HG1 ILE A 106      16.472   7.262   9.610  1.00 94.25           H
ATOM   1420  CG2 ILE A 106      15.930   8.557  12.779  1.00 94.25           C
ATOM   1421 1HG2 ILE A 106      15.149   8.405  13.524  1.00 94.25           H
ATOM   1422 2HG2 ILE A 106      16.888   8.232  13.185  1.00 94.25           H
ATOM   1423 3HG2 ILE A 106      15.984   9.615  12.521  1.00 94.25           H
ATOM   1424  CD1 ILE A 106      16.425   9.408   9.819  1.00 94.25           C
ATOM   1425 1HD1 ILE A 106      15.415   9.511   9.421  1.00 94.25           H
ATOM   1426 2HD1 ILE A 106      16.583  10.147  10.604  1.00 94.25           H
ATOM   1427 3HD1 ILE A 106      17.148   9.567   9.019  1.00 94.25           H
ATOM   1428  HN  ILE A 106      14.478   6.105  10.051  1.00 94.25           H
ATOM   1429  N   ALA A 107      13.461   5.955  13.066  1.00 92.87           N
ATOM   1430  CA  ALA A 107      12.631   5.775  14.246  1.00 92.87           C
ATOM   1431  C   ALA A 107      12.860   4.374  14.816  1.00 92.87           C
ATOM   1432  O   ALA A 107      12.790   4.174  16.028  1.00 92.87           O
ATOM   1433  HA  ALA A 107      12.940   6.514  14.985  1.00 92.87           H
ATOM   1434  CB  ALA A 107      11.166   6.024  13.882  1.00 92.87           C
ATOM   1435 1HB  ALA A 107      11.052   7.042  13.510  1.00 92.87           H
ATOM   1436 2HB  ALA A 107      10.858   5.318  13.110  1.00 92.87           H
ATOM   1437 3HB  ALA A 107      10.544   5.889  14.767  1.00 92.87           H
ATOM   1438  HN  ALA A 107      12.958   6.085  12.212  1.00 92.87           H
ATOM   1439  N   ALA A 108      13.130   3.440  13.916  1.00 92.23           N
ATOM   1440  CA  ALA A 108      13.332   2.056  14.310  1.00 92.23           C
ATOM   1441  C   ALA A 108      14.734   1.900  14.903  1.00 92.23           C
ATOM   1442  O   ALA A 108      14.947   1.080  15.795  1.00 92.23           O
ATOM   1443  HA  ALA A 108      12.595   1.819  15.077  1.00 92.23           H
ATOM   1444  CB  ALA A 108      13.103   1.143  13.105  1.00 92.23           C
ATOM   1445 1HB  ALA A 108      12.084   1.271  12.740  1.00 92.23           H
ATOM   1446 2HB  ALA A 108      13.807   1.401  12.314  1.00 92.23           H
ATOM   1447 3HB  ALA A 108      13.255   0.105  13.401  1.00 92.23           H
ATOM   1448  HN  ALA A 108      13.210   3.616  12.934  1.00 92.23           H
ATOM   1449  N   ALA A 109      15.654   2.698  14.382  1.00 92.00           N
ATOM   1450  CA  ALA A 109      17.053   2.572  14.756  1.00 92.00           C
ATOM   1451  C   ALA A 109      17.237   3.050  16.197  1.00 92.00           C
ATOM   1452  O   ALA A 109      18.089   2.539  16.922  1.00 92.00           O
ATOM   1453  HA  ALA A 109      17.318   1.516  14.696  1.00 92.00           H
ATOM   1454  CB  ALA A 109      17.919   3.354  13.767  1.00 92.00           C
ATOM   1455 1HB  ALA A 109      17.774   2.956  12.763  1.00 92.00           H
ATOM   1456 2HB  ALA A 109      17.632   4.406  13.786  1.00 92.00           H
ATOM   1457 3HB  ALA A 109      18.968   3.259  14.047  1.00 92.00           H
ATOM   1458  HN  ALA A 109      15.458   3.420  13.718  1.00 92.00           H
ATOM   1459  N   ASP A 110      16.423   4.027  16.571  1.00 87.87           N
ATOM   1460  CA  ASP A 110      16.568   4.668  17.867  1.00 87.87           C
ATOM   1461  C   ASP A 110      15.188   5.065  18.393  1.00 87.87           C
ATOM   1462  O   ASP A 110      14.494   4.253  19.002  1.00 87.87           O
ATOM   1463  HA  ASP A 110      17.058   3.928  18.499  1.00 87.87           H
ATOM   1464  CB  ASP A 110      17.417   5.937  17.761  1.00 87.87           C
ATOM   1465 1HB  ASP A 110      18.388   5.694  17.328  1.00 87.87           H
ATOM   1466 2HB  ASP A 110      16.936   6.646  17.088  1.00 87.87           H
ATOM   1467  CG  ASP A 110      17.612   6.581  19.135  1.00 87.87           C
ATOM   1468  OD1 ASP A 110      17.243   5.920  20.130  1.00 87.87           O
ATOM   1469  OD2 ASP A 110      18.126   7.721  19.159  1.00 87.87           O
ATOM   1470  HN  ASP A 110      15.676   4.380  16.007  1.00 87.87           H
ATOM   1471  N   GLN A 111      14.830   6.315  18.137  1.00 88.51           N
ATOM   1472  CA  GLN A 111      13.544   6.830  18.577  1.00 88.51           C
ATOM   1473  C   GLN A 111      13.045   7.907  17.612  1.00 88.51           C
ATOM   1474  O   GLN A 111      13.782   8.344  16.729  1.00 88.51           O
ATOM   1475  HA  GLN A 111      12.868   5.975  18.559  1.00 88.51           H
ATOM   1476  CB  GLN A 111      13.630   7.372  20.006  1.00 88.51           C
ATOM   1477 1HB  GLN A 111      12.645   7.703  20.333  1.00 88.51           H
ATOM   1478 2HB  GLN A 111      13.939   6.575  20.682  1.00 88.51           H
ATOM   1479  CG  GLN A 111      14.620   8.535  20.092  1.00 88.51           C
ATOM   1480 1HG  GLN A 111      15.609   8.200  19.778  1.00 88.51           H
ATOM   1481 2HG  GLN A 111      14.319   9.326  19.406  1.00 88.51           H
ATOM   1482  CD  GLN A 111      14.693   9.088  21.517  1.00 88.51           C
ATOM   1483  OE1 GLN A 111      13.691   9.304  22.178  1.00 88.51           O
ATOM   1484  NE2 GLN A 111      15.931   9.305  21.950  1.00 88.51           N
ATOM   1485 1HE2 GLN A 111      16.711   9.107  21.356  1.00 88.51           H
ATOM   1486 2HE2 GLN A 111      16.083   9.667  22.870  1.00 88.51           H
ATOM   1487  HN  GLN A 111      15.399   6.970  17.640  1.00 88.51           H
ATOM   1488  N   TRP A 112      11.797   8.304  17.812  1.00 91.31           N
ATOM   1489  CA  TRP A 112      11.189   9.318  16.967  1.00 91.31           C
ATOM   1490  C   TRP A 112      11.778  10.675  17.359  1.00 91.31           C
ATOM   1491  O   TRP A 112      11.455  11.214  18.416  1.00 91.31           O
ATOM   1492  HA  TRP A 112      11.443   9.086  15.933  1.00 91.31           H
ATOM   1493  CB  TRP A 112       9.663   9.276  17.072  1.00 91.31           C
ATOM   1494 1HB  TRP A 112       9.327   8.251  16.920  1.00 91.31           H
ATOM   1495 2HB  TRP A 112       9.371   9.562  18.082  1.00 91.31           H
ATOM   1496  CG  TRP A 112       8.946  10.186  16.072  1.00 91.31           C
ATOM   1497  CD1 TRP A 112       8.512  11.439  16.261  1.00 91.31           C
ATOM   1498  HD1 TRP A 112       8.622  11.992  17.193  1.00 91.31           H
ATOM   1499  CD2 TRP A 112       8.595   9.859  14.711  1.00 91.31           C
ATOM   1500  NE1 TRP A 112       7.910  11.942  15.126  1.00 91.31           N
ATOM   1501  HE1 TRP A 112       7.509  12.853  15.022  1.00 91.31           H
ATOM   1502  CE2 TRP A 112       7.961  10.950  14.153  1.00 91.31           C
ATOM   1503  CE3 TRP A 112       8.806   8.679  13.975  1.00 91.31           C
ATOM   1504  HE3 TRP A 112       9.303   7.804  14.392  1.00 91.31           H
ATOM   1505  CZ2 TRP A 112       7.487  10.971  12.836  1.00 91.31           C
ATOM   1506  HZ2 TRP A 112       6.989  11.847  12.419  1.00 91.31           H
ATOM   1507  CZ3 TRP A 112       8.325   8.716  12.660  1.00 91.31           C
ATOM   1508  HZ3 TRP A 112       8.463   7.827  12.046  1.00 91.31           H
ATOM   1509  CH2 TRP A 112       7.685   9.807  12.084  1.00 91.31           C
ATOM   1510  HH2 TRP A 112       7.340   9.757  11.052  1.00 91.31           H
ATOM   1511  HN  TRP A 112      11.205   7.946  18.534  1.00 91.31           H
ATOM   1512  N   LYS A 113      12.633  11.187  16.486  1.00 91.82           N
ATOM   1513  CA  LYS A 113      13.358  12.412  16.779  1.00 91.82           C
ATOM   1514  C   LYS A 113      12.647  13.592  16.112  1.00 91.82           C
ATOM   1515  O   LYS A 113      13.108  14.729  16.199  1.00 91.82           O
ATOM   1516  HA  LYS A 113      13.330  12.558  17.858  1.00 91.82           H
ATOM   1517  CB  LYS A 113      14.828  12.274  16.378  1.00 91.82           C
ATOM   1518 1HB  LYS A 113      14.898  12.000  15.325  1.00 91.82           H
ATOM   1519 2HB  LYS A 113      15.332  13.234  16.491  1.00 91.82           H
ATOM   1520  CG  LYS A 113      15.532  11.218  17.232  1.00 91.82           C
ATOM   1521 1HG  LYS A 113      15.510  11.519  18.280  1.00 91.82           H
ATOM   1522 2HG  LYS A 113      14.996  10.271  17.162  1.00 91.82           H
ATOM   1523  CD  LYS A 113      16.981  11.025  16.781  1.00 91.82           C
ATOM   1524 1HD  LYS A 113      17.004  10.740  15.729  1.00 91.82           H
ATOM   1525 2HD  LYS A 113      17.522  11.967  16.868  1.00 91.82           H
ATOM   1526  CE  LYS A 113      17.678   9.952  17.620  1.00 91.82           C
ATOM   1527 1HE  LYS A 113      17.724  10.269  18.662  1.00 91.82           H
ATOM   1528 2HE  LYS A 113      17.100   9.028  17.593  1.00 91.82           H
ATOM   1529  NZ  LYS A 113      19.045   9.703  17.111  1.00 91.82           N
ATOM   1530 1HZ  LYS A 113      19.460   8.930  17.620  1.00 91.82           H
ATOM   1531 2HZ  LYS A 113      19.002   9.473  16.124  1.00 91.82           H
ATOM   1532 3HZ  LYS A 113      19.611  10.534  17.240  1.00 91.82           H
ATOM   1533  HN  LYS A 113      12.833  10.781  15.594  1.00 91.82           H
ATOM   1534  N   PHE A 114      11.536  13.280  15.461  1.00 93.79           N
ATOM   1535  CA  PHE A 114      10.897  14.236  14.572  1.00 93.79           C
ATOM   1536  C   PHE A 114       9.657  14.849  15.226  1.00 93.79           C
ATOM   1537  O   PHE A 114       9.184  14.358  16.249  1.00 93.79           O
ATOM   1538  HA  PHE A 114      11.624  15.022  14.366  1.00 93.79           H
ATOM   1539  CB  PHE A 114      10.471  13.466  13.320  1.00 93.79           C
ATOM   1540 1HB  PHE A 114       9.657  12.790  13.581  1.00 93.79           H
ATOM   1541 2HB  PHE A 114      10.077  14.172  12.588  1.00 93.79           H
ATOM   1542  CG  PHE A 114      11.597  12.658  12.672  1.00 93.79           C
ATOM   1543  CD1 PHE A 114      12.558  13.291  11.947  1.00 93.79           C
ATOM   1544  HD1 PHE A 114      12.525  14.374  11.827  1.00 93.79           H
ATOM   1545  CD2 PHE A 114      11.638  11.307  12.822  1.00 93.79           C
ATOM   1546  HD2 PHE A 114      10.868  10.800  13.404  1.00 93.79           H
ATOM   1547  CE1 PHE A 114      13.603  12.542  11.346  1.00 93.79           C
ATOM   1548  HE1 PHE A 114      14.373  13.049  10.764  1.00 93.79           H
ATOM   1549  CE2 PHE A 114      12.684  10.557  12.221  1.00 93.79           C
ATOM   1550  HE2 PHE A 114      12.717   9.475  12.341  1.00 93.79           H
ATOM   1551  CZ  PHE A 114      13.644  11.191  11.496  1.00 93.79           C
ATOM   1552  HZ  PHE A 114      14.447  10.615  11.035  1.00 93.79           H
ATOM   1553  HN  PHE A 114      11.074  12.396  15.533  1.00 93.79           H
ATOM   1554  N   GLN A 115       9.167  15.914  14.607  1.00 94.19           N
ATOM   1555  CA  GLN A 115       8.011  16.619  15.135  1.00 94.19           C
ATOM   1556  C   GLN A 115       6.740  15.797  14.911  1.00 94.19           C
ATOM   1557  O   GLN A 115       6.731  14.869  14.104  1.00 94.19           O
ATOM   1558  HA  GLN A 115       8.200  16.726  16.203  1.00 94.19           H
ATOM   1559  CB  GLN A 115       7.884  18.009  14.507  1.00 94.19           C
ATOM   1560 1HB  GLN A 115       7.907  17.924  13.420  1.00 94.19           H
ATOM   1561 2HB  GLN A 115       6.920  18.444  14.772  1.00 94.19           H
ATOM   1562  CG  GLN A 115       9.012  18.929  14.977  1.00 94.19           C
ATOM   1563 1HG  GLN A 115       9.975  18.461  14.775  1.00 94.19           H
ATOM   1564 2HG  GLN A 115       8.985  19.861  14.412  1.00 94.19           H
ATOM   1565  CD  GLN A 115       8.888  19.228  16.472  1.00 94.19           C
ATOM   1566  OE1 GLN A 115       7.841  19.068  17.079  1.00 94.19           O
ATOM   1567  NE2 GLN A 115      10.011  19.671  17.030  1.00 94.19           N
ATOM   1568 1HE2 GLN A 115      10.835  19.781  16.476  1.00 94.19           H
ATOM   1569 2HE2 GLN A 115      10.030  19.895  18.005  1.00 94.19           H
ATOM   1570  HN  GLN A 115       9.545  16.293  13.763  1.00 94.19           H
ATOM   1571  N   THR A 116       5.698  16.169  15.641  1.00 94.13           N
ATOM   1572  CA  THR A 116       4.443  15.439  15.578  1.00 94.13           C
ATOM   1573  C   THR A 116       3.872  15.482  14.159  1.00 94.13           C
ATOM   1574  O   THR A 116       3.271  14.512  13.699  1.00 94.13           O
ATOM   1575  HA  THR A 116       4.641  14.393  15.812  1.00 94.13           H
ATOM   1576  CB  THR A 116       3.501  16.028  16.630  1.00 94.13           C
ATOM   1577  HB  THR A 116       3.164  17.023  16.338  1.00 94.13           H
ATOM   1578  OG1 THR A 116       4.249  15.963  17.841  1.00 94.13           O
ATOM   1579  HG1 THR A 116       3.839  16.562  18.529  1.00 94.13           H
ATOM   1580  CG2 THR A 116       2.287  15.135  16.894  1.00 94.13           C
ATOM   1581 1HG2 THR A 116       2.622  14.161  17.251  1.00 94.13           H
ATOM   1582 2HG2 THR A 116       1.721  15.009  15.970  1.00 94.13           H
ATOM   1583 3HG2 THR A 116       1.651  15.600  17.648  1.00 94.13           H
ATOM   1584  HN  THR A 116       5.702  16.950  16.264  1.00 94.13           H
ATOM   1585  N   PHE A 117       4.079  16.615  13.506  1.00 95.29           N
ATOM   1586  CA  PHE A 117       3.599  16.794  12.146  1.00 95.29           C
ATOM   1587  C   PHE A 117       4.080  15.659  11.241  1.00 95.29           C
ATOM   1588  O   PHE A 117       3.296  15.090  10.482  1.00 95.29           O
ATOM   1589  HA  PHE A 117       2.510  16.789  12.185  1.00 95.29           H
ATOM   1590  CB  PHE A 117       4.177  18.116  11.638  1.00 95.29           C
ATOM   1591 1HB  PHE A 117       3.777  18.932  12.239  1.00 95.29           H
ATOM   1592 2HB  PHE A 117       5.257  18.110  11.787  1.00 95.29           H
ATOM   1593  CG  PHE A 117       3.883  18.398  10.163  1.00 95.29           C
ATOM   1594  CD1 PHE A 117       4.862  18.238   9.232  1.00 95.29           C
ATOM   1595  HD1 PHE A 117       5.855  17.909   9.536  1.00 95.29           H
ATOM   1596  CD2 PHE A 117       2.644  18.808   9.783  1.00 95.29           C
ATOM   1597  HD2 PHE A 117       1.860  18.937  10.529  1.00 95.29           H
ATOM   1598  CE1 PHE A 117       4.589  18.499   7.863  1.00 95.29           C
ATOM   1599  HE1 PHE A 117       5.373  18.371   7.117  1.00 95.29           H
ATOM   1600  CE2 PHE A 117       2.371  19.069   8.414  1.00 95.29           C
ATOM   1601  HE2 PHE A 117       1.377  19.398   8.110  1.00 95.29           H
ATOM   1602  CZ  PHE A 117       3.349  18.909   7.483  1.00 95.29           C
ATOM   1603  HZ  PHE A 117       3.139  19.110   6.432  1.00 95.29           H
ATOM   1604  HN  PHE A 117       4.565  17.401  13.889  1.00 95.29           H
ATOM   1605  N   MET A 118       5.367  15.362  11.350  1.00 94.88           N
ATOM   1606  CA  MET A 118       5.972  14.335  10.520  1.00 94.88           C
ATOM   1607  C   MET A 118       5.367  12.962  10.818  1.00 94.88           C
ATOM   1608  O   MET A 118       5.213  12.138   9.918  1.00 94.88           O
ATOM   1609  HA  MET A 118       5.750  14.621   9.491  1.00 94.88           H
ATOM   1610  CB  MET A 118       7.480  14.295  10.774  1.00 94.88           C
ATOM   1611 1HB  MET A 118       7.881  15.308  10.764  1.00 94.88           H
ATOM   1612 2HB  MET A 118       7.675  13.884  11.764  1.00 94.88           H
ATOM   1613  CG  MET A 118       8.192  13.449   9.716  1.00 94.88           C
ATOM   1614 1HG  MET A 118       9.259  13.404   9.932  1.00 94.88           H
ATOM   1615 2HG  MET A 118       7.817  12.426   9.744  1.00 94.88           H
ATOM   1616  SD  MET A 118       7.928  14.150   8.095  1.00 94.88           S
ATOM   1617  CE  MET A 118       8.935  15.618   8.225  1.00 94.88           C
ATOM   1618 1HE  MET A 118       8.568  16.240   9.041  1.00 94.88           H
ATOM   1619 2HE  MET A 118       9.969  15.334   8.421  1.00 94.88           H
ATOM   1620 3HE  MET A 118       8.883  16.178   7.291  1.00 94.88           H
ATOM   1621  HN  MET A 118       5.991  15.809  11.991  1.00 94.88           H
ATOM   1622  N   CYS A 119       5.040  12.758  12.086  1.00 93.51           N
ATOM   1623  CA  CYS A 119       4.461  11.496  12.516  1.00 93.51           C
ATOM   1624  C   CYS A 119       3.122  11.313  11.798  1.00 93.51           C
ATOM   1625  O   CYS A 119       2.831  10.234  11.285  1.00 93.51           O
ATOM   1626  HA  CYS A 119       5.164  10.715  12.228  1.00 93.51           H
ATOM   1627  CB  CYS A 119       4.306  11.433  14.037  1.00 93.51           C
ATOM   1628 1HB  CYS A 119       5.288  11.444  14.511  1.00 93.51           H
ATOM   1629 2HB  CYS A 119       3.771  12.314  14.393  1.00 93.51           H
ATOM   1630  SG  CYS A 119       3.399   9.917  14.512  1.00 93.51           S
ATOM   1631  HN  CYS A 119       5.164  13.434  12.812  1.00 93.51           H
ATOM   1632  N   LYS A 120       2.342  12.384  11.786  1.00 94.52           N
ATOM   1633  CA  LYS A 120       1.033  12.349  11.156  1.00 94.52           C
ATOM   1634  C   LYS A 120       1.189  11.958   9.685  1.00 94.52           C
ATOM   1635  O   LYS A 120       0.487  11.075   9.196  1.00 94.52           O
ATOM   1636  HA  LYS A 120       0.449  11.578  11.658  1.00 94.52           H
ATOM   1637  CB  LYS A 120       0.303  13.677  11.365  1.00 94.52           C
ATOM   1638 1HB  LYS A 120       0.947  14.503  11.063  1.00 94.52           H
ATOM   1639 2HB  LYS A 120      -0.581  13.715  10.727  1.00 94.52           H
ATOM   1640  CG  LYS A 120      -0.109  13.853  12.828  1.00 94.52           C
ATOM   1641 1HG  LYS A 120      -0.747  13.023  13.131  1.00 94.52           H
ATOM   1642 2HG  LYS A 120       0.775  13.824  13.464  1.00 94.52           H
ATOM   1643  CD  LYS A 120      -0.850  15.175  13.034  1.00 94.52           C
ATOM   1644 1HD  LYS A 120      -0.173  16.009  12.847  1.00 94.52           H
ATOM   1645 2HD  LYS A 120      -1.664  15.257  12.313  1.00 94.52           H
ATOM   1646  CE  LYS A 120      -1.410  15.274  14.455  1.00 94.52           C
ATOM   1647 1HE  LYS A 120      -1.659  14.280  14.824  1.00 94.52           H
ATOM   1648 2HE  LYS A 120      -0.650  15.681  15.123  1.00 94.52           H
ATOM   1649  NZ  LYS A 120      -2.613  16.136  14.479  1.00 94.52           N
ATOM   1650 1HZ  LYS A 120      -2.950  16.218  15.432  1.00 94.52           H
ATOM   1651 2HZ  LYS A 120      -2.377  17.056  14.123  1.00 94.52           H
ATOM   1652 3HZ  LYS A 120      -3.335  15.724  13.899  1.00 94.52           H
ATOM   1653  HN  LYS A 120       2.591  13.262  12.195  1.00 94.52           H
ATOM   1654  N   VAL A 121       2.115  12.635   9.021  1.00 94.74           N
ATOM   1655  CA  VAL A 121       2.301  12.443   7.593  1.00 94.74           C
ATOM   1656  C   VAL A 121       2.742  11.002   7.329  1.00 94.74           C
ATOM   1657  O   VAL A 121       2.174  10.321   6.477  1.00 94.74           O
ATOM   1658  HA  VAL A 121       1.339  12.609   7.110  1.00 94.74           H
ATOM   1659  CB  VAL A 121       3.289  13.479   7.051  1.00 94.74           C
ATOM   1660  HB  VAL A 121       4.190  13.435   7.662  1.00 94.74           H
ATOM   1661  CG1 VAL A 121       3.684  13.156   5.608  1.00 94.74           C
ATOM   1662 1HG1 VAL A 121       4.153  12.173   5.571  1.00 94.74           H
ATOM   1663 2HG1 VAL A 121       2.794  13.158   4.978  1.00 94.74           H
ATOM   1664 3HG1 VAL A 121       4.386  13.908   5.247  1.00 94.74           H
ATOM   1665  CG2 VAL A 121       2.714  14.893   7.159  1.00 94.74           C
ATOM   1666 1HG2 VAL A 121       1.791  14.955   6.583  1.00 94.74           H
ATOM   1667 2HG2 VAL A 121       2.507  15.122   8.204  1.00 94.74           H
ATOM   1668 3HG2 VAL A 121       3.436  15.609   6.766  1.00 94.74           H
ATOM   1669  HN  VAL A 121       2.729  13.303   9.442  1.00 94.74           H
ATOM   1670  N   VAL A 122       3.751  10.579   8.078  1.00 93.49           N
ATOM   1671  CA  VAL A 122       4.434   9.333   7.777  1.00 93.49           C
ATOM   1672  C   VAL A 122       3.460   8.166   7.954  1.00 93.49           C
ATOM   1673  O   VAL A 122       3.483   7.211   7.179  1.00 93.49           O
ATOM   1674  HA  VAL A 122       4.748   9.373   6.734  1.00 93.49           H
ATOM   1675  CB  VAL A 122       5.688   9.201   8.645  1.00 93.49           C
ATOM   1676  HB  VAL A 122       5.406   9.413   9.676  1.00 93.49           H
ATOM   1677  CG1 VAL A 122       6.243   7.776   8.593  1.00 93.49           C
ATOM   1678 1HG1 VAL A 122       5.489   7.079   8.960  1.00 93.49           H
ATOM   1679 2HG1 VAL A 122       6.501   7.524   7.565  1.00 93.49           H
ATOM   1680 3HG1 VAL A 122       7.133   7.710   9.218  1.00 93.49           H
ATOM   1681  CG2 VAL A 122       6.752  10.219   8.229  1.00 93.49           C
ATOM   1682 1HG2 VAL A 122       7.028  10.052   7.188  1.00 93.49           H
ATOM   1683 2HG2 VAL A 122       6.353  11.227   8.341  1.00 93.49           H
ATOM   1684 3HG2 VAL A 122       7.632  10.104   8.862  1.00 93.49           H
ATOM   1685  HN  VAL A 122       4.101  11.072   8.874  1.00 93.49           H
ATOM   1686  N   ASN A 123       2.627   8.283   8.977  1.00 91.99           N
ATOM   1687  CA  ASN A 123       1.645   7.251   9.264  1.00 91.99           C
ATOM   1688  C   ASN A 123       0.603   7.219   8.144  1.00 91.99           C
ATOM   1689  O   ASN A 123       0.133   6.150   7.758  1.00 91.99           O
ATOM   1690  HA  ASN A 123       2.214   6.324   9.330  1.00 91.99           H
ATOM   1691  CB  ASN A 123       0.916   7.534  10.579  1.00 91.99           C
ATOM   1692 1HB  ASN A 123       0.815   8.611  10.719  1.00 91.99           H
ATOM   1693 2HB  ASN A 123      -0.092   7.123  10.537  1.00 91.99           H
ATOM   1694  CG  ASN A 123       1.670   6.929  11.765  1.00 91.99           C
ATOM   1695  OD1 ASN A 123       2.485   6.033  11.624  1.00 91.99           O
ATOM   1696  ND2 ASN A 123       1.353   7.468  12.939  1.00 91.99           N
ATOM   1697 1HD2 ASN A 123       0.675   8.202  12.986  1.00 91.99           H
ATOM   1698 2HD2 ASN A 123       1.793   7.140  13.775  1.00 91.99           H
ATOM   1699  HN  ASN A 123       2.616   9.062   9.604  1.00 91.99           H
ATOM   1700  N   SER A 124       0.272   8.405   7.653  1.00 93.56           N
ATOM   1701  CA  SER A 124      -0.850   8.551   6.741  1.00 93.56           C
ATOM   1702  C   SER A 124      -0.435   8.131   5.330  1.00 93.56           C
ATOM   1703  O   SER A 124      -1.249   7.612   4.568  1.00 93.56           O
ATOM   1704  HA  SER A 124      -1.623   7.885   7.126  1.00 93.56           H
ATOM   1705  CB  SER A 124      -1.372   9.989   6.736  1.00 93.56           C
ATOM   1706 1HB  SER A 124      -0.612  10.649   6.318  1.00 93.56           H
ATOM   1707 2HB  SER A 124      -2.245  10.055   6.087  1.00 93.56           H
ATOM   1708  OG  SER A 124      -1.720  10.435   8.044  1.00 93.56           O
ATOM   1709  HG  SER A 124      -1.125  11.192   8.317  1.00 93.56           H
ATOM   1710  HN  SER A 124       0.755   9.254   7.868  1.00 93.56           H
ATOM   1711  N   MET A 125       0.831   8.373   5.023  1.00 93.75           N
ATOM   1712  CA  MET A 125       1.307   8.250   3.656  1.00 93.75           C
ATOM   1713  C   MET A 125       1.162   6.812   3.153  1.00 93.75           C
ATOM   1714  O   MET A 125       0.822   6.588   1.992  1.00 93.75           O
ATOM   1715  HA  MET A 125       0.676   8.914   3.064  1.00 93.75           H
ATOM   1716  CB  MET A 125       2.776   8.670   3.586  1.00 93.75           C
ATOM   1717 1HB  MET A 125       3.307   8.295   4.461  1.00 93.75           H
ATOM   1718 2HB  MET A 125       3.246   8.220   2.711  1.00 93.75           H
ATOM   1719  CG  MET A 125       2.908  10.193   3.517  1.00 93.75           C
ATOM   1720 1HG  MET A 125       2.410  10.648   4.373  1.00 93.75           H
ATOM   1721 2HG  MET A 125       3.959  10.478   3.571  1.00 93.75           H
ATOM   1722  SD  MET A 125       2.190  10.799   2.000  1.00 93.75           S
ATOM   1723  CE  MET A 125       1.721  12.443   2.514  1.00 93.75           C
ATOM   1724 1HE  MET A 125       1.016  12.377   3.343  1.00 93.75           H
ATOM   1725 2HE  MET A 125       2.608  12.990   2.834  1.00 93.75           H
ATOM   1726 3HE  MET A 125       1.253  12.966   1.680  1.00 93.75           H
ATOM   1727  HN  MET A 125       1.525   8.648   5.688  1.00 93.75           H
ATOM   1728  N   TYR A 126       1.427   5.875   4.051  1.00 87.55           N
ATOM   1729  CA  TYR A 126       1.326   4.465   3.715  1.00 87.55           C
ATOM   1730  C   TYR A 126      -0.110   4.094   3.339  1.00 87.55           C
ATOM   1731  O   TYR A 126      -0.339   3.421   2.335  1.00 87.55           O
ATOM   1732  HA  TYR A 126       1.977   4.275   2.862  1.00 87.55           H
ATOM   1733  CB  TYR A 126       1.724   3.700   4.978  1.00 87.55           C
ATOM   1734 1HB  TYR A 126       2.779   3.883   5.184  1.00 87.55           H
ATOM   1735 2HB  TYR A 126       1.161   4.096   5.823  1.00 87.55           H
ATOM   1736  CG  TYR A 126       1.491   2.191   4.891  1.00 87.55           C
ATOM   1737  CD1 TYR A 126       0.658   1.568   5.798  1.00 87.55           C
ATOM   1738  HD1 TYR A 126       0.166   2.151   6.576  1.00 87.55           H
ATOM   1739  CD2 TYR A 126       2.114   1.452   3.906  1.00 87.55           C
ATOM   1740  HD2 TYR A 126       2.772   1.944   3.190  1.00 87.55           H
ATOM   1741  CE1 TYR A 126       0.438   0.147   5.716  1.00 87.55           C
ATOM   1742  HE1 TYR A 126      -0.217  -0.358   6.426  1.00 87.55           H
ATOM   1743  CE2 TYR A 126       1.895   0.031   3.824  1.00 87.55           C
ATOM   1744  HE2 TYR A 126       2.380  -0.564   3.051  1.00 87.55           H
ATOM   1745  CZ  TYR A 126       1.068  -0.551   4.733  1.00 87.55           C
ATOM   1746  OH  TYR A 126       0.860  -1.893   4.656  1.00 87.55           O
ATOM   1747  HH  TYR A 126       1.328  -2.266   3.854  1.00 87.55           H
ATOM   1748  HN  TYR A 126       1.707   6.066   4.992  1.00 87.55           H
ATOM   1749  N   LYS A 127      -1.041   4.547   4.166  1.00 87.79           N
ATOM   1750  CA  LYS A 127      -2.441   4.211   3.975  1.00 87.79           C
ATOM   1751  C   LYS A 127      -2.937   4.835   2.669  1.00 87.79           C
ATOM   1752  O   LYS A 127      -3.740   4.235   1.956  1.00 87.79           O
ATOM   1753  HA  LYS A 127      -2.507   3.126   3.886  1.00 87.79           H
ATOM   1754  CB  LYS A 127      -3.262   4.616   5.201  1.00 87.79           C
ATOM   1755 1HB  LYS A 127      -3.039   5.649   5.468  1.00 87.79           H
ATOM   1756 2HB  LYS A 127      -4.325   4.571   4.962  1.00 87.79           H
ATOM   1757  CG  LYS A 127      -2.961   3.700   6.389  1.00 87.79           C
ATOM   1758 1HG  LYS A 127      -1.892   3.710   6.598  1.00 87.79           H
ATOM   1759 2HG  LYS A 127      -3.464   4.077   7.279  1.00 87.79           H
ATOM   1760  CD  LYS A 127      -3.418   2.267   6.106  1.00 87.79           C
ATOM   1761 1HD  LYS A 127      -4.482   2.261   5.869  1.00 87.79           H
ATOM   1762 2HD  LYS A 127      -2.894   1.880   5.233  1.00 87.79           H
ATOM   1763  CE  LYS A 127      -3.154   1.360   7.310  1.00 87.79           C
ATOM   1764 1HE  LYS A 127      -2.123   1.480   7.643  1.00 87.79           H
ATOM   1765 2HE  LYS A 127      -3.794   1.654   8.142  1.00 87.79           H
ATOM   1766  NZ  LYS A 127      -3.407  -0.055   6.957  1.00 87.79           N
ATOM   1767 1HZ  LYS A 127      -3.247  -0.639   7.771  1.00 87.79           H
ATOM   1768 2HZ  LYS A 127      -4.367  -0.160   6.649  1.00 87.79           H
ATOM   1769 3HZ  LYS A 127      -2.779  -0.335   6.212  1.00 87.79           H
ATOM   1770  HN  LYS A 127      -0.851   5.134   4.954  1.00 87.79           H
ATOM   1771  N   MET A 128      -2.438   6.031   2.395  1.00 92.48           N
ATOM   1772  CA  MET A 128      -2.782   6.721   1.164  1.00 92.48           C
ATOM   1773  C   MET A 128      -2.286   5.944  -0.057  1.00 92.48           C
ATOM   1774  O   MET A 128      -3.022   5.771  -1.028  1.00 92.48           O
ATOM   1775  HA  MET A 128      -3.870   6.775   1.151  1.00 92.48           H
ATOM   1776  CB  MET A 128      -2.155   8.117   1.169  1.00 92.48           C
ATOM   1777 1HB  MET A 128      -2.444   8.646   2.077  1.00 92.48           H
ATOM   1778 2HB  MET A 128      -1.069   8.032   1.181  1.00 92.48           H
ATOM   1779  CG  MET A 128      -2.596   8.920  -0.057  1.00 92.48           C
ATOM   1780 1HG  MET A 128      -2.335   8.381  -0.968  1.00 92.48           H
ATOM   1781 2HG  MET A 128      -3.679   9.038  -0.055  1.00 92.48           H
ATOM   1782  SD  MET A 128      -1.809  10.522  -0.052  1.00 92.48           S
ATOM   1783  CE  MET A 128      -2.578  11.241   1.389  1.00 92.48           C
ATOM   1784 1HE  MET A 128      -3.658  11.278   1.244  1.00 92.48           H
ATOM   1785 2HE  MET A 128      -2.349  10.633   2.264  1.00 92.48           H
ATOM   1786 3HE  MET A 128      -2.197  12.251   1.539  1.00 92.48           H
ATOM   1787  HN  MET A 128      -1.811   6.527   2.996  1.00 92.48           H
ATOM   1788  N   ASN A 129      -1.043   5.496   0.031  1.00 92.13           N
ATOM   1789  CA  ASN A 129      -0.454   4.707  -1.038  1.00 92.13           C
ATOM   1790  C   ASN A 129      -1.315   3.467  -1.285  1.00 92.13           C
ATOM   1791  O   ASN A 129      -1.701   3.191  -2.420  1.00 92.13           O
ATOM   1792  HA  ASN A 129      -0.423   5.372  -1.901  1.00 92.13           H
ATOM   1793  CB  ASN A 129       0.954   4.238  -0.665  1.00 92.13           C
ATOM   1794 1HB  ASN A 129       1.637   5.088  -0.667  1.00 92.13           H
ATOM   1795 2HB  ASN A 129       0.951   3.834   0.347  1.00 92.13           H
ATOM   1796  CG  ASN A 129       1.455   3.173  -1.643  1.00 92.13           C
ATOM   1797  OD1 ASN A 129       1.223   1.986  -1.481  1.00 92.13           O
ATOM   1798  ND2 ASN A 129       2.152   3.662  -2.665  1.00 92.13           N
ATOM   1799 1HD2 ASN A 129       2.306   4.647  -2.739  1.00 92.13           H
ATOM   1800 2HD2 ASN A 129       2.522   3.044  -3.359  1.00 92.13           H
ATOM   1801  HN  ASN A 129      -0.442   5.663   0.813  1.00 92.13           H
ATOM   1802  N   PHE A 130      -1.591   2.752  -0.204  1.00 87.79           N
ATOM   1803  CA  PHE A 130      -2.273   1.473  -0.306  1.00 87.79           C
ATOM   1804  C   PHE A 130      -3.600   1.618  -1.055  1.00 87.79           C
ATOM   1805  O   PHE A 130      -3.832   0.934  -2.051  1.00 87.79           O
ATOM   1806  HA  PHE A 130      -1.617   0.800  -0.859  1.00 87.79           H
ATOM   1807  CB  PHE A 130      -2.555   1.001   1.121  1.00 87.79           C
ATOM   1808 1HB  PHE A 130      -1.623   1.008   1.686  1.00 87.79           H
ATOM   1809 2HB  PHE A 130      -3.225   1.714   1.603  1.00 87.79           H
ATOM   1810  CG  PHE A 130      -3.175  -0.395   1.204  1.00 87.79           C
ATOM   1811  CD1 PHE A 130      -4.519  -0.552   1.071  1.00 87.79           C
ATOM   1812  HD1 PHE A 130      -5.155   0.318   0.906  1.00 87.79           H
ATOM   1813  CD2 PHE A 130      -2.381  -1.480   1.410  1.00 87.79           C
ATOM   1814  HD2 PHE A 130      -1.304  -1.355   1.517  1.00 87.79           H
ATOM   1815  CE1 PHE A 130      -5.094  -1.848   1.148  1.00 87.79           C
ATOM   1816  HE1 PHE A 130      -6.172  -1.973   1.042  1.00 87.79           H
ATOM   1817  CE2 PHE A 130      -2.956  -2.776   1.487  1.00 87.79           C
ATOM   1818  HE2 PHE A 130      -2.320  -3.646   1.652  1.00 87.79           H
ATOM   1819  CZ  PHE A 130      -4.301  -2.933   1.354  1.00 87.79           C
ATOM   1820  HZ  PHE A 130      -4.742  -3.928   1.413  1.00 87.79           H
ATOM   1821  HN  PHE A 130      -1.357   3.033   0.727  1.00 87.79           H
ATOM   1822  N   TYR A 131      -4.435   2.511  -0.546  1.00 88.40           N
ATOM   1823  CA  TYR A 131      -5.780   2.664  -1.074  1.00 88.40           C
ATOM   1824  C   TYR A 131      -5.748   3.118  -2.535  1.00 88.40           C
ATOM   1825  O   TYR A 131      -6.519   2.626  -3.358  1.00 88.40           O
ATOM   1826  HA  TYR A 131      -6.277   1.695  -1.013  1.00 88.40           H
ATOM   1827  CB  TYR A 131      -6.444   3.752  -0.228  1.00 88.40           C
ATOM   1828 1HB  TYR A 131      -5.807   4.637  -0.228  1.00 88.40           H
ATOM   1829 2HB  TYR A 131      -7.386   4.038  -0.697  1.00 88.40           H
ATOM   1830  CG  TYR A 131      -6.716   3.337   1.219  1.00 88.40           C
ATOM   1831  CD1 TYR A 131      -7.251   2.095   1.492  1.00 88.40           C
ATOM   1832  HD1 TYR A 131      -7.481   1.410   0.676  1.00 88.40           H
ATOM   1833  CD2 TYR A 131      -6.425   4.206   2.252  1.00 88.40           C
ATOM   1834  HD2 TYR A 131      -6.002   5.187   2.036  1.00 88.40           H
ATOM   1835  CE1 TYR A 131      -7.507   1.705   2.854  1.00 88.40           C
ATOM   1836  HE1 TYR A 131      -7.930   0.726   3.083  1.00 88.40           H
ATOM   1837  CE2 TYR A 131      -6.681   3.815   3.614  1.00 88.40           C
ATOM   1838  HE2 TYR A 131      -6.456   4.491   4.439  1.00 88.40           H
ATOM   1839  CZ  TYR A 131      -7.209   2.584   3.848  1.00 88.40           C
ATOM   1840  OH  TYR A 131      -7.450   2.215   5.134  1.00 88.40           O
ATOM   1841  HH  TYR A 131      -7.289   2.988   5.748  1.00 88.40           H
ATOM   1842  HN  TYR A 131      -4.206   3.123   0.211  1.00 88.40           H
ATOM   1843  N   SER A 132      -4.849   4.050  -2.812  1.00 91.26           N
ATOM   1844  CA  SER A 132      -4.720   4.591  -4.154  1.00 91.26           C
ATOM   1845  C   SER A 132      -4.252   3.497  -5.116  1.00 91.26           C
ATOM   1846  O   SER A 132      -4.755   3.390  -6.233  1.00 91.26           O
ATOM   1847  HA  SER A 132      -5.719   4.935  -4.423  1.00 91.26           H
ATOM   1848  CB  SER A 132      -3.749   5.773  -4.181  1.00 91.26           C
ATOM   1849 1HB  SER A 132      -3.630   6.120  -5.208  1.00 91.26           H
ATOM   1850 2HB  SER A 132      -4.171   6.602  -3.612  1.00 91.26           H
ATOM   1851  OG  SER A 132      -2.475   5.430  -3.645  1.00 91.26           O
ATOM   1852  HG  SER A 132      -2.356   5.852  -2.747  1.00 91.26           H
ATOM   1853  HN  SER A 132      -4.217   4.435  -2.139  1.00 91.26           H
ATOM   1854  N   CYS A 133      -3.293   2.712  -4.647  1.00 86.88           N
ATOM   1855  CA  CYS A 133      -2.727   1.652  -5.464  1.00 86.88           C
ATOM   1856  C   CYS A 133      -3.838   0.653  -5.793  1.00 86.88           C
ATOM   1857  O   CYS A 133      -3.995   0.251  -6.945  1.00 86.88           O
ATOM   1858  HA  CYS A 133      -2.350   2.124  -6.371  1.00 86.88           H
ATOM   1859  CB  CYS A 133      -1.540   0.978  -4.773  1.00 86.88           C
ATOM   1860 1HB  CYS A 133      -1.766   0.817  -3.719  1.00 86.88           H
ATOM   1861 2HB  CYS A 133      -1.361  -0.003  -5.214  1.00 86.88           H
ATOM   1862  SG  CYS A 133      -0.045   2.020  -4.939  1.00 86.88           S
ATOM   1863  HG  CYS A 133      -0.411   2.933  -4.044  1.00 86.88           H
ATOM   1864  HN  CYS A 133      -2.905   2.791  -3.729  1.00 86.88           H
ATOM   1865  N   VAL A 134      -4.581   0.282  -4.760  1.00 84.54           N
ATOM   1866  CA  VAL A 134      -5.658  -0.680  -4.921  1.00 84.54           C
ATOM   1867  C   VAL A 134      -6.625  -0.183  -5.997  1.00 84.54           C
ATOM   1868  O   VAL A 134      -6.975  -0.925  -6.913  1.00 84.54           O
ATOM   1869  HA  VAL A 134      -5.213  -1.618  -5.255  1.00 84.54           H
ATOM   1870  CB  VAL A 134      -6.339  -0.932  -3.574  1.00 84.54           C
ATOM   1871  HB  VAL A 134      -6.383   0.016  -3.038  1.00 84.54           H
ATOM   1872  CG1 VAL A 134      -7.774  -1.427  -3.770  1.00 84.54           C
ATOM   1873 1HG1 VAL A 134      -8.345  -0.677  -4.317  1.00 84.54           H
ATOM   1874 2HG1 VAL A 134      -7.762  -2.359  -4.336  1.00 84.54           H
ATOM   1875 3HG1 VAL A 134      -8.235  -1.598  -2.797  1.00 84.54           H
ATOM   1876  CG2 VAL A 134      -5.531  -1.915  -2.726  1.00 84.54           C
ATOM   1877 1HG2 VAL A 134      -5.442  -2.864  -3.255  1.00 84.54           H
ATOM   1878 2HG2 VAL A 134      -4.537  -1.506  -2.543  1.00 84.54           H
ATOM   1879 3HG2 VAL A 134      -6.038  -2.076  -1.774  1.00 84.54           H
ATOM   1880  HN  VAL A 134      -4.457   0.627  -3.830  1.00 84.54           H
ATOM   1881  N   LEU A 135      -7.029   1.070  -5.850  1.00 87.39           N
ATOM   1882  CA  LEU A 135      -8.058   1.630  -6.710  1.00 87.39           C
ATOM   1883  C   LEU A 135      -7.521   1.736  -8.139  1.00 87.39           C
ATOM   1884  O   LEU A 135      -8.257   1.519  -9.100  1.00 87.39           O
ATOM   1885  HA  LEU A 135      -8.899   0.936  -6.708  1.00 87.39           H
ATOM   1886  CB  LEU A 135      -8.565   2.958  -6.144  1.00 87.39           C
ATOM   1887 1HB  LEU A 135      -7.713   3.624  -6.014  1.00 87.39           H
ATOM   1888 2HB  LEU A 135      -9.220   3.419  -6.883  1.00 87.39           H
ATOM   1889  CG  LEU A 135      -9.320   2.876  -4.816  1.00 87.39           C
ATOM   1890  HG  LEU A 135      -8.751   2.240  -4.138  1.00 87.39           H
ATOM   1891  CD1 LEU A 135      -9.428   4.254  -4.160  1.00 87.39           C
ATOM   1892 1HD1 LEU A 135      -8.429   4.645  -3.971  1.00 87.39           H
ATOM   1893 2HD1 LEU A 135      -9.964   4.932  -4.826  1.00 87.39           H
ATOM   1894 3HD1 LEU A 135      -9.969   4.167  -3.218  1.00 87.39           H
ATOM   1895  CD2 LEU A 135     -10.691   2.222  -5.004  1.00 87.39           C
ATOM   1896 1HD2 LEU A 135     -11.281   2.810  -5.706  1.00 87.39           H
ATOM   1897 2HD2 LEU A 135     -10.561   1.212  -5.395  1.00 87.39           H
ATOM   1898 3HD2 LEU A 135     -11.206   2.176  -4.044  1.00 87.39           H
ATOM   1899  HN  LEU A 135      -6.667   1.698  -5.161  1.00 87.39           H
ATOM   1900  N   LEU A 136      -6.242   2.069  -8.233  1.00 88.57           N
ATOM   1901  CA  LEU A 136      -5.602   2.222  -9.528  1.00 88.57           C
ATOM   1902  C   LEU A 136      -5.547   0.862 -10.228  1.00 88.57           C
ATOM   1903  O   LEU A 136      -5.848   0.760 -11.416  1.00 88.57           O
ATOM   1904  HA  LEU A 136      -6.223   2.892 -10.123  1.00 88.57           H
ATOM   1905  CB  LEU A 136      -4.234   2.890  -9.374  1.00 88.57           C
ATOM   1906 1HB  LEU A 136      -3.694   2.387  -8.571  1.00 88.57           H
ATOM   1907 2HB  LEU A 136      -3.667   2.726 -10.291  1.00 88.57           H
ATOM   1908  CG  LEU A 136      -4.250   4.391  -9.079  1.00 88.57           C
ATOM   1909  HG  LEU A 136      -4.963   4.573  -8.275  1.00 88.57           H
ATOM   1910  CD1 LEU A 136      -2.882   4.868  -8.586  1.00 88.57           C
ATOM   1911 1HD1 LEU A 136      -2.619   4.334  -7.673  1.00 88.57           H
ATOM   1912 2HD1 LEU A 136      -2.131   4.670  -9.351  1.00 88.57           H
ATOM   1913 3HD1 LEU A 136      -2.922   5.938  -8.384  1.00 88.57           H
ATOM   1914  CD2 LEU A 136      -4.729   5.184 -10.296  1.00 88.57           C
ATOM   1915 1HD2 LEU A 136      -4.059   5.001 -11.136  1.00 88.57           H
ATOM   1916 2HD2 LEU A 136      -5.738   4.869 -10.561  1.00 88.57           H
ATOM   1917 3HD2 LEU A 136      -4.731   6.248 -10.059  1.00 88.57           H
ATOM   1918  HN  LEU A 136      -5.648   2.234  -7.446  1.00 88.57           H
ATOM   1919  N   ILE A 137      -5.160  -0.147  -9.462  1.00 82.20           N
ATOM   1920  CA  ILE A 137      -5.035  -1.491 -10.001  1.00 82.20           C
ATOM   1921  C   ILE A 137      -6.396  -1.953 -10.526  1.00 82.20           C
ATOM   1922  O   ILE A 137      -6.484  -2.532 -11.608  1.00 82.20           O
ATOM   1923  HA  ILE A 137      -4.340  -1.443 -10.839  1.00 82.20           H
ATOM   1924  CB  ILE A 137      -4.426  -2.431  -8.960  1.00 82.20           C
ATOM   1925  HB  ILE A 137      -4.916  -2.246  -8.004  1.00 82.20           H
ATOM   1926  CG1 ILE A 137      -2.936  -2.144  -8.766  1.00 82.20           C
ATOM   1927 1HG1 ILE A 137      -2.382  -2.472  -9.646  1.00 82.20           H
ATOM   1928 2HG1 ILE A 137      -2.778  -1.069  -8.673  1.00 82.20           H
ATOM   1929  CG2 ILE A 137      -4.685  -3.894  -9.324  1.00 82.20           C
ATOM   1930 1HG2 ILE A 137      -5.759  -4.073  -9.370  1.00 82.20           H
ATOM   1931 2HG2 ILE A 137      -4.239  -4.112 -10.295  1.00 82.20           H
ATOM   1932 3HG2 ILE A 137      -4.241  -4.541  -8.567  1.00 82.20           H
ATOM   1933  CD1 ILE A 137      -2.397  -2.854  -7.523  1.00 82.20           C
ATOM   1934 1HD1 ILE A 137      -2.937  -2.506  -6.643  1.00 82.20           H
ATOM   1935 2HD1 ILE A 137      -2.534  -3.930  -7.631  1.00 82.20           H
ATOM   1936 3HD1 ILE A 137      -1.336  -2.633  -7.409  1.00 82.20           H
ATOM   1937  HN  ILE A 137      -4.935  -0.058  -8.492  1.00 82.20           H
ATOM   1938  N   MET A 138      -7.423  -1.681  -9.735  1.00 82.69           N
ATOM   1939  CA  MET A 138      -8.782  -2.008 -10.134  1.00 82.69           C
ATOM   1940  C   MET A 138      -9.134  -1.355 -11.472  1.00 82.69           C
ATOM   1941  O   MET A 138      -9.678  -2.008 -12.361  1.00 82.69           O
ATOM   1942  HA  MET A 138      -8.804  -3.094 -10.234  1.00 82.69           H
ATOM   1943  CB  MET A 138      -9.759  -1.529  -9.059  1.00 82.69           C
ATOM   1944 1HB  MET A 138      -9.678  -2.166  -8.178  1.00 82.69           H
ATOM   1945 2HB  MET A 138      -9.495  -0.518  -8.747  1.00 82.69           H
ATOM   1946  CG  MET A 138     -11.198  -1.549  -9.578  1.00 82.69           C
ATOM   1947 1HG  MET A 138     -11.275  -0.949 -10.484  1.00 82.69           H
ATOM   1948 2HG  MET A 138     -11.484  -2.566  -9.844  1.00 82.69           H
ATOM   1949  SD  MET A 138     -12.306  -0.912  -8.331  1.00 82.69           S
ATOM   1950  CE  MET A 138     -12.058   0.841  -8.562  1.00 82.69           C
ATOM   1951 1HE  MET A 138     -11.009   1.085  -8.389  1.00 82.69           H
ATOM   1952 2HE  MET A 138     -12.332   1.115  -9.580  1.00 82.69           H
ATOM   1953 3HE  MET A 138     -12.680   1.392  -7.856  1.00 82.69           H
ATOM   1954  HN  MET A 138      -7.339  -1.245  -8.839  1.00 82.69           H
ATOM   1955  N   CYS A 139      -8.809  -0.075 -11.572  1.00 85.98           N
ATOM   1956  CA  CYS A 139      -9.158   0.695 -12.754  1.00 85.98           C
ATOM   1957  C   CYS A 139      -8.405   0.109 -13.950  1.00 85.98           C
ATOM   1958  O   CYS A 139      -8.944   0.035 -15.052  1.00 85.98           O
ATOM   1959  HA  CYS A 139     -10.235   0.593 -12.887  1.00 85.98           H
ATOM   1960  CB  CYS A 139      -8.862   2.185 -12.567  1.00 85.98           C
ATOM   1961 1HB  CYS A 139      -7.839   2.319 -12.215  1.00 85.98           H
ATOM   1962 2HB  CYS A 139      -8.940   2.703 -13.522  1.00 85.98           H
ATOM   1963  SG  CYS A 139     -10.035   2.910 -11.364  1.00 85.98           S
ATOM   1964  HG  CYS A 139      -9.431   2.438 -10.278  1.00 85.98           H
ATOM   1965  HN  CYS A 139      -8.317   0.434 -10.866  1.00 85.98           H
ATOM   1966  N   ILE A 140      -7.169  -0.292 -13.691  1.00 83.05           N
ATOM   1967  CA  ILE A 140      -6.338  -0.875 -14.730  1.00 83.05           C
ATOM   1968  C   ILE A 140      -7.006  -2.146 -15.259  1.00 83.05           C
ATOM   1969  O   ILE A 140      -7.058  -2.367 -16.468  1.00 83.05           O
ATOM   1970  HA  ILE A 140      -6.278  -0.152 -15.544  1.00 83.05           H
ATOM   1971  CB  ILE A 140      -4.914  -1.097 -14.217  1.00 83.05           C
ATOM   1972  HB  ILE A 140      -4.975  -1.556 -13.230  1.00 83.05           H
ATOM   1973  CG1 ILE A 140      -4.177   0.234 -14.051  1.00 83.05           C
ATOM   1974 1HG1 ILE A 140      -3.923   0.637 -15.031  1.00 83.05           H
ATOM   1975 2HG1 ILE A 140      -4.832   0.958 -13.568  1.00 83.05           H
ATOM   1976  CG2 ILE A 140      -4.150  -2.067 -15.120  1.00 83.05           C
ATOM   1977 1HG2 ILE A 140      -4.667  -3.026 -15.143  1.00 83.05           H
ATOM   1978 2HG2 ILE A 140      -4.098  -1.658 -16.130  1.00 83.05           H
ATOM   1979 3HG2 ILE A 140      -3.141  -2.207 -14.732  1.00 83.05           H
ATOM   1980  CD1 ILE A 140      -2.904   0.056 -13.222  1.00 83.05           C
ATOM   1981 1HD1 ILE A 140      -3.164  -0.325 -12.234  1.00 83.05           H
ATOM   1982 2HD1 ILE A 140      -2.241  -0.651 -13.720  1.00 83.05           H
ATOM   1983 3HD1 ILE A 140      -2.399   1.017 -13.119  1.00 83.05           H
ATOM   1984  HN  ILE A 140      -6.736  -0.225 -12.792  1.00 83.05           H
ATOM   1985  N   SER A 141      -7.501  -2.947 -14.327  1.00 76.98           N
ATOM   1986  CA  SER A 141      -8.115  -4.216 -14.680  1.00 76.98           C
ATOM   1987  C   SER A 141      -9.338  -3.976 -15.568  1.00 76.98           C
ATOM   1988  O   SER A 141      -9.535  -4.674 -16.561  1.00 76.98           O
ATOM   1989  HA  SER A 141      -7.348  -4.766 -15.226  1.00 76.98           H
ATOM   1990  CB  SER A 141      -8.513  -5.002 -13.430  1.00 76.98           C
ATOM   1991 1HB  SER A 141      -9.125  -4.372 -12.784  1.00 76.98           H
ATOM   1992 2HB  SER A 141      -9.128  -5.855 -13.718  1.00 76.98           H
ATOM   1993  OG  SER A 141      -7.376  -5.462 -12.704  1.00 76.98           O
ATOM   1994  HG  SER A 141      -7.044  -4.740 -12.097  1.00 76.98           H
ATOM   1995  HN  SER A 141      -7.487  -2.743 -13.348  1.00 76.98           H
ATOM   1996  N   VAL A 142     -10.127  -2.986 -15.178  1.00 79.77           N
ATOM   1997  CA  VAL A 142     -11.319  -2.637 -15.933  1.00 79.77           C
ATOM   1998  C   VAL A 142     -10.910  -2.151 -17.325  1.00 79.77           C
ATOM   1999  O   VAL A 142     -11.526  -2.524 -18.322  1.00 79.77           O
ATOM   2000  HA  VAL A 142     -11.918  -3.541 -16.039  1.00 79.77           H
ATOM   2001  CB  VAL A 142     -12.146  -1.608 -15.160  1.00 79.77           C
ATOM   2002  HB  VAL A 142     -11.499  -0.760 -14.933  1.00 79.77           H
ATOM   2003  CG1 VAL A 142     -13.313  -1.095 -16.005  1.00 79.77           C
ATOM   2004 1HG1 VAL A 142     -12.928  -0.625 -16.910  1.00 79.77           H
ATOM   2005 2HG1 VAL A 142     -13.959  -1.930 -16.277  1.00 79.77           H
ATOM   2006 3HG1 VAL A 142     -13.885  -0.366 -15.432  1.00 79.77           H
ATOM   2007  CG2 VAL A 142     -12.643  -2.189 -13.834  1.00 79.77           C
ATOM   2008 1HG2 VAL A 142     -13.265  -3.061 -14.030  1.00 79.77           H
ATOM   2009 2HG2 VAL A 142     -11.789  -2.482 -13.223  1.00 79.77           H
ATOM   2010 3HG2 VAL A 142     -13.228  -1.437 -13.305  1.00 79.77           H
ATOM   2011  HN  VAL A 142      -9.965  -2.428 -14.364  1.00 79.77           H
ATOM   2012  N   ASP A 143      -9.875  -1.324 -17.349  1.00 79.82           N
ATOM   2013  CA  ASP A 143      -9.429  -0.718 -18.591  1.00 79.82           C
ATOM   2014  C   ASP A 143      -8.967  -1.815 -19.553  1.00 79.82           C
ATOM   2015  O   ASP A 143      -9.240  -1.752 -20.750  1.00 79.82           O
ATOM   2016  HA  ASP A 143     -10.292  -0.170 -18.969  1.00 79.82           H
ATOM   2017  CB  ASP A 143      -8.250   0.227 -18.351  1.00 79.82           C
ATOM   2018 1HB  ASP A 143      -8.471   0.885 -17.511  1.00 79.82           H
ATOM   2019 2HB  ASP A 143      -7.366  -0.350 -18.080  1.00 79.82           H
ATOM   2020  CG  ASP A 143      -7.955   1.064 -19.598  1.00 79.82           C
ATOM   2021  OD1 ASP A 143      -8.922   1.657 -20.124  1.00 79.82           O
ATOM   2022  OD2 ASP A 143      -6.771   1.092 -19.996  1.00 79.82           O
ATOM   2023  HN  ASP A 143      -9.345  -1.069 -16.540  1.00 79.82           H
ATOM   2024  N   ARG A 144      -8.276  -2.797 -18.991  1.00 74.58           N
ATOM   2025  CA  ARG A 144      -7.788  -3.915 -19.781  1.00 74.58           C
ATOM   2026  C   ARG A 144      -8.961  -4.685 -20.392  1.00 74.58           C
ATOM   2027  O   ARG A 144      -8.928  -5.041 -21.569  1.00 74.58           O
ATOM   2028  HA  ARG A 144      -7.171  -3.461 -20.556  1.00 74.58           H
ATOM   2029  CB  ARG A 144      -6.951  -4.869 -18.926  1.00 74.58           C
ATOM   2030 1HB  ARG A 144      -7.414  -4.986 -17.946  1.00 74.58           H
ATOM   2031 2HB  ARG A 144      -6.931  -5.855 -19.389  1.00 74.58           H
ATOM   2032  CG  ARG A 144      -5.522  -4.347 -18.762  1.00 74.58           C
ATOM   2033 1HG  ARG A 144      -5.079  -4.176 -19.743  1.00 74.58           H
ATOM   2034 2HG  ARG A 144      -5.539  -3.386 -18.248  1.00 74.58           H
ATOM   2035  CD  ARG A 144      -4.664  -5.338 -17.973  1.00 74.58           C
ATOM   2036 1HD  ARG A 144      -4.992  -5.369 -16.934  1.00 74.58           H
ATOM   2037 2HD  ARG A 144      -4.789  -6.342 -18.377  1.00 74.58           H
ATOM   2038  NE  ARG A 144      -3.240  -4.940 -18.042  1.00 74.58           N
ATOM   2039  HE  ARG A 144      -3.016  -4.076 -18.493  1.00 74.58           H
ATOM   2040  CZ  ARG A 144      -2.232  -5.665 -17.538  1.00 74.58           C
ATOM   2041  NH1 ARG A 144      -2.475  -6.831 -16.923  1.00 74.58           N
ATOM   2042 1HH1 ARG A 144      -3.413  -7.166 -16.838  1.00 74.58           H
ATOM   2043 2HH1 ARG A 144      -1.717  -7.366 -16.550  1.00 74.58           H
ATOM   2044  NH2 ARG A 144      -0.979  -5.207 -17.658  1.00 74.58           N
ATOM   2045 1HH2 ARG A 144      -0.215  -5.737 -17.287  1.00 74.58           H
ATOM   2046 2HH2 ARG A 144      -0.806  -4.336 -18.118  1.00 74.58           H
ATOM   2047  HN  ARG A 144      -8.049  -2.836 -18.018  1.00 74.58           H
ATOM   2048  N   TYR A 145      -9.969  -4.919 -19.564  1.00 73.76           N
ATOM   2049  CA  TYR A 145     -11.157  -5.626 -20.013  1.00 73.76           C
ATOM   2050  C   TYR A 145     -11.796  -4.918 -21.210  1.00 73.76           C
ATOM   2051  O   TYR A 145     -12.107  -5.552 -22.217  1.00 73.76           O
ATOM   2052  HA  TYR A 145     -10.858  -6.630 -20.312  1.00 73.76           H
ATOM   2053  CB  TYR A 145     -12.134  -5.597 -18.837  1.00 73.76           C
ATOM   2054 1HB  TYR A 145     -11.754  -6.244 -18.046  1.00 73.76           H
ATOM   2055 2HB  TYR A 145     -12.170  -4.586 -18.431  1.00 73.76           H
ATOM   2056  CG  TYR A 145     -13.555  -6.037 -19.197  1.00 73.76           C
ATOM   2057  CD1 TYR A 145     -14.581  -5.114 -19.209  1.00 73.76           C
ATOM   2058  HD1 TYR A 145     -14.379  -4.072 -18.962  1.00 73.76           H
ATOM   2059  CD2 TYR A 145     -13.810  -7.357 -19.510  1.00 73.76           C
ATOM   2060  HD2 TYR A 145     -13.000  -8.086 -19.500  1.00 73.76           H
ATOM   2061  CE1 TYR A 145     -15.917  -5.528 -19.548  1.00 73.76           C
ATOM   2062  HE1 TYR A 145     -16.737  -4.809 -19.561  1.00 73.76           H
ATOM   2063  CE2 TYR A 145     -15.147  -7.770 -19.849  1.00 73.76           C
ATOM   2064  HE2 TYR A 145     -15.362  -8.809 -20.098  1.00 73.76           H
ATOM   2065  CZ  TYR A 145     -16.135  -6.836 -19.851  1.00 73.76           C
ATOM   2066  OH  TYR A 145     -17.397  -7.226 -20.171  1.00 73.76           O
ATOM   2067  HH  TYR A 145     -18.025  -6.452 -20.091  1.00 73.76           H
ATOM   2068  HN  TYR A 145      -9.983  -4.636 -18.606  1.00 73.76           H
ATOM   2069  N   ILE A 146     -11.975  -3.614 -21.059  1.00 75.92           N
ATOM   2070  CA  ILE A 146     -12.629  -2.825 -22.088  1.00 75.92           C
ATOM   2071  C   ILE A 146     -11.806  -2.891 -23.377  1.00 75.92           C
ATOM   2072  O   ILE A 146     -12.362  -3.018 -24.467  1.00 75.92           O
ATOM   2073  HA  ILE A 146     -13.603  -3.277 -22.277  1.00 75.92           H
ATOM   2074  CB  ILE A 146     -12.880  -1.399 -21.592  1.00 75.92           C
ATOM   2075  HB  ILE A 146     -11.948  -1.011 -21.183  1.00 75.92           H
ATOM   2076  CG1 ILE A 146     -13.910  -1.386 -20.461  1.00 75.92           C
ATOM   2077 1HG1 ILE A 146     -14.896  -1.627 -20.859  1.00 75.92           H
ATOM   2078 2HG1 ILE A 146     -13.664  -2.158 -19.731  1.00 75.92           H
ATOM   2079  CG2 ILE A 146     -13.285  -0.480 -22.746  1.00 75.92           C
ATOM   2080 1HG2 ILE A 146     -12.487  -0.456 -23.488  1.00 75.92           H
ATOM   2081 2HG2 ILE A 146     -14.198  -0.856 -23.207  1.00 75.92           H
ATOM   2082 3HG2 ILE A 146     -13.457   0.527 -22.365  1.00 75.92           H
ATOM   2083  CD1 ILE A 146     -13.952  -0.020 -19.773  1.00 75.92           C
ATOM   2084 1HD1 ILE A 146     -12.971   0.206 -19.355  1.00 75.92           H
ATOM   2085 2HD1 ILE A 146     -14.222   0.745 -20.500  1.00 75.92           H
ATOM   2086 3HD1 ILE A 146     -14.692  -0.039 -18.973  1.00 75.92           H
ATOM   2087  HN  ILE A 146     -11.681  -3.099 -20.254  1.00 75.92           H
ATOM   2088  N   ALA A 147     -10.495  -2.802 -23.209  1.00 75.66           N
ATOM   2089  CA  ALA A 147      -9.597  -2.742 -24.349  1.00 75.66           C
ATOM   2090  C   ALA A 147      -9.704  -4.044 -25.146  1.00 75.66           C
ATOM   2091  O   ALA A 147      -9.510  -4.050 -26.361  1.00 75.66           O
ATOM   2092  HA  ALA A 147      -9.916  -1.912 -24.980  1.00 75.66           H
ATOM   2093  CB  ALA A 147      -8.171  -2.472 -23.863  1.00 75.66           C
ATOM   2094 1HB  ALA A 147      -8.143  -1.523 -23.329  1.00 75.66           H
ATOM   2095 2HB  ALA A 147      -7.857  -3.274 -23.195  1.00 75.66           H
ATOM   2096 3HB  ALA A 147      -7.498  -2.427 -24.719  1.00 75.66           H
ATOM   2097  HN  ALA A 147     -10.046  -2.771 -22.315  1.00 75.66           H
ATOM   2098  N   ILE A 148     -10.013  -5.115 -24.430  1.00 70.97           N
ATOM   2099  CA  ILE A 148     -10.096  -6.428 -25.046  1.00 70.97           C
ATOM   2100  C   ILE A 148     -11.492  -6.620 -25.643  1.00 70.97           C
ATOM   2101  O   ILE A 148     -11.628  -7.014 -26.800  1.00 70.97           O
ATOM   2102  HA  ILE A 148      -9.368  -6.456 -25.857  1.00 70.97           H
ATOM   2103  CB  ILE A 148      -9.701  -7.516 -24.045  1.00 70.97           C
ATOM   2104  HB  ILE A 148     -10.266  -7.356 -23.127  1.00 70.97           H
ATOM   2105  CG1 ILE A 148      -8.217  -7.417 -23.686  1.00 70.97           C
ATOM   2106 1HG1 ILE A 148      -7.611  -7.704 -24.545  1.00 70.97           H
ATOM   2107 2HG1 ILE A 148      -7.964  -6.384 -23.448  1.00 70.97           H
ATOM   2108  CG2 ILE A 148     -10.073  -8.904 -24.568  1.00 70.97           C
ATOM   2109 1HG2 ILE A 148     -11.149  -8.955 -24.732  1.00 70.97           H
ATOM   2110 2HG2 ILE A 148      -9.553  -9.089 -25.509  1.00 70.97           H
ATOM   2111 3HG2 ILE A 148      -9.781  -9.658 -23.837  1.00 70.97           H
ATOM   2112  CD1 ILE A 148      -7.880  -8.317 -22.495  1.00 70.97           C
ATOM   2113 1HD1 ILE A 148      -8.470  -8.011 -21.631  1.00 70.97           H
ATOM   2114 2HD1 ILE A 148      -8.111  -9.352 -22.745  1.00 70.97           H
ATOM   2115 3HD1 ILE A 148      -6.819  -8.227 -22.261  1.00 70.97           H
ATOM   2116  HN  ILE A 148     -10.204  -5.096 -23.449  1.00 70.97           H
ATOM   2117  N   ALA A 149     -12.494  -6.331 -24.826  1.00 71.86           N
ATOM   2118  CA  ALA A 149     -13.861  -6.695 -25.161  1.00 71.86           C
ATOM   2119  C   ALA A 149     -14.377  -5.763 -26.259  1.00 71.86           C
ATOM   2120  O   ALA A 149     -15.130  -6.187 -27.135  1.00 71.86           O
ATOM   2121  HA  ALA A 149     -13.849  -7.717 -25.538  1.00 71.86           H
ATOM   2122  CB  ALA A 149     -14.726  -6.645 -23.900  1.00 71.86           C
ATOM   2123 1HB  ALA A 149     -14.334  -7.345 -23.162  1.00 71.86           H
ATOM   2124 2HB  ALA A 149     -14.709  -5.636 -23.487  1.00 71.86           H
ATOM   2125 3HB  ALA A 149     -15.751  -6.917 -24.151  1.00 71.86           H
ATOM   2126  HN  ALA A 149     -12.385  -5.859 -23.951  1.00 71.86           H
ATOM   2127  N   GLN A 150     -13.952  -4.511 -26.177  1.00 75.61           N
ATOM   2128  CA  GLN A 150     -14.485  -3.481 -27.052  1.00 75.61           C
ATOM   2129  C   GLN A 150     -13.351  -2.803 -27.825  1.00 75.61           C
ATOM   2130  O   GLN A 150     -13.328  -1.580 -27.953  1.00 75.61           O
ATOM   2131  HA  GLN A 150     -15.145  -4.003 -27.746  1.00 75.61           H
ATOM   2132  CB  GLN A 150     -15.299  -2.455 -26.261  1.00 75.61           C
ATOM   2133 1HB  GLN A 150     -14.658  -1.963 -25.530  1.00 75.61           H
ATOM   2134 2HB  GLN A 150     -15.668  -1.681 -26.933  1.00 75.61           H
ATOM   2135  CG  GLN A 150     -16.476  -3.123 -25.547  1.00 75.61           C
ATOM   2136 1HG  GLN A 150     -16.952  -3.840 -26.216  1.00 75.61           H
ATOM   2137 2HG  GLN A 150     -16.113  -3.684 -24.686  1.00 75.61           H
ATOM   2138  CD  GLN A 150     -17.501  -2.083 -25.090  1.00 75.61           C
ATOM   2139  OE1 GLN A 150     -17.388  -0.900 -25.364  1.00 75.61           O
ATOM   2140  NE2 GLN A 150     -18.506  -2.590 -24.381  1.00 75.61           N
ATOM   2141 1HE2 GLN A 150     -18.540  -3.571 -24.192  1.00 75.61           H
ATOM   2142 2HE2 GLN A 150     -19.228  -1.989 -24.037  1.00 75.61           H
ATOM   2143  HN  GLN A 150     -13.258  -4.197 -25.529  1.00 75.61           H
ATOM   2144  N   ALA A 151     -12.439  -3.627 -28.319  1.00 68.63           N
ATOM   2145  CA  ALA A 151     -11.194  -3.121 -28.871  1.00 68.63           C
ATOM   2146  C   ALA A 151     -11.499  -1.979 -29.844  1.00 68.63           C
ATOM   2147  O   ALA A 151     -10.826  -0.950 -29.828  1.00 68.63           O
ATOM   2148  HA  ALA A 151     -10.598  -2.733 -28.045  1.00 68.63           H
ATOM   2149  CB  ALA A 151     -10.428  -4.265 -29.538  1.00 68.63           C
ATOM   2150 1HB  ALA A 151     -10.211  -5.036 -28.798  1.00 68.63           H
ATOM   2151 2HB  ALA A 151     -11.034  -4.690 -30.338  1.00 68.63           H
ATOM   2152 3HB  ALA A 151      -9.494  -3.885 -29.952  1.00 68.63           H
ATOM   2153  HN  ALA A 151     -12.540  -4.621 -28.347  1.00 68.63           H
ATOM   2154  N   MET A 152     -12.514  -2.200 -30.667  1.00 70.63           N
ATOM   2155  CA  MET A 152     -12.859  -1.242 -31.703  1.00 70.63           C
ATOM   2156  C   MET A 152     -13.323   0.082 -31.092  1.00 70.63           C
ATOM   2157  O   MET A 152     -12.839   1.147 -31.471  1.00 70.63           O
ATOM   2158  HA  MET A 152     -11.945  -1.086 -32.275  1.00 70.63           H
ATOM   2159  CB  MET A 152     -13.973  -1.818 -32.579  1.00 70.63           C
ATOM   2160 1HB  MET A 152     -14.732  -2.283 -31.950  1.00 70.63           H
ATOM   2161 2HB  MET A 152     -14.463  -1.012 -33.127  1.00 70.63           H
ATOM   2162  CG  MET A 152     -13.418  -2.848 -33.565  1.00 70.63           C
ATOM   2163 1HG  MET A 152     -12.383  -3.081 -33.316  1.00 70.63           H
ATOM   2164 2HG  MET A 152     -13.982  -3.778 -33.488  1.00 70.63           H
ATOM   2165  SD  MET A 152     -13.516  -2.214 -35.231  1.00 70.63           S
ATOM   2166  CE  MET A 152     -15.246  -2.498 -35.569  1.00 70.63           C
ATOM   2167 1HE  MET A 152     -15.461  -3.563 -35.488  1.00 70.63           H
ATOM   2168 2HE  MET A 152     -15.852  -1.948 -34.850  1.00 70.63           H
ATOM   2169 3HE  MET A 152     -15.479  -2.156 -36.578  1.00 70.63           H
ATOM   2170  HN  MET A 152     -13.093  -3.015 -30.634  1.00 70.63           H
ATOM   2171  N   ARG A 153     -14.255  -0.028 -30.157  1.00 70.21           N
ATOM   2172  CA  ARG A 153     -14.808   1.149 -29.509  1.00 70.21           C
ATOM   2173  C   ARG A 153     -13.739   1.838 -28.659  1.00 70.21           C
ATOM   2174  O   ARG A 153     -13.721   3.064 -28.553  1.00 70.21           O
ATOM   2175  HA  ARG A 153     -15.133   1.791 -30.328  1.00 70.21           H
ATOM   2176  CB  ARG A 153     -15.998   0.780 -28.620  1.00 70.21           C
ATOM   2177 1HB  ARG A 153     -15.732  -0.063 -27.982  1.00 70.21           H
ATOM   2178 2HB  ARG A 153     -16.236   1.615 -27.961  1.00 70.21           H
ATOM   2179  CG  ARG A 153     -17.223   0.423 -29.463  1.00 70.21           C
ATOM   2180 1HG  ARG A 153     -17.454   1.245 -30.142  1.00 70.21           H
ATOM   2181 2HG  ARG A 153     -17.003  -0.448 -30.081  1.00 70.21           H
ATOM   2182  CD  ARG A 153     -18.434   0.132 -28.575  1.00 70.21           C
ATOM   2183 1HD  ARG A 153     -18.258  -0.770 -27.990  1.00 70.21           H
ATOM   2184 2HD  ARG A 153     -18.581   0.948 -27.867  1.00 70.21           H
ATOM   2185  NE  ARG A 153     -19.645  -0.036 -29.409  1.00 70.21           N
ATOM   2186  HE  ARG A 153     -19.546   0.044 -30.401  1.00 70.21           H
ATOM   2187  CZ  ARG A 153     -20.866  -0.289 -28.919  1.00 70.21           C
ATOM   2188  NH1 ARG A 153     -21.057  -0.407 -27.598  1.00 70.21           N
ATOM   2189 1HH1 ARG A 153     -20.286  -0.306 -26.970  1.00 70.21           H
ATOM   2190 2HH1 ARG A 153     -21.972  -0.595 -27.240  1.00 70.21           H
ATOM   2191  NH2 ARG A 153     -21.893  -0.423 -29.769  1.00 70.21           N
ATOM   2192 1HH2 ARG A 153     -22.811  -0.611 -29.419  1.00 70.21           H
ATOM   2193 2HH2 ARG A 153     -21.742  -0.333 -30.754  1.00 70.21           H
ATOM   2194  HN  ARG A 153     -14.631  -0.900 -29.842  1.00 70.21           H
ATOM   2195  N   ALA A 154     -12.874   1.022 -28.076  1.00 71.12           N
ATOM   2196  CA  ALA A 154     -11.851   1.531 -27.179  1.00 71.12           C
ATOM   2197  C   ALA A 154     -10.932   2.482 -27.949  1.00 71.12           C
ATOM   2198  O   ALA A 154     -10.369   3.411 -27.371  1.00 71.12           O
ATOM   2199  HA  ALA A 154     -12.351   2.086 -26.386  1.00 71.12           H
ATOM   2200  CB  ALA A 154     -11.088   0.360 -26.557  1.00 71.12           C
ATOM   2201 1HB  ALA A 154     -11.781  -0.268 -25.997  1.00 71.12           H
ATOM   2202 2HB  ALA A 154     -10.619  -0.228 -27.345  1.00 71.12           H
ATOM   2203 3HB  ALA A 154     -10.321   0.743 -25.884  1.00 71.12           H
ATOM   2204  HN  ALA A 154     -12.865   0.030 -28.208  1.00 71.12           H
ATOM   2205  N   HIS A 155     -10.808   2.218 -29.242  1.00 72.95           N
ATOM   2206  CA  HIS A 155      -9.918   2.999 -30.084  1.00 72.95           C
ATOM   2207  C   HIS A 155     -10.536   4.373 -30.347  1.00 72.95           C
ATOM   2208  O   HIS A 155      -9.871   5.397 -30.193  1.00 72.95           O
ATOM   2209  HA  HIS A 155      -8.992   3.128 -29.524  1.00 72.95           H
ATOM   2210  CB  HIS A 155      -9.585   2.242 -31.371  1.00 72.95           C
ATOM   2211 1HB  HIS A 155      -9.277   1.228 -31.115  1.00 72.95           H
ATOM   2212 2HB  HIS A 155     -10.488   2.158 -31.975  1.00 72.95           H
ATOM   2213  CG  HIS A 155      -8.500   2.888 -32.200  1.00 72.95           C
ATOM   2214  ND1 HIS A 155      -8.768   3.803 -33.202  1.00 72.95           N
ATOM   2215  HD1 HIS A 155      -9.675   4.123 -33.475  1.00 72.95           H
ATOM   2216  CD2 HIS A 155      -7.145   2.742 -32.163  1.00 72.95           C
ATOM   2217  HD2 HIS A 155      -6.592   2.092 -31.485  1.00 72.95           H
ATOM   2218  CE1 HIS A 155      -7.618   4.184 -33.739  1.00 72.95           C
ATOM   2219  HE1 HIS A 155      -7.496   4.898 -34.554  1.00 72.95           H
ATOM   2220  NE2 HIS A 155      -6.613   3.524 -33.094  1.00 72.95           N
ATOM   2221  HN  HIS A 155     -11.302   1.487 -29.712  1.00 72.95           H
ATOM   2222  N   THR A 156     -11.801   4.353 -30.740  1.00 74.23           N
ATOM   2223  CA  THR A 156     -12.481   5.573 -31.140  1.00 74.23           C
ATOM   2224  C   THR A 156     -12.635   6.514 -29.944  1.00 74.23           C
ATOM   2225  O   THR A 156     -12.583   7.734 -30.098  1.00 74.23           O
ATOM   2226  HA  THR A 156     -11.860   6.087 -31.874  1.00 74.23           H
ATOM   2227  CB  THR A 156     -13.814   5.184 -31.782  1.00 74.23           C
ATOM   2228  HB  THR A 156     -14.578   5.935 -31.579  1.00 74.23           H
ATOM   2229  OG1 THR A 156     -14.080   3.882 -31.267  1.00 74.23           O
ATOM   2230  HG1 THR A 156     -15.037   3.639 -31.428  1.00 74.23           H
ATOM   2231  CG2 THR A 156     -13.697   4.970 -33.292  1.00 74.23           C
ATOM   2232 1HG2 THR A 156     -12.982   4.171 -33.492  1.00 74.23           H
ATOM   2233 2HG2 THR A 156     -13.353   5.891 -33.764  1.00 74.23           H
ATOM   2234 3HG2 THR A 156     -14.671   4.695 -33.697  1.00 74.23           H
ATOM   2235  HN  THR A 156     -12.359   3.524 -30.788  1.00 74.23           H
ATOM   2236  N   TRP A 157     -12.820   5.913 -28.778  1.00 77.20           N
ATOM   2237  CA  TRP A 157     -13.161   6.674 -27.588  1.00 77.20           C
ATOM   2238  C   TRP A 157     -11.869   6.941 -26.812  1.00 77.20           C
ATOM   2239  O   TRP A 157     -11.907   7.222 -25.615  1.00 77.20           O
ATOM   2240  HA  TRP A 157     -13.603   7.617 -27.911  1.00 77.20           H
ATOM   2241  CB  TRP A 157     -14.219   5.948 -26.756  1.00 77.20           C
ATOM   2242 1HB  TRP A 157     -13.931   4.902 -26.653  1.00 77.20           H
ATOM   2243 2HB  TRP A 157     -14.235   6.375 -25.753  1.00 77.20           H
ATOM   2244  CG  TRP A 157     -15.630   6.017 -27.346  1.00 77.20           C
ATOM   2245  CD1 TRP A 157     -16.035   5.629 -28.563  1.00 77.20           C
ATOM   2246  HD1 TRP A 157     -15.380   5.196 -29.318  1.00 77.20           H
ATOM   2247  CD2 TRP A 157     -16.811   6.523 -26.690  1.00 77.20           C
ATOM   2248  NE1 TRP A 157     -17.386   5.847 -28.739  1.00 77.20           N
ATOM   2249  HE1 TRP A 157     -17.917   5.639 -29.560  1.00 77.20           H
ATOM   2250  CE2 TRP A 157     -17.873   6.408 -27.564  1.00 77.20           C
ATOM   2251  CE3 TRP A 157     -16.978   7.060 -25.402  1.00 77.20           C
ATOM   2252  HE3 TRP A 157     -16.155   7.162 -24.693  1.00 77.20           H
ATOM   2253  CZ2 TRP A 157     -19.176   6.809 -27.244  1.00 77.20           C
ATOM   2254  HZ2 TRP A 157     -19.999   6.707 -27.952  1.00 77.20           H
ATOM   2255  CZ3 TRP A 157     -18.286   7.456 -25.097  1.00 77.20           C
ATOM   2256  HZ3 TRP A 157     -18.470   7.880 -24.110  1.00 77.20           H
ATOM   2257  CH2 TRP A 157     -19.366   7.347 -25.966  1.00 77.20           C
ATOM   2258  HH2 TRP A 157     -20.355   7.679 -25.653  1.00 77.20           H
ATOM   2259  HN  TRP A 157     -12.742   4.925 -28.639  1.00 77.20           H
ATOM   2260  N   ARG A 158     -10.757   6.843 -27.525  1.00 78.17           N
ATOM   2261  CA  ARG A 158      -9.453   6.861 -26.884  1.00 78.17           C
ATOM   2262  C   ARG A 158      -9.266   8.160 -26.097  1.00 78.17           C
ATOM   2263  O   ARG A 158      -8.804   8.138 -24.958  1.00 78.17           O
ATOM   2264  HA  ARG A 158      -9.458   5.997 -26.219  1.00 78.17           H
ATOM   2265  CB  ARG A 158      -8.330   6.731 -27.915  1.00 78.17           C
ATOM   2266 1HB  ARG A 158      -8.482   5.831 -28.511  1.00 78.17           H
ATOM   2267 2HB  ARG A 158      -8.362   7.578 -28.601  1.00 78.17           H
ATOM   2268  CG  ARG A 158      -6.963   6.673 -27.232  1.00 78.17           C
ATOM   2269 1HG  ARG A 158      -6.811   7.573 -26.636  1.00 78.17           H
ATOM   2270 2HG  ARG A 158      -6.931   5.827 -26.545  1.00 78.17           H
ATOM   2271  CD  ARG A 158      -5.840   6.542 -28.263  1.00 78.17           C
ATOM   2272 1HD  ARG A 158      -6.028   5.686 -28.911  1.00 78.17           H
ATOM   2273 2HD  ARG A 158      -5.816   7.426 -28.901  1.00 78.17           H
ATOM   2274  NE  ARG A 158      -4.539   6.380 -27.577  1.00 78.17           N
ATOM   2275  HE  ARG A 158      -4.499   6.573 -26.596  1.00 78.17           H
ATOM   2276  CZ  ARG A 158      -3.411   5.991 -28.187  1.00 78.17           C
ATOM   2277  NH1 ARG A 158      -3.406   5.719 -29.499  1.00 78.17           N
ATOM   2278 1HH1 ARG A 158      -4.249   5.806 -30.031  1.00 78.17           H
ATOM   2279 2HH1 ARG A 158      -2.561   5.430 -29.947  1.00 78.17           H
ATOM   2280  NH2 ARG A 158      -2.288   5.878 -27.465  1.00 78.17           N
ATOM   2281 1HH2 ARG A 158      -1.437   5.589 -27.905  1.00 78.17           H
ATOM   2282 2HH2 ARG A 158      -2.299   6.083 -26.486  1.00 78.17           H
ATOM   2283  HN  ARG A 158     -10.737   6.753 -28.521  1.00 78.17           H
ATOM   2284  N   GLU A 159      -9.636   9.260 -26.737  1.00 80.37           N
ATOM   2285  CA  GLU A 159      -9.433  10.572 -26.147  1.00 80.37           C
ATOM   2286  C   GLU A 159     -10.332  10.748 -24.922  1.00 80.37           C
ATOM   2287  O   GLU A 159      -9.871  11.179 -23.866  1.00 80.37           O
ATOM   2288  HA  GLU A 159      -8.386  10.595 -25.844  1.00 80.37           H
ATOM   2289  CB  GLU A 159      -9.683  11.679 -27.174  1.00 80.37           C
ATOM   2290 1HB  GLU A 159     -10.606  11.476 -27.716  1.00 80.37           H
ATOM   2291 2HB  GLU A 159      -9.679  12.649 -26.676  1.00 80.37           H
ATOM   2292  CG  GLU A 159      -8.561  11.725 -28.214  1.00 80.37           C
ATOM   2293 1HG  GLU A 159      -7.595  11.643 -27.716  1.00 80.37           H
ATOM   2294 2HG  GLU A 159      -8.648  10.870 -28.884  1.00 80.37           H
ATOM   2295  CD  GLU A 159      -8.617  13.022 -29.023  1.00 80.37           C
ATOM   2296  OE1 GLU A 159      -7.569  13.370 -29.609  1.00 80.37           O
ATOM   2297  OE2 GLU A 159      -9.705  13.636 -29.037  1.00 80.37           O
ATOM   2298  HN  GLU A 159     -10.066   9.264 -27.639  1.00 80.37           H
ATOM   2299  N   LYS A 160     -11.600  10.406 -25.103  1.00 84.37           N
ATOM   2300  CA  LYS A 160     -12.563  10.504 -24.020  1.00 84.37           C
ATOM   2301  C   LYS A 160     -12.072   9.679 -22.829  1.00 84.37           C
ATOM   2302  O   LYS A 160     -12.150  10.125 -21.686  1.00 84.37           O
ATOM   2303  HA  LYS A 160     -12.612  11.550 -23.719  1.00 84.37           H
ATOM   2304  CB  LYS A 160     -13.959  10.108 -24.508  1.00 84.37           C
ATOM   2305 1HB  LYS A 160     -13.902   9.174 -25.067  1.00 84.37           H
ATOM   2306 2HB  LYS A 160     -14.609   9.928 -23.652  1.00 84.37           H
ATOM   2307  CG  LYS A 160     -14.561  11.202 -25.391  1.00 84.37           C
ATOM   2308 1HG  LYS A 160     -14.514  12.160 -24.874  1.00 84.37           H
ATOM   2309 2HG  LYS A 160     -13.972  11.303 -26.303  1.00 84.37           H
ATOM   2310  CD  LYS A 160     -16.014  10.881 -25.749  1.00 84.37           C
ATOM   2311 1HD  LYS A 160     -16.054   9.957 -26.326  1.00 84.37           H
ATOM   2312 2HD  LYS A 160     -16.587  10.712 -24.837  1.00 84.37           H
ATOM   2313  CE  LYS A 160     -16.645  12.019 -26.553  1.00 84.37           C
ATOM   2314 1HE  LYS A 160     -16.581  12.950 -25.989  1.00 84.37           H
ATOM   2315 2HE  LYS A 160     -16.092  12.168 -27.480  1.00 84.37           H
ATOM   2316  NZ  LYS A 160     -18.061  11.714 -26.858  1.00 84.37           N
ATOM   2317 1HZ  LYS A 160     -18.462  12.473 -27.398  1.00 84.37           H
ATOM   2318 2HZ  LYS A 160     -18.114  10.854 -27.393  1.00 84.37           H
ATOM   2319 3HZ  LYS A 160     -18.578  11.606 -25.992  1.00 84.37           H
ATOM   2320  HN  LYS A 160     -11.969  10.068 -25.968  1.00 84.37           H
ATOM   2321  N   ARG A 161     -11.575   8.490 -23.138  1.00 84.26           N
ATOM   2322  CA  ARG A 161     -11.087   7.591 -22.106  1.00 84.26           C
ATOM   2323  C   ARG A 161      -9.932   8.239 -21.340  1.00 84.26           C
ATOM   2324  O   ARG A 161      -9.806   8.058 -20.130  1.00 84.26           O
ATOM   2325  HA  ARG A 161     -11.945   7.423 -21.455  1.00 84.26           H
ATOM   2326  CB  ARG A 161     -10.611   6.267 -22.708  1.00 84.26           C
ATOM   2327 1HB  ARG A 161      -9.938   6.464 -23.542  1.00 84.26           H
ATOM   2328 2HB  ARG A 161     -10.043   5.709 -21.964  1.00 84.26           H
ATOM   2329  CG  ARG A 161     -11.796   5.427 -23.190  1.00 84.26           C
ATOM   2330 1HG  ARG A 161     -12.374   5.082 -22.333  1.00 84.26           H
ATOM   2331 2HG  ARG A 161     -12.460   6.043 -23.796  1.00 84.26           H
ATOM   2332  CD  ARG A 161     -11.318   4.225 -24.007  1.00 84.26           C
ATOM   2333 1HD  ARG A 161     -12.163   3.764 -24.519  1.00 84.26           H
ATOM   2334 2HD  ARG A 161     -10.620   4.553 -24.777  1.00 84.26           H
ATOM   2335  NE  ARG A 161     -10.665   3.237 -23.120  1.00 84.26           N
ATOM   2336  HE  ARG A 161     -10.862   3.283 -22.141  1.00 84.26           H
ATOM   2337  CZ  ARG A 161      -9.825   2.284 -23.547  1.00 84.26           C
ATOM   2338  NH1 ARG A 161      -9.525   2.175 -24.849  1.00 84.26           N
ATOM   2339 1HH1 ARG A 161      -9.928   2.808 -25.509  1.00 84.26           H
ATOM   2340 2HH1 ARG A 161      -8.897   1.461 -25.159  1.00 84.26           H
ATOM   2341  NH2 ARG A 161      -9.290   1.441 -22.653  1.00 84.26           N
ATOM   2342 1HH2 ARG A 161      -8.661   0.725 -22.955  1.00 84.26           H
ATOM   2343 2HH2 ARG A 161      -9.519   1.529 -21.684  1.00 84.26           H
ATOM   2344  HN  ARG A 161     -11.503   8.139 -24.072  1.00 84.26           H
ATOM   2345  N   LEU A 162      -9.119   8.982 -22.077  1.00 85.27           N
ATOM   2346  CA  LEU A 162      -7.979   9.658 -21.482  1.00 85.27           C
ATOM   2347  C   LEU A 162      -8.477  10.732 -20.512  1.00 85.27           C
ATOM   2348  O   LEU A 162      -7.929  10.893 -19.423  1.00 85.27           O
ATOM   2349  HA  LEU A 162      -7.417   8.916 -20.915  1.00 85.27           H
ATOM   2350  CB  LEU A 162      -7.048  10.197 -22.570  1.00 85.27           C
ATOM   2351 1HB  LEU A 162      -6.949   9.436 -23.344  1.00 85.27           H
ATOM   2352 2HB  LEU A 162      -7.523  11.062 -23.031  1.00 85.27           H
ATOM   2353  CG  LEU A 162      -5.645  10.603 -22.112  1.00 85.27           C
ATOM   2354  HG  LEU A 162      -5.728  11.062 -21.126  1.00 85.27           H
ATOM   2355  CD1 LEU A 162      -4.740   9.379 -21.966  1.00 85.27           C
ATOM   2356 1HD1 LEU A 162      -5.165   8.698 -21.229  1.00 85.27           H
ATOM   2357 2HD1 LEU A 162      -4.660   8.870 -22.927  1.00 85.27           H
ATOM   2358 3HD1 LEU A 162      -3.749   9.696 -21.640  1.00 85.27           H
ATOM   2359  CD2 LEU A 162      -5.045  11.652 -23.049  1.00 85.27           C
ATOM   2360 1HD2 LEU A 162      -4.978  11.243 -24.057  1.00 85.27           H
ATOM   2361 2HD2 LEU A 162      -5.680  12.538 -23.058  1.00 85.27           H
ATOM   2362 3HD2 LEU A 162      -4.048  11.924 -22.701  1.00 85.27           H
ATOM   2363  HN  LEU A 162      -9.229   9.124 -23.060  1.00 85.27           H
ATOM   2364  N   LEU A 163      -9.511  11.439 -20.944  1.00 87.99           N
ATOM   2365  CA  LEU A 163     -10.075  12.509 -20.138  1.00 87.99           C
ATOM   2366  C   LEU A 163     -10.616  11.927 -18.831  1.00 87.99           C
ATOM   2367  O   LEU A 163     -10.291  12.414 -17.749  1.00 87.99           O
ATOM   2368  HA  LEU A 163      -9.265  13.200 -19.900  1.00 87.99           H
ATOM   2369  CB  LEU A 163     -11.116  13.293 -20.940  1.00 87.99           C
ATOM   2370 1HB  LEU A 163     -10.763  13.382 -21.967  1.00 87.99           H
ATOM   2371 2HB  LEU A 163     -12.037  12.709 -20.969  1.00 87.99           H
ATOM   2372  CG  LEU A 163     -11.449  14.693 -20.420  1.00 87.99           C
ATOM   2373  HG  LEU A 163     -11.047  14.787 -19.411  1.00 87.99           H
ATOM   2374  CD1 LEU A 163     -10.778  15.769 -21.276  1.00 87.99           C
ATOM   2375 1HD1 LEU A 163      -9.697  15.634 -21.249  1.00 87.99           H
ATOM   2376 2HD1 LEU A 163     -11.129  15.685 -22.305  1.00 87.99           H
ATOM   2377 3HD1 LEU A 163     -11.031  16.754 -20.885  1.00 87.99           H
ATOM   2378  CD2 LEU A 163     -12.962  14.897 -20.324  1.00 87.99           C
ATOM   2379 1HD2 LEU A 163     -13.408  14.775 -21.311  1.00 87.99           H
ATOM   2380 2HD2 LEU A 163     -13.385  14.161 -19.641  1.00 87.99           H
ATOM   2381 3HD2 LEU A 163     -13.171  15.900 -19.952  1.00 87.99           H
ATOM   2382  HN  LEU A 163      -9.962  11.291 -21.824  1.00 87.99           H
ATOM   2383  N   TYR A 164     -11.432  10.893 -18.974  1.00 88.73           N
ATOM   2384  CA  TYR A 164     -12.021  10.240 -17.818  1.00 88.73           C
ATOM   2385  C   TYR A 164     -10.939   9.685 -16.890  1.00 88.73           C
ATOM   2386  O   TYR A 164     -11.096   9.696 -15.670  1.00 88.73           O
ATOM   2387  HA  TYR A 164     -12.609  10.981 -17.276  1.00 88.73           H
ATOM   2388  CB  TYR A 164     -12.850   9.077 -18.367  1.00 88.73           C
ATOM   2389 1HB  TYR A 164     -12.241   8.511 -19.072  1.00 88.73           H
ATOM   2390 2HB  TYR A 164     -13.099   8.402 -17.548  1.00 88.73           H
ATOM   2391  CG  TYR A 164     -14.142   9.508 -19.064  1.00 88.73           C
ATOM   2392  CD1 TYR A 164     -14.984  10.417 -18.456  1.00 88.73           C
ATOM   2393  HD1 TYR A 164     -14.728  10.827 -17.479  1.00 88.73           H
ATOM   2394  CD2 TYR A 164     -14.466   8.988 -20.301  1.00 88.73           C
ATOM   2395  HD2 TYR A 164     -13.801   8.270 -20.781  1.00 88.73           H
ATOM   2396  CE1 TYR A 164     -16.200  10.823 -19.111  1.00 88.73           C
ATOM   2397  HE1 TYR A 164     -16.874  11.540 -18.642  1.00 88.73           H
ATOM   2398  CE2 TYR A 164     -15.682   9.394 -20.956  1.00 88.73           C
ATOM   2399  HE2 TYR A 164     -15.950   8.991 -21.933  1.00 88.73           H
ATOM   2400  CZ  TYR A 164     -16.489  10.291 -20.329  1.00 88.73           C
ATOM   2401  OH  TYR A 164     -17.638  10.675 -20.948  1.00 88.73           O
ATOM   2402  HH  TYR A 164     -18.139  11.318 -20.370  1.00 88.73           H
ATOM   2403  HN  TYR A 164     -11.691  10.503 -19.857  1.00 88.73           H
ATOM   2404  N   SER A 165      -9.863   9.213 -17.504  1.00 89.06           N
ATOM   2405  CA  SER A 165      -8.761   8.641 -16.749  1.00 89.06           C
ATOM   2406  C   SER A 165      -8.189   9.685 -15.788  1.00 89.06           C
ATOM   2407  O   SER A 165      -7.759   9.348 -14.685  1.00 89.06           O
ATOM   2408  HA  SER A 165      -9.192   7.807 -16.196  1.00 89.06           H
ATOM   2409  CB  SER A 165      -7.666   8.121 -17.682  1.00 89.06           C
ATOM   2410 1HB  SER A 165      -7.049   7.398 -17.149  1.00 89.06           H
ATOM   2411 2HB  SER A 165      -8.123   7.595 -18.520  1.00 89.06           H
ATOM   2412  OG  SER A 165      -6.842   9.174 -18.176  1.00 89.06           O
ATOM   2413  HG  SER A 165      -6.108   8.797 -18.742  1.00 89.06           H
ATOM   2414  HN  SER A 165      -9.739   9.217 -18.496  1.00 89.06           H
ATOM   2415  N   LYS A 166      -8.202  10.930 -16.240  1.00 91.36           N
ATOM   2416  CA  LYS A 166      -7.700  12.026 -15.429  1.00 91.36           C
ATOM   2417  C   LYS A 166      -8.622  12.228 -14.225  1.00 91.36           C
ATOM   2418  O   LYS A 166      -8.154  12.349 -13.094  1.00 91.36           O
ATOM   2419  HA  LYS A 166      -6.714  11.738 -15.064  1.00 91.36           H
ATOM   2420  CB  LYS A 166      -7.517  13.283 -16.282  1.00 91.36           C
ATOM   2421 1HB  LYS A 166      -8.438  13.497 -16.825  1.00 91.36           H
ATOM   2422 2HB  LYS A 166      -7.323  14.140 -15.636  1.00 91.36           H
ATOM   2423  CG  LYS A 166      -6.363  13.112 -17.272  1.00 91.36           C
ATOM   2424 1HG  LYS A 166      -5.442  12.902 -16.729  1.00 91.36           H
ATOM   2425 2HG  LYS A 166      -6.557  12.253 -17.916  1.00 91.36           H
ATOM   2426  CD  LYS A 166      -6.184  14.367 -18.128  1.00 91.36           C
ATOM   2427 1HD  LYS A 166      -7.093  14.556 -18.699  1.00 91.36           H
ATOM   2428 2HD  LYS A 166      -6.028  15.232 -17.483  1.00 91.36           H
ATOM   2429  CE  LYS A 166      -4.998  14.215 -19.082  1.00 91.36           C
ATOM   2430 1HE  LYS A 166      -4.102  13.950 -18.520  1.00 91.36           H
ATOM   2431 2HE  LYS A 166      -5.188  13.401 -19.781  1.00 91.36           H
ATOM   2432  NZ  LYS A 166      -4.768  15.473 -19.828  1.00 91.36           N
ATOM   2433 1HZ  LYS A 166      -3.991  15.349 -20.468  1.00 91.36           H
ATOM   2434 2HZ  LYS A 166      -5.603  15.713 -20.352  1.00 91.36           H
ATOM   2435 3HZ  LYS A 166      -4.553  16.218 -19.175  1.00 91.36           H
ATOM   2436  HN  LYS A 166      -8.546  11.194 -17.141  1.00 91.36           H
ATOM   2437  N   MET A 167      -9.916  12.259 -14.510  1.00 93.64           N
ATOM   2438  CA  MET A 167     -10.905  12.484 -13.470  1.00 93.64           C
ATOM   2439  C   MET A 167     -10.877  11.359 -12.433  1.00 93.64           C
ATOM   2440  O   MET A 167     -10.989  11.613 -11.235  1.00 93.64           O
ATOM   2441  HA  MET A 167     -10.628  13.428 -13.001  1.00 93.64           H
ATOM   2442  CB  MET A 167     -12.298  12.563 -14.099  1.00 93.64           C
ATOM   2443 1HB  MET A 167     -12.489  11.662 -14.683  1.00 93.64           H
ATOM   2444 2HB  MET A 167     -13.054  12.601 -13.315  1.00 93.64           H
ATOM   2445  CG  MET A 167     -12.424  13.795 -14.998  1.00 93.64           C
ATOM   2446 1HG  MET A 167     -12.192  14.696 -14.429  1.00 93.64           H
ATOM   2447 2HG  MET A 167     -11.702  13.738 -15.812  1.00 93.64           H
ATOM   2448  SD  MET A 167     -14.079  13.902 -15.658  1.00 93.64           S
ATOM   2449  CE  MET A 167     -14.979  14.320 -14.175  1.00 93.64           C
ATOM   2450 1HE  MET A 167     -14.847  13.531 -13.435  1.00 93.64           H
ATOM   2451 2HE  MET A 167     -14.601  15.261 -13.773  1.00 93.64           H
ATOM   2452 3HE  MET A 167     -16.038  14.425 -14.409  1.00 93.64           H
ATOM   2453  HN  MET A 167     -10.289  12.133 -15.429  1.00 93.64           H
ATOM   2454  N   VAL A 168     -10.726  10.141 -12.932  1.00 92.96           N
ATOM   2455  CA  VAL A 168     -10.692   8.976 -12.064  1.00 92.96           C
ATOM   2456  C   VAL A 168      -9.490   9.081 -11.124  1.00 92.96           C
ATOM   2457  O   VAL A 168      -9.609   8.823  -9.927  1.00 92.96           O
ATOM   2458  HA  VAL A 168     -11.605   8.983 -11.468  1.00 92.96           H
ATOM   2459  CB  VAL A 168     -10.685   7.698 -12.905  1.00 92.96           C
ATOM   2460  HB  VAL A 168      -9.898   7.793 -13.654  1.00 92.96           H
ATOM   2461  CG1 VAL A 168     -10.365   6.476 -12.041  1.00 92.96           C
ATOM   2462 1HG1 VAL A 168      -9.383   6.600 -11.585  1.00 92.96           H
ATOM   2463 2HG1 VAL A 168     -11.119   6.376 -11.260  1.00 92.96           H
ATOM   2464 3HG1 VAL A 168     -10.366   5.581 -12.664  1.00 92.96           H
ATOM   2465  CG2 VAL A 168     -12.014   7.517 -13.640  1.00 92.96           C
ATOM   2466 1HG2 VAL A 168     -12.825   7.454 -12.914  1.00 92.96           H
ATOM   2467 2HG2 VAL A 168     -12.183   8.368 -14.300  1.00 92.96           H
ATOM   2468 3HG2 VAL A 168     -11.982   6.601 -14.230  1.00 92.96           H
ATOM   2469  HN  VAL A 168     -10.628   9.945 -13.908  1.00 92.96           H
ATOM   2470  N   CYS A 169      -8.358   9.458 -11.702  1.00 92.60           N
ATOM   2471  CA  CYS A 169      -7.129   9.574 -10.936  1.00 92.60           C
ATOM   2472  C   CYS A 169      -7.362  10.573  -9.801  1.00 92.60           C
ATOM   2473  O   CYS A 169      -7.041  10.293  -8.647  1.00 92.60           O
ATOM   2474  HA  CYS A 169      -6.913   8.581 -10.540  1.00 92.60           H
ATOM   2475  CB  CYS A 169      -5.948   9.979 -11.819  1.00 92.60           C
ATOM   2476 1HB  CYS A 169      -6.205  10.865 -12.400  1.00 92.60           H
ATOM   2477 2HB  CYS A 169      -5.092  10.242 -11.198  1.00 92.60           H
ATOM   2478  SG  CYS A 169      -5.505   8.604 -12.943  1.00 92.60           S
ATOM   2479  HG  CYS A 169      -6.373   8.921 -13.900  1.00 92.60           H
ATOM   2480  HN  CYS A 169      -8.274   9.683 -12.673  1.00 92.60           H
ATOM   2481  N   PHE A 170      -7.920  11.717 -10.168  1.00 94.81           N
ATOM   2482  CA  PHE A 170      -8.173  12.771  -9.200  1.00 94.81           C
ATOM   2483  C   PHE A 170      -9.081  12.274  -8.073  1.00 94.81           C
ATOM   2484  O   PHE A 170      -8.813  12.526  -6.899  1.00 94.81           O
ATOM   2485  HA  PHE A 170      -7.210  13.067  -8.785  1.00 94.81           H
ATOM   2486  CB  PHE A 170      -8.881  13.903  -9.947  1.00 94.81           C
ATOM   2487 1HB  PHE A 170      -8.262  14.213 -10.789  1.00 94.81           H
ATOM   2488 2HB  PHE A 170      -9.815  13.524 -10.360  1.00 94.81           H
ATOM   2489  CG  PHE A 170      -9.185  15.126  -9.079  1.00 94.81           C
ATOM   2490  CD1 PHE A 170     -10.430  15.301  -8.562  1.00 94.81           C
ATOM   2491  HD1 PHE A 170     -11.213  14.570  -8.766  1.00 94.81           H
ATOM   2492  CD2 PHE A 170      -8.209  16.039  -8.824  1.00 94.81           C
ATOM   2493  HD2 PHE A 170      -7.210  15.899  -9.239  1.00 94.81           H
ATOM   2494  CE1 PHE A 170     -10.712  16.436  -7.757  1.00 94.81           C
ATOM   2495  HE1 PHE A 170     -11.710  16.577  -7.342  1.00 94.81           H
ATOM   2496  CE2 PHE A 170      -8.490  17.174  -8.019  1.00 94.81           C
ATOM   2497  HE2 PHE A 170      -7.708  17.905  -7.815  1.00 94.81           H
ATOM   2498  CZ  PHE A 170      -9.736  17.349  -7.502  1.00 94.81           C
ATOM   2499  HZ  PHE A 170      -9.952  18.220  -6.884  1.00 94.81           H
ATOM   2500  HN  PHE A 170      -8.197  11.929 -11.105  1.00 94.81           H
ATOM   2501  N   THR A 171     -10.135  11.576  -8.469  1.00 95.46           N
ATOM   2502  CA  THR A 171     -11.106  11.078  -7.511  1.00 95.46           C
ATOM   2503  C   THR A 171     -10.439  10.115  -6.526  1.00 95.46           C
ATOM   2504  O   THR A 171     -10.742  10.131  -5.334  1.00 95.46           O
ATOM   2505  HA  THR A 171     -11.479  11.921  -6.930  1.00 95.46           H
ATOM   2506  CB  THR A 171     -12.260  10.445  -8.291  1.00 95.46           C
ATOM   2507  HB  THR A 171     -11.942   9.522  -8.775  1.00 95.46           H
ATOM   2508  OG1 THR A 171     -12.695  11.481  -9.168  1.00 95.46           O
ATOM   2509  HG1 THR A 171     -12.277  11.364 -10.069  1.00 95.46           H
ATOM   2510  CG2 THR A 171     -13.480  10.166  -7.411  1.00 95.46           C
ATOM   2511 1HG2 THR A 171     -13.839  11.101  -6.980  1.00 95.46           H
ATOM   2512 2HG2 THR A 171     -13.201   9.481  -6.610  1.00 95.46           H
ATOM   2513 3HG2 THR A 171     -14.269   9.718  -8.014  1.00 95.46           H
ATOM   2514  HN  THR A 171     -10.330  11.351  -9.424  1.00 95.46           H
ATOM   2515  N   ILE A 172      -9.542   9.300  -7.062  1.00 93.95           N
ATOM   2516  CA  ILE A 172      -8.859   8.304  -6.253  1.00 93.95           C
ATOM   2517  C   ILE A 172      -8.019   9.010  -5.186  1.00 93.95           C
ATOM   2518  O   ILE A 172      -8.022   8.608  -4.023  1.00 93.95           O
ATOM   2519  HA  ILE A 172      -9.623   7.709  -5.753  1.00 93.95           H
ATOM   2520  CB  ILE A 172      -8.053   7.354  -7.141  1.00 93.95           C
ATOM   2521  HB  ILE A 172      -7.519   7.949  -7.882  1.00 93.95           H
ATOM   2522  CG1 ILE A 172      -8.977   6.403  -7.906  1.00 93.95           C
ATOM   2523 1HG1 ILE A 172      -9.443   5.706  -7.210  1.00 93.95           H
ATOM   2524 2HG1 ILE A 172      -9.780   6.970  -8.375  1.00 93.95           H
ATOM   2525  CG2 ILE A 172      -7.003   6.599  -6.324  1.00 93.95           C
ATOM   2526 1HG2 ILE A 172      -6.318   7.312  -5.865  1.00 93.95           H
ATOM   2527 2HG2 ILE A 172      -7.496   6.017  -5.546  1.00 93.95           H
ATOM   2528 3HG2 ILE A 172      -6.444   5.931  -6.980  1.00 93.95           H
ATOM   2529  CD1 ILE A 172      -8.202   5.626  -8.972  1.00 93.95           C
ATOM   2530 1HD1 ILE A 172      -7.757   6.326  -9.680  1.00 93.95           H
ATOM   2531 2HD1 ILE A 172      -7.415   5.042  -8.496  1.00 93.95           H
ATOM   2532 3HD1 ILE A 172      -8.882   4.958  -9.500  1.00 93.95           H
ATOM   2533  HN  ILE A 172      -9.282   9.311  -8.027  1.00 93.95           H
ATOM   2534  N   TRP A 173      -7.320  10.048  -5.620  1.00 94.65           N
ATOM   2535  CA  TRP A 173      -6.423  10.770  -4.733  1.00 94.65           C
ATOM   2536  C   TRP A 173      -7.255  11.346  -3.586  1.00 94.65           C
ATOM   2537  O   TRP A 173      -6.881  11.223  -2.421  1.00 94.65           O
ATOM   2538  HA  TRP A 173      -5.695  10.058  -4.345  1.00 94.65           H
ATOM   2539  CB  TRP A 173      -5.639  11.838  -5.498  1.00 94.65           C
ATOM   2540 1HB  TRP A 173      -6.298  12.304  -6.230  1.00 94.65           H
ATOM   2541 2HB  TRP A 173      -5.334  12.619  -4.801  1.00 94.65           H
ATOM   2542  CG  TRP A 173      -4.398  11.304  -6.216  1.00 94.65           C
ATOM   2543  CD1 TRP A 173      -4.192  11.194  -7.535  1.00 94.65           C
ATOM   2544  HD1 TRP A 173      -4.917  11.484  -8.296  1.00 94.65           H
ATOM   2545  CD2 TRP A 173      -3.192  10.809  -5.596  1.00 94.65           C
ATOM   2546  NE1 TRP A 173      -2.947  10.666  -7.811  1.00 94.65           N
ATOM   2547  HE1 TRP A 173      -2.566  10.489  -8.718  1.00 94.65           H
ATOM   2548  CE2 TRP A 173      -2.320  10.424  -6.594  1.00 94.65           C
ATOM   2549  CE3 TRP A 173      -2.850  10.690  -4.238  1.00 94.65           C
ATOM   2550  HE3 TRP A 173      -3.521  10.986  -3.432  1.00 94.65           H
ATOM   2551  CZ2 TRP A 173      -1.049   9.895  -6.339  1.00 94.65           C
ATOM   2552  HZ2 TRP A 173      -0.378   9.598  -7.145  1.00 94.65           H
ATOM   2553  CZ3 TRP A 173      -1.577  10.159  -3.999  1.00 94.65           C
ATOM   2554  HZ3 TRP A 173      -1.261  10.045  -2.962  1.00 94.65           H
ATOM   2555  CH2 TRP A 173      -0.687   9.767  -4.992  1.00 94.65           C
ATOM   2556  HH2 TRP A 173       0.289   9.362  -4.724  1.00 94.65           H
ATOM   2557  HN  TRP A 173      -7.360  10.397  -6.556  1.00 94.65           H
ATOM   2558  N   VAL A 174      -8.368  11.963  -3.956  1.00 95.80           N
ATOM   2559  CA  VAL A 174      -9.223  12.615  -2.978  1.00 95.80           C
ATOM   2560  C   VAL A 174      -9.738  11.574  -1.982  1.00 95.80           C
ATOM   2561  O   VAL A 174      -9.725  11.806  -0.774  1.00 95.80           O
ATOM   2562  HA  VAL A 174      -8.613  13.342  -2.442  1.00 95.80           H
ATOM   2563  CB  VAL A 174     -10.348  13.371  -3.688  1.00 95.80           C
ATOM   2564  HB  VAL A 174     -10.847  12.674  -4.361  1.00 95.80           H
ATOM   2565  CG1 VAL A 174     -11.385  13.880  -2.684  1.00 95.80           C
ATOM   2566 1HG1 VAL A 174     -11.816  13.034  -2.148  1.00 95.80           H
ATOM   2567 2HG1 VAL A 174     -10.904  14.553  -1.975  1.00 95.80           H
ATOM   2568 3HG1 VAL A 174     -12.173  14.413  -3.216  1.00 95.80           H
ATOM   2569  CG2 VAL A 174      -9.790  14.520  -4.530  1.00 95.80           C
ATOM   2570 1HG2 VAL A 174      -9.254  15.216  -3.885  1.00 95.80           H
ATOM   2571 2HG2 VAL A 174      -9.108  14.122  -5.281  1.00 95.80           H
ATOM   2572 3HG2 VAL A 174     -10.611  15.040  -5.023  1.00 95.80           H
ATOM   2573  HN  VAL A 174      -8.688  12.021  -4.901  1.00 95.80           H
ATOM   2574  N   LEU A 175     -10.179  10.449  -2.525  1.00 93.29           N
ATOM   2575  CA  LEU A 175     -10.813   9.424  -1.714  1.00 93.29           C
ATOM   2576  C   LEU A 175      -9.779   8.825  -0.758  1.00 93.29           C
ATOM   2577  O   LEU A 175     -10.075   8.586   0.412  1.00 93.29           O
ATOM   2578  HA  LEU A 175     -11.589   9.910  -1.122  1.00 93.29           H
ATOM   2579  CB  LEU A 175     -11.503   8.388  -2.603  1.00 93.29           C
ATOM   2580 1HB  LEU A 175     -12.155   8.913  -3.301  1.00 93.29           H
ATOM   2581 2HB  LEU A 175     -10.741   7.882  -3.196  1.00 93.29           H
ATOM   2582  CG  LEU A 175     -12.331   7.326  -1.876  1.00 93.29           C
ATOM   2583  HG  LEU A 175     -12.601   7.716  -0.895  1.00 93.29           H
ATOM   2584  CD1 LEU A 175     -13.635   7.041  -2.624  1.00 93.29           C
ATOM   2585 1HD1 LEU A 175     -14.223   7.956  -2.692  1.00 93.29           H
ATOM   2586 2HD1 LEU A 175     -13.407   6.680  -3.627  1.00 93.29           H
ATOM   2587 3HD1 LEU A 175     -14.204   6.282  -2.086  1.00 93.29           H
ATOM   2588  CD2 LEU A 175     -11.512   6.054  -1.647  1.00 93.29           C
ATOM   2589 1HD2 LEU A 175     -11.191   5.650  -2.607  1.00 93.29           H
ATOM   2590 2HD2 LEU A 175     -10.637   6.290  -1.041  1.00 93.29           H
ATOM   2591 3HD2 LEU A 175     -12.124   5.316  -1.129  1.00 93.29           H
ATOM   2592  HN  LEU A 175     -10.109  10.234  -3.499  1.00 93.29           H
ATOM   2593  N   ALA A 176      -8.588   8.598  -1.293  1.00 93.16           N
ATOM   2594  CA  ALA A 176      -7.518   8.004  -0.510  1.00 93.16           C
ATOM   2595  C   ALA A 176      -7.148   8.945   0.638  1.00 93.16           C
ATOM   2596  O   ALA A 176      -6.864   8.496   1.747  1.00 93.16           O
ATOM   2597  HA  ALA A 176      -7.891   7.067  -0.095  1.00 93.16           H
ATOM   2598  CB  ALA A 176      -6.327   7.700  -1.421  1.00 93.16           C
ATOM   2599 1HB  ALA A 176      -6.635   7.004  -2.202  1.00 93.16           H
ATOM   2600 2HB  ALA A 176      -5.973   8.624  -1.877  1.00 93.16           H
ATOM   2601 3HB  ALA A 176      -5.524   7.254  -0.834  1.00 93.16           H
ATOM   2602  HN  ALA A 176      -8.350   8.812  -2.240  1.00 93.16           H
ATOM   2603  N   ALA A 177      -7.164  10.234   0.332  1.00 93.85           N
ATOM   2604  CA  ALA A 177      -6.800  11.241   1.315  1.00 93.85           C
ATOM   2605  C   ALA A 177      -7.799  11.202   2.473  1.00 93.85           C
ATOM   2606  O   ALA A 177      -7.406  11.243   3.638  1.00 93.85           O
ATOM   2607  HA  ALA A 177      -5.808  10.992   1.693  1.00 93.85           H
ATOM   2608  CB  ALA A 177      -6.742  12.614   0.642  1.00 93.85           C
ATOM   2609 1HB  ALA A 177      -5.997  12.597  -0.154  1.00 93.85           H
ATOM   2610 2HB  ALA A 177      -7.718  12.854   0.220  1.00 93.85           H
ATOM   2611 3HB  ALA A 177      -6.468  13.369   1.379  1.00 93.85           H
ATOM   2612  HN  ALA A 177      -7.420  10.593  -0.566  1.00 93.85           H
ATOM   2613  N   ALA A 178      -9.072  11.122   2.113  1.00 93.87           N
ATOM   2614  CA  ALA A 178     -10.133  11.150   3.104  1.00 93.87           C
ATOM   2615  C   ALA A 178     -10.009   9.925   4.013  1.00 93.87           C
ATOM   2616  O   ALA A 178     -10.265  10.009   5.213  1.00 93.87           O
ATOM   2617  HA  ALA A 178     -10.003  12.051   3.704  1.00 93.87           H
ATOM   2618  CB  ALA A 178     -11.489  11.219   2.399  1.00 93.87           C
ATOM   2619 1HB  ALA A 178     -11.537  12.121   1.790  1.00 93.87           H
ATOM   2620 2HB  ALA A 178     -11.611  10.343   1.761  1.00 93.87           H
ATOM   2621 3HB  ALA A 178     -12.285  11.240   3.143  1.00 93.87           H
ATOM   2622  HN  ALA A 178      -9.380  11.040   1.165  1.00 93.87           H
ATOM   2623  N   LEU A 179      -9.617   8.815   3.405  1.00 91.48           N
ATOM   2624  CA  LEU A 179      -9.538   7.556   4.125  1.00 91.48           C
ATOM   2625  C   LEU A 179      -8.353   7.600   5.092  1.00 91.48           C
ATOM   2626  O   LEU A 179      -8.213   6.728   5.948  1.00 91.48           O
ATOM   2627  HA  LEU A 179     -10.454   7.453   4.706  1.00 91.48           H
ATOM   2628  CB  LEU A 179      -9.488   6.381   3.146  1.00 91.48           C
ATOM   2629 1HB  LEU A 179      -8.707   6.577   2.413  1.00 91.48           H
ATOM   2630 2HB  LEU A 179      -9.192   5.488   3.696  1.00 91.48           H
ATOM   2631  CG  LEU A 179     -10.787   6.077   2.397  1.00 91.48           C
ATOM   2632  HG  LEU A 179     -11.067   6.962   1.826  1.00 91.48           H
ATOM   2633  CD1 LEU A 179     -10.589   4.936   1.397  1.00 91.48           C
ATOM   2634 1HD1 LEU A 179      -9.825   5.217   0.672  1.00 91.48           H
ATOM   2635 2HD1 LEU A 179     -10.273   4.038   1.927  1.00 91.48           H
ATOM   2636 3HD1 LEU A 179     -11.528   4.741   0.878  1.00 91.48           H
ATOM   2637  CD2 LEU A 179     -11.929   5.790   3.374  1.00 91.48           C
ATOM   2638 1HD2 LEU A 179     -11.672   4.929   3.992  1.00 91.48           H
ATOM   2639 2HD2 LEU A 179     -12.089   6.660   4.012  1.00 91.48           H
ATOM   2640 3HD2 LEU A 179     -12.841   5.577   2.816  1.00 91.48           H
ATOM   2641  HN  LEU A 179      -9.357   8.767   2.440  1.00 91.48           H
ATOM   2642  N   CYS A 180      -7.531   8.625   4.924  1.00 92.32           N
ATOM   2643  CA  CYS A 180      -6.319   8.751   5.715  1.00 92.32           C
ATOM   2644  C   CYS A 180      -6.582   9.752   6.842  1.00 92.32           C
ATOM   2645  O   CYS A 180      -5.676  10.088   7.603  1.00 92.32           O
ATOM   2646  HA  CYS A 180      -6.105   7.761   6.119  1.00 92.32           H
ATOM   2647  CB  CYS A 180      -5.121   9.160   4.855  1.00 92.32           C
ATOM   2648 1HB  CYS A 180      -5.327  10.108   4.359  1.00 92.32           H
ATOM   2649 2HB  CYS A 180      -4.246   9.314   5.486  1.00 92.32           H
ATOM   2650  SG  CYS A 180      -4.773   7.865   3.610  1.00 92.32           S
ATOM   2651  HG  CYS A 180      -5.898   8.030   2.920  1.00 92.32           H
ATOM   2652  HN  CYS A 180      -7.681   9.360   4.262  1.00 92.32           H
ATOM   2653  N   ILE A 181      -7.826  10.202   6.912  1.00 93.20           N
ATOM   2654  CA  ILE A 181      -8.213  11.180   7.914  1.00 93.20           C
ATOM   2655  C   ILE A 181      -7.903  10.627   9.306  1.00 93.20           C
ATOM   2656  O   ILE A 181      -7.302  11.313  10.131  1.00 93.20           O
ATOM   2657  HA  ILE A 181      -7.605  12.071   7.753  1.00 93.20           H
ATOM   2658  CB  ILE A 181      -9.675  11.590   7.726  1.00 93.20           C
ATOM   2659  HB  ILE A 181     -10.260  10.691   7.534  1.00 93.20           H
ATOM   2660  CG1 ILE A 181      -9.836  12.503   6.509  1.00 93.20           C
ATOM   2661 1HG1 ILE A 181      -9.328  13.450   6.691  1.00 93.20           H
ATOM   2662 2HG1 ILE A 181      -9.360  12.046   5.642  1.00 93.20           H
ATOM   2663  CG2 ILE A 181     -10.233  12.228   9.000  1.00 93.20           C
ATOM   2664 1HG2 ILE A 181     -10.173  11.514   9.821  1.00 93.20           H
ATOM   2665 2HG2 ILE A 181      -9.650  13.116   9.247  1.00 93.20           H
ATOM   2666 3HG2 ILE A 181     -11.274  12.510   8.839  1.00 93.20           H
ATOM   2667  CD1 ILE A 181     -11.315  12.761   6.209  1.00 93.20           C
ATOM   2668 1HD1 ILE A 181     -11.814  11.814   6.005  1.00 93.20           H
ATOM   2669 2HD1 ILE A 181     -11.782  13.239   7.070  1.00 93.20           H
ATOM   2670 3HD1 ILE A 181     -11.401  13.412   5.340  1.00 93.20           H
ATOM   2671  HN  ILE A 181      -8.561   9.910   6.300  1.00 93.20           H
ATOM   2672  N   PRO A 182      -8.306   9.381   9.592  1.00 91.15           N
ATOM   2673  CA  PRO A 182      -8.124   8.819  10.933  1.00 91.15           C
ATOM   2674  C   PRO A 182      -6.686   8.925  11.414  1.00 91.15           C
ATOM   2675  O   PRO A 182      -6.436   9.317  12.552  1.00 91.15           O
ATOM   2676  HA  PRO A 182      -8.710   9.384  11.658  1.00 91.15           H
ATOM   2677  CB  PRO A 182      -8.564   7.362  10.777  1.00 91.15           C
ATOM   2678 1HB  PRO A 182      -7.723   6.712  10.534  1.00 91.15           H
ATOM   2679 2HB  PRO A 182      -9.009   6.976  11.695  1.00 91.15           H
ATOM   2680  CG  PRO A 182      -9.579   7.419   9.641  1.00 91.15           C
ATOM   2681 1HG  PRO A 182      -9.721   6.443   9.176  1.00 91.15           H
ATOM   2682 2HG  PRO A 182     -10.560   7.738   9.990  1.00 91.15           H
ATOM   2683  CD  PRO A 182      -8.958   8.423   8.682  1.00 91.15           C
ATOM   2684 1HD  PRO A 182      -8.238   7.952   8.013  1.00 91.15           H
ATOM   2685 2HD  PRO A 182      -9.710   8.899   8.053  1.00 91.15           H
ATOM   2686  N   GLU A 183      -5.771   8.570  10.524  1.00 91.74           N
ATOM   2687  CA  GLU A 183      -4.358   8.572  10.863  1.00 91.74           C
ATOM   2688  C   GLU A 183      -3.906   9.981  11.250  1.00 91.74           C
ATOM   2689  O   GLU A 183      -3.141  10.154  12.197  1.00 91.74           O
ATOM   2690  HA  GLU A 183      -4.265   7.905  11.721  1.00 91.74           H
ATOM   2691  CB  GLU A 183      -3.517   8.023   9.709  1.00 91.74           C
ATOM   2692 1HB  GLU A 183      -3.900   8.403   8.762  1.00 91.74           H
ATOM   2693 2HB  GLU A 183      -2.466   8.261   9.875  1.00 91.74           H
ATOM   2694  CG  GLU A 183      -3.607   6.498   9.641  1.00 91.74           C
ATOM   2695 1HG  GLU A 183      -2.844   6.114   8.963  1.00 91.74           H
ATOM   2696 2HG  GLU A 183      -3.403   6.073  10.624  1.00 91.74           H
ATOM   2697  CD  GLU A 183      -4.991   6.051   9.164  1.00 91.74           C
ATOM   2698  OE1 GLU A 183      -5.301   4.856   9.361  1.00 91.74           O
ATOM   2699  OE2 GLU A 183      -5.707   6.915   8.614  1.00 91.74           O
ATOM   2700  HN  GLU A 183      -5.981   8.286   9.589  1.00 91.74           H
ATOM   2701  N   ILE A 184      -4.399  10.954  10.496  1.00 94.03           N
ATOM   2702  CA  ILE A 184      -3.955  12.327  10.662  1.00 94.03           C
ATOM   2703  C   ILE A 184      -4.377  12.831  12.044  1.00 94.03           C
ATOM   2704  O   ILE A 184      -3.650  13.593  12.679  1.00 94.03           O
ATOM   2705  HA  ILE A 184      -2.866  12.327  10.613  1.00 94.03           H
ATOM   2706  CB  ILE A 184      -4.460  13.197   9.509  1.00 94.03           C
ATOM   2707  HB  ILE A 184      -5.543  13.084   9.446  1.00 94.03           H
ATOM   2708  CG1 ILE A 184      -3.878  12.729   8.174  1.00 94.03           C
ATOM   2709 1HG1 ILE A 184      -2.805  12.917   8.155  1.00 94.03           H
ATOM   2710 2HG1 ILE A 184      -4.016  11.653   8.070  1.00 94.03           H
ATOM   2711  CG2 ILE A 184      -4.175  14.677   9.773  1.00 94.03           C
ATOM   2712 1HG2 ILE A 184      -4.676  14.986  10.690  1.00 94.03           H
ATOM   2713 2HG2 ILE A 184      -3.100  14.826   9.878  1.00 94.03           H
ATOM   2714 3HG2 ILE A 184      -4.544  15.272   8.938  1.00 94.03           H
ATOM   2715  CD1 ILE A 184      -4.548  13.450   7.002  1.00 94.03           C
ATOM   2716 1HD1 ILE A 184      -5.617  13.240   7.009  1.00 94.03           H
ATOM   2717 2HD1 ILE A 184      -4.387  14.524   7.096  1.00 94.03           H
ATOM   2718 3HD1 ILE A 184      -4.115  13.099   6.065  1.00 94.03           H
ATOM   2719  HN  ILE A 184      -5.087  10.815   9.784  1.00 94.03           H
ATOM   2720  N   LEU A 185      -5.550  12.386  12.468  1.00 93.12           N
ATOM   2721  CA  LEU A 185      -6.167  12.927  13.667  1.00 93.12           C
ATOM   2722  C   LEU A 185      -5.445  12.379  14.899  1.00 93.12           C
ATOM   2723  O   LEU A 185      -5.039  13.140  15.775  1.00 93.12           O
ATOM   2724  HA  LEU A 185      -6.035  14.009  13.642  1.00 93.12           H
ATOM   2725  CB  LEU A 185      -7.673  12.655  13.664  1.00 93.12           C
ATOM   2726 1HB  LEU A 185      -7.830  11.595  13.465  1.00 93.12           H
ATOM   2727 2HB  LEU A 185      -8.059  12.851  14.665  1.00 93.12           H
ATOM   2728  CG  LEU A 185      -8.499  13.462  12.661  1.00 93.12           C
ATOM   2729  HG  LEU A 185      -8.144  13.226  11.658  1.00 93.12           H
ATOM   2730  CD1 LEU A 185      -9.976  13.067  12.723  1.00 93.12           C
ATOM   2731 1HD1 LEU A 185     -10.079  12.008  12.488  1.00 93.12           H
ATOM   2732 2HD1 LEU A 185     -10.361  13.256  13.725  1.00 93.12           H
ATOM   2733 3HD1 LEU A 185     -10.540  13.656  12.000  1.00 93.12           H
ATOM   2734  CD2 LEU A 185      -8.298  14.965  12.869  1.00 93.12           C
ATOM   2735 1HD2 LEU A 185      -8.610  15.237  13.877  1.00 93.12           H
ATOM   2736 2HD2 LEU A 185      -7.245  15.213  12.735  1.00 93.12           H
ATOM   2737 3HD2 LEU A 185      -8.897  15.515  12.143  1.00 93.12           H
ATOM   2738  HN  LEU A 185      -6.076  11.670  12.009  1.00 93.12           H
ATOM   2739  N   TYR A 186      -5.307  11.061  14.927  1.00 92.06           N
ATOM   2740  CA  TYR A 186      -4.977  10.369  16.161  1.00 92.06           C
ATOM   2741  C   TYR A 186      -3.469  10.130  16.270  1.00 92.06           C
ATOM   2742  O   TYR A 186      -2.977   9.716  17.317  1.00 92.06           O
ATOM   2743  HA  TYR A 186      -5.299  10.994  16.994  1.00 92.06           H
ATOM   2744  CB  TYR A 186      -5.691   9.018  16.091  1.00 92.06           C
ATOM   2745 1HB  TYR A 186      -5.329   8.472  15.221  1.00 92.06           H
ATOM   2746 2HB  TYR A 186      -5.424   8.431  16.970  1.00 92.06           H
ATOM   2747  CG  TYR A 186      -7.216   9.124  16.011  1.00 92.06           C
ATOM   2748  CD1 TYR A 186      -7.901   9.909  16.915  1.00 92.06           C
ATOM   2749  HD1 TYR A 186      -7.357  10.455  17.686  1.00 92.06           H
ATOM   2750  CD2 TYR A 186      -7.905   8.433  15.035  1.00 92.06           C
ATOM   2751  HD2 TYR A 186      -7.363   7.813  14.321  1.00 92.06           H
ATOM   2752  CE1 TYR A 186      -9.336  10.009  16.840  1.00 92.06           C
ATOM   2753  HE1 TYR A 186      -9.890  10.626  17.547  1.00 92.06           H
ATOM   2754  CE2 TYR A 186      -9.339   8.533  14.960  1.00 92.06           C
ATOM   2755  HE2 TYR A 186      -9.896   7.993  14.194  1.00 92.06           H
ATOM   2756  CZ  TYR A 186      -9.984   9.316  15.865  1.00 92.06           C
ATOM   2757  OH  TYR A 186     -11.339   9.410  15.794  1.00 92.06           O
ATOM   2758  HH  TYR A 186     -11.662   9.040  14.923  1.00 92.06           H
ATOM   2759  HN  TYR A 186      -5.417  10.470  14.128  1.00 92.06           H
ATOM   2760  N   SER A 187      -2.779  10.403  15.172  1.00 92.94           N
ATOM   2761  CA  SER A 187      -1.333  10.264  15.143  1.00 92.94           C
ATOM   2762  C   SER A 187      -0.690  11.286  16.082  1.00 92.94           C
ATOM   2763  O   SER A 187      -0.883  12.490  15.920  1.00 92.94           O
ATOM   2764  HA  SER A 187      -1.134   9.249  15.489  1.00 92.94           H
ATOM   2765  CB  SER A 187      -0.791  10.434  13.723  1.00 92.94           C
ATOM   2766 1HB  SER A 187      -1.126  11.389  13.319  1.00 92.94           H
ATOM   2767 2HB  SER A 187       0.298  10.464  13.751  1.00 92.94           H
ATOM   2768  OG  SER A 187      -1.214   9.380  12.861  1.00 92.94           O
ATOM   2769  HG  SER A 187      -1.741   9.754  12.098  1.00 92.94           H
ATOM   2770  HN  SER A 187      -3.191  10.713  14.315  1.00 92.94           H
ATOM   2771  N   GLN A 188       0.060  10.769  17.044  1.00 92.16           N
ATOM   2772  CA  GLN A 188       0.707  11.621  18.028  1.00 92.16           C
ATOM   2773  C   GLN A 188       2.055  11.026  18.440  1.00 92.16           C
ATOM   2774  O   GLN A 188       2.367   9.887  18.095  1.00 92.16           O
ATOM   2775  HA  GLN A 188       0.862  12.577  17.527  1.00 92.16           H
ATOM   2776  CB  GLN A 188      -0.194  11.834  19.247  1.00 92.16           C
ATOM   2777 1HB  GLN A 188      -0.433  10.871  19.698  1.00 92.16           H
ATOM   2778 2HB  GLN A 188       0.338  12.415  19.999  1.00 92.16           H
ATOM   2779  CG  GLN A 188      -1.485  12.555  18.855  1.00 92.16           C
ATOM   2780 1HG  GLN A 188      -1.246  13.440  18.265  1.00 92.16           H
ATOM   2781 2HG  GLN A 188      -2.091  11.905  18.224  1.00 92.16           H
ATOM   2782  CD  GLN A 188      -2.283  12.962  20.095  1.00 92.16           C
ATOM   2783  OE1 GLN A 188      -1.821  12.870  21.220  1.00 92.16           O
ATOM   2784  NE2 GLN A 188      -3.504  13.416  19.827  1.00 92.16           N
ATOM   2785 1HE2 GLN A 188      -3.822  13.466  18.880  1.00 92.16           H
ATOM   2786 2HE2 GLN A 188      -4.104  13.707  20.572  1.00 92.16           H
ATOM   2787  HN  GLN A 188       0.228   9.790  17.157  1.00 92.16           H
ATOM   2788  N   ILE A 189       2.819  11.824  19.172  1.00 92.17           N
ATOM   2789  CA  ILE A 189       4.051  11.338  19.771  1.00 92.17           C
ATOM   2790  C   ILE A 189       3.786  10.950  21.227  1.00 92.17           C
ATOM   2791  O   ILE A 189       3.277  11.756  22.005  1.00 92.17           O
ATOM   2792  HA  ILE A 189       4.349  10.444  19.224  1.00 92.17           H
ATOM   2793  CB  ILE A 189       5.170  12.367  19.603  1.00 92.17           C
ATOM   2794  HB  ILE A 189       4.848  13.302  20.062  1.00 92.17           H
ATOM   2795  CG1 ILE A 189       5.431  12.657  18.123  1.00 92.17           C
ATOM   2796 1HG1 ILE A 189       5.833  11.767  17.640  1.00 92.17           H
ATOM   2797 2HG1 ILE A 189       4.491  12.894  17.624  1.00 92.17           H
ATOM   2798  CG2 ILE A 189       6.439  11.920  20.331  1.00 92.17           C
ATOM   2799 1HG2 ILE A 189       6.227  11.806  21.394  1.00 92.17           H
ATOM   2800 2HG2 ILE A 189       6.776  10.967  19.923  1.00 92.17           H
ATOM   2801 3HG2 ILE A 189       7.219  12.670  20.195  1.00 92.17           H
ATOM   2802  CD1 ILE A 189       6.410  13.821  17.957  1.00 92.17           C
ATOM   2803 1HD1 ILE A 189       5.993  14.716  18.420  1.00 92.17           H
ATOM   2804 2HD1 ILE A 189       7.356  13.571  18.436  1.00 92.17           H
ATOM   2805 3HD1 ILE A 189       6.577  14.006  16.896  1.00 92.17           H
ATOM   2806  HN  ILE A 189       2.609  12.784  19.357  1.00 92.17           H
ATOM   2807  N   LYS A 190       4.143   9.716  21.552  1.00 87.65           N
ATOM   2808  CA  LYS A 190       4.025   9.238  22.919  1.00 87.65           C
ATOM   2809  C   LYS A 190       5.423   8.989  23.489  1.00 87.65           C
ATOM   2810  O   LYS A 190       6.232   8.295  22.876  1.00 87.65           O
ATOM   2811  HA  LYS A 190       3.550  10.028  23.501  1.00 87.65           H
ATOM   2812  CB  LYS A 190       3.108   8.015  22.981  1.00 87.65           C
ATOM   2813 1HB  LYS A 190       2.176   8.227  22.457  1.00 87.65           H
ATOM   2814 2HB  LYS A 190       3.578   7.177  22.468  1.00 87.65           H
ATOM   2815  CG  LYS A 190       2.807   7.630  24.431  1.00 87.65           C
ATOM   2816 1HG  LYS A 190       3.736   7.396  24.950  1.00 87.65           H
ATOM   2817 2HG  LYS A 190       2.356   8.476  24.950  1.00 87.65           H
ATOM   2818  CD  LYS A 190       1.865   6.426  24.494  1.00 87.65           C
ATOM   2819 1HD  LYS A 190       0.878   6.711  24.129  1.00 87.65           H
ATOM   2820 2HD  LYS A 190       2.232   5.638  23.836  1.00 87.65           H
ATOM   2821  CE  LYS A 190       1.751   5.892  25.923  1.00 87.65           C
ATOM   2822 1HE  LYS A 190       2.744   5.807  26.366  1.00 87.65           H
ATOM   2823 2HE  LYS A 190       1.189   6.596  26.537  1.00 87.65           H
ATOM   2824  NZ  LYS A 190       1.082   4.572  25.932  1.00 87.65           N
ATOM   2825 1HZ  LYS A 190       1.202   4.139  26.841  1.00 87.65           H
ATOM   2826 2HZ  LYS A 190       0.094   4.693  25.743  1.00 87.65           H
ATOM   2827 3HZ  LYS A 190       1.494   3.980  25.219  1.00 87.65           H
ATOM   2828  HN  LYS A 190       4.506   9.050  20.901  1.00 87.65           H
ATOM   2829  N   GLU A 191       5.663   9.568  24.656  1.00 84.72           N
ATOM   2830  CA  GLU A 191       6.904   9.324  25.372  1.00 84.72           C
ATOM   2831  C   GLU A 191       6.714   8.205  26.398  1.00 84.72           C
ATOM   2832  O   GLU A 191       5.897   8.326  27.309  1.00 84.72           O
ATOM   2833  HA  GLU A 191       7.619   9.012  24.612  1.00 84.72           H
ATOM   2834  CB  GLU A 191       7.410  10.603  26.042  1.00 84.72           C
ATOM   2835 1HB  GLU A 191       6.590  11.093  26.566  1.00 84.72           H
ATOM   2836 2HB  GLU A 191       8.255  10.368  26.689  1.00 84.72           H
ATOM   2837  CG  GLU A 191       7.927  11.599  25.003  1.00 84.72           C
ATOM   2838 1HG  GLU A 191       8.681  11.120  24.378  1.00 84.72           H
ATOM   2839 2HG  GLU A 191       7.112  11.900  24.345  1.00 84.72           H
ATOM   2840  CD  GLU A 191       8.527  12.834  25.678  1.00 84.72           C
ATOM   2841  OE1 GLU A 191       9.016  13.709  24.930  1.00 84.72           O
ATOM   2842  OE2 GLU A 191       8.482  12.876  26.927  1.00 84.72           O
ATOM   2843  HN  GLU A 191       5.028  10.193  25.111  1.00 84.72           H
ATOM   2844  N   GLU A 192       7.482   7.141  26.215  1.00 76.98           N
ATOM   2845  CA  GLU A 192       7.440   6.020  27.138  1.00 76.98           C
ATOM   2846  C   GLU A 192       8.853   5.661  27.602  1.00 76.98           C
ATOM   2847  O   GLU A 192       9.716   5.343  26.785  1.00 76.98           O
ATOM   2848  HA  GLU A 192       6.849   6.366  27.986  1.00 76.98           H
ATOM   2849  CB  GLU A 192       6.748   4.812  26.503  1.00 76.98           C
ATOM   2850 1HB  GLU A 192       5.963   5.152  25.827  1.00 76.98           H
ATOM   2851 2HB  GLU A 192       7.489   4.177  26.018  1.00 76.98           H
ATOM   2852  CG  GLU A 192       6.069   3.947  27.567  1.00 76.98           C
ATOM   2853 1HG  GLU A 192       6.807   3.621  28.301  1.00 76.98           H
ATOM   2854 2HG  GLU A 192       5.327   4.539  28.103  1.00 76.98           H
ATOM   2855  CD  GLU A 192       5.397   2.727  26.935  1.00 76.98           C
ATOM   2856  OE1 GLU A 192       4.639   2.055  27.666  1.00 76.98           O
ATOM   2857  OE2 GLU A 192       5.658   2.494  25.735  1.00 76.98           O
ATOM   2858  HN  GLU A 192       8.123   7.038  25.454  1.00 76.98           H
ATOM   2859  N   SER A 193       9.046   5.724  28.911  1.00 73.32           N
ATOM   2860  CA  SER A 193      10.287   5.261  29.508  1.00 73.32           C
ATOM   2861  C   SER A 193      11.478   5.955  28.845  1.00 73.32           C
ATOM   2862  O   SER A 193      12.531   5.346  28.658  1.00 73.32           O
ATOM   2863  HA  SER A 193      10.221   5.536  30.561  1.00 73.32           H
ATOM   2864  CB  SER A 193      10.423   3.741  29.386  1.00 73.32           C
ATOM   2865 1HB  SER A 193      11.474   3.464  29.462  1.00 73.32           H
ATOM   2866 2HB  SER A 193       9.906   3.263  30.218  1.00 73.32           H
ATOM   2867  OG  SER A 193       9.892   3.255  28.156  1.00 73.32           O
ATOM   2868  HG  SER A 193       9.870   2.255  28.165  1.00 73.32           H
ATOM   2869  HN  SER A 193       8.374   6.083  29.559  1.00 73.32           H
ATOM   2870  N   GLY A 194      11.272   7.219  28.507  1.00 77.22           N
ATOM   2871  CA  GLY A 194      12.340   8.026  27.941  1.00 77.22           C
ATOM   2872  C   GLY A 194      12.489   7.765  26.441  1.00 77.22           C
ATOM   2873  O   GLY A 194      13.435   8.241  25.815  1.00 77.22           O
ATOM   2874 1HA  GLY A 194      12.132   9.082  28.111  1.00 77.22           H
ATOM   2875 2HA  GLY A 194      13.279   7.801  28.448  1.00 77.22           H
ATOM   2876  HN  GLY A 194      10.397   7.691  28.613  1.00 77.22           H
ATOM   2877  N   ILE A 195      11.541   7.008  25.907  1.00 84.55           N
ATOM   2878  CA  ILE A 195      11.537   6.705  24.487  1.00 84.55           C
ATOM   2879  C   ILE A 195      10.342   7.394  23.825  1.00 84.55           C
ATOM   2880  O   ILE A 195       9.198   7.178  24.224  1.00 84.55           O
ATOM   2881  HA  ILE A 195      12.452   7.117  24.062  1.00 84.55           H
ATOM   2882  CB  ILE A 195      11.577   5.192  24.262  1.00 84.55           C
ATOM   2883  HB  ILE A 195      10.738   4.745  24.797  1.00 84.55           H
ATOM   2884  CG1 ILE A 195      12.856   4.584  24.840  1.00 84.55           C
ATOM   2885 1HG1 ILE A 195      13.713   4.895  24.241  1.00 84.55           H
ATOM   2886 2HG1 ILE A 195      13.019   4.963  25.849  1.00 84.55           H
ATOM   2887  CG2 ILE A 195      11.399   4.852  22.781  1.00 84.55           C
ATOM   2888 1HG2 ILE A 195      10.439   5.232  22.433  1.00 84.55           H
ATOM   2889 2HG2 ILE A 195      12.202   5.312  22.204  1.00 84.55           H
ATOM   2890 3HG2 ILE A 195      11.431   3.771  22.649  1.00 84.55           H
ATOM   2891  CD1 ILE A 195      12.774   3.057  24.870  1.00 84.55           C
ATOM   2892 1HD1 ILE A 195      11.931   2.751  25.489  1.00 84.55           H
ATOM   2893 2HD1 ILE A 195      12.636   2.681  23.856  1.00 84.55           H
ATOM   2894 3HD1 ILE A 195      13.696   2.651  25.285  1.00 84.55           H
ATOM   2895  HN  ILE A 195      10.787   6.607  26.428  1.00 84.55           H
ATOM   2896  N   ALA A 196      10.648   8.208  22.826  1.00 90.67           N
ATOM   2897  CA  ALA A 196       9.609   8.867  22.053  1.00 90.67           C
ATOM   2898  C   ALA A 196       9.099   7.911  20.973  1.00 90.67           C
ATOM   2899  O   ALA A 196       9.888   7.340  20.222  1.00 90.67           O
ATOM   2900  HA  ALA A 196       8.790   9.104  22.732  1.00 90.67           H
ATOM   2901  CB  ALA A 196      10.156  10.170  21.467  1.00 90.67           C
ATOM   2902 1HB  ALA A 196      10.478  10.825  22.277  1.00 90.67           H
ATOM   2903 2HB  ALA A 196      11.005   9.949  20.820  1.00 90.67           H
ATOM   2904 3HB  ALA A 196       9.377  10.664  20.888  1.00 90.67           H
ATOM   2905  HN  ALA A 196      11.583   8.419  22.543  1.00 90.67           H
ATOM   2906  N   ILE A 197       7.782   7.766  20.929  1.00 89.53           N
ATOM   2907  CA  ILE A 197       7.162   6.842  19.995  1.00 89.53           C
ATOM   2908  C   ILE A 197       6.078   7.576  19.203  1.00 89.53           C
ATOM   2909  O   ILE A 197       5.221   8.241  19.784  1.00 89.53           O
ATOM   2910  HA  ILE A 197       7.934   6.513  19.300  1.00 89.53           H
ATOM   2911  CB  ILE A 197       6.652   5.600  20.729  1.00 89.53           C
ATOM   2912  HB  ILE A 197       5.984   5.925  21.527  1.00 89.53           H
ATOM   2913  CG1 ILE A 197       7.806   4.841  21.387  1.00 89.53           C
ATOM   2914 1HG1 ILE A 197       8.491   4.478  20.620  1.00 89.53           H
ATOM   2915 2HG1 ILE A 197       8.373   5.516  22.027  1.00 89.53           H
ATOM   2916  CG2 ILE A 197       5.837   4.706  19.792  1.00 89.53           C
ATOM   2917 1HG2 ILE A 197       4.981   5.263  19.412  1.00 89.53           H
ATOM   2918 2HG2 ILE A 197       6.463   4.387  18.959  1.00 89.53           H
ATOM   2919 3HG2 ILE A 197       5.488   3.830  20.340  1.00 89.53           H
ATOM   2920  CD1 ILE A 197       7.286   3.662  22.212  1.00 89.53           C
ATOM   2921 1HD1 ILE A 197       6.621   4.031  22.993  1.00 89.53           H
ATOM   2922 2HD1 ILE A 197       6.741   2.976  21.564  1.00 89.53           H
ATOM   2923 3HD1 ILE A 197       8.127   3.139  22.669  1.00 89.53           H
ATOM   2924  HN  ILE A 197       7.145   8.266  21.516  1.00 89.53           H
ATOM   2925  N   CYS A 198       6.150   7.431  17.888  1.00 91.87           N
ATOM   2926  CA  CYS A 198       5.073   7.884  17.024  1.00 91.87           C
ATOM   2927  C   CYS A 198       3.999   6.795  16.985  1.00 91.87           C
ATOM   2928  O   CYS A 198       4.211   5.729  16.409  1.00 91.87           O
ATOM   2929  HA  CYS A 198       4.681   8.799  17.468  1.00 91.87           H
ATOM   2930  CB  CYS A 198       5.580   8.236  15.624  1.00 91.87           C
ATOM   2931 1HB  CYS A 198       6.208   9.126  15.670  1.00 91.87           H
ATOM   2932 2HB  CYS A 198       6.201   7.427  15.239  1.00 91.87           H
ATOM   2933  SG  CYS A 198       4.166   8.527  14.501  1.00 91.87           S
ATOM   2934  HN  CYS A 198       6.925   7.013  17.413  1.00 91.87           H
ATOM   2935  N   THR A 199       2.868   7.102  17.604  1.00 91.32           N
ATOM   2936  CA  THR A 199       1.770   6.153  17.668  1.00 91.32           C
ATOM   2937  C   THR A 199       0.432   6.873  17.486  1.00 91.32           C
ATOM   2938  O   THR A 199       0.377   8.102  17.505  1.00 91.32           O
ATOM   2939  HA  THR A 199       1.871   5.453  16.839  1.00 91.32           H
ATOM   2940  CB  THR A 199       1.876   5.395  18.993  1.00 91.32           C
ATOM   2941  HB  THR A 199       2.901   5.072  19.176  1.00 91.32           H
ATOM   2942  OG1 THR A 199       0.913   4.351  18.874  1.00 91.32           O
ATOM   2943  HG1 THR A 199       1.074   3.656  19.575  1.00 91.32           H
ATOM   2944  CG2 THR A 199       1.382   6.222  20.182  1.00 91.32           C
ATOM   2945 1HG2 THR A 199       0.336   6.489  20.031  1.00 91.32           H
ATOM   2946 2HG2 THR A 199       1.980   7.130  20.266  1.00 91.32           H
ATOM   2947 3HG2 THR A 199       1.480   5.638  21.097  1.00 91.32           H
ATOM   2948  HN  THR A 199       2.698   7.977  18.056  1.00 91.32           H
ATOM   2949  N   MET A 200      -0.613   6.078  17.313  1.00 91.32           N
ATOM   2950  CA  MET A 200      -1.968   6.599  17.373  1.00 91.32           C
ATOM   2951  C   MET A 200      -2.547   6.462  18.783  1.00 91.32           C
ATOM   2952  O   MET A 200      -2.471   5.394  19.387  1.00 91.32           O
ATOM   2953  HA  MET A 200      -1.890   7.653  17.105  1.00 91.32           H
ATOM   2954  CB  MET A 200      -2.852   5.838  16.382  1.00 91.32           C
ATOM   2955 1HB  MET A 200      -2.779   4.767  16.573  1.00 91.32           H
ATOM   2956 2HB  MET A 200      -3.895   6.118  16.531  1.00 91.32           H
ATOM   2957  CG  MET A 200      -2.439   6.134  14.939  1.00 91.32           C
ATOM   2958 1HG  MET A 200      -2.461   7.209  14.759  1.00 91.32           H
ATOM   2959 2HG  MET A 200      -1.414   5.804  14.770  1.00 91.32           H
ATOM   2960  SD  MET A 200      -3.541   5.304  13.806  1.00 91.32           S
ATOM   2961  CE  MET A 200      -3.287   3.611  14.311  1.00 91.32           C
ATOM   2962 1HE  MET A 200      -2.237   3.347  14.182  1.00 91.32           H
ATOM   2963 2HE  MET A 200      -3.563   3.499  15.359  1.00 91.32           H
ATOM   2964 3HE  MET A 200      -3.905   2.953  13.700  1.00 91.32           H
ATOM   2965  HN  MET A 200      -0.546   5.096  17.135  1.00 91.32           H
ATOM   2966  N   VAL A 201      -3.111   7.560  19.265  1.00 91.86           N
ATOM   2967  CA  VAL A 201      -3.787   7.550  20.551  1.00 91.86           C
ATOM   2968  C   VAL A 201      -5.268   7.872  20.346  1.00 91.86           C
ATOM   2969  O   VAL A 201      -5.608   8.882  19.731  1.00 91.86           O
ATOM   2970  HA  VAL A 201      -3.700   6.544  20.961  1.00 91.86           H
ATOM   2971  CB  VAL A 201      -3.093   8.515  21.514  1.00 91.86           C
ATOM   2972  HB  VAL A 201      -3.234   9.527  21.135  1.00 91.86           H
ATOM   2973  CG1 VAL A 201      -3.720   8.444  22.908  1.00 91.86           C
ATOM   2974 1HG1 VAL A 201      -4.775   8.711  22.846  1.00 91.86           H
ATOM   2975 2HG1 VAL A 201      -3.623   7.431  23.299  1.00 91.86           H
ATOM   2976 3HG1 VAL A 201      -3.208   9.140  23.573  1.00 91.86           H
ATOM   2977  CG2 VAL A 201      -1.589   8.242  21.575  1.00 91.86           C
ATOM   2978 1HG2 VAL A 201      -1.418   7.222  21.919  1.00 91.86           H
ATOM   2979 2HG2 VAL A 201      -1.156   8.367  20.582  1.00 91.86           H
ATOM   2980 3HG2 VAL A 201      -1.120   8.942  22.267  1.00 91.86           H
ATOM   2981  HN  VAL A 201      -3.111   8.442  18.794  1.00 91.86           H
ATOM   2982  N   TYR A 202      -6.110   6.995  20.873  1.00 90.78           N
ATOM   2983  CA  TYR A 202      -7.545   7.127  20.682  1.00 90.78           C
ATOM   2984  C   TYR A 202      -8.199   7.798  21.892  1.00 90.78           C
ATOM   2985  O   TYR A 202      -8.283   7.203  22.966  1.00 90.78           O
ATOM   2986  HA  TYR A 202      -7.711   7.745  19.800  1.00 90.78           H
ATOM   2987  CB  TYR A 202      -8.085   5.702  20.550  1.00 90.78           C
ATOM   2988 1HB  TYR A 202      -7.771   5.123  21.418  1.00 90.78           H
ATOM   2989 2HB  TYR A 202      -9.175   5.735  20.566  1.00 90.78           H
ATOM   2990  CG  TYR A 202      -7.629   4.979  19.280  1.00 90.78           C
ATOM   2991  CD1 TYR A 202      -8.299   5.184  18.091  1.00 90.78           C
ATOM   2992  HD1 TYR A 202      -9.153   5.861  18.057  1.00 90.78           H
ATOM   2993  CD2 TYR A 202      -6.548   4.123  19.325  1.00 90.78           C
ATOM   2994  HD2 TYR A 202      -6.019   3.961  20.264  1.00 90.78           H
ATOM   2995  CE1 TYR A 202      -7.870   4.504  16.897  1.00 90.78           C
ATOM   2996  HE1 TYR A 202      -8.390   4.657  15.951  1.00 90.78           H
ATOM   2997  CE2 TYR A 202      -6.120   3.442  18.130  1.00 90.78           C
ATOM   2998  HE2 TYR A 202      -5.267   2.763  18.151  1.00 90.78           H
ATOM   2999  CZ  TYR A 202      -6.802   3.667  16.975  1.00 90.78           C
ATOM   3000  OH  TYR A 202      -6.396   3.025  15.847  1.00 90.78           O
ATOM   3001  HH  TYR A 202      -5.825   2.240  16.087  1.00 90.78           H
ATOM   3002  HN  TYR A 202      -5.827   6.208  21.421  1.00 90.78           H
ATOM   3003  N   PRO A 203      -8.673   9.042  21.742  1.00 81.30           N
ATOM   3004  CA  PRO A 203      -9.270   9.763  22.868  1.00 81.30           C
ATOM   3005  C   PRO A 203     -10.597   9.161  23.301  1.00 81.30           C
ATOM   3006  O   PRO A 203     -11.137   8.288  22.622  1.00 81.30           O
ATOM   3007  HA  PRO A 203      -8.627   9.691  23.745  1.00 81.30           H
ATOM   3008  CB  PRO A 203      -9.439  11.188  22.338  1.00 81.30           C
ATOM   3009 1HB  PRO A 203     -10.316  11.675  22.766  1.00 81.30           H
ATOM   3010 2HB  PRO A 203      -8.579  11.812  22.581  1.00 81.30           H
ATOM   3011  CG  PRO A 203      -9.583  11.001  20.854  1.00 81.30           C
ATOM   3012 1HG  PRO A 203     -10.616  10.782  20.583  1.00 81.30           H
ATOM   3013 2HG  PRO A 203      -9.296  11.902  20.313  1.00 81.30           H
ATOM   3014  CD  PRO A 203      -8.679   9.853  20.511  1.00 81.30           C
ATOM   3015 1HD  PRO A 203      -9.055   9.287  19.659  1.00 81.30           H
ATOM   3016 2HD  PRO A 203      -7.678  10.195  20.250  1.00 81.30           H
ATOM   3017  N   SER A 204     -11.092   9.648  24.429  1.00 71.32           N
ATOM   3018  CA  SER A 204     -12.479   9.421  24.798  1.00 71.32           C
ATOM   3019  C   SER A 204     -12.612   8.092  25.544  1.00 71.32           C
ATOM   3020  O   SER A 204     -11.728   7.240  25.463  1.00 71.32           O
ATOM   3021  HA  SER A 204     -12.744  10.253  25.449  1.00 71.32           H
ATOM   3022  CB  SER A 204     -13.385   9.430  23.565  1.00 71.32           C
ATOM   3023 1HB  SER A 204     -14.399   9.695  23.862  1.00 71.32           H
ATOM   3024 2HB  SER A 204     -13.045  10.199  22.871  1.00 71.32           H
ATOM   3025  OG  SER A 204     -13.399   8.168  22.903  1.00 71.32           O
ATOM   3026  HG  SER A 204     -13.995   8.209  22.101  1.00 71.32           H
ATOM   3027  HN  SER A 204     -10.563  10.187  25.085  1.00 71.32           H
ATOM   3028  N   ASP A 205     -13.723   7.956  26.253  1.00 67.44           N
ATOM   3029  CA  ASP A 205     -13.990   6.738  26.999  1.00 67.44           C
ATOM   3030  C   ASP A 205     -14.183   5.578  26.021  1.00 67.44           C
ATOM   3031  O   ASP A 205     -14.039   4.415  26.395  1.00 67.44           O
ATOM   3032  HA  ASP A 205     -13.122   6.600  27.643  1.00 67.44           H
ATOM   3033  CB  ASP A 205     -15.267   6.872  27.832  1.00 67.44           C
ATOM   3034 1HB  ASP A 205     -16.070   7.268  27.211  1.00 67.44           H
ATOM   3035 2HB  ASP A 205     -15.585   5.888  28.176  1.00 67.44           H
ATOM   3036  CG  ASP A 205     -15.043   7.791  29.034  1.00 67.44           C
ATOM   3037  OD1 ASP A 205     -13.942   7.702  29.620  1.00 67.44           O
ATOM   3038  OD2 ASP A 205     -15.978   8.563  29.340  1.00 67.44           O
ATOM   3039  HN  ASP A 205     -14.431   8.659  26.322  1.00 67.44           H
ATOM   3040  N   GLU A 206     -14.507   5.934  24.786  1.00 83.90           N
ATOM   3041  CA  GLU A 206     -14.818   4.937  23.776  1.00 83.90           C
ATOM   3042  C   GLU A 206     -13.603   4.695  22.878  1.00 83.90           C
ATOM   3043  O   GLU A 206     -13.750   4.297  21.723  1.00 83.90           O
ATOM   3044  HA  GLU A 206     -15.054   4.028  24.330  1.00 83.90           H
ATOM   3045  CB  GLU A 206     -16.036   5.353  22.951  1.00 83.90           C
ATOM   3046 1HB  GLU A 206     -15.861   6.333  22.506  1.00 83.90           H
ATOM   3047 2HB  GLU A 206     -16.264   4.581  22.216  1.00 83.90           H
ATOM   3048  CG  GLU A 206     -17.278   5.486  23.835  1.00 83.90           C
ATOM   3049 1HG  GLU A 206     -17.100   5.000  24.794  1.00 83.90           H
ATOM   3050 2HG  GLU A 206     -17.471   6.538  24.042  1.00 83.90           H
ATOM   3051  CD  GLU A 206     -18.501   4.860  23.160  1.00 83.90           C
ATOM   3052  OE1 GLU A 206     -19.297   4.236  23.894  1.00 83.90           O
ATOM   3053  OE2 GLU A 206     -18.612   5.021  21.925  1.00 83.90           O
ATOM   3054  HN  GLU A 206     -14.559   6.883  24.473  1.00 83.90           H
ATOM   3055  N   SER A 207     -12.430   4.946  23.442  1.00 89.13           N
ATOM   3056  CA  SER A 207     -11.193   4.794  22.695  1.00 89.13           C
ATOM   3057  C   SER A 207     -11.096   3.377  22.127  1.00 89.13           C
ATOM   3058  O   SER A 207     -10.591   3.181  21.022  1.00 89.13           O
ATOM   3059  HA  SER A 207     -11.251   5.526  21.889  1.00 89.13           H
ATOM   3060  CB  SER A 207      -9.979   5.098  23.574  1.00 89.13           C
ATOM   3061 1HB  SER A 207      -9.068   4.824  23.041  1.00 89.13           H
ATOM   3062 2HB  SER A 207      -9.927   6.171  23.763  1.00 89.13           H
ATOM   3063  OG  SER A 207     -10.030   4.401  24.815  1.00 89.13           O
ATOM   3064  HG  SER A 207     -10.268   5.032  25.553  1.00 89.13           H
ATOM   3065  HN  SER A 207     -12.318   5.248  24.388  1.00 89.13           H
ATOM   3066  N   THR A 208     -11.587   2.426  22.907  1.00 89.92           N
ATOM   3067  CA  THR A 208     -11.539   1.030  22.506  1.00 89.92           C
ATOM   3068  C   THR A 208     -12.426   0.796  21.282  1.00 89.92           C
ATOM   3069  O   THR A 208     -12.005   0.158  20.318  1.00 89.92           O
ATOM   3070  HA  THR A 208     -10.517   0.792  22.211  1.00 89.92           H
ATOM   3071  CB  THR A 208     -11.934   0.177  23.714  1.00 89.92           C
ATOM   3072  HB  THR A 208     -11.872  -0.885  23.477  1.00 89.92           H
ATOM   3073  OG1 THR A 208     -13.229   0.654  24.068  1.00 89.92           O
ATOM   3074  HG1 THR A 208     -13.694  -0.015  24.647  1.00 89.92           H
ATOM   3075  CG2 THR A 208     -11.077   0.476  24.946  1.00 89.92           C
ATOM   3076 1HG2 THR A 208     -11.192   1.524  25.223  1.00 89.92           H
ATOM   3077 2HG2 THR A 208     -10.031   0.273  24.719  1.00 89.92           H
ATOM   3078 3HG2 THR A 208     -11.399  -0.156  25.774  1.00 89.92           H
ATOM   3079  HN  THR A 208     -12.011   2.596  23.797  1.00 89.92           H
ATOM   3080  N   LYS A 209     -13.639   1.326  21.359  1.00 91.18           N
ATOM   3081  CA  LYS A 209     -14.584   1.195  20.264  1.00 91.18           C
ATOM   3082  C   LYS A 209     -13.996   1.844  19.009  1.00 91.18           C
ATOM   3083  O   LYS A 209     -14.094   1.290  17.915  1.00 91.18           O
ATOM   3084  HA  LYS A 209     -14.716   0.130  20.072  1.00 91.18           H
ATOM   3085  CB  LYS A 209     -15.950   1.756  20.664  1.00 91.18           C
ATOM   3086 1HB  LYS A 209     -15.833   2.769  21.049  1.00 91.18           H
ATOM   3087 2HB  LYS A 209     -16.592   1.821  19.786  1.00 91.18           H
ATOM   3088  CG  LYS A 209     -16.614   0.876  21.725  1.00 91.18           C
ATOM   3089 1HG  LYS A 209     -16.683  -0.149  21.361  1.00 91.18           H
ATOM   3090 2HG  LYS A 209     -15.997   0.855  22.624  1.00 91.18           H
ATOM   3091  CD  LYS A 209     -18.011   1.395  22.071  1.00 91.18           C
ATOM   3092 1HD  LYS A 209     -17.954   2.447  22.349  1.00 91.18           H
ATOM   3093 2HD  LYS A 209     -18.654   1.332  21.193  1.00 91.18           H
ATOM   3094  CE  LYS A 209     -18.626   0.591  23.219  1.00 91.18           C
ATOM   3095 1HE  LYS A 209     -18.802  -0.436  22.898  1.00 91.18           H
ATOM   3096 2HE  LYS A 209     -17.928   0.549  24.055  1.00 91.18           H
ATOM   3097  NZ  LYS A 209     -19.899   1.205  23.658  1.00 91.18           N
ATOM   3098 1HZ  LYS A 209     -20.303   0.649  24.404  1.00 91.18           H
ATOM   3099 2HZ  LYS A 209     -19.723   2.145  23.994  1.00 91.18           H
ATOM   3100 3HZ  LYS A 209     -20.544   1.241  22.876  1.00 91.18           H
ATOM   3101  HN  LYS A 209     -13.977   1.835  22.151  1.00 91.18           H
ATOM   3102  N   LEU A 210     -13.399   3.010  19.209  1.00 92.18           N
ATOM   3103  CA  LEU A 210     -12.858   3.773  18.097  1.00 92.18           C
ATOM   3104  C   LEU A 210     -11.755   2.961  17.415  1.00 92.18           C
ATOM   3105  O   LEU A 210     -11.733   2.844  16.191  1.00 92.18           O
ATOM   3106  HA  LEU A 210     -13.666   3.928  17.382  1.00 92.18           H
ATOM   3107  CB  LEU A 210     -12.400   5.155  18.569  1.00 92.18           C
ATOM   3108 1HB  LEU A 210     -13.236   5.639  19.075  1.00 92.18           H
ATOM   3109 2HB  LEU A 210     -11.613   5.022  19.311  1.00 92.18           H
ATOM   3110  CG  LEU A 210     -11.883   6.098  17.481  1.00 92.18           C
ATOM   3111  HG  LEU A 210     -11.069   5.599  16.955  1.00 92.18           H
ATOM   3112  CD1 LEU A 210     -12.973   6.395  16.449  1.00 92.18           C
ATOM   3113 1HD1 LEU A 210     -13.294   5.464  15.982  1.00 92.18           H
ATOM   3114 2HD1 LEU A 210     -13.823   6.865  16.944  1.00 92.18           H
ATOM   3115 3HD1 LEU A 210     -12.579   7.068  15.688  1.00 92.18           H
ATOM   3116  CD2 LEU A 210     -11.308   7.377  18.092  1.00 92.18           C
ATOM   3117 1HD2 LEU A 210     -12.085   7.890  18.659  1.00 92.18           H
ATOM   3118 2HD2 LEU A 210     -10.482   7.123  18.756  1.00 92.18           H
ATOM   3119 3HD2 LEU A 210     -10.948   8.030  17.297  1.00 92.18           H
ATOM   3120  HN  LEU A 210     -13.283   3.432  20.108  1.00 92.18           H
ATOM   3121  N   LYS A 211     -10.868   2.420  18.237  1.00 92.21           N
ATOM   3122  CA  LYS A 211      -9.767   1.620  17.728  1.00 92.21           C
ATOM   3123  C   LYS A 211     -10.324   0.465  16.893  1.00 92.21           C
ATOM   3124  O   LYS A 211      -9.890   0.245  15.764  1.00 92.21           O
ATOM   3125  HA  LYS A 211      -9.171   2.260  17.077  1.00 92.21           H
ATOM   3126  CB  LYS A 211      -8.858   1.169  18.873  1.00 92.21           C
ATOM   3127 1HB  LYS A 211      -8.426   2.040  19.365  1.00 92.21           H
ATOM   3128 2HB  LYS A 211      -9.447   0.640  19.623  1.00 92.21           H
ATOM   3129  CG  LYS A 211      -7.740   0.259  18.361  1.00 92.21           C
ATOM   3130 1HG  LYS A 211      -8.162  -0.690  18.028  1.00 92.21           H
ATOM   3131 2HG  LYS A 211      -7.263   0.717  17.494  1.00 92.21           H
ATOM   3132  CD  LYS A 211      -6.696   0.006  19.450  1.00 92.21           C
ATOM   3133 1HD  LYS A 211      -6.332   0.957  19.838  1.00 92.21           H
ATOM   3134 2HD  LYS A 211      -7.157  -0.524  20.284  1.00 92.21           H
ATOM   3135  CE  LYS A 211      -5.523  -0.812  18.906  1.00 92.21           C
ATOM   3136 1HE  LYS A 211      -5.870  -1.799  18.601  1.00 92.21           H
ATOM   3137 2HE  LYS A 211      -5.116  -0.329  18.017  1.00 92.21           H
ATOM   3138  NZ  LYS A 211      -4.465  -0.947  19.932  1.00 92.21           N
ATOM   3139 1HZ  LYS A 211      -3.615  -1.289  19.498  1.00 92.21           H
ATOM   3140 2HZ  LYS A 211      -4.288  -0.043  20.356  1.00 92.21           H
ATOM   3141 3HZ  LYS A 211      -4.768  -1.601  20.645  1.00 92.21           H
ATOM   3142  HN  LYS A 211     -10.893   2.520  19.232  1.00 92.21           H
ATOM   3143  N   SER A 212     -11.277  -0.242  17.482  1.00 91.70           N
ATOM   3144  CA  SER A 212     -11.846  -1.414  16.838  1.00 91.70           C
ATOM   3145  C   SER A 212     -12.454  -1.026  15.489  1.00 91.70           C
ATOM   3146  O   SER A 212     -12.270  -1.729  14.496  1.00 91.70           O
ATOM   3147  HA  SER A 212     -11.011  -2.100  16.698  1.00 91.70           H
ATOM   3148  CB  SER A 212     -12.903  -2.073  17.727  1.00 91.70           C
ATOM   3149 1HB  SER A 212     -12.469  -2.296  18.701  1.00 91.70           H
ATOM   3150 2HB  SER A 212     -13.722  -1.374  17.895  1.00 91.70           H
ATOM   3151  OG  SER A 212     -13.413  -3.272  17.150  1.00 91.70           O
ATOM   3152  HG  SER A 212     -12.667  -3.919  16.990  1.00 91.70           H
ATOM   3153  HN  SER A 212     -11.660  -0.026  18.380  1.00 91.70           H
ATOM   3154  N   ALA A 213     -13.166   0.091  15.496  1.00 92.05           N
ATOM   3155  CA  ALA A 213     -13.835   0.560  14.294  1.00 92.05           C
ATOM   3156  C   ALA A 213     -12.787   0.893  13.230  1.00 92.05           C
ATOM   3157  O   ALA A 213     -12.925   0.498  12.073  1.00 92.05           O
ATOM   3158  HA  ALA A 213     -14.467  -0.249  13.929  1.00 92.05           H
ATOM   3159  CB  ALA A 213     -14.719   1.761  14.637  1.00 92.05           C
ATOM   3160 1HB  ALA A 213     -15.465   1.464  15.375  1.00 92.05           H
ATOM   3161 2HB  ALA A 213     -14.103   2.561  15.046  1.00 92.05           H
ATOM   3162 3HB  ALA A 213     -15.221   2.112  13.735  1.00 92.05           H
ATOM   3163  HN  ALA A 213     -13.289   0.671  16.301  1.00 92.05           H
ATOM   3164  N   VAL A 214     -11.763   1.616  13.659  1.00 90.31           N
ATOM   3165  CA  VAL A 214     -10.726   2.061  12.744  1.00 90.31           C
ATOM   3166  C   VAL A 214     -10.021   0.841  12.147  1.00 90.31           C
ATOM   3167  O   VAL A 214      -9.721   0.815  10.954  1.00 90.31           O
ATOM   3168  HA  VAL A 214     -11.211   2.614  11.940  1.00 90.31           H
ATOM   3169  CB  VAL A 214      -9.768   3.013  13.462  1.00 90.31           C
ATOM   3170  HB  VAL A 214      -9.463   2.541  14.396  1.00 90.31           H
ATOM   3171  CG1 VAL A 214      -8.509   3.258  12.627  1.00 90.31           C
ATOM   3172 1HG1 VAL A 214      -7.998   2.311  12.455  1.00 90.31           H
ATOM   3173 2HG1 VAL A 214      -8.789   3.699  11.670  1.00 90.31           H
ATOM   3174 3HG1 VAL A 214      -7.846   3.938  13.161  1.00 90.31           H
ATOM   3175  CG2 VAL A 214     -10.462   4.332  13.808  1.00 90.31           C
ATOM   3176 1HG2 VAL A 214     -10.809   4.811  12.892  1.00 90.31           H
ATOM   3177 2HG2 VAL A 214     -11.313   4.135  14.459  1.00 90.31           H
ATOM   3178 3HG2 VAL A 214      -9.758   4.990  14.318  1.00 90.31           H
ATOM   3179  HN  VAL A 214     -11.637   1.897  14.610  1.00 90.31           H
ATOM   3180  N   LEU A 215      -9.776  -0.139  13.004  1.00 90.97           N
ATOM   3181  CA  LEU A 215      -9.101  -1.353  12.579  1.00 90.97           C
ATOM   3182  C   LEU A 215      -9.971  -2.084  11.555  1.00 90.97           C
ATOM   3183  O   LEU A 215      -9.476  -2.537  10.524  1.00 90.97           O
ATOM   3184  HA  LEU A 215      -8.171  -1.057  12.093  1.00 90.97           H
ATOM   3185  CB  LEU A 215      -8.725  -2.209  13.790  1.00 90.97           C
ATOM   3186 1HB  LEU A 215      -9.524  -2.130  14.528  1.00 90.97           H
ATOM   3187 2HB  LEU A 215      -8.685  -3.252  13.475  1.00 90.97           H
ATOM   3188  CG  LEU A 215      -7.402  -1.861  14.474  1.00 90.97           C
ATOM   3189  HG  LEU A 215      -7.297  -0.776  14.483  1.00 90.97           H
ATOM   3190  CD1 LEU A 215      -7.397  -2.329  15.930  1.00 90.97           C
ATOM   3191 1HD1 LEU A 215      -8.208  -1.842  16.471  1.00 90.97           H
ATOM   3192 2HD1 LEU A 215      -7.534  -3.410  15.965  1.00 90.97           H
ATOM   3193 3HD1 LEU A 215      -6.444  -2.069  16.392  1.00 90.97           H
ATOM   3194  CD2 LEU A 215      -6.215  -2.422  13.687  1.00 90.97           C
ATOM   3195 1HD2 LEU A 215      -6.301  -3.506  13.624  1.00 90.97           H
ATOM   3196 2HD2 LEU A 215      -6.212  -1.998  12.683  1.00 90.97           H
ATOM   3197 3HD2 LEU A 215      -5.286  -2.160  14.195  1.00 90.97           H
ATOM   3198  HN  LEU A 215     -10.031  -0.113  13.971  1.00 90.97           H
ATOM   3199  N   THR A 216     -11.254  -2.178  11.875  1.00 92.07           N
ATOM   3200  CA  THR A 216     -12.190  -2.883  11.017  1.00 92.07           C
ATOM   3201  C   THR A 216     -12.220  -2.248   9.625  1.00 92.07           C
ATOM   3202  O   THR A 216     -12.206  -2.953   8.617  1.00 92.07           O
ATOM   3203  HA  THR A 216     -11.838  -3.908  10.893  1.00 92.07           H
ATOM   3204  CB  THR A 216     -13.553  -2.892  11.710  1.00 92.07           C
ATOM   3205  HB  THR A 216     -13.936  -1.879  11.830  1.00 92.07           H
ATOM   3206  OG1 THR A 216     -13.323  -3.609  12.920  1.00 92.07           O
ATOM   3207  HG1 THR A 216     -13.177  -2.969  13.675  1.00 92.07           H
ATOM   3208  CG2 THR A 216     -14.584  -3.742  10.965  1.00 92.07           C
ATOM   3209 1HG2 THR A 216     -14.232  -4.771  10.904  1.00 92.07           H
ATOM   3210 2HG2 THR A 216     -14.722  -3.345   9.959  1.00 92.07           H
ATOM   3211 3HG2 THR A 216     -15.534  -3.713  11.499  1.00 92.07           H
ATOM   3212  HN  THR A 216     -11.654  -1.782  12.702  1.00 92.07           H
ATOM   3213  N   LEU A 217     -12.261  -0.924   9.614  1.00 88.91           N
ATOM   3214  CA  LEU A 217     -12.306  -0.187   8.363  1.00 88.91           C
ATOM   3215  C   LEU A 217     -11.062  -0.517   7.537  1.00 88.91           C
ATOM   3216  O   LEU A 217     -11.145  -0.679   6.320  1.00 88.91           O
ATOM   3217  HA  LEU A 217     -13.185  -0.526   7.815  1.00 88.91           H
ATOM   3218  CB  LEU A 217     -12.489   1.309   8.629  1.00 88.91           C
ATOM   3219 1HB  LEU A 217     -13.360   1.440   9.271  1.00 88.91           H
ATOM   3220 2HB  LEU A 217     -11.624   1.666   9.189  1.00 88.91           H
ATOM   3221  CG  LEU A 217     -12.662   2.194   7.393  1.00 88.91           C
ATOM   3222  HG  LEU A 217     -11.842   1.985   6.706  1.00 88.91           H
ATOM   3223  CD1 LEU A 217     -13.963   1.862   6.659  1.00 88.91           C
ATOM   3224 1HD1 LEU A 217     -13.946   0.819   6.343  1.00 88.91           H
ATOM   3225 2HD1 LEU A 217     -14.809   2.025   7.327  1.00 88.91           H
ATOM   3226 3HD1 LEU A 217     -14.061   2.505   5.785  1.00 88.91           H
ATOM   3227  CD2 LEU A 217     -12.574   3.676   7.763  1.00 88.91           C
ATOM   3228 1HD2 LEU A 217     -13.359   3.919   8.479  1.00 88.91           H
ATOM   3229 2HD2 LEU A 217     -11.601   3.883   8.207  1.00 88.91           H
ATOM   3230 3HD2 LEU A 217     -12.701   4.282   6.866  1.00 88.91           H
ATOM   3231  HN  LEU A 217     -12.264  -0.358  10.439  1.00 88.91           H
ATOM   3232  N   LYS A 218      -9.936  -0.606   8.230  1.00 86.27           N
ATOM   3233  CA  LYS A 218      -8.671  -0.884   7.572  1.00 86.27           C
ATOM   3234  C   LYS A 218      -8.731  -2.269   6.925  1.00 86.27           C
ATOM   3235  O   LYS A 218      -8.205  -2.471   5.832  1.00 86.27           O
ATOM   3236  HA  LYS A 218      -8.543  -0.141   6.784  1.00 86.27           H
ATOM   3237  CB  LYS A 218      -7.508  -0.712   8.551  1.00 86.27           C
ATOM   3238 1HB  LYS A 218      -7.736  -1.224   9.485  1.00 86.27           H
ATOM   3239 2HB  LYS A 218      -6.612  -1.179   8.142  1.00 86.27           H
ATOM   3240  CG  LYS A 218      -7.238   0.769   8.826  1.00 86.27           C
ATOM   3241 1HG  LYS A 218      -6.869   1.250   7.921  1.00 86.27           H
ATOM   3242 2HG  LYS A 218      -8.169   1.268   9.095  1.00 86.27           H
ATOM   3243  CD  LYS A 218      -6.218   0.939   9.953  1.00 86.27           C
ATOM   3244 1HD  LYS A 218      -6.551   0.393  10.836  1.00 86.27           H
ATOM   3245 2HD  LYS A 218      -5.263   0.507   9.653  1.00 86.27           H
ATOM   3246  CE  LYS A 218      -6.028   2.417  10.302  1.00 86.27           C
ATOM   3247 1HE  LYS A 218      -5.952   3.006   9.388  1.00 86.27           H
ATOM   3248 2HE  LYS A 218      -6.899   2.783  10.846  1.00 86.27           H
ATOM   3249  NZ  LYS A 218      -4.810   2.603  11.123  1.00 86.27           N
ATOM   3250 1HZ  LYS A 218      -4.915   3.431  11.699  1.00 86.27           H
ATOM   3251 2HZ  LYS A 218      -4.675   1.792  11.716  1.00 86.27           H
ATOM   3252 3HZ  LYS A 218      -4.007   2.715  10.514  1.00 86.27           H
ATOM   3253  HN  LYS A 218      -9.880  -0.493   9.222  1.00 86.27           H
ATOM   3254  N   VAL A 219      -9.377  -3.188   7.629  1.00 87.68           N
ATOM   3255  CA  VAL A 219      -9.455  -4.564   7.169  1.00 87.68           C
ATOM   3256  C   VAL A 219     -10.341  -4.632   5.924  1.00 87.68           C
ATOM   3257  O   VAL A 219      -9.995  -5.293   4.946  1.00 87.68           O
ATOM   3258  HA  VAL A 219      -8.447  -4.879   6.900  1.00 87.68           H
ATOM   3259  CB  VAL A 219      -9.946  -5.467   8.303  1.00 87.68           C
ATOM   3260  HB  VAL A 219     -10.846  -5.018   8.724  1.00 87.68           H
ATOM   3261  CG1 VAL A 219     -10.317  -6.855   7.776  1.00 87.68           C
ATOM   3262 1HG1 VAL A 219     -11.111  -6.762   7.034  1.00 87.68           H
ATOM   3263 2HG1 VAL A 219      -9.442  -7.315   7.317  1.00 87.68           H
ATOM   3264 3HG1 VAL A 219     -10.663  -7.476   8.602  1.00 87.68           H
ATOM   3265  CG2 VAL A 219      -8.903  -5.564   9.418  1.00 87.68           C
ATOM   3266 1HG2 VAL A 219      -7.979  -5.980   9.016  1.00 87.68           H
ATOM   3267 2HG2 VAL A 219      -8.709  -4.571   9.822  1.00 87.68           H
ATOM   3268 3HG2 VAL A 219      -9.278  -6.212  10.210  1.00 87.68           H
ATOM   3269  HN  VAL A 219      -9.840  -3.005   8.496  1.00 87.68           H
ATOM   3270  N   ILE A 220     -11.468  -3.939   6.000  1.00 88.32           N
ATOM   3271  CA  ILE A 220     -12.459  -4.002   4.940  1.00 88.32           C
ATOM   3272  C   ILE A 220     -11.885  -3.367   3.672  1.00 88.32           C
ATOM   3273  O   ILE A 220     -11.890  -3.983   2.607  1.00 88.32           O
ATOM   3274  HA  ILE A 220     -12.656  -5.055   4.739  1.00 88.32           H
ATOM   3275  CB  ILE A 220     -13.777  -3.375   5.399  1.00 88.32           C
ATOM   3276  HB  ILE A 220     -13.555  -2.406   5.848  1.00 88.32           H
ATOM   3277  CG1 ILE A 220     -14.445  -4.230   6.477  1.00 88.32           C
ATOM   3278 1HG1 ILE A 220     -14.783  -5.171   6.042  1.00 88.32           H
ATOM   3279 2HG1 ILE A 220     -13.719  -4.480   7.251  1.00 88.32           H
ATOM   3280  CG2 ILE A 220     -14.706  -3.120   4.211  1.00 88.32           C
ATOM   3281 1HG2 ILE A 220     -14.222  -2.441   3.509  1.00 88.32           H
ATOM   3282 2HG2 ILE A 220     -14.924  -4.064   3.711  1.00 88.32           H
ATOM   3283 3HG2 ILE A 220     -15.635  -2.674   4.566  1.00 88.32           H
ATOM   3284  CD1 ILE A 220     -15.632  -3.495   7.102  1.00 88.32           C
ATOM   3285 1HD1 ILE A 220     -15.286  -2.567   7.558  1.00 88.32           H
ATOM   3286 2HD1 ILE A 220     -16.367  -3.269   6.330  1.00 88.32           H
ATOM   3287 3HD1 ILE A 220     -16.089  -4.126   7.865  1.00 88.32           H
ATOM   3288  HN  ILE A 220     -11.708  -3.343   6.767  1.00 88.32           H
ATOM   3289  N   LEU A 221     -11.402  -2.143   3.828  1.00 83.52           N
ATOM   3290  CA  LEU A 221     -10.950  -1.366   2.687  1.00 83.52           C
ATOM   3291  C   LEU A 221      -9.541  -1.816   2.295  1.00 83.52           C
ATOM   3292  O   LEU A 221      -9.129  -1.649   1.148  1.00 83.52           O
ATOM   3293  HA  LEU A 221     -11.624  -1.580   1.858  1.00 83.52           H
ATOM   3294  CB  LEU A 221     -11.056   0.132   2.982  1.00 83.52           C
ATOM   3295 1HB  LEU A 221     -10.406   0.363   3.826  1.00 83.52           H
ATOM   3296 2HB  LEU A 221     -10.670   0.680   2.123  1.00 83.52           H
ATOM   3297  CG  LEU A 221     -12.459   0.655   3.297  1.00 83.52           C
ATOM   3298  HG  LEU A 221     -12.815   0.158   4.200  1.00 83.52           H
ATOM   3299  CD1 LEU A 221     -12.432   2.157   3.590  1.00 83.52           C
ATOM   3300 1HD1 LEU A 221     -11.786   2.348   4.447  1.00 83.52           H
ATOM   3301 2HD1 LEU A 221     -12.047   2.689   2.720  1.00 83.52           H
ATOM   3302 3HD1 LEU A 221     -13.441   2.502   3.810  1.00 83.52           H
ATOM   3303  CD2 LEU A 221     -13.439   0.308   2.174  1.00 83.52           C
ATOM   3304 1HD2 LEU A 221     -13.098   0.760   1.243  1.00 83.52           H
ATOM   3305 2HD2 LEU A 221     -13.488  -0.775   2.057  1.00 83.52           H
ATOM   3306 3HD2 LEU A 221     -14.428   0.691   2.424  1.00 83.52           H
ATOM   3307  HN  LEU A 221     -11.319  -1.683   4.712  1.00 83.52           H
ATOM   3308  N   GLY A 222      -8.842  -2.379   3.269  1.00 75.53           N
ATOM   3309  CA  GLY A 222      -7.443  -2.727   3.082  1.00 75.53           C
ATOM   3310  C   GLY A 222      -7.304  -4.030   2.292  1.00 75.53           C
ATOM   3311  O   GLY A 222      -6.358  -4.195   1.523  1.00 75.53           O
ATOM   3312 1HA  GLY A 222      -6.932  -1.922   2.556  1.00 75.53           H
ATOM   3313 2HA  GLY A 222      -6.958  -2.833   4.052  1.00 75.53           H
ATOM   3314  HN  GLY A 222      -9.214  -2.596   4.172  1.00 75.53           H
ATOM   3315  N   PHE A 223      -8.260  -4.921   2.508  1.00 77.06           N
ATOM   3316  CA  PHE A 223      -8.127  -6.290   2.039  1.00 77.06           C
ATOM   3317  C   PHE A 223      -9.345  -6.707   1.212  1.00 77.06           C
ATOM   3318  O   PHE A 223      -9.236  -6.928   0.007  1.00 77.06           O
ATOM   3319  HA  PHE A 223      -7.235  -6.333   1.415  1.00 77.06           H
ATOM   3320  CB  PHE A 223      -8.039  -7.181   3.279  1.00 77.06           C
ATOM   3321 1HB  PHE A 223      -7.236  -6.817   3.920  1.00 77.06           H
ATOM   3322 2HB  PHE A 223      -8.965  -7.091   3.846  1.00 77.06           H
ATOM   3323  CG  PHE A 223      -7.792  -8.659   2.967  1.00 77.06           C
ATOM   3324  CD1 PHE A 223      -8.726  -9.589   3.299  1.00 77.06           C
ATOM   3325  HD1 PHE A 223      -9.651  -9.283   3.787  1.00 77.06           H
ATOM   3326  CD2 PHE A 223      -6.637  -9.041   2.358  1.00 77.06           C
ATOM   3327  HD2 PHE A 223      -5.888  -8.295   2.093  1.00 77.06           H
ATOM   3328  CE1 PHE A 223      -8.496 -10.961   3.009  1.00 77.06           C
ATOM   3329  HE1 PHE A 223      -9.245 -11.707   3.275  1.00 77.06           H
ATOM   3330  CE2 PHE A 223      -6.407 -10.412   2.069  1.00 77.06           C
ATOM   3331  HE2 PHE A 223      -5.482 -10.719   1.581  1.00 77.06           H
ATOM   3332  CZ  PHE A 223      -7.342 -11.343   2.401  1.00 77.06           C
ATOM   3333  HZ  PHE A 223      -7.166 -12.395   2.178  1.00 77.06           H
ATOM   3334  HN  PHE A 223      -9.112  -4.721   2.993  1.00 77.06           H
ATOM   3335  N   PHE A 224     -10.478  -6.801   1.892  1.00 84.94           N
ATOM   3336  CA  PHE A 224     -11.622  -7.513   1.346  1.00 84.94           C
ATOM   3337  C   PHE A 224     -12.123  -6.844   0.065  1.00 84.94           C
ATOM   3338  O   PHE A 224     -12.349  -7.514  -0.942  1.00 84.94           O
ATOM   3339  HA  PHE A 224     -11.294  -8.527   1.121  1.00 84.94           H
ATOM   3340  CB  PHE A 224     -12.728  -7.458   2.402  1.00 84.94           C
ATOM   3341 1HB  PHE A 224     -12.741  -6.464   2.849  1.00 84.94           H
ATOM   3342 2HB  PHE A 224     -13.691  -7.600   1.912  1.00 84.94           H
ATOM   3343  CG  PHE A 224     -12.579  -8.499   3.514  1.00 84.94           C
ATOM   3344  CD1 PHE A 224     -12.886  -9.801   3.271  1.00 84.94           C
ATOM   3345  HD1 PHE A 224     -13.238 -10.104   2.285  1.00 84.94           H
ATOM   3346  CD2 PHE A 224     -12.140  -8.121   4.744  1.00 84.94           C
ATOM   3347  HD2 PHE A 224     -11.894  -7.077   4.939  1.00 84.94           H
ATOM   3348  CE1 PHE A 224     -12.748 -10.767   4.303  1.00 84.94           C
ATOM   3349  HE1 PHE A 224     -12.994 -11.811   4.109  1.00 84.94           H
ATOM   3350  CE2 PHE A 224     -12.002  -9.087   5.776  1.00 84.94           C
ATOM   3351  HE2 PHE A 224     -11.650  -8.784   6.762  1.00 84.94           H
ATOM   3352  CZ  PHE A 224     -12.309 -10.389   5.534  1.00 84.94           C
ATOM   3353  HZ  PHE A 224     -12.203 -11.131   6.326  1.00 84.94           H
ATOM   3354  HN  PHE A 224     -10.622  -6.403   2.798  1.00 84.94           H
ATOM   3355  N   LEU A 225     -12.282  -5.531   0.143  1.00 83.25           N
ATOM   3356  CA  LEU A 225     -12.821  -4.774  -0.974  1.00 83.25           C
ATOM   3357  C   LEU A 225     -11.908  -4.948  -2.190  1.00 83.25           C
ATOM   3358  O   LEU A 225     -12.368  -5.326  -3.267  1.00 83.25           O
ATOM   3359  HA  LEU A 225     -13.798  -5.195  -1.212  1.00 83.25           H
ATOM   3360  CB  LEU A 225     -13.042  -3.314  -0.575  1.00 83.25           C
ATOM   3361 1HB  LEU A 225     -13.720  -3.290   0.278  1.00 83.25           H
ATOM   3362 2HB  LEU A 225     -12.090  -2.902  -0.238  1.00 83.25           H
ATOM   3363  CG  LEU A 225     -13.604  -2.399  -1.665  1.00 83.25           C
ATOM   3364  HG  LEU A 225     -12.989  -2.512  -2.557  1.00 83.25           H
ATOM   3365  CD1 LEU A 225     -15.029  -2.809  -2.043  1.00 83.25           C
ATOM   3366 1HD1 LEU A 225     -15.025  -3.833  -2.415  1.00 83.25           H
ATOM   3367 2HD1 LEU A 225     -15.671  -2.743  -1.165  1.00 83.25           H
ATOM   3368 3HD1 LEU A 225     -15.405  -2.142  -2.819  1.00 83.25           H
ATOM   3369  CD2 LEU A 225     -13.523  -0.930  -1.243  1.00 83.25           C
ATOM   3370 1HD2 LEU A 225     -14.100  -0.782  -0.330  1.00 83.25           H
ATOM   3371 2HD2 LEU A 225     -12.483  -0.661  -1.063  1.00 83.25           H
ATOM   3372 3HD2 LEU A 225     -13.930  -0.302  -2.035  1.00 83.25           H
ATOM   3373  HN  LEU A 225     -12.049  -4.987   0.949  1.00 83.25           H
ATOM   3374  N   PRO A 226     -10.604  -4.678  -2.042  1.00 77.96           N
ATOM   3375  CA  PRO A 226      -9.659  -4.894  -3.140  1.00 77.96           C
ATOM   3376  C   PRO A 226      -9.743  -6.303  -3.704  1.00 77.96           C
ATOM   3377  O   PRO A 226      -9.809  -6.487  -4.919  1.00 77.96           O
ATOM   3378  HA  PRO A 226      -9.900  -4.238  -3.977  1.00 77.96           H
ATOM   3379  CB  PRO A 226      -8.296  -4.617  -2.505  1.00 77.96           C
ATOM   3380 1HB  PRO A 226      -7.844  -5.528  -2.112  1.00 77.96           H
ATOM   3381 2HB  PRO A 226      -7.594  -4.201  -3.227  1.00 77.96           H
ATOM   3382  CG  PRO A 226      -8.618  -3.624  -1.395  1.00 77.96           C
ATOM   3383 1HG  PRO A 226      -7.836  -3.596  -0.636  1.00 77.96           H
ATOM   3384 2HG  PRO A 226      -8.711  -2.607  -1.777  1.00 77.96           H
ATOM   3385  CD  PRO A 226      -9.933  -4.149  -0.841  1.00 77.96           C
ATOM   3386 1HD  PRO A 226      -9.775  -4.928  -0.095  1.00 77.96           H
ATOM   3387 2HD  PRO A 226     -10.512  -3.362  -0.358  1.00 77.96           H
ATOM   3388  N   PHE A 227      -9.739  -7.270  -2.798  1.00 81.69           N
ATOM   3389  CA  PHE A 227      -9.623  -8.664  -3.192  1.00 81.69           C
ATOM   3390  C   PHE A 227     -10.824  -9.098  -4.035  1.00 81.69           C
ATOM   3391  O   PHE A 227     -10.659  -9.736  -5.074  1.00 81.69           O
ATOM   3392  HA  PHE A 227      -8.713  -8.758  -3.783  1.00 81.69           H
ATOM   3393  CB  PHE A 227      -9.594  -9.491  -1.905  1.00 81.69           C
ATOM   3394 1HB  PHE A 227      -8.734  -9.187  -1.309  1.00 81.69           H
ATOM   3395 2HB  PHE A 227     -10.485  -9.264  -1.319  1.00 81.69           H
ATOM   3396  CG  PHE A 227      -9.526 -11.002  -2.137  1.00 81.69           C
ATOM   3397  CD1 PHE A 227     -10.645 -11.762  -1.998  1.00 81.69           C
ATOM   3398  HD1 PHE A 227     -11.590 -11.296  -1.720  1.00 81.69           H
ATOM   3399  CD2 PHE A 227      -8.347 -11.584  -2.484  1.00 81.69           C
ATOM   3400  HD2 PHE A 227      -7.450 -10.975  -2.595  1.00 81.69           H
ATOM   3401  CE1 PHE A 227     -10.582 -13.164  -2.214  1.00 81.69           C
ATOM   3402  HE1 PHE A 227     -11.478 -13.774  -2.102  1.00 81.69           H
ATOM   3403  CE2 PHE A 227      -8.284 -12.986  -2.700  1.00 81.69           C
ATOM   3404  HE2 PHE A 227      -7.339 -13.453  -2.977  1.00 81.69           H
ATOM   3405  CZ  PHE A 227      -9.403 -13.747  -2.560  1.00 81.69           C
ATOM   3406  HZ  PHE A 227      -9.354 -14.823  -2.726  1.00 81.69           H
ATOM   3407  HN  PHE A 227      -9.813  -7.114  -1.813  1.00 81.69           H
ATOM   3408  N   VAL A 228     -12.005  -8.733  -3.558  1.00 84.01           N
ATOM   3409  CA  VAL A 228     -13.235  -9.117  -4.229  1.00 84.01           C
ATOM   3410  C   VAL A 228     -13.238  -8.541  -5.647  1.00 84.01           C
ATOM   3411  O   VAL A 228     -13.564  -9.241  -6.604  1.00 84.01           O
ATOM   3412  HA  VAL A 228     -13.249 -10.205  -4.293  1.00 84.01           H
ATOM   3413  CB  VAL A 228     -14.443  -8.675  -3.402  1.00 84.01           C
ATOM   3414  HB  VAL A 228     -14.302  -7.627  -3.137  1.00 84.01           H
ATOM   3415  CG1 VAL A 228     -15.734  -8.785  -4.215  1.00 84.01           C
ATOM   3416 1HG1 VAL A 228     -15.663  -8.149  -5.097  1.00 84.01           H
ATOM   3417 2HG1 VAL A 228     -15.882  -9.819  -4.524  1.00 84.01           H
ATOM   3418 3HG1 VAL A 228     -16.577  -8.464  -3.603  1.00 84.01           H
ATOM   3419  CG2 VAL A 228     -14.542  -9.478  -2.103  1.00 84.01           C
ATOM   3420 1HG2 VAL A 228     -14.649 -10.537  -2.339  1.00 84.01           H
ATOM   3421 2HG2 VAL A 228     -13.639  -9.326  -1.512  1.00 84.01           H
ATOM   3422 3HG2 VAL A 228     -15.410  -9.143  -1.534  1.00 84.01           H
ATOM   3423  HN  VAL A 228     -12.128  -8.187  -2.729  1.00 84.01           H
ATOM   3424  N   VAL A 229     -12.871  -7.271  -5.736  1.00 77.10           N
ATOM   3425  CA  VAL A 229     -12.960  -6.553  -6.996  1.00 77.10           C
ATOM   3426  C   VAL A 229     -12.012  -7.194  -8.012  1.00 77.10           C
ATOM   3427  O   VAL A 229     -12.393  -7.436  -9.156  1.00 77.10           O
ATOM   3428  HA  VAL A 229     -13.983  -6.653  -7.360  1.00 77.10           H
ATOM   3429  CB  VAL A 229     -12.680  -5.066  -6.772  1.00 77.10           C
ATOM   3430  HB  VAL A 229     -11.694  -4.976  -6.316  1.00 77.10           H
ATOM   3431  CG1 VAL A 229     -12.654  -4.307  -8.100  1.00 77.10           C
ATOM   3432 1HG1 VAL A 229     -11.872  -4.717  -8.739  1.00 77.10           H
ATOM   3433 2HG1 VAL A 229     -13.620  -4.409  -8.596  1.00 77.10           H
ATOM   3434 3HG1 VAL A 229     -12.453  -3.252  -7.912  1.00 77.10           H
ATOM   3435  CG2 VAL A 229     -13.700  -4.455  -5.810  1.00 77.10           C
ATOM   3436 1HG2 VAL A 229     -14.702  -4.562  -6.226  1.00 77.10           H
ATOM   3437 2HG2 VAL A 229     -13.649  -4.969  -4.850  1.00 77.10           H
ATOM   3438 3HG2 VAL A 229     -13.478  -3.397  -5.668  1.00 77.10           H
ATOM   3439  HN  VAL A 229     -12.518  -6.736  -4.969  1.00 77.10           H
ATOM   3440  N   MET A 230     -10.794  -7.451  -7.556  1.00 78.24           N
ATOM   3441  CA  MET A 230      -9.790  -8.063  -8.409  1.00 78.24           C
ATOM   3442  C   MET A 230     -10.263  -9.424  -8.923  1.00 78.24           C
ATOM   3443  O   MET A 230     -10.208  -9.693 -10.122  1.00 78.24           O
ATOM   3444  HA  MET A 230      -9.658  -7.378  -9.246  1.00 78.24           H
ATOM   3445  CB  MET A 230      -8.490  -8.238  -7.622  1.00 78.24           C
ATOM   3446 1HB  MET A 230      -8.712  -8.615  -6.624  1.00 78.24           H
ATOM   3447 2HB  MET A 230      -7.862  -8.983  -8.111  1.00 78.24           H
ATOM   3448  CG  MET A 230      -7.730  -6.914  -7.516  1.00 78.24           C
ATOM   3449 1HG  MET A 230      -7.643  -6.455  -8.501  1.00 78.24           H
ATOM   3450 2HG  MET A 230      -8.285  -6.217  -6.888  1.00 78.24           H
ATOM   3451  SD  MET A 230      -6.107  -7.194  -6.829  1.00 78.24           S
ATOM   3452  CE  MET A 230      -6.535  -7.448  -5.115  1.00 78.24           C
ATOM   3453 1HE  MET A 230      -7.032  -6.558  -4.729  1.00 78.24           H
ATOM   3454 2HE  MET A 230      -7.206  -8.303  -5.031  1.00 78.24           H
ATOM   3455 3HE  MET A 230      -5.630  -7.638  -4.539  1.00 78.24           H
ATOM   3456  HN  MET A 230     -10.491  -7.247  -6.625  1.00 78.24           H
ATOM   3457  N   ALA A 231     -10.719 -10.248  -7.990  1.00 81.21           N
ATOM   3458  CA  ALA A 231     -11.126 -11.603  -8.321  1.00 81.21           C
ATOM   3459  C   ALA A 231     -12.179 -11.558  -9.430  1.00 81.21           C
ATOM   3460  O   ALA A 231     -12.130 -12.350 -10.369  1.00 81.21           O
ATOM   3461  HA  ALA A 231     -10.247 -12.133  -8.687  1.00 81.21           H
ATOM   3462  CB  ALA A 231     -11.635 -12.305  -7.061  1.00 81.21           C
ATOM   3463 1HB  ALA A 231     -10.840 -12.337  -6.315  1.00 81.21           H
ATOM   3464 2HB  ALA A 231     -12.488 -11.758  -6.659  1.00 81.21           H
ATOM   3465 3HB  ALA A 231     -11.940 -13.321  -7.310  1.00 81.21           H
ATOM   3466  HN  ALA A 231     -10.811 -10.003  -7.024  1.00 81.21           H
ATOM   3467  N   CYS A 232     -13.106 -10.623  -9.283  1.00 81.94           N
ATOM   3468  CA  CYS A 232     -14.173 -10.468 -10.258  1.00 81.94           C
ATOM   3469  C   CYS A 232     -13.546 -10.076 -11.597  1.00 81.94           C
ATOM   3470  O   CYS A 232     -13.855 -10.670 -12.629  1.00 81.94           O
ATOM   3471  HA  CYS A 232     -14.672 -11.434 -10.332  1.00 81.94           H
ATOM   3472  CB  CYS A 232     -15.217  -9.449  -9.796  1.00 81.94           C
ATOM   3473 1HB  CYS A 232     -14.724  -8.534  -9.469  1.00 81.94           H
ATOM   3474 2HB  CYS A 232     -15.868  -9.181 -10.629  1.00 81.94           H
ATOM   3475  SG  CYS A 232     -16.211 -10.148  -8.428  1.00 81.94           S
ATOM   3476  HG  CYS A 232     -15.341  -9.861  -7.464  1.00 81.94           H
ATOM   3477  HN  CYS A 232     -13.137  -9.980  -8.518  1.00 81.94           H
ATOM   3478  N   CYS A 233     -12.677  -9.077 -11.538  1.00 75.99           N
ATOM   3479  CA  CYS A 233     -12.111  -8.505 -12.748  1.00 75.99           C
ATOM   3480  C   CYS A 233     -11.381  -9.614 -13.508  1.00 75.99           C
ATOM   3481  O   CYS A 233     -11.585  -9.788 -14.708  1.00 75.99           O
ATOM   3482  HA  CYS A 233     -12.947  -8.121 -13.333  1.00 75.99           H
ATOM   3483  CB  CYS A 233     -11.190  -7.323 -12.438  1.00 75.99           C
ATOM   3484 1HB  CYS A 233     -10.475  -7.602 -11.664  1.00 75.99           H
ATOM   3485 2HB  CYS A 233     -10.614  -7.058 -13.324  1.00 75.99           H
ATOM   3486  SG  CYS A 233     -12.180  -5.887 -11.884  1.00 75.99           S
ATOM   3487  HG  CYS A 233     -12.425  -6.350 -10.662  1.00 75.99           H
ATOM   3488  HN  CYS A 233     -12.361  -8.661 -10.686  1.00 75.99           H
ATOM   3489  N   TYR A 234     -10.544 -10.336 -12.777  1.00 76.03           N
ATOM   3490  CA  TYR A 234      -9.693 -11.342 -13.388  1.00 76.03           C
ATOM   3491  C   TYR A 234     -10.524 -12.510 -13.924  1.00 76.03           C
ATOM   3492  O   TYR A 234     -10.188 -13.095 -14.952  1.00 76.03           O
ATOM   3493  HA  TYR A 234      -9.160 -10.875 -14.216  1.00 76.03           H
ATOM   3494  CB  TYR A 234      -8.777 -11.853 -12.275  1.00 76.03           C
ATOM   3495 1HB  TYR A 234      -9.339 -11.885 -11.341  1.00 76.03           H
ATOM   3496 2HB  TYR A 234      -8.480 -12.877 -12.503  1.00 76.03           H
ATOM   3497  CG  TYR A 234      -7.519 -11.007 -12.067  1.00 76.03           C
ATOM   3498  CD1 TYR A 234      -6.427 -11.180 -12.892  1.00 76.03           C
ATOM   3499  HD1 TYR A 234      -6.460 -11.920 -13.693  1.00 76.03           H
ATOM   3500  CD2 TYR A 234      -7.477 -10.071 -11.054  1.00 76.03           C
ATOM   3501  HD2 TYR A 234      -8.339  -9.934 -10.401  1.00 76.03           H
ATOM   3502  CE1 TYR A 234      -5.243 -10.384 -12.697  1.00 76.03           C
ATOM   3503  HE1 TYR A 234      -4.373 -10.510 -13.342  1.00 76.03           H
ATOM   3504  CE2 TYR A 234      -6.293  -9.275 -10.858  1.00 76.03           C
ATOM   3505  HE2 TYR A 234      -6.246  -8.532 -10.062  1.00 76.03           H
ATOM   3506  CZ  TYR A 234      -5.234  -9.470 -11.689  1.00 76.03           C
ATOM   3507  OH  TYR A 234      -4.116  -8.718 -11.505  1.00 76.03           O
ATOM   3508  HH  TYR A 234      -4.258  -8.074 -10.753  1.00 76.03           H
ATOM   3509  HN  TYR A 234     -10.442 -10.241 -11.786  1.00 76.03           H
ATOM   3510  N   THR A 235     -11.593 -12.814 -13.203  1.00 83.47           N
ATOM   3511  CA  THR A 235     -12.513 -13.855 -13.630  1.00 83.47           C
ATOM   3512  C   THR A 235     -13.066 -13.540 -15.021  1.00 83.47           C
ATOM   3513  O   THR A 235     -13.137 -14.419 -15.879  1.00 83.47           O
ATOM   3514  HA  THR A 235     -11.959 -14.790 -13.710  1.00 83.47           H
ATOM   3515  CB  THR A 235     -13.599 -13.994 -12.561  1.00 83.47           C
ATOM   3516  HB  THR A 235     -14.188 -13.080 -12.484  1.00 83.47           H
ATOM   3517  OG1 THR A 235     -12.884 -14.365 -11.386  1.00 83.47           O
ATOM   3518  HG1 THR A 235     -12.829 -13.588 -10.759  1.00 83.47           H
ATOM   3519  CG2 THR A 235     -14.528 -15.181 -12.822  1.00 83.47           C
ATOM   3520 1HG2 THR A 235     -13.947 -16.103 -12.832  1.00 83.47           H
ATOM   3521 2HG2 THR A 235     -15.021 -15.051 -13.786  1.00 83.47           H
ATOM   3522 3HG2 THR A 235     -15.280 -15.233 -12.035  1.00 83.47           H
ATOM   3523  HN  THR A 235     -11.834 -12.364 -12.343  1.00 83.47           H
ATOM   3524  N   ILE A 236     -13.444 -12.283 -15.202  1.00 81.01           N
ATOM   3525  CA  ILE A 236     -14.025 -11.850 -16.461  1.00 81.01           C
ATOM   3526  C   ILE A 236     -12.951 -11.882 -17.551  1.00 81.01           C
ATOM   3527  O   ILE A 236     -13.215 -12.307 -18.675  1.00 81.01           O
ATOM   3528  HA  ILE A 236     -14.805 -12.564 -16.724  1.00 81.01           H
ATOM   3529  CB  ILE A 236     -14.697 -10.485 -16.300  1.00 81.01           C
ATOM   3530  HB  ILE A 236     -13.970  -9.794 -15.873  1.00 81.01           H
ATOM   3531  CG1 ILE A 236     -15.873 -10.564 -15.324  1.00 81.01           C
ATOM   3532 1HG1 ILE A 236     -16.706 -11.085 -15.795  1.00 81.01           H
ATOM   3533 2HG1 ILE A 236     -15.585 -11.148 -14.450  1.00 81.01           H
ATOM   3534  CG2 ILE A 236     -15.116  -9.916 -17.657  1.00 81.01           C
ATOM   3535 1HG2 ILE A 236     -14.236  -9.800 -18.290  1.00 81.01           H
ATOM   3536 2HG2 ILE A 236     -15.819 -10.598 -18.135  1.00 81.01           H
ATOM   3537 3HG2 ILE A 236     -15.591  -8.945 -17.514  1.00 81.01           H
ATOM   3538  CD1 ILE A 236     -16.319  -9.167 -14.888  1.00 81.01           C
ATOM   3539 1HD1 ILE A 236     -15.490  -8.658 -14.396  1.00 81.01           H
ATOM   3540 2HD1 ILE A 236     -16.628  -8.595 -15.763  1.00 81.01           H
ATOM   3541 3HD1 ILE A 236     -17.155  -9.253 -14.195  1.00 81.01           H
ATOM   3542  HN  ILE A 236     -13.359 -11.568 -14.508  1.00 81.01           H
ATOM   3543  N   ILE A 237     -11.763 -11.426 -17.180  1.00 77.14           N
ATOM   3544  CA  ILE A 237     -10.666 -11.341 -18.128  1.00 77.14           C
ATOM   3545  C   ILE A 237     -10.340 -12.741 -18.652  1.00 77.14           C
ATOM   3546  O   ILE A 237     -10.195 -12.939 -19.857  1.00 77.14           O
ATOM   3547  HA  ILE A 237     -11.003 -10.730 -18.965  1.00 77.14           H
ATOM   3548  CB  ILE A 237      -9.468 -10.626 -17.499  1.00 77.14           C
ATOM   3549  HB  ILE A 237      -9.309 -11.038 -16.503  1.00 77.14           H
ATOM   3550  CG1 ILE A 237      -9.750  -9.131 -17.329  1.00 77.14           C
ATOM   3551 1HG1 ILE A 237      -9.765  -8.648 -18.306  1.00 77.14           H
ATOM   3552 2HG1 ILE A 237     -10.737  -8.991 -16.888  1.00 77.14           H
ATOM   3553  CG2 ILE A 237      -8.192 -10.881 -18.303  1.00 77.14           C
ATOM   3554 1HG2 ILE A 237      -7.986 -11.951 -18.328  1.00 77.14           H
ATOM   3555 2HG2 ILE A 237      -8.324 -10.513 -19.320  1.00 77.14           H
ATOM   3556 3HG2 ILE A 237      -7.357 -10.361 -17.834  1.00 77.14           H
ATOM   3557  CD1 ILE A 237      -8.691  -8.471 -16.444  1.00 77.14           C
ATOM   3558 1HD1 ILE A 237      -8.695  -8.941 -15.461  1.00 77.14           H
ATOM   3559 2HD1 ILE A 237      -7.709  -8.592 -16.901  1.00 77.14           H
ATOM   3560 3HD1 ILE A 237      -8.915  -7.409 -16.340  1.00 77.14           H
ATOM   3561  HN  ILE A 237     -11.546 -11.120 -16.254  1.00 77.14           H
ATOM   3562  N   ILE A 238     -10.234 -13.677 -17.720  1.00 77.17           N
ATOM   3563  CA  ILE A 238      -9.896 -15.046 -18.069  1.00 77.17           C
ATOM   3564  C   ILE A 238     -10.958 -15.602 -19.020  1.00 77.17           C
ATOM   3565  O   ILE A 238     -10.629 -16.259 -20.006  1.00 77.17           O
ATOM   3566  HA  ILE A 238      -8.941 -15.024 -18.593  1.00 77.17           H
ATOM   3567  CB  ILE A 238      -9.699 -15.888 -16.806  1.00 77.17           C
ATOM   3568  HB  ILE A 238     -10.554 -15.725 -16.150  1.00 77.17           H
ATOM   3569  CG1 ILE A 238      -8.451 -15.445 -16.041  1.00 77.17           C
ATOM   3570 1HG1 ILE A 238      -7.558 -15.773 -16.573  1.00 77.17           H
ATOM   3571 2HG1 ILE A 238      -8.414 -14.357 -15.997  1.00 77.17           H
ATOM   3572  CG2 ILE A 238      -9.666 -17.381 -17.142  1.00 77.17           C
ATOM   3573 1HG2 ILE A 238     -10.607 -17.669 -17.611  1.00 77.17           H
ATOM   3574 2HG2 ILE A 238      -8.842 -17.581 -17.828  1.00 77.17           H
ATOM   3575 3HG2 ILE A 238      -9.525 -17.956 -16.227  1.00 77.17           H
ATOM   3576  CD1 ILE A 238      -8.446 -16.019 -14.622  1.00 77.17           C
ATOM   3577 1HD1 ILE A 238      -9.328 -15.669 -14.085  1.00 77.17           H
ATOM   3578 2HD1 ILE A 238      -8.458 -17.108 -14.671  1.00 77.17           H
ATOM   3579 3HD1 ILE A 238      -7.548 -15.688 -14.100  1.00 77.17           H
ATOM   3580  HN  ILE A 238     -10.374 -13.512 -16.743  1.00 77.17           H
ATOM   3581  N   HIS A 239     -12.209 -15.319 -18.689  1.00 82.06           N
ATOM   3582  CA  HIS A 239     -13.324 -15.845 -19.458  1.00 82.06           C
ATOM   3583  C   HIS A 239     -13.254 -15.314 -20.892  1.00 82.06           C
ATOM   3584  O   HIS A 239     -13.396 -16.076 -21.847  1.00 82.06           O
ATOM   3585  HA  HIS A 239     -13.208 -16.929 -19.475  1.00 82.06           H
ATOM   3586  CB  HIS A 239     -14.654 -15.528 -18.773  1.00 82.06           C
ATOM   3587 1HB  HIS A 239     -14.623 -15.904 -17.750  1.00 82.06           H
ATOM   3588 2HB  HIS A 239     -14.771 -14.446 -18.711  1.00 82.06           H
ATOM   3589  CG  HIS A 239     -15.859 -16.111 -19.472  1.00 82.06           C
ATOM   3590  ND1 HIS A 239     -16.598 -15.405 -20.406  1.00 82.06           N
ATOM   3591  HD1 HIS A 239     -16.419 -14.468 -20.706  1.00 82.06           H
ATOM   3592  CD2 HIS A 239     -16.446 -17.338 -19.365  1.00 82.06           C
ATOM   3593  HD2 HIS A 239     -16.115 -18.147 -18.713  1.00 82.06           H
ATOM   3594  CE1 HIS A 239     -17.582 -16.182 -20.834  1.00 82.06           C
ATOM   3595  HE1 HIS A 239     -18.337 -15.912 -21.573  1.00 82.06           H
ATOM   3596  NE2 HIS A 239     -17.486 -17.379 -20.187  1.00 82.06           N
ATOM   3597  HN  HIS A 239     -12.465 -14.742 -17.914  1.00 82.06           H
ATOM   3598  N   THR A 240     -13.036 -14.012 -20.997  1.00 77.59           N
ATOM   3599  CA  THR A 240     -13.004 -13.361 -22.295  1.00 77.59           C
ATOM   3600  C   THR A 240     -11.782 -13.820 -23.093  1.00 77.59           C
ATOM   3601  O   THR A 240     -11.856 -13.983 -24.310  1.00 77.59           O
ATOM   3602  HA  THR A 240     -13.887 -13.670 -22.856  1.00 77.59           H
ATOM   3603  CB  THR A 240     -13.048 -11.848 -22.067  1.00 77.59           C
ATOM   3604  HB  THR A 240     -12.881 -11.309 -23.000  1.00 77.59           H
ATOM   3605  OG1 THR A 240     -12.080 -11.623 -21.046  1.00 77.59           O
ATOM   3606  HG1 THR A 240     -11.159 -11.681 -21.429  1.00 77.59           H
ATOM   3607  CG2 THR A 240     -14.366 -11.388 -21.440  1.00 77.59           C
ATOM   3608 1HG2 THR A 240     -14.499 -11.877 -20.475  1.00 77.59           H
ATOM   3609 2HG2 THR A 240     -15.193 -11.652 -22.099  1.00 77.59           H
ATOM   3610 3HG2 THR A 240     -14.344 -10.308 -21.300  1.00 77.59           H
ATOM   3611  HN  THR A 240     -12.883 -13.406 -20.216  1.00 77.59           H
ATOM   3612  N   LEU A 241     -10.686 -14.016 -22.374  1.00 74.59           N
ATOM   3613  CA  LEU A 241      -9.455 -14.471 -22.997  1.00 74.59           C
ATOM   3614  C   LEU A 241      -9.670 -15.869 -23.580  1.00 74.59           C
ATOM   3615  O   LEU A 241      -9.208 -16.164 -24.681  1.00 74.59           O
ATOM   3616  HA  LEU A 241      -9.230 -13.787 -23.815  1.00 74.59           H
ATOM   3617  CB  LEU A 241      -8.292 -14.391 -22.006  1.00 74.59           C
ATOM   3618 1HB  LEU A 241      -8.634 -14.768 -21.043  1.00 74.59           H
ATOM   3619 2HB  LEU A 241      -7.502 -15.060 -22.348  1.00 74.59           H
ATOM   3620  CG  LEU A 241      -7.688 -13.001 -21.792  1.00 74.59           C
ATOM   3621  HG  LEU A 241      -8.484 -12.328 -21.473  1.00 74.59           H
ATOM   3622  CD1 LEU A 241      -6.642 -13.024 -20.676  1.00 74.59           C
ATOM   3623 1HD1 LEU A 241      -7.109 -13.349 -19.746  1.00 74.59           H
ATOM   3624 2HD1 LEU A 241      -5.842 -13.716 -20.942  1.00 74.59           H
ATOM   3625 3HD1 LEU A 241      -6.228 -12.024 -20.545  1.00 74.59           H
ATOM   3626  CD2 LEU A 241      -7.120 -12.443 -23.099  1.00 74.59           C
ATOM   3627 1HD2 LEU A 241      -6.342 -13.109 -23.470  1.00 74.59           H
ATOM   3628 2HD2 LEU A 241      -7.917 -12.367 -23.838  1.00 74.59           H
ATOM   3629 3HD2 LEU A 241      -6.697 -11.455 -22.918  1.00 74.59           H
ATOM   3630  HN  LEU A 241     -10.631 -13.869 -21.387  1.00 74.59           H
ATOM   3631  N   ILE A 242     -10.372 -16.693 -22.816  1.00 75.51           N
ATOM   3632  CA  ILE A 242     -10.680 -18.043 -23.257  1.00 75.51           C
ATOM   3633  C   ILE A 242     -11.545 -17.979 -24.517  1.00 75.51           C
ATOM   3634  O   ILE A 242     -11.350 -18.757 -25.449  1.00 75.51           O
ATOM   3635  HA  ILE A 242      -9.737 -18.527 -23.510  1.00 75.51           H
ATOM   3636  CB  ILE A 242     -11.310 -18.847 -22.118  1.00 75.51           C
ATOM   3637  HB  ILE A 242     -12.082 -18.234 -21.654  1.00 75.51           H
ATOM   3638  CG1 ILE A 242     -10.277 -19.169 -21.036  1.00 75.51           C
ATOM   3639 1HG1 ILE A 242      -9.574 -19.913 -21.410  1.00 75.51           H
ATOM   3640 2HG1 ILE A 242      -9.700 -18.274 -20.802  1.00 75.51           H
ATOM   3641  CG2 ILE A 242     -11.994 -20.108 -22.651  1.00 75.51           C
ATOM   3642 1HG2 ILE A 242     -12.776 -19.827 -23.355  1.00 75.51           H
ATOM   3643 2HG2 ILE A 242     -11.258 -20.735 -23.156  1.00 75.51           H
ATOM   3644 3HG2 ILE A 242     -12.433 -20.661 -21.821  1.00 75.51           H
ATOM   3645  CD1 ILE A 242     -10.955 -19.691 -19.768  1.00 75.51           C
ATOM   3646 1HD1 ILE A 242     -11.639 -18.934 -19.384  1.00 75.51           H
ATOM   3647 2HD1 ILE A 242     -11.511 -20.599 -20.001  1.00 75.51           H
ATOM   3648 3HD1 ILE A 242     -10.198 -19.911 -19.016  1.00 75.51           H
ATOM   3649  HN  ILE A 242     -10.727 -16.452 -21.913  1.00 75.51           H
ATOM   3650  N   GLN A 243     -12.483 -17.043 -24.504  1.00 74.16           N
ATOM   3651  CA  GLN A 243     -13.470 -16.959 -25.567  1.00 74.16           C
ATOM   3652  C   GLN A 243     -12.818 -16.465 -26.860  1.00 74.16           C
ATOM   3653  O   GLN A 243     -13.300 -16.755 -27.953  1.00 74.16           O
ATOM   3654  HA  GLN A 243     -13.837 -17.977 -25.703  1.00 74.16           H
ATOM   3655  CB  GLN A 243     -14.637 -16.056 -25.162  1.00 74.16           C
ATOM   3656 1HB  GLN A 243     -14.255 -15.152 -24.689  1.00 74.16           H
ATOM   3657 2HB  GLN A 243     -15.185 -15.744 -26.051  1.00 74.16           H
ATOM   3658  CG  GLN A 243     -15.583 -16.781 -24.202  1.00 74.16           C
ATOM   3659 1HG  GLN A 243     -15.820 -17.769 -24.595  1.00 74.16           H
ATOM   3660 2HG  GLN A 243     -15.088 -16.930 -23.242  1.00 74.16           H
ATOM   3661  CD  GLN A 243     -16.873 -15.984 -23.998  1.00 74.16           C
ATOM   3662  OE1 GLN A 243     -16.948 -14.795 -24.263  1.00 74.16           O
ATOM   3663  NE2 GLN A 243     -17.882 -16.703 -23.513  1.00 74.16           N
ATOM   3664 1HE2 GLN A 243     -17.754 -17.675 -23.317  1.00 74.16           H
ATOM   3665 2HE2 GLN A 243     -18.768 -16.271 -23.345  1.00 74.16           H
ATOM   3666  HN  GLN A 243     -12.575 -16.352 -23.787  1.00 74.16           H
ATOM   3667  N   ALA A 244     -11.731 -15.726 -26.691  1.00 67.30           N
ATOM   3668  CA  ALA A 244     -10.946 -15.279 -27.830  1.00 67.30           C
ATOM   3669  C   ALA A 244     -10.512 -16.494 -28.653  1.00 67.30           C
ATOM   3670  O   ALA A 244     -10.673 -17.633 -28.217  1.00 67.30           O
ATOM   3671  HA  ALA A 244     -11.584 -14.644 -28.444  1.00 67.30           H
ATOM   3672  CB  ALA A 244      -9.756 -14.453 -27.337  1.00 67.30           C
ATOM   3673 1HB  ALA A 244     -10.119 -13.587 -26.784  1.00 67.30           H
ATOM   3674 2HB  ALA A 244      -9.134 -15.066 -26.685  1.00 67.30           H
ATOM   3675 3HB  ALA A 244      -9.168 -14.119 -28.191  1.00 67.30           H
ATOM   3676  HN  ALA A 244     -11.386 -15.434 -25.799  1.00 67.30           H
ATOM   3677  N   LYS A 245      -9.970 -16.209 -29.828  1.00 59.71           N
ATOM   3678  CA  LYS A 245      -9.460 -17.261 -30.691  1.00 59.71           C
ATOM   3679  C   LYS A 245      -7.957 -17.065 -30.893  1.00 59.71           C
ATOM   3680  O   LYS A 245      -7.278 -17.944 -31.422  1.00 59.71           O
ATOM   3681  HA  LYS A 245      -9.619 -18.210 -30.179  1.00 59.71           H
ATOM   3682  CB  LYS A 245     -10.255 -17.314 -31.998  1.00 59.71           C
ATOM   3683 1HB  LYS A 245     -10.487 -16.301 -32.328  1.00 59.71           H
ATOM   3684 2HB  LYS A 245      -9.647 -17.772 -32.779  1.00 59.71           H
ATOM   3685  CG  LYS A 245     -11.550 -18.108 -31.820  1.00 59.71           C
ATOM   3686 1HG  LYS A 245     -11.334 -19.058 -31.331  1.00 59.71           H
ATOM   3687 2HG  LYS A 245     -12.230 -17.560 -31.167  1.00 59.71           H
ATOM   3688  CD  LYS A 245     -12.226 -18.364 -33.169  1.00 59.71           C
ATOM   3689 1HD  LYS A 245     -12.522 -17.416 -33.617  1.00 59.71           H
ATOM   3690 2HD  LYS A 245     -11.517 -18.832 -33.852  1.00 59.71           H
ATOM   3691  CE  LYS A 245     -13.453 -19.263 -33.005  1.00 59.71           C
ATOM   3692 1HE  LYS A 245     -13.175 -20.177 -32.482  1.00 59.71           H
ATOM   3693 2HE  LYS A 245     -14.201 -18.759 -32.392  1.00 59.71           H
ATOM   3694  NZ  LYS A 245     -14.031 -19.596 -34.326  1.00 59.71           N
ATOM   3695 1HZ  LYS A 245     -14.853 -20.176 -34.199  1.00 59.71           H
ATOM   3696 2HZ  LYS A 245     -14.291 -18.742 -34.807  1.00 59.71           H
ATOM   3697 3HZ  LYS A 245     -13.345 -20.099 -34.878  1.00 59.71           H
ATOM   3698  HN  LYS A 245      -9.877 -15.282 -30.191  1.00 59.71           H
ATOM   3699  N   LYS A 246      -7.480 -15.906 -30.462  1.00 57.04           N
ATOM   3700  CA  LYS A 246      -6.127 -15.487 -30.784  1.00 57.04           C
ATOM   3701  C   LYS A 246      -5.149 -16.133 -29.801  1.00 57.04           C
ATOM   3702  O   LYS A 246      -5.395 -16.148 -28.596  1.00 57.04           O
ATOM   3703  HA  LYS A 246      -5.901 -15.853 -31.786  1.00 57.04           H
ATOM   3704  CB  LYS A 246      -6.035 -13.960 -30.829  1.00 57.04           C
ATOM   3705 1HB  LYS A 246      -6.634 -13.532 -30.026  1.00 57.04           H
ATOM   3706 2HB  LYS A 246      -5.005 -13.649 -30.658  1.00 57.04           H
ATOM   3707  CG  LYS A 246      -6.520 -13.421 -32.177  1.00 57.04           C
ATOM   3708 1HG  LYS A 246      -6.002 -13.936 -32.986  1.00 57.04           H
ATOM   3709 2HG  LYS A 246      -7.583 -13.630 -32.295  1.00 57.04           H
ATOM   3710  CD  LYS A 246      -6.276 -11.914 -32.285  1.00 57.04           C
ATOM   3711 1HD  LYS A 246      -6.934 -11.386 -31.595  1.00 57.04           H
ATOM   3712 2HD  LYS A 246      -5.253 -11.686 -31.986  1.00 57.04           H
ATOM   3713  CE  LYS A 246      -6.520 -11.420 -33.712  1.00 57.04           C
ATOM   3714 1HE  LYS A 246      -5.869 -11.955 -34.404  1.00 57.04           H
ATOM   3715 2HE  LYS A 246      -7.546 -11.636 -34.008  1.00 57.04           H
ATOM   3716  NZ  LYS A 246      -6.265  -9.965 -33.807  1.00 57.04           N
ATOM   3717 1HZ  LYS A 246      -6.444  -9.652 -34.755  1.00 57.04           H
ATOM   3718 2HZ  LYS A 246      -6.878  -9.473 -33.167  1.00 57.04           H
ATOM   3719 3HZ  LYS A 246      -5.299  -9.775 -33.565  1.00 57.04           H
ATOM   3720  HN  LYS A 246      -8.001 -15.260 -29.903  1.00 57.04           H
ATOM   3721  N   SER A 247      -4.061 -16.650 -30.351  1.00 56.51           N
ATOM   3722  CA  SER A 247      -3.073 -17.347 -29.545  1.00 56.51           C
ATOM   3723  C   SER A 247      -2.563 -16.428 -28.433  1.00 56.51           C
ATOM   3724  O   SER A 247      -2.233 -16.891 -27.342  1.00 56.51           O
ATOM   3725  HA  SER A 247      -3.598 -18.203 -29.122  1.00 56.51           H
ATOM   3726  CB  SER A 247      -1.907 -17.837 -30.405  1.00 56.51           C
ATOM   3727 1HB  SER A 247      -1.210 -18.400 -29.784  1.00 56.51           H
ATOM   3728 2HB  SER A 247      -2.280 -18.523 -31.165  1.00 56.51           H
ATOM   3729  OG  SER A 247      -1.217 -16.761 -31.034  1.00 56.51           O
ATOM   3730  HG  SER A 247      -0.475 -17.115 -31.602  1.00 56.51           H
ATOM   3731  HN  SER A 247      -3.849 -16.599 -31.327  1.00 56.51           H
ATOM   3732  N   SER A 248      -2.514 -15.142 -28.748  1.00 58.72           N
ATOM   3733  CA  SER A 248      -1.810 -14.191 -27.904  1.00 58.72           C
ATOM   3734  C   SER A 248      -2.412 -14.194 -26.497  1.00 58.72           C
ATOM   3735  O   SER A 248      -1.890 -13.543 -25.594  1.00 58.72           O
ATOM   3736  HA  SER A 248      -0.777 -14.537 -27.879  1.00 58.72           H
ATOM   3737  CB  SER A 248      -1.861 -12.783 -28.499  1.00 58.72           C
ATOM   3738 1HB  SER A 248      -1.238 -12.115 -27.905  1.00 58.72           H
ATOM   3739 2HB  SER A 248      -1.441 -12.799 -29.505  1.00 58.72           H
ATOM   3740  OG  SER A 248      -3.190 -12.272 -28.549  1.00 58.72           O
ATOM   3741  HG  SER A 248      -3.189 -11.351 -28.940  1.00 58.72           H
ATOM   3742  HN  SER A 248      -2.943 -14.748 -29.561  1.00 58.72           H
ATOM   3743  N   LYS A 249      -3.501 -14.936 -26.356  1.00 62.34           N
ATOM   3744  CA  LYS A 249      -4.164 -15.053 -25.068  1.00 62.34           C
ATOM   3745  C   LYS A 249      -3.141 -15.467 -24.008  1.00 62.34           C
ATOM   3746  O   LYS A 249      -3.107 -14.898 -22.918  1.00 62.34           O
ATOM   3747  HA  LYS A 249      -4.550 -14.068 -24.809  1.00 62.34           H
ATOM   3748  CB  LYS A 249      -5.363 -15.998 -25.168  1.00 62.34           C
ATOM   3749 1HB  LYS A 249      -5.022 -16.998 -25.437  1.00 62.34           H
ATOM   3750 2HB  LYS A 249      -5.849 -16.079 -24.195  1.00 62.34           H
ATOM   3751  CG  LYS A 249      -6.370 -15.499 -26.207  1.00 62.34           C
ATOM   3752 1HG  LYS A 249      -7.060 -14.796 -25.741  1.00 62.34           H
ATOM   3753 2HG  LYS A 249      -5.846 -14.958 -26.994  1.00 62.34           H
ATOM   3754  CD  LYS A 249      -7.153 -16.664 -26.815  1.00 62.34           C
ATOM   3755 1HD  LYS A 249      -6.495 -17.256 -27.452  1.00 62.34           H
ATOM   3756 2HD  LYS A 249      -7.506 -17.324 -26.022  1.00 62.34           H
ATOM   3757  CE  LYS A 249      -8.343 -16.158 -27.632  1.00 62.34           C
ATOM   3758 1HE  LYS A 249      -8.682 -15.200 -27.236  1.00 62.34           H
ATOM   3759 2HE  LYS A 249      -8.037 -15.986 -28.664  1.00 62.34           H
ATOM   3760  NZ  LYS A 249      -9.452 -17.137 -27.594  1.00 62.34           N
ATOM   3761 1HZ  LYS A 249      -9.999 -17.062 -28.445  1.00 62.34           H
ATOM   3762 2HZ  LYS A 249      -9.073 -18.074 -27.518  1.00 62.34           H
ATOM   3763 3HZ  LYS A 249     -10.045 -16.946 -26.794  1.00 62.34           H
ATOM   3764  HN  LYS A 249      -3.928 -15.449 -27.100  1.00 62.34           H
ATOM   3765  N   HIS A 250      -2.333 -16.455 -24.365  1.00 68.92           N
ATOM   3766  CA  HIS A 250      -1.528 -17.157 -23.380  1.00 68.92           C
ATOM   3767  C   HIS A 250      -0.549 -16.179 -22.727  1.00 68.92           C
ATOM   3768  O   HIS A 250      -0.326 -16.232 -21.519  1.00 68.92           O
ATOM   3769  HA  HIS A 250      -2.217 -17.529 -22.621  1.00 68.92           H
ATOM   3770  CB  HIS A 250      -0.830 -18.364 -24.009  1.00 68.92           C
ATOM   3771 1HB  HIS A 250      -0.301 -18.039 -24.905  1.00 68.92           H
ATOM   3772 2HB  HIS A 250      -0.080 -18.740 -23.314  1.00 68.92           H
ATOM   3773  CG  HIS A 250      -1.765 -19.492 -24.375  1.00 68.92           C
ATOM   3774  ND1 HIS A 250      -2.295 -20.362 -23.438  1.00 68.92           N
ATOM   3775  HD1 HIS A 250      -2.121 -20.337 -22.453  1.00 68.92           H
ATOM   3776  CD2 HIS A 250      -2.261 -19.883 -25.585  1.00 68.92           C
ATOM   3777  HD2 HIS A 250      -2.045 -19.411 -26.544  1.00 68.92           H
ATOM   3778  CE1 HIS A 250      -3.071 -21.232 -24.066  1.00 68.92           C
ATOM   3779  HE1 HIS A 250      -3.630 -22.045 -23.601  1.00 68.92           H
ATOM   3780  NE2 HIS A 250      -3.048 -20.934 -25.397  1.00 68.92           N
ATOM   3781  HN  HIS A 250      -2.224 -16.776 -25.306  1.00 68.92           H
ATOM   3782  N   LYS A 251       0.011 -15.310 -23.556  1.00 69.26           N
ATOM   3783  CA  LYS A 251       0.970 -14.329 -23.077  1.00 69.26           C
ATOM   3784  C   LYS A 251       0.266 -13.353 -22.132  1.00 69.26           C
ATOM   3785  O   LYS A 251       0.739 -13.106 -21.024  1.00 69.26           O
ATOM   3786  HA  LYS A 251       1.732 -14.867 -22.513  1.00 69.26           H
ATOM   3787  CB  LYS A 251       1.673 -13.648 -24.253  1.00 69.26           C
ATOM   3788 1HB  LYS A 251       1.949 -14.394 -24.998  1.00 69.26           H
ATOM   3789 2HB  LYS A 251       0.988 -12.953 -24.737  1.00 69.26           H
ATOM   3790  CG  LYS A 251       2.923 -12.900 -23.785  1.00 69.26           C
ATOM   3791 1HG  LYS A 251       2.631 -12.025 -23.204  1.00 69.26           H
ATOM   3792 2HG  LYS A 251       3.509 -13.540 -23.126  1.00 69.26           H
ATOM   3793  CD  LYS A 251       3.779 -12.465 -24.976  1.00 69.26           C
ATOM   3794 1HD  LYS A 251       3.878 -13.292 -25.679  1.00 69.26           H
ATOM   3795 2HD  LYS A 251       3.283 -11.653 -25.508  1.00 69.26           H
ATOM   3796  CE  LYS A 251       5.166 -12.010 -24.517  1.00 69.26           C
ATOM   3797 1HE  LYS A 251       5.103 -11.010 -24.087  1.00 69.26           H
ATOM   3798 2HE  LYS A 251       5.532 -12.672 -23.733  1.00 69.26           H
ATOM   3799  NZ  LYS A 251       6.113 -12.007 -25.654  1.00 69.26           N
ATOM   3800 1HZ  LYS A 251       7.051 -11.828 -25.313  1.00 69.26           H
ATOM   3801 2HZ  LYS A 251       6.089 -12.910 -26.117  1.00 69.26           H
ATOM   3802 3HZ  LYS A 251       5.849 -11.283 -26.313  1.00 69.26           H
ATOM   3803  HN  LYS A 251      -0.182 -15.269 -24.537  1.00 69.26           H
ATOM   3804  N   ALA A 252      -0.853 -12.824 -22.606  1.00 68.77           N
ATOM   3805  CA  ALA A 252      -1.592 -11.831 -21.845  1.00 68.77           C
ATOM   3806  C   ALA A 252      -2.079 -12.456 -20.536  1.00 68.77           C
ATOM   3807  O   ALA A 252      -2.083 -11.801 -19.495  1.00 68.77           O
ATOM   3808  HA  ALA A 252      -0.908 -11.014 -21.615  1.00 68.77           H
ATOM   3809  CB  ALA A 252      -2.742 -11.288 -22.695  1.00 68.77           C
ATOM   3810 1HB  ALA A 252      -2.340 -10.829 -23.599  1.00 68.77           H
ATOM   3811 2HB  ALA A 252      -3.409 -12.105 -22.969  1.00 68.77           H
ATOM   3812 3HB  ALA A 252      -3.295 -10.542 -22.124  1.00 68.77           H
ATOM   3813  HN  ALA A 252      -1.255 -13.064 -23.490  1.00 68.77           H
ATOM   3814  N   LEU A 253      -2.479 -13.715 -20.632  1.00 73.83           N
ATOM   3815  CA  LEU A 253      -2.973 -14.434 -19.470  1.00 73.83           C
ATOM   3816  C   LEU A 253      -1.847 -14.569 -18.442  1.00 73.83           C
ATOM   3817  O   LEU A 253      -2.040 -14.278 -17.263  1.00 73.83           O
ATOM   3818  HA  LEU A 253      -3.771 -13.836 -19.030  1.00 73.83           H
ATOM   3819  CB  LEU A 253      -3.587 -15.771 -19.888  1.00 73.83           C
ATOM   3820 1HB  LEU A 253      -4.262 -15.593 -20.725  1.00 73.83           H
ATOM   3821 2HB  LEU A 253      -2.789 -16.417 -20.254  1.00 73.83           H
ATOM   3822  CG  LEU A 253      -4.356 -16.525 -18.801  1.00 73.83           C
ATOM   3823  HG  LEU A 253      -3.761 -16.510 -17.888  1.00 73.83           H
ATOM   3824  CD1 LEU A 253      -5.683 -15.831 -18.487  1.00 73.83           C
ATOM   3825 1HD1 LEU A 253      -5.489 -14.817 -18.138  1.00 73.83           H
ATOM   3826 2HD1 LEU A 253      -6.296 -15.795 -19.388  1.00 73.83           H
ATOM   3827 3HD1 LEU A 253      -6.210 -16.388 -17.712  1.00 73.83           H
ATOM   3828  CD2 LEU A 253      -4.554 -17.992 -19.187  1.00 73.83           C
ATOM   3829 1HD2 LEU A 253      -5.118 -18.051 -20.118  1.00 73.83           H
ATOM   3830 2HD2 LEU A 253      -3.582 -18.467 -19.320  1.00 73.83           H
ATOM   3831 3HD2 LEU A 253      -5.104 -18.505 -18.397  1.00 73.83           H
ATOM   3832  HN  LEU A 253      -2.469 -14.242 -21.482  1.00 73.83           H
ATOM   3833  N   LYS A 254      -0.696 -15.010 -18.928  1.00 75.97           N
ATOM   3834  CA  LYS A 254       0.445 -15.240 -18.057  1.00 75.97           C
ATOM   3835  C   LYS A 254       0.774 -13.950 -17.304  1.00 75.97           C
ATOM   3836  O   LYS A 254       0.928 -13.961 -16.084  1.00 75.97           O
ATOM   3837  HA  LYS A 254       0.154 -15.999 -17.331  1.00 75.97           H
ATOM   3838  CB  LYS A 254       1.622 -15.805 -18.854  1.00 75.97           C
ATOM   3839 1HB  LYS A 254       1.296 -16.673 -19.426  1.00 75.97           H
ATOM   3840 2HB  LYS A 254       1.969 -15.062 -19.573  1.00 75.97           H
ATOM   3841  CG  LYS A 254       2.773 -16.201 -17.927  1.00 75.97           C
ATOM   3842 1HG  LYS A 254       3.155 -15.316 -17.417  1.00 75.97           H
ATOM   3843 2HG  LYS A 254       2.406 -16.879 -17.156  1.00 75.97           H
ATOM   3844  CD  LYS A 254       3.902 -16.872 -18.710  1.00 75.97           C
ATOM   3845 1HD  LYS A 254       3.516 -17.746 -19.234  1.00 75.97           H
ATOM   3846 2HD  LYS A 254       4.281 -16.187 -19.469  1.00 75.97           H
ATOM   3847  CE  LYS A 254       5.042 -17.291 -17.779  1.00 75.97           C
ATOM   3848 1HE  LYS A 254       5.496 -16.407 -17.331  1.00 75.97           H
ATOM   3849 2HE  LYS A 254       4.648 -17.896 -16.962  1.00 75.97           H
ATOM   3850  NZ  LYS A 254       6.065 -18.058 -18.524  1.00 75.97           N
ATOM   3851 1HZ  LYS A 254       6.823 -18.307 -17.898  1.00 75.97           H
ATOM   3852 2HZ  LYS A 254       5.646 -18.902 -18.901  1.00 75.97           H
ATOM   3853 3HZ  LYS A 254       6.426 -17.492 -19.284  1.00 75.97           H
ATOM   3854  HN  LYS A 254      -0.536 -15.209 -19.895  1.00 75.97           H
ATOM   3855  N   VAL A 255       0.873 -12.868 -18.063  1.00 73.75           N
ATOM   3856  CA  VAL A 255       1.186 -11.573 -17.483  1.00 73.75           C
ATOM   3857  C   VAL A 255       0.228 -11.293 -16.324  1.00 73.75           C
ATOM   3858  O   VAL A 255       0.655 -10.882 -15.246  1.00 73.75           O
ATOM   3859  HA  VAL A 255       2.202 -11.624 -17.094  1.00 73.75           H
ATOM   3860  CB  VAL A 255       1.146 -10.492 -18.565  1.00 73.75           C
ATOM   3861  HB  VAL A 255       0.204 -10.591 -19.104  1.00 73.75           H
ATOM   3862  CG1 VAL A 255       1.189  -9.094 -17.945  1.00 73.75           C
ATOM   3863 1HG1 VAL A 255       0.329  -8.962 -17.288  1.00 73.75           H
ATOM   3864 2HG1 VAL A 255       2.108  -8.979 -17.370  1.00 73.75           H
ATOM   3865 3HG1 VAL A 255       1.159  -8.345 -18.737  1.00 73.75           H
ATOM   3866  CG2 VAL A 255       2.284 -10.681 -19.571  1.00 73.75           C
ATOM   3867 1HG2 VAL A 255       3.241 -10.621 -19.052  1.00 73.75           H
ATOM   3868 2HG2 VAL A 255       2.189 -11.656 -20.048  1.00 73.75           H
ATOM   3869 3HG2 VAL A 255       2.232  -9.899 -20.329  1.00 73.75           H
ATOM   3870  HN  VAL A 255       0.744 -12.867 -19.055  1.00 73.75           H
ATOM   3871  N   THR A 256      -1.050 -11.528 -16.584  1.00 74.03           N
ATOM   3872  CA  THR A 256      -2.092 -11.094 -15.669  1.00 74.03           C
ATOM   3873  C   THR A 256      -2.032 -11.900 -14.371  1.00 74.03           C
ATOM   3874  O   THR A 256      -2.127 -11.337 -13.281  1.00 74.03           O
ATOM   3875  HA  THR A 256      -1.908 -10.052 -15.408  1.00 74.03           H
ATOM   3876  CB  THR A 256      -3.435 -11.208 -16.394  1.00 74.03           C
ATOM   3877  HB  THR A 256      -3.631 -12.239 -16.689  1.00 74.03           H
ATOM   3878  OG1 THR A 256      -3.334 -10.271 -17.463  1.00 74.03           O
ATOM   3879  HG1 THR A 256      -3.345 -10.750 -18.340  1.00 74.03           H
ATOM   3880  CG2 THR A 256      -4.601 -10.688 -15.551  1.00 74.03           C
ATOM   3881 1HG2 THR A 256      -4.437  -9.637 -15.313  1.00 74.03           H
ATOM   3882 2HG2 THR A 256      -4.668 -11.264 -14.628  1.00 74.03           H
ATOM   3883 3HG2 THR A 256      -5.530 -10.793 -16.112  1.00 74.03           H
ATOM   3884  HN  THR A 256      -1.376 -12.005 -17.401  1.00 74.03           H
ATOM   3885  N   ILE A 257      -1.875 -13.206 -14.529  1.00 77.74           N
ATOM   3886  CA  ILE A 257      -1.819 -14.098 -13.383  1.00 77.74           C
ATOM   3887  C   ILE A 257      -0.625 -13.718 -12.505  1.00 77.74           C
ATOM   3888  O   ILE A 257      -0.729 -13.712 -11.279  1.00 77.74           O
ATOM   3889  HA  ILE A 257      -2.732 -13.948 -12.808  1.00 77.74           H
ATOM   3890  CB  ILE A 257      -1.806 -15.558 -13.840  1.00 77.74           C
ATOM   3891  HB  ILE A 257      -1.041 -15.668 -14.609  1.00 77.74           H
ATOM   3892  CG1 ILE A 257      -3.143 -15.946 -14.475  1.00 77.74           C
ATOM   3893 1HG1 ILE A 257      -3.922 -15.955 -13.712  1.00 77.74           H
ATOM   3894 2HG1 ILE A 257      -3.429 -15.198 -15.214  1.00 77.74           H
ATOM   3895  CG2 ILE A 257      -1.426 -16.490 -12.688  1.00 77.74           C
ATOM   3896 1HG2 ILE A 257      -0.433 -16.230 -12.322  1.00 77.74           H
ATOM   3897 2HG2 ILE A 257      -2.150 -16.383 -11.881  1.00 77.74           H
ATOM   3898 3HG2 ILE A 257      -1.424 -17.521 -13.041  1.00 77.74           H
ATOM   3899  CD1 ILE A 257      -3.056 -17.321 -15.139  1.00 77.74           C
ATOM   3900 1HD1 ILE A 257      -2.293 -17.301 -15.917  1.00 77.74           H
ATOM   3901 2HD1 ILE A 257      -2.793 -18.070 -14.392  1.00 77.74           H
ATOM   3902 3HD1 ILE A 257      -4.020 -17.572 -15.582  1.00 77.74           H
ATOM   3903  HN  ILE A 257      -1.786 -13.655 -15.418  1.00 77.74           H
ATOM   3904  N   THR A 258       0.481 -13.410 -13.166  1.00 80.14           N
ATOM   3905  CA  THR A 258       1.711 -13.095 -12.460  1.00 80.14           C
ATOM   3906  C   THR A 258       1.498 -11.904 -11.523  1.00 80.14           C
ATOM   3907  O   THR A 258       1.879 -11.953 -10.354  1.00 80.14           O
ATOM   3908  HA  THR A 258       1.979 -13.948 -11.836  1.00 80.14           H
ATOM   3909  CB  THR A 258       2.807 -12.860 -13.501  1.00 80.14           C
ATOM   3910  HB  THR A 258       2.544 -12.036 -14.165  1.00 80.14           H
ATOM   3911  OG1 THR A 258       2.967 -14.129 -14.129  1.00 80.14           O
ATOM   3912  HG1 THR A 258       2.307 -14.227 -14.874  1.00 80.14           H
ATOM   3913  CG2 THR A 258       4.171 -12.585 -12.864  1.00 80.14           C
ATOM   3914 1HG2 THR A 258       4.466 -13.439 -12.254  1.00 80.14           H
ATOM   3915 2HG2 THR A 258       4.107 -11.695 -12.238  1.00 80.14           H
ATOM   3916 3HG2 THR A 258       4.912 -12.426 -13.647  1.00 80.14           H
ATOM   3917  HN  THR A 258       0.545 -13.375 -14.163  1.00 80.14           H
ATOM   3918  N   VAL A 259       0.890 -10.862 -12.071  1.00 75.94           N
ATOM   3919  CA  VAL A 259       0.709  -9.626 -11.329  1.00 75.94           C
ATOM   3920  C   VAL A 259      -0.168  -9.895 -10.105  1.00 75.94           C
ATOM   3921  O   VAL A 259       0.138  -9.437  -9.005  1.00 75.94           O
ATOM   3922  HA  VAL A 259       1.692  -9.298 -10.991  1.00 75.94           H
ATOM   3923  CB  VAL A 259       0.138  -8.544 -12.248  1.00 75.94           C
ATOM   3924  HB  VAL A 259      -0.749  -8.950 -12.734  1.00 75.94           H
ATOM   3925  CG1 VAL A 259      -0.288  -7.313 -11.445  1.00 75.94           C
ATOM   3926 1HG1 VAL A 259      -1.054  -7.597 -10.723  1.00 75.94           H
ATOM   3927 2HG1 VAL A 259       0.575  -6.905 -10.919  1.00 75.94           H
ATOM   3928 3HG1 VAL A 259      -0.690  -6.559 -12.122  1.00 75.94           H
ATOM   3929  CG2 VAL A 259       1.141  -8.166 -13.339  1.00 75.94           C
ATOM   3930 1HG2 VAL A 259       2.054  -7.788 -12.879  1.00 75.94           H
ATOM   3931 2HG2 VAL A 259       1.375  -9.046 -13.939  1.00 75.94           H
ATOM   3932 3HG2 VAL A 259       0.710  -7.395 -13.978  1.00 75.94           H
ATOM   3933  HN  VAL A 259       0.525 -10.854 -13.002  1.00 75.94           H
ATOM   3934  N   LEU A 260      -1.242 -10.636 -10.337  1.00 77.31           N
ATOM   3935  CA  LEU A 260      -2.179 -10.949  -9.272  1.00 77.31           C
ATOM   3936  C   LEU A 260      -1.443 -11.685  -8.150  1.00 77.31           C
ATOM   3937  O   LEU A 260      -1.609 -11.358  -6.976  1.00 77.31           O
ATOM   3938  HA  LEU A 260      -2.554 -10.005  -8.878  1.00 77.31           H
ATOM   3939  CB  LEU A 260      -3.381 -11.717  -9.825  1.00 77.31           C
ATOM   3940 1HB  LEU A 260      -3.869 -11.097 -10.577  1.00 77.31           H
ATOM   3941 2HB  LEU A 260      -3.015 -12.608 -10.336  1.00 77.31           H
ATOM   3942  CG  LEU A 260      -4.432 -12.148  -8.800  1.00 77.31           C
ATOM   3943  HG  LEU A 260      -3.942 -12.766  -8.048  1.00 77.31           H
ATOM   3944  CD1 LEU A 260      -5.020 -10.935  -8.075  1.00 77.31           C
ATOM   3945 1HD1 LEU A 260      -4.224 -10.401  -7.557  1.00 77.31           H
ATOM   3946 2HD1 LEU A 260      -5.491 -10.272  -8.800  1.00 77.31           H
ATOM   3947 3HD1 LEU A 260      -5.764 -11.270  -7.352  1.00 77.31           H
ATOM   3948  CD2 LEU A 260      -5.517 -13.006  -9.454  1.00 77.31           C
ATOM   3949 1HD2 LEU A 260      -6.009 -12.433 -10.239  1.00 77.31           H
ATOM   3950 2HD2 LEU A 260      -5.063 -13.899  -9.885  1.00 77.31           H
ATOM   3951 3HD2 LEU A 260      -6.251 -13.299  -8.703  1.00 77.31           H
ATOM   3952  HN  LEU A 260      -1.474 -11.019 -11.231  1.00 77.31           H
ATOM   3953  N   THR A 261      -0.646 -12.664  -8.552  1.00 83.94           N
ATOM   3954  CA  THR A 261      -0.001 -13.544  -7.592  1.00 83.94           C
ATOM   3955  C   THR A 261       0.952 -12.750  -6.697  1.00 83.94           C
ATOM   3956  O   THR A 261       0.992 -12.962  -5.486  1.00 83.94           O
ATOM   3957  HA  THR A 261      -0.768 -13.969  -6.946  1.00 83.94           H
ATOM   3958  CB  THR A 261       0.690 -14.666  -8.371  1.00 83.94           C
ATOM   3959  HB  THR A 261       1.523 -14.278  -8.956  1.00 83.94           H
ATOM   3960  OG1 THR A 261      -0.362 -15.267  -9.121  1.00 83.94           O
ATOM   3961  HG1 THR A 261      -0.339 -14.939 -10.065  1.00 83.94           H
ATOM   3962  CG2 THR A 261       1.187 -15.790  -7.460  1.00 83.94           C
ATOM   3963 1HG2 THR A 261       0.343 -16.224  -6.924  1.00 83.94           H
ATOM   3964 2HG2 THR A 261       1.904 -15.388  -6.744  1.00 83.94           H
ATOM   3965 3HG2 THR A 261       1.669 -16.560  -8.062  1.00 83.94           H
ATOM   3966  HN  THR A 261      -0.439 -12.859  -9.510  1.00 83.94           H
ATOM   3967  N   VAL A 262       1.696 -11.853  -7.327  1.00 83.74           N
ATOM   3968  CA  VAL A 262       2.694 -11.075  -6.614  1.00 83.74           C
ATOM   3969  C   VAL A 262       2.002 -10.209  -5.559  1.00 83.74           C
ATOM   3970  O   VAL A 262       2.478 -10.100  -4.430  1.00 83.74           O
ATOM   3971  HA  VAL A 262       3.360 -11.776  -6.110  1.00 83.74           H
ATOM   3972  CB  VAL A 262       3.527 -10.258  -7.604  1.00 83.74           C
ATOM   3973  HB  VAL A 262       2.840  -9.698  -8.237  1.00 83.74           H
ATOM   3974  CG1 VAL A 262       4.419  -9.253  -6.872  1.00 83.74           C
ATOM   3975 1HG1 VAL A 262       3.797  -8.571  -6.293  1.00 83.74           H
ATOM   3976 2HG1 VAL A 262       5.095  -9.786  -6.204  1.00 83.74           H
ATOM   3977 3HG1 VAL A 262       5.000  -8.686  -7.600  1.00 83.74           H
ATOM   3978  CG2 VAL A 262       4.358 -11.173  -8.506  1.00 83.74           C
ATOM   3979 1HG2 VAL A 262       5.032 -11.773  -7.894  1.00 83.74           H
ATOM   3980 2HG2 VAL A 262       3.694 -11.831  -9.067  1.00 83.74           H
ATOM   3981 3HG2 VAL A 262       4.940 -10.567  -9.200  1.00 83.74           H
ATOM   3982  HN  VAL A 262       1.626 -11.656  -8.305  1.00 83.74           H
ATOM   3983  N   PHE A 263       0.889  -9.616  -5.965  1.00 80.43           N
ATOM   3984  CA  PHE A 263       0.141  -8.740  -5.078  1.00 80.43           C
ATOM   3985  C   PHE A 263      -0.376  -9.507  -3.859  1.00 80.43           C
ATOM   3986  O   PHE A 263      -0.171  -9.083  -2.723  1.00 80.43           O
ATOM   3987  HA  PHE A 263       0.822  -7.955  -4.750  1.00 80.43           H
ATOM   3988  CB  PHE A 263      -1.052  -8.209  -5.875  1.00 80.43           C
ATOM   3989 1HB  PHE A 263      -0.684  -7.712  -6.773  1.00 80.43           H
ATOM   3990 2HB  PHE A 263      -1.660  -9.051  -6.204  1.00 80.43           H
ATOM   3991  CG  PHE A 263      -1.936  -7.233  -5.096  1.00 80.43           C
ATOM   3992  CD1 PHE A 263      -2.977  -7.700  -4.356  1.00 80.43           C
ATOM   3993  HD1 PHE A 263      -3.181  -8.770  -4.318  1.00 80.43           H
ATOM   3994  CD2 PHE A 263      -1.681  -5.898  -5.144  1.00 80.43           C
ATOM   3995  HD2 PHE A 263      -0.847  -5.523  -5.738  1.00 80.43           H
ATOM   3996  CE1 PHE A 263      -3.797  -6.794  -3.633  1.00 80.43           C
ATOM   3997  HE1 PHE A 263      -4.631  -7.169  -3.040  1.00 80.43           H
ATOM   3998  CE2 PHE A 263      -2.501  -4.992  -4.421  1.00 80.43           C
ATOM   3999  HE2 PHE A 263      -2.297  -3.922  -4.460  1.00 80.43           H
ATOM   4000  CZ  PHE A 263      -3.542  -5.459  -3.681  1.00 80.43           C
ATOM   4001  HZ  PHE A 263      -4.172  -4.764  -3.126  1.00 80.43           H
ATOM   4002  HN  PHE A 263       0.498  -9.725  -6.879  1.00 80.43           H
ATOM   4003  N   VAL A 264      -1.036 -10.621  -4.137  1.00 83.94           N
ATOM   4004  CA  VAL A 264      -1.679 -11.392  -3.087  1.00 83.94           C
ATOM   4005  C   VAL A 264      -0.623 -11.856  -2.082  1.00 83.94           C
ATOM   4006  O   VAL A 264      -0.811 -11.725  -0.873  1.00 83.94           O
ATOM   4007  HA  VAL A 264      -2.382 -10.733  -2.577  1.00 83.94           H
ATOM   4008  CB  VAL A 264      -2.472 -12.549  -3.697  1.00 83.94           C
ATOM   4009  HB  VAL A 264      -1.803 -13.103  -4.356  1.00 83.94           H
ATOM   4010  CG1 VAL A 264      -2.964 -13.509  -2.612  1.00 83.94           C
ATOM   4011 1HG1 VAL A 264      -2.109 -13.918  -2.073  1.00 83.94           H
ATOM   4012 2HG1 VAL A 264      -3.609 -12.972  -1.917  1.00 83.94           H
ATOM   4013 3HG1 VAL A 264      -3.525 -14.322  -3.074  1.00 83.94           H
ATOM   4014  CG2 VAL A 264      -3.639 -12.030  -4.540  1.00 83.94           C
ATOM   4015 1HG2 VAL A 264      -4.307 -11.441  -3.912  1.00 83.94           H
ATOM   4016 2HG2 VAL A 264      -3.254 -11.406  -5.347  1.00 83.94           H
ATOM   4017 3HG2 VAL A 264      -4.185 -12.873  -4.962  1.00 83.94           H
ATOM   4018  HN  VAL A 264      -1.136 -10.997  -5.058  1.00 83.94           H
ATOM   4019  N   LEU A 265       0.465 -12.389  -2.619  1.00 89.01           N
ATOM   4020  CA  LEU A 265       1.481 -13.014  -1.788  1.00 89.01           C
ATOM   4021  C   LEU A 265       2.134 -11.951  -0.902  1.00 89.01           C
ATOM   4022  O   LEU A 265       2.596 -12.253   0.197  1.00 89.01           O
ATOM   4023  HA  LEU A 265       0.978 -13.737  -1.146  1.00 89.01           H
ATOM   4024  CB  LEU A 265       2.476 -13.791  -2.652  1.00 89.01           C
ATOM   4025 1HB  LEU A 265       2.828 -13.133  -3.447  1.00 89.01           H
ATOM   4026 2HB  LEU A 265       3.341 -14.041  -2.039  1.00 89.01           H
ATOM   4027  CG  LEU A 265       1.949 -15.078  -3.290  1.00 89.01           C
ATOM   4028  HG  LEU A 265       1.090 -14.824  -3.911  1.00 89.01           H
ATOM   4029  CD1 LEU A 265       3.000 -15.706  -4.207  1.00 89.01           C
ATOM   4030 1HD1 LEU A 265       3.258 -15.003  -4.999  1.00 89.01           H
ATOM   4031 2HD1 LEU A 265       3.893 -15.943  -3.628  1.00 89.01           H
ATOM   4032 3HD1 LEU A 265       2.600 -16.619  -4.647  1.00 89.01           H
ATOM   4033  CD2 LEU A 265       1.460 -16.059  -2.222  1.00 89.01           C
ATOM   4034 1HD2 LEU A 265       2.285 -16.311  -1.556  1.00 89.01           H
ATOM   4035 2HD2 LEU A 265       0.656 -15.599  -1.647  1.00 89.01           H
ATOM   4036 3HD2 LEU A 265       1.091 -16.964  -2.703  1.00 89.01           H
ATOM   4037  HN  LEU A 265       0.658 -12.398  -3.600  1.00 89.01           H
ATOM   4038  N   SER A 266       2.151 -10.729  -1.414  1.00 89.00           N
ATOM   4039  CA  SER A 266       2.830  -9.641  -0.730  1.00 89.00           C
ATOM   4040  C   SER A 266       1.911  -9.039   0.335  1.00 89.00           C
ATOM   4041  O   SER A 266       2.356  -8.726   1.439  1.00 89.00           O
ATOM   4042  HA  SER A 266       3.707 -10.094  -0.267  1.00 89.00           H
ATOM   4043  CB  SER A 266       3.275  -8.562  -1.719  1.00 89.00           C
ATOM   4044 1HB  SER A 266       3.737  -7.739  -1.173  1.00 89.00           H
ATOM   4045 2HB  SER A 266       4.036  -8.971  -2.383  1.00 89.00           H
ATOM   4046  OG  SER A 266       2.187  -8.066  -2.493  1.00 89.00           O
ATOM   4047  HG  SER A 266       2.114  -8.578  -3.348  1.00 89.00           H
ATOM   4048  HN  SER A 266       1.713 -10.478  -2.277  1.00 89.00           H
ATOM   4049  N   GLN A 267       0.647  -8.894  -0.033  1.00 87.76           N
ATOM   4050  CA  GLN A 267      -0.277  -8.101   0.760  1.00 87.76           C
ATOM   4051  C   GLN A 267      -1.025  -8.992   1.753  1.00 87.76           C
ATOM   4052  O   GLN A 267      -1.359  -8.556   2.854  1.00 87.76           O
ATOM   4053  HA  GLN A 267       0.344  -7.385   1.299  1.00 87.76           H
ATOM   4054  CB  GLN A 267      -1.255  -7.339  -0.138  1.00 87.76           C
ATOM   4055 1HB  GLN A 267      -1.819  -8.045  -0.748  1.00 87.76           H
ATOM   4056 2HB  GLN A 267      -1.977  -6.802   0.478  1.00 87.76           H
ATOM   4057  CG  GLN A 267      -0.515  -6.352  -1.042  1.00 87.76           C
ATOM   4058 1HG  GLN A 267       0.169  -6.895  -1.695  1.00 87.76           H
ATOM   4059 2HG  GLN A 267      -1.228  -5.837  -1.686  1.00 87.76           H
ATOM   4060  CD  GLN A 267       0.265  -5.329  -0.215  1.00 87.76           C
ATOM   4061  OE1 GLN A 267      -0.189  -4.844   0.808  1.00 87.76           O
ATOM   4062  NE2 GLN A 267       1.461  -5.029  -0.713  1.00 87.76           N
ATOM   4063 1HE2 GLN A 267       1.774  -5.463  -1.558  1.00 87.76           H
ATOM   4064 2HE2 GLN A 267       2.048  -4.369  -0.243  1.00 87.76           H
ATOM   4065  HN  GLN A 267       0.252  -9.307  -0.854  1.00 87.76           H
ATOM   4066  N   PHE A 268      -1.266 -10.224   1.329  1.00 89.45           N
ATOM   4067  CA  PHE A 268      -2.134 -11.116   2.078  1.00 89.45           C
ATOM   4068  C   PHE A 268      -1.613 -11.322   3.502  1.00 89.45           C
ATOM   4069  O   PHE A 268      -2.352 -11.145   4.469  1.00 89.45           O
ATOM   4070  HA  PHE A 268      -3.119 -10.652   2.118  1.00 89.45           H
ATOM   4071  CB  PHE A 268      -2.131 -12.461   1.348  1.00 89.45           C
ATOM   4072 1HB  PHE A 268      -2.457 -12.305   0.319  1.00 89.45           H
ATOM   4073 2HB  PHE A 268      -1.108 -12.836   1.304  1.00 89.45           H
ATOM   4074  CG  PHE A 268      -3.022 -13.523   1.994  1.00 89.45           C
ATOM   4075  CD1 PHE A 268      -2.473 -14.476   2.795  1.00 89.45           C
ATOM   4076  HD1 PHE A 268      -1.398 -14.483   2.975  1.00 89.45           H
ATOM   4077  CD2 PHE A 268      -4.363 -13.514   1.769  1.00 89.45           C
ATOM   4078  HD2 PHE A 268      -4.803 -12.751   1.127  1.00 89.45           H
ATOM   4079  CE1 PHE A 268      -3.300 -15.461   3.395  1.00 89.45           C
ATOM   4080  HE1 PHE A 268      -2.861 -16.225   4.036  1.00 89.45           H
ATOM   4081  CE2 PHE A 268      -5.190 -14.500   2.369  1.00 89.45           C
ATOM   4082  HE2 PHE A 268      -6.265 -14.493   2.188  1.00 89.45           H
ATOM   4083  CZ  PHE A 268      -4.642 -15.453   3.169  1.00 89.45           C
ATOM   4084  HZ  PHE A 268      -5.277 -16.209   3.630  1.00 89.45           H
ATOM   4085  HN  PHE A 268      -0.881 -10.613   0.493  1.00 89.45           H
ATOM   4086  N   PRO A 269      -0.335 -11.697   3.656  1.00 93.66           N
ATOM   4087  CA  PRO A 269       0.198 -12.033   4.978  1.00 93.66           C
ATOM   4088  C   PRO A 269      -0.052 -10.934   5.997  1.00 93.66           C
ATOM   4089  O   PRO A 269      -0.458 -11.208   7.125  1.00 93.66           O
ATOM   4090  HA  PRO A 269      -0.312 -12.911   5.376  1.00 93.66           H
ATOM   4091  CB  PRO A 269       1.692 -12.243   4.724  1.00 93.66           C
ATOM   4092 1HB  PRO A 269       2.258 -11.324   4.875  1.00 93.66           H
ATOM   4093 2HB  PRO A 269       2.113 -12.990   5.398  1.00 93.66           H
ATOM   4094  CG  PRO A 269       1.741 -12.704   3.272  1.00 93.66           C
ATOM   4095 1HG  PRO A 269       2.729 -12.559   2.835  1.00 93.66           H
ATOM   4096 2HG  PRO A 269       1.517 -13.766   3.176  1.00 93.66           H
ATOM   4097  CD  PRO A 269       0.688 -11.835   2.604  1.00 93.66           C
ATOM   4098 1HD  PRO A 269       1.091 -10.866   2.309  1.00 93.66           H
ATOM   4099 2HD  PRO A 269       0.292 -12.300   1.702  1.00 93.66           H
ATOM   4100  N   TYR A 270       0.201  -9.706   5.569  1.00 92.25           N
ATOM   4101  CA  TYR A 270       0.078  -8.563   6.458  1.00 92.25           C
ATOM   4102  C   TYR A 270      -1.370  -8.381   6.920  1.00 92.25           C
ATOM   4103  O   TYR A 270      -1.625  -8.158   8.102  1.00 92.25           O
ATOM   4104  HA  TYR A 270       0.708  -8.743   7.328  1.00 92.25           H
ATOM   4105  CB  TYR A 270       0.495  -7.342   5.636  1.00 92.25           C
ATOM   4106 1HB  TYR A 270       1.560  -7.411   5.416  1.00 92.25           H
ATOM   4107 2HB  TYR A 270      -0.029  -7.363   4.681  1.00 92.25           H
ATOM   4108  CG  TYR A 270       0.217  -6.004   6.324  1.00 92.25           C
ATOM   4109  CD1 TYR A 270      -0.712  -5.134   5.791  1.00 92.25           C
ATOM   4110  HD1 TYR A 270      -1.249  -5.400   4.880  1.00 92.25           H
ATOM   4111  CD2 TYR A 270       0.896  -5.667   7.477  1.00 92.25           C
ATOM   4112  HD2 TYR A 270       1.630  -6.354   7.898  1.00 92.25           H
ATOM   4113  CE1 TYR A 270      -0.974  -3.875   6.439  1.00 92.25           C
ATOM   4114  HE1 TYR A 270      -1.705  -3.178   6.028  1.00 92.25           H
ATOM   4115  CE2 TYR A 270       0.634  -4.407   8.125  1.00 92.25           C
ATOM   4116  HE2 TYR A 270       1.163  -4.129   9.036  1.00 92.25           H
ATOM   4117  CZ  TYR A 270      -0.288  -3.574   7.573  1.00 92.25           C
ATOM   4118  OH  TYR A 270      -0.535  -2.384   8.185  1.00 92.25           O
ATOM   4119  HH  TYR A 270      -0.028  -2.330   9.045  1.00 92.25           H
ATOM   4120  HN  TYR A 270       0.486  -9.486   4.636  1.00 92.25           H
ATOM   4121  N   ASN A 271      -2.280  -8.484   5.962  1.00 90.26           N
ATOM   4122  CA  ASN A 271      -3.687  -8.253   6.239  1.00 90.26           C
ATOM   4123  C   ASN A 271      -4.210  -9.358   7.159  1.00 90.26           C
ATOM   4124  O   ASN A 271      -5.151  -9.143   7.921  1.00 90.26           O
ATOM   4125  HA  ASN A 271      -3.729  -7.268   6.705  1.00 90.26           H
ATOM   4126  CB  ASN A 271      -4.514  -8.279   4.952  1.00 90.26           C
ATOM   4127 1HB  ASN A 271      -4.205  -9.122   4.334  1.00 90.26           H
ATOM   4128 2HB  ASN A 271      -5.566  -8.430   5.194  1.00 90.26           H
ATOM   4129  CG  ASN A 271      -4.348  -6.976   4.167  1.00 90.26           C
ATOM   4130  OD1 ASN A 271      -4.788  -5.915   4.575  1.00 90.26           O
ATOM   4131  ND2 ASN A 271      -3.689  -7.116   3.020  1.00 90.26           N
ATOM   4132 1HD2 ASN A 271      -3.353  -8.016   2.743  1.00 90.26           H
ATOM   4133 2HD2 ASN A 271      -3.529  -6.321   2.435  1.00 90.26           H
ATOM   4134  HN  ASN A 271      -2.069  -8.721   5.013  1.00 90.26           H
ATOM   4135  N   CYS A 272      -3.577 -10.517   7.058  1.00 93.07           N
ATOM   4136  CA  CYS A 272      -3.900 -11.626   7.939  1.00 93.07           C
ATOM   4137  C   CYS A 272      -3.620 -11.192   9.379  1.00 93.07           C
ATOM   4138  O   CYS A 272      -4.459 -11.375  10.261  1.00 93.07           O
ATOM   4139  HA  CYS A 272      -4.959 -11.840   7.798  1.00 93.07           H
ATOM   4140  CB  CYS A 272      -3.126 -12.891   7.564  1.00 93.07           C
ATOM   4141 1HB  CYS A 272      -2.065 -12.662   7.461  1.00 93.07           H
ATOM   4142 2HB  CYS A 272      -3.216 -13.632   8.358  1.00 93.07           H
ATOM   4143  SG  CYS A 272      -3.771 -13.577   5.994  1.00 93.07           S
ATOM   4144  HG  CYS A 272      -3.207 -12.669   5.203  1.00 93.07           H
ATOM   4145  HN  CYS A 272      -2.856 -10.704   6.390  1.00 93.07           H
ATOM   4146  N   ILE A 273      -2.438 -10.626   9.574  1.00 93.35           N
ATOM   4147  CA  ILE A 273      -2.020 -10.204  10.900  1.00 93.35           C
ATOM   4148  C   ILE A 273      -2.905  -9.046  11.365  1.00 93.35           C
ATOM   4149  O   ILE A 273      -3.282  -8.979  12.534  1.00 93.35           O
ATOM   4150  HA  ILE A 273      -2.172 -11.047  11.574  1.00 93.35           H
ATOM   4151  CB  ILE A 273      -0.525  -9.879  10.912  1.00 93.35           C
ATOM   4152  HB  ILE A 273      -0.335  -9.118  10.154  1.00 93.35           H
ATOM   4153  CG1 ILE A 273       0.307 -11.107  10.537  1.00 93.35           C
ATOM   4154 1HG1 ILE A 273       0.020 -11.456   9.545  1.00 93.35           H
ATOM   4155 2HG1 ILE A 273       1.361 -10.835  10.486  1.00 93.35           H
ATOM   4156  CG2 ILE A 273      -0.102  -9.290  12.259  1.00 93.35           C
ATOM   4157 1HG2 ILE A 273      -0.661  -8.373  12.446  1.00 93.35           H
ATOM   4158 2HG2 ILE A 273      -0.310 -10.010  13.051  1.00 93.35           H
ATOM   4159 3HG2 ILE A 273       0.965  -9.068  12.240  1.00 93.35           H
ATOM   4160  CD1 ILE A 273       0.112 -12.232  11.555  1.00 93.35           C
ATOM   4161 1HD1 ILE A 273       0.423 -11.888  12.541  1.00 93.35           H
ATOM   4162 2HD1 ILE A 273      -0.939 -12.518  11.585  1.00 93.35           H
ATOM   4163 3HD1 ILE A 273       0.715 -13.093  11.265  1.00 93.35           H
ATOM   4164  HN  ILE A 273      -1.773 -10.455   8.847  1.00 93.35           H
ATOM   4165  N   LEU A 274      -3.211  -8.163  10.426  1.00 91.85           N
ATOM   4166  CA  LEU A 274      -4.046  -7.012  10.724  1.00 91.85           C
ATOM   4167  C   LEU A 274      -5.405  -7.493  11.236  1.00 91.85           C
ATOM   4168  O   LEU A 274      -5.988  -6.880  12.129  1.00 91.85           O
ATOM   4169  HA  LEU A 274      -3.556  -6.450  11.519  1.00 91.85           H
ATOM   4170  CB  LEU A 274      -4.139  -6.088   9.508  1.00 91.85           C
ATOM   4171 1HB  LEU A 274      -3.176  -6.094   8.998  1.00 91.85           H
ATOM   4172 2HB  LEU A 274      -4.870  -6.505   8.815  1.00 91.85           H
ATOM   4173  CG  LEU A 274      -4.523  -4.635   9.797  1.00 91.85           C
ATOM   4174  HG  LEU A 274      -5.180  -4.623  10.667  1.00 91.85           H
ATOM   4175  CD1 LEU A 274      -3.289  -3.802  10.150  1.00 91.85           C
ATOM   4176 1HD1 LEU A 274      -2.810  -4.220  11.035  1.00 91.85           H
ATOM   4177 2HD1 LEU A 274      -2.589  -3.819   9.315  1.00 91.85           H
ATOM   4178 3HD1 LEU A 274      -3.591  -2.774  10.351  1.00 91.85           H
ATOM   4179  CD2 LEU A 274      -5.307  -4.033   8.630  1.00 91.85           C
ATOM   4180 1HD2 LEU A 274      -4.695  -4.059   7.729  1.00 91.85           H
ATOM   4181 2HD2 LEU A 274      -6.218  -4.609   8.468  1.00 91.85           H
ATOM   4182 3HD2 LEU A 274      -5.568  -3.000   8.862  1.00 91.85           H
ATOM   4183  HN  LEU A 274      -2.899  -8.224   9.477  1.00 91.85           H
ATOM   4184  N   LEU A 275      -5.870  -8.586  10.649  1.00 93.79           N
ATOM   4185  CA  LEU A 275      -7.143  -9.164  11.045  1.00 93.79           C
ATOM   4186  C   LEU A 275      -7.062  -9.615  12.505  1.00 93.79           C
ATOM   4187  O   LEU A 275      -7.966  -9.344  13.293  1.00 93.79           O
ATOM   4188  HA  LEU A 275      -7.896  -8.380  10.967  1.00 93.79           H
ATOM   4189  CB  LEU A 275      -7.548 -10.279  10.079  1.00 93.79           C
ATOM   4190 1HB  LEU A 275      -7.654  -9.849   9.083  1.00 93.79           H
ATOM   4191 2HB  LEU A 275      -6.735 -11.003  10.029  1.00 93.79           H
ATOM   4192  CG  LEU A 275      -8.839 -11.027  10.420  1.00 93.79           C
ATOM   4193  HG  LEU A 275      -8.759 -11.396  11.443  1.00 93.79           H
ATOM   4194  CD1 LEU A 275     -10.046 -10.087  10.372  1.00 93.79           C
ATOM   4195 1HD1 LEU A 275      -9.908  -9.281  11.092  1.00 93.79           H
ATOM   4196 2HD1 LEU A 275     -10.140  -9.667   9.370  1.00 93.79           H
ATOM   4197 3HD1 LEU A 275     -10.950 -10.644  10.619  1.00 93.79           H
ATOM   4198  CD2 LEU A 275      -9.024 -12.244   9.513  1.00 93.79           C
ATOM   4199 1HD2 LEU A 275      -9.073 -11.919   8.474  1.00 93.79           H
ATOM   4200 2HD2 LEU A 275      -8.182 -12.924   9.642  1.00 93.79           H
ATOM   4201 3HD2 LEU A 275      -9.949 -12.757   9.777  1.00 93.79           H
ATOM   4202  HN  LEU A 275      -5.394  -9.074   9.917  1.00 93.79           H
ATOM   4203  N   VAL A 276      -5.970 -10.296  12.820  1.00 94.50           N
ATOM   4204  CA  VAL A 276      -5.762 -10.794  14.170  1.00 94.50           C
ATOM   4205  C   VAL A 276      -5.794  -9.622  15.152  1.00 94.50           C
ATOM   4206  O   VAL A 276      -6.461  -9.690  16.184  1.00 94.50           O
ATOM   4207  HA  VAL A 276      -6.587 -11.469  14.401  1.00 94.50           H
ATOM   4208  CB  VAL A 276      -4.461 -11.595  14.237  1.00 94.50           C
ATOM   4209  HB  VAL A 276      -3.659 -10.965  13.853  1.00 94.50           H
ATOM   4210  CG1 VAL A 276      -4.117 -11.963  15.682  1.00 94.50           C
ATOM   4211 1HG1 VAL A 276      -3.999 -11.052  16.270  1.00 94.50           H
ATOM   4212 2HG1 VAL A 276      -4.921 -12.566  16.105  1.00 94.50           H
ATOM   4213 3HG1 VAL A 276      -3.188 -12.532  15.702  1.00 94.50           H
ATOM   4214  CG2 VAL A 276      -4.540 -12.845  13.358  1.00 94.50           C
ATOM   4215 1HG2 VAL A 276      -5.358 -13.479  13.699  1.00 94.50           H
ATOM   4216 2HG2 VAL A 276      -4.715 -12.551  12.323  1.00 94.50           H
ATOM   4217 3HG2 VAL A 276      -3.601 -13.396  13.424  1.00 94.50           H
ATOM   4218  HN  VAL A 276      -5.236 -10.507  12.175  1.00 94.50           H
ATOM   4219  N   GLN A 277      -5.066  -8.573  14.797  1.00 92.81           N
ATOM   4220  CA  GLN A 277      -4.987  -7.396  15.644  1.00 92.81           C
ATOM   4221  C   GLN A 277      -6.376  -6.781  15.830  1.00 92.81           C
ATOM   4222  O   GLN A 277      -6.680  -6.233  16.888  1.00 92.81           O
ATOM   4223  HA  GLN A 277      -4.609  -7.753  16.602  1.00 92.81           H
ATOM   4224  CB  GLN A 277      -4.007  -6.371  15.069  1.00 92.81           C
ATOM   4225 1HB  GLN A 277      -4.210  -6.225  14.008  1.00 92.81           H
ATOM   4226 2HB  GLN A 277      -4.154  -5.408  15.558  1.00 92.81           H
ATOM   4227  CG  GLN A 277      -2.560  -6.830  15.259  1.00 92.81           C
ATOM   4228 1HG  GLN A 277      -2.359  -6.983  16.319  1.00 92.81           H
ATOM   4229 2HG  GLN A 277      -2.412  -7.791  14.765  1.00 92.81           H
ATOM   4230  CD  GLN A 277      -1.580  -5.802  14.691  1.00 92.81           C
ATOM   4231  OE1 GLN A 277      -1.904  -5.011  13.821  1.00 92.81           O
ATOM   4232  NE2 GLN A 277      -0.366  -5.856  15.232  1.00 92.81           N
ATOM   4233 1HE2 GLN A 277      -0.165  -6.530  15.943  1.00 92.81           H
ATOM   4234 2HE2 GLN A 277       0.346  -5.224  14.926  1.00 92.81           H
ATOM   4235  HN  GLN A 277      -4.538  -8.521  13.950  1.00 92.81           H
ATOM   4236  N   THR A 278      -7.183  -6.894  14.785  1.00 93.26           N
ATOM   4237  CA  THR A 278      -8.525  -6.339  14.812  1.00 93.26           C
ATOM   4238  C   THR A 278      -9.401  -7.111  15.802  1.00 93.26           C
ATOM   4239  O   THR A 278     -10.134  -6.511  16.587  1.00 93.26           O
ATOM   4240  HA  THR A 278      -8.465  -5.312  15.172  1.00 93.26           H
ATOM   4241  CB  THR A 278      -9.070  -6.349  13.383  1.00 93.26           C
ATOM   4242  HB  THR A 278      -9.220  -7.370  13.031  1.00 93.26           H
ATOM   4243  OG1 THR A 278      -8.127  -5.577  12.646  1.00 93.26           O
ATOM   4244  HG1 THR A 278      -7.456  -6.179  12.212  1.00 93.26           H
ATOM   4245  CG2 THR A 278     -10.378  -5.566  13.249  1.00 93.26           C
ATOM   4246 1HG2 THR A 278     -10.211  -4.529  13.538  1.00 93.26           H
ATOM   4247 2HG2 THR A 278     -11.134  -6.007  13.900  1.00 93.26           H
ATOM   4248 3HG2 THR A 278     -10.721  -5.606  12.215  1.00 93.26           H
ATOM   4249  HN  THR A 278      -6.933  -7.354  13.933  1.00 93.26           H
ATOM   4250  N   ILE A 279      -9.296  -8.430  15.732  1.00 94.91           N
ATOM   4251  CA  ILE A 279     -10.085  -9.290  16.598  1.00 94.91           C
ATOM   4252  C   ILE A 279      -9.678  -9.053  18.053  1.00 94.91           C
ATOM   4253  O   ILE A 279     -10.532  -8.969  18.935  1.00 94.91           O
ATOM   4254  HA  ILE A 279     -11.130  -9.002  16.480  1.00 94.91           H
ATOM   4255  CB  ILE A 279      -9.966 -10.750  16.155  1.00 94.91           C
ATOM   4256  HB  ILE A 279      -8.907 -11.000  16.086  1.00 94.91           H
ATOM   4257  CG1 ILE A 279     -10.569 -10.952  14.764  1.00 94.91           C
ATOM   4258 1HG1 ILE A 279     -11.657 -10.928  14.829  1.00 94.91           H
ATOM   4259 2HG1 ILE A 279     -10.270 -10.132  14.111  1.00 94.91           H
ATOM   4260  CG2 ILE A 279     -10.586 -11.689  17.191  1.00 94.91           C
ATOM   4261 1HG2 ILE A 279     -10.071 -11.570  18.145  1.00 94.91           H
ATOM   4262 2HG2 ILE A 279     -11.641 -11.447  17.316  1.00 94.91           H
ATOM   4263 3HG2 ILE A 279     -10.487 -12.720  16.852  1.00 94.91           H
ATOM   4264  CD1 ILE A 279     -10.119 -12.283  14.159  1.00 94.91           C
ATOM   4265 1HD1 ILE A 279      -9.032 -12.294  14.074  1.00 94.91           H
ATOM   4266 2HD1 ILE A 279     -10.441 -13.102  14.803  1.00 94.91           H
ATOM   4267 3HD1 ILE A 279     -10.562 -12.402  13.171  1.00 94.91           H
ATOM   4268  HN  ILE A 279      -8.687  -8.910  15.101  1.00 94.91           H
ATOM   4269  N   ASP A 280      -8.373  -8.953  18.261  1.00 93.75           N
ATOM   4270  CA  ASP A 280      -7.838  -8.805  19.604  1.00 93.75           C
ATOM   4271  C   ASP A 280      -8.226  -7.430  20.153  1.00 93.75           C
ATOM   4272  O   ASP A 280      -8.461  -7.281  21.351  1.00 93.75           O
ATOM   4273  HA  ASP A 280      -8.275  -9.622  20.178  1.00 93.75           H
ATOM   4274  CB  ASP A 280      -6.311  -8.899  19.602  1.00 93.75           C
ATOM   4275 1HB  ASP A 280      -5.999  -9.792  19.060  1.00 93.75           H
ATOM   4276 2HB  ASP A 280      -5.891  -8.043  19.074  1.00 93.75           H
ATOM   4277  CG  ASP A 280      -5.763  -8.945  21.029  1.00 93.75           C
ATOM   4278  OD1 ASP A 280      -6.267  -9.787  21.804  1.00 93.75           O
ATOM   4279  OD2 ASP A 280      -4.852  -8.137  21.314  1.00 93.75           O
ATOM   4280  HN  ASP A 280      -7.688  -8.972  17.533  1.00 93.75           H
ATOM   4281  N   ALA A 281      -8.281  -6.462  19.251  1.00 91.75           N
ATOM   4282  CA  ALA A 281      -8.674  -5.113  19.624  1.00 91.75           C
ATOM   4283  C   ALA A 281     -10.092  -5.140  20.198  1.00 91.75           C
ATOM   4284  O   ALA A 281     -10.455  -4.285  21.004  1.00 91.75           O
ATOM   4285  HA  ALA A 281      -7.985  -4.768  20.395  1.00 91.75           H
ATOM   4286  CB  ALA A 281      -8.554  -4.192  18.408  1.00 91.75           C
ATOM   4287 1HB  ALA A 281      -7.523  -4.186  18.057  1.00 91.75           H
ATOM   4288 2HB  ALA A 281      -9.207  -4.553  17.613  1.00 91.75           H
ATOM   4289 3HB  ALA A 281      -8.849  -3.180  18.689  1.00 91.75           H
ATOM   4290  HN  ALA A 281      -8.064  -6.586  18.283  1.00 91.75           H
ATOM   4291  N   TYR A 282     -10.855  -6.131  19.761  1.00 90.50           N
ATOM   4292  CA  TYR A 282     -12.224  -6.281  20.222  1.00 90.50           C
ATOM   4293  C   TYR A 282     -12.296  -7.213  21.433  1.00 90.50           C
ATOM   4294  O   TYR A 282     -12.917  -6.881  22.441  1.00 90.50           O
ATOM   4295  HA  TYR A 282     -12.592  -5.296  20.510  1.00 90.50           H
ATOM   4296  CB  TYR A 282     -12.994  -6.913  19.061  1.00 90.50           C
ATOM   4297 1HB  TYR A 282     -12.836  -6.313  18.165  1.00 90.50           H
ATOM   4298 2HB  TYR A 282     -12.581  -7.901  18.860  1.00 90.50           H
ATOM   4299  CG  TYR A 282     -14.498  -7.045  19.310  1.00 90.50           C
ATOM   4300  CD1 TYR A 282     -15.033  -8.265  19.669  1.00 90.50           C
ATOM   4301  HD1 TYR A 282     -14.384  -9.135  19.775  1.00 90.50           H
ATOM   4302  CD2 TYR A 282     -15.319  -5.944  19.175  1.00 90.50           C
ATOM   4303  HD2 TYR A 282     -14.896  -4.980  18.891  1.00 90.50           H
ATOM   4304  CE1 TYR A 282     -16.448  -8.390  19.903  1.00 90.50           C
ATOM   4305  HE1 TYR A 282     -16.884  -9.348  20.187  1.00 90.50           H
ATOM   4306  CE2 TYR A 282     -16.734  -6.069  19.409  1.00 90.50           C
ATOM   4307  HE2 TYR A 282     -17.394  -5.207  19.306  1.00 90.50           H
ATOM   4308  CZ  TYR A 282     -17.229  -7.285  19.762  1.00 90.50           C
ATOM   4309  OH  TYR A 282     -18.566  -7.403  19.983  1.00 90.50           O
ATOM   4310  HH  TYR A 282     -19.010  -6.514  19.873  1.00 90.50           H
ATOM   4311  HN  TYR A 282     -10.552  -6.822  19.104  1.00 90.50           H
ATOM   4312  N   ALA A 283     -11.651  -8.362  21.294  1.00 92.20           N
ATOM   4313  CA  ALA A 283     -11.879  -9.465  22.212  1.00 92.20           C
ATOM   4314  C   ALA A 283     -10.820  -9.432  23.316  1.00 92.20           C
ATOM   4315  O   ALA A 283     -11.008 -10.021  24.379  1.00 92.20           O
ATOM   4316  HA  ALA A 283     -12.863  -9.325  22.660  1.00 92.20           H
ATOM   4317  CB  ALA A 283     -11.874 -10.784  21.437  1.00 92.20           C
ATOM   4318 1HB  ALA A 283     -12.663 -10.768  20.686  1.00 92.20           H
ATOM   4319 2HB  ALA A 283     -10.909 -10.914  20.948  1.00 92.20           H
ATOM   4320 3HB  ALA A 283     -12.045 -11.611  22.127  1.00 92.20           H
ATOM   4321  HN  ALA A 283     -10.984  -8.545  20.571  1.00 92.20           H
ATOM   4322  N   MET A 284      -9.730  -8.737  23.025  1.00 89.85           N
ATOM   4323  CA  MET A 284      -8.626  -8.650  23.965  1.00 89.85           C
ATOM   4324  C   MET A 284      -8.255 -10.032  24.506  1.00 89.85           C
ATOM   4325  O   MET A 284      -8.110 -10.210  25.715  1.00 89.85           O
ATOM   4326  HA  MET A 284      -7.790  -8.238  23.398  1.00 89.85           H
ATOM   4327  CB  MET A 284      -9.015  -7.733  25.127  1.00 89.85           C
ATOM   4328 1HB  MET A 284      -9.862  -8.162  25.664  1.00 89.85           H
ATOM   4329 2HB  MET A 284      -8.189  -7.666  25.835  1.00 89.85           H
ATOM   4330  CG  MET A 284      -9.379  -6.335  24.624  1.00 89.85           C
ATOM   4331 1HG  MET A 284      -8.518  -5.881  24.133  1.00 89.85           H
ATOM   4332 2HG  MET A 284     -10.172  -6.401  23.879  1.00 89.85           H
ATOM   4333  SD  MET A 284      -9.909  -5.314  25.989  1.00 89.85           S
ATOM   4334  CE  MET A 284     -11.375  -4.584  25.278  1.00 89.85           C
ATOM   4335 1HE  MET A 284     -11.104  -4.022  24.384  1.00 89.85           H
ATOM   4336 2HE  MET A 284     -12.081  -5.371  25.013  1.00 89.85           H
ATOM   4337 3HE  MET A 284     -11.835  -3.913  26.004  1.00 89.85           H
ATOM   4338  HN  MET A 284      -9.595  -8.241  22.167  1.00 89.85           H
ATOM   4339  N   PHE A 285      -8.113 -10.974  23.586  1.00 91.08           N
ATOM   4340  CA  PHE A 285      -7.930 -12.366  23.962  1.00 91.08           C
ATOM   4341  C   PHE A 285      -6.447 -12.691  24.153  1.00 91.08           C
ATOM   4342  O   PHE A 285      -6.104 -13.709  24.751  1.00 91.08           O
ATOM   4343  HA  PHE A 285      -8.458 -12.519  24.903  1.00 91.08           H
ATOM   4344  CB  PHE A 285      -8.483 -13.215  22.816  1.00 91.08           C
ATOM   4345 1HB  PHE A 285      -8.593 -14.244  23.159  1.00 91.08           H
ATOM   4346 2HB  PHE A 285      -9.480 -12.856  22.559  1.00 91.08           H
ATOM   4347  CG  PHE A 285      -7.613 -13.204  21.557  1.00 91.08           C
ATOM   4348  CD1 PHE A 285      -7.826 -12.269  20.592  1.00 91.08           C
ATOM   4349  HD1 PHE A 285      -8.616 -11.528  20.715  1.00 91.08           H
ATOM   4350  CD2 PHE A 285      -6.627 -14.128  21.403  1.00 91.08           C
ATOM   4351  HD2 PHE A 285      -6.457 -14.877  22.176  1.00 91.08           H
ATOM   4352  CE1 PHE A 285      -7.019 -12.259  19.424  1.00 91.08           C
ATOM   4353  HE1 PHE A 285      -7.190 -11.510  18.650  1.00 91.08           H
ATOM   4354  CE2 PHE A 285      -5.820 -14.117  20.235  1.00 91.08           C
ATOM   4355  HE2 PHE A 285      -5.030 -14.858  20.111  1.00 91.08           H
ATOM   4356  CZ  PHE A 285      -6.033 -13.183  19.270  1.00 91.08           C
ATOM   4357  HZ  PHE A 285      -5.414 -13.174  18.373  1.00 91.08           H
ATOM   4358  HN  PHE A 285      -8.122 -10.800  22.601  1.00 91.08           H
ATOM   4359  N   ILE A 286      -5.608 -11.807  23.633  1.00 91.80           N
ATOM   4360  CA  ILE A 286      -4.171 -11.975  23.761  1.00 91.80           C
ATOM   4361  C   ILE A 286      -3.703 -11.349  25.076  1.00 91.80           C
ATOM   4362  O   ILE A 286      -3.354 -10.170  25.117  1.00 91.80           O
ATOM   4363  HA  ILE A 286      -3.968 -13.045  23.797  1.00 91.80           H
ATOM   4364  CB  ILE A 286      -3.455 -11.420  22.527  1.00 91.80           C
ATOM   4365  HB  ILE A 286      -3.653 -10.349  22.470  1.00 91.80           H
ATOM   4366  CG1 ILE A 286      -4.004 -12.050  21.245  1.00 91.80           C
ATOM   4367 1HG1 ILE A 286      -3.707 -13.097  21.195  1.00 91.80           H
ATOM   4368 2HG1 ILE A 286      -5.093 -12.028  21.263  1.00 91.80           H
ATOM   4369  CG2 ILE A 286      -1.940 -11.593  22.648  1.00 91.80           C
ATOM   4370 1HG2 ILE A 286      -1.582 -11.060  23.529  1.00 91.80           H
ATOM   4371 2HG2 ILE A 286      -1.702 -12.653  22.743  1.00 91.80           H
ATOM   4372 3HG2 ILE A 286      -1.456 -11.191  21.759  1.00 91.80           H
ATOM   4373  CD1 ILE A 286      -3.493 -11.309  20.008  1.00 91.80           C
ATOM   4374 1HD1 ILE A 286      -3.812 -10.267  20.051  1.00 91.80           H
ATOM   4375 2HD1 ILE A 286      -2.404 -11.354  19.982  1.00 91.80           H
ATOM   4376 3HD1 ILE A 286      -3.898 -11.777  19.111  1.00 91.80           H
ATOM   4377  HN  ILE A 286      -5.896 -10.990  23.133  1.00 91.80           H
ATOM   4378  N   SER A 287      -3.713 -12.165  26.119  1.00 89.36           N
ATOM   4379  CA  SER A 287      -3.259 -11.717  27.425  1.00 89.36           C
ATOM   4380  C   SER A 287      -1.800 -12.124  27.640  1.00 89.36           C
ATOM   4381  O   SER A 287      -1.123 -11.582  28.513  1.00 89.36           O
ATOM   4382  HA  SER A 287      -3.355 -10.631  27.407  1.00 89.36           H
ATOM   4383  CB  SER A 287      -4.139 -12.287  28.539  1.00 89.36           C
ATOM   4384 1HB  SER A 287      -3.764 -11.949  29.506  1.00 89.36           H
ATOM   4385 2HB  SER A 287      -5.152 -11.898  28.437  1.00 89.36           H
ATOM   4386  OG  SER A 287      -4.174 -13.711  28.516  1.00 89.36           O
ATOM   4387  HG  SER A 287      -4.779 -14.050  29.236  1.00 89.36           H
ATOM   4388  HN  SER A 287      -4.022 -13.116  26.083  1.00 89.36           H
ATOM   4389  N   ASN A 288      -1.359 -13.075  26.830  1.00 92.57           N
ATOM   4390  CA  ASN A 288      -0.035 -13.650  27.002  1.00 92.57           C
ATOM   4391  C   ASN A 288       0.996 -12.766  26.297  1.00 92.57           C
ATOM   4392  O   ASN A 288       0.893 -12.523  25.096  1.00 92.57           O
ATOM   4393  HA  ASN A 288       0.120 -13.693  28.080  1.00 92.57           H
ATOM   4394  CB  ASN A 288       0.041 -15.049  26.387  1.00 92.57           C
ATOM   4395 1HB  ASN A 288      -0.794 -15.653  26.742  1.00 92.57           H
ATOM   4396 2HB  ASN A 288      -0.054 -14.979  25.303  1.00 92.57           H
ATOM   4397  CG  ASN A 288       1.362 -15.733  26.745  1.00 92.57           C
ATOM   4398  OD1 ASN A 288       2.415 -15.120  26.795  1.00 92.57           O
ATOM   4399  ND2 ASN A 288       1.247 -17.036  26.990  1.00 92.57           N
ATOM   4400 1HD2 ASN A 288       0.352 -17.478  26.932  1.00 92.57           H
ATOM   4401 2HD2 ASN A 288       2.055 -17.572  27.233  1.00 92.57           H
ATOM   4402  HN  ASN A 288      -1.887 -13.451  26.068  1.00 92.57           H
ATOM   4403  N   CYS A 289       1.967 -12.310  27.075  1.00 91.86           N
ATOM   4404  CA  CYS A 289       2.955 -11.373  26.567  1.00 91.86           C
ATOM   4405  C   CYS A 289       3.768 -12.076  25.478  1.00 91.86           C
ATOM   4406  O   CYS A 289       4.170 -11.452  24.498  1.00 91.86           O
ATOM   4407  HA  CYS A 289       2.402 -10.529  26.153  1.00 91.86           H
ATOM   4408  CB  CYS A 289       3.847 -10.830  27.685  1.00 91.86           C
ATOM   4409 1HB  CYS A 289       3.235 -10.356  28.452  1.00 91.86           H
ATOM   4410 2HB  CYS A 289       4.381 -11.650  28.165  1.00 91.86           H
ATOM   4411  SG  CYS A 289       5.040  -9.622  27.002  1.00 91.86           S
ATOM   4412  HN  CYS A 289       2.084 -12.569  28.034  1.00 91.86           H
ATOM   4413  N   ALA A 290       3.986 -13.366  25.687  1.00 93.90           N
ATOM   4414  CA  ALA A 290       4.804 -14.145  24.773  1.00 93.90           C
ATOM   4415  C   ALA A 290       4.138 -14.173  23.396  1.00 93.90           C
ATOM   4416  O   ALA A 290       4.803 -13.996  22.377  1.00 93.90           O
ATOM   4417  HA  ALA A 290       5.771 -13.649  24.689  1.00 93.90           H
ATOM   4418  CB  ALA A 290       5.018 -15.547  25.347  1.00 93.90           C
ATOM   4419 1HB  ALA A 290       5.521 -15.472  26.311  1.00 93.90           H
ATOM   4420 2HB  ALA A 290       4.053 -16.037  25.477  1.00 93.90           H
ATOM   4421 3HB  ALA A 290       5.632 -16.130  24.661  1.00 93.90           H
ATOM   4422  HN  ALA A 290       3.615 -13.878  26.462  1.00 93.90           H
ATOM   4423  N   VAL A 291       2.832 -14.397  23.411  1.00 93.95           N
ATOM   4424  CA  VAL A 291       2.070 -14.463  22.175  1.00 93.95           C
ATOM   4425  C   VAL A 291       2.062 -13.084  21.512  1.00 93.95           C
ATOM   4426  O   VAL A 291       2.251 -12.973  20.302  1.00 93.95           O
ATOM   4427  HA  VAL A 291       2.575 -15.167  21.515  1.00 93.95           H
ATOM   4428  CB  VAL A 291       0.665 -15.000  22.455  1.00 93.95           C
ATOM   4429  HB  VAL A 291       0.191 -14.337  23.179  1.00 93.95           H
ATOM   4430  CG1 VAL A 291      -0.187 -14.994  21.184  1.00 93.95           C
ATOM   4431 1HG1 VAL A 291      -0.271 -13.975  20.807  1.00 93.95           H
ATOM   4432 2HG1 VAL A 291       0.283 -15.624  20.429  1.00 93.95           H
ATOM   4433 3HG1 VAL A 291      -1.181 -15.381  21.412  1.00 93.95           H
ATOM   4434  CG2 VAL A 291       0.725 -16.400  23.069  1.00 93.95           C
ATOM   4435 1HG2 VAL A 291       1.227 -17.078  22.379  1.00 93.95           H
ATOM   4436 2HG2 VAL A 291       1.278 -16.361  24.008  1.00 93.95           H
ATOM   4437 3HG2 VAL A 291      -0.287 -16.757  23.258  1.00 93.95           H
ATOM   4438  HN  VAL A 291       2.297 -14.531  24.245  1.00 93.95           H
ATOM   4439  N   SER A 292       1.841 -12.068  22.334  1.00 92.76           N
ATOM   4440  CA  SER A 292       1.767 -10.705  21.836  1.00 92.76           C
ATOM   4441  C   SER A 292       3.091 -10.318  21.173  1.00 92.76           C
ATOM   4442  O   SER A 292       3.099  -9.696  20.112  1.00 92.76           O
ATOM   4443  HA  SER A 292       0.959 -10.709  21.104  1.00 92.76           H
ATOM   4444  CB  SER A 292       1.431  -9.725  22.961  1.00 92.76           C
ATOM   4445 1HB  SER A 292       0.549 -10.077  23.497  1.00 92.76           H
ATOM   4446 2HB  SER A 292       2.251  -9.702  23.679  1.00 92.76           H
ATOM   4447  OG  SER A 292       1.193  -8.409  22.470  1.00 92.76           O
ATOM   4448  HG  SER A 292       0.318  -8.377  21.987  1.00 92.76           H
ATOM   4449  HN  SER A 292       1.714 -12.165  23.321  1.00 92.76           H
ATOM   4450  N   THR A 293       4.178 -10.703  21.826  1.00 92.77           N
ATOM   4451  CA  THR A 293       5.504 -10.387  21.323  1.00 92.77           C
ATOM   4452  C   THR A 293       5.698 -10.975  19.924  1.00 92.77           C
ATOM   4453  O   THR A 293       6.185 -10.294  19.022  1.00 92.77           O
ATOM   4454  HA  THR A 293       5.586  -9.304  21.229  1.00 92.77           H
ATOM   4455  CB  THR A 293       6.528 -10.890  22.342  1.00 92.77           C
ATOM   4456  HB  THR A 293       6.401 -11.957  22.527  1.00 92.77           H
ATOM   4457  OG1 THR A 293       6.340 -10.042  23.471  1.00 92.77           O
ATOM   4458  HG1 THR A 293       5.750 -10.492  24.142  1.00 92.77           H
ATOM   4459  CG2 THR A 293       7.969 -10.617  21.907  1.00 92.77           C
ATOM   4460 1HG2 THR A 293       8.116  -9.544  21.787  1.00 92.77           H
ATOM   4461 2HG2 THR A 293       8.164 -11.119  20.959  1.00 92.77           H
ATOM   4462 3HG2 THR A 293       8.655 -10.994  22.665  1.00 92.77           H
ATOM   4463  HN  THR A 293       4.162 -11.220  22.681  1.00 92.77           H
ATOM   4464  N   ASN A 294       5.308 -12.234  19.787  1.00 94.32           N
ATOM   4465  CA  ASN A 294       5.502 -12.945  18.535  1.00 94.32           C
ATOM   4466  C   ASN A 294       4.625 -12.312  17.452  1.00 94.32           C
ATOM   4467  O   ASN A 294       5.045 -12.188  16.303  1.00 94.32           O
ATOM   4468  HA  ASN A 294       6.566 -12.854  18.316  1.00 94.32           H
ATOM   4469  CB  ASN A 294       5.100 -14.415  18.669  1.00 94.32           C
ATOM   4470 1HB  ASN A 294       4.130 -14.488  19.162  1.00 94.32           H
ATOM   4471 2HB  ASN A 294       4.988 -14.857  17.679  1.00 94.32           H
ATOM   4472  CG  ASN A 294       6.144 -15.199  19.468  1.00 94.32           C
ATOM   4473  OD1 ASN A 294       7.268 -14.766  19.661  1.00 94.32           O
ATOM   4474  ND2 ASN A 294       5.710 -16.372  19.920  1.00 94.32           N
ATOM   4475 1HD2 ASN A 294       4.775 -16.668  19.726  1.00 94.32           H
ATOM   4476 2HD2 ASN A 294       6.320 -16.958  20.454  1.00 94.32           H
ATOM   4477  HN  ASN A 294       4.867 -12.765  20.511  1.00 94.32           H
ATOM   4478  N   ILE A 295       3.424 -11.929  17.858  1.00 93.22           N
ATOM   4479  CA  ILE A 295       2.468 -11.353  16.927  1.00 93.22           C
ATOM   4480  C   ILE A 295       3.013 -10.025  16.399  1.00 93.22           C
ATOM   4481  O   ILE A 295       2.854  -9.709  15.221  1.00 93.22           O
ATOM   4482  HA  ILE A 295       2.371 -12.044  16.090  1.00 93.22           H
ATOM   4483  CB  ILE A 295       1.089 -11.236  17.580  1.00 93.22           C
ATOM   4484  HB  ILE A 295       1.223 -10.873  18.599  1.00 93.22           H
ATOM   4485  CG1 ILE A 295       0.408 -12.603  17.672  1.00 93.22           C
ATOM   4486 1HG1 ILE A 295       0.138 -12.947  16.674  1.00 93.22           H
ATOM   4487 2HG1 ILE A 295       1.105 -13.333  18.083  1.00 93.22           H
ATOM   4488  CG2 ILE A 295       0.221 -10.212  16.846  1.00 93.22           C
ATOM   4489 1HG2 ILE A 295       0.706  -9.236  16.877  1.00 93.22           H
ATOM   4490 2HG2 ILE A 295       0.092 -10.521  15.809  1.00 93.22           H
ATOM   4491 3HG2 ILE A 295      -0.754 -10.148  17.330  1.00 93.22           H
ATOM   4492  CD1 ILE A 295      -0.843 -12.534  18.550  1.00 93.22           C
ATOM   4493 1HD1 ILE A 295      -0.565 -12.213  19.554  1.00 93.22           H
ATOM   4494 2HD1 ILE A 295      -1.548 -11.821  18.123  1.00 93.22           H
ATOM   4495 3HD1 ILE A 295      -1.308 -13.519  18.599  1.00 93.22           H
ATOM   4496  HN  ILE A 295       3.101 -12.006  18.802  1.00 93.22           H
ATOM   4497  N   ASP A 296       3.645  -9.283  17.297  1.00 93.14           N
ATOM   4498  CA  ASP A 296       4.192  -7.984  16.943  1.00 93.14           C
ATOM   4499  C   ASP A 296       5.338  -8.172  15.947  1.00 93.14           C
ATOM   4500  O   ASP A 296       5.458  -7.416  14.983  1.00 93.14           O
ATOM   4501  HA  ASP A 296       3.356  -7.428  16.517  1.00 93.14           H
ATOM   4502  CB  ASP A 296       4.748  -7.266  18.174  1.00 93.14           C
ATOM   4503 1HB  ASP A 296       5.395  -7.943  18.733  1.00 93.14           H
ATOM   4504 2HB  ASP A 296       5.364  -6.423  17.860  1.00 93.14           H
ATOM   4505  CG  ASP A 296       3.617  -6.770  19.077  1.00 93.14           C
ATOM   4506  OD1 ASP A 296       2.477  -6.695  18.570  1.00 93.14           O
ATOM   4507  OD2 ASP A 296       3.918  -6.478  20.255  1.00 93.14           O
ATOM   4508  HN  ASP A 296       3.786  -9.555  18.249  1.00 93.14           H
ATOM   4509  N   ILE A 297       6.151  -9.183  16.213  1.00 94.10           N
ATOM   4510  CA  ILE A 297       7.253  -9.512  15.325  1.00 94.10           C
ATOM   4511  C   ILE A 297       6.698  -9.906  13.955  1.00 94.10           C
ATOM   4512  O   ILE A 297       7.212  -9.473  12.925  1.00 94.10           O
ATOM   4513  HA  ILE A 297       7.857  -8.612  15.207  1.00 94.10           H
ATOM   4514  CB  ILE A 297       8.150 -10.579  15.956  1.00 94.10           C
ATOM   4515  HB  ILE A 297       7.514 -11.383  16.328  1.00 94.10           H
ATOM   4516  CG1 ILE A 297       8.913 -10.015  17.155  1.00 94.10           C
ATOM   4517 1HG1 ILE A 297       9.656  -9.295  16.812  1.00 94.10           H
ATOM   4518 2HG1 ILE A 297       8.226  -9.477  17.808  1.00 94.10           H
ATOM   4519  CG2 ILE A 297       9.089 -11.191  14.914  1.00 94.10           C
ATOM   4520 1HG2 ILE A 297       8.501 -11.653  14.121  1.00 94.10           H
ATOM   4521 2HG2 ILE A 297       9.720 -10.410  14.491  1.00 94.10           H
ATOM   4522 3HG2 ILE A 297       9.715 -11.947  15.389  1.00 94.10           H
ATOM   4523  CD1 ILE A 297       9.604 -11.132  17.940  1.00 94.10           C
ATOM   4524 1HD1 ILE A 297       8.855 -11.837  18.303  1.00 94.10           H
ATOM   4525 2HD1 ILE A 297      10.308 -11.651  17.290  1.00 94.10           H
ATOM   4526 3HD1 ILE A 297      10.139 -10.703  18.788  1.00 94.10           H
ATOM   4527  HN  ILE A 297       6.067  -9.772  17.017  1.00 94.10           H
ATOM   4528  N   CYS A 298       5.655 -10.723  13.987  1.00 94.38           N
ATOM   4529  CA  CYS A 298       5.023 -11.177  12.760  1.00 94.38           C
ATOM   4530  C   CYS A 298       4.557  -9.949  11.976  1.00 94.38           C
ATOM   4531  O   CYS A 298       4.681  -9.905  10.754  1.00 94.38           O
ATOM   4532  HA  CYS A 298       5.781 -11.728  12.203  1.00 94.38           H
ATOM   4533  CB  CYS A 298       3.872 -12.145  13.043  1.00 94.38           C
ATOM   4534 1HB  CYS A 298       3.235 -11.745  13.832  1.00 94.38           H
ATOM   4535 2HB  CYS A 298       3.249 -12.252  12.154  1.00 94.38           H
ATOM   4536  SG  CYS A 298       4.534 -13.777  13.541  1.00 94.38           S
ATOM   4537  HG  CYS A 298       4.883 -13.415  14.772  1.00 94.38           H
ATOM   4538  HN  CYS A 298       5.244 -11.072  14.829  1.00 94.38           H
ATOM   4539  N   PHE A 299       4.029  -8.982  12.713  1.00 92.98           N
ATOM   4540  CA  PHE A 299       3.541  -7.757  12.101  1.00 92.98           C
ATOM   4541  C   PHE A 299       4.661  -7.036  11.350  1.00 92.98           C
ATOM   4542  O   PHE A 299       4.471  -6.597  10.216  1.00 92.98           O
ATOM   4543  HA  PHE A 299       2.756  -8.037  11.398  1.00 92.98           H
ATOM   4544  CB  PHE A 299       3.042  -6.859  13.235  1.00 92.98           C
ATOM   4545 1HB  PHE A 299       2.283  -7.396  13.803  1.00 92.98           H
ATOM   4546 2HB  PHE A 299       3.869  -6.660  13.917  1.00 92.98           H
ATOM   4547  CG  PHE A 299       2.457  -5.527  12.762  1.00 92.98           C
ATOM   4548  CD1 PHE A 299       3.254  -4.428  12.673  1.00 92.98           C
ATOM   4549  HD1 PHE A 299       4.309  -4.497  12.938  1.00 92.98           H
ATOM   4550  CD2 PHE A 299       1.141  -5.442  12.431  1.00 92.98           C
ATOM   4551  HD2 PHE A 299       0.503  -6.322  12.503  1.00 92.98           H
ATOM   4552  CE1 PHE A 299       2.711  -3.192  12.234  1.00 92.98           C
ATOM   4553  HE1 PHE A 299       3.349  -2.311  12.162  1.00 92.98           H
ATOM   4554  CE2 PHE A 299       0.598  -4.205  11.992  1.00 92.98           C
ATOM   4555  HE2 PHE A 299      -0.457  -4.137  11.727  1.00 92.98           H
ATOM   4556  CZ  PHE A 299       1.394  -3.106  11.903  1.00 92.98           C
ATOM   4557  HZ  PHE A 299       0.978  -2.157  11.565  1.00 92.98           H
ATOM   4558  HN  PHE A 299       3.933  -9.025  13.707  1.00 92.98           H
ATOM   4559  N   GLN A 300       5.805  -6.935  12.011  1.00 93.04           N
ATOM   4560  CA  GLN A 300       6.943  -6.237  11.437  1.00 93.04           C
ATOM   4561  C   GLN A 300       7.354  -6.890  10.116  1.00 93.04           C
ATOM   4562  O   GLN A 300       7.567  -6.201   9.119  1.00 93.04           O
ATOM   4563  HA  GLN A 300       6.597  -5.220  11.255  1.00 93.04           H
ATOM   4564  CB  GLN A 300       8.115  -6.200  12.418  1.00 93.04           C
ATOM   4565 1HB  GLN A 300       8.307  -7.203  12.800  1.00 93.04           H
ATOM   4566 2HB  GLN A 300       9.019  -5.878  11.900  1.00 93.04           H
ATOM   4567  CG  GLN A 300       7.825  -5.252  13.584  1.00 93.04           C
ATOM   4568 1HG  GLN A 300       7.524  -4.278  13.199  1.00 93.04           H
ATOM   4569 2HG  GLN A 300       6.989  -5.635  14.169  1.00 93.04           H
ATOM   4570  CD  GLN A 300       9.054  -5.094  14.481  1.00 93.04           C
ATOM   4571  OE1 GLN A 300      10.179  -5.353  14.088  1.00 93.04           O
ATOM   4572  NE2 GLN A 300       8.777  -4.655  15.706  1.00 93.04           N
ATOM   4573 1HE2 GLN A 300       7.831  -4.461  15.965  1.00 93.04           H
ATOM   4574 2HE2 GLN A 300       9.514  -4.520  16.367  1.00 93.04           H
ATOM   4575  HN  GLN A 300       5.960  -7.319  12.921  1.00 93.04           H
ATOM   4576  N   VAL A 301       7.453  -8.211  10.150  1.00 95.02           N
ATOM   4577  CA  VAL A 301       7.953  -8.954   9.007  1.00 95.02           C
ATOM   4578  C   VAL A 301       6.998  -8.769   7.826  1.00 95.02           C
ATOM   4579  O   VAL A 301       7.421  -8.395   6.733  1.00 95.02           O
ATOM   4580  HA  VAL A 301       8.924  -8.535   8.741  1.00 95.02           H
ATOM   4581  CB  VAL A 301       8.158 -10.422   9.386  1.00 95.02           C
ATOM   4582  HB  VAL A 301       7.218 -10.799   9.789  1.00 95.02           H
ATOM   4583  CG1 VAL A 301       8.512 -11.261   8.157  1.00 95.02           C
ATOM   4584 1HG1 VAL A 301       7.704 -11.198   7.428  1.00 95.02           H
ATOM   4585 2HG1 VAL A 301       9.433 -10.884   7.712  1.00 95.02           H
ATOM   4586 3HG1 VAL A 301       8.653 -12.301   8.454  1.00 95.02           H
ATOM   4587  CG2 VAL A 301       9.226 -10.564  10.473  1.00 95.02           C
ATOM   4588 1HG2 VAL A 301      10.171 -10.162  10.108  1.00 95.02           H
ATOM   4589 2HG2 VAL A 301       8.915 -10.014  11.361  1.00 95.02           H
ATOM   4590 3HG2 VAL A 301       9.351 -11.617  10.723  1.00 95.02           H
ATOM   4591  HN  VAL A 301       7.199  -8.770  10.940  1.00 95.02           H
ATOM   4592  N   THR A 302       5.727  -9.039   8.086  1.00 94.44           N
ATOM   4593  CA  THR A 302       4.730  -9.034   7.030  1.00 94.44           C
ATOM   4594  C   THR A 302       4.551  -7.620   6.473  1.00 94.44           C
ATOM   4595  O   THR A 302       4.292  -7.446   5.283  1.00 94.44           O
ATOM   4596  HA  THR A 302       5.092  -9.656   6.212  1.00 94.44           H
ATOM   4597  CB  THR A 302       3.440  -9.632   7.595  1.00 94.44           C
ATOM   4598  HB  THR A 302       2.653  -9.644   6.840  1.00 94.44           H
ATOM   4599  OG1 THR A 302       3.169  -8.845   8.752  1.00 94.44           O
ATOM   4600  HG1 THR A 302       3.546  -9.290   9.564  1.00 94.44           H
ATOM   4601  CG2 THR A 302       3.641 -11.045   8.145  1.00 94.44           C
ATOM   4602 1HG2 THR A 302       4.379 -11.021   8.947  1.00 94.44           H
ATOM   4603 2HG2 THR A 302       3.993 -11.699   7.347  1.00 94.44           H
ATOM   4604 3HG2 THR A 302       2.695 -11.423   8.533  1.00 94.44           H
ATOM   4605  HN  THR A 302       5.377  -9.259   8.997  1.00 94.44           H
ATOM   4606  N   GLN A 303       4.696  -6.646   7.360  1.00 93.35           N
ATOM   4607  CA  GLN A 303       4.615  -5.252   6.960  1.00 93.35           C
ATOM   4608  C   GLN A 303       5.718  -4.924   5.952  1.00 93.35           C
ATOM   4609  O   GLN A 303       5.472  -4.243   4.957  1.00 93.35           O
ATOM   4610  HA  GLN A 303       3.638  -5.141   6.489  1.00 93.35           H
ATOM   4611  CB  GLN A 303       4.692  -4.327   8.177  1.00 93.35           C
ATOM   4612 1HB  GLN A 303       3.846  -4.518   8.837  1.00 93.35           H
ATOM   4613 2HB  GLN A 303       5.596  -4.544   8.746  1.00 93.35           H
ATOM   4614  CG  GLN A 303       4.692  -2.858   7.750  1.00 93.35           C
ATOM   4615 1HG  GLN A 303       5.680  -2.582   7.381  1.00 93.35           H
ATOM   4616 2HG  GLN A 303       3.993  -2.715   6.926  1.00 93.35           H
ATOM   4617  CD  GLN A 303       4.305  -1.948   8.917  1.00 93.35           C
ATOM   4618  OE1 GLN A 303       5.127  -1.550   9.727  1.00 93.35           O
ATOM   4619  NE2 GLN A 303       3.011  -1.642   8.959  1.00 93.35           N
ATOM   4620 1HE2 GLN A 303       2.390  -2.002   8.263  1.00 93.35           H
ATOM   4621 2HE2 GLN A 303       2.661  -1.051   9.686  1.00 93.35           H
ATOM   4622  HN  GLN A 303       4.866  -6.797   8.334  1.00 93.35           H
ATOM   4623  N   THR A 304       6.910  -5.424   6.243  1.00 94.13           N
ATOM   4624  CA  THR A 304       8.064  -5.145   5.405  1.00 94.13           C
ATOM   4625  C   THR A 304       7.865  -5.738   4.009  1.00 94.13           C
ATOM   4626  O   THR A 304       8.193  -5.103   3.008  1.00 94.13           O
ATOM   4627  HA  THR A 304       8.148  -4.065   5.285  1.00 94.13           H
ATOM   4628  CB  THR A 304       9.307  -5.677   6.120  1.00 94.13           C
ATOM   4629  HB  THR A 304       9.286  -6.765   6.180  1.00 94.13           H
ATOM   4630  OG1 THR A 304       9.309  -4.993   7.370  1.00 94.13           O
ATOM   4631  HG1 THR A 304       8.869  -5.556   8.069  1.00 94.13           H
ATOM   4632  CG2 THR A 304      10.607  -5.229   5.448  1.00 94.13           C
ATOM   4633 1HG2 THR A 304      10.659  -4.140   5.449  1.00 94.13           H
ATOM   4634 2HG2 THR A 304      10.628  -5.592   4.421  1.00 94.13           H
ATOM   4635 3HG2 THR A 304      11.458  -5.634   5.995  1.00 94.13           H
ATOM   4636  HN  THR A 304       7.093  -6.008   7.034  1.00 94.13           H
ATOM   4637  N   ILE A 305       7.328  -6.949   3.986  1.00 94.31           N
ATOM   4638  CA  ILE A 305       7.066  -7.628   2.729  1.00 94.31           C
ATOM   4639  C   ILE A 305       6.102  -6.786   1.891  1.00 94.31           C
ATOM   4640  O   ILE A 305       6.264  -6.675   0.676  1.00 94.31           O
ATOM   4641  HA  ILE A 305       8.013  -7.703   2.195  1.00 94.31           H
ATOM   4642  CB  ILE A 305       6.574  -9.055   2.983  1.00 94.31           C
ATOM   4643  HB  ILE A 305       5.742  -9.009   3.686  1.00 94.31           H
ATOM   4644  CG1 ILE A 305       7.669  -9.904   3.632  1.00 94.31           C
ATOM   4645 1HG1 ILE A 305       8.443 -10.129   2.898  1.00 94.31           H
ATOM   4646 2HG1 ILE A 305       8.144  -9.340   4.435  1.00 94.31           H
ATOM   4647  CG2 ILE A 305       6.044  -9.689   1.695  1.00 94.31           C
ATOM   4648 1HG2 ILE A 305       5.213  -9.096   1.314  1.00 94.31           H
ATOM   4649 2HG2 ILE A 305       6.840  -9.721   0.951  1.00 94.31           H
ATOM   4650 3HG2 ILE A 305       5.702 -10.703   1.904  1.00 94.31           H
ATOM   4651  CD1 ILE A 305       7.093 -11.208   4.189  1.00 94.31           C
ATOM   4652 1HD1 ILE A 305       6.336 -10.979   4.940  1.00 94.31           H
ATOM   4653 2HD1 ILE A 305       6.640 -11.780   3.380  1.00 94.31           H
ATOM   4654 3HD1 ILE A 305       7.892 -11.792   4.645  1.00 94.31           H
ATOM   4655  HN  ILE A 305       7.074  -7.463   4.806  1.00 94.31           H
ATOM   4656  N   ALA A 306       5.120  -6.213   2.572  1.00 92.05           N
ATOM   4657  CA  ALA A 306       4.092  -5.440   1.897  1.00 92.05           C
ATOM   4658  C   ALA A 306       4.731  -4.215   1.239  1.00 92.05           C
ATOM   4659  O   ALA A 306       4.295  -3.780   0.174  1.00 92.05           O
ATOM   4660  HA  ALA A 306       3.657  -6.072   1.123  1.00 92.05           H
ATOM   4661  CB  ALA A 306       2.999  -5.061   2.897  1.00 92.05           C
ATOM   4662 1HB  ALA A 306       2.557  -5.967   3.313  1.00 92.05           H
ATOM   4663 2HB  ALA A 306       3.432  -4.465   3.700  1.00 92.05           H
ATOM   4664 3HB  ALA A 306       2.227  -4.481   2.390  1.00 92.05           H
ATOM   4665  HN  ALA A 306       5.022  -6.271   3.565  1.00 92.05           H
ATOM   4666  N   PHE A 307       5.753  -3.694   1.900  1.00 92.94           N
ATOM   4667  CA  PHE A 307       6.396  -2.473   1.443  1.00 92.94           C
ATOM   4668  C   PHE A 307       7.233  -2.731   0.189  1.00 92.94           C
ATOM   4669  O   PHE A 307       7.345  -1.864  -0.676  1.00 92.94           O
ATOM   4670  HA  PHE A 307       5.606  -1.759   1.210  1.00 92.94           H
ATOM   4671  CB  PHE A 307       7.318  -2.004   2.571  1.00 92.94           C
ATOM   4672 1HB  PHE A 307       7.937  -2.842   2.892  1.00 92.94           H
ATOM   4673 2HB  PHE A 307       7.993  -1.242   2.181  1.00 92.94           H
ATOM   4674  CG  PHE A 307       6.579  -1.439   3.785  1.00 92.94           C
ATOM   4675  CD1 PHE A 307       5.220  -1.433   3.811  1.00 92.94           C
ATOM   4676  HD1 PHE A 307       4.656  -1.831   2.967  1.00 92.94           H
ATOM   4677  CD2 PHE A 307       7.282  -0.943   4.838  1.00 92.94           C
ATOM   4678  HD2 PHE A 307       8.372  -0.948   4.817  1.00 92.94           H
ATOM   4679  CE1 PHE A 307       4.534  -0.908   4.939  1.00 92.94           C
ATOM   4680  HE1 PHE A 307       3.444  -0.903   4.960  1.00 92.94           H
ATOM   4681  CE2 PHE A 307       6.596  -0.418   5.966  1.00 92.94           C
ATOM   4682  HE2 PHE A 307       7.160  -0.021   6.810  1.00 92.94           H
ATOM   4683  CZ  PHE A 307       5.237  -0.412   5.992  1.00 92.94           C
ATOM   4684  HZ  PHE A 307       4.710  -0.009   6.857  1.00 92.94           H
ATOM   4685  HN  PHE A 307       6.142  -4.090   2.732  1.00 92.94           H
ATOM   4686  N   PHE A 308       7.800  -3.927   0.130  1.00 92.64           N
ATOM   4687  CA  PHE A 308       8.612  -4.315  -1.011  1.00 92.64           C
ATOM   4688  C   PHE A 308       7.807  -4.235  -2.309  1.00 92.64           C
ATOM   4689  O   PHE A 308       8.376  -4.080  -3.388  1.00 92.64           O
ATOM   4690  HA  PHE A 308       9.451  -3.621  -1.062  1.00 92.64           H
ATOM   4691  CB  PHE A 308       9.043  -5.765  -0.780  1.00 92.64           C
ATOM   4692 1HB  PHE A 308       8.340  -6.238  -0.095  1.00 92.64           H
ATOM   4693 2HB  PHE A 308       8.981  -6.306  -1.724  1.00 92.64           H
ATOM   4694  CG  PHE A 308      10.459  -5.911  -0.218  1.00 92.64           C
ATOM   4695  CD1 PHE A 308      11.533  -5.822  -1.048  1.00 92.64           C
ATOM   4696  HD1 PHE A 308      11.385  -5.646  -2.113  1.00 92.64           H
ATOM   4697  CD2 PHE A 308      10.643  -6.130   1.112  1.00 92.64           C
ATOM   4698  HD2 PHE A 308       9.782  -6.202   1.777  1.00 92.64           H
ATOM   4699  CE1 PHE A 308      12.846  -5.958  -0.525  1.00 92.64           C
ATOM   4700  HE1 PHE A 308      13.707  -5.886  -1.190  1.00 92.64           H
ATOM   4701  CE2 PHE A 308      11.957  -6.266   1.634  1.00 92.64           C
ATOM   4702  HE2 PHE A 308      12.104  -6.441   2.699  1.00 92.64           H
ATOM   4703  CZ  PHE A 308      13.030  -6.177   0.804  1.00 92.64           C
ATOM   4704  HZ  PHE A 308      14.039  -6.281   1.205  1.00 92.64           H
ATOM   4705  HN  PHE A 308       7.712  -4.623   0.842  1.00 92.64           H
ATOM   4706  N   HIS A 309       6.495  -4.345  -2.162  1.00 89.71           N
ATOM   4707  CA  HIS A 309       5.611  -4.358  -3.315  1.00 89.71           C
ATOM   4708  C   HIS A 309       5.786  -3.064  -4.112  1.00 89.71           C
ATOM   4709  O   HIS A 309       5.713  -3.071  -5.339  1.00 89.71           O
ATOM   4710  HA  HIS A 309       5.918  -5.201  -3.935  1.00 89.71           H
ATOM   4711  CB  HIS A 309       4.162  -4.599  -2.887  1.00 89.71           C
ATOM   4712 1HB  HIS A 309       4.118  -5.506  -2.283  1.00 89.71           H
ATOM   4713 2HB  HIS A 309       3.841  -3.776  -2.249  1.00 89.71           H
ATOM   4714  CG  HIS A 309       3.195  -4.731  -4.039  1.00 89.71           C
ATOM   4715  ND1 HIS A 309       2.537  -3.647  -4.593  1.00 89.71           N
ATOM   4716  HD1 HIS A 309       2.628  -2.695  -4.301  1.00 89.71           H
ATOM   4717  CD2 HIS A 309       2.782  -5.829  -4.735  1.00 89.71           C
ATOM   4718  HD2 HIS A 309       3.106  -6.855  -4.558  1.00 89.71           H
ATOM   4719  CE1 HIS A 309       1.765  -4.085  -5.577  1.00 89.71           C
ATOM   4720  HE1 HIS A 309       1.121  -3.471  -6.207  1.00 89.71           H
ATOM   4721  NE2 HIS A 309       1.918  -5.437  -5.663  1.00 89.71           N
ATOM   4722  HN  HIS A 309       6.036  -4.423  -1.277  1.00 89.71           H
ATOM   4723  N   SER A 310       6.014  -1.983  -3.380  1.00 90.07           N
ATOM   4724  CA  SER A 310       6.049  -0.663  -3.986  1.00 90.07           C
ATOM   4725  C   SER A 310       7.300  -0.518  -4.854  1.00 90.07           C
ATOM   4726  O   SER A 310       7.415   0.430  -5.630  1.00 90.07           O
ATOM   4727  HA  SER A 310       5.149  -0.603  -4.598  1.00 90.07           H
ATOM   4728  CB  SER A 310       6.013   0.434  -2.919  1.00 90.07           C
ATOM   4729 1HB  SER A 310       6.787   0.242  -2.176  1.00 90.07           H
ATOM   4730 2HB  SER A 310       6.244   1.395  -3.379  1.00 90.07           H
ATOM   4731  OG  SER A 310       4.745   0.509  -2.274  1.00 90.07           O
ATOM   4732  HG  SER A 310       4.070   0.911  -2.892  1.00 90.07           H
ATOM   4733  HN  SER A 310       6.174  -1.999  -2.393  1.00 90.07           H
ATOM   4734  N   CYS A 311       8.206  -1.471  -4.695  1.00 91.75           N
ATOM   4735  CA  CYS A 311       9.433  -1.475  -5.473  1.00 91.75           C
ATOM   4736  C   CYS A 311       9.333  -2.585  -6.522  1.00 91.75           C
ATOM   4737  O   CYS A 311      10.213  -2.722  -7.371  1.00 91.75           O
ATOM   4738  HA  CYS A 311       9.505  -0.498  -5.949  1.00 91.75           H
ATOM   4739  CB  CYS A 311      10.666  -1.641  -4.583  1.00 91.75           C
ATOM   4740 1HB  CYS A 311      11.566  -1.387  -5.143  1.00 91.75           H
ATOM   4741 2HB  CYS A 311      10.612  -0.952  -3.740  1.00 91.75           H
ATOM   4742  SG  CYS A 311      10.773  -3.364  -3.976  1.00 91.75           S
ATOM   4743  HG  CYS A 311      11.899  -3.199  -3.286  1.00 91.75           H
ATOM   4744  HN  CYS A 311       8.112  -2.230  -4.050  1.00 91.75           H
ATOM   4745  N   LEU A 312       8.254  -3.348  -6.429  1.00 88.73           N
ATOM   4746  CA  LEU A 312       8.090  -4.518  -7.274  1.00 88.73           C
ATOM   4747  C   LEU A 312       7.419  -4.105  -8.585  1.00 88.73           C
ATOM   4748  O   LEU A 312       7.668  -4.704  -9.630  1.00 88.73           O
ATOM   4749  HA  LEU A 312       9.086  -4.899  -7.501  1.00 88.73           H
ATOM   4750  CB  LEU A 312       7.344  -5.622  -6.522  1.00 88.73           C
ATOM   4751 1HB  LEU A 312       6.464  -5.183  -6.052  1.00 88.73           H
ATOM   4752 2HB  LEU A 312       6.987  -6.352  -7.248  1.00 88.73           H
ATOM   4753  CG  LEU A 312       8.145  -6.362  -5.449  1.00 88.73           C
ATOM   4754  HG  LEU A 312       8.466  -5.637  -4.701  1.00 88.73           H
ATOM   4755  CD1 LEU A 312       7.275  -7.396  -4.731  1.00 88.73           C
ATOM   4756 1HD1 LEU A 312       6.433  -6.894  -4.254  1.00 88.73           H
ATOM   4757 2HD1 LEU A 312       6.904  -8.123  -5.453  1.00 88.73           H
ATOM   4758 3HD1 LEU A 312       7.869  -7.907  -3.973  1.00 88.73           H
ATOM   4759  CD2 LEU A 312       9.408  -6.989  -6.042  1.00 88.73           C
ATOM   4760 1HD2 LEU A 312       9.130  -7.698  -6.822  1.00 88.73           H
ATOM   4761 2HD2 LEU A 312      10.036  -6.206  -6.469  1.00 88.73           H
ATOM   4762 3HD2 LEU A 312       9.959  -7.508  -5.258  1.00 88.73           H
ATOM   4763  HN  LEU A 312       7.502  -3.178  -5.792  1.00 88.73           H
ATOM   4764  N   ASN A 313       6.580  -3.084  -8.487  1.00 81.58           N
ATOM   4765  CA  ASN A 313       5.749  -2.688  -9.612  1.00 81.58           C
ATOM   4766  C   ASN A 313       6.640  -2.401 -10.822  1.00 81.58           C
ATOM   4767  O   ASN A 313       6.443  -2.974 -11.892  1.00 81.58           O
ATOM   4768  HA  ASN A 313       5.075  -3.528  -9.780  1.00 81.58           H
ATOM   4769  CB  ASN A 313       4.961  -1.416  -9.293  1.00 81.58           C
ATOM   4770 1HB  ASN A 313       5.615  -0.690  -8.809  1.00 81.58           H
ATOM   4771 2HB  ASN A 313       4.609  -0.960 -10.218  1.00 81.58           H
ATOM   4772  CG  ASN A 313       3.769  -1.723  -8.384  1.00 81.58           C
ATOM   4773  OD1 ASN A 313       3.230  -2.817  -8.372  1.00 81.58           O
ATOM   4774  ND2 ASN A 313       3.390  -0.698  -7.625  1.00 81.58           N
ATOM   4775 1HD2 ASN A 313       3.876   0.174  -7.683  1.00 81.58           H
ATOM   4776 2HD2 ASN A 313       2.619  -0.800  -6.996  1.00 81.58           H
ATOM   4777  HN  ASN A 313       6.463  -2.534  -7.661  1.00 81.58           H
ATOM   4778  N   PRO A 314       7.633  -1.513 -10.676  1.00 82.02           N
ATOM   4779  CA  PRO A 314       8.499  -1.157 -11.803  1.00 82.02           C
ATOM   4780  C   PRO A 314       9.111  -2.379 -12.468  1.00 82.02           C
ATOM   4781  O   PRO A 314       9.207  -2.441 -13.693  1.00 82.02           O
ATOM   4782  HA  PRO A 314       7.915  -0.670 -12.585  1.00 82.02           H
ATOM   4783  CB  PRO A 314       9.565  -0.259 -11.172  1.00 82.02           C
ATOM   4784 1HB  PRO A 314      10.435  -0.833 -10.854  1.00 82.02           H
ATOM   4785 2HB  PRO A 314       9.920   0.496 -11.873  1.00 82.02           H
ATOM   4786  CG  PRO A 314       8.841   0.368  -9.986  1.00 82.02           C
ATOM   4787 1HG  PRO A 314       9.540   0.749  -9.241  1.00 82.02           H
ATOM   4788 2HG  PRO A 314       8.226   1.215 -10.290  1.00 82.02           H
ATOM   4789  CD  PRO A 314       8.005  -0.783  -9.451  1.00 82.02           C
ATOM   4790 1HD  PRO A 314       8.574  -1.412  -8.767  1.00 82.02           H
ATOM   4791 2HD  PRO A 314       7.133  -0.428  -8.902  1.00 82.02           H
ATOM   4792  N   VAL A 315       9.514  -3.327 -11.635  1.00 83.11           N
ATOM   4793  CA  VAL A 315      10.224  -4.498 -12.120  1.00 83.11           C
ATOM   4794  C   VAL A 315       9.296  -5.313 -13.023  1.00 83.11           C
ATOM   4795  O   VAL A 315       9.719  -5.813 -14.064  1.00 83.11           O
ATOM   4796  HA  VAL A 315      11.070  -4.148 -12.711  1.00 83.11           H
ATOM   4797  CB  VAL A 315      10.770  -5.305 -10.941  1.00 83.11           C
ATOM   4798  HB  VAL A 315       9.924  -5.634 -10.338  1.00 83.11           H
ATOM   4799  CG1 VAL A 315      11.514  -6.551 -11.427  1.00 83.11           C
ATOM   4800 1HG1 VAL A 315      10.832  -7.182 -11.996  1.00 83.11           H
ATOM   4801 2HG1 VAL A 315      12.348  -6.252 -12.062  1.00 83.11           H
ATOM   4802 3HG1 VAL A 315      11.892  -7.106 -10.568  1.00 83.11           H
ATOM   4803  CG2 VAL A 315      11.670  -4.440 -10.055  1.00 83.11           C
ATOM   4804 1HG2 VAL A 315      12.509  -4.068 -10.643  1.00 83.11           H
ATOM   4805 2HG2 VAL A 315      11.096  -3.598  -9.667  1.00 83.11           H
ATOM   4806 3HG2 VAL A 315      12.045  -5.038  -9.224  1.00 83.11           H
ATOM   4807  HN  VAL A 315       9.363  -3.304 -10.646  1.00 83.11           H
ATOM   4808  N   LEU A 316       8.048  -5.422 -12.591  1.00 79.87           N
ATOM   4809  CA  LEU A 316       7.061  -6.184 -13.338  1.00 79.87           C
ATOM   4810  C   LEU A 316       6.939  -5.607 -14.750  1.00 79.87           C
ATOM   4811  O   LEU A 316       6.840  -6.353 -15.723  1.00 79.87           O
ATOM   4812  HA  LEU A 316       7.428  -7.207 -13.414  1.00 79.87           H
ATOM   4813  CB  LEU A 316       5.735  -6.233 -12.578  1.00 79.87           C
ATOM   4814 1HB  LEU A 316       5.425  -5.211 -12.359  1.00 79.87           H
ATOM   4815 2HB  LEU A 316       4.978  -6.662 -13.234  1.00 79.87           H
ATOM   4816  CG  LEU A 316       5.741  -7.025 -11.268  1.00 79.87           C
ATOM   4817  HG  LEU A 316       6.531  -6.626 -10.632  1.00 79.87           H
ATOM   4818  CD1 LEU A 316       4.421  -6.850 -10.515  1.00 79.87           C
ATOM   4819 1HD1 LEU A 316       4.271  -5.795 -10.285  1.00 79.87           H
ATOM   4820 2HD1 LEU A 316       3.599  -7.207 -11.135  1.00 79.87           H
ATOM   4821 3HD1 LEU A 316       4.453  -7.423  -9.588  1.00 79.87           H
ATOM   4822  CD2 LEU A 316       6.066  -8.499 -11.520  1.00 79.87           C
ATOM   4823 1HD2 LEU A 316       5.316  -8.928 -12.184  1.00 79.87           H
ATOM   4824 2HD2 LEU A 316       7.050  -8.580 -11.983  1.00 79.87           H
ATOM   4825 3HD2 LEU A 316       6.064  -9.038 -10.573  1.00 79.87           H
ATOM   4826  HN  LEU A 316       7.709  -5.002 -11.750  1.00 79.87           H
ATOM   4827  N   TYR A 317       6.951  -4.283 -14.817  1.00 75.55           N
ATOM   4828  CA  TYR A 317       6.784  -3.597 -16.086  1.00 75.55           C
ATOM   4829  C   TYR A 317       7.959  -3.884 -17.024  1.00 75.55           C
ATOM   4830  O   TYR A 317       7.774  -4.023 -18.232  1.00 75.55           O
ATOM   4831  HA  TYR A 317       5.865  -3.960 -16.547  1.00 75.55           H
ATOM   4832  CB  TYR A 317       6.762  -2.103 -15.758  1.00 75.55           C
ATOM   4833 1HB  TYR A 317       7.726  -1.819 -15.338  1.00 75.55           H
ATOM   4834 2HB  TYR A 317       6.639  -1.540 -16.683  1.00 75.55           H
ATOM   4835  CG  TYR A 317       5.657  -1.697 -14.781  1.00 75.55           C
ATOM   4836  CD1 TYR A 317       4.499  -2.444 -14.699  1.00 75.55           C
ATOM   4837  HD1 TYR A 317       4.372  -3.323 -15.331  1.00 75.55           H
ATOM   4838  CD2 TYR A 317       5.818  -0.584 -13.981  1.00 75.55           C
ATOM   4839  HD2 TYR A 317       6.732   0.006 -14.046  1.00 75.55           H
ATOM   4840  CE1 TYR A 317       3.459  -2.061 -13.780  1.00 75.55           C
ATOM   4841  HE1 TYR A 317       2.540  -2.642 -13.705  1.00 75.55           H
ATOM   4842  CE2 TYR A 317       4.777  -0.201 -13.062  1.00 75.55           C
ATOM   4843  HE2 TYR A 317       4.892   0.675 -12.424  1.00 75.55           H
ATOM   4844  CZ  TYR A 317       3.649  -0.959 -13.006  1.00 75.55           C
ATOM   4845  OH  TYR A 317       2.667  -0.598 -12.137  1.00 75.55           O
ATOM   4846  HH  TYR A 317       1.985  -1.326 -12.072  1.00 75.55           H
ATOM   4847  HN  TYR A 317       7.072  -3.685 -14.025  1.00 75.55           H
ATOM   4848  N   VAL A 318       9.141  -3.963 -16.431  1.00 74.86           N
ATOM   4849  CA  VAL A 318      10.350  -4.203 -17.201  1.00 74.86           C
ATOM   4850  C   VAL A 318      10.258  -5.575 -17.872  1.00 74.86           C
ATOM   4851  O   VAL A 318      10.384  -5.684 -19.091  1.00 74.86           O
ATOM   4852  HA  VAL A 318      10.404  -3.438 -17.975  1.00 74.86           H
ATOM   4853  CB  VAL A 318      11.580  -4.058 -16.304  1.00 74.86           C
ATOM   4854  HB  VAL A 318      11.444  -4.709 -15.441  1.00 74.86           H
ATOM   4855  CG1 VAL A 318      12.848  -4.504 -17.035  1.00 74.86           C
ATOM   4856 1HG1 VAL A 318      12.750  -5.550 -17.326  1.00 74.86           H
ATOM   4857 2HG1 VAL A 318      12.990  -3.890 -17.924  1.00 74.86           H
ATOM   4858 3HG1 VAL A 318      13.707  -4.391 -16.374  1.00 74.86           H
ATOM   4859  CG2 VAL A 318      11.719  -2.623 -15.792  1.00 74.86           C
ATOM   4860 1HG2 VAL A 318      11.821  -1.943 -16.638  1.00 74.86           H
ATOM   4861 2HG2 VAL A 318      10.832  -2.355 -15.216  1.00 74.86           H
ATOM   4862 3HG2 VAL A 318      12.601  -2.547 -15.156  1.00 74.86           H
ATOM   4863  HN  VAL A 318       9.280  -3.867 -15.446  1.00 74.86           H
ATOM   4864  N   PHE A 319      10.039  -6.588 -17.046  1.00 74.77           N
ATOM   4865  CA  PHE A 319      10.145  -7.963 -17.504  1.00 74.77           C
ATOM   4866  C   PHE A 319       8.937  -8.350 -18.361  1.00 74.77           C
ATOM   4867  O   PHE A 319       9.076  -9.080 -19.342  1.00 74.77           O
ATOM   4868  HA  PHE A 319      11.052  -8.035 -18.105  1.00 74.77           H
ATOM   4869  CB  PHE A 319      10.175  -8.849 -16.257  1.00 74.77           C
ATOM   4870 1HB  PHE A 319       9.421  -8.496 -15.554  1.00 74.77           H
ATOM   4871 2HB  PHE A 319       9.897  -9.865 -16.539  1.00 74.77           H
ATOM   4872  CG  PHE A 319      11.533  -8.884 -15.552  1.00 74.77           C
ATOM   4873  CD1 PHE A 319      12.616  -9.408 -16.187  1.00 74.77           C
ATOM   4874  HD1 PHE A 319      12.516  -9.802 -17.199  1.00 74.77           H
ATOM   4875  CD2 PHE A 319      11.657  -8.392 -14.291  1.00 74.77           C
ATOM   4876  HD2 PHE A 319      10.789  -7.972 -13.782  1.00 74.77           H
ATOM   4877  CE1 PHE A 319      13.875  -9.440 -15.533  1.00 74.77           C
ATOM   4878  HE1 PHE A 319      14.743  -9.860 -16.042  1.00 74.77           H
ATOM   4879  CE2 PHE A 319      12.917  -8.425 -13.636  1.00 74.77           C
ATOM   4880  HE2 PHE A 319      13.016  -8.030 -12.625  1.00 74.77           H
ATOM   4881  CZ  PHE A 319      13.999  -8.948 -14.271  1.00 74.77           C
ATOM   4882  HZ  PHE A 319      14.966  -8.973 -13.769  1.00 74.77           H
ATOM   4883  HN  PHE A 319       9.794  -6.482 -16.083  1.00 74.77           H
ATOM   4884  N   VAL A 320       7.780  -7.845 -17.959  1.00 71.35           N
ATOM   4885  CA  VAL A 320       6.521  -8.372 -18.454  1.00 71.35           C
ATOM   4886  C   VAL A 320       5.961  -7.428 -19.520  1.00 71.35           C
ATOM   4887  O   VAL A 320       5.253  -7.861 -20.428  1.00 71.35           O
ATOM   4888  HA  VAL A 320       6.727  -9.338 -18.915  1.00 71.35           H
ATOM   4889  CB  VAL A 320       5.554  -8.600 -17.290  1.00 71.35           C
ATOM   4890  HB  VAL A 320       5.198  -7.625 -16.955  1.00 71.35           H
ATOM   4891  CG1 VAL A 320       4.340  -9.416 -17.737  1.00 71.35           C
ATOM   4892 1HG1 VAL A 320       3.814  -8.881 -18.528  1.00 71.35           H
ATOM   4893 2HG1 VAL A 320       4.670 -10.385 -18.111  1.00 71.35           H
ATOM   4894 3HG1 VAL A 320       3.669  -9.562 -16.890  1.00 71.35           H
ATOM   4895  CG2 VAL A 320       6.263  -9.271 -16.112  1.00 71.35           C
ATOM   4896 1HG2 VAL A 320       6.661 -10.235 -16.430  1.00 71.35           H
ATOM   4897 2HG2 VAL A 320       7.080  -8.636 -15.770  1.00 71.35           H
ATOM   4898 3HG2 VAL A 320       5.553  -9.421 -15.299  1.00 71.35           H
ATOM   4899  HN  VAL A 320       7.696  -7.090 -17.308  1.00 71.35           H
ATOM   4900  N   GLY A 321       6.300  -6.155 -19.374  1.00 72.53           N
ATOM   4901  CA  GLY A 321       5.815  -5.141 -20.295  1.00 72.53           C
ATOM   4902  C   GLY A 321       6.698  -5.067 -21.543  1.00 72.53           C
ATOM   4903  O   GLY A 321       7.772  -4.469 -21.512  1.00 72.53           O
ATOM   4904 1HA  GLY A 321       4.789  -5.369 -20.585  1.00 72.53           H
ATOM   4905 2HA  GLY A 321       5.798  -4.172 -19.798  1.00 72.53           H
ATOM   4906  HN  GLY A 321       6.893  -5.815 -18.645  1.00 72.53           H
ATOM   4907  N   GLU A 322       6.211  -5.682 -22.611  1.00 76.43           N
ATOM   4908  CA  GLU A 322       6.812  -5.495 -23.920  1.00 76.43           C
ATOM   4909  C   GLU A 322       6.802  -4.013 -24.302  1.00 76.43           C
ATOM   4910  O   GLU A 322       7.809  -3.482 -24.769  1.00 76.43           O
ATOM   4911  HA  GLU A 322       7.840  -5.844 -23.820  1.00 76.43           H
ATOM   4912  CB  GLU A 322       6.097  -6.338 -24.977  1.00 76.43           C
ATOM   4913 1HB  GLU A 322       5.020  -6.186 -24.902  1.00 76.43           H
ATOM   4914 2HB  GLU A 322       6.497  -6.107 -25.964  1.00 76.43           H
ATOM   4915  CG  GLU A 322       6.347  -7.831 -24.749  1.00 76.43           C
ATOM   4916 1HG  GLU A 322       7.417  -8.011 -24.643  1.00 76.43           H
ATOM   4917 2HG  GLU A 322       5.876  -8.144 -23.818  1.00 76.43           H
ATOM   4918  CD  GLU A 322       5.797  -8.662 -25.910  1.00 76.43           C
ATOM   4919  OE1 GLU A 322       6.261  -9.814 -26.052  1.00 76.43           O
ATOM   4920  OE2 GLU A 322       4.925  -8.127 -26.628  1.00 76.43           O
ATOM   4921  HN  GLU A 322       5.423  -6.297 -22.591  1.00 76.43           H
ATOM   4922  N   ARG A 323       5.653  -3.388 -24.091  1.00 77.21           N
ATOM   4923  CA  ARG A 323       5.478  -1.996 -24.470  1.00 77.21           C
ATOM   4924  C   ARG A 323       6.480  -1.113 -23.725  1.00 77.21           C
ATOM   4925  O   ARG A 323       7.085  -0.220 -24.316  1.00 77.21           O
ATOM   4926  HA  ARG A 323       5.659  -1.975 -25.544  1.00 77.21           H
ATOM   4927  CB  ARG A 323       4.058  -1.517 -24.162  1.00 77.21           C
ATOM   4928 1HB  ARG A 323       3.345  -2.309 -24.391  1.00 77.21           H
ATOM   4929 2HB  ARG A 323       3.965  -1.302 -23.098  1.00 77.21           H
ATOM   4930  CG  ARG A 323       3.715  -0.265 -24.973  1.00 77.21           C
ATOM   4931 1HG  ARG A 323       4.399   0.542 -24.710  1.00 77.21           H
ATOM   4932 2HG  ARG A 323       3.852  -0.466 -26.035  1.00 77.21           H
ATOM   4933  CD  ARG A 323       2.273   0.177 -24.714  1.00 77.21           C
ATOM   4934 1HD  ARG A 323       1.614  -0.691 -24.701  1.00 77.21           H
ATOM   4935 2HD  ARG A 323       2.199   0.648 -23.733  1.00 77.21           H
ATOM   4936  NE  ARG A 323       1.838   1.125 -25.763  1.00 77.21           N
ATOM   4937  HE  ARG A 323       2.446   1.271 -26.544  1.00 77.21           H
ATOM   4938  CZ  ARG A 323       0.681   1.801 -25.733  1.00 77.21           C
ATOM   4939  NH1 ARG A 323      -0.171   1.645 -24.711  1.00 77.21           N
ATOM   4940 1HH1 ARG A 323       0.054   1.020 -23.963  1.00 77.21           H
ATOM   4941 2HH1 ARG A 323      -1.032   2.153 -24.696  1.00 77.21           H
ATOM   4942  NH2 ARG A 323       0.390   2.636 -26.740  1.00 77.21           N
ATOM   4943 1HH2 ARG A 323      -0.469   3.147 -26.733  1.00 77.21           H
ATOM   4944 2HH2 ARG A 323       1.031   2.746 -27.499  1.00 77.21           H
ATOM   4945  HN  ARG A 323       4.854  -3.815 -23.669  1.00 77.21           H
ATOM   4946  N   PHE A 324       6.624  -1.392 -22.438  1.00 79.45           N
ATOM   4947  CA  PHE A 324       7.491  -0.591 -21.590  1.00 79.45           C
ATOM   4948  C   PHE A 324       8.954  -0.727 -22.019  1.00 79.45           C
ATOM   4949  O   PHE A 324       9.680   0.264 -22.083  1.00 79.45           O
ATOM   4950  HA  PHE A 324       7.178   0.447 -21.697  1.00 79.45           H
ATOM   4951  CB  PHE A 324       7.339  -1.124 -20.164  1.00 79.45           C
ATOM   4952 1HB  PHE A 324       6.279  -1.174 -19.917  1.00 79.45           H
ATOM   4953 2HB  PHE A 324       7.724  -2.143 -20.124  1.00 79.45           H
ATOM   4954  CG  PHE A 324       8.055  -0.282 -19.106  1.00 79.45           C
ATOM   4955  CD1 PHE A 324       9.299  -0.636 -18.683  1.00 79.45           C
ATOM   4956  HD1 PHE A 324       9.785  -1.519 -19.098  1.00 79.45           H
ATOM   4957  CD2 PHE A 324       7.449   0.820 -18.588  1.00 79.45           C
ATOM   4958  HD2 PHE A 324       6.452   1.103 -18.927  1.00 79.45           H
ATOM   4959  CE1 PHE A 324       9.963   0.146 -17.701  1.00 79.45           C
ATOM   4960  HE1 PHE A 324      10.960  -0.138 -17.362  1.00 79.45           H
ATOM   4961  CE2 PHE A 324       8.114   1.601 -17.606  1.00 79.45           C
ATOM   4962  HE2 PHE A 324       7.627   2.484 -17.192  1.00 79.45           H
ATOM   4963  CZ  PHE A 324       9.357   1.247 -17.183  1.00 79.45           C
ATOM   4964  HZ  PHE A 324       9.867   1.847 -16.430  1.00 79.45           H
ATOM   4965  HN  PHE A 324       6.162  -2.149 -21.974  1.00 79.45           H
ATOM   4966  N   ARG A 325       9.343  -1.961 -22.302  1.00 81.76           N
ATOM   4967  CA  ARG A 325      10.701  -2.237 -22.737  1.00 81.76           C
ATOM   4968  C   ARG A 325      11.031  -1.429 -23.994  1.00 81.76           C
ATOM   4969  O   ARG A 325      12.112  -0.851 -24.099  1.00 81.76           O
ATOM   4970  HA  ARG A 325      11.329  -1.933 -21.900  1.00 81.76           H
ATOM   4971  CB  ARG A 325      10.894  -3.726 -23.032  1.00 81.76           C
ATOM   4972 1HB  ARG A 325       9.988  -4.131 -23.482  1.00 81.76           H
ATOM   4973 2HB  ARG A 325      11.697  -3.856 -23.757  1.00 81.76           H
ATOM   4974  CG  ARG A 325      11.224  -4.499 -21.754  1.00 81.76           C
ATOM   4975 1HG  ARG A 325      12.109  -4.070 -21.283  1.00 81.76           H
ATOM   4976 2HG  ARG A 325      10.405  -4.400 -21.042  1.00 81.76           H
ATOM   4977  CD  ARG A 325      11.468  -5.979 -22.056  1.00 81.76           C
ATOM   4978 1HD  ARG A 325      12.034  -6.081 -22.982  1.00 81.76           H
ATOM   4979 2HD  ARG A 325      12.069  -6.426 -21.264  1.00 81.76           H
ATOM   4980  NE  ARG A 325      10.176  -6.691 -22.172  1.00 81.76           N
ATOM   4981  HE  ARG A 325       9.337  -6.168 -22.025  1.00 81.76           H
ATOM   4982  CZ  ARG A 325      10.060  -7.994 -22.463  1.00 81.76           C
ATOM   4983  NH1 ARG A 325      11.151  -8.745 -22.670  1.00 81.76           N
ATOM   4984 1HH1 ARG A 325      12.060  -8.333 -22.608  1.00 81.76           H
ATOM   4985 2HH1 ARG A 325      11.055  -9.717 -22.886  1.00 81.76           H
ATOM   4986  NH2 ARG A 325       8.837  -8.536 -22.543  1.00 81.76           N
ATOM   4987 1HH2 ARG A 325       8.733  -9.507 -22.759  1.00 81.76           H
ATOM   4988 2HH2 ARG A 325       8.028  -7.969 -22.388  1.00 81.76           H
ATOM   4989  HN  ARG A 325       8.748  -2.763 -22.239  1.00 81.76           H
ATOM   4990  N   ARG A 326      10.079  -1.413 -24.915  1.00 82.71           N
ATOM   4991  CA  ARG A 326      10.247  -0.671 -26.153  1.00 82.71           C
ATOM   4992  C   ARG A 326      10.395   0.824 -25.859  1.00 82.71           C
ATOM   4993  O   ARG A 326      11.260   1.489 -26.428  1.00 82.71           O
ATOM   4994  HA  ARG A 326      11.156  -1.075 -26.599  1.00 82.71           H
ATOM   4995  CB  ARG A 326       9.056  -0.884 -27.089  1.00 82.71           C
ATOM   4996 1HB  ARG A 326       8.126  -0.769 -26.532  1.00 82.71           H
ATOM   4997 2HB  ARG A 326       9.058  -0.119 -27.866  1.00 82.71           H
ATOM   4998  CG  ARG A 326       9.105  -2.271 -27.732  1.00 82.71           C
ATOM   4999 1HG  ARG A 326      10.010  -2.366 -28.332  1.00 82.71           H
ATOM   5000 2HG  ARG A 326       9.157  -3.034 -26.955  1.00 82.71           H
ATOM   5001  CD  ARG A 326       7.876  -2.512 -28.611  1.00 82.71           C
ATOM   5002 1HD  ARG A 326       6.971  -2.249 -28.064  1.00 82.71           H
ATOM   5003 2HD  ARG A 326       7.915  -1.869 -29.490  1.00 82.71           H
ATOM   5004  NE  ARG A 326       7.821  -3.932 -29.026  1.00 82.71           N
ATOM   5005  HE  ARG A 326       7.997  -4.630 -28.332  1.00 82.71           H
ATOM   5006  CZ  ARG A 326       7.550  -4.340 -30.273  1.00 82.71           C
ATOM   5007  NH1 ARG A 326       7.307  -3.448 -31.243  1.00 82.71           N
ATOM   5008 1HH1 ARG A 326       7.326  -2.469 -31.038  1.00 82.71           H
ATOM   5009 2HH1 ARG A 326       7.106  -3.761 -32.171  1.00 82.71           H
ATOM   5010  NH2 ARG A 326       7.527  -5.654 -30.536  1.00 82.71           N
ATOM   5011 1HH2 ARG A 326       7.326  -5.975 -31.461  1.00 82.71           H
ATOM   5012 2HH2 ARG A 326       7.710  -6.313 -29.807  1.00 82.71           H
ATOM   5013  HN  ARG A 326       9.207  -1.896 -24.827  1.00 82.71           H
ATOM   5014  N   ASP A 327       9.539   1.307 -24.971  1.00 84.16           N
ATOM   5015  CA  ASP A 327       9.535   2.719 -24.628  1.00 84.16           C
ATOM   5016  C   ASP A 327      10.849   3.073 -23.929  1.00 84.16           C
ATOM   5017  O   ASP A 327      11.429   4.127 -24.187  1.00 84.16           O
ATOM   5018  HA  ASP A 327       9.411   3.244 -25.575  1.00 84.16           H
ATOM   5019  CB  ASP A 327       8.387   3.050 -23.671  1.00 84.16           C
ATOM   5020 1HB  ASP A 327       8.474   2.444 -22.769  1.00 84.16           H
ATOM   5021 2HB  ASP A 327       8.455   4.093 -23.363  1.00 84.16           H
ATOM   5022  CG  ASP A 327       7.031   2.795 -24.333  1.00 84.16           C
ATOM   5023  OD1 ASP A 327       6.964   2.962 -25.570  1.00 84.16           O
ATOM   5024  OD2 ASP A 327       6.093   2.441 -23.587  1.00 84.16           O
ATOM   5025  HN  ASP A 327       8.858   0.754 -24.492  1.00 84.16           H
ATOM   5026  N   LEU A 328      11.280   2.173 -23.058  1.00 84.98           N
ATOM   5027  CA  LEU A 328      12.485   2.403 -22.279  1.00 84.98           C
ATOM   5028  C   LEU A 328      13.675   2.574 -23.226  1.00 84.98           C
ATOM   5029  O   LEU A 328      14.426   3.541 -23.116  1.00 84.98           O
ATOM   5030  HA  LEU A 328      12.346   3.333 -21.728  1.00 84.98           H
ATOM   5031  CB  LEU A 328      12.676   1.290 -21.246  1.00 84.98           C
ATOM   5032 1HB  LEU A 328      11.829   1.308 -20.561  1.00 84.98           H
ATOM   5033 2HB  LEU A 328      12.646   0.331 -21.765  1.00 84.98           H
ATOM   5034  CG  LEU A 328      13.965   1.352 -20.424  1.00 84.98           C
ATOM   5035  HG  LEU A 328      14.807   1.420 -21.112  1.00 84.98           H
ATOM   5036  CD1 LEU A 328      13.995   2.606 -19.547  1.00 84.98           C
ATOM   5037 1HD1 LEU A 328      13.941   3.492 -20.179  1.00 84.98           H
ATOM   5038 2HD1 LEU A 328      13.145   2.593 -18.865  1.00 84.98           H
ATOM   5039 3HD1 LEU A 328      14.922   2.625 -18.973  1.00 84.98           H
ATOM   5040  CD2 LEU A 328      14.154   0.074 -19.603  1.00 84.98           C
ATOM   5041 1HD2 LEU A 328      13.311  -0.049 -18.924  1.00 84.98           H
ATOM   5042 2HD2 LEU A 328      14.209  -0.783 -20.274  1.00 84.98           H
ATOM   5043 3HD2 LEU A 328      15.077   0.145 -19.028  1.00 84.98           H
ATOM   5044  HN  LEU A 328      10.822   1.302 -22.880  1.00 84.98           H
ATOM   5045  N   VAL A 329      13.808   1.619 -24.135  1.00 84.29           N
ATOM   5046  CA  VAL A 329      14.938   1.608 -25.048  1.00 84.29           C
ATOM   5047  C   VAL A 329      14.908   2.875 -25.906  1.00 84.29           C
ATOM   5048  O   VAL A 329      15.953   3.448 -26.210  1.00 84.29           O
ATOM   5049  HA  VAL A 329      15.847   1.613 -24.447  1.00 84.29           H
ATOM   5050  CB  VAL A 329      14.927   0.324 -25.879  1.00 84.29           C
ATOM   5051  HB  VAL A 329      13.965   0.262 -26.389  1.00 84.29           H
ATOM   5052  CG1 VAL A 329      16.023   0.352 -26.946  1.00 84.29           C
ATOM   5053 1HG1 VAL A 329      15.861   1.200 -27.612  1.00 84.29           H
ATOM   5054 2HG1 VAL A 329      16.996   0.448 -26.465  1.00 84.29           H
ATOM   5055 3HG1 VAL A 329      15.993  -0.573 -27.523  1.00 84.29           H
ATOM   5056  CG2 VAL A 329      15.064  -0.910 -24.984  1.00 84.29           C
ATOM   5057 1HG2 VAL A 329      16.004  -0.857 -24.435  1.00 84.29           H
ATOM   5058 2HG2 VAL A 329      14.233  -0.942 -24.280  1.00 84.29           H
ATOM   5059 3HG2 VAL A 329      15.053  -1.809 -25.600  1.00 84.29           H
ATOM   5060  HN  VAL A 329      13.162   0.865 -24.253  1.00 84.29           H
ATOM   5061  N   LYS A 330      13.699   3.276 -26.271  1.00 83.27           N
[truncated: 117,320 more chars]
