# Supplementary material for: Noncanonical roles of chemokine regions in CCR9 activation revealed by structural modeling and mutational mapping
Source: Nat Commun. 2025 Aug 18;16:7695. doi: 10.1038/s41467-025-62321-9 (PMC12361432; doi:10.1038/s41467-025-62321-9)
Supplement: Supplementary file 4 — Supplementary Data 2 [file 41467_2025_62321_MOESM4_ESM.zip › CCR9_CCL25_rnk116.pdb]

SSBOND   1 CYS A   38    CYS A  289 
SSBOND   2 CYS A  119    CYS A  198 
SSBOND   3 CYS B    7    CYS B   35 
SSBOND   4 CYS B    8    CYS B   52 
ATOM      1  N   GLU A  20      -4.157  -4.653  60.715  1.00 45.12           N
ATOM      2  CA  GLU A  20      -4.314  -4.387  59.295  1.00 45.12           C
ATOM      3  C   GLU A  20      -3.008  -4.678  58.553  1.00 45.12           C
ATOM      4  O   GLU A  20      -3.013  -4.903  57.344  1.00 45.12           O
ATOM      5  HA  GLU A  20      -5.092  -5.071  58.957  1.00 45.12           H
ATOM      6  CB  GLU A  20      -4.772  -2.947  59.054  1.00 45.12           C
ATOM      7 1HB  GLU A  20      -4.282  -2.282  59.765  1.00 45.12           H
ATOM      8 2HB  GLU A  20      -4.594  -2.674  58.014  1.00 45.12           H
ATOM      9  CG  GLU A  20      -6.278  -2.806  59.285  1.00 45.12           C
ATOM     10 1HG  GLU A  20      -6.796  -3.674  58.877  1.00 45.12           H
ATOM     11 2HG  GLU A  20      -6.485  -2.785  60.355  1.00 45.12           H
ATOM     12  CD  GLU A  20      -6.816  -1.531  58.632  1.00 45.12           C
ATOM     13  OE1 GLU A  20      -8.042  -1.489  58.395  1.00 45.12           O
ATOM     14  OE2 GLU A  20      -5.988  -0.628  58.384  1.00 45.12           O
ATOM     15  HN  GLU A  20      -3.242  -4.948  60.991  1.00 45.12           H
ATOM     16  N   SER A  21      -1.919  -4.664  59.309  1.00 51.53           N
ATOM     17  CA  SER A  21      -0.597  -4.794  58.719  1.00 51.53           C
ATOM     18  C   SER A  21      -0.402  -6.214  58.182  1.00 51.53           C
ATOM     19  O   SER A  21       0.116  -6.399  57.082  1.00 51.53           O
ATOM     20  HA  SER A  21      -0.571  -4.070  57.905  1.00 51.53           H
ATOM     21  CB  SER A  21       0.495  -4.457  59.736  1.00 51.53           C
ATOM     22 1HB  SER A  21       1.436  -4.285  59.214  1.00 51.53           H
ATOM     23 2HB  SER A  21       0.240  -3.529  60.248  1.00 51.53           H
ATOM     24  OG  SER A  21       0.669  -5.496  60.697  1.00 51.53           O
ATOM     25  HG  SER A  21       1.387  -5.244  61.346  1.00 51.53           H
ATOM     26  HN  SER A  21      -1.930  -4.565  60.304  1.00 51.53           H
ATOM     27  N   THR A  22      -0.828  -7.179  58.983  1.00 53.20           N
ATOM     28  CA  THR A  22      -0.535  -8.573  58.696  1.00 53.20           C
ATOM     29  C   THR A  22      -1.348  -9.051  57.491  1.00 53.20           C
ATOM     30  O   THR A  22      -0.796  -9.625  56.554  1.00 53.20           O
ATOM     31  HA  THR A  22       0.517  -8.655  58.424  1.00 53.20           H
ATOM     32  CB  THR A  22      -0.798  -9.383  59.967  1.00 53.20           C
ATOM     33  HB  THR A  22      -1.740  -9.927  59.893  1.00 53.20           H
ATOM     34  OG1 THR A  22      -0.725  -8.420  61.014  1.00 53.20           O
ATOM     35  HG1 THR A  22      -1.086  -8.808  61.862  1.00 53.20           H
ATOM     36  CG2 THR A  22       0.334 -10.363  60.282  1.00 53.20           C
ATOM     37 1HG2 THR A  22       1.263  -9.812  60.422  1.00 53.20           H
ATOM     38 2HG2 THR A  22       0.448 -11.064  59.455  1.00 53.20           H
ATOM     39 3HG2 THR A  22       0.096 -10.912  61.193  1.00 53.20           H
ATOM     40  HN  THR A  22      -1.362  -7.022  59.814  1.00 53.20           H
ATOM     41  N   SER A  23      -2.647  -8.797  57.556  1.00 55.15           N
ATOM     42  CA  SER A  23      -3.538  -9.174  56.472  1.00 55.15           C
ATOM     43  C   SER A  23      -3.132  -8.453  55.185  1.00 55.15           C
ATOM     44  O   SER A  23      -3.196  -9.028  54.100  1.00 55.15           O
ATOM     45  HA  SER A  23      -3.417 -10.252  56.361  1.00 55.15           H
ATOM     46  CB  SER A  23      -4.994  -8.858  56.820  1.00 55.15           C
ATOM     47 1HB  SER A  23      -5.636  -9.143  55.987  1.00 55.15           H
ATOM     48 2HB  SER A  23      -5.300  -9.458  57.677  1.00 55.15           H
ATOM     49  OG  SER A  23      -5.184  -7.477  57.116  1.00 55.15           O
ATOM     50  HG  SER A  23      -6.146  -7.302  57.326  1.00 55.15           H
ATOM     51  HN  SER A  23      -3.090  -8.343  58.329  1.00 55.15           H
ATOM     52  N   SER A  24      -2.723  -7.203  55.349  1.00 61.28           N
ATOM     53  CA  SER A  24      -2.281  -6.406  54.218  1.00 61.28           C
ATOM     54  C   SER A  24      -1.008  -7.008  53.618  1.00 61.28           C
ATOM     55  O   SER A  24      -0.714  -6.802  52.442  1.00 61.28           O
ATOM     56  HA  SER A  24      -3.099  -6.447  53.498  1.00 61.28           H
ATOM     57  CB  SER A  24      -2.038  -4.953  54.629  1.00 61.28           C
ATOM     58 1HB  SER A  24      -2.151  -4.306  53.759  1.00 61.28           H
ATOM     59 2HB  SER A  24      -2.795  -4.649  55.353  1.00 61.28           H
ATOM     60  OG  SER A  24      -0.742  -4.767  55.193  1.00 61.28           O
ATOM     61  HG  SER A  24      -0.632  -5.351  55.997  1.00 61.28           H
ATOM     62  HN  SER A  24      -2.691  -6.737  56.233  1.00 61.28           H
ATOM     63  N   MET A  25      -0.287  -7.739  54.455  1.00 64.18           N
ATOM     64  CA  MET A  25       0.935  -8.392  54.017  1.00 64.18           C
ATOM     65  C   MET A  25       0.626  -9.691  53.270  1.00 64.18           C
ATOM     66  O   MET A  25       1.236  -9.981  52.242  1.00 64.18           O
ATOM     67  HA  MET A  25       1.420  -7.684  53.344  1.00 64.18           H
ATOM     68  CB  MET A  25       1.815  -8.697  55.231  1.00 64.18           C
ATOM     69 1HB  MET A  25       1.694  -7.913  55.978  1.00 64.18           H
ATOM     70 2HB  MET A  25       1.492  -9.630  55.692  1.00 64.18           H
ATOM     71  CG  MET A  25       3.287  -8.803  54.828  1.00 64.18           C
ATOM     72 1HG  MET A  25       3.835  -9.383  55.571  1.00 64.18           H
ATOM     73 2HG  MET A  25       3.376  -9.333  53.880  1.00 64.18           H
ATOM     74  SD  MET A  25       3.999  -7.172  54.683  1.00 64.18           S
ATOM     75  CE  MET A  25       5.734  -7.585  54.748  1.00 64.18           C
ATOM     76 1HE  MET A  25       5.955  -8.082  55.693  1.00 64.18           H
ATOM     77 2HE  MET A  25       5.981  -8.251  53.921  1.00 64.18           H
ATOM     78 3HE  MET A  25       6.328  -6.674  54.670  1.00 64.18           H
ATOM     79  HN  MET A  25      -0.525  -7.889  55.415  1.00 64.18           H
ATOM     80  N   GLU A  26      -0.322 -10.438  53.817  1.00 66.06           N
ATOM     81  CA  GLU A  26      -0.728 -11.694  53.209  1.00 66.06           C
ATOM     82  C   GLU A  26      -1.380 -11.439  51.848  1.00 66.06           C
ATOM     83  O   GLU A  26      -1.076 -12.124  50.872  1.00 66.06           O
ATOM     84  HA  GLU A  26       0.192 -12.263  53.077  1.00 66.06           H
ATOM     85  CB  GLU A  26      -1.670 -12.471  54.131  1.00 66.06           C
ATOM     86 1HB  GLU A  26      -2.422 -11.796  54.540  1.00 66.06           H
ATOM     87 2HB  GLU A  26      -2.097 -13.317  53.592  1.00 66.06           H
ATOM     88  CG  GLU A  26      -0.910 -13.057  55.323  1.00 66.06           C
ATOM     89 1HG  GLU A  26      -0.100 -13.693  54.965  1.00 66.06           H
ATOM     90 2HG  GLU A  26      -0.453 -12.253  55.899  1.00 66.06           H
ATOM     91  CD  GLU A  26      -1.844 -13.869  56.222  1.00 66.06           C
ATOM     92  OE1 GLU A  26      -1.319 -14.750  56.938  1.00 66.06           O
ATOM     93  OE2 GLU A  26      -3.062 -13.591  56.174  1.00 66.06           O
ATOM     94  HN  GLU A  26      -0.808 -10.199  54.657  1.00 66.06           H
ATOM     95  N   ASP A  27      -2.264 -10.452  51.827  1.00 62.22           N
ATOM     96  CA  ASP A  27      -2.983 -10.118  50.610  1.00 62.22           C
ATOM     97  C   ASP A  27      -1.980  -9.826  49.493  1.00 62.22           C
ATOM     98  O   ASP A  27      -2.200 -10.201  48.342  1.00 62.22           O
ATOM     99  HA  ASP A  27      -3.604 -10.988  50.396  1.00 62.22           H
ATOM    100  CB  ASP A  27      -3.848  -8.871  50.806  1.00 62.22           C
ATOM    101 1HB  ASP A  27      -3.292  -8.124  51.373  1.00 62.22           H
ATOM    102 2HB  ASP A  27      -4.079  -8.429  49.837  1.00 62.22           H
ATOM    103  CG  ASP A  27      -5.146  -9.214  51.539  1.00 62.22           C
ATOM    104  OD1 ASP A  27      -5.435 -10.425  51.645  1.00 62.22           O
ATOM    105  OD2 ASP A  27      -5.820  -8.257  51.978  1.00 62.22           O
ATOM    106  HN  ASP A  27      -2.490  -9.887  52.620  1.00 62.22           H
ATOM    107  N   TYR A  28      -0.898  -9.161  49.871  1.00 66.70           N
ATOM    108  CA  TYR A  28       0.131  -8.798  48.912  1.00 66.70           C
ATOM    109  C   TYR A  28       0.926 -10.029  48.470  1.00 66.70           C
ATOM    110  O   TYR A  28       1.344 -10.121  47.317  1.00 66.70           O
ATOM    111  HA  TYR A  28      -0.358  -8.360  48.042  1.00 66.70           H
ATOM    112  CB  TYR A  28       1.069  -7.836  49.643  1.00 66.70           C
ATOM    113 1HB  TYR A  28       0.498  -6.967  49.972  1.00 66.70           H
ATOM    114 2HB  TYR A  28       1.449  -8.325  50.540  1.00 66.70           H
ATOM    115  CG  TYR A  28       2.253  -7.359  48.799  1.00 66.70           C
ATOM    116  CD1 TYR A  28       3.480  -7.979  48.920  1.00 66.70           C
ATOM    117  HD1 TYR A  28       3.605  -8.809  49.616  1.00 66.70           H
ATOM    118  CD2 TYR A  28       2.094  -6.309  47.918  1.00 66.70           C
ATOM    119  HD2 TYR A  28       1.125  -5.819  47.823  1.00 66.70           H
ATOM    120  CE1 TYR A  28       4.594  -7.531  48.126  1.00 66.70           C
ATOM    121  HE1 TYR A  28       5.569  -8.012  48.211  1.00 66.70           H
ATOM    122  CE2 TYR A  28       3.209  -5.861  47.124  1.00 66.70           C
ATOM    123  HE2 TYR A  28       3.097  -5.033  46.424  1.00 66.70           H
ATOM    124  CZ  TYR A  28       4.404  -6.494  47.267  1.00 66.70           C
ATOM    125  OH  TYR A  28       5.456  -6.071  46.517  1.00 66.70           O
ATOM    126  HH  TYR A  28       5.167  -5.334  45.906  1.00 66.70           H
ATOM    127  HN  TYR A  28      -0.721  -8.870  50.811  1.00 66.70           H
ATOM    128  N   VAL A  29       1.112 -10.943  49.411  1.00 64.35           N
ATOM    129  CA  VAL A  29       1.921 -12.123  49.158  1.00 64.35           C
ATOM    130  C   VAL A  29       1.127 -13.105  48.293  1.00 64.35           C
ATOM    131  O   VAL A  29       1.695 -13.789  47.444  1.00 64.35           O
ATOM    132  HA  VAL A  29       2.804 -11.804  48.605  1.00 64.35           H
ATOM    133  CB  VAL A  29       2.384 -12.733  50.482  1.00 64.35           C
ATOM    134  HB  VAL A  29       1.506 -12.875  51.112  1.00 64.35           H
ATOM    135  CG1 VAL A  29       3.028 -14.104  50.259  1.00 64.35           C
ATOM    136 1HG1 VAL A  29       2.302 -14.775  49.800  1.00 64.35           H
ATOM    137 2HG1 VAL A  29       3.891 -13.997  49.602  1.00 64.35           H
ATOM    138 3HG1 VAL A  29       3.348 -14.514  51.216  1.00 64.35           H
ATOM    139  CG2 VAL A  29       3.342 -11.791  51.215  1.00 64.35           C
ATOM    140 1HG2 VAL A  29       4.216 -11.604  50.591  1.00 64.35           H
ATOM    141 2HG2 VAL A  29       2.835 -10.848  51.422  1.00 64.35           H
ATOM    142 3HG2 VAL A  29       3.656 -12.249  52.152  1.00 64.35           H
ATOM    143  HN  VAL A  29       0.722 -10.887  50.330  1.00 64.35           H
ATOM    144  N   ASN A  30      -0.175 -13.141  48.539  1.00 67.29           N
ATOM    145  CA  ASN A  30      -1.033 -14.112  47.882  1.00 67.29           C
ATOM    146  C   ASN A  30      -1.466 -13.563  46.520  1.00 67.29           C
ATOM    147  O   ASN A  30      -2.069 -14.279  45.722  1.00 67.29           O
ATOM    148  HA  ASN A  30      -0.430 -15.015  47.794  1.00 67.29           H
ATOM    149  CB  ASN A  30      -2.294 -14.379  48.706  1.00 67.29           C
ATOM    150 1HB  ASN A  30      -2.717 -13.435  49.048  1.00 67.29           H
ATOM    151 2HB  ASN A  30      -3.048 -14.858  48.080  1.00 67.29           H
ATOM    152  CG  ASN A  30      -1.983 -15.270  49.910  1.00 67.29           C
ATOM    153  OD1 ASN A  30      -0.974 -15.954  49.965  1.00 67.29           O
ATOM    154  ND2 ASN A  30      -2.904 -15.225  50.869  1.00 67.29           N
ATOM    155 1HD2 ASN A  30      -3.710 -14.643  50.761  1.00 67.29           H
ATOM    156 2HD2 ASN A  30      -2.790 -15.774  51.697  1.00 67.29           H
ATOM    157  HN  ASN A  30      -0.642 -12.525  49.173  1.00 67.29           H
ATOM    158  N   PHE A  31      -1.142 -12.298  46.298  1.00 72.76           N
ATOM    159  CA  PHE A  31      -1.455 -11.657  45.032  1.00 72.76           C
ATOM    160  C   PHE A  31      -0.662 -12.290  43.886  1.00 72.76           C
ATOM    161  O   PHE A  31       0.568 -12.287  43.902  1.00 72.76           O
ATOM    162  HA  PHE A  31      -2.521 -11.796  44.853  1.00 72.76           H
ATOM    163  CB  PHE A  31      -1.052 -10.187  45.163  1.00 72.76           C
ATOM    164 1HB  PHE A  31      -1.529  -9.768  46.049  1.00 72.76           H
ATOM    165 2HB  PHE A  31       0.025 -10.128  45.323  1.00 72.76           H
ATOM    166  CG  PHE A  31      -1.420  -9.330  43.950  1.00 72.76           C
ATOM    167  CD1 PHE A  31      -0.495  -9.084  42.985  1.00 72.76           C
ATOM    168  HD1 PHE A  31       0.510  -9.498  43.075  1.00 72.76           H
ATOM    169  CD2 PHE A  31      -2.674  -8.814  43.838  1.00 72.76           C
ATOM    170  HD2 PHE A  31      -3.416  -9.011  44.611  1.00 72.76           H
ATOM    171  CE1 PHE A  31      -0.836  -8.289  41.859  1.00 72.76           C
ATOM    172  HE1 PHE A  31      -0.094  -8.092  41.086  1.00 72.76           H
ATOM    173  CE2 PHE A  31      -3.016  -8.019  42.712  1.00 72.76           C
ATOM    174  HE2 PHE A  31      -4.020  -7.605  42.622  1.00 72.76           H
ATOM    175  CZ  PHE A  31      -2.090  -7.773  41.747  1.00 72.76           C
ATOM    176  HZ  PHE A  31      -2.352  -7.162  40.883  1.00 72.76           H
ATOM    177  HN  PHE A  31      -0.675 -11.715  46.962  1.00 72.76           H
ATOM    178  N   ASN A  32      -1.399 -12.818  42.920  1.00 69.11           N
ATOM    179  CA  ASN A  32      -0.781 -13.411  41.746  1.00 69.11           C
ATOM    180  C   ASN A  32      -0.327 -12.299  40.797  1.00 69.11           C
ATOM    181  O   ASN A  32      -1.130 -11.762  40.035  1.00 69.11           O
ATOM    182  HA  ASN A  32       0.053 -13.999  42.128  1.00 69.11           H
ATOM    183  CB  ASN A  32      -1.771 -14.301  40.992  1.00 69.11           C
ATOM    184 1HB  ASN A  32      -2.314 -14.928  41.700  1.00 69.11           H
ATOM    185 2HB  ASN A  32      -2.510 -13.680  40.485  1.00 69.11           H
ATOM    186  CG  ASN A  32      -1.049 -15.181  39.971  1.00 69.11           C
ATOM    187  OD1 ASN A  32       0.161 -15.143  39.825  1.00 69.11           O
ATOM    188  ND2 ASN A  32      -1.857 -15.976  39.274  1.00 69.11           N
ATOM    189 1HD2 ASN A  32      -2.843 -15.959  39.443  1.00 69.11           H
ATOM    190 2HD2 ASN A  32      -1.480 -16.590  38.581  1.00 69.11           H
ATOM    191  HN  ASN A  32      -2.399 -12.844  42.930  1.00 69.11           H
ATOM    192  N   PHE A  33       0.958 -11.987  40.875  1.00 70.46           N
ATOM    193  CA  PHE A  33       1.550 -11.023  39.963  1.00 70.46           C
ATOM    194  C   PHE A  33       1.837 -11.660  38.602  1.00 70.46           C
ATOM    195  O   PHE A  33       2.968 -11.617  38.119  1.00 70.46           O
ATOM    196  HA  PHE A  33       0.832 -10.212  39.838  1.00 70.46           H
ATOM    197  CB  PHE A  33       2.870 -10.568  40.589  1.00 70.46           C
ATOM    198 1HB  PHE A  33       3.491 -11.443  40.779  1.00 70.46           H
ATOM    199 2HB  PHE A  33       3.406  -9.947  39.871  1.00 70.46           H
ATOM    200  CG  PHE A  33       2.703  -9.785  41.893  1.00 70.46           C
ATOM    201  CD1 PHE A  33       2.482  -8.443  41.857  1.00 70.46           C
ATOM    202  HD1 PHE A  33       2.424  -7.926  40.899  1.00 70.46           H
ATOM    203  CD2 PHE A  33       2.776 -10.430  43.088  1.00 70.46           C
ATOM    204  HD2 PHE A  33       2.953 -11.505  43.116  1.00 70.46           H
ATOM    205  CE1 PHE A  33       2.328  -7.717  43.067  1.00 70.46           C
ATOM    206  HE1 PHE A  33       2.151  -6.641  43.039  1.00 70.46           H
ATOM    207  CE2 PHE A  33       2.621  -9.704  44.298  1.00 70.46           C
ATOM    208  HE2 PHE A  33       2.680 -10.221  45.255  1.00 70.46           H
ATOM    209  CZ  PHE A  33       2.400  -8.362  44.262  1.00 70.46           C
ATOM    210  HZ  PHE A  33       2.281  -7.805  45.191  1.00 70.46           H
ATOM    211  HN  PHE A  33       1.589 -12.379  41.544  1.00 70.46           H
ATOM    212  N   THR A  34       0.795 -12.237  38.023  1.00 71.68           N
ATOM    213  CA  THR A  34       0.826 -12.599  36.616  1.00 71.68           C
ATOM    214  C   THR A  34       1.273 -11.406  35.768  1.00 71.68           C
ATOM    215  O   THR A  34       0.751 -10.303  35.918  1.00 71.68           O
ATOM    216  HA  THR A  34       1.570 -13.384  36.479  1.00 71.68           H
ATOM    217  CB  THR A  34      -0.556 -13.132  36.234  1.00 71.68           C
ATOM    218  HB  THR A  34      -1.284 -12.322  36.180  1.00 71.68           H
ATOM    219  OG1 THR A  34      -0.823 -14.136  37.209  1.00 71.68           O
ATOM    220  HG1 THR A  34      -0.059 -14.780  37.255  1.00 71.68           H
ATOM    221  CG2 THR A  34      -0.544 -13.895  34.907  1.00 71.68           C
ATOM    222 1HG2 THR A  34       0.135 -14.745  34.984  1.00 71.68           H
ATOM    223 2HG2 THR A  34      -0.207 -13.232  34.110  1.00 71.68           H
ATOM    224 3HG2 THR A  34      -1.549 -14.251  34.684  1.00 71.68           H
ATOM    225  HN  THR A  34      -0.058 -12.456  38.496  1.00 71.68           H
ATOM    226  N   ASP A  35       2.235 -11.668  34.896  1.00 81.16           N
ATOM    227  CA  ASP A  35       2.884 -10.601  34.153  1.00 81.16           C
ATOM    228  C   ASP A  35       2.011 -10.214  32.957  1.00 81.16           C
ATOM    229  O   ASP A  35       2.297 -10.600  31.825  1.00 81.16           O
ATOM    230  HA  ASP A  35       2.999  -9.785  34.866  1.00 81.16           H
ATOM    231  CB  ASP A  35       4.245 -11.050  33.618  1.00 81.16           C
ATOM    232 1HB  ASP A  35       4.658 -11.822  34.267  1.00 81.16           H
ATOM    233 2HB  ASP A  35       4.124 -11.495  32.631  1.00 81.16           H
ATOM    234  CG  ASP A  35       5.218  -9.872  33.537  1.00 81.16           C
ATOM    235  OD1 ASP A  35       4.831  -8.783  34.014  1.00 81.16           O
ATOM    236  OD2 ASP A  35       6.326 -10.086  33.000  1.00 81.16           O
ATOM    237  HN  ASP A  35       2.572 -12.588  34.694  1.00 81.16           H
ATOM    238  N   PHE A  36       0.963  -9.457  33.250  1.00 90.21           N
ATOM    239  CA  PHE A  36       0.082  -8.962  32.206  1.00 90.21           C
ATOM    240  C   PHE A  36       0.674  -7.724  31.531  1.00 90.21           C
ATOM    241  O   PHE A  36       0.187  -7.288  30.489  1.00 90.21           O
ATOM    242  HA  PHE A  36      -0.026  -9.759  31.470  1.00 90.21           H
ATOM    243  CB  PHE A  36      -1.238  -8.580  32.879  1.00 90.21           C
ATOM    244 1HB  PHE A  36      -1.026  -7.928  33.726  1.00 90.21           H
ATOM    245 2HB  PHE A  36      -1.839  -8.004  32.175  1.00 90.21           H
ATOM    246  CG  PHE A  36      -2.057  -9.776  33.367  1.00 90.21           C
ATOM    247  CD1 PHE A  36      -2.187 -10.878  32.579  1.00 90.21           C
ATOM    248  HD1 PHE A  36      -1.708 -10.908  31.601  1.00 90.21           H
ATOM    249  CD2 PHE A  36      -2.655  -9.739  34.587  1.00 90.21           C
ATOM    250  HD2 PHE A  36      -2.551  -8.856  35.218  1.00 90.21           H
ATOM    251  CE1 PHE A  36      -2.948 -11.988  33.032  1.00 90.21           C
ATOM    252  HE1 PHE A  36      -3.053 -12.871  32.401  1.00 90.21           H
ATOM    253  CE2 PHE A  36      -3.416 -10.849  35.040  1.00 90.21           C
ATOM    254  HE2 PHE A  36      -3.895 -10.819  36.019  1.00 90.21           H
ATOM    255  CZ  PHE A  36      -3.546 -11.950  34.253  1.00 90.21           C
ATOM    256  HZ  PHE A  36      -4.130 -12.803  34.600  1.00 90.21           H
ATOM    257  HN  PHE A  36       0.714  -9.183  34.179  1.00 90.21           H
ATOM    258  N   TYR A  37       1.717  -7.192  32.152  1.00 91.55           N
ATOM    259  CA  TYR A  37       2.487  -6.123  31.540  1.00 91.55           C
ATOM    260  C   TYR A  37       3.615  -6.686  30.673  1.00 91.55           C
ATOM    261  O   TYR A  37       4.532  -7.329  31.182  1.00 91.55           O
ATOM    262  HA  TYR A  37       1.813  -5.539  30.912  1.00 91.55           H
ATOM    263  CB  TYR A  37       3.097  -5.327  32.695  1.00 91.55           C
ATOM    264 1HB  TYR A  37       2.295  -4.971  33.341  1.00 91.55           H
ATOM    265 2HB  TYR A  37       3.717  -5.994  33.295  1.00 91.55           H
ATOM    266  CG  TYR A  37       3.943  -4.133  32.250  1.00 91.55           C
ATOM    267  CD1 TYR A  37       5.299  -4.286  32.045  1.00 91.55           C
ATOM    268  HD1 TYR A  37       5.768  -5.258  32.199  1.00 91.55           H
ATOM    269  CD2 TYR A  37       3.350  -2.902  32.055  1.00 91.55           C
ATOM    270  HD2 TYR A  37       2.279  -2.781  32.217  1.00 91.55           H
ATOM    271  CE1 TYR A  37       6.096  -3.162  31.626  1.00 91.55           C
ATOM    272  HE1 TYR A  37       7.168  -3.269  31.460  1.00 91.55           H
ATOM    273  CE2 TYR A  37       4.147  -1.778  31.636  1.00 91.55           C
ATOM    274  HE2 TYR A  37       3.691  -0.800  31.478  1.00 91.55           H
ATOM    275  CZ  TYR A  37       5.480  -1.963  31.442  1.00 91.55           C
ATOM    276  OH  TYR A  37       6.232  -0.901  31.046  1.00 91.55           O
ATOM    277  HH  TYR A  37       6.938  -1.202  30.405  1.00 91.55           H
ATOM    278  HN  TYR A  37       2.036  -7.479  33.055  1.00 91.55           H
ATOM    279  N   CYS A  38       3.510  -6.425  29.378  1.00 91.74           N
ATOM    280  CA  CYS A  38       4.442  -6.997  28.421  1.00 91.74           C
ATOM    281  C   CYS A  38       5.441  -5.911  28.017  1.00 91.74           C
ATOM    282  O   CYS A  38       5.062  -4.903  27.423  1.00 91.74           O
ATOM    283  HA  CYS A  38       4.947  -7.818  28.929  1.00 91.74           H
ATOM    284  CB  CYS A  38       3.718  -7.586  27.209  1.00 91.74           C
ATOM    285 1HB  CYS A  38       2.920  -8.250  27.539  1.00 91.74           H
ATOM    286 2HB  CYS A  38       3.251  -6.789  26.631  1.00 91.74           H
ATOM    287  SG  CYS A  38       4.902  -8.507  26.160  1.00 91.74           S
ATOM    288  HN  CYS A  38       2.805  -5.837  28.982  1.00 91.74           H
ATOM    289  N   GLU A  39       6.699  -6.154  28.355  1.00 90.14           N
ATOM    290  CA  GLU A  39       7.781  -5.318  27.864  1.00 90.14           C
ATOM    291  C   GLU A  39       8.185  -5.747  26.452  1.00 90.14           C
ATOM    292  O   GLU A  39       8.515  -6.910  26.224  1.00 90.14           O
ATOM    293  HA  GLU A  39       7.377  -4.305  27.842  1.00 90.14           H
ATOM    294  CB  GLU A  39       8.980  -5.359  28.814  1.00 90.14           C
ATOM    295 1HB  GLU A  39       9.219  -6.393  29.059  1.00 90.14           H
ATOM    296 2HB  GLU A  39       9.816  -4.816  28.373  1.00 90.14           H
ATOM    297  CG  GLU A  39       8.658  -4.656  30.134  1.00 90.14           C
ATOM    298 1HG  GLU A  39       8.267  -3.659  29.933  1.00 90.14           H
ATOM    299 2HG  GLU A  39       7.878  -5.205  30.661  1.00 90.14           H
ATOM    300  CD  GLU A  39       9.903  -4.552  31.017  1.00 90.14           C
ATOM    301  OE1 GLU A  39       9.769  -3.982  32.122  1.00 90.14           O
ATOM    302  OE2 GLU A  39      10.961  -5.045  30.568  1.00 90.14           O
ATOM    303  HN  GLU A  39       6.983  -6.904  28.953  1.00 90.14           H
ATOM    304  N   LYS A  40       8.145  -4.786  25.542  1.00 89.55           N
ATOM    305  CA  LYS A  40       8.344  -5.080  24.133  1.00 89.55           C
ATOM    306  C   LYS A  40       9.794  -4.777  23.752  1.00 89.55           C
ATOM    307  O   LYS A  40      10.087  -4.480  22.595  1.00 89.55           O
ATOM    308  HA  LYS A  40       8.166  -6.147  23.994  1.00 89.55           H
ATOM    309  CB  LYS A  40       7.315  -4.336  23.279  1.00 89.55           C
ATOM    310 1HB  LYS A  40       7.418  -3.261  23.433  1.00 89.55           H
ATOM    311 2HB  LYS A  40       7.508  -4.525  22.223  1.00 89.55           H
ATOM    312  CG  LYS A  40       5.892  -4.773  23.630  1.00 89.55           C
ATOM    313 1HG  LYS A  40       5.722  -4.646  24.699  1.00 89.55           H
ATOM    314 2HG  LYS A  40       5.174  -4.133  23.116  1.00 89.55           H
ATOM    315  CD  LYS A  40       5.654  -6.233  23.239  1.00 89.55           C
ATOM    316 1HD  LYS A  40       5.976  -6.394  22.211  1.00 89.55           H
ATOM    317 2HD  LYS A  40       6.260  -6.884  23.869  1.00 89.55           H
ATOM    318  CE  LYS A  40       4.177  -6.605  23.382  1.00 89.55           C
ATOM    319 1HE  LYS A  40       3.947  -6.809  24.427  1.00 89.55           H
ATOM    320 2HE  LYS A  40       3.553  -5.766  23.076  1.00 89.55           H
ATOM    321  NZ  LYS A  40       3.860  -7.793  22.557  1.00 89.55           N
ATOM    322 1HZ  LYS A  40       2.884  -8.037  22.678  1.00 89.55           H
ATOM    323 2HZ  LYS A  40       4.038  -7.584  21.581  1.00 89.55           H
ATOM    324 3HZ  LYS A  40       4.442  -8.571  22.848  1.00 89.55           H
ATOM    325  HN  LYS A  40       7.981  -3.822  25.753  1.00 89.55           H
ATOM    326  N   ASN A  41      10.664  -4.862  24.749  1.00 89.02           N
ATOM    327  CA  ASN A  41      12.063  -4.524  24.551  1.00 89.02           C
ATOM    328  C   ASN A  41      12.650  -5.419  23.458  1.00 89.02           C
ATOM    329  O   ASN A  41      13.364  -4.942  22.577  1.00 89.02           O
ATOM    330  HA  ASN A  41      12.067  -3.470  24.274  1.00 89.02           H
ATOM    331  CB  ASN A  41      12.870  -4.750  25.831  1.00 89.02           C
ATOM    332 1HB  ASN A  41      12.562  -5.685  26.299  1.00 89.02           H
ATOM    333 2HB  ASN A  41      13.928  -4.850  25.586  1.00 89.02           H
ATOM    334  CG  ASN A  41      12.676  -3.594  26.813  1.00 89.02           C
ATOM    335  OD1 ASN A  41      12.302  -2.491  26.449  1.00 89.02           O
ATOM    336  ND2 ASN A  41      12.951  -3.905  28.077  1.00 89.02           N
ATOM    337 1HD2 ASN A  41      13.254  -4.829  28.310  1.00 89.02           H
ATOM    338 2HD2 ASN A  41      12.854  -3.216  28.794  1.00 89.02           H
ATOM    339  HN  ASN A  41      10.426  -5.154  25.675  1.00 89.02           H
ATOM    340  N   ASN A  42      12.327  -6.701  23.550  1.00 90.75           N
ATOM    341  CA  ASN A  42      12.860  -7.676  22.614  1.00 90.75           C
ATOM    342  C   ASN A  42      12.381  -7.335  21.201  1.00 90.75           C
ATOM    343  O   ASN A  42      13.138  -7.456  20.240  1.00 90.75           O
ATOM    344  HA  ASN A  42      13.943  -7.609  22.715  1.00 90.75           H
ATOM    345  CB  ASN A  42      12.371  -9.087  22.950  1.00 90.75           C
ATOM    346 1HB  ASN A  42      11.285  -9.087  23.041  1.00 90.75           H
ATOM    347 2HB  ASN A  42      12.623  -9.766  22.136  1.00 90.75           H
ATOM    348  CG  ASN A  42      12.998  -9.588  24.253  1.00 90.75           C
ATOM    349  OD1 ASN A  42      13.917  -8.998  24.797  1.00 90.75           O
ATOM    350  ND2 ASN A  42      12.451 -10.706  24.721  1.00 90.75           N
ATOM    351 1HD2 ASN A  42      11.698 -11.140  24.226  1.00 90.75           H
ATOM    352 2HD2 ASN A  42      12.792 -11.113  25.569  1.00 90.75           H
ATOM    353  HN  ASN A  42      11.716  -7.075  24.248  1.00 90.75           H
ATOM    354  N   VAL A  43      11.128  -6.914  21.121  1.00 91.34           N
ATOM    355  CA  VAL A  43      10.530  -6.583  19.839  1.00 91.34           C
ATOM    356  C   VAL A  43      11.251  -5.372  19.242  1.00 91.34           C
ATOM    357  O   VAL A  43      11.521  -5.335  18.043  1.00 91.34           O
ATOM    358  HA  VAL A  43      10.674  -7.438  19.178  1.00 91.34           H
ATOM    359  CB  VAL A  43       9.025  -6.361  20.005  1.00 91.34           C
ATOM    360  HB  VAL A  43       8.883  -5.519  20.683  1.00 91.34           H
ATOM    361  CG1 VAL A  43       8.373  -6.001  18.668  1.00 91.34           C
ATOM    362 1HG1 VAL A  43       8.821  -5.087  18.280  1.00 91.34           H
ATOM    363 2HG1 VAL A  43       8.531  -6.813  17.957  1.00 91.34           H
ATOM    364 3HG1 VAL A  43       7.304  -5.849  18.815  1.00 91.34           H
ATOM    365  CG2 VAL A  43       8.356  -7.586  20.630  1.00 91.34           C
ATOM    366 1HG2 VAL A  43       8.512  -8.453  19.987  1.00 91.34           H
ATOM    367 2HG2 VAL A  43       8.791  -7.778  21.610  1.00 91.34           H
ATOM    368 3HG2 VAL A  43       7.287  -7.402  20.736  1.00 91.34           H
ATOM    369  HN  VAL A  43      10.525  -6.798  21.911  1.00 91.34           H
ATOM    370  N   ARG A  44      11.541  -4.411  20.107  1.00 90.11           N
ATOM    371  CA  ARG A  44      12.183  -3.182  19.672  1.00 90.11           C
ATOM    372  C   ARG A  44      13.623  -3.461  19.236  1.00 90.11           C
ATOM    373  O   ARG A  44      14.109  -2.870  18.273  1.00 90.11           O
ATOM    374  HA  ARG A  44      11.580  -2.835  18.834  1.00 90.11           H
ATOM    375  CB  ARG A  44      12.189  -2.139  20.791  1.00 90.11           C
ATOM    376 1HB  ARG A  44      12.523  -2.599  21.721  1.00 90.11           H
ATOM    377 2HB  ARG A  44      12.901  -1.349  20.552  1.00 90.11           H
ATOM    378  CG  ARG A  44      10.796  -1.536  20.985  1.00 90.11           C
ATOM    379 1HG  ARG A  44      10.433  -1.137  20.038  1.00 90.11           H
ATOM    380 2HG  ARG A  44      10.098  -2.315  21.291  1.00 90.11           H
ATOM    381  CD  ARG A  44      10.821  -0.424  22.037  1.00 90.11           C
ATOM    382 1HD  ARG A  44      11.834  -0.033  22.140  1.00 90.11           H
ATOM    383 2HD  ARG A  44      10.191   0.405  21.717  1.00 90.11           H
ATOM    384  NE  ARG A  44      10.347  -0.947  23.337  1.00 90.11           N
ATOM    385  HE  ARG A  44       9.585  -1.595  23.332  1.00 90.11           H
ATOM    386  CZ  ARG A  44      10.874  -0.607  24.521  1.00 90.11           C
ATOM    387  NH1 ARG A  44      11.896   0.257  24.588  1.00 90.11           N
ATOM    388 1HH1 ARG A  44      12.271   0.653  23.749  1.00 90.11           H
ATOM    389 2HH1 ARG A  44      12.284   0.506  25.475  1.00 90.11           H
ATOM    390  NH2 ARG A  44      10.364  -1.143  25.638  1.00 90.11           N
ATOM    391 1HH2 ARG A  44      10.745  -0.900  26.530  1.00 90.11           H
ATOM    392 2HH2 ARG A  44       9.601  -1.787  25.580  1.00 90.11           H
ATOM    393  HN  ARG A  44      11.346  -4.463  21.087  1.00 90.11           H
ATOM    394  N   GLN A  45      14.265  -4.360  19.967  1.00 91.79           N
ATOM    395  CA  GLN A  45      15.646  -4.710  19.680  1.00 91.79           C
ATOM    396  C   GLN A  45      15.754  -5.357  18.298  1.00 91.79           C
ATOM    397  O   GLN A  45      16.674  -5.058  17.539  1.00 91.79           O
ATOM    398  HA  GLN A  45      16.192  -3.766  19.690  1.00 91.79           H
ATOM    399  CB  GLN A  45      16.215  -5.629  20.762  1.00 91.79           C
ATOM    400 1HB  GLN A  45      16.065  -5.179  21.744  1.00 91.79           H
ATOM    401 2HB  GLN A  45      15.676  -6.576  20.760  1.00 91.79           H
ATOM    402  CG  GLN A  45      17.707  -5.885  20.536  1.00 91.79           C
ATOM    403 1HG  GLN A  45      17.861  -6.295  19.538  1.00 91.79           H
ATOM    404 2HG  GLN A  45      18.252  -4.942  20.581  1.00 91.79           H
ATOM    405  CD  GLN A  45      18.262  -6.853  21.583  1.00 91.79           C
ATOM    406  OE1 GLN A  45      17.533  -7.525  22.293  1.00 91.79           O
ATOM    407  NE2 GLN A  45      19.591  -6.885  21.639  1.00 91.79           N
ATOM    408 1HE2 GLN A  45      20.131  -6.307  21.028  1.00 91.79           H
ATOM    409 2HE2 GLN A  45      20.049  -7.487  22.293  1.00 91.79           H
ATOM    410  HN  GLN A  45      13.858  -4.846  20.741  1.00 91.79           H
ATOM    411  N   PHE A  46      14.800  -6.232  18.014  1.00 93.43           N
ATOM    412  CA  PHE A  46      14.746  -6.884  16.716  1.00 93.43           C
ATOM    413  C   PHE A  46      14.544  -5.861  15.597  1.00 93.43           C
ATOM    414  O   PHE A  46      15.262  -5.879  14.598  1.00 93.43           O
ATOM    415  HA  PHE A  46      15.697  -7.396  16.572  1.00 93.43           H
ATOM    416  CB  PHE A  46      13.548  -7.835  16.744  1.00 93.43           C
ATOM    417 1HB  PHE A  46      13.733  -8.615  17.483  1.00 93.43           H
ATOM    418 2HB  PHE A  46      12.667  -7.285  17.075  1.00 93.43           H
ATOM    419  CG  PHE A  46      13.243  -8.492  15.396  1.00 93.43           C
ATOM    420  CD1 PHE A  46      12.220  -8.028  14.630  1.00 93.43           C
ATOM    421  HD1 PHE A  46      11.616  -7.189  14.976  1.00 93.43           H
ATOM    422  CD2 PHE A  46      13.996  -9.539  14.964  1.00 93.43           C
ATOM    423  HD2 PHE A  46      14.817  -9.910  15.578  1.00 93.43           H
ATOM    424  CE1 PHE A  46      11.937  -8.638  13.379  1.00 93.43           C
ATOM    425  HE1 PHE A  46      11.117  -8.267  12.765  1.00 93.43           H
ATOM    426  CE2 PHE A  46      13.714 -10.148  13.713  1.00 93.43           C
ATOM    427  HE2 PHE A  46      14.317 -10.987  13.367  1.00 93.43           H
ATOM    428  CZ  PHE A  46      12.690  -9.685  12.947  1.00 93.43           C
ATOM    429  HZ  PHE A  46      12.473 -10.152  11.986  1.00 93.43           H
ATOM    430  HN  PHE A  46      14.076  -6.496  18.650  1.00 93.43           H
ATOM    431  N   ALA A  47      13.563  -4.994  15.800  1.00 92.56           N
ATOM    432  CA  ALA A  47      13.200  -4.023  14.783  1.00 92.56           C
ATOM    433  C   ALA A  47      14.423  -3.169  14.439  1.00 92.56           C
ATOM    434  O   ALA A  47      14.656  -2.854  13.273  1.00 92.56           O
ATOM    435  HA  ALA A  47      12.890  -4.573  13.894  1.00 92.56           H
ATOM    436  CB  ALA A  47      12.022  -3.181  15.277  1.00 92.56           C
ATOM    437 1HB  ALA A  47      11.171  -3.831  15.479  1.00 92.56           H
ATOM    438 2HB  ALA A  47      12.307  -2.660  16.192  1.00 92.56           H
ATOM    439 3HB  ALA A  47      11.750  -2.452  14.514  1.00 92.56           H
ATOM    440  HN  ALA A  47      13.022  -4.949  16.640  1.00 92.56           H
ATOM    441  N   SER A  48      15.171  -2.820  15.475  1.00 92.64           N
ATOM    442  CA  SER A  48      16.232  -1.838  15.334  1.00 92.64           C
ATOM    443  C   SER A  48      17.316  -2.369  14.393  1.00 92.64           C
ATOM    444  O   SER A  48      18.040  -1.592  13.773  1.00 92.64           O
ATOM    445  HA  SER A  48      15.754  -0.955  14.908  1.00 92.64           H
ATOM    446  CB  SER A  48      16.838  -1.482  16.693  1.00 92.64           C
ATOM    447 1HB  SER A  48      17.444  -0.581  16.596  1.00 92.64           H
ATOM    448 2HB  SER A  48      16.038  -1.253  17.398  1.00 92.64           H
ATOM    449  OG  SER A  48      17.639  -2.539  17.214  1.00 92.64           O
ATOM    450  HG  SER A  48      17.112  -3.389  17.236  1.00 92.64           H
ATOM    451  HN  SER A  48      15.062  -3.195  16.395  1.00 92.64           H
ATOM    452  N   HIS A  49      17.393  -3.689  14.317  1.00 94.15           N
ATOM    453  CA  HIS A  49      18.406  -4.334  13.499  1.00 94.15           C
ATOM    454  C   HIS A  49      17.809  -4.703  12.139  1.00 94.15           C
ATOM    455  O   HIS A  49      18.481  -4.602  11.114  1.00 94.15           O
ATOM    456  HA  HIS A  49      19.200  -3.603  13.351  1.00 94.15           H
ATOM    457  CB  HIS A  49      19.008  -5.537  14.228  1.00 94.15           C
ATOM    458 1HB  HIS A  49      18.204  -6.213  14.518  1.00 94.15           H
ATOM    459 2HB  HIS A  49      19.650  -6.083  13.537  1.00 94.15           H
ATOM    460  CG  HIS A  49      19.809  -5.173  15.455  1.00 94.15           C
ATOM    461  ND1 HIS A  49      19.230  -4.978  16.697  1.00 94.15           N
ATOM    462  HD1 HIS A  49      18.256  -5.055  16.907  1.00 94.15           H
ATOM    463  CD2 HIS A  49      21.148  -4.971  15.618  1.00 94.15           C
ATOM    464  HD2 HIS A  49      21.904  -5.045  14.836  1.00 94.15           H
ATOM    465  CE1 HIS A  49      20.187  -4.673  17.561  1.00 94.15           C
ATOM    466  HE1 HIS A  49      20.050  -4.462  18.622  1.00 94.15           H
ATOM    467  NE2 HIS A  49      21.375  -4.668  16.890  1.00 94.15           N
ATOM    468  HN  HIS A  49      16.780  -4.314  14.801  1.00 94.15           H
ATOM    469  N   PHE A  50      16.552  -5.123  12.174  1.00 95.03           N
ATOM    470  CA  PHE A  50      15.945  -5.762  11.020  1.00 95.03           C
ATOM    471  C   PHE A  50      15.428  -4.721  10.025  1.00 95.03           C
ATOM    472  O   PHE A  50      15.670  -4.831   8.824  1.00 95.03           O
ATOM    473  HA  PHE A  50      16.715  -6.368  10.542  1.00 95.03           H
ATOM    474  CB  PHE A  50      14.764  -6.587  11.536  1.00 95.03           C
ATOM    475 1HB  PHE A  50      15.129  -7.308  12.268  1.00 95.03           H
ATOM    476 2HB  PHE A  50      14.072  -5.926  12.058  1.00 95.03           H
ATOM    477  CG  PHE A  50      14.002  -7.337  10.441  1.00 95.03           C
ATOM    478  CD1 PHE A  50      12.775  -6.903  10.048  1.00 95.03           C
ATOM    479  HD1 PHE A  50      12.333  -6.021  10.513  1.00 95.03           H
ATOM    480  CD2 PHE A  50      14.553  -8.436   9.860  1.00 95.03           C
ATOM    481  HD2 PHE A  50      15.537  -8.784  10.175  1.00 95.03           H
ATOM    482  CE1 PHE A  50      12.068  -7.598   9.031  1.00 95.03           C
ATOM    483  HE1 PHE A  50      11.084  -7.251   8.716  1.00 95.03           H
ATOM    484  CE2 PHE A  50      13.846  -9.132   8.844  1.00 95.03           C
ATOM    485  HE2 PHE A  50      14.287 -10.013   8.378  1.00 95.03           H
ATOM    486  CZ  PHE A  50      12.619  -8.698   8.451  1.00 95.03           C
ATOM    487  HZ  PHE A  50      12.076  -9.232   7.670  1.00 95.03           H
ATOM    488  HN  PHE A  50      15.955  -5.032  12.971  1.00 95.03           H
ATOM    489  N   LEU A  51      14.725  -3.734  10.561  1.00 94.57           N
ATOM    490  CA  LEU A  51      13.886  -2.880   9.739  1.00 94.57           C
ATOM    491  C   LEU A  51      14.771  -1.938   8.921  1.00 94.57           C
ATOM    492  O   LEU A  51      14.635  -1.854   7.702  1.00 94.57           O
ATOM    493  HA  LEU A  51      13.339  -3.524   9.050  1.00 94.57           H
ATOM    494  CB  LEU A  51      12.849  -2.156  10.601  1.00 94.57           C
ATOM    495 1HB  LEU A  51      13.378  -1.557  11.342  1.00 94.57           H
ATOM    496 2HB  LEU A  51      12.297  -1.464   9.966  1.00 94.57           H
ATOM    497  CG  LEU A  51      11.843  -3.049  11.331  1.00 94.57           C
ATOM    498  HG  LEU A  51      12.393  -3.693  12.016  1.00 94.57           H
ATOM    499  CD1 LEU A  51      10.878  -2.212  12.172  1.00 94.57           C
ATOM    500 1HD1 LEU A  51      11.441  -1.643  12.912  1.00 94.57           H
ATOM    501 2HD1 LEU A  51      10.332  -1.526  11.525  1.00 94.57           H
ATOM    502 3HD1 LEU A  51      10.174  -2.871  12.680  1.00 94.57           H
ATOM    503  CD2 LEU A  51      11.105  -3.960  10.348  1.00 94.57           C
ATOM    504 1HD2 LEU A  51      10.569  -3.351   9.620  1.00 94.57           H
ATOM    505 2HD2 LEU A  51      11.824  -4.595   9.830  1.00 94.57           H
ATOM    506 3HD2 LEU A  51      10.396  -4.583  10.893  1.00 94.57           H
ATOM    507  HN  LEU A  51      14.723  -3.516  11.537  1.00 94.57           H
ATOM    508  N   PRO A  52      15.691  -1.214   9.574  1.00 95.66           N
ATOM    509  CA  PRO A  52      16.381  -0.101   8.917  1.00 95.66           C
ATOM    510  C   PRO A  52      17.016  -0.513   7.599  1.00 95.66           C
ATOM    511  O   PRO A  52      16.785   0.120   6.570  1.00 95.66           O
ATOM    512  HA  PRO A  52      15.667   0.681   8.657  1.00 95.66           H
ATOM    513  CB  PRO A  52      17.431   0.331   9.943  1.00 95.66           C
ATOM    514 1HB  PRO A  52      18.381  -0.179   9.784  1.00 95.66           H
ATOM    515 2HB  PRO A  52      17.631   1.400   9.887  1.00 95.66           H
ATOM    516  CG  PRO A  52      16.801  -0.055  11.276  1.00 95.66           C
ATOM    517 1HG  PRO A  52      17.547  -0.141  12.067  1.00 95.66           H
ATOM    518 2HG  PRO A  52      16.081   0.690  11.614  1.00 95.66           H
ATOM    519  CD  PRO A  52      16.141  -1.389  10.967  1.00 95.66           C
ATOM    520 1HD  PRO A  52      16.841  -2.218  11.060  1.00 95.66           H
ATOM    521 2HD  PRO A  52      15.313  -1.597  11.644  1.00 95.66           H
ATOM    522  N   PRO A  53      17.828  -1.579   7.598  1.00 96.84           N
ATOM    523  CA  PRO A  53      18.497  -2.017   6.371  1.00 96.84           C
ATOM    524  C   PRO A  53      17.522  -2.220   5.223  1.00 96.84           C
ATOM    525  O   PRO A  53      17.797  -1.824   4.092  1.00 96.84           O
ATOM    526  HA  PRO A  53      19.187  -1.247   6.025  1.00 96.84           H
ATOM    527  CB  PRO A  53      19.178  -3.326   6.776  1.00 96.84           C
ATOM    528 1HB  PRO A  53      18.540  -4.187   6.579  1.00 96.84           H
ATOM    529 2HB  PRO A  53      20.105  -3.483   6.224  1.00 96.84           H
ATOM    530  CG  PRO A  53      19.434  -3.143   8.267  1.00 96.84           C
ATOM    531 1HG  PRO A  53      19.586  -4.098   8.772  1.00 96.84           H
ATOM    532 2HG  PRO A  53      20.330  -2.552   8.455  1.00 96.84           H
ATOM    533  CD  PRO A  53      18.175  -2.439   8.744  1.00 96.84           C
ATOM    534 1HD  PRO A  53      17.376  -3.146   8.970  1.00 96.84           H
ATOM    535 2HD  PRO A  53      18.352  -1.863   9.653  1.00 96.84           H
ATOM    536  N   LEU A  54      16.396  -2.839   5.548  1.00 95.96           N
ATOM    537  CA  LEU A  54      15.438  -3.235   4.530  1.00 95.96           C
ATOM    538  C   LEU A  54      14.743  -1.989   3.977  1.00 95.96           C
ATOM    539  O   LEU A  54      14.560  -1.861   2.768  1.00 95.96           O
ATOM    540  HA  LEU A  54      15.998  -3.705   3.721  1.00 95.96           H
ATOM    541  CB  LEU A  54      14.472  -4.285   5.082  1.00 95.96           C
ATOM    542 1HB  LEU A  54      14.005  -3.883   5.981  1.00 95.96           H
ATOM    543 2HB  LEU A  54      13.678  -4.439   4.351  1.00 95.96           H
ATOM    544  CG  LEU A  54      15.084  -5.645   5.423  1.00 95.96           C
ATOM    545  HG  LEU A  54      15.891  -5.487   6.138  1.00 95.96           H
ATOM    546  CD1 LEU A  54      14.055  -6.555   6.097  1.00 95.96           C
ATOM    547 1HD1 LEU A  54      13.705  -6.088   7.018  1.00 95.96           H
ATOM    548 2HD1 LEU A  54      13.211  -6.710   5.425  1.00 95.96           H
ATOM    549 3HD1 LEU A  54      14.516  -7.515   6.329  1.00 95.96           H
ATOM    550  CD2 LEU A  54      15.699  -6.296   4.183  1.00 95.96           C
ATOM    551 1HD2 LEU A  54      14.927  -6.440   3.427  1.00 95.96           H
ATOM    552 2HD2 LEU A  54      16.482  -5.651   3.785  1.00 95.96           H
ATOM    553 3HD2 LEU A  54      16.127  -7.262   4.453  1.00 95.96           H
ATOM    554  HN  LEU A  54      16.135  -3.068   6.486  1.00 95.96           H
ATOM    555  N   TYR A  55      14.374  -1.103   4.890  1.00 95.15           N
ATOM    556  CA  TYR A  55      13.654   0.103   4.515  1.00 95.15           C
ATOM    557  C   TYR A  55      14.512   0.996   3.617  1.00 95.15           C
ATOM    558  O   TYR A  55      14.002   1.626   2.692  1.00 95.15           O
ATOM    559  HA  TYR A  55      12.759  -0.196   3.970  1.00 95.15           H
ATOM    560  CB  TYR A  55      13.363   0.844   5.822  1.00 95.15           C
ATOM    561 1HB  TYR A  55      14.264   0.846   6.435  1.00 95.15           H
ATOM    562 2HB  TYR A  55      13.130   1.884   5.594  1.00 95.15           H
ATOM    563  CG  TYR A  55      12.213   0.245   6.634  1.00 95.15           C
ATOM    564  CD1 TYR A  55      11.529  -0.854   6.154  1.00 95.15           C
ATOM    565  HD1 TYR A  55      11.808  -1.295   5.197  1.00 95.15           H
ATOM    566  CD2 TYR A  55      11.859   0.803   7.845  1.00 95.15           C
ATOM    567  HD2 TYR A  55      12.399   1.671   8.224  1.00 95.15           H
ATOM    568  CE1 TYR A  55      10.446  -1.418   6.918  1.00 95.15           C
ATOM    569  HE1 TYR A  55       9.898  -2.285   6.551  1.00 95.15           H
ATOM    570  CE2 TYR A  55      10.777   0.239   8.609  1.00 95.15           C
ATOM    571  HE2 TYR A  55      10.487   0.670   9.568  1.00 95.15           H
ATOM    572  CZ  TYR A  55      10.124  -0.843   8.108  1.00 95.15           C
ATOM    573  OH  TYR A  55       9.101  -1.376   8.830  1.00 95.15           O
ATOM    574  HH  TYR A  55       8.891  -0.788   9.611  1.00 95.15           H
ATOM    575  HN  TYR A  55      14.558  -1.198   5.869  1.00 95.15           H
ATOM    576  N   TRP A  56      15.802   1.023   3.921  1.00 96.80           N
ATOM    577  CA  TRP A  56      16.749   1.757   3.100  1.00 96.80           C
ATOM    578  C   TRP A  56      16.809   1.082   1.729  1.00 96.80           C
ATOM    579  O   TRP A  56      16.823   1.757   0.701  1.00 96.80           O
ATOM    580  HA  TRP A  56      16.380   2.778   2.997  1.00 96.80           H
ATOM    581  CB  TRP A  56      18.115   1.845   3.784  1.00 96.80           C
ATOM    582 1HB  TRP A  56      18.281   0.933   4.359  1.00 96.80           H
ATOM    583 2HB  TRP A  56      18.891   1.885   3.020  1.00 96.80           H
ATOM    584  CG  TRP A  56      18.270   3.051   4.712  1.00 96.80           C
ATOM    585  CD1 TRP A  56      18.410   3.054   6.045  1.00 96.80           C
ATOM    586  HD1 TRP A  56      18.431   2.155   6.662  1.00 96.80           H
ATOM    587  CD2 TRP A  56      18.297   4.440   4.321  1.00 96.80           C
ATOM    588  NE1 TRP A  56      18.523   4.337   6.539  1.00 96.80           N
ATOM    589  HE1 TRP A  56      18.636   4.595   7.499  1.00 96.80           H
ATOM    590  CE2 TRP A  56      18.452   5.207   5.457  1.00 96.80           C
ATOM    591  CE3 TRP A  56      18.192   5.028   3.048  1.00 96.80           C
ATOM    592  HE3 TRP A  56      18.069   4.444   2.136  1.00 96.80           H
ATOM    593  CZ2 TRP A  56      18.518   6.605   5.435  1.00 96.80           C
ATOM    594  HZ2 TRP A  56      18.641   7.189   6.347  1.00 96.80           H
ATOM    595  CZ3 TRP A  56      18.259   6.426   3.043  1.00 96.80           C
ATOM    596  HZ3 TRP A  56      18.184   6.934   2.081  1.00 96.80           H
ATOM    597  CH2 TRP A  56      18.416   7.213   4.178  1.00 96.80           C
ATOM    598  HH2 TRP A  56      18.459   8.299   4.090  1.00 96.80           H
ATOM    599  HN  TRP A  56      16.200   0.555   4.710  1.00 96.80           H
ATOM    600  N   LEU A  57      16.844  -0.242   1.758  1.00 96.72           N
ATOM    601  CA  LEU A  57      16.923  -1.016   0.530  1.00 96.72           C
ATOM    602  C   LEU A  57      15.691  -0.729  -0.329  1.00 96.72           C
ATOM    603  O   LEU A  57      15.814  -0.407  -1.510  1.00 96.72           O
ATOM    604  HA  LEU A  57      17.808  -0.679  -0.011  1.00 96.72           H
ATOM    605  CB  LEU A  57      17.122  -2.500   0.844  1.00 96.72           C
ATOM    606 1HB  LEU A  57      18.057  -2.612   1.394  1.00 96.72           H
ATOM    607 2HB  LEU A  57      16.320  -2.821   1.509  1.00 96.72           H
ATOM    608  CG  LEU A  57      17.155  -3.442  -0.361  1.00 96.72           C
ATOM    609  HG  LEU A  57      16.257  -3.270  -0.954  1.00 96.72           H
ATOM    610  CD1 LEU A  57      18.355  -3.139  -1.261  1.00 96.72           C
ATOM    611 1HD1 LEU A  57      18.289  -2.112  -1.621  1.00 96.72           H
ATOM    612 2HD1 LEU A  57      19.277  -3.265  -0.693  1.00 96.72           H
ATOM    613 3HD1 LEU A  57      18.355  -3.822  -2.110  1.00 96.72           H
ATOM    614  CD2 LEU A  57      17.129  -4.905   0.086  1.00 96.72           C
ATOM    615 1HD2 LEU A  57      17.997  -5.109   0.713  1.00 96.72           H
ATOM    616 2HD2 LEU A  57      16.218  -5.095   0.653  1.00 96.72           H
ATOM    617 3HD2 LEU A  57      17.153  -5.553  -0.791  1.00 96.72           H
ATOM    618  HN  LEU A  57      16.818  -0.784   2.598  1.00 96.72           H
ATOM    619  N   VAL A  58      14.530  -0.855   0.297  1.00 95.77           N
ATOM    620  CA  VAL A  58      13.274  -0.695  -0.416  1.00 95.77           C
ATOM    621  C   VAL A  58      13.188   0.726  -0.977  1.00 95.77           C
ATOM    622  O   VAL A  58      12.778   0.923  -2.120  1.00 95.77           O
ATOM    623  HA  VAL A  58      13.274  -1.400  -1.247  1.00 95.77           H
ATOM    624  CB  VAL A  58      12.102  -1.046   0.503  1.00 95.77           C
ATOM    625  HB  VAL A  58      12.188  -0.438   1.403  1.00 95.77           H
ATOM    626  CG1 VAL A  58      10.765  -0.713  -0.162  1.00 95.77           C
ATOM    627 1HG1 VAL A  58      10.726   0.353  -0.386  1.00 95.77           H
ATOM    628 2HG1 VAL A  58      10.667  -1.282  -1.086  1.00 95.77           H
ATOM    629 3HG1 VAL A  58       9.949  -0.973   0.513  1.00 95.77           H
ATOM    630  CG2 VAL A  58      12.155  -2.517   0.921  1.00 95.77           C
ATOM    631 1HG2 VAL A  58      12.105  -3.149   0.035  1.00 95.77           H
ATOM    632 2HG2 VAL A  58      13.087  -2.710   1.453  1.00 95.77           H
ATOM    633 3HG2 VAL A  58      11.311  -2.739   1.574  1.00 95.77           H
ATOM    634  HN  VAL A  58      14.439  -1.063   1.271  1.00 95.77           H
ATOM    635  N   PHE A  59      13.582   1.681  -0.146  1.00 96.96           N
ATOM    636  CA  PHE A  59      13.577   3.076  -0.553  1.00 96.96           C
ATOM    637  C   PHE A  59      14.385   3.276  -1.836  1.00 96.96           C
ATOM    638  O   PHE A  59      13.879   3.829  -2.812  1.00 96.96           O
ATOM    639  HA  PHE A  59      12.539   3.356  -0.731  1.00 96.96           H
ATOM    640  CB  PHE A  59      14.231   3.873   0.577  1.00 96.96           C
ATOM    641 1HB  PHE A  59      13.586   3.836   1.455  1.00 96.96           H
ATOM    642 2HB  PHE A  59      15.170   3.393   0.851  1.00 96.96           H
ATOM    643  CG  PHE A  59      14.507   5.337   0.227  1.00 96.96           C
ATOM    644  CD1 PHE A  59      15.787   5.792   0.168  1.00 96.96           C
ATOM    645  HD1 PHE A  59      16.616   5.115   0.371  1.00 96.96           H
ATOM    646  CD2 PHE A  59      13.472   6.182  -0.026  1.00 96.96           C
ATOM    647  HD2 PHE A  59      12.446   5.817   0.022  1.00 96.96           H
ATOM    648  CE1 PHE A  59      16.043   7.151  -0.157  1.00 96.96           C
ATOM    649  HE1 PHE A  59      17.069   7.516  -0.204  1.00 96.96           H
ATOM    650  CE2 PHE A  59      13.728   7.541  -0.351  1.00 96.96           C
ATOM    651  HE2 PHE A  59      12.898   8.218  -0.553  1.00 96.96           H
ATOM    652  CZ  PHE A  59      15.008   7.996  -0.410  1.00 96.96           C
ATOM    653  HZ  PHE A  59      15.204   9.039  -0.659  1.00 96.96           H
ATOM    654  HN  PHE A  59      13.901   1.514   0.787  1.00 96.96           H
ATOM    655  N   ILE A  60      15.626   2.815  -1.795  1.00 97.25           N
ATOM    656  CA  ILE A  60      16.560   3.082  -2.875  1.00 97.25           C
ATOM    657  C   ILE A  60      16.024   2.470  -4.170  1.00 97.25           C
ATOM    658  O   ILE A  60      15.912   3.155  -5.186  1.00 97.25           O
ATOM    659  HA  ILE A  60      16.614   4.164  -3.001  1.00 97.25           H
ATOM    660  CB  ILE A  60      17.963   2.600  -2.501  1.00 97.25           C
ATOM    661  HB  ILE A  60      17.884   1.583  -2.117  1.00 97.25           H
ATOM    662  CG1 ILE A  60      18.560   3.460  -1.385  1.00 97.25           C
ATOM    663 1HG1 ILE A  60      18.830   4.439  -1.780  1.00 97.25           H
ATOM    664 2HG1 ILE A  60      17.812   3.625  -0.609  1.00 97.25           H
ATOM    665  CG2 ILE A  60      18.871   2.548  -3.732  1.00 97.25           C
ATOM    666 1HG2 ILE A  60      18.449   1.861  -4.466  1.00 97.25           H
ATOM    667 2HG2 ILE A  60      18.948   3.544  -4.168  1.00 97.25           H
ATOM    668 3HG2 ILE A  60      19.862   2.202  -3.438  1.00 97.25           H
ATOM    669  CD1 ILE A  60      19.794   2.790  -0.777  1.00 97.25           C
ATOM    670 1HD1 ILE A  60      19.514   1.822  -0.361  1.00 97.25           H
ATOM    671 2HD1 ILE A  60      20.549   2.649  -1.551  1.00 97.25           H
ATOM    672 3HD1 ILE A  60      20.198   3.422   0.014  1.00 97.25           H
ATOM    673  HN  ILE A  60      15.995   2.270  -1.042  1.00 97.25           H
ATOM    674  N   VAL A  61      15.706   1.186  -4.093  1.00 95.61           N
ATOM    675  CA  VAL A  61      15.327   0.436  -5.278  1.00 95.61           C
ATOM    676  C   VAL A  61      14.008   0.986  -5.824  1.00 95.61           C
ATOM    677  O   VAL A  61      13.849   1.141  -7.034  1.00 95.61           O
ATOM    678  HA  VAL A  61      16.106   0.586  -6.026  1.00 95.61           H
ATOM    679  CB  VAL A  61      15.263  -1.058  -4.954  1.00 95.61           C
ATOM    680  HB  VAL A  61      14.551  -1.194  -4.140  1.00 95.61           H
ATOM    681  CG1 VAL A  61      14.760  -1.859  -6.157  1.00 95.61           C
ATOM    682 1HG1 VAL A  61      13.761  -1.517  -6.429  1.00 95.61           H
ATOM    683 2HG1 VAL A  61      15.436  -1.713  -6.999  1.00 95.61           H
ATOM    684 3HG1 VAL A  61      14.724  -2.917  -5.899  1.00 95.61           H
ATOM    685  CG2 VAL A  61      16.623  -1.575  -4.481  1.00 95.61           C
ATOM    686 1HG2 VAL A  61      17.364  -1.419  -5.265  1.00 95.61           H
ATOM    687 2HG2 VAL A  61      16.925  -1.036  -3.583  1.00 95.61           H
ATOM    688 3HG2 VAL A  61      16.549  -2.640  -4.257  1.00 95.61           H
ATOM    689  HN  VAL A  61      15.705   0.660  -3.242  1.00 95.61           H
ATOM    690  N   GLY A  62      13.095   1.267  -4.905  1.00 95.81           N
ATOM    691  CA  GLY A  62      11.772   1.733  -5.283  1.00 95.81           C
ATOM    692  C   GLY A  62      11.842   3.121  -5.924  1.00 95.81           C
ATOM    693  O   GLY A  62      11.161   3.387  -6.913  1.00 95.81           O
ATOM    694 1HA  GLY A  62      11.319   1.029  -5.981  1.00 95.81           H
ATOM    695 2HA  GLY A  62      11.130   1.768  -4.403  1.00 95.81           H
ATOM    696  HN  GLY A  62      13.247   1.180  -3.921  1.00 95.81           H
ATOM    697  N   ALA A  63      12.673   3.968  -5.335  1.00 96.55           N
ATOM    698  CA  ALA A  63      12.806   5.336  -5.807  1.00 96.55           C
ATOM    699  C   ALA A  63      13.321   5.327  -7.248  1.00 96.55           C
ATOM    700  O   ALA A  63      12.769   6.006  -8.112  1.00 96.55           O
ATOM    701  HA  ALA A  63      11.815   5.791  -5.787  1.00 96.55           H
ATOM    702  CB  ALA A  63      13.725   6.115  -4.864  1.00 96.55           C
ATOM    703 1HB  ALA A  63      13.299   6.116  -3.861  1.00 96.55           H
ATOM    704 2HB  ALA A  63      14.707   5.642  -4.841  1.00 96.55           H
ATOM    705 3HB  ALA A  63      13.824   7.141  -5.218  1.00 96.55           H
ATOM    706  HN  ALA A  63      13.248   3.734  -4.552  1.00 96.55           H
ATOM    707  N   LEU A  64      14.373   4.550  -7.461  1.00 95.29           N
ATOM    708  CA  LEU A  64      14.985   4.464  -8.776  1.00 95.29           C
ATOM    709  C   LEU A  64      13.966   3.907  -9.772  1.00 95.29           C
ATOM    710  O   LEU A  64      13.794   4.454 -10.861  1.00 95.29           O
ATOM    711  HA  LEU A  64      15.248   5.477  -9.081  1.00 95.29           H
ATOM    712  CB  LEU A  64      16.284   3.659  -8.710  1.00 95.29           C
ATOM    713 1HB  LEU A  64      16.067   2.691  -8.259  1.00 95.29           H
ATOM    714 2HB  LEU A  64      16.621   3.467  -9.729  1.00 95.29           H
ATOM    715  CG  LEU A  64      17.435   4.305  -7.935  1.00 95.29           C
ATOM    716  HG  LEU A  64      17.076   4.555  -6.937  1.00 95.29           H
ATOM    717  CD1 LEU A  64      18.599   3.327  -7.766  1.00 95.29           C
ATOM    718 1HD1 LEU A  64      18.259   2.448  -7.218  1.00 95.29           H
ATOM    719 2HD1 LEU A  64      18.965   3.024  -8.747  1.00 95.29           H
ATOM    720 3HD1 LEU A  64      19.403   3.811  -7.212  1.00 95.29           H
ATOM    721  CD2 LEU A  64      17.876   5.612  -8.597  1.00 95.29           C
ATOM    722 1HD2 LEU A  64      18.210   5.409  -9.615  1.00 95.29           H
ATOM    723 2HD2 LEU A  64      17.037   6.308  -8.622  1.00 95.29           H
ATOM    724 3HD2 LEU A  64      18.695   6.050  -8.026  1.00 95.29           H
ATOM    725  HN  LEU A  64      14.805   3.988  -6.756  1.00 95.29           H
ATOM    726  N   GLY A  65      13.318   2.825  -9.365  1.00 93.30           N
ATOM    727  CA  GLY A  65      12.427   2.106 -10.259  1.00 93.30           C
ATOM    728  C   GLY A  65      11.273   2.998 -10.719  1.00 93.30           C
ATOM    729  O   GLY A  65      11.021   3.126 -11.916  1.00 93.30           O
ATOM    730 1HA  GLY A  65      12.985   1.751 -11.126  1.00 93.30           H
ATOM    731 2HA  GLY A  65      12.032   1.225  -9.753  1.00 93.30           H
ATOM    732  HN  GLY A  65      13.394   2.442  -8.445  1.00 93.30           H
ATOM    733  N   ASN A  66      10.602   3.593  -9.743  1.00 94.20           N
ATOM    734  CA  ASN A  66       9.386   4.339 -10.018  1.00 94.20           C
ATOM    735  C   ASN A  66       9.744   5.645 -10.731  1.00 94.20           C
ATOM    736  O   ASN A  66       8.974   6.138 -11.553  1.00 94.20           O
ATOM    737  HA  ASN A  66       8.778   3.679 -10.637  1.00 94.20           H
ATOM    738  CB  ASN A  66       8.653   4.694  -8.722  1.00 94.20           C
ATOM    739 1HB  ASN A  66       9.361   5.099  -7.999  1.00 94.20           H
ATOM    740 2HB  ASN A  66       7.917   5.474  -8.919  1.00 94.20           H
ATOM    741  CG  ASN A  66       7.958   3.466  -8.131  1.00 94.20           C
ATOM    742  OD1 ASN A  66       7.066   2.881  -8.723  1.00 94.20           O
ATOM    743  ND2 ASN A  66       8.416   3.109  -6.935  1.00 94.20           N
ATOM    744 1HD2 ASN A  66       9.151   3.632  -6.504  1.00 94.20           H
ATOM    745 2HD2 ASN A  66       8.025   2.317  -6.466  1.00 94.20           H
ATOM    746  HN  ASN A  66      10.876   3.571  -8.782  1.00 94.20           H
ATOM    747  N   SER A  67      10.913   6.167 -10.390  1.00 94.13           N
ATOM    748  CA  SER A  67      11.414   7.367 -11.038  1.00 94.13           C
ATOM    749  C   SER A  67      11.641   7.102 -12.527  1.00 94.13           C
ATOM    750  O   SER A  67      11.395   7.973 -13.361  1.00 94.13           O
ATOM    751  HA  SER A  67      10.636   8.117 -10.897  1.00 94.13           H
ATOM    752  CB  SER A  67      12.710   7.848 -10.381  1.00 94.13           C
ATOM    753 1HB  SER A  67      13.471   7.074 -10.472  1.00 94.13           H
ATOM    754 2HB  SER A  67      13.081   8.725 -10.911  1.00 94.13           H
ATOM    755  OG  SER A  67      12.523   8.169  -9.005  1.00 94.13           O
ATOM    756  HG  SER A  67      13.039   7.532  -8.432  1.00 94.13           H
ATOM    757  HN  SER A  67      11.513   5.784  -9.687  1.00 94.13           H
ATOM    758  N   LEU A  68      12.108   5.897 -12.817  1.00 91.44           N
ATOM    759  CA  LEU A  68      12.344   5.496 -14.194  1.00 91.44           C
ATOM    760  C   LEU A  68      11.011   5.450 -14.942  1.00 91.44           C
ATOM    761  O   LEU A  68      10.930   5.858 -16.100  1.00 91.44           O
ATOM    762  HA  LEU A  68      12.972   6.260 -14.653  1.00 91.44           H
ATOM    763  CB  LEU A  68      13.124   4.180 -14.243  1.00 91.44           C
ATOM    764 1HB  LEU A  68      14.049   4.308 -13.681  1.00 91.44           H
ATOM    765 2HB  LEU A  68      12.541   3.416 -13.728  1.00 91.44           H
ATOM    766  CG  LEU A  68      13.474   3.660 -15.638  1.00 91.44           C
ATOM    767  HG  LEU A  68      12.556   3.601 -16.222  1.00 91.44           H
ATOM    768  CD1 LEU A  68      14.410   4.628 -16.365  1.00 91.44           C
ATOM    769 1HD1 LEU A  68      13.923   5.598 -16.465  1.00 91.44           H
ATOM    770 2HD1 LEU A  68      15.331   4.742 -15.792  1.00 91.44           H
ATOM    771 3HD1 LEU A  68      14.644   4.234 -17.354  1.00 91.44           H
ATOM    772  CD2 LEU A  68      14.055   2.247 -15.566  1.00 91.44           C
ATOM    773 1HD2 LEU A  68      14.960   2.256 -14.959  1.00 91.44           H
ATOM    774 2HD2 LEU A  68      13.323   1.575 -15.117  1.00 91.44           H
ATOM    775 3HD2 LEU A  68      14.296   1.901 -16.572  1.00 91.44           H
ATOM    776  HN  LEU A  68      12.324   5.201 -12.132  1.00 91.44           H
ATOM    777  N   VAL A  69       9.998   4.948 -14.251  1.00 90.74           N
ATOM    778  CA  VAL A  69       8.682   4.804 -14.850  1.00 90.74           C
ATOM    779  C   VAL A  69       8.183   6.175 -15.310  1.00 90.74           C
ATOM    780  O   VAL A  69       7.703   6.320 -16.433  1.00 90.74           O
ATOM    781  HA  VAL A  69       8.786   4.158 -15.722  1.00 90.74           H
ATOM    782  CB  VAL A  69       7.731   4.121 -13.866  1.00 90.74           C
ATOM    783  HB  VAL A  69       7.760   4.679 -12.930  1.00 90.74           H
ATOM    784  CG1 VAL A  69       6.292   4.148 -14.385  1.00 90.74           C
ATOM    785 1HG1 VAL A  69       5.973   5.182 -14.518  1.00 90.74           H
ATOM    786 2HG1 VAL A  69       6.240   3.626 -15.340  1.00 90.74           H
ATOM    787 3HG1 VAL A  69       5.637   3.656 -13.666  1.00 90.74           H
ATOM    788  CG2 VAL A  69       8.181   2.688 -13.573  1.00 90.74           C
ATOM    789 1HG2 VAL A  69       8.195   2.115 -14.500  1.00 90.74           H
ATOM    790 2HG2 VAL A  69       9.181   2.703 -13.140  1.00 90.74           H
ATOM    791 3HG2 VAL A  69       7.487   2.226 -12.871  1.00 90.74           H
ATOM    792  HN  VAL A  69      10.065   4.643 -13.301  1.00 90.74           H
ATOM    793  N   ILE A  70       8.314   7.147 -14.418  1.00 91.56           N
ATOM    794  CA  ILE A  70       7.829   8.488 -14.697  1.00 91.56           C
ATOM    795  C   ILE A  70       8.597   9.066 -15.887  1.00 91.56           C
ATOM    796  O   ILE A  70       8.006   9.682 -16.772  1.00 91.56           O
ATOM    797  HA  ILE A  70       6.778   8.405 -14.971  1.00 91.56           H
ATOM    798  CB  ILE A  70       7.902   9.355 -13.438  1.00 91.56           C
ATOM    799  HB  ILE A  70       8.918   9.307 -13.048  1.00 91.56           H
ATOM    800  CG1 ILE A  70       6.973   8.817 -12.347  1.00 91.56           C
ATOM    801 1HG1 ILE A  70       5.939   8.868 -12.688  1.00 91.56           H
ATOM    802 2HG1 ILE A  70       7.196   7.767 -12.161  1.00 91.56           H
ATOM    803  CG2 ILE A  70       7.612  10.822 -13.766  1.00 91.56           C
ATOM    804 1HG2 ILE A  70       8.347  11.186 -14.484  1.00 91.56           H
ATOM    805 2HG2 ILE A  70       6.613  10.908 -14.193  1.00 91.56           H
ATOM    806 3HG2 ILE A  70       7.670  11.416 -12.854  1.00 91.56           H
ATOM    807  CD1 ILE A  70       7.130   9.616 -11.052  1.00 91.56           C
ATOM    808 1HD1 ILE A  70       8.159   9.542 -10.702  1.00 91.56           H
ATOM    809 2HD1 ILE A  70       6.882  10.661 -11.237  1.00 91.56           H
ATOM    810 3HD1 ILE A  70       6.458   9.212 -10.293  1.00 91.56           H
ATOM    811  HN  ILE A  70       8.740   7.029 -13.522  1.00 91.56           H
ATOM    812  N   LEU A  71       9.904   8.847 -15.870  1.00 89.37           N
ATOM    813  CA  LEU A  71      10.771   9.413 -16.889  1.00 89.37           C
ATOM    814  C   LEU A  71      10.402   8.824 -18.252  1.00 89.37           C
ATOM    815  O   LEU A  71      10.340   9.543 -19.247  1.00 89.37           O
ATOM    816  HA  LEU A  71      10.585  10.487 -16.916  1.00 89.37           H
ATOM    817  CB  LEU A  71      12.241   9.217 -16.512  1.00 89.37           C
ATOM    818 1HB  LEU A  71      12.417   9.704 -15.553  1.00 89.37           H
ATOM    819 2HB  LEU A  71      12.419   8.152 -16.366  1.00 89.37           H
ATOM    820  CG  LEU A  71      13.267   9.744 -17.516  1.00 89.37           C
ATOM    821  HG  LEU A  71      12.801  10.543 -18.093  1.00 89.37           H
ATOM    822  CD1 LEU A  71      14.475  10.350 -16.799  1.00 89.37           C
ATOM    823 1HD1 LEU A  71      14.147  11.177 -16.169  1.00 89.37           H
ATOM    824 2HD1 LEU A  71      14.950   9.589 -16.181  1.00 89.37           H
ATOM    825 3HD1 LEU A  71      15.189  10.717 -17.536  1.00 89.37           H
ATOM    826  CD2 LEU A  71      13.677   8.652 -18.506  1.00 89.37           C
ATOM    827 1HD2 LEU A  71      14.117   7.816 -17.962  1.00 89.37           H
ATOM    828 2HD2 LEU A  71      12.798   8.308 -19.052  1.00 89.37           H
ATOM    829 3HD2 LEU A  71      14.407   9.053 -19.209  1.00 89.37           H
ATOM    830  HN  LEU A  71      10.370   8.295 -15.178  1.00 89.37           H
ATOM    831  N   VAL A  72      10.166   7.520 -18.252  1.00 86.51           N
ATOM    832  CA  VAL A  72       9.828   6.821 -19.480  1.00 86.51           C
ATOM    833  C   VAL A  72       8.517   7.381 -20.036  1.00 86.51           C
ATOM    834  O   VAL A  72       8.392   7.600 -21.240  1.00 86.51           O
ATOM    835  HA  VAL A  72      10.624   7.014 -20.199  1.00 86.51           H
ATOM    836  CB  VAL A  72       9.774   5.313 -19.227  1.00 86.51           C
ATOM    837  HB  VAL A  72       9.116   5.140 -18.375  1.00 86.51           H
ATOM    838  CG1 VAL A  72       9.187   4.575 -20.431  1.00 86.51           C
ATOM    839 1HG1 VAL A  72       8.175   4.934 -20.620  1.00 86.51           H
ATOM    840 2HG1 VAL A  72       9.807   4.760 -21.308  1.00 86.51           H
ATOM    841 3HG1 VAL A  72       9.160   3.505 -20.224  1.00 86.51           H
ATOM    842  CG2 VAL A  72      11.158   4.767 -18.870  1.00 86.51           C
ATOM    843 1HG2 VAL A  72      11.847   4.959 -19.693  1.00 86.51           H
ATOM    844 2HG2 VAL A  72      11.522   5.260 -17.969  1.00 86.51           H
ATOM    845 3HG2 VAL A  72      11.091   3.693 -18.695  1.00 86.51           H
ATOM    846  HN  VAL A  72      10.204   6.944 -17.435  1.00 86.51           H
ATOM    847  N   TYR A  73       7.572   7.597 -19.132  1.00 85.21           N
ATOM    848  CA  TYR A  73       6.271   8.114 -19.518  1.00 85.21           C
ATOM    849  C   TYR A  73       6.402   9.481 -20.193  1.00 85.21           C
ATOM    850  O   TYR A  73       5.705   9.767 -21.165  1.00 85.21           O
ATOM    851  HA  TYR A  73       5.824   7.411 -20.222  1.00 85.21           H
ATOM    852  CB  TYR A  73       5.478   8.274 -18.219  1.00 85.21           C
ATOM    853 1HB  TYR A  73       5.421   7.307 -17.719  1.00 85.21           H
ATOM    854 2HB  TYR A  73       6.021   8.945 -17.554  1.00 85.21           H
ATOM    855  CG  TYR A  73       4.060   8.813 -18.418  1.00 85.21           C
ATOM    856  CD1 TYR A  73       3.840  10.175 -18.462  1.00 85.21           C
ATOM    857  HD1 TYR A  73       4.676  10.866 -18.356  1.00 85.21           H
ATOM    858  CD2 TYR A  73       3.001   7.938 -18.553  1.00 85.21           C
ATOM    859  HD2 TYR A  73       3.175   6.863 -18.518  1.00 85.21           H
ATOM    860  CE1 TYR A  73       2.505  10.683 -18.649  1.00 85.21           C
ATOM    861  HE1 TYR A  73       2.318  11.756 -18.686  1.00 85.21           H
ATOM    862  CE2 TYR A  73       1.667   8.446 -18.740  1.00 85.21           C
ATOM    863  HE2 TYR A  73       0.822   7.766 -18.847  1.00 85.21           H
ATOM    864  CZ  TYR A  73       1.485   9.793 -18.779  1.00 85.21           C
ATOM    865  OH  TYR A  73       0.225  10.273 -18.955  1.00 85.21           O
ATOM    866  HH  TYR A  73      -0.397   9.524 -19.184  1.00 85.21           H
ATOM    867  HN  TYR A  73       7.685   7.424 -18.153  1.00 85.21           H
ATOM    868  N   TRP A  74       7.301  10.289 -19.650  1.00 85.73           N
ATOM    869  CA  TRP A  74       7.416  11.674 -20.076  1.00 85.73           C
ATOM    870  C   TRP A  74       7.996  11.687 -21.491  1.00 85.73           C
ATOM    871  O   TRP A  74       7.442  12.322 -22.387  1.00 85.73           O
ATOM    872  HA  TRP A  74       6.415  12.105 -20.079  1.00 85.73           H
ATOM    873  CB  TRP A  74       8.248  12.486 -19.081  1.00 85.73           C
ATOM    874 1HB  TRP A  74       8.009  12.157 -18.070  1.00 85.73           H
ATOM    875 2HB  TRP A  74       9.304  12.269 -19.245  1.00 85.73           H
ATOM    876  CG  TRP A  74       8.031  13.997 -19.176  1.00 85.73           C
ATOM    877  CD1 TRP A  74       8.668  14.874 -19.963  1.00 85.73           C
ATOM    878  HD1 TRP A  74       9.457  14.607 -20.667  1.00 85.73           H
ATOM    879  CD2 TRP A  74       7.081  14.778 -18.421  1.00 85.73           C
ATOM    880  NE1 TRP A  74       8.201  16.158 -19.772  1.00 85.73           N
ATOM    881  HE1 TRP A  74       8.520  16.981 -20.243  1.00 85.73           H
ATOM    882  CE2 TRP A  74       7.205  16.098 -18.805  1.00 85.73           C
ATOM    883  CE3 TRP A  74       6.148  14.383 -17.447  1.00 85.73           C
ATOM    884  HE3 TRP A  74       6.030  13.347 -17.127  1.00 85.73           H
ATOM    885  CZ2 TRP A  74       6.426  17.129 -18.265  1.00 85.73           C
ATOM    886  HZ2 TRP A  74       6.543  18.165 -18.585  1.00 85.73           H
ATOM    887  CZ3 TRP A  74       5.378  15.425 -16.917  1.00 85.73           C
ATOM    888  HZ3 TRP A  74       4.638  15.173 -16.157  1.00 85.73           H
ATOM    889  CH2 TRP A  74       5.490  16.759 -17.292  1.00 85.73           C
ATOM    890  HH2 TRP A  74       4.852  17.513 -16.831  1.00 85.73           H
ATOM    891  HN  TRP A  74       7.942  10.012 -18.934  1.00 85.73           H
ATOM    892  N   TYR A  75       9.104  10.977 -21.649  1.00 81.20           N
ATOM    893  CA  TYR A  75       9.903  11.097 -22.856  1.00 81.20           C
ATOM    894  C   TYR A  75       9.376  10.174 -23.957  1.00 81.20           C
ATOM    895  O   TYR A  75       9.800  10.268 -25.107  1.00 81.20           O
ATOM    896  HA  TYR A  75       9.843  12.130 -23.199  1.00 81.20           H
ATOM    897  CB  TYR A  75      11.317  10.656 -22.472  1.00 81.20           C
ATOM    898 1HB  TYR A  75      11.250   9.782 -21.824  1.00 81.20           H
ATOM    899 2HB  TYR A  75      11.847  10.345 -23.372  1.00 81.20           H
ATOM    900  CG  TYR A  75      12.135  11.737 -21.762  1.00 81.20           C
ATOM    901  CD1 TYR A  75      12.741  12.736 -22.496  1.00 81.20           C
ATOM    902  HD1 TYR A  75      12.637  12.755 -23.581  1.00 81.20           H
ATOM    903  CD2 TYR A  75      12.266  11.713 -20.389  1.00 81.20           C
ATOM    904  HD2 TYR A  75      11.787  10.924 -19.809  1.00 81.20           H
ATOM    905  CE1 TYR A  75      13.510  13.754 -21.829  1.00 81.20           C
ATOM    906  HE1 TYR A  75      13.994  14.549 -22.397  1.00 81.20           H
ATOM    907  CE2 TYR A  75      13.035  12.731 -19.721  1.00 81.20           C
ATOM    908  HE2 TYR A  75      13.147  12.724 -18.637  1.00 81.20           H
ATOM    909  CZ  TYR A  75      13.620  13.701 -20.474  1.00 81.20           C
ATOM    910  OH  TYR A  75      14.346  14.663 -19.844  1.00 81.20           O
ATOM    911  HH  TYR A  75      14.716  15.307 -20.514  1.00 81.20           H
ATOM    912  HN  TYR A  75       9.456  10.332 -20.971  1.00 81.20           H
ATOM    913  N   CYS A  76       8.458   9.302 -23.564  1.00 75.16           N
ATOM    914  CA  CYS A  76       7.842   8.388 -24.510  1.00 75.16           C
ATOM    915  C   CYS A  76       6.999   9.206 -25.490  1.00 75.16           C
ATOM    916  O   CYS A  76       6.015   9.830 -25.097  1.00 75.16           O
ATOM    917  HA  CYS A  76       8.655   7.880 -25.030  1.00 75.16           H
ATOM    918  CB  CYS A  76       7.013   7.314 -23.802  1.00 75.16           C
ATOM    919 1HB  CYS A  76       7.640   6.764 -23.100  1.00 75.16           H
ATOM    920 2HB  CYS A  76       6.219   7.782 -23.220  1.00 75.16           H
ATOM    921  SG  CYS A  76       6.293   6.166 -25.031  1.00 75.16           S
ATOM    922  HG  CYS A  76       7.451   5.648 -25.432  1.00 75.16           H
ATOM    923  HN  CYS A  76       8.136   9.216 -22.622  1.00 75.16           H
ATOM    924  N   THR A  77       7.415   9.176 -26.748  1.00 68.07           N
ATOM    925  CA  THR A  77       6.798  10.016 -27.760  1.00 68.07           C
ATOM    926  C   THR A  77       5.505   9.375 -28.270  1.00 68.07           C
ATOM    927  O   THR A  77       4.797   9.962 -29.086  1.00 68.07           O
ATOM    928  HA  THR A  77       6.524  10.965 -27.300  1.00 68.07           H
ATOM    929  CB  THR A  77       7.830  10.262 -28.863  1.00 68.07           C
ATOM    930  HB  THR A  77       7.463  10.994 -29.582  1.00 68.07           H
ATOM    931  OG1 THR A  77       8.094   8.964 -29.388  1.00 68.07           O
ATOM    932  HG1 THR A  77       8.591   9.039 -30.252  1.00 68.07           H
ATOM    933  CG2 THR A  77       9.180  10.722 -28.310  1.00 68.07           C
ATOM    934 1HG2 THR A  77       9.578   9.958 -27.642  1.00 68.07           H
ATOM    935 2HG2 THR A  77       9.048  11.653 -27.759  1.00 68.07           H
ATOM    936 3HG2 THR A  77       9.875  10.882 -29.134  1.00 68.07           H
ATOM    937  HN  THR A  77       8.157   8.593 -27.077  1.00 68.07           H
ATOM    938  N   ARG A  78       5.237   8.178 -27.767  1.00 70.00           N
ATOM    939  CA  ARG A  78       4.044   7.450 -28.163  1.00 70.00           C
ATOM    940  C   ARG A  78       2.818   8.007 -27.437  1.00 70.00           C
ATOM    941  O   ARG A  78       2.913   8.432 -26.286  1.00 70.00           O
ATOM    942  HA  ARG A  78       3.966   7.606 -29.239  1.00 70.00           H
ATOM    943  CB  ARG A  78       4.179   5.959 -27.850  1.00 70.00           C
ATOM    944 1HB  ARG A  78       3.560   5.382 -28.537  1.00 70.00           H
ATOM    945 2HB  ARG A  78       5.210   5.643 -28.009  1.00 70.00           H
ATOM    946  CG  ARG A  78       3.765   5.661 -26.408  1.00 70.00           C
ATOM    947 1HG  ARG A  78       4.349   6.275 -25.724  1.00 70.00           H
ATOM    948 2HG  ARG A  78       2.718   5.930 -26.264  1.00 70.00           H
ATOM    949  CD  ARG A  78       3.967   4.182 -26.074  1.00 70.00           C
ATOM    950 1HD  ARG A  78       3.136   3.595 -26.466  1.00 70.00           H
ATOM    951 2HD  ARG A  78       4.873   3.812 -26.555  1.00 70.00           H
ATOM    952  NE  ARG A  78       4.064   4.003 -24.608  1.00 70.00           N
ATOM    953  HE  ARG A  78       4.972   4.044 -24.190  1.00 70.00           H
ATOM    954  CZ  ARG A  78       3.013   3.788 -23.806  1.00 70.00           C
ATOM    955  NH1 ARG A  78       1.774   3.723 -24.312  1.00 70.00           N
ATOM    956 1HH1 ARG A  78       1.628   3.834 -25.295  1.00 70.00           H
ATOM    957 2HH1 ARG A  78       0.994   3.562 -23.706  1.00 70.00           H
ATOM    958  NH2 ARG A  78       3.219   3.640 -22.490  1.00 70.00           N
ATOM    959 1HH2 ARG A  78       2.445   3.479 -21.878  1.00 70.00           H
ATOM    960 2HH2 ARG A  78       4.147   3.690 -22.121  1.00 70.00           H
ATOM    961  HN  ARG A  78       5.818   7.708 -27.103  1.00 70.00           H
ATOM    962  N   VAL A  79       1.694   7.987 -28.139  1.00 75.52           N
ATOM    963  CA  VAL A  79       0.436   8.415 -27.550  1.00 75.52           C
ATOM    964  C   VAL A  79       0.216   7.670 -26.232  1.00 75.52           C
ATOM    965  O   VAL A  79       0.402   6.456 -26.162  1.00 75.52           O
ATOM    966  HA  VAL A  79       0.516   9.481 -27.341  1.00 75.52           H
ATOM    967  CB  VAL A  79      -0.705   8.212 -28.550  1.00 75.52           C
ATOM    968  HB  VAL A  79      -0.867   7.140 -28.660  1.00 75.52           H
ATOM    969  CG1 VAL A  79      -2.004   8.832 -28.032  1.00 75.52           C
ATOM    970 1HG1 VAL A  79      -2.279   8.363 -27.087  1.00 75.52           H
ATOM    971 2HG1 VAL A  79      -1.860   9.902 -27.878  1.00 75.52           H
ATOM    972 3HG1 VAL A  79      -2.798   8.674 -28.761  1.00 75.52           H
ATOM    973  CG2 VAL A  79      -0.337   8.776 -29.924  1.00 75.52           C
ATOM    974 1HG2 VAL A  79      -0.135   9.843 -29.836  1.00 75.52           H
ATOM    975 2HG2 VAL A  79       0.551   8.268 -30.299  1.00 75.52           H
ATOM    976 3HG2 VAL A  79      -1.165   8.618 -30.614  1.00 75.52           H
ATOM    977  HN  VAL A  79       1.635   7.687 -29.091  1.00 75.52           H
ATOM    978  N   LYS A  80      -0.178   8.428 -25.220  1.00 78.67           N
ATOM    979  CA  LYS A  80      -0.458   7.850 -23.916  1.00 78.67           C
ATOM    980  C   LYS A  80      -1.758   7.047 -23.989  1.00 78.67           C
ATOM    981  O   LYS A  80      -2.580   7.268 -24.877  1.00 78.67           O
ATOM    982  HA  LYS A  80       0.357   7.166 -23.680  1.00 78.67           H
ATOM    983  CB  LYS A  80      -0.466   8.936 -22.839  1.00 78.67           C
ATOM    984 1HB  LYS A  80      -1.350   9.563 -22.954  1.00 78.67           H
ATOM    985 2HB  LYS A  80      -0.529   8.475 -21.853  1.00 78.67           H
ATOM    986  CG  LYS A  80       0.794   9.801 -22.923  1.00 78.67           C
ATOM    987 1HG  LYS A  80       0.792  10.361 -23.858  1.00 78.67           H
ATOM    988 2HG  LYS A  80       0.793  10.530 -22.113  1.00 78.67           H
ATOM    989  CD  LYS A  80       2.056   8.940 -22.840  1.00 78.67           C
ATOM    990 1HD  LYS A  80       1.996   8.283 -21.972  1.00 78.67           H
ATOM    991 2HD  LYS A  80       2.123   8.300 -23.720  1.00 78.67           H
ATOM    992  CE  LYS A  80       3.309   9.813 -22.740  1.00 78.67           C
ATOM    993 1HE  LYS A  80       3.222  10.662 -23.418  1.00 78.67           H
ATOM    994 2HE  LYS A  80       3.399  10.217 -21.732  1.00 78.67           H
ATOM    995  NZ  LYS A  80       4.517   9.025 -23.075  1.00 78.67           N
ATOM    996 1HZ  LYS A  80       5.345   9.545 -22.804  1.00 78.67           H
ATOM    997 2HZ  LYS A  80       4.494   8.143 -22.576  1.00 78.67           H
ATOM    998 3HZ  LYS A  80       4.540   8.849 -24.073  1.00 78.67           H
ATOM    999  HN  LYS A  80      -0.305   9.418 -25.279  1.00 78.67           H
ATOM   1000  N   THR A  81      -1.905   6.131 -23.042  1.00 79.91           N
ATOM   1001  CA  THR A  81      -3.159   5.416 -22.881  1.00 79.91           C
ATOM   1002  C   THR A  81      -3.705   5.610 -21.465  1.00 79.91           C
ATOM   1003  O   THR A  81      -2.999   6.101 -20.586  1.00 79.91           O
ATOM   1004  HA  THR A  81      -3.890   5.844 -23.567  1.00 79.91           H
ATOM   1005  CB  THR A  81      -2.916   3.949 -23.243  1.00 79.91           C
ATOM   1006  HB  THR A  81      -3.858   3.405 -23.314  1.00 79.91           H
ATOM   1007  OG1 THR A  81      -2.014   3.489 -22.240  1.00 79.91           O
ATOM   1008  HG1 THR A  81      -1.074   3.715 -22.496  1.00 79.91           H
ATOM   1009  CG2 THR A  81      -2.135   3.789 -24.549  1.00 79.91           C
ATOM   1010 1HG2 THR A  81      -1.165   4.276 -24.454  1.00 79.91           H
ATOM   1011 2HG2 THR A  81      -2.694   4.248 -25.364  1.00 79.91           H
ATOM   1012 3HG2 THR A  81      -1.991   2.729 -24.758  1.00 79.91           H
ATOM   1013  HN  THR A  81      -1.186   5.877 -22.395  1.00 79.91           H
ATOM   1014  N   MET A  82      -4.957   5.214 -21.289  1.00 81.29           N
ATOM   1015  CA  MET A  82      -5.578   5.256 -19.975  1.00 81.29           C
ATOM   1016  C   MET A  82      -4.773   4.439 -18.962  1.00 81.29           C
ATOM   1017  O   MET A  82      -4.558   4.880 -17.835  1.00 81.29           O
ATOM   1018  HA  MET A  82      -5.579   6.307 -19.686  1.00 81.29           H
ATOM   1019  CB  MET A  82      -7.001   4.702 -20.065  1.00 81.29           C
ATOM   1020 1HB  MET A  82      -7.597   5.327 -20.729  1.00 81.29           H
ATOM   1021 2HB  MET A  82      -6.979   3.703 -20.501  1.00 81.29           H
ATOM   1022  CG  MET A  82      -7.655   4.647 -18.683  1.00 81.29           C
ATOM   1023 1HG  MET A  82      -7.291   3.779 -18.133  1.00 81.29           H
ATOM   1024 2HG  MET A  82      -7.379   5.529 -18.105  1.00 81.29           H
ATOM   1025  SD  MET A  82      -9.430   4.560 -18.851  1.00 81.29           S
ATOM   1026  CE  MET A  82      -9.918   4.887 -17.166  1.00 81.29           C
ATOM   1027 1HE  MET A  82      -9.497   4.124 -16.511  1.00 81.29           H
ATOM   1028 2HE  MET A  82      -9.549   5.867 -16.864  1.00 81.29           H
ATOM   1029 3HE  MET A  82     -11.005   4.870 -17.092  1.00 81.29           H
ATOM   1030  HN  MET A  82      -5.543   4.869 -22.022  1.00 81.29           H
ATOM   1031  N   THR A  83      -4.352   3.262 -19.401  1.00 81.82           N
ATOM   1032  CA  THR A  83      -3.493   2.423 -18.583  1.00 81.82           C
ATOM   1033  C   THR A  83      -2.255   3.202 -18.135  1.00 81.82           C
ATOM   1034  O   THR A  83      -1.872   3.149 -16.968  1.00 81.82           O
ATOM   1035  HA  THR A  83      -4.040   2.146 -17.681  1.00 81.82           H
ATOM   1036  CB  THR A  83      -3.161   1.163 -19.385  1.00 81.82           C
ATOM   1037  HB  THR A  83      -2.586   1.410 -20.277  1.00 81.82           H
ATOM   1038  OG1 THR A  83      -4.429   0.555 -19.618  1.00 81.82           O
ATOM   1039  HG1 THR A  83      -5.157   1.128 -19.241  1.00 81.82           H
ATOM   1040  CG2 THR A  83      -2.398   0.126 -18.558  1.00 81.82           C
ATOM   1041 1HG2 THR A  83      -3.002  -0.171 -17.700  1.00 81.82           H
ATOM   1042 2HG2 THR A  83      -1.460   0.559 -18.209  1.00 81.82           H
ATOM   1043 3HG2 THR A  83      -2.187  -0.748 -19.174  1.00 81.82           H
ATOM   1044  HN  THR A  83      -4.587   2.882 -20.295  1.00 81.82           H
ATOM   1045  N   ASP A  84      -1.663   3.907 -19.088  1.00 83.38           N
ATOM   1046  CA  ASP A  84      -0.415   4.607 -18.835  1.00 83.38           C
ATOM   1047  C   ASP A  84      -0.642   5.675 -17.763  1.00 83.38           C
ATOM   1048  O   ASP A  84       0.234   5.925 -16.936  1.00 83.38           O
ATOM   1049  HA  ASP A  84       0.286   3.836 -18.513  1.00 83.38           H
ATOM   1050  CB  ASP A  84       0.091   5.305 -20.099  1.00 83.38           C
ATOM   1051 1HB  ASP A  84      -0.614   6.080 -20.398  1.00 83.38           H
ATOM   1052 2HB  ASP A  84       1.039   5.801 -19.890  1.00 83.38           H
ATOM   1053  CG  ASP A  84       0.274   4.305 -21.242  1.00 83.38           C
ATOM   1054  OD1 ASP A  84       0.952   3.283 -21.000  1.00 83.38           O
ATOM   1055  OD2 ASP A  84      -0.269   4.585 -22.333  1.00 83.38           O
ATOM   1056  HN  ASP A  84      -2.021   4.005 -20.016  1.00 83.38           H
ATOM   1057  N   MET A  85      -1.821   6.276 -17.813  1.00 88.34           N
ATOM   1058  CA  MET A  85      -2.170   7.320 -16.865  1.00 88.34           C
ATOM   1059  C   MET A  85      -2.195   6.776 -15.435  1.00 88.34           C
ATOM   1060  O   MET A  85      -1.689   7.415 -14.514  1.00 88.34           O
ATOM   1061  HA  MET A  85      -1.389   8.075 -16.959  1.00 88.34           H
ATOM   1062  CB  MET A  85      -3.544   7.893 -17.218  1.00 88.34           C
ATOM   1063 1HB  MET A  85      -3.551   8.215 -18.259  1.00 88.34           H
ATOM   1064 2HB  MET A  85      -4.302   7.117 -17.118  1.00 88.34           H
ATOM   1065  CG  MET A  85      -3.894   9.075 -16.311  1.00 88.34           C
ATOM   1066 1HG  MET A  85      -4.887   9.451 -16.557  1.00 88.34           H
ATOM   1067 2HG  MET A  85      -3.924   8.750 -15.271  1.00 88.34           H
ATOM   1068  SD  MET A  85      -2.686  10.375 -16.508  1.00 88.34           S
ATOM   1069  CE  MET A  85      -3.080  10.916 -18.163  1.00 88.34           C
ATOM   1070 1HE  MET A  85      -2.953  10.084 -18.857  1.00 88.34           H
ATOM   1071 2HE  MET A  85      -4.112  11.262 -18.196  1.00 88.34           H
ATOM   1072 3HE  MET A  85      -2.414  11.730 -18.447  1.00 88.34           H
ATOM   1073  HN  MET A  85      -2.531   6.061 -18.484  1.00 88.34           H
ATOM   1074  N   PHE A  86      -2.791   5.601 -15.294  1.00 89.03           N
ATOM   1075  CA  PHE A  86      -2.897   4.967 -13.991  1.00 89.03           C
ATOM   1076  C   PHE A  86      -1.529   4.485 -13.503  1.00 89.03           C
ATOM   1077  O   PHE A  86      -1.219   4.585 -12.317  1.00 89.03           O
ATOM   1078  HA  PHE A  86      -3.284   5.715 -13.298  1.00 89.03           H
ATOM   1079  CB  PHE A  86      -3.822   3.760 -14.154  1.00 89.03           C
ATOM   1080 1HB  PHE A  86      -3.431   3.119 -14.944  1.00 89.03           H
ATOM   1081 2HB  PHE A  86      -3.807   3.176 -13.234  1.00 89.03           H
ATOM   1082  CG  PHE A  86      -5.270   4.126 -14.485  1.00 89.03           C
ATOM   1083  CD1 PHE A  86      -5.847   5.211 -13.902  1.00 89.03           C
ATOM   1084  HD1 PHE A  86      -5.278   5.820 -13.200  1.00 89.03           H
ATOM   1085  CD2 PHE A  86      -5.981   3.366 -15.360  1.00 89.03           C
ATOM   1086  HD2 PHE A  86      -5.519   2.496 -15.827  1.00 89.03           H
ATOM   1087  CE1 PHE A  86      -7.191   5.551 -14.209  1.00 89.03           C
ATOM   1088  HE1 PHE A  86      -7.654   6.421 -13.742  1.00 89.03           H
ATOM   1089  CE2 PHE A  86      -7.325   3.706 -15.667  1.00 89.03           C
ATOM   1090  HE2 PHE A  86      -7.895   3.097 -16.369  1.00 89.03           H
ATOM   1091  CZ  PHE A  86      -7.902   4.791 -15.085  1.00 89.03           C
ATOM   1092  HZ  PHE A  86      -8.934   5.052 -15.321  1.00 89.03           H
ATOM   1093  HN  PHE A  86      -3.195   5.085 -16.049  1.00 89.03           H
ATOM   1094  N   LEU A  87      -0.749   3.971 -14.442  1.00 87.08           N
ATOM   1095  CA  LEU A  87       0.581   3.478 -14.124  1.00 87.08           C
ATOM   1096  C   LEU A  87       1.436   4.633 -13.599  1.00 87.08           C
ATOM   1097  O   LEU A  87       2.254   4.445 -12.700  1.00 87.08           O
ATOM   1098  HA  LEU A  87       0.473   2.739 -13.330  1.00 87.08           H
ATOM   1099  CB  LEU A  87       1.189   2.762 -15.331  1.00 87.08           C
ATOM   1100 1HB  LEU A  87       1.118   3.422 -16.195  1.00 87.08           H
ATOM   1101 2HB  LEU A  87       2.250   2.603 -15.137  1.00 87.08           H
ATOM   1102  CG  LEU A  87       0.560   1.416 -15.700  1.00 87.08           C
ATOM   1103  HG  LEU A  87      -0.495   1.581 -15.915  1.00 87.08           H
ATOM   1104  CD1 LEU A  87       1.196   0.843 -16.967  1.00 87.08           C
ATOM   1105 1HD1 LEU A  87       1.048   1.537 -17.795  1.00 87.08           H
ATOM   1106 2HD1 LEU A  87       2.264   0.696 -16.804  1.00 87.08           H
ATOM   1107 3HD1 LEU A  87       0.731  -0.113 -17.207  1.00 87.08           H
ATOM   1108  CD2 LEU A  87       0.635   0.437 -14.527  1.00 87.08           C
ATOM   1109 1HD2 LEU A  87       1.678   0.272 -14.257  1.00 87.08           H
ATOM   1110 2HD2 LEU A  87       0.099   0.851 -13.673  1.00 87.08           H
ATOM   1111 3HD2 LEU A  87       0.181  -0.511 -14.816  1.00 87.08           H
ATOM   1112  HN  LEU A  87      -1.011   3.890 -15.404  1.00 87.08           H
ATOM   1113  N   LEU A  88       1.217   5.802 -14.182  1.00 90.55           N
ATOM   1114  CA  LEU A  88       1.929   6.996 -13.757  1.00 90.55           C
ATOM   1115  C   LEU A  88       1.584   7.297 -12.297  1.00 90.55           C
ATOM   1116  O   LEU A  88       2.476   7.474 -11.469  1.00 90.55           O
ATOM   1117  HA  LEU A  88       2.995   6.781 -13.823  1.00 90.55           H
ATOM   1118  CB  LEU A  88       1.642   8.159 -14.709  1.00 90.55           C
ATOM   1119 1HB  LEU A  88       2.071   7.920 -15.682  1.00 90.55           H
ATOM   1120 2HB  LEU A  88       0.563   8.232 -14.846  1.00 90.55           H
ATOM   1121  CG  LEU A  88       2.167   9.528 -14.273  1.00 90.55           C
ATOM   1122  HG  LEU A  88       1.836   9.711 -13.251  1.00 90.55           H
ATOM   1123  CD1 LEU A  88       3.697   9.550 -14.264  1.00 90.55           C
ATOM   1124 1HD1 LEU A  88       4.067   8.796 -13.569  1.00 90.55           H
ATOM   1125 2HD1 LEU A  88       4.070   9.335 -15.265  1.00 90.55           H
ATOM   1126 3HD1 LEU A  88       4.044  10.535 -13.950  1.00 90.55           H
ATOM   1127  CD2 LEU A  88       1.583  10.642 -15.144  1.00 90.55           C
ATOM   1128 1HD2 LEU A  88       1.863  10.475 -16.184  1.00 90.55           H
ATOM   1129 2HD2 LEU A  88       0.497  10.640 -15.055  1.00 90.55           H
ATOM   1130 3HD2 LEU A  88       1.973  11.604 -14.812  1.00 90.55           H
ATOM   1131  HN  LEU A  88       0.569   5.941 -14.931  1.00 90.55           H
ATOM   1132  N   ASN A  89       0.288   7.345 -12.026  1.00 93.13           N
ATOM   1133  CA  ASN A  89      -0.188   7.740 -10.711  1.00 93.13           C
ATOM   1134  C   ASN A  89       0.237   6.688  -9.684  1.00 93.13           C
ATOM   1135  O   ASN A  89       0.452   7.008  -8.516  1.00 93.13           O
ATOM   1136  HA  ASN A  89       0.265   8.713 -10.523  1.00 93.13           H
ATOM   1137  CB  ASN A  89      -1.714   7.838 -10.684  1.00 93.13           C
ATOM   1138 1HB  ASN A  89      -2.145   7.023 -11.266  1.00 93.13           H
ATOM   1139 2HB  ASN A  89      -2.072   7.723  -9.661  1.00 93.13           H
ATOM   1140  CG  ASN A  89      -2.188   9.179 -11.248  1.00 93.13           C
ATOM   1141  OD1 ASN A  89      -2.446  10.128 -10.526  1.00 93.13           O
ATOM   1142  ND2 ASN A  89      -2.287   9.204 -12.574  1.00 93.13           N
ATOM   1143 1HD2 ASN A  89      -2.059   8.390 -13.108  1.00 93.13           H
ATOM   1144 2HD2 ASN A  89      -2.588  10.038 -13.037  1.00 93.13           H
ATOM   1145  HN  ASN A  89      -0.430   7.122 -12.686  1.00 93.13           H
ATOM   1146  N   LEU A  90       0.344   5.455 -10.156  1.00 91.48           N
ATOM   1147  CA  LEU A  90       0.756   4.358  -9.297  1.00 91.48           C
ATOM   1148  C   LEU A  90       2.194   4.595  -8.830  1.00 91.48           C
ATOM   1149  O   LEU A  90       2.504   4.424  -7.652  1.00 91.48           O
ATOM   1150  HA  LEU A  90       0.104   4.364  -8.424  1.00 91.48           H
ATOM   1151  CB  LEU A  90       0.553   3.017 -10.006  1.00 91.48           C
ATOM   1152 1HB  LEU A  90      -0.404   3.046 -10.526  1.00 91.48           H
ATOM   1153 2HB  LEU A  90       1.326   2.910 -10.766  1.00 91.48           H
ATOM   1154  CG  LEU A  90       0.579   1.776  -9.112  1.00 91.48           C
ATOM   1155  HG  LEU A  90       1.400   1.883  -8.403  1.00 91.48           H
ATOM   1156  CD1 LEU A  90      -0.710   1.660  -8.296  1.00 91.48           C
ATOM   1157 1HD1 LEU A  90      -0.822   2.542  -7.666  1.00 91.48           H
ATOM   1158 2HD1 LEU A  90      -1.562   1.586  -8.972  1.00 91.48           H
ATOM   1159 3HD1 LEU A  90      -0.665   0.769  -7.670  1.00 91.48           H
ATOM   1160  CD2 LEU A  90       0.853   0.515  -9.933  1.00 91.48           C
ATOM   1161 1HD2 LEU A  90       0.069   0.391 -10.681  1.00 91.48           H
ATOM   1162 2HD2 LEU A  90       1.818   0.608 -10.431  1.00 91.48           H
ATOM   1163 3HD2 LEU A  90       0.866  -0.353  -9.274  1.00 91.48           H
ATOM   1164  HN  LEU A  90       0.155   5.201 -11.105  1.00 91.48           H
ATOM   1165  N   ALA A  91       3.034   4.984  -9.778  1.00 93.66           N
ATOM   1166  CA  ALA A  91       4.439   5.212  -9.485  1.00 93.66           C
ATOM   1167  C   ALA A  91       4.570   6.397  -8.526  1.00 93.66           C
ATOM   1168  O   ALA A  91       5.426   6.394  -7.644  1.00 93.66           O
ATOM   1169  HA  ALA A  91       4.826   4.317  -8.998  1.00 93.66           H
ATOM   1170  CB  ALA A  91       5.204   5.432 -10.792  1.00 93.66           C
ATOM   1171 1HB  ALA A  91       5.103   4.551 -11.425  1.00 93.66           H
ATOM   1172 2HB  ALA A  91       4.795   6.300 -11.310  1.00 93.66           H
ATOM   1173 3HB  ALA A  91       6.257   5.603 -10.572  1.00 93.66           H
ATOM   1174  HN  ALA A  91       2.769   5.143 -10.729  1.00 93.66           H
ATOM   1175  N   ILE A  92       3.708   7.382  -8.732  1.00 95.08           N
ATOM   1176  CA  ILE A  92       3.715   8.570  -7.895  1.00 95.08           C
ATOM   1177  C   ILE A  92       3.349   8.180  -6.462  1.00 95.08           C
ATOM   1178  O   ILE A  92       3.998   8.616  -5.512  1.00 95.08           O
ATOM   1179  HA  ILE A  92       4.731   8.965  -7.897  1.00 95.08           H
ATOM   1180  CB  ILE A  92       2.808   9.649  -8.490  1.00 95.08           C
ATOM   1181  HB  ILE A  92       1.848   9.193  -8.733  1.00 95.08           H
ATOM   1182  CG1 ILE A  92       3.391  10.199  -9.793  1.00 95.08           C
ATOM   1183 1HG1 ILE A  92       4.274  10.799  -9.576  1.00 95.08           H
ATOM   1184 2HG1 ILE A  92       3.714   9.373 -10.427  1.00 95.08           H
ATOM   1185  CG2 ILE A  92       2.536  10.759  -7.471  1.00 95.08           C
ATOM   1186 1HG2 ILE A  92       2.046  10.335  -6.595  1.00 95.08           H
ATOM   1187 2HG2 ILE A  92       3.478  11.219  -7.175  1.00 95.08           H
ATOM   1188 3HG2 ILE A  92       1.889  11.513  -7.920  1.00 95.08           H
ATOM   1189  CD1 ILE A  92       2.360  11.049 -10.539  1.00 95.08           C
ATOM   1190 1HD1 ILE A  92       1.489  10.439 -10.776  1.00 95.08           H
ATOM   1191 2HD1 ILE A  92       2.058  11.887  -9.911  1.00 95.08           H
ATOM   1192 3HD1 ILE A  92       2.801  11.427 -11.462  1.00 95.08           H
ATOM   1193  HN  ILE A  92       3.015   7.378  -9.454  1.00 95.08           H
ATOM   1194  N   ALA A  93       2.311   7.365  -6.350  1.00 94.91           N
ATOM   1195  CA  ALA A  93       1.825   6.945  -5.047  1.00 94.91           C
ATOM   1196  C   ALA A  93       2.946   6.219  -4.300  1.00 94.91           C
ATOM   1197  O   ALA A  93       3.187   6.486  -3.123  1.00 94.91           O
ATOM   1198  HA  ALA A  93       1.550   7.841  -4.491  1.00 94.91           H
ATOM   1199  CB  ALA A  93       0.581   6.072  -5.222  1.00 94.91           C
ATOM   1200 1HB  ALA A  93      -0.195   6.643  -5.732  1.00 94.91           H
ATOM   1201 2HB  ALA A  93       0.834   5.193  -5.816  1.00 94.91           H
ATOM   1202 3HB  ALA A  93       0.217   5.757  -4.244  1.00 94.91           H
ATOM   1203  HN  ALA A  93       1.806   6.993  -7.129  1.00 94.91           H
ATOM   1204  N   ASP A  94       3.601   5.315  -5.013  1.00 93.66           N
ATOM   1205  CA  ASP A  94       4.659   4.516  -4.419  1.00 93.66           C
ATOM   1206  C   ASP A  94       5.771   5.441  -3.918  1.00 93.66           C
ATOM   1207  O   ASP A  94       6.282   5.261  -2.814  1.00 93.66           O
ATOM   1208  HA  ASP A  94       4.181   3.963  -3.611  1.00 93.66           H
ATOM   1209  CB  ASP A  94       5.268   3.558  -5.445  1.00 93.66           C
ATOM   1210 1HB  ASP A  94       5.386   4.069  -6.401  1.00 93.66           H
ATOM   1211 2HB  ASP A  94       6.264   3.257  -5.120  1.00 93.66           H
ATOM   1212  CG  ASP A  94       4.389   2.320  -5.628  1.00 93.66           C
ATOM   1213  OD1 ASP A  94       3.686   1.973  -4.654  1.00 93.66           O
ATOM   1214  OD2 ASP A  94       4.439   1.747  -6.738  1.00 93.66           O
ATOM   1215  HN  ASP A  94       3.420   5.126  -5.978  1.00 93.66           H
ATOM   1216  N   LEU A  95       6.112   6.410  -4.754  1.00 96.19           N
ATOM   1217  CA  LEU A  95       7.188   7.332  -4.432  1.00 96.19           C
ATOM   1218  C   LEU A  95       6.861   8.053  -3.123  1.00 96.19           C
ATOM   1219  O   LEU A  95       7.720   8.188  -2.253  1.00 96.19           O
ATOM   1220  HA  LEU A  95       8.092   6.740  -4.283  1.00 96.19           H
ATOM   1221  CB  LEU A  95       7.454   8.277  -5.605  1.00 96.19           C
ATOM   1222 1HB  LEU A  95       6.495   8.606  -6.005  1.00 96.19           H
ATOM   1223 2HB  LEU A  95       7.962   9.163  -5.225  1.00 96.19           H
ATOM   1224  CG  LEU A  95       8.284   7.702  -6.755  1.00 96.19           C
ATOM   1225  HG  LEU A  95       7.774   6.817  -7.135  1.00 96.19           H
ATOM   1226  CD1 LEU A  95       8.383   8.699  -7.911  1.00 96.19           C
ATOM   1227 1HD1 LEU A  95       7.384   8.926  -8.282  1.00 96.19           H
ATOM   1228 2HD1 LEU A  95       8.858   9.615  -7.562  1.00 96.19           H
ATOM   1229 3HD1 LEU A  95       8.978   8.265  -8.715  1.00 96.19           H
ATOM   1230  CD2 LEU A  95       9.662   7.253  -6.265  1.00 96.19           C
ATOM   1231 1HD2 LEU A  95      10.193   8.106  -5.843  1.00 96.19           H
ATOM   1232 2HD2 LEU A  95       9.544   6.485  -5.501  1.00 96.19           H
ATOM   1233 3HD2 LEU A  95      10.231   6.848  -7.102  1.00 96.19           H
ATOM   1234  HN  LEU A  95       5.668   6.571  -5.636  1.00 96.19           H
ATOM   1235  N   LEU A  96       5.617   8.498  -3.025  1.00 95.39           N
ATOM   1236  CA  LEU A  96       5.198   9.304  -1.890  1.00 95.39           C
ATOM   1237  C   LEU A  96       5.424   8.515  -0.599  1.00 95.39           C
ATOM   1238  O   LEU A  96       5.846   9.078   0.410  1.00 95.39           O
ATOM   1239  HA  LEU A  96       5.831  10.191  -1.868  1.00 95.39           H
ATOM   1240  CB  LEU A  96       3.756   9.781  -2.075  1.00 95.39           C
ATOM   1241 1HB  LEU A  96       3.150   8.930  -2.387  1.00 95.39           H
ATOM   1242 2HB  LEU A  96       3.375  10.106  -1.108  1.00 95.39           H
ATOM   1243  CG  LEU A  96       3.548  10.914  -3.082  1.00 95.39           C
ATOM   1244  HG  LEU A  96       3.897  10.574  -4.056  1.00 95.39           H
ATOM   1245  CD1 LEU A  96       2.063  11.254  -3.226  1.00 95.39           C
ATOM   1246 1HD1 LEU A  96       1.522  10.374  -3.574  1.00 95.39           H
ATOM   1247 2HD1 LEU A  96       1.666  11.566  -2.261  1.00 95.39           H
ATOM   1248 3HD1 LEU A  96       1.944  12.063  -3.947  1.00 95.39           H
ATOM   1249  CD2 LEU A  96       4.382  12.141  -2.706  1.00 95.39           C
ATOM   1250 1HD2 LEU A  96       4.087  12.492  -1.717  1.00 95.39           H
ATOM   1251 2HD2 LEU A  96       5.439  11.872  -2.695  1.00 95.39           H
ATOM   1252 3HD2 LEU A  96       4.216  12.931  -3.437  1.00 95.39           H
ATOM   1253  HN  LEU A  96       4.903   8.317  -3.701  1.00 95.39           H
ATOM   1254  N   PHE A  97       5.133   7.225  -0.673  1.00 94.94           N
ATOM   1255  CA  PHE A  97       5.296   6.354   0.479  1.00 94.94           C
ATOM   1256  C   PHE A  97       6.777   6.116   0.781  1.00 94.94           C
ATOM   1257  O   PHE A  97       7.206   6.227   1.928  1.00 94.94           O
ATOM   1258  HA  PHE A  97       4.829   6.851   1.329  1.00 94.94           H
ATOM   1259  CB  PHE A  97       4.639   5.018   0.126  1.00 94.94           C
ATOM   1260 1HB  PHE A  97       3.557   5.148   0.119  1.00 94.94           H
ATOM   1261 2HB  PHE A  97       4.933   4.736  -0.885  1.00 94.94           H
ATOM   1262  CG  PHE A  97       4.995   3.878   1.082  1.00 94.94           C
ATOM   1263  CD1 PHE A  97       5.624   2.767   0.612  1.00 94.94           C
ATOM   1264  HD1 PHE A  97       5.874   2.690  -0.446  1.00 94.94           H
ATOM   1265  CD2 PHE A  97       4.682   3.975   2.402  1.00 94.94           C
ATOM   1266  HD2 PHE A  97       4.178   4.864   2.779  1.00 94.94           H
ATOM   1267  CE1 PHE A  97       5.954   1.709   1.499  1.00 94.94           C
ATOM   1268  HE1 PHE A  97       6.458   0.819   1.122  1.00 94.94           H
ATOM   1269  CE2 PHE A  97       5.013   2.916   3.290  1.00 94.94           C
ATOM   1270  HE2 PHE A  97       4.762   2.994   4.348  1.00 94.94           H
ATOM   1271  CZ  PHE A  97       5.641   1.806   2.819  1.00 94.94           C
ATOM   1272  HZ  PHE A  97       5.895   0.994   3.501  1.00 94.94           H
ATOM   1273  HN  PHE A  97       4.792   6.775  -1.498  1.00 94.94           H
ATOM   1274  N   LEU A  98       7.518   5.793  -0.269  1.00 96.13           N
ATOM   1275  CA  LEU A  98       8.900   5.374  -0.110  1.00 96.13           C
ATOM   1276  C   LEU A  98       9.676   6.462   0.635  1.00 96.13           C
ATOM   1277  O   LEU A  98      10.561   6.162   1.435  1.00 96.13           O
ATOM   1278  HA  LEU A  98       8.899   4.471   0.501  1.00 96.13           H
ATOM   1279  CB  LEU A  98       9.508   5.004  -1.464  1.00 96.13           C
ATOM   1280 1HB  LEU A  98       9.317   5.820  -2.161  1.00 96.13           H
ATOM   1281 2HB  LEU A  98      10.589   4.930  -1.347  1.00 96.13           H
ATOM   1282  CG  LEU A  98       9.001   3.705  -2.094  1.00 96.13           C
ATOM   1283  HG  LEU A  98       7.918   3.670  -1.982  1.00 96.13           H
ATOM   1284  CD1 LEU A  98       9.302   3.669  -3.594  1.00 96.13           C
ATOM   1285 1HD1 LEU A  98       8.810   4.509  -4.083  1.00 96.13           H
ATOM   1286 2HD1 LEU A  98      10.378   3.737  -3.751  1.00 96.13           H
ATOM   1287 3HD1 LEU A  98       8.931   2.735  -4.016  1.00 96.13           H
ATOM   1288  CD2 LEU A  98       9.570   2.485  -1.366  1.00 96.13           C
ATOM   1289 1HD2 LEU A  98      10.658   2.501  -1.425  1.00 96.13           H
ATOM   1290 2HD2 LEU A  98       9.262   2.509  -0.321  1.00 96.13           H
ATOM   1291 3HD2 LEU A  98       9.194   1.575  -1.834  1.00 96.13           H
ATOM   1292  HN  LEU A  98       7.189   5.814  -1.213  1.00 96.13           H
ATOM   1293  N   VAL A  99       9.315   7.704   0.347  1.00 96.53           N
ATOM   1294  CA  VAL A  99      10.003   8.839   0.937  1.00 96.53           C
ATOM   1295  C   VAL A  99       9.838   8.797   2.457  1.00 96.53           C
ATOM   1296  O   VAL A  99      10.584   9.451   3.185  1.00 96.53           O
ATOM   1297  HA  VAL A  99      11.062   8.743   0.696  1.00 96.53           H
ATOM   1298  CB  VAL A  99       9.493  10.141   0.316  1.00 96.53           C
ATOM   1299  HB  VAL A  99       8.403  10.124   0.350  1.00 96.53           H
ATOM   1300  CG1 VAL A  99       9.968  11.355   1.118  1.00 96.53           C
ATOM   1301 1HG1 VAL A  99       9.595  11.284   2.139  1.00 96.53           H
ATOM   1302 2HG1 VAL A  99      11.058  11.377   1.130  1.00 96.53           H
ATOM   1303 3HG1 VAL A  99       9.591  12.266   0.655  1.00 96.53           H
ATOM   1304  CG2 VAL A  99       9.916  10.252  -1.150  1.00 96.53           C
ATOM   1305 1HG2 VAL A  99      11.004  10.237  -1.216  1.00 96.53           H
ATOM   1306 2HG2 VAL A  99       9.506   9.413  -1.712  1.00 96.53           H
ATOM   1307 3HG2 VAL A  99       9.540  11.187  -1.567  1.00 96.53           H
ATOM   1308  HN  VAL A  99       8.569   7.939  -0.276  1.00 96.53           H
ATOM   1309  N   THR A 100       8.855   8.022   2.892  1.00 95.74           N
ATOM   1310  CA  THR A 100       8.543   7.934   4.308  1.00 95.74           C
ATOM   1311  C   THR A 100       9.413   6.870   4.982  1.00 95.74           C
ATOM   1312  O   THR A 100       9.561   6.866   6.203  1.00 95.74           O
ATOM   1313  HA  THR A 100       8.787   8.888   4.774  1.00 95.74           H
ATOM   1314  CB  THR A 100       7.042   7.667   4.446  1.00 95.74           C
ATOM   1315  HB  THR A 100       6.700   7.883   5.458  1.00 95.74           H
ATOM   1316  OG1 THR A 100       6.889   6.316   4.019  1.00 95.74           O
ATOM   1317  HG1 THR A 100       6.780   6.282   3.025  1.00 95.74           H
ATOM   1318  CG2 THR A 100       6.211   8.471   3.444  1.00 95.74           C
ATOM   1319 1HG2 THR A 100       6.508   8.206   2.430  1.00 95.74           H
ATOM   1320 2HG2 THR A 100       6.379   9.536   3.605  1.00 95.74           H
ATOM   1321 3HG2 THR A 100       5.154   8.245   3.585  1.00 95.74           H
ATOM   1322  HN  THR A 100       8.280   7.461   2.297  1.00 95.74           H
ATOM   1323  N   LEU A 101       9.965   5.994   4.155  1.00 95.54           N
ATOM   1324  CA  LEU A 101      10.661   4.823   4.662  1.00 95.54           C
ATOM   1325  C   LEU A 101      11.885   5.269   5.464  1.00 95.54           C
ATOM   1326  O   LEU A 101      12.176   4.712   6.521  1.00 95.54           O
ATOM   1327  HA  LEU A 101       9.978   4.304   5.335  1.00 95.54           H
ATOM   1328  CB  LEU A 101      10.991   3.860   3.520  1.00 95.54           C
ATOM   1329 1HB  LEU A 101      11.492   4.421   2.732  1.00 95.54           H
ATOM   1330 2HB  LEU A 101      11.704   3.122   3.888  1.00 95.54           H
ATOM   1331  CG  LEU A 101       9.803   3.118   2.904  1.00 95.54           C
ATOM   1332  HG  LEU A 101       9.157   3.850   2.420  1.00 95.54           H
ATOM   1333  CD1 LEU A 101      10.269   2.140   1.823  1.00 95.54           C
ATOM   1334 1HD1 LEU A 101      10.785   2.689   1.035  1.00 95.54           H
ATOM   1335 2HD1 LEU A 101      10.948   1.409   2.262  1.00 95.54           H
ATOM   1336 3HD1 LEU A 101       9.405   1.626   1.402  1.00 95.54           H
ATOM   1337  CD2 LEU A 101       8.970   2.424   3.984  1.00 95.54           C
ATOM   1338 1HD2 LEU A 101       9.592   1.706   4.517  1.00 95.54           H
ATOM   1339 2HD2 LEU A 101       8.592   3.169   4.684  1.00 95.54           H
ATOM   1340 3HD2 LEU A 101       8.132   1.905   3.518  1.00 95.54           H
ATOM   1341  HN  LEU A 101       9.944   6.074   3.159  1.00 95.54           H
ATOM   1342  N   PRO A 102      12.621   6.278   4.978  1.00 95.61           N
ATOM   1343  CA  PRO A 102      13.810   6.755   5.689  1.00 95.61           C
ATOM   1344  C   PRO A 102      13.516   7.100   7.139  1.00 95.61           C
ATOM   1345  O   PRO A 102      14.304   6.784   8.029  1.00 95.61           O
ATOM   1346  HA  PRO A 102      14.563   5.968   5.730  1.00 95.61           H
ATOM   1347  CB  PRO A 102      14.241   7.986   4.889  1.00 95.61           C
ATOM   1348 1HB  PRO A 102      13.799   8.899   5.288  1.00 95.61           H
ATOM   1349 2HB  PRO A 102      15.323   8.121   4.912  1.00 95.61           H
ATOM   1350  CG  PRO A 102      13.741   7.686   3.481  1.00 95.61           C
ATOM   1351 1HG  PRO A 102      13.652   8.591   2.881  1.00 95.61           H
ATOM   1352 2HG  PRO A 102      14.421   7.026   2.942  1.00 95.61           H
ATOM   1353  CD  PRO A 102      12.391   7.033   3.733  1.00 95.61           C
ATOM   1354 1HD  PRO A 102      11.600   7.773   3.854  1.00 95.61           H
ATOM   1355 2HD  PRO A 102      12.095   6.386   2.907  1.00 95.61           H
ATOM   1356  N   PHE A 103      12.376   7.745   7.341  1.00 94.98           N
ATOM   1357  CA  PHE A 103      11.996   8.195   8.669  1.00 94.98           C
ATOM   1358  C   PHE A 103      11.688   7.007   9.583  1.00 94.98           C
ATOM   1359  O   PHE A 103      12.040   7.019  10.762  1.00 94.98           O
ATOM   1360  HA  PHE A 103      12.839   8.754   9.075  1.00 94.98           H
ATOM   1361  CB  PHE A 103      10.732   9.042   8.510  1.00 94.98           C
ATOM   1362 1HB  PHE A 103       9.974   8.452   7.996  1.00 94.98           H
ATOM   1363 2HB  PHE A 103      10.338   9.277   9.499  1.00 94.98           H
ATOM   1364  CG  PHE A 103      10.950  10.347   7.741  1.00 94.98           C
ATOM   1365  CD1 PHE A 103      11.307  11.478   8.407  1.00 94.98           C
ATOM   1366  HD1 PHE A 103      11.437  11.455   9.489  1.00 94.98           H
ATOM   1367  CD2 PHE A 103      10.788  10.375   6.391  1.00 94.98           C
ATOM   1368  HD2 PHE A 103      10.502   9.469   5.857  1.00 94.98           H
ATOM   1369  CE1 PHE A 103      11.509  12.688   7.693  1.00 94.98           C
ATOM   1370  HE1 PHE A 103      11.794  13.595   8.227  1.00 94.98           H
ATOM   1371  CE2 PHE A 103      10.990  11.586   5.677  1.00 94.98           C
ATOM   1372  HE2 PHE A 103      10.859  11.609   4.595  1.00 94.98           H
ATOM   1373  CZ  PHE A 103      11.346  12.717   6.343  1.00 94.98           C
ATOM   1374  HZ  PHE A 103      11.502  13.646   5.795  1.00 94.98           H
ATOM   1375  HN  PHE A 103      11.720   7.961   6.618  1.00 94.98           H
ATOM   1376  N   TRP A 104      11.034   6.011   9.005  1.00 93.11           N
ATOM   1377  CA  TRP A 104      10.701   4.805   9.744  1.00 93.11           C
ATOM   1378  C   TRP A 104      12.010   4.121  10.147  1.00 93.11           C
ATOM   1379  O   TRP A 104      12.108   3.552  11.232  1.00 93.11           O
ATOM   1380  HA  TRP A 104      10.147   5.102  10.634  1.00 93.11           H
ATOM   1381  CB  TRP A 104       9.779   3.898   8.927  1.00 93.11           C
ATOM   1382 1HB  TRP A 104      10.135   3.868   7.898  1.00 93.11           H
ATOM   1383 2HB  TRP A 104       9.847   2.882   9.318  1.00 93.11           H
ATOM   1384  CG  TRP A 104       8.313   4.334   8.932  1.00 93.11           C
ATOM   1385  CD1 TRP A 104       7.564   4.721   7.891  1.00 93.11           C
ATOM   1386  HD1 TRP A 104       7.923   4.775   6.863  1.00 93.11           H
ATOM   1387  CD2 TRP A 104       7.443   4.413  10.081  1.00 93.11           C
ATOM   1388  NE1 TRP A 104       6.280   5.042   8.283  1.00 93.11           N
ATOM   1389  HE1 TRP A 104       5.540   5.357   7.688  1.00 93.11           H
ATOM   1390  CE2 TRP A 104       6.205   4.849   9.657  1.00 93.11           C
ATOM   1391  CE3 TRP A 104       7.695   4.125  11.434  1.00 93.11           C
ATOM   1392  HE3 TRP A 104       8.664   3.779  11.794  1.00 93.11           H
ATOM   1393  CZ2 TRP A 104       5.120   5.037  10.523  1.00 93.11           C
ATOM   1394  HZ2 TRP A 104       4.151   5.382  10.163  1.00 93.11           H
ATOM   1395  CZ3 TRP A 104       6.601   4.318  12.287  1.00 93.11           C
ATOM   1396  HZ3 TRP A 104       6.742   4.109  13.347  1.00 93.11           H
ATOM   1397  CH2 TRP A 104       5.348   4.756  11.875  1.00 93.11           C
ATOM   1398  HH2 TRP A 104       4.546   4.881  12.603  1.00 93.11           H
ATOM   1399  HN  TRP A 104      10.734   6.018   8.051  1.00 93.11           H
ATOM   1400  N   ALA A 105      12.982   4.200   9.249  1.00 94.53           N
ATOM   1401  CA  ALA A 105      14.259   3.543   9.470  1.00 94.53           C
ATOM   1402  C   ALA A 105      14.935   4.153  10.699  1.00 94.53           C
ATOM   1403  O   ALA A 105      15.425   3.430  11.565  1.00 94.53           O
ATOM   1404  HA  ALA A 105      14.061   2.488   9.661  1.00 94.53           H
ATOM   1405  CB  ALA A 105      15.119   3.663   8.211  1.00 94.53           C
ATOM   1406 1HB  ALA A 105      14.607   3.189   7.374  1.00 94.53           H
ATOM   1407 2HB  ALA A 105      15.287   4.716   7.985  1.00 94.53           H
ATOM   1408 3HB  ALA A 105      16.077   3.170   8.377  1.00 94.53           H
ATOM   1409  HN  ALA A 105      12.907   4.700   8.387  1.00 94.53           H
ATOM   1410  N   ILE A 106      14.940   5.477  10.736  1.00 94.13           N
ATOM   1411  CA  ILE A 106      15.577   6.193  11.829  1.00 94.13           C
ATOM   1412  C   ILE A 106      14.845   5.878  13.135  1.00 94.13           C
ATOM   1413  O   ILE A 106      15.476   5.640  14.163  1.00 94.13           O
ATOM   1414  HA  ILE A 106      16.600   5.824  11.909  1.00 94.13           H
ATOM   1415  CB  ILE A 106      15.659   7.688  11.514  1.00 94.13           C
ATOM   1416  HB  ILE A 106      14.678   8.019  11.173  1.00 94.13           H
ATOM   1417  CG1 ILE A 106      16.647   7.956  10.377  1.00 94.13           C
ATOM   1418 1HG1 ILE A 106      17.668   7.849  10.745  1.00 94.13           H
ATOM   1419 2HG1 ILE A 106      16.513   7.213   9.591  1.00 94.13           H
ATOM   1420  CG2 ILE A 106      15.997   8.495  12.769  1.00 94.13           C
ATOM   1421 1HG2 ILE A 106      15.224   8.338  13.521  1.00 94.13           H
ATOM   1422 2HG2 ILE A 106      16.959   8.167  13.163  1.00 94.13           H
ATOM   1423 3HG2 ILE A 106      16.049   9.554  12.517  1.00 94.13           H
ATOM   1424  CD1 ILE A 106      16.452   9.359   9.800  1.00 94.13           C
ATOM   1425 1HD1 ILE A 106      15.438   9.454   9.411  1.00 94.13           H
ATOM   1426 2HD1 ILE A 106      16.611  10.100  10.583  1.00 94.13           H
ATOM   1427 3HD1 ILE A 106      17.166   9.523   8.993  1.00 94.13           H
ATOM   1428  HN  ILE A 106      14.521   6.058  10.039  1.00 94.13           H
ATOM   1429  N   ALA A 107      13.522   5.889  13.051  1.00 92.85           N
ATOM   1430  CA  ALA A 107      12.697   5.707  14.233  1.00 92.85           C
ATOM   1431  C   ALA A 107      12.928   4.306  14.801  1.00 92.85           C
ATOM   1432  O   ALA A 107      12.871   4.106  16.013  1.00 92.85           O
ATOM   1433  HA  ALA A 107      13.008   6.445  14.972  1.00 92.85           H
ATOM   1434  CB  ALA A 107      11.230   5.957  13.875  1.00 92.85           C
ATOM   1435 1HB  ALA A 107      11.115   6.975  13.504  1.00 92.85           H
ATOM   1436 2HB  ALA A 107      10.920   5.252  13.103  1.00 92.85           H
ATOM   1437 3HB  ALA A 107      10.611   5.820  14.761  1.00 92.85           H
ATOM   1438  HN  ALA A 107      13.017   6.018  12.198  1.00 92.85           H
ATOM   1439  N   ALA A 108      13.184   3.370  13.898  1.00 92.11           N
ATOM   1440  CA  ALA A 108      13.392   1.987  14.291  1.00 92.11           C
ATOM   1441  C   ALA A 108      14.795   1.835  14.882  1.00 92.11           C
ATOM   1442  O   ALA A 108      15.011   1.019  15.776  1.00 92.11           O
ATOM   1443  HA  ALA A 108      12.656   1.746  15.058  1.00 92.11           H
ATOM   1444  CB  ALA A 108      13.165   1.074  13.085  1.00 92.11           C
ATOM   1445 1HB  ALA A 108      12.145   1.198  12.722  1.00 92.11           H
ATOM   1446 2HB  ALA A 108      13.867   1.336  12.294  1.00 92.11           H
ATOM   1447 3HB  ALA A 108      13.322   0.036  13.381  1.00 92.11           H
ATOM   1448  HN  ALA A 108      13.249   3.545  12.915  1.00 92.11           H
ATOM   1449  N   ALA A 109      15.713   2.635  14.358  1.00 91.84           N
ATOM   1450  CA  ALA A 109      17.112   2.513  14.730  1.00 91.84           C
ATOM   1451  C   ALA A 109      17.294   2.981  16.175  1.00 91.84           C
ATOM   1452  O   ALA A 109      18.150   2.469  16.894  1.00 91.84           O
ATOM   1453  HA  ALA A 109      17.383   1.459  14.662  1.00 91.84           H
ATOM   1454  CB  ALA A 109      17.973   3.308  13.747  1.00 91.84           C
ATOM   1455 1HB  ALA A 109      17.830   2.917  12.739  1.00 91.84           H
ATOM   1456 2HB  ALA A 109      17.681   4.357  13.774  1.00 91.84           H
ATOM   1457 3HB  ALA A 109      19.023   3.216  14.026  1.00 91.84           H
ATOM   1458  HN  ALA A 109      15.514   3.354  13.693  1.00 91.84           H
ATOM   1459  N   ASP A 110      16.475   3.950  16.557  1.00 87.91           N
ATOM   1460  CA  ASP A 110      16.614   4.577  17.860  1.00 87.91           C
ATOM   1461  C   ASP A 110      15.230   4.966  18.385  1.00 87.91           C
ATOM   1462  O   ASP A 110      14.556   4.160  19.025  1.00 87.91           O
ATOM   1463  HA  ASP A 110      17.103   3.831  18.487  1.00 87.91           H
ATOM   1464  CB  ASP A 110      17.460   5.849  17.772  1.00 87.91           C
ATOM   1465 1HB  ASP A 110      18.434   5.613  17.344  1.00 87.91           H
ATOM   1466 2HB  ASP A 110      16.982   6.562  17.101  1.00 87.91           H
ATOM   1467  CG  ASP A 110      17.643   6.483  19.152  1.00 87.91           C
ATOM   1468  OD1 ASP A 110      17.273   5.810  20.139  1.00 87.91           O
ATOM   1469  OD2 ASP A 110      18.148   7.625  19.190  1.00 87.91           O
ATOM   1470  HN  ASP A 110      15.728   4.305  15.995  1.00 87.91           H
ATOM   1471  N   GLN A 111      14.847   6.200  18.094  1.00 88.57           N
ATOM   1472  CA  GLN A 111      13.555   6.704  18.526  1.00 88.57           C
ATOM   1473  C   GLN A 111      13.057   7.785  17.563  1.00 88.57           C
ATOM   1474  O   GLN A 111      13.799   8.231  16.689  1.00 88.57           O
ATOM   1475  HA  GLN A 111      12.884   5.846  18.496  1.00 88.57           H
ATOM   1476  CB  GLN A 111      13.625   7.237  19.959  1.00 88.57           C
ATOM   1477 1HB  GLN A 111      12.637   7.574  20.274  1.00 88.57           H
ATOM   1478 2HB  GLN A 111      13.918   6.434  20.635  1.00 88.57           H
ATOM   1479  CG  GLN A 111      14.622   8.392  20.066  1.00 88.57           C
ATOM   1480 1HG  GLN A 111      15.612   8.053  19.760  1.00 88.57           H
ATOM   1481 2HG  GLN A 111      14.334   9.191  19.383  1.00 88.57           H
ATOM   1482  CD  GLN A 111      14.682   8.933  21.496  1.00 88.57           C
ATOM   1483  OE1 GLN A 111      13.679   9.085  22.172  1.00 88.57           O
ATOM   1484  NE2 GLN A 111      15.912   9.215  21.916  1.00 88.57           N
ATOM   1485 1HE2 GLN A 111      16.694   9.067  21.310  1.00 88.57           H
ATOM   1486 2HE2 GLN A 111      16.055   9.575  22.838  1.00 88.57           H
ATOM   1487  HN  GLN A 111      15.402   6.850  17.574  1.00 88.57           H
ATOM   1488  N   TRP A 112      11.806   8.174  17.757  1.00 91.24           N
ATOM   1489  CA  TRP A 112      11.201   9.194  16.917  1.00 91.24           C
ATOM   1490  C   TRP A 112      11.782  10.549  17.326  1.00 91.24           C
ATOM   1491  O   TRP A 112      11.428  11.090  18.372  1.00 91.24           O
ATOM   1492  HA  TRP A 112      11.464   8.973  15.882  1.00 91.24           H
ATOM   1493  CB  TRP A 112       9.675   9.146  17.008  1.00 91.24           C
ATOM   1494 1HB  TRP A 112       9.343   8.121  16.840  1.00 91.24           H
ATOM   1495 2HB  TRP A 112       9.373   9.416  18.020  1.00 91.24           H
ATOM   1496  CG  TRP A 112       8.962  10.067  16.016  1.00 91.24           C
ATOM   1497  CD1 TRP A 112       8.534  11.321  16.215  1.00 91.24           C
ATOM   1498  HD1 TRP A 112       8.646  11.866  17.152  1.00 91.24           H
ATOM   1499  CD2 TRP A 112       8.610   9.752  14.652  1.00 91.24           C
ATOM   1500  NE1 TRP A 112       7.934  11.836  15.084  1.00 91.24           N
ATOM   1501  HE1 TRP A 112       7.538  12.749  14.987  1.00 91.24           H
ATOM   1502  CE2 TRP A 112       7.981  10.852  14.103  1.00 91.24           C
ATOM   1503  CE3 TRP A 112       8.815   8.578  13.907  1.00 91.24           C
ATOM   1504  HE3 TRP A 112       9.308   7.697  14.317  1.00 91.24           H
ATOM   1505  CZ2 TRP A 112       7.507  10.886  12.787  1.00 91.24           C
ATOM   1506  HZ2 TRP A 112       7.014  11.767  12.376  1.00 91.24           H
ATOM   1507  CZ3 TRP A 112       8.335   8.628  12.593  1.00 91.24           C
ATOM   1508  HZ3 TRP A 112       8.468   7.743  11.971  1.00 91.24           H
ATOM   1509  CH2 TRP A 112       7.700   9.727  12.025  1.00 91.24           C
ATOM   1510  HH2 TRP A 112       7.355   9.686  10.992  1.00 91.24           H
ATOM   1511  HN  TRP A 112      11.210   7.806  18.470  1.00 91.24           H
ATOM   1512  N   LYS A 113      12.664  11.059  16.479  1.00 91.85           N
ATOM   1513  CA  LYS A 113      13.384  12.282  16.793  1.00 91.85           C
ATOM   1514  C   LYS A 113      12.670  13.469  16.144  1.00 91.85           C
ATOM   1515  O   LYS A 113      13.119  14.608  16.262  1.00 91.85           O
ATOM   1516  HA  LYS A 113      13.353  12.410  17.875  1.00 91.85           H
ATOM   1517  CB  LYS A 113      14.855  12.155  16.393  1.00 91.85           C
ATOM   1518 1HB  LYS A 113      14.930  11.954  15.325  1.00 91.85           H
ATOM   1519 2HB  LYS A 113      15.367  13.100  16.575  1.00 91.85           H
ATOM   1520  CG  LYS A 113      15.542  11.037  17.178  1.00 91.85           C
ATOM   1521 1HG  LYS A 113      15.475  11.243  18.247  1.00 91.85           H
ATOM   1522 2HG  LYS A 113      15.026  10.093  17.002  1.00 91.85           H
ATOM   1523  CD  LYS A 113      17.011  10.903  16.771  1.00 91.85           C
ATOM   1524 1HD  LYS A 113      17.081  10.744  15.695  1.00 91.85           H
ATOM   1525 2HD  LYS A 113      17.539  11.832  16.990  1.00 91.85           H
ATOM   1526  CE  LYS A 113      17.682   9.743  17.509  1.00 91.85           C
ATOM   1527 1HE  LYS A 113      17.602   9.894  18.586  1.00 91.85           H
ATOM   1528 2HE  LYS A 113      17.166   8.811  17.279  1.00 91.85           H
ATOM   1529  NZ  LYS A 113      19.106   9.636  17.122  1.00 91.85           N
ATOM   1530 1HZ  LYS A 113      19.532   8.856  17.610  1.00 91.85           H
ATOM   1531 2HZ  LYS A 113      19.174   9.487  16.121  1.00 91.85           H
ATOM   1532 3HZ  LYS A 113      19.589  10.493  17.369  1.00 91.85           H
ATOM   1533  HN  LYS A 113      12.890  10.652  15.593  1.00 91.85           H
ATOM   1534  N   PHE A 114      11.569  13.163  15.473  1.00 93.71           N
ATOM   1535  CA  PHE A 114      10.912  14.143  14.625  1.00 93.71           C
ATOM   1536  C   PHE A 114       9.683  14.732  15.319  1.00 93.71           C
ATOM   1537  O   PHE A 114       9.237  14.216  16.343  1.00 93.71           O
ATOM   1538  HA  PHE A 114      11.633  14.937  14.430  1.00 93.71           H
ATOM   1539  CB  PHE A 114      10.466  13.410  13.358  1.00 93.71           C
ATOM   1540 1HB  PHE A 114       9.647  12.736  13.610  1.00 93.71           H
ATOM   1541 2HB  PHE A 114      10.072  14.139  12.649  1.00 93.71           H
ATOM   1542  CG  PHE A 114      11.578  12.609  12.678  1.00 93.71           C
ATOM   1543  CD1 PHE A 114      12.534  13.251  11.955  1.00 93.71           C
ATOM   1544  HD1 PHE A 114      12.509  14.336  11.860  1.00 93.71           H
ATOM   1545  CD2 PHE A 114      11.609  11.254  12.797  1.00 93.71           C
ATOM   1546  HD2 PHE A 114      10.842  10.740  13.376  1.00 93.71           H
ATOM   1547  CE1 PHE A 114      13.566  12.507  11.324  1.00 93.71           C
ATOM   1548  HE1 PHE A 114      14.333  13.021  10.745  1.00 93.71           H
ATOM   1549  CE2 PHE A 114      12.641  10.510  12.166  1.00 93.71           C
ATOM   1550  HE2 PHE A 114      12.666   9.425  12.260  1.00 93.71           H
ATOM   1551  CZ  PHE A 114      13.598  11.152  11.443  1.00 93.71           C
ATOM   1552  HZ  PHE A 114      14.390  10.581  10.958  1.00 93.71           H
ATOM   1553  HN  PHE A 114      11.129  12.265  15.501  1.00 93.71           H
ATOM   1554  N   GLN A 115       9.169  15.804  14.734  1.00 94.15           N
ATOM   1555  CA  GLN A 115       8.017  16.485  15.299  1.00 94.15           C
ATOM   1556  C   GLN A 115       6.744  15.676  15.045  1.00 94.15           C
ATOM   1557  O   GLN A 115       6.741  14.760  14.223  1.00 94.15           O
ATOM   1558  HA  GLN A 115       8.211  16.543  16.370  1.00 94.15           H
ATOM   1559  CB  GLN A 115       7.887  17.902  14.737  1.00 94.15           C
ATOM   1560 1HB  GLN A 115       7.873  17.865  13.647  1.00 94.15           H
ATOM   1561 2HB  GLN A 115       6.939  18.338  15.053  1.00 94.15           H
ATOM   1562  CG  GLN A 115       9.043  18.787  15.207  1.00 94.15           C
ATOM   1563 1HG  GLN A 115       9.159  18.697  16.287  1.00 94.15           H
ATOM   1564 2HG  GLN A 115       9.975  18.444  14.757  1.00 94.15           H
ATOM   1565  CD  GLN A 115       8.800  20.251  14.835  1.00 94.15           C
ATOM   1566  OE1 GLN A 115       7.885  20.588  14.102  1.00 94.15           O
ATOM   1567  NE2 GLN A 115       9.667  21.099  15.381  1.00 94.15           N
ATOM   1568 1HE2 GLN A 115      10.395  20.757  15.975  1.00 94.15           H
ATOM   1569 2HE2 GLN A 115       9.590  22.079  15.198  1.00 94.15           H
ATOM   1570  HN  GLN A 115       9.527  16.206  13.891  1.00 94.15           H
ATOM   1571  N   THR A 116       5.694  16.042  15.764  1.00 94.30           N
ATOM   1572  CA  THR A 116       4.430  15.333  15.659  1.00 94.30           C
ATOM   1573  C   THR A 116       3.886  15.423  14.231  1.00 94.30           C
ATOM   1574  O   THR A 116       3.291  14.470  13.729  1.00 94.30           O
ATOM   1575  HA  THR A 116       4.609  14.279  15.867  1.00 94.30           H
ATOM   1576  CB  THR A 116       3.477  15.907  16.709  1.00 94.30           C
ATOM   1577  HB  THR A 116       3.116  16.891  16.411  1.00 94.30           H
ATOM   1578  OG1 THR A 116       4.229  15.868  17.919  1.00 94.30           O
ATOM   1579  HG1 THR A 116       3.800  16.451  18.608  1.00 94.30           H
ATOM   1580  CG2 THR A 116       2.284  14.988  16.982  1.00 94.30           C
ATOM   1581 1HG2 THR A 116       2.643  14.025  17.345  1.00 94.30           H
ATOM   1582 2HG2 THR A 116       1.720  14.842  16.061  1.00 94.30           H
ATOM   1583 3HG2 THR A 116       1.640  15.442  17.735  1.00 94.30           H
ATOM   1584  HN  THR A 116       5.697  16.807  16.409  1.00 94.30           H
ATOM   1585  N   PHE A 117       4.109  16.576  13.618  1.00 95.48           N
ATOM   1586  CA  PHE A 117       3.645  16.803  12.260  1.00 95.48           C
ATOM   1587  C   PHE A 117       4.134  15.698  11.321  1.00 95.48           C
ATOM   1588  O   PHE A 117       3.355  15.152  10.542  1.00 95.48           O
ATOM   1589  HA  PHE A 117       2.556  16.800  12.286  1.00 95.48           H
ATOM   1590  CB  PHE A 117       4.234  18.140  11.804  1.00 95.48           C
ATOM   1591 1HB  PHE A 117       3.843  18.933  12.441  1.00 95.48           H
ATOM   1592 2HB  PHE A 117       5.314  18.118  11.949  1.00 95.48           H
ATOM   1593  CG  PHE A 117       3.937  18.485  10.344  1.00 95.48           C
ATOM   1594  CD1 PHE A 117       4.915  18.373   9.406  1.00 95.48           C
ATOM   1595  HD1 PHE A 117       5.911  18.037   9.695  1.00 95.48           H
ATOM   1596  CD2 PHE A 117       2.694  18.904   9.983  1.00 95.48           C
ATOM   1597  HD2 PHE A 117       1.910  18.994  10.735  1.00 95.48           H
ATOM   1598  CE1 PHE A 117       4.639  18.693   8.050  1.00 95.48           C
ATOM   1599  HE1 PHE A 117       5.423  18.603   7.299  1.00 95.48           H
ATOM   1600  CE2 PHE A 117       2.418  19.224   8.628  1.00 95.48           C
ATOM   1601  HE2 PHE A 117       1.422  19.560   8.339  1.00 95.48           H
ATOM   1602  CZ  PHE A 117       3.397  19.112   7.690  1.00 95.48           C
ATOM   1603  HZ  PHE A 117       3.185  19.358   6.649  1.00 95.48           H
ATOM   1604  HN  PHE A 117       4.597  17.344  14.033  1.00 95.48           H
ATOM   1605  N   MET A 118       5.421  15.402  11.427  1.00 95.08           N
ATOM   1606  CA  MET A 118       6.028  14.391  10.578  1.00 95.08           C
ATOM   1607  C   MET A 118       5.411  13.015  10.836  1.00 95.08           C
ATOM   1608  O   MET A 118       5.261  12.215   9.913  1.00 95.08           O
ATOM   1609  HA  MET A 118       5.820  14.704   9.555  1.00 95.08           H
ATOM   1610  CB  MET A 118       7.533  14.335  10.848  1.00 95.08           C
ATOM   1611 1HB  MET A 118       7.945  15.344  10.845  1.00 95.08           H
ATOM   1612 2HB  MET A 118       7.713  13.920  11.840  1.00 95.08           H
ATOM   1613  CG  MET A 118       8.247  13.483   9.796  1.00 95.08           C
ATOM   1614 1HG  MET A 118       9.310  13.418  10.029  1.00 95.08           H
ATOM   1615 2HG  MET A 118       7.855  12.467   9.812  1.00 95.08           H
ATOM   1616  SD  MET A 118       8.022  14.198   8.176  1.00 95.08           S
ATOM   1617  CE  MET A 118       8.964  15.703   8.368  1.00 95.08           C
ATOM   1618 1HE  MET A 118       8.539  16.297   9.177  1.00 95.08           H
ATOM   1619 2HE  MET A 118       9.999  15.456   8.602  1.00 95.08           H
ATOM   1620 3HE  MET A 118       8.928  16.274   7.440  1.00 95.08           H
ATOM   1621  HN  MET A 118       6.043  15.838  12.077  1.00 95.08           H
ATOM   1622  N   CYS A 119       5.070  12.781  12.095  1.00 93.67           N
ATOM   1623  CA  CYS A 119       4.468  11.518  12.485  1.00 93.67           C
ATOM   1624  C   CYS A 119       3.133  11.375  11.752  1.00 93.67           C
ATOM   1625  O   CYS A 119       2.838  10.321  11.191  1.00 93.67           O
ATOM   1626  HA  CYS A 119       5.162  10.733  12.181  1.00 93.67           H
ATOM   1627  CB  CYS A 119       4.300  11.415  14.002  1.00 93.67           C
ATOM   1628 1HB  CYS A 119       5.278  11.402  14.484  1.00 93.67           H
ATOM   1629 2HB  CYS A 119       3.771  12.291  14.377  1.00 93.67           H
ATOM   1630  SG  CYS A 119       3.373   9.896  14.428  1.00 93.67           S
ATOM   1631  HN  CYS A 119       5.199  13.436  12.840  1.00 93.67           H
ATOM   1632  N   LYS A 120       2.361  12.452  11.779  1.00 94.86           N
ATOM   1633  CA  LYS A 120       1.060  12.457  11.133  1.00 94.86           C
ATOM   1634  C   LYS A 120       1.232  12.135   9.647  1.00 94.86           C
ATOM   1635  O   LYS A 120       0.541  11.271   9.111  1.00 94.86           O
ATOM   1636  HA  LYS A 120       0.465  11.666  11.590  1.00 94.86           H
ATOM   1637  CB  LYS A 120       0.336  13.778  11.396  1.00 94.86           C
ATOM   1638 1HB  LYS A 120       0.991  14.613  11.147  1.00 94.86           H
ATOM   1639 2HB  LYS A 120      -0.537  13.854  10.748  1.00 94.86           H
ATOM   1640  CG  LYS A 120      -0.098  13.884  12.860  1.00 94.86           C
ATOM   1641 1HG  LYS A 120      -0.745  13.044  13.112  1.00 94.86           H
ATOM   1642 2HG  LYS A 120       0.776  13.818  13.508  1.00 94.86           H
ATOM   1643  CD  LYS A 120      -0.835  15.199  13.120  1.00 94.86           C
ATOM   1644 1HD  LYS A 120      -0.154  16.037  12.974  1.00 94.86           H
ATOM   1645 2HD  LYS A 120      -1.644  15.316  12.398  1.00 94.86           H
ATOM   1646  CE  LYS A 120      -1.403  15.238  14.540  1.00 94.86           C
ATOM   1647 1HE  LYS A 120      -1.554  14.222  14.906  1.00 94.86           H
ATOM   1648 2HE  LYS A 120      -0.689  15.715  15.210  1.00 94.86           H
ATOM   1649  NZ  LYS A 120      -2.686  15.975  14.565  1.00 94.86           N
ATOM   1650 1HZ  LYS A 120      -3.035  16.014  15.516  1.00 94.86           H
ATOM   1651 2HZ  LYS A 120      -2.541  16.917  14.219  1.00 94.86           H
ATOM   1652 3HZ  LYS A 120      -3.361  15.499  13.977  1.00 94.86           H
ATOM   1653  HN  LYS A 120       2.611  13.307  12.232  1.00 94.86           H
ATOM   1654  N   VAL A 121       2.158  12.849   9.024  1.00 94.99           N
ATOM   1655  CA  VAL A 121       2.358  12.726   7.590  1.00 94.99           C
ATOM   1656  C   VAL A 121       2.774  11.292   7.258  1.00 94.99           C
ATOM   1657  O   VAL A 121       2.207  10.669   6.361  1.00 94.99           O
ATOM   1658  HA  VAL A 121       1.404  12.936   7.106  1.00 94.99           H
ATOM   1659  CB  VAL A 121       3.371  13.769   7.111  1.00 94.99           C
ATOM   1660  HB  VAL A 121       4.259  13.685   7.738  1.00 94.99           H
ATOM   1661  CG1 VAL A 121       3.791  13.501   5.665  1.00 94.99           C
ATOM   1662 1HG1 VAL A 121       4.247  12.514   5.595  1.00 94.99           H
ATOM   1663 2HG1 VAL A 121       2.914  13.544   5.018  1.00 94.99           H
ATOM   1664 3HG1 VAL A 121       4.511  14.257   5.350  1.00 94.99           H
ATOM   1665  CG2 VAL A 121       2.816  15.185   7.269  1.00 94.99           C
ATOM   1666 1HG2 VAL A 121       1.905  15.286   6.678  1.00 94.99           H
ATOM   1667 2HG2 VAL A 121       2.590  15.373   8.318  1.00 94.99           H
ATOM   1668 3HG2 VAL A 121       3.556  15.906   6.921  1.00 94.99           H
ATOM   1669  HN  VAL A 121       2.765  13.500   9.481  1.00 94.99           H
ATOM   1670  N   VAL A 122       3.761  10.809   7.999  1.00 93.68           N
ATOM   1671  CA  VAL A 122       4.402   9.550   7.662  1.00 93.68           C
ATOM   1672  C   VAL A 122       3.375   8.419   7.753  1.00 93.68           C
ATOM   1673  O   VAL A 122       3.320   7.554   6.880  1.00 93.68           O
ATOM   1674  HA  VAL A 122       4.752   9.623   6.633  1.00 93.68           H
ATOM   1675  CB  VAL A 122       5.619   9.325   8.562  1.00 93.68           C
ATOM   1676  HB  VAL A 122       5.324   9.552   9.587  1.00 93.68           H
ATOM   1677  CG1 VAL A 122       6.072   7.865   8.517  1.00 93.68           C
ATOM   1678 1HG1 VAL A 122       5.261   7.222   8.859  1.00 93.68           H
ATOM   1679 2HG1 VAL A 122       6.340   7.599   7.494  1.00 93.68           H
ATOM   1680 3HG1 VAL A 122       6.938   7.733   9.166  1.00 93.68           H
ATOM   1681  CG2 VAL A 122       6.763  10.267   8.182  1.00 93.68           C
ATOM   1682 1HG2 VAL A 122       7.055  10.085   7.148  1.00 93.68           H
ATOM   1683 2HG2 VAL A 122       6.434  11.300   8.290  1.00 93.68           H
ATOM   1684 3HG2 VAL A 122       7.615  10.086   8.838  1.00 93.68           H
ATOM   1685  HN  VAL A 122       4.121  11.262   8.814  1.00 93.68           H
ATOM   1686  N   ASN A 123       2.586   8.463   8.817  1.00 92.31           N
ATOM   1687  CA  ASN A 123       1.568   7.450   9.036  1.00 92.31           C
ATOM   1688  C   ASN A 123       0.533   7.521   7.912  1.00 92.31           C
ATOM   1689  O   ASN A 123       0.082   6.491   7.412  1.00 92.31           O
ATOM   1690  HA  ASN A 123       2.106   6.501   9.048  1.00 92.31           H
ATOM   1691  CB  ASN A 123       0.841   7.677  10.363  1.00 92.31           C
ATOM   1692 1HB  ASN A 123       0.759   8.746  10.558  1.00 92.31           H
ATOM   1693 2HB  ASN A 123      -0.174   7.286  10.297  1.00 92.31           H
ATOM   1694  CG  ASN A 123       1.582   6.998  11.517  1.00 92.31           C
ATOM   1695  OD1 ASN A 123       2.377   6.092  11.331  1.00 92.31           O
ATOM   1696  ND2 ASN A 123       1.277   7.486  12.716  1.00 92.31           N
ATOM   1697 1HD2 ASN A 123       0.616   8.232  12.800  1.00 92.31           H
ATOM   1698 2HD2 ASN A 123       1.710   7.108  13.535  1.00 92.31           H
ATOM   1699  HN  ASN A 123       2.634   9.173   9.520  1.00 92.31           H
ATOM   1700  N   SER A 124       0.187   8.746   7.546  1.00 93.61           N
ATOM   1701  CA  SER A 124      -0.918   8.970   6.629  1.00 93.61           C
ATOM   1702  C   SER A 124      -0.509   8.569   5.210  1.00 93.61           C
ATOM   1703  O   SER A 124      -1.315   8.020   4.460  1.00 93.61           O
ATOM   1704  HA  SER A 124      -1.725   8.333   6.989  1.00 93.61           H
ATOM   1705  CB  SER A 124      -1.371  10.431   6.658  1.00 93.61           C
ATOM   1706 1HB  SER A 124      -0.573  11.066   6.273  1.00 93.61           H
ATOM   1707 2HB  SER A 124      -2.227  10.558   5.995  1.00 93.61           H
ATOM   1708  OG  SER A 124      -1.721  10.855   7.972  1.00 93.61           O
ATOM   1709  HG  SER A 124      -1.086  11.562   8.284  1.00 93.61           H
ATOM   1710  HN  SER A 124       0.646   9.576   7.865  1.00 93.61           H
ATOM   1711  N   MET A 125       0.742   8.859   4.884  1.00 93.34           N
ATOM   1712  CA  MET A 125       1.225   8.672   3.527  1.00 93.34           C
ATOM   1713  C   MET A 125       1.165   7.197   3.122  1.00 93.34           C
ATOM   1714  O   MET A 125       0.851   6.876   1.977  1.00 93.34           O
ATOM   1715  HA  MET A 125       0.557   9.256   2.895  1.00 93.34           H
ATOM   1716  CB  MET A 125       2.667   9.171   3.424  1.00 93.34           C
ATOM   1717 1HB  MET A 125       3.228   8.856   4.305  1.00 93.34           H
ATOM   1718 2HB  MET A 125       3.152   8.718   2.559  1.00 93.34           H
ATOM   1719  CG  MET A 125       2.713  10.695   3.302  1.00 93.34           C
ATOM   1720 1HG  MET A 125       2.186  11.152   4.140  1.00 93.34           H
ATOM   1721 2HG  MET A 125       3.745  11.042   3.348  1.00 93.34           H
ATOM   1722  SD  MET A 125       1.967  11.206   1.763  1.00 93.34           S
ATOM   1723  CE  MET A 125       1.161  12.709   2.293  1.00 93.34           C
ATOM   1724 1HE  MET A 125       0.442  12.478   3.078  1.00 93.34           H
ATOM   1725 2HE  MET A 125       1.907  13.405   2.676  1.00 93.34           H
ATOM   1726 3HE  MET A 125       0.643  13.161   1.447  1.00 93.34           H
ATOM   1727  HN  MET A 125       1.419   9.216   5.528  1.00 93.34           H
ATOM   1728  N   TYR A 126       1.470   6.339   4.085  1.00 86.73           N
ATOM   1729  CA  TYR A 126       1.414   4.906   3.855  1.00 86.73           C
ATOM   1730  C   TYR A 126      -0.001   4.466   3.477  1.00 86.73           C
ATOM   1731  O   TYR A 126      -0.186   3.706   2.527  1.00 86.73           O
ATOM   1732  HA  TYR A 126       2.092   4.670   3.034  1.00 86.73           H
ATOM   1733  CB  TYR A 126       1.802   4.251   5.182  1.00 86.73           C
ATOM   1734 1HB  TYR A 126       2.861   4.429   5.368  1.00 86.73           H
ATOM   1735 2HB  TYR A 126       1.251   4.734   5.989  1.00 86.73           H
ATOM   1736  CG  TYR A 126       1.537   2.745   5.234  1.00 86.73           C
ATOM   1737  CD1 TYR A 126       0.738   2.218   6.229  1.00 86.73           C
ATOM   1738  HD1 TYR A 126       0.296   2.876   6.978  1.00 86.73           H
ATOM   1739  CD2 TYR A 126       2.096   1.913   4.285  1.00 86.73           C
ATOM   1740  HD2 TYR A 126       2.727   2.329   3.500  1.00 86.73           H
ATOM   1741  CE1 TYR A 126       0.488   0.801   6.277  1.00 86.73           C
ATOM   1742  HE1 TYR A 126      -0.140   0.372   7.057  1.00 86.73           H
ATOM   1743  CE2 TYR A 126       1.847   0.496   4.334  1.00 86.73           C
ATOM   1744  HE2 TYR A 126       2.282  -0.173   3.591  1.00 86.73           H
ATOM   1745  CZ  TYR A 126       1.055   0.010   5.327  1.00 86.73           C
ATOM   1746  OH  TYR A 126       0.819  -1.329   5.373  1.00 86.73           O
ATOM   1747  HH  TYR A 126       0.379  -1.569   6.238  1.00 86.73           H
ATOM   1748  HN  TYR A 126       1.751   6.609   5.006  1.00 86.73           H
ATOM   1749  N   LYS A 127      -0.964   4.962   4.240  1.00 87.70           N
ATOM   1750  CA  LYS A 127      -2.350   4.573   4.043  1.00 87.70           C
ATOM   1751  C   LYS A 127      -2.844   5.121   2.703  1.00 87.70           C
ATOM   1752  O   LYS A 127      -3.619   4.467   2.008  1.00 87.70           O
ATOM   1753  HA  LYS A 127      -2.382   3.484   4.003  1.00 87.70           H
ATOM   1754  CB  LYS A 127      -3.203   5.006   5.237  1.00 87.70           C
ATOM   1755 1HB  LYS A 127      -3.026   6.059   5.453  1.00 87.70           H
ATOM   1756 2HB  LYS A 127      -4.260   4.906   4.989  1.00 87.70           H
ATOM   1757  CG  LYS A 127      -2.882   4.165   6.475  1.00 87.70           C
ATOM   1758 1HG  LYS A 127      -1.818   4.233   6.698  1.00 87.70           H
ATOM   1759 2HG  LYS A 127      -3.415   4.564   7.338  1.00 87.70           H
ATOM   1760  CD  LYS A 127      -3.271   2.701   6.259  1.00 87.70           C
ATOM   1761 1HD  LYS A 127      -4.341   2.631   6.062  1.00 87.70           H
ATOM   1762 2HD  LYS A 127      -2.759   2.311   5.379  1.00 87.70           H
ATOM   1763  CE  LYS A 127      -2.915   1.853   7.482  1.00 87.70           C
ATOM   1764 1HE  LYS A 127      -1.879   2.035   7.768  1.00 87.70           H
ATOM   1765 2HE  LYS A 127      -3.536   2.146   8.328  1.00 87.70           H
ATOM   1766  NZ  LYS A 127      -3.110   0.416   7.190  1.00 87.70           N
ATOM   1767 1HZ  LYS A 127      -2.894  -0.129   8.017  1.00 87.70           H
ATOM   1768 2HZ  LYS A 127      -4.074   0.253   6.921  1.00 87.70           H
ATOM   1769 3HZ  LYS A 127      -2.496   0.138   6.432  1.00 87.70           H
ATOM   1770  HN  LYS A 127      -0.810   5.616   4.980  1.00 87.70           H
ATOM   1771  N   MET A 128      -2.375   6.318   2.381  1.00 91.91           N
ATOM   1772  CA  MET A 128      -2.749   6.957   1.131  1.00 91.91           C
ATOM   1773  C   MET A 128      -2.292   6.123  -0.068  1.00 91.91           C
ATOM   1774  O   MET A 128      -3.071   5.872  -0.987  1.00 91.91           O
ATOM   1775  HA  MET A 128      -3.837   7.018   1.146  1.00 91.91           H
ATOM   1776  CB  MET A 128      -2.113   8.347   1.057  1.00 91.91           C
ATOM   1777 1HB  MET A 128      -2.355   8.909   1.959  1.00 91.91           H
ATOM   1778 2HB  MET A 128      -1.028   8.253   1.021  1.00 91.91           H
ATOM   1779  CG  MET A 128      -2.606   9.110  -0.174  1.00 91.91           C
ATOM   1780 1HG  MET A 128      -2.349   8.561  -1.079  1.00 91.91           H
ATOM   1781 2HG  MET A 128      -3.692   9.194  -0.149  1.00 91.91           H
ATOM   1782  SD  MET A 128      -1.870  10.736  -0.218  1.00 91.91           S
ATOM   1783  CE  MET A 128      -2.771  11.520   1.108  1.00 91.91           C
ATOM   1784 1HE  MET A 128      -3.837  11.510   0.879  1.00 91.91           H
ATOM   1785 2HE  MET A 128      -2.594  10.980   2.037  1.00 91.91           H
ATOM   1786 3HE  MET A 128      -2.433  12.551   1.217  1.00 91.91           H
ATOM   1787  HN  MET A 128      -1.753   6.848   2.957  1.00 91.91           H
ATOM   1788  N   ASN A 129      -1.032   5.715  -0.020  1.00 89.91           N
ATOM   1789  CA  ASN A 129      -0.483   4.857  -1.056  1.00 89.91           C
ATOM   1790  C   ASN A 129      -1.320   3.580  -1.150  1.00 89.91           C
ATOM   1791  O   ASN A 129      -1.710   3.168  -2.242  1.00 89.91           O
ATOM   1792  HA  ASN A 129      -0.523   5.450  -1.970  1.00 89.91           H
ATOM   1793  CB  ASN A 129       0.957   4.456  -0.732  1.00 89.91           C
ATOM   1794 1HB  ASN A 129       1.617   5.312  -0.871  1.00 89.91           H
ATOM   1795 2HB  ASN A 129       1.031   4.164   0.316  1.00 89.91           H
ATOM   1796  CG  ASN A 129       1.418   3.300  -1.622  1.00 89.91           C
ATOM   1797  OD1 ASN A 129       1.187   2.135  -1.341  1.00 89.91           O
ATOM   1798  ND2 ASN A 129       2.080   3.685  -2.710  1.00 89.91           N
ATOM   1799 1HD2 ASN A 129       2.236   4.658  -2.882  1.00 89.91           H
ATOM   1800 2HD2 ASN A 129       2.422   3.002  -3.355  1.00 89.91           H
ATOM   1801  HN  ASN A 129      -0.392   5.962   0.708  1.00 89.91           H
ATOM   1802  N   PHE A 130      -1.571   2.988   0.008  1.00 84.13           N
ATOM   1803  CA  PHE A 130      -2.193   1.676   0.059  1.00 84.13           C
ATOM   1804  C   PHE A 130      -3.537   1.677  -0.672  1.00 84.13           C
ATOM   1805  O   PHE A 130      -3.777   0.839  -1.539  1.00 84.13           O
ATOM   1806  HA  PHE A 130      -1.515   0.977  -0.432  1.00 84.13           H
ATOM   1807  CB  PHE A 130      -2.430   1.350   1.535  1.00 84.13           C
ATOM   1808 1HB  PHE A 130      -1.480   1.410   2.067  1.00 84.13           H
ATOM   1809 2HB  PHE A 130      -3.084   2.109   1.964  1.00 84.13           H
ATOM   1810  CG  PHE A 130      -3.046  -0.030   1.777  1.00 84.13           C
ATOM   1811  CD1 PHE A 130      -4.308  -0.133   2.274  1.00 84.13           C
ATOM   1812  HD1 PHE A 130      -4.880   0.767   2.500  1.00 84.13           H
ATOM   1813  CD2 PHE A 130      -2.333  -1.152   1.495  1.00 84.13           C
ATOM   1814  HD2 PHE A 130      -1.321  -1.070   1.096  1.00 84.13           H
ATOM   1815  CE1 PHE A 130      -4.880  -1.413   2.498  1.00 84.13           C
ATOM   1816  HE1 PHE A 130      -5.892  -1.496   2.896  1.00 84.13           H
ATOM   1817  CE2 PHE A 130      -2.905  -2.433   1.719  1.00 84.13           C
ATOM   1818  HE2 PHE A 130      -2.333  -3.332   1.493  1.00 84.13           H
ATOM   1819  CZ  PHE A 130      -4.167  -2.536   2.216  1.00 84.13           C
ATOM   1820  HZ  PHE A 130      -4.606  -3.518   2.388  1.00 84.13           H
ATOM   1821  HN  PHE A 130      -1.358   3.389   0.899  1.00 84.13           H
ATOM   1822  N   TYR A 131      -4.379   2.629  -0.295  1.00 85.70           N
ATOM   1823  CA  TYR A 131      -5.711   2.719  -0.867  1.00 85.70           C
ATOM   1824  C   TYR A 131      -5.648   3.113  -2.344  1.00 85.70           C
ATOM   1825  O   TYR A 131      -6.347   2.534  -3.175  1.00 85.70           O
ATOM   1826  HA  TYR A 131      -6.182   1.740  -0.780  1.00 85.70           H
ATOM   1827  CB  TYR A 131      -6.431   3.822  -0.088  1.00 85.70           C
ATOM   1828 1HB  TYR A 131      -5.821   4.725  -0.109  1.00 85.70           H
ATOM   1829 2HB  TYR A 131      -7.367   4.058  -0.593  1.00 85.70           H
ATOM   1830  CG  TYR A 131      -6.731   3.460   1.368  1.00 85.70           C
ATOM   1831  CD1 TYR A 131      -7.240   2.216   1.680  1.00 85.70           C
ATOM   1832  HD1 TYR A 131      -7.428   1.491   0.888  1.00 85.70           H
ATOM   1833  CD2 TYR A 131      -6.492   4.379   2.370  1.00 85.70           C
ATOM   1834  HD2 TYR A 131      -6.090   5.362   2.124  1.00 85.70           H
ATOM   1835  CE1 TYR A 131      -7.522   1.876   3.050  1.00 85.70           C
ATOM   1836  HE1 TYR A 131      -7.924   0.897   3.310  1.00 85.70           H
ATOM   1837  CE2 TYR A 131      -6.774   4.039   3.741  1.00 85.70           C
ATOM   1838  HE2 TYR A 131      -6.590   4.754   4.542  1.00 85.70           H
ATOM   1839  CZ  TYR A 131      -7.275   2.804   4.013  1.00 85.70           C
ATOM   1840  OH  TYR A 131      -7.542   2.482   5.307  1.00 85.70           O
ATOM   1841  HH  TYR A 131      -7.487   3.300   5.881  1.00 85.70           H
ATOM   1842  HN  TYR A 131      -4.163   3.328   0.386  1.00 85.70           H
ATOM   1843  N   SER A 132      -4.805   4.095  -2.627  1.00 90.07           N
ATOM   1844  CA  SER A 132      -4.716   4.642  -3.970  1.00 90.07           C
ATOM   1845  C   SER A 132      -4.260   3.557  -4.948  1.00 90.07           C
ATOM   1846  O   SER A 132      -4.790   3.450  -6.052  1.00 90.07           O
ATOM   1847  HA  SER A 132      -5.724   4.977  -4.213  1.00 90.07           H
ATOM   1848  CB  SER A 132      -3.758   5.835  -4.016  1.00 90.07           C
ATOM   1849 1HB  SER A 132      -3.768   6.268  -5.017  1.00 90.07           H
ATOM   1850 2HB  SER A 132      -4.108   6.607  -3.331  1.00 90.07           H
ATOM   1851  OG  SER A 132      -2.426   5.464  -3.673  1.00 90.07           O
ATOM   1852  HG  SER A 132      -2.232   5.723  -2.727  1.00 90.07           H
ATOM   1853  HN  SER A 132      -4.191   4.515  -1.958  1.00 90.07           H
ATOM   1854  N   CYS A 133      -3.282   2.780  -4.506  1.00 84.00           N
ATOM   1855  CA  CYS A 133      -2.737   1.718  -5.335  1.00 84.00           C
ATOM   1856  C   CYS A 133      -3.859   0.724  -5.640  1.00 84.00           C
ATOM   1857  O   CYS A 133      -4.029   0.306  -6.784  1.00 84.00           O
ATOM   1858  HA  CYS A 133      -2.378   2.189  -6.250  1.00 84.00           H
ATOM   1859  CB  CYS A 133      -1.538   1.040  -4.669  1.00 84.00           C
ATOM   1860 1HB  CYS A 133      -1.755   0.848  -3.619  1.00 84.00           H
ATOM   1861 2HB  CYS A 133      -1.350   0.074  -5.138  1.00 84.00           H
ATOM   1862  SG  CYS A 133      -0.056   2.104  -4.816  1.00 84.00           S
ATOM   1863  HG  CYS A 133      -0.421   2.979  -3.883  1.00 84.00           H
ATOM   1864  HN  CYS A 133      -2.864   2.867  -3.601  1.00 84.00           H
ATOM   1865  N   VAL A 134      -4.596   0.373  -4.596  1.00 80.22           N
ATOM   1866  CA  VAL A 134      -5.669  -0.597  -4.729  1.00 80.22           C
ATOM   1867  C   VAL A 134      -6.640  -0.131  -5.816  1.00 80.22           C
ATOM   1868  O   VAL A 134      -6.997  -0.901  -6.706  1.00 80.22           O
ATOM   1869  HA  VAL A 134      -5.222  -1.542  -5.040  1.00 80.22           H
ATOM   1870  CB  VAL A 134      -6.348  -0.816  -3.376  1.00 80.22           C
ATOM   1871  HB  VAL A 134      -6.429   0.151  -2.881  1.00 80.22           H
ATOM   1872  CG1 VAL A 134      -7.762  -1.373  -3.555  1.00 80.22           C
ATOM   1873 1HG1 VAL A 134      -8.358  -0.669  -4.136  1.00 80.22           H
ATOM   1874 2HG1 VAL A 134      -7.713  -2.327  -4.080  1.00 80.22           H
ATOM   1875 3HG1 VAL A 134      -8.221  -1.519  -2.578  1.00 80.22           H
ATOM   1876  CG2 VAL A 134      -5.507  -1.732  -2.483  1.00 80.22           C
ATOM   1877 1HG2 VAL A 134      -5.380  -2.698  -2.971  1.00 80.22           H
ATOM   1878 2HG2 VAL A 134      -4.531  -1.278  -2.315  1.00 80.22           H
ATOM   1879 3HG2 VAL A 134      -6.013  -1.871  -1.527  1.00 80.22           H
ATOM   1880  HN  VAL A 134      -4.469   0.739  -3.674  1.00 80.22           H
ATOM   1881  N   LEU A 135      -7.039   1.128  -5.708  1.00 84.95           N
ATOM   1882  CA  LEU A 135      -8.063   1.666  -6.587  1.00 84.95           C
ATOM   1883  C   LEU A 135      -7.516   1.744  -8.014  1.00 84.95           C
ATOM   1884  O   LEU A 135      -8.244   1.503  -8.975  1.00 84.95           O
ATOM   1885  HA  LEU A 135      -8.902   0.970  -6.576  1.00 84.95           H
ATOM   1886  CB  LEU A 135      -8.578   3.004  -6.052  1.00 84.95           C
ATOM   1887 1HB  LEU A 135      -7.731   3.680  -5.944  1.00 84.95           H
ATOM   1888 2HB  LEU A 135      -9.241   3.440  -6.800  1.00 84.95           H
ATOM   1889  CG  LEU A 135      -9.326   2.950  -4.718  1.00 84.95           C
ATOM   1890  HG  LEU A 135      -8.731   2.365  -4.017  1.00 84.95           H
ATOM   1891  CD1 LEU A 135      -9.482   4.350  -4.121  1.00 84.95           C
ATOM   1892 1HD1 LEU A 135      -8.497   4.785  -3.952  1.00 84.95           H
ATOM   1893 2HD1 LEU A 135     -10.044   4.979  -4.811  1.00 84.95           H
ATOM   1894 3HD1 LEU A 135     -10.016   4.283  -3.173  1.00 84.95           H
ATOM   1895  CD2 LEU A 135     -10.672   2.239  -4.872  1.00 84.95           C
ATOM   1896 1HD2 LEU A 135     -11.286   2.776  -5.595  1.00 84.95           H
ATOM   1897 2HD2 LEU A 135     -10.506   1.220  -5.221  1.00 84.95           H
ATOM   1898 3HD2 LEU A 135     -11.182   2.215  -3.909  1.00 84.95           H
ATOM   1899  HN  LEU A 135      -6.675   1.774  -5.037  1.00 84.95           H
ATOM   1900  N   LEU A 136      -6.238   2.081  -8.105  1.00 86.97           N
ATOM   1901  CA  LEU A 136      -5.595   2.233  -9.400  1.00 86.97           C
ATOM   1902  C   LEU A 136      -5.552   0.876 -10.105  1.00 86.97           C
ATOM   1903  O   LEU A 136      -5.842   0.782 -11.296  1.00 86.97           O
ATOM   1904  HA  LEU A 136      -6.210   2.910  -9.992  1.00 86.97           H
ATOM   1905  CB  LEU A 136      -4.222   2.888  -9.242  1.00 86.97           C
ATOM   1906 1HB  LEU A 136      -3.697   2.395  -8.424  1.00 86.97           H
ATOM   1907 2HB  LEU A 136      -3.646   2.701 -10.149  1.00 86.97           H
ATOM   1908  CG  LEU A 136      -4.224   4.395  -8.975  1.00 86.97           C
ATOM   1909  HG  LEU A 136      -4.936   4.598  -8.175  1.00 86.97           H
ATOM   1910  CD1 LEU A 136      -2.852   4.868  -8.489  1.00 86.97           C
ATOM   1911 1HD1 LEU A 136      -2.595   4.349  -7.566  1.00 86.97           H
ATOM   1912 2HD1 LEU A 136      -2.102   4.649  -9.250  1.00 86.97           H
ATOM   1913 3HD1 LEU A 136      -2.882   5.942  -8.307  1.00 86.97           H
ATOM   1914  CD2 LEU A 136      -4.694   5.170 -10.207  1.00 86.97           C
ATOM   1915 1HD2 LEU A 136      -4.025   4.964 -11.043  1.00 86.97           H
ATOM   1916 2HD2 LEU A 136      -5.706   4.860 -10.467  1.00 86.97           H
ATOM   1917 3HD2 LEU A 136      -4.686   6.238  -9.989  1.00 86.97           H
ATOM   1918  HN  LEU A 136      -5.646   2.250  -7.317  1.00 86.97           H
ATOM   1919  N   ILE A 137      -5.187  -0.142  -9.339  1.00 78.12           N
ATOM   1920  CA  ILE A 137      -5.057  -1.482  -9.886  1.00 78.12           C
ATOM   1921  C   ILE A 137      -6.419  -1.949 -10.405  1.00 78.12           C
ATOM   1922  O   ILE A 137      -6.500  -2.603 -11.444  1.00 78.12           O
ATOM   1923  HA  ILE A 137      -4.367  -1.426 -10.728  1.00 78.12           H
ATOM   1924  CB  ILE A 137      -4.436  -2.424  -8.853  1.00 78.12           C
ATOM   1925  HB  ILE A 137      -4.952  -2.279  -7.904  1.00 78.12           H
ATOM   1926  CG1 ILE A 137      -2.962  -2.089  -8.622  1.00 78.12           C
ATOM   1927 1HG1 ILE A 137      -2.377  -2.384  -9.493  1.00 78.12           H
ATOM   1928 2HG1 ILE A 137      -2.843  -1.011  -8.509  1.00 78.12           H
ATOM   1929  CG2 ILE A 137      -4.635  -3.887  -9.256  1.00 78.12           C
ATOM   1930 1HG2 ILE A 137      -5.701  -4.102  -9.329  1.00 78.12           H
ATOM   1931 2HG2 ILE A 137      -4.161  -4.065 -10.222  1.00 78.12           H
ATOM   1932 3HG2 ILE A 137      -4.184  -4.535  -8.505  1.00 78.12           H
ATOM   1933  CD1 ILE A 137      -2.427  -2.799  -7.377  1.00 78.12           C
ATOM   1934 1HD1 ILE A 137      -2.998  -2.483  -6.504  1.00 78.12           H
ATOM   1935 2HD1 ILE A 137      -2.524  -3.878  -7.504  1.00 78.12           H
ATOM   1936 3HD1 ILE A 137      -1.376  -2.544  -7.235  1.00 78.12           H
ATOM   1937  HN  ILE A 137      -4.981  -0.062  -8.363  1.00 78.12           H
ATOM   1938  N   MET A 138      -7.454  -1.596  -9.658  1.00 77.56           N
ATOM   1939  CA  MET A 138      -8.814  -1.897 -10.073  1.00 77.56           C
ATOM   1940  C   MET A 138      -9.122  -1.273 -11.436  1.00 77.56           C
ATOM   1941  O   MET A 138      -9.637  -1.945 -12.328  1.00 77.56           O
ATOM   1942  HA  MET A 138      -8.865  -2.984 -10.144  1.00 77.56           H
ATOM   1943  CB  MET A 138      -9.797  -1.360  -9.031  1.00 77.56           C
ATOM   1944 1HB  MET A 138      -9.652  -1.883  -8.086  1.00 77.56           H
ATOM   1945 2HB  MET A 138      -9.596  -0.305  -8.846  1.00 77.56           H
ATOM   1946  CG  MET A 138     -11.243  -1.534  -9.500  1.00 77.56           C
ATOM   1947 1HG  MET A 138     -11.436  -0.889 -10.357  1.00 77.56           H
ATOM   1948 2HG  MET A 138     -11.405  -2.560  -9.830  1.00 77.56           H
ATOM   1949  SD  MET A 138     -12.367  -1.136  -8.173  1.00 77.56           S
ATOM   1950  CE  MET A 138     -12.253   0.645  -8.193  1.00 77.56           C
ATOM   1951 1HE  MET A 138     -11.223   0.945  -8.005  1.00 77.56           H
ATOM   1952 2HE  MET A 138     -12.569   1.018  -9.168  1.00 77.56           H
ATOM   1953 3HE  MET A 138     -12.899   1.060  -7.419  1.00 77.56           H
ATOM   1954  HN  MET A 138      -7.376  -1.113  -8.786  1.00 77.56           H
ATOM   1955  N   CYS A 139      -8.795   0.006 -11.553  1.00 83.07           N
ATOM   1956  CA  CYS A 139      -9.143   0.761 -12.744  1.00 83.07           C
ATOM   1957  C   CYS A 139      -8.367   0.178 -13.927  1.00 83.07           C
ATOM   1958  O   CYS A 139      -8.895   0.081 -15.033  1.00 83.07           O
ATOM   1959  HA  CYS A 139     -10.216   0.641 -12.888  1.00 83.07           H
ATOM   1960  CB  CYS A 139      -8.871   2.256 -12.565  1.00 83.07           C
ATOM   1961 1HB  CYS A 139      -7.845   2.411 -12.233  1.00 83.07           H
ATOM   1962 2HB  CYS A 139      -8.978   2.770 -13.520  1.00 83.07           H
ATOM   1963  SG  CYS A 139     -10.036   2.962 -11.343  1.00 83.07           S
ATOM   1964  HG  CYS A 139      -9.391   2.522 -10.266  1.00 83.07           H
ATOM   1965  HN  CYS A 139      -8.301   0.523 -10.853  1.00 83.07           H
ATOM   1966  N   ILE A 140      -7.125  -0.196 -13.652  1.00 79.81           N
ATOM   1967  CA  ILE A 140      -6.277  -0.782 -14.676  1.00 79.81           C
ATOM   1968  C   ILE A 140      -6.941  -2.049 -15.219  1.00 79.81           C
ATOM   1969  O   ILE A 140      -6.931  -2.291 -16.425  1.00 79.81           O
ATOM   1970  HA  ILE A 140      -6.198  -0.059 -15.488  1.00 79.81           H
ATOM   1971  CB  ILE A 140      -4.864  -1.011 -14.134  1.00 79.81           C
ATOM   1972  HB  ILE A 140      -4.947  -1.466 -13.147  1.00 79.81           H
ATOM   1973  CG1 ILE A 140      -4.122   0.315 -13.960  1.00 79.81           C
ATOM   1974 1HG1 ILE A 140      -3.853   0.716 -14.937  1.00 79.81           H
ATOM   1975 2HG1 ILE A 140      -4.780   1.045 -13.487  1.00 79.81           H
ATOM   1976  CG2 ILE A 140      -4.090  -1.989 -15.020  1.00 79.81           C
ATOM   1977 1HG2 ILE A 140      -4.612  -2.946 -15.048  1.00 79.81           H
ATOM   1978 2HG2 ILE A 140      -4.016  -1.585 -16.029  1.00 79.81           H
ATOM   1979 3HG2 ILE A 140      -3.089  -2.134 -14.612  1.00 79.81           H
ATOM   1980  CD1 ILE A 140      -2.861   0.131 -13.113  1.00 79.81           C
ATOM   1981 1HD1 ILE A 140      -3.137  -0.247 -12.129  1.00 79.81           H
ATOM   1982 2HD1 ILE A 140      -2.196  -0.580 -13.602  1.00 79.81           H
ATOM   1983 3HD1 ILE A 140      -2.353   1.089 -13.005  1.00 79.81           H
ATOM   1984  HN  ILE A 140      -6.700  -0.104 -12.752  1.00 79.81           H
ATOM   1985  N   SER A 141      -7.500  -2.825 -14.302  1.00 74.30           N
ATOM   1986  CA  SER A 141      -8.074  -4.111 -14.658  1.00 74.30           C
ATOM   1987  C   SER A 141      -9.293  -3.909 -15.560  1.00 74.30           C
ATOM   1988  O   SER A 141      -9.466  -4.624 -16.546  1.00 74.30           O
ATOM   1989  HA  SER A 141      -7.285  -4.640 -15.194  1.00 74.30           H
ATOM   1990  CB  SER A 141      -8.462  -4.906 -13.410  1.00 74.30           C
ATOM   1991 1HB  SER A 141      -9.192  -4.340 -12.833  1.00 74.30           H
ATOM   1992 2HB  SER A 141      -8.944  -5.837 -13.709  1.00 74.30           H
ATOM   1993  OG  SER A 141      -7.333  -5.198 -12.591  1.00 74.30           O
ATOM   1994  HG  SER A 141      -7.206  -4.474 -11.913  1.00 74.30           H
ATOM   1995  HN  SER A 141      -7.566  -2.587 -13.333  1.00 74.30           H
ATOM   1996  N   VAL A 142     -10.108  -2.932 -15.189  1.00 76.01           N
ATOM   1997  CA  VAL A 142     -11.292  -2.609 -15.967  1.00 76.01           C
ATOM   1998  C   VAL A 142     -10.868  -2.128 -17.356  1.00 76.01           C
ATOM   1999  O   VAL A 142     -11.466  -2.513 -18.359  1.00 76.01           O
ATOM   2000  HA  VAL A 142     -11.874  -3.523 -16.075  1.00 76.01           H
ATOM   2001  CB  VAL A 142     -12.148  -1.587 -15.216  1.00 76.01           C
ATOM   2002  HB  VAL A 142     -11.519  -0.728 -14.984  1.00 76.01           H
ATOM   2003  CG1 VAL A 142     -13.309  -1.100 -16.086  1.00 76.01           C
ATOM   2004 1HG1 VAL A 142     -12.915  -0.630 -16.987  1.00 76.01           H
ATOM   2005 2HG1 VAL A 142     -13.937  -1.947 -16.362  1.00 76.01           H
ATOM   2006 3HG1 VAL A 142     -13.901  -0.375 -15.528  1.00 76.01           H
ATOM   2007  CG2 VAL A 142     -12.659  -2.165 -13.894  1.00 76.01           C
ATOM   2008 1HG2 VAL A 142     -13.264  -3.049 -14.094  1.00 76.01           H
ATOM   2009 2HG2 VAL A 142     -11.811  -2.440 -13.266  1.00 76.01           H
ATOM   2010 3HG2 VAL A 142     -13.265  -1.419 -13.381  1.00 76.01           H
ATOM   2011  HN  VAL A 142      -9.970  -2.367 -14.375  1.00 76.01           H
ATOM   2012  N   ASP A 143      -9.839  -1.293 -17.370  1.00 77.56           N
ATOM   2013  CA  ASP A 143      -9.386  -0.684 -18.609  1.00 77.56           C
ATOM   2014  C   ASP A 143      -8.894  -1.778 -19.559  1.00 77.56           C
ATOM   2015  O   ASP A 143      -9.138  -1.716 -20.763  1.00 77.56           O
ATOM   2016  HA  ASP A 143     -10.253  -0.151 -19.000  1.00 77.56           H
ATOM   2017  CB  ASP A 143      -8.225   0.280 -18.357  1.00 77.56           C
ATOM   2018 1HB  ASP A 143      -8.482   0.959 -17.544  1.00 77.56           H
ATOM   2019 2HB  ASP A 143      -7.346  -0.279 -18.039  1.00 77.56           H
ATOM   2020  CG  ASP A 143      -7.897   1.084 -19.617  1.00 77.56           C
ATOM   2021  OD1 ASP A 143      -8.849   1.660 -20.186  1.00 77.56           O
ATOM   2022  OD2 ASP A 143      -6.702   1.104 -19.981  1.00 77.56           O
ATOM   2023  HN  ASP A 143      -9.320  -1.031 -16.556  1.00 77.56           H
ATOM   2024  N   ARG A 144      -8.210  -2.755 -18.981  1.00 72.67           N
ATOM   2025  CA  ARG A 144      -7.686  -3.864 -19.761  1.00 72.67           C
ATOM   2026  C   ARG A 144      -8.832  -4.654 -20.398  1.00 72.67           C
ATOM   2027  O   ARG A 144      -8.764  -5.015 -21.571  1.00 72.67           O
ATOM   2028  HA  ARG A 144      -7.060  -3.398 -20.522  1.00 72.67           H
ATOM   2029  CB  ARG A 144      -6.851  -4.804 -18.889  1.00 72.67           C
ATOM   2030 1HB  ARG A 144      -7.300  -4.882 -17.899  1.00 72.67           H
ATOM   2031 2HB  ARG A 144      -6.854  -5.805 -19.321  1.00 72.67           H
ATOM   2032  CG  ARG A 144      -5.412  -4.301 -18.764  1.00 72.67           C
ATOM   2033 1HG  ARG A 144      -4.978  -4.177 -19.756  1.00 72.67           H
ATOM   2034 2HG  ARG A 144      -5.406  -3.320 -18.288  1.00 72.67           H
ATOM   2035  CD  ARG A 144      -4.560  -5.275 -17.947  1.00 72.67           C
ATOM   2036 1HD  ARG A 144      -4.773  -5.155 -16.885  1.00 72.67           H
ATOM   2037 2HD  ARG A 144      -4.814  -6.301 -18.210  1.00 72.67           H
ATOM   2038  NE  ARG A 144      -3.123  -5.028 -18.204  1.00 72.67           N
ATOM   2039  HE  ARG A 144      -2.876  -4.240 -18.767  1.00 72.67           H
ATOM   2040  CZ  ARG A 144      -2.133  -5.796 -17.729  1.00 72.67           C
ATOM   2041  NH1 ARG A 144      -2.406  -6.865 -16.968  1.00 72.67           N
ATOM   2042 1HH1 ARG A 144      -3.354  -7.095 -16.752  1.00 72.67           H
ATOM   2043 2HH1 ARG A 144      -1.661  -7.432 -16.618  1.00 72.67           H
ATOM   2044  NH2 ARG A 144      -0.865  -5.478 -18.025  1.00 72.67           N
ATOM   2045 1HH2 ARG A 144      -0.114  -6.040 -17.679  1.00 72.67           H
ATOM   2046 2HH2 ARG A 144      -0.670  -4.678 -18.594  1.00 72.67           H
ATOM   2047  HN  ARG A 144      -8.014  -2.797 -18.002  1.00 72.67           H
ATOM   2048  N   TYR A 145      -9.857  -4.898 -19.595  1.00 71.14           N
ATOM   2049  CA  TYR A 145     -11.020  -5.629 -20.068  1.00 71.14           C
ATOM   2050  C   TYR A 145     -11.647  -4.937 -21.280  1.00 71.14           C
ATOM   2051  O   TYR A 145     -11.913  -5.577 -22.297  1.00 71.14           O
ATOM   2052  HA  TYR A 145     -10.695  -6.628 -20.358  1.00 71.14           H
ATOM   2053  CB  TYR A 145     -12.024  -5.618 -18.914  1.00 71.14           C
ATOM   2054 1HB  TYR A 145     -11.642  -6.243 -18.107  1.00 71.14           H
ATOM   2055 2HB  TYR A 145     -12.100  -4.604 -18.522  1.00 71.14           H
ATOM   2056  CG  TYR A 145     -13.422  -6.106 -19.300  1.00 71.14           C
ATOM   2057  CD1 TYR A 145     -14.481  -5.222 -19.318  1.00 71.14           C
ATOM   2058  HD1 TYR A 145     -14.322  -4.175 -19.058  1.00 71.14           H
ATOM   2059  CD2 TYR A 145     -13.623  -7.431 -19.629  1.00 71.14           C
ATOM   2060  HD2 TYR A 145     -12.787  -8.130 -19.615  1.00 71.14           H
ATOM   2061  CE1 TYR A 145     -15.797  -5.681 -19.681  1.00 71.14           C
ATOM   2062  HE1 TYR A 145     -16.642  -4.993 -19.700  1.00 71.14           H
ATOM   2063  CE2 TYR A 145     -14.939  -7.891 -19.992  1.00 71.14           C
ATOM   2064  HE2 TYR A 145     -15.112  -8.934 -20.255  1.00 71.14           H
ATOM   2065  CZ  TYR A 145     -15.961  -6.993 -20.001  1.00 71.14           C
ATOM   2066  OH  TYR A 145     -17.203  -7.427 -20.344  1.00 71.14           O
ATOM   2067  HH  TYR A 145     -17.176  -8.402 -20.564  1.00 71.14           H
ATOM   2068  HN  TYR A 145      -9.901  -4.607 -18.639  1.00 71.14           H
ATOM   2069  N   ILE A 146     -11.865  -3.639 -21.133  1.00 73.35           N
ATOM   2070  CA  ILE A 146     -12.517  -2.866 -22.177  1.00 73.35           C
ATOM   2071  C   ILE A 146     -11.664  -2.911 -23.446  1.00 73.35           C
ATOM   2072  O   ILE A 146     -12.193  -3.037 -24.549  1.00 73.35           O
ATOM   2073  HA  ILE A 146     -13.474  -3.342 -22.387  1.00 73.35           H
ATOM   2074  CB  ILE A 146     -12.815  -1.448 -21.687  1.00 73.35           C
ATOM   2075  HB  ILE A 146     -11.898  -1.030 -21.272  1.00 73.35           H
ATOM   2076  CG1 ILE A 146     -13.853  -1.463 -20.563  1.00 73.35           C
ATOM   2077 1HG1 ILE A 146     -14.828  -1.733 -20.968  1.00 73.35           H
ATOM   2078 2HG1 ILE A 146     -13.590  -2.225 -19.830  1.00 73.35           H
ATOM   2079  CG2 ILE A 146     -13.239  -0.544 -22.846  1.00 73.35           C
ATOM   2080 1HG2 ILE A 146     -12.436  -0.498 -23.583  1.00 73.35           H
ATOM   2081 2HG2 ILE A 146     -14.137  -0.949 -23.313  1.00 73.35           H
ATOM   2082 3HG2 ILE A 146     -13.445   0.458 -22.470  1.00 73.35           H
ATOM   2083  CD1 ILE A 146     -13.940  -0.097 -19.878  1.00 73.35           C
ATOM   2084 1HD1 ILE A 146     -12.969   0.159 -19.453  1.00 73.35           H
ATOM   2085 2HD1 ILE A 146     -14.227   0.658 -20.609  1.00 73.35           H
ATOM   2086 3HD1 ILE A 146     -14.685  -0.136 -19.084  1.00 73.35           H
ATOM   2087  HN  ILE A 146     -11.606  -3.117 -20.320  1.00 73.35           H
ATOM   2088  N   ALA A 147     -10.358  -2.806 -23.247  1.00 74.24           N
ATOM   2089  CA  ALA A 147      -9.435  -2.720 -24.367  1.00 74.24           C
ATOM   2090  C   ALA A 147      -9.500  -4.017 -25.176  1.00 74.24           C
ATOM   2091  O   ALA A 147      -9.248  -4.014 -26.380  1.00 74.24           O
ATOM   2092  HA  ALA A 147      -9.755  -1.891 -24.998  1.00 74.24           H
ATOM   2093  CB  ALA A 147      -8.026  -2.428 -23.846  1.00 74.24           C
ATOM   2094 1HB  ALA A 147      -8.028  -1.483 -23.303  1.00 74.24           H
ATOM   2095 2HB  ALA A 147      -7.713  -3.230 -23.177  1.00 74.24           H
ATOM   2096 3HB  ALA A 147      -7.335  -2.364 -24.686  1.00 74.24           H
ATOM   2097  HN  ALA A 147      -9.930  -2.780 -22.344  1.00 74.24           H
ATOM   2098  N   ILE A 148      -9.840  -5.094 -24.483  1.00 68.95           N
ATOM   2099  CA  ILE A 148      -9.887  -6.403 -25.110  1.00 68.95           C
ATOM   2100  C   ILE A 148     -11.277  -6.628 -25.709  1.00 68.95           C
ATOM   2101  O   ILE A 148     -11.401  -7.005 -26.873  1.00 68.95           O
ATOM   2102  HA  ILE A 148      -9.158  -6.404 -25.921  1.00 68.95           H
ATOM   2103  CB  ILE A 148      -9.462  -7.488 -24.118  1.00 68.95           C
ATOM   2104  HB  ILE A 148     -10.057  -7.374 -23.212  1.00 68.95           H
ATOM   2105  CG1 ILE A 148      -7.994  -7.321 -23.719  1.00 68.95           C
ATOM   2106 1HG1 ILE A 148      -7.354  -7.535 -24.575  1.00 68.95           H
ATOM   2107 2HG1 ILE A 148      -7.807  -6.286 -23.432  1.00 68.95           H
ATOM   2108  CG2 ILE A 148      -9.749  -8.884 -24.676  1.00 68.95           C
ATOM   2109 1HG2 ILE A 148     -10.817  -8.985 -24.868  1.00 68.95           H
ATOM   2110 2HG2 ILE A 148      -9.197  -9.024 -25.605  1.00 68.95           H
ATOM   2111 3HG2 ILE A 148      -9.437  -9.635 -23.950  1.00 68.95           H
ATOM   2112  CD1 ILE A 148      -7.633  -8.251 -22.559  1.00 68.95           C
ATOM   2113 1HD1 ILE A 148      -8.258  -8.017 -21.697  1.00 68.95           H
ATOM   2114 2HD1 ILE A 148      -7.798  -9.286 -22.858  1.00 68.95           H
ATOM   2115 3HD1 ILE A 148      -6.584  -8.112 -22.295  1.00 68.95           H
ATOM   2116  HN  ILE A 148     -10.080  -5.081 -23.513  1.00 68.95           H
ATOM   2117  N   ALA A 149     -12.287  -6.387 -24.886  1.00 69.51           N
ATOM   2118  CA  ALA A 149     -13.643  -6.779 -25.231  1.00 69.51           C
ATOM   2119  C   ALA A 149     -14.173  -5.852 -26.327  1.00 69.51           C
ATOM   2120  O   ALA A 149     -14.913  -6.288 -27.208  1.00 69.51           O
ATOM   2121  HA  ALA A 149     -13.607  -7.798 -25.614  1.00 69.51           H
ATOM   2122  CB  ALA A 149     -14.516  -6.755 -23.975  1.00 69.51           C
ATOM   2123 1HB  ALA A 149     -14.113  -7.451 -23.239  1.00 69.51           H
ATOM   2124 2HB  ALA A 149     -14.524  -5.748 -23.557  1.00 69.51           H
ATOM   2125 3HB  ALA A 149     -15.533  -7.048 -24.234  1.00 69.51           H
ATOM   2126  HN  ALA A 149     -12.190  -5.934 -24.000  1.00 69.51           H
ATOM   2127  N   GLN A 150     -13.774  -4.592 -26.237  1.00 72.31           N
ATOM   2128  CA  GLN A 150     -14.315  -3.571 -27.118  1.00 72.31           C
ATOM   2129  C   GLN A 150     -13.185  -2.878 -27.883  1.00 72.31           C
ATOM   2130  O   GLN A 150     -13.185  -1.656 -28.025  1.00 72.31           O
ATOM   2131  HA  GLN A 150     -14.962  -4.103 -27.815  1.00 72.31           H
ATOM   2132  CB  GLN A 150     -15.149  -2.556 -26.335  1.00 72.31           C
ATOM   2133 1HB  GLN A 150     -14.520  -2.049 -25.603  1.00 72.31           H
ATOM   2134 2HB  GLN A 150     -15.529  -1.792 -27.012  1.00 72.31           H
ATOM   2135  CG  GLN A 150     -16.318  -3.240 -25.622  1.00 72.31           C
ATOM   2136 1HG  GLN A 150     -16.784  -3.962 -26.292  1.00 72.31           H
ATOM   2137 2HG  GLN A 150     -15.948  -3.797 -24.761  1.00 72.31           H
ATOM   2138  CD  GLN A 150     -17.357  -2.215 -25.165  1.00 72.31           C
ATOM   2139  OE1 GLN A 150     -17.252  -1.028 -25.424  1.00 72.31           O
ATOM   2140  NE2 GLN A 150     -18.364  -2.738 -24.471  1.00 72.31           N
ATOM   2141 1HE2 GLN A 150     -18.390  -3.722 -24.292  1.00 72.31           H
ATOM   2142 2HE2 GLN A 150     -19.094  -2.148 -24.127  1.00 72.31           H
ATOM   2143  HN  GLN A 150     -13.096  -4.266 -25.578  1.00 72.31           H
ATOM   2144  N   ALA A 151     -12.250  -3.689 -28.357  1.00 66.67           N
ATOM   2145  CA  ALA A 151     -11.005  -3.164 -28.890  1.00 66.67           C
ATOM   2146  C   ALA A 151     -11.312  -2.036 -29.877  1.00 66.67           C
ATOM   2147  O   ALA A 151     -10.654  -0.997 -29.864  1.00 66.67           O
ATOM   2148  HA  ALA A 151     -10.431  -2.759 -28.056  1.00 66.67           H
ATOM   2149  CB  ALA A 151     -10.205  -4.299 -29.532  1.00 66.67           C
ATOM   2150 1HB  ALA A 151      -9.987  -5.060 -28.782  1.00 66.67           H
ATOM   2151 2HB  ALA A 151     -10.788  -4.742 -30.340  1.00 66.67           H
ATOM   2152 3HB  ALA A 151      -9.271  -3.905 -29.932  1.00 66.67           H
ATOM   2153  HN  ALA A 151     -12.333  -4.685 -28.380  1.00 66.67           H
ATOM   2154  N   MET A 152     -12.314  -2.279 -30.710  1.00 68.69           N
ATOM   2155  CA  MET A 152     -12.674  -1.326 -31.746  1.00 68.69           C
ATOM   2156  C   MET A 152     -13.142  -0.004 -31.135  1.00 68.69           C
ATOM   2157  O   MET A 152     -12.623   1.059 -31.472  1.00 68.69           O
ATOM   2158  HA  MET A 152     -11.765  -1.164 -32.325  1.00 68.69           H
ATOM   2159  CB  MET A 152     -13.790  -1.911 -32.613  1.00 68.69           C
ATOM   2160 1HB  MET A 152     -14.508  -2.435 -31.983  1.00 68.69           H
ATOM   2161 2HB  MET A 152     -14.330  -1.105 -33.110  1.00 68.69           H
ATOM   2162  CG  MET A 152     -13.224  -2.873 -33.660  1.00 68.69           C
ATOM   2163 1HG  MET A 152     -12.241  -3.226 -33.347  1.00 68.69           H
ATOM   2164 2HG  MET A 152     -13.865  -3.750 -33.745  1.00 68.69           H
ATOM   2165  SD  MET A 152     -13.102  -2.053 -35.240  1.00 68.69           S
ATOM   2166  CE  MET A 152     -14.773  -2.265 -35.830  1.00 68.69           C
ATOM   2167 1HE  MET A 152     -15.002  -3.329 -35.899  1.00 68.69           H
ATOM   2168 2HE  MET A 152     -15.466  -1.789 -35.136  1.00 68.69           H
ATOM   2169 3HE  MET A 152     -14.873  -1.807 -36.814  1.00 68.69           H
ATOM   2170  HN  MET A 152     -12.873  -3.108 -30.686  1.00 68.69           H
ATOM   2171  N   ARG A 153     -14.119  -0.112 -30.246  1.00 69.47           N
ATOM   2172  CA  ARG A 153     -14.688   1.065 -29.612  1.00 69.47           C
ATOM   2173  C   ARG A 153     -13.635   1.765 -28.750  1.00 69.47           C
ATOM   2174  O   ARG A 153     -13.630   2.990 -28.643  1.00 69.47           O
ATOM   2175  HA  ARG A 153     -15.005   1.701 -30.438  1.00 69.47           H
ATOM   2176  CB  ARG A 153     -15.888   0.693 -28.738  1.00 69.47           C
ATOM   2177 1HB  ARG A 153     -15.624  -0.141 -28.087  1.00 69.47           H
ATOM   2178 2HB  ARG A 153     -16.145   1.533 -28.091  1.00 69.47           H
ATOM   2179  CG  ARG A 153     -17.096   0.315 -29.597  1.00 69.47           C
ATOM   2180 1HG  ARG A 153     -17.334   1.134 -30.276  1.00 69.47           H
ATOM   2181 2HG  ARG A 153     -16.851  -0.550 -30.214  1.00 69.47           H
ATOM   2182  CD  ARG A 153     -18.312  -0.002 -28.724  1.00 69.47           C
ATOM   2183 1HD  ARG A 153     -18.124  -0.901 -28.137  1.00 69.47           H
ATOM   2184 2HD  ARG A 153     -18.484   0.810 -28.017  1.00 69.47           H
ATOM   2185  NE  ARG A 153     -19.508  -0.194 -29.573  1.00 69.47           N
ATOM   2186  HE  ARG A 153     -19.397  -0.115 -30.564  1.00 69.47           H
ATOM   2187  CZ  ARG A 153     -20.731  -0.467 -29.098  1.00 69.47           C
ATOM   2188  NH1 ARG A 153     -20.938  -0.584 -27.779  1.00 69.47           N
ATOM   2189 1HH1 ARG A 153     -20.176  -0.467 -27.142  1.00 69.47           H
ATOM   2190 2HH1 ARG A 153     -21.853  -0.788 -27.433  1.00 69.47           H
ATOM   2191  NH2 ARG A 153     -21.744  -0.621 -29.962  1.00 69.47           N
ATOM   2192 1HH2 ARG A 153     -22.663  -0.825 -29.623  1.00 69.47           H
ATOM   2193 2HH2 ARG A 153     -21.582  -0.532 -30.944  1.00 69.47           H
ATOM   2194  HN  ARG A 153     -14.519  -0.982 -29.959  1.00 69.47           H
ATOM   2195  N   ALA A 154     -12.768   0.956 -28.158  1.00 70.16           N
ATOM   2196  CA  ALA A 154     -11.758   1.476 -27.253  1.00 70.16           C
ATOM   2197  C   ALA A 154     -10.825   2.415 -28.021  1.00 70.16           C
ATOM   2198  O   ALA A 154     -10.248   3.333 -27.442  1.00 70.16           O
ATOM   2199  HA  ALA A 154     -12.269   2.043 -26.474  1.00 70.16           H
ATOM   2200  CB  ALA A 154     -11.007   0.312 -26.602  1.00 70.16           C
ATOM   2201 1HB  ALA A 154     -11.710  -0.307 -26.045  1.00 70.16           H
ATOM   2202 2HB  ALA A 154     -10.528  -0.288 -27.375  1.00 70.16           H
ATOM   2203 3HB  ALA A 154     -10.249   0.703 -25.923  1.00 70.16           H
ATOM   2204  HN  ALA A 154     -12.750  -0.035 -28.288  1.00 70.16           H
ATOM   2205  N   HIS A 155     -10.707   2.151 -29.314  1.00 70.82           N
ATOM   2206  CA  HIS A 155      -9.802   2.916 -30.154  1.00 70.82           C
ATOM   2207  C   HIS A 155     -10.406   4.293 -30.438  1.00 70.82           C
ATOM   2208  O   HIS A 155      -9.736   5.313 -30.279  1.00 70.82           O
ATOM   2209  HA  HIS A 155      -8.880   3.043 -29.586  1.00 70.82           H
ATOM   2210  CB  HIS A 155      -9.461   2.144 -31.430  1.00 70.82           C
ATOM   2211 1HB  HIS A 155      -9.168   1.129 -31.161  1.00 70.82           H
ATOM   2212 2HB  HIS A 155     -10.357   2.065 -32.045  1.00 70.82           H
ATOM   2213  CG  HIS A 155      -8.359   2.770 -32.251  1.00 70.82           C
ATOM   2214  ND1 HIS A 155      -8.602   3.695 -33.252  1.00 70.82           N
ATOM   2215  HD1 HIS A 155      -9.501   4.034 -33.529  1.00 70.82           H
ATOM   2216  CD2 HIS A 155      -7.006   2.596 -32.209  1.00 70.82           C
ATOM   2217  HD2 HIS A 155      -6.471   1.933 -31.530  1.00 70.82           H
ATOM   2218  CE1 HIS A 155      -7.442   4.053 -33.782  1.00 70.82           C
ATOM   2219  HE1 HIS A 155      -7.301   4.768 -34.593  1.00 70.82           H
ATOM   2220  NE2 HIS A 155      -6.454   3.371 -33.134  1.00 70.82           N
ATOM   2221  HN  HIS A 155     -11.215   1.431 -29.787  1.00 70.82           H
ATOM   2222  N   THR A 156     -11.664   4.278 -30.852  1.00 72.76           N
ATOM   2223  CA  THR A 156     -12.332   5.502 -31.259  1.00 72.76           C
ATOM   2224  C   THR A 156     -12.513   6.436 -30.061  1.00 72.76           C
ATOM   2225  O   THR A 156     -12.475   7.656 -30.209  1.00 72.76           O
ATOM   2226  HA  THR A 156     -11.694   6.021 -31.975  1.00 72.76           H
ATOM   2227  CB  THR A 156     -13.651   5.119 -31.935  1.00 72.76           C
ATOM   2228  HB  THR A 156     -14.367   5.939 -31.884  1.00 72.76           H
ATOM   2229  OG1 THR A 156     -14.043   3.918 -31.275  1.00 72.76           O
ATOM   2230  HG1 THR A 156     -15.016   3.745 -31.428  1.00 72.76           H
ATOM   2231  CG2 THR A 156     -13.461   4.697 -33.393  1.00 72.76           C
ATOM   2232 1HG2 THR A 156     -12.797   3.834 -33.438  1.00 72.76           H
ATOM   2233 2HG2 THR A 156     -13.023   5.522 -33.956  1.00 72.76           H
ATOM   2234 3HG2 THR A 156     -14.427   4.436 -33.825  1.00 72.76           H
ATOM   2235  HN  THR A 156     -12.223   3.451 -30.912  1.00 72.76           H
ATOM   2236  N   TRP A 157     -12.705   5.826 -28.900  1.00 76.64           N
ATOM   2237  CA  TRP A 157     -13.057   6.579 -27.708  1.00 76.64           C
ATOM   2238  C   TRP A 157     -11.774   6.838 -26.917  1.00 76.64           C
ATOM   2239  O   TRP A 157     -11.823   7.096 -25.715  1.00 76.64           O
ATOM   2240  HA  TRP A 157     -13.495   7.525 -28.029  1.00 76.64           H
ATOM   2241  CB  TRP A 157     -14.126   5.848 -26.893  1.00 76.64           C
ATOM   2242 1HB  TRP A 157     -13.852   4.795 -26.816  1.00 76.64           H
ATOM   2243 2HB  TRP A 157     -14.134   6.250 -25.880  1.00 76.64           H
ATOM   2244  CG  TRP A 157     -15.535   5.952 -27.479  1.00 76.64           C
ATOM   2245  CD1 TRP A 157     -15.902   5.878 -28.766  1.00 76.64           C
ATOM   2246  HD1 TRP A 157     -15.208   5.727 -29.593  1.00 76.64           H
ATOM   2247  CD2 TRP A 157     -16.760   6.154 -26.742  1.00 76.64           C
ATOM   2248  NE1 TRP A 157     -17.267   6.017 -28.912  1.00 76.64           N
ATOM   2249  HE1 TRP A 157     -17.775   5.996 -29.773  1.00 76.64           H
ATOM   2250  CE2 TRP A 157     -17.805   6.190 -27.642  1.00 76.64           C
ATOM   2251  CE3 TRP A 157     -16.977   6.301 -25.361  1.00 76.64           C
ATOM   2252  HE3 TRP A 157     -16.168   6.277 -24.630  1.00 76.64           H
ATOM   2253  CZ2 TRP A 157     -19.140   6.372 -27.260  1.00 76.64           C
ATOM   2254  HZ2 TRP A 157     -19.948   6.397 -27.991  1.00 76.64           H
ATOM   2255  CZ3 TRP A 157     -18.316   6.483 -24.995  1.00 76.64           C
ATOM   2256  HZ3 TRP A 157     -18.540   6.603 -23.935  1.00 76.64           H
ATOM   2257  CH2 TRP A 157     -19.380   6.522 -25.889  1.00 76.64           C
ATOM   2258  HH2 TRP A 157     -20.396   6.667 -25.524  1.00 76.64           H
ATOM   2259  HN  TRP A 157     -12.625   4.838 -28.767  1.00 76.64           H
ATOM   2260  N   ARG A 158     -10.655   6.759 -27.622  1.00 76.36           N
ATOM   2261  CA  ARG A 158      -9.356   6.793 -26.971  1.00 76.36           C
ATOM   2262  C   ARG A 158      -9.194   8.090 -26.176  1.00 76.36           C
ATOM   2263  O   ARG A 158      -8.754   8.067 -25.028  1.00 76.36           O
ATOM   2264  HA  ARG A 158      -9.353   5.925 -26.312  1.00 76.36           H
ATOM   2265  CB  ARG A 158      -8.225   6.685 -27.995  1.00 76.36           C
ATOM   2266 1HB  ARG A 158      -8.356   5.785 -28.595  1.00 76.36           H
ATOM   2267 2HB  ARG A 158      -8.267   7.533 -28.679  1.00 76.36           H
ATOM   2268  CG  ARG A 158      -6.861   6.649 -27.303  1.00 76.36           C
ATOM   2269 1HG  ARG A 158      -6.736   7.541 -26.690  1.00 76.36           H
ATOM   2270 2HG  ARG A 158      -6.813   5.792 -26.631  1.00 76.36           H
ATOM   2271  CD  ARG A 158      -5.728   6.564 -28.328  1.00 76.36           C
ATOM   2272 1HD  ARG A 158      -5.892   5.718 -28.995  1.00 76.36           H
ATOM   2273 2HD  ARG A 158      -5.719   7.461 -28.947  1.00 76.36           H
ATOM   2274  NE  ARG A 158      -4.428   6.417 -27.635  1.00 76.36           N
ATOM   2275  HE  ARG A 158      -4.390   6.634 -26.659  1.00 76.36           H
ATOM   2276  CZ  ARG A 158      -3.300   6.011 -28.233  1.00 76.36           C
ATOM   2277  NH1 ARG A 158      -3.293   5.707 -29.538  1.00 76.36           N
ATOM   2278 1HH1 ARG A 158      -4.134   5.782 -30.073  1.00 76.36           H
ATOM   2279 2HH1 ARG A 158      -2.447   5.405 -29.976  1.00 76.36           H
ATOM   2280  NH2 ARG A 158      -2.178   5.914 -27.506  1.00 76.36           N
ATOM   2281 1HH2 ARG A 158      -1.328   5.612 -27.937  1.00 76.36           H
ATOM   2282 2HH2 ARG A 158      -2.192   6.142 -26.532  1.00 76.36           H
ATOM   2283  HN  ARG A 158     -10.627   6.674 -28.618  1.00 76.36           H
ATOM   2284  N   GLU A 159      -9.559   9.190 -26.818  1.00 79.00           N
ATOM   2285  CA  GLU A 159      -9.371  10.501 -26.223  1.00 79.00           C
ATOM   2286  C   GLU A 159     -10.285  10.669 -25.008  1.00 79.00           C
ATOM   2287  O   GLU A 159      -9.840  11.102 -23.946  1.00 79.00           O
ATOM   2288  HA  GLU A 159      -8.328  10.529 -25.907  1.00 79.00           H
ATOM   2289  CB  GLU A 159      -9.614  11.610 -27.249  1.00 79.00           C
ATOM   2290 1HB  GLU A 159     -10.516  11.390 -27.820  1.00 79.00           H
ATOM   2291 2HB  GLU A 159      -9.647  12.576 -26.745  1.00 79.00           H
ATOM   2292  CG  GLU A 159      -8.463  11.688 -28.255  1.00 79.00           C
ATOM   2293 1HG  GLU A 159      -7.510  11.639 -27.727  1.00 79.00           H
ATOM   2294 2HG  GLU A 159      -8.501  10.828 -28.924  1.00 79.00           H
ATOM   2295  CD  GLU A 159      -8.535  12.980 -29.071  1.00 79.00           C
ATOM   2296  OE1 GLU A 159      -7.479  13.366 -29.616  1.00 79.00           O
ATOM   2297  OE2 GLU A 159      -9.645  13.551 -29.132  1.00 79.00           O
ATOM   2298  HN  GLU A 159      -9.975   9.194 -27.728  1.00 79.00           H
ATOM   2299  N   LYS A 160     -11.547  10.317 -25.204  1.00 82.72           N
ATOM   2300  CA  LYS A 160     -12.526  10.411 -24.134  1.00 82.72           C
ATOM   2301  C   LYS A 160     -12.045   9.590 -22.936  1.00 82.72           C
ATOM   2302  O   LYS A 160     -12.149  10.034 -21.793  1.00 82.72           O
ATOM   2303  HA  LYS A 160     -12.583  11.457 -23.835  1.00 82.72           H
ATOM   2304  CB  LYS A 160     -13.913  10.007 -24.639  1.00 82.72           C
ATOM   2305 1HB  LYS A 160     -13.839   9.087 -25.218  1.00 82.72           H
ATOM   2306 2HB  LYS A 160     -14.566   9.799 -23.792  1.00 82.72           H
ATOM   2307  CG  LYS A 160     -14.525  11.112 -25.502  1.00 82.72           C
ATOM   2308 1HG  LYS A 160     -14.496  12.059 -24.962  1.00 82.72           H
ATOM   2309 2HG  LYS A 160     -13.931  11.243 -26.407  1.00 82.72           H
ATOM   2310  CD  LYS A 160     -15.970  10.778 -25.878  1.00 82.72           C
ATOM   2311 1HD  LYS A 160     -15.990   9.879 -26.494  1.00 82.72           H
ATOM   2312 2HD  LYS A 160     -16.542  10.559 -24.977  1.00 82.72           H
ATOM   2313  CE  LYS A 160     -16.622  11.936 -26.635  1.00 82.72           C
ATOM   2314 1HE  LYS A 160     -16.581  12.842 -26.030  1.00 82.72           H
ATOM   2315 2HE  LYS A 160     -16.066  12.139 -27.551  1.00 82.72           H
ATOM   2316  NZ  LYS A 160     -18.028  11.614 -26.963  1.00 82.72           N
ATOM   2317 1HZ  LYS A 160     -18.445  12.391 -27.465  1.00 82.72           H
ATOM   2318 2HZ  LYS A 160     -18.059  10.782 -27.543  1.00 82.72           H
ATOM   2319 3HZ  LYS A 160     -18.546  11.449 -26.107  1.00 82.72           H
ATOM   2320  HN  LYS A 160     -11.903   9.974 -26.073  1.00 82.72           H
ATOM   2321  N   ARG A 161     -11.528   8.408 -23.238  1.00 82.76           N
ATOM   2322  CA  ARG A 161     -11.046   7.514 -22.198  1.00 82.76           C
ATOM   2323  C   ARG A 161      -9.905   8.172 -21.420  1.00 82.76           C
ATOM   2324  O   ARG A 161      -9.791   7.993 -20.209  1.00 82.76           O
ATOM   2325  HA  ARG A 161     -11.910   7.341 -21.557  1.00 82.76           H
ATOM   2326  CB  ARG A 161     -10.554   6.193 -22.793  1.00 82.76           C
ATOM   2327 1HB  ARG A 161      -9.872   6.394 -23.619  1.00 82.76           H
ATOM   2328 2HB  ARG A 161      -9.990   5.640 -22.041  1.00 82.76           H
ATOM   2329  CG  ARG A 161     -11.726   5.344 -23.287  1.00 82.76           C
ATOM   2330 1HG  ARG A 161     -12.314   4.999 -22.436  1.00 82.76           H
ATOM   2331 2HG  ARG A 161     -12.386   5.952 -23.905  1.00 82.76           H
ATOM   2332  CD  ARG A 161     -11.231   4.141 -24.092  1.00 82.76           C
ATOM   2333 1HD  ARG A 161     -12.068   3.665 -24.604  1.00 82.76           H
ATOM   2334 2HD  ARG A 161     -10.533   4.471 -24.862  1.00 82.76           H
ATOM   2335  NE  ARG A 161     -10.569   3.168 -23.194  1.00 82.76           N
ATOM   2336  HE  ARG A 161     -10.767   3.224 -22.215  1.00 82.76           H
ATOM   2337  CZ  ARG A 161      -9.722   2.217 -23.610  1.00 82.76           C
ATOM   2338  NH1 ARG A 161      -9.420   2.096 -24.910  1.00 82.76           N
ATOM   2339 1HH1 ARG A 161      -9.829   2.718 -25.578  1.00 82.76           H
ATOM   2340 2HH1 ARG A 161      -8.787   1.384 -25.212  1.00 82.76           H
ATOM   2341  NH2 ARG A 161      -9.180   1.389 -22.706  1.00 82.76           N
ATOM   2342 1HH2 ARG A 161      -8.546   0.674 -23.000  1.00 82.76           H
ATOM   2343 2HH2 ARG A 161      -9.410   1.486 -21.738  1.00 82.76           H
ATOM   2344  HN  ARG A 161     -11.438   8.059 -24.171  1.00 82.76           H
ATOM   2345  N   LEU A 162      -9.089   8.921 -22.149  1.00 84.05           N
ATOM   2346  CA  LEU A 162      -7.959   9.603 -21.542  1.00 84.05           C
ATOM   2347  C   LEU A 162      -8.473  10.678 -20.582  1.00 84.05           C
ATOM   2348  O   LEU A 162      -7.932  10.851 -19.491  1.00 84.05           O
ATOM   2349  HA  LEU A 162      -7.401   8.865 -20.967  1.00 84.05           H
ATOM   2350  CB  LEU A 162      -7.017  10.142 -22.621  1.00 84.05           C
ATOM   2351 1HB  LEU A 162      -6.921   9.387 -23.402  1.00 84.05           H
ATOM   2352 2HB  LEU A 162      -7.482  11.016 -23.078  1.00 84.05           H
ATOM   2353  CG  LEU A 162      -5.614  10.532 -22.152  1.00 84.05           C
ATOM   2354  HG  LEU A 162      -5.694  10.961 -21.154  1.00 84.05           H
ATOM   2355  CD1 LEU A 162      -4.710   9.302 -22.044  1.00 84.05           C
ATOM   2356 1HD1 LEU A 162      -5.136   8.600 -21.327  1.00 84.05           H
ATOM   2357 2HD1 LEU A 162      -4.632   8.822 -23.020  1.00 84.05           H
ATOM   2358 3HD1 LEU A 162      -3.719   9.608 -21.709  1.00 84.05           H
ATOM   2359  CD2 LEU A 162      -5.012  11.608 -23.059  1.00 84.05           C
ATOM   2360 1HD2 LEU A 162      -4.947  11.228 -24.079  1.00 84.05           H
ATOM   2361 2HD2 LEU A 162      -5.646  12.494 -23.041  1.00 84.05           H
ATOM   2362 3HD2 LEU A 162      -4.015  11.866 -22.703  1.00 84.05           H
ATOM   2363  HN  LEU A 162      -9.190   9.063 -23.133  1.00 84.05           H
ATOM   2364  N   LEU A 163      -9.512  11.372 -21.023  1.00 86.67           N
ATOM   2365  CA  LEU A 163     -10.095  12.436 -20.224  1.00 86.67           C
ATOM   2366  C   LEU A 163     -10.630  11.850 -18.915  1.00 86.67           C
ATOM   2367  O   LEU A 163     -10.308  12.341 -17.834  1.00 86.67           O
ATOM   2368  HA  LEU A 163      -9.298  13.141 -19.986  1.00 86.67           H
ATOM   2369  CB  LEU A 163     -11.147  13.198 -21.031  1.00 86.67           C
ATOM   2370 1HB  LEU A 163     -10.774  13.326 -22.048  1.00 86.67           H
ATOM   2371 2HB  LEU A 163     -12.044  12.582 -21.096  1.00 86.67           H
ATOM   2372  CG  LEU A 163     -11.545  14.572 -20.488  1.00 86.67           C
ATOM   2373  HG  LEU A 163     -11.268  14.615 -19.434  1.00 86.67           H
ATOM   2374  CD1 LEU A 163     -10.780  15.687 -21.203  1.00 86.67           C
ATOM   2375 1HD1 LEU A 163      -9.710  15.548 -21.052  1.00 86.67           H
ATOM   2376 2HD1 LEU A 163     -11.004  15.655 -22.269  1.00 86.67           H
ATOM   2377 3HD1 LEU A 163     -11.082  16.653 -20.797  1.00 86.67           H
ATOM   2378  CD2 LEU A 163     -13.060  14.775 -20.565  1.00 86.67           C
ATOM   2379 1HD2 LEU A 163     -13.383  14.703 -21.603  1.00 86.67           H
ATOM   2380 2HD2 LEU A 163     -13.560  14.007 -19.975  1.00 86.67           H
ATOM   2381 3HD2 LEU A 163     -13.315  15.759 -20.172  1.00 86.67           H
ATOM   2382  HN  LEU A 163      -9.953  11.218 -21.908  1.00 86.67           H
ATOM   2383  N   TYR A 164     -11.437  10.809 -19.057  1.00 87.90           N
ATOM   2384  CA  TYR A 164     -12.031  10.160 -17.900  1.00 87.90           C
ATOM   2385  C   TYR A 164     -10.952   9.610 -16.965  1.00 87.90           C
ATOM   2386  O   TYR A 164     -11.123   9.610 -15.747  1.00 87.90           O
ATOM   2387  HA  TYR A 164     -12.621  10.904 -17.364  1.00 87.90           H
ATOM   2388  CB  TYR A 164     -12.857   8.995 -18.448  1.00 87.90           C
ATOM   2389 1HB  TYR A 164     -12.242   8.421 -19.142  1.00 87.90           H
ATOM   2390 2HB  TYR A 164     -13.117   8.328 -17.626  1.00 87.90           H
ATOM   2391  CG  TYR A 164     -14.141   9.424 -19.163  1.00 87.90           C
ATOM   2392  CD1 TYR A 164     -14.964  10.373 -18.592  1.00 87.90           C
ATOM   2393  HD1 TYR A 164     -14.699  10.817 -17.632  1.00 87.90           H
ATOM   2394  CD2 TYR A 164     -14.475   8.861 -20.378  1.00 87.90           C
ATOM   2395  HD2 TYR A 164     -13.825   8.111 -20.829  1.00 87.90           H
ATOM   2396  CE1 TYR A 164     -16.172  10.777 -19.264  1.00 87.90           C
ATOM   2397  HE1 TYR A 164     -16.831  11.525 -18.824  1.00 87.90           H
ATOM   2398  CE2 TYR A 164     -15.683   9.265 -21.050  1.00 87.90           C
ATOM   2399  HE2 TYR A 164     -15.959   8.828 -22.010  1.00 87.90           H
ATOM   2400  CZ  TYR A 164     -16.471  10.203 -20.460  1.00 87.90           C
ATOM   2401  OH  TYR A 164     -17.612  10.584 -21.095  1.00 87.90           O
ATOM   2402  HH  TYR A 164     -18.113  11.241 -20.532  1.00 87.90           H
ATOM   2403  HN  TYR A 164     -11.685  10.409 -19.939  1.00 87.90           H
ATOM   2404  N   SER A 165      -9.866   9.153 -17.571  1.00 87.97           N
ATOM   2405  CA  SER A 165      -8.760   8.599 -16.808  1.00 87.97           C
ATOM   2406  C   SER A 165      -8.214   9.651 -15.841  1.00 87.97           C
ATOM   2407  O   SER A 165      -7.802   9.323 -14.729  1.00 87.97           O
ATOM   2408  HA  SER A 165      -9.182   7.757 -16.260  1.00 87.97           H
ATOM   2409  CB  SER A 165      -7.648   8.100 -17.733  1.00 87.97           C
ATOM   2410 1HB  SER A 165      -7.013   7.400 -17.191  1.00 87.97           H
ATOM   2411 2HB  SER A 165      -8.088   7.551 -18.566  1.00 87.97           H
ATOM   2412  OG  SER A 165      -6.853   9.170 -18.238  1.00 87.97           O
ATOM   2413  HG  SER A 165      -7.380  10.020 -18.231  1.00 87.97           H
ATOM   2414  HN  SER A 165      -9.735   9.157 -18.563  1.00 87.97           H
ATOM   2415  N   LYS A 166      -8.227  10.894 -16.299  1.00 90.10           N
ATOM   2416  CA  LYS A 166      -7.738  11.996 -15.488  1.00 90.10           C
ATOM   2417  C   LYS A 166      -8.670  12.196 -14.291  1.00 90.10           C
ATOM   2418  O   LYS A 166      -8.211  12.336 -13.159  1.00 90.10           O
ATOM   2419  HA  LYS A 166      -6.753  11.715 -15.115  1.00 90.10           H
ATOM   2420  CB  LYS A 166      -7.556  13.252 -16.343  1.00 90.10           C
ATOM   2421 1HB  LYS A 166      -8.475  13.459 -16.891  1.00 90.10           H
ATOM   2422 2HB  LYS A 166      -7.369  14.111 -15.699  1.00 90.10           H
ATOM   2423  CG  LYS A 166      -6.397  13.082 -17.326  1.00 90.10           C
ATOM   2424 1HG  LYS A 166      -5.475  12.889 -16.777  1.00 90.10           H
ATOM   2425 2HG  LYS A 166      -6.577  12.215 -17.961  1.00 90.10           H
ATOM   2426  CD  LYS A 166      -6.228  14.330 -18.195  1.00 90.10           C
ATOM   2427 1HD  LYS A 166      -7.131  14.494 -18.782  1.00 90.10           H
ATOM   2428 2HD  LYS A 166      -6.098  15.206 -17.559  1.00 90.10           H
ATOM   2429  CE  LYS A 166      -5.024  14.189 -19.129  1.00 90.10           C
ATOM   2430 1HE  LYS A 166      -4.132  13.954 -18.549  1.00 90.10           H
ATOM   2431 2HE  LYS A 166      -5.185  13.359 -19.817  1.00 90.10           H
ATOM   2432  NZ  LYS A 166      -4.811  15.439 -19.892  1.00 90.10           N
ATOM   2433 1HZ  LYS A 166      -4.020  15.324 -20.516  1.00 90.10           H
ATOM   2434 2HZ  LYS A 166      -5.642  15.650 -20.434  1.00 90.10           H
ATOM   2435 3HZ  LYS A 166      -4.625  16.201 -19.249  1.00 90.10           H
ATOM   2436  HN  LYS A 166      -8.564  11.153 -17.204  1.00 90.10           H
ATOM   2437  N   MET A 167      -9.963  12.204 -14.584  1.00 93.05           N
ATOM   2438  CA  MET A 167     -10.962  12.424 -13.552  1.00 93.05           C
ATOM   2439  C   MET A 167     -10.924  11.308 -12.506  1.00 93.05           C
ATOM   2440  O   MET A 167     -11.040  11.570 -11.309  1.00 93.05           O
ATOM   2441  HA  MET A 167     -10.701  13.375 -13.088  1.00 93.05           H
ATOM   2442  CB  MET A 167     -12.351  12.478 -14.190  1.00 93.05           C
ATOM   2443 1HB  MET A 167     -12.509  11.591 -14.803  1.00 93.05           H
ATOM   2444 2HB  MET A 167     -13.114  12.468 -13.411  1.00 93.05           H
ATOM   2445  CG  MET A 167     -12.511  13.734 -15.050  1.00 93.05           C
ATOM   2446 1HG  MET A 167     -12.311  14.622 -14.452  1.00 93.05           H
ATOM   2447 2HG  MET A 167     -11.781  13.725 -15.860  1.00 93.05           H
ATOM   2448  SD  MET A 167     -14.164  13.809 -15.720  1.00 93.05           S
ATOM   2449  CE  MET A 167     -15.095  14.063 -14.219  1.00 93.05           C
ATOM   2450 1HE  MET A 167     -14.930  13.225 -13.542  1.00 93.05           H
ATOM   2451 2HE  MET A 167     -14.769  14.986 -13.741  1.00 93.05           H
ATOM   2452 3HE  MET A 167     -16.157  14.133 -14.458  1.00 93.05           H
ATOM   2453  HN  MET A 167     -10.329  12.065 -15.504  1.00 93.05           H
ATOM   2454  N   VAL A 168     -10.760  10.088 -12.994  1.00 92.46           N
ATOM   2455  CA  VAL A 168     -10.724   8.929 -12.118  1.00 92.46           C
ATOM   2456  C   VAL A 168      -9.525   9.046 -11.175  1.00 92.46           C
ATOM   2457  O   VAL A 168      -9.650   8.812  -9.974  1.00 92.46           O
ATOM   2458  HA  VAL A 168     -11.639   8.937 -11.525  1.00 92.46           H
ATOM   2459  CB  VAL A 168     -10.709   7.645 -12.949  1.00 92.46           C
ATOM   2460  HB  VAL A 168      -9.920   7.737 -13.694  1.00 92.46           H
ATOM   2461  CG1 VAL A 168     -10.390   6.430 -12.075  1.00 92.46           C
ATOM   2462 1HG1 VAL A 168      -9.411   6.561 -11.615  1.00 92.46           H
ATOM   2463 2HG1 VAL A 168     -11.147   6.334 -11.296  1.00 92.46           H
ATOM   2464 3HG1 VAL A 168     -10.386   5.531 -12.690  1.00 92.46           H
ATOM   2465  CG2 VAL A 168     -12.035   7.455 -13.689  1.00 92.46           C
ATOM   2466 1HG2 VAL A 168     -12.849   7.394 -12.966  1.00 92.46           H
ATOM   2467 2HG2 VAL A 168     -12.203   8.300 -14.356  1.00 92.46           H
ATOM   2468 3HG2 VAL A 168     -11.997   6.534 -14.271  1.00 92.46           H
ATOM   2469  HN  VAL A 168     -10.654   9.885 -13.968  1.00 92.46           H
ATOM   2470  N   CYS A 169      -8.390   9.407 -11.755  1.00 91.78           N
ATOM   2471  CA  CYS A 169      -7.167   9.548 -10.983  1.00 91.78           C
ATOM   2472  C   CYS A 169      -7.424  10.548  -9.855  1.00 91.78           C
ATOM   2473  O   CYS A 169      -7.108  10.278  -8.697  1.00 91.78           O
ATOM   2474  HA  CYS A 169      -6.935   8.562 -10.581  1.00 91.78           H
ATOM   2475  CB  CYS A 169      -5.988   9.970 -11.863  1.00 91.78           C
ATOM   2476 1HB  CYS A 169      -6.275  10.817 -12.487  1.00 91.78           H
ATOM   2477 2HB  CYS A 169      -5.158  10.301 -11.239  1.00 91.78           H
ATOM   2478  SG  CYS A 169      -5.459   8.569 -12.915  1.00 91.78           S
ATOM   2479  HG  CYS A 169      -6.417   8.712 -13.827  1.00 91.78           H
ATOM   2480  HN  CYS A 169      -8.298   9.602 -12.732  1.00 91.78           H
ATOM   2481  N   PHE A 170      -7.994  11.683 -10.231  1.00 94.31           N
ATOM   2482  CA  PHE A 170      -8.258  12.743  -9.273  1.00 94.31           C
ATOM   2483  C   PHE A 170      -9.163  12.248  -8.143  1.00 94.31           C
ATOM   2484  O   PHE A 170      -8.895  12.504  -6.970  1.00 94.31           O
ATOM   2485  HA  PHE A 170      -7.298  13.050  -8.858  1.00 94.31           H
ATOM   2486  CB  PHE A 170      -8.973  13.863 -10.030  1.00 94.31           C
ATOM   2487 1HB  PHE A 170      -8.352  14.175 -10.870  1.00 94.31           H
ATOM   2488 2HB  PHE A 170      -9.901  13.471 -10.447  1.00 94.31           H
ATOM   2489  CG  PHE A 170      -9.295  15.088  -9.171  1.00 94.31           C
ATOM   2490  CD1 PHE A 170     -10.551  15.262  -8.679  1.00 94.31           C
ATOM   2491  HD1 PHE A 170     -11.329  14.530  -8.897  1.00 94.31           H
ATOM   2492  CD2 PHE A 170      -8.326  16.002  -8.898  1.00 94.31           C
ATOM   2493  HD2 PHE A 170      -7.319  15.862  -9.292  1.00 94.31           H
ATOM   2494  CE1 PHE A 170     -10.850  16.399  -7.882  1.00 94.31           C
ATOM   2495  HE1 PHE A 170     -11.857  16.539  -7.488  1.00 94.31           H
ATOM   2496  CE2 PHE A 170      -8.624  17.138  -8.101  1.00 94.31           C
ATOM   2497  HE2 PHE A 170      -7.847  17.870  -7.883  1.00 94.31           H
ATOM   2498  CZ  PHE A 170      -9.880  17.313  -7.610  1.00 94.31           C
ATOM   2499  HZ  PHE A 170     -10.110  18.185  -6.998  1.00 94.31           H
ATOM   2500  HN  PHE A 170      -8.275  11.884 -11.170  1.00 94.31           H
ATOM   2501  N   THR A 171     -10.217  11.547  -8.536  1.00 95.45           N
ATOM   2502  CA  THR A 171     -11.189  11.054  -7.575  1.00 95.45           C
ATOM   2503  C   THR A 171     -10.519  10.106  -6.578  1.00 95.45           C
ATOM   2504  O   THR A 171     -10.829  10.131  -5.388  1.00 95.45           O
ATOM   2505  HA  THR A 171     -11.568  11.902  -7.005  1.00 95.45           H
ATOM   2506  CB  THR A 171     -12.336  10.407  -8.353  1.00 95.45           C
ATOM   2507  HB  THR A 171     -12.014   9.474  -8.817  1.00 95.45           H
ATOM   2508  OG1 THR A 171     -12.765  11.426  -9.252  1.00 95.45           O
ATOM   2509  HG1 THR A 171     -12.344  11.289 -10.149  1.00 95.45           H
ATOM   2510  CG2 THR A 171     -13.562  10.143  -7.476  1.00 95.45           C
ATOM   2511 1HG2 THR A 171     -13.925  11.086  -7.066  1.00 95.45           H
ATOM   2512 2HG2 THR A 171     -13.289   9.473  -6.661  1.00 95.45           H
ATOM   2513 3HG2 THR A 171     -14.347   9.683  -8.078  1.00 95.45           H
ATOM   2514  HN  THR A 171     -10.411  11.316  -9.490  1.00 95.45           H
ATOM   2515  N   ILE A 172      -9.614   9.292  -7.101  1.00 93.92           N
ATOM   2516  CA  ILE A 172      -8.928   8.309  -6.280  1.00 93.92           C
ATOM   2517  C   ILE A 172      -8.099   9.029  -5.214  1.00 93.92           C
ATOM   2518  O   ILE A 172      -8.117   8.647  -4.045  1.00 93.92           O
ATOM   2519  HA  ILE A 172      -9.691   7.712  -5.779  1.00 93.92           H
ATOM   2520  CB  ILE A 172      -8.111   7.356  -7.154  1.00 93.92           C
ATOM   2521  HB  ILE A 172      -7.573   7.948  -7.894  1.00 93.92           H
ATOM   2522  CG1 ILE A 172      -9.024   6.396  -7.921  1.00 93.92           C
ATOM   2523 1HG1 ILE A 172      -9.496   5.704  -7.224  1.00 93.92           H
ATOM   2524 2HG1 ILE A 172      -9.823   6.958  -8.404  1.00 93.92           H
ATOM   2525  CG2 ILE A 172      -7.064   6.611  -6.324  1.00 93.92           C
ATOM   2526 1HG2 ILE A 172      -6.387   7.330  -5.863  1.00 93.92           H
ATOM   2527 2HG2 ILE A 172      -7.562   6.031  -5.547  1.00 93.92           H
ATOM   2528 3HG2 ILE A 172      -6.497   5.941  -6.970  1.00 93.92           H
ATOM   2529  CD1 ILE A 172      -8.235   5.612  -8.972  1.00 93.92           C
ATOM   2530 1HD1 ILE A 172      -7.785   6.307  -9.681  1.00 93.92           H
ATOM   2531 2HD1 ILE A 172      -7.452   5.034  -8.482  1.00 93.92           H
ATOM   2532 3HD1 ILE A 172      -8.908   4.938  -9.502  1.00 93.92           H
ATOM   2533  HN  ILE A 172      -9.347   9.297  -8.065  1.00 93.92           H
ATOM   2534  N   TRP A 173      -7.392  10.059  -5.656  1.00 94.35           N
ATOM   2535  CA  TRP A 173      -6.502  10.790  -4.772  1.00 94.35           C
ATOM   2536  C   TRP A 173      -7.342  11.380  -3.637  1.00 94.35           C
ATOM   2537  O   TRP A 173      -6.968  11.285  -2.469  1.00 94.35           O
ATOM   2538  HA  TRP A 173      -5.777  10.083  -4.369  1.00 94.35           H
ATOM   2539  CB  TRP A 173      -5.711  11.849  -5.543  1.00 94.35           C
ATOM   2540 1HB  TRP A 173      -6.363  12.304  -6.288  1.00 94.35           H
ATOM   2541 2HB  TRP A 173      -5.414  12.640  -4.854  1.00 94.35           H
ATOM   2542  CG  TRP A 173      -4.462  11.306  -6.241  1.00 94.35           C
ATOM   2543  CD1 TRP A 173      -4.246  11.171  -7.557  1.00 94.35           C
ATOM   2544  HD1 TRP A 173      -4.966  11.444  -8.328  1.00 94.35           H
ATOM   2545  CD2 TRP A 173      -3.259  10.829  -5.603  1.00 94.35           C
ATOM   2546  NE1 TRP A 173      -2.996  10.644  -7.812  1.00 94.35           N
ATOM   2547  HE1 TRP A 173      -2.608  10.451  -8.713  1.00 94.35           H
ATOM   2548  CE2 TRP A 173      -2.377  10.429  -6.586  1.00 94.35           C
ATOM   2549  CE3 TRP A 173      -2.926  10.739  -4.240  1.00 94.35           C
ATOM   2550  HE3 TRP A 173      -3.605  11.048  -3.445  1.00 94.35           H
ATOM   2551  CZ2 TRP A 173      -1.106   9.911  -6.311  1.00 94.35           C
ATOM   2552  HZ2 TRP A 173      -0.427   9.602  -7.107  1.00 94.35           H
ATOM   2553  CZ3 TRP A 173      -1.652  10.219  -3.982  1.00 94.35           C
ATOM   2554  HZ3 TRP A 173      -1.344  10.127  -2.940  1.00 94.35           H
ATOM   2555  CH2 TRP A 173      -0.753   9.812  -4.960  1.00 94.35           C
ATOM   2556  HH2 TRP A 173       0.223   9.416  -4.677  1.00 94.35           H
ATOM   2557  HN  TRP A 173      -7.421  10.394  -6.598  1.00 94.35           H
ATOM   2558  N   VAL A 174      -8.461  11.977  -4.021  1.00 95.66           N
ATOM   2559  CA  VAL A 174      -9.326  12.635  -3.058  1.00 95.66           C
ATOM   2560  C   VAL A 174      -9.836  11.605  -2.048  1.00 95.66           C
ATOM   2561  O   VAL A 174      -9.835  11.857  -0.844  1.00 95.66           O
ATOM   2562  HA  VAL A 174      -8.727  13.377  -2.530  1.00 95.66           H
ATOM   2563  CB  VAL A 174     -10.455  13.369  -3.784  1.00 95.66           C
ATOM   2564  HB  VAL A 174     -10.945  12.657  -4.449  1.00 95.66           H
ATOM   2565  CG1 VAL A 174     -11.502  13.883  -2.793  1.00 95.66           C
ATOM   2566 1HG1 VAL A 174     -11.927  13.042  -2.245  1.00 95.66           H
ATOM   2567 2HG1 VAL A 174     -11.031  14.573  -2.093  1.00 95.66           H
ATOM   2568 3HG1 VAL A 174     -12.293  14.401  -3.336  1.00 95.66           H
ATOM   2569  CG2 VAL A 174      -9.905  14.510  -4.642  1.00 95.66           C
ATOM   2570 1HG2 VAL A 174      -9.379  15.222  -4.005  1.00 95.66           H
ATOM   2571 2HG2 VAL A 174      -9.215  14.108  -5.384  1.00 95.66           H
ATOM   2572 3HG2 VAL A 174     -10.728  15.015  -5.147  1.00 95.66           H
ATOM   2573  HN  VAL A 174      -8.778  12.014  -4.969  1.00 95.66           H
ATOM   2574  N   LEU A 175     -10.259  10.466  -2.576  1.00 93.40           N
ATOM   2575  CA  LEU A 175     -10.884   9.445  -1.752  1.00 93.40           C
ATOM   2576  C   LEU A 175      -9.845   8.866  -0.789  1.00 93.40           C
ATOM   2577  O   LEU A 175     -10.144   8.622   0.379  1.00 93.40           O
ATOM   2578  HA  LEU A 175     -11.664   9.932  -1.166  1.00 93.40           H
ATOM   2579  CB  LEU A 175     -11.566   8.392  -2.628  1.00 93.40           C
ATOM   2580 1HB  LEU A 175     -12.189   8.906  -3.360  1.00 93.40           H
ATOM   2581 2HB  LEU A 175     -10.796   7.857  -3.183  1.00 93.40           H
ATOM   2582  CG  LEU A 175     -12.431   7.367  -1.892  1.00 93.40           C
ATOM   2583  HG  LEU A 175     -12.544   7.694  -0.859  1.00 93.40           H
ATOM   2584  CD1 LEU A 175     -13.834   7.296  -2.500  1.00 93.40           C
ATOM   2585 1HD1 LEU A 175     -14.311   8.273  -2.427  1.00 93.40           H
ATOM   2586 2HD1 LEU A 175     -13.761   7.006  -3.548  1.00 93.40           H
ATOM   2587 3HD1 LEU A 175     -14.428   6.560  -1.959  1.00 93.40           H
ATOM   2588  CD2 LEU A 175     -11.751   5.997  -1.861  1.00 93.40           C
ATOM   2589 1HD2 LEU A 175     -11.587   5.649  -2.881  1.00 93.40           H
ATOM   2590 2HD2 LEU A 175     -10.793   6.079  -1.347  1.00 93.40           H
ATOM   2591 3HD2 LEU A 175     -12.387   5.287  -1.333  1.00 93.40           H
ATOM   2592  HN  LEU A 175     -10.180  10.235  -3.546  1.00 93.40           H
ATOM   2593  N   ALA A 176      -8.647   8.662  -1.316  1.00 93.15           N
ATOM   2594  CA  ALA A 176      -7.567   8.099  -0.523  1.00 93.15           C
ATOM   2595  C   ALA A 176      -7.220   9.063   0.614  1.00 93.15           C
ATOM   2596  O   ALA A 176      -6.933   8.633   1.730  1.00 93.15           O
ATOM   2597  HA  ALA A 176      -7.922   7.161  -0.097  1.00 93.15           H
ATOM   2598  CB  ALA A 176      -6.367   7.808  -1.427  1.00 93.15           C
ATOM   2599 1HB  ALA A 176      -6.659   7.097  -2.200  1.00 93.15           H
ATOM   2600 2HB  ALA A 176      -6.031   8.734  -1.894  1.00 93.15           H
ATOM   2601 3HB  ALA A 176      -5.558   7.387  -0.832  1.00 93.15           H
ATOM   2602  HN  ALA A 176      -8.409   8.873  -2.264  1.00 93.15           H
ATOM   2603  N   ALA A 177      -7.257  10.347   0.291  1.00 93.84           N
ATOM   2604  CA  ALA A 177      -6.913  11.373   1.260  1.00 93.84           C
ATOM   2605  C   ALA A 177      -7.906  11.325   2.423  1.00 93.84           C
ATOM   2606  O   ALA A 177      -7.511  11.384   3.586  1.00 93.84           O
ATOM   2607  HA  ALA A 177      -5.914  11.151   1.638  1.00 93.84           H
ATOM   2608  CB  ALA A 177      -6.887  12.739   0.571  1.00 93.84           C
ATOM   2609 1HB  ALA A 177      -6.144  12.729  -0.227  1.00 93.84           H
ATOM   2610 2HB  ALA A 177      -7.869  12.952   0.151  1.00 93.84           H
ATOM   2611 3HB  ALA A 177      -6.628  13.508   1.299  1.00 93.84           H
ATOM   2612  HN  ALA A 177      -7.517  10.689  -0.612  1.00 93.84           H
ATOM   2613  N   ALA A 178      -9.178  11.218   2.067  1.00 94.12           N
ATOM   2614  CA  ALA A 178     -10.237  11.235   3.062  1.00 94.12           C
ATOM   2615  C   ALA A 178     -10.086  10.022   3.983  1.00 94.12           C
ATOM   2616  O   ALA A 178     -10.335  10.116   5.184  1.00 94.12           O
ATOM   2617  HA  ALA A 178     -10.123  12.145   3.652  1.00 94.12           H
ATOM   2618  CB  ALA A 178     -11.597  11.269   2.361  1.00 94.12           C
ATOM   2619 1HB  ALA A 178     -11.664  12.165   1.743  1.00 94.12           H
ATOM   2620 2HB  ALA A 178     -11.704  10.385   1.733  1.00 94.12           H
ATOM   2621 3HB  ALA A 178     -12.391  11.283   3.108  1.00 94.12           H
ATOM   2622  HN  ALA A 178      -9.489  11.121   1.122  1.00 94.12           H
ATOM   2623  N   LEU A 179      -9.680   8.912   3.384  1.00 91.79           N
ATOM   2624  CA  LEU A 179      -9.584   7.660   4.115  1.00 91.79           C
ATOM   2625  C   LEU A 179      -8.395   7.725   5.075  1.00 91.79           C
ATOM   2626  O   LEU A 179      -8.249   6.868   5.946  1.00 91.79           O
ATOM   2627  HA  LEU A 179     -10.497   7.554   4.702  1.00 91.79           H
ATOM   2628  CB  LEU A 179      -9.529   6.477   3.146  1.00 91.79           C
ATOM   2629 1HB  LEU A 179      -8.763   6.681   2.398  1.00 91.79           H
ATOM   2630 2HB  LEU A 179      -9.208   5.595   3.699  1.00 91.79           H
ATOM   2631  CG  LEU A 179     -10.834   6.143   2.421  1.00 91.79           C
ATOM   2632  HG  LEU A 179     -11.197   7.049   1.936  1.00 91.79           H
ATOM   2633  CD1 LEU A 179     -10.600   5.105   1.322  1.00 91.79           C
ATOM   2634 1HD1 LEU A 179      -9.888   5.498   0.596  1.00 91.79           H
ATOM   2635 2HD1 LEU A 179     -10.202   4.191   1.764  1.00 91.79           H
ATOM   2636 3HD1 LEU A 179     -11.544   4.885   0.822  1.00 91.79           H
ATOM   2637  CD2 LEU A 179     -11.913   5.697   3.410  1.00 91.79           C
ATOM   2638 1HD2 LEU A 179     -11.572   4.810   3.944  1.00 91.79           H
ATOM   2639 2HD2 LEU A 179     -12.105   6.498   4.124  1.00 91.79           H
ATOM   2640 3HD2 LEU A 179     -12.830   5.465   2.868  1.00 91.79           H
ATOM   2641  HN  LEU A 179      -9.419   8.860   2.420  1.00 91.79           H
ATOM   2642  N   CYS A 180      -7.576   8.748   4.884  1.00 92.43           N
ATOM   2643  CA  CYS A 180      -6.356   8.885   5.661  1.00 92.43           C
ATOM   2644  C   CYS A 180      -6.617   9.877   6.796  1.00 92.43           C
ATOM   2645  O   CYS A 180      -5.709  10.209   7.556  1.00 92.43           O
ATOM   2646  HA  CYS A 180      -6.124   7.896   6.057  1.00 92.43           H
ATOM   2647  CB  CYS A 180      -5.175   9.315   4.788  1.00 92.43           C
ATOM   2648 1HB  CYS A 180      -5.405  10.255   4.287  1.00 92.43           H
ATOM   2649 2HB  CYS A 180      -4.297   9.492   5.410  1.00 92.43           H
ATOM   2650  SG  CYS A 180      -4.810   8.020   3.547  1.00 92.43           S
ATOM   2651  HG  CYS A 180      -5.951   8.144   2.876  1.00 92.43           H
ATOM   2652  HN  CYS A 180      -7.735   9.474   4.215  1.00 92.43           H
ATOM   2653  N   ILE A 181      -7.862  10.323   6.874  1.00 93.63           N
ATOM   2654  CA  ILE A 181      -8.247  11.293   7.885  1.00 93.63           C
ATOM   2655  C   ILE A 181      -7.922  10.734   9.272  1.00 93.63           C
ATOM   2656  O   ILE A 181      -7.323  11.422  10.097  1.00 93.63           O
ATOM   2657  HA  ILE A 181      -7.647  12.189   7.724  1.00 93.63           H
ATOM   2658  CB  ILE A 181      -9.714  11.694   7.712  1.00 93.63           C
ATOM   2659  HB  ILE A 181     -10.296  10.790   7.532  1.00 93.63           H
ATOM   2660  CG1 ILE A 181      -9.895  12.598   6.491  1.00 93.63           C
ATOM   2661 1HG1 ILE A 181      -9.387  13.548   6.660  1.00 93.63           H
ATOM   2662 2HG1 ILE A 181      -9.428  12.138   5.621  1.00 93.63           H
ATOM   2663  CG2 ILE A 181     -10.261  12.337   8.988  1.00 93.63           C
ATOM   2664 1HG2 ILE A 181     -10.187  11.628   9.812  1.00 93.63           H
ATOM   2665 2HG2 ILE A 181      -9.680  13.229   9.223  1.00 93.63           H
ATOM   2666 3HG2 ILE A 181     -11.305  12.612   8.837  1.00 93.63           H
ATOM   2667  CD1 ILE A 181     -11.377  12.849   6.210  1.00 93.63           C
ATOM   2668 1HD1 ILE A 181     -11.877  11.900   6.018  1.00 93.63           H
ATOM   2669 2HD1 ILE A 181     -11.835  13.332   7.073  1.00 93.63           H
ATOM   2670 3HD1 ILE A 181     -11.477  13.495   5.337  1.00 93.63           H
ATOM   2671  HN  ILE A 181      -8.599  10.034   6.264  1.00 93.63           H
ATOM   2672  N   PRO A 182      -8.310   9.483   9.553  1.00 91.42           N
ATOM   2673  CA  PRO A 182      -8.116   8.915  10.889  1.00 91.42           C
ATOM   2674  C   PRO A 182      -6.677   9.034  11.363  1.00 91.42           C
ATOM   2675  O   PRO A 182      -6.425   9.425  12.502  1.00 91.42           O
ATOM   2676  HA  PRO A 182      -8.704   9.469  11.620  1.00 91.42           H
ATOM   2677  CB  PRO A 182      -8.541   7.454  10.727  1.00 91.42           C
ATOM   2678 1HB  PRO A 182      -7.694   6.815  10.476  1.00 91.42           H
ATOM   2679 2HB  PRO A 182      -8.977   7.058  11.644  1.00 91.42           H
ATOM   2680  CG  PRO A 182      -9.561   7.506   9.596  1.00 91.42           C
ATOM   2681 1HG  PRO A 182      -9.695   6.532   9.126  1.00 91.42           H
ATOM   2682 2HG  PRO A 182     -10.545   7.813   9.952  1.00 91.42           H
ATOM   2683  CD  PRO A 182      -8.957   8.522   8.640  1.00 91.42           C
ATOM   2684 1HD  PRO A 182      -8.235   8.063   7.965  1.00 91.42           H
ATOM   2685 2HD  PRO A 182      -9.717   8.994   8.017  1.00 91.42           H
ATOM   2686  N   GLU A 183      -5.762   8.691  10.468  1.00 91.92           N
ATOM   2687  CA  GLU A 183      -4.348   8.700  10.802  1.00 91.92           C
ATOM   2688  C   GLU A 183      -3.900  10.115  11.177  1.00 91.92           C
ATOM   2689  O   GLU A 183      -3.096  10.294  12.090  1.00 91.92           O
ATOM   2690  HA  GLU A 183      -4.250   8.041  11.665  1.00 91.92           H
ATOM   2691  CB  GLU A 183      -3.508   8.146   9.649  1.00 91.92           C
ATOM   2692 1HB  GLU A 183      -3.908   8.503   8.700  1.00 91.92           H
ATOM   2693 2HB  GLU A 183      -2.461   8.406   9.800  1.00 91.92           H
ATOM   2694  CG  GLU A 183      -3.572   6.618   9.609  1.00 91.92           C
ATOM   2695 1HG  GLU A 183      -2.823   6.238   8.916  1.00 91.92           H
ATOM   2696 2HG  GLU A 183      -3.331   6.215  10.592  1.00 91.92           H
ATOM   2697  CD  GLU A 183      -4.961   6.139   9.181  1.00 91.92           C
ATOM   2698  OE1 GLU A 183      -5.251   4.948   9.427  1.00 91.92           O
ATOM   2699  OE2 GLU A 183      -5.701   6.974   8.618  1.00 91.92           O
ATOM   2700  HN  GLU A 183      -5.973   8.411   9.532  1.00 91.92           H
ATOM   2701  N   ILE A 184      -4.440  11.083  10.451  1.00 94.32           N
ATOM   2702  CA  ILE A 184      -4.028  12.466  10.624  1.00 94.32           C
ATOM   2703  C   ILE A 184      -4.425  12.940  12.024  1.00 94.32           C
ATOM   2704  O   ILE A 184      -3.700  13.712  12.650  1.00 94.32           O
ATOM   2705  HA  ILE A 184      -2.942  12.496  10.545  1.00 94.32           H
ATOM   2706  CB  ILE A 184      -4.589  13.337   9.498  1.00 94.32           C
ATOM   2707  HB  ILE A 184      -5.669  13.196   9.463  1.00 94.32           H
ATOM   2708  CG1 ILE A 184      -4.032  12.903   8.141  1.00 94.32           C
ATOM   2709 1HG1 ILE A 184      -2.964  13.114   8.098  1.00 94.32           H
ATOM   2710 2HG1 ILE A 184      -4.149  11.826   8.023  1.00 94.32           H
ATOM   2711  CG2 ILE A 184      -4.336  14.820   9.774  1.00 94.32           C
ATOM   2712 1HG2 ILE A 184      -4.819  15.103  10.709  1.00 94.32           H
ATOM   2713 2HG2 ILE A 184      -3.263  14.997   9.852  1.00 94.32           H
ATOM   2714 3HG2 ILE A 184      -4.744  15.416   8.958  1.00 94.32           H
ATOM   2715  CD1 ILE A 184      -4.747  13.627   6.998  1.00 94.32           C
ATOM   2716 1HD1 ILE A 184      -5.811  13.394   7.030  1.00 94.32           H
ATOM   2717 2HD1 ILE A 184      -4.607  14.703   7.106  1.00 94.32           H
ATOM   2718 3HD1 ILE A 184      -4.332  13.300   6.045  1.00 94.32           H
ATOM   2719  HN  ILE A 184      -5.145  10.936   9.758  1.00 94.32           H
ATOM   2720  N   LEU A 185      -5.574  12.459  12.474  1.00 93.67           N
ATOM   2721  CA  LEU A 185      -6.178  12.977  13.689  1.00 93.67           C
ATOM   2722  C   LEU A 185      -5.448  12.399  14.903  1.00 93.67           C
ATOM   2723  O   LEU A 185      -5.023  13.141  15.787  1.00 93.67           O
ATOM   2724  HA  LEU A 185      -6.041  14.059  13.686  1.00 93.67           H
ATOM   2725  CB  LEU A 185      -7.685  12.712  13.694  1.00 93.67           C
ATOM   2726 1HB  LEU A 185      -7.848  11.652  13.494  1.00 93.67           H
ATOM   2727 2HB  LEU A 185      -8.065  12.909  14.696  1.00 93.67           H
ATOM   2728  CG  LEU A 185      -8.513  13.524  12.696  1.00 93.67           C
ATOM   2729  HG  LEU A 185      -8.164  13.287  11.691  1.00 93.67           H
ATOM   2730  CD1 LEU A 185      -9.991  13.135  12.765  1.00 93.67           C
ATOM   2731 1HD1 LEU A 185     -10.100  12.077  12.529  1.00 93.67           H
ATOM   2732 2HD1 LEU A 185     -10.370  13.325  13.769  1.00 93.67           H
ATOM   2733 3HD1 LEU A 185     -10.556  13.727  12.045  1.00 93.67           H
ATOM   2734  CD2 LEU A 185      -8.304  15.025  12.904  1.00 93.67           C
ATOM   2735 1HD2 LEU A 185      -8.610  15.297  13.915  1.00 93.67           H
ATOM   2736 2HD2 LEU A 185      -7.251  15.269  12.765  1.00 93.67           H
ATOM   2737 3HD2 LEU A 185      -8.904  15.579  12.182  1.00 93.67           H
ATOM   2738  HN  LEU A 185      -6.089  11.729  12.024  1.00 93.67           H
ATOM   2739  N   TYR A 186      -5.325  11.080  14.907  1.00 92.54           N
ATOM   2740  CA  TYR A 186      -5.018  10.361  16.132  1.00 92.54           C
ATOM   2741  C   TYR A 186      -3.516  10.089  16.245  1.00 92.54           C
ATOM   2742  O   TYR A 186      -3.044   9.614  17.277  1.00 92.54           O
ATOM   2743  HA  TYR A 186      -5.332  10.979  16.973  1.00 92.54           H
ATOM   2744  CB  TYR A 186      -5.759   9.026  16.034  1.00 92.54           C
ATOM   2745 1HB  TYR A 186      -5.401   8.486  15.159  1.00 92.54           H
ATOM   2746 2HB  TYR A 186      -5.512   8.421  16.906  1.00 92.54           H
ATOM   2747  CG  TYR A 186      -7.280   9.165  15.942  1.00 92.54           C
ATOM   2748  CD1 TYR A 186      -7.955   9.970  16.837  1.00 92.54           C
ATOM   2749  HD1 TYR A 186      -7.405  10.507  17.610  1.00 92.54           H
ATOM   2750  CD2 TYR A 186      -7.977   8.485  14.964  1.00 92.54           C
ATOM   2751  HD2 TYR A 186      -7.444   7.849  14.257  1.00 92.54           H
ATOM   2752  CE1 TYR A 186      -9.387  10.101  16.750  1.00 92.54           C
ATOM   2753  HE1 TYR A 186      -9.932  10.733  17.451  1.00 92.54           H
ATOM   2754  CE2 TYR A 186      -9.409   8.616  14.877  1.00 92.54           C
ATOM   2755  HE2 TYR A 186      -9.971   8.084  14.110  1.00 92.54           H
ATOM   2756  CZ  TYR A 186     -10.043   9.417  15.775  1.00 92.54           C
ATOM   2757  OH  TYR A 186     -11.395   9.541  15.692  1.00 92.54           O
ATOM   2758  HH  TYR A 186     -11.731  10.121  16.434  1.00 92.54           H
ATOM   2759  HN  TYR A 186      -5.432  10.506  14.095  1.00 92.54           H
ATOM   2760  N   SER A 187      -2.807  10.403  15.171  1.00 93.07           N
ATOM   2761  CA  SER A 187      -1.359  10.290  15.171  1.00 93.07           C
ATOM   2762  C   SER A 187      -0.752  11.345  16.098  1.00 93.07           C
ATOM   2763  O   SER A 187      -0.948  12.542  15.894  1.00 93.07           O
ATOM   2764  HA  SER A 187      -1.147   9.287  15.542  1.00 93.07           H
ATOM   2765  CB  SER A 187      -0.795  10.438  13.756  1.00 93.07           C
ATOM   2766 1HB  SER A 187      -1.122  11.388  13.333  1.00 93.07           H
ATOM   2767 2HB  SER A 187       0.294  10.467  13.801  1.00 93.07           H
ATOM   2768  OG  SER A 187      -1.206   9.373  12.903  1.00 93.07           O
ATOM   2769  HG  SER A 187      -1.698   9.739  12.113  1.00 93.07           H
ATOM   2770  HN  SER A 187      -3.206  10.728  14.313  1.00 93.07           H
ATOM   2771  N   GLN A 188      -0.026  10.862  17.096  1.00 92.32           N
ATOM   2772  CA  GLN A 188       0.749  11.744  17.952  1.00 92.32           C
ATOM   2773  C   GLN A 188       1.990  11.019  18.477  1.00 92.32           C
ATOM   2774  O   GLN A 188       2.135   9.812  18.287  1.00 92.32           O
ATOM   2775  HA  GLN A 188       1.049  12.576  17.314  1.00 92.32           H
ATOM   2776  CB  GLN A 188      -0.103  12.278  19.105  1.00 92.32           C
ATOM   2777 1HB  GLN A 188       0.538  12.758  19.844  1.00 92.32           H
ATOM   2778 2HB  GLN A 188      -0.788  13.040  18.733  1.00 92.32           H
ATOM   2779  CG  GLN A 188      -0.898  11.150  19.766  1.00 92.32           C
ATOM   2780 1HG  GLN A 188      -1.602  10.727  19.050  1.00 92.32           H
ATOM   2781 2HG  GLN A 188      -0.221  10.347  20.060  1.00 92.32           H
ATOM   2782  CD  GLN A 188      -1.655  11.660  20.994  1.00 92.32           C
ATOM   2783  OE1 GLN A 188      -1.226  12.568  21.687  1.00 92.32           O
ATOM   2784  NE2 GLN A 188      -2.802  11.028  21.223  1.00 92.32           N
ATOM   2785 1HE2 GLN A 188      -3.097  10.291  20.615  1.00 92.32           H
ATOM   2786 2HE2 GLN A 188      -3.370  11.290  22.003  1.00 92.32           H
ATOM   2787  HN  GLN A 188       0.038   9.891  17.322  1.00 92.32           H
ATOM   2788  N   ILE A 189       2.853  11.785  19.127  1.00 92.15           N
ATOM   2789  CA  ILE A 189       4.062  11.225  19.706  1.00 92.15           C
ATOM   2790  C   ILE A 189       3.789  10.822  21.157  1.00 92.15           C
ATOM   2791  O   ILE A 189       3.307  11.630  21.949  1.00 92.15           O
ATOM   2792  HA  ILE A 189       4.311  10.328  19.140  1.00 92.15           H
ATOM   2793  CB  ILE A 189       5.232  12.198  19.549  1.00 92.15           C
ATOM   2794  HB  ILE A 189       4.958  13.141  20.021  1.00 92.15           H
ATOM   2795  CG1 ILE A 189       5.505  12.494  18.073  1.00 92.15           C
ATOM   2796 1HG1 ILE A 189       5.867  11.593  17.579  1.00 92.15           H
ATOM   2797 2HG1 ILE A 189       4.576  12.777  17.578  1.00 92.15           H
ATOM   2798  CG2 ILE A 189       6.478  11.678  20.269  1.00 92.15           C
ATOM   2799 1HG2 ILE A 189       6.262  11.561  21.331  1.00 92.15           H
ATOM   2800 2HG2 ILE A 189       6.766  10.715  19.848  1.00 92.15           H
ATOM   2801 3HG2 ILE A 189       7.295  12.389  20.141  1.00 92.15           H
ATOM   2802  CD1 ILE A 189       6.534  13.616  17.919  1.00 92.15           C
ATOM   2803 1HD1 ILE A 189       6.157  14.522  18.393  1.00 92.15           H
ATOM   2804 2HD1 ILE A 189       7.469  13.319  18.394  1.00 92.15           H
ATOM   2805 3HD1 ILE A 189       6.709  13.806  16.860  1.00 92.15           H
ATOM   2806  HN  ILE A 189       2.737  12.769  19.261  1.00 92.15           H
ATOM   2807  N   LYS A 190       4.107   9.572  21.460  1.00 87.86           N
ATOM   2808  CA  LYS A 190       3.977   9.075  22.820  1.00 87.86           C
ATOM   2809  C   LYS A 190       5.369   8.817  23.399  1.00 87.86           C
ATOM   2810  O   LYS A 190       6.195   8.157  22.769  1.00 87.86           O
ATOM   2811  HA  LYS A 190       3.498   9.857  23.409  1.00 87.86           H
ATOM   2812  CB  LYS A 190       3.059   7.852  22.858  1.00 87.86           C
ATOM   2813 1HB  LYS A 190       2.151   8.057  22.290  1.00 87.86           H
ATOM   2814 2HB  LYS A 190       3.551   7.008  22.376  1.00 87.86           H
ATOM   2815  CG  LYS A 190       2.695   7.485  24.297  1.00 87.86           C
ATOM   2816 1HG  LYS A 190       3.603   7.294  24.868  1.00 87.86           H
ATOM   2817 2HG  LYS A 190       2.189   8.324  24.774  1.00 87.86           H
ATOM   2818  CD  LYS A 190       1.792   6.250  24.337  1.00 87.86           C
ATOM   2819 1HD  LYS A 190       0.835   6.480  23.869  1.00 87.86           H
ATOM   2820 2HD  LYS A 190       2.245   5.446  23.757  1.00 87.86           H
ATOM   2821  CE  LYS A 190       1.564   5.783  25.776  1.00 87.86           C
ATOM   2822 1HE  LYS A 190       2.516   5.738  26.305  1.00 87.86           H
ATOM   2823 2HE  LYS A 190       0.939   6.503  26.303  1.00 87.86           H
ATOM   2824  NZ  LYS A 190       0.918   4.451  25.792  1.00 87.86           N
ATOM   2825 1HZ  LYS A 190       1.006   4.044  26.717  1.00 87.86           H
ATOM   2826 2HZ  LYS A 190      -0.064   4.549  25.558  1.00 87.86           H
ATOM   2827 3HZ  LYS A 190       1.369   3.848  25.113  1.00 87.86           H
ATOM   2828  HN  LYS A 190       4.448   8.905  20.798  1.00 87.86           H
ATOM   2829  N   GLU A 191       5.587   9.350  24.592  1.00 84.54           N
ATOM   2830  CA  GLU A 191       6.823   9.093  25.312  1.00 84.54           C
ATOM   2831  C   GLU A 191       6.629   7.945  26.305  1.00 84.54           C
ATOM   2832  O   GLU A 191       5.716   7.979  27.128  1.00 84.54           O
ATOM   2833  HA  GLU A 191       7.548   8.806  24.551  1.00 84.54           H
ATOM   2834  CB  GLU A 191       7.316  10.355  26.023  1.00 84.54           C
ATOM   2835 1HB  GLU A 191       6.487  10.828  26.550  1.00 84.54           H
ATOM   2836 2HB  GLU A 191       8.154  10.107  26.674  1.00 84.54           H
ATOM   2837  CG  GLU A 191       7.841  11.381  25.017  1.00 84.54           C
ATOM   2838 1HG  GLU A 191       8.613  10.926  24.397  1.00 84.54           H
ATOM   2839 2HG  GLU A 191       7.035  11.687  24.349  1.00 84.54           H
ATOM   2840  CD  GLU A 191       8.411  12.608  25.731  1.00 84.54           C
ATOM   2841  OE1 GLU A 191       8.878  13.518  25.012  1.00 84.54           O
ATOM   2842  OE2 GLU A 191       8.368  12.608  26.981  1.00 84.54           O
ATOM   2843  HN  GLU A 191       4.939   9.947  25.065  1.00 84.54           H
ATOM   2844  N   GLU A 192       7.505   6.956  26.195  1.00 76.56           N
ATOM   2845  CA  GLU A 192       7.420   5.784  27.050  1.00 76.56           C
ATOM   2846  C   GLU A 192       8.819   5.340  27.481  1.00 76.56           C
ATOM   2847  O   GLU A 192       9.679   5.081  26.641  1.00 76.56           O
ATOM   2848  HA  GLU A 192       6.847   6.101  27.921  1.00 76.56           H
ATOM   2849  CB  GLU A 192       6.677   4.646  26.347  1.00 76.56           C
ATOM   2850 1HB  GLU A 192       5.639   4.934  26.181  1.00 76.56           H
ATOM   2851 2HB  GLU A 192       7.201   4.375  25.431  1.00 76.56           H
ATOM   2852  CG  GLU A 192       6.651   3.388  27.218  1.00 76.56           C
ATOM   2853 1HG  GLU A 192       7.521   2.770  26.995  1.00 76.56           H
ATOM   2854 2HG  GLU A 192       6.719   3.668  28.269  1.00 76.56           H
ATOM   2855  CD  GLU A 192       5.373   2.583  26.980  1.00 76.56           C
ATOM   2856  OE1 GLU A 192       4.574   2.490  27.937  1.00 76.56           O
ATOM   2857  OE2 GLU A 192       5.223   2.077  25.846  1.00 76.56           O
ATOM   2858  HN  GLU A 192       8.259   6.948  25.539  1.00 76.56           H
ATOM   2859  N   SER A 193       9.004   5.267  28.791  1.00 72.89           N
ATOM   2860  CA  SER A 193      10.249   4.760  29.344  1.00 72.89           C
ATOM   2861  C   SER A 193      11.435   5.508  28.734  1.00 72.89           C
ATOM   2862  O   SER A 193      12.503   4.931  28.537  1.00 72.89           O
ATOM   2863  HA  SER A 193      10.187   4.950  30.416  1.00 72.89           H
ATOM   2864  CB  SER A 193      10.388   3.256  29.101  1.00 72.89           C
ATOM   2865 1HB  SER A 193      11.408   2.945  29.327  1.00 72.89           H
ATOM   2866 2HB  SER A 193       9.731   2.716  29.783  1.00 72.89           H
ATOM   2867  OG  SER A 193      10.070   2.901  27.758  1.00 72.89           O
ATOM   2868  HG  SER A 193      10.832   3.133  27.153  1.00 72.89           H
ATOM   2869  HN  SER A 193       8.323   5.545  29.469  1.00 72.89           H
ATOM   2870  N   GLY A 194      11.208   6.783  28.451  1.00 77.03           N
ATOM   2871  CA  GLY A 194      12.268   7.636  27.940  1.00 77.03           C
ATOM   2872  C   GLY A 194      12.443   7.448  26.432  1.00 77.03           C
ATOM   2873  O   GLY A 194      13.400   7.954  25.847  1.00 77.03           O
ATOM   2874 1HA  GLY A 194      12.035   8.679  28.156  1.00 77.03           H
ATOM   2875 2HA  GLY A 194      13.203   7.406  28.450  1.00 77.03           H
ATOM   2876  HN  GLY A 194      10.322   7.232  28.566  1.00 77.03           H
ATOM   2877  N   ILE A 195      11.505   6.719  25.846  1.00 84.50           N
ATOM   2878  CA  ILE A 195      11.528   6.483  24.412  1.00 84.50           C
ATOM   2879  C   ILE A 195      10.328   7.177  23.766  1.00 84.50           C
ATOM   2880  O   ILE A 195       9.187   6.955  24.169  1.00 84.50           O
ATOM   2881  HA  ILE A 195      12.440   6.934  24.021  1.00 84.50           H
ATOM   2882  CB  ILE A 195      11.603   4.983  24.118  1.00 84.50           C
ATOM   2883  HB  ILE A 195      10.802   4.487  24.665  1.00 84.50           H
ATOM   2884  CG1 ILE A 195      12.924   4.392  24.615  1.00 84.50           C
ATOM   2885 1HG1 ILE A 195      13.734   4.694  23.952  1.00 84.50           H
ATOM   2886 2HG1 ILE A 195      13.155   4.790  25.603  1.00 84.50           H
ATOM   2887  CG2 ILE A 195      11.375   4.704  22.631  1.00 84.50           C
ATOM   2888 1HG2 ILE A 195      10.390   5.068  22.340  1.00 84.50           H
ATOM   2889 2HG2 ILE A 195      12.139   5.214  22.044  1.00 84.50           H
ATOM   2890 3HG2 ILE A 195      11.434   3.631  22.449  1.00 84.50           H
ATOM   2891  CD1 ILE A 195      12.852   2.865  24.679  1.00 84.50           C
ATOM   2892 1HD1 ILE A 195      12.056   2.567  25.362  1.00 84.50           H
ATOM   2893 2HD1 ILE A 195      12.645   2.469  23.685  1.00 84.50           H
ATOM   2894 3HD1 ILE A 195      13.803   2.471  25.036  1.00 84.50           H
ATOM   2895  HN  ILE A 195      10.741   6.295  26.332  1.00 84.50           H
ATOM   2896  N   ALA A 196      10.626   8.003  22.773  1.00 90.49           N
ATOM   2897  CA  ALA A 196       9.581   8.665  22.011  1.00 90.49           C
ATOM   2898  C   ALA A 196       9.099   7.732  20.898  1.00 90.49           C
ATOM   2899  O   ALA A 196       9.905   7.201  20.136  1.00 90.49           O
ATOM   2900  HA  ALA A 196       8.752   8.866  22.689  1.00 90.49           H
ATOM   2901  CB  ALA A 196      10.109   9.995  21.470  1.00 90.49           C
ATOM   2902 1HB  ALA A 196      10.410  10.632  22.302  1.00 90.49           H
ATOM   2903 2HB  ALA A 196      10.967   9.810  20.824  1.00 90.49           H
ATOM   2904 3HB  ALA A 196       9.324  10.491  20.898  1.00 90.49           H
ATOM   2905  HN  ALA A 196      11.559   8.221  22.489  1.00 90.49           H
ATOM   2906  N   ILE A 197       7.787   7.562  20.839  1.00 89.52           N
ATOM   2907  CA  ILE A 197       7.191   6.664  19.864  1.00 89.52           C
ATOM   2908  C   ILE A 197       6.113   7.414  19.079  1.00 89.52           C
ATOM   2909  O   ILE A 197       5.229   8.033  19.668  1.00 89.52           O
ATOM   2910  HA  ILE A 197       7.978   6.366  19.171  1.00 89.52           H
ATOM   2911  CB  ILE A 197       6.683   5.392  20.546  1.00 89.52           C
ATOM   2912  HB  ILE A 197       5.972   5.681  21.321  1.00 89.52           H
ATOM   2913  CG1 ILE A 197       7.827   4.647  21.238  1.00 89.52           C
ATOM   2914 1HG1 ILE A 197       8.543   4.300  20.493  1.00 89.52           H
ATOM   2915 2HG1 ILE A 197       8.361   5.328  21.901  1.00 89.52           H
ATOM   2916  CG2 ILE A 197       5.934   4.500  19.555  1.00 89.52           C
ATOM   2917 1HG2 ILE A 197       5.081   5.044  19.149  1.00 89.52           H
ATOM   2918 2HG2 ILE A 197       6.604   4.217  18.743  1.00 89.52           H
ATOM   2919 3HG2 ILE A 197       5.584   3.603  20.066  1.00 89.52           H
ATOM   2920  CD1 ILE A 197       7.299   3.455  22.039  1.00 89.52           C
ATOM   2921 1HD1 ILE A 197       6.602   3.808  22.799  1.00 89.52           H
ATOM   2922 2HD1 ILE A 197       6.787   2.765  21.369  1.00 89.52           H
ATOM   2923 3HD1 ILE A 197       8.132   2.943  22.520  1.00 89.52           H
ATOM   2924  HN  ILE A 197       7.135   8.023  21.442  1.00 89.52           H
ATOM   2925  N   CYS A 198       6.221   7.332  17.761  1.00 91.89           N
ATOM   2926  CA  CYS A 198       5.157   7.805  16.892  1.00 91.89           C
ATOM   2927  C   CYS A 198       4.080   6.721  16.817  1.00 91.89           C
ATOM   2928  O   CYS A 198       4.303   5.659  16.238  1.00 91.89           O
ATOM   2929  HA  CYS A 198       4.761   8.713  17.347  1.00 91.89           H
ATOM   2930  CB  CYS A 198       5.684   8.182  15.506  1.00 91.89           C
ATOM   2931 1HB  CYS A 198       6.307   9.074  15.575  1.00 91.89           H
ATOM   2932 2HB  CYS A 198       6.315   7.383  15.118  1.00 91.89           H
ATOM   2933  SG  CYS A 198       4.285   8.485  14.365  1.00 91.89           S
ATOM   2934  HN  CYS A 198       7.016   6.953  17.288  1.00 91.89           H
ATOM   2935  N   THR A 199       2.936   7.026  17.413  1.00 91.22           N
ATOM   2936  CA  THR A 199       1.832   6.082  17.440  1.00 91.22           C
ATOM   2937  C   THR A 199       0.502   6.811  17.242  1.00 91.22           C
ATOM   2938  O   THR A 199       0.448   8.039  17.301  1.00 91.22           O
ATOM   2939  HA  THR A 199       1.947   5.394  16.602  1.00 91.22           H
ATOM   2940  CB  THR A 199       1.908   5.303  18.755  1.00 91.22           C
ATOM   2941  HB  THR A 199       2.920   4.940  18.934  1.00 91.22           H
ATOM   2942  OG1 THR A 199       0.908   4.297  18.621  1.00 91.22           O
ATOM   2943  HG1 THR A 199       1.038   3.591  19.317  1.00 91.22           H
ATOM   2944  CG2 THR A 199       1.444   6.132  19.954  1.00 91.22           C
ATOM   2945 1HG2 THR A 199       0.409   6.439  19.805  1.00 91.22           H
ATOM   2946 2HG2 THR A 199       2.074   7.016  20.050  1.00 91.22           H
ATOM   2947 3HG2 THR A 199       1.518   5.533  20.861  1.00 91.22           H
ATOM   2948  HN  THR A 199       2.759   7.898  17.869  1.00 91.22           H
ATOM   2949  N   MET A 200      -0.539   6.025  17.011  1.00 91.31           N
ATOM   2950  CA  MET A 200      -1.897   6.534  17.104  1.00 91.31           C
ATOM   2951  C   MET A 200      -2.445   6.377  18.524  1.00 91.31           C
ATOM   2952  O   MET A 200      -2.200   5.366  19.179  1.00 91.31           O
ATOM   2953  HA  MET A 200      -1.832   7.591  16.846  1.00 91.31           H
ATOM   2954  CB  MET A 200      -2.795   5.776  16.124  1.00 91.31           C
ATOM   2955 1HB  MET A 200      -2.715   4.704  16.306  1.00 91.31           H
ATOM   2956 2HB  MET A 200      -3.836   6.051  16.291  1.00 91.31           H
ATOM   2957  CG  MET A 200      -2.407   6.083  14.676  1.00 91.31           C
ATOM   2958 1HG  MET A 200      -2.311   7.160  14.537  1.00 91.31           H
ATOM   2959 2HG  MET A 200      -1.435   5.644  14.449  1.00 91.31           H
ATOM   2960  SD  MET A 200      -3.642   5.434  13.562  1.00 91.31           S
ATOM   2961  CE  MET A 200      -3.639   3.720  14.061  1.00 91.31           C
ATOM   2962 1HE  MET A 200      -2.644   3.300  13.912  1.00 91.31           H
ATOM   2963 2HE  MET A 200      -3.910   3.647  15.114  1.00 91.31           H
ATOM   2964 3HE  MET A 200      -4.360   3.165  13.461  1.00 91.31           H
ATOM   2965  HN  MET A 200      -0.466   5.058  16.764  1.00 91.31           H
ATOM   2966  N   VAL A 201      -3.175   7.394  18.957  1.00 91.89           N
ATOM   2967  CA  VAL A 201      -3.785   7.369  20.276  1.00 91.89           C
ATOM   2968  C   VAL A 201      -5.277   7.684  20.149  1.00 91.89           C
ATOM   2969  O   VAL A 201      -5.654   8.691  19.551  1.00 91.89           O
ATOM   2970  HA  VAL A 201      -3.672   6.360  20.671  1.00 91.89           H
ATOM   2971  CB  VAL A 201      -3.049   8.330  21.211  1.00 91.89           C
ATOM   2972  HB  VAL A 201      -3.037   9.313  20.741  1.00 91.89           H
ATOM   2973  CG1 VAL A 201      -3.777   8.458  22.550  1.00 91.89           C
ATOM   2974 1HG1 VAL A 201      -4.785   8.839  22.381  1.00 91.89           H
ATOM   2975 2HG1 VAL A 201      -3.834   7.480  23.028  1.00 91.89           H
ATOM   2976 3HG1 VAL A 201      -3.233   9.147  23.196  1.00 91.89           H
ATOM   2977  CG2 VAL A 201      -1.597   7.891  21.416  1.00 91.89           C
ATOM   2978 1HG2 VAL A 201      -1.578   6.893  21.855  1.00 91.89           H
ATOM   2979 2HG2 VAL A 201      -1.083   7.875  20.456  1.00 91.89           H
ATOM   2980 3HG2 VAL A 201      -1.097   8.591  22.085  1.00 91.89           H
ATOM   2981  HN  VAL A 201      -3.352   8.222  18.425  1.00 91.89           H
ATOM   2982  N   TYR A 202      -6.086   6.804  20.721  1.00 91.20           N
ATOM   2983  CA  TYR A 202      -7.528   6.910  20.579  1.00 91.20           C
ATOM   2984  C   TYR A 202      -8.153   7.570  21.810  1.00 91.20           C
ATOM   2985  O   TYR A 202      -7.724   7.324  22.936  1.00 91.20           O
ATOM   2986  HA  TYR A 202      -7.735   7.524  19.702  1.00 91.20           H
ATOM   2987  CB  TYR A 202      -8.047   5.476  20.466  1.00 91.20           C
ATOM   2988 1HB  TYR A 202      -7.708   4.908  21.332  1.00 91.20           H
ATOM   2989 2HB  TYR A 202      -9.136   5.490  20.501  1.00 91.20           H
ATOM   2990  CG  TYR A 202      -7.602   4.752  19.193  1.00 91.20           C
ATOM   2991  CD1 TYR A 202      -8.332   4.889  18.030  1.00 91.20           C
ATOM   2992  HD1 TYR A 202      -9.225   5.513  18.018  1.00 91.20           H
ATOM   2993  CD2 TYR A 202      -6.470   3.962  19.209  1.00 91.20           C
ATOM   2994  HD2 TYR A 202      -5.894   3.853  20.127  1.00 91.20           H
ATOM   2995  CE1 TYR A 202      -7.913   4.208  16.833  1.00 91.20           C
ATOM   2996  HE1 TYR A 202      -8.481   4.307  15.907  1.00 91.20           H
ATOM   2997  CE2 TYR A 202      -6.052   3.280  18.011  1.00 91.20           C
ATOM   2998  HE2 TYR A 202      -5.160   2.653  18.010  1.00 91.20           H
ATOM   2999  CZ  TYR A 202      -6.794   3.437  16.882  1.00 91.20           C
ATOM   3000  OH  TYR A 202      -6.398   2.794  15.751  1.00 91.20           O
ATOM   3001  HH  TYR A 202      -5.692   2.120  15.970  1.00 91.20           H
ATOM   3002  HN  TYR A 202      -5.771   6.032  21.273  1.00 91.20           H
ATOM   3003  N   PRO A 203      -9.174   8.417  21.619  1.00 83.84           N
ATOM   3004  CA  PRO A 203      -9.750   9.168  22.737  1.00 83.84           C
ATOM   3005  C   PRO A 203     -10.494   8.271  23.712  1.00 83.84           C
ATOM   3006  O   PRO A 203     -11.098   7.278  23.310  1.00 83.84           O
ATOM   3007  HA  PRO A 203      -8.959   9.633  23.326  1.00 83.84           H
ATOM   3008  CB  PRO A 203     -10.688  10.168  22.057  1.00 83.84           C
ATOM   3009 1HB  PRO A 203     -11.558  10.387  22.675  1.00 83.84           H
ATOM   3010 2HB  PRO A 203     -10.189  11.118  21.863  1.00 83.84           H
ATOM   3011  CG  PRO A 203     -11.077   9.479  20.780  1.00 83.84           C
ATOM   3012 1HG  PRO A 203     -11.918   8.804  20.937  1.00 83.84           H
ATOM   3013 2HG  PRO A 203     -11.383  10.199  20.021  1.00 83.84           H
ATOM   3014  CD  PRO A 203      -9.853   8.726  20.347  1.00 83.84           C
ATOM   3015 1HD  PRO A 203     -10.112   7.820  19.800  1.00 83.84           H
ATOM   3016 2HD  PRO A 203      -9.223   9.327  19.691  1.00 83.84           H
ATOM   3017  N   SER A 204     -10.431   8.648  24.981  1.00 72.41           N
ATOM   3018  CA  SER A 204     -10.629   7.692  26.057  1.00 72.41           C
ATOM   3019  C   SER A 204     -11.969   6.976  25.880  1.00 72.41           C
ATOM   3020  O   SER A 204     -12.047   5.755  26.011  1.00 72.41           O
ATOM   3021  HA  SER A 204      -9.803   6.985  25.970  1.00 72.41           H
ATOM   3022  CB  SER A 204     -10.570   8.380  27.422  1.00 72.41           C
ATOM   3023 1HB  SER A 204     -10.867   7.673  28.197  1.00 72.41           H
ATOM   3024 2HB  SER A 204      -9.543   8.674  27.636  1.00 72.41           H
ATOM   3025  OG  SER A 204     -11.413   9.527  27.479  1.00 72.41           O
ATOM   3026  HG  SER A 204     -12.360   9.248  27.640  1.00 72.41           H
ATOM   3027  HN  SER A 204     -10.248   9.586  25.277  1.00 72.41           H
ATOM   3028  N   ASP A 205     -12.992   7.766  25.586  1.00 73.56           N
ATOM   3029  CA  ASP A 205     -14.353   7.386  25.926  1.00 73.56           C
ATOM   3030  C   ASP A 205     -14.730   6.118  25.158  1.00 73.56           C
ATOM   3031  O   ASP A 205     -15.161   5.132  25.754  1.00 73.56           O
ATOM   3032  HA  ASP A 205     -14.347   7.234  27.005  1.00 73.56           H
ATOM   3033  CB  ASP A 205     -15.344   8.486  25.539  1.00 73.56           C
ATOM   3034 1HB  ASP A 205     -15.242   8.716  24.478  1.00 73.56           H
ATOM   3035 2HB  ASP A 205     -16.363   8.131  25.691  1.00 73.56           H
ATOM   3036  CG  ASP A 205     -15.109   9.752  26.365  1.00 73.56           C
ATOM   3037  OD1 ASP A 205     -14.335   9.656  27.342  1.00 73.56           O
ATOM   3038  OD2 ASP A 205     -15.708  10.786  26.001  1.00 73.56           O
ATOM   3039  HN  ASP A 205     -12.902   8.649  25.126  1.00 73.56           H
ATOM   3040  N   GLU A 206     -14.554   6.184  23.846  1.00 84.33           N
ATOM   3041  CA  GLU A 206     -14.865   5.051  22.992  1.00 84.33           C
ATOM   3042  C   GLU A 206     -13.602   4.561  22.280  1.00 84.33           C
ATOM   3043  O   GLU A 206     -13.668   4.086  21.147  1.00 84.33           O
ATOM   3044  HA  GLU A 206     -15.235   4.275  23.662  1.00 84.33           H
ATOM   3045  CB  GLU A 206     -15.959   5.407  21.984  1.00 84.33           C
ATOM   3046 1HB  GLU A 206     -15.686   6.319  21.453  1.00 84.33           H
ATOM   3047 2HB  GLU A 206     -16.139   4.560  21.322  1.00 84.33           H
ATOM   3048  CG  GLU A 206     -17.286   5.690  22.692  1.00 84.33           C
ATOM   3049 1HG  GLU A 206     -17.217   5.384  23.736  1.00 84.33           H
ATOM   3050 2HG  GLU A 206     -17.483   6.762  22.687  1.00 84.33           H
ATOM   3051  CD  GLU A 206     -18.439   4.950  22.012  1.00 84.33           C
ATOM   3052  OE1 GLU A 206     -19.266   4.382  22.757  1.00 84.33           O
ATOM   3053  OE2 GLU A 206     -18.467   4.969  20.762  1.00 84.33           O
ATOM   3054  HN  GLU A 206     -14.207   6.991  23.368  1.00 84.33           H
ATOM   3055  N   SER A 207     -12.481   4.694  22.973  1.00 89.12           N
ATOM   3056  CA  SER A 207     -11.190   4.411  22.370  1.00 89.12           C
ATOM   3057  C   SER A 207     -11.210   3.027  21.717  1.00 89.12           C
ATOM   3058  O   SER A 207     -10.797   2.873  20.568  1.00 89.12           O
ATOM   3059  HA  SER A 207     -11.046   5.187  21.618  1.00 89.12           H
ATOM   3060  CB  SER A 207     -10.068   4.491  23.407  1.00 89.12           C
ATOM   3061 1HB  SER A 207      -9.167   4.030  23.003  1.00 89.12           H
ATOM   3062 2HB  SER A 207      -9.830   5.537  23.603  1.00 89.12           H
ATOM   3063  OG  SER A 207     -10.422   3.849  24.628  1.00 89.12           O
ATOM   3064  HG  SER A 207     -10.720   4.529  25.299  1.00 89.12           H
ATOM   3065  HN  SER A 207     -12.446   4.989  23.928  1.00 89.12           H
ATOM   3066  N   THR A 208     -11.694   2.056  22.477  1.00 89.63           N
ATOM   3067  CA  THR A 208     -11.630   0.669  22.049  1.00 89.63           C
ATOM   3068  C   THR A 208     -12.500   0.452  20.809  1.00 89.63           C
ATOM   3069  O   THR A 208     -12.096  -0.240  19.877  1.00 89.63           O
ATOM   3070  HA  THR A 208     -10.603   0.444  21.763  1.00 89.63           H
ATOM   3071  CB  THR A 208     -12.033  -0.210  23.235  1.00 89.63           C
ATOM   3072  HB  THR A 208     -11.999  -1.266  22.966  1.00 89.63           H
ATOM   3073  OG1 THR A 208     -13.314   0.286  23.616  1.00 89.63           O
ATOM   3074  HG1 THR A 208     -13.785  -0.387  24.186  1.00 89.63           H
ATOM   3075  CG2 THR A 208     -11.159   0.031  24.467  1.00 89.63           C
ATOM   3076 1HG2 THR A 208     -11.246   1.073  24.776  1.00 89.63           H
ATOM   3077 2HG2 THR A 208     -10.119  -0.190  24.223  1.00 89.63           H
ATOM   3078 3HG2 THR A 208     -11.487  -0.618  25.279  1.00 89.63           H
ATOM   3079  HN  THR A 208     -12.123   2.204  23.368  1.00 89.63           H
ATOM   3080  N   LYS A 209     -13.678   1.057  20.839  1.00 91.37           N
ATOM   3081  CA  LYS A 209     -14.600   0.955  19.721  1.00 91.37           C
ATOM   3082  C   LYS A 209     -13.960   1.577  18.478  1.00 91.37           C
ATOM   3083  O   LYS A 209     -14.016   1.002  17.393  1.00 91.37           O
ATOM   3084  HA  LYS A 209     -14.766  -0.105  19.529  1.00 91.37           H
ATOM   3085  CB  LYS A 209     -15.955   1.566  20.086  1.00 91.37           C
ATOM   3086 1HB  LYS A 209     -15.811   2.573  20.478  1.00 91.37           H
ATOM   3087 2HB  LYS A 209     -16.570   1.658  19.190  1.00 91.37           H
ATOM   3088  CG  LYS A 209     -16.682   0.708  21.123  1.00 91.37           C
ATOM   3089 1HG  LYS A 209     -16.762  -0.317  20.761  1.00 91.37           H
ATOM   3090 2HG  LYS A 209     -16.100   0.676  22.045  1.00 91.37           H
ATOM   3091  CD  LYS A 209     -18.078   1.263  21.413  1.00 91.37           C
ATOM   3092 1HD  LYS A 209     -18.010   2.326  21.642  1.00 91.37           H
ATOM   3093 2HD  LYS A 209     -18.702   1.167  20.525  1.00 91.37           H
ATOM   3094  CE  LYS A 209     -18.729   0.524  22.584  1.00 91.37           C
ATOM   3095 1HE  LYS A 209     -18.947  -0.505  22.297  1.00 91.37           H
ATOM   3096 2HE  LYS A 209     -18.036   0.480  23.425  1.00 91.37           H
ATOM   3097  NZ  LYS A 209     -19.977   1.205  22.997  1.00 91.37           N
ATOM   3098 1HZ  LYS A 209     -20.375   0.725  23.796  1.00 91.37           H
ATOM   3099 2HZ  LYS A 209     -19.770   2.166  23.247  1.00 91.37           H
ATOM   3100 3HZ  LYS A 209     -20.639   1.190  22.229  1.00 91.37           H
ATOM   3101  HN  LYS A 209     -14.005   1.608  21.607  1.00 91.37           H
ATOM   3102  N   LEU A 210     -13.366   2.744  18.680  1.00 92.37           N
ATOM   3103  CA  LEU A 210     -12.805   3.500  17.572  1.00 92.37           C
ATOM   3104  C   LEU A 210     -11.671   2.695  16.934  1.00 92.37           C
ATOM   3105  O   LEU A 210     -11.611   2.561  15.713  1.00 92.37           O
ATOM   3106  HA  LEU A 210     -13.595   3.630  16.832  1.00 92.37           H
ATOM   3107  CB  LEU A 210     -12.383   4.896  18.035  1.00 92.37           C
ATOM   3108 1HB  LEU A 210     -13.245   5.380  18.494  1.00 92.37           H
ATOM   3109 2HB  LEU A 210     -11.627   4.786  18.812  1.00 92.37           H
ATOM   3110  CG  LEU A 210     -11.830   5.823  16.951  1.00 92.37           C
ATOM   3111  HG  LEU A 210     -11.001   5.316  16.458  1.00 92.37           H
ATOM   3112  CD1 LEU A 210     -12.886   6.106  15.880  1.00 92.37           C
ATOM   3113 1HD1 LEU A 210     -13.193   5.169  15.416  1.00 92.37           H
ATOM   3114 2HD1 LEU A 210     -13.751   6.584  16.341  1.00 92.37           H
ATOM   3115 3HD1 LEU A 210     -12.467   6.768  15.122  1.00 92.37           H
ATOM   3116  CD2 LEU A 210     -11.274   7.110  17.562  1.00 92.37           C
ATOM   3117 1HD2 LEU A 210     -12.068   7.632  18.096  1.00 92.37           H
ATOM   3118 2HD2 LEU A 210     -10.470   6.865  18.256  1.00 92.37           H
ATOM   3119 3HD2 LEU A 210     -10.887   7.751  16.769  1.00 92.37           H
ATOM   3120  HN  LEU A 210     -13.265   3.173  19.578  1.00 92.37           H
ATOM   3121  N   LYS A 211     -10.800   2.180  17.790  1.00 92.25           N
ATOM   3122  CA  LYS A 211      -9.683   1.374  17.326  1.00 92.25           C
ATOM   3123  C   LYS A 211     -10.214   0.208  16.490  1.00 92.25           C
ATOM   3124  O   LYS A 211      -9.753  -0.020  15.372  1.00 92.25           O
ATOM   3125  HA  LYS A 211      -9.067   2.005  16.686  1.00 92.25           H
ATOM   3126  CB  LYS A 211      -8.811   0.938  18.505  1.00 92.25           C
ATOM   3127 1HB  LYS A 211      -8.388   1.815  18.994  1.00 92.25           H
ATOM   3128 2HB  LYS A 211      -9.425   0.426  19.247  1.00 92.25           H
ATOM   3129  CG  LYS A 211      -7.685   0.012  18.042  1.00 92.25           C
ATOM   3130 1HG  LYS A 211      -8.099  -0.953  17.750  1.00 92.25           H
ATOM   3131 2HG  LYS A 211      -7.205   0.432  17.158  1.00 92.25           H
ATOM   3132  CD  LYS A 211      -6.647  -0.186  19.148  1.00 92.25           C
ATOM   3133 1HD  LYS A 211      -6.303   0.785  19.507  1.00 92.25           H
ATOM   3134 2HD  LYS A 211      -7.106  -0.694  19.996  1.00 92.25           H
ATOM   3135  CE  LYS A 211      -5.455  -1.001  18.643  1.00 92.25           C
ATOM   3136 1HE  LYS A 211      -5.784  -2.002  18.364  1.00 92.25           H
ATOM   3137 2HE  LYS A 211      -5.045  -0.538  17.745  1.00 92.25           H
ATOM   3138  NZ  LYS A 211      -4.408  -1.089  19.685  1.00 92.25           N
ATOM   3139 1HZ  LYS A 211      -3.544  -1.419  19.269  1.00 92.25           H
ATOM   3140 2HZ  LYS A 211      -4.258  -0.172  20.092  1.00 92.25           H
ATOM   3141 3HZ  LYS A 211      -4.704  -1.735  20.408  1.00 92.25           H
ATOM   3142  HN  LYS A 211     -10.848   2.306  18.780  1.00 92.25           H
ATOM   3143  N   SER A 212     -11.177  -0.500  17.063  1.00 91.98           N
ATOM   3144  CA  SER A 212     -11.723  -1.681  16.417  1.00 91.98           C
ATOM   3145  C   SER A 212     -12.295  -1.311  15.047  1.00 91.98           C
ATOM   3146  O   SER A 212     -12.104  -2.038  14.074  1.00 91.98           O
ATOM   3147  HA  SER A 212     -10.882  -2.366  16.308  1.00 91.98           H
ATOM   3148  CB  SER A 212     -12.802  -2.333  17.284  1.00 91.98           C
ATOM   3149 1HB  SER A 212     -13.599  -1.614  17.474  1.00 91.98           H
ATOM   3150 2HB  SER A 212     -13.249  -3.167  16.741  1.00 91.98           H
ATOM   3151  OG  SER A 212     -12.280  -2.801  18.524  1.00 91.98           O
ATOM   3152  HG  SER A 212     -12.309  -2.069  19.205  1.00 91.98           H
ATOM   3153  HN  SER A 212     -11.581  -0.279  17.951  1.00 91.98           H
ATOM   3154  N   ALA A 213     -12.984  -0.180  15.015  1.00 92.47           N
ATOM   3155  CA  ALA A 213     -13.622   0.273  13.791  1.00 92.47           C
ATOM   3156  C   ALA A 213     -12.547   0.606  12.754  1.00 92.47           C
ATOM   3157  O   ALA A 213     -12.649   0.201  11.597  1.00 92.47           O
ATOM   3158  HA  ALA A 213     -14.237  -0.544  13.414  1.00 92.47           H
ATOM   3159  CB  ALA A 213     -14.526   1.469  14.098  1.00 92.47           C
ATOM   3160 1HB  ALA A 213     -15.289   1.172  14.817  1.00 92.47           H
ATOM   3161 2HB  ALA A 213     -13.928   2.278  14.517  1.00 92.47           H
ATOM   3162 3HB  ALA A 213     -15.004   1.809  13.179  1.00 92.47           H
ATOM   3163  HN  ALA A 213     -13.110   0.421  15.804  1.00 92.47           H
ATOM   3164  N   VAL A 214     -11.541   1.341  13.206  1.00 90.38           N
ATOM   3165  CA  VAL A 214     -10.484   1.790  12.316  1.00 90.38           C
ATOM   3166  C   VAL A 214      -9.753   0.574  11.744  1.00 90.38           C
ATOM   3167  O   VAL A 214      -9.415   0.548  10.562  1.00 90.38           O
ATOM   3168  HA  VAL A 214     -10.953   2.335  11.497  1.00 90.38           H
ATOM   3169  CB  VAL A 214      -9.553   2.754  13.055  1.00 90.38           C
ATOM   3170  HB  VAL A 214      -9.265   2.286  13.996  1.00 90.38           H
ATOM   3171  CG1 VAL A 214      -8.279   3.011  12.248  1.00 90.38           C
ATOM   3172 1HG1 VAL A 214      -7.753   2.070  12.090  1.00 90.38           H
ATOM   3173 2HG1 VAL A 214      -8.541   3.448  11.285  1.00 90.38           H
ATOM   3174 3HG1 VAL A 214      -7.635   3.700  12.796  1.00 90.38           H
ATOM   3175  CG2 VAL A 214     -10.270   4.066  13.382  1.00 90.38           C
ATOM   3176 1HG2 VAL A 214     -10.601   4.539  12.457  1.00 90.38           H
ATOM   3177 2HG2 VAL A 214     -11.134   3.860  14.014  1.00 90.38           H
ATOM   3178 3HG2 VAL A 214      -9.586   4.733  13.906  1.00 90.38           H
ATOM   3179  HN  VAL A 214     -11.443   1.628  14.159  1.00 90.38           H
ATOM   3180  N   LEU A 215      -9.532  -0.404  12.610  1.00 90.93           N
ATOM   3181  CA  LEU A 215      -8.840  -1.617  12.207  1.00 90.93           C
ATOM   3182  C   LEU A 215      -9.681  -2.357  11.165  1.00 90.93           C
ATOM   3183  O   LEU A 215      -9.160  -2.798  10.142  1.00 90.93           O
ATOM   3184  HA  LEU A 215      -7.900  -1.318  11.743  1.00 90.93           H
ATOM   3185  CB  LEU A 215      -8.491  -2.466  13.431  1.00 90.93           C
ATOM   3186 1HB  LEU A 215      -9.293  -2.361  14.162  1.00 90.93           H
ATOM   3187 2HB  LEU A 215      -8.471  -3.513  13.129  1.00 90.93           H
ATOM   3188  CG  LEU A 215      -7.165  -2.137  14.120  1.00 90.93           C
ATOM   3189  HG  LEU A 215      -7.007  -1.060  14.060  1.00 90.93           H
ATOM   3190  CD1 LEU A 215      -7.211  -2.506  15.604  1.00 90.93           C
ATOM   3191 1HD1 LEU A 215      -8.007  -1.945  16.093  1.00 90.93           H
ATOM   3192 2HD1 LEU A 215      -7.403  -3.574  15.707  1.00 90.93           H
ATOM   3193 3HD1 LEU A 215      -6.256  -2.262  16.069  1.00 90.93           H
ATOM   3194  CD2 LEU A 215      -5.992  -2.806  13.399  1.00 90.93           C
ATOM   3195 1HD2 LEU A 215      -6.131  -3.887  13.406  1.00 90.93           H
ATOM   3196 2HD2 LEU A 215      -5.949  -2.452  12.369  1.00 90.93           H
ATOM   3197 3HD2 LEU A 215      -5.062  -2.556  13.909  1.00 90.93           H
ATOM   3198  HN  LEU A 215      -9.815  -0.378  13.568  1.00 90.93           H
ATOM   3199  N   THR A 216     -10.967  -2.470  11.462  1.00 92.12           N
ATOM   3200  CA  THR A 216     -11.880  -3.175  10.577  1.00 92.12           C
ATOM   3201  C   THR A 216     -11.871  -2.540   9.186  1.00 92.12           C
ATOM   3202  O   THR A 216     -11.826  -3.244   8.178  1.00 92.12           O
ATOM   3203  HA  THR A 216     -11.525  -4.200  10.463  1.00 92.12           H
ATOM   3204  CB  THR A 216     -13.262  -3.183  11.233  1.00 92.12           C
ATOM   3205  HB  THR A 216     -13.654  -2.170  11.328  1.00 92.12           H
ATOM   3206  OG1 THR A 216     -13.061  -3.882  12.459  1.00 92.12           O
ATOM   3207  HG1 THR A 216     -12.995  -3.232  13.216  1.00 92.12           H
ATOM   3208  CG2 THR A 216     -14.267  -4.049  10.471  1.00 92.12           C
ATOM   3209 1HG2 THR A 216     -13.907  -5.077  10.435  1.00 92.12           H
ATOM   3210 2HG2 THR A 216     -14.379  -3.667   9.456  1.00 92.12           H
ATOM   3211 3HG2 THR A 216     -15.231  -4.019  10.979  1.00 92.12           H
ATOM   3212  HN  THR A 216     -11.387  -2.091  12.287  1.00 92.12           H
ATOM   3213  N   LEU A 217     -11.915  -1.216   9.174  1.00 88.62           N
ATOM   3214  CA  LEU A 217     -11.940  -0.478   7.922  1.00 88.62           C
ATOM   3215  C   LEU A 217     -10.686  -0.814   7.113  1.00 88.62           C
ATOM   3216  O   LEU A 217     -10.757  -1.003   5.900  1.00 88.62           O
ATOM   3217  HA  LEU A 217     -12.812  -0.815   7.362  1.00 88.62           H
ATOM   3218  CB  LEU A 217     -12.120   1.018   8.185  1.00 88.62           C
ATOM   3219 1HB  LEU A 217     -13.001   1.153   8.812  1.00 88.62           H
ATOM   3220 2HB  LEU A 217     -11.263   1.371   8.759  1.00 88.62           H
ATOM   3221  CG  LEU A 217     -12.268   1.904   6.946  1.00 88.62           C
ATOM   3222  HG  LEU A 217     -11.437   1.692   6.274  1.00 88.62           H
ATOM   3223  CD1 LEU A 217     -13.557   1.576   6.189  1.00 88.62           C
ATOM   3224 1HD1 LEU A 217     -13.537   0.533   5.873  1.00 88.62           H
ATOM   3225 2HD1 LEU A 217     -14.414   1.742   6.842  1.00 88.62           H
ATOM   3226 3HD1 LEU A 217     -13.637   2.220   5.313  1.00 88.62           H
ATOM   3227  CD2 LEU A 217     -12.183   3.385   7.318  1.00 88.62           C
ATOM   3228 1HD2 LEU A 217     -12.979   3.630   8.020  1.00 88.62           H
ATOM   3229 2HD2 LEU A 217     -11.216   3.589   7.779  1.00 88.62           H
ATOM   3230 3HD2 LEU A 217     -12.291   3.992   6.419  1.00 88.62           H
ATOM   3231  HN  LEU A 217     -11.934  -0.650   9.998  1.00 88.62           H
ATOM   3232  N   LYS A 218      -9.565  -0.879   7.817  1.00 86.11           N
ATOM   3233  CA  LYS A 218      -8.289  -1.136   7.172  1.00 86.11           C
ATOM   3234  C   LYS A 218      -8.318  -2.524   6.529  1.00 86.11           C
ATOM   3235  O   LYS A 218      -7.817  -2.709   5.421  1.00 86.11           O
ATOM   3236  HA  LYS A 218      -8.166  -0.393   6.384  1.00 86.11           H
ATOM   3237  CB  LYS A 218      -7.139  -0.941   8.162  1.00 86.11           C
ATOM   3238 1HB  LYS A 218      -7.375  -1.439   9.103  1.00 86.11           H
ATOM   3239 2HB  LYS A 218      -6.235  -1.410   7.772  1.00 86.11           H
ATOM   3240  CG  LYS A 218      -6.880   0.545   8.417  1.00 86.11           C
ATOM   3241 1HG  LYS A 218      -6.454   1.002   7.524  1.00 86.11           H
ATOM   3242 2HG  LYS A 218      -7.824   1.053   8.615  1.00 86.11           H
ATOM   3243  CD  LYS A 218      -5.930   0.741   9.600  1.00 86.11           C
ATOM   3244 1HD  LYS A 218      -6.330   0.237  10.479  1.00 86.11           H
ATOM   3245 2HD  LYS A 218      -4.968   0.281   9.378  1.00 86.11           H
ATOM   3246  CE  LYS A 218      -5.732   2.228   9.903  1.00 86.11           C
ATOM   3247 1HE  LYS A 218      -5.438   2.754   8.996  1.00 86.11           H
ATOM   3248 2HE  LYS A 218      -6.674   2.666  10.234  1.00 86.11           H
ATOM   3249  NZ  LYS A 218      -4.700   2.411  10.947  1.00 86.11           N
ATOM   3250 1HZ  LYS A 218      -4.631   3.394  11.186  1.00 86.11           H
ATOM   3251 2HZ  LYS A 218      -4.955   1.880  11.773  1.00 86.11           H
ATOM   3252 3HZ  LYS A 218      -3.805   2.084  10.599  1.00 86.11           H
ATOM   3253  HN  LYS A 218      -9.521  -0.759   8.809  1.00 86.11           H
ATOM   3254  N   VAL A 219      -8.911  -3.463   7.251  1.00 87.76           N
ATOM   3255  CA  VAL A 219      -8.953  -4.842   6.795  1.00 87.76           C
ATOM   3256  C   VAL A 219      -9.824  -4.934   5.540  1.00 87.76           C
ATOM   3257  O   VAL A 219      -9.450  -5.586   4.567  1.00 87.76           O
ATOM   3258  HA  VAL A 219      -7.935  -5.135   6.537  1.00 87.76           H
ATOM   3259  CB  VAL A 219      -9.436  -5.753   7.926  1.00 87.76           C
ATOM   3260  HB  VAL A 219     -10.351  -5.323   8.334  1.00 87.76           H
ATOM   3261  CG1 VAL A 219      -9.768  -7.151   7.400  1.00 87.76           C
ATOM   3262 1HG1 VAL A 219     -10.554  -7.080   6.648  1.00 87.76           H
ATOM   3263 2HG1 VAL A 219      -8.876  -7.592   6.953  1.00 87.76           H
ATOM   3264 3HG1 VAL A 219     -10.109  -7.777   8.224  1.00 87.76           H
ATOM   3265  CG2 VAL A 219      -8.405  -5.821   9.054  1.00 87.76           C
ATOM   3266 1HG2 VAL A 219      -7.466  -6.215   8.664  1.00 87.76           H
ATOM   3267 2HG2 VAL A 219      -8.240  -4.821   9.456  1.00 87.76           H
ATOM   3268 3HG2 VAL A 219      -8.774  -6.474   9.844  1.00 87.76           H
ATOM   3269  HN  VAL A 219      -9.356  -3.295   8.131  1.00 87.76           H
ATOM   3270  N   ILE A 220     -10.969  -4.271   5.604  1.00 87.99           N
ATOM   3271  CA  ILE A 220     -11.939  -4.346   4.524  1.00 87.99           C
ATOM   3272  C   ILE A 220     -11.348  -3.701   3.269  1.00 87.99           C
ATOM   3273  O   ILE A 220     -11.297  -4.326   2.211  1.00 87.99           O
ATOM   3274  HA  ILE A 220     -12.118  -5.401   4.319  1.00 87.99           H
ATOM   3275  CB  ILE A 220     -13.273  -3.737   4.959  1.00 87.99           C
ATOM   3276  HB  ILE A 220     -13.073  -2.772   5.426  1.00 87.99           H
ATOM   3277  CG1 ILE A 220     -13.960  -4.613   6.009  1.00 87.99           C
ATOM   3278 1HG1 ILE A 220     -14.265  -5.557   5.557  1.00 87.99           H
ATOM   3279 2HG1 ILE A 220     -13.254  -4.853   6.804  1.00 87.99           H
ATOM   3280  CG2 ILE A 220     -14.176  -3.476   3.752  1.00 87.99           C
ATOM   3281 1HG2 ILE A 220     -13.681  -2.783   3.071  1.00 87.99           H
ATOM   3282 2HG2 ILE A 220     -14.372  -4.415   3.235  1.00 87.99           H
ATOM   3283 3HG2 ILE A 220     -15.118  -3.043   4.089  1.00 87.99           H
ATOM   3284  CD1 ILE A 220     -15.181  -3.906   6.599  1.00 87.99           C
ATOM   3285 1HD1 ILE A 220     -14.869  -2.974   7.072  1.00 87.99           H
ATOM   3286 2HD1 ILE A 220     -15.895  -3.689   5.805  1.00 87.99           H
ATOM   3287 3HD1 ILE A 220     -15.650  -4.550   7.343  1.00 87.99           H
ATOM   3288  HN  ILE A 220     -11.238  -3.692   6.374  1.00 87.99           H
ATOM   3289  N   LEU A 221     -10.917  -2.458   3.428  1.00 82.33           N
ATOM   3290  CA  LEU A 221     -10.498  -1.660   2.288  1.00 82.33           C
ATOM   3291  C   LEU A 221      -9.109  -2.115   1.835  1.00 82.33           C
ATOM   3292  O   LEU A 221      -8.710  -1.865   0.699  1.00 82.33           O
ATOM   3293  HA  LEU A 221     -11.204  -1.849   1.480  1.00 82.33           H
ATOM   3294  CB  LEU A 221     -10.579  -0.169   2.620  1.00 82.33           C
ATOM   3295 1HB  LEU A 221      -9.983   0.017   3.514  1.00 82.33           H
ATOM   3296 2HB  LEU A 221     -10.115   0.390   1.807  1.00 82.33           H
ATOM   3297  CG  LEU A 221     -11.983   0.392   2.851  1.00 82.33           C
ATOM   3298  HG  LEU A 221     -12.410  -0.104   3.723  1.00 82.33           H
ATOM   3299  CD1 LEU A 221     -11.932   1.889   3.164  1.00 82.33           C
ATOM   3300 1HD1 LEU A 221     -11.338   2.052   4.063  1.00 82.33           H
ATOM   3301 2HD1 LEU A 221     -11.477   2.419   2.327  1.00 82.33           H
ATOM   3302 3HD1 LEU A 221     -12.943   2.262   3.324  1.00 82.33           H
ATOM   3303  CD2 LEU A 221     -12.898   0.086   1.664  1.00 82.33           C
ATOM   3304 1HD2 LEU A 221     -12.486   0.537   0.762  1.00 82.33           H
ATOM   3305 2HD2 LEU A 221     -12.971  -0.994   1.530  1.00 82.33           H
ATOM   3306 3HD2 LEU A 221     -13.890   0.495   1.854  1.00 82.33           H
ATOM   3307  HN  LEU A 221     -10.852  -1.998   4.313  1.00 82.33           H
ATOM   3308  N   GLY A 222      -8.411  -2.775   2.747  1.00 75.11           N
ATOM   3309  CA  GLY A 222      -7.001  -3.063   2.547  1.00 75.11           C
ATOM   3310  C   GLY A 222      -6.811  -4.403   1.832  1.00 75.11           C
ATOM   3311  O   GLY A 222      -5.876  -4.565   1.049  1.00 75.11           O
ATOM   3312 1HA  GLY A 222      -6.544  -2.266   1.961  1.00 75.11           H
ATOM   3313 2HA  GLY A 222      -6.490  -3.084   3.509  1.00 75.11           H
ATOM   3314  HN  GLY A 222      -8.793  -3.111   3.608  1.00 75.11           H
ATOM   3315  N   PHE A 223      -7.712  -5.328   2.128  1.00 75.72           N
ATOM   3316  CA  PHE A 223      -7.581  -6.687   1.631  1.00 75.72           C
ATOM   3317  C   PHE A 223      -8.805  -7.091   0.807  1.00 75.72           C
ATOM   3318  O   PHE A 223      -8.704  -7.297  -0.401  1.00 75.72           O
ATOM   3319  HA  PHE A 223      -6.694  -6.715   0.998  1.00 75.72           H
ATOM   3320  CB  PHE A 223      -7.478  -7.602   2.853  1.00 75.72           C
ATOM   3321 1HB  PHE A 223      -6.679  -7.239   3.499  1.00 75.72           H
ATOM   3322 2HB  PHE A 223      -8.404  -7.535   3.423  1.00 75.72           H
ATOM   3323  CG  PHE A 223      -7.212  -9.069   2.511  1.00 75.72           C
ATOM   3324  CD1 PHE A 223      -8.134 -10.018   2.824  1.00 75.72           C
ATOM   3325  HD1 PHE A 223      -9.063  -9.734   3.319  1.00 75.72           H
ATOM   3326  CD2 PHE A 223      -6.053  -9.424   1.893  1.00 75.72           C
ATOM   3327  HD2 PHE A 223      -5.314  -8.663   1.642  1.00 75.72           H
ATOM   3328  CE1 PHE A 223      -7.887 -11.380   2.507  1.00 75.72           C
ATOM   3329  HE1 PHE A 223      -8.626 -12.141   2.758  1.00 75.72           H
ATOM   3330  CE2 PHE A 223      -5.806 -10.786   1.576  1.00 75.72           C
ATOM   3331  HE2 PHE A 223      -4.878 -11.071   1.081  1.00 75.72           H
ATOM   3332  CZ  PHE A 223      -6.728 -11.735   1.889  1.00 75.72           C
ATOM   3333  HZ  PHE A 223      -6.539 -12.781   1.645  1.00 75.72           H
ATOM   3334  HN  PHE A 223      -8.519  -5.161   2.694  1.00 75.72           H
ATOM   3335  N   PHE A 224      -9.934  -7.191   1.494  1.00 82.57           N
ATOM   3336  CA  PHE A 224     -11.089  -7.875   0.939  1.00 82.57           C
ATOM   3337  C   PHE A 224     -11.586  -7.172  -0.326  1.00 82.57           C
ATOM   3338  O   PHE A 224     -11.831  -7.817  -1.344  1.00 82.57           O
ATOM   3339  HA  PHE A 224     -10.777  -8.889   0.690  1.00 82.57           H
ATOM   3340  CB  PHE A 224     -12.190  -7.827   2.001  1.00 82.57           C
ATOM   3341 1HB  PHE A 224     -12.177  -6.847   2.479  1.00 82.57           H
ATOM   3342 2HB  PHE A 224     -13.158  -7.929   1.511  1.00 82.57           H
ATOM   3343  CG  PHE A 224     -12.064  -8.906   3.077  1.00 82.57           C
ATOM   3344  CD1 PHE A 224     -12.468 -10.178   2.816  1.00 82.57           C
ATOM   3345  HD1 PHE A 224     -12.882 -10.428   1.839  1.00 82.57           H
ATOM   3346  CD2 PHE A 224     -11.547  -8.594   4.296  1.00 82.57           C
ATOM   3347  HD2 PHE A 224     -11.223  -7.575   4.506  1.00 82.57           H
ATOM   3348  CE1 PHE A 224     -12.351 -11.180   3.815  1.00 82.57           C
ATOM   3349  HE1 PHE A 224     -12.675 -12.199   3.605  1.00 82.57           H
ATOM   3350  CE2 PHE A 224     -11.430  -9.596   5.295  1.00 82.57           C
ATOM   3351  HE2 PHE A 224     -11.015  -9.346   6.272  1.00 82.57           H
ATOM   3352  CZ  PHE A 224     -11.834 -10.868   5.034  1.00 82.57           C
ATOM   3353  HZ  PHE A 224     -11.744 -11.637   5.801  1.00 82.57           H
ATOM   3354  HN  PHE A 224     -10.065  -6.817   2.412  1.00 82.57           H
ATOM   3355  N   LEU A 225     -11.721  -5.858  -0.220  1.00 79.97           N
ATOM   3356  CA  LEU A 225     -12.255  -5.069  -1.318  1.00 79.97           C
ATOM   3357  C   LEU A 225     -11.374  -5.261  -2.554  1.00 79.97           C
ATOM   3358  O   LEU A 225     -11.874  -5.559  -3.637  1.00 79.97           O
ATOM   3359  HA  LEU A 225     -13.251  -5.452  -1.541  1.00 79.97           H
ATOM   3360  CB  LEU A 225     -12.416  -3.607  -0.898  1.00 79.97           C
ATOM   3361 1HB  LEU A 225     -13.077  -3.568  -0.033  1.00 79.97           H
ATOM   3362 2HB  LEU A 225     -11.444  -3.234  -0.574  1.00 79.97           H
ATOM   3363  CG  LEU A 225     -12.964  -2.659  -1.967  1.00 79.97           C
ATOM   3364  HG  LEU A 225     -12.364  -2.778  -2.869  1.00 79.97           H
ATOM   3365  CD1 LEU A 225     -14.405  -3.019  -2.332  1.00 79.97           C
ATOM   3366 1HD1 LEU A 225     -14.439  -4.038  -2.718  1.00 79.97           H
ATOM   3367 2HD1 LEU A 225     -15.034  -2.946  -1.444  1.00 79.97           H
ATOM   3368 3HD1 LEU A 225     -14.771  -2.330  -3.093  1.00 79.97           H
ATOM   3369  CD2 LEU A 225     -12.831  -1.200  -1.526  1.00 79.97           C
ATOM   3370 1HD2 LEU A 225     -13.391  -1.047  -0.603  1.00 79.97           H
ATOM   3371 2HD2 LEU A 225     -11.780  -0.966  -1.357  1.00 79.97           H
ATOM   3372 3HD2 LEU A 225     -13.229  -0.548  -2.304  1.00 79.97           H
ATOM   3373  HN  LEU A 225     -11.472  -5.334   0.595  1.00 79.97           H
ATOM   3374  N   PRO A 226     -10.051  -5.096  -2.415  1.00 73.55           N
ATOM   3375  CA  PRO A 226      -9.149  -5.239  -3.561  1.00 73.55           C
ATOM   3376  C   PRO A 226      -9.059  -6.676  -4.048  1.00 73.55           C
ATOM   3377  O   PRO A 226      -9.015  -6.925  -5.252  1.00 73.55           O
ATOM   3378  HA  PRO A 226      -9.529  -4.674  -4.412  1.00 73.55           H
ATOM   3379  CB  PRO A 226      -7.806  -4.734  -3.029  1.00 73.55           C
ATOM   3380 1HB  PRO A 226      -6.969  -5.260  -3.490  1.00 73.55           H
ATOM   3381 2HB  PRO A 226      -7.666  -3.673  -3.235  1.00 73.55           H
ATOM   3382  CG  PRO A 226      -7.883  -5.005  -1.554  1.00 73.55           C
ATOM   3383 1HG  PRO A 226      -7.584  -6.028  -1.325  1.00 73.55           H
ATOM   3384 2HG  PRO A 226      -7.216  -4.346  -0.997  1.00 73.55           H
ATOM   3385  CD  PRO A 226      -9.317  -4.764  -1.181  1.00 73.55           C
ATOM   3386 1HD  PRO A 226      -9.626  -5.395  -0.348  1.00 73.55           H
ATOM   3387 2HD  PRO A 226      -9.485  -3.730  -0.880  1.00 73.55           H
ATOM   3388  N   PHE A 227      -9.033  -7.591  -3.091  1.00 77.60           N
ATOM   3389  CA  PHE A 227      -8.905  -9.003  -3.408  1.00 77.60           C
ATOM   3390  C   PHE A 227     -10.078  -9.481  -4.267  1.00 77.60           C
ATOM   3391  O   PHE A 227      -9.879 -10.157  -5.275  1.00 77.60           O
ATOM   3392  HA  PHE A 227      -7.976  -9.126  -3.965  1.00 77.60           H
ATOM   3393  CB  PHE A 227      -8.917  -9.764  -2.081  1.00 77.60           C
ATOM   3394 1HB  PHE A 227      -8.066  -9.442  -1.481  1.00 77.60           H
ATOM   3395 2HB  PHE A 227      -9.817  -9.493  -1.527  1.00 77.60           H
ATOM   3396  CG  PHE A 227      -8.868 -11.285  -2.234  1.00 77.60           C
ATOM   3397  CD1 PHE A 227     -10.001 -12.021  -2.074  1.00 77.60           C
ATOM   3398  HD1 PHE A 227     -10.943 -11.528  -1.836  1.00 77.60           H
ATOM   3399  CD2 PHE A 227      -7.693 -11.901  -2.531  1.00 77.60           C
ATOM   3400  HD2 PHE A 227      -6.785 -11.311  -2.659  1.00 77.60           H
ATOM   3401  CE1 PHE A 227      -9.955 -13.434  -2.217  1.00 77.60           C
ATOM   3402  HE1 PHE A 227     -10.862 -14.024  -2.088  1.00 77.60           H
ATOM   3403  CE2 PHE A 227      -7.647 -13.313  -2.674  1.00 77.60           C
ATOM   3404  HE2 PHE A 227      -6.705 -13.807  -2.911  1.00 77.60           H
ATOM   3405  CZ  PHE A 227      -8.779 -14.050  -2.513  1.00 77.60           C
ATOM   3406  HZ  PHE A 227      -8.745 -15.134  -2.623  1.00 77.60           H
ATOM   3407  HN  PHE A 227      -9.098  -7.382  -2.115  1.00 77.60           H
ATOM   3408  N   VAL A 228     -11.275  -9.110  -3.836  1.00 81.98           N
ATOM   3409  CA  VAL A 228     -12.481  -9.509  -4.541  1.00 81.98           C
ATOM   3410  C   VAL A 228     -12.465  -8.909  -5.949  1.00 81.98           C
ATOM   3411  O   VAL A 228     -12.759  -9.598  -6.924  1.00 81.98           O
ATOM   3412  HA  VAL A 228     -12.469 -10.596  -4.624  1.00 81.98           H
ATOM   3413  CB  VAL A 228     -13.716  -9.108  -3.734  1.00 81.98           C
ATOM   3414  HB  VAL A 228     -13.603  -8.063  -3.445  1.00 81.98           H
ATOM   3415  CG1 VAL A 228     -14.986  -9.226  -4.579  1.00 81.98           C
ATOM   3416 1HG1 VAL A 228     -14.908  -8.571  -5.446  1.00 81.98           H
ATOM   3417 2HG1 VAL A 228     -15.106 -10.257  -4.912  1.00 81.98           H
ATOM   3418 3HG1 VAL A 228     -15.849  -8.935  -3.980  1.00 81.98           H
ATOM   3419  CG2 VAL A 228     -13.829  -9.940  -2.455  1.00 81.98           C
ATOM   3420 1HG2 VAL A 228     -13.909 -10.995  -2.714  1.00 81.98           H
ATOM   3421 2HG2 VAL A 228     -12.943  -9.782  -1.839  1.00 81.98           H
ATOM   3422 3HG2 VAL A 228     -14.716  -9.634  -1.899  1.00 81.98           H
ATOM   3423  HN  VAL A 228     -11.427  -8.549  -3.023  1.00 81.98           H
ATOM   3424  N   VAL A 229     -12.121  -7.631  -6.009  1.00 73.89           N
ATOM   3425  CA  VAL A 229     -12.164  -6.902  -7.265  1.00 73.89           C
ATOM   3426  C   VAL A 229     -11.200  -7.551  -8.260  1.00 73.89           C
ATOM   3427  O   VAL A 229     -11.561  -7.798  -9.409  1.00 73.89           O
ATOM   3428  HA  VAL A 229     -13.178  -6.982  -7.657  1.00 73.89           H
ATOM   3429  CB  VAL A 229     -11.866  -5.422  -7.022  1.00 73.89           C
ATOM   3430  HB  VAL A 229     -10.977  -5.358  -6.394  1.00 73.89           H
ATOM   3431  CG1 VAL A 229     -11.565  -4.700  -8.337  1.00 73.89           C
ATOM   3432 1HG1 VAL A 229     -10.698  -5.158  -8.813  1.00 73.89           H
ATOM   3433 2HG1 VAL A 229     -12.427  -4.778  -9.000  1.00 73.89           H
ATOM   3434 3HG1 VAL A 229     -11.356  -3.649  -8.135  1.00 73.89           H
ATOM   3435  CG2 VAL A 229     -13.018  -4.745  -6.276  1.00 73.89           C
ATOM   3436 1HG2 VAL A 229     -13.930  -4.825  -6.867  1.00 73.89           H
ATOM   3437 2HG2 VAL A 229     -13.165  -5.235  -5.313  1.00 73.89           H
ATOM   3438 3HG2 VAL A 229     -12.779  -3.694  -6.116  1.00 73.89           H
ATOM   3439  HN  VAL A 229     -11.816  -7.096  -5.220  1.00 73.89           H
ATOM   3440  N   MET A 230      -9.991  -7.808  -7.781  1.00 74.66           N
ATOM   3441  CA  MET A 230      -8.960  -8.388  -8.625  1.00 74.66           C
ATOM   3442  C   MET A 230      -9.376  -9.773  -9.126  1.00 74.66           C
ATOM   3443  O   MET A 230      -9.184 -10.097 -10.297  1.00 74.66           O
ATOM   3444  HA  MET A 230      -8.853  -7.707  -9.468  1.00 74.66           H
ATOM   3445  CB  MET A 230      -7.656  -8.502  -7.833  1.00 74.66           C
ATOM   3446 1HB  MET A 230      -7.862  -8.911  -6.843  1.00 74.66           H
ATOM   3447 2HB  MET A 230      -6.983  -9.199  -8.332  1.00 74.66           H
ATOM   3448  CG  MET A 230      -6.977  -7.138  -7.695  1.00 74.66           C
ATOM   3449 1HG  MET A 230      -6.960  -6.632  -8.661  1.00 74.66           H
ATOM   3450 2HG  MET A 230      -7.547  -6.506  -7.014  1.00 74.66           H
ATOM   3451  SD  MET A 230      -5.312  -7.344  -7.087  1.00 74.66           S
ATOM   3452  CE  MET A 230      -5.127  -5.824  -6.168  1.00 74.66           C
ATOM   3453 1HE  MET A 230      -5.251  -4.976  -6.841  1.00 74.66           H
ATOM   3454 2HE  MET A 230      -5.883  -5.780  -5.384  1.00 74.66           H
ATOM   3455 3HE  MET A 230      -4.135  -5.789  -5.719  1.00 74.66           H
ATOM   3456  HN  MET A 230      -9.713  -7.628  -6.838  1.00 74.66           H
ATOM   3457  N   ALA A 231      -9.938 -10.553  -8.214  1.00 77.90           N
ATOM   3458  CA  ALA A 231     -10.357 -11.905  -8.541  1.00 77.90           C
ATOM   3459  C   ALA A 231     -11.371 -11.857  -9.685  1.00 77.90           C
ATOM   3460  O   ALA A 231     -11.250 -12.600 -10.659  1.00 77.90           O
ATOM   3461  HA  ALA A 231      -9.476 -12.455  -8.871  1.00 77.90           H
ATOM   3462  CB  ALA A 231     -10.921 -12.582  -7.290  1.00 77.90           C
ATOM   3463 1HB  ALA A 231     -10.152 -12.616  -6.518  1.00 77.90           H
ATOM   3464 2HB  ALA A 231     -11.777 -12.015  -6.925  1.00 77.90           H
ATOM   3465 3HB  ALA A 231     -11.235 -13.596  -7.536  1.00 77.90           H
ATOM   3466  HN  ALA A 231     -10.108 -10.275  -7.268  1.00 77.90           H
ATOM   3467  N   CYS A 232     -12.349 -10.977  -9.530  1.00 77.96           N
ATOM   3468  CA  CYS A 232     -13.404 -10.849 -10.521  1.00 77.96           C
ATOM   3469  C   CYS A 232     -12.775 -10.382 -11.835  1.00 77.96           C
ATOM   3470  O   CYS A 232     -13.143 -10.858 -12.908  1.00 77.96           O
ATOM   3471  HA  CYS A 232     -13.849 -11.837 -10.635  1.00 77.96           H
ATOM   3472  CB  CYS A 232     -14.510  -9.902 -10.051  1.00 77.96           C
ATOM   3473 1HB  CYS A 232     -14.079  -8.950  -9.741  1.00 77.96           H
ATOM   3474 2HB  CYS A 232     -15.193  -9.690 -10.873  1.00 77.96           H
ATOM   3475  SG  CYS A 232     -15.426 -10.654  -8.656  1.00 77.96           S
ATOM   3476  HG  CYS A 232     -14.565 -10.289  -7.711  1.00 77.96           H
ATOM   3477  HN  CYS A 232     -12.428 -10.360  -8.747  1.00 77.96           H
ATOM   3478  N   CYS A 233     -11.836  -9.455 -11.709  1.00 71.72           N
ATOM   3479  CA  CYS A 233     -11.251  -8.818 -12.876  1.00 71.72           C
ATOM   3480  C   CYS A 233     -10.489  -9.879 -13.672  1.00 71.72           C
ATOM   3481  O   CYS A 233     -10.664  -9.996 -14.884  1.00 71.72           O
ATOM   3482  HA  CYS A 233     -12.079  -8.415 -13.461  1.00 71.72           H
ATOM   3483  CB  CYS A 233     -10.353  -7.641 -12.488  1.00 71.72           C
ATOM   3484 1HB  CYS A 233      -9.771  -7.895 -11.602  1.00 71.72           H
ATOM   3485 2HB  CYS A 233      -9.642  -7.436 -13.288  1.00 71.72           H
ATOM   3486  SG  CYS A 233     -11.372  -6.157 -12.162  1.00 71.72           S
ATOM   3487  HG  CYS A 233     -11.820  -6.553 -10.974  1.00 71.72           H
ATOM   3488  HN  CYS A 233     -11.477  -9.139 -10.830  1.00 71.72           H
ATOM   3489  N   TYR A 234      -9.661 -10.627 -12.957  1.00 73.41           N
ATOM   3490  CA  TYR A 234      -8.769 -11.578 -13.599  1.00 73.41           C
ATOM   3491  C   TYR A 234      -9.544 -12.788 -14.124  1.00 73.41           C
ATOM   3492  O   TYR A 234      -9.174 -13.374 -15.140  1.00 73.41           O
ATOM   3493  HA  TYR A 234      -8.286 -11.074 -14.436  1.00 73.41           H
ATOM   3494  CB  TYR A 234      -7.796 -12.042 -12.513  1.00 73.41           C
ATOM   3495 1HB  TYR A 234      -8.338 -12.142 -11.573  1.00 73.41           H
ATOM   3496 2HB  TYR A 234      -7.423 -13.032 -12.773  1.00 73.41           H
ATOM   3497  CG  TYR A 234      -6.606 -11.104 -12.302  1.00 73.41           C
ATOM   3498  CD1 TYR A 234      -5.730 -10.856 -13.339  1.00 73.41           C
ATOM   3499  HD1 TYR A 234      -5.886 -11.329 -14.309  1.00 73.41           H
ATOM   3500  CD2 TYR A 234      -6.408 -10.505 -11.074  1.00 73.41           C
ATOM   3501  HD2 TYR A 234      -7.100 -10.701 -10.255  1.00 73.41           H
ATOM   3502  CE1 TYR A 234      -4.610  -9.974 -13.141  1.00 73.41           C
ATOM   3503  HE1 TYR A 234      -3.910  -9.769 -13.951  1.00 73.41           H
ATOM   3504  CE2 TYR A 234      -5.288  -9.623 -10.875  1.00 73.41           C
ATOM   3505  HE2 TYR A 234      -5.120  -9.143  -9.911  1.00 73.41           H
ATOM   3506  CZ  TYR A 234      -4.444  -9.400 -11.918  1.00 73.41           C
ATOM   3507  OH  TYR A 234      -3.386  -8.566 -11.731  1.00 73.41           O
ATOM   3508  HH  TYR A 234      -3.396  -8.206 -10.798  1.00 73.41           H
ATOM   3509  HN  TYR A 234      -9.593 -10.590 -11.960  1.00 73.41           H
ATOM   3510  N   THR A 235     -10.605 -13.127 -13.407  1.00 80.82           N
ATOM   3511  CA  THR A 235     -11.481 -14.206 -13.831  1.00 80.82           C
ATOM   3512  C   THR A 235     -12.074 -13.902 -15.208  1.00 80.82           C
ATOM   3513  O   THR A 235     -12.116 -14.773 -16.076  1.00 80.82           O
ATOM   3514  HA  THR A 235     -10.885 -15.113 -13.932  1.00 80.82           H
ATOM   3515  CB  THR A 235     -12.540 -14.410 -12.745  1.00 80.82           C
ATOM   3516  HB  THR A 235     -13.253 -15.181 -13.037  1.00 80.82           H
ATOM   3517  OG1 THR A 235     -13.088 -13.110 -12.547  1.00 80.82           O
ATOM   3518  HG1 THR A 235     -13.859 -12.965 -13.168  1.00 80.82           H
ATOM   3519  CG2 THR A 235     -11.928 -14.767 -11.390  1.00 80.82           C
ATOM   3520 1HG2 THR A 235     -11.267 -13.963 -11.066  1.00 80.82           H
ATOM   3521 2HG2 THR A 235     -11.358 -15.692 -11.481  1.00 80.82           H
ATOM   3522 3HG2 THR A 235     -12.723 -14.901 -10.656  1.00 80.82           H
ATOM   3523  HN  THR A 235     -10.869 -12.680 -12.552  1.00 80.82           H
ATOM   3524  N   ILE A 236     -12.516 -12.663 -15.366  1.00 76.25           N
ATOM   3525  CA  ILE A 236     -13.084 -12.227 -16.631  1.00 76.25           C
ATOM   3526  C   ILE A 236     -11.992 -12.230 -17.703  1.00 76.25           C
ATOM   3527  O   ILE A 236     -12.198 -12.742 -18.802  1.00 76.25           O
ATOM   3528  HA  ILE A 236     -13.847 -12.951 -16.914  1.00 76.25           H
ATOM   3529  CB  ILE A 236     -13.781 -10.875 -16.467  1.00 76.25           C
ATOM   3530  HB  ILE A 236     -13.084 -10.187 -15.988  1.00 76.25           H
ATOM   3531  CG1 ILE A 236     -15.000 -10.994 -15.551  1.00 76.25           C
ATOM   3532 1HG1 ILE A 236     -15.789 -11.547 -16.061  1.00 76.25           H
ATOM   3533 2HG1 ILE A 236     -14.736 -11.564 -14.660  1.00 76.25           H
ATOM   3534  CG2 ILE A 236     -14.142 -10.276 -17.828  1.00 76.25           C
ATOM   3535 1HG2 ILE A 236     -13.235 -10.132 -18.414  1.00 76.25           H
ATOM   3536 2HG2 ILE A 236     -14.813 -10.953 -18.356  1.00 76.25           H
ATOM   3537 3HG2 ILE A 236     -14.636  -9.315 -17.682  1.00 76.25           H
ATOM   3538  CD1 ILE A 236     -15.519  -9.613 -15.145  1.00 76.25           C
ATOM   3539 1HD1 ILE A 236     -14.735  -9.072 -14.615  1.00 76.25           H
ATOM   3540 2HD1 ILE A 236     -15.804  -9.056 -16.037  1.00 76.25           H
ATOM   3541 3HD1 ILE A 236     -16.385  -9.727 -14.495  1.00 76.25           H
ATOM   3542  HN  ILE A 236     -12.491 -11.965 -14.651  1.00 76.25           H
ATOM   3543  N   ILE A 237     -10.854 -11.652 -17.346  1.00 73.42           N
ATOM   3544  CA  ILE A 237      -9.756 -11.518 -18.287  1.00 73.42           C
ATOM   3545  C   ILE A 237      -9.358 -12.902 -18.802  1.00 73.42           C
ATOM   3546  O   ILE A 237      -9.204 -13.100 -20.006  1.00 73.42           O
ATOM   3547  HA  ILE A 237     -10.117 -10.927 -19.129  1.00 73.42           H
ATOM   3548  CB  ILE A 237      -8.599 -10.742 -17.653  1.00 73.42           C
ATOM   3549  HB  ILE A 237      -8.450 -11.118 -16.641  1.00 73.42           H
ATOM   3550  CG1 ILE A 237      -8.935  -9.254 -17.537  1.00 73.42           C
ATOM   3551 1HG1 ILE A 237      -8.947  -8.802 -18.529  1.00 73.42           H
ATOM   3552 2HG1 ILE A 237      -9.935  -9.135 -17.120  1.00 73.42           H
ATOM   3553  CG2 ILE A 237      -7.296 -10.978 -18.419  1.00 73.42           C
ATOM   3554 1HG2 ILE A 237      -7.053 -12.040 -18.405  1.00 73.42           H
ATOM   3555 2HG2 ILE A 237      -7.415 -10.646 -19.450  1.00 73.42           H
ATOM   3556 3HG2 ILE A 237      -6.490 -10.415 -17.947  1.00 73.42           H
ATOM   3557  CD1 ILE A 237      -7.918  -8.530 -16.652  1.00 73.42           C
ATOM   3558 1HD1 ILE A 237      -7.927  -8.969 -15.655  1.00 73.42           H
ATOM   3559 2HD1 ILE A 237      -6.923  -8.631 -17.085  1.00 73.42           H
ATOM   3560 3HD1 ILE A 237      -8.181  -7.474 -16.587  1.00 73.42           H
ATOM   3561  HN  ILE A 237     -10.678 -11.281 -16.434  1.00 73.42           H
ATOM   3562  N   ILE A 238      -9.203 -13.826 -17.864  1.00 74.38           N
ATOM   3563  CA  ILE A 238      -8.802 -15.180 -18.206  1.00 74.38           C
ATOM   3564  C   ILE A 238      -9.825 -15.781 -19.172  1.00 74.38           C
ATOM   3565  O   ILE A 238      -9.454 -16.415 -20.159  1.00 74.38           O
ATOM   3566  HA  ILE A 238      -7.841 -15.117 -18.716  1.00 74.38           H
ATOM   3567  CB  ILE A 238      -8.589 -16.011 -16.939  1.00 74.38           C
ATOM   3568  HB  ILE A 238      -9.424 -15.824 -16.264  1.00 74.38           H
ATOM   3569  CG1 ILE A 238      -7.314 -15.583 -16.211  1.00 74.38           C
ATOM   3570 1HG1 ILE A 238      -6.441 -15.933 -16.762  1.00 74.38           H
ATOM   3571 2HG1 ILE A 238      -7.256 -14.495 -16.180  1.00 74.38           H
ATOM   3572  CG2 ILE A 238      -8.593 -17.507 -17.259  1.00 74.38           C
ATOM   3573 1HG2 ILE A 238      -9.551 -17.782 -17.700  1.00 74.38           H
ATOM   3574 2HG2 ILE A 238      -7.791 -17.731 -17.963  1.00 74.38           H
ATOM   3575 3HG2 ILE A 238      -8.439 -18.075 -16.341  1.00 74.38           H
ATOM   3576  CD1 ILE A 238      -7.282 -16.143 -14.787  1.00 74.38           C
ATOM   3577 1HD1 ILE A 238      -8.143 -15.771 -14.231  1.00 74.38           H
ATOM   3578 2HD1 ILE A 238      -7.315 -17.231 -14.824  1.00 74.38           H
ATOM   3579 3HD1 ILE A 238      -6.365 -15.824 -14.292  1.00 74.38           H
ATOM   3580  HN  ILE A 238      -9.347 -13.661 -16.888  1.00 74.38           H
ATOM   3581  N   HIS A 239     -11.092 -15.562 -18.854  1.00 79.50           N
ATOM   3582  CA  HIS A 239     -12.171 -16.125 -19.648  1.00 79.50           C
ATOM   3583  C   HIS A 239     -12.082 -15.597 -21.082  1.00 79.50           C
ATOM   3584  O   HIS A 239     -12.196 -16.364 -22.037  1.00 79.50           O
ATOM   3585  HA  HIS A 239     -12.023 -17.204 -19.657  1.00 79.50           H
ATOM   3586  CB  HIS A 239     -13.527 -15.846 -18.998  1.00 79.50           C
ATOM   3587 1HB  HIS A 239     -13.493 -16.169 -17.957  1.00 79.50           H
ATOM   3588 2HB  HIS A 239     -13.701 -14.770 -18.991  1.00 79.50           H
ATOM   3589  CG  HIS A 239     -14.689 -16.525 -19.683  1.00 79.50           C
ATOM   3590  ND1 HIS A 239     -15.451 -15.905 -20.657  1.00 79.50           N
ATOM   3591  HD1 HIS A 239     -15.320 -14.974 -20.999  1.00 79.50           H
ATOM   3592  CD2 HIS A 239     -15.209 -17.776 -19.526  1.00 79.50           C
ATOM   3593  HD2 HIS A 239     -14.844 -18.535 -18.833  1.00 79.50           H
ATOM   3594  CE1 HIS A 239     -16.386 -16.753 -21.060  1.00 79.50           C
ATOM   3595  HE1 HIS A 239     -17.143 -16.559 -21.820  1.00 79.50           H
ATOM   3596  NE2 HIS A 239     -16.234 -17.912 -20.357  1.00 79.50           N
ATOM   3597  HN  HIS A 239     -11.385 -15.013 -18.071  1.00 79.50           H
ATOM   3598  N   THR A 240     -11.877 -14.292 -21.187  1.00 73.83           N
ATOM   3599  CA  THR A 240     -11.814 -13.647 -22.487  1.00 73.83           C
ATOM   3600  C   THR A 240     -10.580 -14.121 -23.258  1.00 73.83           C
ATOM   3601  O   THR A 240     -10.638 -14.313 -24.472  1.00 73.83           O
ATOM   3602  HA  THR A 240     -12.688 -13.950 -23.064  1.00 73.83           H
ATOM   3603  CB  THR A 240     -11.848 -12.134 -22.266  1.00 73.83           C
ATOM   3604  HB  THR A 240     -10.899 -11.778 -21.862  1.00 73.83           H
ATOM   3605  OG1 THR A 240     -12.986 -11.930 -21.433  1.00 73.83           O
ATOM   3606  HG1 THR A 240     -12.716 -11.963 -20.471  1.00 73.83           H
ATOM   3607  CG2 THR A 240     -12.179 -11.362 -23.545  1.00 73.83           C
ATOM   3608 1HG2 THR A 240     -13.158 -11.670 -23.911  1.00 73.83           H
ATOM   3609 2HG2 THR A 240     -11.425 -11.574 -24.303  1.00 73.83           H
ATOM   3610 3HG2 THR A 240     -12.190 -10.293 -23.332  1.00 73.83           H
ATOM   3611  HN  THR A 240     -11.757 -13.681 -20.405  1.00 73.83           H
ATOM   3612  N   LEU A 241      -9.493 -14.296 -22.522  1.00 72.75           N
ATOM   3613  CA  LEU A 241      -8.237 -14.705 -23.127  1.00 72.75           C
ATOM   3614  C   LEU A 241      -8.380 -16.125 -23.679  1.00 72.75           C
ATOM   3615  O   LEU A 241      -7.830 -16.444 -24.732  1.00 72.75           O
ATOM   3616  HA  LEU A 241      -8.040 -14.029 -23.960  1.00 72.75           H
ATOM   3617  CB  LEU A 241      -7.085 -14.545 -22.133  1.00 72.75           C
ATOM   3618 1HB  LEU A 241      -7.419 -14.906 -21.160  1.00 72.75           H
ATOM   3619 2HB  LEU A 241      -6.266 -15.191 -22.449  1.00 72.75           H
ATOM   3620  CG  LEU A 241      -6.541 -13.126 -21.960  1.00 72.75           C
ATOM   3621  HG  LEU A 241      -7.371 -12.472 -21.693  1.00 72.75           H
ATOM   3622  CD1 LEU A 241      -5.529 -13.062 -20.814  1.00 72.75           C
ATOM   3623 1HD1 LEU A 241      -6.012 -13.367 -19.885  1.00 72.75           H
ATOM   3624 2HD1 LEU A 241      -4.696 -13.732 -21.027  1.00 72.75           H
ATOM   3625 3HD1 LEU A 241      -5.158 -12.042 -20.713  1.00 72.75           H
ATOM   3626  CD2 LEU A 241      -5.955 -12.599 -23.272  1.00 72.75           C
ATOM   3627 1HD2 LEU A 241      -5.141 -13.249 -23.592  1.00 72.75           H
ATOM   3628 2HD2 LEU A 241      -6.732 -12.585 -24.036  1.00 72.75           H
ATOM   3629 3HD2 LEU A 241      -5.575 -11.589 -23.120  1.00 72.75           H
ATOM   3630  HN  LEU A 241      -9.461 -14.164 -21.531  1.00 72.75           H
ATOM   3631  N   ILE A 242      -9.122 -16.940 -22.943  1.00 74.62           N
ATOM   3632  CA  ILE A 242      -9.354 -18.315 -23.352  1.00 74.62           C
ATOM   3633  C   ILE A 242     -10.160 -18.326 -24.652  1.00 74.62           C
ATOM   3634  O   ILE A 242      -9.907 -19.143 -25.536  1.00 74.62           O
ATOM   3635  HA  ILE A 242      -8.381 -18.767 -23.544  1.00 74.62           H
ATOM   3636  CB  ILE A 242     -10.005 -19.108 -22.217  1.00 74.62           C
ATOM   3637  HB  ILE A 242     -10.807 -18.503 -21.793  1.00 74.62           H
ATOM   3638  CG1 ILE A 242      -9.003 -19.382 -21.094  1.00 74.62           C
ATOM   3639 1HG1 ILE A 242      -8.271 -20.118 -21.426  1.00 74.62           H
ATOM   3640 2HG1 ILE A 242      -8.454 -18.469 -20.861  1.00 74.62           H
ATOM   3641  CG2 ILE A 242     -10.642 -20.396 -22.744  1.00 74.62           C
ATOM   3642 1HG2 ILE A 242     -11.406 -20.148 -23.481  1.00 74.62           H
ATOM   3643 2HG2 ILE A 242      -9.875 -21.016 -23.209  1.00 74.62           H
ATOM   3644 3HG2 ILE A 242     -11.097 -20.940 -21.917  1.00 74.62           H
ATOM   3645  CD1 ILE A 242      -9.713 -19.891 -19.838  1.00 74.62           C
ATOM   3646 1HD1 ILE A 242     -10.427 -19.142 -19.495  1.00 74.62           H
ATOM   3647 2HD1 ILE A 242     -10.241 -20.817 -20.069  1.00 74.62           H
ATOM   3648 3HD1 ILE A 242      -8.978 -20.078 -19.055  1.00 74.62           H
ATOM   3649  HN  ILE A 242      -9.559 -16.675 -22.083  1.00 74.62           H
ATOM   3650  N   GLN A 243     -11.114 -17.410 -24.727  1.00 72.02           N
ATOM   3651  CA  GLN A 243     -11.969 -17.315 -25.898  1.00 72.02           C
ATOM   3652  C   GLN A 243     -11.184 -16.754 -27.085  1.00 72.02           C
ATOM   3653  O   GLN A 243     -11.516 -17.023 -28.238  1.00 72.02           O
ATOM   3654  HA  GLN A 243     -12.282 -18.337 -26.112  1.00 72.02           H
ATOM   3655  CB  GLN A 243     -13.206 -16.463 -25.607  1.00 72.02           C
ATOM   3656 1HB  GLN A 243     -12.901 -15.511 -25.172  1.00 72.02           H
ATOM   3657 2HB  GLN A 243     -13.724 -16.237 -26.538  1.00 72.02           H
ATOM   3658  CG  GLN A 243     -14.157 -17.185 -24.650  1.00 72.02           C
ATOM   3659 1HG  GLN A 243     -14.408 -18.166 -25.053  1.00 72.02           H
ATOM   3660 2HG  GLN A 243     -13.659 -17.352 -23.694  1.00 72.02           H
ATOM   3661  CD  GLN A 243     -15.435 -16.374 -24.432  1.00 72.02           C
ATOM   3662  OE1 GLN A 243     -15.505 -15.189 -24.711  1.00 72.02           O
ATOM   3663  NE2 GLN A 243     -16.441 -17.078 -23.918  1.00 72.02           N
ATOM   3664 1HE2 GLN A 243     -16.318 -18.048 -23.711  1.00 72.02           H
ATOM   3665 2HE2 GLN A 243     -17.320 -16.636 -23.738  1.00 72.02           H
ATOM   3666  HN  GLN A 243     -11.307 -16.743 -24.008  1.00 72.02           H
ATOM   3667  N   ALA A 244     -10.156 -15.982 -26.761  1.00 65.37           N
ATOM   3668  CA  ALA A 244      -9.315 -15.388 -27.786  1.00 65.37           C
ATOM   3669  C   ALA A 244      -8.613 -16.498 -28.571  1.00 65.37           C
ATOM   3670  O   ALA A 244      -7.857 -17.283 -28.002  1.00 65.37           O
ATOM   3671  HA  ALA A 244      -9.961 -14.828 -28.463  1.00 65.37           H
ATOM   3672  CB  ALA A 244      -8.325 -14.419 -27.136  1.00 65.37           C
ATOM   3673 1HB  ALA A 244      -8.874 -13.634 -26.616  1.00 65.37           H
ATOM   3674 2HB  ALA A 244      -7.702 -14.960 -26.423  1.00 65.37           H
ATOM   3675 3HB  ALA A 244      -7.694 -13.973 -27.905  1.00 65.37           H
ATOM   3676  HN  ALA A 244      -9.896 -15.763 -25.821  1.00 65.37           H
ATOM   3677  N   LYS A 245      -8.889 -16.527 -29.867  1.00 58.65           N
ATOM   3678  CA  LYS A 245      -8.272 -17.510 -30.741  1.00 58.65           C
ATOM   3679  C   LYS A 245      -6.800 -17.149 -30.950  1.00 58.65           C
ATOM   3680  O   LYS A 245      -6.069 -17.875 -31.623  1.00 58.65           O
ATOM   3681  HA  LYS A 245      -8.323 -18.475 -30.235  1.00 58.65           H
ATOM   3682  CB  LYS A 245      -9.064 -17.641 -32.044  1.00 58.65           C
ATOM   3683 1HB  LYS A 245      -9.289 -16.650 -32.438  1.00 58.65           H
ATOM   3684 2HB  LYS A 245      -8.459 -18.152 -32.792  1.00 58.65           H
ATOM   3685  CG  LYS A 245     -10.366 -18.413 -31.819  1.00 58.65           C
ATOM   3686 1HG  LYS A 245     -10.158 -19.331 -31.269  1.00 58.65           H
ATOM   3687 2HG  LYS A 245     -11.044 -17.820 -31.205  1.00 58.65           H
ATOM   3688  CD  LYS A 245     -11.039 -18.752 -33.151  1.00 58.65           C
ATOM   3689 1HD  LYS A 245     -11.338 -17.833 -33.655  1.00 58.65           H
ATOM   3690 2HD  LYS A 245     -10.328 -19.257 -33.804  1.00 58.65           H
ATOM   3691  CE  LYS A 245     -12.264 -19.642 -32.935  1.00 58.65           C
ATOM   3692 1HE  LYS A 245     -11.985 -20.520 -32.352  1.00 58.65           H
ATOM   3693 2HE  LYS A 245     -13.016 -19.103 -32.358  1.00 58.65           H
ATOM   3694  NZ  LYS A 245     -12.835 -20.063 -34.234  1.00 58.65           N
ATOM   3695 1HZ  LYS A 245     -13.645 -20.651 -34.072  1.00 58.65           H
ATOM   3696 2HZ  LYS A 245     -13.112 -19.243 -34.762  1.00 58.65           H
ATOM   3697 3HZ  LYS A 245     -12.139 -20.582 -34.756  1.00 58.65           H
ATOM   3698  HN  LYS A 245      -9.519 -15.896 -30.319  1.00 58.65           H
ATOM   3699  N   LYS A 246      -6.410 -16.029 -30.361  1.00 57.39           N
ATOM   3700  CA  LYS A 246      -5.087 -15.478 -30.603  1.00 57.39           C
ATOM   3701  C   LYS A 246      -4.053 -16.275 -29.805  1.00 57.39           C
ATOM   3702  O   LYS A 246      -4.228 -16.503 -28.610  1.00 57.39           O
ATOM   3703  HA  LYS A 246      -4.872 -15.599 -31.665  1.00 57.39           H
ATOM   3704  CB  LYS A 246      -5.069 -13.977 -30.306  1.00 57.39           C
ATOM   3705 1HB  LYS A 246      -5.662 -13.771 -29.415  1.00 57.39           H
ATOM   3706 2HB  LYS A 246      -4.050 -13.657 -30.091  1.00 57.39           H
ATOM   3707  CG  LYS A 246      -5.622 -13.177 -31.488  1.00 57.39           C
ATOM   3708 1HG  LYS A 246      -5.149 -13.512 -32.411  1.00 57.39           H
ATOM   3709 2HG  LYS A 246      -6.691 -13.366 -31.591  1.00 57.39           H
ATOM   3710  CD  LYS A 246      -5.379 -11.679 -31.298  1.00 57.39           C
ATOM   3711 1HD  LYS A 246      -5.965 -11.316 -30.453  1.00 57.39           H
ATOM   3712 2HD  LYS A 246      -4.330 -11.505 -31.057  1.00 57.39           H
ATOM   3713  CE  LYS A 246      -5.755 -10.898 -32.559  1.00 57.39           C
ATOM   3714 1HE  LYS A 246      -5.181 -11.269 -33.408  1.00 57.39           H
ATOM   3715 2HE  LYS A 246      -6.808 -11.057 -32.792  1.00 57.39           H
ATOM   3716  NZ  LYS A 246      -5.495  -9.453 -32.371  1.00 57.39           N
ATOM   3717 1HZ  LYS A 246      -5.766  -8.949 -33.208  1.00 57.39           H
ATOM   3718 2HZ  LYS A 246      -6.035  -9.113 -31.583  1.00 57.39           H
ATOM   3719 3HZ  LYS A 246      -4.508  -9.308 -32.193  1.00 57.39           H
ATOM   3720  HN  LYS A 246      -6.978 -15.501 -29.730  1.00 57.39           H
ATOM   3721  N   SER A 247      -2.998 -16.676 -30.500  1.00 56.78           N
ATOM   3722  CA  SER A 247      -1.961 -17.485 -29.883  1.00 56.78           C
ATOM   3723  C   SER A 247      -1.403 -16.771 -28.651  1.00 56.78           C
ATOM   3724  O   SER A 247      -1.123 -17.404 -27.635  1.00 56.78           O
ATOM   3725  HA  SER A 247      -2.452 -18.415 -29.596  1.00 56.78           H
ATOM   3726  CB  SER A 247      -0.837 -17.789 -30.876  1.00 56.78           C
ATOM   3727 1HB  SER A 247      -0.134 -18.489 -30.424  1.00 56.78           H
ATOM   3728 2HB  SER A 247      -1.252 -18.278 -31.756  1.00 56.78           H
ATOM   3729  OG  SER A 247      -0.142 -16.609 -31.272  1.00 56.78           O
ATOM   3730  HG  SER A 247       0.575 -16.840 -31.930  1.00 56.78           H
ATOM   3731  HN  SER A 247      -2.848 -16.458 -31.464  1.00 56.78           H
ATOM   3732  N   SER A 248      -1.257 -15.460 -28.782  1.00 60.94           N
ATOM   3733  CA  SER A 248      -0.552 -14.682 -27.778  1.00 60.94           C
ATOM   3734  C   SER A 248      -1.331 -14.698 -26.461  1.00 60.94           C
ATOM   3735  O   SER A 248      -0.890 -14.122 -25.468  1.00 60.94           O
ATOM   3736  HA  SER A 248       0.414 -15.173 -27.657  1.00 60.94           H
ATOM   3737  CB  SER A 248      -0.335 -13.242 -28.249  1.00 60.94           C
ATOM   3738 1HB  SER A 248       0.277 -12.711 -27.521  1.00 60.94           H
ATOM   3739 2HB  SER A 248       0.219 -13.247 -29.188  1.00 60.94           H
ATOM   3740  OG  SER A 248      -1.567 -12.548 -28.430  1.00 60.94           O
ATOM   3741  HG  SER A 248      -1.390 -11.610 -28.726  1.00 60.94           H
ATOM   3742  HN  SER A 248      -1.610 -14.933 -29.555  1.00 60.94           H
ATOM   3743  N   LYS A 249      -2.476 -15.363 -26.496  1.00 64.47           N
ATOM   3744  CA  LYS A 249      -3.298 -15.500 -25.306  1.00 64.47           C
ATOM   3745  C   LYS A 249      -2.463 -16.116 -24.182  1.00 64.47           C
ATOM   3746  O   LYS A 249      -2.566 -15.701 -23.029  1.00 64.47           O
ATOM   3747  HA  LYS A 249      -3.602 -14.499 -25.002  1.00 64.47           H
ATOM   3748  CB  LYS A 249      -4.574 -16.283 -25.624  1.00 64.47           C
ATOM   3749 1HB  LYS A 249      -5.255 -16.237 -24.774  1.00 64.47           H
ATOM   3750 2HB  LYS A 249      -5.087 -15.823 -26.468  1.00 64.47           H
ATOM   3751  CG  LYS A 249      -4.254 -17.744 -25.949  1.00 64.47           C
ATOM   3752 1HG  LYS A 249      -3.443 -17.789 -26.675  1.00 64.47           H
ATOM   3753 2HG  LYS A 249      -3.907 -18.252 -25.049  1.00 64.47           H
ATOM   3754  CD  LYS A 249      -5.484 -18.463 -26.505  1.00 64.47           C
ATOM   3755 1HD  LYS A 249      -6.327 -18.329 -25.827  1.00 64.47           H
ATOM   3756 2HD  LYS A 249      -5.769 -18.020 -27.459  1.00 64.47           H
ATOM   3757  CE  LYS A 249      -5.208 -19.956 -26.693  1.00 64.47           C
ATOM   3758 1HE  LYS A 249      -4.445 -20.097 -27.458  1.00 64.47           H
ATOM   3759 2HE  LYS A 249      -4.814 -20.379 -25.769  1.00 64.47           H
ATOM   3760  NZ  LYS A 249      -6.446 -20.668 -27.082  1.00 64.47           N
ATOM   3761 1HZ  LYS A 249      -6.238 -21.648 -27.237  1.00 64.47           H
ATOM   3762 2HZ  LYS A 249      -7.132 -20.582 -26.341  1.00 64.47           H
ATOM   3763 3HZ  LYS A 249      -6.816 -20.262 -27.934  1.00 64.47           H
ATOM   3764  HN  LYS A 249      -2.842 -15.803 -27.316  1.00 64.47           H
ATOM   3765  N   HIS A 250      -1.654 -17.096 -24.558  1.00 70.70           N
ATOM   3766  CA  HIS A 250      -0.927 -17.884 -23.577  1.00 70.70           C
ATOM   3767  C   HIS A 250       0.071 -16.990 -22.839  1.00 70.70           C
ATOM   3768  O   HIS A 250       0.222 -17.094 -21.622  1.00 70.70           O
ATOM   3769  HA  HIS A 250      -1.664 -18.255 -22.865  1.00 70.70           H
ATOM   3770  CB  HIS A 250      -0.264 -19.095 -24.236  1.00 70.70           C
ATOM   3771 1HB  HIS A 250       0.280 -18.762 -25.120  1.00 70.70           H
ATOM   3772 2HB  HIS A 250       0.471 -19.513 -23.549  1.00 70.70           H
ATOM   3773  CG  HIS A 250      -1.232 -20.182 -24.638  1.00 70.70           C
ATOM   3774  ND1 HIS A 250      -1.747 -21.098 -23.737  1.00 70.70           N
ATOM   3775  HD1 HIS A 250      -1.541 -21.136 -22.760  1.00 70.70           H
ATOM   3776  CD2 HIS A 250      -1.774 -20.490 -25.852  1.00 70.70           C
ATOM   3777  HD2 HIS A 250      -1.580 -19.965 -26.787  1.00 70.70           H
ATOM   3778  CE1 HIS A 250      -2.560 -21.915 -24.390  1.00 70.70           C
ATOM   3779  HE1 HIS A 250      -3.119 -22.744 -23.957  1.00 70.70           H
ATOM   3780  NE2 HIS A 250      -2.575 -21.537 -25.701  1.00 70.70           N
ATOM   3781  HN  HIS A 250      -1.493 -17.354 -25.510  1.00 70.70           H
ATOM   3782  N   LYS A 251       0.728 -16.132 -23.605  1.00 70.97           N
ATOM   3783  CA  LYS A 251       1.721 -15.233 -23.042  1.00 70.97           C
ATOM   3784  C   LYS A 251       1.033 -14.252 -22.091  1.00 70.97           C
ATOM   3785  O   LYS A 251       1.510 -14.020 -20.981  1.00 70.97           O
ATOM   3786  HA  LYS A 251       2.421 -15.839 -22.466  1.00 70.97           H
ATOM   3787  CB  LYS A 251       2.521 -14.553 -24.155  1.00 70.97           C
ATOM   3788 1HB  LYS A 251       2.858 -15.299 -24.874  1.00 70.97           H
ATOM   3789 2HB  LYS A 251       1.879 -13.858 -24.696  1.00 70.97           H
ATOM   3790  CG  LYS A 251       3.726 -13.804 -23.585  1.00 70.97           C
ATOM   3791 1HG  LYS A 251       3.384 -12.997 -22.936  1.00 70.97           H
ATOM   3792 2HG  LYS A 251       4.320 -14.478 -22.968  1.00 70.97           H
ATOM   3793  CD  LYS A 251       4.596 -13.230 -24.705  1.00 70.97           C
ATOM   3794 1HD  LYS A 251       4.872 -14.025 -25.399  1.00 70.97           H
ATOM   3795 2HD  LYS A 251       4.026 -12.495 -25.273  1.00 70.97           H
ATOM   3796  CE  LYS A 251       5.859 -12.578 -24.140  1.00 70.97           C
ATOM   3797 1HE  LYS A 251       5.587 -11.732 -23.508  1.00 70.97           H
ATOM   3798 2HE  LYS A 251       6.392 -13.289 -23.509  1.00 70.97           H
ATOM   3799  NZ  LYS A 251       6.742 -12.121 -25.236  1.00 70.97           N
ATOM   3800 1HZ  LYS A 251       7.618 -11.789 -24.849  1.00 70.97           H
ATOM   3801 2HZ  LYS A 251       6.923 -12.894 -25.868  1.00 70.97           H
ATOM   3802 3HZ  LYS A 251       6.290 -11.369 -25.744  1.00 70.97           H
ATOM   3803  HN  LYS A 251       0.591 -16.045 -24.592  1.00 70.97           H
ATOM   3804  N   ALA A 252      -0.077 -13.702 -22.560  1.00 68.86           N
ATOM   3805  CA  ALA A 252      -0.814 -12.722 -21.780  1.00 68.86           C
ATOM   3806  C   ALA A 252      -1.305 -13.373 -20.485  1.00 68.86           C
ATOM   3807  O   ALA A 252      -1.307 -12.739 -19.431  1.00 68.86           O
ATOM   3808  HA  ALA A 252      -0.129 -11.911 -21.533  1.00 68.86           H
ATOM   3809  CB  ALA A 252      -1.962 -12.159 -22.621  1.00 68.86           C
ATOM   3810 1HB  ALA A 252      -1.558 -11.683 -23.515  1.00 68.86           H
ATOM   3811 2HB  ALA A 252      -2.630 -12.970 -22.912  1.00 68.86           H
ATOM   3812 3HB  ALA A 252      -2.515 -11.425 -22.036  1.00 68.86           H
ATOM   3813  HN  ALA A 252      -0.472 -13.915 -23.454  1.00 68.86           H
ATOM   3814  N   LEU A 253      -1.709 -14.628 -20.607  1.00 74.38           N
ATOM   3815  CA  LEU A 253      -2.233 -15.360 -19.467  1.00 74.38           C
ATOM   3816  C   LEU A 253      -1.134 -15.506 -18.412  1.00 74.38           C
ATOM   3817  O   LEU A 253      -1.346 -15.191 -17.242  1.00 74.38           O
ATOM   3818  HA  LEU A 253      -3.043 -14.767 -19.042  1.00 74.38           H
ATOM   3819  CB  LEU A 253      -2.835 -16.693 -19.916  1.00 74.38           C
ATOM   3820 1HB  LEU A 253      -3.396 -16.525 -20.835  1.00 74.38           H
ATOM   3821 2HB  LEU A 253      -2.019 -17.374 -20.161  1.00 74.38           H
ATOM   3822  CG  LEU A 253      -3.755 -17.387 -18.909  1.00 74.38           C
ATOM   3823  HG  LEU A 253      -3.367 -17.202 -17.908  1.00 74.38           H
ATOM   3824  CD1 LEU A 253      -5.167 -16.799 -18.962  1.00 74.38           C
ATOM   3825 1HD1 LEU A 253      -5.127 -15.736 -18.725  1.00 74.38           H
ATOM   3826 2HD1 LEU A 253      -5.579 -16.933 -19.962  1.00 74.38           H
ATOM   3827 3HD1 LEU A 253      -5.800 -17.310 -18.237  1.00 74.38           H
ATOM   3828  CD2 LEU A 253      -3.756 -18.902 -19.121  1.00 74.38           C
ATOM   3829 1HD2 LEU A 253      -4.106 -19.128 -20.128  1.00 74.38           H
ATOM   3830 2HD2 LEU A 253      -2.745 -19.287 -18.993  1.00 74.38           H
ATOM   3831 3HD2 LEU A 253      -4.418 -19.370 -18.392  1.00 74.38           H
ATOM   3832  HN  LEU A 253      -1.684 -15.143 -21.464  1.00 74.38           H
ATOM   3833  N   LYS A 254       0.016 -15.984 -18.864  1.00 76.77           N
ATOM   3834  CA  LYS A 254       1.131 -16.227 -17.964  1.00 76.77           C
ATOM   3835  C   LYS A 254       1.462 -14.938 -17.209  1.00 76.77           C
ATOM   3836  O   LYS A 254       1.599 -14.949 -15.987  1.00 76.77           O
ATOM   3837  HA  LYS A 254       0.810 -16.978 -17.242  1.00 76.77           H
ATOM   3838  CB  LYS A 254       2.319 -16.814 -18.729  1.00 76.77           C
ATOM   3839 1HB  LYS A 254       2.009 -17.719 -19.252  1.00 76.77           H
ATOM   3840 2HB  LYS A 254       2.652 -16.107 -19.489  1.00 76.77           H
ATOM   3841  CG  LYS A 254       3.476 -17.137 -17.782  1.00 76.77           C
ATOM   3842 1HG  LYS A 254       3.833 -16.220 -17.312  1.00 76.77           H
ATOM   3843 2HG  LYS A 254       3.125 -17.788 -16.981  1.00 76.77           H
ATOM   3844  CD  LYS A 254       4.626 -17.814 -18.530  1.00 76.77           C
ATOM   3845 1HD  LYS A 254       4.267 -18.728 -19.004  1.00 76.77           H
ATOM   3846 2HD  LYS A 254       4.980 -17.160 -19.327  1.00 76.77           H
ATOM   3847  CE  LYS A 254       5.780 -18.143 -17.581  1.00 76.77           C
ATOM   3848 1HE  LYS A 254       6.199 -17.222 -17.176  1.00 76.77           H
ATOM   3849 2HE  LYS A 254       5.409 -18.723 -16.736  1.00 76.77           H
ATOM   3850  NZ  LYS A 254       6.832 -18.904 -18.290  1.00 76.77           N
ATOM   3851 1HZ  LYS A 254       7.596 -19.098 -17.652  1.00 76.77           H
ATOM   3852 2HZ  LYS A 254       6.446 -19.777 -18.631  1.00 76.77           H
ATOM   3853 3HZ  LYS A 254       7.176 -18.358 -19.072  1.00 76.77           H
ATOM   3854  HN  LYS A 254       0.192 -16.203 -19.824  1.00 76.77           H
ATOM   3855  N   VAL A 255       1.581 -13.859 -17.968  1.00 73.65           N
ATOM   3856  CA  VAL A 255       1.894 -12.565 -17.386  1.00 73.65           C
ATOM   3857  C   VAL A 255       0.873 -12.242 -16.294  1.00 73.65           C
ATOM   3858  O   VAL A 255       1.243 -11.824 -15.197  1.00 73.65           O
ATOM   3859  HA  VAL A 255       2.882 -12.640 -16.932  1.00 73.65           H
ATOM   3860  CB  VAL A 255       1.955 -11.499 -18.482  1.00 73.65           C
ATOM   3861  HB  VAL A 255       1.182 -11.728 -19.215  1.00 73.65           H
ATOM   3862  CG1 VAL A 255       1.666 -10.109 -17.912  1.00 73.65           C
ATOM   3863 1HG1 VAL A 255       0.670 -10.099 -17.469  1.00 73.65           H
ATOM   3864 2HG1 VAL A 255       2.406  -9.869 -17.148  1.00 73.65           H
ATOM   3865 3HG1 VAL A 255       1.716  -9.371 -18.712  1.00 73.65           H
ATOM   3866  CG2 VAL A 255       3.306 -11.527 -19.200  1.00 73.65           C
ATOM   3867 1HG2 VAL A 255       4.103 -11.336 -18.481  1.00 73.65           H
ATOM   3868 2HG2 VAL A 255       3.456 -12.506 -19.655  1.00 73.65           H
ATOM   3869 3HG2 VAL A 255       3.323 -10.760 -19.973  1.00 73.65           H
ATOM   3870  HN  VAL A 255       1.467 -13.859 -18.962  1.00 73.65           H
ATOM   3871  N   THR A 256      -0.392 -12.447 -16.631  1.00 73.95           N
ATOM   3872  CA  THR A 256      -1.475 -12.053 -15.746  1.00 73.95           C
ATOM   3873  C   THR A 256      -1.390 -12.820 -14.425  1.00 73.95           C
ATOM   3874  O   THR A 256      -1.524 -12.232 -13.353  1.00 73.95           O
ATOM   3875  HA  THR A 256      -1.359 -10.995 -15.510  1.00 73.95           H
ATOM   3876  CB  THR A 256      -2.795 -12.268 -16.490  1.00 73.95           C
ATOM   3877  HB  THR A 256      -2.910 -13.312 -16.783  1.00 73.95           H
ATOM   3878  OG1 THR A 256      -2.746 -11.330 -17.562  1.00 73.95           O
ATOM   3879  HG1 THR A 256      -2.709 -11.813 -18.437  1.00 73.95           H
ATOM   3880  CG2 THR A 256      -4.009 -11.832 -15.668  1.00 73.95           C
ATOM   3881 1HG2 THR A 256      -3.926 -10.771 -15.432  1.00 73.95           H
ATOM   3882 2HG2 THR A 256      -4.047 -12.408 -14.743  1.00 73.95           H
ATOM   3883 3HG2 THR A 256      -4.919 -12.006 -16.242  1.00 73.95           H
ATOM   3884  HN  THR A 256      -0.680 -12.872 -17.489  1.00 73.95           H
ATOM   3885  N   ILE A 257      -1.169 -14.120 -14.546  1.00 77.71           N
ATOM   3886  CA  ILE A 257      -1.130 -14.984 -13.378  1.00 77.71           C
ATOM   3887  C   ILE A 257       0.036 -14.568 -12.479  1.00 77.71           C
ATOM   3888  O   ILE A 257      -0.096 -14.544 -11.256  1.00 77.71           O
ATOM   3889  HA  ILE A 257      -2.060 -14.834 -12.829  1.00 77.71           H
ATOM   3890  CB  ILE A 257      -1.086 -16.454 -13.800  1.00 77.71           C
ATOM   3891  HB  ILE A 257      -0.304 -16.571 -14.550  1.00 77.71           H
ATOM   3892  CG1 ILE A 257      -2.404 -16.876 -14.454  1.00 77.71           C
ATOM   3893 1HG1 ILE A 257      -3.186 -16.939 -13.696  1.00 77.71           H
ATOM   3894 2HG1 ILE A 257      -2.716 -16.119 -15.173  1.00 77.71           H
ATOM   3895  CG2 ILE A 257      -0.719 -17.353 -12.618  1.00 77.71           C
ATOM   3896 1HG2 ILE A 257       0.263 -17.070 -12.238  1.00 77.71           H
ATOM   3897 2HG2 ILE A 257      -1.462 -17.238 -11.829  1.00 77.71           H
ATOM   3898 3HG2 ILE A 257      -0.695 -18.393 -12.946  1.00 77.71           H
ATOM   3899  CD1 ILE A 257      -2.259 -18.227 -15.157  1.00 77.71           C
ATOM   3900 1HD1 ILE A 257      -1.493 -18.154 -15.930  1.00 77.71           H
ATOM   3901 2HD1 ILE A 257      -1.970 -18.986 -14.430  1.00 77.71           H
ATOM   3902 3HD1 ILE A 257      -3.210 -18.503 -15.613  1.00 77.71           H
ATOM   3903  HN  ILE A 257      -1.017 -14.583 -15.419  1.00 77.71           H
ATOM   3904  N   THR A 258       1.151 -14.250 -13.120  1.00 79.29           N
ATOM   3905  CA  THR A 258       2.359 -13.902 -12.391  1.00 79.29           C
ATOM   3906  C   THR A 258       2.111 -12.685 -11.498  1.00 79.29           C
ATOM   3907  O   THR A 258       2.465 -12.693 -10.320  1.00 79.29           O
ATOM   3908  HA  THR A 258       2.617 -14.733 -11.735  1.00 79.29           H
ATOM   3909  CB  THR A 258       3.481 -13.689 -13.410  1.00 79.29           C
ATOM   3910  HB  THR A 258       3.242 -12.867 -14.086  1.00 79.29           H
ATOM   3911  OG1 THR A 258       3.638 -14.965 -14.025  1.00 79.29           O
ATOM   3912  HG1 THR A 258       2.999 -15.058 -14.789  1.00 79.29           H
ATOM   3913  CG2 THR A 258       4.834 -13.427 -12.746  1.00 79.29           C
ATOM   3914 1HG2 THR A 258       5.104 -14.279 -12.122  1.00 79.29           H
ATOM   3915 2HG2 THR A 258       4.767 -12.531 -12.128  1.00 79.29           H
ATOM   3916 3HG2 THR A 258       5.594 -13.283 -13.513  1.00 79.29           H
ATOM   3917  HN  THR A 258       1.237 -14.228 -14.116  1.00 79.29           H
ATOM   3918  N   VAL A 259       1.505 -11.668 -12.092  1.00 74.24           N
ATOM   3919  CA  VAL A 259       1.274 -10.418 -11.387  1.00 74.24           C
ATOM   3920  C   VAL A 259       0.377 -10.680 -10.175  1.00 74.24           C
ATOM   3921  O   VAL A 259       0.647 -10.187  -9.081  1.00 74.24           O
ATOM   3922  HA  VAL A 259       2.240 -10.055 -11.037  1.00 74.24           H
ATOM   3923  CB  VAL A 259       0.695  -9.376 -12.346  1.00 74.24           C
ATOM   3924  HB  VAL A 259      -0.185  -9.810 -12.821  1.00 74.24           H
ATOM   3925  CG1 VAL A 259       0.250  -8.123 -11.589  1.00 74.24           C
ATOM   3926 1HG1 VAL A 259      -0.515  -8.390 -10.860  1.00 74.24           H
ATOM   3927 2HG1 VAL A 259       1.106  -7.686 -11.075  1.00 74.24           H
ATOM   3928 3HG1 VAL A 259      -0.158  -7.398 -12.294  1.00 74.24           H
ATOM   3929  CG2 VAL A 259       1.698  -9.026 -13.446  1.00 74.24           C
ATOM   3930 1HG2 VAL A 259       2.604  -8.621 -12.996  1.00 74.24           H
ATOM   3931 2HG2 VAL A 259       1.944  -9.923 -14.013  1.00 74.24           H
ATOM   3932 3HG2 VAL A 259       1.261  -8.283 -14.114  1.00 74.24           H
ATOM   3933  HN  VAL A 259       1.174 -11.688 -13.036  1.00 74.24           H
ATOM   3934  N   LEU A 260      -0.671 -11.455 -10.411  1.00 76.80           N
ATOM   3935  CA  LEU A 260      -1.633 -11.751  -9.364  1.00 76.80           C
ATOM   3936  C   LEU A 260      -0.924 -12.465  -8.212  1.00 76.80           C
ATOM   3937  O   LEU A 260      -1.147 -12.144  -7.046  1.00 76.80           O
ATOM   3938  HA  LEU A 260      -2.018 -10.800  -8.996  1.00 76.80           H
ATOM   3939  CB  LEU A 260      -2.821 -12.530  -9.932  1.00 76.80           C
ATOM   3940 1HB  LEU A 260      -3.304 -11.916 -10.692  1.00 76.80           H
ATOM   3941 2HB  LEU A 260      -2.439 -13.419 -10.436  1.00 76.80           H
ATOM   3942  CG  LEU A 260      -3.882 -12.968  -8.920  1.00 76.80           C
ATOM   3943  HG  LEU A 260      -3.398 -13.588  -8.165  1.00 76.80           H
ATOM   3944  CD1 LEU A 260      -4.482 -11.761  -8.198  1.00 76.80           C
ATOM   3945 1HD1 LEU A 260      -3.694 -11.225  -7.669  1.00 76.80           H
ATOM   3946 2HD1 LEU A 260      -4.947 -11.096  -8.926  1.00 76.80           H
ATOM   3947 3HD1 LEU A 260      -5.233 -12.100  -7.485  1.00 76.80           H
ATOM   3948  CD2 LEU A 260      -4.956 -13.828  -9.589  1.00 76.80           C
ATOM   3949 1HD2 LEU A 260      -5.441 -13.254 -10.379  1.00 76.80           H
ATOM   3950 2HD2 LEU A 260      -4.494 -14.717 -10.019  1.00 76.80           H
ATOM   3951 3HD2 LEU A 260      -5.697 -14.126  -8.848  1.00 76.80           H
ATOM   3952  HN  LEU A 260      -0.867 -11.877 -11.297  1.00 76.80           H
ATOM   3953  N   THR A 261      -0.082 -13.421  -8.579  1.00 83.66           N
ATOM   3954  CA  THR A 261       0.575 -14.259  -7.591  1.00 83.66           C
ATOM   3955  C   THR A 261       1.487 -13.416  -6.697  1.00 83.66           C
ATOM   3956  O   THR A 261       1.505 -13.593  -5.480  1.00 83.66           O
ATOM   3957  HA  THR A 261      -0.189 -14.695  -6.947  1.00 83.66           H
ATOM   3958  CB  THR A 261       1.314 -15.374  -8.333  1.00 83.66           C
ATOM   3959  HB  THR A 261       2.143 -14.971  -8.914  1.00 83.66           H
ATOM   3960  OG1 THR A 261       0.294 -16.025  -9.086  1.00 83.66           O
ATOM   3961  HG1 THR A 261       0.303 -15.695 -10.030  1.00 83.66           H
ATOM   3962  CG2 THR A 261       1.833 -16.462  -7.390  1.00 83.66           C
ATOM   3963 1HG2 THR A 261       0.994 -16.912  -6.858  1.00 83.66           H
ATOM   3964 2HG2 THR A 261       2.524 -16.021  -6.672  1.00 83.66           H
ATOM   3965 3HG2 THR A 261       2.349 -17.228  -7.969  1.00 83.66           H
ATOM   3966  HN  THR A 261       0.151 -13.625  -9.529  1.00 83.66           H
ATOM   3967  N   VAL A 262       2.221 -12.517  -7.336  1.00 81.40           N
ATOM   3968  CA  VAL A 262       3.182 -11.693  -6.624  1.00 81.40           C
ATOM   3969  C   VAL A 262       2.445 -10.824  -5.603  1.00 81.40           C
ATOM   3970  O   VAL A 262       2.894 -10.678  -4.467  1.00 81.40           O
ATOM   3971  HA  VAL A 262       3.859 -12.362  -6.091  1.00 81.40           H
ATOM   3972  CB  VAL A 262       4.009 -10.875  -7.618  1.00 81.40           C
ATOM   3973  HB  VAL A 262       3.318 -10.361  -8.286  1.00 81.40           H
ATOM   3974  CG1 VAL A 262       4.842  -9.814  -6.896  1.00 81.40           C
ATOM   3975 1HG1 VAL A 262       4.180  -9.139  -6.354  1.00 81.40           H
ATOM   3976 2HG1 VAL A 262       5.520 -10.300  -6.194  1.00 81.40           H
ATOM   3977 3HG1 VAL A 262       5.420  -9.247  -7.626  1.00 81.40           H
ATOM   3978  CG2 VAL A 262       4.897 -11.784  -8.470  1.00 81.40           C
ATOM   3979 1HG2 VAL A 262       5.577 -12.338  -7.823  1.00 81.40           H
ATOM   3980 2HG2 VAL A 262       4.274 -12.484  -9.026  1.00 81.40           H
ATOM   3981 3HG2 VAL A 262       5.474 -11.177  -9.168  1.00 81.40           H
ATOM   3982  HN  VAL A 262       2.167 -12.349  -8.320  1.00 81.40           H
ATOM   3983  N   PHE A 263       1.325 -10.270  -6.044  1.00 77.39           N
ATOM   3984  CA  PHE A 263       0.535  -9.397  -5.192  1.00 77.39           C
ATOM   3985  C   PHE A 263       0.027 -10.147  -3.959  1.00 77.39           C
ATOM   3986  O   PHE A 263       0.206  -9.689  -2.832  1.00 77.39           O
ATOM   3987  HA  PHE A 263       1.185  -8.580  -4.876  1.00 77.39           H
ATOM   3988  CB  PHE A 263      -0.663  -8.929  -6.019  1.00 77.39           C
ATOM   3989 1HB  PHE A 263      -0.299  -8.400  -6.900  1.00 77.39           H
ATOM   3990 2HB  PHE A 263      -1.210  -9.802  -6.374  1.00 77.39           H
ATOM   3991  CG  PHE A 263      -1.627  -8.017  -5.257  1.00 77.39           C
ATOM   3992  CD1 PHE A 263      -2.749  -8.536  -4.690  1.00 77.39           C
ATOM   3993  HD1 PHE A 263      -2.961  -9.601  -4.778  1.00 77.39           H
ATOM   3994  CD2 PHE A 263      -1.362  -6.687  -5.148  1.00 77.39           C
ATOM   3995  HD2 PHE A 263      -0.463  -6.271  -5.603  1.00 77.39           H
ATOM   3996  CE1 PHE A 263      -3.643  -7.689  -3.983  1.00 77.39           C
ATOM   3997  HE1 PHE A 263      -4.542  -8.105  -3.528  1.00 77.39           H
ATOM   3998  CE2 PHE A 263      -2.256  -5.841  -4.441  1.00 77.39           C
ATOM   3999  HE2 PHE A 263      -2.044  -4.775  -4.353  1.00 77.39           H
ATOM   4000  CZ  PHE A 263      -3.378  -6.360  -3.873  1.00 77.39           C
ATOM   4001  HZ  PHE A 263      -4.065  -5.710  -3.330  1.00 77.39           H
ATOM   4002  HN  PHE A 263       0.956 -10.409  -6.963  1.00 77.39           H
ATOM   4003  N   VAL A 264      -0.597 -11.288  -4.215  1.00 82.95           N
ATOM   4004  CA  VAL A 264      -1.218 -12.057  -3.150  1.00 82.95           C
ATOM   4005  C   VAL A 264      -0.154 -12.453  -2.125  1.00 82.95           C
ATOM   4006  O   VAL A 264      -0.355 -12.292  -0.923  1.00 82.95           O
ATOM   4007  HA  VAL A 264      -1.951 -11.413  -2.664  1.00 82.95           H
ATOM   4008  CB  VAL A 264      -1.960 -13.259  -3.737  1.00 82.95           C
ATOM   4009  HB  VAL A 264      -1.263 -13.805  -4.374  1.00 82.95           H
ATOM   4010  CG1 VAL A 264      -2.427 -14.208  -2.632  1.00 82.95           C
ATOM   4011 1HG1 VAL A 264      -1.563 -14.569  -2.073  1.00 82.95           H
ATOM   4012 2HG1 VAL A 264      -3.100 -13.678  -1.958  1.00 82.95           H
ATOM   4013 3HG1 VAL A 264      -2.951 -15.054  -3.077  1.00 82.95           H
ATOM   4014  CG2 VAL A 264      -3.135 -12.808  -4.606  1.00 82.95           C
ATOM   4015 1HG2 VAL A 264      -3.833 -12.229  -4.001  1.00 82.95           H
ATOM   4016 2HG2 VAL A 264      -2.766 -12.191  -5.425  1.00 82.95           H
ATOM   4017 3HG2 VAL A 264      -3.645 -13.683  -5.011  1.00 82.95           H
ATOM   4018  HN  VAL A 264      -0.682 -11.686  -5.129  1.00 82.95           H
ATOM   4019  N   LEU A 265       0.956 -12.962  -2.639  1.00 87.78           N
ATOM   4020  CA  LEU A 265       1.987 -13.526  -1.784  1.00 87.78           C
ATOM   4021  C   LEU A 265       2.596 -12.414  -0.927  1.00 87.78           C
ATOM   4022  O   LEU A 265       3.059 -12.666   0.184  1.00 87.78           O
ATOM   4023  HA  LEU A 265       1.506 -14.247  -1.124  1.00 87.78           H
ATOM   4024  CB  LEU A 265       3.016 -14.292  -2.618  1.00 87.78           C
ATOM   4025 1HB  LEU A 265       3.341 -13.650  -3.437  1.00 87.78           H
ATOM   4026 2HB  LEU A 265       3.890 -14.482  -1.996  1.00 87.78           H
ATOM   4027  CG  LEU A 265       2.545 -15.623  -3.207  1.00 87.78           C
ATOM   4028  HG  LEU A 265       1.692 -15.426  -3.857  1.00 87.78           H
ATOM   4029  CD1 LEU A 265       3.636 -16.258  -4.071  1.00 87.78           C
ATOM   4030 1HD1 LEU A 265       3.889 -15.584  -4.890  1.00 87.78           H
ATOM   4031 2HD1 LEU A 265       4.522 -16.438  -3.462  1.00 87.78           H
ATOM   4032 3HD1 LEU A 265       3.275 -17.202  -4.477  1.00 87.78           H
ATOM   4033  CD2 LEU A 265       2.063 -16.570  -2.105  1.00 87.78           C
ATOM   4034 1HD2 LEU A 265       2.880 -16.764  -1.411  1.00 87.78           H
ATOM   4035 2HD2 LEU A 265       1.232 -16.111  -1.570  1.00 87.78           H
ATOM   4036 3HD2 LEU A 265       1.734 -17.508  -2.551  1.00 87.78           H
ATOM   4037  HN  LEU A 265       1.156 -12.994  -3.619  1.00 87.78           H
ATOM   4038  N   SER A 266       2.574 -11.208  -1.475  1.00 86.06           N
ATOM   4039  CA  SER A 266       3.212 -10.078  -0.822  1.00 86.06           C
ATOM   4040  C   SER A 266       2.267  -9.472   0.217  1.00 86.06           C
ATOM   4041  O   SER A 266       2.697  -9.088   1.303  1.00 86.06           O
ATOM   4042  HA  SER A 266       4.100 -10.486  -0.340  1.00 86.06           H
ATOM   4043  CB  SER A 266       3.630  -9.017  -1.842  1.00 86.06           C
ATOM   4044 1HB  SER A 266       4.065  -8.164  -1.321  1.00 86.06           H
ATOM   4045 2HB  SER A 266       4.406  -9.423  -2.491  1.00 86.06           H
ATOM   4046  OG  SER A 266       2.531  -8.577  -2.636  1.00 86.06           O
ATOM   4047  HG  SER A 266       2.511  -9.078  -3.501  1.00 86.06           H
ATOM   4048  HN  SER A 266       2.133 -10.999  -2.348  1.00 86.06           H
ATOM   4049  N   GLN A 267       0.996  -9.405  -0.154  1.00 85.36           N
ATOM   4050  CA  GLN A 267       0.035  -8.623   0.606  1.00 85.36           C
ATOM   4051  C   GLN A 267      -0.690  -9.512   1.619  1.00 85.36           C
ATOM   4052  O   GLN A 267      -1.012  -9.069   2.720  1.00 85.36           O
ATOM   4053  HA  GLN A 267       0.624  -7.870   1.130  1.00 85.36           H
ATOM   4054  CB  GLN A 267      -0.960  -7.925  -0.323  1.00 85.36           C
ATOM   4055 1HB  GLN A 267      -1.474  -8.667  -0.934  1.00 85.36           H
ATOM   4056 2HB  GLN A 267      -1.721  -7.418   0.270  1.00 85.36           H
ATOM   4057  CG  GLN A 267      -0.251  -6.915  -1.226  1.00 85.36           C
ATOM   4058 1HG  GLN A 267       0.489  -7.427  -1.840  1.00 85.36           H
ATOM   4059 2HG  GLN A 267      -0.972  -6.462  -1.907  1.00 85.36           H
ATOM   4060  CD  GLN A 267       0.432  -5.824  -0.399  1.00 85.36           C
ATOM   4061  OE1 GLN A 267      -0.126  -5.282   0.542  1.00 85.36           O
ATOM   4062  NE2 GLN A 267       1.666  -5.533  -0.800  1.00 85.36           N
ATOM   4063 1HE2 GLN A 267       2.065  -6.016  -1.580  1.00 85.36           H
ATOM   4064 2HE2 GLN A 267       2.195  -4.832  -0.322  1.00 85.36           H
ATOM   4065  HN  GLN A 267       0.622  -9.872  -0.955  1.00 85.36           H
ATOM   4066  N   PHE A 268      -0.925 -10.750   1.210  1.00 88.13           N
ATOM   4067  CA  PHE A 268      -1.781 -11.641   1.974  1.00 88.13           C
ATOM   4068  C   PHE A 268      -1.268 -11.799   3.407  1.00 88.13           C
ATOM   4069  O   PHE A 268      -2.014 -11.597   4.363  1.00 88.13           O
ATOM   4070  HA  PHE A 268      -2.776 -11.196   1.994  1.00 88.13           H
ATOM   4071  CB  PHE A 268      -1.745 -13.003   1.279  1.00 88.13           C
ATOM   4072 1HB  PHE A 268      -2.061 -12.880   0.243  1.00 88.13           H
ATOM   4073 2HB  PHE A 268      -0.715 -13.361   1.256  1.00 88.13           H
ATOM   4074  CG  PHE A 268      -2.623 -14.065   1.943  1.00 88.13           C
ATOM   4075  CD1 PHE A 268      -2.056 -15.036   2.708  1.00 88.13           C
ATOM   4076  HD1 PHE A 268      -0.975 -15.058   2.848  1.00 88.13           H
ATOM   4077  CD2 PHE A 268      -3.972 -14.038   1.768  1.00 88.13           C
ATOM   4078  HD2 PHE A 268      -4.426 -13.260   1.155  1.00 88.13           H
ATOM   4079  CE1 PHE A 268      -2.872 -16.021   3.324  1.00 88.13           C
ATOM   4080  HE1 PHE A 268      -2.417 -16.800   3.937  1.00 88.13           H
ATOM   4081  CE2 PHE A 268      -4.788 -15.023   2.384  1.00 88.13           C
ATOM   4082  HE2 PHE A 268      -5.868 -15.001   2.244  1.00 88.13           H
ATOM   4083  CZ  PHE A 268      -4.220 -15.994   3.149  1.00 88.13           C
ATOM   4084  HZ  PHE A 268      -4.847 -16.750   3.623  1.00 88.13           H
ATOM   4085  HN  PHE A 268      -0.543 -11.145   0.374  1.00 88.13           H
ATOM   4086  N   PRO A 269       0.011 -12.161   3.581  1.00 92.78           N
ATOM   4087  CA  PRO A 269       0.535 -12.462   4.915  1.00 92.78           C
ATOM   4088  C   PRO A 269       0.270 -11.339   5.905  1.00 92.78           C
ATOM   4089  O   PRO A 269      -0.138 -11.589   7.038  1.00 92.78           O
ATOM   4090  HA  PRO A 269       0.028 -13.333   5.330  1.00 92.78           H
ATOM   4091  CB  PRO A 269       2.032 -12.667   4.678  1.00 92.78           C
ATOM   4092 1HB  PRO A 269       2.591 -11.740   4.811  1.00 92.78           H
ATOM   4093 2HB  PRO A 269       2.453 -13.394   5.374  1.00 92.78           H
ATOM   4094  CG  PRO A 269       2.097 -13.162   3.238  1.00 92.78           C
ATOM   4095 1HG  PRO A 269       3.088 -13.021   2.806  1.00 92.78           H
ATOM   4096 2HG  PRO A 269       1.881 -14.228   3.167  1.00 92.78           H
ATOM   4097  CD  PRO A 269       1.044 -12.317   2.541  1.00 92.78           C
ATOM   4098 1HD  PRO A 269       1.442 -11.353   2.225  1.00 92.78           H
ATOM   4099 2HD  PRO A 269       0.658 -12.808   1.647  1.00 92.78           H
ATOM   4100  N   TYR A 270       0.510 -10.119   5.446  1.00 91.17           N
ATOM   4101  CA  TYR A 270       0.377  -8.956   6.307  1.00 91.17           C
ATOM   4102  C   TYR A 270      -1.073  -8.771   6.759  1.00 91.17           C
ATOM   4103  O   TYR A 270      -1.332  -8.496   7.929  1.00 91.17           O
ATOM   4104  HA  TYR A 270       1.005  -9.114   7.184  1.00 91.17           H
ATOM   4105  CB  TYR A 270       0.792  -7.753   5.458  1.00 91.17           C
ATOM   4106 1HB  TYR A 270       1.863  -7.812   5.262  1.00 91.17           H
ATOM   4107 2HB  TYR A 270       0.288  -7.811   4.493  1.00 91.17           H
ATOM   4108  CG  TYR A 270       0.480  -6.401   6.101  1.00 91.17           C
ATOM   4109  CD1 TYR A 270      -0.427  -5.547   5.505  1.00 91.17           C
ATOM   4110  HD1 TYR A 270      -0.920  -5.837   4.578  1.00 91.17           H
ATOM   4111  CD2 TYR A 270       1.104  -6.034   7.275  1.00 91.17           C
ATOM   4112  HD2 TYR A 270       1.821  -6.708   7.745  1.00 91.17           H
ATOM   4113  CE1 TYR A 270      -0.721  -4.274   6.110  1.00 91.17           C
ATOM   4114  HE1 TYR A 270      -1.435  -3.590   5.651  1.00 91.17           H
ATOM   4115  CE2 TYR A 270       0.810  -4.760   7.880  1.00 91.17           C
ATOM   4116  HE2 TYR A 270       1.296  -4.458   8.807  1.00 91.17           H
ATOM   4117  CZ  TYR A 270      -0.088  -3.943   7.268  1.00 91.17           C
ATOM   4118  OH  TYR A 270      -0.366  -2.741   7.839  1.00 91.17           O
ATOM   4119  HH  TYR A 270      -0.038  -2.727   8.783  1.00 91.17           H
ATOM   4120  HN  TYR A 270       0.790  -9.920   4.507  1.00 91.17           H
ATOM   4121  N   ASN A 271      -1.980  -8.929   5.806  1.00 89.65           N
ATOM   4122  CA  ASN A 271      -3.389  -8.688   6.067  1.00 89.65           C
ATOM   4123  C   ASN A 271      -3.928  -9.784   6.989  1.00 89.65           C
ATOM   4124  O   ASN A 271      -4.887  -9.565   7.726  1.00 89.65           O
ATOM   4125  HA  ASN A 271      -3.431  -7.700   6.526  1.00 89.65           H
ATOM   4126  CB  ASN A 271      -4.203  -8.717   4.772  1.00 89.65           C
ATOM   4127 1HB  ASN A 271      -3.911  -9.582   4.175  1.00 89.65           H
ATOM   4128 2HB  ASN A 271      -5.261  -8.833   5.005  1.00 89.65           H
ATOM   4129  CG  ASN A 271      -3.991  -7.437   3.962  1.00 89.65           C
ATOM   4130  OD1 ASN A 271      -4.383  -6.351   4.355  1.00 89.65           O
ATOM   4131  ND2 ASN A 271      -3.350  -7.624   2.812  1.00 89.65           N
ATOM   4132 1HD2 ASN A 271      -3.054  -8.542   2.548  1.00 89.65           H
ATOM   4133 2HD2 ASN A 271      -3.163  -6.847   2.211  1.00 89.65           H
ATOM   4134  HN  ASN A 271      -1.767  -9.215   4.872  1.00 89.65           H
ATOM   4135  N   CYS A 272      -3.286 -10.942   6.916  1.00 92.95           N
ATOM   4136  CA  CYS A 272      -3.610 -12.035   7.817  1.00 92.95           C
ATOM   4137  C   CYS A 272      -3.353 -11.568   9.251  1.00 92.95           C
ATOM   4138  O   CYS A 272      -4.206 -11.729  10.122  1.00 92.95           O
ATOM   4139  HA  CYS A 272      -4.666 -12.261   7.667  1.00 92.95           H
ATOM   4140  CB  CYS A 272      -2.819 -13.300   7.478  1.00 92.95           C
ATOM   4141 1HB  CYS A 272      -1.759 -13.063   7.389  1.00 92.95           H
ATOM   4142 2HB  CYS A 272      -2.917 -14.026   8.285  1.00 92.95           H
ATOM   4143  SG  CYS A 272      -3.432 -14.021   5.912  1.00 92.95           S
ATOM   4144  HG  CYS A 272      -2.849 -13.133   5.112  1.00 92.95           H
ATOM   4145  HN  CYS A 272      -2.559 -11.137   6.258  1.00 92.95           H
ATOM   4146  N   ILE A 273      -2.174 -10.998   9.451  1.00 93.25           N
ATOM   4147  CA  ILE A 273      -1.772 -10.555  10.776  1.00 93.25           C
ATOM   4148  C   ILE A 273      -2.663  -9.389  11.211  1.00 93.25           C
ATOM   4149  O   ILE A 273      -3.051  -9.301  12.375  1.00 93.25           O
ATOM   4150  HA  ILE A 273      -1.933 -11.387  11.461  1.00 93.25           H
ATOM   4151  CB  ILE A 273      -0.277 -10.230  10.801  1.00 93.25           C
ATOM   4152  HB  ILE A 273      -0.077  -9.482  10.035  1.00 93.25           H
ATOM   4153  CG1 ILE A 273       0.558 -11.465  10.456  1.00 93.25           C
ATOM   4154 1HG1 ILE A 273       0.286 -11.827   9.465  1.00 93.25           H
ATOM   4155 2HG1 ILE A 273       1.613 -11.195  10.419  1.00 93.25           H
ATOM   4156  CG2 ILE A 273       0.128  -9.621  12.145  1.00 93.25           C
ATOM   4157 1HG2 ILE A 273      -0.432  -8.701  12.310  1.00 93.25           H
ATOM   4158 2HG2 ILE A 273      -0.090 -10.328  12.945  1.00 93.25           H
ATOM   4159 3HG2 ILE A 273       1.195  -9.400  12.136  1.00 93.25           H
ATOM   4160  CD1 ILE A 273       0.346 -12.576  11.487  1.00 93.25           C
ATOM   4161 1HD1 ILE A 273       0.642 -12.218  12.473  1.00 93.25           H
ATOM   4162 2HD1 ILE A 273      -0.706 -12.859  11.504  1.00 93.25           H
ATOM   4163 3HD1 ILE A 273       0.951 -13.441  11.218  1.00 93.25           H
ATOM   4164  HN  ILE A 273      -1.501 -10.837   8.730  1.00 93.25           H
ATOM   4165  N   LEU A 274      -2.960  -8.524  10.253  1.00 91.56           N
ATOM   4166  CA  LEU A 274      -3.777  -7.354  10.528  1.00 91.56           C
ATOM   4167  C   LEU A 274      -5.159  -7.803  11.008  1.00 91.56           C
ATOM   4168  O   LEU A 274      -5.763  -7.158  11.862  1.00 91.56           O
ATOM   4169  HA  LEU A 274      -3.295  -6.802  11.335  1.00 91.56           H
ATOM   4170  CB  LEU A 274      -3.819  -6.431   9.309  1.00 91.56           C
ATOM   4171 1HB  LEU A 274      -2.807  -6.335   8.915  1.00 91.56           H
ATOM   4172 2HB  LEU A 274      -4.418  -6.911   8.535  1.00 91.56           H
ATOM   4173  CG  LEU A 274      -4.377  -5.027   9.550  1.00 91.56           C
ATOM   4174  HG  LEU A 274      -5.313  -5.121  10.100  1.00 91.56           H
ATOM   4175  CD1 LEU A 274      -3.425  -4.199  10.415  1.00 91.56           C
ATOM   4176 1HD1 LEU A 274      -3.289  -4.691  11.378  1.00 91.56           H
ATOM   4177 2HD1 LEU A 274      -2.462  -4.111   9.913  1.00 91.56           H
ATOM   4178 3HD1 LEU A 274      -3.846  -3.206  10.571  1.00 91.56           H
ATOM   4179  CD2 LEU A 274      -4.700  -4.331   8.226  1.00 91.56           C
ATOM   4180 1HD2 LEU A 274      -3.792  -4.248   7.628  1.00 91.56           H
ATOM   4181 2HD2 LEU A 274      -5.443  -4.913   7.681  1.00 91.56           H
ATOM   4182 3HD2 LEU A 274      -5.095  -3.335   8.426  1.00 91.56           H
ATOM   4183  HN  LEU A 274      -2.654  -8.612   9.305  1.00 91.56           H
ATOM   4184  N   LEU A 275      -5.618  -8.907  10.436  1.00 93.73           N
ATOM   4185  CA  LEU A 275      -6.892  -9.481  10.834  1.00 93.73           C
ATOM   4186  C   LEU A 275      -6.823  -9.895  12.305  1.00 93.73           C
ATOM   4187  O   LEU A 275      -7.729  -9.596  13.081  1.00 93.73           O
ATOM   4188  HA  LEU A 275      -7.648  -8.703  10.729  1.00 93.73           H
ATOM   4189  CB  LEU A 275      -7.283 -10.622   9.892  1.00 93.73           C
ATOM   4190 1HB  LEU A 275      -7.360 -10.222   8.881  1.00 93.73           H
ATOM   4191 2HB  LEU A 275      -6.475 -11.353   9.885  1.00 93.73           H
ATOM   4192  CG  LEU A 275      -8.588 -11.349  10.225  1.00 93.73           C
ATOM   4193  HG  LEU A 275      -8.532 -11.696  11.256  1.00 93.73           H
ATOM   4194  CD1 LEU A 275      -9.783 -10.398  10.132  1.00 93.73           C
ATOM   4195 1HD1 LEU A 275      -9.651  -9.578  10.837  1.00 93.73           H
ATOM   4196 2HD1 LEU A 275      -9.853 -10.000   9.120  1.00 93.73           H
ATOM   4197 3HD1 LEU A 275     -10.698 -10.940  10.373  1.00 93.73           H
ATOM   4198  CD2 LEU A 275      -8.768 -12.584   9.341  1.00 93.73           C
ATOM   4199 1HD2 LEU A 275      -8.793 -12.282   8.294  1.00 93.73           H
ATOM   4200 2HD2 LEU A 275      -7.935 -13.270   9.501  1.00 93.73           H
ATOM   4201 3HD2 LEU A 275      -9.703 -13.082   9.598  1.00 93.73           H
ATOM   4202  HN  LEU A 275      -5.136  -9.406   9.715  1.00 93.73           H
ATOM   4203  N   VAL A 276      -5.738 -10.576  12.645  1.00 94.41           N
ATOM   4204  CA  VAL A 276      -5.549 -11.052  14.005  1.00 94.41           C
ATOM   4205  C   VAL A 276      -5.586  -9.863  14.967  1.00 94.41           C
ATOM   4206  O   VAL A 276      -6.261  -9.912  15.995  1.00 94.41           O
ATOM   4207  HA  VAL A 276      -6.380 -11.718  14.239  1.00 94.41           H
ATOM   4208  CB  VAL A 276      -4.253 -11.859  14.101  1.00 94.41           C
ATOM   4209  HB  VAL A 276      -3.444 -11.242  13.708  1.00 94.41           H
ATOM   4210  CG1 VAL A 276      -3.923 -12.194  15.557  1.00 94.41           C
ATOM   4211 1HG1 VAL A 276      -3.803 -11.271  16.125  1.00 94.41           H
ATOM   4212 2HG1 VAL A 276      -4.733 -12.783  15.987  1.00 94.41           H
ATOM   4213 3HG1 VAL A 276      -2.997 -12.768  15.597  1.00 94.41           H
ATOM   4214  CG2 VAL A 276      -4.332 -13.128  13.250  1.00 94.41           C
ATOM   4215 1HG2 VAL A 276      -5.157 -13.749  13.600  1.00 94.41           H
ATOM   4216 2HG2 VAL A 276      -4.499 -12.857  12.208  1.00 94.41           H
ATOM   4217 3HG2 VAL A 276      -3.398 -13.683  13.337  1.00 94.41           H
ATOM   4218  HN  VAL A 276      -4.999 -10.802  12.012  1.00 94.41           H
ATOM   4219  N   GLN A 277      -4.853  -8.822  14.600  1.00 92.70           N
ATOM   4220  CA  GLN A 277      -4.780  -7.629  15.426  1.00 92.70           C
ATOM   4221  C   GLN A 277      -6.169  -7.011  15.589  1.00 92.70           C
ATOM   4222  O   GLN A 277      -6.477  -6.433  16.631  1.00 92.70           O
ATOM   4223  HA  GLN A 277      -4.410  -7.969  16.393  1.00 92.70           H
ATOM   4224  CB  GLN A 277      -3.794  -6.616  14.840  1.00 92.70           C
ATOM   4225 1HB  GLN A 277      -3.975  -6.504  13.771  1.00 92.70           H
ATOM   4226 2HB  GLN A 277      -3.957  -5.640  15.296  1.00 92.70           H
ATOM   4227  CG  GLN A 277      -2.348  -7.059  15.075  1.00 92.70           C
ATOM   4228 1HG  GLN A 277      -2.175  -7.197  16.142  1.00 92.70           H
ATOM   4229 2HG  GLN A 277      -2.178  -8.024  14.597  1.00 92.70           H
ATOM   4230  CD  GLN A 277      -1.362  -6.029  14.521  1.00 92.70           C
ATOM   4231  OE1 GLN A 277      -1.673  -5.247  13.637  1.00 92.70           O
ATOM   4232  NE2 GLN A 277      -0.160  -6.072  15.087  1.00 92.70           N
ATOM   4233 1HE2 GLN A 277       0.030  -6.739  15.808  1.00 92.70           H
ATOM   4234 2HE2 GLN A 277       0.554  -5.437  14.793  1.00 92.70           H
ATOM   4235  HN  GLN A 277      -4.316  -8.786  13.757  1.00 92.70           H
ATOM   4236  N   THR A 278      -6.972  -7.153  14.544  1.00 93.34           N
ATOM   4237  CA  THR A 278      -8.308  -6.581  14.544  1.00 93.34           C
ATOM   4238  C   THR A 278      -9.210  -7.334  15.523  1.00 93.34           C
ATOM   4239  O   THR A 278      -9.964  -6.720  16.276  1.00 93.34           O
ATOM   4240  HA  THR A 278      -8.241  -5.552  14.897  1.00 93.34           H
ATOM   4241  CB  THR A 278      -8.827  -6.595  13.105  1.00 93.34           C
ATOM   4242  HB  THR A 278      -8.968  -7.617  12.752  1.00 93.34           H
ATOM   4243  OG1 THR A 278      -7.872  -5.822  12.383  1.00 93.34           O
ATOM   4244  HG1 THR A 278      -7.211  -6.424  11.936  1.00 93.34           H
ATOM   4245  CG2 THR A 278     -10.134  -5.816  12.946  1.00 93.34           C
ATOM   4246 1HG2 THR A 278      -9.976  -4.777  13.236  1.00 93.34           H
ATOM   4247 2HG2 THR A 278     -10.900  -6.258  13.584  1.00 93.34           H
ATOM   4248 3HG2 THR A 278     -10.459  -5.858  11.907  1.00 93.34           H
ATOM   4249  HN  THR A 278      -6.723  -7.646  13.711  1.00 93.34           H
ATOM   4250  N   ILE A 279      -9.104  -8.654  15.481  1.00 94.78           N
ATOM   4251  CA  ILE A 279      -9.903  -9.498  16.354  1.00 94.78           C
ATOM   4252  C   ILE A 279      -9.503  -9.242  17.808  1.00 94.78           C
ATOM   4253  O   ILE A 279     -10.360  -9.158  18.686  1.00 94.78           O
ATOM   4254  HA  ILE A 279     -10.945  -9.206  16.226  1.00 94.78           H
ATOM   4255  CB  ILE A 279      -9.789 -10.964  15.933  1.00 94.78           C
ATOM   4256  HB  ILE A 279      -8.731 -11.222  15.876  1.00 94.78           H
ATOM   4257  CG1 ILE A 279     -10.382 -11.183  14.540  1.00 94.78           C
ATOM   4258 1HG1 ILE A 279     -11.470 -11.145  14.594  1.00 94.78           H
ATOM   4259 2HG1 ILE A 279     -10.068 -10.377  13.877  1.00 94.78           H
ATOM   4260  CG2 ILE A 279     -10.423 -11.885  16.977  1.00 94.78           C
ATOM   4261 1HG2 ILE A 279      -9.915 -11.755  17.933  1.00 94.78           H
ATOM   4262 2HG2 ILE A 279     -11.478 -11.635  17.090  1.00 94.78           H
ATOM   4263 3HG2 ILE A 279     -10.328 -12.921  16.653  1.00 94.78           H
ATOM   4264  CD1 ILE A 279      -9.941 -12.528  13.961  1.00 94.78           C
ATOM   4265 1HD1 ILE A 279      -8.854 -12.553  13.885  1.00 94.78           H
ATOM   4266 2HD1 ILE A 279     -10.278 -13.333  14.615  1.00 94.78           H
ATOM   4267 3HD1 ILE A 279     -10.377 -12.658  12.970  1.00 94.78           H
ATOM   4268  HN  ILE A 279      -8.487  -9.146  14.866  1.00 94.78           H
ATOM   4269  N   ASP A 280      -8.200  -9.127  18.019  1.00 93.71           N
ATOM   4270  CA  ASP A 280      -7.671  -8.956  19.361  1.00 93.71           C
ATOM   4271  C   ASP A 280      -8.069  -7.577  19.890  1.00 93.71           C
ATOM   4272  O   ASP A 280      -8.316  -7.413  21.084  1.00 93.71           O
ATOM   4273  HA  ASP A 280      -8.104  -9.767  19.945  1.00 93.71           H
ATOM   4274  CB  ASP A 280      -6.143  -9.041  19.366  1.00 93.71           C
ATOM   4275 1HB  ASP A 280      -5.823  -9.935  18.832  1.00 93.71           H
ATOM   4276 2HB  ASP A 280      -5.726  -8.186  18.834  1.00 93.71           H
ATOM   4277  CG  ASP A 280      -5.600  -9.073  20.796  1.00 93.71           C
ATOM   4278  OD1 ASP A 280      -6.084  -9.929  21.568  1.00 93.71           O
ATOM   4279  OD2 ASP A 280      -4.714  -8.240  21.086  1.00 93.71           O
ATOM   4280  HN  ASP A 280      -7.512  -9.148  17.293  1.00 93.71           H
ATOM   4281  N   ALA A 281      -8.119  -6.619  18.976  1.00 91.79           N
ATOM   4282  CA  ALA A 281      -8.524  -5.268  19.327  1.00 91.79           C
ATOM   4283  C   ALA A 281      -9.936  -5.300  19.914  1.00 91.79           C
ATOM   4284  O   ALA A 281     -10.278  -4.479  20.764  1.00 91.79           O
ATOM   4285  HA  ALA A 281      -7.832  -4.902  20.087  1.00 91.79           H
ATOM   4286  CB  ALA A 281      -8.424  -4.368  18.094  1.00 91.79           C
ATOM   4287 1HB  ALA A 281      -7.395  -4.357  17.735  1.00 91.79           H
ATOM   4288 2HB  ALA A 281      -9.078  -4.751  17.311  1.00 91.79           H
ATOM   4289 3HB  ALA A 281      -8.727  -3.355  18.359  1.00 91.79           H
ATOM   4290  HN  ALA A 281      -7.890  -6.754  18.012  1.00 91.79           H
ATOM   4291  N   TYR A 282     -10.720  -6.256  19.436  1.00 90.56           N
ATOM   4292  CA  TYR A 282     -12.097  -6.387  19.881  1.00 90.56           C
ATOM   4293  C   TYR A 282     -12.194  -7.305  21.101  1.00 90.56           C
ATOM   4294  O   TYR A 282     -12.835  -6.960  22.092  1.00 90.56           O
ATOM   4295  HA  TYR A 282     -12.459  -5.395  20.151  1.00 90.56           H
ATOM   4296  CB  TYR A 282     -12.857  -7.025  18.716  1.00 90.56           C
ATOM   4297 1HB  TYR A 282     -12.697  -6.426  17.820  1.00 90.56           H
ATOM   4298 2HB  TYR A 282     -12.438  -8.012  18.519  1.00 90.56           H
ATOM   4299  CG  TYR A 282     -14.362  -7.164  18.957  1.00 90.56           C
ATOM   4300  CD1 TYR A 282     -14.895  -8.389  19.302  1.00 90.56           C
ATOM   4301  HD1 TYR A 282     -14.244  -9.258  19.402  1.00 90.56           H
ATOM   4302  CD2 TYR A 282     -15.185  -6.064  18.829  1.00 90.56           C
ATOM   4303  HD2 TYR A 282     -14.764  -5.096  18.557  1.00 90.56           H
ATOM   4304  CE1 TYR A 282     -16.311  -8.520  19.528  1.00 90.56           C
ATOM   4305  HE1 TYR A 282     -16.745  -9.482  19.801  1.00 90.56           H
ATOM   4306  CE2 TYR A 282     -16.601  -6.195  19.056  1.00 90.56           C
ATOM   4307  HE2 TYR A 282     -17.263  -5.334  18.959  1.00 90.56           H
ATOM   4308  CZ  TYR A 282     -17.094  -7.416  19.394  1.00 90.56           C
ATOM   4309  OH  TYR A 282     -18.431  -7.540  19.608  1.00 90.56           O
ATOM   4310  HH  TYR A 282     -18.878  -6.651  19.501  1.00 90.56           H
ATOM   4311  HN  TYR A 282     -10.428  -6.932  18.759  1.00 90.56           H
ATOM   4312  N   ALA A 283     -11.547  -8.456  20.989  1.00 92.26           N
ATOM   4313  CA  ALA A 283     -11.793  -9.546  21.918  1.00 92.26           C
ATOM   4314  C   ALA A 283     -10.737  -9.514  23.025  1.00 92.26           C
ATOM   4315  O   ALA A 283     -10.938 -10.086  24.095  1.00 92.26           O
ATOM   4316  HA  ALA A 283     -12.776  -9.389  22.361  1.00 92.26           H
ATOM   4317  CB  ALA A 283     -11.800 -10.874  21.157  1.00 92.26           C
ATOM   4318 1HB  ALA A 283     -12.587 -10.855  20.403  1.00 92.26           H
ATOM   4319 2HB  ALA A 283     -10.835 -11.020  20.673  1.00 92.26           H
ATOM   4320 3HB  ALA A 283     -11.985 -11.691  21.855  1.00 92.26           H
ATOM   4321  HN  ALA A 283     -10.868  -8.649  20.281  1.00 92.26           H
ATOM   4322  N   MET A 284      -9.636  -8.840  22.729  1.00 89.69           N
ATOM   4323  CA  MET A 284      -8.543  -8.737  23.681  1.00 89.69           C
ATOM   4324  C   MET A 284      -8.183 -10.110  24.253  1.00 89.69           C
ATOM   4325  O   MET A 284      -8.055 -10.267  25.466  1.00 89.69           O
ATOM   4326  HA  MET A 284      -7.699  -8.338  23.118  1.00 89.69           H
ATOM   4327  CB  MET A 284      -8.945  -7.799  24.821  1.00 89.69           C
ATOM   4328 1HB  MET A 284      -9.770  -8.237  25.383  1.00 89.69           H
ATOM   4329 2HB  MET A 284      -8.112  -7.685  25.514  1.00 89.69           H
ATOM   4330  CG  MET A 284      -9.359  -6.428  24.282  1.00 89.69           C
ATOM   4331 1HG  MET A 284      -8.511  -5.950  23.791  1.00 89.69           H
ATOM   4332 2HG  MET A 284     -10.139  -6.544  23.529  1.00 89.69           H
ATOM   4333  SD  MET A 284      -9.948  -5.400  25.616  1.00 89.69           S
ATOM   4334  CE  MET A 284     -11.106  -4.372  24.728  1.00 89.69           C
ATOM   4335 1HE  MET A 284     -10.580  -3.824  23.946  1.00 89.69           H
ATOM   4336 2HE  MET A 284     -11.876  -4.998  24.278  1.00 89.69           H
ATOM   4337 3HE  MET A 284     -11.569  -3.666  25.418  1.00 89.69           H
ATOM   4338  HN  MET A 284      -9.484  -8.371  21.859  1.00 89.69           H
ATOM   4339  N   PHE A 285      -8.029 -11.069  23.352  1.00 91.04           N
ATOM   4340  CA  PHE A 285      -7.861 -12.455  23.756  1.00 91.04           C
ATOM   4341  C   PHE A 285      -6.383 -12.788  23.968  1.00 91.04           C
ATOM   4342  O   PHE A 285      -6.053 -13.790  24.602  1.00 91.04           O
ATOM   4343  HA  PHE A 285      -8.400 -12.586  24.694  1.00 91.04           H
ATOM   4344  CB  PHE A 285      -8.408 -13.321  22.620  1.00 91.04           C
ATOM   4345 1HB  PHE A 285      -8.528 -14.343  22.981  1.00 91.04           H
ATOM   4346 2HB  PHE A 285      -9.400 -12.961  22.347  1.00 91.04           H
ATOM   4347  CG  PHE A 285      -7.527 -13.338  21.369  1.00 91.04           C
ATOM   4348  CD1 PHE A 285      -7.718 -12.414  20.390  1.00 91.04           C
ATOM   4349  HD1 PHE A 285      -8.499 -11.661  20.496  1.00 91.04           H
ATOM   4350  CD2 PHE A 285      -6.552 -14.277  21.237  1.00 91.04           C
ATOM   4351  HD2 PHE A 285      -6.398 -15.018  22.022  1.00 91.04           H
ATOM   4352  CE1 PHE A 285      -6.900 -12.429  19.230  1.00 91.04           C
ATOM   4353  HE1 PHE A 285      -7.053 -11.688  18.445  1.00 91.04           H
ATOM   4354  CE2 PHE A 285      -5.734 -14.292  20.076  1.00 91.04           C
ATOM   4355  HE2 PHE A 285      -4.952 -15.045  19.970  1.00 91.04           H
ATOM   4356  CZ  PHE A 285      -5.925 -13.368  19.097  1.00 91.04           C
ATOM   4357  HZ  PHE A 285      -5.297 -13.380  18.206  1.00 91.04           H
ATOM   4358  HN  PHE A 285      -8.019 -10.913  22.364  1.00 91.04           H
ATOM   4359  N   ILE A 286      -5.531 -11.929  23.427  1.00 91.54           N
ATOM   4360  CA  ILE A 286      -4.096 -12.108  23.568  1.00 91.54           C
ATOM   4361  C   ILE A 286      -3.636 -11.485  24.887  1.00 91.54           C
ATOM   4362  O   ILE A 286      -3.286 -10.307  24.933  1.00 91.54           O
ATOM   4363  HA  ILE A 286      -3.903 -13.180  23.606  1.00 91.54           H
ATOM   4364  CB  ILE A 286      -3.365 -11.559  22.341  1.00 91.54           C
ATOM   4365  HB  ILE A 286      -3.556 -10.488  22.280  1.00 91.54           H
ATOM   4366  CG1 ILE A 286      -3.905 -12.188  21.054  1.00 91.54           C
ATOM   4367 1HG1 ILE A 286      -3.617 -13.238  21.010  1.00 91.54           H
ATOM   4368 2HG1 ILE A 286      -4.995 -12.156  21.060  1.00 91.54           H
ATOM   4369  CG2 ILE A 286      -1.852 -11.742  22.477  1.00 91.54           C
ATOM   4370 1HG2 ILE A 286      -1.500 -11.210  23.361  1.00 91.54           H
ATOM   4371 2HG2 ILE A 286      -1.622 -12.803  22.576  1.00 91.54           H
ATOM   4372 3HG2 ILE A 286      -1.357 -11.344  21.591  1.00 91.54           H
ATOM   4373  CD1 ILE A 286      -3.374 -11.454  19.821  1.00 91.54           C
ATOM   4374 1HD1 ILE A 286      -3.685 -10.410  19.857  1.00 91.54           H
ATOM   4375 2HD1 ILE A 286      -2.285 -11.509  19.807  1.00 91.54           H
ATOM   4376 3HD1 ILE A 286      -3.773 -11.921  18.921  1.00 91.54           H
ATOM   4377  HN  ILE A 286      -5.807 -11.124  22.901  1.00 91.54           H
ATOM   4378  N   SER A 287      -3.651 -12.304  25.929  1.00 89.31           N
ATOM   4379  CA  SER A 287      -3.209 -11.858  27.239  1.00 89.31           C
ATOM   4380  C   SER A 287      -1.747 -12.252  27.459  1.00 89.31           C
ATOM   4381  O   SER A 287      -1.078 -11.704  28.334  1.00 89.31           O
ATOM   4382  HA  SER A 287      -3.315 -10.773  27.225  1.00 89.31           H
ATOM   4383  CB  SER A 287      -4.089 -12.441  28.346  1.00 89.31           C
ATOM   4384 1HB  SER A 287      -3.702 -12.133  29.317  1.00 89.31           H
ATOM   4385 2HB  SER A 287      -5.097 -12.035  28.260  1.00 89.31           H
ATOM   4386  OG  SER A 287      -4.145 -13.864  28.289  1.00 89.31           O
ATOM   4387  HG  SER A 287      -4.763 -14.211  28.995  1.00 89.31           H
ATOM   4388  HN  SER A 287      -3.958 -13.255  25.888  1.00 89.31           H
ATOM   4389  N   ASN A 288      -1.294 -13.198  26.651  1.00 92.43           N
ATOM   4390  CA  ASN A 288       0.031 -13.766  26.832  1.00 92.43           C
ATOM   4391  C   ASN A 288       1.062 -12.877  26.133  1.00 92.43           C
ATOM   4392  O   ASN A 288       0.969 -12.641  24.929  1.00 92.43           O
ATOM   4393  HA  ASN A 288       0.180 -13.808  27.911  1.00 92.43           H
ATOM   4394  CB  ASN A 288       0.120 -15.165  26.218  1.00 92.43           C
ATOM   4395 1HB  ASN A 288      -0.714 -15.773  26.568  1.00 92.43           H
ATOM   4396 2HB  ASN A 288       0.031 -15.096  25.134  1.00 92.43           H
ATOM   4397  CG  ASN A 288       1.442 -15.842  26.585  1.00 92.43           C
ATOM   4398  OD1 ASN A 288       2.493 -15.224  26.636  1.00 92.43           O
ATOM   4399  ND2 ASN A 288       1.332 -17.143  26.837  1.00 92.43           N
ATOM   4400 1HD2 ASN A 288       0.439 -17.590  26.777  1.00 92.43           H
ATOM   4401 2HD2 ASN A 288       2.141 -17.675  27.085  1.00 92.43           H
ATOM   4402  HN  ASN A 288      -1.814 -13.576  25.885  1.00 92.43           H
ATOM   4403  N   CYS A 289       2.021 -12.408  26.918  1.00 91.79           N
ATOM   4404  CA  CYS A 289       3.003 -11.462  26.416  1.00 91.79           C
ATOM   4405  C   CYS A 289       3.840 -12.161  25.343  1.00 91.79           C
ATOM   4406  O   CYS A 289       4.245 -11.538  24.363  1.00 91.79           O
ATOM   4407  HA  CYS A 289       2.445 -10.628  25.990  1.00 91.79           H
ATOM   4408  CB  CYS A 289       3.874 -10.900  27.542  1.00 91.79           C
ATOM   4409 1HB  CYS A 289       3.246 -10.423  28.294  1.00 91.79           H
ATOM   4410 2HB  CYS A 289       4.407 -11.711  28.040  1.00 91.79           H
ATOM   4411  SG  CYS A 289       5.068  -9.690  26.865  1.00 91.79           S
ATOM   4412  HN  CYS A 289       2.133 -12.664  27.878  1.00 91.79           H
ATOM   4413  N   ALA A 290       4.073 -13.447  25.564  1.00 93.74           N
ATOM   4414  CA  ALA A 290       4.906 -14.222  24.660  1.00 93.74           C
ATOM   4415  C   ALA A 290       4.249 -14.267  23.279  1.00 93.74           C
ATOM   4416  O   ALA A 290       4.917 -14.078  22.264  1.00 93.74           O
ATOM   4417  HA  ALA A 290       5.868 -13.717  24.580  1.00 93.74           H
ATOM   4418  CB  ALA A 290       5.130 -15.619  25.244  1.00 93.74           C
ATOM   4419 1HB  ALA A 290       5.625 -15.533  26.211  1.00 93.74           H
ATOM   4420 2HB  ALA A 290       4.169 -16.118  25.371  1.00 93.74           H
ATOM   4421 3HB  ALA A 290       5.755 -16.200  24.566  1.00 93.74           H
ATOM   4422  HN  ALA A 290       3.704 -13.957  26.341  1.00 93.74           H
ATOM   4423  N   VAL A 291       2.948 -14.517  23.286  1.00 93.80           N
ATOM   4424  CA  VAL A 291       2.196 -14.600  22.045  1.00 93.80           C
ATOM   4425  C   VAL A 291       2.178 -13.226  21.373  1.00 93.80           C
ATOM   4426  O   VAL A 291       2.380 -13.120  20.164  1.00 93.80           O
ATOM   4427  HA  VAL A 291       2.713 -15.303  21.393  1.00 93.80           H
ATOM   4428  CB  VAL A 291       0.794 -15.150  22.319  1.00 93.80           C
ATOM   4429  HB  VAL A 291       0.307 -14.486  23.033  1.00 93.80           H
ATOM   4430  CG1 VAL A 291      -0.048 -15.165  21.041  1.00 93.80           C
ATOM   4431 1HG1 VAL A 291      -0.140 -14.150  20.655  1.00 93.80           H
ATOM   4432 2HG1 VAL A 291       0.436 -15.796  20.295  1.00 93.80           H
ATOM   4433 3HG1 VAL A 291      -1.038 -15.561  21.264  1.00 93.80           H
ATOM   4434  CG2 VAL A 291       0.865 -16.544  22.946  1.00 93.80           C
ATOM   4435 1HG2 VAL A 291       1.380 -17.222  22.266  1.00 93.80           H
ATOM   4436 2HG2 VAL A 291       1.410 -16.491  23.888  1.00 93.80           H
ATOM   4437 3HG2 VAL A 291      -0.144 -16.911  23.130  1.00 93.80           H
ATOM   4438  HN  VAL A 291       2.410 -14.662  24.116  1.00 93.80           H
ATOM   4439  N   SER A 292       1.933 -12.208  22.185  1.00 92.54           N
ATOM   4440  CA  SER A 292       1.845 -10.849  21.676  1.00 92.54           C
ATOM   4441  C   SER A 292       3.169 -10.449  21.022  1.00 92.54           C
ATOM   4442  O   SER A 292       3.178  -9.842  19.952  1.00 92.54           O
ATOM   4443  HA  SER A 292       1.044 -10.869  20.938  1.00 92.54           H
ATOM   4444  CB  SER A 292       1.486  -9.866  22.792  1.00 92.54           C
ATOM   4445 1HB  SER A 292       0.593 -10.216  23.310  1.00 92.54           H
ATOM   4446 2HB  SER A 292       2.291  -9.841  23.527  1.00 92.54           H
ATOM   4447  OG  SER A 292       1.259  -8.551  22.292  1.00 92.54           O
ATOM   4448  HG  SER A 292       0.395  -8.520  21.791  1.00 92.54           H
ATOM   4449  HN  SER A 292       1.797 -12.299  23.171  1.00 92.54           H
ATOM   4450  N   THR A 293       4.255 -10.804  21.693  1.00 92.69           N
ATOM   4451  CA  THR A 293       5.581 -10.461  21.206  1.00 92.69           C
ATOM   4452  C   THR A 293       5.813 -11.066  19.820  1.00 92.69           C
ATOM   4453  O   THR A 293       6.308 -10.391  18.919  1.00 92.69           O
ATOM   4454  HA  THR A 293       5.637  -9.378  21.095  1.00 92.69           H
ATOM   4455  CB  THR A 293       6.601 -10.922  22.248  1.00 92.69           C
ATOM   4456  HB  THR A 293       6.464 -11.977  22.488  1.00 92.69           H
ATOM   4457  OG1 THR A 293       6.422 -10.017  23.334  1.00 92.69           O
ATOM   4458  HG1 THR A 293       5.780 -10.401  23.997  1.00 92.69           H
ATOM   4459  CG2 THR A 293       8.045 -10.685  21.800  1.00 92.69           C
ATOM   4460 1HG2 THR A 293       8.201  -9.621  21.625  1.00 92.69           H
ATOM   4461 2HG2 THR A 293       8.234 -11.236  20.878  1.00 92.69           H
ATOM   4462 3HG2 THR A 293       8.728 -11.030  22.576  1.00 92.69           H
ATOM   4463  HN  THR A 293       4.240 -11.315  22.552  1.00 92.69           H
ATOM   4464  N   ASN A 294       5.444 -12.332  19.692  1.00 94.22           N
ATOM   4465  CA  ASN A 294       5.659 -13.053  18.449  1.00 94.22           C
ATOM   4466  C   ASN A 294       4.789 -12.440  17.351  1.00 94.22           C
ATOM   4467  O   ASN A 294       5.221 -12.319  16.206  1.00 94.22           O
ATOM   4468  HA  ASN A 294       6.725 -12.953  18.241  1.00 94.22           H
ATOM   4469  CB  ASN A 294       5.271 -14.526  18.593  1.00 94.22           C
ATOM   4470 1HB  ASN A 294       4.302 -14.605  19.085  1.00 94.22           H
ATOM   4471 2HB  ASN A 294       5.165 -14.976  17.605  1.00 94.22           H
ATOM   4472  CG  ASN A 294       6.322 -15.294  19.398  1.00 94.22           C
ATOM   4473  OD1 ASN A 294       7.445 -14.854  19.581  1.00 94.22           O
ATOM   4474  ND2 ASN A 294       5.895 -16.464  19.866  1.00 94.22           N
ATOM   4475 1HD2 ASN A 294       4.961 -16.766  19.680  1.00 94.22           H
ATOM   4476 2HD2 ASN A 294       6.509 -17.040  20.405  1.00 94.22           H
ATOM   4477  HN  ASN A 294       5.006 -12.863  20.418  1.00 94.22           H
ATOM   4478  N   ILE A 295       3.578 -12.068  17.739  1.00 93.13           N
ATOM   4479  CA  ILE A 295       2.627 -11.511  16.792  1.00 93.13           C
ATOM   4480  C   ILE A 295       3.169 -10.186  16.251  1.00 93.13           C
ATOM   4481  O   ILE A 295       3.034  -9.895  15.063  1.00 93.13           O
ATOM   4482  HA  ILE A 295       2.541 -12.213  15.963  1.00 93.13           H
ATOM   4483  CB  ILE A 295       1.241 -11.393  17.430  1.00 93.13           C
ATOM   4484  HB  ILE A 295       1.363 -11.013  18.444  1.00 93.13           H
ATOM   4485  CG1 ILE A 295       0.570 -12.764  17.540  1.00 93.13           C
ATOM   4486 1HG1 ILE A 295       0.306 -13.124  16.545  1.00 93.13           H
ATOM   4487 2HG1 ILE A 295       1.271 -13.483  17.963  1.00 93.13           H
ATOM   4488  CG2 ILE A 295       0.372 -10.388  16.672  1.00 93.13           C
ATOM   4489 1HG2 ILE A 295       0.849  -9.408  16.690  1.00 93.13           H
ATOM   4490 2HG2 ILE A 295       0.254 -10.716  15.639  1.00 93.13           H
ATOM   4491 3HG2 ILE A 295      -0.607 -10.324  17.147  1.00 93.13           H
ATOM   4492  CD1 ILE A 295      -0.685 -12.691  18.412  1.00 93.13           C
ATOM   4493 1HD1 ILE A 295      -0.414 -12.354  19.412  1.00 93.13           H
ATOM   4494 2HD1 ILE A 295      -1.393 -11.989  17.972  1.00 93.13           H
ATOM   4495 3HD1 ILE A 295      -1.142 -13.679  18.473  1.00 93.13           H
ATOM   4496  HN  ILE A 295       3.244 -12.142  18.679  1.00 93.13           H
ATOM   4497  N   ASP A 296       3.771  -9.419  17.148  1.00 93.19           N
ATOM   4498  CA  ASP A 296       4.301  -8.116  16.784  1.00 93.19           C
ATOM   4499  C   ASP A 296       5.468  -8.299  15.811  1.00 93.19           C
ATOM   4500  O   ASP A 296       5.599  -7.549  14.845  1.00 93.19           O
ATOM   4501  HA  ASP A 296       3.464  -7.582  16.335  1.00 93.19           H
ATOM   4502  CB  ASP A 296       4.823  -7.371  18.014  1.00 93.19           C
ATOM   4503 1HB  ASP A 296       5.504  -8.014  18.572  1.00 93.19           H
ATOM   4504 2HB  ASP A 296       5.396  -6.499  17.698  1.00 93.19           H
ATOM   4505  CG  ASP A 296       3.671  -6.931  18.919  1.00 93.19           C
ATOM   4506  OD1 ASP A 296       2.530  -6.901  18.410  1.00 93.19           O
ATOM   4507  OD2 ASP A 296       3.957  -6.635  20.099  1.00 93.19           O
ATOM   4508  HN  ASP A 296       3.898  -9.675  18.106  1.00 93.19           H
ATOM   4509  N   ILE A 297       6.286  -9.301  16.099  1.00 93.98           N
ATOM   4510  CA  ILE A 297       7.406  -9.625  15.233  1.00 93.98           C
ATOM   4511  C   ILE A 297       6.879 -10.036  13.857  1.00 93.98           C
ATOM   4512  O   ILE A 297       7.401  -9.597  12.832  1.00 93.98           O
ATOM   4513  HA  ILE A 297       8.003  -8.720  15.118  1.00 93.98           H
ATOM   4514  CB  ILE A 297       8.302 -10.678  15.888  1.00 93.98           C
ATOM   4515  HB  ILE A 297       7.668 -11.483  16.259  1.00 93.98           H
ATOM   4516  CG1 ILE A 297       9.044 -10.095  17.092  1.00 93.98           C
ATOM   4517 1HG1 ILE A 297       9.792  -9.379  16.752  1.00 93.98           H
ATOM   4518 2HG1 ILE A 297       8.344  -9.549  17.725  1.00 93.98           H
ATOM   4519  CG2 ILE A 297       9.262 -11.293  14.867  1.00 93.98           C
ATOM   4520 1HG2 ILE A 297       8.689 -11.768  14.070  1.00 93.98           H
ATOM   4521 2HG2 ILE A 297       9.893 -10.511  14.444  1.00 93.98           H
ATOM   4522 3HG2 ILE A 297       9.887 -12.039  15.359  1.00 93.98           H
ATOM   4523  CD1 ILE A 297       9.721 -11.200  17.907  1.00 93.98           C
ATOM   4524 1HD1 ILE A 297       8.967 -11.900  18.266  1.00 93.98           H
ATOM   4525 2HD1 ILE A 297      10.437 -11.728  17.277  1.00 93.98           H
ATOM   4526 3HD1 ILE A 297      10.241 -10.758  18.757  1.00 93.98           H
ATOM   4527  HN  ILE A 297       6.192  -9.885  16.906  1.00 93.98           H
ATOM   4528  N   CYS A 298       5.853 -10.873  13.877  1.00 94.29           N
ATOM   4529  CA  CYS A 298       5.252 -11.350  12.643  1.00 94.29           C
ATOM   4530  C   CYS A 298       4.770 -10.138  11.843  1.00 94.29           C
ATOM   4531  O   CYS A 298       4.917 -10.098  10.622  1.00 94.29           O
ATOM   4532  HA  CYS A 298       6.032 -11.886  12.102  1.00 94.29           H
ATOM   4533  CB  CYS A 298       4.119 -12.343  12.913  1.00 94.29           C
ATOM   4534 1HB  CYS A 298       3.460 -11.954  13.689  1.00 94.29           H
ATOM   4535 2HB  CYS A 298       3.515 -12.470  12.015  1.00 94.29           H
ATOM   4536  SG  CYS A 298       4.811 -13.955  13.432  1.00 94.29           S
ATOM   4537  HG  CYS A 298       5.126 -13.580  14.669  1.00 94.29           H
ATOM   4538  HN  CYS A 298       5.433 -11.223  14.714  1.00 94.29           H
ATOM   4539  N   PHE A 299       4.205  -9.181  12.563  1.00 92.63           N
ATOM   4540  CA  PHE A 299       3.695  -7.974  11.934  1.00 92.63           C
ATOM   4541  C   PHE A 299       4.808  -7.230  11.192  1.00 92.63           C
ATOM   4542  O   PHE A 299       4.623  -6.808  10.052  1.00 92.63           O
ATOM   4543  HA  PHE A 299       2.927  -8.279  11.224  1.00 92.63           H
ATOM   4544  CB  PHE A 299       3.159  -7.079  13.054  1.00 92.63           C
ATOM   4545 1HB  PHE A 299       2.400  -7.627  13.611  1.00 92.63           H
ATOM   4546 2HB  PHE A 299       3.969  -6.860  13.749  1.00 92.63           H
ATOM   4547  CG  PHE A 299       2.558  -5.760  12.562  1.00 92.63           C
ATOM   4548  CD1 PHE A 299       3.332  -4.644  12.495  1.00 92.63           C
ATOM   4549  HD1 PHE A 299       4.380  -4.688  12.791  1.00 92.63           H
ATOM   4550  CD2 PHE A 299       1.250  -5.705  12.193  1.00 92.63           C
ATOM   4551  HD2 PHE A 299       0.630  -6.600  12.247  1.00 92.63           H
ATOM   4552  CE1 PHE A 299       2.774  -3.420  12.039  1.00 92.63           C
ATOM   4553  HE1 PHE A 299       3.394  -2.525  11.985  1.00 92.63           H
ATOM   4554  CE2 PHE A 299       0.693  -4.481  11.737  1.00 92.63           C
ATOM   4555  HE2 PHE A 299      -0.356  -4.437  11.441  1.00 92.63           H
ATOM   4556  CZ  PHE A 299       1.466  -3.365  11.669  1.00 92.63           C
ATOM   4557  HZ  PHE A 299       1.038  -2.426  11.319  1.00 92.63           H
ATOM   4558  HN  PHE A 299       4.093  -9.219  13.556  1.00 92.63           H
ATOM   4559  N   GLN A 300       5.939  -7.094  11.869  1.00 92.85           N
ATOM   4560  CA  GLN A 300       7.062  -6.362  11.309  1.00 92.85           C
ATOM   4561  C   GLN A 300       7.524  -7.015  10.005  1.00 92.85           C
ATOM   4562  O   GLN A 300       7.742  -6.331   9.007  1.00 92.85           O
ATOM   4563  HA  GLN A 300       6.684  -5.360  11.108  1.00 92.85           H
ATOM   4564  CB  GLN A 300       8.212  -6.271  12.314  1.00 92.85           C
ATOM   4565 1HB  GLN A 300       8.428  -7.261  12.716  1.00 92.85           H
ATOM   4566 2HB  GLN A 300       9.115  -5.928  11.809  1.00 92.85           H
ATOM   4567  CG  GLN A 300       7.867  -5.315  13.458  1.00 92.85           C
ATOM   4568 1HG  GLN A 300       7.586  -4.343  13.051  1.00 92.85           H
ATOM   4569 2HG  GLN A 300       7.004  -5.693  14.005  1.00 92.85           H
ATOM   4570  CD  GLN A 300       9.051  -5.151  14.412  1.00 92.85           C
ATOM   4571  OE1 GLN A 300      10.195  -5.407  14.073  1.00 92.85           O
ATOM   4572  NE2 GLN A 300       8.714  -4.713  15.622  1.00 92.85           N
ATOM   4573 1HE2 GLN A 300       7.756  -4.522  15.836  1.00 92.85           H
ATOM   4574 2HE2 GLN A 300       9.419  -4.574  16.318  1.00 92.85           H
ATOM   4575  HN  GLN A 300       6.093  -7.472  12.782  1.00 92.85           H
ATOM   4576  N   VAL A 301       7.659  -8.333  10.056  1.00 94.53           N
ATOM   4577  CA  VAL A 301       8.196  -9.074   8.927  1.00 94.53           C
ATOM   4578  C   VAL A 301       7.258  -8.920   7.729  1.00 94.53           C
ATOM   4579  O   VAL A 301       7.691  -8.542   6.641  1.00 94.53           O
ATOM   4580  HA  VAL A 301       9.162  -8.635   8.675  1.00 94.53           H
ATOM   4581  CB  VAL A 301       8.427 -10.534   9.322  1.00 94.53           C
ATOM   4582  HB  VAL A 301       7.489 -10.928   9.712  1.00 94.53           H
ATOM   4583  CG1 VAL A 301       8.821 -11.375   8.106  1.00 94.53           C
ATOM   4584 1HG1 VAL A 301       8.023 -11.335   7.364  1.00 94.53           H
ATOM   4585 2HG1 VAL A 301       9.740 -10.980   7.673  1.00 94.53           H
ATOM   4586 3HG1 VAL A 301       8.979 -12.408   8.415  1.00 94.53           H
ATOM   4587  CG2 VAL A 301       9.479 -10.643  10.428  1.00 94.53           C
ATOM   4588 1HG2 VAL A 301      10.421 -10.223  10.076  1.00 94.53           H
ATOM   4589 2HG2 VAL A 301       9.142 -10.092  11.306  1.00 94.53           H
ATOM   4590 3HG2 VAL A 301       9.624 -11.691  10.689  1.00 94.53           H
ATOM   4591  HN  VAL A 301       7.410  -8.890  10.847  1.00 94.53           H
ATOM   4592  N   THR A 302       5.990  -9.220   7.968  1.00 93.79           N
ATOM   4593  CA  THR A 302       5.015  -9.262   6.892  1.00 93.79           C
ATOM   4594  C   THR A 302       4.799  -7.863   6.313  1.00 93.79           C
ATOM   4595  O   THR A 302       4.564  -7.712   5.115  1.00 93.79           O
ATOM   4596  HA  THR A 302       5.415  -9.882   6.089  1.00 93.79           H
ATOM   4597  CB  THR A 302       3.735  -9.898   7.438  1.00 93.79           C
ATOM   4598  HB  THR A 302       2.965  -9.947   6.667  1.00 93.79           H
ATOM   4599  OG1 THR A 302       3.413  -9.107   8.578  1.00 93.79           O
ATOM   4600  HG1 THR A 302       3.749  -9.551   9.409  1.00 93.79           H
ATOM   4601  CG2 THR A 302       3.974 -11.297   8.010  1.00 93.79           C
ATOM   4602 1HG2 THR A 302       4.694 -11.237   8.826  1.00 93.79           H
ATOM   4603 2HG2 THR A 302       4.364 -11.947   7.228  1.00 93.79           H
ATOM   4604 3HG2 THR A 302       3.033 -11.702   8.384  1.00 93.79           H
ATOM   4605  HN  THR A 302       5.627  -9.433   8.875  1.00 93.79           H
ATOM   4606  N   GLN A 303       4.887  -6.874   7.191  1.00 92.02           N
ATOM   4607  CA  GLN A 303       4.755  -5.488   6.773  1.00 92.02           C
ATOM   4608  C   GLN A 303       5.862  -5.125   5.781  1.00 92.02           C
ATOM   4609  O   GLN A 303       5.608  -4.461   4.778  1.00 92.02           O
ATOM   4610  HA  GLN A 303       3.783  -5.425   6.283  1.00 92.02           H
ATOM   4611  CB  GLN A 303       4.770  -4.548   7.980  1.00 92.02           C
ATOM   4612 1HB  GLN A 303       3.934  -4.783   8.639  1.00 92.02           H
ATOM   4613 2HB  GLN A 303       5.683  -4.703   8.555  1.00 92.02           H
ATOM   4614  CG  GLN A 303       4.682  -3.086   7.537  1.00 92.02           C
ATOM   4615 1HG  GLN A 303       5.633  -2.776   7.104  1.00 92.02           H
ATOM   4616 2HG  GLN A 303       3.927  -2.984   6.757  1.00 92.02           H
ATOM   4617  CD  GLN A 303       4.331  -2.177   8.716  1.00 92.02           C
ATOM   4618  OE1 GLN A 303       5.190  -1.676   9.424  1.00 92.02           O
ATOM   4619  NE2 GLN A 303       3.025  -1.992   8.888  1.00 92.02           N
ATOM   4620 1HE2 GLN A 303       2.373  -2.433   8.271  1.00 92.02           H
ATOM   4621 2HE2 GLN A 303       2.696  -1.413   9.633  1.00 92.02           H
ATOM   4622  HN  GLN A 303       5.045  -7.007   8.169  1.00 92.02           H
ATOM   4623  N   THR A 304       7.067  -5.577   6.097  1.00 93.47           N
ATOM   4624  CA  THR A 304       8.224  -5.260   5.277  1.00 93.47           C
ATOM   4625  C   THR A 304       8.079  -5.881   3.887  1.00 93.47           C
ATOM   4626  O   THR A 304       8.417  -5.254   2.884  1.00 93.47           O
ATOM   4627  HA  THR A 304       8.262  -4.179   5.142  1.00 93.47           H
ATOM   4628  CB  THR A 304       9.475  -5.726   6.024  1.00 93.47           C
ATOM   4629  HB  THR A 304       9.503  -6.813   6.096  1.00 93.47           H
ATOM   4630  OG1 THR A 304       9.418  -5.029   7.266  1.00 93.47           O
ATOM   4631  HG1 THR A 304       9.003  -5.611   7.966  1.00 93.47           H
ATOM   4632  CG2 THR A 304      10.766  -5.224   5.374  1.00 93.47           C
ATOM   4633 1HG2 THR A 304      10.768  -4.134   5.364  1.00 93.47           H
ATOM   4634 2HG2 THR A 304      10.827  -5.597   4.352  1.00 93.47           H
ATOM   4635 3HG2 THR A 304      11.623  -5.583   5.944  1.00 93.47           H
ATOM   4636  HN  THR A 304       7.258  -6.150   6.894  1.00 93.47           H
ATOM   4637  N   ILE A 305       7.577  -7.107   3.871  1.00 93.05           N
ATOM   4638  CA  ILE A 305       7.361  -7.812   2.619  1.00 93.05           C
ATOM   4639  C   ILE A 305       6.387  -7.013   1.751  1.00 93.05           C
ATOM   4640  O   ILE A 305       6.565  -6.917   0.537  1.00 93.05           O
ATOM   4641  HA  ILE A 305       8.320  -7.863   2.103  1.00 93.05           H
ATOM   4642  CB  ILE A 305       6.911  -9.250   2.883  1.00 93.05           C
ATOM   4643  HB  ILE A 305       6.067  -9.223   3.573  1.00 93.05           H
ATOM   4644  CG1 ILE A 305       8.021 -10.056   3.561  1.00 93.05           C
ATOM   4645 1HG1 ILE A 305       8.816 -10.260   2.843  1.00 93.05           H
ATOM   4646 2HG1 ILE A 305       8.462  -9.469   4.366  1.00 93.05           H
ATOM   4647  CG2 ILE A 305       6.422  -9.917   1.597  1.00 93.05           C
ATOM   4648 1HG2 ILE A 305       5.578  -9.356   1.194  1.00 93.05           H
ATOM   4649 2HG2 ILE A 305       7.230  -9.933   0.865  1.00 93.05           H
ATOM   4650 3HG2 ILE A 305       6.108 -10.938   1.813  1.00 93.05           H
ATOM   4651  CD1 ILE A 305       7.480 -11.373   4.119  1.00 93.05           C
ATOM   4652 1HD1 ILE A 305       6.702 -11.164   4.854  1.00 93.05           H
ATOM   4653 2HD1 ILE A 305       7.062 -11.968   3.307  1.00 93.05           H
ATOM   4654 3HD1 ILE A 305       8.290 -11.926   4.595  1.00 93.05           H
ATOM   4655  HN  ILE A 305       7.319  -7.617   4.692  1.00 93.05           H
ATOM   4656  N   ALA A 306       5.377  -6.459   2.406  1.00 89.52           N
ATOM   4657  CA  ALA A 306       4.335  -5.733   1.701  1.00 89.52           C
ATOM   4658  C   ALA A 306       4.942  -4.494   1.038  1.00 89.52           C
ATOM   4659  O   ALA A 306       4.496  -4.075  -0.029  1.00 89.52           O
ATOM   4660  HA  ALA A 306       3.937  -6.390   0.927  1.00 89.52           H
ATOM   4661  CB  ALA A 306       3.209  -5.380   2.675  1.00 89.52           C
ATOM   4662 1HB  ALA A 306       2.793  -6.295   3.095  1.00 89.52           H
ATOM   4663 2HB  ALA A 306       3.605  -4.758   3.478  1.00 89.52           H
ATOM   4664 3HB  ALA A 306       2.428  -4.835   2.145  1.00 89.52           H
ATOM   4665  HN  ALA A 306       5.265  -6.501   3.399  1.00 89.52           H
ATOM   4666  N   PHE A 307       5.951  -3.944   1.698  1.00 91.06           N
ATOM   4667  CA  PHE A 307       6.554  -2.703   1.242  1.00 91.06           C
ATOM   4668  C   PHE A 307       7.388  -2.930  -0.021  1.00 91.06           C
ATOM   4669  O   PHE A 307       7.496  -2.042  -0.865  1.00 91.06           O
ATOM   4670  HA  PHE A 307       5.742  -2.011   1.020  1.00 91.06           H
ATOM   4671  CB  PHE A 307       7.473  -2.214   2.364  1.00 91.06           C
ATOM   4672 1HB  PHE A 307       8.124  -3.034   2.670  1.00 91.06           H
ATOM   4673 2HB  PHE A 307       8.116  -1.425   1.975  1.00 91.06           H
ATOM   4674  CG  PHE A 307       6.729  -1.688   3.593  1.00 91.06           C
ATOM   4675  CD1 PHE A 307       5.369  -1.696   3.620  1.00 91.06           C
ATOM   4676  HD1 PHE A 307       4.810  -2.078   2.766  1.00 91.06           H
ATOM   4677  CD2 PHE A 307       7.427  -1.210   4.658  1.00 91.06           C
ATOM   4678  HD2 PHE A 307       8.517  -1.204   4.636  1.00 91.06           H
ATOM   4679  CE1 PHE A 307       4.679  -1.207   4.760  1.00 91.06           C
ATOM   4680  HE1 PHE A 307       3.589  -1.214   4.781  1.00 91.06           H
ATOM   4681  CE2 PHE A 307       6.737  -0.721   5.798  1.00 91.06           C
ATOM   4682  HE2 PHE A 307       7.296  -0.339   6.652  1.00 91.06           H
ATOM   4683  CZ  PHE A 307       5.377  -0.730   5.825  1.00 91.06           C
ATOM   4684  HZ  PHE A 307       4.847  -0.355   6.700  1.00 91.06           H
ATOM   4685  HN  PHE A 307       6.353  -4.330   2.527  1.00 91.06           H
ATOM   4686  N   PHE A 308       7.955  -4.124  -0.110  1.00 90.94           N
ATOM   4687  CA  PHE A 308       8.746  -4.492  -1.272  1.00 90.94           C
ATOM   4688  C   PHE A 308       7.910  -4.415  -2.551  1.00 90.94           C
ATOM   4689  O   PHE A 308       8.453  -4.265  -3.645  1.00 90.94           O
ATOM   4690  HA  PHE A 308       9.572  -3.784  -1.338  1.00 90.94           H
ATOM   4691  CB  PHE A 308       9.204  -5.936  -1.063  1.00 90.94           C
ATOM   4692 1HB  PHE A 308       8.477  -6.450  -0.434  1.00 90.94           H
ATOM   4693 2HB  PHE A 308       9.210  -6.448  -2.025  1.00 90.94           H
ATOM   4694  CG  PHE A 308      10.589  -6.064  -0.425  1.00 90.94           C
ATOM   4695  CD1 PHE A 308      11.705  -5.924  -1.189  1.00 90.94           C
ATOM   4696  HD1 PHE A 308      11.613  -5.722  -2.256  1.00 90.94           H
ATOM   4697  CD2 PHE A 308      10.703  -6.316   0.907  1.00 90.94           C
ATOM   4698  HD2 PHE A 308       9.809  -6.428   1.519  1.00 90.94           H
ATOM   4699  CE1 PHE A 308      12.990  -6.043  -0.597  1.00 90.94           C
ATOM   4700  HE1 PHE A 308      13.885  -5.931  -1.209  1.00 90.94           H
ATOM   4701  CE2 PHE A 308      11.989  -6.435   1.499  1.00 90.94           C
ATOM   4702  HE2 PHE A 308      12.080  -6.637   2.566  1.00 90.94           H
ATOM   4703  CZ  PHE A 308      13.105  -6.295   0.734  1.00 90.94           C
ATOM   4704  HZ  PHE A 308      14.091  -6.386   1.189  1.00 90.94           H
ATOM   4705  HN  PHE A 308       7.881  -4.833   0.592  1.00 90.94           H
ATOM   4706  N   HIS A 309       6.601  -4.521  -2.372  1.00 86.14           N
ATOM   4707  CA  HIS A 309       5.689  -4.530  -3.504  1.00 86.14           C
ATOM   4708  C   HIS A 309       5.824  -3.220  -4.282  1.00 86.14           C
ATOM   4709  O   HIS A 309       5.719  -3.208  -5.507  1.00 86.14           O
ATOM   4710  HA  HIS A 309       5.995  -5.357  -4.145  1.00 86.14           H
ATOM   4711  CB  HIS A 309       4.256  -4.802  -3.044  1.00 86.14           C
ATOM   4712 1HB  HIS A 309       4.249  -5.696  -2.419  1.00 86.14           H
ATOM   4713 2HB  HIS A 309       3.922  -3.974  -2.418  1.00 86.14           H
ATOM   4714  CG  HIS A 309       3.273  -4.988  -4.175  1.00 86.14           C
ATOM   4715  ND1 HIS A 309       2.604  -3.931  -4.768  1.00 86.14           N
ATOM   4716  HD1 HIS A 309       2.697  -2.967  -4.520  1.00 86.14           H
ATOM   4717  CD2 HIS A 309       2.853  -6.117  -4.815  1.00 86.14           C
ATOM   4718  HD2 HIS A 309       3.183  -7.133  -4.597  1.00 86.14           H
ATOM   4719  CE1 HIS A 309       1.819  -4.414  -5.720  1.00 86.14           C
ATOM   4720  HE1 HIS A 309       1.165  -3.831  -6.368  1.00 86.14           H
ATOM   4721  NE2 HIS A 309       1.975  -5.769  -5.747  1.00 86.14           N
ATOM   4722  HN  HIS A 309       6.164  -4.599  -1.476  1.00 86.14           H
ATOM   4723  N   SER A 310       6.054  -2.148  -3.538  1.00 86.48           N
ATOM   4724  CA  SER A 310       6.074  -0.819  -4.126  1.00 86.48           C
ATOM   4725  C   SER A 310       7.322  -0.650  -4.995  1.00 86.48           C
ATOM   4726  O   SER A 310       7.413   0.293  -5.779  1.00 86.48           O
ATOM   4727  HA  SER A 310       5.172  -0.760  -4.735  1.00 86.48           H
ATOM   4728  CB  SER A 310       6.029   0.262  -3.044  1.00 86.48           C
ATOM   4729 1HB  SER A 310       6.803   0.065  -2.302  1.00 86.48           H
ATOM   4730 2HB  SER A 310       6.256   1.231  -3.490  1.00 86.48           H
ATOM   4731  OG  SER A 310       4.759   0.323  -2.401  1.00 86.48           O
ATOM   4732  HG  SER A 310       4.094   0.770  -2.999  1.00 86.48           H
ATOM   4733  HN  SER A 310       6.224  -2.177  -2.553  1.00 86.48           H
ATOM   4734  N   CYS A 311       8.252  -1.578  -4.825  1.00 89.66           N
ATOM   4735  CA  CYS A 311       9.485  -1.550  -5.593  1.00 89.66           C
ATOM   4736  C   CYS A 311       9.415  -2.650  -6.654  1.00 89.66           C
ATOM   4737  O   CYS A 311      10.257  -2.710  -7.548  1.00 89.66           O
ATOM   4738  HA  CYS A 311       9.542  -0.567  -6.059  1.00 89.66           H
ATOM   4739  CB  CYS A 311      10.714  -1.701  -4.695  1.00 89.66           C
ATOM   4740 1HB  CYS A 311      11.616  -1.449  -5.253  1.00 89.66           H
ATOM   4741 2HB  CYS A 311      10.652  -1.005  -3.858  1.00 89.66           H
ATOM   4742  SG  CYS A 311      10.826  -3.418  -4.070  1.00 89.66           S
ATOM   4743  HG  CYS A 311      11.929  -3.233  -3.350  1.00 89.66           H
ATOM   4744  HN  CYS A 311       8.173  -2.337  -4.179  1.00 89.66           H
ATOM   4745  N   LEU A 312       8.403  -3.495  -6.520  1.00 85.90           N
ATOM   4746  CA  LEU A 312       8.257  -4.636  -7.407  1.00 85.90           C
ATOM   4747  C   LEU A 312       7.528  -4.198  -8.679  1.00 85.90           C
ATOM   4748  O   LEU A 312       7.743  -4.766  -9.749  1.00 85.90           O
ATOM   4749  HA  LEU A 312       9.259  -4.967  -7.680  1.00 85.90           H
ATOM   4750  CB  LEU A 312       7.579  -5.798  -6.679  1.00 85.90           C
ATOM   4751 1HB  LEU A 312       6.703  -5.412  -6.156  1.00 85.90           H
ATOM   4752 2HB  LEU A 312       7.218  -6.507  -7.424  1.00 85.90           H
ATOM   4753  CG  LEU A 312       8.446  -6.556  -5.672  1.00 85.90           C
ATOM   4754  HG  LEU A 312       8.799  -5.847  -4.923  1.00 85.90           H
ATOM   4755  CD1 LEU A 312       7.628  -7.620  -4.936  1.00 85.90           C
ATOM   4756 1HD1 LEU A 312       6.808  -7.142  -4.401  1.00 85.90           H
ATOM   4757 2HD1 LEU A 312       7.226  -8.332  -5.656  1.00 85.90           H
ATOM   4758 3HD1 LEU A 312       8.269  -8.144  -4.226  1.00 85.90           H
ATOM   4759  CD2 LEU A 312       9.681  -7.150  -6.350  1.00 85.90           C
ATOM   4760 1HD2 LEU A 312       9.369  -7.842  -7.133  1.00 85.90           H
ATOM   4761 2HD2 LEU A 312      10.276  -6.349  -6.789  1.00 85.90           H
ATOM   4762 3HD2 LEU A 312      10.280  -7.684  -5.612  1.00 85.90           H
ATOM   4763  HN  LEU A 312       7.692  -3.409  -5.822  1.00 85.90           H
ATOM   4764  N   ASN A 313       6.681  -3.191  -8.520  1.00 78.78           N
ATOM   4765  CA  ASN A 313       5.820  -2.759  -9.608  1.00 78.78           C
ATOM   4766  C   ASN A 313       6.678  -2.435 -10.833  1.00 78.78           C
ATOM   4767  O   ASN A 313       6.471  -2.998 -11.907  1.00 78.78           O
ATOM   4768  HA  ASN A 313       5.141  -3.593  -9.784  1.00 78.78           H
ATOM   4769  CB  ASN A 313       5.043  -1.497  -9.228  1.00 78.78           C
ATOM   4770 1HB  ASN A 313       5.692  -0.820  -8.672  1.00 78.78           H
ATOM   4771 2HB  ASN A 313       4.732  -0.971 -10.130  1.00 78.78           H
ATOM   4772  CG  ASN A 313       3.815  -1.844  -8.384  1.00 78.78           C
ATOM   4773  OD1 ASN A 313       3.279  -2.938  -8.441  1.00 78.78           O
ATOM   4774  ND2 ASN A 313       3.400  -0.852  -7.601  1.00 78.78           N
ATOM   4775 1HD2 ASN A 313       3.885   0.022  -7.601  1.00 78.78           H
ATOM   4776 2HD2 ASN A 313       2.603  -0.982  -7.011  1.00 78.78           H
ATOM   4777  HN  ASN A 313       6.578  -2.676  -7.670  1.00 78.78           H
ATOM   4778  N   PRO A 314       7.652  -1.525 -10.696  1.00 78.21           N
ATOM   4779  CA  PRO A 314       8.497  -1.147 -11.832  1.00 78.21           C
ATOM   4780  C   PRO A 314       9.129  -2.353 -12.507  1.00 78.21           C
ATOM   4781  O   PRO A 314       9.206  -2.413 -13.733  1.00 78.21           O
ATOM   4782  HA  PRO A 314       7.894  -0.671 -12.605  1.00 78.21           H
ATOM   4783  CB  PRO A 314       9.550  -0.227 -11.210  1.00 78.21           C
ATOM   4784 1HB  PRO A 314      10.437  -0.782 -10.904  1.00 78.21           H
ATOM   4785 2HB  PRO A 314       9.880   0.537 -11.913  1.00 78.21           H
ATOM   4786  CG  PRO A 314       8.826   0.381 -10.015  1.00 78.21           C
ATOM   4787 1HG  PRO A 314       9.524   0.775  -9.276  1.00 78.21           H
ATOM   4788 2HG  PRO A 314       8.188   1.215 -10.309  1.00 78.21           H
ATOM   4789  CD  PRO A 314       8.022  -0.790  -9.473  1.00 78.21           C
ATOM   4790 1HD  PRO A 314       8.613  -1.408  -8.797  1.00 78.21           H
ATOM   4791 2HD  PRO A 314       7.148  -0.456  -8.913  1.00 78.21           H
ATOM   4792  N   VAL A 315       9.569  -3.291 -11.680  1.00 80.72           N
ATOM   4793  CA  VAL A 315      10.307  -4.439 -12.177  1.00 80.72           C
ATOM   4794  C   VAL A 315       9.403  -5.263 -13.096  1.00 80.72           C
ATOM   4795  O   VAL A 315       9.842  -5.736 -14.143  1.00 80.72           O
ATOM   4796  HA  VAL A 315      11.149  -4.063 -12.758  1.00 80.72           H
ATOM   4797  CB  VAL A 315      10.865  -5.249 -11.005  1.00 80.72           C
ATOM   4798  HB  VAL A 315      10.026  -5.566 -10.386  1.00 80.72           H
ATOM   4799  CG1 VAL A 315      11.586  -6.505 -11.499  1.00 80.72           C
ATOM   4800 1HG1 VAL A 315      10.886  -7.130 -12.054  1.00 80.72           H
ATOM   4801 2HG1 VAL A 315      12.412  -6.218 -12.150  1.00 80.72           H
ATOM   4802 3HG1 VAL A 315      11.972  -7.062 -10.646  1.00 80.72           H
ATOM   4803  CG2 VAL A 315      11.790  -4.392 -10.137  1.00 80.72           C
ATOM   4804 1HG2 VAL A 315      12.623  -4.032 -10.740  1.00 80.72           H
ATOM   4805 2HG2 VAL A 315      11.233  -3.543  -9.742  1.00 80.72           H
ATOM   4806 3HG2 VAL A 315      12.173  -4.993  -9.312  1.00 80.72           H
ATOM   4807  HN  VAL A 315       9.429  -3.274 -10.690  1.00 80.72           H
ATOM   4808  N   LEU A 316       8.157  -5.410 -12.670  1.00 76.29           N
ATOM   4809  CA  LEU A 316       7.188  -6.170 -13.441  1.00 76.29           C
ATOM   4810  C   LEU A 316       7.079  -5.574 -14.846  1.00 76.29           C
ATOM   4811  O   LEU A 316       7.054  -6.306 -15.834  1.00 76.29           O
ATOM   4812  HA  LEU A 316       7.566  -7.189 -13.526  1.00 76.29           H
ATOM   4813  CB  LEU A 316       5.852  -6.244 -12.698  1.00 76.29           C
ATOM   4814 1HB  LEU A 316       5.537  -5.229 -12.457  1.00 76.29           H
ATOM   4815 2HB  LEU A 316       5.105  -6.657 -13.376  1.00 76.29           H
ATOM   4816  CG  LEU A 316       5.845  -7.070 -11.410  1.00 76.29           C
ATOM   4817  HG  LEU A 316       6.646  -6.706 -10.767  1.00 76.29           H
ATOM   4818  CD1 LEU A 316       4.532  -6.884 -10.647  1.00 76.29           C
ATOM   4819 1HD1 LEU A 316       4.408  -5.832 -10.388  1.00 76.29           H
ATOM   4820 2HD1 LEU A 316       3.699  -7.205 -11.272  1.00 76.29           H
ATOM   4821 3HD1 LEU A 316       4.554  -7.481  -9.736  1.00 76.29           H
ATOM   4822  CD2 LEU A 316       6.134  -8.543 -11.702  1.00 76.29           C
ATOM   4823 1HD2 LEU A 316       5.372  -8.937 -12.374  1.00 76.29           H
ATOM   4824 2HD2 LEU A 316       7.114  -8.635 -12.171  1.00 76.29           H
ATOM   4825 3HD2 LEU A 316       6.123  -9.108 -10.770  1.00 76.29           H
ATOM   4826  HN  LEU A 316       7.808  -5.021 -11.818  1.00 76.29           H
ATOM   4827  N   TYR A 317       7.016  -4.251 -14.889  1.00 73.21           N
ATOM   4828  CA  TYR A 317       6.830  -3.552 -16.149  1.00 73.21           C
ATOM   4829  C   TYR A 317       8.016  -3.787 -17.087  1.00 73.21           C
ATOM   4830  O   TYR A 317       7.839  -3.907 -18.299  1.00 73.21           O
ATOM   4831  HA  TYR A 317       5.924  -3.938 -16.617  1.00 73.21           H
ATOM   4832  CB  TYR A 317       6.758  -2.065 -15.799  1.00 73.21           C
ATOM   4833 1HB  TYR A 317       7.717  -1.753 -15.384  1.00 73.21           H
ATOM   4834 2HB  TYR A 317       6.606  -1.493 -16.715  1.00 73.21           H
ATOM   4835  CG  TYR A 317       5.650  -1.712 -14.806  1.00 73.21           C
ATOM   4836  CD1 TYR A 317       4.529  -2.511 -14.710  1.00 73.21           C
ATOM   4837  HD1 TYR A 317       4.433  -3.393 -15.343  1.00 73.21           H
ATOM   4838  CD2 TYR A 317       5.771  -0.594 -14.005  1.00 73.21           C
ATOM   4839  HD2 TYR A 317       6.657   0.037 -14.080  1.00 73.21           H
ATOM   4840  CE1 TYR A 317       3.485  -2.179 -13.775  1.00 73.21           C
ATOM   4841  HE1 TYR A 317       2.595  -2.801 -13.689  1.00 73.21           H
ATOM   4842  CE2 TYR A 317       4.728  -0.262 -13.069  1.00 73.21           C
ATOM   4843  HE2 TYR A 317       4.811   0.617 -12.431  1.00 73.21           H
ATOM   4844  CZ  TYR A 317       3.637  -1.071 -13.001  1.00 73.21           C
ATOM   4845  OH  TYR A 317       2.651  -0.757 -12.117  1.00 73.21           O
ATOM   4846  HH  TYR A 317       1.957  -1.477 -12.110  1.00 73.21           H
ATOM   4847  HN  TYR A 317       7.091  -3.661 -14.085  1.00 73.21           H
ATOM   4848  N   VAL A 318       9.198  -3.845 -16.492  1.00 71.63           N
ATOM   4849  CA  VAL A 318      10.413  -4.051 -17.260  1.00 71.63           C
ATOM   4850  C   VAL A 318      10.357  -5.422 -17.937  1.00 71.63           C
ATOM   4851  O   VAL A 318      10.473  -5.522 -19.157  1.00 71.63           O
ATOM   4852  HA  VAL A 318      10.450  -3.281 -18.031  1.00 71.63           H
ATOM   4853  CB  VAL A 318      11.638  -3.878 -16.359  1.00 71.63           C
ATOM   4854  HB  VAL A 318      11.521  -4.544 -15.504  1.00 71.63           H
ATOM   4855  CG1 VAL A 318      12.919  -4.278 -17.093  1.00 71.63           C
ATOM   4856 1HG1 VAL A 318      12.854  -5.323 -17.397  1.00 71.63           H
ATOM   4857 2HG1 VAL A 318      13.044  -3.650 -17.976  1.00 71.63           H
ATOM   4858 3HG1 VAL A 318      13.774  -4.146 -16.430  1.00 71.63           H
ATOM   4859  CG2 VAL A 318      11.732  -2.446 -15.831  1.00 71.63           C
ATOM   4860 1HG2 VAL A 318      11.815  -1.754 -16.670  1.00 71.63           H
ATOM   4861 2HG2 VAL A 318      10.838  -2.211 -15.254  1.00 71.63           H
ATOM   4862 3HG2 VAL A 318      12.611  -2.351 -15.194  1.00 71.63           H
ATOM   4863  HN  VAL A 318       9.332  -3.753 -15.505  1.00 71.63           H
ATOM   4864  N   PHE A 319      10.181  -6.446 -17.114  1.00 70.86           N
ATOM   4865  CA  PHE A 319      10.346  -7.814 -17.575  1.00 70.86           C
ATOM   4866  C   PHE A 319       9.137  -8.265 -18.397  1.00 70.86           C
ATOM   4867  O   PHE A 319       9.266  -9.105 -19.287  1.00 70.86           O
ATOM   4868  HA  PHE A 319      11.238  -7.839 -18.200  1.00 70.86           H
ATOM   4869  CB  PHE A 319      10.458  -8.695 -16.329  1.00 70.86           C
ATOM   4870 1HB  PHE A 319       9.707  -8.380 -15.605  1.00 70.86           H
ATOM   4871 2HB  PHE A 319      10.226  -9.724 -16.602  1.00 70.86           H
ATOM   4872  CG  PHE A 319      11.835  -8.658 -15.662  1.00 70.86           C
ATOM   4873  CD1 PHE A 319      12.922  -9.145 -16.319  1.00 70.86           C
ATOM   4874  HD1 PHE A 319      12.812  -9.562 -17.320  1.00 70.86           H
ATOM   4875  CD2 PHE A 319      11.972  -8.138 -14.413  1.00 70.86           C
ATOM   4876  HD2 PHE A 319      11.101  -7.748 -13.887  1.00 70.86           H
ATOM   4877  CE1 PHE A 319      14.199  -9.111 -15.700  1.00 70.86           C
ATOM   4878  HE1 PHE A 319      15.070  -9.501 -16.227  1.00 70.86           H
ATOM   4879  CE2 PHE A 319      13.249  -8.104 -13.794  1.00 70.86           C
ATOM   4880  HE2 PHE A 319      13.359  -7.687 -12.793  1.00 70.86           H
ATOM   4881  CZ  PHE A 319      14.336  -8.591 -14.451  1.00 70.86           C
ATOM   4882  HZ  PHE A 319      15.317  -8.564 -13.976  1.00 70.86           H
ATOM   4883  HN  PHE A 319       9.929  -6.352 -16.150  1.00 70.86           H
ATOM   4884  N   VAL A 320       7.990  -7.688 -18.070  1.00 67.50           N
ATOM   4885  CA  VAL A 320       6.726  -8.197 -18.574  1.00 67.50           C
ATOM   4886  C   VAL A 320       6.205  -7.264 -19.668  1.00 67.50           C
ATOM   4887  O   VAL A 320       5.601  -7.716 -20.639  1.00 67.50           O
ATOM   4888  HA  VAL A 320       6.917  -9.178 -19.010  1.00 67.50           H
ATOM   4889  CB  VAL A 320       5.737  -8.376 -17.420  1.00 67.50           C
ATOM   4890  HB  VAL A 320       5.566  -7.398 -16.970  1.00 67.50           H
ATOM   4891  CG1 VAL A 320       4.393  -8.902 -17.927  1.00 67.50           C
ATOM   4892 1HG1 VAL A 320       3.972  -8.194 -18.641  1.00 67.50           H
ATOM   4893 2HG1 VAL A 320       4.540  -9.866 -18.414  1.00 67.50           H
ATOM   4894 3HG1 VAL A 320       3.709  -9.020 -17.087  1.00 67.50           H
ATOM   4895  CG2 VAL A 320       6.314  -9.295 -16.341  1.00 67.50           C
ATOM   4896 1HG2 VAL A 320       6.528 -10.273 -16.773  1.00 67.50           H
ATOM   4897 2HG2 VAL A 320       7.234  -8.862 -15.949  1.00 67.50           H
ATOM   4898 3HG2 VAL A 320       5.591  -9.406 -15.533  1.00 67.50           H
ATOM   4899  HN  VAL A 320       7.917  -6.889 -17.474  1.00 67.50           H
ATOM   4900  N   GLY A 321       6.458  -5.978 -19.475  1.00 69.25           N
ATOM   4901  CA  GLY A 321       5.959  -4.970 -20.395  1.00 69.25           C
ATOM   4902  C   GLY A 321       6.829  -4.896 -21.651  1.00 69.25           C
ATOM   4903  O   GLY A 321       7.909  -4.307 -21.629  1.00 69.25           O
ATOM   4904 1HA  GLY A 321       4.931  -5.203 -20.673  1.00 69.25           H
ATOM   4905 2HA  GLY A 321       5.943  -3.998 -19.902  1.00 69.25           H
ATOM   4906  HN  GLY A 321       6.992  -5.622 -18.708  1.00 69.25           H
ATOM   4907  N   GLU A 322       6.326  -5.502 -22.717  1.00 74.22           N
ATOM   4908  CA  GLU A 322       6.954  -5.366 -24.020  1.00 74.22           C
ATOM   4909  C   GLU A 322       6.974  -3.898 -24.450  1.00 74.22           C
ATOM   4910  O   GLU A 322       7.994  -3.400 -24.923  1.00 74.22           O
ATOM   4911  HA  GLU A 322       7.974  -5.727 -23.889  1.00 74.22           H
ATOM   4912  CB  GLU A 322       6.245  -6.233 -25.063  1.00 74.22           C
ATOM   4913 1HB  GLU A 322       5.167  -6.105 -24.975  1.00 74.22           H
ATOM   4914 2HB  GLU A 322       6.628  -6.000 -26.056  1.00 74.22           H
ATOM   4915  CG  GLU A 322       6.533  -7.718 -24.828  1.00 74.22           C
ATOM   4916 1HG  GLU A 322       7.609  -7.877 -24.757  1.00 74.22           H
ATOM   4917 2HG  GLU A 322       6.101  -8.030 -23.877  1.00 74.22           H
ATOM   4918  CD  GLU A 322       5.959  -8.573 -25.960  1.00 74.22           C
ATOM   4919  OE1 GLU A 322       6.235  -9.792 -25.946  1.00 74.22           O
ATOM   4920  OE2 GLU A 322       5.258  -7.988 -26.814  1.00 74.22           O
ATOM   4921  HN  GLU A 322       5.507  -6.075 -22.700  1.00 74.22           H
ATOM   4922  N   ARG A 323       5.834  -3.247 -24.270  1.00 74.96           N
ATOM   4923  CA  ARG A 323       5.709  -1.844 -24.629  1.00 74.96           C
ATOM   4924  C   ARG A 323       6.721  -1.004 -23.848  1.00 74.96           C
ATOM   4925  O   ARG A 323       7.386  -0.140 -24.417  1.00 74.96           O
ATOM   4926  HA  ARG A 323       5.915  -1.811 -25.699  1.00 74.96           H
ATOM   4927  CB  ARG A 323       4.298  -1.327 -24.344  1.00 74.96           C
ATOM   4928 1HB  ARG A 323       3.981  -1.649 -23.352  1.00 74.96           H
ATOM   4929 2HB  ARG A 323       4.300  -0.237 -24.339  1.00 74.96           H
ATOM   4930  CG  ARG A 323       3.305  -1.834 -25.392  1.00 74.96           C
ATOM   4931 1HG  ARG A 323       3.684  -1.619 -26.392  1.00 74.96           H
ATOM   4932 2HG  ARG A 323       3.210  -2.918 -25.314  1.00 74.96           H
ATOM   4933  CD  ARG A 323       1.933  -1.182 -25.210  1.00 74.96           C
ATOM   4934 1HD  ARG A 323       1.557  -1.384 -24.207  1.00 74.96           H
ATOM   4935 2HD  ARG A 323       2.020  -0.100 -25.307  1.00 74.96           H
ATOM   4936  NE  ARG A 323       0.986  -1.705 -26.219  1.00 74.96           N
ATOM   4937  HE  ARG A 323       1.330  -2.366 -26.887  1.00 74.96           H
ATOM   4938  CZ  ARG A 323      -0.304  -1.349 -26.295  1.00 74.96           C
ATOM   4939  NH1 ARG A 323      -0.818  -0.468 -25.426  1.00 74.96           N
ATOM   4940 1HH1 ARG A 323      -0.239  -0.071 -24.714  1.00 74.96           H
ATOM   4941 2HH1 ARG A 323      -1.782  -0.208 -25.489  1.00 74.96           H
ATOM   4942  NH2 ARG A 323      -1.071  -1.888 -27.252  1.00 74.96           N
ATOM   4943 1HH2 ARG A 323      -2.036  -1.633 -27.322  1.00 74.96           H
ATOM   4944 2HH2 ARG A 323      -0.680  -2.545 -27.897  1.00 74.96           H
ATOM   4945  HN  ARG A 323       5.008  -3.660 -23.887  1.00 74.96           H
ATOM   4946  N   PHE A 324       6.804  -1.286 -22.556  1.00 76.34           N
ATOM   4947  CA  PHE A 324       7.650  -0.502 -21.672  1.00 76.34           C
ATOM   4948  C   PHE A 324       9.122  -0.629 -22.067  1.00 76.34           C
ATOM   4949  O   PHE A 324       9.850   0.363 -22.089  1.00 76.34           O
ATOM   4950  HA  PHE A 324       7.338   0.538 -21.765  1.00 76.34           H
ATOM   4951  CB  PHE A 324       7.462  -1.063 -20.261  1.00 76.34           C
ATOM   4952 1HB  PHE A 324       6.396  -1.140 -20.050  1.00 76.34           H
ATOM   4953 2HB  PHE A 324       7.868  -2.074 -20.226  1.00 76.34           H
ATOM   4954  CG  PHE A 324       8.125  -0.225 -19.165  1.00 76.34           C
ATOM   4955  CD1 PHE A 324       9.375  -0.539 -18.731  1.00 76.34           C
ATOM   4956  HD1 PHE A 324       9.905  -1.387 -19.164  1.00 76.34           H
ATOM   4957  CD2 PHE A 324       7.464   0.834 -18.626  1.00 76.34           C
ATOM   4958  HD2 PHE A 324       6.462   1.086 -18.973  1.00 76.34           H
ATOM   4959  CE1 PHE A 324       9.990   0.239 -17.715  1.00 76.34           C
ATOM   4960  HE1 PHE A 324      10.991  -0.013 -17.367  1.00 76.34           H
ATOM   4961  CE2 PHE A 324       8.078   1.612 -17.609  1.00 76.34           C
ATOM   4962  HE2 PHE A 324       7.548   2.460 -17.176  1.00 76.34           H
ATOM   4963  CZ  PHE A 324       9.328   1.298 -17.175  1.00 76.34           C
ATOM   4964  HZ  PHE A 324       9.800   1.895 -16.395  1.00 76.34           H
ATOM   4965  HN  PHE A 324       6.309  -2.034 -22.114  1.00 76.34           H
ATOM   4966  N   ARG A 325       9.518  -1.857 -22.369  1.00 79.70           N
ATOM   4967  CA  ARG A 325      10.881  -2.120 -22.797  1.00 79.70           C
ATOM   4968  C   ARG A 325      11.211  -1.304 -24.048  1.00 79.70           C
ATOM   4969  O   ARG A 325      12.299  -0.741 -24.157  1.00 79.70           O
ATOM   4970  HA  ARG A 325      11.502  -1.814 -21.954  1.00 79.70           H
ATOM   4971  CB  ARG A 325      11.087  -3.606 -23.096  1.00 79.70           C
ATOM   4972 1HB  ARG A 325      10.166  -4.032 -23.494  1.00 79.70           H
ATOM   4973 2HB  ARG A 325      11.851  -3.724 -23.864  1.00 79.70           H
ATOM   4974  CG  ARG A 325      11.503  -4.367 -21.835  1.00 79.70           C
ATOM   4975 1HG  ARG A 325      12.416  -3.933 -21.429  1.00 79.70           H
ATOM   4976 2HG  ARG A 325      10.732  -4.260 -21.071  1.00 79.70           H
ATOM   4977  CD  ARG A 325      11.727  -5.850 -22.138  1.00 79.70           C
ATOM   4978 1HD  ARG A 325      12.185  -5.963 -23.120  1.00 79.70           H
ATOM   4979 2HD  ARG A 325      12.419  -6.277 -21.412  1.00 79.70           H
ATOM   4980  NE  ARG A 325      10.438  -6.576 -22.095  1.00 79.70           N
ATOM   4981  HE  ARG A 325       9.598  -6.036 -22.029  1.00 79.70           H
ATOM   4982  CZ  ARG A 325      10.325  -7.910 -22.139  1.00 79.70           C
ATOM   4983  NH1 ARG A 325      11.417  -8.682 -22.228  1.00 79.70           N
ATOM   4984 1HH1 ARG A 325      12.324  -8.263 -22.261  1.00 79.70           H
ATOM   4985 2HH1 ARG A 325      11.324  -9.677 -22.260  1.00 79.70           H
ATOM   4986  NH2 ARG A 325       9.105  -8.461 -22.093  1.00 79.70           N
ATOM   4987 1HH2 ARG A 325       9.003  -9.455 -22.125  1.00 79.70           H
ATOM   4988 2HH2 ARG A 325       8.295  -7.878 -22.027  1.00 79.70           H
ATOM   4989  HN  ARG A 325       8.926  -2.661 -22.325  1.00 79.70           H
ATOM   4990  N   ARG A 326      10.252  -1.267 -24.962  1.00 80.48           N
ATOM   4991  CA  ARG A 326      10.415  -0.504 -26.187  1.00 80.48           C
ATOM   4992  C   ARG A 326      10.548   0.987 -25.870  1.00 80.48           C
ATOM   4993  O   ARG A 326      11.420   1.665 -26.412  1.00 80.48           O
ATOM   4994  HA  ARG A 326      11.328  -0.892 -26.638  1.00 80.48           H
ATOM   4995  CB  ARG A 326       9.227  -0.714 -27.129  1.00 80.48           C
ATOM   4996 1HB  ARG A 326       8.295  -0.626 -26.570  1.00 80.48           H
ATOM   4997 2HB  ARG A 326       9.218   0.068 -27.888  1.00 80.48           H
ATOM   4998  CG  ARG A 326       9.298  -2.086 -27.802  1.00 80.48           C
ATOM   4999 1HG  ARG A 326      10.210  -2.158 -28.394  1.00 80.48           H
ATOM   5000 2HG  ARG A 326       9.347  -2.866 -27.043  1.00 80.48           H
ATOM   5001  CD  ARG A 326       8.082  -2.318 -28.701  1.00 80.48           C
ATOM   5002 1HD  ARG A 326       7.169  -2.046 -28.171  1.00 80.48           H
ATOM   5003 2HD  ARG A 326       8.142  -1.678 -29.581  1.00 80.48           H
ATOM   5004  NE  ARG A 326       8.021  -3.738 -29.113  1.00 80.48           N
ATOM   5005  HE  ARG A 326       8.202  -4.436 -28.420  1.00 80.48           H
ATOM   5006  CZ  ARG A 326       7.738  -4.148 -30.358  1.00 80.48           C
ATOM   5007  NH1 ARG A 326       7.487  -3.257 -31.326  1.00 80.48           N
ATOM   5008 1HH1 ARG A 326       7.509  -2.278 -31.124  1.00 80.48           H
ATOM   5009 2HH1 ARG A 326       7.277  -3.571 -32.252  1.00 80.48           H
ATOM   5010  NH2 ARG A 326       7.711  -5.462 -30.618  1.00 80.48           N
ATOM   5011 1HH2 ARG A 326       7.501  -5.784 -31.541  1.00 80.48           H
ATOM   5012 2HH2 ARG A 326       7.899  -6.120 -29.890  1.00 80.48           H
ATOM   5013  HN  ARG A 326       9.378  -1.745 -24.875  1.00 80.48           H
ATOM   5014  N   ASP A 327       9.670   1.454 -24.994  1.00 80.34           N
ATOM   5015  CA  ASP A 327       9.651   2.861 -24.631  1.00 80.34           C
ATOM   5016  C   ASP A 327      10.958   3.217 -23.920  1.00 80.34           C
ATOM   5017  O   ASP A 327      11.531   4.279 -24.162  1.00 80.34           O
ATOM   5018  HA  ASP A 327       9.528   3.398 -25.571  1.00 80.34           H
ATOM   5019  CB  ASP A 327       8.495   3.167 -23.676  1.00 80.34           C
ATOM   5020 1HB  ASP A 327       8.574   2.538 -22.790  1.00 80.34           H
ATOM   5021 2HB  ASP A 327       8.562   4.202 -23.340  1.00 80.34           H
ATOM   5022  CG  ASP A 327       7.145   2.933 -24.357  1.00 80.34           C
ATOM   5023  OD1 ASP A 327       7.107   3.057 -25.600  1.00 80.34           O
ATOM   5024  OD2 ASP A 327       6.182   2.633 -23.618  1.00 80.34           O
ATOM   5025  HN  ASP A 327       8.983   0.890 -24.536  1.00 80.34           H
ATOM   5026  N   LEU A 328      11.392   2.310 -23.057  1.00 82.60           N
ATOM   5027  CA  LEU A 328      12.593   2.538 -22.272  1.00 82.60           C
ATOM   5028  C   LEU A 328      13.780   2.752 -23.213  1.00 82.60           C
ATOM   5029  O   LEU A 328      14.499   3.743 -23.097  1.00 82.60           O
ATOM   5030  HA  LEU A 328      12.439   3.452 -21.698  1.00 82.60           H
ATOM   5031  CB  LEU A 328      12.800   1.403 -21.268  1.00 82.60           C
ATOM   5032 1HB  LEU A 328      11.949   1.386 -20.587  1.00 82.60           H
ATOM   5033 2HB  LEU A 328      12.792   0.458 -21.811  1.00 82.60           H
ATOM   5034  CG  LEU A 328      14.082   1.469 -20.435  1.00 82.60           C
ATOM   5035  HG  LEU A 328      14.928   1.556 -21.117  1.00 82.60           H
ATOM   5036  CD1 LEU A 328      14.093   2.712 -19.542  1.00 82.60           C
ATOM   5037 1HD1 LEU A 328      14.032   3.606 -20.163  1.00 82.60           H
ATOM   5038 2HD1 LEU A 328      13.238   2.680 -18.866  1.00 82.60           H
ATOM   5039 3HD1 LEU A 328      15.015   2.734 -18.962  1.00 82.60           H
ATOM   5040  CD2 LEU A 328      14.281   0.183 -19.630  1.00 82.60           C
ATOM   5041 1HD2 LEU A 328      13.435   0.041 -18.958  1.00 82.60           H
ATOM   5042 2HD2 LEU A 328      14.350  -0.665 -20.312  1.00 82.60           H
ATOM   5043 3HD2 LEU A 328      15.199   0.257 -19.048  1.00 82.60           H
ATOM   5044  HN  LEU A 328      10.939   1.434 -22.892  1.00 82.60           H
ATOM   5045  N   VAL A 329      13.950   1.805 -24.124  1.00 82.33           N
ATOM   5046  CA  VAL A 329      15.083   1.835 -25.032  1.00 82.33           C
ATOM   5047  C   VAL A 329      15.009   3.097 -25.893  1.00 82.33           C
ATOM   5048  O   VAL A 329      16.035   3.689 -26.224  1.00 82.33           O
ATOM   5049  HA  VAL A 329      15.989   1.876 -24.427  1.00 82.33           H
ATOM   5050  CB  VAL A 329      15.125   0.549 -25.860  1.00 82.33           C
ATOM   5051  HB  VAL A 329      14.181   0.466 -26.399  1.00 82.33           H
ATOM   5052  CG1 VAL A 329      16.253   0.597 -26.892  1.00 82.33           C
ATOM   5053 1HG1 VAL A 329      16.095   1.440 -27.564  1.00 82.33           H
ATOM   5054 2HG1 VAL A 329      17.209   0.714 -26.381  1.00 82.33           H
ATOM   5055 3HG1 VAL A 329      16.260  -0.330 -27.467  1.00 82.33           H
ATOM   5056  CG2 VAL A 329      15.259  -0.680 -24.958  1.00 82.33           C
ATOM   5057 1HG2 VAL A 329      16.180  -0.607 -24.379  1.00 82.33           H
ATOM   5058 2HG2 VAL A 329      14.407  -0.728 -24.280  1.00 82.33           H
ATOM   5059 3HG2 VAL A 329      15.286  -1.580 -25.572  1.00 82.33           H
ATOM   5060  HN  VAL A 329      13.330   1.029 -24.247  1.00 82.33           H
ATOM   5061  N   LYS A 330      13.784   3.473 -26.231  1.00 81.63           N
[truncated: 117,320 more chars]
