# Supplementary material for: Noncanonical roles of chemokine regions in CCR9 activation revealed by structural modeling and mutational mapping
Source: Nat Commun. 2025 Aug 18;16:7695. doi: 10.1038/s41467-025-62321-9 (PMC12361432; doi:10.1038/s41467-025-62321-9)
Supplement: Supplementary file 4 — Supplementary Data 2 [file 41467_2025_62321_MOESM4_ESM.zip › CCR9_CCL25_rnk117.pdb]

SSBOND   1 CYS A   38    CYS A  289 
SSBOND   2 CYS A  119    CYS A  198 
SSBOND   3 CYS B    7    CYS B   35 
SSBOND   4 CYS B    8    CYS B   52 
ATOM      1  N   GLU A  20      -3.778  -4.869  60.622  1.00 50.49           N
ATOM      2  CA  GLU A  20      -3.911  -4.327  59.280  1.00 50.49           C
ATOM      3  C   GLU A  20      -2.597  -4.486  58.511  1.00 50.49           C
ATOM      4  O   GLU A  20      -2.603  -4.653  57.293  1.00 50.49           O
ATOM      5  HA  GLU A  20      -4.692  -4.919  58.804  1.00 50.49           H
ATOM      6  CB  GLU A  20      -4.348  -2.861  59.321  1.00 50.49           C
ATOM      7 1HB  GLU A  20      -3.994  -2.398  60.243  1.00 50.49           H
ATOM      8 2HB  GLU A  20      -4.003  -2.350  58.422  1.00 50.49           H
ATOM      9  CG  GLU A  20      -5.873  -2.744  59.327  1.00 50.49           C
ATOM     10 1HG  GLU A  20      -6.305  -3.543  58.725  1.00 50.49           H
ATOM     11 2HG  GLU A  20      -6.247  -2.871  60.343  1.00 50.49           H
ATOM     12  CD  GLU A  20      -6.320  -1.387  58.779  1.00 50.49           C
ATOM     13  OE1 GLU A  20      -7.513  -1.286  58.418  1.00 50.49           O
ATOM     14  OE2 GLU A  20      -5.460  -0.482  58.733  1.00 50.49           O
ATOM     15  HN  GLU A  20      -2.873  -5.231  60.844  1.00 50.49           H
ATOM     16  N   SER A  21      -1.502  -4.428  59.256  1.00 54.63           N
ATOM     17  CA  SER A  21      -0.183  -4.495  58.652  1.00 54.63           C
ATOM     18  C   SER A  21       0.066  -5.896  58.091  1.00 54.63           C
ATOM     19  O   SER A  21       0.561  -6.043  56.974  1.00 54.63           O
ATOM     20  HA  SER A  21      -0.195  -3.758  57.848  1.00 54.63           H
ATOM     21  CB  SER A  21       0.905  -4.127  59.663  1.00 54.63           C
ATOM     22 1HB  SER A  21       1.819  -3.860  59.132  1.00 54.63           H
ATOM     23 2HB  SER A  21       0.595  -3.246  60.225  1.00 54.63           H
ATOM     24  OG  SER A  21       1.177  -5.194  60.567  1.00 54.63           O
ATOM     25  HG  SER A  21       1.884  -4.920  61.218  1.00 54.63           H
ATOM     26  HN  SER A  21      -1.507  -4.338  60.252  1.00 54.63           H
ATOM     27  N   THR A  22      -0.287  -6.891  58.891  1.00 54.76           N
ATOM     28  CA  THR A  22       0.034  -8.269  58.560  1.00 54.76           C
ATOM     29  C   THR A  22      -0.798  -8.737  57.364  1.00 54.76           C
ATOM     30  O   THR A  22      -0.254  -9.254  56.390  1.00 54.76           O
ATOM     31  HA  THR A  22       1.081  -8.315  58.259  1.00 54.76           H
ATOM     32  CB  THR A  22      -0.175  -9.118  59.815  1.00 54.76           C
ATOM     33  HB  THR A  22      -1.209  -9.453  59.891  1.00 54.76           H
ATOM     34  OG1 THR A  22       0.280  -8.285  60.878  1.00 54.76           O
ATOM     35  HG1 THR A  22      -0.035  -8.646  61.755  1.00 54.76           H
ATOM     36  CG2 THR A  22       0.759 -10.329  59.865  1.00 54.76           C
ATOM     37 1HG2 THR A  22       1.795  -9.989  59.858  1.00 54.76           H
ATOM     38 2HG2 THR A  22       0.578 -10.963  58.997  1.00 54.76           H
ATOM     39 3HG2 THR A  22       0.569 -10.897  60.776  1.00 54.76           H
ATOM     40  HN  THR A  22      -0.783  -6.767  59.751  1.00 54.76           H
ATOM     41  N   SER A  23      -2.103  -8.540  57.478  1.00 56.39           N
ATOM     42  CA  SER A  23      -3.015  -8.938  56.419  1.00 56.39           C
ATOM     43  C   SER A  23      -2.655  -8.216  55.119  1.00 56.39           C
ATOM     44  O   SER A  23      -2.688  -8.813  54.044  1.00 56.39           O
ATOM     45  HA  SER A  23      -2.878 -10.014  56.310  1.00 56.39           H
ATOM     46  CB  SER A  23      -4.467  -8.646  56.804  1.00 56.39           C
ATOM     47 1HB  SER A  23      -5.114  -8.836  55.948  1.00 56.39           H
ATOM     48 2HB  SER A  23      -4.776  -9.329  57.595  1.00 56.39           H
ATOM     49  OG  SER A  23      -4.643  -7.302  57.243  1.00 56.39           O
ATOM     50  HG  SER A  23      -5.606  -7.133  57.450  1.00 56.39           H
ATOM     51  HN  SER A  23      -2.537  -8.117  58.273  1.00 56.39           H
ATOM     52  N   SER A  24      -2.321  -6.941  55.261  1.00 60.39           N
ATOM     53  CA  SER A  24      -1.999  -6.120  54.106  1.00 60.39           C
ATOM     54  C   SER A  24      -0.730  -6.641  53.430  1.00 60.39           C
ATOM     55  O   SER A  24      -0.530  -6.436  52.234  1.00 60.39           O
ATOM     56  HA  SER A  24      -2.855  -6.214  53.437  1.00 60.39           H
ATOM     57  CB  SER A  24      -1.825  -4.653  54.505  1.00 60.39           C
ATOM     58 1HB  SER A  24      -1.973  -4.019  53.631  1.00 60.39           H
ATOM     59 2HB  SER A  24      -2.592  -4.381  55.230  1.00 60.39           H
ATOM     60  OG  SER A  24      -0.537  -4.401  55.061  1.00 60.39           O
ATOM     61  HG  SER A  24      -0.354  -5.043  55.805  1.00 60.39           H
ATOM     62  HN  SER A  24      -2.268  -6.472  56.142  1.00 60.39           H
ATOM     63  N   MET A  25       0.096  -7.305  54.226  1.00 62.19           N
ATOM     64  CA  MET A  25       1.325  -7.885  53.713  1.00 62.19           C
ATOM     65  C   MET A  25       1.047  -9.195  52.974  1.00 62.19           C
ATOM     66  O   MET A  25       1.631  -9.456  51.923  1.00 62.19           O
ATOM     67  HA  MET A  25       1.730  -7.148  53.019  1.00 62.19           H
ATOM     68  CB  MET A  25       2.290  -8.147  54.872  1.00 62.19           C
ATOM     69 1HB  MET A  25       2.196  -7.353  55.613  1.00 62.19           H
ATOM     70 2HB  MET A  25       2.022  -9.080  55.368  1.00 62.19           H
ATOM     71  CG  MET A  25       3.735  -8.222  54.376  1.00 62.19           C
ATOM     72 1HG  MET A  25       4.360  -8.709  55.124  1.00 62.19           H
ATOM     73 2HG  MET A  25       3.787  -8.830  53.472  1.00 62.19           H
ATOM     74  SD  MET A  25       4.352  -6.581  54.042  1.00 62.19           S
ATOM     75  CE  MET A  25       6.109  -6.890  54.114  1.00 62.19           C
ATOM     76 1HE  MET A  25       6.371  -7.269  55.101  1.00 62.19           H
ATOM     77 2HE  MET A  25       6.379  -7.627  53.358  1.00 62.19           H
ATOM     78 3HE  MET A  25       6.649  -5.962  53.926  1.00 62.19           H
ATOM     79  HN  MET A  25      -0.063  -7.449  55.203  1.00 62.19           H
ATOM     80  N   GLU A  26       0.154  -9.986  53.553  1.00 62.58           N
ATOM     81  CA  GLU A  26      -0.211 -11.261  52.961  1.00 62.58           C
ATOM     82  C   GLU A  26      -0.930 -11.042  51.628  1.00 62.58           C
ATOM     83  O   GLU A  26      -0.643 -11.723  50.645  1.00 62.58           O
ATOM     84  HA  GLU A  26       0.731 -11.782  52.792  1.00 62.58           H
ATOM     85  CB  GLU A  26      -1.073 -12.084  53.920  1.00 62.58           C
ATOM     86 1HB  GLU A  26      -1.849 -11.451  54.352  1.00 62.58           H
ATOM     87 2HB  GLU A  26      -1.469 -12.957  53.402  1.00 62.58           H
ATOM     88  CG  GLU A  26      -0.240 -12.617  55.087  1.00 62.58           C
ATOM     89 1HG  GLU A  26       0.583 -13.221  54.705  1.00 62.58           H
ATOM     90 2HG  GLU A  26       0.203 -11.784  55.633  1.00 62.58           H
ATOM     91  CD  GLU A  26      -1.098 -13.457  56.036  1.00 62.58           C
ATOM     92  OE1 GLU A  26      -0.512 -14.340  56.699  1.00 62.58           O
ATOM     93  OE2 GLU A  26      -2.320 -13.197  56.076  1.00 62.58           O
ATOM     94  HN  GLU A  26      -0.315  -9.767  54.408  1.00 62.58           H
ATOM     95  N   ASP A  27      -1.850 -10.088  51.639  1.00 61.35           N
ATOM     96  CA  ASP A  27      -2.630  -9.789  50.451  1.00 61.35           C
ATOM     97  C   ASP A  27      -1.684  -9.487  49.287  1.00 61.35           C
ATOM     98  O   ASP A  27      -1.930  -9.908  48.157  1.00 61.35           O
ATOM     99  HA  ASP A  27      -3.237 -10.677  50.275  1.00 61.35           H
ATOM    100  CB  ASP A  27      -3.518  -8.562  50.669  1.00 61.35           C
ATOM    101 1HB  ASP A  27      -2.952  -7.787  51.188  1.00 61.35           H
ATOM    102 2HB  ASP A  27      -3.816  -8.148  49.706  1.00 61.35           H
ATOM    103  CG  ASP A  27      -4.762  -8.923  51.482  1.00 61.35           C
ATOM    104  OD1 ASP A  27      -5.036 -10.138  51.591  1.00 61.35           O
ATOM    105  OD2 ASP A  27      -5.412  -7.976  51.976  1.00 61.35           O
ATOM    106  HN  ASP A  27      -2.064  -9.527  52.438  1.00 61.35           H
ATOM    107  N   TYR A  28      -0.623  -8.759  49.602  1.00 63.73           N
ATOM    108  CA  TYR A  28       0.344  -8.368  48.590  1.00 63.73           C
ATOM    109  C   TYR A  28       1.159  -9.572  48.115  1.00 63.73           C
ATOM    110  O   TYR A  28       1.576  -9.627  46.960  1.00 63.73           O
ATOM    111  HA  TYR A  28      -0.204  -7.953  47.744  1.00 63.73           H
ATOM    112  CB  TYR A  28       1.282  -7.367  49.268  1.00 63.73           C
ATOM    113 1HB  TYR A  28       0.685  -6.584  49.735  1.00 63.73           H
ATOM    114 2HB  TYR A  28       1.822  -7.875  50.067  1.00 63.73           H
ATOM    115  CG  TYR A  28       2.293  -6.721  48.319  1.00 63.73           C
ATOM    116  CD1 TYR A  28       3.552  -7.267  48.176  1.00 63.73           C
ATOM    117  HD1 TYR A  28       3.826  -8.159  48.739  1.00 63.73           H
ATOM    118  CD2 TYR A  28       1.945  -5.592  47.606  1.00 63.73           C
ATOM    119  HD2 TYR A  28       0.951  -5.160  47.719  1.00 63.73           H
ATOM    120  CE1 TYR A  28       4.504  -6.659  47.283  1.00 63.73           C
ATOM    121  HE1 TYR A  28       5.502  -7.080  47.160  1.00 63.73           H
ATOM    122  CE2 TYR A  28       2.897  -4.983  46.713  1.00 63.73           C
ATOM    123  HE2 TYR A  28       2.636  -4.091  46.143  1.00 63.73           H
ATOM    124  CZ  TYR A  28       4.129  -5.547  46.595  1.00 63.73           C
ATOM    125  OH  TYR A  28       5.028  -4.972  45.751  1.00 63.73           O
ATOM    126  HH  TYR A  28       5.428  -5.667  45.154  1.00 63.73           H
ATOM    127  HN  TYR A  28      -0.419  -8.439  50.527  1.00 63.73           H
ATOM    128  N   VAL A  29       1.361 -10.508  49.032  1.00 63.04           N
ATOM    129  CA  VAL A  29       2.182 -11.672  48.744  1.00 63.04           C
ATOM    130  C   VAL A  29       1.366 -12.678  47.931  1.00 63.04           C
ATOM    131  O   VAL A  29       1.901 -13.349  47.049  1.00 63.04           O
ATOM    132  HA  VAL A  29       3.027 -11.338  48.143  1.00 63.04           H
ATOM    133  CB  VAL A  29       2.730 -12.260  50.046  1.00 63.04           C
ATOM    134  HB  VAL A  29       1.888 -12.439  50.714  1.00 63.04           H
ATOM    135  CG1 VAL A  29       3.423 -13.600  49.793  1.00 63.04           C
ATOM    136 1HG1 VAL A  29       2.709 -14.304  49.366  1.00 63.04           H
ATOM    137 2HG1 VAL A  29       4.251 -13.456  49.099  1.00 63.04           H
ATOM    138 3HG1 VAL A  29       3.803 -13.996  50.735  1.00 63.04           H
ATOM    139  CG2 VAL A  29       3.676 -11.275  50.737  1.00 63.04           C
ATOM    140 1HG2 VAL A  29       4.513 -11.050  50.076  1.00 63.04           H
ATOM    141 2HG2 VAL A  29       3.138 -10.356  50.968  1.00 63.04           H
ATOM    142 3HG2 VAL A  29       4.051 -11.718  51.660  1.00 63.04           H
ATOM    143  HN  VAL A  29       0.976 -10.480  49.954  1.00 63.04           H
ATOM    144  N   ASN A  30       0.083 -12.752  48.256  1.00 63.54           N
ATOM    145  CA  ASN A  30      -0.771 -13.787  47.699  1.00 63.54           C
ATOM    146  C   ASN A  30      -1.350 -13.303  46.368  1.00 63.54           C
ATOM    147  O   ASN A  30      -1.952 -14.080  45.629  1.00 63.54           O
ATOM    148  HA  ASN A  30      -0.127 -14.658  47.581  1.00 63.54           H
ATOM    149  CB  ASN A  30      -1.939 -14.100  48.636  1.00 63.54           C
ATOM    150 1HB  ASN A  30      -2.318 -13.176  49.073  1.00 63.54           H
ATOM    151 2HB  ASN A  30      -2.758 -14.543  48.068  1.00 63.54           H
ATOM    152  CG  ASN A  30      -1.508 -15.057  49.749  1.00 63.54           C
ATOM    153  OD1 ASN A  30      -0.512 -15.756  49.651  1.00 63.54           O
ATOM    154  ND2 ASN A  30      -2.310 -15.050  50.810  1.00 63.54           N
ATOM    155 1HD2 ASN A  30      -3.111 -14.453  50.827  1.00 63.54           H
ATOM    156 2HD2 ASN A  30      -2.111 -15.643  51.591  1.00 63.54           H
ATOM    157  HN  ASN A  30      -0.371 -12.123  48.886  1.00 63.54           H
ATOM    158  N   PHE A  31      -1.147 -12.020  46.103  1.00 66.99           N
ATOM    159  CA  PHE A  31      -1.611 -11.431  44.858  1.00 66.99           C
ATOM    160  C   PHE A  31      -0.950 -12.103  43.653  1.00 66.99           C
ATOM    161  O   PHE A  31       0.273 -12.097  43.529  1.00 66.99           O
ATOM    162  HA  PHE A  31      -2.690 -11.583  44.811  1.00 66.99           H
ATOM    163  CB  PHE A  31      -1.212  -9.954  44.887  1.00 66.99           C
ATOM    164 1HB  PHE A  31      -1.596  -9.502  45.801  1.00 66.99           H
ATOM    165 2HB  PHE A  31      -0.125  -9.883  44.927  1.00 66.99           H
ATOM    166  CG  PHE A  31      -1.717  -9.150  43.687  1.00 66.99           C
ATOM    167  CD1 PHE A  31      -0.898  -8.930  42.623  1.00 66.99           C
ATOM    168  HD1 PHE A  31       0.117  -9.327  42.625  1.00 66.99           H
ATOM    169  CD2 PHE A  31      -2.984  -8.656  43.684  1.00 66.99           C
ATOM    170  HD2 PHE A  31      -3.639  -8.832  44.536  1.00 66.99           H
ATOM    171  CE1 PHE A  31      -1.367  -8.184  41.509  1.00 66.99           C
ATOM    172  HE1 PHE A  31      -0.711  -8.007  40.657  1.00 66.99           H
ATOM    173  CE2 PHE A  31      -3.452  -7.909  42.570  1.00 66.99           C
ATOM    174  HE2 PHE A  31      -4.467  -7.513  42.568  1.00 66.99           H
ATOM    175  CZ  PHE A  31      -2.634  -7.689  41.506  1.00 66.99           C
ATOM    176  HZ  PHE A  31      -2.993  -7.117  40.651  1.00 66.99           H
ATOM    177  HN  PHE A  31      -0.677 -11.389  46.720  1.00 66.99           H
ATOM    178  N   ASN A  32      -1.789 -12.666  42.796  1.00 64.87           N
ATOM    179  CA  ASN A  32      -1.303 -13.314  41.590  1.00 64.87           C
ATOM    180  C   ASN A  32      -0.914 -12.248  40.564  1.00 64.87           C
ATOM    181  O   ASN A  32      -1.762 -11.758  39.821  1.00 64.87           O
ATOM    182  HA  ASN A  32      -0.452 -13.915  41.911  1.00 64.87           H
ATOM    183  CB  ASN A  32      -2.385 -14.198  40.966  1.00 64.87           C
ATOM    184 1HB  ASN A  32      -2.892 -14.765  41.747  1.00 64.87           H
ATOM    185 2HB  ASN A  32      -3.138 -13.573  40.486  1.00 64.87           H
ATOM    186  CG  ASN A  32      -1.783 -15.160  39.940  1.00 64.87           C
ATOM    187  OD1 ASN A  32      -0.589 -15.171  39.686  1.00 64.87           O
ATOM    188  ND2 ASN A  32      -2.672 -15.966  39.366  1.00 64.87           N
ATOM    189 1HD2 ASN A  32      -3.638 -15.906  39.620  1.00 64.87           H
ATOM    190 2HD2 ASN A  32      -2.376 -16.631  38.681  1.00 64.87           H
ATOM    191  HN  ASN A  32      -2.782 -12.683  42.915  1.00 64.87           H
ATOM    192  N   PHE A  33       0.370 -11.921  40.557  1.00 68.43           N
ATOM    193  CA  PHE A  33       0.898 -10.984  39.579  1.00 68.43           C
ATOM    194  C   PHE A  33       1.105 -11.663  38.224  1.00 68.43           C
ATOM    195  O   PHE A  33       2.204 -11.636  37.673  1.00 68.43           O
ATOM    196  HA  PHE A  33       0.168 -10.182  39.474  1.00 68.43           H
ATOM    197  CB  PHE A  33       2.251 -10.503  40.107  1.00 68.43           C
ATOM    198 1HB  PHE A  33       2.872 -11.370  40.330  1.00 68.43           H
ATOM    199 2HB  PHE A  33       2.757  -9.942  39.321  1.00 68.43           H
ATOM    200  CG  PHE A  33       2.156  -9.627  41.358  1.00 68.43           C
ATOM    201  CD1 PHE A  33       1.941  -8.289  41.237  1.00 68.43           C
ATOM    202  HD1 PHE A  33       1.837  -7.841  40.249  1.00 68.43           H
ATOM    203  CD2 PHE A  33       2.285 -10.186  42.591  1.00 68.43           C
ATOM    204  HD2 PHE A  33       2.457 -11.258  42.688  1.00 68.43           H
ATOM    205  CE1 PHE A  33       1.852  -7.477  42.398  1.00 68.43           C
ATOM    206  HE1 PHE A  33       1.681  -6.405  42.301  1.00 68.43           H
ATOM    207  CE2 PHE A  33       2.196  -9.373  43.752  1.00 68.43           C
ATOM    208  HE2 PHE A  33       2.300  -9.821  44.740  1.00 68.43           H
ATOM    209  CZ  PHE A  33       1.982  -8.036  43.631  1.00 68.43           C
ATOM    210  HZ  PHE A  33       1.914  -7.412  44.522  1.00 68.43           H
ATOM    211  HN  PHE A  33       1.044 -12.284  41.201  1.00 68.43           H
ATOM    212  N   THR A  34       0.030 -12.257  37.726  1.00 71.69           N
ATOM    213  CA  THR A  34      -0.049 -12.600  36.316  1.00 71.69           C
ATOM    214  C   THR A  34       0.376 -11.411  35.453  1.00 71.69           C
ATOM    215  O   THR A  34      -0.183 -10.322  35.571  1.00 71.69           O
ATOM    216  HA  THR A  34       0.657 -13.407  36.118  1.00 71.69           H
ATOM    217  CB  THR A  34      -1.472 -13.083  36.026  1.00 71.69           C
ATOM    218  HB  THR A  34      -1.925 -12.499  35.226  1.00 71.69           H
ATOM    219  OG1 THR A  34      -2.127 -13.010  37.289  1.00 71.69           O
ATOM    220  HG1 THR A  34      -2.486 -12.087  37.436  1.00 71.69           H
ATOM    221  CG2 THR A  34      -1.524 -14.569  35.666  1.00 71.69           C
ATOM    222 1HG2 THR A  34      -1.131 -15.158  36.495  1.00 71.69           H
ATOM    223 2HG2 THR A  34      -0.920 -14.748  34.776  1.00 71.69           H
ATOM    224 3HG2 THR A  34      -2.556 -14.860  35.470  1.00 71.69           H
ATOM    225  HN  THR A  34      -0.774 -12.503  38.266  1.00 71.69           H
ATOM    226  N   ASP A  35       1.363 -11.659  34.604  1.00 80.28           N
ATOM    227  CA  ASP A  35       2.060 -10.577  33.930  1.00 80.28           C
ATOM    228  C   ASP A  35       1.241 -10.126  32.719  1.00 80.28           C
ATOM    229  O   ASP A  35       1.567 -10.465  31.583  1.00 80.28           O
ATOM    230  HA  ASP A  35       2.164  -9.792  34.679  1.00 80.28           H
ATOM    231  CB  ASP A  35       3.432 -11.034  33.429  1.00 80.28           C
ATOM    232 1HB  ASP A  35       3.801 -11.844  34.057  1.00 80.28           H
ATOM    233 2HB  ASP A  35       3.340 -11.431  32.418  1.00 80.28           H
ATOM    234  CG  ASP A  35       4.432  -9.876  33.438  1.00 80.28           C
ATOM    235  OD1 ASP A  35       4.076  -8.823  34.011  1.00 80.28           O
ATOM    236  OD2 ASP A  35       5.530 -10.070  32.874  1.00 80.28           O
ATOM    237  HN  ASP A  35       1.687 -12.577  34.376  1.00 80.28           H
ATOM    238  N   PHE A  36       0.192  -9.367  33.004  1.00 90.09           N
ATOM    239  CA  PHE A  36      -0.654  -8.833  31.950  1.00 90.09           C
ATOM    240  C   PHE A  36      -0.013  -7.603  31.304  1.00 90.09           C
ATOM    241  O   PHE A  36      -0.446  -7.159  30.241  1.00 90.09           O
ATOM    242  HA  PHE A  36      -0.770  -9.616  31.200  1.00 90.09           H
ATOM    243  CB  PHE A  36      -1.975  -8.423  32.602  1.00 90.09           C
ATOM    244 1HB  PHE A  36      -1.764  -7.773  33.451  1.00 90.09           H
ATOM    245 2HB  PHE A  36      -2.554  -7.836  31.888  1.00 90.09           H
ATOM    246  CG  PHE A  36      -2.826  -9.601  33.080  1.00 90.09           C
ATOM    247  CD1 PHE A  36      -2.947 -10.712  32.304  1.00 90.09           C
ATOM    248  HD1 PHE A  36      -2.437 -10.762  31.342  1.00 90.09           H
ATOM    249  CD2 PHE A  36      -3.462  -9.538  34.281  1.00 90.09           C
ATOM    250  HD2 PHE A  36      -3.365  -8.648  34.902  1.00 90.09           H
ATOM    251  CE1 PHE A  36      -3.736 -11.805  32.748  1.00 90.09           C
ATOM    252  HE1 PHE A  36      -3.833 -12.695  32.127  1.00 90.09           H
ATOM    253  CE2 PHE A  36      -4.251 -10.632  34.725  1.00 90.09           C
ATOM    254  HE2 PHE A  36      -4.761 -10.581  35.687  1.00 90.09           H
ATOM    255  CZ  PHE A  36      -4.372 -11.742  33.949  1.00 90.09           C
ATOM    256  HZ  PHE A  36      -4.978 -12.582  34.290  1.00 90.09           H
ATOM    257  HN  PHE A  36      -0.082  -9.118  33.933  1.00 90.09           H
ATOM    258  N   TYR A  37       1.007  -7.087  31.973  1.00 92.01           N
ATOM    259  CA  TYR A  37       1.828  -6.037  31.393  1.00 92.01           C
ATOM    260  C   TYR A  37       2.961  -6.628  30.552  1.00 92.01           C
ATOM    261  O   TYR A  37       3.817  -7.342  31.072  1.00 92.01           O
ATOM    262  HA  TYR A  37       1.190  -5.427  30.752  1.00 92.01           H
ATOM    263  CB  TYR A  37       2.430  -5.272  32.573  1.00 92.01           C
ATOM    264 1HB  TYR A  37       1.621  -4.913  33.210  1.00 92.01           H
ATOM    265 2HB  TYR A  37       3.027  -5.959  33.172  1.00 92.01           H
ATOM    266  CG  TYR A  37       3.303  -4.084  32.164  1.00 92.01           C
ATOM    267  CD1 TYR A  37       4.667  -4.244  32.033  1.00 92.01           C
ATOM    268  HD1 TYR A  37       5.123  -5.216  32.221  1.00 92.01           H
ATOM    269  CD2 TYR A  37       2.726  -2.853  31.926  1.00 92.01           C
ATOM    270  HD2 TYR A  37       1.648  -2.727  32.030  1.00 92.01           H
ATOM    271  CE1 TYR A  37       5.489  -3.126  31.648  1.00 92.01           C
ATOM    272  HE1 TYR A  37       6.568  -3.238  31.541  1.00 92.01           H
ATOM    273  CE2 TYR A  37       3.548  -1.735  31.541  1.00 92.01           C
ATOM    274  HE2 TYR A  37       3.106  -0.757  31.351  1.00 92.01           H
ATOM    275  CZ  TYR A  37       4.889  -1.926  31.421  1.00 92.01           C
ATOM    276  OH  TYR A  37       5.666  -0.871  31.058  1.00 92.01           O
ATOM    277  HH  TYR A  37       5.091  -0.078  30.855  1.00 92.01           H
ATOM    278  HN  TYR A  37       1.276  -7.373  32.892  1.00 92.01           H
ATOM    279  N   CYS A  38       2.930  -6.309  29.266  1.00 91.99           N
ATOM    280  CA  CYS A  38       3.875  -6.890  28.328  1.00 91.99           C
ATOM    281  C   CYS A  38       4.898  -5.818  27.950  1.00 91.99           C
ATOM    282  O   CYS A  38       4.547  -4.803  27.350  1.00 91.99           O
ATOM    283  HA  CYS A  38       4.357  -7.721  28.843  1.00 91.99           H
ATOM    284  CB  CYS A  38       3.169  -7.464  27.098  1.00 91.99           C
ATOM    285 1HB  CYS A  38       2.356  -8.120  27.408  1.00 91.99           H
ATOM    286 2HB  CYS A  38       2.724  -6.658  26.514  1.00 91.99           H
ATOM    287  SG  CYS A  38       4.363  -8.394  26.068  1.00 91.99           S
ATOM    288  HN  CYS A  38       2.276  -5.667  28.865  1.00 91.99           H
ATOM    289  N   GLU A  39       6.144  -6.079  28.318  1.00 90.61           N
ATOM    290  CA  GLU A  39       7.252  -5.271  27.836  1.00 90.61           C
ATOM    291  C   GLU A  39       7.643  -5.697  26.419  1.00 90.61           C
ATOM    292  O   GLU A  39       7.970  -6.859  26.185  1.00 90.61           O
ATOM    293  HA  GLU A  39       6.879  -4.246  27.824  1.00 90.61           H
ATOM    294  CB  GLU A  39       8.448  -5.359  28.785  1.00 90.61           C
ATOM    295 1HB  GLU A  39       8.662  -6.403  29.011  1.00 90.61           H
ATOM    296 2HB  GLU A  39       9.298  -4.829  28.354  1.00 90.61           H
ATOM    297  CG  GLU A  39       8.143  -4.672  30.118  1.00 90.61           C
ATOM    298 1HG  GLU A  39       7.769  -3.665  29.934  1.00 90.61           H
ATOM    299 2HG  GLU A  39       7.354  -5.215  30.638  1.00 90.61           H
ATOM    300  CD  GLU A  39       9.392  -4.606  30.999  1.00 90.61           C
ATOM    301  OE1 GLU A  39       9.275  -4.038  32.107  1.00 90.61           O
ATOM    302  OE2 GLU A  39      10.435  -5.124  30.545  1.00 90.61           O
ATOM    303  HN  GLU A  39       6.402  -6.825  28.932  1.00 90.61           H
ATOM    304  N   LYS A  40       7.596  -4.733  25.511  1.00 90.66           N
ATOM    305  CA  LYS A  40       7.806  -5.020  24.103  1.00 90.66           C
ATOM    306  C   LYS A  40       9.262  -4.727  23.738  1.00 90.66           C
ATOM    307  O   LYS A  40       9.567  -4.414  22.589  1.00 90.66           O
ATOM    308  HA  LYS A  40       7.620  -6.084  23.955  1.00 90.66           H
ATOM    309  CB  LYS A  40       6.792  -4.261  23.244  1.00 90.66           C
ATOM    310 1HB  LYS A  40       6.918  -3.188  23.389  1.00 90.66           H
ATOM    311 2HB  LYS A  40       6.979  -4.464  22.190  1.00 90.66           H
ATOM    312  CG  LYS A  40       5.360  -4.665  23.600  1.00 90.66           C
ATOM    313 1HG  LYS A  40       5.194  -4.525  24.668  1.00 90.66           H
ATOM    314 2HG  LYS A  40       4.655  -4.016  23.080  1.00 90.66           H
ATOM    315  CD  LYS A  40       5.092  -6.124  23.223  1.00 90.66           C
ATOM    316 1HD  LYS A  40       5.440  -6.310  22.208  1.00 90.66           H
ATOM    317 2HD  LYS A  40       5.659  -6.783  23.881  1.00 90.66           H
ATOM    318  CE  LYS A  40       3.601  -6.451  23.326  1.00 90.66           C
ATOM    319 1HE  LYS A  40       3.341  -6.672  24.361  1.00 90.66           H
ATOM    320 2HE  LYS A  40       3.011  -5.584  23.028  1.00 90.66           H
ATOM    321  NZ  LYS A  40       3.264  -7.607  22.466  1.00 90.66           N
ATOM    322 1HZ  LYS A  40       2.278  -7.824  22.561  1.00 90.66           H
ATOM    323 2HZ  LYS A  40       3.468  -7.380  21.499  1.00 90.66           H
ATOM    324 3HZ  LYS A  40       3.815  -8.410  22.748  1.00 90.66           H
ATOM    325  HN  LYS A  40       7.419  -3.772  25.725  1.00 90.66           H
ATOM    326  N   ASN A  41      10.123  -4.840  24.739  1.00 89.17           N
ATOM    327  CA  ASN A  41      11.533  -4.539  24.551  1.00 89.17           C
ATOM    328  C   ASN A  41      12.098  -5.436  23.448  1.00 89.17           C
ATOM    329  O   ASN A  41      12.832  -4.969  22.579  1.00 89.17           O
ATOM    330  HA  ASN A  41      11.567  -3.482  24.288  1.00 89.17           H
ATOM    331  CB  ASN A  41      12.328  -4.805  25.831  1.00 89.17           C
ATOM    332 1HB  ASN A  41      11.986  -5.733  26.290  1.00 89.17           H
ATOM    333 2HB  ASN A  41      13.382  -4.940  25.587  1.00 89.17           H
ATOM    334  CG  ASN A  41      12.172  -3.651  26.823  1.00 89.17           C
ATOM    335  OD1 ASN A  41      11.943  -2.510  26.457  1.00 89.17           O
ATOM    336  ND2 ASN A  41      12.308  -4.010  28.097  1.00 89.17           N
ATOM    337 1HD2 ASN A  41      12.496  -4.964  28.330  1.00 89.17           H
ATOM    338 2HD2 ASN A  41      12.223  -3.326  28.821  1.00 89.17           H
ATOM    339  HN  ASN A  41       9.873  -5.130  25.663  1.00 89.17           H
ATOM    340  N   ASN A  42      11.736  -6.708  23.520  1.00 91.47           N
ATOM    341  CA  ASN A  42      12.242  -7.685  22.571  1.00 91.47           C
ATOM    342  C   ASN A  42      11.790  -7.301  21.161  1.00 91.47           C
ATOM    343  O   ASN A  42      12.554  -7.425  20.205  1.00 91.47           O
ATOM    344  HA  ASN A  42      13.326  -7.659  22.683  1.00 91.47           H
ATOM    345  CB  ASN A  42      11.699  -9.083  22.877  1.00 91.47           C
ATOM    346 1HB  ASN A  42      10.614  -9.043  22.970  1.00 91.47           H
ATOM    347 2HB  ASN A  42      11.924  -9.754  22.048  1.00 91.47           H
ATOM    348  CG  ASN A  42      12.307  -9.636  24.168  1.00 91.47           C
ATOM    349  OD1 ASN A  42      13.267  -9.112  24.707  1.00 91.47           O
ATOM    350  ND2 ASN A  42      11.695 -10.723  24.631  1.00 91.47           N
ATOM    351 1HD2 ASN A  42      10.911 -11.103  24.140  1.00 91.47           H
ATOM    352 2HD2 ASN A  42      12.019 -11.159  25.471  1.00 91.47           H
ATOM    353  HN  ASN A  42      11.110  -7.073  24.209  1.00 91.47           H
ATOM    354  N   VAL A  43      10.550  -6.843  21.075  1.00 92.18           N
ATOM    355  CA  VAL A  43       9.981  -6.457  19.795  1.00 92.18           C
ATOM    356  C   VAL A  43      10.771  -5.277  19.226  1.00 92.18           C
ATOM    357  O   VAL A  43      11.073  -5.245  18.034  1.00 92.18           O
ATOM    358  HA  VAL A  43      10.084  -7.307  19.120  1.00 92.18           H
ATOM    359  CB  VAL A  43       8.489  -6.157  19.954  1.00 92.18           C
ATOM    360  HB  VAL A  43       8.388  -5.316  20.640  1.00 92.18           H
ATOM    361  CG1 VAL A  43       7.866  -5.752  18.617  1.00 92.18           C
ATOM    362 1HG1 VAL A  43       8.363  -4.858  18.240  1.00 92.18           H
ATOM    363 2HG1 VAL A  43       7.984  -6.564  17.900  1.00 92.18           H
ATOM    364 3HG1 VAL A  43       6.805  -5.544  18.759  1.00 92.18           H
ATOM    365  CG2 VAL A  43       7.752  -7.351  20.563  1.00 92.18           C
ATOM    366 1HG2 VAL A  43       7.866  -8.219  19.913  1.00 92.18           H
ATOM    367 2HG2 VAL A  43       8.170  -7.575  21.545  1.00 92.18           H
ATOM    368 3HG2 VAL A  43       6.693  -7.111  20.666  1.00 92.18           H
ATOM    369  HN  VAL A  43       9.939  -6.733  21.859  1.00 92.18           H
ATOM    370  N   ARG A  44      11.082  -4.335  20.104  1.00 90.93           N
ATOM    371  CA  ARG A  44      11.769  -3.124  19.691  1.00 90.93           C
ATOM    372  C   ARG A  44      13.201  -3.446  19.262  1.00 90.93           C
ATOM    373  O   ARG A  44      13.713  -2.864  18.307  1.00 90.93           O
ATOM    374  HA  ARG A  44      11.184  -2.744  18.853  1.00 90.93           H
ATOM    375  CB  ARG A  44      11.802  -2.096  20.824  1.00 90.93           C
ATOM    376 1HB  ARG A  44      12.201  -2.558  21.727  1.00 90.93           H
ATOM    377 2HB  ARG A  44      12.475  -1.280  20.560  1.00 90.93           H
ATOM    378  CG  ARG A  44      10.404  -1.541  21.103  1.00 90.93           C
ATOM    379 1HG  ARG A  44       9.924  -1.266  20.164  1.00 90.93           H
ATOM    380 2HG  ARG A  44       9.787  -2.314  21.562  1.00 90.93           H
ATOM    381  CD  ARG A  44      10.472  -0.321  22.023  1.00 90.93           C
ATOM    382 1HD  ARG A  44      11.277   0.341  21.705  1.00 90.93           H
ATOM    383 2HD  ARG A  44       9.545   0.249  21.954  1.00 90.93           H
ATOM    384  NE  ARG A  44      10.695  -0.753  23.421  1.00 90.93           N
ATOM    385  HE  ARG A  44      11.638  -0.898  23.722  1.00 90.93           H
ATOM    386  CZ  ARG A  44       9.714  -0.963  24.309  1.00 90.93           C
ATOM    387  NH1 ARG A  44       8.432  -0.785  23.961  1.00 90.93           N
ATOM    388 1HH1 ARG A  44       8.202  -0.493  23.032  1.00 90.93           H
ATOM    389 2HH1 ARG A  44       7.706  -0.943  24.629  1.00 90.93           H
ATOM    390  NH2 ARG A  44      10.033  -1.354  25.550  1.00 90.93           N
ATOM    391 1HH2 ARG A  44       9.313  -1.514  26.225  1.00 90.93           H
ATOM    392 2HH2 ARG A  44      10.992  -1.484  25.802  1.00 90.93           H
ATOM    393  HN  ARG A  44      10.872  -4.390  21.081  1.00 90.93           H
ATOM    394  N   GLN A  45      13.809  -4.373  19.989  1.00 92.24           N
ATOM    395  CA  GLN A  45      15.188  -4.746  19.725  1.00 92.24           C
ATOM    396  C   GLN A  45      15.309  -5.386  18.340  1.00 92.24           C
ATOM    397  O   GLN A  45      16.246  -5.096  17.598  1.00 92.24           O
ATOM    398  HA  GLN A  45      15.751  -3.813  19.752  1.00 92.24           H
ATOM    399  CB  GLN A  45      15.719  -5.684  20.810  1.00 92.24           C
ATOM    400 1HB  GLN A  45      15.559  -5.238  21.792  1.00 92.24           H
ATOM    401 2HB  GLN A  45      15.162  -6.621  20.792  1.00 92.24           H
ATOM    402  CG  GLN A  45      17.210  -5.967  20.609  1.00 92.24           C
ATOM    403 1HG  GLN A  45      17.369  -6.416  19.629  1.00 92.24           H
ATOM    404 2HG  GLN A  45      17.766  -5.030  20.625  1.00 92.24           H
ATOM    405  CD  GLN A  45      17.742  -6.901  21.698  1.00 92.24           C
ATOM    406  OE1 GLN A  45      17.003  -7.440  22.506  1.00 92.24           O
ATOM    407  NE2 GLN A  45      19.062  -7.062  21.674  1.00 92.24           N
ATOM    408 1HE2 GLN A  45      19.611  -6.590  20.984  1.00 92.24           H
ATOM    409 2HE2 GLN A  45      19.506  -7.654  22.347  1.00 92.24           H
ATOM    410  HN  GLN A  45      13.375  -4.863  20.745  1.00 92.24           H
ATOM    411  N   PHE A  46      14.347  -6.244  18.034  1.00 94.08           N
ATOM    412  CA  PHE A  46      14.302  -6.884  16.730  1.00 94.08           C
ATOM    413  C   PHE A  46      14.138  -5.847  15.616  1.00 94.08           C
ATOM    414  O   PHE A  46      14.863  -5.880  14.623  1.00 94.08           O
ATOM    415  HA  PHE A  46      15.245  -7.412  16.596  1.00 94.08           H
ATOM    416  CB  PHE A  46      13.085  -7.812  16.729  1.00 94.08           C
ATOM    417 1HB  PHE A  46      13.246  -8.605  17.459  1.00 94.08           H
ATOM    418 2HB  PHE A  46      12.211  -7.249  17.057  1.00 94.08           H
ATOM    419  CG  PHE A  46      12.786  -8.443  15.368  1.00 94.08           C
ATOM    420  CD1 PHE A  46      11.796  -7.936  14.586  1.00 94.08           C
ATOM    421  HD1 PHE A  46      11.216  -7.079  14.929  1.00 94.08           H
ATOM    422  CD2 PHE A  46      13.509  -9.512  14.940  1.00 94.08           C
ATOM    423  HD2 PHE A  46      14.303  -9.920  15.567  1.00 94.08           H
ATOM    424  CE1 PHE A  46      11.518  -8.522  13.323  1.00 94.08           C
ATOM    425  HE1 PHE A  46      10.724  -8.115  12.696  1.00 94.08           H
ATOM    426  CE2 PHE A  46      13.231 -10.099  13.677  1.00 94.08           C
ATOM    427  HE2 PHE A  46      13.811 -10.955  13.334  1.00 94.08           H
ATOM    428  CZ  PHE A  46      12.241  -9.591  12.895  1.00 94.08           C
ATOM    429  HZ  PHE A  46      12.028 -10.041  11.925  1.00 94.08           H
ATOM    430  HN  PHE A  46      13.609  -6.503  18.657  1.00 94.08           H
ATOM    431  N   ALA A  47      13.183  -4.952  15.820  1.00 93.05           N
ATOM    432  CA  ALA A  47      12.854  -3.965  14.806  1.00 93.05           C
ATOM    433  C   ALA A  47      14.103  -3.145  14.476  1.00 93.05           C
ATOM    434  O   ALA A  47      14.358  -2.837  13.313  1.00 93.05           O
ATOM    435  HA  ALA A  47      12.535  -4.500  13.912  1.00 93.05           H
ATOM    436  CB  ALA A  47      11.698  -3.093  15.298  1.00 93.05           C
ATOM    437 1HB  ALA A  47      10.827  -3.719  15.491  1.00 93.05           H
ATOM    438 2HB  ALA A  47      11.991  -2.586  16.218  1.00 93.05           H
ATOM    439 3HB  ALA A  47      11.452  -2.352  14.538  1.00 93.05           H
ATOM    440  HN  ALA A  47      12.639  -4.896  16.657  1.00 93.05           H
ATOM    441  N   SER A  48      14.849  -2.814  15.520  1.00 93.29           N
ATOM    442  CA  SER A  48      15.932  -1.855  15.393  1.00 93.29           C
ATOM    443  C   SER A  48      17.026  -2.419  14.484  1.00 93.29           C
ATOM    444  O   SER A  48      17.768  -1.664  13.858  1.00 93.29           O
ATOM    445  HA  SER A  48      15.482  -0.969  14.946  1.00 93.29           H
ATOM    446  CB  SER A  48      16.513  -1.495  16.762  1.00 93.29           C
ATOM    447 1HB  SER A  48      17.185  -0.643  16.658  1.00 93.29           H
ATOM    448 2HB  SER A  48      15.707  -1.186  17.428  1.00 93.29           H
ATOM    449  OG  SER A  48      17.218  -2.587  17.347  1.00 93.29           O
ATOM    450  HG  SER A  48      17.580  -2.321  18.240  1.00 93.29           H
ATOM    451  HN  SER A  48      14.722  -3.189  16.439  1.00 93.29           H
ATOM    452  N   HIS A  49      17.092  -3.741  14.441  1.00 94.19           N
ATOM    453  CA  HIS A  49      18.108  -4.415  13.651  1.00 94.19           C
ATOM    454  C   HIS A  49      17.545  -4.751  12.269  1.00 94.19           C
ATOM    455  O   HIS A  49      18.248  -4.641  11.265  1.00 94.19           O
ATOM    456  HA  HIS A  49      18.933  -3.711  13.537  1.00 94.19           H
ATOM    457  CB  HIS A  49      18.643  -5.645  14.388  1.00 94.19           C
ATOM    458 1HB  HIS A  49      17.805  -6.288  14.655  1.00 94.19           H
ATOM    459 2HB  HIS A  49      19.278  -6.214  13.710  1.00 94.19           H
ATOM    460  CG  HIS A  49      19.428  -5.319  15.636  1.00 94.19           C
ATOM    461  ND1 HIS A  49      18.825  -5.064  16.856  1.00 94.19           N
ATOM    462  HD1 HIS A  49      17.841  -5.067  17.034  1.00 94.19           H
ATOM    463  CD2 HIS A  49      20.772  -5.212  15.842  1.00 94.19           C
ATOM    464  HD2 HIS A  49      21.545  -5.352  15.086  1.00 94.19           H
ATOM    465  CE1 HIS A  49      19.773  -4.814  17.747  1.00 94.19           C
ATOM    466  HE1 HIS A  49      19.616  -4.577  18.799  1.00 94.19           H
ATOM    467  NE2 HIS A  49      20.979  -4.905  17.116  1.00 94.19           N
ATOM    468  HN  HIS A  49      16.467  -4.349  14.932  1.00 94.19           H
ATOM    469  N   PHE A  50      16.283  -5.153  12.261  1.00 95.40           N
ATOM    470  CA  PHE A  50      15.701  -5.769  11.080  1.00 95.40           C
ATOM    471  C   PHE A  50      15.229  -4.708  10.084  1.00 95.40           C
ATOM    472  O   PHE A  50      15.502  -4.808   8.889  1.00 95.40           O
ATOM    473  HA  PHE A  50      16.477  -6.379  10.618  1.00 95.40           H
ATOM    474  CB  PHE A  50      14.494  -6.584  11.550  1.00 95.40           C
ATOM    475 1HB  PHE A  50      14.831  -7.332  12.268  1.00 95.40           H
ATOM    476 2HB  PHE A  50      13.806  -5.923  12.077  1.00 95.40           H
ATOM    477  CG  PHE A  50      13.739  -7.286  10.419  1.00 95.40           C
ATOM    478  CD1 PHE A  50      12.524  -6.822  10.022  1.00 95.40           C
ATOM    479  HD1 PHE A  50      12.089  -5.949  10.509  1.00 95.40           H
ATOM    480  CD2 PHE A  50      14.283  -8.374   9.812  1.00 95.40           C
ATOM    481  HD2 PHE A  50      15.257  -8.746  10.131  1.00 95.40           H
ATOM    482  CE1 PHE A  50      11.824  -7.474   8.973  1.00 95.40           C
ATOM    483  HE1 PHE A  50      10.850  -7.102   8.654  1.00 95.40           H
ATOM    484  CE2 PHE A  50      13.583  -9.026   8.763  1.00 95.40           C
ATOM    485  HE2 PHE A  50      14.019  -9.898   8.276  1.00 95.40           H
ATOM    486  CZ  PHE A  50      12.368  -8.562   8.365  1.00 95.40           C
ATOM    487  HZ  PHE A  50      11.830  -9.062   7.560  1.00 95.40           H
ATOM    488  HN  PHE A  50      15.663  -5.063  13.040  1.00 95.40           H
ATOM    489  N   LEU A  51      14.528  -3.716  10.613  1.00 95.29           N
ATOM    490  CA  LEU A  51      13.712  -2.849   9.781  1.00 95.29           C
ATOM    491  C   LEU A  51      14.621  -1.906   8.989  1.00 95.29           C
ATOM    492  O   LEU A  51      14.504  -1.805   7.769  1.00 95.29           O
ATOM    493  HA  LEU A  51      13.175  -3.483   9.075  1.00 95.29           H
ATOM    494  CB  LEU A  51      12.663  -2.125  10.627  1.00 95.29           C
ATOM    495 1HB  LEU A  51      13.179  -1.551  11.397  1.00 95.29           H
ATOM    496 2HB  LEU A  51      12.142  -1.409   9.991  1.00 95.29           H
ATOM    497  CG  LEU A  51      11.619  -3.014  11.307  1.00 95.29           C
ATOM    498  HG  LEU A  51      12.138  -3.690  11.987  1.00 95.29           H
ATOM    499  CD1 LEU A  51      10.652  -2.179  12.149  1.00 95.29           C
ATOM    500 1HD1 LEU A  51      11.209  -1.644  12.917  1.00 95.29           H
ATOM    501 2HD1 LEU A  51      10.138  -1.463  11.508  1.00 95.29           H
ATOM    502 3HD1 LEU A  51       9.921  -2.836  12.620  1.00 95.29           H
ATOM    503  CD2 LEU A  51      10.885  -3.880  10.281  1.00 95.29           C
ATOM    504 1HD2 LEU A  51      10.381  -3.239   9.558  1.00 95.29           H
ATOM    505 2HD2 LEU A  51      11.603  -4.517   9.763  1.00 95.29           H
ATOM    506 3HD2 LEU A  51      10.150  -4.502  10.791  1.00 95.29           H
ATOM    507  HN  LEU A  51      14.511  -3.501  11.590  1.00 95.29           H
ATOM    508  N   PRO A  52      15.538  -1.202   9.666  1.00 95.99           N
ATOM    509  CA  PRO A  52      16.252  -0.090   9.034  1.00 95.99           C
ATOM    510  C   PRO A  52      16.904  -0.494   7.722  1.00 95.99           C
ATOM    511  O   PRO A  52      16.705   0.159   6.699  1.00 95.99           O
ATOM    512  HA  PRO A  52      15.553   0.704   8.772  1.00 95.99           H
ATOM    513  CB  PRO A  52      17.290   0.317  10.082  1.00 95.99           C
ATOM    514 1HB  PRO A  52      18.236  -0.203   9.933  1.00 95.99           H
ATOM    515 2HB  PRO A  52      17.504   1.385  10.042  1.00 95.99           H
ATOM    516  CG  PRO A  52      16.634  -0.076  11.400  1.00 95.99           C
ATOM    517 1HG  PRO A  52      17.365  -0.181  12.202  1.00 95.99           H
ATOM    518 2HG  PRO A  52      15.917   0.673  11.735  1.00 95.99           H
ATOM    519  CD  PRO A  52      15.962  -1.398  11.064  1.00 95.99           C
ATOM    520 1HD  PRO A  52      16.651  -2.238  11.159  1.00 95.99           H
ATOM    521 2HD  PRO A  52      15.120  -1.604  11.725  1.00 95.99           H
ATOM    522  N   PRO A  53      17.696  -1.575   7.720  1.00 96.75           N
ATOM    523  CA  PRO A  53      18.373  -2.012   6.496  1.00 96.75           C
ATOM    524  C   PRO A  53      17.409  -2.185   5.334  1.00 96.75           C
ATOM    525  O   PRO A  53      17.704  -1.778   4.212  1.00 96.75           O
ATOM    526  HA  PRO A  53      19.081  -1.251   6.168  1.00 96.75           H
ATOM    527  CB  PRO A  53      19.024  -3.337   6.896  1.00 96.75           C
ATOM    528 1HB  PRO A  53      18.373  -4.185   6.682  1.00 96.75           H
ATOM    529 2HB  PRO A  53      19.955  -3.507   6.354  1.00 96.75           H
ATOM    530  CG  PRO A  53      19.265  -3.176   8.392  1.00 96.75           C
ATOM    531 1HG  PRO A  53      19.392  -4.138   8.888  1.00 96.75           H
ATOM    532 2HG  PRO A  53      20.169  -2.603   8.597  1.00 96.75           H
ATOM    533  CD  PRO A  53      18.012  -2.453   8.861  1.00 96.75           C
ATOM    534 1HD  PRO A  53      17.198  -3.147   9.069  1.00 96.75           H
ATOM    535 2HD  PRO A  53      18.189  -1.890   9.777  1.00 96.75           H
ATOM    536  N   LEU A  54      16.270  -2.791   5.637  1.00 95.99           N
ATOM    537  CA  LEU A  54      15.317  -3.154   4.602  1.00 95.99           C
ATOM    538  C   LEU A  54      14.657  -1.887   4.055  1.00 95.99           C
ATOM    539  O   LEU A  54      14.485  -1.745   2.846  1.00 95.99           O
ATOM    540  HA  LEU A  54      15.876  -3.628   3.795  1.00 95.99           H
ATOM    541  CB  LEU A  54      14.321  -4.188   5.130  1.00 95.99           C
ATOM    542 1HB  LEU A  54      13.862  -3.792   6.036  1.00 95.99           H
ATOM    543 2HB  LEU A  54      13.525  -4.305   4.394  1.00 95.99           H
ATOM    544  CG  LEU A  54      14.893  -5.572   5.445  1.00 95.99           C
ATOM    545  HG  LEU A  54      15.708  -5.449   6.158  1.00 95.99           H
ATOM    546  CD1 LEU A  54      13.841  -6.462   6.109  1.00 95.99           C
ATOM    547 1HD1 LEU A  54      13.509  -6.001   7.039  1.00 95.99           H
ATOM    548 2HD1 LEU A  54      12.990  -6.580   5.439  1.00 95.99           H
ATOM    549 3HD1 LEU A  54      14.274  -7.439   6.322  1.00 95.99           H
ATOM    550  CD2 LEU A  54      15.483  -6.219   4.191  1.00 95.99           C
ATOM    551 1HD2 LEU A  54      14.704  -6.327   3.436  1.00 95.99           H
ATOM    552 2HD2 LEU A  54      16.283  -5.591   3.799  1.00 95.99           H
ATOM    553 3HD2 LEU A  54      15.883  -7.201   4.443  1.00 95.99           H
ATOM    554  HN  LEU A  54      15.996  -3.033   6.568  1.00 95.99           H
ATOM    555  N   TYR A  55      14.305  -0.998   4.973  1.00 95.22           N
ATOM    556  CA  TYR A  55      13.631   0.234   4.602  1.00 95.22           C
ATOM    557  C   TYR A  55      14.520   1.097   3.704  1.00 95.22           C
ATOM    558  O   TYR A  55      14.032   1.744   2.779  1.00 95.22           O
ATOM    559  HA  TYR A  55      12.724  -0.030   4.057  1.00 95.22           H
ATOM    560  CB  TYR A  55      13.368   0.982   5.910  1.00 95.22           C
ATOM    561 1HB  TYR A  55      14.273   0.958   6.518  1.00 95.22           H
ATOM    562 2HB  TYR A  55      13.165   2.029   5.684  1.00 95.22           H
ATOM    563  CG  TYR A  55      12.206   0.416   6.728  1.00 95.22           C
ATOM    564  CD1 TYR A  55      11.404  -0.572   6.195  1.00 95.22           C
ATOM    565  HD1 TYR A  55      11.598  -0.949   5.192  1.00 95.22           H
ATOM    566  CD2 TYR A  55      11.960   0.894   7.999  1.00 95.22           C
ATOM    567  HD2 TYR A  55      12.594   1.675   8.420  1.00 95.22           H
ATOM    568  CE1 TYR A  55      10.310  -1.105   6.966  1.00 95.22           C
ATOM    569  HE1 TYR A  55       9.668  -1.885   6.557  1.00 95.22           H
ATOM    570  CE2 TYR A  55      10.866   0.362   8.770  1.00 95.22           C
ATOM    571  HE2 TYR A  55      10.660   0.730   9.775  1.00 95.22           H
ATOM    572  CZ  TYR A  55      10.095  -0.611   8.215  1.00 95.22           C
ATOM    573  OH  TYR A  55       9.062  -1.114   8.942  1.00 95.22           O
ATOM    574  HH  TYR A  55       8.564  -1.794   8.404  1.00 95.22           H
ATOM    575  HN  TYR A  55      14.473  -1.109   5.952  1.00 95.22           H
ATOM    576  N   TRP A  56      15.809   1.078   4.009  1.00 96.32           N
ATOM    577  CA  TRP A  56      16.781   1.785   3.192  1.00 96.32           C
ATOM    578  C   TRP A  56      16.834   1.102   1.824  1.00 96.32           C
ATOM    579  O   TRP A  56      16.864   1.772   0.793  1.00 96.32           O
ATOM    580  HA  TRP A  56      16.439   2.814   3.082  1.00 96.32           H
ATOM    581  CB  TRP A  56      18.144   1.839   3.886  1.00 96.32           C
ATOM    582 1HB  TRP A  56      18.272   0.937   4.484  1.00 96.32           H
ATOM    583 2HB  TRP A  56      18.927   1.834   3.128  1.00 96.32           H
ATOM    584  CG  TRP A  56      18.335   3.061   4.787  1.00 96.32           C
ATOM    585  CD1 TRP A  56      18.449   3.093   6.122  1.00 96.32           C
ATOM    586  HD1 TRP A  56      18.417   2.211   6.761  1.00 96.32           H
ATOM    587  CD2 TRP A  56      18.431   4.437   4.361  1.00 96.32           C
ATOM    588  NE1 TRP A  56      18.610   4.383   6.585  1.00 96.32           N
ATOM    589  HE1 TRP A  56      18.715   4.660   7.540  1.00 96.32           H
ATOM    590  CE2 TRP A  56      18.599   5.226   5.480  1.00 96.32           C
ATOM    591  CE3 TRP A  56      18.378   4.996   3.072  1.00 96.32           C
ATOM    592  HE3 TRP A  56      18.247   4.394   2.172  1.00 96.32           H
ATOM    593  CZ2 TRP A  56      18.728   6.619   5.424  1.00 96.32           C
ATOM    594  HZ2 TRP A  56      18.859   7.220   6.324  1.00 96.32           H
ATOM    595  CZ3 TRP A  56      18.508   6.389   3.033  1.00 96.32           C
ATOM    596  HZ3 TRP A  56      18.474   6.874   2.057  1.00 96.32           H
ATOM    597  CH2 TRP A  56      18.678   7.198   4.150  1.00 96.32           C
ATOM    598  HH2 TRP A  56      18.771   8.278   4.036  1.00 96.32           H
ATOM    599  HN  TRP A  56      16.191   0.594   4.796  1.00 96.32           H
ATOM    600  N   LEU A  57      16.845  -0.222   1.859  1.00 96.58           N
ATOM    601  CA  LEU A  57      16.912  -1.003   0.635  1.00 96.58           C
ATOM    602  C   LEU A  57      15.676  -0.711  -0.219  1.00 96.58           C
ATOM    603  O   LEU A  57      15.793  -0.417  -1.407  1.00 96.58           O
ATOM    604  HA  LEU A  57      17.795  -0.675   0.086  1.00 96.58           H
ATOM    605  CB  LEU A  57      17.102  -2.486   0.955  1.00 96.58           C
ATOM    606 1HB  LEU A  57      18.022  -2.599   1.529  1.00 96.58           H
ATOM    607 2HB  LEU A  57      16.283  -2.807   1.600  1.00 96.58           H
ATOM    608  CG  LEU A  57      17.166  -3.430  -0.248  1.00 96.58           C
ATOM    609  HG  LEU A  57      16.305  -3.228  -0.885  1.00 96.58           H
ATOM    610  CD1 LEU A  57      18.419  -3.167  -1.085  1.00 96.58           C
ATOM    611 1HD1 LEU A  57      18.406  -2.139  -1.447  1.00 96.58           H
ATOM    612 2HD1 LEU A  57      19.306  -3.324  -0.470  1.00 96.58           H
ATOM    613 3HD1 LEU A  57      18.440  -3.851  -1.933  1.00 96.58           H
ATOM    614  CD2 LEU A  57      17.068  -4.891   0.195  1.00 96.58           C
ATOM    615 1HD2 LEU A  57      17.895  -5.123   0.866  1.00 96.58           H
ATOM    616 2HD2 LEU A  57      16.123  -5.050   0.715  1.00 96.58           H
ATOM    617 3HD2 LEU A  57      17.116  -5.540  -0.679  1.00 96.58           H
ATOM    618  HN  LEU A  57      16.809  -0.760   2.701  1.00 96.58           H
ATOM    619  N   VAL A  58      14.519  -0.804   0.421  1.00 95.68           N
ATOM    620  CA  VAL A  58      13.260  -0.612  -0.278  1.00 95.68           C
ATOM    621  C   VAL A  58      13.216   0.801  -0.863  1.00 95.68           C
ATOM    622  O   VAL A  58      12.817   0.990  -2.011  1.00 95.68           O
ATOM    623  HA  VAL A  58      13.225  -1.331  -1.096  1.00 95.68           H
ATOM    624  CB  VAL A  58      12.089  -0.906   0.662  1.00 95.68           C
ATOM    625  HB  VAL A  58      12.232  -0.318   1.569  1.00 95.68           H
ATOM    626  CG1 VAL A  58      10.760  -0.483   0.032  1.00 95.68           C
ATOM    627 1HG1 VAL A  58      10.781   0.586  -0.176  1.00 95.68           H
ATOM    628 2HG1 VAL A  58      10.608  -1.032  -0.897  1.00 95.68           H
ATOM    629 3HG1 VAL A  58       9.945  -0.703   0.721  1.00 95.68           H
ATOM    630  CG2 VAL A  58      12.063  -2.383   1.059  1.00 95.68           C
ATOM    631 1HG2 VAL A  58      11.956  -2.998   0.166  1.00 95.68           H
ATOM    632 2HG2 VAL A  58      12.992  -2.639   1.568  1.00 95.68           H
ATOM    633 3HG2 VAL A  58      11.221  -2.564   1.728  1.00 95.68           H
ATOM    634  HN  VAL A  58      14.434  -1.005   1.397  1.00 95.68           H
ATOM    635  N   PHE A  59      13.632   1.758  -0.046  1.00 96.93           N
ATOM    636  CA  PHE A  59      13.646   3.149  -0.469  1.00 96.93           C
ATOM    637  C   PHE A  59      14.439   3.320  -1.765  1.00 96.93           C
ATOM    638  O   PHE A  59      13.933   3.878  -2.738  1.00 96.93           O
ATOM    639  HA  PHE A  59      12.611   3.446  -0.636  1.00 96.93           H
ATOM    640  CB  PHE A  59      14.330   3.947   0.643  1.00 96.93           C
ATOM    641 1HB  PHE A  59      13.713   3.903   1.541  1.00 96.93           H
ATOM    642 2HB  PHE A  59      15.280   3.471   0.886  1.00 96.93           H
ATOM    643  CG  PHE A  59      14.586   5.413   0.289  1.00 96.93           C
ATOM    644  CD1 PHE A  59      15.859   5.893   0.258  1.00 96.93           C
ATOM    645  HD1 PHE A  59      16.696   5.233   0.485  1.00 96.93           H
ATOM    646  CD2 PHE A  59      13.542   6.237   0.005  1.00 96.93           C
ATOM    647  HD2 PHE A  59      12.522   5.853   0.030  1.00 96.93           H
ATOM    648  CE1 PHE A  59      16.097   7.254  -0.071  1.00 96.93           C
ATOM    649  HE1 PHE A  59      17.116   7.638  -0.095  1.00 96.93           H
ATOM    650  CE2 PHE A  59      13.780   7.598  -0.323  1.00 96.93           C
ATOM    651  HE2 PHE A  59      12.943   8.258  -0.551  1.00 96.93           H
ATOM    652  CZ  PHE A  59      15.052   8.077  -0.354  1.00 96.93           C
ATOM    653  HZ  PHE A  59      15.235   9.122  -0.607  1.00 96.93           H
ATOM    654  HN  PHE A  59      13.956   1.597   0.886  1.00 96.93           H
ATOM    655  N   ILE A  60      15.670   2.830  -1.738  1.00 96.91           N
ATOM    656  CA  ILE A  60      16.597   3.073  -2.830  1.00 96.91           C
ATOM    657  C   ILE A  60      16.049   2.436  -4.109  1.00 96.91           C
ATOM    658  O   ILE A  60      15.926   3.103  -5.136  1.00 96.91           O
ATOM    659  HA  ILE A  60      16.652   4.152  -2.978  1.00 96.91           H
ATOM    660  CB  ILE A  60      18.002   2.595  -2.458  1.00 96.91           C
ATOM    661  HB  ILE A  60      17.925   1.578  -2.072  1.00 96.91           H
ATOM    662  CG1 ILE A  60      18.597   3.457  -1.344  1.00 96.91           C
ATOM    663 1HG1 ILE A  60      18.852   4.441  -1.737  1.00 96.91           H
ATOM    664 2HG1 ILE A  60      17.854   3.610  -0.561  1.00 96.91           H
ATOM    665  CG2 ILE A  60      18.908   2.543  -3.690  1.00 96.91           C
ATOM    666 1HG2 ILE A  60      18.487   1.855  -4.422  1.00 96.91           H
ATOM    667 2HG2 ILE A  60      18.982   3.539  -4.128  1.00 96.91           H
ATOM    668 3HG2 ILE A  60      19.900   2.200  -3.397  1.00 96.91           H
ATOM    669  CD1 ILE A  60      19.845   2.800  -0.749  1.00 96.91           C
ATOM    670 1HD1 ILE A  60      19.581   1.828  -0.335  1.00 96.91           H
ATOM    671 2HD1 ILE A  60      20.594   2.671  -1.530  1.00 96.91           H
ATOM    672 3HD1 ILE A  60      20.248   3.434   0.041  1.00 96.91           H
ATOM    673  HN  ILE A  60      16.036   2.278  -0.989  1.00 96.91           H
ATOM    674  N   VAL A  61      15.735   1.153  -4.006  1.00 95.27           N
ATOM    675  CA  VAL A  61      15.347   0.381  -5.174  1.00 95.27           C
ATOM    676  C   VAL A  61      14.032   0.931  -5.730  1.00 95.27           C
ATOM    677  O   VAL A  61      13.878   1.072  -6.942  1.00 95.27           O
ATOM    678  HA  VAL A  61      16.126   0.508  -5.925  1.00 95.27           H
ATOM    679  CB  VAL A  61      15.270  -1.105  -4.817  1.00 95.27           C
ATOM    680  HB  VAL A  61      14.567  -1.215  -3.991  1.00 95.27           H
ATOM    681  CG1 VAL A  61      14.742  -1.925  -5.996  1.00 95.27           C
ATOM    682 1HG1 VAL A  61      13.744  -1.577  -6.263  1.00 95.27           H
ATOM    683 2HG1 VAL A  61      15.410  -1.805  -6.849  1.00 95.27           H
ATOM    684 3HG1 VAL A  61      14.698  -2.977  -5.715  1.00 95.27           H
ATOM    685  CG2 VAL A  61      16.630  -1.628  -4.349  1.00 95.27           C
ATOM    686 1HG2 VAL A  61      17.362  -1.497  -5.146  1.00 95.27           H
ATOM    687 2HG2 VAL A  61      16.949  -1.072  -3.467  1.00 95.27           H
ATOM    688 3HG2 VAL A  61      16.546  -2.686  -4.102  1.00 95.27           H
ATOM    689  HN  VAL A  61      15.742   0.644  -3.145  1.00 95.27           H
ATOM    690  N   GLY A  62      13.118   1.227  -4.818  1.00 95.43           N
ATOM    691  CA  GLY A  62      11.797   1.691  -5.205  1.00 95.43           C
ATOM    692  C   GLY A  62      11.872   3.065  -5.873  1.00 95.43           C
ATOM    693  O   GLY A  62      11.186   3.317  -6.862  1.00 95.43           O
ATOM    694 1HA  GLY A  62      11.343   0.974  -5.890  1.00 95.43           H
ATOM    695 2HA  GLY A  62      11.154   1.744  -4.327  1.00 95.43           H
ATOM    696  HN  GLY A  62      13.269   1.155  -3.832  1.00 95.43           H
ATOM    697  N   ALA A  63      12.710   3.919  -5.304  1.00 96.13           N
ATOM    698  CA  ALA A  63      12.831   5.284  -5.787  1.00 96.13           C
ATOM    699  C   ALA A  63      13.360   5.267  -7.223  1.00 96.13           C
ATOM    700  O   ALA A  63      12.842   5.972  -8.087  1.00 96.13           O
ATOM    701  HA  ALA A  63      11.836   5.728  -5.781  1.00 96.13           H
ATOM    702  CB  ALA A  63      13.733   6.082  -4.843  1.00 96.13           C
ATOM    703 1HB  ALA A  63      13.297   6.088  -3.844  1.00 96.13           H
ATOM    704 2HB  ALA A  63      14.720   5.621  -4.807  1.00 96.13           H
ATOM    705 3HB  ALA A  63      13.823   7.106  -5.206  1.00 96.13           H
ATOM    706  HN  ALA A  63      13.299   3.692  -4.528  1.00 96.13           H
ATOM    707  N   LEU A  64      14.385   4.454  -7.432  1.00 93.96           N
ATOM    708  CA  LEU A  64      14.995   4.341  -8.746  1.00 93.96           C
ATOM    709  C   LEU A  64      13.964   3.795  -9.736  1.00 93.96           C
ATOM    710  O   LEU A  64      13.799   4.336 -10.829  1.00 93.96           O
ATOM    711  HA  LEU A  64      15.278   5.345  -9.062  1.00 93.96           H
ATOM    712  CB  LEU A  64      16.277   3.511  -8.673  1.00 93.96           C
ATOM    713 1HB  LEU A  64      16.046   2.563  -8.187  1.00 93.96           H
ATOM    714 2HB  LEU A  64      16.595   3.279  -9.689  1.00 93.96           H
ATOM    715  CG  LEU A  64      17.453   4.156  -7.936  1.00 93.96           C
ATOM    716  HG  LEU A  64      17.114   4.448  -6.942  1.00 93.96           H
ATOM    717  CD1 LEU A  64      18.597   3.158  -7.748  1.00 93.96           C
ATOM    718 1HD1 LEU A  64      18.244   2.306  -7.166  1.00 93.96           H
ATOM    719 2HD1 LEU A  64      18.942   2.813  -8.723  1.00 93.96           H
ATOM    720 3HD1 LEU A  64      19.419   3.642  -7.221  1.00 93.96           H
ATOM    721  CD2 LEU A  64      17.914   5.429  -8.647  1.00 93.96           C
ATOM    722 1HD2 LEU A  64      18.230   5.185  -9.662  1.00 93.96           H
ATOM    723 2HD2 LEU A  64      17.091   6.143  -8.685  1.00 93.96           H
ATOM    724 3HD2 LEU A  64      18.750   5.867  -8.102  1.00 93.96           H
ATOM    725  HN  LEU A  64      14.798   3.880  -6.725  1.00 93.96           H
ATOM    726  N   GLY A  65      13.297   2.729  -9.319  1.00 92.41           N
ATOM    727  CA  GLY A  65      12.385   2.023 -10.203  1.00 92.41           C
ATOM    728  C   GLY A  65      11.250   2.939 -10.665  1.00 92.41           C
ATOM    729  O   GLY A  65      11.015   3.086 -11.863  1.00 92.41           O
ATOM    730 1HA  GLY A  65      12.930   1.648 -11.069  1.00 92.41           H
ATOM    731 2HA  GLY A  65      11.971   1.156  -9.688  1.00 92.41           H
ATOM    732  HN  GLY A  65      13.372   2.348  -8.397  1.00 92.41           H
ATOM    733  N   ASN A  66      10.576   3.530  -9.689  1.00 93.99           N
ATOM    734  CA  ASN A  66       9.372   4.295  -9.968  1.00 93.99           C
ATOM    735  C   ASN A  66       9.750   5.579 -10.710  1.00 93.99           C
ATOM    736  O   ASN A  66       9.006   6.043 -11.573  1.00 93.99           O
ATOM    737  HA  ASN A  66       8.746   3.635 -10.569  1.00 93.99           H
ATOM    738  CB  ASN A  66       8.658   4.689  -8.674  1.00 93.99           C
ATOM    739 1HB  ASN A  66       9.383   5.070  -7.955  1.00 93.99           H
ATOM    740 2HB  ASN A  66       7.954   5.497  -8.875  1.00 93.99           H
ATOM    741  CG  ASN A  66       7.914   3.495  -8.072  1.00 93.99           C
ATOM    742  OD1 ASN A  66       6.942   2.997  -8.617  1.00 93.99           O
ATOM    743  ND2 ASN A  66       8.424   3.064  -6.922  1.00 93.99           N
ATOM    744 1HD2 ASN A  66       9.224   3.517  -6.528  1.00 93.99           H
ATOM    745 2HD2 ASN A  66       8.007   2.287  -6.450  1.00 93.99           H
ATOM    746  HN  ASN A  66      10.839   3.492  -8.725  1.00 93.99           H
ATOM    747  N   SER A  67      10.905   6.116 -10.347  1.00 92.99           N
ATOM    748  CA  SER A  67      11.411   7.312 -10.998  1.00 92.99           C
ATOM    749  C   SER A  67      11.629   7.044 -12.488  1.00 92.99           C
ATOM    750  O   SER A  67      11.386   7.916 -13.321  1.00 92.99           O
ATOM    751  HA  SER A  67      10.639   8.068 -10.854  1.00 92.99           H
ATOM    752  CB  SER A  67      12.713   7.784 -10.348  1.00 92.99           C
ATOM    753 1HB  SER A  67      13.458   6.991 -10.411  1.00 92.99           H
ATOM    754 2HB  SER A  67      13.107   8.636 -10.901  1.00 92.99           H
ATOM    755  OG  SER A  67      12.526   8.151  -8.983  1.00 92.99           O
ATOM    756  HG  SER A  67      12.982   7.490  -8.386  1.00 92.99           H
ATOM    757  HN  SER A  67      11.489   5.749  -9.623  1.00 92.99           H
ATOM    758  N   LEU A  68      12.085   5.834 -12.779  1.00 89.54           N
ATOM    759  CA  LEU A  68      12.323   5.435 -14.155  1.00 89.54           C
ATOM    760  C   LEU A  68      10.993   5.408 -14.912  1.00 89.54           C
ATOM    761  O   LEU A  68      10.924   5.824 -16.067  1.00 89.54           O
ATOM    762  HA  LEU A  68      12.963   6.192 -14.609  1.00 89.54           H
ATOM    763  CB  LEU A  68      13.085   4.109 -14.205  1.00 89.54           C
ATOM    764 1HB  LEU A  68      14.024   4.232 -13.664  1.00 89.54           H
ATOM    765 2HB  LEU A  68      12.504   3.359 -13.669  1.00 89.54           H
ATOM    766  CG  LEU A  68      13.401   3.568 -15.601  1.00 89.54           C
ATOM    767  HG  LEU A  68      12.466   3.494 -16.157  1.00 89.54           H
ATOM    768  CD1 LEU A  68      14.309   4.530 -16.369  1.00 89.54           C
ATOM    769 1HD1 LEU A  68      13.813   5.495 -16.472  1.00 89.54           H
ATOM    770 2HD1 LEU A  68      15.245   4.659 -15.824  1.00 89.54           H
ATOM    771 3HD1 LEU A  68      14.518   4.121 -17.358  1.00 89.54           H
ATOM    772  CD2 LEU A  68      13.993   2.160 -15.522  1.00 89.54           C
ATOM    773 1HD2 LEU A  68      14.914   2.185 -14.940  1.00 89.54           H
ATOM    774 2HD2 LEU A  68      13.278   1.492 -15.041  1.00 89.54           H
ATOM    775 3HD2 LEU A  68      14.208   1.799 -16.528  1.00 89.54           H
ATOM    776  HN  LEU A  68      12.290   5.135 -12.094  1.00 89.54           H
ATOM    777  N   VAL A  69       9.971   4.915 -14.229  1.00 89.10           N
ATOM    778  CA  VAL A  69       8.652   4.808 -14.829  1.00 89.10           C
ATOM    779  C   VAL A  69       8.203   6.187 -15.315  1.00 89.10           C
ATOM    780  O   VAL A  69       7.766   6.336 -16.455  1.00 89.10           O
ATOM    781  HA  VAL A  69       8.735   4.143 -15.689  1.00 89.10           H
ATOM    782  CB  VAL A  69       7.674   4.177 -13.835  1.00 89.10           C
ATOM    783  HB  VAL A  69       7.582   4.849 -12.983  1.00 89.10           H
ATOM    784  CG1 VAL A  69       6.287   4.015 -14.459  1.00 89.10           C
ATOM    785 1HG1 VAL A  69       5.904   4.993 -14.753  1.00 89.10           H
ATOM    786 2HG1 VAL A  69       6.355   3.373 -15.337  1.00 89.10           H
ATOM    787 3HG1 VAL A  69       5.612   3.565 -13.731  1.00 89.10           H
ATOM    788  CG2 VAL A  69       8.204   2.836 -13.321  1.00 89.10           C
ATOM    789 1HG2 VAL A  69       8.339   2.153 -14.160  1.00 89.10           H
ATOM    790 2HG2 VAL A  69       9.160   2.991 -12.821  1.00 89.10           H
ATOM    791 3HG2 VAL A  69       7.490   2.410 -12.617  1.00 89.10           H
ATOM    792  HN  VAL A  69      10.033   4.593 -13.284  1.00 89.10           H
ATOM    793  N   ILE A  70       8.327   7.162 -14.425  1.00 90.78           N
ATOM    794  CA  ILE A  70       7.854   8.504 -14.715  1.00 90.78           C
ATOM    795  C   ILE A  70       8.613   9.059 -15.922  1.00 90.78           C
ATOM    796  O   ILE A  70       8.021   9.692 -16.795  1.00 90.78           O
ATOM    797  HA  ILE A  70       6.798   8.429 -14.976  1.00 90.78           H
ATOM    798  CB  ILE A  70       7.950   9.387 -13.469  1.00 90.78           C
ATOM    799  HB  ILE A  70       8.975   9.347 -13.100  1.00 90.78           H
ATOM    800  CG1 ILE A  70       7.047   8.860 -12.352  1.00 90.78           C
ATOM    801 1HG1 ILE A  70       6.006   8.898 -12.673  1.00 90.78           H
ATOM    802 2HG1 ILE A  70       7.281   7.814 -12.153  1.00 90.78           H
ATOM    803  CG2 ILE A  70       7.649  10.848 -13.808  1.00 90.78           C
ATOM    804 1HG2 ILE A  70       8.368  11.206 -14.546  1.00 90.78           H
ATOM    805 2HG2 ILE A  70       6.641  10.927 -14.215  1.00 90.78           H
ATOM    806 3HG2 ILE A  70       7.725  11.454 -12.904  1.00 90.78           H
ATOM    807  CD1 ILE A  70       7.222   9.680 -11.072  1.00 90.78           C
ATOM    808 1HD1 ILE A  70       8.259   9.620 -10.741  1.00 90.78           H
ATOM    809 2HD1 ILE A  70       6.963  10.720 -11.270  1.00 90.78           H
ATOM    810 3HD1 ILE A  70       6.568   9.284 -10.295  1.00 90.78           H
ATOM    811  HN  ILE A  70       8.742   7.045 -13.522  1.00 90.78           H
ATOM    812  N   LEU A  71       9.912   8.802 -15.933  1.00 88.06           N
ATOM    813  CA  LEU A  71      10.779   9.367 -16.953  1.00 88.06           C
ATOM    814  C   LEU A  71      10.350   8.845 -18.326  1.00 88.06           C
ATOM    815  O   LEU A  71      10.232   9.615 -19.278  1.00 88.06           O
ATOM    816  HA  LEU A  71      10.641  10.448 -16.936  1.00 88.06           H
ATOM    817  CB  LEU A  71      12.247   9.092 -16.622  1.00 88.06           C
ATOM    818 1HB  LEU A  71      12.409   9.315 -15.567  1.00 88.06           H
ATOM    819 2HB  LEU A  71      12.436   8.026 -16.755  1.00 88.06           H
ATOM    820  CG  LEU A  71      13.277   9.870 -17.443  1.00 88.06           C
ATOM    821  HG  LEU A  71      12.875  10.864 -17.641  1.00 88.06           H
ATOM    822  CD1 LEU A  71      14.576  10.057 -16.657  1.00 88.06           C
ATOM    823 1HD1 LEU A  71      14.370  10.610 -15.740  1.00 88.06           H
ATOM    824 2HD1 LEU A  71      14.994   9.082 -16.407  1.00 88.06           H
ATOM    825 3HD1 LEU A  71      15.291  10.613 -17.263  1.00 88.06           H
ATOM    826  CD2 LEU A  71      13.518   9.201 -18.797  1.00 88.06           C
ATOM    827 1HD2 LEU A  71      13.889   8.188 -18.641  1.00 88.06           H
ATOM    828 2HD2 LEU A  71      12.582   9.163 -19.355  1.00 88.06           H
ATOM    829 3HD2 LEU A  71      14.254   9.774 -19.360  1.00 88.06           H
ATOM    830  HN  LEU A  71      10.373   8.220 -15.262  1.00 88.06           H
ATOM    831  N   VAL A  72      10.129   7.540 -18.385  1.00 82.73           N
ATOM    832  CA  VAL A  72       9.818   6.890 -19.647  1.00 82.73           C
ATOM    833  C   VAL A  72       8.461   7.386 -20.150  1.00 82.73           C
ATOM    834  O   VAL A  72       8.279   7.598 -21.348  1.00 82.73           O
ATOM    835  HA  VAL A  72      10.585   7.179 -20.364  1.00 82.73           H
ATOM    836  CB  VAL A  72       9.874   5.370 -19.480  1.00 82.73           C
ATOM    837  HB  VAL A  72       9.186   5.095 -18.680  1.00 82.73           H
ATOM    838  CG1 VAL A  72       9.417   4.661 -20.757  1.00 82.73           C
ATOM    839 1HG1 VAL A  72       8.391   4.950 -20.986  1.00 82.73           H
ATOM    840 2HG1 VAL A  72      10.068   4.947 -21.583  1.00 82.73           H
ATOM    841 3HG1 VAL A  72       9.467   3.582 -20.611  1.00 82.73           H
ATOM    842  CG2 VAL A  72      11.276   4.915 -19.072  1.00 82.73           C
ATOM    843 1HG2 VAL A  72      11.991   5.208 -19.840  1.00 82.73           H
ATOM    844 2HG2 VAL A  72      11.548   5.380 -18.124  1.00 82.73           H
ATOM    845 3HG2 VAL A  72      11.288   3.830 -18.960  1.00 82.73           H
ATOM    846  HN  VAL A  72      10.159   6.931 -17.592  1.00 82.73           H
ATOM    847  N   TYR A  73       7.543   7.559 -19.210  1.00 84.06           N
ATOM    848  CA  TYR A  73       6.201   8.001 -19.546  1.00 84.06           C
ATOM    849  C   TYR A  73       6.229   9.372 -20.226  1.00 84.06           C
ATOM    850  O   TYR A  73       5.483   9.614 -21.173  1.00 84.06           O
ATOM    851  HA  TYR A  73       5.768   7.273 -20.232  1.00 84.06           H
ATOM    852  CB  TYR A  73       5.451   8.119 -18.218  1.00 84.06           C
ATOM    853 1HB  TYR A  73       5.421   7.140 -17.741  1.00 84.06           H
ATOM    854 2HB  TYR A  73       6.009   8.780 -17.555  1.00 84.06           H
ATOM    855  CG  TYR A  73       4.021   8.647 -18.355  1.00 84.06           C
ATOM    856  CD1 TYR A  73       3.767   9.996 -18.213  1.00 84.06           C
ATOM    857  HD1 TYR A  73       4.584  10.685 -18.002  1.00 84.06           H
ATOM    858  CD2 TYR A  73       2.986   7.774 -18.622  1.00 84.06           C
ATOM    859  HD2 TYR A  73       3.187   6.708 -18.735  1.00 84.06           H
ATOM    860  CE1 TYR A  73       2.421  10.492 -18.342  1.00 84.06           C
ATOM    861  HE1 TYR A  73       2.206  11.555 -18.232  1.00 84.06           H
ATOM    862  CE2 TYR A  73       1.641   8.270 -18.752  1.00 84.06           C
ATOM    863  HE2 TYR A  73       0.814   7.592 -18.962  1.00 84.06           H
ATOM    864  CZ  TYR A  73       1.425   9.605 -18.605  1.00 84.06           C
ATOM    865  OH  TYR A  73       0.154  10.074 -18.728  1.00 84.06           O
ATOM    866  HH  TYR A  73      -0.451   9.344 -19.044  1.00 84.06           H
ATOM    867  HN  TYR A  73       7.705   7.401 -18.236  1.00 84.06           H
ATOM    868  N   TRP A  74       7.099  10.231 -19.716  1.00 85.62           N
ATOM    869  CA  TRP A  74       7.123  11.618 -20.150  1.00 85.62           C
ATOM    870  C   TRP A  74       7.791  11.672 -21.525  1.00 85.62           C
ATOM    871  O   TRP A  74       7.247  12.257 -22.461  1.00 85.62           O
ATOM    872  HA  TRP A  74       6.091  11.962 -20.223  1.00 85.62           H
ATOM    873  CB  TRP A  74       7.816  12.505 -19.113  1.00 85.62           C
ATOM    874 1HB  TRP A  74       8.595  11.926 -18.618  1.00 85.62           H
ATOM    875 2HB  TRP A  74       8.309  13.330 -19.628  1.00 85.62           H
ATOM    876  CG  TRP A  74       6.873  13.076 -18.052  1.00 85.62           C
ATOM    877  CD1 TRP A  74       6.305  12.434 -17.022  1.00 85.62           C
ATOM    878  HD1 TRP A  74       6.452  11.377 -16.802  1.00 85.62           H
ATOM    879  CD2 TRP A  74       6.408  14.439 -17.959  1.00 85.62           C
ATOM    880  NE1 TRP A  74       5.512  13.280 -16.274  1.00 85.62           N
ATOM    881  HE1 TRP A  74       4.987  13.034 -15.460  1.00 85.62           H
ATOM    882  CE2 TRP A  74       5.576  14.538 -16.862  1.00 85.62           C
ATOM    883  CE3 TRP A  74       6.681  15.551 -18.774  1.00 85.62           C
ATOM    884  HE3 TRP A  74       7.334  15.499 -19.645  1.00 85.62           H
ATOM    885  CZ2 TRP A  74       4.949  15.730 -16.481  1.00 85.62           C
ATOM    886  HZ2 TRP A  74       4.296  15.783 -15.610  1.00 85.62           H
ATOM    887  CZ3 TRP A  74       6.047  16.735 -18.380  1.00 85.62           C
ATOM    888  HZ3 TRP A  74       6.224  17.629 -18.978  1.00 85.62           H
ATOM    889  CH2 TRP A  74       5.206  16.852 -17.279  1.00 85.62           C
ATOM    890  HH2 TRP A  74       4.750  17.811 -17.037  1.00 85.62           H
ATOM    891  HN  TRP A  74       7.777   9.995 -19.020  1.00 85.62           H
ATOM    892  N   TYR A  75       8.960  11.053 -21.604  1.00 78.39           N
ATOM    893  CA  TYR A  75       9.872  11.315 -22.704  1.00 78.39           C
ATOM    894  C   TYR A  75       9.661  10.313 -23.842  1.00 78.39           C
ATOM    895  O   TYR A  75      10.036  10.577 -24.983  1.00 78.39           O
ATOM    896  HA  TYR A  75       9.673  12.321 -23.074  1.00 78.39           H
ATOM    897  CB  TYR A  75      11.281  11.133 -22.136  1.00 78.39           C
ATOM    898 1HB  TYR A  75      11.300  10.235 -21.520  1.00 78.39           H
ATOM    899 2HB  TYR A  75      11.975  10.969 -22.960  1.00 78.39           H
ATOM    900  CG  TYR A  75      11.773  12.318 -21.302  1.00 78.39           C
ATOM    901  CD1 TYR A  75      12.194  13.474 -21.927  1.00 78.39           C
ATOM    902  HD1 TYR A  75      12.177  13.543 -23.015  1.00 78.39           H
ATOM    903  CD2 TYR A  75      11.795  12.230 -19.925  1.00 78.39           C
ATOM    904  HD2 TYR A  75      11.462  11.317 -19.432  1.00 78.39           H
ATOM    905  CE1 TYR A  75      12.657  14.589 -21.142  1.00 78.39           C
ATOM    906  HE1 TYR A  75      12.993  15.508 -21.622  1.00 78.39           H
ATOM    907  CE2 TYR A  75      12.258  13.345 -19.140  1.00 78.39           C
ATOM    908  HE2 TYR A  75      12.281  13.289 -18.052  1.00 78.39           H
ATOM    909  CZ  TYR A  75      12.666  14.469 -19.787  1.00 78.39           C
ATOM    910  OH  TYR A  75      13.103  15.522 -19.046  1.00 78.39           O
ATOM    911  HH  TYR A  75      13.050  15.300 -18.072  1.00 78.39           H
ATOM    912  HN  TYR A  75       9.286  10.385 -20.935  1.00 78.39           H
ATOM    913  N   CYS A  76       9.060   9.186 -23.491  1.00 70.16           N
ATOM    914  CA  CYS A  76       9.106   8.015 -24.350  1.00 70.16           C
ATOM    915  C   CYS A  76       7.670   7.621 -24.701  1.00 70.16           C
ATOM    916  O   CYS A  76       7.425   7.019 -25.746  1.00 70.16           O
ATOM    917  HA  CYS A  76       9.658   8.304 -25.244  1.00 70.16           H
ATOM    918  CB  CYS A  76       9.870   6.862 -23.695  1.00 70.16           C
ATOM    919 1HB  CYS A  76       9.622   6.806 -22.635  1.00 70.16           H
ATOM    920 2HB  CYS A  76       9.569   5.915 -24.142  1.00 70.16           H
ATOM    921  SG  CYS A  76      11.671   7.107 -23.903  1.00 70.16           S
ATOM    922  HG  CYS A  76      11.713   6.749 -25.183  1.00 70.16           H
ATOM    923  HN  CYS A  76       8.551   9.065 -22.639  1.00 70.16           H
ATOM    924  N   THR A  77       6.757   7.975 -23.808  1.00 70.21           N
ATOM    925  CA  THR A  77       5.353   7.659 -24.008  1.00 70.21           C
ATOM    926  C   THR A  77       4.729   8.621 -25.021  1.00 70.21           C
ATOM    927  O   THR A  77       4.174   9.652 -24.644  1.00 70.21           O
ATOM    928  HA  THR A  77       5.283   6.658 -24.432  1.00 70.21           H
ATOM    929  CB  THR A  77       4.664   7.685 -22.642  1.00 70.21           C
ATOM    930  HB  THR A  77       4.610   8.702 -22.252  1.00 70.21           H
ATOM    931  OG1 THR A  77       5.417   6.765 -21.856  1.00 70.21           O
ATOM    932  HG1 THR A  77       5.447   5.874 -22.308  1.00 70.21           H
ATOM    933  CG2 THR A  77       3.260   7.079 -22.682  1.00 70.21           C
ATOM    934 1HG2 THR A  77       3.322   6.040 -23.007  1.00 70.21           H
ATOM    935 2HG2 THR A  77       2.641   7.642 -23.381  1.00 70.21           H
ATOM    936 3HG2 THR A  77       2.817   7.122 -21.688  1.00 70.21           H
ATOM    937  HN  THR A  77       6.964   8.469 -22.964  1.00 70.21           H
ATOM    938  N   ARG A  78       4.840   8.249 -26.288  1.00 66.15           N
ATOM    939  CA  ARG A  78       4.262   9.047 -27.356  1.00 66.15           C
ATOM    940  C   ARG A  78       2.736   9.050 -27.250  1.00 66.15           C
ATOM    941  O   ARG A  78       2.111  10.109 -27.261  1.00 66.15           O
ATOM    942  HA  ARG A  78       4.667  10.047 -27.207  1.00 66.15           H
ATOM    943  CB  ARG A  78       4.670   8.508 -28.729  1.00 66.15           C
ATOM    944 1HB  ARG A  78       4.540   7.426 -28.752  1.00 66.15           H
ATOM    945 2HB  ARG A  78       4.016   8.924 -29.495  1.00 66.15           H
ATOM    946  CG  ARG A  78       6.125   8.860 -29.045  1.00 66.15           C
ATOM    947 1HG  ARG A  78       6.302   9.914 -28.832  1.00 66.15           H
ATOM    948 2HG  ARG A  78       6.790   8.287 -28.399  1.00 66.15           H
ATOM    949  CD  ARG A  78       6.452   8.568 -30.511  1.00 66.15           C
ATOM    950 1HD  ARG A  78       6.317   7.507 -30.718  1.00 66.15           H
ATOM    951 2HD  ARG A  78       5.765   9.110 -31.161  1.00 66.15           H
ATOM    952  NE  ARG A  78       7.847   8.966 -30.807  1.00 66.15           N
ATOM    953  HE  ARG A  78       8.423   9.258 -30.043  1.00 66.15           H
ATOM    954  CZ  ARG A  78       8.386   8.960 -32.034  1.00 66.15           C
ATOM    955  NH1 ARG A  78       7.660   8.578 -33.093  1.00 66.15           N
ATOM    956 1HH1 ARG A  78       6.709   8.295 -32.972  1.00 66.15           H
ATOM    957 2HH1 ARG A  78       8.070   8.577 -34.006  1.00 66.15           H
ATOM    958  NH2 ARG A  78       9.661   9.342 -32.185  1.00 66.15           N
ATOM    959 1HH2 ARG A  78      10.079   9.343 -33.094  1.00 66.15           H
ATOM    960 2HH2 ARG A  78      10.196   9.626 -31.389  1.00 66.15           H
ATOM    961  HN  ARG A  78       5.313   7.420 -26.588  1.00 66.15           H
ATOM    962  N   VAL A  79       2.179   7.852 -27.149  1.00 73.37           N
ATOM    963  CA  VAL A  79       0.734   7.694 -27.160  1.00 73.37           C
ATOM    964  C   VAL A  79       0.280   7.105 -25.823  1.00 73.37           C
ATOM    965  O   VAL A  79       0.280   5.888 -25.645  1.00 73.37           O
ATOM    966  HA  VAL A  79       0.296   8.686 -27.273  1.00 73.37           H
ATOM    967  CB  VAL A  79       0.309   6.849 -28.361  1.00 73.37           C
ATOM    968  HB  VAL A  79       0.132   5.832 -28.010  1.00 73.37           H
ATOM    969  CG1 VAL A  79      -0.997   7.370 -28.964  1.00 73.37           C
ATOM    970 1HG1 VAL A  79      -1.786   7.331 -28.212  1.00 73.37           H
ATOM    971 2HG1 VAL A  79      -0.860   8.400 -29.293  1.00 73.37           H
ATOM    972 3HG1 VAL A  79      -1.277   6.751 -29.816  1.00 73.37           H
ATOM    973  CG2 VAL A  79       1.416   6.797 -29.415  1.00 73.37           C
ATOM    974 1HG2 VAL A  79       1.638   7.807 -29.760  1.00 73.37           H
ATOM    975 2HG2 VAL A  79       2.313   6.357 -28.979  1.00 73.37           H
ATOM    976 3HG2 VAL A  79       1.087   6.189 -30.258  1.00 73.37           H
ATOM    977  HN  VAL A  79       2.696   7.000 -27.063  1.00 73.37           H
ATOM    978  N   LYS A  80      -0.096   7.996 -24.917  1.00 79.97           N
ATOM    979  CA  LYS A  80      -0.461   7.586 -23.571  1.00 79.97           C
ATOM    980  C   LYS A  80      -1.807   6.859 -23.612  1.00 79.97           C
ATOM    981  O   LYS A  80      -2.695   7.232 -24.376  1.00 79.97           O
ATOM    982  HA  LYS A  80       0.299   6.886 -23.225  1.00 79.97           H
ATOM    983  CB  LYS A  80      -0.439   8.786 -22.622  1.00 79.97           C
ATOM    984 1HB  LYS A  80      -1.129   9.550 -22.979  1.00 79.97           H
ATOM    985 2HB  LYS A  80      -0.786   8.480 -21.635  1.00 79.97           H
ATOM    986  CG  LYS A  80       0.970   9.373 -22.514  1.00 79.97           C
ATOM    987 1HG  LYS A  80       1.589   8.729 -21.889  1.00 79.97           H
ATOM    988 2HG  LYS A  80       1.433   9.401 -23.500  1.00 79.97           H
ATOM    989  CD  LYS A  80       0.932  10.783 -21.922  1.00 79.97           C
ATOM    990 1HD  LYS A  80       0.368  11.443 -22.581  1.00 79.97           H
ATOM    991 2HD  LYS A  80       0.410  10.766 -20.965  1.00 79.97           H
ATOM    992  CE  LYS A  80       2.346  11.335 -21.728  1.00 79.97           C
ATOM    993 1HE  LYS A  80       2.892  10.711 -21.020  1.00 79.97           H
ATOM    994 2HE  LYS A  80       2.890  11.297 -22.672  1.00 79.97           H
ATOM    995  NZ  LYS A  80       2.296  12.729 -21.233  1.00 79.97           N
ATOM    996 1HZ  LYS A  80       3.238  13.062 -21.065  1.00 79.97           H
ATOM    997 2HZ  LYS A  80       1.847  13.317 -21.926  1.00 79.97           H
ATOM    998 3HZ  LYS A  80       1.767  12.761 -20.369  1.00 79.97           H
ATOM    999  HN  LYS A  80      -0.153   8.979 -25.090  1.00 79.97           H
ATOM   1000  N   THR A  81      -1.915   5.835 -22.779  1.00 83.36           N
ATOM   1001  CA  THR A  81      -3.164   5.105 -22.648  1.00 83.36           C
ATOM   1002  C   THR A  81      -3.711   5.233 -21.225  1.00 83.36           C
ATOM   1003  O   THR A  81      -3.054   5.801 -20.353  1.00 83.36           O
ATOM   1004  HA  THR A  81      -3.898   5.558 -23.314  1.00 83.36           H
ATOM   1005  CB  THR A  81      -2.913   3.657 -23.074  1.00 83.36           C
ATOM   1006  HB  THR A  81      -3.852   3.118 -23.194  1.00 83.36           H
ATOM   1007  OG1 THR A  81      -2.036   3.148 -22.072  1.00 83.36           O
ATOM   1008  HG1 THR A  81      -1.087   3.350 -22.314  1.00 83.36           H
ATOM   1009  CG2 THR A  81      -2.099   3.559 -24.366  1.00 83.36           C
ATOM   1010 1HG2 THR A  81      -1.131   4.040 -24.223  1.00 83.36           H
ATOM   1011 2HG2 THR A  81      -2.637   4.057 -25.172  1.00 83.36           H
ATOM   1012 3HG2 THR A  81      -1.950   2.510 -24.622  1.00 83.36           H
ATOM   1013  HN  THR A  81      -1.169   5.503 -22.201  1.00 83.36           H
ATOM   1014  N   MET A  82      -4.907   4.697 -21.034  1.00 85.63           N
ATOM   1015  CA  MET A  82      -5.532   4.709 -19.722  1.00 85.63           C
ATOM   1016  C   MET A  82      -4.666   3.975 -18.696  1.00 85.63           C
ATOM   1017  O   MET A  82      -4.469   4.460 -17.583  1.00 85.63           O
ATOM   1018  HA  MET A  82      -5.619   5.760 -19.448  1.00 85.63           H
ATOM   1019  CB  MET A  82      -6.905   4.038 -19.804  1.00 85.63           C
ATOM   1020 1HB  MET A  82      -7.423   4.372 -20.703  1.00 85.63           H
ATOM   1021 2HB  MET A  82      -6.782   2.959 -19.888  1.00 85.63           H
ATOM   1022  CG  MET A  82      -7.749   4.367 -18.571  1.00 85.63           C
ATOM   1023 1HG  MET A  82      -7.256   3.996 -17.673  1.00 85.63           H
ATOM   1024 2HG  MET A  82      -7.843   5.447 -18.461  1.00 85.63           H
ATOM   1025  SD  MET A  82      -9.367   3.628 -18.726  1.00 85.63           S
ATOM   1026  CE  MET A  82     -10.054   4.050 -17.133  1.00 85.63           C
ATOM   1027 1HE  MET A  82      -9.440   3.612 -16.345  1.00 85.63           H
ATOM   1028 2HE  MET A  82     -10.070   5.134 -17.019  1.00 85.63           H
ATOM   1029 3HE  MET A  82     -11.069   3.661 -17.060  1.00 85.63           H
ATOM   1030  HN  MET A  82      -5.447   4.262 -21.755  1.00 85.63           H
ATOM   1031  N   THR A  83      -4.171   2.816 -19.107  1.00 84.84           N
ATOM   1032  CA  THR A  83      -3.265   2.049 -18.269  1.00 84.84           C
ATOM   1033  C   THR A  83      -2.066   2.905 -17.857  1.00 84.84           C
ATOM   1034  O   THR A  83      -1.686   2.926 -16.688  1.00 84.84           O
ATOM   1035  HA  THR A  83      -3.792   1.776 -17.354  1.00 84.84           H
ATOM   1036  CB  THR A  83      -2.874   0.782 -19.031  1.00 84.84           C
ATOM   1037  HB  THR A  83      -2.387   1.030 -19.974  1.00 84.84           H
ATOM   1038  OG1 THR A  83      -4.094   0.053 -19.142  1.00 84.84           O
ATOM   1039  HG1 THR A  83      -4.818   0.648 -19.491  1.00 84.84           H
ATOM   1040  CG2 THR A  83      -1.964  -0.136 -18.213  1.00 84.84           C
ATOM   1041 1HG2 THR A  83      -2.479  -0.439 -17.301  1.00 84.84           H
ATOM   1042 2HG2 THR A  83      -1.049   0.396 -17.955  1.00 84.84           H
ATOM   1043 3HG2 THR A  83      -1.717  -1.021 -18.800  1.00 84.84           H
ATOM   1044  HN  THR A  83      -4.379   2.403 -19.994  1.00 84.84           H
ATOM   1045  N   ASP A  84      -1.503   3.591 -18.842  1.00 85.00           N
ATOM   1046  CA  ASP A  84      -0.288   4.357 -18.621  1.00 85.00           C
ATOM   1047  C   ASP A  84      -0.561   5.451 -17.588  1.00 85.00           C
ATOM   1048  O   ASP A  84       0.312   5.788 -16.790  1.00 85.00           O
ATOM   1049  HA  ASP A  84       0.449   3.632 -18.275  1.00 85.00           H
ATOM   1050  CB  ASP A  84       0.180   5.031 -19.912  1.00 85.00           C
ATOM   1051 1HB  ASP A  84      -0.552   5.776 -20.223  1.00 85.00           H
ATOM   1052 2HB  ASP A  84       1.116   5.560 -19.732  1.00 85.00           H
ATOM   1053  CG  ASP A  84       0.375   4.003 -21.028  1.00 85.00           C
ATOM   1054  OD1 ASP A  84       0.950   2.936 -20.722  1.00 85.00           O
ATOM   1055  OD2 ASP A  84      -0.054   4.308 -22.162  1.00 85.00           O
ATOM   1056  HN  ASP A  84      -1.862   3.628 -19.774  1.00 85.00           H
ATOM   1057  N   MET A  85      -1.777   5.976 -17.636  1.00 90.40           N
ATOM   1058  CA  MET A  85      -2.178   7.021 -16.709  1.00 90.40           C
ATOM   1059  C   MET A  85      -2.186   6.503 -15.269  1.00 90.40           C
ATOM   1060  O   MET A  85      -1.706   7.178 -14.360  1.00 90.40           O
ATOM   1061  HA  MET A  85      -1.433   7.809 -16.814  1.00 90.40           H
ATOM   1062  CB  MET A  85      -3.575   7.522 -17.078  1.00 90.40           C
ATOM   1063 1HB  MET A  85      -3.598   7.802 -18.132  1.00 90.40           H
ATOM   1064 2HB  MET A  85      -4.301   6.719 -16.946  1.00 90.40           H
ATOM   1065  CG  MET A  85      -3.973   8.723 -16.217  1.00 90.40           C
ATOM   1066 1HG  MET A  85      -4.982   9.045 -16.472  1.00 90.40           H
ATOM   1067 2HG  MET A  85      -3.985   8.438 -15.165  1.00 90.40           H
ATOM   1068  SD  MET A  85      -2.823  10.064 -16.472  1.00 90.40           S
ATOM   1069  CE  MET A  85      -3.221  10.498 -18.157  1.00 90.40           C
ATOM   1070 1HE  MET A  85      -3.049   9.638 -18.804  1.00 90.40           H
ATOM   1071 2HE  MET A  85      -4.268  10.795 -18.218  1.00 90.40           H
ATOM   1072 3HE  MET A  85      -2.590  11.327 -18.478  1.00 90.40           H
ATOM   1073  HN  MET A  85      -2.480   5.700 -18.291  1.00 90.40           H
ATOM   1074  N   PHE A  86      -2.736   5.308 -15.107  1.00 91.29           N
ATOM   1075  CA  PHE A  86      -2.808   4.690 -13.794  1.00 91.29           C
ATOM   1076  C   PHE A  86      -1.415   4.301 -13.293  1.00 91.29           C
ATOM   1077  O   PHE A  86      -1.120   4.428 -12.106  1.00 91.29           O
ATOM   1078  HA  PHE A  86      -3.244   5.422 -13.115  1.00 91.29           H
ATOM   1079  CB  PHE A  86      -3.655   3.424 -13.941  1.00 91.29           C
ATOM   1080 1HB  PHE A  86      -3.226   2.802 -14.727  1.00 91.29           H
ATOM   1081 2HB  PHE A  86      -3.599   2.852 -13.015  1.00 91.29           H
ATOM   1082  CG  PHE A  86      -5.125   3.694 -14.269  1.00 91.29           C
ATOM   1083  CD1 PHE A  86      -5.761   4.759 -13.712  1.00 91.29           C
ATOM   1084  HD1 PHE A  86      -5.224   5.420 -13.032  1.00 91.29           H
ATOM   1085  CD2 PHE A  86      -5.795   2.869 -15.118  1.00 91.29           C
ATOM   1086  HD2 PHE A  86      -5.284   2.016 -15.565  1.00 91.29           H
ATOM   1087  CE1 PHE A  86      -7.125   5.010 -14.017  1.00 91.29           C
ATOM   1088  HE1 PHE A  86      -7.636   5.863 -13.570  1.00 91.29           H
ATOM   1089  CE2 PHE A  86      -7.159   3.120 -15.423  1.00 91.29           C
ATOM   1090  HE2 PHE A  86      -7.696   2.459 -16.103  1.00 91.29           H
ATOM   1091  CZ  PHE A  86      -7.795   4.185 -14.865  1.00 91.29           C
ATOM   1092  HZ  PHE A  86      -8.842   4.377 -15.099  1.00 91.29           H
ATOM   1093  HN  PHE A  86      -3.126   4.767 -15.851  1.00 91.29           H
ATOM   1094  N   LEU A  87      -0.595   3.836 -14.224  1.00 89.20           N
ATOM   1095  CA  LEU A  87       0.754   3.413 -13.890  1.00 89.20           C
ATOM   1096  C   LEU A  87       1.557   4.621 -13.403  1.00 89.20           C
ATOM   1097  O   LEU A  87       2.374   4.501 -12.492  1.00 89.20           O
ATOM   1098  HA  LEU A  87       0.679   2.696 -13.072  1.00 89.20           H
ATOM   1099  CB  LEU A  87       1.396   2.684 -15.073  1.00 89.20           C
ATOM   1100 1HB  LEU A  87       1.300   3.314 -15.957  1.00 89.20           H
ATOM   1101 2HB  LEU A  87       2.462   2.576 -14.872  1.00 89.20           H
ATOM   1102  CG  LEU A  87       0.824   1.303 -15.400  1.00 89.20           C
ATOM   1103  HG  LEU A  87      -0.224   1.423 -15.672  1.00 89.20           H
ATOM   1104  CD1 LEU A  87       1.537   0.686 -16.605  1.00 89.20           C
ATOM   1105 1HD1 LEU A  87       1.407   1.333 -17.473  1.00 89.20           H
ATOM   1106 2HD1 LEU A  87       2.599   0.582 -16.385  1.00 89.20           H
ATOM   1107 3HD1 LEU A  87       1.111  -0.295 -16.816  1.00 89.20           H
ATOM   1108  CD2 LEU A  87       0.871   0.386 -14.176  1.00 89.20           C
ATOM   1109 1HD2 LEU A  87       1.904   0.269 -13.849  1.00 89.20           H
ATOM   1110 2HD2 LEU A  87       0.283   0.826 -13.370  1.00 89.20           H
ATOM   1111 3HD2 LEU A  87       0.459  -0.588 -14.436  1.00 89.20           H
ATOM   1112  HN  LEU A  87      -0.839   3.746 -15.190  1.00 89.20           H
ATOM   1113  N   LEU A  88       1.295   5.757 -14.032  1.00 91.20           N
ATOM   1114  CA  LEU A  88       1.940   6.998 -13.636  1.00 91.20           C
ATOM   1115  C   LEU A  88       1.595   7.304 -12.178  1.00 91.20           C
ATOM   1116  O   LEU A  88       2.484   7.538 -11.361  1.00 91.20           O
ATOM   1117  HA  LEU A  88       3.017   6.844 -13.711  1.00 91.20           H
ATOM   1118  CB  LEU A  88       1.575   8.124 -14.605  1.00 91.20           C
ATOM   1119 1HB  LEU A  88       1.969   7.872 -15.589  1.00 91.20           H
ATOM   1120 2HB  LEU A  88       0.490   8.161 -14.696  1.00 91.20           H
ATOM   1121  CG  LEU A  88       2.075   9.521 -14.228  1.00 91.20           C
ATOM   1122  HG  LEU A  88       1.832   9.699 -13.181  1.00 91.20           H
ATOM   1123  CD1 LEU A  88       3.596   9.613 -14.361  1.00 91.20           C
ATOM   1124 1HD1 LEU A  88       4.064   8.884 -13.699  1.00 91.20           H
ATOM   1125 2HD1 LEU A  88       3.884   9.405 -15.392  1.00 91.20           H
ATOM   1126 3HD1 LEU A  88       3.925  10.616 -14.088  1.00 91.20           H
ATOM   1127  CD2 LEU A  88       1.361  10.598 -15.048  1.00 91.20           C
ATOM   1128 1HD2 LEU A  88       1.551  10.433 -16.108  1.00 91.20           H
ATOM   1129 2HD2 LEU A  88       0.289  10.547 -14.858  1.00 91.20           H
ATOM   1130 3HD2 LEU A  88       1.735  11.580 -14.760  1.00 91.20           H
ATOM   1131  HN  LEU A  88       0.657   5.839 -14.798  1.00 91.20           H
ATOM   1132  N   ASN A  89       0.300   7.293 -11.895  1.00 94.38           N
ATOM   1133  CA  ASN A  89      -0.182   7.688 -10.583  1.00 94.38           C
ATOM   1134  C   ASN A  89       0.276   6.662  -9.545  1.00 94.38           C
ATOM   1135  O   ASN A  89       0.499   7.004  -8.385  1.00 94.38           O
ATOM   1136  HA  ASN A  89       0.242   8.677 -10.407  1.00 94.38           H
ATOM   1137  CB  ASN A  89      -1.711   7.742 -10.551  1.00 94.38           C
ATOM   1138 1HB  ASN A  89      -2.120   6.901 -11.112  1.00 94.38           H
ATOM   1139 2HB  ASN A  89      -2.061   7.640  -9.524  1.00 94.38           H
ATOM   1140  CG  ASN A  89      -2.226   9.055 -11.143  1.00 94.38           C
ATOM   1141  OD1 ASN A  89      -2.514  10.011 -10.443  1.00 94.38           O
ATOM   1142  ND2 ASN A  89      -2.326   9.048 -12.470  1.00 94.38           N
ATOM   1143 1HD2 ASN A  89      -2.073   8.230 -12.986  1.00 94.38           H
ATOM   1144 2HD2 ASN A  89      -2.654   9.861 -12.951  1.00 94.38           H
ATOM   1145  HN  ASN A  89      -0.412   7.021 -12.543  1.00 94.38           H
ATOM   1146  N   LEU A  90       0.404   5.424 -10.000  1.00 92.79           N
ATOM   1147  CA  LEU A  90       0.856   4.351  -9.132  1.00 92.79           C
ATOM   1148  C   LEU A  90       2.289   4.637  -8.678  1.00 92.79           C
ATOM   1149  O   LEU A  90       2.607   4.511  -7.496  1.00 92.79           O
ATOM   1150  HA  LEU A  90       0.211   4.347  -8.254  1.00 92.79           H
ATOM   1151  CB  LEU A  90       0.689   2.996  -9.823  1.00 92.79           C
ATOM   1152 1HB  LEU A  90      -0.339   2.914 -10.175  1.00 92.79           H
ATOM   1153 2HB  LEU A  90       1.330   2.979 -10.704  1.00 92.79           H
ATOM   1154  CG  LEU A  90       1.007   1.765  -8.972  1.00 92.79           C
ATOM   1155  HG  LEU A  90       1.999   1.895  -8.540  1.00 92.79           H
ATOM   1156  CD1 LEU A  90       0.021   1.633  -7.809  1.00 92.79           C
ATOM   1157 1HD1 LEU A  90       0.083   2.520  -7.178  1.00 92.79           H
ATOM   1158 2HD1 LEU A  90      -0.992   1.536  -8.200  1.00 92.79           H
ATOM   1159 3HD1 LEU A  90       0.269   0.750  -7.220  1.00 92.79           H
ATOM   1160  CD2 LEU A  90       1.051   0.500  -9.832  1.00 92.79           C
ATOM   1161 1HD2 LEU A  90       0.083   0.353 -10.312  1.00 92.79           H
ATOM   1162 2HD2 LEU A  90       1.822   0.606 -10.594  1.00 92.79           H
ATOM   1163 3HD2 LEU A  90       1.278  -0.360  -9.202  1.00 92.79           H
ATOM   1164  HN  LEU A  90       0.204   5.151 -10.941  1.00 92.79           H
ATOM   1165  N   ALA A  91       3.116   5.017  -9.641  1.00 93.88           N
ATOM   1166  CA  ALA A  91       4.518   5.280  -9.363  1.00 93.88           C
ATOM   1167  C   ALA A  91       4.630   6.488  -8.431  1.00 93.88           C
ATOM   1168  O   ALA A  91       5.491   6.521  -7.553  1.00 93.88           O
ATOM   1169  HA  ALA A  91       4.927   4.404  -8.860  1.00 93.88           H
ATOM   1170  CB  ALA A  91       5.269   5.488 -10.680  1.00 93.88           C
ATOM   1171 1HB  ALA A  91       5.183   4.591 -11.293  1.00 93.88           H
ATOM   1172 2HB  ALA A  91       4.839   6.336 -11.213  1.00 93.88           H
ATOM   1173 3HB  ALA A  91       6.320   5.685 -10.471  1.00 93.88           H
ATOM   1174  HN  ALA A  91       2.843   5.145 -10.595  1.00 93.88           H
ATOM   1175  N   ILE A  92       3.748   7.451  -8.653  1.00 95.65           N
ATOM   1176  CA  ILE A  92       3.739   8.658  -7.844  1.00 95.65           C
ATOM   1177  C   ILE A  92       3.395   8.295  -6.398  1.00 95.65           C
ATOM   1178  O   ILE A  92       4.059   8.747  -5.467  1.00 95.65           O
ATOM   1179  HA  ILE A  92       4.746   9.074  -7.866  1.00 95.65           H
ATOM   1180  CB  ILE A  92       2.804   9.704  -8.455  1.00 95.65           C
ATOM   1181  HB  ILE A  92       1.852   9.222  -8.680  1.00 95.65           H
ATOM   1182  CG1 ILE A  92       3.365  10.237  -9.775  1.00 95.65           C
ATOM   1183 1HG1 ILE A  92       4.237  10.860  -9.578  1.00 95.65           H
ATOM   1184 2HG1 ILE A  92       3.699   9.405 -10.394  1.00 95.65           H
ATOM   1185  CG2 ILE A  92       2.515  10.829  -7.458  1.00 95.65           C
ATOM   1186 1HG2 ILE A  92       2.042  10.414  -6.569  1.00 95.65           H
ATOM   1187 2HG2 ILE A  92       3.450  11.316  -7.179  1.00 95.65           H
ATOM   1188 3HG2 ILE A  92       1.849  11.559  -7.918  1.00 95.65           H
ATOM   1189  CD1 ILE A  92       2.311  11.050 -10.529  1.00 95.65           C
ATOM   1190 1HD1 ILE A  92       1.450  10.418 -10.745  1.00 95.65           H
ATOM   1191 2HD1 ILE A  92       1.996  11.895  -9.917  1.00 95.65           H
ATOM   1192 3HD1 ILE A  92       2.736  11.417 -11.464  1.00 95.65           H
ATOM   1193  HN  ILE A  92       3.050   7.416  -9.368  1.00 95.65           H
ATOM   1194  N   ALA A  93       2.358   7.483  -6.256  1.00 95.90           N
ATOM   1195  CA  ALA A  93       1.879   7.106  -4.937  1.00 95.90           C
ATOM   1196  C   ALA A  93       2.995   6.383  -4.180  1.00 95.90           C
ATOM   1197  O   ALA A  93       3.200   6.623  -2.991  1.00 95.90           O
ATOM   1198  HA  ALA A  93       1.622   8.021  -4.403  1.00 95.90           H
ATOM   1199  CB  ALA A  93       0.620   6.248  -5.078  1.00 95.90           C
ATOM   1200 1HB  ALA A  93      -0.152   6.817  -5.596  1.00 95.90           H
ATOM   1201 2HB  ALA A  93       0.854   5.350  -5.649  1.00 95.90           H
ATOM   1202 3HB  ALA A  93       0.260   5.965  -4.088  1.00 95.90           H
ATOM   1203  HN  ALA A  93       1.850   7.086  -7.020  1.00 95.90           H
ATOM   1204  N   ASP A  94       3.688   5.514  -4.901  1.00 95.17           N
ATOM   1205  CA  ASP A  94       4.758   4.732  -4.304  1.00 95.17           C
ATOM   1206  C   ASP A  94       5.865   5.673  -3.826  1.00 95.17           C
ATOM   1207  O   ASP A  94       6.360   5.536  -2.708  1.00 95.17           O
ATOM   1208  HA  ASP A  94       4.291   4.186  -3.484  1.00 95.17           H
ATOM   1209  CB  ASP A  94       5.366   3.764  -5.322  1.00 95.17           C
ATOM   1210 1HB  ASP A  94       5.487   4.268  -6.281  1.00 95.17           H
ATOM   1211 2HB  ASP A  94       6.360   3.463  -4.992  1.00 95.17           H
ATOM   1212  CG  ASP A  94       4.484   2.527  -5.498  1.00 95.17           C
ATOM   1213  OD1 ASP A  94       3.813   2.163  -4.507  1.00 95.17           O
ATOM   1214  OD2 ASP A  94       4.499   1.973  -6.618  1.00 95.17           O
ATOM   1215  HN  ASP A  94       3.529   5.340  -5.873  1.00 95.17           H
ATOM   1216  N   LEU A  95       6.222   6.606  -4.696  1.00 96.30           N
ATOM   1217  CA  LEU A  95       7.310   7.524  -4.404  1.00 96.30           C
ATOM   1218  C   LEU A  95       6.996   8.290  -3.118  1.00 96.30           C
ATOM   1219  O   LEU A  95       7.865   8.461  -2.265  1.00 96.30           O
ATOM   1220  HA  LEU A  95       8.206   6.926  -4.240  1.00 96.30           H
ATOM   1221  CB  LEU A  95       7.585   8.428  -5.607  1.00 96.30           C
ATOM   1222 1HB  LEU A  95       6.629   8.760  -6.013  1.00 96.30           H
ATOM   1223 2HB  LEU A  95       8.108   9.318  -5.256  1.00 96.30           H
ATOM   1224  CG  LEU A  95       8.400   7.806  -6.743  1.00 96.30           C
ATOM   1225  HG  LEU A  95       7.852   6.944  -7.124  1.00 96.30           H
ATOM   1226  CD1 LEU A  95       8.561   8.788  -7.904  1.00 96.30           C
ATOM   1227 1HD1 LEU A  95       7.578   9.061  -8.289  1.00 96.30           H
ATOM   1228 2HD1 LEU A  95       9.076   9.683  -7.555  1.00 96.30           H
ATOM   1229 3HD1 LEU A  95       9.144   8.321  -8.698  1.00 96.30           H
ATOM   1230  CD2 LEU A  95       9.749   7.295  -6.233  1.00 96.30           C
ATOM   1231 1HD2 LEU A  95      10.315   8.124  -5.810  1.00 96.30           H
ATOM   1232 2HD2 LEU A  95       9.584   6.538  -5.465  1.00 96.30           H
ATOM   1233 3HD2 LEU A  95      10.308   6.857  -7.060  1.00 96.30           H
ATOM   1234  HN  LEU A  95       5.782   6.740  -5.584  1.00 96.30           H
ATOM   1235  N   LEU A  96       5.750   8.730  -3.019  1.00 95.78           N
ATOM   1236  CA  LEU A  96       5.338   9.565  -1.904  1.00 95.78           C
ATOM   1237  C   LEU A  96       5.565   8.807  -0.594  1.00 95.78           C
ATOM   1238  O   LEU A  96       5.963   9.399   0.409  1.00 95.78           O
ATOM   1239  HA  LEU A  96       5.974  10.450  -1.905  1.00 95.78           H
ATOM   1240  CB  LEU A  96       3.897  10.042  -2.095  1.00 95.78           C
ATOM   1241 1HB  LEU A  96       3.280   9.180  -2.349  1.00 95.78           H
ATOM   1242 2HB  LEU A  96       3.532  10.426  -1.142  1.00 95.78           H
ATOM   1243  CG  LEU A  96       3.683  11.119  -3.161  1.00 95.78           C
ATOM   1244  HG  LEU A  96       3.995  10.713  -4.124  1.00 95.78           H
ATOM   1245  CD1 LEU A  96       2.202  11.483  -3.284  1.00 95.78           C
ATOM   1246 1HD1 LEU A  96       1.632  10.596  -3.562  1.00 95.78           H
ATOM   1247 2HD1 LEU A  96       1.841  11.861  -2.328  1.00 95.78           H
ATOM   1248 3HD1 LEU A  96       2.078  12.250  -4.048  1.00 95.78           H
ATOM   1249  CD2 LEU A  96       4.554  12.346  -2.884  1.00 95.78           C
ATOM   1250 1HD2 LEU A  96       4.296  12.762  -1.911  1.00 95.78           H
ATOM   1251 2HD2 LEU A  96       5.604  12.054  -2.888  1.00 95.78           H
ATOM   1252 3HD2 LEU A  96       4.382  13.095  -3.657  1.00 95.78           H
ATOM   1253  HN  LEU A  96       5.030   8.527  -3.683  1.00 95.78           H
ATOM   1254  N   PHE A  97       5.304   7.510  -0.645  1.00 96.39           N
ATOM   1255  CA  PHE A  97       5.463   6.667   0.528  1.00 96.39           C
ATOM   1256  C   PHE A  97       6.942   6.396   0.812  1.00 96.39           C
ATOM   1257  O   PHE A  97       7.389   6.507   1.952  1.00 96.39           O
ATOM   1258  HA  PHE A  97       5.025   7.201   1.371  1.00 96.39           H
ATOM   1259  CB  PHE A  97       4.763   5.341   0.225  1.00 96.39           C
ATOM   1260 1HB  PHE A  97       3.684   5.500   0.240  1.00 96.39           H
ATOM   1261 2HB  PHE A  97       5.025   5.026  -0.785  1.00 96.39           H
ATOM   1262  CG  PHE A  97       5.111   4.216   1.201  1.00 96.39           C
ATOM   1263  CD1 PHE A  97       5.711   3.083   0.747  1.00 96.39           C
ATOM   1264  HD1 PHE A  97       5.943   2.977  -0.313  1.00 96.39           H
ATOM   1265  CD2 PHE A  97       4.821   4.348   2.523  1.00 96.39           C
ATOM   1266  HD2 PHE A  97       4.341   5.256   2.887  1.00 96.39           H
ATOM   1267  CE1 PHE A  97       6.035   2.039   1.653  1.00 96.39           C
ATOM   1268  HE1 PHE A  97       6.515   1.131   1.289  1.00 96.39           H
ATOM   1269  CE2 PHE A  97       5.145   3.304   3.429  1.00 96.39           C
ATOM   1270  HE2 PHE A  97       4.913   3.410   4.489  1.00 96.39           H
ATOM   1271  CZ  PHE A  97       5.745   2.171   2.975  1.00 96.39           C
ATOM   1272  HZ  PHE A  97       5.993   1.370   3.671  1.00 96.39           H
ATOM   1273  HN  PHE A  97       4.989   7.034  -1.467  1.00 96.39           H
ATOM   1274  N   LEU A  98       7.660   6.045  -0.245  1.00 96.24           N
ATOM   1275  CA  LEU A  98       9.036   5.603  -0.101  1.00 96.24           C
ATOM   1276  C   LEU A  98       9.842   6.685   0.620  1.00 96.24           C
ATOM   1277  O   LEU A  98      10.715   6.377   1.430  1.00 96.24           O
ATOM   1278  HA  LEU A  98       9.028   4.707   0.519  1.00 96.24           H
ATOM   1279  CB  LEU A  98       9.616   5.207  -1.461  1.00 96.24           C
ATOM   1280 1HB  LEU A  98       9.432   6.020  -2.163  1.00 96.24           H
ATOM   1281 2HB  LEU A  98      10.698   5.113  -1.359  1.00 96.24           H
ATOM   1282  CG  LEU A  98       9.075   3.912  -2.069  1.00 96.24           C
ATOM   1283  HG  LEU A  98       7.991   3.908  -1.956  1.00 96.24           H
ATOM   1284  CD1 LEU A  98       9.373   3.845  -3.569  1.00 96.24           C
ATOM   1285 1HD1 LEU A  98       8.902   4.690  -4.071  1.00 96.24           H
ATOM   1286 2HD1 LEU A  98      10.450   3.882  -3.727  1.00 96.24           H
ATOM   1287 3HD1 LEU A  98       8.977   2.914  -3.976  1.00 96.24           H
ATOM   1288  CD2 LEU A  98       9.612   2.689  -1.323  1.00 96.24           C
ATOM   1289 1HD2 LEU A  98      10.701   2.676  -1.383  1.00 96.24           H
ATOM   1290 2HD2 LEU A  98       9.307   2.738  -0.278  1.00 96.24           H
ATOM   1291 3HD2 LEU A  98       9.212   1.782  -1.776  1.00 96.24           H
ATOM   1292  HN  LEU A  98       7.316   6.060  -1.184  1.00 96.24           H
ATOM   1293  N   VAL A  99       9.522   7.930   0.299  1.00 96.22           N
ATOM   1294  CA  VAL A  99      10.247   9.058   0.859  1.00 96.22           C
ATOM   1295  C   VAL A  99      10.079   9.062   2.379  1.00 96.22           C
ATOM   1296  O   VAL A  99      10.854   9.699   3.091  1.00 96.22           O
ATOM   1297  HA  VAL A  99      11.302   8.920   0.623  1.00 96.22           H
ATOM   1298  CB  VAL A  99       9.780  10.358   0.201  1.00 96.22           C
ATOM   1299  HB  VAL A  99       8.692  10.390   0.256  1.00 96.22           H
ATOM   1300  CG1 VAL A  99      10.324  11.576   0.950  1.00 96.22           C
ATOM   1301 1HG1 VAL A  99       9.969  11.559   1.980  1.00 96.22           H
ATOM   1302 2HG1 VAL A  99      11.414  11.552   0.941  1.00 96.22           H
ATOM   1303 3HG1 VAL A  99       9.978  12.487   0.462  1.00 96.22           H
ATOM   1304  CG2 VAL A  99      10.177  10.399  -1.276  1.00 96.22           C
ATOM   1305 1HG2 VAL A  99      11.262  10.334  -1.362  1.00 96.22           H
ATOM   1306 2HG2 VAL A  99       9.720   9.559  -1.799  1.00 96.22           H
ATOM   1307 3HG2 VAL A  99       9.834  11.334  -1.718  1.00 96.22           H
ATOM   1308  HN  VAL A  99       8.783   8.172  -0.330  1.00 96.22           H
ATOM   1309  N   THR A 100       9.060   8.346   2.832  1.00 95.53           N
ATOM   1310  CA  THR A 100       8.745   8.306   4.250  1.00 95.53           C
ATOM   1311  C   THR A 100       9.548   7.204   4.944  1.00 95.53           C
ATOM   1312  O   THR A 100       9.659   7.189   6.169  1.00 95.53           O
ATOM   1313  HA  THR A 100       9.050   9.253   4.697  1.00 95.53           H
ATOM   1314  CB  THR A 100       7.232   8.137   4.394  1.00 95.53           C
ATOM   1315  HB  THR A 100       6.899   8.439   5.387  1.00 95.53           H
ATOM   1316  OG1 THR A 100       7.001   6.772   4.057  1.00 95.53           O
ATOM   1317  HG1 THR A 100       6.074   6.506   4.321  1.00 95.53           H
ATOM   1318  CG2 THR A 100       6.452   8.919   3.335  1.00 95.53           C
ATOM   1319 1HG2 THR A 100       6.736   8.569   2.342  1.00 95.53           H
ATOM   1320 2HG2 THR A 100       6.682   9.981   3.425  1.00 95.53           H
ATOM   1321 3HG2 THR A 100       5.383   8.764   3.482  1.00 95.53           H
ATOM   1322  HN  THR A 100       8.458   7.800   2.250  1.00 95.53           H
ATOM   1323  N   LEU A 101      10.088   6.308   4.131  1.00 95.40           N
ATOM   1324  CA  LEU A 101      10.728   5.112   4.654  1.00 95.40           C
ATOM   1325  C   LEU A 101      11.958   5.512   5.470  1.00 95.40           C
ATOM   1326  O   LEU A 101      12.218   4.941   6.528  1.00 95.40           O
ATOM   1327  HA  LEU A 101      10.015   4.625   5.319  1.00 95.40           H
ATOM   1328  CB  LEU A 101      11.034   4.130   3.521  1.00 95.40           C
ATOM   1329 1HB  LEU A 101      11.541   4.672   2.724  1.00 95.40           H
ATOM   1330 2HB  LEU A 101      11.734   3.383   3.894  1.00 95.40           H
ATOM   1331  CG  LEU A 101       9.829   3.403   2.919  1.00 95.40           C
ATOM   1332  HG  LEU A 101       9.197   4.141   2.425  1.00 95.40           H
ATOM   1333  CD1 LEU A 101      10.271   2.399   1.853  1.00 95.40           C
ATOM   1334 1HD1 LEU A 101      10.797   2.924   1.055  1.00 95.40           H
ATOM   1335 2HD1 LEU A 101      10.936   1.661   2.302  1.00 95.40           H
ATOM   1336 3HD1 LEU A 101       9.395   1.897   1.442  1.00 95.40           H
ATOM   1337  CD2 LEU A 101       8.984   2.745   4.012  1.00 95.40           C
ATOM   1338 1HD2 LEU A 101       9.592   2.022   4.555  1.00 95.40           H
ATOM   1339 2HD2 LEU A 101       8.623   3.508   4.702  1.00 95.40           H
ATOM   1340 3HD2 LEU A 101       8.135   2.236   3.557  1.00 95.40           H
ATOM   1341  HN  LEU A 101      10.094   6.389   3.134  1.00 95.40           H
ATOM   1342  N   PRO A 102      12.734   6.497   4.997  1.00 95.11           N
ATOM   1343  CA  PRO A 102      13.933   6.926   5.720  1.00 95.11           C
ATOM   1344  C   PRO A 102      13.639   7.272   7.171  1.00 95.11           C
ATOM   1345  O   PRO A 102      14.418   6.938   8.062  1.00 95.11           O
ATOM   1346  HA  PRO A 102      14.657   6.112   5.763  1.00 95.11           H
ATOM   1347  CB  PRO A 102      14.415   8.146   4.932  1.00 95.11           C
ATOM   1348 1HB  PRO A 102      14.002   9.072   5.333  1.00 95.11           H
ATOM   1349 2HB  PRO A 102      15.500   8.242   4.964  1.00 95.11           H
ATOM   1350  CG  PRO A 102      13.916   7.872   3.518  1.00 95.11           C
ATOM   1351 1HG  PRO A 102      13.865   8.784   2.923  1.00 95.11           H
ATOM   1352 2HG  PRO A 102      14.576   7.192   2.980  1.00 95.11           H
ATOM   1353  CD  PRO A 102      12.542   7.267   3.754  1.00 95.11           C
ATOM   1354 1HD  PRO A 102      11.777   8.034   3.874  1.00 95.11           H
ATOM   1355 2HD  PRO A 102      12.229   6.636   2.923  1.00 95.11           H
ATOM   1356  N   PHE A 103      12.512   7.940   7.369  1.00 94.90           N
ATOM   1357  CA  PHE A 103      12.123   8.372   8.701  1.00 94.90           C
ATOM   1358  C   PHE A 103      11.776   7.174   9.587  1.00 94.90           C
ATOM   1359  O   PHE A 103      12.110   7.155  10.771  1.00 94.90           O
ATOM   1360  HA  PHE A 103      12.973   8.904   9.129  1.00 94.90           H
ATOM   1361  CB  PHE A 103      10.881   9.250   8.541  1.00 94.90           C
ATOM   1362 1HB  PHE A 103      10.114   8.685   8.011  1.00 94.90           H
ATOM   1363 2HB  PHE A 103      10.481   9.480   9.529  1.00 94.90           H
ATOM   1364  CG  PHE A 103      11.137  10.561   7.794  1.00 94.90           C
ATOM   1365  CD1 PHE A 103      11.511  11.673   8.480  1.00 94.90           C
ATOM   1366  HD1 PHE A 103      11.628  11.632   9.563  1.00 94.90           H
ATOM   1367  CD2 PHE A 103      10.990  10.613   6.443  1.00 94.90           C
ATOM   1368  HD2 PHE A 103      10.691   9.721   5.892  1.00 94.90           H
ATOM   1369  CE1 PHE A 103      11.749  12.889   7.787  1.00 94.90           C
ATOM   1370  HE1 PHE A 103      12.048  13.781   8.337  1.00 94.90           H
ATOM   1371  CE2 PHE A 103      11.228  11.829   5.749  1.00 94.90           C
ATOM   1372  HE2 PHE A 103      11.111  11.870   4.666  1.00 94.90           H
ATOM   1373  CZ  PHE A 103      11.602  12.941   6.436  1.00 94.90           C
ATOM   1374  HZ  PHE A 103      11.785  13.875   5.903  1.00 94.90           H
ATOM   1375  HN  PHE A 103      11.871   8.184   6.642  1.00 94.90           H
ATOM   1376  N   TRP A 104      11.109   6.203   8.980  1.00 93.20           N
ATOM   1377  CA  TRP A 104      10.737   4.992   9.691  1.00 93.20           C
ATOM   1378  C   TRP A 104      12.023   4.282  10.120  1.00 93.20           C
ATOM   1379  O   TRP A 104      12.082   3.697  11.201  1.00 93.20           O
ATOM   1380  HA  TRP A 104      10.162   5.285  10.570  1.00 93.20           H
ATOM   1381  CB  TRP A 104       9.825   4.111   8.835  1.00 93.20           C
ATOM   1382 1HB  TRP A 104      10.214   4.085   7.817  1.00 93.20           H
ATOM   1383 2HB  TRP A 104       9.861   3.091   9.216  1.00 93.20           H
ATOM   1384  CG  TRP A 104       8.368   4.576   8.797  1.00 93.20           C
ATOM   1385  CD1 TRP A 104       7.655   4.969   7.733  1.00 93.20           C
ATOM   1386  HD1 TRP A 104       8.043   5.008   6.715  1.00 93.20           H
ATOM   1387  CD2 TRP A 104       7.469   4.680   9.921  1.00 93.20           C
ATOM   1388  NE1 TRP A 104       6.368   5.318   8.087  1.00 93.20           N
ATOM   1389  HE1 TRP A 104       5.651   5.641   7.470  1.00 93.20           H
ATOM   1390  CE2 TRP A 104       6.251   5.137   9.460  1.00 93.20           C
ATOM   1391  CE3 TRP A 104       7.679   4.398  11.283  1.00 93.20           C
ATOM   1392  HE3 TRP A 104       8.631   4.037  11.671  1.00 93.20           H
ATOM   1393  CZ2 TRP A 104       5.148   5.352  10.295  1.00 93.20           C
ATOM   1394  HZ2 TRP A 104       4.196   5.713   9.906  1.00 93.20           H
ATOM   1395  CZ3 TRP A 104       6.566   4.618  12.103  1.00 93.20           C
ATOM   1396  HZ3 TRP A 104       6.674   4.415  13.169  1.00 93.20           H
ATOM   1397  CH2 TRP A 104       5.333   5.077  11.655  1.00 93.20           C
ATOM   1398  HH2 TRP A 104       4.514   5.224  12.359  1.00 93.20           H
ATOM   1399  HN  TRP A 104      10.825   6.234   8.021  1.00 93.20           H
ATOM   1400  N   ALA A 105      13.021   4.357   9.251  1.00 94.60           N
ATOM   1401  CA  ALA A 105      14.278   3.671   9.495  1.00 94.60           C
ATOM   1402  C   ALA A 105      14.938   4.254  10.746  1.00 94.60           C
ATOM   1403  O   ALA A 105      15.392   3.513  11.616  1.00 94.60           O
ATOM   1404  HA  ALA A 105      14.054   2.619   9.670  1.00 94.60           H
ATOM   1405  CB  ALA A 105      15.171   3.786   8.258  1.00 94.60           C
ATOM   1406 1HB  ALA A 105      14.668   3.331   7.404  1.00 94.60           H
ATOM   1407 2HB  ALA A 105      15.365   4.837   8.047  1.00 94.60           H
ATOM   1408 3HB  ALA A 105      16.114   3.271   8.441  1.00 94.60           H
ATOM   1409  HN  ALA A 105      12.980   4.873   8.396  1.00 94.60           H
ATOM   1410  N   ILE A 106      14.970   5.578  10.797  1.00 94.08           N
ATOM   1411  CA  ILE A 106      15.593   6.269  11.913  1.00 94.08           C
ATOM   1412  C   ILE A 106      14.835   5.938  13.200  1.00 94.08           C
ATOM   1413  O   ILE A 106      15.446   5.662  14.231  1.00 94.08           O
ATOM   1414  HA  ILE A 106      16.611   5.890  12.005  1.00 94.08           H
ATOM   1415  CB  ILE A 106      15.692   7.769  11.626  1.00 94.08           C
ATOM   1416  HB  ILE A 106      14.721   8.114  11.272  1.00 94.08           H
ATOM   1417  CG1 ILE A 106      16.705   8.049  10.514  1.00 94.08           C
ATOM   1418 1HG1 ILE A 106      17.716   7.901  10.893  1.00 94.08           H
ATOM   1419 2HG1 ILE A 106      16.562   7.338   9.700  1.00 94.08           H
ATOM   1420  CG2 ILE A 106      16.011   8.551  12.902  1.00 94.08           C
ATOM   1421 1HG2 ILE A 106      15.222   8.387  13.636  1.00 94.08           H
ATOM   1422 2HG2 ILE A 106      16.963   8.209  13.309  1.00 94.08           H
ATOM   1423 3HG2 ILE A 106      16.076   9.614  12.670  1.00 94.08           H
ATOM   1424  CD1 ILE A 106      16.557   9.476   9.984  1.00 94.08           C
ATOM   1425 1HD1 ILE A 106      15.552   9.613   9.584  1.00 94.08           H
ATOM   1426 2HD1 ILE A 106      16.724  10.184  10.796  1.00 94.08           H
ATOM   1427 3HD1 ILE A 106      17.289   9.648   9.195  1.00 94.08           H
ATOM   1428  HN  ILE A 106      14.580   6.174  10.095  1.00 94.08           H
ATOM   1429  N   ALA A 107      13.514   5.977  13.098  1.00 92.86           N
ATOM   1430  CA  ALA A 107      12.668   5.784  14.263  1.00 92.86           C
ATOM   1431  C   ALA A 107      12.866   4.366  14.803  1.00 92.86           C
ATOM   1432  O   ALA A 107      12.807   4.144  16.012  1.00 92.86           O
ATOM   1433  HA  ALA A 107      12.980   6.500  15.023  1.00 92.86           H
ATOM   1434  CB  ALA A 107      11.211   6.066  13.888  1.00 92.86           C
ATOM   1435 1HB  ALA A 107      11.119   7.094  13.539  1.00 92.86           H
ATOM   1436 2HB  ALA A 107      10.901   5.384  13.097  1.00 92.86           H
ATOM   1437 3HB  ALA A 107      10.577   5.921  14.763  1.00 92.86           H
ATOM   1438  HN  ALA A 107      13.024   6.136  12.241  1.00 92.86           H
ATOM   1439  N   ALA A 108      13.099   3.443  13.881  1.00 92.46           N
ATOM   1440  CA  ALA A 108      13.266   2.047  14.246  1.00 92.46           C
ATOM   1441  C   ALA A 108      14.651   1.848  14.866  1.00 92.46           C
ATOM   1442  O   ALA A 108      14.821   1.026  15.765  1.00 92.46           O
ATOM   1443  HA  ALA A 108      12.507   1.804  14.990  1.00 92.46           H
ATOM   1444  CB  ALA A 108      13.048   1.167  13.014  1.00 92.46           C
ATOM   1445 1HB  ALA A 108      12.040   1.324  12.629  1.00 92.46           H
ATOM   1446 2HB  ALA A 108      13.775   1.431  12.245  1.00 92.46           H
ATOM   1447 3HB  ALA A 108      13.174   0.120  13.288  1.00 92.46           H
ATOM   1448  HN  ALA A 108      13.173   3.636  12.903  1.00 92.46           H
ATOM   1449  N   ALA A 109      15.606   2.616  14.361  1.00 92.27           N
ATOM   1450  CA  ALA A 109      16.993   2.442  14.756  1.00 92.27           C
ATOM   1451  C   ALA A 109      17.155   2.844  16.223  1.00 92.27           C
ATOM   1452  O   ALA A 109      17.943   2.243  16.952  1.00 92.27           O
ATOM   1453  HA  ALA A 109      17.239   1.386  14.648  1.00 92.27           H
ATOM   1454  CB  ALA A 109      17.895   3.256  13.826  1.00 92.27           C
ATOM   1455 1HB  ALA A 109      17.764   2.911  12.800  1.00 92.27           H
ATOM   1456 2HB  ALA A 109      17.628   4.310  13.892  1.00 92.27           H
ATOM   1457 3HB  ALA A 109      18.936   3.125  14.122  1.00 92.27           H
ATOM   1458  HN  ALA A 109      15.444   3.344  13.695  1.00 92.27           H
ATOM   1459  N   ASP A 110      16.396   3.858  16.613  1.00 88.33           N
ATOM   1460  CA  ASP A 110      16.538   4.431  17.941  1.00 88.33           C
ATOM   1461  C   ASP A 110      15.161   4.849  18.461  1.00 88.33           C
ATOM   1462  O   ASP A 110      14.435   4.034  19.028  1.00 88.33           O
ATOM   1463  HA  ASP A 110      16.992   3.646  18.545  1.00 88.33           H
ATOM   1464  CB  ASP A 110      17.429   5.675  17.911  1.00 88.33           C
ATOM   1465 1HB  ASP A 110      18.407   5.417  17.505  1.00 88.33           H
ATOM   1466 2HB  ASP A 110      16.995   6.422  17.247  1.00 88.33           H
ATOM   1467  CG  ASP A 110      17.593   6.265  19.313  1.00 88.33           C
ATOM   1468  OD1 ASP A 110      17.280   5.533  20.277  1.00 88.33           O
ATOM   1469  OD2 ASP A 110      18.028   7.435  19.389  1.00 88.33           O
ATOM   1470  HN  ASP A 110      15.696   4.285  16.041  1.00 88.33           H
ATOM   1471  N   GLN A 111      14.843   6.117  18.249  1.00 88.35           N
ATOM   1472  CA  GLN A 111      13.553   6.645  18.661  1.00 88.35           C
ATOM   1473  C   GLN A 111      13.093   7.736  17.693  1.00 88.35           C
ATOM   1474  O   GLN A 111      13.868   8.197  16.857  1.00 88.35           O
ATOM   1475  HA  GLN A 111      12.868   5.798  18.618  1.00 88.35           H
ATOM   1476  CB  GLN A 111      13.609   7.172  20.096  1.00 88.35           C
ATOM   1477 1HB  GLN A 111      12.625   7.537  20.391  1.00 88.35           H
ATOM   1478 2HB  GLN A 111      13.865   6.360  20.776  1.00 88.35           H
ATOM   1479  CG  GLN A 111      14.637   8.297  20.227  1.00 88.35           C
ATOM   1480 1HG  GLN A 111      15.623   7.928  19.945  1.00 88.35           H
ATOM   1481 2HG  GLN A 111      14.389   9.104  19.537  1.00 88.35           H
ATOM   1482  CD  GLN A 111      14.679   8.838  21.657  1.00 88.35           C
ATOM   1483  OE1 GLN A 111      13.663   9.074  22.289  1.00 88.35           O
ATOM   1484  NE2 GLN A 111      15.909   9.021  22.131  1.00 88.35           N
ATOM   1485 1HE2 GLN A 111      16.701   8.807  21.560  1.00 88.35           H
ATOM   1486 2HE2 GLN A 111      16.040   9.371  23.058  1.00 88.35           H
ATOM   1487  HN  GLN A 111      15.448   6.779  17.806  1.00 88.35           H
ATOM   1488  N   TRP A 112      11.832   8.118  17.838  1.00 90.94           N
ATOM   1489  CA  TRP A 112      11.270   9.174  17.012  1.00 90.94           C
ATOM   1490  C   TRP A 112      11.878  10.502  17.466  1.00 90.94           C
ATOM   1491  O   TRP A 112      11.610  10.966  18.573  1.00 90.94           O
ATOM   1492  HA  TRP A 112      11.547   8.971  15.978  1.00 90.94           H
ATOM   1493  CB  TRP A 112       9.742   9.163  17.075  1.00 90.94           C
ATOM   1494 1HB  TRP A 112       9.386   8.160  16.840  1.00 90.94           H
ATOM   1495 2HB  TRP A 112       9.428   9.382  18.095  1.00 90.94           H
ATOM   1496  CG  TRP A 112       9.073  10.160  16.126  1.00 90.94           C
ATOM   1497  CD1 TRP A 112       8.667  11.409  16.395  1.00 90.94           C
ATOM   1498  HD1 TRP A 112       8.767  11.891  17.367  1.00 90.94           H
ATOM   1499  CD2 TRP A 112       8.748   9.941  14.737  1.00 90.94           C
ATOM   1500  NE1 TRP A 112       8.106  12.007  15.285  1.00 90.94           N
ATOM   1501  HE1 TRP A 112       7.731  12.934  15.238  1.00 90.94           H
ATOM   1502  CE2 TRP A 112       8.157  11.086  14.245  1.00 90.94           C
ATOM   1503  CE3 TRP A 112       8.948   8.812  13.924  1.00 90.94           C
ATOM   1504  HE3 TRP A 112       9.412   7.896  14.289  1.00 90.94           H
ATOM   1505  CZ2 TRP A 112       7.717  11.214  12.922  1.00 90.94           C
ATOM   1506  HZ2 TRP A 112       7.252  12.130  12.558  1.00 90.94           H
ATOM   1507  CZ3 TRP A 112       8.502   8.955  12.604  1.00 90.94           C
ATOM   1508  HZ3 TRP A 112       8.632   8.109  11.930  1.00 90.94           H
ATOM   1509  CH2 TRP A 112       7.905  10.102  12.094  1.00 90.94           C
ATOM   1510  HH2 TRP A 112       7.584  10.135  11.052  1.00 90.94           H
ATOM   1511  HN  TRP A 112      11.201   7.720  18.503  1.00 90.94           H
ATOM   1512  N   LYS A 113      12.684  11.078  16.587  1.00 91.84           N
ATOM   1513  CA  LYS A 113      13.438  12.272  16.932  1.00 91.84           C
ATOM   1514  C   LYS A 113      12.765  13.494  16.306  1.00 91.84           C
ATOM   1515  O   LYS A 113      13.223  14.621  16.487  1.00 91.84           O
ATOM   1516  HA  LYS A 113      13.405  12.377  18.016  1.00 91.84           H
ATOM   1517  CB  LYS A 113      14.908  12.110  16.538  1.00 91.84           C
ATOM   1518 1HB  LYS A 113      14.979  11.843  15.484  1.00 91.84           H
ATOM   1519 2HB  LYS A 113      15.428  13.060  16.661  1.00 91.84           H
ATOM   1520  CG  LYS A 113      15.588  11.036  17.389  1.00 91.84           C
ATOM   1521 1HG  LYS A 113      15.560  11.327  18.439  1.00 91.84           H
ATOM   1522 2HG  LYS A 113      15.040  10.098  17.304  1.00 91.84           H
ATOM   1523  CD  LYS A 113      17.039  10.827  16.951  1.00 91.84           C
ATOM   1524 1HD  LYS A 113      17.068  10.555  15.896  1.00 91.84           H
ATOM   1525 2HD  LYS A 113      17.593  11.760  17.055  1.00 91.84           H
ATOM   1526  CE  LYS A 113      17.711   9.733  17.783  1.00 91.84           C
ATOM   1527 1HE  LYS A 113      17.731  10.027  18.833  1.00 91.84           H
ATOM   1528 2HE  LYS A 113      17.131   8.812  17.721  1.00 91.84           H
ATOM   1529  NZ  LYS A 113      19.090   9.491  17.304  1.00 91.84           N
ATOM   1530 1HZ  LYS A 113      19.491   8.708  17.810  1.00 91.84           H
ATOM   1531 2HZ  LYS A 113      19.071   9.278  16.313  1.00 91.84           H
ATOM   1532 3HZ  LYS A 113      19.653  10.319  17.462  1.00 91.84           H
ATOM   1533  HN  LYS A 113      12.827  10.744  15.655  1.00 91.84           H
ATOM   1534  N   PHE A 114      11.687  13.230  15.581  1.00 93.26           N
ATOM   1535  CA  PHE A 114      11.074  14.253  14.752  1.00 93.26           C
ATOM   1536  C   PHE A 114       9.843  14.850  15.437  1.00 93.26           C
ATOM   1537  O   PHE A 114       9.350  14.302  16.422  1.00 93.26           O
ATOM   1538  HA  PHE A 114      11.818  15.036  14.600  1.00 93.26           H
ATOM   1539  CB  PHE A 114      10.640  13.574  13.451  1.00 93.26           C
ATOM   1540 1HB  PHE A 114       9.821  12.888  13.667  1.00 93.26           H
ATOM   1541 2HB  PHE A 114      10.251  14.331  12.770  1.00 93.26           H
ATOM   1542  CG  PHE A 114      11.759  12.804  12.748  1.00 93.26           C
ATOM   1543  CD1 PHE A 114      12.716  13.477  12.055  1.00 93.26           C
ATOM   1544  HD1 PHE A 114      12.686  14.565  12.001  1.00 93.26           H
ATOM   1545  CD2 PHE A 114      11.797  11.446  12.816  1.00 93.26           C
ATOM   1546  HD2 PHE A 114      11.029  10.907  13.371  1.00 93.26           H
ATOM   1547  CE1 PHE A 114      13.755  12.761  11.402  1.00 93.26           C
ATOM   1548  HE1 PHE A 114      14.522  13.301  10.847  1.00 93.26           H
ATOM   1549  CE2 PHE A 114      12.835  10.731  12.163  1.00 93.26           C
ATOM   1550  HE2 PHE A 114      12.865   9.642  12.218  1.00 93.26           H
ATOM   1551  CZ  PHE A 114      13.793  11.404  11.470  1.00 93.26           C
ATOM   1552  HZ  PHE A 114      14.590  10.855  10.969  1.00 93.26           H
ATOM   1553  HN  PHE A 114      11.236  12.338  15.555  1.00 93.26           H
ATOM   1554  N   GLN A 115       9.382  15.965  14.889  1.00 93.92           N
ATOM   1555  CA  GLN A 115       8.238  16.659  15.455  1.00 93.92           C
ATOM   1556  C   GLN A 115       6.950  15.887  15.161  1.00 93.92           C
ATOM   1557  O   GLN A 115       6.932  15.007  14.302  1.00 93.92           O
ATOM   1558  HA  GLN A 115       8.416  16.684  16.530  1.00 93.92           H
ATOM   1559  CB  GLN A 115       8.150  18.092  14.927  1.00 93.92           C
ATOM   1560 1HB  GLN A 115       8.174  18.085  13.837  1.00 93.92           H
ATOM   1561 2HB  GLN A 115       7.199  18.535  15.222  1.00 93.92           H
ATOM   1562  CG  GLN A 115       9.303  18.945  15.461  1.00 93.92           C
ATOM   1563 1HG  GLN A 115      10.254  18.475  15.210  1.00 93.92           H
ATOM   1564 2HG  GLN A 115       9.293  19.921  14.978  1.00 93.92           H
ATOM   1565  CD  GLN A 115       9.199  19.119  16.978  1.00 93.92           C
ATOM   1566  OE1 GLN A 115       8.138  19.008  17.570  1.00 93.92           O
ATOM   1567  NE2 GLN A 115      10.356  19.398  17.571  1.00 93.92           N
ATOM   1568 1HE2 GLN A 115      11.191  19.476  17.026  1.00 93.92           H
ATOM   1569 2HE2 GLN A 115      10.391  19.530  18.562  1.00 93.92           H
ATOM   1570  HN  GLN A 115       9.776  16.392  14.075  1.00 93.92           H
ATOM   1571  N   THR A 116       5.903  16.245  15.891  1.00 94.40           N
ATOM   1572  CA  THR A 116       4.635  15.544  15.775  1.00 94.40           C
ATOM   1573  C   THR A 116       4.096  15.652  14.347  1.00 94.40           C
ATOM   1574  O   THR A 116       3.491  14.710  13.836  1.00 94.40           O
ATOM   1575  HA  THR A 116       4.808  14.487  15.973  1.00 94.40           H
ATOM   1576  CB  THR A 116       3.683  16.113  16.829  1.00 94.40           C
ATOM   1577  HB  THR A 116       3.399  17.137  16.585  1.00 94.40           H
ATOM   1578  OG1 THR A 116       4.385  15.946  18.057  1.00 94.40           O
ATOM   1579  HG1 THR A 116       3.982  16.527  18.764  1.00 94.40           H
ATOM   1580  CG2 THR A 116       2.424  15.261  17.000  1.00 94.40           C
ATOM   1581 1HG2 THR A 116       2.705  14.255  17.310  1.00 94.40           H
ATOM   1582 2HG2 THR A 116       1.886  15.213  16.053  1.00 94.40           H
ATOM   1583 3HG2 THR A 116       1.783  15.709  17.759  1.00 94.40           H
ATOM   1584  HN  THR A 116       5.912  16.996  16.550  1.00 94.40           H
ATOM   1585  N   PHE A 117       4.333  16.807  13.744  1.00 95.50           N
ATOM   1586  CA  PHE A 117       3.882  17.048  12.384  1.00 95.50           C
ATOM   1587  C   PHE A 117       4.362  15.942  11.443  1.00 95.50           C
ATOM   1588  O   PHE A 117       3.587  15.428  10.637  1.00 95.50           O
ATOM   1589  HA  PHE A 117       2.792  17.060  12.402  1.00 95.50           H
ATOM   1590  CB  PHE A 117       4.491  18.380  11.940  1.00 95.50           C
ATOM   1591 1HB  PHE A 117       4.109  19.174  12.580  1.00 95.50           H
ATOM   1592 2HB  PHE A 117       5.570  18.341  12.089  1.00 95.50           H
ATOM   1593  CG  PHE A 117       4.206  18.738  10.480  1.00 95.50           C
ATOM   1594  CD1 PHE A 117       5.184  18.607   9.544  1.00 95.50           C
ATOM   1595  HD1 PHE A 117       6.170  18.245   9.833  1.00 95.50           H
ATOM   1596  CD2 PHE A 117       2.975  19.189  10.119  1.00 95.50           C
ATOM   1597  HD2 PHE A 117       2.191  19.295  10.869  1.00 95.50           H
ATOM   1598  CE1 PHE A 117       4.919  18.939   8.189  1.00 95.50           C
ATOM   1599  HE1 PHE A 117       5.702  18.834   7.439  1.00 95.50           H
ATOM   1600  CE2 PHE A 117       2.710  19.522   8.764  1.00 95.50           C
ATOM   1601  HE2 PHE A 117       1.723  19.883   8.474  1.00 95.50           H
ATOM   1602  CZ  PHE A 117       3.688  19.390   7.828  1.00 95.50           C
ATOM   1603  HZ  PHE A 117       3.484  19.646   6.788  1.00 95.50           H
ATOM   1604  HN  PHE A 117       4.823  17.569  14.168  1.00 95.50           H
ATOM   1605  N   MET A 118       5.637  15.608  11.575  1.00 95.21           N
ATOM   1606  CA  MET A 118       6.238  14.596  10.723  1.00 95.21           C
ATOM   1607  C   MET A 118       5.603  13.226  10.968  1.00 95.21           C
ATOM   1608  O   MET A 118       5.462  12.429  10.042  1.00 95.21           O
ATOM   1609  HA  MET A 118       6.040  14.918   9.701  1.00 95.21           H
ATOM   1610  CB  MET A 118       7.741  14.520  11.002  1.00 95.21           C
ATOM   1611 1HB  MET A 118       8.165  15.524  11.001  1.00 95.21           H
ATOM   1612 2HB  MET A 118       7.909  14.104  11.995  1.00 95.21           H
ATOM   1613  CG  MET A 118       8.450  13.659   9.955  1.00 95.21           C
ATOM   1614 1HG  MET A 118       9.516  13.608  10.176  1.00 95.21           H
ATOM   1615 2HG  MET A 118       8.068  12.639   9.991  1.00 95.21           H
ATOM   1616  SD  MET A 118       8.198  14.347   8.327  1.00 95.21           S
ATOM   1617  CE  MET A 118       9.175  15.834   8.464  1.00 95.21           C
ATOM   1618 1HE  MET A 118       8.784  16.453   9.272  1.00 95.21           H
ATOM   1619 2HE  MET A 118      10.211  15.570   8.678  1.00 95.21           H
ATOM   1620 3HE  MET A 118       9.128  16.388   7.526  1.00 95.21           H
ATOM   1621  HN  MET A 118       6.255  16.015  12.248  1.00 95.21           H
ATOM   1622  N   CYS A 119       5.238  12.993  12.220  1.00 94.09           N
ATOM   1623  CA  CYS A 119       4.610  11.738  12.596  1.00 94.09           C
ATOM   1624  C   CYS A 119       3.280  11.624  11.848  1.00 94.09           C
ATOM   1625  O   CYS A 119       2.964  10.572  11.294  1.00 94.09           O
ATOM   1626  HA  CYS A 119       5.293  10.944  12.295  1.00 94.09           H
ATOM   1627  CB  CYS A 119       4.423  11.630  14.111  1.00 94.09           C
ATOM   1628 1HB  CYS A 119       5.395  11.601  14.604  1.00 94.09           H
ATOM   1629 2HB  CYS A 119       3.902  12.511  14.485  1.00 94.09           H
ATOM   1630  SG  CYS A 119       3.471  10.121  14.518  1.00 94.09           S
ATOM   1631  HN  CYS A 119       5.365  13.643  12.969  1.00 94.09           H
ATOM   1632  N   LYS A 120       2.537  12.721  11.856  1.00 95.30           N
ATOM   1633  CA  LYS A 120       1.251  12.759  11.180  1.00 95.30           C
ATOM   1634  C   LYS A 120       1.449  12.435   9.698  1.00 95.30           C
ATOM   1635  O   LYS A 120       0.766  11.571   9.151  1.00 95.30           O
ATOM   1636  HA  LYS A 120       0.627  11.983  11.622  1.00 95.30           H
ATOM   1637  CB  LYS A 120       0.554  14.098  11.429  1.00 95.30           C
ATOM   1638 1HB  LYS A 120       1.238  14.916  11.205  1.00 95.30           H
ATOM   1639 2HB  LYS A 120      -0.296  14.200  10.755  1.00 95.30           H
ATOM   1640  CG  LYS A 120       0.079  14.207  12.879  1.00 95.30           C
ATOM   1641 1HG  LYS A 120      -0.582  13.372  13.113  1.00 95.30           H
ATOM   1642 2HG  LYS A 120       0.933  14.135  13.552  1.00 95.30           H
ATOM   1643  CD  LYS A 120      -0.655  15.528  13.118  1.00 95.30           C
ATOM   1644 1HD  LYS A 120       0.037  16.360  12.994  1.00 95.30           H
ATOM   1645 2HD  LYS A 120      -1.440  15.652  12.372  1.00 95.30           H
ATOM   1646  CE  LYS A 120      -1.266  15.570  14.520  1.00 95.30           C
ATOM   1647 1HE  LYS A 120      -1.297  14.565  14.940  1.00 95.30           H
ATOM   1648 2HE  LYS A 120      -0.639  16.171  15.178  1.00 95.30           H
ATOM   1649  NZ  LYS A 120      -2.632  16.137  14.473  1.00 95.30           N
ATOM   1650 1HZ  LYS A 120      -3.024  16.155  15.409  1.00 95.30           H
ATOM   1651 2HZ  LYS A 120      -2.594  17.082  14.105  1.00 95.30           H
ATOM   1652 3HZ  LYS A 120      -3.216  15.565  13.873  1.00 95.30           H
ATOM   1653  HN  LYS A 120       2.800  13.571  12.312  1.00 95.30           H
ATOM   1654  N   VAL A 121       2.387  13.146   9.090  1.00 95.30           N
ATOM   1655  CA  VAL A 121       2.608  13.026   7.658  1.00 95.30           C
ATOM   1656  C   VAL A 121       2.988  11.582   7.325  1.00 95.30           C
ATOM   1657  O   VAL A 121       2.412  10.976   6.423  1.00 95.30           O
ATOM   1658  HA  VAL A 121       1.668  13.265   7.159  1.00 95.30           H
ATOM   1659  CB  VAL A 121       3.658  14.041   7.204  1.00 95.30           C
ATOM   1660  HB  VAL A 121       4.536  13.922   7.838  1.00 95.30           H
ATOM   1661  CG1 VAL A 121       4.084  13.779   5.758  1.00 95.30           C
ATOM   1662 1HG1 VAL A 121       4.508  12.778   5.680  1.00 95.30           H
ATOM   1663 2HG1 VAL A 121       3.215  13.857   5.103  1.00 95.30           H
ATOM   1664 3HG1 VAL A 121       4.831  14.515   5.460  1.00 95.30           H
ATOM   1665  CG2 VAL A 121       3.146  15.473   7.373  1.00 95.30           C
ATOM   1666 1HG2 VAL A 121       2.245  15.610   6.775  1.00 95.30           H
ATOM   1667 2HG2 VAL A 121       2.916  15.654   8.423  1.00 95.30           H
ATOM   1668 3HG2 VAL A 121       3.912  16.174   7.043  1.00 95.30           H
ATOM   1669  HN  VAL A 121       2.988  13.794   9.557  1.00 95.30           H
ATOM   1670  N   VAL A 122       3.957  11.072   8.072  1.00 93.95           N
ATOM   1671  CA  VAL A 122       4.573   9.801   7.732  1.00 93.95           C
ATOM   1672  C   VAL A 122       3.523   8.691   7.814  1.00 93.95           C
ATOM   1673  O   VAL A 122       3.457   7.828   6.939  1.00 93.95           O
ATOM   1674  HA  VAL A 122       4.929   9.872   6.704  1.00 93.95           H
ATOM   1675  CB  VAL A 122       5.782   9.547   8.635  1.00 93.95           C
ATOM   1676  HB  VAL A 122       5.476   9.733   9.664  1.00 93.95           H
ATOM   1677  CG1 VAL A 122       6.244   8.092   8.537  1.00 93.95           C
ATOM   1678 1HG1 VAL A 122       5.433   7.432   8.845  1.00 93.95           H
ATOM   1679 2HG1 VAL A 122       6.524   7.868   7.507  1.00 93.95           H
ATOM   1680 3HG1 VAL A 122       7.105   7.939   9.188  1.00 93.95           H
ATOM   1681  CG2 VAL A 122       6.925  10.509   8.304  1.00 93.95           C
ATOM   1682 1HG2 VAL A 122       7.229  10.369   7.266  1.00 93.95           H
ATOM   1683 2HG2 VAL A 122       6.590  11.536   8.449  1.00 93.95           H
ATOM   1684 3HG2 VAL A 122       7.772  10.307   8.960  1.00 93.95           H
ATOM   1685  HN  VAL A 122       4.320  11.511   8.894  1.00 93.95           H
ATOM   1686  N   ASN A 123       2.728   8.750   8.872  1.00 92.78           N
ATOM   1687  CA  ASN A 123       1.676   7.767   9.073  1.00 92.78           C
ATOM   1688  C   ASN A 123       0.655   7.880   7.940  1.00 92.78           C
ATOM   1689  O   ASN A 123       0.205   6.870   7.402  1.00 92.78           O
ATOM   1690  HA  ASN A 123       2.184   6.803   9.083  1.00 92.78           H
ATOM   1691  CB  ASN A 123       0.944   8.007  10.395  1.00 92.78           C
ATOM   1692 1HB  ASN A 123       0.883   9.078  10.592  1.00 92.78           H
ATOM   1693 2HB  ASN A 123      -0.079   7.638  10.321  1.00 92.78           H
ATOM   1694  CG  ASN A 123       1.661   7.310  11.553  1.00 92.78           C
ATOM   1695  OD1 ASN A 123       2.431   6.381  11.372  1.00 92.78           O
ATOM   1696  ND2 ASN A 123       1.366   7.808  12.751  1.00 92.78           N
ATOM   1697 1HD2 ASN A 123       0.725   8.572  12.830  1.00 92.78           H
ATOM   1698 2HD2 ASN A 123       1.784   7.419  13.571  1.00 92.78           H
ATOM   1699  HN  ASN A 123       2.793   9.451   9.582  1.00 92.78           H
ATOM   1700  N   SER A 124       0.319   9.119   7.610  1.00 94.15           N
ATOM   1701  CA  SER A 124      -0.764   9.377   6.677  1.00 94.15           C
ATOM   1702  C   SER A 124      -0.344   8.972   5.263  1.00 94.15           C
ATOM   1703  O   SER A 124      -1.147   8.430   4.504  1.00 94.15           O
ATOM   1704  HA  SER A 124      -1.595   8.761   7.021  1.00 94.15           H
ATOM   1705  CB  SER A 124      -1.177  10.850   6.707  1.00 94.15           C
ATOM   1706 1HB  SER A 124      -0.364  11.463   6.316  1.00 94.15           H
ATOM   1707 2HB  SER A 124      -2.033  11.000   6.049  1.00 94.15           H
ATOM   1708  OG  SER A 124      -1.509  11.285   8.022  1.00 94.15           O
ATOM   1709  HG  SER A 124      -0.844  11.964   8.336  1.00 94.15           H
ATOM   1710  HN  SER A 124       0.772   9.935   7.968  1.00 94.15           H
ATOM   1711  N   MET A 125       0.913   9.251   4.950  1.00 94.15           N
ATOM   1712  CA  MET A 125       1.429   8.988   3.618  1.00 94.15           C
ATOM   1713  C   MET A 125       1.369   7.494   3.292  1.00 94.15           C
ATOM   1714  O   MET A 125       1.044   7.113   2.168  1.00 94.15           O
ATOM   1715  HA  MET A 125       0.782   9.542   2.938  1.00 94.15           H
ATOM   1716  CB  MET A 125       2.877   9.473   3.526  1.00 94.15           C
ATOM   1717 1HB  MET A 125       3.434   9.135   4.400  1.00 94.15           H
ATOM   1718 2HB  MET A 125       3.357   9.032   2.652  1.00 94.15           H
ATOM   1719  CG  MET A 125       2.940  10.999   3.433  1.00 94.15           C
ATOM   1720 1HG  MET A 125       2.384  11.444   4.258  1.00 94.15           H
ATOM   1721 2HG  MET A 125       3.973  11.335   3.527  1.00 94.15           H
ATOM   1722  SD  MET A 125       2.260  11.544   1.876  1.00 94.15           S
ATOM   1723  CE  MET A 125       0.856  12.479   2.460  1.00 94.15           C
ATOM   1724 1HE  MET A 125       0.195  11.824   3.027  1.00 94.15           H
ATOM   1725 2HE  MET A 125       1.201  13.290   3.101  1.00 94.15           H
ATOM   1726 3HE  MET A 125       0.316  12.893   1.609  1.00 94.15           H
ATOM   1727  HN  MET A 125       1.572   9.649   5.588  1.00 94.15           H
ATOM   1728  N   TYR A 126       1.686   6.689   4.295  1.00 89.34           N
ATOM   1729  CA  TYR A 126       1.658   5.245   4.133  1.00 89.34           C
ATOM   1730  C   TYR A 126       0.256   4.762   3.757  1.00 89.34           C
ATOM   1731  O   TYR A 126       0.095   3.984   2.818  1.00 89.34           O
ATOM   1732  HA  TYR A 126       2.351   4.983   3.333  1.00 89.34           H
ATOM   1733  CB  TYR A 126       2.038   4.661   5.495  1.00 89.34           C
ATOM   1734 1HB  TYR A 126       3.095   4.854   5.680  1.00 89.34           H
ATOM   1735 2HB  TYR A 126       1.478   5.182   6.271  1.00 89.34           H
ATOM   1736  CG  TYR A 126       1.780   3.158   5.621  1.00 89.34           C
ATOM   1737  CD1 TYR A 126       1.061   2.669   6.692  1.00 89.34           C
ATOM   1738  HD1 TYR A 126       0.677   3.354   7.449  1.00 89.34           H
ATOM   1739  CD2 TYR A 126       2.266   2.292   4.663  1.00 89.34           C
ATOM   1740  HD2 TYR A 126       2.834   2.678   3.817  1.00 89.34           H
ATOM   1741  CE1 TYR A 126       0.817   1.255   6.811  1.00 89.34           C
ATOM   1742  HE1 TYR A 126       0.251   0.855   7.652  1.00 89.34           H
ATOM   1743  CE2 TYR A 126       2.023   0.877   4.782  1.00 89.34           C
ATOM   1744  HE2 TYR A 126       2.402   0.182   4.033  1.00 89.34           H
ATOM   1745  CZ  TYR A 126       1.311   0.429   5.850  1.00 89.34           C
ATOM   1746  OH  TYR A 126       1.081  -0.907   5.962  1.00 89.34           O
ATOM   1747  HH  TYR A 126       1.333  -1.370   5.112  1.00 89.34           H
ATOM   1748  HN  TYR A 126       1.957   7.007   5.203  1.00 89.34           H
ATOM   1749  N   LYS A 127      -0.722   5.244   4.509  1.00 90.89           N
ATOM   1750  CA  LYS A 127      -2.092   4.792   4.335  1.00 90.89           C
ATOM   1751  C   LYS A 127      -2.632   5.314   3.002  1.00 90.89           C
ATOM   1752  O   LYS A 127      -3.425   4.643   2.344  1.00 90.89           O
ATOM   1753  HA  LYS A 127      -2.074   3.703   4.297  1.00 90.89           H
ATOM   1754  CB  LYS A 127      -2.945   5.189   5.541  1.00 90.89           C
ATOM   1755 1HB  LYS A 127      -2.807   6.249   5.756  1.00 90.89           H
ATOM   1756 2HB  LYS A 127      -4.000   5.047   5.308  1.00 90.89           H
ATOM   1757  CG  LYS A 127      -2.573   4.361   6.773  1.00 90.89           C
ATOM   1758 1HG  LYS A 127      -1.529   4.539   7.033  1.00 90.89           H
ATOM   1759 2HG  LYS A 127      -3.173   4.680   7.625  1.00 90.89           H
ATOM   1760  CD  LYS A 127      -2.793   2.869   6.517  1.00 90.89           C
ATOM   1761 1HD  LYS A 127      -3.816   2.701   6.180  1.00 90.89           H
ATOM   1762 2HD  LYS A 127      -2.134   2.532   5.717  1.00 90.89           H
ATOM   1763  CE  LYS A 127      -2.527   2.051   7.782  1.00 90.89           C
ATOM   1764 1HE  LYS A 127      -1.562   2.328   8.206  1.00 90.89           H
ATOM   1765 2HE  LYS A 127      -3.282   2.278   8.535  1.00 90.89           H
ATOM   1766  NZ  LYS A 127      -2.543   0.603   7.476  1.00 90.89           N
ATOM   1767 1HZ  LYS A 127      -2.367   0.076   8.325  1.00 90.89           H
ATOM   1768 2HZ  LYS A 127      -3.450   0.347   7.102  1.00 90.89           H
ATOM   1769 3HZ  LYS A 127      -1.824   0.394   6.793  1.00 90.89           H
ATOM   1770  HN  LYS A 127      -0.592   5.930   5.225  1.00 90.89           H
ATOM   1771  N   MET A 128      -2.179   6.506   2.643  1.00 93.40           N
ATOM   1772  CA  MET A 128      -2.548   7.094   1.366  1.00 93.40           C
ATOM   1773  C   MET A 128      -2.078   6.217   0.203  1.00 93.40           C
ATOM   1774  O   MET A 128      -2.835   5.961  -0.731  1.00 93.40           O
ATOM   1775  HA  MET A 128      -3.636   7.148   1.372  1.00 93.40           H
ATOM   1776  CB  MET A 128      -1.921   8.484   1.243  1.00 93.40           C
ATOM   1777 1HB  MET A 128      -2.166   9.076   2.125  1.00 93.40           H
ATOM   1778 2HB  MET A 128      -0.835   8.396   1.211  1.00 93.40           H
ATOM   1779  CG  MET A 128      -2.418   9.200  -0.014  1.00 93.40           C
ATOM   1780 1HG  MET A 128      -2.167   8.615  -0.899  1.00 93.40           H
ATOM   1781 2HG  MET A 128      -3.504   9.289   0.013  1.00 93.40           H
ATOM   1782  SD  MET A 128      -1.677  10.821  -0.126  1.00 93.40           S
ATOM   1783  CE  MET A 128       0.023  10.365  -0.423  1.00 93.40           C
ATOM   1784 1HE  MET A 128       0.390   9.767   0.411  1.00 93.40           H
ATOM   1785 2HE  MET A 128       0.088   9.784  -1.343  1.00 93.40           H
ATOM   1786 3HE  MET A 128       0.629  11.266  -0.519  1.00 93.40           H
ATOM   1787  HN  MET A 128      -1.572   7.067   3.206  1.00 93.40           H
ATOM   1788  N   ASN A 129      -0.830   5.783   0.298  1.00 92.31           N
ATOM   1789  CA  ASN A 129      -0.264   4.903  -0.711  1.00 92.31           C
ATOM   1790  C   ASN A 129      -1.039   3.584  -0.723  1.00 92.31           C
ATOM   1791  O   ASN A 129      -1.370   3.064  -1.787  1.00 92.31           O
ATOM   1792  HA  ASN A 129      -0.356   5.449  -1.650  1.00 92.31           H
ATOM   1793  CB  ASN A 129       1.202   4.588  -0.408  1.00 92.31           C
ATOM   1794 1HB  ASN A 129       1.810   5.477  -0.574  1.00 92.31           H
ATOM   1795 2HB  ASN A 129       1.310   4.320   0.643  1.00 92.31           H
ATOM   1796  CG  ASN A 129       1.710   3.444  -1.288  1.00 92.31           C
ATOM   1797  OD1 ASN A 129       1.634   2.277  -0.939  1.00 92.31           O
ATOM   1798  ND2 ASN A 129       2.230   3.841  -2.445  1.00 92.31           N
ATOM   1799 1HD2 ASN A 129       2.262   4.815  -2.671  1.00 92.31           H
ATOM   1800 2HD2 ASN A 129       2.590   3.167  -3.090  1.00 92.31           H
ATOM   1801  HN  ASN A 129      -0.210   6.021   1.046  1.00 92.31           H
ATOM   1802  N   PHE A 130      -1.305   3.080   0.474  1.00 88.20           N
ATOM   1803  CA  PHE A 130      -1.950   1.786   0.614  1.00 88.20           C
ATOM   1804  C   PHE A 130      -3.255   1.735  -0.184  1.00 88.20           C
ATOM   1805  O   PHE A 130      -3.447   0.845  -1.011  1.00 88.20           O
ATOM   1806  HA  PHE A 130      -1.260   1.036   0.227  1.00 88.20           H
ATOM   1807  CB  PHE A 130      -2.268   1.603   2.099  1.00 88.20           C
ATOM   1808 1HB  PHE A 130      -1.344   1.695   2.672  1.00 88.20           H
ATOM   1809 2HB  PHE A 130      -2.925   2.410   2.422  1.00 88.20           H
ATOM   1810  CG  PHE A 130      -2.927   0.263   2.435  1.00 88.20           C
ATOM   1811  CD1 PHE A 130      -4.193   0.233   2.929  1.00 88.20           C
ATOM   1812  HD1 PHE A 130      -4.739   1.164   3.086  1.00 88.20           H
ATOM   1813  CD2 PHE A 130      -2.246  -0.898   2.239  1.00 88.20           C
ATOM   1814  HD2 PHE A 130      -1.230  -0.874   1.843  1.00 88.20           H
ATOM   1815  CE1 PHE A 130      -4.805  -1.010   3.240  1.00 88.20           C
ATOM   1816  HE1 PHE A 130      -5.820  -1.034   3.636  1.00 88.20           H
ATOM   1817  CE2 PHE A 130      -2.857  -2.141   2.550  1.00 88.20           C
ATOM   1818  HE2 PHE A 130      -2.311  -3.071   2.393  1.00 88.20           H
ATOM   1819  CZ  PHE A 130      -4.124  -2.171   3.044  1.00 88.20           C
ATOM   1820  HZ  PHE A 130      -4.593  -3.125   3.282  1.00 88.20           H
ATOM   1821  HN  PHE A 130      -1.087   3.539   1.335  1.00 88.20           H
ATOM   1822  N   TYR A 131      -4.118   2.701   0.092  1.00 89.84           N
ATOM   1823  CA  TYR A 131      -5.426   2.739  -0.539  1.00 89.84           C
ATOM   1824  C   TYR A 131      -5.304   3.042  -2.034  1.00 89.84           C
ATOM   1825  O   TYR A 131      -5.946   2.390  -2.857  1.00 89.84           O
ATOM   1826  HA  TYR A 131      -5.891   1.762  -0.411  1.00 89.84           H
ATOM   1827  CB  TYR A 131      -6.189   3.879   0.139  1.00 89.84           C
ATOM   1828 1HB  TYR A 131      -5.565   4.773   0.137  1.00 89.84           H
ATOM   1829 2HB  TYR A 131      -7.077   4.110  -0.450  1.00 89.84           H
ATOM   1830  CG  TYR A 131      -6.614   3.575   1.577  1.00 89.84           C
ATOM   1831  CD1 TYR A 131      -7.336   2.433   1.856  1.00 89.84           C
ATOM   1832  HD1 TYR A 131      -7.605   1.748   1.051  1.00 89.84           H
ATOM   1833  CD2 TYR A 131      -6.274   4.442   2.595  1.00 89.84           C
ATOM   1834  HD2 TYR A 131      -5.703   5.344   2.374  1.00 89.84           H
ATOM   1835  CE1 TYR A 131      -7.736   2.146   3.209  1.00 89.84           C
ATOM   1836  HE1 TYR A 131      -8.307   1.248   3.443  1.00 89.84           H
ATOM   1837  CE2 TYR A 131      -6.673   4.156   3.948  1.00 89.84           C
ATOM   1838  HE2 TYR A 131      -6.412   4.833   4.762  1.00 89.84           H
ATOM   1839  CZ  TYR A 131      -7.385   3.022   4.189  1.00 89.84           C
ATOM   1840  OH  TYR A 131      -7.762   2.751   5.467  1.00 89.84           O
ATOM   1841  HH  TYR A 131      -7.580   3.542   6.052  1.00 89.84           H
ATOM   1842  HN  TYR A 131      -3.937   3.447   0.734  1.00 89.84           H
ATOM   1843  N   SER A 132      -4.477   4.030  -2.340  1.00 91.21           N
ATOM   1844  CA  SER A 132      -4.392   4.543  -3.697  1.00 91.21           C
ATOM   1845  C   SER A 132      -3.876   3.452  -4.637  1.00 91.21           C
ATOM   1846  O   SER A 132      -4.420   3.255  -5.723  1.00 91.21           O
ATOM   1847  HA  SER A 132      -5.411   4.826  -3.962  1.00 91.21           H
ATOM   1848  CB  SER A 132      -3.487   5.775  -3.765  1.00 91.21           C
ATOM   1849 1HB  SER A 132      -3.399   6.103  -4.801  1.00 91.21           H
ATOM   1850 2HB  SER A 132      -3.946   6.593  -3.210  1.00 91.21           H
ATOM   1851  OG  SER A 132      -2.190   5.514  -3.238  1.00 91.21           O
ATOM   1852  HG  SER A 132      -2.060   6.017  -2.384  1.00 91.21           H
ATOM   1853  HN  SER A 132      -3.872   4.478  -1.681  1.00 91.21           H
ATOM   1854  N   CYS A 133      -2.831   2.773  -4.187  1.00 86.16           N
ATOM   1855  CA  CYS A 133      -2.200   1.746  -4.998  1.00 86.16           C
ATOM   1856  C   CYS A 133      -3.247   0.680  -5.325  1.00 86.16           C
ATOM   1857  O   CYS A 133      -3.370   0.258  -6.474  1.00 86.16           O
ATOM   1858  HA  CYS A 133      -1.849   2.237  -5.906  1.00 86.16           H
ATOM   1859  CB  CYS A 133      -0.975   1.148  -4.302  1.00 86.16           C
ATOM   1860 1HB  CYS A 133      -1.208   0.935  -3.258  1.00 86.16           H
ATOM   1861 2HB  CYS A 133      -0.708   0.201  -4.769  1.00 86.16           H
ATOM   1862  SG  CYS A 133       0.432   2.313  -4.401  1.00 86.16           S
ATOM   1863  HG  CYS A 133      -0.034   3.173  -3.500  1.00 86.16           H
ATOM   1864  HN  CYS A 133      -2.418   2.914  -3.287  1.00 86.16           H
ATOM   1865  N   VAL A 134      -3.976   0.277  -4.295  1.00 85.24           N
ATOM   1866  CA  VAL A 134      -4.886  -0.849  -4.418  1.00 85.24           C
ATOM   1867  C   VAL A 134      -6.017  -0.483  -5.382  1.00 85.24           C
ATOM   1868  O   VAL A 134      -6.422  -1.299  -6.208  1.00 85.24           O
ATOM   1869  HA  VAL A 134      -4.324  -1.683  -4.838  1.00 85.24           H
ATOM   1870  CB  VAL A 134      -5.391  -1.267  -3.035  1.00 85.24           C
ATOM   1871  HB  VAL A 134      -5.721  -0.369  -2.513  1.00 85.24           H
ATOM   1872  CG1 VAL A 134      -6.591  -2.209  -3.152  1.00 85.24           C
ATOM   1873 1HG1 VAL A 134      -7.399  -1.705  -3.681  1.00 85.24           H
ATOM   1874 2HG1 VAL A 134      -6.299  -3.104  -3.702  1.00 85.24           H
ATOM   1875 3HG1 VAL A 134      -6.930  -2.491  -2.155  1.00 85.24           H
ATOM   1876  CG2 VAL A 134      -4.271  -1.905  -2.212  1.00 85.24           C
ATOM   1877 1HG2 VAL A 134      -3.898  -2.789  -2.729  1.00 85.24           H
ATOM   1878 2HG2 VAL A 134      -3.459  -1.189  -2.086  1.00 85.24           H
ATOM   1879 3HG2 VAL A 134      -4.657  -2.193  -1.234  1.00 85.24           H
ATOM   1880  HN  VAL A 134      -3.951   0.704  -3.391  1.00 85.24           H
ATOM   1881  N   LEU A 135      -6.494   0.746  -5.244  1.00 88.01           N
ATOM   1882  CA  LEU A 135      -7.560   1.235  -6.101  1.00 88.01           C
ATOM   1883  C   LEU A 135      -7.059   1.300  -7.545  1.00 88.01           C
ATOM   1884  O   LEU A 135      -7.797   0.981  -8.477  1.00 88.01           O
ATOM   1885  HA  LEU A 135      -8.376   0.514  -6.051  1.00 88.01           H
ATOM   1886  CB  LEU A 135      -8.100   2.567  -5.577  1.00 88.01           C
ATOM   1887 1HB  LEU A 135      -7.260   3.245  -5.431  1.00 88.01           H
ATOM   1888 2HB  LEU A 135      -8.735   3.007  -6.346  1.00 88.01           H
ATOM   1889  CG  LEU A 135      -8.898   2.501  -4.273  1.00 88.01           C
ATOM   1890  HG  LEU A 135      -8.297   1.977  -3.531  1.00 88.01           H
ATOM   1891  CD1 LEU A 135      -9.172   3.903  -3.726  1.00 88.01           C
ATOM   1892 1HD1 LEU A 135      -8.226   4.408  -3.532  1.00 88.01           H
ATOM   1893 2HD1 LEU A 135      -9.744   4.473  -4.458  1.00 88.01           H
ATOM   1894 3HD1 LEU A 135      -9.740   3.827  -2.799  1.00 88.01           H
ATOM   1895  CD2 LEU A 135     -10.187   1.697  -4.459  1.00 88.01           C
ATOM   1896 1HD2 LEU A 135     -10.804   2.170  -5.223  1.00 88.01           H
ATOM   1897 2HD2 LEU A 135      -9.940   0.682  -4.770  1.00 88.01           H
ATOM   1898 3HD2 LEU A 135     -10.735   1.666  -3.517  1.00 88.01           H
ATOM   1899  HN  LEU A 135      -6.164   1.401  -4.564  1.00 88.01           H
ATOM   1900  N   LEU A 136      -5.809   1.714  -7.686  1.00 89.76           N
ATOM   1901  CA  LEU A 136      -5.220   1.883  -9.004  1.00 89.76           C
ATOM   1902  C   LEU A 136      -5.094   0.516  -9.680  1.00 89.76           C
ATOM   1903  O   LEU A 136      -5.421   0.370 -10.857  1.00 89.76           O
ATOM   1904  HA  LEU A 136      -5.903   2.497  -9.590  1.00 89.76           H
ATOM   1905  CB  LEU A 136      -3.897   2.644  -8.906  1.00 89.76           C
ATOM   1906 1HB  LEU A 136      -3.317   2.222  -8.085  1.00 89.76           H
ATOM   1907 2HB  LEU A 136      -3.330   2.467  -9.820  1.00 89.76           H
ATOM   1908  CG  LEU A 136      -4.007   4.155  -8.691  1.00 89.76           C
ATOM   1909  HG  LEU A 136      -4.724   4.335  -7.891  1.00 89.76           H
ATOM   1910  CD1 LEU A 136      -2.668   4.744  -8.240  1.00 89.76           C
ATOM   1911 1HD1 LEU A 136      -2.365   4.279  -7.303  1.00 89.76           H
ATOM   1912 2HD1 LEU A 136      -1.912   4.553  -9.002  1.00 89.76           H
ATOM   1913 3HD1 LEU A 136      -2.775   5.819  -8.096  1.00 89.76           H
ATOM   1914  CD2 LEU A 136      -4.545   4.849  -9.944  1.00 89.76           C
ATOM   1915 1HD2 LEU A 136      -3.871   4.663 -10.781  1.00 89.76           H
ATOM   1916 2HD2 LEU A 136      -5.534   4.456 -10.180  1.00 89.76           H
ATOM   1917 3HD2 LEU A 136      -4.613   5.922  -9.765  1.00 89.76           H
ATOM   1918  HN  LEU A 136      -5.202   1.933  -6.921  1.00 89.76           H
ATOM   1919  N   ILE A 137      -4.620  -0.450  -8.907  1.00 83.83           N
ATOM   1920  CA  ILE A 137      -4.423  -1.793  -9.424  1.00 83.83           C
ATOM   1921  C   ILE A 137      -5.766  -2.359  -9.888  1.00 83.83           C
ATOM   1922  O   ILE A 137      -5.838  -3.039 -10.911  1.00 83.83           O
ATOM   1923  HA  ILE A 137      -3.763  -1.717 -10.289  1.00 83.83           H
ATOM   1924  CB  ILE A 137      -3.712  -2.667  -8.388  1.00 83.83           C
ATOM   1925  HB  ILE A 137      -4.203  -2.524  -7.426  1.00 83.83           H
ATOM   1926  CG1 ILE A 137      -2.252  -2.240  -8.219  1.00 83.83           C
ATOM   1927 1HG1 ILE A 137      -1.683  -2.520  -9.105  1.00 83.83           H
ATOM   1928 2HG1 ILE A 137      -2.195  -1.154  -8.133  1.00 83.83           H
ATOM   1929  CG2 ILE A 137      -3.837  -4.150  -8.743  1.00 83.83           C
ATOM   1930 1HG2 ILE A 137      -4.891  -4.429  -8.772  1.00 83.83           H
ATOM   1931 2HG2 ILE A 137      -3.387  -4.329  -9.720  1.00 83.83           H
ATOM   1932 3HG2 ILE A 137      -3.323  -4.748  -7.991  1.00 83.83           H
ATOM   1933  CD1 ILE A 137      -1.631  -2.888  -6.981  1.00 83.83           C
ATOM   1934 1HD1 ILE A 137      -2.189  -2.586  -6.094  1.00 83.83           H
ATOM   1935 2HD1 ILE A 137      -1.668  -3.973  -7.081  1.00 83.83           H
ATOM   1936 3HD1 ILE A 137      -0.594  -2.567  -6.884  1.00 83.83           H
ATOM   1937  HN  ILE A 137      -4.373  -0.326  -7.946  1.00 83.83           H
ATOM   1938  N   MET A 138      -6.798  -2.058  -9.113  1.00 83.87           N
ATOM   1939  CA  MET A 138      -8.145  -2.475  -9.464  1.00 83.87           C
ATOM   1940  C   MET A 138      -8.566  -1.890 -10.814  1.00 83.87           C
ATOM   1941  O   MET A 138      -9.098  -2.602 -11.664  1.00 83.87           O
ATOM   1942  HA  MET A 138      -8.108  -3.563  -9.528  1.00 83.87           H
ATOM   1943  CB  MET A 138      -9.121  -2.014  -8.380  1.00 83.87           C
ATOM   1944 1HB  MET A 138      -8.783  -2.368  -7.406  1.00 83.87           H
ATOM   1945 2HB  MET A 138      -9.135  -0.925  -8.337  1.00 83.87           H
ATOM   1946  CG  MET A 138     -10.533  -2.536  -8.656  1.00 83.87           C
ATOM   1947 1HG  MET A 138     -10.846  -2.250  -9.660  1.00 83.87           H
ATOM   1948 2HG  MET A 138     -10.540  -3.626  -8.619  1.00 83.87           H
ATOM   1949  SD  MET A 138     -11.674  -1.878  -7.451  1.00 83.87           S
ATOM   1950  CE  MET A 138     -11.703  -0.166  -7.955  1.00 83.87           C
ATOM   1951 1HE  MET A 138     -10.697   0.250  -7.887  1.00 83.87           H
ATOM   1952 2HE  MET A 138     -12.056  -0.096  -8.984  1.00 83.87           H
ATOM   1953 3HE  MET A 138     -12.372   0.394  -7.302  1.00 83.87           H
ATOM   1954  HN  MET A 138      -6.725  -1.540  -8.260  1.00 83.87           H
ATOM   1955  N   CYS A 139      -8.311  -0.599 -10.968  1.00 87.00           N
ATOM   1956  CA  CYS A 139      -8.720   0.106 -12.171  1.00 87.00           C
ATOM   1957  C   CYS A 139      -7.953  -0.483 -13.357  1.00 87.00           C
ATOM   1958  O   CYS A 139      -8.512  -0.655 -14.439  1.00 87.00           O
ATOM   1959  HA  CYS A 139      -9.791  -0.060 -12.282  1.00 87.00           H
ATOM   1960  CB  CYS A 139      -8.502   1.615 -12.044  1.00 87.00           C
ATOM   1961 1HB  CYS A 139      -7.483   1.818 -11.714  1.00 87.00           H
ATOM   1962 2HB  CYS A 139      -8.623   2.091 -13.017  1.00 87.00           H
ATOM   1963  SG  CYS A 139      -9.696   2.321 -10.851  1.00 87.00           S
ATOM   1964  HG  CYS A 139      -9.047   1.932  -9.757  1.00 87.00           H
ATOM   1965  HN  CYS A 139      -7.836  -0.038 -10.290  1.00 87.00           H
ATOM   1966  N   ILE A 140      -6.684  -0.777 -13.113  1.00 83.89           N
ATOM   1967  CA  ILE A 140      -5.836  -1.348 -14.145  1.00 83.89           C
ATOM   1968  C   ILE A 140      -6.443  -2.668 -14.625  1.00 83.89           C
ATOM   1969  O   ILE A 140      -6.447  -2.954 -15.822  1.00 83.89           O
ATOM   1970  HA  ILE A 140      -5.824  -0.649 -14.982  1.00 83.89           H
ATOM   1971  CB  ILE A 140      -4.396  -1.479 -13.645  1.00 83.89           C
ATOM   1972  HB  ILE A 140      -4.420  -1.921 -12.649  1.00 83.89           H
ATOM   1973  CG1 ILE A 140      -3.734  -0.106 -13.513  1.00 83.89           C
ATOM   1974 1HG1 ILE A 140      -3.493   0.282 -14.503  1.00 83.89           H
ATOM   1975 2HG1 ILE A 140      -4.432   0.597 -13.058  1.00 83.89           H
ATOM   1976  CG2 ILE A 140      -3.588  -2.421 -14.539  1.00 83.89           C
ATOM   1977 1HG2 ILE A 140      -4.050  -3.409 -14.537  1.00 83.89           H
ATOM   1978 2HG2 ILE A 140      -3.570  -2.031 -15.556  1.00 83.89           H
ATOM   1979 3HG2 ILE A 140      -2.569  -2.496 -14.160  1.00 83.89           H
ATOM   1980  CD1 ILE A 140      -2.461  -0.189 -12.668  1.00 83.89           C
ATOM   1981 1HD1 ILE A 140      -2.710  -0.554 -11.672  1.00 83.89           H
ATOM   1982 2HD1 ILE A 140      -1.756  -0.873 -13.140  1.00 83.89           H
ATOM   1983 3HD1 ILE A 140      -2.011   0.801 -12.591  1.00 83.89           H
ATOM   1984  HN  ILE A 140      -6.236  -0.631 -12.231  1.00 83.89           H
ATOM   1985  N   SER A 141      -6.940  -3.436 -13.668  1.00 79.78           N
ATOM   1986  CA  SER A 141      -7.474  -4.754 -13.967  1.00 79.78           C
ATOM   1987  C   SER A 141      -8.727  -4.626 -14.836  1.00 79.78           C
ATOM   1988  O   SER A 141      -8.923  -5.405 -15.767  1.00 79.78           O
ATOM   1989  HA  SER A 141      -6.682  -5.269 -14.512  1.00 79.78           H
ATOM   1990  CB  SER A 141      -7.793  -5.524 -12.684  1.00 79.78           C
ATOM   1991 1HB  SER A 141      -8.568  -4.996 -12.128  1.00 79.78           H
ATOM   1992 2HB  SER A 141      -8.196  -6.504 -12.940  1.00 79.78           H
ATOM   1993  OG  SER A 141      -6.643  -5.685 -11.858  1.00 79.78           O
ATOM   1994  HG  SER A 141      -6.550  -4.901 -11.244  1.00 79.78           H
ATOM   1995  HN  SER A 141      -6.982  -3.173 -12.704  1.00 79.78           H
ATOM   1996  N   VAL A 142      -9.543  -3.638 -14.499  1.00 81.59           N
ATOM   1997  CA  VAL A 142     -10.762  -3.387 -15.248  1.00 81.59           C
ATOM   1998  C   VAL A 142     -10.402  -2.956 -16.671  1.00 81.59           C
ATOM   1999  O   VAL A 142     -11.010  -3.418 -17.636  1.00 81.59           O
ATOM   2000  HA  VAL A 142     -11.319  -4.323 -15.295  1.00 81.59           H
ATOM   2001  CB  VAL A 142     -11.625  -2.359 -14.513  1.00 81.59           C
ATOM   2002  HB  VAL A 142     -11.019  -1.468 -14.349  1.00 81.59           H
ATOM   2003  CG1 VAL A 142     -12.835  -1.954 -15.357  1.00 81.59           C
ATOM   2004 1HG1 VAL A 142     -12.493  -1.517 -16.295  1.00 81.59           H
ATOM   2005 2HG1 VAL A 142     -13.443  -2.835 -15.567  1.00 81.59           H
ATOM   2006 3HG1 VAL A 142     -13.431  -1.223 -14.811  1.00 81.59           H
ATOM   2007  CG2 VAL A 142     -12.063  -2.888 -13.146  1.00 81.59           C
ATOM   2008 1HG2 VAL A 142     -12.644  -3.801 -13.278  1.00 81.59           H
ATOM   2009 2HG2 VAL A 142     -11.183  -3.102 -12.540  1.00 81.59           H
ATOM   2010 3HG2 VAL A 142     -12.675  -2.138 -12.645  1.00 81.59           H
ATOM   2011  HN  VAL A 142      -9.382  -3.017 -13.732  1.00 81.59           H
ATOM   2012  N   ASP A 143      -9.415  -2.076 -16.757  1.00 82.53           N
ATOM   2013  CA  ASP A 143      -9.030  -1.507 -18.037  1.00 82.53           C
ATOM   2014  C   ASP A 143      -8.520  -2.621 -18.953  1.00 82.53           C
ATOM   2015  O   ASP A 143      -8.821  -2.635 -20.146  1.00 82.53           O
ATOM   2016  HA  ASP A 143      -9.932  -1.031 -18.422  1.00 82.53           H
ATOM   2017  CB  ASP A 143      -7.906  -0.482 -17.868  1.00 82.53           C
ATOM   2018 1HB  ASP A 143      -8.169   0.226 -17.082  1.00 82.53           H
ATOM   2019 2HB  ASP A 143      -6.994  -0.987 -17.550  1.00 82.53           H
ATOM   2020  CG  ASP A 143      -7.649   0.271 -19.175  1.00 82.53           C
ATOM   2021  OD1 ASP A 143      -8.649   0.714 -19.780  1.00 82.53           O
ATOM   2022  OD2 ASP A 143      -6.459   0.386 -19.539  1.00 82.53           O
ATOM   2023  HN  ASP A 143      -8.884  -1.754 -15.974  1.00 82.53           H
ATOM   2024  N   ARG A 144      -7.757  -3.528 -18.361  1.00 76.74           N
ATOM   2025  CA  ARG A 144      -7.218  -4.653 -19.105  1.00 76.74           C
ATOM   2026  C   ARG A 144      -8.353  -5.500 -19.685  1.00 76.74           C
ATOM   2027  O   ARG A 144      -8.291  -5.924 -20.837  1.00 76.74           O
ATOM   2028  HA  ARG A 144      -6.621  -4.203 -19.898  1.00 76.74           H
ATOM   2029  CB  ARG A 144      -6.339  -5.533 -18.214  1.00 76.74           C
ATOM   2030 1HB  ARG A 144      -6.794  -5.627 -17.228  1.00 76.74           H
ATOM   2031 2HB  ARG A 144      -6.279  -6.537 -18.634  1.00 76.74           H
ATOM   2032  CG  ARG A 144      -4.933  -4.945 -18.078  1.00 76.74           C
ATOM   2033 1HG  ARG A 144      -4.482  -4.842 -19.065  1.00 76.74           H
ATOM   2034 2HG  ARG A 144      -4.993  -3.945 -17.650  1.00 76.74           H
ATOM   2035  CD  ARG A 144      -4.051  -5.832 -17.198  1.00 76.74           C
ATOM   2036 1HD  ARG A 144      -4.392  -5.785 -16.163  1.00 76.74           H
ATOM   2037 2HD  ARG A 144      -4.134  -6.871 -17.515  1.00 76.74           H
ATOM   2038  NE  ARG A 144      -2.641  -5.389 -17.285  1.00 76.74           N
ATOM   2039  HE  ARG A 144      -2.433  -4.598 -17.861  1.00 76.74           H
ATOM   2040  CZ  ARG A 144      -1.626  -5.980 -16.640  1.00 76.74           C
ATOM   2041  NH1 ARG A 144      -1.847  -7.044 -15.855  1.00 76.74           N
ATOM   2042 1HH1 ARG A 144      -2.775  -7.401 -15.746  1.00 76.74           H
ATOM   2043 2HH1 ARG A 144      -1.084  -7.480 -15.377  1.00 76.74           H
ATOM   2044  NH2 ARG A 144      -0.387  -5.493 -16.793  1.00 76.74           N
ATOM   2045 1HH2 ARG A 144       0.381  -5.923 -16.319  1.00 76.74           H
ATOM   2046 2HH2 ARG A 144      -0.231  -4.699 -17.380  1.00 76.74           H
ATOM   2047  HN  ARG A 144      -7.507  -3.503 -17.393  1.00 76.74           H
ATOM   2048  N   TYR A 145      -9.365  -5.720 -18.858  1.00 76.67           N
ATOM   2049  CA  TYR A 145     -10.523  -6.490 -19.280  1.00 76.67           C
ATOM   2050  C   TYR A 145     -11.187  -5.855 -20.504  1.00 76.67           C
ATOM   2051  O   TYR A 145     -11.456  -6.537 -21.492  1.00 76.67           O
ATOM   2052  HA  TYR A 145     -10.183  -7.493 -19.540  1.00 76.67           H
ATOM   2053  CB  TYR A 145     -11.504  -6.455 -18.107  1.00 76.67           C
ATOM   2054 1HB  TYR A 145     -11.129  -7.101 -17.313  1.00 76.67           H
ATOM   2055 2HB  TYR A 145     -11.537  -5.443 -17.704  1.00 76.67           H
ATOM   2056  CG  TYR A 145     -12.925  -6.891 -18.470  1.00 76.67           C
ATOM   2057  CD1 TYR A 145     -13.957  -5.976 -18.435  1.00 76.67           C
ATOM   2058  HD1 TYR A 145     -13.760  -4.943 -18.149  1.00 76.67           H
ATOM   2059  CD2 TYR A 145     -13.174  -8.199 -18.834  1.00 76.67           C
ATOM   2060  HD2 TYR A 145     -12.358  -8.921 -18.861  1.00 76.67           H
ATOM   2061  CE1 TYR A 145     -15.294  -6.385 -18.778  1.00 76.67           C
ATOM   2062  HE1 TYR A 145     -16.119  -5.673 -18.754  1.00 76.67           H
ATOM   2063  CE2 TYR A 145     -14.511  -8.608 -19.176  1.00 76.67           C
ATOM   2064  HE2 TYR A 145     -14.722  -9.638 -19.464  1.00 76.67           H
ATOM   2065  CZ  TYR A 145     -15.505  -7.682 -19.131  1.00 76.67           C
ATOM   2066  OH  TYR A 145     -16.768  -8.069 -19.454  1.00 76.67           O
ATOM   2067  HH  TYR A 145     -16.786  -9.049 -19.651  1.00 76.67           H
ATOM   2068  HN  TYR A 145      -9.402  -5.384 -17.917  1.00 76.67           H
ATOM   2069  N   ILE A 146     -11.431  -4.557 -20.398  1.00 76.56           N
ATOM   2070  CA  ILE A 146     -12.121  -3.837 -21.454  1.00 76.56           C
ATOM   2071  C   ILE A 146     -11.299  -3.916 -22.742  1.00 76.56           C
ATOM   2072  O   ILE A 146     -11.850  -4.106 -23.825  1.00 76.56           O
ATOM   2073  HA  ILE A 146     -13.075  -4.339 -21.623  1.00 76.56           H
ATOM   2074  CB  ILE A 146     -12.434  -2.407 -21.011  1.00 76.56           C
ATOM   2075  HB  ILE A 146     -11.514  -1.955 -20.641  1.00 76.56           H
ATOM   2076  CG1 ILE A 146     -13.439  -2.397 -19.858  1.00 76.56           C
ATOM   2077 1HG1 ILE A 146     -14.420  -2.703 -20.222  1.00 76.56           H
ATOM   2078 2HG1 ILE A 146     -13.139  -3.125 -19.103  1.00 76.56           H
ATOM   2079  CG2 ILE A 146     -12.910  -1.559 -22.193  1.00 76.56           C
ATOM   2080 1HG2 ILE A 146     -12.131  -1.526 -22.954  1.00 76.56           H
ATOM   2081 2HG2 ILE A 146     -13.813  -1.999 -22.616  1.00 76.56           H
ATOM   2082 3HG2 ILE A 146     -13.126  -0.547 -21.850  1.00 76.56           H
ATOM   2083  CD1 ILE A 146     -13.534  -1.008 -19.225  1.00 76.56           C
ATOM   2084 1HD1 ILE A 146     -12.557  -0.716 -18.840  1.00 76.56           H
ATOM   2085 2HD1 ILE A 146     -13.858  -0.288 -19.976  1.00 76.56           H
ATOM   2086 3HD1 ILE A 146     -14.255  -1.029 -18.407  1.00 76.56           H
ATOM   2087  HN  ILE A 146     -11.166  -4.001 -19.611  1.00 76.56           H
ATOM   2088  N   ALA A 147      -9.992  -3.767 -22.581  1.00 77.07           N
ATOM   2089  CA  ALA A 147      -9.100  -3.696 -23.727  1.00 77.07           C
ATOM   2090  C   ALA A 147      -9.134  -5.029 -24.477  1.00 77.07           C
ATOM   2091  O   ALA A 147      -8.928  -5.069 -25.689  1.00 77.07           O
ATOM   2092  HA  ALA A 147      -9.468  -2.909 -24.385  1.00 77.07           H
ATOM   2093  CB  ALA A 147      -7.692  -3.327 -23.256  1.00 77.07           C
ATOM   2094 1HB  ALA A 147      -7.718  -2.359 -22.755  1.00 77.07           H
ATOM   2095 2HB  ALA A 147      -7.331  -4.086 -22.561  1.00 77.07           H
ATOM   2096 3HB  ALA A 147      -7.024  -3.274 -24.115  1.00 77.07           H
ATOM   2097  HN  ALA A 147      -9.542  -3.694 -21.691  1.00 77.07           H
ATOM   2098  N   ILE A 148      -9.396  -6.088 -23.725  1.00 72.52           N
ATOM   2099  CA  ILE A 148      -9.389  -7.427 -24.290  1.00 72.52           C
ATOM   2100  C   ILE A 148     -10.779  -7.749 -24.843  1.00 72.52           C
ATOM   2101  O   ILE A 148     -10.910  -8.184 -25.986  1.00 72.52           O
ATOM   2102  HA  ILE A 148      -8.679  -7.429 -25.117  1.00 72.52           H
ATOM   2103  CB  ILE A 148      -8.887  -8.441 -23.259  1.00 72.52           C
ATOM   2104  HB  ILE A 148      -9.440  -8.287 -22.332  1.00 72.52           H
ATOM   2105  CG1 ILE A 148      -7.407  -8.216 -22.946  1.00 72.52           C
ATOM   2106 1HG1 ILE A 148      -6.805  -8.462 -23.820  1.00 72.52           H
ATOM   2107 2HG1 ILE A 148      -7.233  -7.163 -22.725  1.00 72.52           H
ATOM   2108  CG2 ILE A 148      -9.165  -9.873 -23.719  1.00 72.52           C
ATOM   2109 1HG2 ILE A 148     -10.239 -10.011 -23.850  1.00 72.52           H
ATOM   2110 2HG2 ILE A 148      -8.657 -10.056 -24.665  1.00 72.52           H
ATOM   2111 3HG2 ILE A 148      -8.799 -10.573 -22.968  1.00 72.52           H
ATOM   2112  CD1 ILE A 148      -6.962  -9.071 -21.757  1.00 72.52           C
ATOM   2113 1HD1 ILE A 148      -7.550  -8.805 -20.878  1.00 72.52           H
ATOM   2114 2HD1 ILE A 148      -7.115 -10.125 -21.991  1.00 72.52           H
ATOM   2115 3HD1 ILE A 148      -5.906  -8.893 -21.556  1.00 72.52           H
ATOM   2116  HN  ILE A 148      -9.609  -6.042 -22.749  1.00 72.52           H
ATOM   2117  N   ALA A 149     -11.781  -7.524 -24.006  1.00 72.61           N
ATOM   2118  CA  ALA A 149     -13.123  -7.998 -24.300  1.00 72.61           C
ATOM   2119  C   ALA A 149     -13.734  -7.132 -25.404  1.00 72.61           C
ATOM   2120  O   ALA A 149     -14.488  -7.627 -26.240  1.00 72.61           O
ATOM   2121  HA  ALA A 149     -13.041  -9.024 -24.659  1.00 72.61           H
ATOM   2122  CB  ALA A 149     -13.960  -7.988 -23.020  1.00 72.61           C
ATOM   2123 1HB  ALA A 149     -13.499  -8.641 -22.279  1.00 72.61           H
ATOM   2124 2HB  ALA A 149     -14.012  -6.972 -22.628  1.00 72.61           H
ATOM   2125 3HB  ALA A 149     -14.966  -8.344 -23.241  1.00 72.61           H
ATOM   2126  HN  ALA A 149     -11.688  -7.029 -23.142  1.00 72.61           H
ATOM   2127  N   GLN A 150     -13.386  -5.854 -25.371  1.00 75.30           N
ATOM   2128  CA  GLN A 150     -13.996  -4.889 -26.269  1.00 75.30           C
ATOM   2129  C   GLN A 150     -12.922  -4.189 -27.105  1.00 75.30           C
ATOM   2130  O   GLN A 150     -12.992  -2.981 -27.326  1.00 75.30           O
ATOM   2131  HA  GLN A 150     -14.650  -5.470 -26.918  1.00 75.30           H
ATOM   2132  CB  GLN A 150     -14.835  -3.872 -25.492  1.00 75.30           C
ATOM   2133 1HB  GLN A 150     -14.195  -3.309 -24.813  1.00 75.30           H
ATOM   2134 2HB  GLN A 150     -15.275  -3.154 -26.184  1.00 75.30           H
ATOM   2135  CG  GLN A 150     -15.943  -4.567 -24.699  1.00 75.30           C
ATOM   2136 1HG  GLN A 150     -16.465  -5.277 -25.341  1.00 75.30           H
ATOM   2137 2HG  GLN A 150     -15.505  -5.140 -23.881  1.00 75.30           H
ATOM   2138  CD  GLN A 150     -16.939  -3.549 -24.140  1.00 75.30           C
ATOM   2139  OE1 GLN A 150     -16.858  -2.359 -24.395  1.00 75.30           O
ATOM   2140  NE2 GLN A 150     -17.880  -4.082 -23.365  1.00 75.30           N
ATOM   2141 1HE2 GLN A 150     -17.890  -5.067 -23.196  1.00 75.30           H
ATOM   2142 2HE2 GLN A 150     -18.578  -3.496 -22.953  1.00 75.30           H
ATOM   2143  HN  GLN A 150     -12.702  -5.477 -24.746  1.00 75.30           H
ATOM   2144  N   ALA A 151     -11.955  -4.979 -27.548  1.00 72.32           N
ATOM   2145  CA  ALA A 151     -10.750  -4.425 -28.141  1.00 72.32           C
ATOM   2146  C   ALA A 151     -11.136  -3.375 -29.184  1.00 72.32           C
ATOM   2147  O   ALA A 151     -10.560  -2.289 -29.220  1.00 72.32           O
ATOM   2148  HA  ALA A 151     -10.180  -3.943 -27.346  1.00 72.32           H
ATOM   2149  CB  ALA A 151      -9.907  -5.556 -28.735  1.00 72.32           C
ATOM   2150 1HB  ALA A 151      -9.635  -6.258 -27.948  1.00 72.32           H
ATOM   2151 2HB  ALA A 151     -10.484  -6.074 -29.502  1.00 72.32           H
ATOM   2152 3HB  ALA A 151      -9.003  -5.140 -29.180  1.00 72.32           H
ATOM   2153  HN  ALA A 151     -11.985  -5.978 -27.506  1.00 72.32           H
ATOM   2154  N   MET A 152     -12.109  -3.736 -30.008  1.00 69.08           N
ATOM   2155  CA  MET A 152     -12.538  -2.862 -31.087  1.00 69.08           C
ATOM   2156  C   MET A 152     -13.033  -1.521 -30.542  1.00 69.08           C
ATOM   2157  O   MET A 152     -12.518  -0.468 -30.914  1.00 69.08           O
ATOM   2158  HA  MET A 152     -11.656  -2.707 -31.708  1.00 69.08           H
ATOM   2159  CB  MET A 152     -13.661  -3.539 -31.876  1.00 69.08           C
ATOM   2160 1HB  MET A 152     -14.380  -3.981 -31.186  1.00 69.08           H
ATOM   2161 2HB  MET A 152     -14.199  -2.794 -32.462  1.00 69.08           H
ATOM   2162  CG  MET A 152     -13.104  -4.621 -32.804  1.00 69.08           C
ATOM   2163 1HG  MET A 152     -12.114  -4.926 -32.466  1.00 69.08           H
ATOM   2164 2HG  MET A 152     -13.741  -5.505 -32.767  1.00 69.08           H
ATOM   2165  SD  MET A 152     -13.015  -4.003 -34.476  1.00 69.08           S
ATOM   2166  CE  MET A 152     -14.730  -4.143 -34.950  1.00 69.08           C
ATOM   2167 1HE  MET A 152     -15.043  -5.184 -34.879  1.00 69.08           H
ATOM   2168 2HE  MET A 152     -15.341  -3.533 -34.285  1.00 69.08           H
ATOM   2169 3HE  MET A 152     -14.852  -3.796 -35.977  1.00 69.08           H
ATOM   2170  HN  MET A 152     -12.599  -4.605 -29.948  1.00 69.08           H
ATOM   2171  N   ARG A 153     -14.027  -1.603 -29.670  1.00 73.58           N
ATOM   2172  CA  ARG A 153     -14.635  -0.407 -29.113  1.00 73.58           C
ATOM   2173  C   ARG A 153     -13.608   0.381 -28.298  1.00 73.58           C
ATOM   2174  O   ARG A 153     -13.631   1.611 -28.286  1.00 73.58           O
ATOM   2175  HA  ARG A 153     -14.970   0.164 -29.979  1.00 73.58           H
ATOM   2176  CB  ARG A 153     -15.825  -0.759 -28.218  1.00 73.58           C
ATOM   2177 1HB  ARG A 153     -15.544  -1.558 -27.531  1.00 73.58           H
ATOM   2178 2HB  ARG A 153     -16.095   0.104 -27.610  1.00 73.58           H
ATOM   2179  CG  ARG A 153     -17.029  -1.198 -29.054  1.00 73.58           C
ATOM   2180 1HG  ARG A 153     -17.277  -0.421 -29.777  1.00 73.58           H
ATOM   2181 2HG  ARG A 153     -16.775  -2.093 -29.622  1.00 73.58           H
ATOM   2182  CD  ARG A 153     -18.241  -1.479 -28.163  1.00 73.58           C
ATOM   2183 1HD  ARG A 153     -18.037  -2.332 -27.516  1.00 73.58           H
ATOM   2184 2HD  ARG A 153     -18.432  -0.625 -27.514  1.00 73.58           H
ATOM   2185  NE  ARG A 153     -19.431  -1.754 -29.000  1.00 73.58           N
ATOM   2186  HE  ARG A 153     -19.320  -1.731 -29.994  1.00 73.58           H
ATOM   2187  CZ  ARG A 153     -20.646  -2.031 -28.509  1.00 73.58           C
ATOM   2188  NH1 ARG A 153     -20.852  -2.074 -27.186  1.00 73.58           N
ATOM   2189 1HH1 ARG A 153     -20.095  -1.900 -26.556  1.00 73.58           H
ATOM   2190 2HH1 ARG A 153     -21.762  -2.282 -26.828  1.00 73.58           H
ATOM   2191  NH2 ARG A 153     -21.654  -2.263 -29.362  1.00 73.58           N
ATOM   2192 1HH2 ARG A 153     -22.567  -2.472 -29.012  1.00 73.58           H
ATOM   2193 2HH2 ARG A 153     -21.492  -2.229 -30.348  1.00 73.58           H
ATOM   2194  HN  ARG A 153     -14.415  -2.465 -29.344  1.00 73.58           H
ATOM   2195  N   ALA A 154     -12.731  -0.360 -27.636  1.00 72.94           N
ATOM   2196  CA  ALA A 154     -11.780   0.246 -26.719  1.00 72.94           C
ATOM   2197  C   ALA A 154     -10.832   1.156 -27.502  1.00 72.94           C
ATOM   2198  O   ALA A 154     -10.326   2.140 -26.965  1.00 72.94           O
ATOM   2199  HA  ALA A 154     -12.344   0.849 -26.007  1.00 72.94           H
ATOM   2200  CB  ALA A 154     -11.037  -0.852 -25.956  1.00 72.94           C
ATOM   2201 1HB  ALA A 154     -11.752  -1.452 -25.393  1.00 72.94           H
ATOM   2202 2HB  ALA A 154     -10.504  -1.489 -26.662  1.00 72.94           H
ATOM   2203 3HB  ALA A 154     -10.324  -0.397 -25.268  1.00 72.94           H
ATOM   2204  HN  ALA A 154     -12.664  -1.354 -27.719  1.00 72.94           H
ATOM   2205  N   HIS A 155     -10.621   0.796 -28.760  1.00 74.72           N
ATOM   2206  CA  HIS A 155      -9.743   1.568 -29.622  1.00 74.72           C
ATOM   2207  C   HIS A 155     -10.409   2.901 -29.971  1.00 74.72           C
ATOM   2208  O   HIS A 155      -9.796   3.959 -29.836  1.00 74.72           O
ATOM   2209  HA  HIS A 155      -8.836   1.764 -29.050  1.00 74.72           H
ATOM   2210  CB  HIS A 155      -9.349   0.760 -30.860  1.00 74.72           C
ATOM   2211 1HB  HIS A 155      -9.019  -0.230 -30.545  1.00 74.72           H
ATOM   2212 2HB  HIS A 155     -10.230   0.619 -31.485  1.00 74.72           H
ATOM   2213  CG  HIS A 155      -8.259   1.398 -31.688  1.00 74.72           C
ATOM   2214  ND1 HIS A 155      -8.522   2.284 -32.718  1.00 74.72           N
ATOM   2215  HD1 HIS A 155      -9.428   2.586 -33.013  1.00 74.72           H
ATOM   2216  CD2 HIS A 155      -6.902   1.270 -31.627  1.00 74.72           C
ATOM   2217  HD2 HIS A 155      -6.352   0.644 -30.924  1.00 74.72           H
ATOM   2218  CE1 HIS A 155      -7.368   2.665 -33.247  1.00 74.72           C
ATOM   2219  HE1 HIS A 155      -7.242   3.360 -34.077  1.00 74.72           H
ATOM   2220  NE2 HIS A 155      -6.365   2.035 -32.570  1.00 74.72           N
ATOM   2221  HN  HIS A 155     -11.037  -0.006 -29.189  1.00 74.72           H
ATOM   2222  N   THR A 156     -11.654   2.806 -30.413  1.00 75.39           N
ATOM   2223  CA  THR A 156     -12.371   3.976 -30.890  1.00 75.39           C
ATOM   2224  C   THR A 156     -12.595   4.968 -29.746  1.00 75.39           C
ATOM   2225  O   THR A 156     -12.629   6.177 -29.966  1.00 75.39           O
ATOM   2226  HA  THR A 156     -11.751   4.479 -31.632  1.00 75.39           H
ATOM   2227  CB  THR A 156     -13.669   3.501 -31.545  1.00 75.39           C
ATOM   2228  HB  THR A 156     -14.405   3.221 -30.792  1.00 75.39           H
ATOM   2229  OG1 THR A 156     -13.254   2.456 -32.420  1.00 75.39           O
ATOM   2230  HG1 THR A 156     -13.557   1.572 -32.064  1.00 75.39           H
ATOM   2231  CG2 THR A 156     -14.271   4.552 -32.480  1.00 75.39           C
ATOM   2232 1HG2 THR A 156     -13.560   4.783 -33.273  1.00 75.39           H
ATOM   2233 2HG2 THR A 156     -14.492   5.458 -31.915  1.00 75.39           H
ATOM   2234 3HG2 THR A 156     -15.191   4.164 -32.919  1.00 75.39           H
ATOM   2235  HN  THR A 156     -12.172   1.951 -30.447  1.00 75.39           H
ATOM   2236  N   TRP A 157     -12.741   4.418 -28.550  1.00 81.43           N
ATOM   2237  CA  TRP A 157     -13.124   5.220 -27.400  1.00 81.43           C
ATOM   2238  C   TRP A 157     -11.851   5.577 -26.628  1.00 81.43           C
ATOM   2239  O   TRP A 157     -11.913   5.931 -25.452  1.00 81.43           O
ATOM   2240  HA  TRP A 157     -13.602   6.127 -27.770  1.00 81.43           H
ATOM   2241  CB  TRP A 157     -14.158   4.490 -26.541  1.00 81.43           C
ATOM   2242 1HB  TRP A 157     -13.824   3.464 -26.382  1.00 81.43           H
ATOM   2243 2HB  TRP A 157     -14.204   4.965 -25.562  1.00 81.43           H
ATOM   2244  CG  TRP A 157     -15.563   4.465 -27.146  1.00 81.43           C
ATOM   2245  CD1 TRP A 157     -15.921   4.110 -28.388  1.00 81.43           C
ATOM   2246  HD1 TRP A 157     -15.222   3.779 -29.156  1.00 81.43           H
ATOM   2247  CD2 TRP A 157     -16.792   4.826 -26.481  1.00 81.43           C
ATOM   2248  NE1 TRP A 157     -17.285   4.216 -28.571  1.00 81.43           N
ATOM   2249  HE1 TRP A 157     -17.787   4.007 -29.410  1.00 81.43           H
ATOM   2250  CE2 TRP A 157     -17.831   4.665 -27.375  1.00 81.43           C
ATOM   2251  CE3 TRP A 157     -17.018   5.275 -25.168  1.00 81.43           C
ATOM   2252  HE3 TRP A 157     -16.215   5.410 -24.444  1.00 81.43           H
ATOM   2253  CZ2 TRP A 157     -19.168   4.930 -27.052  1.00 81.43           C
ATOM   2254  HZ2 TRP A 157     -19.971   4.795 -27.777  1.00 81.43           H
ATOM   2255  CZ3 TRP A 157     -18.359   5.535 -24.861  1.00 81.43           C
ATOM   2256  HZ3 TRP A 157     -18.590   5.885 -23.855  1.00 81.43           H
ATOM   2257  CH2 TRP A 157     -19.417   5.378 -25.750  1.00 81.43           C
ATOM   2258  HH2 TRP A 157     -20.435   5.602 -25.433  1.00 81.43           H
ATOM   2259  HN  TRP A 157     -12.604   3.446 -28.360  1.00 81.43           H
ATOM   2260  N   ARG A 158     -10.728   5.471 -27.322  1.00 81.25           N
ATOM   2261  CA  ARG A 158      -9.433   5.605 -26.675  1.00 81.25           C
ATOM   2262  C   ARG A 158      -9.346   6.942 -25.935  1.00 81.25           C
ATOM   2263  O   ARG A 158      -8.928   6.989 -24.780  1.00 81.25           O
ATOM   2264  HA  ARG A 158      -9.381   4.768 -25.980  1.00 81.25           H
ATOM   2265  CB  ARG A 158      -8.296   5.520 -27.695  1.00 81.25           C
ATOM   2266 1HB  ARG A 158      -8.363   4.579 -28.242  1.00 81.25           H
ATOM   2267 2HB  ARG A 158      -8.398   6.321 -28.427  1.00 81.25           H
ATOM   2268  CG  ARG A 158      -6.934   5.620 -27.007  1.00 81.25           C
ATOM   2269 1HG  ARG A 158      -6.919   6.487 -26.347  1.00 81.25           H
ATOM   2270 2HG  ARG A 158      -6.772   4.742 -26.383  1.00 81.25           H
ATOM   2271  CD  ARG A 158      -5.807   5.737 -28.036  1.00 81.25           C
ATOM   2272 1HD  ARG A 158      -5.789   4.850 -28.669  1.00 81.25           H
ATOM   2273 2HD  ARG A 158      -5.987   6.591 -28.689  1.00 81.25           H
ATOM   2274  NE  ARG A 158      -4.507   5.893 -27.347  1.00 81.25           N
ATOM   2275  HE  ARG A 158      -4.508   6.281 -26.425  1.00 81.25           H
ATOM   2276  CZ  ARG A 158      -3.327   5.545 -27.880  1.00 81.25           C
ATOM   2277  NH1 ARG A 158      -3.266   5.020 -29.112  1.00 81.25           N
ATOM   2278 1HH1 ARG A 158      -4.105   4.884 -29.639  1.00 81.25           H
ATOM   2279 2HH1 ARG A 158      -2.382   4.764 -29.502  1.00 81.25           H
ATOM   2280  NH2 ARG A 158      -2.210   5.731 -27.164  1.00 81.25           N
ATOM   2281 1HH2 ARG A 158      -1.322   5.478 -27.548  1.00 81.25           H
ATOM   2282 2HH2 ARG A 158      -2.264   6.124 -26.246  1.00 81.25           H
ATOM   2283  HN  ARG A 158     -10.692   5.296 -28.306  1.00 81.25           H
ATOM   2284  N   GLU A 159      -9.748   7.995 -26.632  1.00 84.07           N
ATOM   2285  CA  GLU A 159      -9.605   9.341 -26.104  1.00 84.07           C
ATOM   2286  C   GLU A 159     -10.516   9.533 -24.889  1.00 84.07           C
ATOM   2287  O   GLU A 159     -10.094  10.080 -23.872  1.00 84.07           O
ATOM   2288  HA  GLU A 159      -8.562   9.424 -25.800  1.00 84.07           H
ATOM   2289  CB  GLU A 159      -9.899  10.387 -27.181  1.00 84.07           C
ATOM   2290 1HB  GLU A 159     -10.845  10.155 -27.670  1.00 84.07           H
ATOM   2291 2HB  GLU A 159      -9.875  11.384 -26.741  1.00 84.07           H
ATOM   2292  CG  GLU A 159      -8.824  10.370 -28.269  1.00 84.07           C
ATOM   2293 1HG  GLU A 159      -7.836  10.380 -27.810  1.00 84.07           H
ATOM   2294 2HG  GLU A 159      -8.898   9.447 -28.844  1.00 84.07           H
ATOM   2295  CD  GLU A 159      -8.971  11.572 -29.204  1.00 84.07           C
ATOM   2296  OE1 GLU A 159      -7.983  11.864 -29.912  1.00 84.07           O
ATOM   2297  OE2 GLU A 159     -10.067  12.172 -29.188  1.00 84.07           O
ATOM   2298  HN  GLU A 159     -10.163   7.939 -27.540  1.00 84.07           H
ATOM   2299  N   LYS A 160     -11.750   9.073 -25.036  1.00 86.68           N
ATOM   2300  CA  LYS A 160     -12.714   9.155 -23.952  1.00 86.68           C
ATOM   2301  C   LYS A 160     -12.161   8.423 -22.728  1.00 86.68           C
ATOM   2302  O   LYS A 160     -12.250   8.924 -21.608  1.00 86.68           O
ATOM   2303  HA  LYS A 160     -12.833  10.209 -23.700  1.00 86.68           H
ATOM   2304  CB  LYS A 160     -14.081   8.642 -24.410  1.00 86.68           C
ATOM   2305 1HB  LYS A 160     -13.966   7.671 -24.891  1.00 86.68           H
ATOM   2306 2HB  LYS A 160     -14.726   8.494 -23.544  1.00 86.68           H
ATOM   2307  CG  LYS A 160     -14.738   9.625 -25.381  1.00 86.68           C
ATOM   2308 1HG  LYS A 160     -14.752  10.622 -24.941  1.00 86.68           H
ATOM   2309 2HG  LYS A 160     -14.147   9.688 -26.295  1.00 86.68           H
ATOM   2310  CD  LYS A 160     -16.165   9.190 -25.718  1.00 86.68           C
ATOM   2311 1HD  LYS A 160     -16.147   8.216 -26.208  1.00 86.68           H
ATOM   2312 2HD  LYS A 160     -16.741   9.074 -24.800  1.00 86.68           H
ATOM   2313  CE  LYS A 160     -16.849  10.212 -26.629  1.00 86.68           C
ATOM   2314 1HE  LYS A 160     -16.834  11.195 -26.157  1.00 86.68           H
ATOM   2315 2HE  LYS A 160     -16.298  10.299 -27.565  1.00 86.68           H
ATOM   2316  NZ  LYS A 160     -18.246   9.808 -26.904  1.00 86.68           N
ATOM   2317 1HZ  LYS A 160     -18.680  10.489 -27.518  1.00 86.68           H
ATOM   2318 2HZ  LYS A 160     -18.253   8.897 -27.350  1.00 86.68           H
ATOM   2319 3HZ  LYS A 160     -18.763   9.762 -26.032  1.00 86.68           H
ATOM   2320  HN  LYS A 160     -12.093   8.651 -25.876  1.00 86.68           H
ATOM   2321  N   ARG A 161     -11.601   7.249 -22.982  1.00 87.39           N
ATOM   2322  CA  ARG A 161     -11.055   6.433 -21.912  1.00 87.39           C
ATOM   2323  C   ARG A 161      -9.949   7.192 -21.176  1.00 87.39           C
ATOM   2324  O   ARG A 161      -9.826   7.089 -19.957  1.00 87.39           O
ATOM   2325  HA  ARG A 161     -11.901   6.236 -21.253  1.00 87.39           H
ATOM   2326  CB  ARG A 161     -10.489   5.119 -22.455  1.00 87.39           C
ATOM   2327 1HB  ARG A 161      -9.861   5.321 -23.323  1.00 87.39           H
ATOM   2328 2HB  ARG A 161      -9.851   4.655 -21.703  1.00 87.39           H
ATOM   2329  CG  ARG A 161     -11.612   4.156 -22.843  1.00 87.39           C
ATOM   2330 1HG  ARG A 161     -12.116   3.799 -21.946  1.00 87.39           H
ATOM   2331 2HG  ARG A 161     -12.358   4.683 -23.439  1.00 87.39           H
ATOM   2332  CD  ARG A 161     -11.066   2.967 -23.636  1.00 87.39           C
ATOM   2333 1HD  ARG A 161     -11.889   2.351 -23.997  1.00 87.39           H
ATOM   2334 2HD  ARG A 161     -10.525   3.322 -24.513  1.00 87.39           H
ATOM   2335  NE  ARG A 161     -10.167   2.159 -22.781  1.00 87.39           N
ATOM   2336  HE  ARG A 161     -10.329   2.165 -21.795  1.00 87.39           H
ATOM   2337  CZ  ARG A 161      -9.151   1.421 -23.247  1.00 87.39           C
ATOM   2338  NH1 ARG A 161      -8.888   1.377 -24.561  1.00 87.39           N
ATOM   2339 1HH1 ARG A 161      -9.453   1.897 -25.201  1.00 87.39           H
ATOM   2340 2HH1 ARG A 161      -8.127   0.824 -24.900  1.00 87.39           H
ATOM   2341  NH2 ARG A 161      -8.400   0.728 -22.380  1.00 87.39           N
ATOM   2342 1HH2 ARG A 161      -7.638   0.172 -22.711  1.00 87.39           H
ATOM   2343 2HH2 ARG A 161      -8.603   0.766 -21.402  1.00 87.39           H
ATOM   2344  HN  ARG A 161     -11.518   6.856 -23.898  1.00 87.39           H
ATOM   2345  N   LEU A 162      -9.172   7.937 -21.949  1.00 89.32           N
ATOM   2346  CA  LEU A 162      -8.061   8.688 -21.390  1.00 89.32           C
ATOM   2347  C   LEU A 162      -8.603   9.793 -20.482  1.00 89.32           C
ATOM   2348  O   LEU A 162      -8.049  10.053 -19.415  1.00 89.32           O
ATOM   2349  HA  LEU A 162      -7.473   8.000 -20.783  1.00 89.32           H
ATOM   2350  CB  LEU A 162      -7.147   9.202 -22.505  1.00 89.32           C
ATOM   2351 1HB  LEU A 162      -6.840   8.353 -23.116  1.00 89.32           H
ATOM   2352 2HB  LEU A 162      -7.728   9.863 -23.148  1.00 89.32           H
ATOM   2353  CG  LEU A 162      -5.891   9.949 -22.052  1.00 89.32           C
ATOM   2354  HG  LEU A 162      -6.194  10.744 -21.370  1.00 89.32           H
ATOM   2355  CD1 LEU A 162      -4.951   9.023 -21.278  1.00 89.32           C
ATOM   2356 1HD1 LEU A 162      -5.465   8.637 -20.397  1.00 89.32           H
ATOM   2357 2HD1 LEU A 162      -4.652   8.192 -21.917  1.00 89.32           H
ATOM   2358 3HD1 LEU A 162      -4.067   9.579 -20.968  1.00 89.32           H
ATOM   2359  CD2 LEU A 162      -5.191  10.615 -23.239  1.00 89.32           C
ATOM   2360 1HD2 LEU A 162      -4.903   9.854 -23.964  1.00 89.32           H
ATOM   2361 2HD2 LEU A 162      -5.871  11.325 -23.709  1.00 89.32           H
ATOM   2362 3HD2 LEU A 162      -4.302  11.139 -22.889  1.00 89.32           H
ATOM   2363  HN  LEU A 162      -9.291   8.031 -22.937  1.00 89.32           H
ATOM   2364  N   LEU A 163      -9.682  10.414 -20.938  1.00 91.36           N
ATOM   2365  CA  LEU A 163     -10.319  11.470 -20.169  1.00 91.36           C
ATOM   2366  C   LEU A 163     -10.804  10.901 -18.835  1.00 91.36           C
ATOM   2367  O   LEU A 163     -10.521  11.462 -17.777  1.00 91.36           O
ATOM   2368  HA  LEU A 163      -9.562  12.228 -19.967  1.00 91.36           H
ATOM   2369  CB  LEU A 163     -11.422  12.139 -20.991  1.00 91.36           C
ATOM   2370 1HB  LEU A 163     -11.008  12.421 -21.959  1.00 91.36           H
ATOM   2371 2HB  LEU A 163     -12.203  11.403 -21.181  1.00 91.36           H
ATOM   2372  CG  LEU A 163     -12.068  13.376 -20.364  1.00 91.36           C
ATOM   2373  HG  LEU A 163     -12.298  13.151 -19.323  1.00 91.36           H
ATOM   2374  CD1 LEU A 163     -11.100  14.561 -20.367  1.00 91.36           C
ATOM   2375 1HD1 LEU A 163     -10.209  14.304 -19.794  1.00 91.36           H
ATOM   2376 2HD1 LEU A 163     -10.817  14.797 -21.393  1.00 91.36           H
ATOM   2377 3HD1 LEU A 163     -11.585  15.427 -19.916  1.00 91.36           H
ATOM   2378  CD2 LEU A 163     -13.390  13.715 -21.056  1.00 91.36           C
ATOM   2379 1HD2 LEU A 163     -13.207  13.913 -22.112  1.00 91.36           H
ATOM   2380 2HD2 LEU A 163     -14.077  12.874 -20.958  1.00 91.36           H
ATOM   2381 3HD2 LEU A 163     -13.828  14.598 -20.591  1.00 91.36           H
ATOM   2382  HN  LEU A 163     -10.118  10.206 -21.814  1.00 91.36           H
ATOM   2383  N   TYR A 164     -11.527   9.795 -18.927  1.00 91.37           N
ATOM   2384  CA  TYR A 164     -12.085   9.164 -17.743  1.00 91.37           C
ATOM   2385  C   TYR A 164     -10.978   8.728 -16.781  1.00 91.37           C
ATOM   2386  O   TYR A 164     -11.153   8.777 -15.565  1.00 91.37           O
ATOM   2387  HA  TYR A 164     -12.724   9.892 -17.243  1.00 91.37           H
ATOM   2388  CB  TYR A 164     -12.832   7.924 -18.238  1.00 91.37           C
ATOM   2389 1HB  TYR A 164     -12.186   7.371 -18.919  1.00 91.37           H
ATOM   2390 2HB  TYR A 164     -13.034   7.271 -17.389  1.00 91.37           H
ATOM   2391  CG  TYR A 164     -14.151   8.234 -18.948  1.00 91.37           C
ATOM   2392  CD1 TYR A 164     -15.055   9.105 -18.375  1.00 91.37           C
ATOM   2393  HD1 TYR A 164     -14.830   9.571 -17.416  1.00 91.37           H
ATOM   2394  CD2 TYR A 164     -14.436   7.644 -20.163  1.00 91.37           C
ATOM   2395  HD2 TYR A 164     -13.721   6.956 -20.615  1.00 91.37           H
ATOM   2396  CE1 TYR A 164     -16.297   9.397 -19.044  1.00 91.37           C
ATOM   2397  HE1 TYR A 164     -17.020  10.083 -18.603  1.00 91.37           H
ATOM   2398  CE2 TYR A 164     -15.677   7.936 -20.832  1.00 91.37           C
ATOM   2399  HE2 TYR A 164     -15.915   7.476 -21.791  1.00 91.37           H
ATOM   2400  CZ  TYR A 164     -16.546   8.798 -20.239  1.00 91.37           C
ATOM   2401  OH  TYR A 164     -17.719   9.074 -20.871  1.00 91.37           O
ATOM   2402  HH  TYR A 164     -18.265   9.704 -20.319  1.00 91.37           H
ATOM   2403  HN  TYR A 164     -11.734   9.332 -19.789  1.00 91.37           H
ATOM   2404  N   SER A 165      -9.863   8.312 -17.363  1.00 92.38           N
ATOM   2405  CA  SER A 165      -8.710   7.913 -16.573  1.00 92.38           C
ATOM   2406  C   SER A 165      -8.272   9.067 -15.668  1.00 92.38           C
ATOM   2407  O   SER A 165      -7.878   8.848 -14.524  1.00 92.38           O
ATOM   2408  HA  SER A 165      -9.048   7.066 -15.976  1.00 92.38           H
ATOM   2409  CB  SER A 165      -7.552   7.474 -17.471  1.00 92.38           C
ATOM   2410 1HB  SER A 165      -6.619   7.523 -16.910  1.00 92.38           H
ATOM   2411 2HB  SER A 165      -7.694   6.433 -17.763  1.00 92.38           H
ATOM   2412  OG  SER A 165      -7.445   8.283 -18.639  1.00 92.38           O
ATOM   2413  HG  SER A 165      -7.433   9.250 -18.385  1.00 92.38           H
ATOM   2414  HN  SER A 165      -9.740   8.244 -18.353  1.00 92.38           H
ATOM   2415  N   LYS A 166      -8.354  10.271 -16.216  1.00 94.27           N
ATOM   2416  CA  LYS A 166      -7.926  11.454 -15.490  1.00 94.27           C
ATOM   2417  C   LYS A 166      -8.843  11.668 -14.284  1.00 94.27           C
ATOM   2418  O   LYS A 166      -8.370  11.922 -13.178  1.00 94.27           O
ATOM   2419  HA  LYS A 166      -6.915  11.266 -15.127  1.00 94.27           H
ATOM   2420  CB  LYS A 166      -7.852  12.660 -16.428  1.00 94.27           C
ATOM   2421 1HB  LYS A 166      -8.788  12.756 -16.978  1.00 94.27           H
ATOM   2422 2HB  LYS A 166      -7.731  13.573 -15.844  1.00 94.27           H
ATOM   2423  CG  LYS A 166      -6.689  12.520 -17.412  1.00 94.27           C
ATOM   2424 1HG  LYS A 166      -5.754  12.414 -16.862  1.00 94.27           H
ATOM   2425 2HG  LYS A 166      -6.815  11.613 -18.004  1.00 94.27           H
ATOM   2426  CD  LYS A 166      -6.606  13.734 -18.340  1.00 94.27           C
ATOM   2427 1HD  LYS A 166      -7.534  13.829 -18.904  1.00 94.27           H
ATOM   2428 2HD  LYS A 166      -6.499  14.642 -17.747  1.00 94.27           H
ATOM   2429  CE  LYS A 166      -5.426  13.606 -19.306  1.00 94.27           C
ATOM   2430 1HE  LYS A 166      -4.506  13.442 -18.746  1.00 94.27           H
ATOM   2431 2HE  LYS A 166      -5.567  12.737 -19.948  1.00 94.27           H
ATOM   2432  NZ  LYS A 166      -5.300  14.826 -20.134  1.00 94.27           N
ATOM   2433 1HZ  LYS A 166      -4.526  14.717 -20.781  1.00 94.27           H
ATOM   2434 2HZ  LYS A 166      -6.158  14.972 -20.654  1.00 94.27           H
ATOM   2435 3HZ  LYS A 166      -5.128  15.625 -19.534  1.00 94.27           H
ATOM   2436  HN  LYS A 166      -8.706  10.443 -17.136  1.00 94.27           H
ATOM   2437  N   MET A 167     -10.138  11.556 -14.540  1.00 95.36           N
ATOM   2438  CA  MET A 167     -11.126  11.747 -13.491  1.00 95.36           C
ATOM   2439  C   MET A 167     -10.983  10.682 -12.402  1.00 95.36           C
ATOM   2440  O   MET A 167     -11.003  10.998 -11.214  1.00 95.36           O
ATOM   2441  HA  MET A 167     -10.925  12.733 -13.074  1.00 95.36           H
ATOM   2442  CB  MET A 167     -12.531  11.674 -14.094  1.00 95.36           C
ATOM   2443 1HB  MET A 167     -12.665  10.717 -14.598  1.00 95.36           H
ATOM   2444 2HB  MET A 167     -13.275  11.723 -13.299  1.00 95.36           H
ATOM   2445  CG  MET A 167     -12.761  12.815 -15.087  1.00 95.36           C
ATOM   2446 1HG  MET A 167     -12.592  13.774 -14.597  1.00 95.36           H
ATOM   2447 2HG  MET A 167     -12.045  12.746 -15.906  1.00 95.36           H
ATOM   2448  SD  MET A 167     -14.426  12.742 -15.726  1.00 95.36           S
ATOM   2449  CE  MET A 167     -15.335  13.269 -14.283  1.00 95.36           C
ATOM   2450 1HE  MET A 167     -15.145  12.577 -13.462  1.00 95.36           H
ATOM   2451 2HE  MET A 167     -15.014  14.270 -13.996  1.00 95.36           H
ATOM   2452 3HE  MET A 167     -16.401  13.280 -14.509  1.00 95.36           H
ATOM   2453  HN  MET A 167     -10.514  11.341 -15.441  1.00 95.36           H
ATOM   2454  N   VAL A 168     -10.840   9.442 -12.847  1.00 95.20           N
ATOM   2455  CA  VAL A 168     -10.751   8.322 -11.926  1.00 95.20           C
ATOM   2456  C   VAL A 168      -9.538   8.513 -11.013  1.00 95.20           C
ATOM   2457  O   VAL A 168      -9.622   8.286  -9.807  1.00 95.20           O
ATOM   2458  HA  VAL A 168     -11.654   8.326 -11.315  1.00 95.20           H
ATOM   2459  CB  VAL A 168     -10.712   7.005 -12.704  1.00 95.20           C
ATOM   2460  HB  VAL A 168      -9.941   7.092 -13.470  1.00 95.20           H
ATOM   2461  CG1 VAL A 168     -10.336   5.838 -11.789  1.00 95.20           C
ATOM   2462 1HG1 VAL A 168      -9.352   6.018 -11.356  1.00 95.20           H
ATOM   2463 2HG1 VAL A 168     -11.074   5.750 -10.991  1.00 95.20           H
ATOM   2464 3HG1 VAL A 168     -10.316   4.915 -12.368  1.00 95.20           H
ATOM   2465  CG2 VAL A 168     -12.046   6.744 -13.407  1.00 95.20           C
ATOM   2466 1HG2 VAL A 168     -12.842   6.688 -12.665  1.00 95.20           H
ATOM   2467 2HG2 VAL A 168     -12.255   7.556 -14.104  1.00 95.20           H
ATOM   2468 3HG2 VAL A 168     -11.990   5.802 -13.953  1.00 95.20           H
ATOM   2469  HN  VAL A 168     -10.786   9.198 -13.815  1.00 95.20           H
ATOM   2470  N   CYS A 169      -8.438   8.929 -11.623  1.00 95.36           N
ATOM   2471  CA  CYS A 169      -7.208   9.149 -10.881  1.00 95.36           C
ATOM   2472  C   CYS A 169      -7.486  10.182  -9.787  1.00 95.36           C
ATOM   2473  O   CYS A 169      -7.122   9.978  -8.630  1.00 95.36           O
ATOM   2474  HA  CYS A 169      -6.930   8.189 -10.446  1.00 95.36           H
ATOM   2475  CB  CYS A 169      -6.064   9.583 -11.799  1.00 95.36           C
ATOM   2476 1HB  CYS A 169      -6.405  10.369 -12.473  1.00 95.36           H
ATOM   2477 2HB  CYS A 169      -5.251  10.003 -11.207  1.00 95.36           H
ATOM   2478  SG  CYS A 169      -5.459   8.152 -12.765  1.00 95.36           S
ATOM   2479  HG  CYS A 169      -6.440   8.165 -13.663  1.00 95.36           H
ATOM   2480  HN  CYS A 169      -8.379   9.114 -12.604  1.00 95.36           H
ATOM   2481  N   PHE A 170      -8.127  11.268 -10.192  1.00 96.58           N
ATOM   2482  CA  PHE A 170      -8.432  12.346  -9.267  1.00 96.58           C
ATOM   2483  C   PHE A 170      -9.306  11.849  -8.114  1.00 96.58           C
ATOM   2484  O   PHE A 170      -9.037  12.148  -6.952  1.00 96.58           O
ATOM   2485  HA  PHE A 170      -7.484  12.710  -8.871  1.00 96.58           H
ATOM   2486  CB  PHE A 170      -9.203  13.408 -10.055  1.00 96.58           C
ATOM   2487 1HB  PHE A 170      -8.612  13.702 -10.922  1.00 96.58           H
ATOM   2488 2HB  PHE A 170     -10.125  12.967 -10.432  1.00 96.58           H
ATOM   2489  CG  PHE A 170      -9.547  14.657  -9.242  1.00 96.58           C
ATOM   2490  CD1 PHE A 170     -10.789  14.800  -8.707  1.00 96.58           C
ATOM   2491  HD1 PHE A 170     -11.539  14.023  -8.857  1.00 96.58           H
ATOM   2492  CD2 PHE A 170      -8.611  15.626  -9.055  1.00 96.58           C
ATOM   2493  HD2 PHE A 170      -7.616  15.513  -9.485  1.00 96.58           H
ATOM   2494  CE1 PHE A 170     -11.109  15.960  -7.953  1.00 96.58           C
ATOM   2495  HE1 PHE A 170     -12.105  16.074  -7.524  1.00 96.58           H
ATOM   2496  CE2 PHE A 170      -8.931  16.787  -8.302  1.00 96.58           C
ATOM   2497  HE2 PHE A 170      -8.181  17.563  -8.152  1.00 96.58           H
ATOM   2498  CZ  PHE A 170     -10.173  16.929  -7.766  1.00 96.58           C
ATOM   2499  HZ  PHE A 170     -10.419  17.819  -7.187  1.00 96.58           H
ATOM   2500  HN  PHE A 170      -8.436  11.418 -11.131  1.00 96.58           H
ATOM   2501  N   THR A 171     -10.336  11.098  -8.476  1.00 96.64           N
ATOM   2502  CA  THR A 171     -11.263  10.572  -7.488  1.00 96.64           C
ATOM   2503  C   THR A 171     -10.523   9.692  -6.479  1.00 96.64           C
ATOM   2504  O   THR A 171     -10.818   9.727  -5.285  1.00 96.64           O
ATOM   2505  HA  THR A 171     -11.685  11.409  -6.933  1.00 96.64           H
ATOM   2506  CB  THR A 171     -12.379   9.836  -8.232  1.00 96.64           C
ATOM   2507  HB  THR A 171     -11.993   8.949  -8.735  1.00 96.64           H
ATOM   2508  OG1 THR A 171     -12.943  10.830  -9.083  1.00 96.64           O
ATOM   2509  HG1 THR A 171     -12.506  10.798  -9.982  1.00 96.64           H
ATOM   2510  CG2 THR A 171     -13.533   9.438  -7.310  1.00 96.64           C
ATOM   2511 1HG2 THR A 171     -13.963  10.332  -6.858  1.00 96.64           H
ATOM   2512 2HG2 THR A 171     -13.161   8.778  -6.526  1.00 96.64           H
ATOM   2513 3HG2 THR A 171     -14.298   8.919  -7.888  1.00 96.64           H
ATOM   2514  HN  THR A 171     -10.541  10.849  -9.423  1.00 96.64           H
ATOM   2515  N   ILE A 172      -9.575   8.922  -6.995  1.00 95.18           N
ATOM   2516  CA  ILE A 172      -8.827   7.996  -6.162  1.00 95.18           C
ATOM   2517  C   ILE A 172      -8.023   8.784  -5.126  1.00 95.18           C
ATOM   2518  O   ILE A 172      -8.004   8.429  -3.948  1.00 95.18           O
ATOM   2519  HA  ILE A 172      -9.550   7.372  -5.636  1.00 95.18           H
ATOM   2520  CB  ILE A 172      -7.972   7.068  -7.027  1.00 95.18           C
ATOM   2521  HB  ILE A 172      -7.494   7.668  -7.802  1.00 95.18           H
ATOM   2522  CG1 ILE A 172      -8.840   6.025  -7.735  1.00 95.18           C
ATOM   2523 1HG1 ILE A 172      -9.252   5.332  -7.001  1.00 95.18           H
ATOM   2524 2HG1 ILE A 172      -9.684   6.517  -8.218  1.00 95.18           H
ATOM   2525  CG2 ILE A 172      -6.857   6.422  -6.203  1.00 95.18           C
ATOM   2526 1HG2 ILE A 172      -6.217   7.199  -5.786  1.00 95.18           H
ATOM   2527 2HG2 ILE A 172      -7.296   5.839  -5.392  1.00 95.18           H
ATOM   2528 3HG2 ILE A 172      -6.265   5.768  -6.842  1.00 95.18           H
ATOM   2529  CD1 ILE A 172      -8.028   5.252  -8.776  1.00 95.18           C
ATOM   2530 1HD1 ILE A 172      -7.638   5.945  -9.521  1.00 95.18           H
ATOM   2531 2HD1 ILE A 172      -7.199   4.742  -8.285  1.00 95.18           H
ATOM   2532 3HD1 ILE A 172      -8.669   4.517  -9.263  1.00 95.18           H
ATOM   2533  HN  ILE A 172      -9.318   8.925  -7.961  1.00 95.18           H
ATOM   2534  N   TRP A 173      -7.379   9.840  -5.602  1.00 96.46           N
ATOM   2535  CA  TRP A 173      -6.520  10.641  -4.746  1.00 96.46           C
ATOM   2536  C   TRP A 173      -7.384  11.231  -3.630  1.00 96.46           C
ATOM   2537  O   TRP A 173      -7.011  11.182  -2.459  1.00 96.46           O
ATOM   2538  HA  TRP A 173      -5.763   9.982  -4.322  1.00 96.46           H
ATOM   2539  CB  TRP A 173      -5.780  11.707  -5.556  1.00 96.46           C
ATOM   2540 1HB  TRP A 173      -6.454  12.107  -6.313  1.00 96.46           H
ATOM   2541 2HB  TRP A 173      -5.517  12.533  -4.895  1.00 96.46           H
ATOM   2542  CG  TRP A 173      -4.511  11.198  -6.242  1.00 96.46           C
ATOM   2543  CD1 TRP A 173      -4.296  11.022  -7.553  1.00 96.46           C
ATOM   2544  HD1 TRP A 173      -5.033  11.229  -8.329  1.00 96.46           H
ATOM   2545  CD2 TRP A 173      -3.283  10.805  -5.595  1.00 96.46           C
ATOM   2546  NE1 TRP A 173      -3.024  10.545  -7.797  1.00 96.46           N
ATOM   2547  HE1 TRP A 173      -2.632  10.335  -8.693  1.00 96.46           H
ATOM   2548  CE2 TRP A 173      -2.388  10.408  -6.568  1.00 96.46           C
ATOM   2549  CE3 TRP A 173      -2.938  10.784  -4.232  1.00 96.46           C
ATOM   2550  HE3 TRP A 173      -3.626  11.092  -3.444  1.00 96.46           H
ATOM   2551  CZ2 TRP A 173      -1.092   9.963  -6.283  1.00 96.46           C
ATOM   2552  HZ2 TRP A 173      -0.404   9.655  -7.070  1.00 96.46           H
ATOM   2553  CZ3 TRP A 173      -1.640  10.336  -3.963  1.00 96.46           C
ATOM   2554  HZ3 TRP A 173      -1.321  10.300  -2.921  1.00 96.46           H
ATOM   2555  CH2 TRP A 173      -0.727   9.934  -4.932  1.00 96.46           C
ATOM   2556  HH2 TRP A 173       0.268   9.597  -4.640  1.00 96.46           H
ATOM   2557  HN  TRP A 173      -7.435  10.148  -6.551  1.00 96.46           H
ATOM   2558  N   VAL A 174      -8.523  11.776  -4.031  1.00 96.65           N
ATOM   2559  CA  VAL A 174      -9.415  12.429  -3.088  1.00 96.65           C
ATOM   2560  C   VAL A 174      -9.877  11.412  -2.042  1.00 96.65           C
ATOM   2561  O   VAL A 174      -9.899  11.710  -0.849  1.00 96.65           O
ATOM   2562  HA  VAL A 174      -8.847  13.213  -2.587  1.00 96.65           H
ATOM   2563  CB  VAL A 174     -10.576  13.088  -3.835  1.00 96.65           C
ATOM   2564  HB  VAL A 174     -11.035  12.333  -4.473  1.00 96.65           H
ATOM   2565  CG1 VAL A 174     -11.642  13.589  -2.858  1.00 96.65           C
ATOM   2566 1HG1 VAL A 174     -12.029  12.749  -2.281  1.00 96.65           H
ATOM   2567 2HG1 VAL A 174     -11.201  14.321  -2.183  1.00 96.65           H
ATOM   2568 3HG1 VAL A 174     -12.456  14.053  -3.416  1.00 96.65           H
ATOM   2569  CG2 VAL A 174     -10.077  14.223  -4.732  1.00 96.65           C
ATOM   2570 1HG2 VAL A 174      -9.582  14.977  -4.121  1.00 96.65           H
ATOM   2571 2HG2 VAL A 174      -9.372  13.826  -5.462  1.00 96.65           H
ATOM   2572 3HG2 VAL A 174     -10.923  14.674  -5.251  1.00 96.65           H
ATOM   2573  HN  VAL A 174      -8.839  11.777  -4.980  1.00 96.65           H
ATOM   2574  N   LEU A 175     -10.234  10.232  -2.528  1.00 94.90           N
ATOM   2575  CA  LEU A 175     -10.796   9.207  -1.666  1.00 94.90           C
ATOM   2576  C   LEU A 175      -9.735   8.752  -0.662  1.00 94.90           C
ATOM   2577  O   LEU A 175     -10.020   8.608   0.526  1.00 94.90           O
ATOM   2578  HA  LEU A 175     -11.621   9.659  -1.115  1.00 94.90           H
ATOM   2579  CB  LEU A 175     -11.381   8.066  -2.501  1.00 94.90           C
ATOM   2580 1HB  LEU A 175     -12.090   8.490  -3.212  1.00 94.90           H
ATOM   2581 2HB  LEU A 175     -10.576   7.618  -3.082  1.00 94.90           H
ATOM   2582  CG  LEU A 175     -12.087   6.956  -1.719  1.00 94.90           C
ATOM   2583  HG  LEU A 175     -11.398   6.578  -0.964  1.00 94.90           H
ATOM   2584  CD1 LEU A 175     -13.312   7.500  -0.980  1.00 94.90           C
ATOM   2585 1HD1 LEU A 175     -13.000   8.276  -0.281  1.00 94.90           H
ATOM   2586 2HD1 LEU A 175     -14.014   7.921  -1.701  1.00 94.90           H
ATOM   2587 3HD1 LEU A 175     -13.795   6.691  -0.433  1.00 94.90           H
ATOM   2588  CD2 LEU A 175     -12.444   5.783  -2.634  1.00 94.90           C
ATOM   2589 1HD2 LEU A 175     -13.107   6.129  -3.426  1.00 94.90           H
ATOM   2590 2HD2 LEU A 175     -11.534   5.376  -3.074  1.00 94.90           H
ATOM   2591 3HD2 LEU A 175     -12.945   5.008  -2.053  1.00 94.90           H
ATOM   2592  HN  LEU A 175     -10.146   9.974  -3.490  1.00 94.90           H
ATOM   2593  N   ALA A 176      -8.532   8.540  -1.177  1.00 94.95           N
ATOM   2594  CA  ALA A 176      -7.445   8.035  -0.355  1.00 94.95           C
ATOM   2595  C   ALA A 176      -7.098   9.071   0.717  1.00 94.95           C
ATOM   2596  O   ALA A 176      -6.729   8.713   1.834  1.00 94.95           O
ATOM   2597  HA  ALA A 176      -7.792   7.124   0.131  1.00 94.95           H
ATOM   2598  CB  ALA A 176      -6.248   7.695  -1.245  1.00 94.95           C
ATOM   2599 1HB  ALA A 176      -6.539   6.934  -1.970  1.00 94.95           H
ATOM   2600 2HB  ALA A 176      -5.920   8.591  -1.771  1.00 94.95           H
ATOM   2601 3HB  ALA A 176      -5.433   7.316  -0.629  1.00 94.95           H
ATOM   2602  HN  ALA A 176      -8.296   8.707  -2.134  1.00 94.95           H
ATOM   2603  N   ALA A 177      -7.230  10.334   0.338  1.00 95.40           N
ATOM   2604  CA  ALA A 177      -6.921  11.423   1.249  1.00 95.40           C
ATOM   2605  C   ALA A 177      -7.919  11.413   2.408  1.00 95.40           C
ATOM   2606  O   ALA A 177      -7.538  11.605   3.562  1.00 95.40           O
ATOM   2607  HA  ALA A 177      -5.918  11.253   1.642  1.00 95.40           H
ATOM   2608  CB  ALA A 177      -6.931  12.748   0.482  1.00 95.40           C
ATOM   2609 1HB  ALA A 177      -6.185  12.714  -0.311  1.00 95.40           H
ATOM   2610 2HB  ALA A 177      -7.918  12.907   0.046  1.00 95.40           H
ATOM   2611 3HB  ALA A 177      -6.699  13.565   1.165  1.00 95.40           H
ATOM   2612  HN  ALA A 177      -7.540  10.616  -0.569  1.00 95.40           H
ATOM   2613  N   ALA A 178      -9.177  11.186   2.061  1.00 95.50           N
ATOM   2614  CA  ALA A 178     -10.239  11.189   3.053  1.00 95.50           C
ATOM   2615  C   ALA A 178     -10.041  10.011   4.010  1.00 95.50           C
ATOM   2616  O   ALA A 178     -10.300  10.128   5.206  1.00 95.50           O
ATOM   2617  HA  ALA A 178     -10.165  12.119   3.616  1.00 95.50           H
ATOM   2618  CB  ALA A 178     -11.597  11.145   2.348  1.00 95.50           C
ATOM   2619 1HB  ALA A 178     -11.699  12.018   1.704  1.00 95.50           H
ATOM   2620 2HB  ALA A 178     -11.664  10.239   1.746  1.00 95.50           H
ATOM   2621 3HB  ALA A 178     -12.393  11.147   3.093  1.00 95.50           H
ATOM   2622  HN  ALA A 178      -9.475  11.003   1.124  1.00 95.50           H
ATOM   2623  N   LEU A 179      -9.583   8.903   3.446  1.00 93.65           N
ATOM   2624  CA  LEU A 179      -9.480   7.666   4.202  1.00 93.65           C
ATOM   2625  C   LEU A 179      -8.284   7.752   5.152  1.00 93.65           C
ATOM   2626  O   LEU A 179      -8.141   6.926   6.052  1.00 93.65           O
ATOM   2627  HA  LEU A 179     -10.388   7.571   4.798  1.00 93.65           H
ATOM   2628  CB  LEU A 179      -9.430   6.463   3.258  1.00 93.65           C
ATOM   2629 1HB  LEU A 179      -8.650   6.640   2.517  1.00 93.65           H
ATOM   2630 2HB  LEU A 179      -9.131   5.587   3.833  1.00 93.65           H
ATOM   2631  CG  LEU A 179     -10.730   6.135   2.520  1.00 93.65           C
ATOM   2632  HG  LEU A 179     -11.066   7.034   2.004  1.00 93.65           H
ATOM   2633  CD1 LEU A 179     -10.500   5.062   1.454  1.00 93.65           C
ATOM   2634 1HD1 LEU A 179      -9.768   5.420   0.730  1.00 93.65           H
ATOM   2635 2HD1 LEU A 179     -10.128   4.153   1.928  1.00 93.65           H
ATOM   2636 3HD1 LEU A 179     -11.440   4.848   0.946  1.00 93.65           H
ATOM   2637  CD2 LEU A 179     -11.833   5.739   3.504  1.00 93.65           C
ATOM   2638 1HD2 LEU A 179     -11.519   4.860   4.067  1.00 93.65           H
ATOM   2639 2HD2 LEU A 179     -12.020   6.564   4.191  1.00 93.65           H
ATOM   2640 3HD2 LEU A 179     -12.746   5.511   2.953  1.00 93.65           H
ATOM   2641  HN  LEU A 179      -9.286   8.841   2.493  1.00 93.65           H
ATOM   2642  N   CYS A 180      -7.455   8.760   4.919  1.00 94.18           N
ATOM   2643  CA  CYS A 180      -6.240   8.924   5.698  1.00 94.18           C
ATOM   2644  C   CYS A 180      -6.491   9.995   6.760  1.00 94.18           C
ATOM   2645  O   CYS A 180      -5.577  10.379   7.489  1.00 94.18           O
ATOM   2646  HA  CYS A 180      -6.032   7.960   6.162  1.00 94.18           H
ATOM   2647  CB  CYS A 180      -5.042   9.270   4.811  1.00 94.18           C
ATOM   2648 1HB  CYS A 180      -4.113   9.046   5.336  1.00 94.18           H
ATOM   2649 2HB  CYS A 180      -5.055   8.654   3.911  1.00 94.18           H
ATOM   2650  SG  CYS A 180      -5.091  11.041   4.355  1.00 94.18           S
ATOM   2651  HG  CYS A 180      -3.961  11.036   3.654  1.00 94.18           H
ATOM   2652  HN  CYS A 180      -7.603   9.454   4.215  1.00 94.18           H
ATOM   2653  N   ILE A 181      -7.735  10.449   6.815  1.00 95.10           N
ATOM   2654  CA  ILE A 181      -8.122  11.456   7.789  1.00 95.10           C
ATOM   2655  C   ILE A 181      -7.779  10.959   9.194  1.00 95.10           C
ATOM   2656  O   ILE A 181      -7.184  11.688   9.986  1.00 95.10           O
ATOM   2657  HA  ILE A 181      -7.533  12.350   7.585  1.00 95.10           H
ATOM   2658  CB  ILE A 181      -9.594  11.834   7.612  1.00 95.10           C
ATOM   2659  HB  ILE A 181     -10.167  10.917   7.470  1.00 95.10           H
ATOM   2660  CG1 ILE A 181      -9.794  12.690   6.360  1.00 95.10           C
ATOM   2661 1HG1 ILE A 181      -9.268  13.637   6.475  1.00 95.10           H
ATOM   2662 2HG1 ILE A 181      -9.359  12.185   5.497  1.00 95.10           H
ATOM   2663  CG2 ILE A 181     -10.139  12.518   8.867  1.00 95.10           C
ATOM   2664 1HG2 ILE A 181     -10.051  11.841   9.717  1.00 95.10           H
ATOM   2665 2HG2 ILE A 181      -9.567  13.425   9.064  1.00 95.10           H
ATOM   2666 3HG2 ILE A 181     -11.187  12.776   8.715  1.00 95.10           H
ATOM   2667  CD1 ILE A 181     -11.280  12.953   6.107  1.00 95.10           C
ATOM   2668 1HD1 ILE A 181     -11.799  12.004   5.968  1.00 95.10           H
ATOM   2669 2HD1 ILE A 181     -11.706  13.478   6.962  1.00 95.10           H
ATOM   2670 3HD1 ILE A 181     -11.394  13.563   5.211  1.00 95.10           H
ATOM   2671  HN  ILE A 181      -8.470  10.140   6.211  1.00 95.10           H
ATOM   2672  N   PRO A 182      -8.146   9.714   9.529  1.00 93.09           N
ATOM   2673  CA  PRO A 182      -7.925   9.200  10.883  1.00 93.09           C
ATOM   2674  C   PRO A 182      -6.481   9.355  11.329  1.00 93.09           C
ATOM   2675  O   PRO A 182      -6.217   9.778  12.454  1.00 93.09           O
ATOM   2676  HA  PRO A 182      -8.509   9.775  11.602  1.00 93.09           H
ATOM   2677  CB  PRO A 182      -8.334   7.729  10.783  1.00 93.09           C
ATOM   2678 1HB  PRO A 182      -7.483   7.092  10.544  1.00 93.09           H
ATOM   2679 2HB  PRO A 182      -8.751   7.364  11.722  1.00 93.09           H
ATOM   2680  CG  PRO A 182      -9.372   7.726   9.667  1.00 93.09           C
ATOM   2681 1HG  PRO A 182      -9.501   6.733   9.237  1.00 93.09           H
ATOM   2682 2HG  PRO A 182     -10.354   8.035  10.027  1.00 93.09           H
ATOM   2683  CD  PRO A 182      -8.795   8.712   8.664  1.00 93.09           C
ATOM   2684 1HD  PRO A 182      -8.078   8.236   7.995  1.00 93.09           H
ATOM   2685 2HD  PRO A 182      -9.570   9.150   8.036  1.00 93.09           H
ATOM   2686  N   GLU A 183      -5.575   9.005  10.428  1.00 93.59           N
ATOM   2687  CA  GLU A 183      -4.156   9.046  10.737  1.00 93.59           C
ATOM   2688  C   GLU A 183      -3.727  10.476  11.071  1.00 93.59           C
ATOM   2689  O   GLU A 183      -2.894  10.688  11.951  1.00 93.59           O
ATOM   2690  HA  GLU A 183      -4.032   8.408  11.612  1.00 93.59           H
ATOM   2691  CB  GLU A 183      -3.326   8.481   9.582  1.00 93.59           C
ATOM   2692 1HB  GLU A 183      -3.732   8.830   8.633  1.00 93.59           H
ATOM   2693 2HB  GLU A 183      -2.277   8.739   9.723  1.00 93.59           H
ATOM   2694  CG  GLU A 183      -3.394   6.952   9.556  1.00 93.59           C
ATOM   2695 1HG  GLU A 183      -2.664   6.565   8.845  1.00 93.59           H
ATOM   2696 2HG  GLU A 183      -3.127   6.556  10.535  1.00 93.59           H
ATOM   2697  CD  GLU A 183      -4.795   6.472   9.169  1.00 93.59           C
ATOM   2698  OE1 GLU A 183      -5.099   5.300   9.480  1.00 93.59           O
ATOM   2699  OE2 GLU A 183      -5.530   7.289   8.572  1.00 93.59           O
ATOM   2700  HN  GLU A 183      -5.797   8.698   9.502  1.00 93.59           H
ATOM   2701  N   ILE A 184      -4.316  11.420  10.352  1.00 94.89           N
ATOM   2702  CA  ILE A 184      -3.933  12.815  10.491  1.00 94.89           C
ATOM   2703  C   ILE A 184      -4.312  13.306  11.889  1.00 94.89           C
ATOM   2704  O   ILE A 184      -3.574  14.076  12.502  1.00 94.89           O
ATOM   2705  HA  ILE A 184      -2.849  12.868  10.388  1.00 94.89           H
ATOM   2706  CB  ILE A 184      -4.537  13.651   9.361  1.00 94.89           C
ATOM   2707  HB  ILE A 184      -5.613  13.481   9.348  1.00 94.89           H
ATOM   2708  CG1 ILE A 184      -3.993  13.209   8.001  1.00 94.89           C
ATOM   2709 1HG1 ILE A 184      -2.928  13.434   7.940  1.00 94.89           H
ATOM   2710 2HG1 ILE A 184      -4.097  12.129   7.897  1.00 94.89           H
ATOM   2711  CG2 ILE A 184      -4.318  15.145   9.607  1.00 94.89           C
ATOM   2712 1HG2 ILE A 184      -4.792  15.432  10.546  1.00 94.89           H
ATOM   2713 2HG2 ILE A 184      -3.249  15.352   9.662  1.00 94.89           H
ATOM   2714 3HG2 ILE A 184      -4.757  15.717   8.789  1.00 94.89           H
ATOM   2715  CD1 ILE A 184      -4.734  13.909   6.860  1.00 94.89           C
ATOM   2716 1HD1 ILE A 184      -5.794  13.662   6.909  1.00 94.89           H
ATOM   2717 2HD1 ILE A 184      -4.607  14.988   6.953  1.00 94.89           H
ATOM   2718 3HD1 ILE A 184      -4.327  13.577   5.905  1.00 94.89           H
ATOM   2719  HN  ILE A 184      -5.040  11.245   9.685  1.00 94.89           H
ATOM   2720  N   LEU A 185      -5.463  12.841  12.353  1.00 94.12           N
ATOM   2721  CA  LEU A 185      -6.058  13.386  13.562  1.00 94.12           C
ATOM   2722  C   LEU A 185      -5.326  12.826  14.783  1.00 94.12           C
ATOM   2723  O   LEU A 185      -4.902  13.581  15.657  1.00 94.12           O
ATOM   2724  HA  LEU A 185      -5.913  14.466  13.538  1.00 94.12           H
ATOM   2725  CB  LEU A 185      -7.566  13.131  13.579  1.00 94.12           C
ATOM   2726 1HB  LEU A 185      -7.737  12.068  13.413  1.00 94.12           H
ATOM   2727 2HB  LEU A 185      -7.942  13.363  14.575  1.00 94.12           H
ATOM   2728  CG  LEU A 185      -8.391  13.917  12.557  1.00 94.12           C
ATOM   2729  HG  LEU A 185      -8.053  13.639  11.559  1.00 94.12           H
ATOM   2730  CD1 LEU A 185      -9.873  13.551  12.651  1.00 94.12           C
ATOM   2731 1HD1 LEU A 185      -9.998  12.486  12.456  1.00 94.12           H
ATOM   2732 2HD1 LEU A 185     -10.242  13.783  13.651  1.00 94.12           H
ATOM   2733 3HD1 LEU A 185     -10.436  14.124  11.914  1.00 94.12           H
ATOM   2734  CD2 LEU A 185      -8.161  15.422  12.709  1.00 94.12           C
ATOM   2735 1HD2 LEU A 185      -8.455  15.736  13.710  1.00 94.12           H
ATOM   2736 2HD2 LEU A 185      -7.106  15.646  12.553  1.00 94.12           H
ATOM   2737 3HD2 LEU A 185      -8.759  15.957  11.971  1.00 94.12           H
ATOM   2738  HN  LEU A 185      -5.985  12.107  11.919  1.00 94.12           H
ATOM   2739  N   TYR A 186      -5.199  11.507  14.804  1.00 93.63           N
ATOM   2740  CA  TYR A 186      -4.929  10.801  16.044  1.00 93.63           C
ATOM   2741  C   TYR A 186      -3.443  10.454  16.165  1.00 93.63           C
ATOM   2742  O   TYR A 186      -3.005   9.935  17.190  1.00 93.63           O
ATOM   2743  HA  TYR A 186      -5.210  11.453  16.871  1.00 93.63           H
ATOM   2744  CB  TYR A 186      -5.739   9.505  15.977  1.00 93.63           C
ATOM   2745 1HB  TYR A 186      -5.394   8.916  15.128  1.00 93.63           H
ATOM   2746 2HB  TYR A 186      -5.541   8.918  16.874  1.00 93.63           H
ATOM   2747  CG  TYR A 186      -7.249   9.722  15.850  1.00 93.63           C
ATOM   2748  CD1 TYR A 186      -7.887  10.631  16.669  1.00 93.63           C
ATOM   2749  HD1 TYR A 186      -7.315  11.196  17.406  1.00 93.63           H
ATOM   2750  CD2 TYR A 186      -7.972   9.007  14.917  1.00 93.63           C
ATOM   2751  HD2 TYR A 186      -7.468   8.288  14.271  1.00 93.63           H
ATOM   2752  CE1 TYR A 186      -9.307  10.835  16.549  1.00 93.63           C
ATOM   2753  HE1 TYR A 186      -9.824  11.550  17.189  1.00 93.63           H
ATOM   2754  CE2 TYR A 186      -9.392   9.210  14.798  1.00 93.63           C
ATOM   2755  HE2 TYR A 186      -9.976   8.653  14.065  1.00 93.63           H
ATOM   2756  CZ  TYR A 186      -9.990  10.114  15.619  1.00 93.63           C
ATOM   2757  OH  TYR A 186     -11.332  10.307  15.506  1.00 93.63           O
ATOM   2758  HH  TYR A 186     -11.684   9.800  14.720  1.00 93.63           H
ATOM   2759  HN  TYR A 186      -5.278  10.925  13.995  1.00 93.63           H
ATOM   2760  N   SER A 187      -2.710  10.753  15.103  1.00 93.88           N
ATOM   2761  CA  SER A 187      -1.266  10.593  15.121  1.00 93.88           C
ATOM   2762  C   SER A 187      -0.639  11.614  16.073  1.00 93.88           C
ATOM   2763  O   SER A 187      -0.780  12.820  15.877  1.00 93.88           O
ATOM   2764  HA  SER A 187      -1.093   9.579  15.479  1.00 93.88           H
ATOM   2765  CB  SER A 187      -0.677  10.746  13.717  1.00 93.88           C
ATOM   2766 1HB  SER A 187      -0.970  11.711  13.304  1.00 93.88           H
ATOM   2767 2HB  SER A 187       0.411  10.742  13.778  1.00 93.88           H
ATOM   2768  OG  SER A 187      -1.107   9.706  12.843  1.00 93.88           O
ATOM   2769  HG  SER A 187      -1.554  10.098  12.039  1.00 93.88           H
ATOM   2770  HN  SER A 187      -3.086  11.099  14.243  1.00 93.88           H
ATOM   2771  N   GLN A 188       0.042  11.092  17.083  1.00 92.69           N
ATOM   2772  CA  GLN A 188       0.821  11.934  17.975  1.00 92.69           C
ATOM   2773  C   GLN A 188       2.042  11.172  18.492  1.00 92.69           C
ATOM   2774  O   GLN A 188       2.157   9.964  18.289  1.00 92.69           O
ATOM   2775  HA  GLN A 188       1.143  12.780  17.367  1.00 92.69           H
ATOM   2776  CB  GLN A 188      -0.036  12.447  19.134  1.00 92.69           C
ATOM   2777 1HB  GLN A 188       0.532  13.169  19.720  1.00 92.69           H
ATOM   2778 2HB  GLN A 188      -0.908  12.971  18.742  1.00 92.69           H
ATOM   2779  CG  GLN A 188      -0.489  11.295  20.033  1.00 92.69           C
ATOM   2780 1HG  GLN A 188      -1.060  10.575  19.448  1.00 92.69           H
ATOM   2781 2HG  GLN A 188       0.383  10.769  20.423  1.00 92.69           H
ATOM   2782  CD  GLN A 188      -1.343  11.809  21.194  1.00 92.69           C
ATOM   2783  OE1 GLN A 188      -1.776  12.949  21.223  1.00 92.69           O
ATOM   2784  NE2 GLN A 188      -1.560  10.906  22.146  1.00 92.69           N
ATOM   2785 1HE2 GLN A 188      -1.175   9.987  22.061  1.00 92.69           H
ATOM   2786 2HE2 GLN A 188      -2.108  11.147  22.948  1.00 92.69           H
ATOM   2787  HN  GLN A 188       0.066  10.115  17.296  1.00 92.69           H
ATOM   2788  N   ILE A 189       2.925  11.909  19.151  1.00 92.46           N
ATOM   2789  CA  ILE A 189       4.088  11.303  19.776  1.00 92.46           C
ATOM   2790  C   ILE A 189       3.757  10.947  21.226  1.00 92.46           C
ATOM   2791  O   ILE A 189       3.264  11.787  21.978  1.00 92.46           O
ATOM   2792  HA  ILE A 189       4.306  10.382  19.236  1.00 92.46           H
ATOM   2793  CB  ILE A 189       5.309  12.213  19.630  1.00 92.46           C
ATOM   2794  HB  ILE A 189       5.087  13.163  20.115  1.00 92.46           H
ATOM   2795  CG1 ILE A 189       5.596  12.514  18.157  1.00 92.46           C
ATOM   2796 1HG1 ILE A 189       5.946  11.610  17.659  1.00 92.46           H
ATOM   2797 2HG1 ILE A 189       4.675  12.817  17.658  1.00 92.46           H
ATOM   2798  CG2 ILE A 189       6.526  11.617  20.340  1.00 92.46           C
ATOM   2799 1HG2 ILE A 189       6.305  11.496  21.401  1.00 92.46           H
ATOM   2800 2HG2 ILE A 189       6.760  10.645  19.905  1.00 92.46           H
ATOM   2801 3HG2 ILE A 189       7.380  12.284  20.221  1.00 92.46           H
ATOM   2802  CD1 ILE A 189       6.646  13.619  18.017  1.00 92.46           C
ATOM   2803 1HD1 ILE A 189       6.282  14.528  18.496  1.00 92.46           H
ATOM   2804 2HD1 ILE A 189       7.572  13.302  18.496  1.00 92.46           H
ATOM   2805 3HD1 ILE A 189       6.830  13.813  16.961  1.00 92.46           H
ATOM   2806  HN  ILE A 189       2.854  12.900  19.262  1.00 92.46           H
ATOM   2807  N   LYS A 190       4.040   9.701  21.576  1.00 89.24           N
ATOM   2808  CA  LYS A 190       3.909   9.263  22.955  1.00 89.24           C
ATOM   2809  C   LYS A 190       5.294   8.919  23.509  1.00 89.24           C
ATOM   2810  O   LYS A 190       6.048   8.174  22.887  1.00 89.24           O
ATOM   2811  HA  LYS A 190       3.506  10.099  23.527  1.00 89.24           H
ATOM   2812  CB  LYS A 190       2.903   8.116  23.060  1.00 89.24           C
ATOM   2813 1HB  LYS A 190       1.955   8.415  22.613  1.00 89.24           H
ATOM   2814 2HB  LYS A 190       3.264   7.257  22.495  1.00 89.24           H
ATOM   2815  CG  LYS A 190       2.679   7.714  24.520  1.00 89.24           C
ATOM   2816 1HG  LYS A 190       3.507   7.092  24.860  1.00 89.24           H
ATOM   2817 2HG  LYS A 190       2.670   8.605  25.148  1.00 89.24           H
ATOM   2818  CD  LYS A 190       1.362   6.954  24.683  1.00 89.24           C
ATOM   2819 1HD  LYS A 190       0.533   7.660  24.727  1.00 89.24           H
ATOM   2820 2HD  LYS A 190       1.194   6.318  23.814  1.00 89.24           H
ATOM   2821  CE  LYS A 190       1.377   6.098  25.952  1.00 89.24           C
ATOM   2822 1HE  LYS A 190       2.382   6.080  26.373  1.00 89.24           H
ATOM   2823 2HE  LYS A 190       0.723   6.540  26.704  1.00 89.24           H
ATOM   2824  NZ  LYS A 190       0.933   4.718  25.651  1.00 89.24           N
ATOM   2825 1HZ  LYS A 190       1.092   4.128  26.461  1.00 89.24           H
ATOM   2826 2HZ  LYS A 190      -0.055   4.723  25.425  1.00 89.24           H
ATOM   2827 3HZ  LYS A 190       1.459   4.358  24.862  1.00 89.24           H
ATOM   2828  HN  LYS A 190       4.352   8.998  20.937  1.00 89.24           H
ATOM   2829  N   GLU A 191       5.585   9.480  24.674  1.00 86.60           N
ATOM   2830  CA  GLU A 191       6.829   9.174  25.361  1.00 86.60           C
ATOM   2831  C   GLU A 191       6.608   8.060  26.387  1.00 86.60           C
ATOM   2832  O   GLU A 191       5.719   8.156  27.231  1.00 86.60           O
ATOM   2833  HA  GLU A 191       7.512   8.831  24.584  1.00 86.60           H
ATOM   2834  CB  GLU A 191       7.410  10.424  26.025  1.00 86.60           C
ATOM   2835 1HB  GLU A 191       6.627  10.946  26.575  1.00 86.60           H
ATOM   2836 2HB  GLU A 191       8.261  10.147  26.647  1.00 86.60           H
ATOM   2837  CG  GLU A 191       7.942  11.404  24.978  1.00 86.60           C
ATOM   2838 1HG  GLU A 191       8.675  10.903  24.346  1.00 86.60           H
ATOM   2839 2HG  GLU A 191       7.128  11.725  24.328  1.00 86.60           H
ATOM   2840  CD  GLU A 191       8.582  12.624  25.643  1.00 86.60           C
ATOM   2841  OE1 GLU A 191       9.049  13.503  24.887  1.00 86.60           O
ATOM   2842  OE2 GLU A 191       8.589  12.650  26.893  1.00 86.60           O
ATOM   2843  HN  GLU A 191       4.990  10.130  25.146  1.00 86.60           H
ATOM   2844  N   GLU A 192       7.433   7.029  26.280  1.00 76.69           N
ATOM   2845  CA  GLU A 192       7.307   5.876  27.155  1.00 76.69           C
ATOM   2846  C   GLU A 192       8.689   5.388  27.593  1.00 76.69           C
ATOM   2847  O   GLU A 192       9.521   5.037  26.757  1.00 76.69           O
ATOM   2848  HA  GLU A 192       6.748   6.229  28.021  1.00 76.69           H
ATOM   2849  CB  GLU A 192       6.520   4.755  26.474  1.00 76.69           C
ATOM   2850 1HB  GLU A 192       5.527   5.115  26.203  1.00 76.69           H
ATOM   2851 2HB  GLU A 192       7.086   4.372  25.624  1.00 76.69           H
ATOM   2852  CG  GLU A 192       6.317   3.572  27.423  1.00 76.69           C
ATOM   2853 1HG  GLU A 192       6.997   2.764  27.154  1.00 76.69           H
ATOM   2854 2HG  GLU A 192       6.564   3.872  28.441  1.00 76.69           H
ATOM   2855  CD  GLU A 192       4.873   3.069  27.371  1.00 76.69           C
ATOM   2856  OE1 GLU A 192       4.506   2.299  28.285  1.00 76.69           O
ATOM   2857  OE2 GLU A 192       4.168   3.465  26.418  1.00 76.69           O
ATOM   2858  HN  GLU A 192       8.176   6.974  25.613  1.00 76.69           H
ATOM   2859  N   SER A 193       8.892   5.381  28.902  1.00 72.61           N
ATOM   2860  CA  SER A 193      10.106   4.819  29.469  1.00 72.61           C
ATOM   2861  C   SER A 193      11.333   5.486  28.844  1.00 72.61           C
ATOM   2862  O   SER A 193      12.378   4.856  28.693  1.00 72.61           O
ATOM   2863  HA  SER A 193      10.054   5.036  30.535  1.00 72.61           H
ATOM   2864  CB  SER A 193      10.162   3.304  29.259  1.00 72.61           C
ATOM   2865 1HB  SER A 193      10.268   3.089  28.196  1.00 72.61           H
ATOM   2866 2HB  SER A 193      11.045   2.901  29.755  1.00 72.61           H
ATOM   2867  OG  SER A 193       8.998   2.653  29.760  1.00 72.61           O
ATOM   2868  HG  SER A 193       9.001   1.690  29.489  1.00 72.61           H
ATOM   2869  HN  SER A 193       8.245   5.749  29.570  1.00 72.61           H
ATOM   2870  N   GLY A 194      11.165   6.754  28.498  1.00 77.46           N
ATOM   2871  CA  GLY A 194      12.262   7.532  27.948  1.00 77.46           C
ATOM   2872  C   GLY A 194      12.410   7.286  26.445  1.00 77.46           C
ATOM   2873  O   GLY A 194      13.374   7.738  25.830  1.00 77.46           O
ATOM   2874 1HA  GLY A 194      12.089   8.592  28.131  1.00 77.46           H
ATOM   2875 2HA  GLY A 194      13.190   7.268  28.456  1.00 77.46           H
ATOM   2876  HN  GLY A 194      10.300   7.248  28.587  1.00 77.46           H
ATOM   2877  N   ILE A 195      11.439   6.570  25.897  1.00 85.32           N
ATOM   2878  CA  ILE A 195      11.412   6.317  24.466  1.00 85.32           C
ATOM   2879  C   ILE A 195      10.241   7.078  23.841  1.00 85.32           C
ATOM   2880  O   ILE A 195       9.096   6.916  24.260  1.00 85.32           O
ATOM   2881  HA  ILE A 195      12.340   6.707  24.048  1.00 85.32           H
ATOM   2882  CB  ILE A 195      11.387   4.813  24.188  1.00 85.32           C
ATOM   2883  HB  ILE A 195      10.474   4.401  24.619  1.00 85.32           H
ATOM   2884  CG1 ILE A 195      12.564   4.110  24.867  1.00 85.32           C
ATOM   2885 1HG1 ILE A 195      13.502   4.488  24.459  1.00 85.32           H
ATOM   2886 2HG1 ILE A 195      12.564   4.339  25.932  1.00 85.32           H
ATOM   2887  CG2 ILE A 195      11.342   4.534  22.684  1.00 85.32           C
ATOM   2888 1HG2 ILE A 195      10.445   4.983  22.258  1.00 85.32           H
ATOM   2889 2HG2 ILE A 195      12.224   4.963  22.209  1.00 85.32           H
ATOM   2890 3HG2 ILE A 195      11.324   3.457  22.515  1.00 85.32           H
ATOM   2891  CD1 ILE A 195      12.488   2.595  24.665  1.00 85.32           C
ATOM   2892 1HD1 ILE A 195      11.560   2.217  25.096  1.00 85.32           H
ATOM   2893 2HD1 ILE A 195      12.513   2.369  23.599  1.00 85.32           H
ATOM   2894 3HD1 ILE A 195      13.337   2.120  25.158  1.00 85.32           H
ATOM   2895  HN  ILE A 195      10.683   6.166  26.412  1.00 85.32           H
ATOM   2896  N   ALA A 196      10.569   7.892  22.848  1.00 91.39           N
ATOM   2897  CA  ALA A 196       9.548   8.583  22.079  1.00 91.39           C
ATOM   2898  C   ALA A 196       9.046   7.664  20.964  1.00 91.39           C
ATOM   2899  O   ALA A 196       9.838   7.144  20.180  1.00 91.39           O
ATOM   2900  HA  ALA A 196       8.721   8.808  22.752  1.00 91.39           H
ATOM   2901  CB  ALA A 196      10.117   9.897  21.540  1.00 91.39           C
ATOM   2902 1HB  ALA A 196      10.431  10.526  22.373  1.00 91.39           H
ATOM   2903 2HB  ALA A 196      10.973   9.687  20.900  1.00 91.39           H
ATOM   2904 3HB  ALA A 196       9.350  10.415  20.963  1.00 91.39           H
ATOM   2905  HN  ALA A 196      11.510   8.082  22.568  1.00 91.39           H
ATOM   2906  N   ILE A 197       7.733   7.492  20.928  1.00 90.28           N
ATOM   2907  CA  ILE A 197       7.116   6.641  19.924  1.00 90.28           C
ATOM   2908  C   ILE A 197       6.027   7.429  19.194  1.00 90.28           C
ATOM   2909  O   ILE A 197       5.164   8.036  19.827  1.00 90.28           O
ATOM   2910  HA  ILE A 197       7.889   6.373  19.204  1.00 90.28           H
ATOM   2911  CB  ILE A 197       6.616   5.342  20.557  1.00 90.28           C
ATOM   2912  HB  ILE A 197       5.894   5.595  21.334  1.00 90.28           H
ATOM   2913  CG1 ILE A 197       7.761   4.586  21.235  1.00 90.28           C
ATOM   2914 1HG1 ILE A 197       8.491   4.277  20.487  1.00 90.28           H
ATOM   2915 2HG1 ILE A 197       8.277   5.248  21.930  1.00 90.28           H
ATOM   2916  CG2 ILE A 197       5.887   4.475  19.528  1.00 90.28           C
ATOM   2917 1HG2 ILE A 197       5.032   5.023  19.133  1.00 90.28           H
ATOM   2918 2HG2 ILE A 197       6.568   4.228  18.714  1.00 90.28           H
ATOM   2919 3HG2 ILE A 197       5.542   3.558  20.005  1.00 90.28           H
ATOM   2920  CD1 ILE A 197       7.240   3.357  21.984  1.00 90.28           C
ATOM   2921 1HD1 ILE A 197       6.528   3.672  22.747  1.00 90.28           H
ATOM   2922 2HD1 ILE A 197       6.745   2.686  21.281  1.00 90.28           H
ATOM   2923 3HD1 ILE A 197       8.074   2.839  22.456  1.00 90.28           H
ATOM   2924  HN  ILE A 197       7.095   7.921  21.568  1.00 90.28           H
ATOM   2925  N   CYS A 198       6.101   7.393  17.872  1.00 92.74           N
ATOM   2926  CA  CYS A 198       5.032   7.931  17.047  1.00 92.74           C
ATOM   2927  C   CYS A 198       3.923   6.881  16.954  1.00 92.74           C
ATOM   2928  O   CYS A 198       4.112   5.825  16.353  1.00 92.74           O
ATOM   2929  HA  CYS A 198       4.673   8.830  17.548  1.00 92.74           H
ATOM   2930  CB  CYS A 198       5.539   8.350  15.666  1.00 92.74           C
ATOM   2931 1HB  CYS A 198       6.157   9.244  15.752  1.00 92.74           H
ATOM   2932 2HB  CYS A 198       6.170   7.566  15.248  1.00 92.74           H
ATOM   2933  SG  CYS A 198       4.124   8.673  14.551  1.00 92.74           S
ATOM   2934  HN  CYS A 198       6.872   7.007  17.365  1.00 92.74           H
ATOM   2935  N   THR A 199       2.790   7.209  17.558  1.00 92.01           N
ATOM   2936  CA  THR A 199       1.665   6.289  17.589  1.00 92.01           C
ATOM   2937  C   THR A 199       0.349   7.050  17.424  1.00 92.01           C
ATOM   2938  O   THR A 199       0.309   8.270  17.578  1.00 92.01           O
ATOM   2939  HA  THR A 199       1.752   5.612  16.739  1.00 92.01           H
ATOM   2940  CB  THR A 199       1.746   5.488  18.890  1.00 92.01           C
ATOM   2941  HB  THR A 199       2.768   5.163  19.085  1.00 92.01           H
ATOM   2942  OG1 THR A 199       0.792   4.444  18.714  1.00 92.01           O
ATOM   2943  HG1 THR A 199       0.896   3.760  19.436  1.00 92.01           H
ATOM   2944  CG2 THR A 199       1.221   6.273  20.094  1.00 92.01           C
ATOM   2945 1HG2 THR A 199       0.178   6.539  19.927  1.00 92.01           H
ATOM   2946 2HG2 THR A 199       1.812   7.180  20.221  1.00 92.01           H
ATOM   2947 3HG2 THR A 199       1.301   5.658  20.991  1.00 92.01           H
ATOM   2948  HN  THR A 199       2.634   8.082  18.019  1.00 92.01           H
ATOM   2949  N   MET A 200      -0.698   6.299  17.113  1.00 92.58           N
ATOM   2950  CA  MET A 200      -2.046   6.837  17.163  1.00 92.58           C
ATOM   2951  C   MET A 200      -2.667   6.633  18.547  1.00 92.58           C
ATOM   2952  O   MET A 200      -2.510   5.573  19.152  1.00 92.58           O
ATOM   2953  HA  MET A 200      -1.945   7.902  16.956  1.00 92.58           H
ATOM   2954  CB  MET A 200      -2.912   6.144  16.109  1.00 92.58           C
ATOM   2955 1HB  MET A 200      -2.869   5.064  16.250  1.00 92.58           H
ATOM   2956 2HB  MET A 200      -3.953   6.441  16.235  1.00 92.58           H
ATOM   2957  CG  MET A 200      -2.443   6.499  14.696  1.00 92.58           C
ATOM   2958 1HG  MET A 200      -2.365   7.581  14.590  1.00 92.58           H
ATOM   2959 2HG  MET A 200      -1.448   6.089  14.521  1.00 92.58           H
ATOM   2960  SD  MET A 200      -3.590   5.850  13.492  1.00 92.58           S
ATOM   2961  CE  MET A 200      -3.447   4.104  13.836  1.00 92.58           C
ATOM   2962 1HE  MET A 200      -2.415   3.787  13.682  1.00 92.58           H
ATOM   2963 2HE  MET A 200      -3.735   3.913  14.870  1.00 92.58           H
ATOM   2964 3HE  MET A 200      -4.102   3.547  13.167  1.00 92.58           H
ATOM   2965  HN  MET A 200      -0.635   5.341  16.832  1.00 92.58           H
ATOM   2966  N   VAL A 201      -3.358   7.665  19.008  1.00 93.00           N
ATOM   2967  CA  VAL A 201      -4.074   7.582  20.270  1.00 93.00           C
ATOM   2968  C   VAL A 201      -5.536   7.975  20.049  1.00 93.00           C
ATOM   2969  O   VAL A 201      -5.821   9.036  19.497  1.00 93.00           O
ATOM   2970  HA  VAL A 201      -4.036   6.545  20.603  1.00 93.00           H
ATOM   2971  CB  VAL A 201      -3.376   8.444  21.324  1.00 93.00           C
ATOM   2972  HB  VAL A 201      -3.433   9.483  20.999  1.00 93.00           H
ATOM   2973  CG1 VAL A 201      -4.084   8.336  22.677  1.00 93.00           C
ATOM   2974 1HG1 VAL A 201      -5.115   8.674  22.575  1.00 93.00           H
ATOM   2975 2HG1 VAL A 201      -4.073   7.298  23.010  1.00 93.00           H
ATOM   2976 3HG1 VAL A 201      -3.567   8.958  23.408  1.00 93.00           H
ATOM   2977  CG2 VAL A 201      -1.898   8.070  21.447  1.00 93.00           C
ATOM   2978 1HG2 VAL A 201      -1.811   7.023  21.739  1.00 93.00           H
ATOM   2979 2HG2 VAL A 201      -1.403   8.223  20.488  1.00 93.00           H
ATOM   2980 3HG2 VAL A 201      -1.426   8.698  22.203  1.00 93.00           H
ATOM   2981  HN  VAL A 201      -3.434   8.543  18.536  1.00 93.00           H
ATOM   2982  N   TYR A 202      -6.424   7.097  20.492  1.00 92.06           N
ATOM   2983  CA  TYR A 202      -7.847   7.299  20.276  1.00 92.06           C
ATOM   2984  C   TYR A 202      -8.489   8.002  21.474  1.00 92.06           C
ATOM   2985  O   TYR A 202      -8.381   7.532  22.605  1.00 92.06           O
ATOM   2986  HA  TYR A 202      -7.968   7.923  19.391  1.00 92.06           H
ATOM   2987  CB  TYR A 202      -8.454   5.901  20.134  1.00 92.06           C
ATOM   2988 1HB  TYR A 202      -8.199   5.314  21.017  1.00 92.06           H
ATOM   2989 2HB  TYR A 202      -9.540   5.989  20.113  1.00 92.06           H
ATOM   2990  CG  TYR A 202      -7.992   5.146  18.887  1.00 92.06           C
ATOM   2991  CD1 TYR A 202      -8.635   5.346  17.682  1.00 92.06           C
ATOM   2992  HD1 TYR A 202      -9.471   6.042  17.619  1.00 92.06           H
ATOM   2993  CD2 TYR A 202      -6.933   4.265  18.966  1.00 92.06           C
ATOM   2994  HD2 TYR A 202      -6.426   4.107  19.917  1.00 92.06           H
ATOM   2995  CE1 TYR A 202      -8.200   4.635  16.507  1.00 92.06           C
ATOM   2996  HE1 TYR A 202      -8.699   4.784  15.550  1.00 92.06           H
ATOM   2997  CE2 TYR A 202      -6.499   3.554  17.791  1.00 92.06           C
ATOM   2998  HE2 TYR A 202      -5.664   2.855  17.840  1.00 92.06           H
ATOM   2999  CZ  TYR A 202      -7.154   3.775  16.620  1.00 92.06           C
ATOM   3000  OH  TYR A 202      -6.743   3.103  15.511  1.00 92.06           O
ATOM   3001  HH  TYR A 202      -7.423   3.196  14.784  1.00 92.06           H
ATOM   3002  HN  TYR A 202      -6.186   6.263  20.990  1.00 92.06           H
ATOM   3003  N   PRO A 203      -9.167   9.135  21.249  1.00 81.40           N
ATOM   3004  CA  PRO A 203      -9.586   9.997  22.357  1.00 81.40           C
ATOM   3005  C   PRO A 203     -10.668   9.355  23.209  1.00 81.40           C
ATOM   3006  O   PRO A 203     -11.494   8.596  22.703  1.00 81.40           O
ATOM   3007  HA  PRO A 203      -8.752  10.167  23.038  1.00 81.40           H
ATOM   3008  CB  PRO A 203     -10.088  11.264  21.661  1.00 81.40           C
ATOM   3009 1HB  PRO A 203     -10.902  11.730  22.215  1.00 81.40           H
ATOM   3010 2HB  PRO A 203      -9.299  12.010  21.568  1.00 81.40           H
ATOM   3011  CG  PRO A 203     -10.545  10.774  20.317  1.00 81.40           C
ATOM   3012 1HG  PRO A 203     -11.567  10.399  20.361  1.00 81.40           H
ATOM   3013 2HG  PRO A 203     -10.532  11.577  19.580  1.00 81.40           H
ATOM   3014  CD  PRO A 203      -9.584   9.683  19.945  1.00 81.40           C
ATOM   3015 1HD  PRO A 203     -10.059   8.924  19.324  1.00 81.40           H
ATOM   3016 2HD  PRO A 203      -8.735  10.071  19.382  1.00 81.40           H
ATOM   3017  N   SER A 204     -10.636   9.680  24.494  1.00 69.83           N
ATOM   3018  CA  SER A 204     -11.834   9.615  25.313  1.00 69.83           C
ATOM   3019  C   SER A 204     -12.517   8.257  25.133  1.00 69.83           C
ATOM   3020  O   SER A 204     -11.868   7.273  24.784  1.00 69.83           O
ATOM   3021  HA  SER A 204     -11.489   9.737  26.339  1.00 69.83           H
ATOM   3022  CB  SER A 204     -12.803  10.746  24.963  1.00 69.83           C
ATOM   3023 1HB  SER A 204     -13.556  10.833  25.746  1.00 69.83           H
ATOM   3024 2HB  SER A 204     -12.261  11.692  24.936  1.00 69.83           H
ATOM   3025  OG  SER A 204     -13.445  10.532  23.709  1.00 69.83           O
ATOM   3026  HG  SER A 204     -14.079  11.280  23.517  1.00 69.83           H
ATOM   3027  HN  SER A 204      -9.812   9.983  24.973  1.00 69.83           H
ATOM   3028  N   ASP A 205     -13.819   8.248  25.380  1.00 66.89           N
ATOM   3029  CA  ASP A 205     -14.466   7.075  25.943  1.00 66.89           C
ATOM   3030  C   ASP A 205     -14.507   5.967  24.889  1.00 66.89           C
ATOM   3031  O   ASP A 205     -14.352   4.791  25.213  1.00 66.89           O
ATOM   3032  HA  ASP A 205     -13.864   6.804  26.810  1.00 66.89           H
ATOM   3033  CB  ASP A 205     -15.905   7.386  26.358  1.00 66.89           C
ATOM   3034 1HB  ASP A 205     -16.414   7.916  25.553  1.00 66.89           H
ATOM   3035 2HB  ASP A 205     -16.449   6.456  26.521  1.00 66.89           H
ATOM   3036  CG  ASP A 205     -15.937   8.232  27.633  1.00 66.89           C
ATOM   3037  OD1 ASP A 205     -15.176   7.886  28.563  1.00 66.89           O
ATOM   3038  OD2 ASP A 205     -16.722   9.205  27.649  1.00 66.89           O
ATOM   3039  HN  ASP A 205     -14.427   9.022  25.203  1.00 66.89           H
ATOM   3040  N   GLU A 206     -14.718   6.381  23.648  1.00 81.94           N
ATOM   3041  CA  GLU A 206     -15.031   5.439  22.587  1.00 81.94           C
ATOM   3042  C   GLU A 206     -13.787   5.158  21.742  1.00 81.94           C
ATOM   3043  O   GLU A 206     -13.894   4.862  20.553  1.00 81.94           O
ATOM   3044  HA  GLU A 206     -15.348   4.527  23.094  1.00 81.94           H
ATOM   3045  CB  GLU A 206     -16.180   5.954  21.718  1.00 81.94           C
ATOM   3046 1HB  GLU A 206     -15.939   6.949  21.343  1.00 81.94           H
ATOM   3047 2HB  GLU A 206     -16.393   5.235  20.926  1.00 81.94           H
ATOM   3048  CG  GLU A 206     -17.467   6.090  22.534  1.00 81.94           C
ATOM   3049 1HG  GLU A 206     -17.221   6.307  23.573  1.00 81.94           H
ATOM   3050 2HG  GLU A 206     -18.051   6.932  22.162  1.00 81.94           H
ATOM   3051  CD  GLU A 206     -18.302   4.810  22.458  1.00 81.94           C
ATOM   3052  OE1 GLU A 206     -18.551   4.230  23.537  1.00 81.94           O
ATOM   3053  OE2 GLU A 206     -18.673   4.441  21.323  1.00 81.94           O
ATOM   3054  HN  GLU A 206     -14.677   7.339  23.364  1.00 81.94           H
ATOM   3055  N   SER A 207     -12.635   5.262  22.389  1.00 89.31           N
ATOM   3056  CA  SER A 207     -11.372   5.030  21.710  1.00 89.31           C
ATOM   3057  C   SER A 207     -11.330   3.604  21.157  1.00 89.31           C
ATOM   3058  O   SER A 207     -10.829   3.376  20.057  1.00 89.31           O
ATOM   3059  HA  SER A 207     -11.343   5.756  20.898  1.00 89.31           H
ATOM   3060  CB  SER A 207     -10.189   5.269  22.651  1.00 89.31           C
ATOM   3061 1HB  SER A 207      -9.277   4.890  22.190  1.00 89.31           H
ATOM   3062 2HB  SER A 207     -10.051   6.341  22.795  1.00 89.31           H
ATOM   3063  OG  SER A 207     -10.377   4.641  23.916  1.00 89.31           O
ATOM   3064  HG  SER A 207     -10.639   5.322  24.600  1.00 89.31           H
ATOM   3065  HN  SER A 207     -12.558   5.499  23.357  1.00 89.31           H
ATOM   3066  N   THR A 208     -11.862   2.681  21.945  1.00 90.11           N
ATOM   3067  CA  THR A 208     -11.833   1.276  21.577  1.00 90.11           C
ATOM   3068  C   THR A 208     -12.701   1.030  20.341  1.00 90.11           C
ATOM   3069  O   THR A 208     -12.279   0.349  19.408  1.00 90.11           O
ATOM   3070  HA  THR A 208     -10.810   1.012  21.307  1.00 90.11           H
ATOM   3071  CB  THR A 208     -12.267   0.459  22.796  1.00 90.11           C
ATOM   3072  HB  THR A 208     -12.205  -0.610  22.591  1.00 90.11           H
ATOM   3073  OG1 THR A 208     -13.569   0.953  23.100  1.00 90.11           O
ATOM   3074  HG1 THR A 208     -14.051   0.305  23.689  1.00 90.11           H
ATOM   3075  CG2 THR A 208     -11.444   0.787  24.043  1.00 90.11           C
ATOM   3076 1HG2 THR A 208     -11.560   1.843  24.288  1.00 90.11           H
ATOM   3077 2HG2 THR A 208     -10.392   0.572  23.852  1.00 90.11           H
ATOM   3078 3HG2 THR A 208     -11.792   0.180  24.879  1.00 90.11           H
ATOM   3079  HN  THR A 208     -12.307   2.880  22.818  1.00 90.11           H
ATOM   3080  N   LYS A 209     -13.897   1.598  20.375  1.00 91.94           N
ATOM   3081  CA  LYS A 209     -14.820   1.465  19.261  1.00 91.94           C
ATOM   3082  C   LYS A 209     -14.217   2.130  18.022  1.00 91.94           C
ATOM   3083  O   LYS A 209     -14.348   1.617  16.912  1.00 91.94           O
ATOM   3084  HA  LYS A 209     -14.937   0.400  19.058  1.00 91.94           H
ATOM   3085  CB  LYS A 209     -16.200   2.007  19.640  1.00 91.94           C
ATOM   3086 1HB  LYS A 209     -16.096   2.998  20.083  1.00 91.94           H
ATOM   3087 2HB  LYS A 209     -16.808   2.122  18.743  1.00 91.94           H
ATOM   3088  CG  LYS A 209     -16.905   1.073  20.625  1.00 91.94           C
ATOM   3089 1HG  LYS A 209     -17.203   0.158  20.114  1.00 91.94           H
ATOM   3090 2HG  LYS A 209     -16.213   0.785  21.417  1.00 91.94           H
ATOM   3091  CD  LYS A 209     -18.135   1.747  21.235  1.00 91.94           C
ATOM   3092 1HD  LYS A 209     -17.822   2.563  21.888  1.00 91.94           H
ATOM   3093 2HD  LYS A 209     -18.743   2.188  20.445  1.00 91.94           H
ATOM   3094  CE  LYS A 209     -18.973   0.744  22.031  1.00 91.94           C
ATOM   3095 1HE  LYS A 209     -19.333  -0.044  21.369  1.00 91.94           H
ATOM   3096 2HE  LYS A 209     -18.353   0.264  22.789  1.00 91.94           H
ATOM   3097  NZ  LYS A 209     -20.120   1.421  22.675  1.00 91.94           N
ATOM   3098 1HZ  LYS A 209     -20.752   0.726  23.057  1.00 91.94           H
ATOM   3099 2HZ  LYS A 209     -19.783   2.019  23.422  1.00 91.94           H
ATOM   3100 3HZ  LYS A 209     -20.610   1.983  21.988  1.00 91.94           H
ATOM   3101  HN  LYS A 209     -14.238   2.139  21.143  1.00 91.94           H
ATOM   3102  N   LEU A 210     -13.569   3.262  18.254  1.00 93.06           N
ATOM   3103  CA  LEU A 210     -12.972   4.018  17.166  1.00 93.06           C
ATOM   3104  C   LEU A 210     -11.845   3.196  16.537  1.00 93.06           C
ATOM   3105  O   LEU A 210     -11.764   3.082  15.315  1.00 93.06           O
ATOM   3106  HA  LEU A 210     -13.745   4.176  16.415  1.00 93.06           H
ATOM   3107  CB  LEU A 210     -12.527   5.398  17.655  1.00 93.06           C
ATOM   3108 1HB  LEU A 210     -13.378   5.885  18.132  1.00 93.06           H
ATOM   3109 2HB  LEU A 210     -11.766   5.262  18.423  1.00 93.06           H
ATOM   3110  CG  LEU A 210     -11.970   6.341  16.586  1.00 93.06           C
ATOM   3111  HG  LEU A 210     -11.128   5.847  16.101  1.00 93.06           H
ATOM   3112  CD1 LEU A 210     -13.014   6.621  15.504  1.00 93.06           C
ATOM   3113 1HD1 LEU A 210     -13.304   5.684  15.028  1.00 93.06           H
ATOM   3114 2HD1 LEU A 210     -13.891   7.085  15.956  1.00 93.06           H
ATOM   3115 3HD1 LEU A 210     -12.592   7.293  14.757  1.00 93.06           H
ATOM   3116  CD2 LEU A 210     -11.437   7.629  17.216  1.00 93.06           C
ATOM   3117 1HD2 LEU A 210     -12.244   8.137  17.743  1.00 93.06           H
ATOM   3118 2HD2 LEU A 210     -10.639   7.388  17.919  1.00 93.06           H
ATOM   3119 3HD2 LEU A 210     -11.047   8.281  16.434  1.00 93.06           H
ATOM   3120  HN  LEU A 210     -13.449   3.662  19.162  1.00 93.06           H
ATOM   3121  N   LYS A 211     -11.005   2.644  17.400  1.00 93.43           N
ATOM   3122  CA  LYS A 211      -9.886   1.839  16.944  1.00 93.43           C
ATOM   3123  C   LYS A 211     -10.408   0.692  16.077  1.00 93.43           C
ATOM   3124  O   LYS A 211      -9.912   0.467  14.974  1.00 93.43           O
ATOM   3125  HA  LYS A 211      -9.253   2.477  16.327  1.00 93.43           H
ATOM   3126  CB  LYS A 211      -9.040   1.375  18.132  1.00 93.43           C
ATOM   3127 1HB  LYS A 211      -8.644   2.242  18.661  1.00 93.43           H
ATOM   3128 2HB  LYS A 211      -9.665   0.830  18.838  1.00 93.43           H
ATOM   3129  CG  LYS A 211      -7.886   0.484  17.668  1.00 93.43           C
ATOM   3130 1HG  LYS A 211      -8.281  -0.453  17.274  1.00 93.43           H
ATOM   3131 2HG  LYS A 211      -7.349   0.971  16.854  1.00 93.43           H
ATOM   3132  CD  LYS A 211      -6.922   0.192  18.820  1.00 93.43           C
ATOM   3133 1HD  LYS A 211      -6.570   1.129  19.251  1.00 93.43           H
ATOM   3134 2HD  LYS A 211      -7.446  -0.345  19.611  1.00 93.43           H
ATOM   3135  CE  LYS A 211      -5.728  -0.635  18.339  1.00 93.43           C
ATOM   3136 1HE  LYS A 211      -6.062  -1.628  18.040  1.00 93.43           H
ATOM   3137 2HE  LYS A 211      -5.286  -0.168  17.459  1.00 93.43           H
ATOM   3138  NZ  LYS A 211      -4.712  -0.749  19.410  1.00 93.43           N
ATOM   3139 1HZ  LYS A 211      -3.848  -1.108  19.019  1.00 93.43           H
ATOM   3140 2HZ  LYS A 211      -4.545   0.165  19.817  1.00 93.43           H
ATOM   3141 3HZ  LYS A 211      -5.047  -1.383  20.127  1.00 93.43           H
ATOM   3142  HN  LYS A 211     -11.080   2.740  18.393  1.00 93.43           H
ATOM   3143  N   SER A 212     -11.403  -0.004  16.608  1.00 92.62           N
ATOM   3144  CA  SER A 212     -11.922  -1.190  15.949  1.00 92.62           C
ATOM   3145  C   SER A 212     -12.551  -0.810  14.607  1.00 92.62           C
ATOM   3146  O   SER A 212     -12.422  -1.544  13.628  1.00 92.62           O
ATOM   3147  HA  SER A 212     -11.059  -1.838  15.798  1.00 92.62           H
ATOM   3148  CB  SER A 212     -12.947  -1.906  16.831  1.00 92.62           C
ATOM   3149 1HB  SER A 212     -13.176  -2.882  16.403  1.00 92.62           H
ATOM   3150 2HB  SER A 212     -12.517  -2.084  17.817  1.00 92.62           H
ATOM   3151  OG  SER A 212     -14.151  -1.155  16.968  1.00 92.62           O
ATOM   3152  HG  SER A 212     -14.797  -1.648  17.551  1.00 92.62           H
ATOM   3153  HN  SER A 212     -11.851   0.231  17.471  1.00 92.62           H
ATOM   3154  N   ALA A 213     -13.217   0.335  14.604  1.00 93.27           N
ATOM   3155  CA  ALA A 213     -13.859   0.825  13.396  1.00 93.27           C
ATOM   3156  C   ALA A 213     -12.789   1.147  12.351  1.00 93.27           C
ATOM   3157  O   ALA A 213     -12.903   0.741  11.196  1.00 93.27           O
ATOM   3158  HA  ALA A 213     -14.500   0.030  13.015  1.00 93.27           H
ATOM   3159  CB  ALA A 213     -14.727   2.038  13.736  1.00 93.27           C
ATOM   3160 1HB  ALA A 213     -15.489   1.749  14.460  1.00 93.27           H
ATOM   3161 2HB  ALA A 213     -14.103   2.825  14.160  1.00 93.27           H
ATOM   3162 3HB  ALA A 213     -15.208   2.405  12.829  1.00 93.27           H
ATOM   3163  HN  ALA A 213     -13.321   0.923  15.407  1.00 93.27           H
ATOM   3164  N   VAL A 214     -11.775   1.875  12.793  1.00 92.72           N
ATOM   3165  CA  VAL A 214     -10.720   2.314  11.895  1.00 92.72           C
ATOM   3166  C   VAL A 214     -10.009   1.091  11.314  1.00 92.72           C
ATOM   3167  O   VAL A 214      -9.676   1.065  10.130  1.00 92.72           O
ATOM   3168  HA  VAL A 214     -11.190   2.866  11.081  1.00 92.72           H
ATOM   3169  CB  VAL A 214      -9.772   3.266  12.627  1.00 92.72           C
ATOM   3170  HB  VAL A 214      -9.485   2.796  13.567  1.00 92.72           H
ATOM   3171  CG1 VAL A 214      -8.498   3.503  11.813  1.00 92.72           C
ATOM   3172 1HG1 VAL A 214      -7.987   2.554  11.654  1.00 92.72           H
ATOM   3173 2HG1 VAL A 214      -8.759   3.942  10.850  1.00 92.72           H
ATOM   3174 3HG1 VAL A 214      -7.842   4.183  12.356  1.00 92.72           H
ATOM   3175  CG2 VAL A 214     -10.468   4.589  12.955  1.00 92.72           C
ATOM   3176 1HG2 VAL A 214     -10.796   5.065  12.031  1.00 92.72           H
ATOM   3177 2HG2 VAL A 214     -11.331   4.397  13.592  1.00 92.72           H
ATOM   3178 3HG2 VAL A 214      -9.771   5.246  13.474  1.00 92.72           H
ATOM   3179  HN  VAL A 214     -11.667   2.164  13.745  1.00 92.72           H
ATOM   3180  N   LEU A 215      -9.797   0.105  12.175  1.00 93.14           N
ATOM   3181  CA  LEU A 215      -9.115  -1.111  11.766  1.00 93.14           C
ATOM   3182  C   LEU A 215      -9.966  -1.844  10.728  1.00 93.14           C
ATOM   3183  O   LEU A 215      -9.451  -2.302   9.709  1.00 93.14           O
ATOM   3184  HA  LEU A 215      -8.176  -0.817  11.298  1.00 93.14           H
ATOM   3185  CB  LEU A 215      -8.765  -1.964  12.987  1.00 93.14           C
ATOM   3186 1HB  LEU A 215      -9.605  -1.933  13.681  1.00 93.14           H
ATOM   3187 2HB  LEU A 215      -8.658  -3.000  12.663  1.00 93.14           H
ATOM   3188  CG  LEU A 215      -7.498  -1.563  13.745  1.00 93.14           C
ATOM   3189  HG  LEU A 215      -7.494  -0.478  13.854  1.00 93.14           H
ATOM   3190  CD1 LEU A 215      -7.489  -2.158  15.154  1.00 93.14           C
ATOM   3191 1HD1 LEU A 215      -8.357  -1.797  15.706  1.00 93.14           H
ATOM   3192 2HD1 LEU A 215      -7.528  -3.246  15.089  1.00 93.14           H
ATOM   3193 3HD1 LEU A 215      -6.578  -1.857  15.670  1.00 93.14           H
ATOM   3194  CD2 LEU A 215      -6.243  -1.942  12.955  1.00 93.14           C
ATOM   3195 1HD2 LEU A 215      -6.227  -3.020  12.794  1.00 93.14           H
ATOM   3196 2HD2 LEU A 215      -6.251  -1.430  11.992  1.00 93.14           H
ATOM   3197 3HD2 LEU A 215      -5.357  -1.645  13.516  1.00 93.14           H
ATOM   3198  HN  LEU A 215     -10.082   0.129  13.133  1.00 93.14           H
ATOM   3199  N   THR A 216     -11.255  -1.931  11.021  1.00 93.60           N
ATOM   3200  CA  THR A 216     -12.177  -2.633  10.143  1.00 93.60           C
ATOM   3201  C   THR A 216     -12.159  -2.012   8.745  1.00 93.60           C
ATOM   3202  O   THR A 216     -12.131  -2.727   7.745  1.00 93.60           O
ATOM   3203  HA  THR A 216     -11.836  -3.663  10.040  1.00 93.60           H
ATOM   3204  CB  THR A 216     -13.560  -2.615  10.798  1.00 93.60           C
ATOM   3205  HB  THR A 216     -13.932  -1.595  10.895  1.00 93.60           H
ATOM   3206  OG1 THR A 216     -13.373  -3.320  12.023  1.00 93.60           O
ATOM   3207  HG1 THR A 216     -13.308  -2.673  12.783  1.00 93.60           H
ATOM   3208  CG2 THR A 216     -14.580  -3.460  10.034  1.00 93.60           C
ATOM   3209 1HG2 THR A 216     -14.240  -4.495   9.996  1.00 93.60           H
ATOM   3210 2HG2 THR A 216     -14.684  -3.075   9.019  1.00 93.60           H
ATOM   3211 3HG2 THR A 216     -15.544  -3.413  10.541  1.00 93.60           H
ATOM   3212  HN  THR A 216     -11.671  -1.534  11.839  1.00 93.60           H
ATOM   3213  N   LEU A 217     -12.176  -0.687   8.721  1.00 91.49           N
ATOM   3214  CA  LEU A 217     -12.196   0.038   7.461  1.00 91.49           C
ATOM   3215  C   LEU A 217     -10.954  -0.328   6.647  1.00 91.49           C
ATOM   3216  O   LEU A 217     -11.035  -0.516   5.434  1.00 91.49           O
ATOM   3217  HA  LEU A 217     -13.078  -0.288   6.911  1.00 91.49           H
ATOM   3218  CB  LEU A 217     -12.348   1.540   7.710  1.00 91.49           C
ATOM   3219 1HB  LEU A 217     -13.203   1.695   8.368  1.00 91.49           H
ATOM   3220 2HB  LEU A 217     -11.465   1.890   8.246  1.00 91.49           H
ATOM   3221  CG  LEU A 217     -12.533   2.411   6.466  1.00 91.49           C
ATOM   3222  HG  LEU A 217     -11.737   2.172   5.760  1.00 91.49           H
ATOM   3223  CD1 LEU A 217     -13.861   2.099   5.772  1.00 91.49           C
ATOM   3224 1HD1 LEU A 217     -13.877   1.052   5.471  1.00 91.49           H
ATOM   3225 2HD1 LEU A 217     -14.684   2.293   6.460  1.00 91.49           H
ATOM   3226 3HD1 LEU A 217     -13.967   2.732   4.891  1.00 91.49           H
ATOM   3227  CD2 LEU A 217     -12.401   3.895   6.811  1.00 91.49           C
ATOM   3228 1HD2 LEU A 217     -13.160   4.167   7.544  1.00 91.49           H
ATOM   3229 2HD2 LEU A 217     -11.411   4.085   7.226  1.00 91.49           H
ATOM   3230 3HD2 LEU A 217     -12.537   4.492   5.909  1.00 91.49           H
ATOM   3231  HN  LEU A 217     -12.176  -0.112   9.539  1.00 91.49           H
ATOM   3232  N   LYS A 218      -9.832  -0.419   7.347  1.00 90.11           N
ATOM   3233  CA  LYS A 218      -8.567  -0.717   6.697  1.00 90.11           C
ATOM   3234  C   LYS A 218      -8.641  -2.107   6.062  1.00 90.11           C
ATOM   3235  O   LYS A 218      -8.193  -2.302   4.933  1.00 90.11           O
ATOM   3236  HA  LYS A 218      -8.425   0.017   5.905  1.00 90.11           H
ATOM   3237  CB  LYS A 218      -7.407  -0.552   7.682  1.00 90.11           C
ATOM   3238 1HB  LYS A 218      -7.653  -1.039   8.625  1.00 90.11           H
ATOM   3239 2HB  LYS A 218      -6.519  -1.047   7.289  1.00 90.11           H
ATOM   3240  CG  LYS A 218      -7.105   0.928   7.929  1.00 90.11           C
ATOM   3241 1HG  LYS A 218      -6.624   1.356   7.050  1.00 90.11           H
ATOM   3242 2HG  LYS A 218      -8.037   1.472   8.080  1.00 90.11           H
ATOM   3243  CD  LYS A 218      -6.201   1.106   9.150  1.00 90.11           C
ATOM   3244 1HD  LYS A 218      -6.684   0.680  10.030  1.00 90.11           H
ATOM   3245 2HD  LYS A 218      -5.270   0.558   9.001  1.00 90.11           H
ATOM   3246  CE  LYS A 218      -5.895   2.585   9.395  1.00 90.11           C
ATOM   3247 1HE  LYS A 218      -5.287   2.976   8.578  1.00 90.11           H
ATOM   3248 2HE  LYS A 218      -6.822   3.157   9.405  1.00 90.11           H
ATOM   3249  NZ  LYS A 218      -5.182   2.761  10.680  1.00 90.11           N
ATOM   3250 1HZ  LYS A 218      -4.962   3.742  10.812  1.00 90.11           H
ATOM   3251 2HZ  LYS A 218      -5.772   2.441  11.440  1.00 90.11           H
ATOM   3252 3HZ  LYS A 218      -4.324   2.221  10.667  1.00 90.11           H
ATOM   3253  HN  LYS A 218      -9.779  -0.292   8.337  1.00 90.11           H
ATOM   3254  N   VAL A 219      -9.210  -3.038   6.815  1.00 91.10           N
ATOM   3255  CA  VAL A 219      -9.262  -4.423   6.380  1.00 91.10           C
ATOM   3256  C   VAL A 219     -10.147  -4.530   5.136  1.00 91.10           C
ATOM   3257  O   VAL A 219      -9.779  -5.185   4.163  1.00 91.10           O
ATOM   3258  HA  VAL A 219      -8.248  -4.724   6.116  1.00 91.10           H
ATOM   3259  CB  VAL A 219      -9.737  -5.315   7.529  1.00 91.10           C
ATOM   3260  HB  VAL A 219     -10.645  -4.874   7.942  1.00 91.10           H
ATOM   3261  CG1 VAL A 219     -10.081  -6.718   7.028  1.00 91.10           C
ATOM   3262 1HG1 VAL A 219     -10.876  -6.654   6.285  1.00 91.10           H
ATOM   3263 2HG1 VAL A 219      -9.198  -7.170   6.578  1.00 91.10           H
ATOM   3264 3HG1 VAL A 219     -10.416  -7.331   7.865  1.00 91.10           H
ATOM   3265  CG2 VAL A 219      -8.693  -5.372   8.646  1.00 91.10           C
ATOM   3266 1HG2 VAL A 219      -7.761  -5.777   8.252  1.00 91.10           H
ATOM   3267 2HG2 VAL A 219      -8.518  -4.368   9.032  1.00 91.10           H
ATOM   3268 3HG2 VAL A 219      -9.056  -6.012   9.450  1.00 91.10           H
ATOM   3269  HN  VAL A 219      -9.628  -2.858   7.705  1.00 91.10           H
ATOM   3270  N   ILE A 220     -11.296  -3.875   5.209  1.00 90.24           N
ATOM   3271  CA  ILE A 220     -12.295  -3.998   4.161  1.00 90.24           C
ATOM   3272  C   ILE A 220     -11.752  -3.382   2.870  1.00 90.24           C
ATOM   3273  O   ILE A 220     -11.690  -4.049   1.838  1.00 90.24           O
ATOM   3274  HA  ILE A 220     -12.462  -5.062   3.992  1.00 90.24           H
ATOM   3275  CB  ILE A 220     -13.626  -3.397   4.616  1.00 90.24           C
ATOM   3276  HB  ILE A 220     -13.430  -2.407   5.030  1.00 90.24           H
ATOM   3277  CG1 ILE A 220     -14.254  -4.236   5.730  1.00 90.24           C
ATOM   3278 1HG1 ILE A 220     -14.520  -5.220   5.344  1.00 90.24           H
ATOM   3279 2HG1 ILE A 220     -13.527  -4.392   6.527  1.00 90.24           H
ATOM   3280  CG2 ILE A 220     -14.578  -3.211   3.432  1.00 90.24           C
ATOM   3281 1HG2 ILE A 220     -14.123  -2.541   2.702  1.00 90.24           H
ATOM   3282 2HG2 ILE A 220     -14.771  -4.178   2.967  1.00 90.24           H
ATOM   3283 3HG2 ILE A 220     -15.516  -2.782   3.784  1.00 90.24           H
ATOM   3284  CD1 ILE A 220     -15.500  -3.552   6.296  1.00 90.24           C
ATOM   3285 1HD1 ILE A 220     -15.227  -2.579   6.704  1.00 90.24           H
ATOM   3286 2HD1 ILE A 220     -16.235  -3.420   5.502  1.00 90.24           H
ATOM   3287 3HD1 ILE A 220     -15.927  -4.170   7.086  1.00 90.24           H
ATOM   3288  HN  ILE A 220     -11.549  -3.270   5.964  1.00 90.24           H
ATOM   3289  N   LEU A 221     -11.372  -2.117   2.969  1.00 86.43           N
ATOM   3290  CA  LEU A 221     -11.066  -1.332   1.785  1.00 86.43           C
ATOM   3291  C   LEU A 221      -9.618  -1.591   1.367  1.00 86.43           C
ATOM   3292  O   LEU A 221      -9.264  -1.419   0.202  1.00 86.43           O
ATOM   3293  HA  LEU A 221     -11.723  -1.676   0.987  1.00 86.43           H
ATOM   3294  CB  LEU A 221     -11.382   0.146   2.026  1.00 86.43           C
ATOM   3295 1HB  LEU A 221     -10.821   0.479   2.900  1.00 86.43           H
ATOM   3296 2HB  LEU A 221     -11.014   0.718   1.174  1.00 86.43           H
ATOM   3297  CG  LEU A 221     -12.857   0.491   2.238  1.00 86.43           C
ATOM   3298  HG  LEU A 221     -13.201  -0.020   3.138  1.00 86.43           H
ATOM   3299  CD1 LEU A 221     -13.041   1.991   2.473  1.00 86.43           C
ATOM   3300 1HD1 LEU A 221     -12.480   2.292   3.359  1.00 86.43           H
ATOM   3301 2HD1 LEU A 221     -12.674   2.542   1.607  1.00 86.43           H
ATOM   3302 3HD1 LEU A 221     -14.098   2.209   2.621  1.00 86.43           H
ATOM   3303  CD2 LEU A 221     -13.712  -0.016   1.075  1.00 86.43           C
ATOM   3304 1HD2 LEU A 221     -13.375   0.446   0.148  1.00 86.43           H
ATOM   3305 2HD2 LEU A 221     -13.614  -1.099   0.998  1.00 86.43           H
ATOM   3306 3HD2 LEU A 221     -14.756   0.242   1.252  1.00 86.43           H
ATOM   3307  HN  LEU A 221     -11.273  -1.629   3.837  1.00 86.43           H
ATOM   3308  N   GLY A 222      -8.818  -2.001   2.341  1.00 80.74           N
ATOM   3309  CA  GLY A 222      -7.391  -2.159   2.121  1.00 80.74           C
ATOM   3310  C   GLY A 222      -7.091  -3.463   1.378  1.00 80.74           C
ATOM   3311  O   GLY A 222      -6.075  -3.572   0.694  1.00 80.74           O
ATOM   3312 1HA  GLY A 222      -7.012  -1.314   1.547  1.00 80.74           H
ATOM   3313 2HA  GLY A 222      -6.869  -2.154   3.078  1.00 80.74           H
ATOM   3314  HN  GLY A 222      -9.131  -2.223   3.265  1.00 80.74           H
ATOM   3315  N   PHE A 223      -7.995  -4.419   1.538  1.00 80.90           N
ATOM   3316  CA  PHE A 223      -7.734  -5.777   1.094  1.00 80.90           C
ATOM   3317  C   PHE A 223      -8.974  -6.387   0.436  1.00 80.90           C
ATOM   3318  O   PHE A 223      -8.967  -6.677  -0.759  1.00 80.90           O
ATOM   3319  HA  PHE A 223      -6.925  -5.729   0.365  1.00 80.90           H
ATOM   3320  CB  PHE A 223      -7.377  -6.593   2.337  1.00 80.90           C
ATOM   3321 1HB  PHE A 223      -6.543  -6.112   2.848  1.00 80.90           H
ATOM   3322 2HB  PHE A 223      -8.223  -6.579   3.024  1.00 80.90           H
ATOM   3323  CG  PHE A 223      -7.004  -8.048   2.041  1.00 80.90           C
ATOM   3324  CD1 PHE A 223      -7.828  -9.055   2.437  1.00 80.90           C
ATOM   3325  HD1 PHE A 223      -8.754  -8.826   2.964  1.00 80.90           H
ATOM   3326  CD2 PHE A 223      -5.849  -8.333   1.383  1.00 80.90           C
ATOM   3327  HD2 PHE A 223      -5.188  -7.526   1.067  1.00 80.90           H
ATOM   3328  CE1 PHE A 223      -7.482 -10.404   2.162  1.00 80.90           C
ATOM   3329  HE1 PHE A 223      -8.143 -11.211   2.479  1.00 80.90           H
ATOM   3330  CE2 PHE A 223      -5.503  -9.683   1.109  1.00 80.90           C
ATOM   3331  HE2 PHE A 223      -4.577  -9.911   0.581  1.00 80.90           H
ATOM   3332  CZ  PHE A 223      -6.327 -10.690   1.504  1.00 80.90           C
ATOM   3333  HZ  PHE A 223      -6.061 -11.726   1.293  1.00 80.90           H
ATOM   3334  HN  PHE A 223      -8.890  -4.277   1.961  1.00 80.90           H
ATOM   3335  N   PHE A 224     -10.007  -6.563   1.246  1.00 86.35           N
ATOM   3336  CA  PHE A 224     -11.112  -7.429   0.871  1.00 86.35           C
ATOM   3337  C   PHE A 224     -11.748  -6.969  -0.442  1.00 86.35           C
ATOM   3338  O   PHE A 224     -11.834  -7.739  -1.397  1.00 86.35           O
ATOM   3339  HA  PHE A 224     -10.708  -8.433   0.745  1.00 86.35           H
ATOM   3340  CB  PHE A 224     -12.153  -7.335   1.989  1.00 86.35           C
ATOM   3341 1HB  PHE A 224     -12.085  -6.351   2.453  1.00 86.35           H
ATOM   3342 2HB  PHE A 224     -13.149  -7.413   1.552  1.00 86.35           H
ATOM   3343  CG  PHE A 224     -12.002  -8.405   3.072  1.00 86.35           C
ATOM   3344  CD1 PHE A 224     -12.571  -9.628   2.903  1.00 86.35           C
ATOM   3345  HD1 PHE A 224     -13.135  -9.847   1.996  1.00 86.35           H
ATOM   3346  CD2 PHE A 224     -11.298  -8.133   4.203  1.00 86.35           C
ATOM   3347  HD2 PHE A 224     -10.842  -7.152   4.339  1.00 86.35           H
ATOM   3348  CE1 PHE A 224     -12.431 -10.622   3.908  1.00 86.35           C
ATOM   3349  HE1 PHE A 224     -12.888 -11.602   3.773  1.00 86.35           H
ATOM   3350  CE2 PHE A 224     -11.158  -9.126   5.209  1.00 86.35           C
ATOM   3351  HE2 PHE A 224     -10.594  -8.908   6.115  1.00 86.35           H
ATOM   3352  CZ  PHE A 224     -11.727 -10.349   5.040  1.00 86.35           C
ATOM   3353  HZ  PHE A 224     -11.619 -11.112   5.811  1.00 86.35           H
ATOM   3354  HN  PHE A 224     -10.097  -6.128   2.142  1.00 86.35           H
ATOM   3355  N   LEU A 225     -12.179  -5.716  -0.447  1.00 84.66           N
ATOM   3356  CA  LEU A 225     -12.871  -5.167  -1.601  1.00 84.66           C
ATOM   3357  C   LEU A 225     -11.983  -5.309  -2.838  1.00 84.66           C
ATOM   3358  O   LEU A 225     -12.397  -5.890  -3.840  1.00 84.66           O
ATOM   3359  HA  LEU A 225     -13.773  -5.759  -1.753  1.00 84.66           H
ATOM   3360  CB  LEU A 225     -13.315  -3.729  -1.325  1.00 84.66           C
ATOM   3361 1HB  LEU A 225     -14.080  -3.748  -0.549  1.00 84.66           H
ATOM   3362 2HB  LEU A 225     -12.465  -3.178  -0.921  1.00 84.66           H
ATOM   3363  CG  LEU A 225     -13.864  -2.955  -2.524  1.00 84.66           C
ATOM   3364  HG  LEU A 225     -13.182  -3.095  -3.363  1.00 84.66           H
ATOM   3365  CD1 LEU A 225     -15.226  -3.503  -2.954  1.00 84.66           C
ATOM   3366 1HD1 LEU A 225     -15.124  -4.552  -3.231  1.00 84.66           H
ATOM   3367 2HD1 LEU A 225     -15.931  -3.413  -2.127  1.00 84.66           H
ATOM   3368 3HD1 LEU A 225     -15.594  -2.935  -3.808  1.00 84.66           H
ATOM   3369  CD2 LEU A 225     -13.917  -1.454  -2.231  1.00 84.66           C
ATOM   3370 1HD2 LEU A 225     -14.565  -1.274  -1.373  1.00 84.66           H
ATOM   3371 2HD2 LEU A 225     -12.913  -1.091  -2.011  1.00 84.66           H
ATOM   3372 3HD2 LEU A 225     -14.312  -0.928  -3.100  1.00 84.66           H
ATOM   3373  HN  LEU A 225     -12.061  -5.081   0.317  1.00 84.66           H
ATOM   3374  N   PRO A 226     -10.750  -4.785  -2.792  1.00 78.73           N
ATOM   3375  CA  PRO A 226      -9.837  -4.902  -3.932  1.00 78.73           C
ATOM   3376  C   PRO A 226      -9.674  -6.341  -4.395  1.00 78.73           C
ATOM   3377  O   PRO A 226      -9.712  -6.620  -5.592  1.00 78.73           O
ATOM   3378  HA  PRO A 226     -10.243  -4.371  -4.793  1.00 78.73           H
ATOM   3379  CB  PRO A 226      -8.523  -4.323  -3.405  1.00 78.73           C
ATOM   3380 1HB  PRO A 226      -7.884  -5.098  -2.982  1.00 78.73           H
ATOM   3381 2HB  PRO A 226      -7.952  -3.838  -4.196  1.00 78.73           H
ATOM   3382  CG  PRO A 226      -8.977  -3.326  -2.345  1.00 78.73           C
ATOM   3383 1HG  PRO A 226      -8.178  -3.092  -1.641  1.00 78.73           H
ATOM   3384 2HG  PRO A 226      -9.285  -2.378  -2.786  1.00 78.73           H
ATOM   3385  CD  PRO A 226     -10.135  -4.047  -1.674  1.00 78.73           C
ATOM   3386 1HD  PRO A 226      -9.792  -4.722  -0.890  1.00 78.73           H
ATOM   3387 2HD  PRO A 226     -10.831  -3.350  -1.208  1.00 78.73           H
ATOM   3388  N   PHE A 227      -9.495  -7.225  -3.424  1.00 83.60           N
ATOM   3389  CA  PHE A 227      -9.258  -8.627  -3.723  1.00 83.60           C
ATOM   3390  C   PHE A 227     -10.420  -9.222  -4.519  1.00 83.60           C
ATOM   3391  O   PHE A 227     -10.206  -9.936  -5.497  1.00 83.60           O
ATOM   3392  HA  PHE A 227      -8.346  -8.681  -4.318  1.00 83.60           H
ATOM   3393  CB  PHE A 227      -9.146  -9.357  -2.383  1.00 83.60           C
ATOM   3394 1HB  PHE A 227      -8.313  -8.936  -1.820  1.00 83.60           H
ATOM   3395 2HB  PHE A 227     -10.049  -9.170  -1.802  1.00 83.60           H
ATOM   3396  CG  PHE A 227      -8.944 -10.868  -2.512  1.00 83.60           C
ATOM   3397  CD1 PHE A 227      -9.989 -11.714  -2.307  1.00 83.60           C
ATOM   3398  HD1 PHE A 227     -10.970 -11.315  -2.051  1.00 83.60           H
ATOM   3399  CD2 PHE A 227      -7.719 -11.365  -2.832  1.00 83.60           C
ATOM   3400  HD2 PHE A 227      -6.881 -10.687  -2.996  1.00 83.60           H
ATOM   3401  CE1 PHE A 227      -9.801 -13.116  -2.428  1.00 83.60           C
ATOM   3402  HE1 PHE A 227     -10.639 -13.794  -2.263  1.00 83.60           H
ATOM   3403  CE2 PHE A 227      -7.531 -12.768  -2.953  1.00 83.60           C
ATOM   3404  HE2 PHE A 227      -6.550 -13.166  -3.209  1.00 83.60           H
ATOM   3405  CZ  PHE A 227      -8.576 -13.613  -2.748  1.00 83.60           C
ATOM   3406  HZ  PHE A 227      -8.432 -14.690  -2.840  1.00 83.60           H
ATOM   3407  HN  PHE A 227      -9.510  -6.997  -2.450  1.00 83.60           H
ATOM   3408  N   VAL A 228     -11.626  -8.907  -4.069  1.00 86.26           N
ATOM   3409  CA  VAL A 228     -12.823  -9.419  -4.715  1.00 86.26           C
ATOM   3410  C   VAL A 228     -12.843  -8.966  -6.176  1.00 86.26           C
ATOM   3411  O   VAL A 228     -13.094  -9.767  -7.075  1.00 86.26           O
ATOM   3412  HA  VAL A 228     -12.772 -10.508  -4.686  1.00 86.26           H
ATOM   3413  CB  VAL A 228     -14.065  -8.983  -3.936  1.00 86.26           C
ATOM   3414  HB  VAL A 228     -14.000  -7.906  -3.776  1.00 86.26           H
ATOM   3415  CG1 VAL A 228     -15.340  -9.262  -4.736  1.00 86.26           C
ATOM   3416 1HG1 VAL A 228     -15.306  -8.712  -5.677  1.00 86.26           H
ATOM   3417 2HG1 VAL A 228     -15.413 -10.330  -4.941  1.00 86.26           H
ATOM   3418 3HG1 VAL A 228     -16.208  -8.942  -4.159  1.00 86.26           H
ATOM   3419  CG2 VAL A 228     -14.119  -9.659  -2.565  1.00 86.26           C
ATOM   3420 1HG2 VAL A 228     -14.150 -10.741  -2.695  1.00 86.26           H
ATOM   3421 2HG2 VAL A 228     -13.233  -9.388  -1.991  1.00 86.26           H
ATOM   3422 3HG2 VAL A 228     -15.012  -9.331  -2.033  1.00 86.26           H
ATOM   3423  HN  VAL A 228     -11.792  -8.314  -3.281  1.00 86.26           H
ATOM   3424  N   VAL A 229     -12.576  -7.682  -6.368  1.00 81.18           N
ATOM   3425  CA  VAL A 229     -12.691  -7.083  -7.686  1.00 81.18           C
ATOM   3426  C   VAL A 229     -11.639  -7.695  -8.613  1.00 81.18           C
ATOM   3427  O   VAL A 229     -11.932  -8.018  -9.763  1.00 81.18           O
ATOM   3428  HA  VAL A 229     -13.681  -7.324  -8.072  1.00 81.18           H
ATOM   3429  CB  VAL A 229     -12.581  -5.561  -7.580  1.00 81.18           C
ATOM   3430  HB  VAL A 229     -11.609  -5.324  -7.147  1.00 81.18           H
ATOM   3431  CG1 VAL A 229     -12.651  -4.908  -8.963  1.00 81.18           C
ATOM   3432 1HG1 VAL A 229     -11.830  -5.276  -9.579  1.00 81.18           H
ATOM   3433 2HG1 VAL A 229     -13.601  -5.158  -9.435  1.00 81.18           H
ATOM   3434 3HG1 VAL A 229     -12.570  -3.826  -8.858  1.00 81.18           H
ATOM   3435  CG2 VAL A 229     -13.659  -4.996  -6.653  1.00 81.18           C
ATOM   3436 1HG2 VAL A 229     -14.644  -5.249  -7.045  1.00 81.18           H
ATOM   3437 2HG2 VAL A 229     -13.543  -5.425  -5.657  1.00 81.18           H
ATOM   3438 3HG2 VAL A 229     -13.558  -3.913  -6.595  1.00 81.18           H
ATOM   3439  HN  VAL A 229     -12.286  -7.057  -5.643  1.00 81.18           H
ATOM   3440  N   MET A 230     -10.435  -7.836  -8.078  1.00 81.72           N
ATOM   3441  CA  MET A 230      -9.336  -8.399  -8.845  1.00 81.72           C
ATOM   3442  C   MET A 230      -9.640  -9.840  -9.260  1.00 81.72           C
ATOM   3443  O   MET A 230      -9.443 -10.211 -10.417  1.00 81.72           O
ATOM   3444  HA  MET A 230      -9.244  -7.770  -9.730  1.00 81.72           H
ATOM   3445  CB  MET A 230      -8.058  -8.368  -8.004  1.00 81.72           C
ATOM   3446 1HB  MET A 230      -8.299  -8.576  -6.962  1.00 81.72           H
ATOM   3447 2HB  MET A 230      -7.381  -9.154  -8.338  1.00 81.72           H
ATOM   3448  CG  MET A 230      -7.364  -7.009  -8.111  1.00 81.72           C
ATOM   3449 1HG  MET A 230      -7.149  -6.783  -9.156  1.00 81.72           H
ATOM   3450 2HG  MET A 230      -8.025  -6.224  -7.744  1.00 81.72           H
ATOM   3451  SD  MET A 230      -5.849  -7.021  -7.167  1.00 81.72           S
ATOM   3452  CE  MET A 230      -6.501  -6.723  -5.532  1.00 81.72           C
ATOM   3453 1HE  MET A 230      -7.024  -5.767  -5.518  1.00 81.72           H
ATOM   3454 2HE  MET A 230      -7.195  -7.521  -5.267  1.00 81.72           H
ATOM   3455 3HE  MET A 230      -5.682  -6.700  -4.813  1.00 81.72           H
ATOM   3456  HN  MET A 230     -10.205  -7.573  -7.141  1.00 81.72           H
ATOM   3457  N   ALA A 231     -10.114 -10.613  -8.295  1.00 82.64           N
ATOM   3458  CA  ALA A 231     -10.404 -12.016  -8.534  1.00 82.64           C
ATOM   3459  C   ALA A 231     -11.413 -12.136  -9.678  1.00 82.64           C
ATOM   3460  O   ALA A 231     -11.250 -12.968 -10.569  1.00 82.64           O
ATOM   3461  HA  ALA A 231      -9.474 -12.502  -8.829  1.00 82.64           H
ATOM   3462  CB  ALA A 231     -10.910 -12.661  -7.242  1.00 82.64           C
ATOM   3463 1HB  ALA A 231     -10.145 -12.575  -6.470  1.00 82.64           H
ATOM   3464 2HB  ALA A 231     -11.817 -12.154  -6.913  1.00 82.64           H
ATOM   3465 3HB  ALA A 231     -11.127 -13.714  -7.422  1.00 82.64           H
ATOM   3466  HN  ALA A 231     -10.300 -10.296  -7.365  1.00 82.64           H
ATOM   3467  N   CYS A 232     -12.433 -11.293  -9.616  1.00 82.34           N
ATOM   3468  CA  CYS A 232     -13.475 -11.304 -10.628  1.00 82.34           C
ATOM   3469  C   CYS A 232     -12.846 -10.924 -11.970  1.00 82.34           C
ATOM   3470  O   CYS A 232     -13.051 -11.608 -12.972  1.00 82.34           O
ATOM   3471  HA  CYS A 232     -13.871 -12.319 -10.660  1.00 82.34           H
ATOM   3472  CB  CYS A 232     -14.633 -10.374 -10.258  1.00 82.34           C
ATOM   3473 1HB  CYS A 232     -14.248  -9.391  -9.987  1.00 82.34           H
ATOM   3474 2HB  CYS A 232     -15.287 -10.234 -11.119  1.00 82.34           H
ATOM   3475  SG  CYS A 232     -15.581 -11.081  -8.862  1.00 82.34           S
ATOM   3476  HG  CYS A 232     -14.765 -10.647  -7.906  1.00 82.34           H
ATOM   3477  HN  CYS A 232     -12.553 -10.613  -8.893  1.00 82.34           H
ATOM   3478  N   CYS A 233     -12.092  -9.835 -11.947  1.00 76.62           N
ATOM   3479  CA  CYS A 233     -11.559  -9.268 -13.174  1.00 76.62           C
ATOM   3480  C   CYS A 233     -10.738 -10.346 -13.885  1.00 76.62           C
ATOM   3481  O   CYS A 233     -10.947 -10.611 -15.068  1.00 76.62           O
ATOM   3482  HA  CYS A 233     -12.415  -8.971 -13.780  1.00 76.62           H
ATOM   3483  CB  CYS A 233     -10.733  -8.008 -12.903  1.00 76.62           C
ATOM   3484 1HB  CYS A 233      -9.997  -8.207 -12.124  1.00 76.62           H
ATOM   3485 2HB  CYS A 233     -10.181  -7.726 -13.799  1.00 76.62           H
ATOM   3486  SG  CYS A 233     -11.832  -6.638 -12.390  1.00 76.62           S
ATOM   3487  HG  CYS A 233     -12.051  -7.089 -11.158  1.00 76.62           H
ATOM   3488  HN  CYS A 233     -11.845  -9.343 -11.112  1.00 76.62           H
ATOM   3489  N   TYR A 234      -9.822 -10.939 -13.133  1.00 79.17           N
ATOM   3490  CA  TYR A 234      -8.857 -11.857 -13.714  1.00 79.17           C
ATOM   3491  C   TYR A 234      -9.526 -13.175 -14.112  1.00 79.17           C
ATOM   3492  O   TYR A 234      -9.101 -13.828 -15.064  1.00 79.17           O
ATOM   3493  HA  TYR A 234      -8.439 -11.387 -14.604  1.00 79.17           H
ATOM   3494  CB  TYR A 234      -7.825 -12.133 -12.619  1.00 79.17           C
ATOM   3495 1HB  TYR A 234      -8.341 -12.225 -11.663  1.00 79.17           H
ATOM   3496 2HB  TYR A 234      -7.348 -13.093 -12.817  1.00 79.17           H
ATOM   3497  CG  TYR A 234      -6.744 -11.057 -12.497  1.00 79.17           C
ATOM   3498  CD1 TYR A 234      -5.967 -10.733 -13.591  1.00 79.17           C
ATOM   3499  HD1 TYR A 234      -6.124 -11.243 -14.541  1.00 79.17           H
ATOM   3500  CD2 TYR A 234      -6.546 -10.411 -11.294  1.00 79.17           C
ATOM   3501  HD2 TYR A 234      -7.160 -10.668 -10.430  1.00 79.17           H
ATOM   3502  CE1 TYR A 234      -4.950  -9.720 -13.476  1.00 79.17           C
ATOM   3503  HE1 TYR A 234      -4.329  -9.455 -14.332  1.00 79.17           H
ATOM   3504  CE2 TYR A 234      -5.529  -9.399 -11.179  1.00 79.17           C
ATOM   3505  HE2 TYR A 234      -5.361  -8.881 -10.235  1.00 79.17           H
ATOM   3506  CZ  TYR A 234      -4.781  -9.103 -12.276  1.00 79.17           C
ATOM   3507  OH  TYR A 234      -3.820  -8.147 -12.168  1.00 79.17           O
ATOM   3508  HH  TYR A 234      -3.860  -7.723 -11.263  1.00 79.17           H
ATOM   3509  HN  TYR A 234      -9.732 -10.800 -12.147  1.00 79.17           H
ATOM   3510  N   THR A 235     -10.561 -13.526 -13.363  1.00 82.95           N
ATOM   3511  CA  THR A 235     -11.361 -14.693 -13.693  1.00 82.95           C
ATOM   3512  C   THR A 235     -11.914 -14.577 -15.114  1.00 82.95           C
ATOM   3513  O   THR A 235     -11.831 -15.523 -15.896  1.00 82.95           O
ATOM   3514  HA  THR A 235     -10.714 -15.570 -13.672  1.00 82.95           H
ATOM   3515  CB  THR A 235     -12.450 -14.836 -12.627  1.00 82.95           C
ATOM   3516  HB  THR A 235     -13.118 -13.975 -12.636  1.00 82.95           H
ATOM   3517  OG1 THR A 235     -11.726 -15.041 -11.417  1.00 82.95           O
ATOM   3518  HG1 THR A 235     -11.806 -14.235 -10.830  1.00 82.95           H
ATOM   3519  CG2 THR A 235     -13.268 -16.118 -12.794  1.00 82.95           C
ATOM   3520 1HG2 THR A 235     -12.608 -16.983 -12.718  1.00 82.95           H
ATOM   3521 2HG2 THR A 235     -13.752 -16.116 -13.771  1.00 82.95           H
ATOM   3522 3HG2 THR A 235     -14.026 -16.170 -12.013  1.00 82.95           H
ATOM   3523  HN  THR A 235     -10.854 -13.029 -12.546  1.00 82.95           H
ATOM   3524  N   ILE A 236     -12.467 -13.408 -15.406  1.00 80.47           N
ATOM   3525  CA  ILE A 236     -13.084 -13.175 -16.701  1.00 80.47           C
ATOM   3526  C   ILE A 236     -11.995 -13.097 -17.773  1.00 80.47           C
ATOM   3527  O   ILE A 236     -12.167 -13.615 -18.876  1.00 80.47           O
ATOM   3528  HA  ILE A 236     -13.721 -14.032 -16.918  1.00 80.47           H
ATOM   3529  CB  ILE A 236     -13.986 -11.941 -16.650  1.00 80.47           C
ATOM   3530  HB  ILE A 236     -13.378 -11.085 -16.357  1.00 80.47           H
ATOM   3531  CG1 ILE A 236     -15.078 -12.103 -15.590  1.00 80.47           C
ATOM   3532 1HG1 ILE A 236     -15.805 -12.844 -15.922  1.00 80.47           H
ATOM   3533 2HG1 ILE A 236     -14.639 -12.479 -14.666  1.00 80.47           H
ATOM   3534  CG2 ILE A 236     -14.569 -11.630 -18.030  1.00 80.47           C
ATOM   3535 1HG2 ILE A 236     -13.758 -11.440 -18.733  1.00 80.47           H
ATOM   3536 2HG2 ILE A 236     -15.158 -12.479 -18.375  1.00 80.47           H
ATOM   3537 3HG2 ILE A 236     -15.206 -10.748 -17.965  1.00 80.47           H
ATOM   3538  CD1 ILE A 236     -15.784 -10.772 -15.322  1.00 80.47           C
ATOM   3539 1HD1 ILE A 236     -15.058 -10.041 -14.967  1.00 80.47           H
ATOM   3540 2HD1 ILE A 236     -16.242 -10.412 -16.243  1.00 80.47           H
ATOM   3541 3HD1 ILE A 236     -16.555 -10.916 -14.565  1.00 80.47           H
ATOM   3542  HN  ILE A 236     -12.497 -12.631 -14.778  1.00 80.47           H
ATOM   3543  N   ILE A 237     -10.900 -12.445 -17.413  1.00 77.32           N
ATOM   3544  CA  ILE A 237      -9.795 -12.267 -18.340  1.00 77.32           C
ATOM   3545  C   ILE A 237      -9.280 -13.638 -18.782  1.00 77.32           C
ATOM   3546  O   ILE A 237      -9.119 -13.889 -19.975  1.00 77.32           O
ATOM   3547  HA  ILE A 237     -10.184 -11.746 -19.215  1.00 77.32           H
ATOM   3548  CB  ILE A 237      -8.717 -11.374 -17.724  1.00 77.32           C
ATOM   3549  HB  ILE A 237      -8.566 -11.684 -16.690  1.00 77.32           H
ATOM   3550  CG1 ILE A 237      -9.166  -9.911 -17.695  1.00 77.32           C
ATOM   3551 1HG1 ILE A 237      -9.186  -9.513 -18.709  1.00 77.32           H
ATOM   3552 2HG1 ILE A 237     -10.183  -9.848 -17.308  1.00 77.32           H
ATOM   3553  CG2 ILE A 237      -7.380 -11.548 -18.448  1.00 77.32           C
ATOM   3554 1HG2 ILE A 237      -7.059 -12.587 -18.372  1.00 77.32           H
ATOM   3555 2HG2 ILE A 237      -7.499 -11.280 -19.498  1.00 77.32           H
ATOM   3556 3HG2 ILE A 237      -6.632 -10.902 -17.990  1.00 77.32           H
ATOM   3557  CD1 ILE A 237      -8.231  -9.067 -16.828  1.00 77.32           C
ATOM   3558 1HD1 ILE A 237      -8.233  -9.454 -15.808  1.00 77.32           H
ATOM   3559 2HD1 ILE A 237      -7.220  -9.114 -17.232  1.00 77.32           H
ATOM   3560 3HD1 ILE A 237      -8.573  -8.032 -16.824  1.00 77.32           H
ATOM   3561  HN  ILE A 237     -10.760 -12.043 -16.508  1.00 77.32           H
ATOM   3562  N   ILE A 238      -9.035 -14.488 -17.796  1.00 79.05           N
ATOM   3563  CA  ILE A 238      -8.481 -15.805 -18.063  1.00 79.05           C
ATOM   3564  C   ILE A 238      -9.422 -16.569 -18.998  1.00 79.05           C
ATOM   3565  O   ILE A 238      -8.975 -17.195 -19.958  1.00 79.05           O
ATOM   3566  HA  ILE A 238      -7.529 -15.661 -18.574  1.00 79.05           H
ATOM   3567  CB  ILE A 238      -8.187 -16.538 -16.753  1.00 79.05           C
ATOM   3568  HB  ILE A 238      -9.030 -16.386 -16.080  1.00 79.05           H
ATOM   3569  CG1 ILE A 238      -6.949 -15.958 -16.067  1.00 79.05           C
ATOM   3570 1HG1 ILE A 238      -6.054 -16.244 -16.620  1.00 79.05           H
ATOM   3571 2HG1 ILE A 238      -6.998 -14.869 -16.081  1.00 79.05           H
ATOM   3572  CG2 ILE A 238      -8.060 -18.045 -16.985  1.00 79.05           C
ATOM   3573 1HG2 ILE A 238      -8.993 -18.429 -17.398  1.00 79.05           H
ATOM   3574 2HG2 ILE A 238      -7.246 -18.238 -17.685  1.00 79.05           H
ATOM   3575 3HG2 ILE A 238      -7.850 -18.542 -16.038  1.00 79.05           H
ATOM   3576  CD1 ILE A 238      -6.841 -16.451 -14.622  1.00 79.05           C
ATOM   3577 1HD1 ILE A 238      -7.726 -16.142 -14.066  1.00 79.05           H
ATOM   3578 2HD1 ILE A 238      -6.768 -17.539 -14.614  1.00 79.05           H
ATOM   3579 3HD1 ILE A 238      -5.953 -16.023 -14.158  1.00 79.05           H
ATOM   3580  HN  ILE A 238      -9.208 -14.291 -16.831  1.00 79.05           H
ATOM   3581  N   HIS A 239     -10.707 -16.492 -18.684  1.00 83.25           N
ATOM   3582  CA  HIS A 239     -11.711 -17.198 -19.462  1.00 83.25           C
ATOM   3583  C   HIS A 239     -11.652 -16.733 -20.918  1.00 83.25           C
ATOM   3584  O   HIS A 239     -11.679 -17.551 -21.836  1.00 83.25           O
ATOM   3585  HA  HIS A 239     -11.454 -18.257 -19.417  1.00 83.25           H
ATOM   3586  CB  HIS A 239     -13.098 -17.027 -18.841  1.00 83.25           C
ATOM   3587 1HB  HIS A 239     -13.059 -17.340 -17.797  1.00 83.25           H
ATOM   3588 2HB  HIS A 239     -13.360 -15.969 -18.847  1.00 83.25           H
ATOM   3589  CG  HIS A 239     -14.186 -17.805 -19.544  1.00 83.25           C
ATOM   3590  ND1 HIS A 239     -14.985 -17.252 -20.529  1.00 83.25           N
ATOM   3591  HD1 HIS A 239     -14.930 -16.312 -20.868  1.00 83.25           H
ATOM   3592  CD2 HIS A 239     -14.596 -19.097 -19.395  1.00 83.25           C
ATOM   3593  HD2 HIS A 239     -14.177 -19.822 -18.698  1.00 83.25           H
ATOM   3594  CE1 HIS A 239     -15.836 -18.178 -20.946  1.00 83.25           C
ATOM   3595  HE1 HIS A 239     -16.596 -18.050 -21.717  1.00 83.25           H
ATOM   3596  NE2 HIS A 239     -15.593 -19.321 -20.242  1.00 83.25           N
ATOM   3597  HN  HIS A 239     -11.064 -15.961 -17.915  1.00 83.25           H
ATOM   3598  N   THR A 240     -11.572 -15.421 -21.084  1.00 76.39           N
ATOM   3599  CA  THR A 240     -11.586 -14.833 -22.413  1.00 76.39           C
ATOM   3600  C   THR A 240     -10.320 -15.217 -23.180  1.00 76.39           C
ATOM   3601  O   THR A 240     -10.376 -15.496 -24.377  1.00 76.39           O
ATOM   3602  HA  THR A 240     -12.432 -15.247 -22.963  1.00 76.39           H
ATOM   3603  CB  THR A 240     -11.769 -13.321 -22.258  1.00 76.39           C
ATOM   3604  HB  THR A 240     -10.863 -12.858 -21.866  1.00 76.39           H
ATOM   3605  OG1 THR A 240     -12.929 -13.193 -21.441  1.00 76.39           O
ATOM   3606  HG1 THR A 240     -12.661 -13.044 -20.489  1.00 76.39           H
ATOM   3607  CG2 THR A 240     -12.161 -12.642 -23.572  1.00 76.39           C
ATOM   3608 1HG2 THR A 240     -13.103 -13.058 -23.929  1.00 76.39           H
ATOM   3609 2HG2 THR A 240     -11.383 -12.812 -24.316  1.00 76.39           H
ATOM   3610 3HG2 THR A 240     -12.278 -11.571 -23.406  1.00 76.39           H
ATOM   3611  HN  THR A 240     -11.498 -14.766 -20.333  1.00 76.39           H
ATOM   3612  N   LEU A 241      -9.208 -15.218 -22.461  1.00 76.66           N
ATOM   3613  CA  LEU A 241      -7.919 -15.489 -23.075  1.00 76.66           C
ATOM   3614  C   LEU A 241      -7.885 -16.939 -23.560  1.00 76.66           C
ATOM   3615  O   LEU A 241      -7.309 -17.234 -24.607  1.00 76.66           O
ATOM   3616  HA  LEU A 241      -7.826 -14.833 -23.941  1.00 76.66           H
ATOM   3617  CB  LEU A 241      -6.782 -15.135 -22.114  1.00 76.66           C
ATOM   3618 1HB  LEU A 241      -7.036 -15.517 -21.125  1.00 76.66           H
ATOM   3619 2HB  LEU A 241      -5.883 -15.659 -22.437  1.00 76.66           H
ATOM   3620  CG  LEU A 241      -6.452 -13.646 -21.985  1.00 76.66           C
ATOM   3621  HG  LEU A 241      -7.357 -13.121 -21.678  1.00 76.66           H
ATOM   3622  CD1 LEU A 241      -5.402 -13.410 -20.898  1.00 76.66           C
ATOM   3623 1HD1 LEU A 241      -5.782 -13.768 -19.941  1.00 76.66           H
ATOM   3624 2HD1 LEU A 241      -4.489 -13.950 -21.151  1.00 76.66           H
ATOM   3625 3HD1 LEU A 241      -5.185 -12.344 -20.827  1.00 76.66           H
ATOM   3626  CD2 LEU A 241      -6.025 -13.061 -23.332  1.00 76.66           C
ATOM   3627 1HD2 LEU A 241      -5.139 -13.585 -23.692  1.00 76.66           H
ATOM   3628 2HD2 LEU A 241      -6.834 -13.178 -24.053  1.00 76.66           H
ATOM   3629 3HD2 LEU A 241      -5.796 -12.002 -23.212  1.00 76.66           H
ATOM   3630  HN  LEU A 241      -9.178 -15.039 -21.477  1.00 76.66           H
ATOM   3631  N   ILE A 242      -8.508 -17.807 -22.777  1.00 79.22           N
ATOM   3632  CA  ILE A 242      -8.547 -19.221 -23.108  1.00 79.22           C
ATOM   3633  C   ILE A 242      -9.301 -19.412 -24.426  1.00 79.22           C
ATOM   3634  O   ILE A 242      -8.890 -20.205 -25.271  1.00 79.22           O
ATOM   3635  HA  ILE A 242      -7.518 -19.552 -23.249  1.00 79.22           H
ATOM   3636  CB  ILE A 242      -9.127 -20.028 -21.945  1.00 79.22           C
ATOM   3637  HB  ILE A 242     -10.003 -19.501 -21.567  1.00 79.22           H
ATOM   3638  CG1 ILE A 242      -8.126 -20.125 -20.792  1.00 79.22           C
ATOM   3639 1HG1 ILE A 242      -7.299 -20.774 -21.077  1.00 79.22           H
ATOM   3640 2HG1 ILE A 242      -7.703 -19.141 -20.589  1.00 79.22           H
ATOM   3641  CG2 ILE A 242      -9.596 -21.407 -22.414  1.00 79.22           C
ATOM   3642 1HG2 ILE A 242     -10.366 -21.289 -23.176  1.00 79.22           H
ATOM   3643 2HG2 ILE A 242      -8.752 -21.955 -22.833  1.00 79.22           H
ATOM   3644 3HG2 ILE A 242     -10.004 -21.959 -21.568  1.00 79.22           H
ATOM   3645  CD1 ILE A 242      -8.796 -20.668 -19.528  1.00 79.22           C
ATOM   3646 1HD1 ILE A 242      -9.607 -20.003 -19.232  1.00 79.22           H
ATOM   3647 2HD1 ILE A 242      -9.196 -21.662 -19.728  1.00 79.22           H
ATOM   3648 3HD1 ILE A 242      -8.062 -20.727 -18.724  1.00 79.22           H
ATOM   3649  HN  ILE A 242      -8.981 -17.558 -21.932  1.00 79.22           H
ATOM   3650  N   GLN A 243     -10.392 -18.671 -24.558  1.00 75.89           N
ATOM   3651  CA  GLN A 243     -11.240 -18.792 -25.732  1.00 75.89           C
ATOM   3652  C   GLN A 243     -10.535 -18.208 -26.958  1.00 75.89           C
ATOM   3653  O   GLN A 243     -10.852 -18.569 -28.091  1.00 75.89           O
ATOM   3654  HA  GLN A 243     -11.395 -19.862 -25.869  1.00 75.89           H
ATOM   3655  CB  GLN A 243     -12.593 -18.115 -25.503  1.00 75.89           C
ATOM   3656 1HB  GLN A 243     -12.438 -17.095 -25.152  1.00 75.89           H
ATOM   3657 2HB  GLN A 243     -13.135 -18.048 -26.446  1.00 75.89           H
ATOM   3658  CG  GLN A 243     -13.428 -18.890 -24.482  1.00 75.89           C
ATOM   3659 1HG  GLN A 243     -13.516 -19.931 -24.794  1.00 75.89           H
ATOM   3660 2HG  GLN A 243     -12.922 -18.889 -23.517  1.00 75.89           H
ATOM   3661  CD  GLN A 243     -14.822 -18.277 -24.335  1.00 75.89           C
ATOM   3662  OE1 GLN A 243     -15.094 -17.175 -24.782  1.00 75.89           O
ATOM   3663  NE2 GLN A 243     -15.687 -19.049 -23.684  1.00 75.89           N
ATOM   3664 1HE2 GLN A 243     -15.399 -19.944 -23.342  1.00 75.89           H
ATOM   3665 2HE2 GLN A 243     -16.625 -18.735 -23.537  1.00 75.89           H
ATOM   3666  HN  GLN A 243     -10.698 -18.000 -23.883  1.00 75.89           H
ATOM   3667  N   ALA A 244      -9.594 -17.315 -26.691  1.00 71.63           N
ATOM   3668  CA  ALA A 244      -8.824 -16.697 -27.757  1.00 71.63           C
ATOM   3669  C   ALA A 244      -8.064 -17.780 -28.525  1.00 71.63           C
ATOM   3670  O   ALA A 244      -7.432 -18.646 -27.922  1.00 71.63           O
ATOM   3671  HA  ALA A 244      -9.526 -16.209 -28.433  1.00 71.63           H
ATOM   3672  CB  ALA A 244      -7.892 -15.638 -27.166  1.00 71.63           C
ATOM   3673 1HB  ALA A 244      -8.483 -14.877 -26.657  1.00 71.63           H
ATOM   3674 2HB  ALA A 244      -7.213 -16.108 -26.454  1.00 71.63           H
ATOM   3675 3HB  ALA A 244      -7.314 -15.175 -27.966  1.00 71.63           H
ATOM   3676  HN  ALA A 244      -9.355 -17.014 -25.768  1.00 71.63           H
ATOM   3677  N   LYS A 245      -8.150 -17.696 -29.845  1.00 62.28           N
ATOM   3678  CA  LYS A 245      -7.435 -18.626 -30.702  1.00 62.28           C
ATOM   3679  C   LYS A 245      -6.023 -18.094 -30.958  1.00 62.28           C
ATOM   3680  O   LYS A 245      -5.203 -18.771 -31.577  1.00 62.28           O
ATOM   3681  HA  LYS A 245      -7.355 -19.571 -30.165  1.00 62.28           H
ATOM   3682  CB  LYS A 245      -8.231 -18.897 -31.980  1.00 62.28           C
ATOM   3683 1HB  LYS A 245      -8.547 -17.953 -32.424  1.00 62.28           H
ATOM   3684 2HB  LYS A 245      -7.594 -19.394 -32.712  1.00 62.28           H
ATOM   3685  CG  LYS A 245      -9.456 -19.766 -31.689  1.00 62.28           C
ATOM   3686 1HG  LYS A 245      -9.159 -20.635 -31.103  1.00 62.28           H
ATOM   3687 2HG  LYS A 245     -10.170 -19.204 -31.087  1.00 62.28           H
ATOM   3688  CD  LYS A 245     -10.125 -20.223 -32.987  1.00 62.28           C
ATOM   3689 1HD  LYS A 245     -10.490 -19.356 -33.537  1.00 62.28           H
ATOM   3690 2HD  LYS A 245      -9.391 -20.719 -33.623  1.00 62.28           H
ATOM   3691  CE  LYS A 245     -11.285 -21.178 -32.699  1.00 62.28           C
ATOM   3692 1HE  LYS A 245     -10.938 -22.007 -32.083  1.00 62.28           H
ATOM   3693 2HE  LYS A 245     -12.057 -20.660 -32.130  1.00 62.28           H
ATOM   3694  NZ  LYS A 245     -11.856 -21.696 -33.962  1.00 62.28           N
ATOM   3695 1HZ  LYS A 245     -12.623 -22.326 -33.754  1.00 62.28           H
ATOM   3696 2HZ  LYS A 245     -12.196 -20.923 -34.523  1.00 62.28           H
ATOM   3697 3HZ  LYS A 245     -11.139 -22.196 -34.477  1.00 62.28           H
ATOM   3698  HN  LYS A 245      -8.695 -17.010 -30.327  1.00 62.28           H
ATOM   3699  N   LYS A 246      -5.783 -16.886 -30.470  1.00 62.30           N
ATOM   3700  CA  LYS A 246      -4.544 -16.190 -30.771  1.00 62.30           C
ATOM   3701  C   LYS A 246      -3.400 -16.827 -29.980  1.00 62.30           C
ATOM   3702  O   LYS A 246      -3.532 -17.075 -28.782  1.00 62.30           O
ATOM   3703  HA  LYS A 246      -4.344 -16.323 -31.835  1.00 62.30           H
ATOM   3704  CB  LYS A 246      -4.700 -14.688 -30.526  1.00 62.30           C
ATOM   3705 1HB  LYS A 246      -5.207 -14.521 -29.575  1.00 62.30           H
ATOM   3706 2HB  LYS A 246      -3.716 -14.224 -30.447  1.00 62.30           H
ATOM   3707  CG  LYS A 246      -5.492 -14.026 -31.655  1.00 62.30           C
ATOM   3708 1HG  LYS A 246      -5.083 -14.333 -32.618  1.00 62.30           H
ATOM   3709 2HG  LYS A 246      -6.527 -14.366 -31.625  1.00 62.30           H
ATOM   3710  CD  LYS A 246      -5.446 -12.502 -31.537  1.00 62.30           C
ATOM   3711 1HD  LYS A 246      -5.975 -12.187 -30.638  1.00 62.30           H
ATOM   3712 2HD  LYS A 246      -4.413 -12.172 -31.431  1.00 62.30           H
ATOM   3713  CE  LYS A 246      -6.075 -11.838 -32.764  1.00 62.30           C
ATOM   3714 1HE  LYS A 246      -5.594 -12.205 -33.670  1.00 62.30           H
ATOM   3715 2HE  LYS A 246      -7.129 -12.109 -32.831  1.00 62.30           H
ATOM   3716  NZ  LYS A 246      -5.940 -10.366 -32.684  1.00 62.30           N
ATOM   3717 1HZ  LYS A 246      -6.381  -9.942 -33.492  1.00 62.30           H
ATOM   3718 2HZ  LYS A 246      -6.388 -10.031 -31.838  1.00 62.30           H
ATOM   3719 3HZ  LYS A 246      -4.957 -10.118 -32.667  1.00 62.30           H
ATOM   3720  HN  LYS A 246      -6.416 -16.385 -29.879  1.00 62.30           H
ATOM   3721  N   SER A 247      -2.303 -17.074 -30.681  1.00 61.97           N
ATOM   3722  CA  SER A 247      -1.174 -17.766 -30.084  1.00 61.97           C
ATOM   3723  C   SER A 247      -0.611 -16.944 -28.923  1.00 61.97           C
ATOM   3724  O   SER A 247      -0.139 -17.503 -27.934  1.00 61.97           O
ATOM   3725  HA  SER A 247      -1.573 -18.714 -29.724  1.00 61.97           H
ATOM   3726  CB  SER A 247      -0.082 -18.036 -31.122  1.00 61.97           C
ATOM   3727 1HB  SER A 247       0.636 -18.749 -30.716  1.00 61.97           H
ATOM   3728 2HB  SER A 247      -0.526 -18.497 -32.004  1.00 61.97           H
ATOM   3729  OG  SER A 247       0.599 -16.843 -31.503  1.00 61.97           O
ATOM   3730  HG  SER A 247       1.291 -17.050 -32.194  1.00 61.97           H
ATOM   3731  HN  SER A 247      -2.180 -16.811 -31.638  1.00 61.97           H
ATOM   3732  N   SER A 248      -0.679 -15.631 -29.081  1.00 66.20           N
ATOM   3733  CA  SER A 248      -0.066 -14.728 -28.122  1.00 66.20           C
ATOM   3734  C   SER A 248      -0.798 -14.813 -26.781  1.00 66.20           C
ATOM   3735  O   SER A 248      -0.366 -14.218 -25.795  1.00 66.20           O
ATOM   3736  HA  SER A 248       0.963 -15.073 -28.019  1.00 66.20           H
ATOM   3737  CB  SER A 248      -0.071 -13.288 -28.639  1.00 66.20           C
ATOM   3738 1HB  SER A 248       0.435 -12.643 -27.921  1.00 66.20           H
ATOM   3739 2HB  SER A 248       0.494 -13.235 -29.569  1.00 66.20           H
ATOM   3740  OG  SER A 248      -1.394 -12.805 -28.860  1.00 66.20           O
ATOM   3741  HG  SER A 248      -1.363 -11.861 -29.189  1.00 66.20           H
ATOM   3742  HN  SER A 248      -1.142 -15.183 -29.846  1.00 66.20           H
ATOM   3743  N   LYS A 249      -1.893 -15.559 -26.787  1.00 70.70           N
ATOM   3744  CA  LYS A 249      -2.745 -15.647 -25.614  1.00 70.70           C
ATOM   3745  C   LYS A 249      -1.934 -16.202 -24.441  1.00 70.70           C
ATOM   3746  O   LYS A 249      -2.116 -15.779 -23.300  1.00 70.70           O
ATOM   3747  HA  LYS A 249      -3.064 -14.635 -25.365  1.00 70.70           H
ATOM   3748  CB  LYS A 249      -4.006 -16.455 -25.927  1.00 70.70           C
ATOM   3749 1HB  LYS A 249      -4.739 -16.316 -25.131  1.00 70.70           H
ATOM   3750 2HB  LYS A 249      -4.461 -16.085 -26.846  1.00 70.70           H
ATOM   3751  CG  LYS A 249      -3.682 -17.942 -26.074  1.00 70.70           C
ATOM   3752 1HG  LYS A 249      -2.820 -18.067 -26.730  1.00 70.70           H
ATOM   3753 2HG  LYS A 249      -3.407 -18.356 -25.104  1.00 70.70           H
ATOM   3754  CD  LYS A 249      -4.877 -18.710 -26.643  1.00 70.70           C
ATOM   3755 1HD  LYS A 249      -5.785 -18.420 -26.115  1.00 70.70           H
ATOM   3756 2HD  LYS A 249      -5.019 -18.445 -27.691  1.00 70.70           H
ATOM   3757  CE  LYS A 249      -4.668 -20.221 -26.517  1.00 70.70           C
ATOM   3758 1HE  LYS A 249      -3.922 -20.552 -27.240  1.00 70.70           H
ATOM   3759 2HE  LYS A 249      -4.279 -20.459 -25.527  1.00 70.70           H
ATOM   3760  NZ  LYS A 249      -5.941 -20.941 -26.743  1.00 70.70           N
ATOM   3761 1HZ  LYS A 249      -5.758 -21.936 -26.816  1.00 70.70           H
ATOM   3762 2HZ  LYS A 249      -6.569 -20.768 -25.966  1.00 70.70           H
ATOM   3763 3HZ  LYS A 249      -6.367 -20.612 -27.602  1.00 70.70           H
ATOM   3764  HN  LYS A 249      -2.200 -16.095 -27.574  1.00 70.70           H
ATOM   3765  N   HIS A 250      -1.057 -17.141 -24.761  1.00 74.17           N
ATOM   3766  CA  HIS A 250      -0.322 -17.861 -23.735  1.00 74.17           C
ATOM   3767  C   HIS A 250       0.587 -16.890 -22.979  1.00 74.17           C
ATOM   3768  O   HIS A 250       0.726 -16.985 -21.760  1.00 74.17           O
ATOM   3769  HA  HIS A 250      -1.063 -18.264 -23.044  1.00 74.17           H
ATOM   3770  CB  HIS A 250       0.442 -19.041 -24.340  1.00 74.17           C
ATOM   3771 1HB  HIS A 250       1.039 -18.682 -25.178  1.00 74.17           H
ATOM   3772 2HB  HIS A 250       1.137 -19.429 -23.596  1.00 74.17           H
ATOM   3773  CG  HIS A 250      -0.445 -20.167 -24.816  1.00 74.17           C
ATOM   3774  ND1 HIS A 250      -1.051 -21.060 -23.951  1.00 74.17           N
ATOM   3775  HD1 HIS A 250      -0.971 -21.056 -22.954  1.00 74.17           H
ATOM   3776  CD2 HIS A 250      -0.821 -20.534 -26.075  1.00 74.17           C
ATOM   3777  HD2 HIS A 250      -0.520 -20.040 -26.999  1.00 74.17           H
ATOM   3778  CE1 HIS A 250      -1.757 -21.923 -24.668  1.00 74.17           C
ATOM   3779  HE1 HIS A 250      -2.350 -22.749 -24.275  1.00 74.17           H
ATOM   3780  NE2 HIS A 250      -1.612 -21.595 -25.984  1.00 74.17           N
ATOM   3781  HN  HIS A 250      -0.845 -17.412 -25.701  1.00 74.17           H
ATOM   3782  N   LYS A 251       1.184 -15.979 -23.733  1.00 73.05           N
ATOM   3783  CA  LYS A 251       2.080 -14.995 -23.150  1.00 73.05           C
ATOM   3784  C   LYS A 251       1.288 -14.085 -22.210  1.00 73.05           C
ATOM   3785  O   LYS A 251       1.701 -13.849 -21.075  1.00 73.05           O
ATOM   3786  HA  LYS A 251       2.822 -15.536 -22.563  1.00 73.05           H
ATOM   3787  CB  LYS A 251       2.833 -14.240 -24.247  1.00 73.05           C
ATOM   3788 1HB  LYS A 251       3.282 -14.951 -24.941  1.00 73.05           H
ATOM   3789 2HB  LYS A 251       2.134 -13.633 -24.822  1.00 73.05           H
ATOM   3790  CG  LYS A 251       3.921 -13.346 -23.650  1.00 73.05           C
ATOM   3791 1HG  LYS A 251       3.463 -12.567 -23.040  1.00 73.05           H
ATOM   3792 2HG  LYS A 251       4.558 -13.934 -22.989  1.00 73.05           H
ATOM   3793  CD  LYS A 251       4.771 -12.706 -24.749  1.00 73.05           C
ATOM   3794 1HD  LYS A 251       5.210 -13.484 -25.374  1.00 73.05           H
ATOM   3795 2HD  LYS A 251       4.138 -12.098 -25.395  1.00 73.05           H
ATOM   3796  CE  LYS A 251       5.880 -11.838 -24.151  1.00 73.05           C
ATOM   3797 1HE  LYS A 251       5.442 -10.995 -23.618  1.00 73.05           H
ATOM   3798 2HE  LYS A 251       6.448 -12.416 -23.422  1.00 73.05           H
ATOM   3799  NZ  LYS A 251       6.784 -11.346 -25.214  1.00 73.05           N
ATOM   3800 1HZ  LYS A 251       7.497 -10.753 -24.804  1.00 73.05           H
ATOM   3801 2HZ  LYS A 251       7.224 -12.134 -25.675  1.00 73.05           H
ATOM   3802 3HZ  LYS A 251       6.250 -10.814 -25.892  1.00 73.05           H
ATOM   3803  HN  LYS A 251       1.064 -15.907 -24.724  1.00 73.05           H
ATOM   3804  N   ALA A 252       0.165 -13.598 -22.716  1.00 72.15           N
ATOM   3805  CA  ALA A 252      -0.663 -12.678 -21.955  1.00 72.15           C
ATOM   3806  C   ALA A 252      -1.110 -13.355 -20.657  1.00 72.15           C
ATOM   3807  O   ALA A 252      -1.147 -12.722 -19.604  1.00 72.15           O
ATOM   3808  HA  ALA A 252      -0.052 -11.808 -21.709  1.00 72.15           H
ATOM   3809  CB  ALA A 252      -1.845 -12.224 -22.813  1.00 72.15           C
ATOM   3810 1HB  ALA A 252      -1.474 -11.723 -23.707  1.00 72.15           H
ATOM   3811 2HB  ALA A 252      -2.438 -13.091 -23.102  1.00 72.15           H
ATOM   3812 3HB  ALA A 252      -2.465 -11.533 -22.241  1.00 72.15           H
ATOM   3813  HN  ALA A 252      -0.181 -13.822 -23.627  1.00 72.15           H
ATOM   3814  N   LEU A 253      -1.438 -14.633 -20.777  1.00 76.84           N
ATOM   3815  CA  LEU A 253      -1.920 -15.392 -19.636  1.00 76.84           C
ATOM   3816  C   LEU A 253      -0.835 -15.428 -18.558  1.00 76.84           C
ATOM   3817  O   LEU A 253      -1.108 -15.160 -17.389  1.00 76.84           O
ATOM   3818  HA  LEU A 253      -2.787 -14.865 -19.236  1.00 76.84           H
ATOM   3819  CB  LEU A 253      -2.396 -16.778 -20.076  1.00 76.84           C
ATOM   3820 1HB  LEU A 253      -2.905 -16.678 -21.035  1.00 76.84           H
ATOM   3821 2HB  LEU A 253      -1.519 -17.404 -20.245  1.00 76.84           H
ATOM   3822  CG  LEU A 253      -3.329 -17.506 -19.107  1.00 76.84           C
ATOM   3823  HG  LEU A 253      -3.047 -17.233 -18.091  1.00 76.84           H
ATOM   3824  CD1 LEU A 253      -4.780 -17.063 -19.307  1.00 76.84           C
ATOM   3825 1HD1 LEU A 253      -4.861 -15.991 -19.131  1.00 76.84           H
ATOM   3826 2HD1 LEU A 253      -5.091 -17.288 -20.328  1.00 76.84           H
ATOM   3827 3HD1 LEU A 253      -5.422 -17.596 -18.606  1.00 76.84           H
ATOM   3828  CD2 LEU A 253      -3.171 -19.023 -19.228  1.00 76.84           C
ATOM   3829 1HD2 LEU A 253      -3.411 -19.333 -20.245  1.00 76.84           H
ATOM   3830 2HD2 LEU A 253      -2.142 -19.300 -18.997  1.00 76.84           H
ATOM   3831 3HD2 LEU A 253      -3.846 -19.515 -18.529  1.00 76.84           H
ATOM   3832  HN  LEU A 253      -1.379 -15.147 -21.633  1.00 76.84           H
ATOM   3833  N   LYS A 254       0.373 -15.760 -18.990  1.00 78.58           N
ATOM   3834  CA  LYS A 254       1.487 -15.894 -18.066  1.00 78.58           C
ATOM   3835  C   LYS A 254       1.655 -14.590 -17.284  1.00 78.58           C
ATOM   3836  O   LYS A 254       1.791 -14.608 -16.062  1.00 78.58           O
ATOM   3837  HA  LYS A 254       1.235 -16.688 -17.364  1.00 78.58           H
ATOM   3838  CB  LYS A 254       2.750 -16.332 -18.811  1.00 78.58           C
ATOM   3839 1HB  LYS A 254       2.540 -17.227 -19.397  1.00 78.58           H
ATOM   3840 2HB  LYS A 254       3.049 -15.555 -19.514  1.00 78.58           H
ATOM   3841  CG  LYS A 254       3.893 -16.612 -17.834  1.00 78.58           C
ATOM   3842 1HG  LYS A 254       4.136 -15.704 -17.283  1.00 78.58           H
ATOM   3843 2HG  LYS A 254       3.576 -17.354 -17.101  1.00 78.58           H
ATOM   3844  CD  LYS A 254       5.135 -17.115 -18.572  1.00 78.58           C
ATOM   3845 1HD  LYS A 254       4.888 -18.014 -19.137  1.00 78.58           H
ATOM   3846 2HD  LYS A 254       5.462 -16.365 -19.293  1.00 78.58           H
ATOM   3847  CE  LYS A 254       6.271 -17.417 -17.592  1.00 78.58           C
ATOM   3848 1HE  LYS A 254       6.573 -16.502 -17.083  1.00 78.58           H
ATOM   3849 2HE  LYS A 254       5.922 -18.109 -16.825  1.00 78.58           H
ATOM   3850  NZ  LYS A 254       7.429 -18.001 -18.306  1.00 78.58           N
ATOM   3851 1HZ  LYS A 254       8.175 -18.185 -17.644  1.00 78.58           H
ATOM   3852 2HZ  LYS A 254       7.150 -18.869 -18.750  1.00 78.58           H
ATOM   3853 3HZ  LYS A 254       7.755 -17.349 -19.011  1.00 78.58           H
ATOM   3854  HN  LYS A 254       0.595 -15.936 -19.948  1.00 78.58           H
ATOM   3855  N   VAL A 255       1.641 -13.489 -18.021  1.00 75.84           N
ATOM   3856  CA  VAL A 255       1.838 -12.182 -17.418  1.00 75.84           C
ATOM   3857  C   VAL A 255       0.766 -11.951 -16.351  1.00 75.84           C
ATOM   3858  O   VAL A 255       1.077 -11.546 -15.232  1.00 75.84           O
ATOM   3859  HA  VAL A 255       2.816 -12.186 -16.938  1.00 75.84           H
ATOM   3860  CB  VAL A 255       1.846 -11.102 -18.501  1.00 75.84           C
ATOM   3861  HB  VAL A 255       0.968 -11.252 -19.131  1.00 75.84           H
ATOM   3862  CG1 VAL A 255       1.748  -9.705 -17.884  1.00 75.84           C
ATOM   3863 1HG1 VAL A 255       0.821  -9.624 -17.315  1.00 75.84           H
ATOM   3864 2HG1 VAL A 255       2.597  -9.541 -17.220  1.00 75.84           H
ATOM   3865 3HG1 VAL A 255       1.755  -8.956 -18.675  1.00 75.84           H
ATOM   3866  CG2 VAL A 255       3.087 -11.223 -19.388  1.00 75.84           C
ATOM   3867 1HG2 VAL A 255       3.982 -11.112 -18.777  1.00 75.84           H
ATOM   3868 2HG2 VAL A 255       3.095 -12.201 -19.870  1.00 75.84           H
ATOM   3869 3HG2 VAL A 255       3.067 -10.443 -20.149  1.00 75.84           H
ATOM   3870  HN  VAL A 255       1.498 -13.481 -19.011  1.00 75.84           H
ATOM   3871  N   THR A 256      -0.473 -12.218 -16.735  1.00 74.45           N
ATOM   3872  CA  THR A 256      -1.600 -11.975 -15.850  1.00 74.45           C
ATOM   3873  C   THR A 256      -1.427 -12.748 -14.541  1.00 74.45           C
ATOM   3874  O   THR A 256      -1.599 -12.189 -13.459  1.00 74.45           O
ATOM   3875  HA  THR A 256      -1.614 -10.915 -15.596  1.00 74.45           H
ATOM   3876  CB  THR A 256      -2.881 -12.336 -16.605  1.00 74.45           C
ATOM   3877  HB  THR A 256      -2.830 -13.353 -16.993  1.00 74.45           H
ATOM   3878  OG1 THR A 256      -3.007 -11.310 -17.585  1.00 74.45           O
ATOM   3879  HG1 THR A 256      -2.577 -11.598 -18.440  1.00 74.45           H
ATOM   3880  CG2 THR A 256      -4.133 -12.182 -15.740  1.00 74.45           C
ATOM   3881 1HG2 THR A 256      -4.220 -11.147 -15.407  1.00 74.45           H
ATOM   3882 2HG2 THR A 256      -4.059 -12.837 -14.872  1.00 74.45           H
ATOM   3883 3HG2 THR A 256      -5.014 -12.451 -16.324  1.00 74.45           H
ATOM   3884  HN  THR A 256      -0.713 -12.594 -17.630  1.00 74.45           H
ATOM   3885  N   ILE A 257      -1.089 -14.021 -14.683  1.00 78.29           N
ATOM   3886  CA  ILE A 257      -0.952 -14.892 -13.529  1.00 78.29           C
ATOM   3887  C   ILE A 257       0.147 -14.349 -12.613  1.00 78.29           C
ATOM   3888  O   ILE A 257      -0.032 -14.277 -11.398  1.00 78.29           O
ATOM   3889  HA  ILE A 257      -1.897 -14.867 -12.986  1.00 78.29           H
ATOM   3890  CB  ILE A 257      -0.724 -16.339 -13.973  1.00 78.29           C
ATOM   3891  HB  ILE A 257       0.072 -16.345 -14.718  1.00 78.29           H
ATOM   3892  CG1 ILE A 257      -1.975 -16.911 -14.643  1.00 78.29           C
ATOM   3893 1HG1 ILE A 257      -2.760 -17.045 -13.899  1.00 78.29           H
ATOM   3894 2HG1 ILE A 257      -2.352 -16.203 -15.381  1.00 78.29           H
ATOM   3895  CG2 ILE A 257      -0.254 -17.204 -12.802  1.00 78.29           C
ATOM   3896 1HG2 ILE A 257       0.683 -16.807 -12.410  1.00 78.29           H
ATOM   3897 2HG2 ILE A 257      -1.010 -17.195 -12.017  1.00 78.29           H
ATOM   3898 3HG2 ILE A 257      -0.099 -18.227 -13.146  1.00 78.29           H
ATOM   3899  CD1 ILE A 257      -1.671 -18.249 -15.320  1.00 78.29           C
ATOM   3900 1HD1 ILE A 257      -0.903 -18.105 -16.079  1.00 78.29           H
ATOM   3901 2HD1 ILE A 257      -1.317 -18.961 -14.574  1.00 78.29           H
ATOM   3902 3HD1 ILE A 257      -2.577 -18.633 -15.788  1.00 78.29           H
ATOM   3903  HN  ILE A 257      -0.911 -14.457 -15.565  1.00 78.29           H
ATOM   3904  N   THR A 258       1.260 -13.982 -13.231  1.00 81.74           N
ATOM   3905  CA  THR A 258       2.416 -13.521 -12.481  1.00 81.74           C
ATOM   3906  C   THR A 258       2.040 -12.324 -11.605  1.00 81.74           C
ATOM   3907  O   THR A 258       2.386 -12.280 -10.426  1.00 81.74           O
ATOM   3908  HA  THR A 258       2.732 -14.321 -11.811  1.00 81.74           H
ATOM   3909  CB  THR A 258       3.536 -13.217 -13.477  1.00 81.74           C
ATOM   3910  HB  THR A 258       3.245 -12.416 -14.157  1.00 81.74           H
ATOM   3911  OG1 THR A 258       3.807 -14.475 -14.090  1.00 81.74           O
ATOM   3912  HG1 THR A 258       3.210 -14.606 -14.881  1.00 81.74           H
ATOM   3913  CG2 THR A 258       4.850 -12.848 -12.786  1.00 81.74           C
ATOM   3914 1HG2 THR A 258       5.176 -13.677 -12.158  1.00 81.74           H
ATOM   3915 2HG2 THR A 258       4.700 -11.962 -12.169  1.00 81.74           H
ATOM   3916 3HG2 THR A 258       5.611 -12.642 -13.539  1.00 81.74           H
ATOM   3917  HN  THR A 258       1.379 -13.996 -14.224  1.00 81.74           H
ATOM   3918  N   VAL A 259       1.336 -11.382 -12.216  1.00 77.19           N
ATOM   3919  CA  VAL A 259       0.972 -10.155 -11.528  1.00 77.19           C
ATOM   3920  C   VAL A 259       0.098 -10.494 -10.319  1.00 77.19           C
ATOM   3921  O   VAL A 259       0.315  -9.974  -9.226  1.00 77.19           O
ATOM   3922  HA  VAL A 259       1.893  -9.690 -11.176  1.00 77.19           H
ATOM   3923  CB  VAL A 259       0.295  -9.190 -12.503  1.00 77.19           C
ATOM   3924  HB  VAL A 259      -0.523  -9.722 -12.988  1.00 77.19           H
ATOM   3925  CG1 VAL A 259      -0.298  -7.989 -11.763  1.00 77.19           C
ATOM   3926 1HG1 VAL A 259      -1.039  -8.336 -11.043  1.00 77.19           H
ATOM   3927 2HG1 VAL A 259       0.496  -7.457 -11.238  1.00 77.19           H
ATOM   3928 3HG1 VAL A 259      -0.772  -7.319 -12.479  1.00 77.19           H
ATOM   3929  CG2 VAL A 259       1.271  -8.736 -13.591  1.00 77.19           C
ATOM   3930 1HG2 VAL A 259       2.119  -8.230 -13.130  1.00 77.19           H
ATOM   3931 2HG2 VAL A 259       1.624  -9.604 -14.147  1.00 77.19           H
ATOM   3932 3HG2 VAL A 259       0.764  -8.050 -14.270  1.00 77.19           H
ATOM   3933  HN  VAL A 259       1.018 -11.447 -13.162  1.00 77.19           H
ATOM   3934  N   LEU A 260      -0.873 -11.365 -10.556  1.00 79.65           N
ATOM   3935  CA  LEU A 260      -1.823 -11.727  -9.518  1.00 79.65           C
ATOM   3936  C   LEU A 260      -1.078 -12.403  -8.365  1.00 79.65           C
ATOM   3937  O   LEU A 260      -1.313 -12.086  -7.200  1.00 79.65           O
ATOM   3938  HA  LEU A 260      -2.269 -10.804  -9.147  1.00 79.65           H
ATOM   3939  CB  LEU A 260      -2.955 -12.575 -10.101  1.00 79.65           C
ATOM   3940 1HB  LEU A 260      -3.452 -11.997 -10.879  1.00 79.65           H
ATOM   3941 2HB  LEU A 260      -2.516 -13.449 -10.583  1.00 79.65           H
ATOM   3942  CG  LEU A 260      -4.014 -13.054  -9.106  1.00 79.65           C
ATOM   3943  HG  LEU A 260      -3.515 -13.632  -8.328  1.00 79.65           H
ATOM   3944  CD1 LEU A 260      -4.699 -11.870  -8.421  1.00 79.65           C
ATOM   3945 1HD1 LEU A 260      -3.955 -11.282  -7.883  1.00 79.65           H
ATOM   3946 2HD1 LEU A 260      -5.182 -11.246  -9.172  1.00 79.65           H
ATOM   3947 3HD1 LEU A 260      -5.447 -12.239  -7.719  1.00 79.65           H
ATOM   3948  CD2 LEU A 260      -5.021 -13.985  -9.784  1.00 79.65           C
ATOM   3949 1HD2 LEU A 260      -5.519 -13.453 -10.595  1.00 79.65           H
ATOM   3950 2HD2 LEU A 260      -4.500 -14.854 -10.185  1.00 79.65           H
ATOM   3951 3HD2 LEU A 260      -5.763 -14.311  -9.054  1.00 79.65           H
ATOM   3952  HN  LEU A 260      -1.014 -11.818 -11.436  1.00 79.65           H
ATOM   3953  N   THR A 261      -0.197 -13.322  -8.730  1.00 84.07           N
ATOM   3954  CA  THR A 261       0.506 -14.120  -7.739  1.00 84.07           C
ATOM   3955  C   THR A 261       1.359 -13.224  -6.839  1.00 84.07           C
ATOM   3956  O   THR A 261       1.376 -13.398  -5.622  1.00 84.07           O
ATOM   3957  HA  THR A 261      -0.234 -14.604  -7.101  1.00 84.07           H
ATOM   3958  CB  THR A 261       1.316 -15.186  -8.480  1.00 84.07           C
ATOM   3959  HB  THR A 261       2.068 -14.727  -9.121  1.00 84.07           H
ATOM   3960  OG1 THR A 261       0.331 -15.969  -9.149  1.00 84.07           O
ATOM   3961  HG1 THR A 261       0.120 -15.565 -10.039  1.00 84.07           H
ATOM   3962  CG2 THR A 261       1.993 -16.174  -7.527  1.00 84.07           C
ATOM   3963 1HG2 THR A 261       1.235 -16.682  -6.932  1.00 84.07           H
ATOM   3964 2HG2 THR A 261       2.672 -15.634  -6.866  1.00 84.07           H
ATOM   3965 3HG2 THR A 261       2.555 -16.908  -8.104  1.00 84.07           H
ATOM   3966  HN  THR A 261       0.040 -13.524  -9.680  1.00 84.07           H
ATOM   3967  N   VAL A 262       2.046 -12.285  -7.474  1.00 84.78           N
ATOM   3968  CA  VAL A 262       2.978 -11.429  -6.760  1.00 84.78           C
ATOM   3969  C   VAL A 262       2.205 -10.558  -5.767  1.00 84.78           C
ATOM   3970  O   VAL A 262       2.648 -10.356  -4.637  1.00 84.78           O
ATOM   3971  HA  VAL A 262       3.658 -12.074  -6.205  1.00 84.78           H
ATOM   3972  CB  VAL A 262       3.804 -10.612  -7.755  1.00 84.78           C
ATOM   3973  HB  VAL A 262       3.113 -10.067  -8.398  1.00 84.78           H
ATOM   3974  CG1 VAL A 262       4.679  -9.587  -7.030  1.00 84.78           C
ATOM   3975 1HG1 VAL A 262       4.045  -8.907  -6.460  1.00 84.78           H
ATOM   3976 2HG1 VAL A 262       5.358 -10.104  -6.352  1.00 84.78           H
ATOM   3977 3HG1 VAL A 262       5.256  -9.020  -7.760  1.00 84.78           H
ATOM   3978  CG2 VAL A 262       4.652 -11.525  -8.643  1.00 84.78           C
ATOM   3979 1HG2 VAL A 262       5.331 -12.109  -8.021  1.00 84.78           H
ATOM   3980 2HG2 VAL A 262       4.000 -12.198  -9.200  1.00 84.78           H
ATOM   3981 3HG2 VAL A 262       5.230 -10.919  -9.341  1.00 84.78           H
ATOM   3982  HN  VAL A 262       1.973 -12.106  -8.455  1.00 84.78           H
ATOM   3983  N   PHE A 263       1.064 -10.064  -6.225  1.00 82.01           N
ATOM   3984  CA  PHE A 263       0.223  -9.224  -5.389  1.00 82.01           C
ATOM   3985  C   PHE A 263      -0.263  -9.989  -4.156  1.00 82.01           C
ATOM   3986  O   PHE A 263      -0.125  -9.512  -3.031  1.00 82.01           O
ATOM   3987  HA  PHE A 263       0.828  -8.375  -5.072  1.00 82.01           H
ATOM   3988  CB  PHE A 263      -0.986  -8.820  -6.234  1.00 82.01           C
ATOM   3989 1HB  PHE A 263      -0.638  -8.276  -7.112  1.00 82.01           H
ATOM   3990 2HB  PHE A 263      -1.483  -9.722  -6.594  1.00 82.01           H
ATOM   3991  CG  PHE A 263      -2.006  -7.958  -5.488  1.00 82.01           C
ATOM   3992  CD1 PHE A 263      -3.094  -8.536  -4.912  1.00 82.01           C
ATOM   3993  HD1 PHE A 263      -3.239  -9.614  -4.981  1.00 82.01           H
ATOM   3994  CD2 PHE A 263      -1.826  -6.612  -5.402  1.00 82.01           C
ATOM   3995  HD2 PHE A 263      -0.954  -6.149  -5.864  1.00 82.01           H
ATOM   3996  CE1 PHE A 263      -4.041  -7.735  -4.220  1.00 82.01           C
ATOM   3997  HE1 PHE A 263      -4.913  -8.198  -3.758  1.00 82.01           H
ATOM   3998  CE2 PHE A 263      -2.772  -5.812  -4.710  1.00 82.01           C
ATOM   3999  HE2 PHE A 263      -2.627  -4.734  -4.641  1.00 82.01           H
ATOM   4000  CZ  PHE A 263      -3.860  -6.390  -4.133  1.00 82.01           C
ATOM   4001  HZ  PHE A 263      -4.586  -5.775  -3.602  1.00 82.01           H
ATOM   4002  HN  PHE A 263       0.713 -10.230  -7.146  1.00 82.01           H
ATOM   4003  N   VAL A 264      -0.823 -11.163  -4.410  1.00 84.80           N
ATOM   4004  CA  VAL A 264      -1.431 -11.947  -3.349  1.00 84.80           C
ATOM   4005  C   VAL A 264      -0.368 -12.293  -2.304  1.00 84.80           C
ATOM   4006  O   VAL A 264      -0.590 -12.118  -1.107  1.00 84.80           O
ATOM   4007  HA  VAL A 264      -2.196 -11.329  -2.880  1.00 84.80           H
ATOM   4008  CB  VAL A 264      -2.114 -13.183  -3.938  1.00 84.80           C
ATOM   4009  HB  VAL A 264      -1.390 -13.698  -4.569  1.00 84.80           H
ATOM   4010  CG1 VAL A 264      -2.546 -14.149  -2.833  1.00 84.80           C
ATOM   4011 1HG1 VAL A 264      -1.670 -14.470  -2.268  1.00 84.80           H
ATOM   4012 2HG1 VAL A 264      -3.246 -13.648  -2.164  1.00 84.80           H
ATOM   4013 3HG1 VAL A 264      -3.029 -15.019  -3.279  1.00 84.80           H
ATOM   4014  CG2 VAL A 264      -3.304 -12.786  -4.814  1.00 84.80           C
ATOM   4015 1HG2 VAL A 264      -4.030 -12.237  -4.215  1.00 84.80           H
ATOM   4016 2HG2 VAL A 264      -2.957 -12.155  -5.633  1.00 84.80           H
ATOM   4017 3HG2 VAL A 264      -3.772 -13.683  -5.220  1.00 84.80           H
ATOM   4018  HN  VAL A 264      -0.865 -11.577  -5.319  1.00 84.80           H
ATOM   4019  N   LEU A 265       0.763 -12.777  -2.794  1.00 88.98           N
ATOM   4020  CA  LEU A 265       1.793 -13.308  -1.917  1.00 88.98           C
ATOM   4021  C   LEU A 265       2.364 -12.175  -1.063  1.00 88.98           C
ATOM   4022  O   LEU A 265       2.834 -12.407   0.050  1.00 88.98           O
ATOM   4023  HA  LEU A 265       1.316 -14.032  -1.255  1.00 88.98           H
ATOM   4024  CB  LEU A 265       2.850 -14.062  -2.726  1.00 88.98           C
ATOM   4025 1HB  LEU A 265       3.185 -13.417  -3.539  1.00 88.98           H
ATOM   4026 2HB  LEU A 265       3.713 -14.239  -2.084  1.00 88.98           H
ATOM   4027  CG  LEU A 265       2.410 -15.401  -3.323  1.00 88.98           C
ATOM   4028  HG  LEU A 265       1.558 -15.219  -3.977  1.00 88.98           H
ATOM   4029  CD1 LEU A 265       3.520 -16.008  -4.183  1.00 88.98           C
ATOM   4030 1HD1 LEU A 265       3.763 -15.326  -4.997  1.00 88.98           H
ATOM   4031 2HD1 LEU A 265       4.406 -16.173  -3.570  1.00 88.98           H
ATOM   4032 3HD1 LEU A 265       3.181 -16.959  -4.595  1.00 88.98           H
ATOM   4033  CD2 LEU A 265       1.942 -16.361  -2.228  1.00 88.98           C
ATOM   4034 1HD2 LEU A 265       2.760 -16.542  -1.529  1.00 88.98           H
ATOM   4035 2HD2 LEU A 265       1.099 -15.922  -1.695  1.00 88.98           H
ATOM   4036 3HD2 LEU A 265       1.636 -17.305  -2.679  1.00 88.98           H
ATOM   4037  HN  LEU A 265       0.981 -12.810  -3.770  1.00 88.98           H
ATOM   4038  N   SER A 266       2.305 -10.972  -1.617  1.00 88.72           N
ATOM   4039  CA  SER A 266       2.921  -9.823  -0.977  1.00 88.72           C
ATOM   4040  C   SER A 266       1.957  -9.212   0.042  1.00 88.72           C
ATOM   4041  O   SER A 266       2.366  -8.834   1.139  1.00 88.72           O
ATOM   4042  HA  SER A 266       3.809 -10.211  -0.478  1.00 88.72           H
ATOM   4043  CB  SER A 266       3.336  -8.774  -2.010  1.00 88.72           C
ATOM   4044 1HB  SER A 266       3.822  -7.939  -1.505  1.00 88.72           H
ATOM   4045 2HB  SER A 266       4.070  -9.205  -2.691  1.00 88.72           H
ATOM   4046  OG  SER A 266       2.223  -8.291  -2.758  1.00 88.72           O
ATOM   4047  HG  SER A 266       2.097  -8.847  -3.580  1.00 88.72           H
ATOM   4048  HN  SER A 266       1.848 -10.778  -2.485  1.00 88.72           H
ATOM   4049  N   GLN A 267       0.696  -9.134  -0.357  1.00 88.33           N
ATOM   4050  CA  GLN A 267      -0.277  -8.351   0.385  1.00 88.33           C
ATOM   4051  C   GLN A 267      -1.005  -9.234   1.401  1.00 88.33           C
ATOM   4052  O   GLN A 267      -1.341  -8.781   2.494  1.00 88.33           O
ATOM   4053  HA  GLN A 267       0.302  -7.588   0.906  1.00 88.33           H
ATOM   4054  CB  GLN A 267      -1.269  -7.670  -0.560  1.00 88.33           C
ATOM   4055 1HB  GLN A 267      -1.758  -8.420  -1.181  1.00 88.33           H
ATOM   4056 2HB  GLN A 267      -2.049  -7.177   0.020  1.00 88.33           H
ATOM   4057  CG  GLN A 267      -0.563  -6.645  -1.450  1.00 88.33           C
ATOM   4058 1HG  GLN A 267       0.197  -7.144  -2.052  1.00 88.33           H
ATOM   4059 2HG  GLN A 267      -1.280  -6.205  -2.142  1.00 88.33           H
ATOM   4060  CD  GLN A 267       0.086  -5.544  -0.610  1.00 88.33           C
ATOM   4061  OE1 GLN A 267      -0.484  -5.035   0.341  1.00 88.33           O
ATOM   4062  NE2 GLN A 267       1.308  -5.205  -1.012  1.00 88.33           N
ATOM   4063 1HE2 GLN A 267       1.719  -5.662  -1.801  1.00 88.33           H
ATOM   4064 2HE2 GLN A 267       1.815  -4.494  -0.526  1.00 88.33           H
ATOM   4065  HN  GLN A 267       0.337  -9.594  -1.170  1.00 88.33           H
ATOM   4066  N   PHE A 268      -1.227 -10.478   1.004  1.00 90.28           N
ATOM   4067  CA  PHE A 268      -2.075 -11.370   1.777  1.00 90.28           C
ATOM   4068  C   PHE A 268      -1.557 -11.515   3.209  1.00 90.28           C
ATOM   4069  O   PHE A 268      -2.309 -11.333   4.166  1.00 90.28           O
ATOM   4070  HA  PHE A 268      -3.073 -10.932   1.795  1.00 90.28           H
ATOM   4071  CB  PHE A 268      -2.030 -12.736   1.090  1.00 90.28           C
ATOM   4072 1HB  PHE A 268      -2.313 -12.616   0.044  1.00 90.28           H
ATOM   4073 2HB  PHE A 268      -1.004 -13.104   1.102  1.00 90.28           H
ATOM   4074  CG  PHE A 268      -2.940 -13.786   1.731  1.00 90.28           C
ATOM   4075  CD1 PHE A 268      -2.419 -14.707   2.585  1.00 90.28           C
ATOM   4076  HD1 PHE A 268      -1.353 -14.698   2.813  1.00 90.28           H
ATOM   4077  CD2 PHE A 268      -4.270 -13.797   1.447  1.00 90.28           C
ATOM   4078  HD2 PHE A 268      -4.688 -13.058   0.763  1.00 90.28           H
ATOM   4079  CE1 PHE A 268      -3.264 -15.681   3.180  1.00 90.28           C
ATOM   4080  HE1 PHE A 268      -2.847 -16.419   3.865  1.00 90.28           H
ATOM   4081  CE2 PHE A 268      -5.115 -14.771   2.043  1.00 90.28           C
ATOM   4082  HE2 PHE A 268      -6.181 -14.780   1.815  1.00 90.28           H
ATOM   4083  CZ  PHE A 268      -4.594 -15.692   2.897  1.00 90.28           C
ATOM   4084  HZ  PHE A 268      -5.243 -16.439   3.354  1.00 90.28           H
ATOM   4085  HN  PHE A 268      -0.840 -10.878   0.173  1.00 90.28           H
ATOM   4086  N   PRO A 269      -0.270 -11.844   3.382  1.00 93.61           N
ATOM   4087  CA  PRO A 269       0.263 -12.128   4.717  1.00 93.61           C
ATOM   4088  C   PRO A 269      -0.031 -11.011   5.705  1.00 93.61           C
ATOM   4089  O   PRO A 269      -0.463 -11.269   6.828  1.00 93.61           O
ATOM   4090  HA  PRO A 269      -0.221 -13.012   5.133  1.00 93.61           H
ATOM   4091  CB  PRO A 269       1.765 -12.295   4.479  1.00 93.61           C
ATOM   4092 1HB  PRO A 269       2.299 -11.353   4.611  1.00 93.61           H
ATOM   4093 2HB  PRO A 269       2.205 -13.009   5.175  1.00 93.61           H
ATOM   4094  CG  PRO A 269       1.842 -12.790   3.040  1.00 93.61           C
ATOM   4095 1HG  PRO A 269       2.829 -12.623   2.607  1.00 93.61           H
ATOM   4096 2HG  PRO A 269       1.654 -13.861   2.970  1.00 93.61           H
ATOM   4097  CD  PRO A 269       0.767 -11.974   2.342  1.00 93.61           C
ATOM   4098 1HD  PRO A 269       1.139 -11.000   2.025  1.00 93.61           H
ATOM   4099 2HD  PRO A 269       0.393 -12.475   1.449  1.00 93.61           H
ATOM   4100  N   TYR A 270       0.213  -9.788   5.258  1.00 93.03           N
ATOM   4101  CA  TYR A 270       0.060  -8.631   6.122  1.00 93.03           C
ATOM   4102  C   TYR A 270      -1.396  -8.463   6.561  1.00 93.03           C
ATOM   4103  O   TYR A 270      -1.671  -8.223   7.736  1.00 93.03           O
ATOM   4104  HA  TYR A 270       0.682  -8.784   7.004  1.00 93.03           H
ATOM   4105  CB  TYR A 270       0.469  -7.420   5.282  1.00 93.03           C
ATOM   4106 1HB  TYR A 270       1.537  -7.480   5.071  1.00 93.03           H
ATOM   4107 2HB  TYR A 270      -0.048  -7.464   4.323  1.00 93.03           H
ATOM   4108  CG  TYR A 270       0.170  -6.073   5.943  1.00 93.03           C
ATOM   4109  CD1 TYR A 270      -0.778  -5.231   5.398  1.00 93.03           C
ATOM   4110  HD1 TYR A 270      -1.314  -5.526   4.496  1.00 93.03           H
ATOM   4111  CD2 TYR A 270       0.849  -5.700   7.086  1.00 93.03           C
ATOM   4112  HD2 TYR A 270       1.598  -6.365   7.516  1.00 93.03           H
ATOM   4113  CE1 TYR A 270      -1.059  -3.964   6.021  1.00 93.03           C
ATOM   4114  HE1 TYR A 270      -1.805  -3.290   5.601  1.00 93.03           H
ATOM   4115  CE2 TYR A 270       0.568  -4.432   7.709  1.00 93.03           C
ATOM   4116  HE2 TYR A 270       1.097  -4.125   8.611  1.00 93.03           H
ATOM   4117  CZ  TYR A 270      -0.372  -3.627   7.146  1.00 93.03           C
ATOM   4118  OH  TYR A 270      -0.638  -2.430   7.734  1.00 93.03           O
ATOM   4119  HH  TYR A 270      -0.022  -2.286   8.509  1.00 93.03           H
ATOM   4120  HN  TYR A 270       0.511  -9.583   4.325  1.00 93.03           H
ATOM   4121  N   ASN A 271      -2.292  -8.596   5.593  1.00 90.88           N
ATOM   4122  CA  ASN A 271      -3.699  -8.328   5.834  1.00 90.88           C
ATOM   4123  C   ASN A 271      -4.277  -9.423   6.732  1.00 90.88           C
ATOM   4124  O   ASN A 271      -5.256  -9.198   7.441  1.00 90.88           O
ATOM   4125  HA  ASN A 271      -3.727  -7.345   6.305  1.00 90.88           H
ATOM   4126  CB  ASN A 271      -4.491  -8.323   4.525  1.00 90.88           C
ATOM   4127 1HB  ASN A 271      -4.211  -9.189   3.924  1.00 90.88           H
ATOM   4128 2HB  ASN A 271      -5.556  -8.415   4.739  1.00 90.88           H
ATOM   4129  CG  ASN A 271      -4.233  -7.040   3.732  1.00 90.88           C
ATOM   4130  OD1 ASN A 271      -4.640  -5.954   4.110  1.00 90.88           O
ATOM   4131  ND2 ASN A 271      -3.535  -7.225   2.615  1.00 90.88           N
ATOM   4132 1HD2 ASN A 271      -3.231  -8.144   2.362  1.00 90.88           H
ATOM   4133 2HD2 ASN A 271      -3.315  -6.446   2.028  1.00 90.88           H
ATOM   4134  HN  ASN A 271      -2.069  -8.881   4.661  1.00 90.88           H
ATOM   4135  N   CYS A 272      -3.645 -10.587   6.673  1.00 93.66           N
ATOM   4136  CA  CYS A 272      -3.980 -11.667   7.585  1.00 93.66           C
ATOM   4137  C   CYS A 272      -3.731 -11.184   9.015  1.00 93.66           C
ATOM   4138  O   CYS A 272      -4.586 -11.341   9.885  1.00 93.66           O
ATOM   4139  HA  CYS A 272      -5.036 -11.891   7.430  1.00 93.66           H
ATOM   4140  CB  CYS A 272      -3.192 -12.940   7.267  1.00 93.66           C
ATOM   4141 1HB  CYS A 272      -2.135 -12.703   7.152  1.00 93.66           H
ATOM   4142 2HB  CYS A 272      -3.273 -13.644   8.096  1.00 93.66           H
ATOM   4143  SG  CYS A 272      -3.832 -13.705   5.733  1.00 93.66           S
ATOM   4144  HG  CYS A 272      -3.271 -12.834   4.899  1.00 93.66           H
ATOM   4145  HN  CYS A 272      -2.918 -10.796   6.019  1.00 93.66           H
ATOM   4146  N   ILE A 273      -2.556 -10.605   9.214  1.00 94.27           N
ATOM   4147  CA  ILE A 273      -2.162 -10.144  10.534  1.00 94.27           C
ATOM   4148  C   ILE A 273      -3.043  -8.960  10.940  1.00 94.27           C
ATOM   4149  O   ILE A 273      -3.449  -8.852  12.096  1.00 94.27           O
ATOM   4150  HA  ILE A 273      -2.341 -10.962  11.232  1.00 94.27           H
ATOM   4151  CB  ILE A 273      -0.664  -9.837  10.570  1.00 94.27           C
ATOM   4152  HB  ILE A 273      -0.451  -9.085   9.810  1.00 94.27           H
ATOM   4153  CG1 ILE A 273       0.159 -11.078  10.221  1.00 94.27           C
ATOM   4154 1HG1 ILE A 273      -0.106 -11.426   9.223  1.00 94.27           H
ATOM   4155 2HG1 ILE A 273       1.218 -10.822  10.199  1.00 94.27           H
ATOM   4156  CG2 ILE A 273      -0.259  -9.241  11.920  1.00 94.27           C
ATOM   4157 1HG2 ILE A 273      -0.809  -8.316  12.089  1.00 94.27           H
ATOM   4158 2HG2 ILE A 273      -0.489  -9.951  12.714  1.00 94.27           H
ATOM   4159 3HG2 ILE A 273       0.811  -9.032  11.918  1.00 94.27           H
ATOM   4160  CD1 ILE A 273      -0.079 -12.197  11.237  1.00 94.27           C
ATOM   4161 1HD1 ILE A 273       0.210 -11.854  12.231  1.00 94.27           H
ATOM   4162 2HD1 ILE A 273      -1.136 -12.467  11.239  1.00 94.27           H
ATOM   4163 3HD1 ILE A 273       0.517 -13.068  10.966  1.00 94.27           H
ATOM   4164  HN  ILE A 273      -1.880 -10.450   8.493  1.00 94.27           H
ATOM   4165  N   LEU A 274      -3.312  -8.103   9.966  1.00 93.14           N
ATOM   4166  CA  LEU A 274      -4.121  -6.922  10.212  1.00 93.14           C
ATOM   4167  C   LEU A 274      -5.510  -7.351  10.689  1.00 93.14           C
ATOM   4168  O   LEU A 274      -6.113  -6.688  11.531  1.00 93.14           O
ATOM   4169  HA  LEU A 274      -3.641  -6.357  11.011  1.00 93.14           H
ATOM   4170  CB  LEU A 274      -4.147  -6.023   8.974  1.00 93.14           C
ATOM   4171 1HB  LEU A 274      -3.126  -5.915   8.607  1.00 93.14           H
ATOM   4172 2HB  LEU A 274      -4.714  -6.530   8.193  1.00 93.14           H
ATOM   4173  CG  LEU A 274      -4.739  -4.626   9.171  1.00 93.14           C
ATOM   4174  HG  LEU A 274      -5.705  -4.731   9.665  1.00 93.14           H
ATOM   4175  CD1 LEU A 274      -3.853  -3.779  10.087  1.00 93.14           C
ATOM   4176 1HD1 LEU A 274      -3.768  -4.264  11.060  1.00 93.14           H
ATOM   4177 2HD1 LEU A 274      -2.863  -3.679   9.643  1.00 93.14           H
ATOM   4178 3HD1 LEU A 274      -4.297  -2.792  10.210  1.00 93.14           H
ATOM   4179  CD2 LEU A 274      -4.992  -3.942   7.826  1.00 93.14           C
ATOM   4180 1HD2 LEU A 274      -4.051  -3.850   7.283  1.00 93.14           H
ATOM   4181 2HD2 LEU A 274      -5.691  -4.539   7.241  1.00 93.14           H
ATOM   4182 3HD2 LEU A 274      -5.413  -2.951   7.995  1.00 93.14           H
ATOM   4183  HN  LEU A 274      -2.987  -8.205   9.026  1.00 93.14           H
ATOM   4184  N   LEU A 275      -5.977  -8.457  10.130  1.00 94.64           N
ATOM   4185  CA  LEU A 275      -7.265  -9.007  10.520  1.00 94.64           C
ATOM   4186  C   LEU A 275      -7.214  -9.417  11.993  1.00 94.64           C
ATOM   4187  O   LEU A 275      -8.118  -9.096  12.762  1.00 94.64           O
ATOM   4188  HA  LEU A 275      -8.006  -8.216  10.407  1.00 94.64           H
ATOM   4189  CB  LEU A 275      -7.669 -10.144   9.579  1.00 94.64           C
ATOM   4190 1HB  LEU A 275      -7.736  -9.745   8.567  1.00 94.64           H
ATOM   4191 2HB  LEU A 275      -6.872 -10.888   9.576  1.00 94.64           H
ATOM   4192  CG  LEU A 275      -8.987 -10.849   9.906  1.00 94.64           C
ATOM   4193  HG  LEU A 275      -8.933 -11.213  10.933  1.00 94.64           H
ATOM   4194  CD1 LEU A 275     -10.164  -9.875   9.833  1.00 94.64           C
ATOM   4195 1HD1 LEU A 275     -10.012  -9.067  10.549  1.00 94.64           H
ATOM   4196 2HD1 LEU A 275     -10.230  -9.460   8.827  1.00 94.64           H
ATOM   4197 3HD1 LEU A 275     -11.087 -10.402  10.070  1.00 94.64           H
ATOM   4198  CD2 LEU A 275      -9.195 -12.068   9.006  1.00 94.64           C
ATOM   4199 1HD2 LEU A 275      -9.219 -11.750   7.963  1.00 94.64           H
ATOM   4200 2HD2 LEU A 275      -8.375 -12.772   9.152  1.00 94.64           H
ATOM   4201 3HD2 LEU A 275     -10.138 -12.551   9.260  1.00 94.64           H
ATOM   4202  HN  LEU A 275      -5.493  -8.974   9.424  1.00 94.64           H
ATOM   4203  N   VAL A 276      -6.147 -10.121  12.342  1.00 95.26           N
ATOM   4204  CA  VAL A 276      -5.972 -10.589  13.706  1.00 95.26           C
ATOM   4205  C   VAL A 276      -6.000  -9.392  14.659  1.00 95.26           C
ATOM   4206  O   VAL A 276      -6.675  -9.427  15.686  1.00 95.26           O
ATOM   4207  HA  VAL A 276      -6.813 -11.242  13.940  1.00 95.26           H
ATOM   4208  CB  VAL A 276      -4.687 -11.411  13.817  1.00 95.26           C
ATOM   4209  HB  VAL A 276      -3.870 -10.812  13.416  1.00 95.26           H
ATOM   4210  CG1 VAL A 276      -4.364 -11.729  15.278  1.00 95.26           C
ATOM   4211 1HG1 VAL A 276      -4.233 -10.800  15.832  1.00 95.26           H
ATOM   4212 2HG1 VAL A 276      -5.183 -12.300  15.716  1.00 95.26           H
ATOM   4213 3HG1 VAL A 276      -3.446 -12.315  15.328  1.00 95.26           H
ATOM   4214  CG2 VAL A 276      -4.782 -12.692  12.985  1.00 95.26           C
ATOM   4215 1HG2 VAL A 276      -5.616 -13.296  13.343  1.00 95.26           H
ATOM   4216 2HG2 VAL A 276      -4.943 -12.434  11.938  1.00 95.26           H
ATOM   4217 3HG2 VAL A 276      -3.855 -13.258  13.082  1.00 95.26           H
ATOM   4218  HN  VAL A 276      -5.412 -10.372  11.712  1.00 95.26           H
ATOM   4219  N   GLN A 277      -5.257  -8.360  14.283  1.00 93.93           N
ATOM   4220  CA  GLN A 277      -5.173  -7.162  15.101  1.00 93.93           C
ATOM   4221  C   GLN A 277      -6.555  -6.520  15.245  1.00 93.93           C
ATOM   4222  O   GLN A 277      -6.875  -5.956  16.290  1.00 93.93           O
ATOM   4223  HA  GLN A 277      -4.819  -7.500  16.074  1.00 93.93           H
ATOM   4224  CB  GLN A 277      -4.166  -6.170  14.517  1.00 93.93           C
ATOM   4225 1HB  GLN A 277      -4.340  -6.056  13.447  1.00 93.93           H
ATOM   4226 2HB  GLN A 277      -4.312  -5.189  14.969  1.00 93.93           H
ATOM   4227  CG  GLN A 277      -2.730  -6.640  14.759  1.00 93.93           C
ATOM   4228 1HG  GLN A 277      -2.566  -6.784  15.826  1.00 93.93           H
ATOM   4229 2HG  GLN A 277      -2.574  -7.606  14.279  1.00 93.93           H
ATOM   4230  CD  GLN A 277      -1.722  -5.625  14.214  1.00 93.93           C
ATOM   4231  OE1 GLN A 277      -2.012  -4.837  13.329  1.00 93.93           O
ATOM   4232  NE2 GLN A 277      -0.526  -5.689  14.792  1.00 93.93           N
ATOM   4233 1HE2 GLN A 277      -0.354  -6.359  15.513  1.00 93.93           H
ATOM   4234 2HE2 GLN A 277       0.202  -5.065  14.504  1.00 93.93           H
ATOM   4235  HN  GLN A 277      -4.721  -8.335  13.440  1.00 93.93           H
ATOM   4236  N   THR A 278      -7.336  -6.628  14.180  1.00 94.05           N
ATOM   4237  CA  THR A 278      -8.666  -6.042  14.165  1.00 94.05           C
ATOM   4238  C   THR A 278      -9.578  -6.764  15.159  1.00 94.05           C
ATOM   4239  O   THR A 278     -10.304  -6.125  15.918  1.00 94.05           O
ATOM   4240  HA  THR A 278      -8.589  -5.006  14.496  1.00 94.05           H
ATOM   4241  CB  THR A 278      -9.184  -6.082  12.726  1.00 94.05           C
ATOM   4242  HB  THR A 278      -9.347  -7.108  12.399  1.00 94.05           H
ATOM   4243  OG1 THR A 278      -8.212  -5.347  11.987  1.00 94.05           O
ATOM   4244  HG1 THR A 278      -7.292  -5.648  12.239  1.00 94.05           H
ATOM   4245  CG2 THR A 278     -10.474  -5.278  12.546  1.00 94.05           C
ATOM   4246 1HG2 THR A 278     -10.292  -4.236  12.809  1.00 94.05           H
ATOM   4247 2HG2 THR A 278     -11.250  -5.687  13.193  1.00 94.05           H
ATOM   4248 3HG2 THR A 278     -10.798  -5.340  11.507  1.00 94.05           H
ATOM   4249  HN  THR A 278      -7.075  -7.104  13.340  1.00 94.05           H
ATOM   4250  N   ILE A 279      -9.510  -8.087  15.123  1.00 95.31           N
ATOM   4251  CA  ILE A 279     -10.340  -8.903  15.992  1.00 95.31           C
ATOM   4252  C   ILE A 279      -9.956  -8.642  17.450  1.00 95.31           C
ATOM   4253  O   ILE A 279     -10.824  -8.505  18.310  1.00 95.31           O
ATOM   4254  HA  ILE A 279     -11.374  -8.589  15.846  1.00 95.31           H
ATOM   4255  CB  ILE A 279     -10.254 -10.376  15.587  1.00 95.31           C
ATOM   4256  HB  ILE A 279      -9.202 -10.662  15.560  1.00 95.31           H
ATOM   4257  CG1 ILE A 279     -10.817 -10.592  14.181  1.00 95.31           C
ATOM   4258 1HG1 ILE A 279     -11.903 -10.499  14.202  1.00 95.31           H
ATOM   4259 2HG1 ILE A 279     -10.443  -9.817  13.513  1.00 95.31           H
ATOM   4260  CG2 ILE A 279     -10.938 -11.270  16.623  1.00 95.31           C
ATOM   4261 1HG2 ILE A 279     -10.451 -11.145  17.590  1.00 95.31           H
ATOM   4262 2HG2 ILE A 279     -11.989 -10.992  16.706  1.00 95.31           H
ATOM   4263 3HG2 ILE A 279     -10.862 -12.312  16.311  1.00 95.31           H
ATOM   4264  CD1 ILE A 279     -10.428 -11.970  13.641  1.00 95.31           C
ATOM   4265 1HD1 ILE A 279      -9.342 -12.051  13.599  1.00 95.31           H
ATOM   4266 2HD1 ILE A 279     -10.825 -12.743  14.299  1.00 95.31           H
ATOM   4267 3HD1 ILE A 279     -10.842 -12.098  12.640  1.00 95.31           H
ATOM   4268  HN  ILE A 279      -8.903  -8.599  14.515  1.00 95.31           H
ATOM   4269  N   ASP A 280      -8.653  -8.582  17.683  1.00 94.83           N
ATOM   4270  CA  ASP A 280      -8.141  -8.420  19.033  1.00 94.83           C
ATOM   4271  C   ASP A 280      -8.489  -7.019  19.541  1.00 94.83           C
ATOM   4272  O   ASP A 280      -8.725  -6.828  20.733  1.00 94.83           O
ATOM   4273  HA  ASP A 280      -8.619  -9.205  19.617  1.00 94.83           H
ATOM   4274  CB  ASP A 280      -6.619  -8.570  19.067  1.00 94.83           C
ATOM   4275 1HB  ASP A 280      -6.328  -9.482  18.546  1.00 94.83           H
ATOM   4276 2HB  ASP A 280      -6.156  -7.739  18.535  1.00 94.83           H
ATOM   4277  CG  ASP A 280      -6.104  -8.612  20.507  1.00 94.83           C
ATOM   4278  OD1 ASP A 280      -6.651  -9.427  21.281  1.00 94.83           O
ATOM   4279  OD2 ASP A 280      -5.175  -7.829  20.800  1.00 94.83           O
ATOM   4280  HN  ASP A 280      -7.954  -8.642  16.970  1.00 94.83           H
ATOM   4281  N   ALA A 281      -8.509  -6.075  18.611  1.00 92.95           N
ATOM   4282  CA  ALA A 281      -8.863  -4.705  18.942  1.00 92.95           C
ATOM   4283  C   ALA A 281     -10.289  -4.671  19.496  1.00 92.95           C
ATOM   4284  O   ALA A 281     -10.626  -3.803  20.300  1.00 92.95           O
ATOM   4285  HA  ALA A 281      -8.174  -4.362  19.714  1.00 92.95           H
ATOM   4286  CB  ALA A 281      -8.697  -3.821  17.705  1.00 92.95           C
ATOM   4287 1HB  ALA A 281      -7.660  -3.858  17.369  1.00 92.95           H
ATOM   4288 2HB  ALA A 281      -9.349  -4.182  16.910  1.00 92.95           H
ATOM   4289 3HB  ALA A 281      -8.962  -2.794  17.954  1.00 92.95           H
ATOM   4290  HN  ALA A 281      -8.291  -6.234  17.648  1.00 92.95           H
ATOM   4291  N   TYR A 282     -11.088  -5.626  19.043  1.00 91.15           N
ATOM   4292  CA  TYR A 282     -12.472  -5.712  19.479  1.00 91.15           C
ATOM   4293  C   TYR A 282     -12.607  -6.623  20.701  1.00 91.15           C
ATOM   4294  O   TYR A 282     -13.235  -6.250  21.691  1.00 91.15           O
ATOM   4295  HA  TYR A 282     -12.804  -4.709  19.744  1.00 91.15           H
ATOM   4296  CB  TYR A 282     -13.244  -6.329  18.310  1.00 91.15           C
ATOM   4297 1HB  TYR A 282     -13.069  -5.731  17.416  1.00 91.15           H
ATOM   4298 2HB  TYR A 282     -12.846  -7.324  18.110  1.00 91.15           H
ATOM   4299  CG  TYR A 282     -14.751  -6.437  18.548  1.00 91.15           C
ATOM   4300  CD1 TYR A 282     -15.315  -7.656  18.865  1.00 91.15           C
ATOM   4301  HD1 TYR A 282     -14.685  -8.542  18.946  1.00 91.15           H
ATOM   4302  CD2 TYR A 282     -15.548  -5.314  18.446  1.00 91.15           C
ATOM   4303  HD2 TYR A 282     -15.103  -4.351  18.195  1.00 91.15           H
ATOM   4304  CE1 TYR A 282     -16.734  -7.757  19.089  1.00 91.15           C
ATOM   4305  HE1 TYR A 282     -17.191  -8.714  19.340  1.00 91.15           H
ATOM   4306  CE2 TYR A 282     -16.967  -5.416  18.670  1.00 91.15           C
ATOM   4307  HE2 TYR A 282     -17.607  -4.537  18.592  1.00 91.15           H
ATOM   4308  CZ  TYR A 282     -17.490  -6.632  18.980  1.00 91.15           C
ATOM   4309  OH  TYR A 282     -18.830  -6.728  19.192  1.00 91.15           O
ATOM   4310  HH  TYR A 282     -19.255  -5.827  19.105  1.00 91.15           H
ATOM   4311  HN  TYR A 282     -10.805  -6.331  18.393  1.00 91.15           H
ATOM   4312  N   ALA A 283     -12.007  -7.799  20.592  1.00 92.93           N
ATOM   4313  CA  ALA A 283     -12.299  -8.877  21.521  1.00 92.93           C
ATOM   4314  C   ALA A 283     -11.259  -8.874  22.643  1.00 92.93           C
ATOM   4315  O   ALA A 283     -11.497  -9.427  23.716  1.00 92.93           O
ATOM   4316  HA  ALA A 283     -13.284  -8.689  21.949  1.00 92.93           H
ATOM   4317  CB  ALA A 283     -12.337 -10.207  20.764  1.00 92.93           C
ATOM   4318 1HB  ALA A 283     -13.111 -10.167  19.998  1.00 92.93           H
ATOM   4319 2HB  ALA A 283     -11.370 -10.385  20.294  1.00 92.93           H
ATOM   4320 3HB  ALA A 283     -12.556 -11.015  21.462  1.00 92.93           H
ATOM   4321  HN  ALA A 283     -11.333  -8.020  19.886  1.00 92.93           H
ATOM   4322  N   MET A 284     -10.129  -8.244  22.357  1.00 91.60           N
ATOM   4323  CA  MET A 284      -9.037  -8.195  23.314  1.00 91.60           C
ATOM   4324  C   MET A 284      -8.745  -9.584  23.885  1.00 91.60           C
ATOM   4325  O   MET A 284      -8.660  -9.755  25.100  1.00 91.60           O
ATOM   4326  HA  MET A 284      -8.173  -7.835  22.756  1.00 91.60           H
ATOM   4327  CB  MET A 284      -9.400  -7.241  24.454  1.00 91.60           C
ATOM   4328 1HB  MET A 284     -10.330  -7.565  24.922  1.00 91.60           H
ATOM   4329 2HB  MET A 284      -8.628  -7.276  25.222  1.00 91.60           H
ATOM   4330  CG  MET A 284      -9.554  -5.808  23.942  1.00 91.60           C
ATOM   4331 1HG  MET A 284      -8.583  -5.416  23.637  1.00 91.60           H
ATOM   4332 2HG  MET A 284     -10.194  -5.794  23.060  1.00 91.60           H
ATOM   4333  SD  MET A 284     -10.253  -4.774  25.218  1.00 91.60           S
ATOM   4334  CE  MET A 284     -11.983  -5.168  25.022  1.00 91.60           C
ATOM   4335 1HE  MET A 284     -12.304  -4.905  24.014  1.00 91.60           H
ATOM   4336 2HE  MET A 284     -12.134  -6.235  25.184  1.00 91.60           H
ATOM   4337 3HE  MET A 284     -12.569  -4.604  25.749  1.00 91.60           H
ATOM   4338  HN  MET A 284      -9.954  -7.775  21.492  1.00 91.60           H
ATOM   4339  N   PHE A 285      -8.599 -10.541  22.980  1.00 91.90           N
ATOM   4340  CA  PHE A 285      -8.495 -11.936  23.376  1.00 91.90           C
ATOM   4341  C   PHE A 285      -7.037 -12.331  23.614  1.00 91.90           C
ATOM   4342  O   PHE A 285      -6.761 -13.372  24.208  1.00 91.90           O
ATOM   4343  HA  PHE A 285      -9.057 -12.051  24.303  1.00 91.90           H
ATOM   4344  CB  PHE A 285      -9.056 -12.771  22.223  1.00 91.90           C
ATOM   4345 1HB  PHE A 285      -9.221 -13.790  22.573  1.00 91.90           H
ATOM   4346 2HB  PHE A 285     -10.029 -12.370  21.938  1.00 91.90           H
ATOM   4347  CG  PHE A 285      -8.155 -12.810  20.987  1.00 91.90           C
ATOM   4348  CD1 PHE A 285      -8.309 -11.884  20.004  1.00 91.90           C
ATOM   4349  HD1 PHE A 285      -9.074 -11.113  20.095  1.00 91.90           H
ATOM   4350  CD2 PHE A 285      -7.200 -13.771  20.873  1.00 91.90           C
ATOM   4351  HD2 PHE A 285      -7.076 -14.514  21.661  1.00 91.90           H
ATOM   4352  CE1 PHE A 285      -7.472 -11.920  18.857  1.00 91.90           C
ATOM   4353  HE1 PHE A 285      -7.596 -11.178  18.068  1.00 91.90           H
ATOM   4354  CE2 PHE A 285      -6.363 -13.808  19.726  1.00 91.90           C
ATOM   4355  HE2 PHE A 285      -5.598 -14.579  19.634  1.00 91.90           H
ATOM   4356  CZ  PHE A 285      -6.517 -12.882  18.742  1.00 91.90           C
ATOM   4357  HZ  PHE A 285      -5.875 -12.910  17.862  1.00 91.90           H
ATOM   4358  HN  PHE A 285      -8.551 -10.377  21.995  1.00 91.90           H
ATOM   4359  N   ILE A 286      -6.141 -11.479  23.138  1.00 92.03           N
ATOM   4360  CA  ILE A 286      -4.718 -11.712  23.317  1.00 92.03           C
ATOM   4361  C   ILE A 286      -4.278 -11.144  24.668  1.00 92.03           C
ATOM   4362  O   ILE A 286      -3.956  -9.961  24.773  1.00 92.03           O
ATOM   4363  HA  ILE A 286      -4.562 -12.791  23.329  1.00 92.03           H
ATOM   4364  CB  ILE A 286      -3.930 -11.155  22.130  1.00 92.03           C
ATOM   4365  HB  ILE A 286      -4.095 -10.078  22.086  1.00 92.03           H
ATOM   4366  CG1 ILE A 286      -4.435 -11.743  20.811  1.00 92.03           C
ATOM   4367 1HG1 ILE A 286      -4.177 -12.801  20.759  1.00 92.03           H
ATOM   4368 2HG1 ILE A 286      -5.523 -11.678  20.773  1.00 92.03           H
ATOM   4369  CG2 ILE A 286      -2.427 -11.374  22.317  1.00 92.03           C
ATOM   4370 1HG2 ILE A 286      -2.096 -10.869  23.224  1.00 92.03           H
ATOM   4371 2HG2 ILE A 286      -2.224 -12.442  22.401  1.00 92.03           H
ATOM   4372 3HG2 ILE A 286      -1.891 -10.969  21.459  1.00 92.03           H
ATOM   4373  CD1 ILE A 286      -3.832 -11.005  19.614  1.00 92.03           C
ATOM   4374 1HD1 ILE A 286      -4.113  -9.953  19.658  1.00 92.03           H
ATOM   4375 2HD1 ILE A 286      -2.746 -11.093  19.643  1.00 92.03           H
ATOM   4376 3HD1 ILE A 286      -4.208 -11.444  18.690  1.00 92.03           H
ATOM   4377  HN  ILE A 286      -6.373 -10.644  22.639  1.00 92.03           H
ATOM   4378  N   SER A 287      -4.279 -12.013  25.668  1.00 90.02           N
ATOM   4379  CA  SER A 287      -3.865 -11.617  27.004  1.00 90.02           C
ATOM   4380  C   SER A 287      -2.414 -12.038  27.247  1.00 90.02           C
ATOM   4381  O   SER A 287      -1.766 -11.540  28.167  1.00 90.02           O
ATOM   4382  HA  SER A 287      -3.957 -10.532  27.025  1.00 90.02           H
ATOM   4383  CB  SER A 287      -4.780 -12.227  28.067  1.00 90.02           C
ATOM   4384 1HB  SER A 287      -4.448 -11.910  29.056  1.00 90.02           H
ATOM   4385 2HB  SER A 287      -5.793 -11.848  27.935  1.00 90.02           H
ATOM   4386  OG  SER A 287      -4.795 -13.651  28.006  1.00 90.02           O
ATOM   4387  HG  SER A 287      -5.420 -14.016  28.696  1.00 90.02           H
ATOM   4388  HN  SER A 287      -4.556 -12.970  25.577  1.00 90.02           H
ATOM   4389  N   ASN A 288      -1.947 -12.949  26.407  1.00 92.90           N
ATOM   4390  CA  ASN A 288      -0.637 -13.547  26.604  1.00 92.90           C
ATOM   4391  C   ASN A 288       0.424 -12.670  25.935  1.00 92.90           C
ATOM   4392  O   ASN A 288       0.335 -12.382  24.743  1.00 92.90           O
ATOM   4393  HA  ASN A 288      -0.508 -13.606  27.685  1.00 92.90           H
ATOM   4394  CB  ASN A 288      -0.565 -14.939  25.973  1.00 92.90           C
ATOM   4395 1HB  ASN A 288      -1.413 -15.537  26.307  1.00 92.90           H
ATOM   4396 2HB  ASN A 288      -0.642 -14.855  24.889  1.00 92.90           H
ATOM   4397  CG  ASN A 288       0.741 -15.643  26.345  1.00 92.90           C
ATOM   4398  OD1 ASN A 288       1.830 -15.128  26.153  1.00 92.90           O
ATOM   4399  ND2 ASN A 288       0.572 -16.846  26.885  1.00 92.90           N
ATOM   4400 1HD2 ASN A 288      -0.350 -17.211  27.015  1.00 92.90           H
ATOM   4401 2HD2 ASN A 288       1.367 -17.386  27.162  1.00 92.90           H
ATOM   4402  HN  ASN A 288      -2.445 -13.280  25.606  1.00 92.90           H
ATOM   4403  N   CYS A 289       1.404 -12.270  26.733  1.00 91.83           N
ATOM   4404  CA  CYS A 289       2.408 -11.328  26.270  1.00 91.83           C
ATOM   4405  C   CYS A 289       3.249 -12.013  25.190  1.00 91.83           C
ATOM   4406  O   CYS A 289       3.667 -11.374  24.226  1.00 91.83           O
ATOM   4407  HA  CYS A 289       1.870 -10.474  25.858  1.00 91.83           H
ATOM   4408  CB  CYS A 289       3.272 -10.810  27.422  1.00 91.83           C
ATOM   4409 1HB  CYS A 289       2.641 -10.343  28.179  1.00 91.83           H
ATOM   4410 2HB  CYS A 289       3.786 -11.641  27.904  1.00 91.83           H
ATOM   4411  SG  CYS A 289       4.493  -9.600  26.794  1.00 91.83           S
ATOM   4412  HN  CYS A 289       1.517 -12.579  27.677  1.00 91.83           H
ATOM   4413  N   ALA A 290       3.470 -13.304  25.388  1.00 93.81           N
ATOM   4414  CA  ALA A 290       4.301 -14.070  24.475  1.00 93.81           C
ATOM   4415  C   ALA A 290       3.647 -14.091  23.092  1.00 93.81           C
ATOM   4416  O   ALA A 290       4.316 -13.879  22.082  1.00 93.81           O
ATOM   4417  HA  ALA A 290       5.266 -13.567  24.404  1.00 93.81           H
ATOM   4418  CB  ALA A 290       4.519 -15.475  25.039  1.00 93.81           C
ATOM   4419 1HB  ALA A 290       5.013 -15.406  26.008  1.00 93.81           H
ATOM   4420 2HB  ALA A 290       3.556 -15.973  25.157  1.00 93.81           H
ATOM   4421 3HB  ALA A 290       5.143 -16.049  24.354  1.00 93.81           H
ATOM   4422  HN  ALA A 290       3.093 -13.825  26.154  1.00 93.81           H
ATOM   4423  N   VAL A 291       2.347 -14.348  23.092  1.00 94.09           N
ATOM   4424  CA  VAL A 291       1.593 -14.391  21.851  1.00 94.09           C
ATOM   4425  C   VAL A 291       1.604 -13.003  21.205  1.00 94.09           C
ATOM   4426  O   VAL A 291       1.807 -12.878  19.999  1.00 94.09           O
ATOM   4427  HA  VAL A 291       2.096 -15.091  21.184  1.00 94.09           H
ATOM   4428  CB  VAL A 291       0.181 -14.917  22.114  1.00 94.09           C
ATOM   4429  HB  VAL A 291      -0.290 -14.262  22.847  1.00 94.09           H
ATOM   4430  CG1 VAL A 291      -0.664 -14.880  20.839  1.00 94.09           C
ATOM   4431 1HG1 VAL A 291      -0.735 -13.854  20.479  1.00 94.09           H
ATOM   4432 2HG1 VAL A 291      -0.196 -15.502  20.075  1.00 94.09           H
ATOM   4433 3HG1 VAL A 291      -1.663 -15.260  21.054  1.00 94.09           H
ATOM   4434  CG2 VAL A 291       0.223 -16.328  22.704  1.00 94.09           C
ATOM   4435 1HG2 VAL A 291       0.721 -16.999  22.005  1.00 94.09           H
ATOM   4436 2HG2 VAL A 291       0.771 -16.312  23.646  1.00 94.09           H
ATOM   4437 3HG2 VAL A 291      -0.794 -16.678  22.881  1.00 94.09           H
ATOM   4438  HN  VAL A 291       1.812 -14.526  23.918  1.00 94.09           H
ATOM   4439  N   SER A 292       1.382 -11.997  22.038  1.00 94.18           N
ATOM   4440  CA  SER A 292       1.315 -10.628  21.556  1.00 94.18           C
ATOM   4441  C   SER A 292       2.645 -10.235  20.909  1.00 94.18           C
ATOM   4442  O   SER A 292       2.664  -9.601  19.855  1.00 94.18           O
ATOM   4443  HA  SER A 292       0.514 -10.620  20.817  1.00 94.18           H
ATOM   4444  CB  SER A 292       0.971  -9.660  22.691  1.00 94.18           C
ATOM   4445 1HB  SER A 292       0.111 -10.040  23.242  1.00 94.18           H
ATOM   4446 2HB  SER A 292       1.804  -9.614  23.392  1.00 94.18           H
ATOM   4447  OG  SER A 292       0.685  -8.351  22.207  1.00 94.18           O
ATOM   4448  HG  SER A 292      -0.207  -8.341  21.755  1.00 94.18           H
ATOM   4449  HN  SER A 292       1.249 -12.105  23.023  1.00 94.18           H
ATOM   4450  N   THR A 293       3.726 -10.629  21.568  1.00 93.70           N
ATOM   4451  CA  THR A 293       5.056 -10.293  21.090  1.00 93.70           C
ATOM   4452  C   THR A 293       5.286 -10.878  19.695  1.00 93.70           C
ATOM   4453  O   THR A 293       5.778 -10.189  18.803  1.00 93.70           O
ATOM   4454  HA  THR A 293       5.126  -9.210  20.998  1.00 93.70           H
ATOM   4455  CB  THR A 293       6.068 -10.784  22.128  1.00 93.70           C
ATOM   4456  HB  THR A 293       5.952 -11.852  22.311  1.00 93.70           H
ATOM   4457  OG1 THR A 293       5.848  -9.939  23.254  1.00 93.70           O
ATOM   4458  HG1 THR A 293       5.227 -10.384  23.899  1.00 93.70           H
ATOM   4459  CG2 THR A 293       7.514 -10.491  21.720  1.00 93.70           C
ATOM   4460 1HG2 THR A 293       7.647  -9.415  21.603  1.00 93.70           H
ATOM   4461 2HG2 THR A 293       7.733 -10.989  20.776  1.00 93.70           H
ATOM   4462 3HG2 THR A 293       8.191 -10.859  22.491  1.00 93.70           H
ATOM   4463  HN  THR A 293       3.702 -11.166  22.411  1.00 93.70           H
ATOM   4464  N   ASN A 294       4.918 -12.142  19.550  1.00 95.01           N
ATOM   4465  CA  ASN A 294       5.142 -12.848  18.300  1.00 95.01           C
ATOM   4466  C   ASN A 294       4.288 -12.213  17.200  1.00 95.01           C
ATOM   4467  O   ASN A 294       4.722 -12.113  16.054  1.00 95.01           O
ATOM   4468  HA  ASN A 294       6.210 -12.754  18.105  1.00 95.01           H
ATOM   4469  CB  ASN A 294       4.741 -14.320  18.419  1.00 95.01           C
ATOM   4470 1HB  ASN A 294       3.752 -14.396  18.873  1.00 95.01           H
ATOM   4471 2HB  ASN A 294       4.670 -14.763  17.426  1.00 95.01           H
ATOM   4472  CG  ASN A 294       5.755 -15.099  19.260  1.00 95.01           C
ATOM   4473  OD1 ASN A 294       6.859 -14.650  19.519  1.00 95.01           O
ATOM   4474  ND2 ASN A 294       5.319 -16.287  19.669  1.00 95.01           N
ATOM   4475 1HD2 ASN A 294       4.401 -16.596  19.421  1.00 95.01           H
ATOM   4476 2HD2 ASN A 294       5.910 -16.871  20.225  1.00 95.01           H
ATOM   4477  HN  ASN A 294       4.475 -12.681  20.266  1.00 95.01           H
ATOM   4478  N   ILE A 295       3.091 -11.801  17.589  1.00 94.12           N
ATOM   4479  CA  ILE A 295       2.157 -11.215  16.642  1.00 94.12           C
ATOM   4480  C   ILE A 295       2.730  -9.896  16.118  1.00 94.12           C
ATOM   4481  O   ILE A 295       2.634  -9.603  14.928  1.00 94.12           O
ATOM   4482  HA  ILE A 295       2.063 -11.907  15.805  1.00 94.12           H
ATOM   4483  CB  ILE A 295       0.770 -11.076  17.272  1.00 94.12           C
ATOM   4484  HB  ILE A 295       0.894 -10.707  18.291  1.00 94.12           H
ATOM   4485  CG1 ILE A 295       0.072 -12.434  17.365  1.00 94.12           C
ATOM   4486 1HG1 ILE A 295      -0.194 -12.779  16.366  1.00 94.12           H
ATOM   4487 2HG1 ILE A 295       0.756 -13.170  17.786  1.00 94.12           H
ATOM   4488  CG2 ILE A 295      -0.074 -10.047  16.518  1.00 94.12           C
ATOM   4489 1HG2 ILE A 295       0.422  -9.077  16.548  1.00 94.12           H
ATOM   4490 2HG2 ILE A 295      -0.192 -10.363  15.482  1.00 94.12           H
ATOM   4491 3HG2 ILE A 295      -1.055  -9.968  16.987  1.00 94.12           H
ATOM   4492  CD1 ILE A 295      -1.187 -12.345  18.231  1.00 94.12           C
ATOM   4493 1HD1 ILE A 295      -0.914 -12.022  19.236  1.00 94.12           H
ATOM   4494 2HD1 ILE A 295      -1.878 -11.625  17.794  1.00 94.12           H
ATOM   4495 3HD1 ILE A 295      -1.664 -13.323  18.280  1.00 94.12           H
ATOM   4496  HN  ILE A 295       2.756 -11.863  18.529  1.00 94.12           H
ATOM   4497  N   ASP A 296       3.313  -9.136  17.034  1.00 94.23           N
ATOM   4498  CA  ASP A 296       3.863  -7.836  16.688  1.00 94.23           C
ATOM   4499  C   ASP A 296       5.037  -8.024  15.726  1.00 94.23           C
ATOM   4500  O   ASP A 296       5.191  -7.262  14.772  1.00 94.23           O
ATOM   4501  HA  ASP A 296       3.037  -7.287  16.236  1.00 94.23           H
ATOM   4502  CB  ASP A 296       4.381  -7.109  17.930  1.00 94.23           C
ATOM   4503 1HB  ASP A 296       5.074  -7.754  18.471  1.00 94.23           H
ATOM   4504 2HB  ASP A 296       4.939  -6.222  17.631  1.00 94.23           H
ATOM   4505  CG  ASP A 296       3.227  -6.706  18.850  1.00 94.23           C
ATOM   4506  OD1 ASP A 296       2.089  -6.641  18.338  1.00 94.23           O
ATOM   4507  OD2 ASP A 296       3.509  -6.471  20.045  1.00 94.23           O
ATOM   4508  HN  ASP A 296       3.413  -9.395  17.995  1.00 94.23           H
ATOM   4509  N   ILE A 297       5.837  -9.041  16.009  1.00 94.79           N
ATOM   4510  CA  ILE A 297       6.967  -9.366  15.155  1.00 94.79           C
ATOM   4511  C   ILE A 297       6.454  -9.778  13.774  1.00 94.79           C
ATOM   4512  O   ILE A 297       6.989  -9.343  12.755  1.00 94.79           O
ATOM   4513  HA  ILE A 297       7.565  -8.462  15.046  1.00 94.79           H
ATOM   4514  CB  ILE A 297       7.856 -10.419  15.820  1.00 94.79           C
ATOM   4515  HB  ILE A 297       7.217 -11.223  16.187  1.00 94.79           H
ATOM   4516  CG1 ILE A 297       8.586  -9.835  17.031  1.00 94.79           C
ATOM   4517 1HG1 ILE A 297       9.312  -9.092  16.699  1.00 94.79           H
ATOM   4518 2HG1 ILE A 297       7.874  -9.318  17.675  1.00 94.79           H
ATOM   4519  CG2 ILE A 297       8.825 -11.036  14.810  1.00 94.79           C
ATOM   4520 1HG2 ILE A 297       8.259 -11.512  14.008  1.00 94.79           H
ATOM   4521 2HG2 ILE A 297       9.460 -10.255  14.392  1.00 94.79           H
ATOM   4522 3HG2 ILE A 297       9.445 -11.781  15.309  1.00 94.79           H
ATOM   4523  CD1 ILE A 297       9.298 -10.932  17.825  1.00 94.79           C
ATOM   4524 1HD1 ILE A 297       8.566 -11.659  18.176  1.00 94.79           H
ATOM   4525 2HD1 ILE A 297      10.026 -11.430  17.184  1.00 94.79           H
ATOM   4526 3HD1 ILE A 297       9.808 -10.489  18.680  1.00 94.79           H
ATOM   4527  HN  ILE A 297       5.723  -9.637  16.804  1.00 94.79           H
ATOM   4528  N   CYS A 298       5.424 -10.612  13.784  1.00 94.92           N
ATOM   4529  CA  CYS A 298       4.835 -11.088  12.544  1.00 94.92           C
ATOM   4530  C   CYS A 298       4.365  -9.876  11.738  1.00 94.92           C
ATOM   4531  O   CYS A 298       4.532  -9.833  10.520  1.00 94.92           O
ATOM   4532  HA  CYS A 298       5.619 -11.627  12.012  1.00 94.92           H
ATOM   4533  CB  CYS A 298       3.697 -12.077  12.803  1.00 94.92           C
ATOM   4534 1HB  CYS A 298       3.063 -11.712  13.611  1.00 94.92           H
ATOM   4535 2HB  CYS A 298       3.067 -12.159  11.917  1.00 94.92           H
ATOM   4536  SG  CYS A 298       4.380 -13.719  13.237  1.00 94.92           S
ATOM   4537  HG  CYS A 298       4.728 -13.399  14.480  1.00 94.92           H
ATOM   4538  HN  CYS A 298       4.995 -10.960  14.617  1.00 94.92           H
ATOM   4539  N   PHE A 299       3.787  -8.920  12.451  1.00 94.14           N
ATOM   4540  CA  PHE A 299       3.286  -7.712  11.816  1.00 94.14           C
ATOM   4541  C   PHE A 299       4.406  -6.976  11.077  1.00 94.14           C
ATOM   4542  O   PHE A 299       4.233  -6.565   9.931  1.00 94.14           O
ATOM   4543  HA  PHE A 299       2.521  -8.016  11.102  1.00 94.14           H
ATOM   4544  CB  PHE A 299       2.748  -6.812  12.929  1.00 94.14           C
ATOM   4545 1HB  PHE A 299       1.972  -7.350  13.475  1.00 94.14           H
ATOM   4546 2HB  PHE A 299       3.551  -6.607  13.637  1.00 94.14           H
ATOM   4547  CG  PHE A 299       2.174  -5.484  12.433  1.00 94.14           C
ATOM   4548  CD1 PHE A 299       2.951  -4.367  12.425  1.00 94.14           C
ATOM   4549  HD1 PHE A 299       3.982  -4.419  12.773  1.00 94.14           H
ATOM   4550  CD2 PHE A 299       0.886  -5.419  11.999  1.00 94.14           C
ATOM   4551  HD2 PHE A 299       0.264  -6.314  12.005  1.00 94.14           H
ATOM   4552  CE1 PHE A 299       2.418  -3.135  11.964  1.00 94.14           C
ATOM   4553  HE1 PHE A 299       3.041  -2.240  11.958  1.00 94.14           H
ATOM   4554  CE2 PHE A 299       0.354  -4.186  11.537  1.00 94.14           C
ATOM   4555  HE2 PHE A 299      -0.678  -4.134  11.190  1.00 94.14           H
ATOM   4556  CZ  PHE A 299       1.131  -3.070  11.530  1.00 94.14           C
ATOM   4557  HZ  PHE A 299       0.722  -2.124  11.176  1.00 94.14           H
ATOM   4558  HN  PHE A 299       3.660  -8.960  13.442  1.00 94.14           H
ATOM   4559  N   GLN A 300       5.529  -6.832  11.765  1.00 93.85           N
ATOM   4560  CA  GLN A 300       6.664  -6.118  11.203  1.00 93.85           C
ATOM   4561  C   GLN A 300       7.128  -6.792   9.910  1.00 93.85           C
ATOM   4562  O   GLN A 300       7.316  -6.128   8.892  1.00 93.85           O
ATOM   4563  HA  GLN A 300       6.296  -5.115  10.986  1.00 93.85           H
ATOM   4564  CB  GLN A 300       7.808  -6.025  12.214  1.00 93.85           C
ATOM   4565 1HB  GLN A 300       8.004  -7.009  12.639  1.00 93.85           H
ATOM   4566 2HB  GLN A 300       8.720  -5.709  11.709  1.00 93.85           H
ATOM   4567  CG  GLN A 300       7.471  -5.038  13.334  1.00 93.85           C
ATOM   4568 1HG  GLN A 300       7.261  -4.057  12.908  1.00 93.85           H
ATOM   4569 2HG  GLN A 300       6.567  -5.362  13.849  1.00 93.85           H
ATOM   4570  CD  GLN A 300       8.624  -4.929  14.334  1.00 93.85           C
ATOM   4571  OE1 GLN A 300       9.708  -5.451  14.130  1.00 93.85           O
ATOM   4572  NE2 GLN A 300       8.331  -4.225  15.423  1.00 93.85           N
ATOM   4573 1HE2 GLN A 300       7.421  -3.823  15.529  1.00 93.85           H
ATOM   4574 2HE2 GLN A 300       9.020  -4.097  16.137  1.00 93.85           H
ATOM   4575  HN  GLN A 300       5.671  -7.191  12.687  1.00 93.85           H
ATOM   4576  N   VAL A 301       7.299  -8.103   9.993  1.00 94.77           N
ATOM   4577  CA  VAL A 301       7.859  -8.856   8.884  1.00 94.77           C
ATOM   4578  C   VAL A 301       6.946  -8.715   7.665  1.00 94.77           C
ATOM   4579  O   VAL A 301       7.408  -8.384   6.574  1.00 94.77           O
ATOM   4580  HA  VAL A 301       8.830  -8.421   8.647  1.00 94.77           H
ATOM   4581  CB  VAL A 301       8.081 -10.312   9.299  1.00 94.77           C
ATOM   4582  HB  VAL A 301       7.135 -10.702   9.673  1.00 94.77           H
ATOM   4583  CG1 VAL A 301       8.501 -11.166   8.100  1.00 94.77           C
ATOM   4584 1HG1 VAL A 301       7.719 -11.134   7.341  1.00 94.77           H
ATOM   4585 2HG1 VAL A 301       9.429 -10.776   7.683  1.00 94.77           H
ATOM   4586 3HG1 VAL A 301       8.652 -12.196   8.423  1.00 94.77           H
ATOM   4587  CG2 VAL A 301       9.109 -10.410  10.428  1.00 94.77           C
ATOM   4588 1HG2 VAL A 301      10.059  -9.994  10.092  1.00 94.77           H
ATOM   4589 2HG2 VAL A 301       8.753  -9.850  11.293  1.00 94.77           H
ATOM   4590 3HG2 VAL A 301       9.248 -11.455  10.703  1.00 94.77           H
ATOM   4591  HN  VAL A 301       7.064  -8.649  10.798  1.00 94.77           H
ATOM   4592  N   THR A 302       5.666  -8.973   7.891  1.00 93.97           N
ATOM   4593  CA  THR A 302       4.704  -8.998   6.802  1.00 93.97           C
ATOM   4594  C   THR A 302       4.525  -7.595   6.217  1.00 93.97           C
ATOM   4595  O   THR A 302       4.293  -7.444   5.018  1.00 93.97           O
ATOM   4596  HA  THR A 302       5.101  -9.628   6.006  1.00 93.97           H
ATOM   4597  CB  THR A 302       3.404  -9.604   7.334  1.00 93.97           C
ATOM   4598  HB  THR A 302       2.647  -9.650   6.551  1.00 93.97           H
ATOM   4599  OG1 THR A 302       3.077  -8.794   8.459  1.00 93.97           O
ATOM   4600  HG1 THR A 302       3.447  -9.201   9.293  1.00 93.97           H
ATOM   4601  CG2 THR A 302       3.609 -11.000   7.927  1.00 93.97           C
ATOM   4602 1HG2 THR A 302       4.316 -10.942   8.755  1.00 93.97           H
ATOM   4603 2HG2 THR A 302       4.001 -11.667   7.160  1.00 93.97           H
ATOM   4604 3HG2 THR A 302       2.655 -11.384   8.289  1.00 93.97           H
ATOM   4605  HN  THR A 302       5.285  -9.162   8.796  1.00 93.97           H
ATOM   4606  N   GLN A 303       4.640  -6.605   7.090  1.00 92.86           N
ATOM   4607  CA  GLN A 303       4.539  -5.219   6.667  1.00 92.86           C
ATOM   4608  C   GLN A 303       5.671  -4.876   5.696  1.00 92.86           C
ATOM   4609  O   GLN A 303       5.447  -4.213   4.685  1.00 92.86           O
ATOM   4610  HA  GLN A 303       3.578  -5.141   6.157  1.00 92.86           H
ATOM   4611  CB  GLN A 303       4.544  -4.276   7.871  1.00 92.86           C
ATOM   4612 1HB  GLN A 303       3.683  -4.486   8.506  1.00 92.86           H
ATOM   4613 2HB  GLN A 303       5.435  -4.455   8.473  1.00 92.86           H
ATOM   4614  CG  GLN A 303       4.509  -2.814   7.423  1.00 92.86           C
ATOM   4615 1HG  GLN A 303       5.493  -2.518   7.059  1.00 92.86           H
ATOM   4616 2HG  GLN A 303       3.814  -2.701   6.592  1.00 92.86           H
ATOM   4617  CD  GLN A 303       4.089  -1.897   8.574  1.00 92.86           C
ATOM   4618  OE1 GLN A 303       4.861  -1.584   9.466  1.00 92.86           O
ATOM   4619  NE2 GLN A 303       2.826  -1.487   8.506  1.00 92.86           N
ATOM   4620 1HE2 GLN A 303       2.245  -1.782   7.747  1.00 92.86           H
ATOM   4621 2HE2 GLN A 303       2.457  -0.884   9.213  1.00 92.86           H
ATOM   4622  HN  GLN A 303       4.800  -6.738   8.068  1.00 92.86           H
ATOM   4623  N   THR A 304       6.863  -5.342   6.039  1.00 92.77           N
ATOM   4624  CA  THR A 304       8.033  -5.082   5.218  1.00 92.77           C
ATOM   4625  C   THR A 304       7.861  -5.705   3.832  1.00 92.77           C
ATOM   4626  O   THR A 304       8.205  -5.090   2.824  1.00 92.77           O
ATOM   4627  HA  THR A 304       8.120  -4.005   5.076  1.00 92.77           H
ATOM   4628  CB  THR A 304       9.262  -5.599   5.969  1.00 92.77           C
ATOM   4629  HB  THR A 304       9.255  -6.688   6.024  1.00 92.77           H
ATOM   4630  OG1 THR A 304       9.215  -4.920   7.221  1.00 92.77           O
ATOM   4631  HG1 THR A 304       8.676  -5.448   7.877  1.00 92.77           H
ATOM   4632  CG2 THR A 304      10.574  -5.128   5.339  1.00 92.77           C
ATOM   4633 1HG2 THR A 304      10.610  -4.039   5.346  1.00 92.77           H
ATOM   4634 2HG2 THR A 304      10.633  -5.487   4.311  1.00 92.77           H
ATOM   4635 3HG2 THR A 304      11.414  -5.524   5.910  1.00 92.77           H
ATOM   4636  HN  THR A 304       7.035  -5.888   6.860  1.00 92.77           H
ATOM   4637  N   ILE A 305       7.329  -6.919   3.825  1.00 92.93           N
ATOM   4638  CA  ILE A 305       7.088  -7.624   2.578  1.00 92.93           C
ATOM   4639  C   ILE A 305       6.124  -6.808   1.714  1.00 92.93           C
ATOM   4640  O   ILE A 305       6.299  -6.718   0.500  1.00 92.93           O
ATOM   4641  HA  ILE A 305       8.042  -7.698   2.055  1.00 92.93           H
ATOM   4642  CB  ILE A 305       6.611  -9.051   2.853  1.00 92.93           C
ATOM   4643  HB  ILE A 305       5.785  -9.004   3.563  1.00 92.93           H
ATOM   4644  CG1 ILE A 305       7.718  -9.884   3.502  1.00 92.93           C
ATOM   4645 1HG1 ILE A 305       8.496 -10.096   2.769  1.00 92.93           H
ATOM   4646 2HG1 ILE A 305       8.183  -9.314   4.306  1.00 92.93           H
ATOM   4647  CG2 ILE A 305       6.074  -9.705   1.578  1.00 92.93           C
ATOM   4648 1HG2 ILE A 305       5.235  -9.123   1.197  1.00 92.93           H
ATOM   4649 2HG2 ILE A 305       6.864  -9.739   0.827  1.00 92.93           H
ATOM   4650 3HG2 ILE A 305       5.741 -10.719   1.802  1.00 92.93           H
ATOM   4651  CD1 ILE A 305       7.162 -11.197   4.057  1.00 92.93           C
ATOM   4652 1HD1 ILE A 305       6.401 -10.982   4.807  1.00 92.93           H
ATOM   4653 2HD1 ILE A 305       6.718 -11.776   3.246  1.00 92.93           H
ATOM   4654 3HD1 ILE A 305       7.969 -11.770   4.513  1.00 92.93           H
ATOM   4655  HN  ILE A 305       7.065  -7.418   4.651  1.00 92.93           H
ATOM   4656  N   ALA A 306       5.128  -6.236   2.374  1.00 90.72           N
ATOM   4657  CA  ALA A 306       4.108  -5.473   1.675  1.00 90.72           C
ATOM   4658  C   ALA A 306       4.755  -4.259   1.006  1.00 90.72           C
ATOM   4659  O   ALA A 306       4.334  -3.842  -0.072  1.00 90.72           O
ATOM   4660  HA  ALA A 306       3.681  -6.117   0.906  1.00 90.72           H
ATOM   4661  CB  ALA A 306       3.003  -5.078   2.657  1.00 90.72           C
ATOM   4662 1HB  ALA A 306       2.557  -5.977   3.082  1.00 90.72           H
ATOM   4663 2HB  ALA A 306       3.428  -4.470   3.456  1.00 90.72           H
ATOM   4664 3HB  ALA A 306       2.238  -4.506   2.132  1.00 90.72           H
ATOM   4665  HN  ALA A 306       5.012  -6.287   3.366  1.00 90.72           H
ATOM   4666  N   PHE A 307       5.767  -3.724   1.673  1.00 90.90           N
ATOM   4667  CA  PHE A 307       6.429  -2.523   1.193  1.00 90.90           C
ATOM   4668  C   PHE A 307       7.243  -2.813  -0.069  1.00 90.90           C
ATOM   4669  O   PHE A 307       7.337  -1.970  -0.960  1.00 90.90           O
ATOM   4670  HA  PHE A 307       5.651  -1.795   0.963  1.00 90.90           H
ATOM   4671  CB  PHE A 307       7.377  -2.062   2.302  1.00 90.90           C
ATOM   4672 1HB  PHE A 307       8.013  -2.897   2.593  1.00 90.90           H
ATOM   4673 2HB  PHE A 307       8.032  -1.285   1.906  1.00 90.90           H
ATOM   4674  CG  PHE A 307       6.666  -1.523   3.545  1.00 90.90           C
ATOM   4675  CD1 PHE A 307       5.307  -1.501   3.594  1.00 90.90           C
ATOM   4676  HD1 PHE A 307       4.724  -1.866   2.748  1.00 90.90           H
ATOM   4677  CD2 PHE A 307       7.392  -1.067   4.600  1.00 90.90           C
ATOM   4678  HD2 PHE A 307       8.481  -1.085   4.561  1.00 90.90           H
ATOM   4679  CE1 PHE A 307       4.646  -1.001   4.748  1.00 90.90           C
ATOM   4680  HE1 PHE A 307       3.557  -0.983   4.787  1.00 90.90           H
ATOM   4681  CE2 PHE A 307       6.732  -0.567   5.754  1.00 90.90           C
ATOM   4682  HE2 PHE A 307       7.314  -0.202   6.600  1.00 90.90           H
ATOM   4683  CZ  PHE A 307       5.373  -0.545   5.803  1.00 90.90           C
ATOM   4684  HZ  PHE A 307       4.866  -0.162   6.689  1.00 90.90           H
ATOM   4685  HN  PHE A 307       6.134  -4.097   2.525  1.00 90.90           H
ATOM   4686  N   PHE A 308       7.812  -4.010  -0.107  1.00 91.09           N
ATOM   4687  CA  PHE A 308       8.597  -4.430  -1.255  1.00 91.09           C
ATOM   4688  C   PHE A 308       7.750  -4.425  -2.529  1.00 91.09           C
ATOM   4689  O   PHE A 308       8.285  -4.349  -3.634  1.00 91.09           O
ATOM   4690  HA  PHE A 308       9.417  -3.720  -1.363  1.00 91.09           H
ATOM   4691  CB  PHE A 308       9.069  -5.858  -0.976  1.00 91.09           C
ATOM   4692 1HB  PHE A 308       8.355  -6.342  -0.309  1.00 91.09           H
ATOM   4693 2HB  PHE A 308       9.064  -6.420  -1.909  1.00 91.09           H
ATOM   4694  CG  PHE A 308      10.464  -5.942  -0.354  1.00 91.09           C
ATOM   4695  CD1 PHE A 308      11.567  -5.780  -1.133  1.00 91.09           C
ATOM   4696  HD1 PHE A 308      11.456  -5.590  -2.201  1.00 91.09           H
ATOM   4697  CD2 PHE A 308      10.601  -6.179   0.978  1.00 91.09           C
ATOM   4698  HD2 PHE A 308       9.718  -6.309   1.603  1.00 91.09           H
ATOM   4699  CE1 PHE A 308      12.862  -5.858  -0.556  1.00 91.09           C
ATOM   4700  HE1 PHE A 308      13.746  -5.728  -1.180  1.00 91.09           H
ATOM   4701  CE2 PHE A 308      11.896  -6.257   1.556  1.00 91.09           C
ATOM   4702  HE2 PHE A 308      12.007  -6.447   2.623  1.00 91.09           H
ATOM   4703  CZ  PHE A 308      12.999  -6.095   0.777  1.00 91.09           C
ATOM   4704  HZ  PHE A 308      13.993  -6.154   1.220  1.00 91.09           H
ATOM   4705  HN  PHE A 308       7.743  -4.685   0.628  1.00 91.09           H
ATOM   4706  N   HIS A 309       6.442  -4.507  -2.333  1.00 87.51           N
ATOM   4707  CA  HIS A 309       5.517  -4.537  -3.453  1.00 87.51           C
ATOM   4708  C   HIS A 309       5.658  -3.251  -4.270  1.00 87.51           C
ATOM   4709  O   HIS A 309       5.531  -3.271  -5.493  1.00 87.51           O
ATOM   4710  HA  HIS A 309       5.806  -5.385  -4.074  1.00 87.51           H
ATOM   4711  CB  HIS A 309       4.086  -4.779  -2.970  1.00 87.51           C
ATOM   4712 1HB  HIS A 309       4.077  -5.650  -2.315  1.00 87.51           H
ATOM   4713 2HB  HIS A 309       3.767  -3.926  -2.371  1.00 87.51           H
ATOM   4714  CG  HIS A 309       3.090  -4.994  -4.084  1.00 87.51           C
ATOM   4715  ND1 HIS A 309       2.329  -3.968  -4.618  1.00 87.51           N
ATOM   4716  HD1 HIS A 309       2.357  -3.010  -4.334  1.00 87.51           H
ATOM   4717  CD2 HIS A 309       2.738  -6.126  -4.760  1.00 87.51           C
ATOM   4718  HD2 HIS A 309       3.148  -7.122  -4.590  1.00 87.51           H
ATOM   4719  CE1 HIS A 309       1.558  -4.472  -5.571  1.00 87.51           C
ATOM   4720  HE1 HIS A 309       0.845  -3.915  -6.179  1.00 87.51           H
ATOM   4721  NE2 HIS A 309       1.813  -5.809  -5.656  1.00 87.51           N
ATOM   4722  HN  HIS A 309       6.014  -4.552  -1.430  1.00 87.51           H
ATOM   4723  N   SER A 310       5.920  -2.163  -3.560  1.00 86.03           N
ATOM   4724  CA  SER A 310       6.043  -0.864  -4.200  1.00 86.03           C
ATOM   4725  C   SER A 310       7.275  -0.843  -5.107  1.00 86.03           C
ATOM   4726  O   SER A 310       7.363  -0.023  -6.020  1.00 86.03           O
ATOM   4727  HA  SER A 310       5.133  -0.744  -4.787  1.00 86.03           H
ATOM   4728  CB  SER A 310       6.130   0.255  -3.160  1.00 86.03           C
ATOM   4729 1HB  SER A 310       6.934   0.036  -2.458  1.00 86.03           H
ATOM   4730 2HB  SER A 310       6.387   1.191  -3.656  1.00 86.03           H
ATOM   4731  OG  SER A 310       4.907   0.417  -2.447  1.00 86.03           O
ATOM   4732  HG  SER A 310       4.248   0.919  -3.007  1.00 86.03           H
ATOM   4733  HN  SER A 310       6.046  -2.159  -2.568  1.00 86.03           H
ATOM   4734  N   CYS A 311       8.195  -1.753  -4.824  1.00 88.23           N
ATOM   4735  CA  CYS A 311       9.396  -1.879  -5.631  1.00 88.23           C
ATOM   4736  C   CYS A 311       9.072  -2.755  -6.843  1.00 88.23           C
ATOM   4737  O   CYS A 311       9.647  -2.575  -7.915  1.00 88.23           O
ATOM   4738  HA  CYS A 311       9.670  -0.871  -5.944  1.00 88.23           H
ATOM   4739  CB  CYS A 311      10.567  -2.438  -4.820  1.00 88.23           C
ATOM   4740 1HB  CYS A 311      10.313  -3.426  -4.434  1.00 88.23           H
ATOM   4741 2HB  CYS A 311      11.439  -2.562  -5.462  1.00 88.23           H
ATOM   4742  SG  CYS A 311      10.965  -1.310  -3.436  1.00 88.23           S
ATOM   4743  HG  CYS A 311      11.923  -2.067  -2.910  1.00 88.23           H
ATOM   4744  HN  CYS A 311       8.129  -2.397  -4.061  1.00 88.23           H
ATOM   4745  N   LEU A 312       8.151  -3.684  -6.632  1.00 87.52           N
ATOM   4746  CA  LEU A 312       7.844  -4.678  -7.647  1.00 87.52           C
ATOM   4747  C   LEU A 312       6.865  -4.082  -8.660  1.00 87.52           C
ATOM   4748  O   LEU A 312       6.829  -4.502  -9.815  1.00 87.52           O
ATOM   4749  HA  LEU A 312       8.774  -4.914  -8.164  1.00 87.52           H
ATOM   4750  CB  LEU A 312       7.346  -5.970  -6.997  1.00 87.52           C
ATOM   4751 1HB  LEU A 312       6.467  -5.736  -6.397  1.00 87.52           H
ATOM   4752 2HB  LEU A 312       7.022  -6.649  -7.786  1.00 87.52           H
ATOM   4753  CG  LEU A 312       8.353  -6.707  -6.111  1.00 87.52           C
ATOM   4754  HG  LEU A 312       8.692  -6.020  -5.336  1.00 87.52           H
ATOM   4755  CD1 LEU A 312       7.696  -7.896  -5.406  1.00 87.52           C
ATOM   4756 1HD1 LEU A 312       6.876  -7.540  -4.782  1.00 87.52           H
ATOM   4757 2HD1 LEU A 312       7.310  -8.592  -6.151  1.00 87.52           H
ATOM   4758 3HD1 LEU A 312       8.433  -8.401  -4.783  1.00 87.52           H
ATOM   4759  CD2 LEU A 312       9.586  -7.127  -6.914  1.00 87.52           C
ATOM   4760 1HD2 LEU A 312       9.283  -7.789  -7.725  1.00 87.52           H
ATOM   4761 2HD2 LEU A 312      10.068  -6.241  -7.329  1.00 87.52           H
ATOM   4762 3HD2 LEU A 312      10.285  -7.648  -6.260  1.00 87.52           H
ATOM   4763  HN  LEU A 312       7.620  -3.763  -5.789  1.00 87.52           H
ATOM   4764  N   ASN A 313       6.094  -3.112  -8.189  1.00 80.95           N
ATOM   4765  CA  ASN A 313       5.070  -2.501  -9.019  1.00 80.95           C
ATOM   4766  C   ASN A 313       5.672  -2.130 -10.376  1.00 80.95           C
ATOM   4767  O   ASN A 313       5.117  -2.469 -11.419  1.00 80.95           O
ATOM   4768  HA  ASN A 313       4.284  -3.253  -9.104  1.00 80.95           H
ATOM   4769  CB  ASN A 313       4.529  -1.223  -8.376  1.00 80.95           C
ATOM   4770 1HB  ASN A 313       5.326  -0.724  -7.824  1.00 80.95           H
ATOM   4771 2HB  ASN A 313       4.199  -0.532  -9.152  1.00 80.95           H
ATOM   4772  CG  ASN A 313       3.365  -1.534  -7.433  1.00 80.95           C
ATOM   4773  OD1 ASN A 313       2.759  -2.591  -7.480  1.00 80.95           O
ATOM   4774  ND2 ASN A 313       3.087  -0.555  -6.576  1.00 80.95           N
ATOM   4775 1HD2 ASN A 313       3.623   0.289  -6.589  1.00 80.95           H
ATOM   4776 2HD2 ASN A 313       2.342  -0.664  -5.918  1.00 80.95           H
ATOM   4777  HN  ASN A 313       6.162  -2.744  -7.262  1.00 80.95           H
ATOM   4778  N   PRO A 314       6.814  -1.428 -10.386  1.00 80.06           N
ATOM   4779  CA  PRO A 314       7.515  -1.146 -11.641  1.00 80.06           C
ATOM   4780  C   PRO A 314       7.778  -2.405 -12.450  1.00 80.06           C
ATOM   4781  O   PRO A 314       7.296  -2.537 -13.574  1.00 80.06           O
ATOM   4782  HA  PRO A 314       6.896  -0.519 -12.283  1.00 80.06           H
ATOM   4783  CB  PRO A 314       8.815  -0.480 -11.188  1.00 80.06           C
ATOM   4784 1HB  PRO A 314       9.615  -1.209 -11.058  1.00 80.06           H
ATOM   4785 2HB  PRO A 314       9.167   0.251 -11.916  1.00 80.06           H
ATOM   4786  CG  PRO A 314       8.434   0.178  -9.867  1.00 80.06           C
ATOM   4787 1HG  PRO A 314       9.309   0.388  -9.252  1.00 80.06           H
ATOM   4788 2HG  PRO A 314       7.931   1.133 -10.021  1.00 80.06           H
ATOM   4789  CD  PRO A 314       7.519  -0.852  -9.226  1.00 80.06           C
ATOM   4790 1HD  PRO A 314       8.082  -1.611  -8.683  1.00 80.06           H
ATOM   4791 2HD  PRO A 314       6.833  -0.396  -8.512  1.00 80.06           H
ATOM   4792  N   VAL A 315       8.544  -3.306 -11.852  1.00 78.09           N
ATOM   4793  CA  VAL A 315       9.004  -4.487 -12.562  1.00 78.09           C
ATOM   4794  C   VAL A 315       7.810  -5.177 -13.223  1.00 78.09           C
ATOM   4795  O   VAL A 315       7.888  -5.588 -14.380  1.00 78.09           O
ATOM   4796  HA  VAL A 315       9.693  -4.156 -13.339  1.00 78.09           H
ATOM   4797  CB  VAL A 315       9.772  -5.404 -11.608  1.00 78.09           C
ATOM   4798  HB  VAL A 315       9.065  -5.795 -10.876  1.00 78.09           H
ATOM   4799  CG1 VAL A 315      10.376  -6.593 -12.358  1.00 78.09           C
ATOM   4800 1HG1 VAL A 315       9.579  -7.168 -12.830  1.00 78.09           H
ATOM   4801 2HG1 VAL A 315      11.063  -6.229 -13.122  1.00 78.09           H
ATOM   4802 3HG1 VAL A 315      10.916  -7.229 -11.657  1.00 78.09           H
ATOM   4803  CG2 VAL A 315      10.852  -4.628 -10.851  1.00 78.09           C
ATOM   4804 1HG2 VAL A 315      11.555  -4.196 -11.563  1.00 78.09           H
ATOM   4805 2HG2 VAL A 315      10.387  -3.831 -10.271  1.00 78.09           H
ATOM   4806 3HG2 VAL A 315      11.382  -5.304 -10.180  1.00 78.09           H
ATOM   4807  HN  VAL A 315       8.848  -3.238 -10.902  1.00 78.09           H
ATOM   4808  N   LEU A 316       6.732  -5.284 -12.460  1.00 76.06           N
ATOM   4809  CA  LEU A 316       5.608  -6.112 -12.864  1.00 76.06           C
ATOM   4810  C   LEU A 316       4.956  -5.507 -14.109  1.00 76.06           C
ATOM   4811  O   LEU A 316       4.720  -6.207 -15.093  1.00 76.06           O
ATOM   4812  HA  LEU A 316       6.003  -7.094 -13.124  1.00 76.06           H
ATOM   4813  CB  LEU A 316       4.640  -6.307 -11.696  1.00 76.06           C
ATOM   4814 1HB  LEU A 316       4.379  -5.327 -11.298  1.00 76.06           H
ATOM   4815 2HB  LEU A 316       3.721  -6.749 -12.082  1.00 76.06           H
ATOM   4816  CG  LEU A 316       5.146  -7.177 -10.543  1.00 76.06           C
ATOM   4817  HG  LEU A 316       6.073  -6.743 -10.170  1.00 76.06           H
ATOM   4818  CD1 LEU A 316       4.150  -7.182  -9.382  1.00 76.06           C
ATOM   4819 1HD1 LEU A 316       4.012  -6.164  -9.017  1.00 76.06           H
ATOM   4820 2HD1 LEU A 316       3.194  -7.578  -9.725  1.00 76.06           H
ATOM   4821 3HD1 LEU A 316       4.534  -7.807  -8.576  1.00 76.06           H
ATOM   4822  CD2 LEU A 316       5.471  -8.592 -11.026  1.00 76.06           C
ATOM   4823 1HD2 LEU A 316       4.573  -9.050 -11.441  1.00 76.06           H
ATOM   4824 2HD2 LEU A 316       6.243  -8.546 -11.794  1.00 76.06           H
ATOM   4825 3HD2 LEU A 316       5.828  -9.189 -10.187  1.00 76.06           H
ATOM   4826  HN  LEU A 316       6.619  -4.818 -11.583  1.00 76.06           H
ATOM   4827  N   TYR A 317       4.683  -4.213 -14.026  1.00 67.46           N
ATOM   4828  CA  TYR A 317       3.831  -3.563 -15.007  1.00 67.46           C
ATOM   4829  C   TYR A 317       4.660  -2.986 -16.156  1.00 67.46           C
ATOM   4830  O   TYR A 317       4.121  -2.663 -17.214  1.00 67.46           O
ATOM   4831  HA  TYR A 317       3.144  -4.311 -15.404  1.00 67.46           H
ATOM   4832  CB  TYR A 317       3.136  -2.417 -14.269  1.00 67.46           C
ATOM   4833 1HB  TYR A 317       3.890  -1.820 -13.755  1.00 67.46           H
ATOM   4834 2HB  TYR A 317       2.657  -1.766 -15.000  1.00 67.46           H
ATOM   4835  CG  TYR A 317       2.089  -2.876 -13.252  1.00 67.46           C
ATOM   4836  CD1 TYR A 317       0.901  -3.427 -13.686  1.00 67.46           C
ATOM   4837  HD1 TYR A 317       0.708  -3.535 -14.754  1.00 67.46           H
ATOM   4838  CD2 TYR A 317       2.333  -2.739 -11.901  1.00 67.46           C
ATOM   4839  HD2 TYR A 317       3.272  -2.303 -11.558  1.00 67.46           H
ATOM   4840  CE1 TYR A 317      -0.085  -3.859 -12.729  1.00 67.46           C
ATOM   4841  HE1 TYR A 317      -1.028  -4.295 -13.059  1.00 67.46           H
ATOM   4842  CE2 TYR A 317       1.348  -3.170 -10.944  1.00 67.46           C
ATOM   4843  HE2 TYR A 317       1.528  -3.068  -9.874  1.00 67.46           H
ATOM   4844  CZ  TYR A 317       0.187  -3.709 -11.405  1.00 67.46           C
ATOM   4845  OH  TYR A 317      -0.743  -4.117 -10.501  1.00 67.46           O
ATOM   4846  HH  TYR A 317      -0.331  -4.184  -9.593  1.00 67.46           H
ATOM   4847  HN  TYR A 317       5.033  -3.613 -13.306  1.00 67.46           H
ATOM   4848  N   VAL A 318       5.957  -2.874 -15.910  1.00 63.81           N
ATOM   4849  CA  VAL A 318       6.815  -2.075 -16.769  1.00 63.81           C
ATOM   4850  C   VAL A 318       7.645  -3.003 -17.658  1.00 63.81           C
ATOM   4851  O   VAL A 318       7.528  -2.964 -18.882  1.00 63.81           O
ATOM   4852  HA  VAL A 318       6.171  -1.465 -17.402  1.00 63.81           H
ATOM   4853  CB  VAL A 318       7.673  -1.134 -15.921  1.00 63.81           C
ATOM   4854  HB  VAL A 318       8.286  -1.745 -15.258  1.00 63.81           H
ATOM   4855  CG1 VAL A 318       8.612  -0.307 -16.801  1.00 63.81           C
ATOM   4856 1HG1 VAL A 318       9.271  -0.974 -17.357  1.00 63.81           H
ATOM   4857 2HG1 VAL A 318       8.025   0.290 -17.499  1.00 63.81           H
ATOM   4858 3HG1 VAL A 318       9.211   0.354 -16.173  1.00 63.81           H
ATOM   4859  CG2 VAL A 318       6.798  -0.229 -15.051  1.00 63.81           C
ATOM   4860 1HG2 VAL A 318       6.148   0.370 -15.688  1.00 63.81           H
ATOM   4861 2HG2 VAL A 318       6.190  -0.842 -14.385  1.00 63.81           H
ATOM   4862 3HG2 VAL A 318       7.434   0.430 -14.458  1.00 63.81           H
ATOM   4863  HN  VAL A 318       6.421  -3.315 -15.142  1.00 63.81           H
ATOM   4864  N   PHE A 319       8.466  -3.815 -17.008  1.00 63.52           N
ATOM   4865  CA  PHE A 319       9.393  -4.673 -17.725  1.00 63.52           C
ATOM   4866  C   PHE A 319       8.670  -5.878 -18.330  1.00 63.52           C
ATOM   4867  O   PHE A 319       9.224  -6.578 -19.175  1.00 63.52           O
ATOM   4868  HA  PHE A 319       9.833  -4.076 -18.525  1.00 63.52           H
ATOM   4869  CB  PHE A 319      10.423  -5.168 -16.708  1.00 63.52           C
ATOM   4870 1HB  PHE A 319       9.899  -5.536 -15.825  1.00 63.52           H
ATOM   4871 2HB  PHE A 319      10.962  -6.014 -17.134  1.00 63.52           H
ATOM   4872  CG  PHE A 319      11.434  -4.104 -16.276  1.00 63.52           C
ATOM   4873  CD1 PHE A 319      12.612  -3.975 -16.943  1.00 63.52           C
ATOM   4874  HD1 PHE A 319      12.836  -4.630 -17.785  1.00 63.52           H
ATOM   4875  CD2 PHE A 319      11.154  -3.286 -15.226  1.00 63.52           C
ATOM   4876  HD2 PHE A 319      10.210  -3.390 -14.691  1.00 63.52           H
ATOM   4877  CE1 PHE A 319      13.550  -2.987 -16.542  1.00 63.52           C
ATOM   4878  HE1 PHE A 319      14.494  -2.884 -17.077  1.00 63.52           H
ATOM   4879  CE2 PHE A 319      12.092  -2.298 -14.825  1.00 63.52           C
ATOM   4880  HE2 PHE A 319      11.868  -1.643 -13.983  1.00 63.52           H
ATOM   4881  CZ  PHE A 319      13.270  -2.170 -15.492  1.00 63.52           C
ATOM   4882  HZ  PHE A 319      13.990  -1.411 -15.185  1.00 63.52           H
ATOM   4883  HN  PHE A 319       8.503  -3.892 -16.011  1.00 63.52           H
ATOM   4884  N   VAL A 320       7.444  -6.082 -17.872  1.00 64.44           N
ATOM   4885  CA  VAL A 320       6.605  -7.134 -18.422  1.00 64.44           C
ATOM   4886  C   VAL A 320       5.887  -6.609 -19.667  1.00 64.44           C
ATOM   4887  O   VAL A 320       5.473  -7.387 -20.524  1.00 64.44           O
ATOM   4888  HA  VAL A 320       7.258  -7.956 -18.715  1.00 64.44           H
ATOM   4889  CB  VAL A 320       5.644  -7.651 -17.350  1.00 64.44           C
ATOM   4890  HB  VAL A 320       4.889  -6.884 -17.179  1.00 64.44           H
ATOM   4891  CG1 VAL A 320       4.928  -8.918 -17.821  1.00 64.44           C
ATOM   4892 1HG1 VAL A 320       4.359  -8.700 -18.725  1.00 64.44           H
ATOM   4893 2HG1 VAL A 320       5.664  -9.694 -18.034  1.00 64.44           H
ATOM   4894 3HG1 VAL A 320       4.251  -9.265 -17.041  1.00 64.44           H
ATOM   4895  CG2 VAL A 320       6.375  -7.893 -16.028  1.00 64.44           C
ATOM   4896 1HG2 VAL A 320       7.162  -8.633 -16.179  1.00 64.44           H
ATOM   4897 2HG2 VAL A 320       6.817  -6.959 -15.681  1.00 64.44           H
ATOM   4898 3HG2 VAL A 320       5.669  -8.261 -15.284  1.00 64.44           H
ATOM   4899  HN  VAL A 320       7.023  -5.545 -17.141  1.00 64.44           H
ATOM   4900  N   GLY A 321       5.760  -5.291 -19.726  1.00 63.68           N
ATOM   4901  CA  GLY A 321       5.130  -4.650 -20.868  1.00 63.68           C
ATOM   4902  C   GLY A 321       6.088  -4.587 -22.059  1.00 63.68           C
ATOM   4903  O   GLY A 321       7.169  -4.009 -21.961  1.00 63.68           O
ATOM   4904 1HA  GLY A 321       4.231  -5.200 -21.148  1.00 63.68           H
ATOM   4905 2HA  GLY A 321       4.815  -3.643 -20.596  1.00 63.68           H
ATOM   4906  HN  GLY A 321       6.079  -4.666 -19.013  1.00 63.68           H
ATOM   4907  N   GLU A 322       5.656  -5.190 -23.157  1.00 65.13           N
ATOM   4908  CA  GLU A 322       6.441  -5.169 -24.380  1.00 65.13           C
ATOM   4909  C   GLU A 322       6.641  -3.729 -24.857  1.00 65.13           C
ATOM   4910  O   GLU A 322       7.742  -3.350 -25.254  1.00 65.13           O
ATOM   4911  HA  GLU A 322       7.402  -5.608 -24.115  1.00 65.13           H
ATOM   4912  CB  GLU A 322       5.783  -6.020 -25.468  1.00 65.13           C
ATOM   4913 1HB  GLU A 322       4.710  -5.833 -25.483  1.00 65.13           H
ATOM   4914 2HB  GLU A 322       6.267  -5.830 -26.426  1.00 65.13           H
ATOM   4915  CG  GLU A 322       5.967  -7.512 -25.182  1.00 65.13           C
ATOM   4916 1HG  GLU A 322       7.017  -7.721 -24.981  1.00 65.13           H
ATOM   4917 2HG  GLU A 322       5.410  -7.785 -24.285  1.00 65.13           H
ATOM   4918  CD  GLU A 322       5.489  -8.360 -26.363  1.00 65.13           C
ATOM   4919  OE1 GLU A 322       5.839  -9.559 -26.379  1.00 65.13           O
ATOM   4920  OE2 GLU A 322       4.784  -7.789 -27.223  1.00 65.13           O
ATOM   4921  HN  GLU A 322       4.790  -5.685 -23.220  1.00 65.13           H
ATOM   4922  N   ARG A 323       5.559  -2.965 -24.803  1.00 64.39           N
ATOM   4923  CA  ARG A 323       5.591  -1.589 -25.267  1.00 64.39           C
ATOM   4924  C   ARG A 323       6.658  -0.797 -24.509  1.00 64.39           C
ATOM   4925  O   ARG A 323       7.463  -0.093 -25.117  1.00 64.39           O
ATOM   4926  HA  ARG A 323       5.834  -1.658 -26.328  1.00 64.39           H
ATOM   4927  CB  ARG A 323       4.232  -0.912 -25.077  1.00 64.39           C
ATOM   4928 1HB  ARG A 323       3.762  -1.282 -24.166  1.00 64.39           H
ATOM   4929 2HB  ARG A 323       4.371   0.162 -24.952  1.00 64.39           H
ATOM   4930  CG  ARG A 323       3.316  -1.177 -26.273  1.00 64.39           C
ATOM   4931 1HG  ARG A 323       3.846  -0.955 -27.199  1.00 64.39           H
ATOM   4932 2HG  ARG A 323       3.048  -2.233 -26.304  1.00 64.39           H
ATOM   4933  CD  ARG A 323       2.046  -0.327 -26.190  1.00 64.39           C
ATOM   4934 1HD  ARG A 323       1.514  -0.543 -25.264  1.00 64.39           H
ATOM   4935 2HD  ARG A 323       2.308   0.731 -26.169  1.00 64.39           H
ATOM   4936  NE  ARG A 323       1.173  -0.607 -27.352  1.00 64.39           N
ATOM   4937  HE  ARG A 323       1.480  -1.289 -28.016  1.00 64.39           H
ATOM   4938  CZ  ARG A 323      -0.004  -0.004 -27.569  1.00 64.39           C
ATOM   4939  NH1 ARG A 323      -0.465   0.918 -26.713  1.00 64.39           N
ATOM   4940 1HH1 ARG A 323       0.071   1.160 -25.903  1.00 64.39           H
ATOM   4941 2HH1 ARG A 323      -1.344   1.363 -26.882  1.00 64.39           H
ATOM   4942  NH2 ARG A 323      -0.713  -0.336 -28.657  1.00 64.39           N
ATOM   4943 1HH2 ARG A 323      -1.593   0.104 -28.834  1.00 64.39           H
ATOM   4944 2HH2 ARG A 323      -0.362  -1.025 -29.291  1.00 64.39           H
ATOM   4945  HN  ARG A 323       4.675  -3.272 -24.450  1.00 64.39           H
ATOM   4946  N   PHE A 324       6.630  -0.939 -23.192  1.00 67.78           N
ATOM   4947  CA  PHE A 324       7.506  -0.158 -22.336  1.00 67.78           C
ATOM   4948  C   PHE A 324       8.974  -0.515 -22.582  1.00 67.78           C
ATOM   4949  O   PHE A 324       9.835   0.363 -22.599  1.00 67.78           O
ATOM   4950  HA  PHE A 324       7.344   0.892 -22.579  1.00 67.78           H
ATOM   4951  CB  PHE A 324       7.145  -0.504 -20.890  1.00 67.78           C
ATOM   4952 1HB  PHE A 324       6.061  -0.486 -20.783  1.00 67.78           H
ATOM   4953 2HB  PHE A 324       7.469  -1.524 -20.680  1.00 67.78           H
ATOM   4954  CG  PHE A 324       7.762   0.435 -19.852  1.00 67.78           C
ATOM   4955  CD1 PHE A 324       9.079   0.323 -19.532  1.00 67.78           C
ATOM   4956  HD1 PHE A 324       9.695  -0.436 -20.014  1.00 67.78           H
ATOM   4957  CD2 PHE A 324       6.994   1.382 -19.250  1.00 67.78           C
ATOM   4958  HD2 PHE A 324       5.939   1.472 -19.507  1.00 67.78           H
ATOM   4959  CE1 PHE A 324       9.652   1.195 -18.568  1.00 67.78           C
ATOM   4960  HE1 PHE A 324      10.708   1.106 -18.311  1.00 67.78           H
ATOM   4961  CE2 PHE A 324       7.567   2.254 -18.287  1.00 67.78           C
ATOM   4962  HE2 PHE A 324       6.951   3.013 -17.804  1.00 67.78           H
ATOM   4963  CZ  PHE A 324       8.884   2.142 -17.966  1.00 67.78           C
ATOM   4964  HZ  PHE A 324       9.323   2.812 -17.227  1.00 67.78           H
ATOM   4965  HN  PHE A 324       6.023  -1.572 -22.710  1.00 67.78           H
ATOM   4966  N   ARG A 325       9.213  -1.805 -22.768  1.00 70.07           N
ATOM   4967  CA  ARG A 325      10.544  -2.278 -23.107  1.00 70.07           C
ATOM   4968  C   ARG A 325      11.072  -1.539 -24.338  1.00 70.07           C
ATOM   4969  O   ARG A 325      12.234  -1.136 -24.373  1.00 70.07           O
ATOM   4970  HA  ARG A 325      11.150  -2.059 -22.228  1.00 70.07           H
ATOM   4971  CB  ARG A 325      10.539  -3.782 -23.386  1.00 70.07           C
ATOM   4972 1HB  ARG A 325       9.706  -4.031 -24.044  1.00 70.07           H
ATOM   4973 2HB  ARG A 325      11.453  -4.061 -23.911  1.00 70.07           H
ATOM   4974  CG  ARG A 325      10.426  -4.581 -22.086  1.00 70.07           C
ATOM   4975 1HG  ARG A 325      11.160  -4.218 -21.367  1.00 70.07           H
ATOM   4976 2HG  ARG A 325       9.442  -4.425 -21.644  1.00 70.07           H
ATOM   4977  CD  ARG A 325      10.646  -6.074 -22.339  1.00 70.07           C
ATOM   4978 1HD  ARG A 325       9.915  -6.441 -23.059  1.00 70.07           H
ATOM   4979 2HD  ARG A 325      11.632  -6.235 -22.776  1.00 70.07           H
ATOM   4980  NE  ARG A 325      10.527  -6.825 -21.070  1.00 70.07           N
ATOM   4981  HE  ARG A 325      10.213  -6.330 -20.260  1.00 70.07           H
ATOM   4982  CZ  ARG A 325      10.812  -8.128 -20.938  1.00 70.07           C
ATOM   4983  NH1 ARG A 325      11.237  -8.841 -21.991  1.00 70.07           N
ATOM   4984 1HH1 ARG A 325      11.342  -8.401 -22.883  1.00 70.07           H
ATOM   4985 2HH1 ARG A 325      11.448  -9.812 -21.884  1.00 70.07           H
ATOM   4986  NH2 ARG A 325      10.667  -8.707 -19.739  1.00 70.07           N
ATOM   4987 1HH2 ARG A 325      10.876  -9.678 -19.624  1.00 70.07           H
ATOM   4988 2HH2 ARG A 325      10.350  -8.168 -18.959  1.00 70.07           H
ATOM   4989  HN  ARG A 325       8.517  -2.519 -22.690  1.00 70.07           H
ATOM   4990  N   ARG A 326      10.194  -1.383 -25.317  1.00 72.33           N
ATOM   4991  CA  ARG A 326      10.541  -0.652 -26.524  1.00 72.33           C
ATOM   4992  C   ARG A 326      10.823   0.815 -26.194  1.00 72.33           C
ATOM   4993  O   ARG A 326      11.810   1.381 -26.661  1.00 72.33           O
ATOM   4994  HA  ARG A 326      11.435  -1.148 -26.903  1.00 72.33           H
ATOM   4995  CB  ARG A 326       9.414  -0.728 -27.557  1.00 72.33           C
ATOM   4996 1HB  ARG A 326       8.464  -0.480 -27.083  1.00 72.33           H
ATOM   4997 2HB  ARG A 326       9.582   0.013 -28.339  1.00 72.33           H
ATOM   4998  CG  ARG A 326       9.332  -2.124 -28.178  1.00 72.33           C
ATOM   4999 1HG  ARG A 326      10.287  -2.377 -28.638  1.00 72.33           H
ATOM   5000 2HG  ARG A 326       9.148  -2.862 -27.398  1.00 72.33           H
ATOM   5001  CD  ARG A 326       8.220  -2.193 -29.226  1.00 72.33           C
ATOM   5002 1HD  ARG A 326       7.287  -1.821 -28.803  1.00 72.33           H
ATOM   5003 2HD  ARG A 326       8.465  -1.550 -30.072  1.00 72.33           H
ATOM   5004  NE  ARG A 326       8.045  -3.588 -29.687  1.00 72.33           N
ATOM   5005  HE  ARG A 326       8.098  -4.317 -29.004  1.00 72.33           H
ATOM   5006  CZ  ARG A 326       7.818  -3.936 -30.961  1.00 72.33           C
ATOM   5007  NH1 ARG A 326       7.737  -3.001 -31.917  1.00 72.33           N
ATOM   5008 1HH1 ARG A 326       7.845  -2.035 -31.682  1.00 72.33           H
ATOM   5009 2HH1 ARG A 326       7.568  -3.269 -32.865  1.00 72.33           H
ATOM   5010  NH2 ARG A 326       7.675  -5.234 -31.264  1.00 72.33           N
ATOM   5011 1HH2 ARG A 326       7.506  -5.510 -32.210  1.00 72.33           H
ATOM   5012 2HH2 ARG A 326       7.737  -5.925 -30.545  1.00 72.33           H
ATOM   5013  HN  ARG A 326       9.262  -1.745 -25.296  1.00 72.33           H
ATOM   5014  N   ASP A 327       9.939   1.388 -25.391  1.00 71.89           N
ATOM   5015  CA  ASP A 327       9.990   2.814 -25.118  1.00 71.89           C
ATOM   5016  C   ASP A 327      11.167   3.109 -24.186  1.00 71.89           C
ATOM   5017  O   ASP A 327      11.786   4.168 -24.277  1.00 71.89           O
ATOM   5018  HA  ASP A 327      10.102   3.289 -26.093  1.00 71.89           H
ATOM   5019  CB  ASP A 327       8.710   3.289 -24.427  1.00 71.89           C
ATOM   5020 1HB  ASP A 327       8.502   2.657 -23.564  1.00 71.89           H
ATOM   5021 2HB  ASP A 327       8.850   4.303 -24.053  1.00 71.89           H
ATOM   5022  CG  ASP A 327       7.522   3.254 -25.391  1.00 71.89           C
ATOM   5023  OD1 ASP A 327       7.783   3.254 -26.613  1.00 71.89           O
ATOM   5024  OD2 ASP A 327       6.380   3.228 -24.883  1.00 71.89           O
ATOM   5025  HN  ASP A 327       9.199   0.896 -24.932  1.00 71.89           H
ATOM   5026  N   LEU A 328      11.441   2.153 -23.310  1.00 71.79           N
ATOM   5027  CA  LEU A 328      12.613   2.234 -22.455  1.00 71.79           C
ATOM   5028  C   LEU A 328      13.870   2.301 -23.324  1.00 71.79           C
ATOM   5029  O   LEU A 328      14.736   3.147 -23.106  1.00 71.79           O
ATOM   5030  HA  LEU A 328      12.537   3.161 -21.885  1.00 71.79           H
ATOM   5031  CB  LEU A 328      12.622   1.083 -21.447  1.00 71.79           C
ATOM   5032 1HB  LEU A 328      11.704   1.131 -20.861  1.00 71.79           H
ATOM   5033 2HB  LEU A 328      12.598   0.143 -22.000  1.00 71.79           H
ATOM   5034  CG  LEU A 328      13.809   1.045 -20.482  1.00 71.79           C
ATOM   5035  HG  LEU A 328      14.715   1.260 -21.048  1.00 71.79           H
ATOM   5036  CD1 LEU A 328      13.677   2.128 -19.409  1.00 71.79           C
ATOM   5037 1HD1 LEU A 328      13.644   3.108 -19.885  1.00 71.79           H
ATOM   5038 2HD1 LEU A 328      12.760   1.968 -18.842  1.00 71.79           H
ATOM   5039 3HD1 LEU A 328      14.534   2.079 -18.737  1.00 71.79           H
ATOM   5040  CD2 LEU A 328      13.976  -0.348 -19.873  1.00 71.79           C
ATOM   5041 1HD2 LEU A 328      13.072  -0.617 -19.326  1.00 71.79           H
ATOM   5042 2HD2 LEU A 328      14.149  -1.074 -20.668  1.00 71.79           H
ATOM   5043 3HD2 LEU A 328      14.826  -0.347 -19.191  1.00 71.79           H
ATOM   5044  HN  LEU A 328      10.880   1.335 -23.181  1.00 71.79           H
ATOM   5045  N   VAL A 329      13.930   1.398 -24.291  1.00 74.00           N
ATOM   5046  CA  VAL A 329      15.086   1.318 -25.169  1.00 74.00           C
ATOM   5047  C   VAL A 329      15.191   2.607 -25.986  1.00 74.00           C
ATOM   5048  O   VAL A 329      16.290   3.058 -26.303  1.00 74.00           O
ATOM   5049  HA  VAL A 329      15.971   1.228 -24.540  1.00 74.00           H
ATOM   5050  CB  VAL A 329      14.994   0.064 -26.041  1.00 74.00           C
ATOM   5051  HB  VAL A 329      14.006   0.046 -26.500  1.00 74.00           H
ATOM   5052  CG1 VAL A 329      16.033   0.100 -27.164  1.00 74.00           C
ATOM   5053 1HG1 VAL A 329      15.860   0.975 -27.791  1.00 74.00           H
ATOM   5054 2HG1 VAL A 329      17.033   0.154 -26.732  1.00 74.00           H
ATOM   5055 3HG1 VAL A 329      15.946  -0.803 -27.768  1.00 74.00           H
ATOM   5056  CG2 VAL A 329      15.144  -1.203 -25.196  1.00 74.00           C
ATOM   5057 1HG2 VAL A 329      16.112  -1.195 -24.697  1.00 74.00           H
ATOM   5058 2HG2 VAL A 329      14.350  -1.238 -24.450  1.00 74.00           H
ATOM   5059 3HG2 VAL A 329      15.075  -2.080 -25.841  1.00 74.00           H
ATOM   5060  HN  VAL A 329      13.210   0.730 -24.479  1.00 74.00           H
ATOM   5061  N   LYS A 330      14.031   3.165 -26.303  1.00 72.36           N
[truncated: 117,320 more chars]
