# Supplementary material for: Noncanonical roles of chemokine regions in CCR9 activation revealed by structural modeling and mutational mapping
Source: Nat Commun. 2025 Aug 18;16:7695. doi: 10.1038/s41467-025-62321-9 (PMC12361432; doi:10.1038/s41467-025-62321-9)
Supplement: Supplementary file 4 — Supplementary Data 2 [file 41467_2025_62321_MOESM4_ESM.zip › CCR9_CCL25_rnk118.pdb]

SSBOND   1 CYS A   38    CYS A  289 
SSBOND   2 CYS A  119    CYS A  198 
SSBOND   3 CYS B    7    CYS B   35 
SSBOND   4 CYS B    8    CYS B   52 
ATOM      1  N   GLU A  20       0.746  -5.627  61.458  1.00 40.28           N
ATOM      2  CA  GLU A  20       0.087  -5.483  60.171  1.00 40.28           C
ATOM      3  C   GLU A  20       1.115  -5.536  59.039  1.00 40.28           C
ATOM      4  O   GLU A  20       0.753  -5.686  57.873  1.00 40.28           O
ATOM      5  HA  GLU A  20      -0.591  -6.333  60.096  1.00 40.28           H
ATOM      6  CB  GLU A  20      -0.726  -4.188  60.113  1.00 40.28           C
ATOM      7 1HB  GLU A  20      -0.201  -3.400  60.653  1.00 40.28           H
ATOM      8 2HB  GLU A  20      -0.936  -3.932  59.074  1.00 40.28           H
ATOM      9  CG  GLU A  20      -2.084  -4.361  60.796  1.00 40.28           C
ATOM     10 1HG  GLU A  20      -2.509  -5.328  60.527  1.00 40.28           H
ATOM     11 2HG  GLU A  20      -1.953  -4.361  61.879  1.00 40.28           H
ATOM     12  CD  GLU A  20      -3.047  -3.243  60.393  1.00 40.28           C
ATOM     13  OE1 GLU A  20      -4.262  -3.432  60.621  1.00 40.28           O
ATOM     14  OE2 GLU A  20      -2.548  -2.226  59.866  1.00 40.28           O
ATOM     15  HN  GLU A  20       1.741  -5.718  61.415  1.00 40.28           H
ATOM     16  N   SER A  21       2.377  -5.411  59.423  1.00 44.11           N
ATOM     17  CA  SER A  21       3.455  -5.377  58.449  1.00 44.11           C
ATOM     18  C   SER A  21       3.640  -6.761  57.824  1.00 44.11           C
ATOM     19  O   SER A  21       3.979  -6.873  56.647  1.00 44.11           O
ATOM     20  HA  SER A  21       3.140  -4.655  57.696  1.00 44.11           H
ATOM     21  CB  SER A  21       4.761  -4.905  59.091  1.00 44.11           C
ATOM     22 1HB  SER A  21       5.425  -4.516  58.319  1.00 44.11           H
ATOM     23 2HB  SER A  21       4.553  -4.083  59.776  1.00 44.11           H
ATOM     24  OG  SER A  21       5.419  -5.955  59.796  1.00 44.11           O
ATOM     25  HG  SER A  21       6.266  -5.614  60.205  1.00 44.11           H
ATOM     26  HN  SER A  21       2.666  -5.335  60.377  1.00 44.11           H
ATOM     27  N   THR A  22       3.409  -7.779  58.639  1.00 46.10           N
ATOM     28  CA  THR A  22       3.785  -9.133  58.270  1.00 46.10           C
ATOM     29  C   THR A  22       2.827  -9.683  57.212  1.00 46.10           C
ATOM     30  O   THR A  22       3.253 -10.076  56.127  1.00 46.10           O
ATOM     31  HA  THR A  22       4.777  -9.104  57.819  1.00 46.10           H
ATOM     32  CB  THR A  22       3.829  -9.976  59.546  1.00 46.10           C
ATOM     33  HB  THR A  22       2.874 -10.472  59.718  1.00 46.10           H
ATOM     34  OG1 THR A  22       4.235  -9.056  60.556  1.00 46.10           O
ATOM     35  HG1 THR A  22       4.086  -9.454  61.461  1.00 46.10           H
ATOM     36  CG2 THR A  22       4.948 -11.019  59.521  1.00 46.10           C
ATOM     37 1HG2 THR A  22       5.910 -10.517  59.417  1.00 46.10           H
ATOM     38 2HG2 THR A  22       4.797 -11.694  58.678  1.00 46.10           H
ATOM     39 3HG2 THR A  22       4.935 -11.589  60.450  1.00 46.10           H
ATOM     40  HN  THR A  22       2.974  -7.691  59.535  1.00 46.10           H
ATOM     41  N   SER A  23       1.549  -9.694  57.564  1.00 46.82           N
ATOM     42  CA  SER A  23       0.532 -10.225  56.673  1.00 46.82           C
ATOM     43  C   SER A  23       0.496  -9.413  55.377  1.00 46.82           C
ATOM     44  O   SER A  23       0.343  -9.975  54.293  1.00 46.82           O
ATOM     45  HA  SER A  23       0.832 -11.254  56.473  1.00 46.82           H
ATOM     46  CB  SER A  23      -0.844 -10.217  57.342  1.00 46.82           C
ATOM     47 1HB  SER A  23      -1.593 -10.572  56.634  1.00 46.82           H
ATOM     48 2HB  SER A  23      -0.844 -10.913  58.181  1.00 46.82           H
ATOM     49  OG  SER A  23      -1.206  -8.919  57.804  1.00 46.82           O
ATOM     50  HG  SER A  23      -2.106  -8.949  58.238  1.00 46.82           H
ATOM     51  HN  SER A  23       1.208  -9.349  58.438  1.00 46.82           H
ATOM     52  N   SER A  24       0.640  -8.105  55.531  1.00 49.73           N
ATOM     53  CA  SER A  24       0.585  -7.207  54.390  1.00 49.73           C
ATOM     54  C   SER A  24       1.837  -7.378  53.528  1.00 49.73           C
ATOM     55  O   SER A  24       1.877  -6.920  52.387  1.00 49.73           O
ATOM     56  HA  SER A  24      -0.305  -7.501  53.834  1.00 49.73           H
ATOM     57  CB  SER A  24       0.446  -5.752  54.841  1.00 49.73           C
ATOM     58 1HB  SER A  24       0.257  -5.119  53.974  1.00 49.73           H
ATOM     59 2HB  SER A  24      -0.419  -5.657  55.499  1.00 49.73           H
ATOM     60  OG  SER A  24       1.610  -5.290  55.520  1.00 49.73           O
ATOM     61  HG  SER A  24       1.358  -4.900  56.406  1.00 49.73           H
ATOM     62  HN  SER A  24       0.792  -7.660  56.413  1.00 49.73           H
ATOM     63  N   MET A  25       2.829  -8.039  54.106  1.00 50.03           N
ATOM     64  CA  MET A  25       4.021  -8.405  53.359  1.00 50.03           C
ATOM     65  C   MET A  25       3.832  -9.748  52.651  1.00 50.03           C
ATOM     66  O   MET A  25       4.261  -9.918  51.511  1.00 50.03           O
ATOM     67  HA  MET A  25       4.159  -7.614  52.622  1.00 50.03           H
ATOM     68  CB  MET A  25       5.214  -8.493  54.312  1.00 50.03           C
ATOM     69 1HB  MET A  25       5.203  -7.642  54.994  1.00 50.03           H
ATOM     70 2HB  MET A  25       5.131  -9.392  54.923  1.00 50.03           H
ATOM     71  CG  MET A  25       6.534  -8.516  53.538  1.00 50.03           C
ATOM     72 1HG  MET A  25       7.348  -8.809  54.200  1.00 50.03           H
ATOM     73 2HG  MET A  25       6.485  -9.260  52.743  1.00 50.03           H
ATOM     74  SD  MET A  25       6.862  -6.905  52.843  1.00 50.03           S
ATOM     75  CE  MET A  25       7.886  -6.215  54.132  1.00 50.03           C
ATOM     76 1HE  MET A  25       7.325  -6.188  55.067  1.00 50.03           H
ATOM     77 2HE  MET A  25       8.775  -6.832  54.260  1.00 50.03           H
ATOM     78 3HE  MET A  25       8.183  -5.202  53.858  1.00 50.03           H
ATOM     79  HN  MET A  25       2.828  -8.322  55.065  1.00 50.03           H
ATOM     80  N   GLU A  26       3.191 -10.668  53.357  1.00 50.97           N
ATOM     81  CA  GLU A  26       2.927 -11.985  52.804  1.00 50.97           C
ATOM     82  C   GLU A  26       1.989 -11.878  51.600  1.00 50.97           C
ATOM     83  O   GLU A  26       2.237 -12.485  50.559  1.00 50.97           O
ATOM     84  HA  GLU A  26       3.898 -12.365  52.484  1.00 50.97           H
ATOM     85  CB  GLU A  26       2.349 -12.921  53.868  1.00 50.97           C
ATOM     86 1HB  GLU A  26       1.629 -12.378  54.481  1.00 50.97           H
ATOM     87 2HB  GLU A  26       1.927 -13.805  53.390  1.00 50.97           H
ATOM     88  CG  GLU A  26       3.444 -13.422  54.811  1.00 50.97           C
ATOM     89 1HG  GLU A  26       4.261 -13.850  54.231  1.00 50.97           H
ATOM     90 2HG  GLU A  26       3.857 -12.583  55.372  1.00 50.97           H
ATOM     91  CD  GLU A  26       2.895 -14.470  55.781  1.00 50.97           C
ATOM     92  OE1 GLU A  26       3.720 -15.258  56.291  1.00 50.97           O
ATOM     93  OE2 GLU A  26       1.662 -14.459  55.990  1.00 50.97           O
ATOM     94  HN  GLU A  26       2.855 -10.525  54.288  1.00 50.97           H
ATOM     95  N   ASP A  27       0.932 -11.101  51.782  1.00 51.34           N
ATOM     96  CA  ASP A  27      -0.012 -10.856  50.704  1.00 51.34           C
ATOM     97  C   ASP A  27       0.739 -10.306  49.490  1.00 51.34           C
ATOM     98  O   ASP A  27       0.348 -10.553  48.350  1.00 51.34           O
ATOM     99  HA  ASP A  27      -0.475 -11.823  50.505  1.00 51.34           H
ATOM    100  CB  ASP A  27      -1.065  -9.826  51.117  1.00 51.34           C
ATOM    101 1HB  ASP A  27      -0.599  -9.045  51.719  1.00 51.34           H
ATOM    102 2HB  ASP A  27      -1.473  -9.342  50.229  1.00 51.34           H
ATOM    103  CG  ASP A  27      -2.194 -10.484  51.912  1.00 51.34           C
ATOM    104  OD1 ASP A  27      -2.265 -11.731  51.870  1.00 51.34           O
ATOM    105  OD2 ASP A  27      -2.961  -9.725  52.542  1.00 51.34           O
ATOM    106  HN  ASP A  27       0.716 -10.643  52.645  1.00 51.34           H
ATOM    107  N   TYR A  28       1.803  -9.570  49.776  1.00 52.42           N
ATOM    108  CA  TYR A  28       2.595  -8.959  48.722  1.00 52.42           C
ATOM    109  C   TYR A  28       3.393 -10.015  47.955  1.00 52.42           C
ATOM    110  O   TYR A  28       3.582  -9.898  46.745  1.00 52.42           O
ATOM    111  HA  TYR A  28       1.913  -8.459  48.035  1.00 52.42           H
ATOM    112  CB  TYR A  28       3.570  -8.011  49.424  1.00 52.42           C
ATOM    113 1HB  TYR A  28       3.196  -7.797  50.425  1.00 52.42           H
ATOM    114 2HB  TYR A  28       4.529  -8.514  49.542  1.00 52.42           H
ATOM    115  CG  TYR A  28       3.792  -6.689  48.685  1.00 52.42           C
ATOM    116  CD1 TYR A  28       4.749  -6.604  47.695  1.00 52.42           C
ATOM    117  HD1 TYR A  28       5.347  -7.479  47.439  1.00 52.42           H
ATOM    118  CD2 TYR A  28       3.034  -5.582  49.010  1.00 52.42           C
ATOM    119  HD2 TYR A  28       2.278  -5.649  49.792  1.00 52.42           H
ATOM    120  CE1 TYR A  28       4.958  -5.361  47.000  1.00 52.42           C
ATOM    121  HE1 TYR A  28       5.710  -5.280  46.216  1.00 52.42           H
ATOM    122  CE2 TYR A  28       3.243  -4.338  48.315  1.00 52.42           C
ATOM    123  HE2 TYR A  28       2.652  -3.456  48.562  1.00 52.42           H
ATOM    124  CZ  TYR A  28       4.195  -4.289  47.344  1.00 52.42           C
ATOM    125  OH  TYR A  28       4.392  -3.114  46.688  1.00 52.42           O
ATOM    126  HH  TYR A  28       5.370  -2.961  46.548  1.00 52.42           H
ATOM    127  HN  TYR A  28       2.124  -9.389  50.706  1.00 52.42           H
ATOM    128  N   VAL A  29       3.840 -11.023  48.690  1.00 51.24           N
ATOM    129  CA  VAL A  29       4.670 -12.064  48.108  1.00 51.24           C
ATOM    130  C   VAL A  29       3.774 -13.118  47.453  1.00 51.24           C
ATOM    131  O   VAL A  29       4.073 -13.602  46.363  1.00 51.24           O
ATOM    132  HA  VAL A  29       5.286 -11.601  47.337  1.00 51.24           H
ATOM    133  CB  VAL A  29       5.601 -12.649  49.172  1.00 51.24           C
ATOM    134  HB  VAL A  29       4.982 -13.043  49.978  1.00 51.24           H
ATOM    135  CG1 VAL A  29       6.425 -13.805  48.604  1.00 51.24           C
ATOM    136 1HG1 VAL A  29       5.756 -14.592  48.255  1.00 51.24           H
ATOM    137 2HG1 VAL A  29       7.029 -13.446  47.770  1.00 51.24           H
ATOM    138 3HG1 VAL A  29       7.078 -14.202  49.381  1.00 51.24           H
ATOM    139  CG2 VAL A  29       6.508 -11.566  49.761  1.00 51.24           C
ATOM    140 1HG2 VAL A  29       7.114 -11.130  48.968  1.00 51.24           H
ATOM    141 2HG2 VAL A  29       5.896 -10.790  50.220  1.00 51.24           H
ATOM    142 3HG2 VAL A  29       7.159 -12.009  50.515  1.00 51.24           H
ATOM    143  HN  VAL A  29       3.645 -11.134  49.665  1.00 51.24           H
ATOM    144  N   ASN A  30       2.692 -13.442  48.147  1.00 50.37           N
ATOM    145  CA  ASN A  30       1.859 -14.564  47.752  1.00 50.37           C
ATOM    146  C   ASN A  30       0.924 -14.128  46.622  1.00 50.37           C
ATOM    147  O   ASN A  30       0.240 -14.955  46.023  1.00 50.37           O
ATOM    148  HA  ASN A  30       2.555 -15.343  47.440  1.00 50.37           H
ATOM    149  CB  ASN A  30       0.995 -15.046  48.919  1.00 50.37           C
ATOM    150 1HB  ASN A  30       0.788 -14.214  49.592  1.00 50.37           H
ATOM    151 2HB  ASN A  30       0.034 -15.399  48.544  1.00 50.37           H
ATOM    152  CG  ASN A  30       1.692 -16.170  49.690  1.00 50.37           C
ATOM    153  OD1 ASN A  30       2.752 -16.647  49.319  1.00 50.37           O
ATOM    154  ND2 ASN A  30       1.039 -16.564  50.779  1.00 50.37           N
ATOM    155 1HD2 ASN A  30       0.173 -16.131  51.028  1.00 50.37           H
ATOM    156 2HD2 ASN A  30       1.415 -17.294  51.351  1.00 50.37           H
ATOM    157  HN  ASN A  30       2.384 -12.953  48.963  1.00 50.37           H
ATOM    158  N   PHE A  31       0.926 -12.828  46.364  1.00 51.65           N
ATOM    159  CA  PHE A  31       0.320 -12.304  45.152  1.00 51.65           C
ATOM    160  C   PHE A  31       1.008 -12.869  43.907  1.00 51.65           C
ATOM    161  O   PHE A  31       2.077 -12.401  43.518  1.00 51.65           O
ATOM    162  HA  PHE A  31      -0.726 -12.608  45.156  1.00 51.65           H
ATOM    163  CB  PHE A  31       0.507 -10.786  45.179  1.00 51.65           C
ATOM    164 1HB  PHE A  31       0.709 -10.473  46.203  1.00 51.65           H
ATOM    165 2HB  PHE A  31       1.385 -10.528  44.587  1.00 51.65           H
ATOM    166  CG  PHE A  31      -0.695 -10.002  44.648  1.00 51.65           C
ATOM    167  CD1 PHE A  31      -0.789  -9.715  43.322  1.00 51.65           C
ATOM    168  HD1 PHE A  31      -0.007 -10.044  42.637  1.00 51.65           H
ATOM    169  CD2 PHE A  31      -1.670  -9.592  45.503  1.00 51.65           C
ATOM    170  HD2 PHE A  31      -1.595  -9.821  46.566  1.00 51.65           H
ATOM    171  CE1 PHE A  31      -1.905  -8.987  42.830  1.00 51.65           C
ATOM    172  HE1 PHE A  31      -1.979  -8.758  41.767  1.00 51.65           H
ATOM    173  CE2 PHE A  31      -2.786  -8.864  45.011  1.00 51.65           C
ATOM    174  HE2 PHE A  31      -3.567  -8.535  45.696  1.00 51.65           H
ATOM    175  CZ  PHE A  31      -2.880  -8.577  43.685  1.00 51.65           C
ATOM    176  HZ  PHE A  31      -3.736  -8.019  43.307  1.00 51.65           H
ATOM    177  HN  PHE A  31       1.331 -12.139  46.966  1.00 51.65           H
ATOM    178  N   ASN A  32       0.367 -13.867  43.318  1.00 52.17           N
ATOM    179  CA  ASN A  32       0.792 -14.368  42.022  1.00 52.17           C
ATOM    180  C   ASN A  32       0.635 -13.262  40.976  1.00 52.17           C
ATOM    181  O   ASN A  32      -0.359 -13.223  40.253  1.00 52.17           O
ATOM    182  HA  ASN A  32       1.830 -14.669  42.157  1.00 52.17           H
ATOM    183  CB  ASN A  32      -0.064 -15.558  41.583  1.00 52.17           C
ATOM    184 1HB  ASN A  32      -0.916 -15.665  42.255  1.00 52.17           H
ATOM    185 2HB  ASN A  32      -0.466 -15.374  40.586  1.00 52.17           H
ATOM    186  CG  ASN A  32       0.754 -16.850  41.578  1.00 52.17           C
ATOM    187  OD1 ASN A  32       1.971 -16.845  41.662  1.00 52.17           O
ATOM    188  ND2 ASN A  32       0.021 -17.955  41.476  1.00 52.17           N
ATOM    189 1HD2 ASN A  32      -0.975 -17.890  41.411  1.00 52.17           H
ATOM    190 2HD2 ASN A  32       0.465 -18.851  41.464  1.00 52.17           H
ATOM    191  HN  ASN A  32      -0.428 -14.331  43.710  1.00 52.17           H
ATOM    192  N   PHE A  33       1.632 -12.390  40.930  1.00 55.96           N
ATOM    193  CA  PHE A  33       1.728 -11.420  39.852  1.00 55.96           C
ATOM    194  C   PHE A  33       2.004 -12.111  38.515  1.00 55.96           C
ATOM    195  O   PHE A  33       3.138 -12.116  38.038  1.00 55.96           O
ATOM    196  HA  PHE A  33       0.772 -10.899  39.800  1.00 55.96           H
ATOM    197  CB  PHE A  33       2.900 -10.495  40.187  1.00 55.96           C
ATOM    198 1HB  PHE A  33       3.754 -11.101  40.489  1.00 55.96           H
ATOM    199 2HB  PHE A  33       3.194  -9.958  39.285  1.00 55.96           H
ATOM    200  CG  PHE A  33       2.597  -9.480  41.291  1.00 55.96           C
ATOM    201  CD1 PHE A  33       1.879  -8.360  41.007  1.00 55.96           C
ATOM    202  HD1 PHE A  33       1.519  -8.186  39.993  1.00 55.96           H
ATOM    203  CD2 PHE A  33       3.045  -9.698  42.556  1.00 55.96           C
ATOM    204  HD2 PHE A  33       3.620 -10.595  42.784  1.00 55.96           H
ATOM    205  CE1 PHE A  33       1.597  -7.419  42.032  1.00 55.96           C
ATOM    206  HE1 PHE A  33       1.022  -6.521  41.804  1.00 55.96           H
ATOM    207  CE2 PHE A  33       2.763  -8.756  43.581  1.00 55.96           C
ATOM    208  HE2 PHE A  33       3.123  -8.931  44.595  1.00 55.96           H
ATOM    209  CZ  PHE A  33       2.046  -7.636  43.297  1.00 55.96           C
ATOM    210  HZ  PHE A  33       1.829  -6.914  44.084  1.00 55.96           H
ATOM    211  HN  PHE A  33       2.363 -12.340  41.610  1.00 55.96           H
ATOM    212  N   THR A  34       0.948 -12.676  37.949  1.00 63.44           N
ATOM    213  CA  THR A  34       0.896 -12.892  36.513  1.00 63.44           C
ATOM    214  C   THR A  34       1.284 -11.614  35.767  1.00 63.44           C
ATOM    215  O   THR A  34       0.579 -10.609  35.840  1.00 63.44           O
ATOM    216  HA  THR A  34       1.633 -13.651  36.252  1.00 63.44           H
ATOM    217  CB  THR A  34      -0.505 -13.399  36.162  1.00 63.44           C
ATOM    218  HB  THR A  34      -1.145 -12.579  35.837  1.00 63.44           H
ATOM    219  OG1 THR A  34      -0.931 -14.083  37.337  1.00 63.44           O
ATOM    220  HG1 THR A  34      -1.923 -14.207  37.320  1.00 63.44           H
ATOM    221  CG2 THR A  34      -0.482 -14.485  35.085  1.00 63.44           C
ATOM    222 1HG2 THR A  34       0.104 -15.334  35.438  1.00 63.44           H
ATOM    223 2HG2 THR A  34      -0.031 -14.086  34.176  1.00 63.44           H
ATOM    224 3HG2 THR A  34      -1.501 -14.809  34.874  1.00 63.44           H
ATOM    225  HN  THR A  34       0.141 -12.983  38.452  1.00 63.44           H
ATOM    226  N   ASP A  35       2.405 -11.694  35.065  1.00 76.89           N
ATOM    227  CA  ASP A  35       3.046 -10.501  34.540  1.00 76.89           C
ATOM    228  C   ASP A  35       2.251  -9.986  33.339  1.00 76.89           C
ATOM    229  O   ASP A  35       2.612 -10.247  32.192  1.00 76.89           O
ATOM    230  HA  ASP A  35       3.056  -9.793  35.368  1.00 76.89           H
ATOM    231  CB  ASP A  35       4.471 -10.803  34.069  1.00 76.89           C
ATOM    232 1HB  ASP A  35       4.796 -11.761  34.474  1.00 76.89           H
ATOM    233 2HB  ASP A  35       4.487 -10.894  32.983  1.00 76.89           H
ATOM    234  CG  ASP A  35       5.438  -9.702  34.508  1.00 76.89           C
ATOM    235  OD1 ASP A  35       4.935  -8.661  34.985  1.00 76.89           O
ATOM    236  OD2 ASP A  35       6.659  -9.925  34.357  1.00 76.89           O
ATOM    237  HN  ASP A  35       2.873 -12.553  34.854  1.00 76.89           H
ATOM    238  N   PHE A  36       1.183  -9.263  33.643  1.00 87.56           N
ATOM    239  CA  PHE A  36       0.317  -8.733  32.603  1.00 87.56           C
ATOM    240  C   PHE A  36       0.936  -7.493  31.954  1.00 87.56           C
ATOM    241  O   PHE A  36       0.456  -7.022  30.924  1.00 87.56           O
ATOM    242  HA  PHE A  36       0.198  -9.513  31.852  1.00 87.56           H
ATOM    243  CB  PHE A  36      -0.999  -8.338  33.275  1.00 87.56           C
ATOM    244 1HB  PHE A  36      -0.784  -7.672  34.111  1.00 87.56           H
ATOM    245 2HB  PHE A  36      -1.603  -7.773  32.565  1.00 87.56           H
ATOM    246  CG  PHE A  36      -1.817  -9.525  33.787  1.00 87.56           C
ATOM    247  CD1 PHE A  36      -1.982 -10.625  33.005  1.00 87.56           C
ATOM    248  HD1 PHE A  36      -1.531 -10.661  32.013  1.00 87.56           H
ATOM    249  CD2 PHE A  36      -2.380  -9.481  35.024  1.00 87.56           C
ATOM    250  HD2 PHE A  36      -2.249  -8.599  35.651  1.00 87.56           H
ATOM    251  CE1 PHE A  36      -2.741 -11.727  33.480  1.00 87.56           C
ATOM    252  HE1 PHE A  36      -2.873 -12.609  32.852  1.00 87.56           H
ATOM    253  CE2 PHE A  36      -3.139 -10.583  35.499  1.00 87.56           C
ATOM    254  HE2 PHE A  36      -3.591 -10.547  36.491  1.00 87.56           H
ATOM    255  CZ  PHE A  36      -3.304 -11.683  34.717  1.00 87.56           C
ATOM    256  HZ  PHE A  36      -3.886 -12.529  35.081  1.00 87.56           H
ATOM    257  HN  PHE A  36       0.906  -9.040  34.577  1.00 87.56           H
ATOM    258  N   TYR A  37       1.993  -7.001  32.583  1.00 90.84           N
ATOM    259  CA  TYR A  37       2.834  -5.993  31.958  1.00 90.84           C
ATOM    260  C   TYR A  37       3.896  -6.641  31.067  1.00 90.84           C
ATOM    261  O   TYR A  37       4.735  -7.401  31.548  1.00 90.84           O
ATOM    262  HA  TYR A  37       2.196  -5.356  31.346  1.00 90.84           H
ATOM    263  CB  TYR A  37       3.528  -5.254  33.104  1.00 90.84           C
ATOM    264 1HB  TYR A  37       2.773  -4.905  33.808  1.00 90.84           H
ATOM    265 2HB  TYR A  37       4.165  -5.956  33.642  1.00 90.84           H
ATOM    266  CG  TYR A  37       4.374  -4.062  32.653  1.00 90.84           C
ATOM    267  CD1 TYR A  37       5.700  -4.245  32.316  1.00 90.84           C
ATOM    268  HD1 TYR A  37       6.145  -5.239  32.372  1.00 90.84           H
ATOM    269  CD2 TYR A  37       3.812  -2.804  32.582  1.00 90.84           C
ATOM    270  HD2 TYR A  37       2.764  -2.659  32.847  1.00 90.84           H
ATOM    271  CE1 TYR A  37       6.497  -3.123  31.892  1.00 90.84           C
ATOM    272  HE1 TYR A  37       7.545  -3.253  31.623  1.00 90.84           H
ATOM    273  CE2 TYR A  37       4.608  -1.682  32.157  1.00 90.84           C
ATOM    274  HE2 TYR A  37       4.176  -0.683  32.097  1.00 90.84           H
ATOM    275  CZ  TYR A  37       5.911  -1.897  31.833  1.00 90.84           C
ATOM    276  OH  TYR A  37       6.664  -0.837  31.432  1.00 90.84           O
ATOM    277  HH  TYR A  37       7.310  -1.125  30.725  1.00 90.84           H
ATOM    278  HN  TYR A  37       2.278  -7.278  33.501  1.00 90.84           H
ATOM    279  N   CYS A  38       3.824  -6.317  29.785  1.00 90.78           N
ATOM    280  CA  CYS A  38       4.697  -6.940  28.805  1.00 90.78           C
ATOM    281  C   CYS A  38       5.735  -5.908  28.360  1.00 90.78           C
ATOM    282  O   CYS A  38       5.387  -4.892  27.759  1.00 90.78           O
ATOM    283  HA  CYS A  38       5.178  -7.781  29.305  1.00 90.78           H
ATOM    284  CB  CYS A  38       3.908  -7.503  27.621  1.00 90.78           C
ATOM    285 1HB  CYS A  38       3.094  -8.132  27.982  1.00 90.78           H
ATOM    286 2HB  CYS A  38       3.455  -6.689  27.055  1.00 90.78           H
ATOM    287  SG  CYS A  38       5.016  -8.476  26.537  1.00 90.78           S
ATOM    288  HN  CYS A  38       3.185  -5.643  29.413  1.00 90.78           H
ATOM    289  N   GLU A  39       6.988  -6.203  28.672  1.00 89.54           N
ATOM    290  CA  GLU A  39       8.093  -5.411  28.161  1.00 89.54           C
ATOM    291  C   GLU A  39       8.429  -5.830  26.728  1.00 89.54           C
ATOM    292  O   GLU A  39       8.794  -6.979  26.484  1.00 89.54           O
ATOM    293  HA  GLU A  39       7.740  -4.380  28.171  1.00 89.54           H
ATOM    294  CB  GLU A  39       9.319  -5.529  29.068  1.00 89.54           C
ATOM    295 1HB  GLU A  39       9.499  -6.577  29.309  1.00 89.54           H
ATOM    296 2HB  GLU A  39      10.174  -5.043  28.597  1.00 89.54           H
ATOM    297  CG  GLU A  39       9.090  -4.805  30.397  1.00 89.54           C
ATOM    298 1HG  GLU A  39       8.760  -3.784  30.206  1.00 89.54           H
ATOM    299 2HG  GLU A  39       8.294  -5.300  30.952  1.00 89.54           H
ATOM    300  CD  GLU A  39      10.369  -4.785  31.237  1.00 89.54           C
ATOM    301  OE1 GLU A  39      10.313  -4.199  32.340  1.00 89.54           O
ATOM    302  OE2 GLU A  39      11.373  -5.354  30.758  1.00 89.54           O
ATOM    303  HN  GLU A  39       7.253  -6.966  29.262  1.00 89.54           H
ATOM    304  N   LYS A  40       8.293  -4.877  25.819  1.00 89.42           N
ATOM    305  CA  LYS A  40       8.415  -5.171  24.401  1.00 89.42           C
ATOM    306  C   LYS A  40       9.851  -4.902  23.950  1.00 89.42           C
ATOM    307  O   LYS A  40      10.089  -4.570  22.790  1.00 89.42           O
ATOM    308  HA  LYS A  40       8.205  -6.233  24.269  1.00 89.42           H
ATOM    309  CB  LYS A  40       7.363  -4.399  23.601  1.00 89.42           C
ATOM    310 1HB  LYS A  40       7.499  -3.328  23.753  1.00 89.42           H
ATOM    311 2HB  LYS A  40       7.499  -4.589  22.537  1.00 89.42           H
ATOM    312  CG  LYS A  40       5.949  -4.804  24.021  1.00 89.42           C
ATOM    313 1HG  LYS A  40       5.842  -4.698  25.100  1.00 89.42           H
ATOM    314 2HG  LYS A  40       5.223  -4.132  23.561  1.00 89.42           H
ATOM    315  CD  LYS A  40       5.647  -6.247  23.611  1.00 89.42           C
ATOM    316 1HD  LYS A  40       5.927  -6.399  22.569  1.00 89.42           H
ATOM    317 2HD  LYS A  40       6.252  -6.931  24.207  1.00 89.42           H
ATOM    318  CE  LYS A  40       4.164  -6.571  23.800  1.00 89.42           C
ATOM    319 1HE  LYS A  40       3.969  -6.814  24.845  1.00 89.42           H
ATOM    320 2HE  LYS A  40       3.560  -5.697  23.557  1.00 89.42           H
ATOM    321  NZ  LYS A  40       3.769  -7.709  22.939  1.00 89.42           N
ATOM    322 1HZ  LYS A  40       2.785  -7.912  23.079  1.00 89.42           H
ATOM    323 2HZ  LYS A  40       3.930  -7.468  21.967  1.00 89.42           H
ATOM    324 3HZ  LYS A  40       4.321  -8.524  23.182  1.00 89.42           H
ATOM    325  HN  LYS A  40       8.104  -3.919  26.037  1.00 89.42           H
ATOM    326  N   ASN A  41      10.772  -5.055  24.891  1.00 87.64           N
ATOM    327  CA  ASN A  41      12.168  -4.751  24.627  1.00 87.64           C
ATOM    328  C   ASN A  41      12.671  -5.637  23.485  1.00 87.64           C
ATOM    329  O   ASN A  41      13.387  -5.168  22.601  1.00 87.64           O
ATOM    330  HA  ASN A  41      12.188  -3.692  24.373  1.00 87.64           H
ATOM    331  CB  ASN A  41      13.034  -5.030  25.858  1.00 87.64           C
ATOM    332 1HB  ASN A  41      12.743  -5.981  26.304  1.00 87.64           H
ATOM    333 2HB  ASN A  41      14.078  -5.124  25.559  1.00 87.64           H
ATOM    334  CG  ASN A  41      12.893  -3.911  26.892  1.00 87.64           C
ATOM    335  OD1 ASN A  41      12.576  -2.776  26.577  1.00 87.64           O
ATOM    336  ND2 ASN A  41      13.145  -4.294  28.141  1.00 87.64           N
ATOM    337 1HD2 ASN A  41      13.401  -5.241  28.331  1.00 87.64           H
ATOM    338 2HD2 ASN A  41      13.079  -3.633  28.889  1.00 87.64           H
ATOM    339  HN  ASN A  41      10.577  -5.378  25.816  1.00 87.64           H
ATOM    340  N   ASN A  42      12.278  -6.901  23.542  1.00 88.95           N
ATOM    341  CA  ASN A  42      12.724  -7.868  22.553  1.00 88.95           C
ATOM    342  C   ASN A  42      12.233  -7.438  21.169  1.00 88.95           C
ATOM    343  O   ASN A  42      12.963  -7.553  20.185  1.00 88.95           O
ATOM    344  HA  ASN A  42      13.811  -7.873  22.627  1.00 88.95           H
ATOM    345  CB  ASN A  42      12.154  -9.257  22.846  1.00 88.95           C
ATOM    346 1HB  ASN A  42      11.075  -9.191  22.982  1.00 88.95           H
ATOM    347 2HB  ASN A  42      12.328  -9.913  21.993  1.00 88.95           H
ATOM    348  CG  ASN A  42      12.795  -9.860  24.098  1.00 88.95           C
ATOM    349  OD1 ASN A  42      13.738  -9.328  24.661  1.00 88.95           O
ATOM    350  ND2 ASN A  42      12.232 -10.995  24.501  1.00 88.95           N
ATOM    351 1HD2 ASN A  42      11.461 -11.379  23.993  1.00 88.95           H
ATOM    352 2HD2 ASN A  42      12.581 -11.466  25.311  1.00 88.95           H
ATOM    353  HN  ASN A  42      11.667  -7.265  24.244  1.00 88.95           H
ATOM    354  N   VAL A  43      11.001  -6.953  21.137  1.00 90.17           N
ATOM    355  CA  VAL A  43      10.393  -6.536  19.885  1.00 90.17           C
ATOM    356  C   VAL A  43      11.178  -5.355  19.310  1.00 90.17           C
ATOM    357  O   VAL A  43      11.445  -5.306  18.111  1.00 90.17           O
ATOM    358  HA  VAL A  43      10.462  -7.374  19.190  1.00 90.17           H
ATOM    359  CB  VAL A  43       8.912  -6.221  20.101  1.00 90.17           C
ATOM    360  HB  VAL A  43       8.846  -5.356  20.760  1.00 90.17           H
ATOM    361  CG1 VAL A  43       8.229  -5.859  18.781  1.00 90.17           C
ATOM    362 1HG1 VAL A  43       8.713  -4.983  18.350  1.00 90.17           H
ATOM    363 2HG1 VAL A  43       8.311  -6.697  18.088  1.00 90.17           H
ATOM    364 3HG1 VAL A  43       7.177  -5.640  18.963  1.00 90.17           H
ATOM    365  CG2 VAL A  43       8.198  -7.389  20.786  1.00 90.17           C
ATOM    366 1HG2 VAL A  43       8.278  -8.279  20.163  1.00 90.17           H
ATOM    367 2HG2 VAL A  43       8.660  -7.580  21.754  1.00 90.17           H
ATOM    368 3HG2 VAL A  43       7.146  -7.138  20.928  1.00 90.17           H
ATOM    369  HN  VAL A  43      10.422  -6.844  21.945  1.00 90.17           H
ATOM    370  N   ARG A  44      11.525  -4.431  20.194  1.00 89.63           N
ATOM    371  CA  ARG A  44      12.194  -3.210  19.777  1.00 89.63           C
ATOM    372  C   ARG A  44      13.613  -3.521  19.297  1.00 89.63           C
ATOM    373  O   ARG A  44      14.095  -2.916  18.341  1.00 89.63           O
ATOM    374  HA  ARG A  44      11.582  -2.820  18.965  1.00 89.63           H
ATOM    375  CB  ARG A  44      12.261  -2.199  20.924  1.00 89.63           C
ATOM    376 1HB  ARG A  44      12.699  -2.671  21.804  1.00 89.63           H
ATOM    377 2HB  ARG A  44      12.915  -1.373  20.647  1.00 89.63           H
ATOM    378  CG  ARG A  44      10.869  -1.664  21.264  1.00 89.63           C
ATOM    379 1HG  ARG A  44      10.359  -1.360  20.350  1.00 89.63           H
ATOM    380 2HG  ARG A  44      10.271  -2.456  21.715  1.00 89.63           H
ATOM    381  CD  ARG A  44      10.958  -0.475  22.224  1.00 89.63           C
ATOM    382 1HD  ARG A  44      11.750   0.202  21.904  1.00 89.63           H
ATOM    383 2HD  ARG A  44      10.027   0.091  22.203  1.00 89.63           H
ATOM    384  NE  ARG A  44      11.227  -0.954  23.598  1.00 89.63           N
ATOM    385  HE  ARG A  44      12.172  -1.173  23.842  1.00 89.63           H
ATOM    386  CZ  ARG A  44      10.284  -1.112  24.537  1.00 89.63           C
ATOM    387  NH1 ARG A  44       9.001  -0.834  24.265  1.00 89.63           N
ATOM    388 1HH1 ARG A  44       8.742  -0.506  23.357  1.00 89.63           H
ATOM    389 2HH1 ARG A  44       8.303  -0.955  24.971  1.00 89.63           H
ATOM    390  NH2 ARG A  44      10.642  -1.553  25.750  1.00 89.63           N
ATOM    391 1HH2 ARG A  44       9.950  -1.677  26.462  1.00 89.63           H
ATOM    392 2HH2 ARG A  44      11.601  -1.758  25.945  1.00 89.63           H
ATOM    393  HN  ARG A  44      11.356  -4.505  21.177  1.00 89.63           H
ATOM    394  N   GLN A  45      14.243  -4.463  19.983  1.00 90.83           N
ATOM    395  CA  GLN A  45      15.609  -4.838  19.660  1.00 90.83           C
ATOM    396  C   GLN A  45      15.674  -5.454  18.261  1.00 90.83           C
ATOM    397  O   GLN A  45      16.578  -5.149  17.486  1.00 90.83           O
ATOM    398  HA  GLN A  45      16.177  -3.908  19.681  1.00 90.83           H
ATOM    399  CB  GLN A  45      16.177  -5.797  20.708  1.00 90.83           C
ATOM    400 1HB  GLN A  45      16.053  -5.369  21.703  1.00 90.83           H
ATOM    401 2HB  GLN A  45      15.619  -6.733  20.691  1.00 90.83           H
ATOM    402  CG  GLN A  45      17.659  -6.076  20.450  1.00 90.83           C
ATOM    403 1HG  GLN A  45      17.785  -6.496  19.451  1.00 90.83           H
ATOM    404 2HG  GLN A  45      18.219  -5.142  20.475  1.00 90.83           H
ATOM    405  CD  GLN A  45      18.224  -7.045  21.491  1.00 90.83           C
ATOM    406  OE1 GLN A  45      17.509  -7.616  22.297  1.00 90.83           O
ATOM    407  NE2 GLN A  45      19.544  -7.197  21.428  1.00 90.83           N
ATOM    408 1HE2 GLN A  45      20.073  -6.698  20.741  1.00 90.83           H
ATOM    409 2HE2 GLN A  45      20.008  -7.810  22.068  1.00 90.83           H
ATOM    410  HN  GLN A  45      13.836  -4.966  20.746  1.00 90.83           H
ATOM    411  N   PHE A  46      14.702  -6.311  17.981  1.00 92.24           N
ATOM    412  CA  PHE A  46      14.610  -6.936  16.673  1.00 92.24           C
ATOM    413  C   PHE A  46      14.406  -5.887  15.577  1.00 92.24           C
ATOM    414  O   PHE A  46      15.089  -5.913  14.554  1.00 92.24           O
ATOM    415  HA  PHE A  46      15.548  -7.463  16.499  1.00 92.24           H
ATOM    416  CB  PHE A  46      13.394  -7.864  16.705  1.00 92.24           C
ATOM    417 1HB  PHE A  46      13.569  -8.649  17.441  1.00 92.24           H
ATOM    418 2HB  PHE A  46      12.526  -7.298  17.044  1.00 92.24           H
ATOM    419  CG  PHE A  46      13.068  -8.511  15.358  1.00 92.24           C
ATOM    420  CD1 PHE A  46      12.035  -8.039  14.609  1.00 92.24           C
ATOM    421  HD1 PHE A  46      11.440  -7.200  14.969  1.00 92.24           H
ATOM    422  CD2 PHE A  46      13.812  -9.557  14.908  1.00 92.24           C
ATOM    423  HD2 PHE A  46      14.639  -9.935  15.508  1.00 92.24           H
ATOM    424  CE1 PHE A  46      11.733  -8.639  13.358  1.00 92.24           C
ATOM    425  HE1 PHE A  46      10.905  -8.262  12.758  1.00 92.24           H
ATOM    426  CE2 PHE A  46      13.509 -10.157  13.657  1.00 92.24           C
ATOM    427  HE2 PHE A  46      14.105 -10.996  13.297  1.00 92.24           H
ATOM    428  CZ  PHE A  46      12.477  -9.686  12.909  1.00 92.24           C
ATOM    429  HZ  PHE A  46      12.245 -10.147  11.948  1.00 92.24           H
ATOM    430  HN  PHE A  46      13.988  -6.578  18.628  1.00 92.24           H
ATOM    431  N   ALA A  47      13.464  -4.990  15.828  1.00 91.75           N
ATOM    432  CA  ALA A  47      13.099  -3.991  14.838  1.00 91.75           C
ATOM    433  C   ALA A  47      14.331  -3.156  14.483  1.00 91.75           C
ATOM    434  O   ALA A  47      14.555  -2.839  13.316  1.00 91.75           O
ATOM    435  HA  ALA A  47      12.758  -4.518  13.946  1.00 91.75           H
ATOM    436  CB  ALA A  47      11.949  -3.136  15.376  1.00 91.75           C
ATOM    437 1HB  ALA A  47      11.090  -3.773  15.584  1.00 91.75           H
ATOM    438 2HB  ALA A  47      12.265  -2.639  16.293  1.00 91.75           H
ATOM    439 3HB  ALA A  47      11.675  -2.388  14.632  1.00 91.75           H
ATOM    440  HN  ALA A  47      12.956  -4.939  16.688  1.00 91.75           H
ATOM    441  N   SER A  48      15.097  -2.824  15.512  1.00 91.97           N
ATOM    442  CA  SER A  48      16.165  -1.849  15.366  1.00 91.97           C
ATOM    443  C   SER A  48      17.248  -2.396  14.433  1.00 91.97           C
ATOM    444  O   SER A  48      17.976  -1.629  13.805  1.00 91.97           O
ATOM    445  HA  SER A  48      15.693  -0.968  14.930  1.00 91.97           H
ATOM    446  CB  SER A  48      16.768  -1.485  16.724  1.00 91.97           C
ATOM    447 1HB  SER A  48      17.442  -0.637  16.605  1.00 91.97           H
ATOM    448 2HB  SER A  48      15.974  -1.168  17.400  1.00 91.97           H
ATOM    449  OG  SER A  48      17.477  -2.577  17.303  1.00 91.97           O
ATOM    450  HG  SER A  48      17.855  -2.308  18.189  1.00 91.97           H
ATOM    451  HN  SER A  48      14.998  -3.207  16.430  1.00 91.97           H
ATOM    452  N   HIS A  49      17.320  -3.717  14.373  1.00 92.62           N
ATOM    453  CA  HIS A  49      18.328  -4.375  13.559  1.00 92.62           C
ATOM    454  C   HIS A  49      17.738  -4.718  12.189  1.00 92.62           C
ATOM    455  O   HIS A  49      18.417  -4.602  11.170  1.00 92.62           O
ATOM    456  HA  HIS A  49      19.139  -3.659  13.427  1.00 92.62           H
ATOM    457  CB  HIS A  49      18.897  -5.597  14.282  1.00 92.62           C
ATOM    458 1HB  HIS A  49      18.075  -6.253  14.569  1.00 92.62           H
ATOM    459 2HB  HIS A  49      19.524  -6.158  13.589  1.00 92.62           H
ATOM    460  CG  HIS A  49      19.707  -5.261  15.512  1.00 92.62           C
ATOM    461  ND1 HIS A  49      19.127  -4.954  16.730  1.00 92.62           N
ATOM    462  HD1 HIS A  49      18.145  -4.922  16.919  1.00 92.62           H
ATOM    463  CD2 HIS A  49      21.056  -5.189  15.699  1.00 92.62           C
ATOM    464  HD2 HIS A  49      21.815  -5.374  14.939  1.00 92.62           H
ATOM    465  CE1 HIS A  49      20.093  -4.708  17.603  1.00 92.62           C
ATOM    466  HE1 HIS A  49      19.956  -4.437  18.650  1.00 92.62           H
ATOM    467  NE2 HIS A  49      21.287  -4.854  16.962  1.00 92.62           N
ATOM    468  HN  HIS A  49      16.706  -4.334  14.866  1.00 92.62           H
ATOM    469  N   PHE A  50      16.480  -5.133  12.209  1.00 93.63           N
ATOM    470  CA  PHE A  50      15.884  -5.771  11.048  1.00 93.63           C
ATOM    471  C   PHE A  50      15.387  -4.729  10.044  1.00 93.63           C
ATOM    472  O   PHE A  50      15.639  -4.846   8.846  1.00 93.63           O
ATOM    473  HA  PHE A  50      16.657  -6.382  10.582  1.00 93.63           H
ATOM    474  CB  PHE A  50      14.692  -6.589  11.549  1.00 93.63           C
ATOM    475 1HB  PHE A  50      15.041  -7.301  12.297  1.00 93.63           H
ATOM    476 2HB  PHE A  50      13.990  -5.920  12.049  1.00 93.63           H
ATOM    477  CG  PHE A  50      13.952  -7.350  10.448  1.00 93.63           C
ATOM    478  CD1 PHE A  50      12.711  -6.951  10.061  1.00 93.63           C
ATOM    479  HD1 PHE A  50      12.243  -6.089  10.536  1.00 93.63           H
ATOM    480  CD2 PHE A  50      14.535  -8.426   9.855  1.00 93.63           C
ATOM    481  HD2 PHE A  50      15.530  -8.746  10.165  1.00 93.63           H
ATOM    482  CE1 PHE A  50      12.024  -7.658   9.039  1.00 93.63           C
ATOM    483  HE1 PHE A  50      11.029  -7.338   8.729  1.00 93.63           H
ATOM    484  CE2 PHE A  50      13.849  -9.133   8.833  1.00 93.63           C
ATOM    485  HE2 PHE A  50      14.316  -9.995   8.358  1.00 93.63           H
ATOM    486  CZ  PHE A  50      12.607  -8.734   8.446  1.00 93.63           C
ATOM    487  HZ  PHE A  50      12.080  -9.276   7.661  1.00 93.63           H
ATOM    488  HN  PHE A  50      15.873  -5.040  12.998  1.00 93.63           H
ATOM    489  N   LEU A  51      14.689  -3.733  10.571  1.00 94.40           N
ATOM    490  CA  LEU A  51      13.858  -2.880   9.738  1.00 94.40           C
ATOM    491  C   LEU A  51      14.751  -1.930   8.938  1.00 94.40           C
ATOM    492  O   LEU A  51      14.627  -1.836   7.718  1.00 94.40           O
ATOM    493  HA  LEU A  51      13.325  -3.524   9.039  1.00 94.40           H
ATOM    494  CB  LEU A  51      12.805  -2.164  10.587  1.00 94.40           C
ATOM    495 1HB  LEU A  51      13.320  -1.542  11.319  1.00 94.40           H
ATOM    496 2HB  LEU A  51      12.240  -1.494   9.940  1.00 94.40           H
ATOM    497  CG  LEU A  51      11.817  -3.066  11.330  1.00 94.40           C
ATOM    498  HG  LEU A  51      12.381  -3.707  12.007  1.00 94.40           H
ATOM    499  CD1 LEU A  51      10.857  -2.238  12.187  1.00 94.40           C
ATOM    500 1HD1 LEU A  51      11.426  -1.665  12.919  1.00 94.40           H
ATOM    501 2HD1 LEU A  51      10.296  -1.555  11.548  1.00 94.40           H
ATOM    502 3HD1 LEU A  51      10.165  -2.903  12.704  1.00 94.40           H
ATOM    503  CD2 LEU A  51      11.072  -3.981  10.357  1.00 94.40           C
ATOM    504 1HD2 LEU A  51      10.520  -3.375   9.638  1.00 94.40           H
ATOM    505 2HD2 LEU A  51      11.789  -4.610   9.828  1.00 94.40           H
ATOM    506 3HD2 LEU A  51      10.376  -4.611  10.911  1.00 94.40           H
ATOM    507  HN  LEU A  51      14.684  -3.507  11.545  1.00 94.40           H
ATOM    508  N   PRO A  52      15.665  -1.213   9.606  1.00 95.51           N
ATOM    509  CA  PRO A  52      16.350  -0.085   8.970  1.00 95.51           C
ATOM    510  C   PRO A  52      16.993  -0.471   7.648  1.00 95.51           C
ATOM    511  O   PRO A  52      16.751   0.169   6.626  1.00 95.51           O
ATOM    512  HA  PRO A  52      15.633   0.697   8.720  1.00 95.51           H
ATOM    513  CB  PRO A  52      17.394   0.336  10.007  1.00 95.51           C
ATOM    514 1HB  PRO A  52      18.347  -0.166   9.843  1.00 95.51           H
ATOM    515 2HB  PRO A  52      17.588   1.408   9.968  1.00 95.51           H
ATOM    516  CG  PRO A  52      16.761  -0.075  11.331  1.00 95.51           C
ATOM    517 1HG  PRO A  52      17.505  -0.169  12.123  1.00 95.51           H
ATOM    518 2HG  PRO A  52      16.035   0.660  11.678  1.00 95.51           H
ATOM    519  CD  PRO A  52      16.110  -1.407  10.997  1.00 95.51           C
ATOM    520 1HD  PRO A  52      16.815  -2.234  11.080  1.00 95.51           H
ATOM    521 2HD  PRO A  52      15.280  -1.631  11.668  1.00 95.51           H
ATOM    522  N   PRO A  53      17.823  -1.523   7.636  1.00 96.07           N
ATOM    523  CA  PRO A  53      18.505  -1.932   6.405  1.00 96.07           C
ATOM    524  C   PRO A  53      17.538  -2.136   5.250  1.00 96.07           C
ATOM    525  O   PRO A  53      17.813  -1.722   4.125  1.00 96.07           O
ATOM    526  HA  PRO A  53      19.183  -1.145   6.073  1.00 96.07           H
ATOM    527  CB  PRO A  53      19.206  -3.234   6.795  1.00 96.07           C
ATOM    528 1HB  PRO A  53      18.584  -4.104   6.583  1.00 96.07           H
ATOM    529 2HB  PRO A  53      20.138  -3.368   6.246  1.00 96.07           H
ATOM    530  CG  PRO A  53      19.453  -3.069   8.290  1.00 96.07           C
ATOM    531 1HG  PRO A  53      19.619  -4.027   8.782  1.00 96.07           H
ATOM    532 2HG  PRO A  53      20.338  -2.465   8.490  1.00 96.07           H
ATOM    533  CD  PRO A  53      18.179  -2.393   8.771  1.00 96.07           C
ATOM    534 1HD  PRO A  53      17.392  -3.116   8.983  1.00 96.07           H
ATOM    535 2HD  PRO A  53      18.343  -1.827   9.688  1.00 96.07           H
ATOM    536  N   LEU A  54      16.420  -2.775   5.563  1.00 95.75           N
ATOM    537  CA  LEU A  54      15.468  -3.164   4.536  1.00 95.75           C
ATOM    538  C   LEU A  54      14.800  -1.911   3.965  1.00 95.75           C
ATOM    539  O   LEU A  54      14.670  -1.772   2.749  1.00 95.75           O
ATOM    540  HA  LEU A  54      16.029  -3.650   3.738  1.00 95.75           H
ATOM    541  CB  LEU A  54      14.478  -4.192   5.085  1.00 95.75           C
ATOM    542 1HB  LEU A  54      14.011  -3.777   5.978  1.00 95.75           H
ATOM    543 2HB  LEU A  54      13.687  -4.335   4.348  1.00 95.75           H
ATOM    544  CG  LEU A  54      15.060  -5.562   5.437  1.00 95.75           C
ATOM    545  HG  LEU A  54      15.841  -5.420   6.184  1.00 95.75           H
ATOM    546  CD1 LEU A  54      13.996  -6.466   6.063  1.00 95.75           C
ATOM    547 1HD1 LEU A  54      13.616  -6.003   6.974  1.00 95.75           H
ATOM    548 2HD1 LEU A  54      13.177  -6.606   5.358  1.00 95.75           H
ATOM    549 3HD1 LEU A  54      14.437  -7.433   6.304  1.00 95.75           H
ATOM    550  CD2 LEU A  54      15.716  -6.210   4.216  1.00 95.75           C
ATOM    551 1HD2 LEU A  54      14.972  -6.339   3.430  1.00 95.75           H
ATOM    552 2HD2 LEU A  54      16.521  -5.571   3.854  1.00 95.75           H
ATOM    553 3HD2 LEU A  54      16.122  -7.183   4.495  1.00 95.75           H
ATOM    554  HN  LEU A  54      16.161  -3.026   6.495  1.00 95.75           H
ATOM    555  N   TYR A  55      14.395  -1.031   4.868  1.00 95.97           N
ATOM    556  CA  TYR A  55      13.668   0.164   4.476  1.00 95.97           C
ATOM    557  C   TYR A  55      14.544   1.083   3.622  1.00 95.97           C
ATOM    558  O   TYR A  55      14.050   1.752   2.715  1.00 95.97           O
ATOM    559  HA  TYR A  55      12.802  -0.146   3.891  1.00 95.97           H
ATOM    560  CB  TYR A  55      13.309   0.886   5.776  1.00 95.97           C
ATOM    561 1HB  TYR A  55      14.189   0.914   6.419  1.00 95.97           H
ATOM    562 2HB  TYR A  55      13.048   1.919   5.547  1.00 95.97           H
ATOM    563  CG  TYR A  55      12.154   0.243   6.546  1.00 95.97           C
ATOM    564  CD1 TYR A  55      11.479  -0.833   6.006  1.00 95.97           C
ATOM    565  HD1 TYR A  55      11.768  -1.224   5.031  1.00 95.97           H
ATOM    566  CD2 TYR A  55      11.787   0.738   7.781  1.00 95.97           C
ATOM    567  HD2 TYR A  55      12.321   1.587   8.208  1.00 95.97           H
ATOM    568  CE1 TYR A  55      10.391  -1.438   6.730  1.00 95.97           C
ATOM    569  HE1 TYR A  55       9.850  -2.288   6.315  1.00 95.97           H
ATOM    570  CE2 TYR A  55      10.700   0.133   8.506  1.00 95.97           C
ATOM    571  HE2 TYR A  55      10.400   0.514   9.482  1.00 95.97           H
ATOM    572  CZ  TYR A  55      10.056  -0.926   7.945  1.00 95.97           C
ATOM    573  OH  TYR A  55       9.029  -1.497   8.629  1.00 95.97           O
ATOM    574  HH  TYR A  55       8.680  -2.288   8.125  1.00 95.97           H
ATOM    575  HN  TYR A  55      14.556  -1.124   5.851  1.00 95.97           H
ATOM    576  N   TRP A  56      15.830   1.087   3.942  1.00 96.44           N
ATOM    577  CA  TRP A  56      16.794   1.837   3.155  1.00 96.44           C
ATOM    578  C   TRP A  56      16.889   1.184   1.775  1.00 96.44           C
ATOM    579  O   TRP A  56      16.913   1.875   0.758  1.00 96.44           O
ATOM    580  HA  TRP A  56      16.425   2.858   3.060  1.00 96.44           H
ATOM    581  CB  TRP A  56      18.143   1.916   3.872  1.00 96.44           C
ATOM    582 1HB  TRP A  56      18.294   1.001   4.444  1.00 96.44           H
ATOM    583 2HB  TRP A  56      18.938   1.961   3.127  1.00 96.44           H
ATOM    584  CG  TRP A  56      18.279   3.116   4.813  1.00 96.44           C
ATOM    585  CD1 TRP A  56      18.395   3.108   6.148  1.00 96.44           C
ATOM    586  HD1 TRP A  56      18.408   2.205   6.757  1.00 96.44           H
ATOM    587  CD2 TRP A  56      18.308   4.507   4.432  1.00 96.44           C
ATOM    588  NE1 TRP A  56      18.496   4.388   6.654  1.00 96.44           N
ATOM    589  HE1 TRP A  56      18.591   4.638   7.617  1.00 96.44           H
ATOM    590  CE2 TRP A  56      18.441   5.266   5.577  1.00 96.44           C
ATOM    591  CE3 TRP A  56      18.224   5.106   3.163  1.00 96.44           C
ATOM    592  HE3 TRP A  56      18.118   4.529   2.244  1.00 96.44           H
ATOM    593  CZ2 TRP A  56      18.502   6.665   5.568  1.00 96.44           C
ATOM    594  HZ2 TRP A  56      18.608   7.241   6.486  1.00 96.44           H
ATOM    595  CZ3 TRP A  56      18.287   6.504   3.170  1.00 96.44           C
ATOM    596  HZ3 TRP A  56      18.226   7.019   2.211  1.00 96.44           H
ATOM    597  CH2 TRP A  56      18.421   7.282   4.314  1.00 96.44           C
ATOM    598  HH2 TRP A  56      18.462   8.369   4.235  1.00 96.44           H
ATOM    599  HN  TRP A  56      16.214   0.591   4.720  1.00 96.44           H
ATOM    600  N   LEU A  57      16.939  -0.140   1.784  1.00 96.24           N
ATOM    601  CA  LEU A  57      17.049  -0.893   0.546  1.00 96.24           C
ATOM    602  C   LEU A  57      15.814  -0.630  -0.318  1.00 96.24           C
ATOM    603  O   LEU A  57      15.935  -0.319  -1.501  1.00 96.24           O
ATOM    604  HA  LEU A  57      17.927  -0.523   0.016  1.00 96.24           H
ATOM    605  CB  LEU A  57      17.290  -2.375   0.841  1.00 96.24           C
ATOM    606 1HB  LEU A  57      18.198  -2.464   1.437  1.00 96.24           H
ATOM    607 2HB  LEU A  57      16.467  -2.741   1.456  1.00 96.24           H
ATOM    608  CG  LEU A  57      17.423  -3.289  -0.380  1.00 96.24           C
ATOM    609  HG  LEU A  57      16.564  -3.117  -1.029  1.00 96.24           H
ATOM    610  CD1 LEU A  57      18.676  -2.946  -1.187  1.00 96.24           C
ATOM    611 1HD1 LEU A  57      18.617  -1.913  -1.529  1.00 96.24           H
ATOM    612 2HD1 LEU A  57      19.558  -3.071  -0.559  1.00 96.24           H
ATOM    613 3HD1 LEU A  57      18.746  -3.610  -2.048  1.00 96.24           H
ATOM    614  CD2 LEU A  57      17.391  -4.762   0.032  1.00 96.24           C
ATOM    615 1HD2 LEU A  57      18.216  -4.967   0.713  1.00 96.24           H
ATOM    616 2HD2 LEU A  57      16.446  -4.980   0.530  1.00 96.24           H
ATOM    617 3HD2 LEU A  57      17.487  -5.389  -0.854  1.00 96.24           H
ATOM    618  HN  LEU A  57      16.906  -0.695   2.615  1.00 96.24           H
ATOM    619  N   VAL A  58      14.654  -0.765   0.308  1.00 96.24           N
ATOM    620  CA  VAL A  58      13.397  -0.603  -0.403  1.00 96.24           C
ATOM    621  C   VAL A  58      13.313   0.818  -0.963  1.00 96.24           C
ATOM    622  O   VAL A  58      12.893   1.015  -2.103  1.00 96.24           O
ATOM    623  HA  VAL A  58      13.396  -1.309  -1.233  1.00 96.24           H
ATOM    624  CB  VAL A  58      12.227  -0.953   0.518  1.00 96.24           C
ATOM    625  HB  VAL A  58      12.319  -0.351   1.422  1.00 96.24           H
ATOM    626  CG1 VAL A  58      10.889  -0.610  -0.141  1.00 96.24           C
ATOM    627 1HG1 VAL A  58      10.855   0.457  -0.359  1.00 96.24           H
ATOM    628 2HG1 VAL A  58      10.786  -1.175  -1.068  1.00 96.24           H
ATOM    629 3HG1 VAL A  58      10.074  -0.869   0.535  1.00 96.24           H
ATOM    630  CG2 VAL A  58      12.274  -2.426   0.929  1.00 96.24           C
ATOM    631 1HG2 VAL A  58      12.218  -3.054   0.039  1.00 96.24           H
ATOM    632 2HG2 VAL A  58      13.206  -2.627   1.457  1.00 96.24           H
ATOM    633 3HG2 VAL A  58      11.431  -2.648   1.583  1.00 96.24           H
ATOM    634  HN  VAL A  58      14.565  -0.980   1.281  1.00 96.24           H
ATOM    635  N   PHE A  59      13.718   1.771  -0.137  1.00 97.58           N
ATOM    636  CA  PHE A  59      13.700   3.167  -0.539  1.00 97.58           C
ATOM    637  C   PHE A  59      14.502   3.378  -1.825  1.00 97.58           C
ATOM    638  O   PHE A  59      13.996   3.950  -2.789  1.00 97.58           O
ATOM    639  HA  PHE A  59      12.660   3.441  -0.713  1.00 97.58           H
ATOM    640  CB  PHE A  59      14.353   3.966   0.591  1.00 97.58           C
ATOM    641 1HB  PHE A  59      13.726   3.897   1.480  1.00 97.58           H
ATOM    642 2HB  PHE A  59      15.310   3.509   0.840  1.00 97.58           H
ATOM    643  CG  PHE A  59      14.580   5.442   0.259  1.00 97.58           C
ATOM    644  CD1 PHE A  59      15.846   5.936   0.190  1.00 97.58           C
ATOM    645  HD1 PHE A  59      16.697   5.280   0.371  1.00 97.58           H
ATOM    646  CD2 PHE A  59      13.518   6.260   0.033  1.00 97.58           C
ATOM    647  HD2 PHE A  59      12.504   5.864   0.088  1.00 97.58           H
ATOM    648  CE1 PHE A  59      16.057   7.306  -0.119  1.00 97.58           C
ATOM    649  HE1 PHE A  59      17.071   7.702  -0.174  1.00 97.58           H
ATOM    650  CE2 PHE A  59      13.729   7.630  -0.276  1.00 97.58           C
ATOM    651  HE2 PHE A  59      12.877   8.286  -0.457  1.00 97.58           H
ATOM    652  CZ  PHE A  59      14.994   8.124  -0.345  1.00 97.58           C
ATOM    653  HZ  PHE A  59      15.157   9.175  -0.582  1.00 97.58           H
ATOM    654  HN  PHE A  59      14.052   1.602   0.790  1.00 97.58           H
ATOM    655  N   ILE A  60      15.739   2.904  -1.797  1.00 97.23           N
ATOM    656  CA  ILE A  60      16.667   3.170  -2.883  1.00 97.23           C
ATOM    657  C   ILE A  60      16.131   2.541  -4.171  1.00 97.23           C
ATOM    658  O   ILE A  60      16.027   3.211  -5.197  1.00 97.23           O
ATOM    659  HA  ILE A  60      16.710   4.250  -3.019  1.00 97.23           H
ATOM    660  CB  ILE A  60      18.076   2.703  -2.511  1.00 97.23           C
ATOM    661  HB  ILE A  60      18.010   1.682  -2.137  1.00 97.23           H
ATOM    662  CG1 ILE A  60      18.657   3.560  -1.385  1.00 97.23           C
ATOM    663 1HG1 ILE A  60      18.904   4.551  -1.767  1.00 97.23           H
ATOM    664 2HG1 ILE A  60      17.909   3.697  -0.604  1.00 97.23           H
ATOM    665  CG2 ILE A  60      18.987   2.677  -3.740  1.00 97.23           C
ATOM    666 1HG2 ILE A  60      18.577   1.992  -4.482  1.00 97.23           H
ATOM    667 2HG2 ILE A  60      19.051   3.678  -4.166  1.00 97.23           H
ATOM    668 3HG2 ILE A  60      19.982   2.342  -3.447  1.00 97.23           H
ATOM    669  CD1 ILE A  60      19.908   2.910  -0.791  1.00 97.23           C
ATOM    670 1HD1 ILE A  60      19.652   1.930  -0.388  1.00 97.23           H
ATOM    671 2HD1 ILE A  60      20.663   2.797  -1.569  1.00 97.23           H
ATOM    672 3HD1 ILE A  60      20.301   3.540   0.007  1.00 97.23           H
ATOM    673  HN  ILE A  60      16.109   2.348  -1.052  1.00 97.23           H
ATOM    674  N   VAL A  61      15.806   1.260  -4.076  1.00 96.12           N
ATOM    675  CA  VAL A  61      15.409   0.499  -5.248  1.00 96.12           C
ATOM    676  C   VAL A  61      14.095   1.060  -5.794  1.00 96.12           C
ATOM    677  O   VAL A  61      13.932   1.202  -7.005  1.00 96.12           O
ATOM    678  HA  VAL A  61      16.185   0.628  -6.002  1.00 96.12           H
ATOM    679  CB  VAL A  61      15.326  -0.989  -4.903  1.00 96.12           C
ATOM    680  HB  VAL A  61      14.629  -1.102  -4.073  1.00 96.12           H
ATOM    681  CG1 VAL A  61      14.785  -1.797  -6.084  1.00 96.12           C
ATOM    682 1HG1 VAL A  61      13.787  -1.441  -6.341  1.00 96.12           H
ATOM    683 2HG1 VAL A  61      15.446  -1.674  -6.942  1.00 96.12           H
ATOM    684 3HG1 VAL A  61      14.736  -2.851  -5.812  1.00 96.12           H
ATOM    685  CG2 VAL A  61      16.686  -1.524  -4.450  1.00 96.12           C
ATOM    686 1HG2 VAL A  61      17.413  -1.391  -5.251  1.00 96.12           H
ATOM    687 2HG2 VAL A  61      17.015  -0.978  -3.566  1.00 96.12           H
ATOM    688 3HG2 VAL A  61      16.599  -2.584  -4.211  1.00 96.12           H
ATOM    689  HN  VAL A  61      15.810   0.744  -3.219  1.00 96.12           H
ATOM    690  N   GLY A  62      13.191   1.364  -4.874  1.00 96.86           N
ATOM    691  CA  GLY A  62      11.869   1.837  -5.251  1.00 96.86           C
ATOM    692  C   GLY A  62      11.947   3.223  -5.897  1.00 96.86           C
ATOM    693  O   GLY A  62      11.260   3.492  -6.881  1.00 96.86           O
ATOM    694 1HA  GLY A  62      11.412   1.134  -5.946  1.00 96.86           H
ATOM    695 2HA  GLY A  62      11.229   1.878  -4.371  1.00 96.86           H
ATOM    696  HN  GLY A  62      13.349   1.292  -3.890  1.00 96.86           H
ATOM    697  N   ALA A  63      12.788   4.065  -5.316  1.00 97.06           N
ATOM    698  CA  ALA A  63      12.917   5.435  -5.782  1.00 97.06           C
ATOM    699  C   ALA A  63      13.427   5.432  -7.225  1.00 97.06           C
ATOM    700  O   ALA A  63      12.889   6.135  -8.078  1.00 97.06           O
ATOM    701  HA  ALA A  63      11.927   5.889  -5.757  1.00 97.06           H
ATOM    702  CB  ALA A  63      13.840   6.211  -4.839  1.00 97.06           C
ATOM    703 1HB  ALA A  63      13.418   6.207  -3.834  1.00 97.06           H
ATOM    704 2HB  ALA A  63      14.822   5.739  -4.822  1.00 97.06           H
ATOM    705 3HB  ALA A  63      13.936   7.238  -5.190  1.00 97.06           H
ATOM    706  HN  ALA A  63      13.374   3.825  -4.541  1.00 97.06           H
ATOM    707  N   LEU A  64      14.459   4.633  -7.452  1.00 95.66           N
ATOM    708  CA  LEU A  64      15.063   4.547  -8.771  1.00 95.66           C
ATOM    709  C   LEU A  64      14.042   3.977  -9.758  1.00 95.66           C
ATOM    710  O   LEU A  64      13.875   4.503 -10.857  1.00 95.66           O
ATOM    711  HA  LEU A  64      15.314   5.561  -9.082  1.00 95.66           H
ATOM    712  CB  LEU A  64      16.370   3.755  -8.712  1.00 95.66           C
ATOM    713 1HB  LEU A  64      16.165   2.788  -8.251  1.00 95.66           H
ATOM    714 2HB  LEU A  64      16.700   3.558  -9.732  1.00 95.66           H
ATOM    715  CG  LEU A  64      17.522   4.416  -7.952  1.00 95.66           C
ATOM    716  HG  LEU A  64      17.172   4.663  -6.950  1.00 95.66           H
ATOM    717  CD1 LEU A  64      18.700   3.453  -7.796  1.00 95.66           C
ATOM    718 1HD1 LEU A  64      18.378   2.571  -7.242  1.00 95.66           H
ATOM    719 2HD1 LEU A  64      19.058   3.153  -8.781  1.00 95.66           H
ATOM    720 3HD1 LEU A  64      19.505   3.949  -7.252  1.00 95.66           H
ATOM    721  CD2 LEU A  64      17.938   5.728  -8.621  1.00 95.66           C
ATOM    722 1HD2 LEU A  64      18.262   5.528  -9.642  1.00 95.66           H
ATOM    723 2HD2 LEU A  64      17.090   6.413  -8.637  1.00 95.66           H
ATOM    724 3HD2 LEU A  64      18.758   6.177  -8.061  1.00 95.66           H
ATOM    725  HN  LEU A  64      14.881   4.053  -6.756  1.00 95.66           H
ATOM    726  N   GLY A  65      13.386   2.908  -9.330  1.00 94.43           N
ATOM    727  CA  GLY A  65      12.491   2.177 -10.211  1.00 94.43           C
ATOM    728  C   GLY A  65      11.335   3.064 -10.676  1.00 94.43           C
ATOM    729  O   GLY A  65      11.090   3.192 -11.875  1.00 94.43           O
ATOM    730 1HA  GLY A  65      13.044   1.811 -11.076  1.00 94.43           H
ATOM    731 2HA  GLY A  65      12.098   1.303  -9.692  1.00 94.43           H
ATOM    732  HN  GLY A  65      13.459   2.542  -8.403  1.00 94.43           H
ATOM    733  N   ASN A  66      10.655   3.654  -9.704  1.00 96.21           N
ATOM    734  CA  ASN A  66       9.432   4.387  -9.984  1.00 96.21           C
ATOM    735  C   ASN A  66       9.777   5.688 -10.711  1.00 96.21           C
ATOM    736  O   ASN A  66       9.001   6.166 -11.537  1.00 96.21           O
ATOM    737  HA  ASN A  66       8.829   3.715 -10.595  1.00 96.21           H
ATOM    738  CB  ASN A  66       8.698   4.748  -8.691  1.00 96.21           C
ATOM    739 1HB  ASN A  66       9.403   5.169  -7.974  1.00 96.21           H
ATOM    740 2HB  ASN A  66       7.953   5.517  -8.894  1.00 96.21           H
ATOM    741  CG  ASN A  66       8.018   3.519  -8.084  1.00 96.21           C
ATOM    742  OD1 ASN A  66       7.121   2.926  -8.661  1.00 96.21           O
ATOM    743  ND2 ASN A  66       8.492   3.171  -6.892  1.00 96.21           N
ATOM    744 1HD2 ASN A  66       9.230   3.701  -6.473  1.00 96.21           H
ATOM    745 2HD2 ASN A  66       8.112   2.380  -6.413  1.00 96.21           H
ATOM    746  HN  ASN A  66      10.926   3.636  -8.741  1.00 96.21           H
ATOM    747  N   SER A  67      10.942   6.223 -10.378  1.00 95.15           N
ATOM    748  CA  SER A  67      11.439   7.411 -11.051  1.00 95.15           C
ATOM    749  C   SER A  67      11.638   7.125 -12.540  1.00 95.15           C
ATOM    750  O   SER A  67      11.367   7.980 -13.382  1.00 95.15           O
ATOM    751  HA  SER A  67      10.668   8.168 -10.906  1.00 95.15           H
ATOM    752  CB  SER A  67      12.749   7.892 -10.423  1.00 95.15           C
ATOM    753 1HB  SER A  67      13.493   7.098 -10.483  1.00 95.15           H
ATOM    754 2HB  SER A  67      13.137   8.736 -10.994  1.00 95.15           H
ATOM    755  OG  SER A  67      12.578   8.279  -9.062  1.00 95.15           O
ATOM    756  HG  SER A  67      13.064   7.644  -8.462  1.00 95.15           H
ATOM    757  HN  SER A  67      11.541   5.859  -9.665  1.00 95.15           H
ATOM    758  N   LEU A  68      12.110   5.919 -12.820  1.00 92.62           N
ATOM    759  CA  LEU A  68      12.335   5.504 -14.195  1.00 92.62           C
ATOM    760  C   LEU A  68      10.994   5.432 -14.927  1.00 92.62           C
ATOM    761  O   LEU A  68      10.897   5.815 -16.092  1.00 92.62           O
ATOM    762  HA  LEU A  68      12.948   6.269 -14.671  1.00 92.62           H
ATOM    763  CB  LEU A  68      13.129   4.197 -14.236  1.00 92.62           C
ATOM    764 1HB  LEU A  68      14.059   4.341 -13.686  1.00 92.62           H
ATOM    765 2HB  LEU A  68      12.561   3.432 -13.706  1.00 92.62           H
ATOM    766  CG  LEU A  68      13.471   3.664 -15.629  1.00 92.62           C
ATOM    767  HG  LEU A  68      12.546   3.578 -16.199  1.00 92.62           H
ATOM    768  CD1 LEU A  68      14.376   4.640 -16.383  1.00 92.62           C
ATOM    769 1HD1 LEU A  68      13.868   5.598 -16.490  1.00 92.62           H
ATOM    770 2HD1 LEU A  68      15.302   4.781 -15.825  1.00 92.62           H
ATOM    771 3HD1 LEU A  68      14.604   4.237 -17.370  1.00 92.62           H
ATOM    772  CD2 LEU A  68      14.082   2.263 -15.546  1.00 92.62           C
ATOM    773 1HD2 LEU A  68      14.995   2.300 -14.952  1.00 92.62           H
ATOM    774 2HD2 LEU A  68      13.370   1.584 -15.077  1.00 92.62           H
ATOM    775 3HD2 LEU A  68      14.315   1.909 -16.550  1.00 92.62           H
ATOM    776  HN  LEU A  68      12.338   5.233 -12.129  1.00 92.62           H
ATOM    777  N   VAL A  69       9.992   4.939 -14.214  1.00 92.83           N
ATOM    778  CA  VAL A  69       8.669   4.777 -14.793  1.00 92.83           C
ATOM    779  C   VAL A  69       8.151   6.139 -15.259  1.00 92.83           C
ATOM    780  O   VAL A  69       7.639   6.265 -16.371  1.00 92.83           O
ATOM    781  HA  VAL A  69       8.767   4.123 -15.660  1.00 92.83           H
ATOM    782  CB  VAL A  69       7.738   4.095 -13.789  1.00 92.83           C
ATOM    783  HB  VAL A  69       7.753   4.678 -12.868  1.00 92.83           H
ATOM    784  CG1 VAL A  69       6.298   4.070 -14.306  1.00 92.83           C
ATOM    785 1HG1 VAL A  69       5.952   5.091 -14.466  1.00 92.83           H
ATOM    786 2HG1 VAL A  69       6.260   3.521 -15.247  1.00 92.83           H
ATOM    787 3HG1 VAL A  69       5.657   3.580 -13.573  1.00 92.83           H
ATOM    788  CG2 VAL A  69       8.227   2.683 -13.459  1.00 92.83           C
ATOM    789 1HG2 VAL A  69       8.255   2.086 -14.370  1.00 92.83           H
ATOM    790 2HG2 VAL A  69       9.227   2.736 -13.028  1.00 92.83           H
ATOM    791 3HG2 VAL A  69       7.547   2.221 -12.743  1.00 92.83           H
ATOM    792  HN  VAL A  69      10.073   4.652 -13.259  1.00 92.83           H
ATOM    793  N   ILE A  70       8.303   7.124 -14.387  1.00 93.71           N
ATOM    794  CA  ILE A  70       7.818   8.463 -14.678  1.00 93.71           C
ATOM    795  C   ILE A  70       8.568   9.020 -15.890  1.00 93.71           C
ATOM    796  O   ILE A  70       7.964   9.631 -16.770  1.00 93.71           O
ATOM    797  HA  ILE A  70       6.762   8.379 -14.933  1.00 93.71           H
ATOM    798  CB  ILE A  70       7.914   9.349 -13.435  1.00 93.71           C
ATOM    799  HB  ILE A  70       8.934   9.293 -13.053  1.00 93.71           H
ATOM    800  CG1 ILE A  70       6.989   8.843 -12.327  1.00 93.71           C
ATOM    801 1HG1 ILE A  70       5.954   8.885 -12.665  1.00 93.71           H
ATOM    802 2HG1 ILE A  70       7.212   7.798 -12.111  1.00 93.71           H
ATOM    803  CG2 ILE A  70       7.642  10.814 -13.783  1.00 93.71           C
ATOM    804 1HG2 ILE A  70       8.376  11.156 -14.514  1.00 93.71           H
ATOM    805 2HG2 ILE A  70       6.641  10.908 -14.203  1.00 93.71           H
ATOM    806 3HG2 ILE A  70       7.717  11.422 -12.882  1.00 93.71           H
ATOM    807  CD1 ILE A  70       7.149   9.677 -11.054  1.00 93.71           C
ATOM    808 1HD1 ILE A  70       8.180   9.613 -10.705  1.00 93.71           H
ATOM    809 2HD1 ILE A  70       6.902  10.717 -11.268  1.00 93.71           H
ATOM    810 3HD1 ILE A  70       6.480   9.295 -10.283  1.00 93.71           H
ATOM    811  HN  ILE A  70       8.747   7.020 -13.497  1.00 93.71           H
ATOM    812  N   LEU A  71       9.872   8.788 -15.896  1.00 91.31           N
ATOM    813  CA  LEU A  71      10.726   9.343 -16.933  1.00 91.31           C
ATOM    814  C   LEU A  71      10.340   8.737 -18.284  1.00 91.31           C
ATOM    815  O   LEU A  71      10.261   9.445 -19.286  1.00 91.31           O
ATOM    816  HA  LEU A  71      10.539  10.416 -16.970  1.00 91.31           H
ATOM    817  CB  LEU A  71      12.200   9.153 -16.572  1.00 91.31           C
ATOM    818 1HB  LEU A  71      12.363   9.550 -15.570  1.00 91.31           H
ATOM    819 2HB  LEU A  71      12.409   8.084 -16.529  1.00 91.31           H
ATOM    820  CG  LEU A  71      13.212   9.804 -17.517  1.00 91.31           C
ATOM    821  HG  LEU A  71      12.808  10.763 -17.842  1.00 91.31           H
ATOM    822  CD1 LEU A  71      14.531  10.090 -16.797  1.00 91.31           C
ATOM    823 1HD1 LEU A  71      14.349  10.766 -15.961  1.00 91.31           H
ATOM    824 2HD1 LEU A  71      14.951   9.156 -16.425  1.00 91.31           H
ATOM    825 3HD1 LEU A  71      15.232  10.553 -17.492  1.00 91.31           H
ATOM    826  CD2 LEU A  71      13.417   8.952 -18.772  1.00 91.31           C
ATOM    827 1HD2 LEU A  71      13.789   7.968 -18.486  1.00 91.31           H
ATOM    828 2HD2 LEU A  71      12.467   8.844 -19.296  1.00 91.31           H
ATOM    829 3HD2 LEU A  71      14.140   9.438 -19.427  1.00 91.31           H
ATOM    830  HN  LEU A  71      10.345   8.234 -15.211  1.00 91.31           H
ATOM    831  N   VAL A  72      10.110   7.432 -18.266  1.00 89.47           N
ATOM    832  CA  VAL A  72       9.743   6.721 -19.479  1.00 89.47           C
ATOM    833  C   VAL A  72       8.429   7.288 -20.020  1.00 89.47           C
ATOM    834  O   VAL A  72       8.288   7.500 -21.223  1.00 89.47           O
ATOM    835  HA  VAL A  72      10.529   6.895 -20.214  1.00 89.47           H
ATOM    836  CB  VAL A  72       9.676   5.217 -19.204  1.00 89.47           C
ATOM    837  HB  VAL A  72       9.019   5.062 -18.348  1.00 89.47           H
ATOM    838  CG1 VAL A  72       9.079   4.468 -20.397  1.00 89.47           C
ATOM    839 1HG1 VAL A  72       8.070   4.833 -20.587  1.00 89.47           H
ATOM    840 2HG1 VAL A  72       9.699   4.635 -21.278  1.00 89.47           H
ATOM    841 3HG1 VAL A  72       9.043   3.401 -20.175  1.00 89.47           H
ATOM    842  CG2 VAL A  72      11.057   4.664 -18.844  1.00 89.47           C
ATOM    843 1HG2 VAL A  72      11.745   4.838 -19.671  1.00 89.47           H
ATOM    844 2HG2 VAL A  72      11.428   5.167 -17.951  1.00 89.47           H
ATOM    845 3HG2 VAL A  72      10.980   3.594 -18.653  1.00 89.47           H
ATOM    846  HN  VAL A  72      10.171   6.864 -17.446  1.00 89.47           H
ATOM    847  N   TYR A  73       7.500   7.519 -19.104  1.00 89.29           N
ATOM    848  CA  TYR A  73       6.206   8.069 -19.472  1.00 89.29           C
ATOM    849  C   TYR A  73       6.360   9.447 -20.119  1.00 89.29           C
ATOM    850  O   TYR A  73       5.644   9.777 -21.063  1.00 89.29           O
ATOM    851  HA  TYR A  73       5.743   7.390 -20.188  1.00 89.29           H
ATOM    852  CB  TYR A  73       5.423   8.217 -18.166  1.00 89.29           C
ATOM    853 1HB  TYR A  73       5.368   7.245 -17.676  1.00 89.29           H
ATOM    854 2HB  TYR A  73       5.973   8.880 -17.497  1.00 89.29           H
ATOM    855  CG  TYR A  73       4.005   8.762 -18.348  1.00 89.29           C
ATOM    856  CD1 TYR A  73       3.790  10.125 -18.386  1.00 89.29           C
ATOM    857  HD1 TYR A  73       4.629  10.812 -18.285  1.00 89.29           H
ATOM    858  CD2 TYR A  73       2.942   7.891 -18.475  1.00 89.29           C
ATOM    859  HD2 TYR A  73       3.113   6.815 -18.446  1.00 89.29           H
ATOM    860  CE1 TYR A  73       2.455  10.638 -18.557  1.00 89.29           C
ATOM    861  HE1 TYR A  73       2.271  11.712 -18.589  1.00 89.29           H
ATOM    862  CE2 TYR A  73       1.608   8.404 -18.647  1.00 89.29           C
ATOM    863  HE2 TYR A  73       0.760   7.728 -18.749  1.00 89.29           H
ATOM    864  CZ  TYR A  73       1.430   9.752 -18.680  1.00 89.29           C
ATOM    865  OH  TYR A  73       0.170  10.237 -18.842  1.00 89.29           O
ATOM    866  HH  TYR A  73      -0.457   9.491 -19.066  1.00 89.29           H
ATOM    867  HN  TYR A  73       7.619   7.338 -18.128  1.00 89.29           H
ATOM    868  N   TRP A  74       7.300  10.214 -19.585  1.00 88.14           N
ATOM    869  CA  TRP A  74       7.459  11.598 -19.998  1.00 88.14           C
ATOM    870  C   TRP A  74       7.926  11.606 -21.455  1.00 88.14           C
ATOM    871  O   TRP A  74       7.313  12.253 -22.303  1.00 88.14           O
ATOM    872  HA  TRP A  74       6.488  12.085 -19.915  1.00 88.14           H
ATOM    873  CB  TRP A  74       8.412  12.343 -19.061  1.00 88.14           C
ATOM    874 1HB  TRP A  74       8.176  12.076 -18.031  1.00 88.14           H
ATOM    875 2HB  TRP A  74       9.431  12.006 -19.252  1.00 88.14           H
ATOM    876  CG  TRP A  74       8.360  13.866 -19.203  1.00 88.14           C
ATOM    877  CD1 TRP A  74       9.098  14.646 -20.004  1.00 88.14           C
ATOM    878  HD1 TRP A  74       9.863  14.275 -20.686  1.00 88.14           H
ATOM    879  CD2 TRP A  74       7.489  14.766 -18.486  1.00 88.14           C
ATOM    880  NE1 TRP A  74       8.769  15.978 -19.857  1.00 88.14           N
ATOM    881  HE1 TRP A  74       9.180  16.747 -20.345  1.00 88.14           H
ATOM    882  CE2 TRP A  74       7.759  16.054 -18.905  1.00 88.14           C
ATOM    883  CE3 TRP A  74       6.505  14.502 -17.517  1.00 88.14           C
ATOM    884  HE3 TRP A  74       6.274  13.495 -17.170  1.00 88.14           H
ATOM    885  CZ2 TRP A  74       7.088  17.178 -18.408  1.00 88.14           C
ATOM    886  HZ2 TRP A  74       7.320  18.185 -18.754  1.00 88.14           H
ATOM    887  CZ3 TRP A  74       5.845  15.636 -17.030  1.00 88.14           C
ATOM    888  HZ3 TRP A  74       5.072  15.488 -16.276  1.00 88.14           H
ATOM    889  CH2 TRP A  74       6.105  16.938 -17.441  1.00 88.14           C
ATOM    890  HH2 TRP A  74       5.545  17.770 -17.012  1.00 88.14           H
ATOM    891  HN  TRP A  74       7.943   9.906 -18.885  1.00 88.14           H
ATOM    892  N   TYR A  75       9.006  10.880 -21.701  1.00 85.56           N
ATOM    893  CA  TYR A  75       9.715  10.998 -22.964  1.00 85.56           C
ATOM    894  C   TYR A  75       9.129  10.049 -24.012  1.00 85.56           C
ATOM    895  O   TYR A  75       9.522  10.085 -25.177  1.00 85.56           O
ATOM    896  HA  TYR A  75       9.610  12.024 -23.315  1.00 85.56           H
ATOM    897  CB  TYR A  75      11.161  10.589 -22.676  1.00 85.56           C
ATOM    898 1HB  TYR A  75      11.158   9.696 -22.051  1.00 85.56           H
ATOM    899 2HB  TYR A  75      11.646  10.319 -23.615  1.00 85.56           H
ATOM    900  CG  TYR A  75      11.988  11.675 -21.985  1.00 85.56           C
ATOM    901  CD1 TYR A  75      12.473  12.741 -22.714  1.00 85.56           C
ATOM    902  HD1 TYR A  75      12.266  12.811 -23.782  1.00 85.56           H
ATOM    903  CD2 TYR A  75      12.250  11.587 -20.633  1.00 85.56           C
ATOM    904  HD2 TYR A  75      11.867  10.744 -20.057  1.00 85.56           H
ATOM    905  CE1 TYR A  75      13.252  13.763 -22.063  1.00 85.56           C
ATOM    906  HE1 TYR A  75      13.641  14.611 -22.627  1.00 85.56           H
ATOM    907  CE2 TYR A  75      13.029  12.608 -19.982  1.00 85.56           C
ATOM    908  HE2 TYR A  75      13.243  12.551 -18.915  1.00 85.56           H
ATOM    909  CZ  TYR A  75      13.491  13.646 -20.729  1.00 85.56           C
ATOM    910  OH  TYR A  75      14.226  14.611 -20.115  1.00 85.56           O
ATOM    911  HH  TYR A  75      14.492  15.312 -20.777  1.00 85.56           H
ATOM    912  HN  TYR A  75       9.397  10.223 -21.057  1.00 85.56           H
ATOM    913  N   CYS A  76       8.197   9.223 -23.560  1.00 79.85           N
ATOM    914  CA  CYS A  76       7.538   8.280 -24.448  1.00 79.85           C
ATOM    915  C   CYS A  76       6.762   9.075 -25.501  1.00 79.85           C
ATOM    916  O   CYS A  76       5.822   9.796 -25.171  1.00 79.85           O
ATOM    917  HA  CYS A  76       8.324   7.686 -24.914  1.00 79.85           H
ATOM    918  CB  CYS A  76       6.632   7.316 -23.679  1.00 79.85           C
ATOM    919 1HB  CYS A  76       7.224   6.733 -22.973  1.00 79.85           H
ATOM    920 2HB  CYS A  76       5.902   7.878 -23.095  1.00 79.85           H
ATOM    921  SG  CYS A  76       5.773   6.199 -24.846  1.00 79.85           S
ATOM    922  HG  CYS A  76       6.870   5.598 -25.297  1.00 79.85           H
ATOM    923  HN  CYS A  76       7.892   9.190 -22.608  1.00 79.85           H
ATOM    924  N   THR A  77       7.185   8.916 -26.747  1.00 75.12           N
ATOM    925  CA  THR A  77       6.677   9.751 -27.822  1.00 75.12           C
ATOM    926  C   THR A  77       5.308   9.250 -28.286  1.00 75.12           C
ATOM    927  O   THR A  77       4.616   9.932 -29.039  1.00 75.12           O
ATOM    928  HA  THR A  77       6.534  10.760 -27.435  1.00 75.12           H
ATOM    929  CB  THR A  77       7.725   9.775 -28.936  1.00 75.12           C
ATOM    930  HB  THR A  77       7.411  10.427 -29.751  1.00 75.12           H
ATOM    931  OG1 THR A  77       7.900   8.403 -29.279  1.00 75.12           O
ATOM    932  HG1 THR A  77       8.344   8.327 -30.171  1.00 75.12           H
ATOM    933  CG2 THR A  77       9.103  10.212 -28.435  1.00 75.12           C
ATOM    934 1HG2 THR A  77       9.447   9.520 -27.666  1.00 75.12           H
ATOM    935 2HG2 THR A  77       9.036  11.216 -28.016  1.00 75.12           H
ATOM    936 3HG2 THR A  77       9.809  10.212 -29.266  1.00 75.12           H
ATOM    937  HN  THR A  77       7.860   8.232 -27.025  1.00 75.12           H
ATOM    938  N   ARG A  78       4.958   8.062 -27.816  1.00 76.30           N
ATOM    939  CA  ARG A  78       3.722   7.425 -28.237  1.00 76.30           C
ATOM    940  C   ARG A  78       2.537   7.995 -27.455  1.00 76.30           C
ATOM    941  O   ARG A  78       2.682   8.382 -26.296  1.00 76.30           O
ATOM    942  HA  ARG A  78       3.638   7.655 -29.299  1.00 76.30           H
ATOM    943  CB  ARG A  78       3.782   5.911 -28.025  1.00 76.30           C
ATOM    944 1HB  ARG A  78       3.077   5.418 -28.694  1.00 76.30           H
ATOM    945 2HB  ARG A  78       4.776   5.543 -28.282  1.00 76.30           H
ATOM    946  CG  ARG A  78       3.457   5.547 -26.575  1.00 76.30           C
ATOM    947 1HG  ARG A  78       4.011   6.199 -25.900  1.00 76.30           H
ATOM    948 2HG  ARG A  78       2.398   5.714 -26.383  1.00 76.30           H
ATOM    949  CD  ARG A  78       3.809   4.086 -26.284  1.00 76.30           C
ATOM    950 1HD  ARG A  78       3.044   3.430 -26.699  1.00 76.30           H
ATOM    951 2HD  ARG A  78       4.750   3.827 -26.770  1.00 76.30           H
ATOM    952  NE  ARG A  78       3.919   3.873 -24.824  1.00 76.30           N
ATOM    953  HE  ARG A  78       4.816   3.634 -24.451  1.00 76.30           H
ATOM    954  CZ  ARG A  78       2.892   3.981 -23.970  1.00 76.30           C
ATOM    955  NH1 ARG A  78       1.669   4.299 -24.414  1.00 76.30           N
ATOM    956 1HH1 ARG A  78       1.516   4.458 -25.389  1.00 76.30           H
ATOM    957 2HH1 ARG A  78       0.908   4.378 -23.769  1.00 76.30           H
ATOM    958  NH2 ARG A  78       3.108   3.766 -22.665  1.00 76.30           N
ATOM    959 1HH2 ARG A  78       2.352   3.842 -22.014  1.00 76.30           H
ATOM    960 2HH2 ARG A  78       4.024   3.529 -22.342  1.00 76.30           H
ATOM    961  HN  ARG A  78       5.501   7.537 -27.160  1.00 76.30           H
ATOM    962  N   VAL A  79       1.392   8.030 -28.120  1.00 80.22           N
ATOM    963  CA  VAL A  79       0.167   8.474 -27.478  1.00 80.22           C
ATOM    964  C   VAL A  79      -0.021   7.711 -26.165  1.00 80.22           C
ATOM    965  O   VAL A  79       0.105   6.488 -26.130  1.00 80.22           O
ATOM    966  HA  VAL A  79       0.278   9.535 -27.254  1.00 80.22           H
ATOM    967  CB  VAL A  79      -1.015   8.314 -28.436  1.00 80.22           C
ATOM    968  HB  VAL A  79      -1.161   7.248 -28.613  1.00 80.22           H
ATOM    969  CG1 VAL A  79      -2.300   8.869 -27.820  1.00 80.22           C
ATOM    970 1HG1 VAL A  79      -2.523   8.331 -26.898  1.00 80.22           H
ATOM    971 2HG1 VAL A  79      -2.170   9.928 -27.600  1.00 80.22           H
ATOM    972 3HG1 VAL A  79      -3.124   8.742 -28.522  1.00 80.22           H
ATOM    973  CG2 VAL A  79      -0.722   8.978 -29.784  1.00 80.22           C
ATOM    974 1HG2 VAL A  79      -0.537  10.041 -29.632  1.00 80.22           H
ATOM    975 2HG2 VAL A  79       0.158   8.516 -30.232  1.00 80.22           H
ATOM    976 3HG2 VAL A  79      -1.578   8.849 -30.446  1.00 80.22           H
ATOM    977  HN  VAL A  79       1.293   7.763 -29.079  1.00 80.22           H
ATOM    978  N   LYS A  80      -0.319   8.465 -25.117  1.00 84.18           N
ATOM    979  CA  LYS A  80      -0.600   7.869 -23.822  1.00 84.18           C
ATOM    980  C   LYS A  80      -1.895   7.058 -23.909  1.00 84.18           C
ATOM    981  O   LYS A  80      -2.694   7.253 -24.824  1.00 84.18           O
ATOM    982  HA  LYS A  80       0.219   7.188 -23.591  1.00 84.18           H
ATOM    983  CB  LYS A  80      -0.619   8.942 -22.731  1.00 84.18           C
ATOM    984 1HB  LYS A  80      -1.508   9.562 -22.840  1.00 84.18           H
ATOM    985 2HB  LYS A  80      -0.679   8.468 -21.751  1.00 84.18           H
ATOM    986  CG  LYS A  80       0.633   9.818 -22.803  1.00 84.18           C
ATOM    987 1HG  LYS A  80       0.637  10.377 -23.739  1.00 84.18           H
ATOM    988 2HG  LYS A  80       0.615  10.550 -21.995  1.00 84.18           H
ATOM    989  CD  LYS A  80       1.903   8.971 -22.703  1.00 84.18           C
ATOM    990 1HD  LYS A  80       1.827   8.294 -21.852  1.00 84.18           H
ATOM    991 2HD  LYS A  80       2.002   8.351 -23.594  1.00 84.18           H
ATOM    992  CE  LYS A  80       3.142   9.855 -22.549  1.00 84.18           C
ATOM    993 1HE  LYS A  80       3.014  10.773 -23.123  1.00 84.18           H
ATOM    994 2HE  LYS A  80       3.261  10.146 -21.505  1.00 84.18           H
ATOM    995  NZ  LYS A  80       4.351   9.138 -23.012  1.00 84.18           N
ATOM    996 1HZ  LYS A  80       5.178   9.656 -22.735  1.00 84.18           H
ATOM    997 2HZ  LYS A  80       4.376   8.214 -22.596  1.00 84.18           H
ATOM    998 3HZ  LYS A  80       4.328   9.054 -24.022  1.00 84.18           H
ATOM    999  HN  LYS A  80      -0.370   9.464 -25.142  1.00 84.18           H
ATOM   1000  N   THR A  81      -2.062   6.165 -22.944  1.00 84.17           N
ATOM   1001  CA  THR A  81      -3.316   5.446 -22.800  1.00 84.17           C
ATOM   1002  C   THR A  81      -3.826   5.547 -21.361  1.00 84.17           C
ATOM   1003  O   THR A  81      -3.079   5.924 -20.459  1.00 84.17           O
ATOM   1004  HA  THR A  81      -4.061   5.922 -23.437  1.00 84.17           H
ATOM   1005  CB  THR A  81      -3.092   4.006 -23.265  1.00 84.17           C
ATOM   1006  HB  THR A  81      -4.033   3.456 -23.297  1.00 84.17           H
ATOM   1007  OG1 THR A  81      -2.114   3.497 -22.362  1.00 84.17           O
ATOM   1008  HG1 THR A  81      -1.220   3.897 -22.565  1.00 84.17           H
ATOM   1009  CG2 THR A  81      -2.410   3.931 -24.633  1.00 84.17           C
ATOM   1010 1HG2 THR A  81      -1.439   4.423 -24.581  1.00 84.17           H
ATOM   1011 2HG2 THR A  81      -3.031   4.431 -25.376  1.00 84.17           H
ATOM   1012 3HG2 THR A  81      -2.275   2.887 -24.915  1.00 84.17           H
ATOM   1013  HN  THR A  81      -1.361   5.931 -22.271  1.00 84.17           H
ATOM   1014  N   MET A  82      -5.095   5.205 -21.191  1.00 87.38           N
ATOM   1015  CA  MET A  82      -5.710   5.242 -19.875  1.00 87.38           C
ATOM   1016  C   MET A  82      -4.915   4.400 -18.874  1.00 87.38           C
ATOM   1017  O   MET A  82      -4.727   4.806 -17.728  1.00 87.38           O
ATOM   1018  HA  MET A  82      -5.694   6.289 -19.573  1.00 87.38           H
ATOM   1019  CB  MET A  82      -7.142   4.711 -19.966  1.00 87.38           C
ATOM   1020 1HB  MET A  82      -7.733   5.357 -20.614  1.00 87.38           H
ATOM   1021 2HB  MET A  82      -7.138   3.720 -20.421  1.00 87.38           H
ATOM   1022  CG  MET A  82      -7.789   4.638 -18.581  1.00 87.38           C
ATOM   1023 1HG  MET A  82      -7.428   3.759 -18.047  1.00 87.38           H
ATOM   1024 2HG  MET A  82      -7.502   5.509 -17.990  1.00 87.38           H
ATOM   1025  SD  MET A  82      -9.565   4.569 -18.740  1.00 87.38           S
ATOM   1026  CE  MET A  82     -10.038   4.783 -17.032  1.00 87.38           C
ATOM   1027 1HE  MET A  82      -9.615   3.976 -16.434  1.00 87.38           H
ATOM   1028 2HE  MET A  82      -9.662   5.740 -16.668  1.00 87.38           H
ATOM   1029 3HE  MET A  82     -11.124   4.765 -16.950  1.00 87.38           H
ATOM   1030  HN  MET A  82      -5.697   4.906 -21.931  1.00 87.38           H
ATOM   1031  N   THR A  83      -4.471   3.244 -19.343  1.00 85.39           N
ATOM   1032  CA  THR A  83      -3.621   2.385 -18.535  1.00 85.39           C
ATOM   1033  C   THR A  83      -2.368   3.142 -18.091  1.00 85.39           C
ATOM   1034  O   THR A  83      -1.968   3.059 -16.931  1.00 85.39           O
ATOM   1035  HA  THR A  83      -4.168   2.113 -17.632  1.00 85.39           H
ATOM   1036  CB  THR A  83      -3.315   1.125 -19.347  1.00 85.39           C
ATOM   1037  HB  THR A  83      -2.651   1.351 -20.181  1.00 85.39           H
ATOM   1038  OG1 THR A  83      -4.599   0.619 -19.701  1.00 85.39           O
ATOM   1039  HG1 THR A  83      -5.310   1.105 -19.193  1.00 85.39           H
ATOM   1040  CG2 THR A  83      -2.700   0.014 -18.493  1.00 85.39           C
ATOM   1041 1HG2 THR A  83      -3.394  -0.259 -17.698  1.00 85.39           H
ATOM   1042 2HG2 THR A  83      -1.766   0.367 -18.055  1.00 85.39           H
ATOM   1043 3HG2 THR A  83      -2.502  -0.857 -19.118  1.00 85.39           H
ATOM   1044  HN  THR A  83      -4.681   2.892 -20.255  1.00 85.39           H
ATOM   1045  N   ASP A  84      -1.783   3.861 -19.037  1.00 87.23           N
ATOM   1046  CA  ASP A  84      -0.522   4.540 -18.789  1.00 87.23           C
ATOM   1047  C   ASP A  84      -0.726   5.608 -17.712  1.00 87.23           C
ATOM   1048  O   ASP A  84       0.162   5.850 -16.897  1.00 87.23           O
ATOM   1049  HA  ASP A  84       0.168   3.758 -18.475  1.00 87.23           H
ATOM   1050  CB  ASP A  84      -0.014   5.236 -20.054  1.00 87.23           C
ATOM   1051 1HB  ASP A  84      -0.692   6.045 -20.326  1.00 87.23           H
ATOM   1052 2HB  ASP A  84       0.959   5.687 -19.858  1.00 87.23           H
ATOM   1053  CG  ASP A  84       0.102   4.246 -21.215  1.00 87.23           C
ATOM   1054  OD1 ASP A  84       0.839   3.252 -21.042  1.00 87.23           O
ATOM   1055  OD2 ASP A  84      -0.551   4.507 -22.249  1.00 87.23           O
ATOM   1056  HN  ASP A  84      -2.155   3.983 -19.957  1.00 87.23           H
ATOM   1057  N   MET A  85      -1.902   6.217 -17.744  1.00 91.18           N
ATOM   1058  CA  MET A  85      -2.232   7.256 -16.783  1.00 91.18           C
ATOM   1059  C   MET A  85      -2.249   6.700 -15.358  1.00 91.18           C
ATOM   1060  O   MET A  85      -1.725   7.326 -14.437  1.00 91.18           O
ATOM   1061  HA  MET A  85      -1.446   8.005 -16.879  1.00 91.18           H
ATOM   1062  CB  MET A  85      -3.605   7.844 -17.118  1.00 91.18           C
ATOM   1063 1HB  MET A  85      -3.629   8.147 -18.165  1.00 91.18           H
ATOM   1064 2HB  MET A  85      -4.372   7.081 -16.989  1.00 91.18           H
ATOM   1065  CG  MET A  85      -3.919   9.047 -16.226  1.00 91.18           C
ATOM   1066 1HG  MET A  85      -4.918   9.422 -16.445  1.00 91.18           H
ATOM   1067 2HG  MET A  85      -3.914   8.744 -15.179  1.00 91.18           H
ATOM   1068  SD  MET A  85      -2.713  10.336 -16.492  1.00 91.18           S
ATOM   1069  CE  MET A  85      -3.158  10.839 -18.146  1.00 91.18           C
ATOM   1070 1HE  MET A  85      -3.057   9.991 -18.823  1.00 91.18           H
ATOM   1071 2HE  MET A  85      -4.190  11.190 -18.154  1.00 91.18           H
ATOM   1072 3HE  MET A  85      -2.498  11.644 -18.471  1.00 91.18           H
ATOM   1073  HN  MET A  85      -2.621   6.012 -18.408  1.00 91.18           H
ATOM   1074  N   PHE A  86      -2.857   5.531 -15.220  1.00 92.23           N
ATOM   1075  CA  PHE A  86      -2.962   4.891 -13.920  1.00 92.23           C
ATOM   1076  C   PHE A  86      -1.597   4.396 -13.440  1.00 92.23           C
ATOM   1077  O   PHE A  86      -1.275   4.501 -12.257  1.00 92.23           O
ATOM   1078  HA  PHE A  86      -3.343   5.637 -13.222  1.00 92.23           H
ATOM   1079  CB  PHE A  86      -3.896   3.690 -14.087  1.00 92.23           C
ATOM   1080 1HB  PHE A  86      -3.496   3.036 -14.861  1.00 92.23           H
ATOM   1081 2HB  PHE A  86      -3.906   3.118 -13.159  1.00 92.23           H
ATOM   1082  CG  PHE A  86      -5.334   4.066 -14.451  1.00 92.23           C
ATOM   1083  CD1 PHE A  86      -5.907   5.172 -13.904  1.00 92.23           C
ATOM   1084  HD1 PHE A  86      -5.342   5.790 -13.206  1.00 92.23           H
ATOM   1085  CD2 PHE A  86      -6.039   3.295 -15.322  1.00 92.23           C
ATOM   1086  HD2 PHE A  86      -5.579   2.409 -15.761  1.00 92.23           H
ATOM   1087  CE1 PHE A  86      -7.241   5.521 -14.243  1.00 92.23           C
ATOM   1088  HE1 PHE A  86      -7.701   6.407 -13.804  1.00 92.23           H
ATOM   1089  CE2 PHE A  86      -7.373   3.645 -15.661  1.00 92.23           C
ATOM   1090  HE2 PHE A  86      -7.938   3.027 -16.359  1.00 92.23           H
ATOM   1091  CZ  PHE A  86      -7.946   4.750 -15.114  1.00 92.23           C
ATOM   1092  HZ  PHE A  86      -8.970   5.018 -15.373  1.00 92.23           H
ATOM   1093  HN  PHE A  86      -3.271   5.024 -15.976  1.00 92.23           H
ATOM   1094  N   LEU A  87      -0.829   3.868 -14.382  1.00 89.64           N
ATOM   1095  CA  LEU A  87       0.493   3.354 -14.069  1.00 89.64           C
ATOM   1096  C   LEU A  87       1.375   4.498 -13.566  1.00 89.64           C
ATOM   1097  O   LEU A  87       2.212   4.301 -12.686  1.00 89.64           O
ATOM   1098  HA  LEU A  87       0.379   2.626 -13.266  1.00 89.64           H
ATOM   1099  CB  LEU A  87       1.078   2.611 -15.273  1.00 89.64           C
ATOM   1100 1HB  LEU A  87       1.044   3.275 -16.136  1.00 89.64           H
ATOM   1101 2HB  LEU A  87       2.129   2.404 -15.071  1.00 89.64           H
ATOM   1102  CG  LEU A  87       0.390   1.297 -15.648  1.00 89.64           C
ATOM   1103  HG  LEU A  87      -0.663   1.504 -15.837  1.00 89.64           H
ATOM   1104  CD1 LEU A  87       0.976   0.721 -16.940  1.00 89.64           C
ATOM   1105 1HD1 LEU A  87       0.834   1.434 -17.752  1.00 89.64           H
ATOM   1106 2HD1 LEU A  87       2.041   0.533 -16.803  1.00 89.64           H
ATOM   1107 3HD1 LEU A  87       0.469  -0.212 -17.184  1.00 89.64           H
ATOM   1108  CD2 LEU A  87       0.455   0.295 -14.494  1.00 89.64           C
ATOM   1109 1HD2 LEU A  87       1.497   0.087 -14.250  1.00 89.64           H
ATOM   1110 2HD2 LEU A  87      -0.046   0.714 -13.621  1.00 89.64           H
ATOM   1111 3HD2 LEU A  87      -0.041  -0.630 -14.787  1.00 89.64           H
ATOM   1112  HN  LEU A  87      -1.098   3.788 -15.342  1.00 89.64           H
ATOM   1113  N   LEU A  88       1.156   5.670 -14.145  1.00 92.79           N
ATOM   1114  CA  LEU A  88       1.890   6.855 -13.736  1.00 92.79           C
ATOM   1115  C   LEU A  88       1.558   7.178 -12.278  1.00 92.79           C
ATOM   1116  O   LEU A  88       2.456   7.344 -11.455  1.00 92.79           O
ATOM   1117  HA  LEU A  88       2.953   6.621 -13.804  1.00 92.79           H
ATOM   1118  CB  LEU A  88       1.619   8.012 -14.700  1.00 92.79           C
ATOM   1119 1HB  LEU A  88       2.012   7.743 -15.680  1.00 92.79           H
ATOM   1120 2HB  LEU A  88       0.540   8.123 -14.809  1.00 92.79           H
ATOM   1121  CG  LEU A  88       2.204   9.368 -14.301  1.00 92.79           C
ATOM   1122  HG  LEU A  88       1.927   9.570 -13.267  1.00 92.79           H
ATOM   1123  CD1 LEU A  88       3.733   9.345 -14.363  1.00 92.79           C
ATOM   1124 1HD1 LEU A  88       4.113   8.586 -13.679  1.00 92.79           H
ATOM   1125 2HD1 LEU A  88       4.052   9.111 -15.378  1.00 92.79           H
ATOM   1126 3HD1 LEU A  88       4.123  10.321 -14.075  1.00 92.79           H
ATOM   1127  CD2 LEU A  88       1.614  10.493 -15.154  1.00 92.79           C
ATOM   1128 1HD2 LEU A  88       1.840  10.309 -16.205  1.00 92.79           H
ATOM   1129 2HD2 LEU A  88       0.533  10.524 -15.016  1.00 92.79           H
ATOM   1130 3HD2 LEU A  88       2.047  11.446 -14.850  1.00 92.79           H
ATOM   1131  HN  LEU A  88       0.493   5.816 -14.879  1.00 92.79           H
ATOM   1132  N   ASN A  89       0.264   7.258 -12.003  1.00 95.71           N
ATOM   1133  CA  ASN A  89      -0.198   7.662 -10.686  1.00 95.71           C
ATOM   1134  C   ASN A  89       0.227   6.612  -9.657  1.00 95.71           C
ATOM   1135  O   ASN A  89       0.449   6.935  -8.491  1.00 95.71           O
ATOM   1136  HA  ASN A  89       0.264   8.633 -10.506  1.00 95.71           H
ATOM   1137  CB  ASN A  89      -1.723   7.773 -10.647  1.00 95.71           C
ATOM   1138 1HB  ASN A  89      -2.165   6.959 -11.222  1.00 95.71           H
ATOM   1139 2HB  ASN A  89      -2.073   7.664  -9.620  1.00 95.71           H
ATOM   1140  CG  ASN A  89      -2.191   9.116 -11.211  1.00 95.71           C
ATOM   1141  OD1 ASN A  89      -2.418  10.075 -10.493  1.00 95.71           O
ATOM   1142  ND2 ASN A  89      -2.321   9.131 -12.535  1.00 95.71           N
ATOM   1143 1HD2 ASN A  89      -2.118   8.308 -13.067  1.00 95.71           H
ATOM   1144 2HD2 ASN A  89      -2.622   9.964 -12.999  1.00 95.71           H
ATOM   1145  HN  ASN A  89      -0.461   7.053 -12.661  1.00 95.71           H
ATOM   1146  N   LEU A  90       0.327   5.377 -10.126  1.00 92.84           N
ATOM   1147  CA  LEU A  90       0.759   4.285  -9.271  1.00 92.84           C
ATOM   1148  C   LEU A  90       2.196   4.538  -8.813  1.00 92.84           C
ATOM   1149  O   LEU A  90       2.508   4.403  -7.631  1.00 92.84           O
ATOM   1150  HA  LEU A  90       0.112   4.282  -8.393  1.00 92.84           H
ATOM   1151  CB  LEU A  90       0.566   2.942  -9.979  1.00 92.84           C
ATOM   1152 1HB  LEU A  90      -0.373   2.976 -10.531  1.00 92.84           H
ATOM   1153 2HB  LEU A  90       1.363   2.823 -10.713  1.00 92.84           H
ATOM   1154  CG  LEU A  90       0.552   1.705  -9.079  1.00 92.84           C
ATOM   1155  HG  LEU A  90       1.317   1.831  -8.313  1.00 92.84           H
ATOM   1156  CD1 LEU A  90      -0.791   1.567  -8.358  1.00 92.84           C
ATOM   1157 1HD1 LEU A  90      -0.965   2.450  -7.742  1.00 92.84           H
ATOM   1158 2HD1 LEU A  90      -1.590   1.474  -9.093  1.00 92.84           H
ATOM   1159 3HD1 LEU A  90      -0.774   0.680  -7.725  1.00 92.84           H
ATOM   1160  CD2 LEU A  90       0.909   0.446  -9.871  1.00 92.84           C
ATOM   1161 1HD2 LEU A  90       0.184   0.303 -10.673  1.00 92.84           H
ATOM   1162 2HD2 LEU A  90       1.906   0.556 -10.298  1.00 92.84           H
ATOM   1163 3HD2 LEU A  90       0.891  -0.418  -9.207  1.00 92.84           H
ATOM   1164  HN  LEU A  90       0.120   5.119 -11.070  1.00 92.84           H
ATOM   1165  N   ALA A  91       3.034   4.902  -9.774  1.00 95.28           N
ATOM   1166  CA  ALA A  91       4.443   5.122  -9.495  1.00 95.28           C
ATOM   1167  C   ALA A  91       4.592   6.323  -8.559  1.00 95.28           C
ATOM   1168  O   ALA A  91       5.476   6.343  -7.704  1.00 95.28           O
ATOM   1169  HA  ALA A  91       4.824   4.232  -8.993  1.00 95.28           H
ATOM   1170  CB  ALA A  91       5.201   5.309 -10.810  1.00 95.28           C
ATOM   1171 1HB  ALA A  91       5.087   4.417 -11.425  1.00 95.28           H
ATOM   1172 2HB  ALA A  91       4.798   6.171 -11.342  1.00 95.28           H
ATOM   1173 3HB  ALA A  91       6.258   5.474 -10.600  1.00 95.28           H
ATOM   1174  HN  ALA A  91       2.764   5.046 -10.726  1.00 95.28           H
ATOM   1175  N   ILE A  92       3.713   7.296  -8.753  1.00 96.53           N
ATOM   1176  CA  ILE A  92       3.733   8.496  -7.934  1.00 96.53           C
ATOM   1177  C   ILE A  92       3.363   8.132  -6.495  1.00 96.53           C
ATOM   1178  O   ILE A  92       3.999   8.598  -5.550  1.00 96.53           O
ATOM   1179  HA  ILE A  92       4.753   8.881  -7.942  1.00 96.53           H
ATOM   1180  CB  ILE A  92       2.837   9.576  -8.545  1.00 96.53           C
ATOM   1181  HB  ILE A  92       1.869   9.129  -8.772  1.00 96.53           H
ATOM   1182  CG1 ILE A  92       3.418  10.089  -9.863  1.00 96.53           C
ATOM   1183 1HG1 ILE A  92       4.320  10.670  -9.666  1.00 96.53           H
ATOM   1184 2HG1 ILE A  92       3.713   9.246 -10.488  1.00 96.53           H
ATOM   1185  CG2 ILE A  92       2.588  10.710  -7.548  1.00 96.53           C
ATOM   1186 1HG2 ILE A  92       2.099  10.311  -6.659  1.00 96.53           H
ATOM   1187 2HG2 ILE A  92       3.539  11.162  -7.267  1.00 96.53           H
ATOM   1188 3HG2 ILE A  92       1.949  11.464  -8.008  1.00 96.53           H
ATOM   1189  CD1 ILE A  92       2.401  10.954 -10.611  1.00 96.53           C
ATOM   1190 1HD1 ILE A  92       1.512  10.363 -10.828  1.00 96.53           H
ATOM   1191 2HD1 ILE A  92       2.128  11.809  -9.993  1.00 96.53           H
ATOM   1192 3HD1 ILE A  92       2.840  11.306 -11.545  1.00 96.53           H
ATOM   1193  HN  ILE A  92       2.999   7.273  -9.453  1.00 96.53           H
ATOM   1194  N   ALA A  93       2.337   7.303  -6.372  1.00 96.51           N
ATOM   1195  CA  ALA A  93       1.847   6.906  -5.063  1.00 96.51           C
ATOM   1196  C   ALA A  93       2.960   6.177  -4.307  1.00 96.51           C
ATOM   1197  O   ALA A  93       3.161   6.410  -3.116  1.00 96.51           O
ATOM   1198  HA  ALA A  93       1.583   7.813  -4.519  1.00 96.51           H
ATOM   1199  CB  ALA A  93       0.593   6.046  -5.226  1.00 96.51           C
ATOM   1200 1HB  ALA A  93      -0.177   6.620  -5.743  1.00 96.51           H
ATOM   1201 2HB  ALA A  93       0.835   5.157  -5.808  1.00 96.51           H
ATOM   1202 3HB  ALA A  93       0.226   5.749  -4.244  1.00 96.51           H
ATOM   1203  HN  ALA A  93       1.844   6.906  -7.146  1.00 96.51           H
ATOM   1204  N   ASP A  94       3.653   5.310  -5.030  1.00 96.21           N
ATOM   1205  CA  ASP A  94       4.724   4.528  -4.436  1.00 96.21           C
ATOM   1206  C   ASP A  94       5.829   5.470  -3.952  1.00 96.21           C
ATOM   1207  O   ASP A  94       6.328   5.324  -2.837  1.00 96.21           O
ATOM   1208  HA  ASP A  94       4.258   3.977  -3.619  1.00 96.21           H
ATOM   1209  CB  ASP A  94       5.336   3.568  -5.458  1.00 96.21           C
ATOM   1210 1HB  ASP A  94       5.452   4.075  -6.415  1.00 96.21           H
ATOM   1211 2HB  ASP A  94       6.333   3.271  -5.131  1.00 96.21           H
ATOM   1212  CG  ASP A  94       4.461   2.325  -5.635  1.00 96.21           C
ATOM   1213  OD1 ASP A  94       3.758   1.983  -4.660  1.00 96.21           O
ATOM   1214  OD2 ASP A  94       4.515   1.747  -6.742  1.00 96.21           O
ATOM   1215  HN  ASP A  94       3.493   5.139  -6.002  1.00 96.21           H
ATOM   1216  N   LEU A  95       6.178   6.414  -4.813  1.00 97.15           N
ATOM   1217  CA  LEU A  95       7.258   7.338  -4.513  1.00 97.15           C
ATOM   1218  C   LEU A  95       6.933   8.096  -3.225  1.00 97.15           C
ATOM   1219  O   LEU A  95       7.794   8.257  -2.361  1.00 97.15           O
ATOM   1220  HA  LEU A  95       8.158   6.746  -4.348  1.00 97.15           H
ATOM   1221  CB  LEU A  95       7.531   8.250  -5.711  1.00 97.15           C
ATOM   1222 1HB  LEU A  95       6.574   8.545  -6.143  1.00 97.15           H
ATOM   1223 2HB  LEU A  95       8.010   9.159  -5.349  1.00 97.15           H
ATOM   1224  CG  LEU A  95       8.399   7.657  -6.822  1.00 97.15           C
ATOM   1225  HG  LEU A  95       7.904   6.763  -7.202  1.00 97.15           H
ATOM   1226  CD1 LEU A  95       8.533   8.632  -7.994  1.00 97.15           C
ATOM   1227 1HD1 LEU A  95       7.545   8.849  -8.400  1.00 97.15           H
ATOM   1228 2HD1 LEU A  95       8.993   9.556  -7.646  1.00 97.15           H
ATOM   1229 3HD1 LEU A  95       9.155   8.185  -8.769  1.00 97.15           H
ATOM   1230  CD2 LEU A  95       9.762   7.222  -6.280  1.00 97.15           C
ATOM   1231 1HD2 LEU A  95      10.277   8.085  -5.857  1.00 97.15           H
ATOM   1232 2HD2 LEU A  95       9.622   6.468  -5.506  1.00 97.15           H
ATOM   1233 3HD2 LEU A  95      10.360   6.804  -7.090  1.00 97.15           H
ATOM   1234  HN  LEU A  95       5.737   6.552  -5.700  1.00 97.15           H
ATOM   1235  N   LEU A  96       5.688   8.541  -3.136  1.00 96.74           N
ATOM   1236  CA  LEU A  96       5.274   9.392  -2.033  1.00 96.74           C
ATOM   1237  C   LEU A  96       5.517   8.660  -0.711  1.00 96.74           C
ATOM   1238  O   LEU A  96       5.983   9.259   0.257  1.00 96.74           O
ATOM   1239  HA  LEU A  96       5.902  10.283  -2.055  1.00 96.74           H
ATOM   1240  CB  LEU A  96       3.828   9.852  -2.225  1.00 96.74           C
ATOM   1241 1HB  LEU A  96       3.224   8.985  -2.491  1.00 96.74           H
ATOM   1242 2HB  LEU A  96       3.454  10.219  -1.269  1.00 96.74           H
ATOM   1243  CG  LEU A  96       3.604  10.938  -3.279  1.00 96.74           C
ATOM   1244  HG  LEU A  96       3.904  10.540  -4.248  1.00 96.74           H
ATOM   1245  CD1 LEU A  96       2.122  11.305  -3.381  1.00 96.74           C
ATOM   1246 1HD1 LEU A  96       1.547  10.423  -3.661  1.00 96.74           H
ATOM   1247 2HD1 LEU A  96       1.772  11.676  -2.417  1.00 96.74           H
ATOM   1248 3HD1 LEU A  96       1.991  12.079  -4.137  1.00 96.74           H
ATOM   1249  CD2 LEU A  96       4.480  12.161  -3.001  1.00 96.74           C
ATOM   1250 1HD2 LEU A  96       4.233  12.569  -2.021  1.00 96.74           H
ATOM   1251 2HD2 LEU A  96       5.529  11.868  -3.019  1.00 96.74           H
ATOM   1252 3HD2 LEU A  96       4.301  12.917  -3.765  1.00 96.74           H
ATOM   1253  HN  LEU A  96       4.970   8.329  -3.799  1.00 96.74           H
ATOM   1254  N   PHE A  97       5.190   7.376  -0.714  1.00 97.12           N
ATOM   1255  CA  PHE A  97       5.353   6.560   0.478  1.00 97.12           C
ATOM   1256  C   PHE A  97       6.832   6.288   0.757  1.00 97.12           C
ATOM   1257  O   PHE A  97       7.287   6.416   1.893  1.00 97.12           O
ATOM   1258  HA  PHE A  97       4.924   7.116   1.311  1.00 97.12           H
ATOM   1259  CB  PHE A  97       4.643   5.232   0.210  1.00 97.12           C
ATOM   1260 1HB  PHE A  97       3.569   5.410   0.154  1.00 97.12           H
ATOM   1261 2HB  PHE A  97       4.955   4.854  -0.763  1.00 97.12           H
ATOM   1262  CG  PHE A  97       4.912   4.159   1.268  1.00 97.12           C
ATOM   1263  CD1 PHE A  97       5.496   2.984   0.911  1.00 97.12           C
ATOM   1264  HD1 PHE A  97       5.773   2.807  -0.129  1.00 97.12           H
ATOM   1265  CD2 PHE A  97       4.566   4.380   2.564  1.00 97.12           C
ATOM   1266  HD2 PHE A  97       4.098   5.322   2.850  1.00 97.12           H
ATOM   1267  CE1 PHE A  97       5.746   1.988   1.892  1.00 97.12           C
ATOM   1268  HE1 PHE A  97       6.214   1.047   1.606  1.00 97.12           H
ATOM   1269  CE2 PHE A  97       4.816   3.384   3.545  1.00 97.12           C
ATOM   1270  HE2 PHE A  97       4.539   3.562   4.585  1.00 97.12           H
ATOM   1271  CZ  PHE A  97       5.400   2.209   3.188  1.00 97.12           C
ATOM   1272  HZ  PHE A  97       5.592   1.445   3.942  1.00 97.12           H
ATOM   1273  HN  PHE A  97       4.821   6.895  -1.508  1.00 97.12           H
ATOM   1274  N   LEU A  98       7.542   5.916  -0.298  1.00 97.12           N
ATOM   1275  CA  LEU A  98       8.923   5.486  -0.157  1.00 97.12           C
ATOM   1276  C   LEU A  98       9.718   6.569   0.575  1.00 97.12           C
ATOM   1277  O   LEU A  98      10.595   6.263   1.380  1.00 97.12           O
ATOM   1278  HA  LEU A  98       8.923   4.584   0.456  1.00 97.12           H
ATOM   1279  CB  LEU A  98       9.508   5.108  -1.519  1.00 97.12           C
ATOM   1280 1HB  LEU A  98       9.284   5.909  -2.223  1.00 97.12           H
ATOM   1281 2HB  LEU A  98      10.593   5.060  -1.426  1.00 97.12           H
ATOM   1282  CG  LEU A  98       9.016   3.788  -2.118  1.00 97.12           C
ATOM   1283  HG  LEU A  98       7.937   3.732  -1.980  1.00 97.12           H
ATOM   1284  CD1 LEU A  98       9.283   3.737  -3.624  1.00 97.12           C
ATOM   1285 1HD1 LEU A  98       8.761   4.559  -4.113  1.00 97.12           H
ATOM   1286 2HD1 LEU A  98      10.354   3.826  -3.807  1.00 97.12           H
ATOM   1287 3HD1 LEU A  98       8.924   2.788  -4.024  1.00 97.12           H
ATOM   1288  CD2 LEU A  98       9.629   2.592  -1.386  1.00 97.12           C
ATOM   1289 1HD2 LEU A  98      10.715   2.632  -1.471  1.00 97.12           H
ATOM   1290 2HD2 LEU A  98       9.345   2.626  -0.334  1.00 97.12           H
ATOM   1291 3HD2 LEU A  98       9.263   1.668  -1.832  1.00 97.12           H
ATOM   1292  HN  LEU A  98       7.189   5.905  -1.234  1.00 97.12           H
ATOM   1293  N   VAL A  99       9.382   7.814   0.268  1.00 96.66           N
ATOM   1294  CA  VAL A  99      10.098   8.943   0.835  1.00 96.66           C
ATOM   1295  C   VAL A  99       9.934   8.934   2.356  1.00 96.66           C
ATOM   1296  O   VAL A  99      10.692   9.590   3.070  1.00 96.66           O
ATOM   1297  HA  VAL A  99      11.154   8.818   0.595  1.00 96.66           H
ATOM   1298  CB  VAL A  99       9.617  10.245   0.190  1.00 96.66           C
ATOM   1299  HB  VAL A  99       8.528  10.262   0.241  1.00 96.66           H
ATOM   1300  CG1 VAL A  99      10.142  11.462   0.954  1.00 96.66           C
ATOM   1301 1HG1 VAL A  99       9.783  11.428   1.982  1.00 96.66           H
ATOM   1302 2HG1 VAL A  99      11.232  11.451   0.949  1.00 96.66           H
ATOM   1303 3HG1 VAL A  99       9.786  12.374   0.474  1.00 96.66           H
ATOM   1304  CG2 VAL A  99      10.020  10.307  -1.285  1.00 96.66           C
ATOM   1305 1HG2 VAL A  99      11.105  10.256  -1.368  1.00 96.66           H
ATOM   1306 2HG2 VAL A  99       9.575   9.467  -1.819  1.00 96.66           H
ATOM   1307 3HG2 VAL A  99       9.665  11.242  -1.719  1.00 96.66           H
ATOM   1308  HN  VAL A  99       8.637   8.054  -0.354  1.00 96.66           H
ATOM   1309  N   THR A 100       8.940   8.184   2.808  1.00 96.08           N
ATOM   1310  CA  THR A 100       8.639   8.116   4.228  1.00 96.08           C
ATOM   1311  C   THR A 100       9.472   7.022   4.898  1.00 96.08           C
ATOM   1312  O   THR A 100       9.629   7.016   6.118  1.00 96.08           O
ATOM   1313  HA  THR A 100       8.926   9.062   4.685  1.00 96.08           H
ATOM   1314  CB  THR A 100       7.130   7.911   4.382  1.00 96.08           C
ATOM   1315  HB  THR A 100       6.814   8.104   5.407  1.00 96.08           H
ATOM   1316  OG1 THR A 100       6.910   6.585   3.909  1.00 96.08           O
ATOM   1317  HG1 THR A 100       6.860   6.582   2.910  1.00 96.08           H
ATOM   1318  CG2 THR A 100       6.320   8.788   3.424  1.00 96.08           C
ATOM   1319 1HG2 THR A 100       6.588   8.547   2.396  1.00 96.08           H
ATOM   1320 2HG2 THR A 100       6.538   9.838   3.620  1.00 96.08           H
ATOM   1321 3HG2 THR A 100       5.256   8.603   3.575  1.00 96.08           H
ATOM   1322  HN  THR A 100       8.347   7.630   2.223  1.00 96.08           H
ATOM   1323  N   LEU A 101       9.983   6.122   4.071  1.00 95.88           N
ATOM   1324  CA  LEU A 101      10.650   4.934   4.578  1.00 95.88           C
ATOM   1325  C   LEU A 101      11.881   5.351   5.385  1.00 95.88           C
ATOM   1326  O   LEU A 101      12.177   4.759   6.422  1.00 95.88           O
ATOM   1327  HA  LEU A 101       9.954   4.428   5.246  1.00 95.88           H
ATOM   1328  CB  LEU A 101      10.963   3.967   3.434  1.00 95.88           C
ATOM   1329 1HB  LEU A 101      11.470   4.521   2.644  1.00 95.88           H
ATOM   1330 2HB  LEU A 101      11.667   3.219   3.800  1.00 95.88           H
ATOM   1331  CG  LEU A 101       9.764   3.242   2.821  1.00 95.88           C
ATOM   1332  HG  LEU A 101       9.151   3.977   2.300  1.00 95.88           H
ATOM   1333  CD1 LEU A 101      10.216   2.212   1.784  1.00 95.88           C
ATOM   1334 1HD1 LEU A 101      10.765   2.716   0.988  1.00 95.88           H
ATOM   1335 2HD1 LEU A 101      10.863   1.476   2.261  1.00 95.88           H
ATOM   1336 3HD1 LEU A 101       9.344   1.711   1.364  1.00 95.88           H
ATOM   1337  CD2 LEU A 101       8.889   2.614   3.908  1.00 95.88           C
ATOM   1338 1HD2 LEU A 101       9.478   1.895   4.479  1.00 95.88           H
ATOM   1339 2HD2 LEU A 101       8.522   3.394   4.575  1.00 95.88           H
ATOM   1340 3HD2 LEU A 101       8.043   2.105   3.445  1.00 95.88           H
ATOM   1341  HN  LEU A 101       9.948   6.194   3.075  1.00 95.88           H
ATOM   1342  N   PRO A 102      12.617   6.373   4.928  1.00 95.38           N
ATOM   1343  CA  PRO A 102      13.801   6.835   5.656  1.00 95.38           C
ATOM   1344  C   PRO A 102      13.498   7.144   7.113  1.00 95.38           C
ATOM   1345  O   PRO A 102      14.303   6.850   7.995  1.00 95.38           O
ATOM   1346  HA  PRO A 102      14.555   6.049   5.683  1.00 95.38           H
ATOM   1347  CB  PRO A 102      14.233   8.086   4.888  1.00 95.38           C
ATOM   1348 1HB  PRO A 102      13.786   8.988   5.307  1.00 95.38           H
ATOM   1349 2HB  PRO A 102      15.314   8.224   4.920  1.00 95.38           H
ATOM   1350  CG  PRO A 102      13.741   7.819   3.471  1.00 95.38           C
ATOM   1351 1HG  PRO A 102      13.653   8.738   2.893  1.00 95.38           H
ATOM   1352 2HG  PRO A 102      14.425   7.174   2.920  1.00 95.38           H
ATOM   1353  CD  PRO A 102      12.392   7.157   3.700  1.00 95.38           C
ATOM   1354 1HD  PRO A 102      11.598   7.892   3.834  1.00 95.38           H
ATOM   1355 2HD  PRO A 102      12.101   6.529   2.858  1.00 95.38           H
ATOM   1356  N   PHE A 103      12.332   7.736   7.329  1.00 94.63           N
ATOM   1357  CA  PHE A 103      11.935   8.141   8.667  1.00 94.63           C
ATOM   1358  C   PHE A 103      11.595   6.924   9.530  1.00 94.63           C
ATOM   1359  O   PHE A 103      11.901   6.899  10.721  1.00 94.63           O
ATOM   1360  HA  PHE A 103      12.778   8.673   9.108  1.00 94.63           H
ATOM   1361  CB  PHE A 103      10.685   9.011   8.518  1.00 94.63           C
ATOM   1362 1HB  PHE A 103       9.925   8.447   7.977  1.00 94.63           H
ATOM   1363 2HB  PHE A 103      10.281   9.221   9.509  1.00 94.63           H
ATOM   1364  CG  PHE A 103      10.931  10.335   7.792  1.00 94.63           C
ATOM   1365  CD1 PHE A 103      11.297  11.439   8.497  1.00 94.63           C
ATOM   1366  HD1 PHE A 103      11.414  11.381   9.579  1.00 94.63           H
ATOM   1367  CD2 PHE A 103      10.784  10.407   6.442  1.00 94.63           C
ATOM   1368  HD2 PHE A 103      10.491   9.522   5.877  1.00 94.63           H
ATOM   1369  CE1 PHE A 103      11.525  12.668   7.823  1.00 94.63           C
ATOM   1370  HE1 PHE A 103      11.818  13.553   8.387  1.00 94.63           H
ATOM   1371  CE2 PHE A 103      11.013  11.636   5.768  1.00 94.63           C
ATOM   1372  HE2 PHE A 103      10.895  11.694   4.686  1.00 94.63           H
ATOM   1373  CZ  PHE A 103      11.378  12.740   6.473  1.00 94.63           C
ATOM   1374  HZ  PHE A 103      11.554  13.684   5.955  1.00 94.63           H
ATOM   1375  HN  PHE A 103      11.666   7.939   6.611  1.00 94.63           H
ATOM   1376  N   TRP A 104      10.968   5.945   8.895  1.00 92.10           N
ATOM   1377  CA  TRP A 104      10.647   4.699   9.571  1.00 92.10           C
ATOM   1378  C   TRP A 104      11.955   4.079  10.066  1.00 92.10           C
ATOM   1379  O   TRP A 104      12.022   3.575  11.186  1.00 92.10           O
ATOM   1380  HA  TRP A 104      10.003   4.936  10.418  1.00 92.10           H
ATOM   1381  CB  TRP A 104       9.853   3.767   8.654  1.00 92.10           C
ATOM   1382 1HB  TRP A 104      10.357   3.706   7.690  1.00 92.10           H
ATOM   1383 2HB  TRP A 104       9.858   2.763   9.081  1.00 92.10           H
ATOM   1384  CG  TRP A 104       8.403   4.201   8.430  1.00 92.10           C
ATOM   1385  CD1 TRP A 104       7.869   4.760   7.335  1.00 92.10           C
ATOM   1386  HD1 TRP A 104       8.428   4.984   6.426  1.00 92.10           H
ATOM   1387  CD2 TRP A 104       7.316   4.089   9.372  1.00 92.10           C
ATOM   1388  NE1 TRP A 104       6.524   5.015   7.502  1.00 92.10           N
ATOM   1389  HE1 TRP A 104       5.911   5.427   6.827  1.00 92.10           H
ATOM   1390  CE2 TRP A 104       6.176   4.594   8.780  1.00 92.10           C
ATOM   1391  CE3 TRP A 104       7.296   3.577  10.682  1.00 92.10           C
ATOM   1392  HE3 TRP A 104       8.182   3.173  11.171  1.00 92.10           H
ATOM   1393  CZ2 TRP A 104       4.933   4.638   9.423  1.00 92.10           C
ATOM   1394  HZ2 TRP A 104       4.047   5.042   8.933  1.00 92.10           H
ATOM   1395  CZ3 TRP A 104       6.046   3.628  11.310  1.00 92.10           C
ATOM   1396  HZ3 TRP A 104       5.975   3.244  12.328  1.00 92.10           H
ATOM   1397  CH2 TRP A 104       4.890   4.134  10.728  1.00 92.10           C
ATOM   1398  HH2 TRP A 104       3.953   4.138  11.286  1.00 92.10           H
ATOM   1399  HN  TRP A 104      10.681   5.992   7.938  1.00 92.10           H
ATOM   1400  N   ALA A 105      12.962   4.138   9.207  1.00 93.91           N
ATOM   1401  CA  ALA A 105      14.228   3.483   9.493  1.00 93.91           C
ATOM   1402  C   ALA A 105      14.865   4.129  10.725  1.00 93.91           C
ATOM   1403  O   ALA A 105      15.304   3.433  11.638  1.00 93.91           O
ATOM   1404  HA  ALA A 105      14.018   2.436   9.710  1.00 93.91           H
ATOM   1405  CB  ALA A 105      15.132   3.560   8.261  1.00 93.91           C
ATOM   1406 1HB  ALA A 105      14.646   3.061   7.422  1.00 93.91           H
ATOM   1407 2HB  ALA A 105      15.313   4.605   8.007  1.00 93.91           H
ATOM   1408 3HB  ALA A 105      16.081   3.069   8.475  1.00 93.91           H
ATOM   1409  HN  ALA A 105      12.924   4.620   8.332  1.00 93.91           H
ATOM   1410  N   ILE A 106      14.895   5.454  10.710  1.00 93.30           N
ATOM   1411  CA  ILE A 106      15.529   6.200  11.783  1.00 93.30           C
ATOM   1412  C   ILE A 106      14.803   5.908  13.099  1.00 93.30           C
ATOM   1413  O   ILE A 106      15.440   5.712  14.133  1.00 93.30           O
ATOM   1414  HA  ILE A 106      16.555   5.843  11.869  1.00 93.30           H
ATOM   1415  CB  ILE A 106      15.594   7.688  11.435  1.00 93.30           C
ATOM   1416  HB  ILE A 106      14.614   7.998  11.073  1.00 93.30           H
ATOM   1417  CG1 ILE A 106      16.595   7.944  10.306  1.00 93.30           C
ATOM   1418 1HG1 ILE A 106      17.611   7.827  10.682  1.00 93.30           H
ATOM   1419 2HG1 ILE A 106      16.458   7.201   9.520  1.00 93.30           H
ATOM   1420  CG2 ILE A 106      15.904   8.529  12.676  1.00 93.30           C
ATOM   1421 1HG2 ILE A 106      15.123   8.378  13.421  1.00 93.30           H
ATOM   1422 2HG2 ILE A 106      16.865   8.224  13.091  1.00 93.30           H
ATOM   1423 3HG2 ILE A 106      15.945   9.582  12.400  1.00 93.30           H
ATOM   1424  CD1 ILE A 106      16.418   9.348   9.724  1.00 93.30           C
ATOM   1425 1HD1 ILE A 106      15.409   9.452   9.327  1.00 93.30           H
ATOM   1426 2HD1 ILE A 106      16.579  10.088  10.508  1.00 93.30           H
ATOM   1427 3HD1 ILE A 106      17.141   9.503   8.923  1.00 93.30           H
ATOM   1428  HN  ILE A 106      14.498   6.014   9.983  1.00 93.30           H
ATOM   1429  N   ALA A 107      13.481   5.888  13.016  1.00 91.37           N
ATOM   1430  CA  ALA A 107      12.660   5.702  14.201  1.00 91.37           C
ATOM   1431  C   ALA A 107      12.908   4.305  14.774  1.00 91.37           C
ATOM   1432  O   ALA A 107      12.862   4.112  15.988  1.00 91.37           O
ATOM   1433  HA  ALA A 107      12.966   6.447  14.936  1.00 91.37           H
ATOM   1434  CB  ALA A 107      11.190   5.934  13.845  1.00 91.37           C
ATOM   1435 1HB  ALA A 107      11.063   6.950  13.471  1.00 91.37           H
ATOM   1436 2HB  ALA A 107      10.886   5.223  13.078  1.00 91.37           H
ATOM   1437 3HB  ALA A 107      10.575   5.795  14.734  1.00 91.37           H
ATOM   1438  HN  ALA A 107      12.972   5.995  12.162  1.00 91.37           H
ATOM   1439  N   ALA A 108      13.165   3.368  13.874  1.00 90.96           N
ATOM   1440  CA  ALA A 108      13.391   1.989  14.272  1.00 90.96           C
ATOM   1441  C   ALA A 108      14.803   1.854  14.847  1.00 90.96           C
ATOM   1442  O   ALA A 108      15.033   1.062  15.759  1.00 90.96           O
ATOM   1443  HA  ALA A 108      12.667   1.745  15.049  1.00 90.96           H
ATOM   1444  CB  ALA A 108      13.159   1.066  13.074  1.00 90.96           C
ATOM   1445 1HB  ALA A 108      12.133   1.179  12.723  1.00 90.96           H
ATOM   1446 2HB  ALA A 108      13.848   1.331  12.273  1.00 90.96           H
ATOM   1447 3HB  ALA A 108      13.329   0.032  13.374  1.00 90.96           H
ATOM   1448  HN  ALA A 108      13.219   3.538  12.890  1.00 90.96           H
ATOM   1449  N   ALA A 109      15.712   2.641  14.289  1.00 90.37           N
ATOM   1450  CA  ALA A 109      17.119   2.519  14.631  1.00 90.37           C
ATOM   1451  C   ALA A 109      17.327   2.966  16.080  1.00 90.37           C
ATOM   1452  O   ALA A 109      18.169   2.415  16.788  1.00 90.37           O
ATOM   1453  HA  ALA A 109      17.392   1.467  14.542  1.00 90.37           H
ATOM   1454  CB  ALA A 109      17.957   3.332  13.644  1.00 90.37           C
ATOM   1455 1HB  ALA A 109      17.795   2.956  12.634  1.00 90.37           H
ATOM   1456 2HB  ALA A 109      17.661   4.380  13.693  1.00 90.37           H
ATOM   1457 3HB  ALA A 109      19.012   3.240  13.901  1.00 90.37           H
ATOM   1458  HN  ALA A 109      15.501   3.350  13.616  1.00 90.37           H
ATOM   1459  N   ASP A 110      16.547   3.960  16.477  1.00 86.24           N
ATOM   1460  CA  ASP A 110      16.718   4.569  17.785  1.00 86.24           C
ATOM   1461  C   ASP A 110      15.349   4.967  18.340  1.00 86.24           C
ATOM   1462  O   ASP A 110      14.629   4.132  18.886  1.00 86.24           O
ATOM   1463  HA  ASP A 110      17.208   3.808  18.393  1.00 86.24           H
ATOM   1464  CB  ASP A 110      17.578   5.831  17.698  1.00 86.24           C
ATOM   1465 1HB  ASP A 110      18.537   5.590  17.238  1.00 86.24           H
ATOM   1466 2HB  ASP A 110      17.091   6.563  17.054  1.00 86.24           H
ATOM   1467  CG  ASP A 110      17.807   6.435  19.084  1.00 86.24           C
ATOM   1468  OD1 ASP A 110      17.481   5.737  20.069  1.00 86.24           O
ATOM   1469  OD2 ASP A 110      18.303   7.582  19.128  1.00 86.24           O
ATOM   1470  HN  ASP A 110      15.810   4.348  15.923  1.00 86.24           H
ATOM   1471  N   GLN A 111      15.030   6.243  18.181  1.00 85.83           N
ATOM   1472  CA  GLN A 111      13.738   6.751  18.609  1.00 85.83           C
ATOM   1473  C   GLN A 111      13.235   7.815  17.632  1.00 85.83           C
ATOM   1474  O   GLN A 111      13.981   8.269  16.765  1.00 85.83           O
ATOM   1475  HA  GLN A 111      13.069   5.890  18.595  1.00 85.83           H
ATOM   1476  CB  GLN A 111      13.811   7.305  20.034  1.00 85.83           C
ATOM   1477 1HB  GLN A 111      12.824   7.649  20.345  1.00 85.83           H
ATOM   1478 2HB  GLN A 111      14.104   6.512  20.722  1.00 85.83           H
ATOM   1479  CG  GLN A 111      14.810   8.460  20.122  1.00 85.83           C
ATOM   1480 1HG  GLN A 111      15.808   8.102  19.868  1.00 85.83           H
ATOM   1481 2HG  GLN A 111      14.552   9.227  19.392  1.00 85.83           H
ATOM   1482  CD  GLN A 111      14.823   9.069  21.526  1.00 85.83           C
ATOM   1483  OE1 GLN A 111      13.796   9.404  22.094  1.00 85.83           O
ATOM   1484  NE2 GLN A 111      16.038   9.192  22.051  1.00 85.83           N
ATOM   1485 1HE2 GLN A 111      16.840   8.897  21.531  1.00 85.83           H
ATOM   1486 2HE2 GLN A 111      16.150   9.580  22.966  1.00 85.83           H
ATOM   1487  HN  GLN A 111      15.636   6.924  17.769  1.00 85.83           H
ATOM   1488  N   TRP A 112      11.974   8.183  17.804  1.00 90.69           N
ATOM   1489  CA  TRP A 112      11.366   9.194  16.956  1.00 90.69           C
ATOM   1490  C   TRP A 112      11.947  10.553  17.349  1.00 90.69           C
ATOM   1491  O   TRP A 112      11.643  11.075  18.421  1.00 90.69           O
ATOM   1492  HA  TRP A 112      11.627   8.962  15.923  1.00 90.69           H
ATOM   1493  CB  TRP A 112       9.840   9.145  17.052  1.00 90.69           C
ATOM   1494 1HB  TRP A 112       9.507   8.124  16.867  1.00 90.69           H
ATOM   1495 2HB  TRP A 112       9.542   9.399  18.069  1.00 90.69           H
ATOM   1496  CG  TRP A 112       9.125  10.084  16.078  1.00 90.69           C
ATOM   1497  CD1 TRP A 112       8.710  11.339  16.296  1.00 90.69           C
ATOM   1498  HD1 TRP A 112       8.836  11.872  17.238  1.00 90.69           H
ATOM   1499  CD2 TRP A 112       8.756   9.789  14.714  1.00 90.69           C
ATOM   1500  NE1 TRP A 112       8.102  11.872  15.177  1.00 90.69           N
ATOM   1501  HE1 TRP A 112       7.713  12.790  15.096  1.00 90.69           H
ATOM   1502  CE2 TRP A 112       8.131  10.900  14.185  1.00 90.69           C
ATOM   1503  CE3 TRP A 112       8.944   8.622  13.953  1.00 90.69           C
ATOM   1504  HE3 TRP A 112       9.434   7.732  14.347  1.00 90.69           H
ATOM   1505  CZ2 TRP A 112       7.644  10.953  12.874  1.00 90.69           C
ATOM   1506  HZ2 TRP A 112       7.154  11.843  12.479  1.00 90.69           H
ATOM   1507  CZ3 TRP A 112       8.451   8.691  12.644  1.00 90.69           C
ATOM   1508  HZ3 TRP A 112       8.571   7.813  12.010  1.00 90.69           H
ATOM   1509  CH2 TRP A 112       7.820   9.802  12.097  1.00 90.69           C
ATOM   1510  HH2 TRP A 112       7.463   9.777  11.067  1.00 90.69           H
ATOM   1511  HN  TRP A 112      11.372   7.804  18.507  1.00 90.69           H
ATOM   1512  N   LYS A 113      12.772  11.088  16.461  1.00 90.28           N
ATOM   1513  CA  LYS A 113      13.494  12.315  16.754  1.00 90.28           C
ATOM   1514  C   LYS A 113      12.777  13.493  16.092  1.00 90.28           C
ATOM   1515  O   LYS A 113      13.221  14.635  16.202  1.00 90.28           O
ATOM   1516  HA  LYS A 113      13.470  12.458  17.834  1.00 90.28           H
ATOM   1517  CB  LYS A 113      14.963  12.182  16.348  1.00 90.28           C
ATOM   1518 1HB  LYS A 113      15.031  11.906  15.296  1.00 90.28           H
ATOM   1519 2HB  LYS A 113      15.463  13.145  16.457  1.00 90.28           H
ATOM   1520  CG  LYS A 113      15.676  11.132  17.203  1.00 90.28           C
ATOM   1521 1HG  LYS A 113      15.632  11.422  18.253  1.00 90.28           H
ATOM   1522 2HG  LYS A 113      15.160  10.175  17.115  1.00 90.28           H
ATOM   1523  CD  LYS A 113      17.135  10.973  16.773  1.00 90.28           C
ATOM   1524 1HD  LYS A 113      17.180  10.710  15.716  1.00 90.28           H
ATOM   1525 2HD  LYS A 113      17.658  11.922  16.887  1.00 90.28           H
ATOM   1526  CE  LYS A 113      17.837   9.895  17.602  1.00 90.28           C
ATOM   1527 1HE  LYS A 113      17.844  10.183  18.653  1.00 90.28           H
ATOM   1528 2HE  LYS A 113      17.285   8.957  17.532  1.00 90.28           H
ATOM   1529  NZ  LYS A 113      19.224   9.697  17.127  1.00 90.28           N
ATOM   1530 1HZ  LYS A 113      19.643   8.917  17.621  1.00 90.28           H
ATOM   1531 2HZ  LYS A 113      19.216   9.501  16.132  1.00 90.28           H
ATOM   1532 3HZ  LYS A 113      19.764  10.537  17.301  1.00 90.28           H
ATOM   1533  HN  LYS A 113      12.951  10.698  15.558  1.00 90.28           H
ATOM   1534  N   PHE A 114      11.681  13.175  15.419  1.00 92.72           N
ATOM   1535  CA  PHE A 114      11.026  14.144  14.556  1.00 92.72           C
ATOM   1536  C   PHE A 114       9.788  14.733  15.234  1.00 92.72           C
ATOM   1537  O   PHE A 114       9.333  14.222  16.256  1.00 92.72           O
ATOM   1538  HA  PHE A 114      11.744  14.940  14.359  1.00 92.72           H
ATOM   1539  CB  PHE A 114      10.594  13.396  13.292  1.00 92.72           C
ATOM   1540 1HB  PHE A 114       9.799  12.696  13.550  1.00 92.72           H
ATOM   1541 2HB  PHE A 114      10.172  14.111  12.586  1.00 92.72           H
ATOM   1542  CG  PHE A 114      11.725  12.630  12.605  1.00 92.72           C
ATOM   1543  CD1 PHE A 114      12.649  13.300  11.865  1.00 92.72           C
ATOM   1544  HD1 PHE A 114      12.584  14.383  11.763  1.00 92.72           H
ATOM   1545  CD2 PHE A 114      11.807  11.278  12.733  1.00 92.72           C
ATOM   1546  HD2 PHE A 114      11.067  10.741  13.326  1.00 92.72           H
ATOM   1547  CE1 PHE A 114      13.700  12.588  11.227  1.00 92.72           C
ATOM   1548  HE1 PHE A 114      14.440  13.125  10.635  1.00 92.72           H
ATOM   1549  CE2 PHE A 114      12.858  10.567  12.095  1.00 92.72           C
ATOM   1550  HE2 PHE A 114      12.923   9.484  12.198  1.00 92.72           H
ATOM   1551  CZ  PHE A 114      13.782  11.237  11.356  1.00 92.72           C
ATOM   1552  HZ  PHE A 114      14.588  10.691  10.866  1.00 92.72           H
ATOM   1553  HN  PHE A 114      11.243  12.277  15.456  1.00 92.72           H
ATOM   1554  N   GLN A 115       9.278  15.801  14.638  1.00 92.22           N
ATOM   1555  CA  GLN A 115       8.123  16.487  15.192  1.00 92.22           C
ATOM   1556  C   GLN A 115       6.852  15.671  14.947  1.00 92.22           C
ATOM   1557  O   GLN A 115       6.846  14.758  14.123  1.00 92.22           O
ATOM   1558  HA  GLN A 115       8.316  16.560  16.262  1.00 92.22           H
ATOM   1559  CB  GLN A 115       7.991  17.896  14.609  1.00 92.22           C
ATOM   1560 1HB  GLN A 115       7.972  17.843  13.521  1.00 92.22           H
ATOM   1561 2HB  GLN A 115       7.044  18.336  14.923  1.00 92.22           H
ATOM   1562  CG  GLN A 115       9.149  18.787  15.062  1.00 92.22           C
ATOM   1563 1HG  GLN A 115      10.097  18.325  14.787  1.00 92.22           H
ATOM   1564 2HG  GLN A 115       9.099  19.745  14.544  1.00 92.22           H
ATOM   1565  CD  GLN A 115       9.107  19.016  16.574  1.00 92.22           C
ATOM   1566  OE1 GLN A 115       8.071  18.928  17.212  1.00 92.22           O
ATOM   1567  NE2 GLN A 115      10.288  19.312  17.110  1.00 92.22           N
ATOM   1568 1HE2 GLN A 115      11.100  19.368  16.529  1.00 92.22           H
ATOM   1569 2HE2 GLN A 115      10.363  19.479  18.093  1.00 92.22           H
ATOM   1570  HN  GLN A 115       9.639  16.196  13.793  1.00 92.22           H
ATOM   1571  N   THR A 116       5.807  16.029  15.678  1.00 93.28           N
ATOM   1572  CA  THR A 116       4.554  15.297  15.602  1.00 93.28           C
ATOM   1573  C   THR A 116       3.994  15.344  14.179  1.00 93.28           C
ATOM   1574  O   THR A 116       3.401  14.375  13.710  1.00 93.28           O
ATOM   1575  HA  THR A 116       4.753  14.251  15.833  1.00 93.28           H
ATOM   1576  CB  THR A 116       3.602  15.879  16.649  1.00 93.28           C
ATOM   1577  HB  THR A 116       3.322  16.901  16.395  1.00 93.28           H
ATOM   1578  OG1 THR A 116       4.303  15.722  17.881  1.00 93.28           O
ATOM   1579  HG1 THR A 116       3.900  16.311  18.581  1.00 93.28           H
ATOM   1580  CG2 THR A 116       2.340  15.033  16.828  1.00 93.28           C
ATOM   1581 1HG2 THR A 116       2.618  14.029  17.148  1.00 93.28           H
ATOM   1582 2HG2 THR A 116       1.804  14.977  15.881  1.00 93.28           H
ATOM   1583 3HG2 THR A 116       1.700  15.490  17.582  1.00 93.28           H
ATOM   1584  HN  THR A 116       5.807  16.803  16.312  1.00 93.28           H
ATOM   1585  N   PHE A 117       4.204  16.482  13.533  1.00 94.15           N
ATOM   1586  CA  PHE A 117       3.733  16.665  12.170  1.00 94.15           C
ATOM   1587  C   PHE A 117       4.209  15.525  11.268  1.00 94.15           C
ATOM   1588  O   PHE A 117       3.425  14.968  10.500  1.00 94.15           O
ATOM   1589  HA  PHE A 117       2.644  16.671  12.202  1.00 94.15           H
ATOM   1590  CB  PHE A 117       4.328  17.982  11.665  1.00 94.15           C
ATOM   1591 1HB  PHE A 117       3.946  18.799  12.277  1.00 94.15           H
ATOM   1592 2HB  PHE A 117       5.409  17.957  11.805  1.00 94.15           H
ATOM   1593  CG  PHE A 117       4.024  18.278  10.195  1.00 94.15           C
ATOM   1594  CD1 PHE A 117       4.989  18.103   9.253  1.00 94.15           C
ATOM   1595  HD1 PHE A 117       5.979  17.751   9.545  1.00 94.15           H
ATOM   1596  CD2 PHE A 117       2.790  18.717   9.831  1.00 94.15           C
ATOM   1597  HD2 PHE A 117       2.017  18.858  10.586  1.00 94.15           H
ATOM   1598  CE1 PHE A 117       4.708  18.378   7.889  1.00 94.15           C
ATOM   1599  HE1 PHE A 117       5.481  18.238   7.133  1.00 94.15           H
ATOM   1600  CE2 PHE A 117       2.508  18.992   8.467  1.00 94.15           C
ATOM   1601  HE2 PHE A 117       1.519  19.344   8.175  1.00 94.15           H
ATOM   1602  CZ  PHE A 117       3.473  18.817   7.524  1.00 94.15           C
ATOM   1603  HZ  PHE A 117       3.257  19.029   6.477  1.00 94.15           H
ATOM   1604  HN  PHE A 117       4.684  17.267  13.924  1.00 94.15           H
ATOM   1605  N   MET A 118       5.490  15.212  11.389  1.00 94.33           N
ATOM   1606  CA  MET A 118       6.092  14.184  10.557  1.00 94.33           C
ATOM   1607  C   MET A 118       5.483  12.812  10.854  1.00 94.33           C
ATOM   1608  O   MET A 118       5.340  11.985   9.955  1.00 94.33           O
ATOM   1609  HA  MET A 118       5.871  14.472   9.529  1.00 94.33           H
ATOM   1610  CB  MET A 118       7.600  14.139  10.811  1.00 94.33           C
ATOM   1611 1HB  MET A 118       8.008  15.150  10.781  1.00 94.33           H
ATOM   1612 2HB  MET A 118       7.793  13.747  11.809  1.00 94.33           H
ATOM   1613  CG  MET A 118       8.305  13.268   9.769  1.00 94.33           C
ATOM   1614 1HG  MET A 118       9.374  13.228   9.980  1.00 94.33           H
ATOM   1615 2HG  MET A 118       7.931  12.245   9.825  1.00 94.33           H
ATOM   1616  SD  MET A 118       8.031  13.928   8.134  1.00 94.33           S
ATOM   1617  CE  MET A 118       9.021  15.411   8.228  1.00 94.33           C
ATOM   1618 1HE  MET A 118       8.648  16.046   9.031  1.00 94.33           H
ATOM   1619 2HE  MET A 118      10.058  15.143   8.430  1.00 94.33           H
ATOM   1620 3HE  MET A 118       8.962  15.948   7.282  1.00 94.33           H
ATOM   1621  HN  MET A 118       6.113  15.646  12.041  1.00 94.33           H
ATOM   1622  N   CYS A 119       5.140  12.613  12.118  1.00 93.82           N
ATOM   1623  CA  CYS A 119       4.554  11.355  12.546  1.00 93.82           C
ATOM   1624  C   CYS A 119       3.212  11.183  11.831  1.00 93.82           C
ATOM   1625  O   CYS A 119       2.893  10.094  11.356  1.00 93.82           O
ATOM   1626  HA  CYS A 119       5.251  10.569  12.254  1.00 93.82           H
ATOM   1627  CB  CYS A 119       4.403  11.288  14.067  1.00 93.82           C
ATOM   1628 1HB  CYS A 119       5.385  11.316  14.539  1.00 93.82           H
ATOM   1629 2HB  CYS A 119       3.852  12.159  14.424  1.00 93.82           H
ATOM   1630  SG  CYS A 119       3.524   9.755  14.542  1.00 93.82           S
ATOM   1631  HN  CYS A 119       5.257  13.293  12.843  1.00 93.82           H
ATOM   1632  N   LYS A 120       2.462  12.274  11.778  1.00 94.53           N
ATOM   1633  CA  LYS A 120       1.151  12.251  11.152  1.00 94.53           C
ATOM   1634  C   LYS A 120       1.304  11.896   9.671  1.00 94.53           C
ATOM   1635  O   LYS A 120       0.559  11.069   9.147  1.00 94.53           O
ATOM   1636  HA  LYS A 120       0.571  11.466  11.637  1.00 94.53           H
ATOM   1637  CB  LYS A 120       0.418  13.571  11.395  1.00 94.53           C
ATOM   1638 1HB  LYS A 120       1.059  14.406  11.112  1.00 94.53           H
ATOM   1639 2HB  LYS A 120      -0.468  13.622  10.763  1.00 94.53           H
ATOM   1640  CG  LYS A 120       0.011  13.710  12.864  1.00 94.53           C
ATOM   1641 1HG  LYS A 120      -0.595  12.854  13.159  1.00 94.53           H
ATOM   1642 2HG  LYS A 120       0.901  13.703  13.493  1.00 94.53           H
ATOM   1643  CD  LYS A 120      -0.774  15.002  13.096  1.00 94.53           C
ATOM   1644 1HD  LYS A 120      -0.124  15.862  12.934  1.00 94.53           H
ATOM   1645 2HD  LYS A 120      -1.584  15.075  12.370  1.00 94.53           H
ATOM   1646  CE  LYS A 120      -1.347  15.049  14.514  1.00 94.53           C
ATOM   1647 1HE  LYS A 120      -1.694  14.057  14.805  1.00 94.53           H
ATOM   1648 2HE  LYS A 120      -0.566  15.333  15.219  1.00 94.53           H
ATOM   1649  NZ  LYS A 120      -2.467  16.013  14.589  1.00 94.53           N
ATOM   1650 1HZ  LYS A 120      -2.817  16.052  15.540  1.00 94.53           H
ATOM   1651 2HZ  LYS A 120      -2.141  16.933  14.312  1.00 94.53           H
ATOM   1652 3HZ  LYS A 120      -3.211  15.717  13.966  1.00 94.53           H
ATOM   1653  HN  LYS A 120       2.736  13.160  12.152  1.00 94.53           H
ATOM   1654  N   VAL A 121       2.274  12.540   9.038  1.00 94.08           N
ATOM   1655  CA  VAL A 121       2.477  12.369   7.610  1.00 94.08           C
ATOM   1656  C   VAL A 121       2.907  10.928   7.329  1.00 94.08           C
ATOM   1657  O   VAL A 121       2.369  10.279   6.433  1.00 94.08           O
ATOM   1658  HA  VAL A 121       1.523  12.553   7.117  1.00 94.08           H
ATOM   1659  CB  VAL A 121       3.482  13.403   7.097  1.00 94.08           C
ATOM   1660  HB  VAL A 121       4.377  13.337   7.716  1.00 94.08           H
ATOM   1661  CG1 VAL A 121       3.887  13.104   5.652  1.00 94.08           C
ATOM   1662 1HG1 VAL A 121       4.345  12.116   5.600  1.00 94.08           H
ATOM   1663 2HG1 VAL A 121       3.003  13.129   5.015  1.00 94.08           H
ATOM   1664 3HG1 VAL A 121       4.602  13.854   5.313  1.00 94.08           H
ATOM   1665  CG2 VAL A 121       2.924  14.822   7.228  1.00 94.08           C
ATOM   1666 1HG2 VAL A 121       2.007  14.906   6.645  1.00 94.08           H
ATOM   1667 2HG2 VAL A 121       2.709  15.032   8.276  1.00 94.08           H
ATOM   1668 3HG2 VAL A 121       3.658  15.536   6.856  1.00 94.08           H
ATOM   1669  HN  VAL A 121       2.912  13.168   9.484  1.00 94.08           H
ATOM   1670  N   VAL A 122       3.872  10.469   8.112  1.00 93.18           N
ATOM   1671  CA  VAL A 122       4.522   9.199   7.833  1.00 93.18           C
ATOM   1672  C   VAL A 122       3.502   8.068   7.972  1.00 93.18           C
ATOM   1673  O   VAL A 122       3.501   7.127   7.179  1.00 93.18           O
ATOM   1674  HA  VAL A 122       4.874   9.230   6.802  1.00 93.18           H
ATOM   1675  CB  VAL A 122       5.739   9.023   8.744  1.00 93.18           C
ATOM   1676  HB  VAL A 122       5.422   9.222   9.768  1.00 93.18           H
ATOM   1677  CG1 VAL A 122       6.264   7.587   8.685  1.00 93.18           C
ATOM   1678 1HG1 VAL A 122       5.482   6.901   9.009  1.00 93.18           H
ATOM   1679 2HG1 VAL A 122       6.556   7.349   7.662  1.00 93.18           H
ATOM   1680 3HG1 VAL A 122       7.129   7.490   9.342  1.00 93.18           H
ATOM   1681  CG2 VAL A 122       6.839  10.025   8.389  1.00 93.18           C
ATOM   1682 1HG2 VAL A 122       7.151   9.871   7.356  1.00 93.18           H
ATOM   1683 2HG2 VAL A 122       6.459  11.040   8.507  1.00 93.18           H
ATOM   1684 3HG2 VAL A 122       7.692   9.878   9.052  1.00 93.18           H
ATOM   1685  HN  VAL A 122       4.210  10.947   8.923  1.00 93.18           H
ATOM   1686  N   ASN A 123       2.659   8.195   8.986  1.00 92.08           N
ATOM   1687  CA  ASN A 123       1.668   7.170   9.269  1.00 92.08           C
ATOM   1688  C   ASN A 123       0.601   7.181   8.173  1.00 92.08           C
ATOM   1689  O   ASN A 123       0.151   6.126   7.730  1.00 92.08           O
ATOM   1690  HA  ASN A 123       2.226   6.234   9.299  1.00 92.08           H
ATOM   1691  CB  ASN A 123       0.974   7.430  10.607  1.00 92.08           C
ATOM   1692 1HB  ASN A 123       0.777   8.496  10.718  1.00 92.08           H
ATOM   1693 2HB  ASN A 123       0.009   6.924  10.624  1.00 92.08           H
ATOM   1694  CG  ASN A 123       1.833   6.940  11.775  1.00 92.08           C
ATOM   1695  OD1 ASN A 123       2.749   6.150  11.617  1.00 92.08           O
ATOM   1696  ND2 ASN A 123       1.487   7.452  12.953  1.00 92.08           N
ATOM   1697 1HD2 ASN A 123       0.725   8.097  13.014  1.00 92.08           H
ATOM   1698 2HD2 ASN A 123       1.990   7.193  13.778  1.00 92.08           H
ATOM   1699  HN  ASN A 123       2.644   8.979   9.606  1.00 92.08           H
ATOM   1700  N   SER A 124       0.228   8.386   7.767  1.00 94.29           N
ATOM   1701  CA  SER A 124      -0.887   8.555   6.850  1.00 94.29           C
ATOM   1702  C   SER A 124      -0.462   8.166   5.432  1.00 94.29           C
ATOM   1703  O   SER A 124      -1.278   7.692   4.644  1.00 94.29           O
ATOM   1704  HA  SER A 124      -1.664   7.883   7.214  1.00 94.29           H
ATOM   1705  CB  SER A 124      -1.406   9.994   6.873  1.00 94.29           C
ATOM   1706 1HB  SER A 124      -2.233  10.092   6.171  1.00 94.29           H
ATOM   1707 2HB  SER A 124      -1.800  10.221   7.864  1.00 94.29           H
ATOM   1708  OG  SER A 124      -0.388  10.934   6.540  1.00 94.29           O
ATOM   1709  HG  SER A 124      -0.097  11.428   7.360  1.00 94.29           H
ATOM   1710  HN  SER A 124       0.672   9.235   8.052  1.00 94.29           H
ATOM   1711  N   MET A 125       0.815   8.382   5.151  1.00 95.35           N
ATOM   1712  CA  MET A 125       1.315   8.250   3.794  1.00 95.35           C
ATOM   1713  C   MET A 125       1.132   6.821   3.279  1.00 95.35           C
ATOM   1714  O   MET A 125       0.751   6.616   2.127  1.00 95.35           O
ATOM   1715  HA  MET A 125       0.721   8.939   3.193  1.00 95.35           H
ATOM   1716  CB  MET A 125       2.800   8.619   3.758  1.00 95.35           C
ATOM   1717 1HB  MET A 125       2.959   9.552   4.298  1.00 95.35           H
ATOM   1718 2HB  MET A 125       3.381   7.852   4.269  1.00 95.35           H
ATOM   1719  CG  MET A 125       3.293   8.766   2.317  1.00 95.35           C
ATOM   1720 1HG  MET A 125       4.371   8.928   2.308  1.00 95.35           H
ATOM   1721 2HG  MET A 125       3.105   7.846   1.764  1.00 95.35           H
ATOM   1722  SD  MET A 125       2.465  10.135   1.525  1.00 95.35           S
ATOM   1723  CE  MET A 125       3.203  11.498   2.410  1.00 95.35           C
ATOM   1724 1HE  MET A 125       2.983  11.403   3.473  1.00 95.35           H
ATOM   1725 2HE  MET A 125       4.283  11.487   2.260  1.00 95.35           H
ATOM   1726 3HE  MET A 125       2.795  12.437   2.037  1.00 95.35           H
ATOM   1727  HN  MET A 125       1.501   8.643   5.831  1.00 95.35           H
ATOM   1728  N   TYR A 126       1.411   5.869   4.157  1.00 91.82           N
ATOM   1729  CA  TYR A 126       1.310   4.465   3.797  1.00 91.82           C
ATOM   1730  C   TYR A 126      -0.123   4.102   3.402  1.00 91.82           C
ATOM   1731  O   TYR A 126      -0.343   3.440   2.389  1.00 91.82           O
ATOM   1732  HA  TYR A 126       1.969   4.288   2.947  1.00 91.82           H
ATOM   1733  CB  TYR A 126       1.695   3.679   5.051  1.00 91.82           C
ATOM   1734 1HB  TYR A 126       2.753   3.841   5.259  1.00 91.82           H
ATOM   1735 2HB  TYR A 126       1.140   4.075   5.901  1.00 91.82           H
ATOM   1736  CG  TYR A 126       1.435   2.175   4.947  1.00 91.82           C
ATOM   1737  CD1 TYR A 126       0.585   1.558   5.843  1.00 91.82           C
ATOM   1738  HD1 TYR A 126       0.099   2.142   6.624  1.00 91.82           H
ATOM   1739  CD2 TYR A 126       2.051   1.435   3.958  1.00 91.82           C
ATOM   1740  HD2 TYR A 126       2.722   1.922   3.251  1.00 91.82           H
ATOM   1741  CE1 TYR A 126       0.341   0.142   5.745  1.00 91.82           C
ATOM   1742  HE1 TYR A 126      -0.328  -0.358   6.446  1.00 91.82           H
ATOM   1743  CE2 TYR A 126       1.806   0.019   3.860  1.00 91.82           C
ATOM   1744  HE2 TYR A 126       2.285  -0.577   3.084  1.00 91.82           H
ATOM   1745  CZ  TYR A 126       0.963  -0.557   4.758  1.00 91.82           C
ATOM   1746  OH  TYR A 126       0.732  -1.894   4.666  1.00 91.82           O
ATOM   1747  HH  TYR A 126       0.965  -2.219   3.749  1.00 91.82           H
ATOM   1748  HN  TYR A 126       1.701   6.044   5.098  1.00 91.82           H
ATOM   1749  N   LYS A 127      -1.061   4.552   4.222  1.00 90.50           N
ATOM   1750  CA  LYS A 127      -2.458   4.207   4.023  1.00 90.50           C
ATOM   1751  C   LYS A 127      -2.947   4.816   2.707  1.00 90.50           C
ATOM   1752  O   LYS A 127      -3.761   4.218   2.006  1.00 90.50           O
ATOM   1753  HA  LYS A 127      -2.518   3.121   3.943  1.00 90.50           H
ATOM   1754  CB  LYS A 127      -3.291   4.618   5.238  1.00 90.50           C
ATOM   1755 1HB  LYS A 127      -3.029   5.634   5.537  1.00 90.50           H
ATOM   1756 2HB  LYS A 127      -4.348   4.628   4.973  1.00 90.50           H
ATOM   1757  CG  LYS A 127      -3.061   3.662   6.410  1.00 90.50           C
ATOM   1758 1HG  LYS A 127      -2.006   3.660   6.681  1.00 90.50           H
ATOM   1759 2HG  LYS A 127      -3.614   4.010   7.282  1.00 90.50           H
ATOM   1760  CD  LYS A 127      -3.503   2.241   6.052  1.00 90.50           C
ATOM   1761 1HD  LYS A 127      -4.489   2.269   5.587  1.00 90.50           H
ATOM   1762 2HD  LYS A 127      -2.817   1.816   5.320  1.00 90.50           H
ATOM   1763  CE  LYS A 127      -3.546   1.351   7.296  1.00 90.50           C
ATOM   1764 1HE  LYS A 127      -2.549   1.274   7.730  1.00 90.50           H
ATOM   1765 2HE  LYS A 127      -4.188   1.802   8.052  1.00 90.50           H
ATOM   1766  NZ  LYS A 127      -4.048   0.002   6.951  1.00 90.50           N
ATOM   1767 1HZ  LYS A 127      -4.073  -0.573   7.786  1.00 90.50           H
ATOM   1768 2HZ  LYS A 127      -4.982   0.078   6.564  1.00 90.50           H
ATOM   1769 3HZ  LYS A 127      -3.432  -0.423   6.266  1.00 90.50           H
ATOM   1770  HN  LYS A 127      -0.879   5.141   5.010  1.00 90.50           H
ATOM   1771  N   MET A 128      -2.429   6.000   2.412  1.00 94.09           N
ATOM   1772  CA  MET A 128      -2.792   6.691   1.186  1.00 94.09           C
ATOM   1773  C   MET A 128      -2.290   5.928  -0.041  1.00 94.09           C
ATOM   1774  O   MET A 128      -3.005   5.805  -1.035  1.00 94.09           O
ATOM   1775  HA  MET A 128      -3.881   6.726   1.181  1.00 94.09           H
ATOM   1776  CB  MET A 128      -2.189   8.097   1.195  1.00 94.09           C
ATOM   1777 1HB  MET A 128      -2.429   8.593   2.135  1.00 94.09           H
ATOM   1778 2HB  MET A 128      -1.102   8.031   1.138  1.00 94.09           H
ATOM   1779  CG  MET A 128      -2.717   8.927   0.024  1.00 94.09           C
ATOM   1780 1HG  MET A 128      -2.410   8.475  -0.920  1.00 94.09           H
ATOM   1781 2HG  MET A 128      -3.807   8.934   0.034  1.00 94.09           H
ATOM   1782  SD  MET A 128      -2.095  10.597   0.130  1.00 94.09           S
ATOM   1783  CE  MET A 128      -0.346  10.289  -0.050  1.00 94.09           C
ATOM   1784 1HE  MET A 128      -0.007   9.638   0.756  1.00 94.09           H
ATOM   1785 2HE  MET A 128      -0.159   9.807  -1.010  1.00 94.09           H
ATOM   1786 3HE  MET A 128       0.195  11.234  -0.006  1.00 94.09           H
ATOM   1787  HN  MET A 128      -1.775   6.484   2.993  1.00 94.09           H
ATOM   1788  N   ASN A 129      -1.066   5.434   0.067  1.00 93.84           N
ATOM   1789  CA  ASN A 129      -0.486   4.628  -0.994  1.00 93.84           C
ATOM   1790  C   ASN A 129      -1.349   3.383  -1.212  1.00 93.84           C
ATOM   1791  O   ASN A 129      -1.728   3.076  -2.341  1.00 93.84           O
ATOM   1792  HA  ASN A 129      -0.465   5.279  -1.868  1.00 93.84           H
ATOM   1793  CB  ASN A 129       0.926   4.167  -0.627  1.00 93.84           C
ATOM   1794 1HB  ASN A 129       1.606   5.019  -0.641  1.00 93.84           H
ATOM   1795 2HB  ASN A 129       0.931   3.772   0.388  1.00 93.84           H
ATOM   1796  CG  ASN A 129       1.422   3.096  -1.600  1.00 93.84           C
ATOM   1797  OD1 ASN A 129       1.204   1.909  -1.421  1.00 93.84           O
ATOM   1798  ND2 ASN A 129       2.101   3.579  -2.637  1.00 93.84           N
ATOM   1799 1HD2 ASN A 129       2.244   4.565  -2.725  1.00 93.84           H
ATOM   1800 2HD2 ASN A 129       2.467   2.957  -3.329  1.00 93.84           H
ATOM   1801  HN  ASN A 129      -0.474   5.577   0.861  1.00 93.84           H
ATOM   1802  N   PHE A 130      -1.633   2.700  -0.113  1.00 91.01           N
ATOM   1803  CA  PHE A 130      -2.308   1.415  -0.184  1.00 91.01           C
ATOM   1804  C   PHE A 130      -3.645   1.538  -0.916  1.00 91.01           C
ATOM   1805  O   PHE A 130      -3.900   0.813  -1.877  1.00 91.01           O
ATOM   1806  HA  PHE A 130      -1.655   0.738  -0.734  1.00 91.01           H
ATOM   1807  CB  PHE A 130      -2.567   0.966   1.256  1.00 91.01           C
ATOM   1808 1HB  PHE A 130      -1.617   0.914   1.786  1.00 91.01           H
ATOM   1809 2HB  PHE A 130      -3.172   1.721   1.758  1.00 91.01           H
ATOM   1810  CG  PHE A 130      -3.272  -0.387   1.367  1.00 91.01           C
ATOM   1811  CD1 PHE A 130      -4.629  -0.444   1.429  1.00 91.01           C
ATOM   1812  HD1 PHE A 130      -5.215   0.474   1.399  1.00 91.01           H
ATOM   1813  CD2 PHE A 130      -2.541  -1.534   1.405  1.00 91.01           C
ATOM   1814  HD2 PHE A 130      -1.453  -1.488   1.355  1.00 91.01           H
ATOM   1815  CE1 PHE A 130      -5.283  -1.701   1.533  1.00 91.01           C
ATOM   1816  HE1 PHE A 130      -6.371  -1.746   1.583  1.00 91.01           H
ATOM   1817  CE2 PHE A 130      -3.195  -2.790   1.509  1.00 91.01           C
ATOM   1818  HE2 PHE A 130      -2.609  -3.708   1.539  1.00 91.01           H
ATOM   1819  CZ  PHE A 130      -4.552  -2.847   1.571  1.00 91.01           C
ATOM   1820  HZ  PHE A 130      -5.054  -3.811   1.650  1.00 91.01           H
ATOM   1821  HN  PHE A 130      -1.412   3.011   0.812  1.00 91.01           H
ATOM   1822  N   TYR A 131      -4.465   2.461  -0.435  1.00 91.20           N
ATOM   1823  CA  TYR A 131      -5.815   2.607  -0.952  1.00 91.20           C
ATOM   1824  C   TYR A 131      -5.796   3.052  -2.416  1.00 91.20           C
ATOM   1825  O   TYR A 131      -6.588   2.570  -3.225  1.00 91.20           O
ATOM   1826  HA  TYR A 131      -6.309   1.638  -0.881  1.00 91.20           H
ATOM   1827  CB  TYR A 131      -6.475   3.699  -0.108  1.00 91.20           C
ATOM   1828 1HB  TYR A 131      -5.862   4.599  -0.154  1.00 91.20           H
ATOM   1829 2HB  TYR A 131      -7.441   3.948  -0.546  1.00 91.20           H
ATOM   1830  CG  TYR A 131      -6.679   3.314   1.358  1.00 91.20           C
ATOM   1831  CD1 TYR A 131      -7.040   2.023   1.689  1.00 91.20           C
ATOM   1832  HD1 TYR A 131      -7.180   1.279   0.905  1.00 91.20           H
ATOM   1833  CD2 TYR A 131      -6.503   4.256   2.351  1.00 91.20           C
ATOM   1834  HD2 TYR A 131      -6.218   5.276   2.090  1.00 91.20           H
ATOM   1835  CE1 TYR A 131      -7.233   1.660   3.069  1.00 91.20           C
ATOM   1836  HE1 TYR A 131      -7.518   0.645   3.344  1.00 91.20           H
ATOM   1837  CE2 TYR A 131      -6.695   3.894   3.731  1.00 91.20           C
ATOM   1838  HE2 TYR A 131      -6.559   4.628   4.524  1.00 91.20           H
ATOM   1839  CZ  TYR A 131      -7.051   2.614   4.022  1.00 91.20           C
ATOM   1840  OH  TYR A 131      -7.233   2.271   5.325  1.00 91.20           O
ATOM   1841  HH  TYR A 131      -7.198   3.087   5.902  1.00 91.20           H
ATOM   1842  HN  TYR A 131      -4.220   3.101   0.294  1.00 91.20           H
ATOM   1843  N   SER A 132      -4.883   3.966  -2.712  1.00 93.22           N
ATOM   1844  CA  SER A 132      -4.772   4.504  -4.057  1.00 93.22           C
ATOM   1845  C   SER A 132      -4.338   3.403  -5.027  1.00 93.22           C
ATOM   1846  O   SER A 132      -4.835   3.329  -6.149  1.00 93.22           O
ATOM   1847  HA  SER A 132      -5.770   4.863  -4.307  1.00 93.22           H
ATOM   1848  CB  SER A 132      -3.784   5.672  -4.102  1.00 93.22           C
ATOM   1849 1HB  SER A 132      -3.693   6.029  -5.128  1.00 93.22           H
ATOM   1850 2HB  SER A 132      -4.174   6.500  -3.510  1.00 93.22           H
ATOM   1851  OG  SER A 132      -2.498   5.302  -3.612  1.00 93.22           O
ATOM   1852  HG  SER A 132      -2.353   5.694  -2.704  1.00 93.22           H
ATOM   1853  HN  SER A 132      -4.229   4.337  -2.052  1.00 93.22           H
ATOM   1854  N   CYS A 133      -3.416   2.576  -4.558  1.00 90.17           N
ATOM   1855  CA  CYS A 133      -2.900   1.490  -5.375  1.00 90.17           C
ATOM   1856  C   CYS A 133      -4.057   0.545  -5.704  1.00 90.17           C
ATOM   1857  O   CYS A 133      -4.241   0.162  -6.858  1.00 90.17           O
ATOM   1858  HA  CYS A 133      -2.500   1.943  -6.282  1.00 90.17           H
ATOM   1859  CB  CYS A 133      -1.747   0.761  -4.683  1.00 90.17           C
ATOM   1860 1HB  CYS A 133      -1.996   0.577  -3.638  1.00 90.17           H
ATOM   1861 2HB  CYS A 133      -1.590  -0.213  -5.148  1.00 90.17           H
ATOM   1862  SG  CYS A 133      -0.217   1.760  -4.794  1.00 90.17           S
ATOM   1863  HG  CYS A 133      -0.555   2.636  -3.853  1.00 90.17           H
ATOM   1864  HN  CYS A 133      -3.023   2.638  -3.641  1.00 90.17           H
ATOM   1865  N   VAL A 134      -4.808   0.197  -4.669  1.00 87.90           N
ATOM   1866  CA  VAL A 134      -5.911  -0.736  -4.825  1.00 87.90           C
ATOM   1867  C   VAL A 134      -6.865  -0.216  -5.902  1.00 87.90           C
ATOM   1868  O   VAL A 134      -7.258  -0.959  -6.799  1.00 87.90           O
ATOM   1869  HA  VAL A 134      -5.493  -1.687  -5.156  1.00 87.90           H
ATOM   1870  CB  VAL A 134      -6.598  -0.964  -3.477  1.00 87.90           C
ATOM   1871  HB  VAL A 134      -6.866   0.011  -3.069  1.00 87.90           H
ATOM   1872  CG1 VAL A 134      -7.885  -1.772  -3.647  1.00 87.90           C
ATOM   1873 1HG1 VAL A 134      -8.570  -1.232  -4.302  1.00 87.90           H
ATOM   1874 2HG1 VAL A 134      -7.650  -2.741  -4.087  1.00 87.90           H
ATOM   1875 3HG1 VAL A 134      -8.353  -1.920  -2.674  1.00 87.90           H
ATOM   1876  CG2 VAL A 134      -5.650  -1.643  -2.486  1.00 87.90           C
ATOM   1877 1HG2 VAL A 134      -5.337  -2.608  -2.886  1.00 87.90           H
ATOM   1878 2HG2 VAL A 134      -4.775  -1.013  -2.330  1.00 87.90           H
ATOM   1879 3HG2 VAL A 134      -6.164  -1.793  -1.537  1.00 87.90           H
ATOM   1880  HN  VAL A 134      -4.672   0.540  -3.739  1.00 87.90           H
ATOM   1881  N   LEU A 135      -7.209   1.058  -5.777  1.00 90.28           N
ATOM   1882  CA  LEU A 135      -8.211   1.651  -6.647  1.00 90.28           C
ATOM   1883  C   LEU A 135      -7.665   1.715  -8.075  1.00 90.28           C
ATOM   1884  O   LEU A 135      -8.401   1.489  -9.035  1.00 90.28           O
ATOM   1885  HA  LEU A 135      -9.081   0.995  -6.639  1.00 90.28           H
ATOM   1886  CB  LEU A 135      -8.661   3.007  -6.100  1.00 90.28           C
ATOM   1887 1HB  LEU A 135      -7.778   3.632  -5.962  1.00 90.28           H
ATOM   1888 2HB  LEU A 135      -9.281   3.492  -6.853  1.00 90.28           H
ATOM   1889  CG  LEU A 135      -9.438   2.974  -4.782  1.00 90.28           C
ATOM   1890  HG  LEU A 135      -8.864   2.392  -4.061  1.00 90.28           H
ATOM   1891  CD1 LEU A 135      -9.598   4.381  -4.204  1.00 90.28           C
ATOM   1892 1HD1 LEU A 135      -8.614   4.811  -4.019  1.00 90.28           H
ATOM   1893 2HD1 LEU A 135     -10.140   5.006  -4.914  1.00 90.28           H
ATOM   1894 3HD1 LEU A 135     -10.154   4.329  -3.268  1.00 90.28           H
ATOM   1895  CD2 LEU A 135     -10.785   2.270  -4.958  1.00 90.28           C
ATOM   1896 1HD2 LEU A 135     -11.379   2.803  -5.701  1.00 90.28           H
ATOM   1897 2HD2 LEU A 135     -10.619   1.246  -5.292  1.00 90.28           H
ATOM   1898 3HD2 LEU A 135     -11.317   2.260  -4.007  1.00 90.28           H
ATOM   1899  HN  LEU A 135      -6.818   1.679  -5.098  1.00 90.28           H
ATOM   1900  N   LEU A 136      -6.380   2.023  -8.171  1.00 91.32           N
ATOM   1901  CA  LEU A 136      -5.738   2.163  -9.467  1.00 91.32           C
ATOM   1902  C   LEU A 136      -5.722   0.805 -10.172  1.00 91.32           C
ATOM   1903  O   LEU A 136      -6.021   0.716 -11.362  1.00 91.32           O
ATOM   1904  HA  LEU A 136      -6.343   2.851 -10.058  1.00 91.32           H
ATOM   1905  CB  LEU A 136      -4.353   2.793  -9.313  1.00 91.32           C
ATOM   1906 1HB  LEU A 136      -3.838   2.296  -8.491  1.00 91.32           H
ATOM   1907 2HB  LEU A 136      -3.780   2.589 -10.218  1.00 91.32           H
ATOM   1908  CG  LEU A 136      -4.327   4.301  -9.057  1.00 91.32           C
ATOM   1909  HG  LEU A 136      -5.039   4.525  -8.262  1.00 91.32           H
ATOM   1910  CD1 LEU A 136      -2.948   4.751  -8.568  1.00 91.32           C
ATOM   1911 1HD1 LEU A 136      -2.706   4.234  -7.639  1.00 91.32           H
ATOM   1912 2HD1 LEU A 136      -2.199   4.511  -9.323  1.00 91.32           H
ATOM   1913 3HD1 LEU A 136      -2.958   5.826  -8.393  1.00 91.32           H
ATOM   1914  CD2 LEU A 136      -4.776   5.076 -10.297  1.00 91.32           C
ATOM   1915 1HD2 LEU A 136      -4.107   4.851 -11.128  1.00 91.32           H
ATOM   1916 2HD2 LEU A 136      -5.792   4.784 -10.560  1.00 91.32           H
ATOM   1917 3HD2 LEU A 136      -4.748   6.145 -10.088  1.00 91.32           H
ATOM   1918  HN  LEU A 136      -5.782   2.175  -7.384  1.00 91.32           H
ATOM   1919  N   ILE A 137      -5.369  -0.218  -9.408  1.00 85.65           N
ATOM   1920  CA  ILE A 137      -5.271  -1.561  -9.955  1.00 85.65           C
ATOM   1921  C   ILE A 137      -6.641  -1.994 -10.481  1.00 85.65           C
ATOM   1922  O   ILE A 137      -6.735  -2.626 -11.532  1.00 85.65           O
ATOM   1923  HA  ILE A 137      -4.576  -1.523 -10.794  1.00 85.65           H
ATOM   1924  CB  ILE A 137      -4.679  -2.519  -8.920  1.00 85.65           C
ATOM   1925  HB  ILE A 137      -5.180  -2.346  -7.968  1.00 85.65           H
ATOM   1926  CG1 ILE A 137      -3.190  -2.241  -8.703  1.00 85.65           C
ATOM   1927 1HG1 ILE A 137      -2.629  -2.533  -9.591  1.00 85.65           H
ATOM   1928 2HG1 ILE A 137      -3.033  -1.171  -8.564  1.00 85.65           H
ATOM   1929  CG2 ILE A 137      -4.938  -3.976  -9.309  1.00 85.65           C
ATOM   1930 1HG2 ILE A 137      -6.013  -4.149  -9.371  1.00 85.65           H
ATOM   1931 2HG2 ILE A 137      -4.481  -4.181 -10.276  1.00 85.65           H
ATOM   1932 3HG2 ILE A 137      -4.507  -4.636  -8.556  1.00 85.65           H
ATOM   1933  CD1 ILE A 137      -2.661  -3.002  -7.485  1.00 85.65           C
ATOM   1934 1HD1 ILE A 137      -3.208  -2.689  -6.596  1.00 85.65           H
ATOM   1935 2HD1 ILE A 137      -2.798  -4.072  -7.639  1.00 85.65           H
ATOM   1936 3HD1 ILE A 137      -1.601  -2.786  -7.354  1.00 85.65           H
ATOM   1937  HN  ILE A 137      -5.152  -0.141  -8.435  1.00 85.65           H
ATOM   1938  N   MET A 138      -7.669  -1.637  -9.725  1.00 85.83           N
ATOM   1939  CA  MET A 138      -9.034  -1.921 -10.136  1.00 85.83           C
ATOM   1940  C   MET A 138      -9.354  -1.252 -11.474  1.00 85.83           C
ATOM   1941  O   MET A 138      -9.907  -1.886 -12.372  1.00 85.83           O
ATOM   1942  HA  MET A 138      -9.089  -3.004 -10.241  1.00 85.83           H
ATOM   1943  CB  MET A 138     -10.004  -1.415  -9.067  1.00 85.83           C
ATOM   1944 1HB  MET A 138      -9.702  -1.791  -8.089  1.00 85.83           H
ATOM   1945 2HB  MET A 138      -9.961  -0.327  -9.017  1.00 85.83           H
ATOM   1946  CG  MET A 138     -11.436  -1.861  -9.371  1.00 85.83           C
ATOM   1947 1HG  MET A 138     -11.753  -1.463 -10.335  1.00 85.83           H
ATOM   1948 2HG  MET A 138     -11.479  -2.948  -9.445  1.00 85.83           H
ATOM   1949  SD  MET A 138     -12.538  -1.294  -8.086  1.00 85.83           S
ATOM   1950  CE  MET A 138     -12.368   0.471  -8.288  1.00 85.83           C
ATOM   1951 1HE  MET A 138     -11.327   0.756  -8.136  1.00 85.83           H
ATOM   1952 2HE  MET A 138     -12.678   0.753  -9.295  1.00 85.83           H
ATOM   1953 3HE  MET A 138     -12.995   0.983  -7.558  1.00 85.83           H
ATOM   1954  HN  MET A 138      -7.581  -1.162  -8.850  1.00 85.83           H
ATOM   1955  N   CYS A 139      -8.993   0.019 -11.566  1.00 88.85           N
ATOM   1956  CA  CYS A 139      -9.322   0.808 -12.741  1.00 88.85           C
ATOM   1957  C   CYS A 139      -8.570   0.223 -13.938  1.00 88.85           C
ATOM   1958  O   CYS A 139      -9.093   0.195 -15.051  1.00 88.85           O
ATOM   1959  HA  CYS A 139     -10.399   0.725 -12.882  1.00 88.85           H
ATOM   1960  CB  CYS A 139      -9.002   2.290 -12.535  1.00 88.85           C
ATOM   1961 1HB  CYS A 139      -7.976   2.404 -12.184  1.00 88.85           H
ATOM   1962 2HB  CYS A 139      -9.074   2.821 -13.484  1.00 88.85           H
ATOM   1963  SG  CYS A 139     -10.162   3.019 -11.322  1.00 88.85           S
ATOM   1964  HG  CYS A 139      -9.558   2.531 -10.242  1.00 88.85           H
ATOM   1965  HN  CYS A 139      -8.486   0.509 -10.856  1.00 88.85           H
ATOM   1966  N   ILE A 140      -7.355  -0.231 -13.669  1.00 85.00           N
ATOM   1967  CA  ILE A 140      -6.532  -0.830 -14.706  1.00 85.00           C
ATOM   1968  C   ILE A 140      -7.253  -2.051 -15.280  1.00 85.00           C
ATOM   1969  O   ILE A 140      -7.305  -2.231 -16.496  1.00 85.00           O
ATOM   1970  HA  ILE A 140      -6.419  -0.091 -15.500  1.00 85.00           H
ATOM   1971  CB  ILE A 140      -5.133  -1.137 -14.170  1.00 85.00           C
ATOM   1972  HB  ILE A 140      -5.237  -1.603 -13.190  1.00 85.00           H
ATOM   1973  CG1 ILE A 140      -4.325   0.148 -13.976  1.00 85.00           C
ATOM   1974 1HG1 ILE A 140      -4.042   0.553 -14.947  1.00 85.00           H
ATOM   1975 2HG1 ILE A 140      -4.944   0.900 -13.485  1.00 85.00           H
ATOM   1976  CG2 ILE A 140      -4.408  -2.139 -15.071  1.00 85.00           C
ATOM   1977 1HG2 ILE A 140      -4.977  -3.067 -15.114  1.00 85.00           H
ATOM   1978 2HG2 ILE A 140      -4.314  -1.723 -16.075  1.00 85.00           H
ATOM   1979 3HG2 ILE A 140      -3.416  -2.339 -14.667  1.00 85.00           H
ATOM   1980  CD1 ILE A 140      -3.071  -0.113 -13.140  1.00 85.00           C
ATOM   1981 1HD1 ILE A 140      -3.360  -0.495 -12.161  1.00 85.00           H
ATOM   1982 2HD1 ILE A 140      -2.444  -0.847 -13.646  1.00 85.00           H
ATOM   1983 3HD1 ILE A 140      -2.516   0.817 -13.017  1.00 85.00           H
ATOM   1984  HN  ILE A 140      -6.932  -0.194 -12.763  1.00 85.00           H
ATOM   1985  N   SER A 141      -7.790  -2.859 -14.379  1.00 82.15           N
ATOM   1986  CA  SER A 141      -8.396  -4.121 -14.770  1.00 82.15           C
ATOM   1987  C   SER A 141      -9.650  -3.861 -15.608  1.00 82.15           C
ATOM   1988  O   SER A 141      -9.913  -4.573 -16.576  1.00 82.15           O
ATOM   1989  HA  SER A 141      -7.639  -4.632 -15.364  1.00 82.15           H
ATOM   1990  CB  SER A 141      -8.743  -4.970 -13.546  1.00 82.15           C
ATOM   1991 1HB  SER A 141      -9.438  -4.422 -12.910  1.00 82.15           H
ATOM   1992 2HB  SER A 141      -9.252  -5.878 -13.866  1.00 82.15           H
ATOM   1993  OG  SER A 141      -7.584  -5.316 -12.791  1.00 82.15           O
ATOM   1994  HG  SER A 141      -7.393  -4.607 -12.113  1.00 82.15           H
ATOM   1995  HN  SER A 141      -7.816  -2.665 -13.398  1.00 82.15           H
ATOM   1996  N   VAL A 142     -10.391  -2.839 -15.205  1.00 81.95           N
ATOM   1997  CA  VAL A 142     -11.576  -2.437 -15.943  1.00 81.95           C
ATOM   1998  C   VAL A 142     -11.164  -1.943 -17.331  1.00 81.95           C
ATOM   1999  O   VAL A 142     -11.812  -2.265 -18.326  1.00 81.95           O
ATOM   2000  HA  VAL A 142     -12.207  -3.319 -16.057  1.00 81.95           H
ATOM   2001  CB  VAL A 142     -12.361  -1.394 -15.145  1.00 81.95           C
ATOM   2002  HB  VAL A 142     -11.684  -0.571 -14.913  1.00 81.95           H
ATOM   2003  CG1 VAL A 142     -13.519  -0.830 -15.970  1.00 81.95           C
ATOM   2004 1HG1 VAL A 142     -13.128  -0.359 -16.872  1.00 81.95           H
ATOM   2005 2HG1 VAL A 142     -14.196  -1.639 -16.247  1.00 81.95           H
ATOM   2006 3HG1 VAL A 142     -14.060  -0.090 -15.379  1.00 81.95           H
ATOM   2007  CG2 VAL A 142     -12.862  -1.977 -13.823  1.00 81.95           C
ATOM   2008 1HG2 VAL A 142     -13.516  -2.826 -14.025  1.00 81.95           H
ATOM   2009 2HG2 VAL A 142     -12.012  -2.307 -13.225  1.00 81.95           H
ATOM   2010 3HG2 VAL A 142     -13.416  -1.215 -13.276  1.00 81.95           H
ATOM   2011  HN  VAL A 142     -10.194  -2.292 -14.392  1.00 81.95           H
ATOM   2012  N   ASP A 143     -10.089  -1.169 -17.353  1.00 82.65           N
ATOM   2013  CA  ASP A 143      -9.635  -0.555 -18.589  1.00 82.65           C
ATOM   2014  C   ASP A 143      -9.216  -1.650 -19.573  1.00 82.65           C
ATOM   2015  O   ASP A 143      -9.478  -1.546 -20.770  1.00 82.65           O
ATOM   2016  HA  ASP A 143     -10.483   0.027 -18.949  1.00 82.65           H
ATOM   2017  CB  ASP A 143      -8.424   0.348 -18.343  1.00 82.65           C
ATOM   2018 1HB  ASP A 143      -8.643   1.043 -17.533  1.00 82.65           H
ATOM   2019 2HB  ASP A 143      -7.575  -0.256 -18.024  1.00 82.65           H
ATOM   2020  CG  ASP A 143      -8.056   1.128 -19.607  1.00 82.65           C
ATOM   2021  OD1 ASP A 143      -6.904   0.959 -20.063  1.00 82.65           O
ATOM   2022  OD2 ASP A 143      -8.935   1.875 -20.089  1.00 82.65           O
ATOM   2023  HN  ASP A 143      -9.534  -0.959 -16.548  1.00 82.65           H
ATOM   2024  N   ARG A 144      -8.572  -2.673 -19.031  1.00 78.55           N
ATOM   2025  CA  ARG A 144      -8.126  -3.791 -19.844  1.00 78.55           C
ATOM   2026  C   ARG A 144      -9.327  -4.520 -20.450  1.00 78.55           C
ATOM   2027  O   ARG A 144      -9.318  -4.864 -21.631  1.00 78.55           O
ATOM   2028  HA  ARG A 144      -7.507  -3.342 -20.621  1.00 78.55           H
ATOM   2029  CB  ARG A 144      -7.303  -4.780 -19.016  1.00 78.55           C
ATOM   2030 1HB  ARG A 144      -7.812  -4.983 -18.074  1.00 78.55           H
ATOM   2031 2HB  ARG A 144      -7.226  -5.729 -19.548  1.00 78.55           H
ATOM   2032  CG  ARG A 144      -5.902  -4.230 -18.738  1.00 78.55           C
ATOM   2033 1HG  ARG A 144      -5.979  -3.227 -18.319  1.00 78.55           H
ATOM   2034 2HG  ARG A 144      -5.406  -4.851 -17.992  1.00 78.55           H
ATOM   2035  CD  ARG A 144      -5.064  -4.192 -20.018  1.00 78.55           C
ATOM   2036 1HD  ARG A 144      -4.058  -4.559 -19.815  1.00 78.55           H
ATOM   2037 2HD  ARG A 144      -5.499  -4.853 -20.767  1.00 78.55           H
ATOM   2038  NE  ARG A 144      -5.002  -2.809 -20.540  1.00 78.55           N
ATOM   2039  HE  ARG A 144      -5.321  -2.069 -19.948  1.00 78.55           H
ATOM   2040  CZ  ARG A 144      -4.544  -2.485 -21.757  1.00 78.55           C
ATOM   2041  NH1 ARG A 144      -4.103  -3.436 -22.593  1.00 78.55           N
ATOM   2042 1HH1 ARG A 144      -4.115  -4.395 -22.310  1.00 78.55           H
ATOM   2043 2HH1 ARG A 144      -3.763  -3.186 -23.500  1.00 78.55           H
ATOM   2044  NH2 ARG A 144      -4.533  -1.197 -22.127  1.00 78.55           N
ATOM   2045 1HH2 ARG A 144      -4.194  -0.939 -23.031  1.00 78.55           H
ATOM   2046 2HH2 ARG A 144      -4.863  -0.494 -21.497  1.00 78.55           H
ATOM   2047  HN  ARG A 144      -8.356  -2.745 -18.058  1.00 78.55           H
ATOM   2048  N   TYR A 145     -10.332  -4.734 -19.614  1.00 78.57           N
ATOM   2049  CA  TYR A 145     -11.547  -5.396 -20.058  1.00 78.57           C
ATOM   2050  C   TYR A 145     -12.161  -4.669 -21.257  1.00 78.57           C
ATOM   2051  O   TYR A 145     -12.429  -5.283 -22.288  1.00 78.57           O
ATOM   2052  HA  TYR A 145     -11.288  -6.412 -20.353  1.00 78.57           H
ATOM   2053  CB  TYR A 145     -12.521  -5.323 -18.880  1.00 78.57           C
ATOM   2054 1HB  TYR A 145     -12.145  -5.950 -18.071  1.00 78.57           H
ATOM   2055 2HB  TYR A 145     -12.547  -4.300 -18.505  1.00 78.57           H
ATOM   2056  CG  TYR A 145     -13.947  -5.762 -19.223  1.00 78.57           C
ATOM   2057  CD1 TYR A 145     -14.973  -4.839 -19.215  1.00 78.57           C
ATOM   2058  HD1 TYR A 145     -14.768  -3.798 -18.964  1.00 78.57           H
ATOM   2059  CD2 TYR A 145     -14.205  -7.079 -19.541  1.00 78.57           C
ATOM   2060  HD2 TYR A 145     -13.395  -7.808 -19.548  1.00 78.57           H
ATOM   2061  CE1 TYR A 145     -16.314  -5.252 -19.538  1.00 78.57           C
ATOM   2062  HE1 TYR A 145     -17.134  -4.533 -19.535  1.00 78.57           H
ATOM   2063  CE2 TYR A 145     -15.547  -7.492 -19.864  1.00 78.57           C
ATOM   2064  HE2 TYR A 145     -15.765  -8.529 -20.117  1.00 78.57           H
ATOM   2065  CZ  TYR A 145     -16.535  -6.558 -19.847  1.00 78.57           C
ATOM   2066  OH  TYR A 145     -17.802  -6.947 -20.152  1.00 78.57           O
ATOM   2067  HH  TYR A 145     -17.817  -7.924 -20.365  1.00 78.57           H
ATOM   2068  HN  TYR A 145     -10.326  -4.464 -18.651  1.00 78.57           H
ATOM   2069  N   ILE A 146     -12.364  -3.371 -21.081  1.00 77.51           N
ATOM   2070  CA  ILE A 146     -13.014  -2.570 -22.104  1.00 77.51           C
ATOM   2071  C   ILE A 146     -12.185  -2.622 -23.389  1.00 77.51           C
ATOM   2072  O   ILE A 146     -12.736  -2.725 -24.484  1.00 77.51           O
ATOM   2073  HA  ILE A 146     -13.987  -3.020 -22.302  1.00 77.51           H
ATOM   2074  CB  ILE A 146     -13.268  -1.151 -21.592  1.00 77.51           C
ATOM   2075  HB  ILE A 146     -12.330  -0.756 -21.202  1.00 77.51           H
ATOM   2076  CG1 ILE A 146     -14.272  -1.155 -20.438  1.00 77.51           C
ATOM   2077 1HG1 ILE A 146     -15.266  -1.394 -20.816  1.00 77.51           H
ATOM   2078 2HG1 ILE A 146     -14.007  -1.935 -19.724  1.00 77.51           H
ATOM   2079  CG2 ILE A 146     -13.708  -0.228 -22.731  1.00 77.51           C
ATOM   2080 1HG2 ILE A 146     -12.927  -0.192 -23.491  1.00 77.51           H
ATOM   2081 2HG2 ILE A 146     -14.628  -0.610 -23.173  1.00 77.51           H
ATOM   2082 3HG2 ILE A 146     -13.881   0.774 -22.340  1.00 77.51           H
ATOM   2083  CD1 ILE A 146     -14.302   0.202 -19.732  1.00 77.51           C
ATOM   2084 1HD1 ILE A 146     -13.312   0.426 -19.334  1.00 77.51           H
ATOM   2085 2HD1 ILE A 146     -14.591   0.975 -20.444  1.00 77.51           H
ATOM   2086 3HD1 ILE A 146     -15.023   0.171 -18.916  1.00 77.51           H
ATOM   2087  HN  ILE A 146     -12.094  -2.869 -20.259  1.00 77.51           H
ATOM   2088  N   ALA A 147     -10.874  -2.549 -23.213  1.00 77.33           N
ATOM   2089  CA  ALA A 147      -9.969  -2.492 -24.348  1.00 77.33           C
ATOM   2090  C   ALA A 147     -10.113  -3.771 -25.175  1.00 77.33           C
ATOM   2091  O   ALA A 147      -9.940  -3.750 -26.392  1.00 77.33           O
ATOM   2092  HA  ALA A 147     -10.258  -1.638 -24.961  1.00 77.33           H
ATOM   2093  CB  ALA A 147      -8.538  -2.278 -23.849  1.00 77.33           C
ATOM   2094 1HB  ALA A 147      -8.482  -1.343 -23.293  1.00 77.33           H
ATOM   2095 2HB  ALA A 147      -8.253  -3.105 -23.198  1.00 77.33           H
ATOM   2096 3HB  ALA A 147      -7.859  -2.236 -24.701  1.00 77.33           H
ATOM   2097  HN  ALA A 147     -10.431  -2.528 -22.317  1.00 77.33           H
ATOM   2098  N   ILE A 148     -10.430  -4.854 -24.480  1.00 74.14           N
ATOM   2099  CA  ILE A 148     -10.444  -6.166 -25.105  1.00 74.14           C
ATOM   2100  C   ILE A 148     -11.849  -6.458 -25.636  1.00 74.14           C
ATOM   2101  O   ILE A 148     -12.003  -6.976 -26.740  1.00 74.14           O
ATOM   2102  HA  ILE A 148      -9.755  -6.133 -25.949  1.00 74.14           H
ATOM   2103  CB  ILE A 148      -9.920  -7.227 -24.134  1.00 74.14           C
ATOM   2104  HB  ILE A 148     -10.461  -7.125 -23.193  1.00 74.14           H
ATOM   2105  CG1 ILE A 148      -8.437  -7.007 -23.830  1.00 74.14           C
ATOM   2106 1HG1 ILE A 148      -7.844  -7.218 -24.720  1.00 74.14           H
ATOM   2107 2HG1 ILE A 148      -8.266  -5.961 -23.574  1.00 74.14           H
ATOM   2108  CG2 ILE A 148     -10.194  -8.636 -24.663  1.00 74.14           C
ATOM   2109 1HG2 ILE A 148     -11.268  -8.775 -24.787  1.00 74.14           H
ATOM   2110 2HG2 ILE A 148      -9.698  -8.766 -25.625  1.00 74.14           H
ATOM   2111 3HG2 ILE A 148      -9.812  -9.371 -23.954  1.00 74.14           H
ATOM   2112  CD1 ILE A 148      -7.975  -7.902 -22.678  1.00 74.14           C
ATOM   2113 1HD1 ILE A 148      -8.554  -7.671 -21.784  1.00 74.14           H
ATOM   2114 2HD1 ILE A 148      -8.126  -8.948 -22.948  1.00 74.14           H
ATOM   2115 3HD1 ILE A 148      -6.918  -7.726 -22.482  1.00 74.14           H
ATOM   2116  HN  ILE A 148     -10.672  -4.845 -23.510  1.00 74.14           H
ATOM   2117  N   ALA A 149     -12.837  -6.112 -24.824  1.00 74.91           N
ATOM   2118  CA  ALA A 149     -14.210  -6.488 -25.115  1.00 74.91           C
ATOM   2119  C   ALA A 149     -14.759  -5.582 -26.219  1.00 74.91           C
ATOM   2120  O   ALA A 149     -15.455  -6.048 -27.120  1.00 74.91           O
ATOM   2121  HA  ALA A 149     -14.204  -7.518 -25.471  1.00 74.91           H
ATOM   2122  CB  ALA A 149     -15.042  -6.414 -23.833  1.00 74.91           C
ATOM   2123 1HB  ALA A 149     -14.629  -7.097 -23.091  1.00 74.91           H
ATOM   2124 2HB  ALA A 149     -15.019  -5.396 -23.443  1.00 74.91           H
ATOM   2125 3HB  ALA A 149     -16.072  -6.695 -24.051  1.00 74.91           H
ATOM   2126  HN  ALA A 149     -12.712  -5.586 -23.983  1.00 74.91           H
ATOM   2127  N   GLN A 150     -14.426  -4.304 -26.113  1.00 75.51           N
ATOM   2128  CA  GLN A 150     -14.934  -3.318 -27.051  1.00 75.51           C
ATOM   2129  C   GLN A 150     -13.800  -2.787 -27.929  1.00 75.51           C
ATOM   2130  O   GLN A 150     -13.773  -1.605 -28.268  1.00 75.51           O
ATOM   2131  HA  GLN A 150     -15.660  -3.850 -27.666  1.00 75.51           H
ATOM   2132  CB  GLN A 150     -15.640  -2.176 -26.317  1.00 75.51           C
ATOM   2133 1HB  GLN A 150     -14.935  -1.674 -25.654  1.00 75.51           H
ATOM   2134 2HB  GLN A 150     -15.984  -1.433 -27.037  1.00 75.51           H
ATOM   2135  CG  GLN A 150     -16.829  -2.697 -25.507  1.00 75.51           C
ATOM   2136 1HG  GLN A 150     -17.406  -3.397 -26.110  1.00 75.51           H
ATOM   2137 2HG  GLN A 150     -16.468  -3.247 -24.638  1.00 75.51           H
ATOM   2138  CD  GLN A 150     -17.728  -1.546 -25.051  1.00 75.51           C
ATOM   2139  OE1 GLN A 150     -17.478  -0.383 -25.324  1.00 75.51           O
ATOM   2140  NE2 GLN A 150     -18.785  -1.933 -24.343  1.00 75.51           N
ATOM   2141 1HE2 GLN A 150     -18.932  -2.904 -24.154  1.00 75.51           H
ATOM   2142 2HE2 GLN A 150     -19.433  -1.253 -24.000  1.00 75.51           H
ATOM   2143  HN  GLN A 150     -13.822  -3.941 -25.403  1.00 75.51           H
ATOM   2144  N   ALA A 151     -12.889  -3.686 -28.272  1.00 71.96           N
ATOM   2145  CA  ALA A 151     -11.673  -3.294 -28.965  1.00 71.96           C
ATOM   2146  C   ALA A 151     -12.038  -2.451 -30.188  1.00 71.96           C
ATOM   2147  O   ALA A 151     -11.325  -1.509 -30.533  1.00 71.96           O
ATOM   2148  HA  ALA A 151     -11.082  -2.687 -28.279  1.00 71.96           H
ATOM   2149  CB  ALA A 151     -10.871  -4.543 -29.335  1.00 71.96           C
ATOM   2150 1HB  ALA A 151     -10.612  -5.091 -28.429  1.00 71.96           H
ATOM   2151 2HB  ALA A 151     -11.470  -5.180 -29.986  1.00 71.96           H
ATOM   2152 3HB  ALA A 151      -9.959  -4.248 -29.855  1.00 71.96           H
ATOM   2153  HN  ALA A 151     -12.972  -4.665 -28.085  1.00 71.96           H
ATOM   2154  N   MET A 152     -13.148  -2.819 -30.812  1.00 68.71           N
ATOM   2155  CA  MET A 152     -13.574  -2.158 -32.033  1.00 68.71           C
ATOM   2156  C   MET A 152     -13.949  -0.699 -31.765  1.00 68.71           C
ATOM   2157  O   MET A 152     -13.649   0.181 -32.570  1.00 68.71           O
ATOM   2158  HA  MET A 152     -12.717  -2.202 -32.705  1.00 68.71           H
ATOM   2159  CB  MET A 152     -14.780  -2.896 -32.619  1.00 68.71           C
ATOM   2160 1HB  MET A 152     -15.544  -3.017 -31.852  1.00 68.71           H
ATOM   2161 2HB  MET A 152     -15.221  -2.301 -33.418  1.00 68.71           H
ATOM   2162  CG  MET A 152     -14.372  -4.267 -33.162  1.00 68.71           C
ATOM   2163 1HG  MET A 152     -13.318  -4.451 -32.954  1.00 68.71           H
ATOM   2164 2HG  MET A 152     -14.938  -5.050 -32.656  1.00 68.71           H
ATOM   2165  SD  MET A 152     -14.669  -4.340 -34.920  1.00 68.71           S
ATOM   2166  CE  MET A 152     -16.448  -4.484 -34.929  1.00 68.71           C
ATOM   2167 1HE  MET A 152     -16.743  -5.386 -34.392  1.00 68.71           H
ATOM   2168 2HE  MET A 152     -16.885  -3.612 -34.442  1.00 68.71           H
ATOM   2169 3HE  MET A 152     -16.804  -4.541 -35.957  1.00 68.71           H
ATOM   2170  HN  MET A 152     -13.749  -3.553 -30.496  1.00 68.71           H
ATOM   2171  N   ARG A 153     -14.600  -0.488 -30.630  1.00 69.46           N
ATOM   2172  CA  ARG A 153     -15.070   0.840 -30.273  1.00 69.46           C
ATOM   2173  C   ARG A 153     -14.008   1.575 -29.452  1.00 69.46           C
ATOM   2174  O   ARG A 153     -14.072   2.794 -29.298  1.00 69.46           O
ATOM   2175  HA  ARG A 153     -15.245   1.340 -31.226  1.00 69.46           H
ATOM   2176  CB  ARG A 153     -16.368   0.767 -29.466  1.00 69.46           C
ATOM   2177 1HB  ARG A 153     -16.236   0.094 -28.619  1.00 69.46           H
ATOM   2178 2HB  ARG A 153     -16.603   1.750 -29.059  1.00 69.46           H
ATOM   2179  CG  ARG A 153     -17.527   0.278 -30.336  1.00 69.46           C
ATOM   2180 1HG  ARG A 153     -17.608   0.903 -31.226  1.00 69.46           H
ATOM   2181 2HG  ARG A 153     -17.328  -0.738 -30.678  1.00 69.46           H
ATOM   2182  CD  ARG A 153     -18.846   0.311 -29.562  1.00 69.46           C
ATOM   2183 1HD  ARG A 153     -18.800  -0.379 -28.719  1.00 69.46           H
ATOM   2184 2HD  ARG A 153     -19.011   1.307 -29.149  1.00 69.46           H
ATOM   2185  NE  ARG A 153     -19.968  -0.057 -30.455  1.00 69.46           N
ATOM   2186  HE  ARG A 153     -19.757  -0.265 -31.410  1.00 69.46           H
ATOM   2187  CZ  ARG A 153     -21.247  -0.128 -30.064  1.00 69.46           C
ATOM   2188  NH1 ARG A 153     -21.587   0.141 -28.796  1.00 69.46           N
ATOM   2189 1HH1 ARG A 153     -20.883   0.398 -28.134  1.00 69.46           H
ATOM   2190 2HH1 ARG A 153     -22.545   0.086 -28.513  1.00 69.46           H
ATOM   2191  NH2 ARG A 153     -22.182  -0.472 -30.960  1.00 69.46           N
ATOM   2192 1HH2 ARG A 153     -23.142  -0.529 -30.685  1.00 69.46           H
ATOM   2193 2HH2 ARG A 153     -21.920  -0.671 -31.905  1.00 69.46           H
ATOM   2194  HN  ARG A 153     -14.807  -1.203 -29.963  1.00 69.46           H
ATOM   2195  N   ALA A 154     -13.057   0.804 -28.948  1.00 66.69           N
ATOM   2196  CA  ALA A 154     -12.129   1.314 -27.953  1.00 66.69           C
ATOM   2197  C   ALA A 154     -11.270   2.415 -28.579  1.00 66.69           C
ATOM   2198  O   ALA A 154     -10.799   3.311 -27.882  1.00 66.69           O
ATOM   2199  HA  ALA A 154     -12.715   1.741 -27.140  1.00 66.69           H
ATOM   2200  CB  ALA A 154     -11.287   0.161 -27.401  1.00 66.69           C
ATOM   2201 1HB  ALA A 154     -11.942  -0.579 -26.941  1.00 66.69           H
ATOM   2202 2HB  ALA A 154     -10.729  -0.303 -28.214  1.00 66.69           H
ATOM   2203 3HB  ALA A 154     -10.591   0.544 -26.655  1.00 66.69           H
ATOM   2204  HN  ALA A 154     -12.915  -0.152 -29.207  1.00 66.69           H
ATOM   2205  N   HIS A 155     -11.094   2.310 -29.888  1.00 67.93           N
ATOM   2206  CA  HIS A 155     -10.190   3.202 -30.595  1.00 67.93           C
ATOM   2207  C   HIS A 155     -10.804   4.601 -30.670  1.00 67.93           C
ATOM   2208  O   HIS A 155     -10.140   5.591 -30.365  1.00 67.93           O
ATOM   2209  HA  HIS A 155      -9.273   3.247 -30.008  1.00 67.93           H
ATOM   2210  CB  HIS A 155      -9.835   2.636 -31.971  1.00 67.93           C
ATOM   2211 1HB  HIS A 155      -9.538   1.593 -31.859  1.00 67.93           H
ATOM   2212 2HB  HIS A 155     -10.726   2.648 -32.599  1.00 67.93           H
ATOM   2213  CG  HIS A 155      -8.730   3.386 -32.677  1.00 67.93           C
ATOM   2214  ND1 HIS A 155      -8.967   4.480 -33.491  1.00 67.93           N
ATOM   2215  HD1 HIS A 155      -9.863   4.876 -33.691  1.00 67.93           H
ATOM   2216  CD2 HIS A 155      -7.380   3.188 -32.682  1.00 67.93           C
ATOM   2217  HD2 HIS A 155      -6.849   2.405 -32.141  1.00 67.93           H
ATOM   2218  CE1 HIS A 155      -7.806   4.912 -33.959  1.00 67.93           C
ATOM   2219  HE1 HIS A 155      -7.661   5.760 -34.628  1.00 67.93           H
ATOM   2220  NE2 HIS A 155      -6.823   4.110 -33.457  1.00 67.93           N
ATOM   2221  HN  HIS A 155     -11.555   1.634 -30.463  1.00 67.93           H
ATOM   2222  N   THR A 156     -12.064   4.639 -31.077  1.00 72.08           N
ATOM   2223  CA  THR A 156     -12.739   5.905 -31.306  1.00 72.08           C
ATOM   2224  C   THR A 156     -12.965   6.637 -29.981  1.00 72.08           C
ATOM   2225  O   THR A 156     -13.191   7.846 -29.966  1.00 72.08           O
ATOM   2226  HA  THR A 156     -12.089   6.536 -31.913  1.00 72.08           H
ATOM   2227  CB  THR A 156     -14.032   5.620 -32.071  1.00 72.08           C
ATOM   2228  HB  THR A 156     -14.680   6.497 -32.081  1.00 72.08           H
ATOM   2229  OG1 THR A 156     -14.569   4.467 -31.429  1.00 72.08           O
ATOM   2230  HG1 THR A 156     -15.541   4.376 -31.645  1.00 72.08           H
ATOM   2231  CG2 THR A 156     -13.774   5.160 -33.507  1.00 72.08           C
ATOM   2232 1HG2 THR A 156     -13.183   4.244 -33.495  1.00 72.08           H
ATOM   2233 2HG2 THR A 156     -13.230   5.936 -34.045  1.00 72.08           H
ATOM   2234 3HG2 THR A 156     -14.725   4.971 -34.005  1.00 72.08           H
ATOM   2235  HN  THR A 156     -12.621   3.826 -31.249  1.00 72.08           H
ATOM   2236  N   TRP A 157     -12.896   5.873 -28.901  1.00 77.86           N
ATOM   2237  CA  TRP A 157     -13.251   6.394 -27.592  1.00 77.86           C
ATOM   2238  C   TRP A 157     -11.955   6.711 -26.842  1.00 77.86           C
ATOM   2239  O   TRP A 157     -11.977   6.965 -25.639  1.00 77.86           O
ATOM   2240  HA  TRP A 157     -13.828   7.307 -27.742  1.00 77.86           H
ATOM   2241  CB  TRP A 157     -14.154   5.415 -26.838  1.00 77.86           C
ATOM   2242 1HB  TRP A 157     -13.733   4.413 -26.920  1.00 77.86           H
ATOM   2243 2HB  TRP A 157     -14.152   5.677 -25.780  1.00 77.86           H
ATOM   2244  CG  TRP A 157     -15.599   5.389 -27.340  1.00 77.86           C
ATOM   2245  CD1 TRP A 157     -16.040   5.550 -28.595  1.00 77.86           C
ATOM   2246  HD1 TRP A 157     -15.393   5.727 -29.454  1.00 77.86           H
ATOM   2247  CD2 TRP A 157     -16.782   5.182 -26.540  1.00 77.86           C
ATOM   2248  NE1 TRP A 157     -17.415   5.462 -28.663  1.00 77.86           N
ATOM   2249  HE1 TRP A 157     -17.974   5.548 -29.488  1.00 77.86           H
ATOM   2250  CE2 TRP A 157     -17.881   5.231 -27.374  1.00 77.86           C
ATOM   2251  CE3 TRP A 157     -16.920   4.960 -25.159  1.00 77.86           C
ATOM   2252  HE3 TRP A 157     -16.069   4.917 -24.480  1.00 77.86           H
ATOM   2253  CZ2 TRP A 157     -19.196   5.068 -26.920  1.00 77.86           C
ATOM   2254  HZ2 TRP A 157     -20.047   5.111 -27.599  1.00 77.86           H
ATOM   2255  CZ3 TRP A 157     -18.240   4.799 -24.721  1.00 77.86           C
ATOM   2256  HZ3 TRP A 157     -18.404   4.624 -23.658  1.00 77.86           H
ATOM   2257  CH2 TRP A 157     -19.357   4.846 -25.547  1.00 77.86           C
ATOM   2258  HH2 TRP A 157     -20.354   4.711 -25.128  1.00 77.86           H
ATOM   2259  HN  TRP A 157     -12.605   4.916 -28.910  1.00 77.86           H
ATOM   2260  N   ARG A 158     -10.858   6.686 -27.585  1.00 76.90           N
ATOM   2261  CA  ARG A 158      -9.541   6.737 -26.975  1.00 76.90           C
ATOM   2262  C   ARG A 158      -9.364   8.045 -26.201  1.00 76.90           C
ATOM   2263  O   ARG A 158      -8.896   8.039 -25.064  1.00 76.90           O
ATOM   2264  HA  ARG A 158      -9.510   5.878 -26.305  1.00 76.90           H
ATOM   2265  CB  ARG A 158      -8.440   6.626 -28.032  1.00 76.90           C
ATOM   2266 1HB  ARG A 158      -8.605   5.737 -28.641  1.00 76.90           H
ATOM   2267 2HB  ARG A 158      -8.485   7.484 -28.702  1.00 76.90           H
ATOM   2268  CG  ARG A 158      -7.058   6.554 -27.379  1.00 76.90           C
ATOM   2269 1HG  ARG A 158      -6.885   7.452 -26.786  1.00 76.90           H
ATOM   2270 2HG  ARG A 158      -7.019   5.707 -26.694  1.00 76.90           H
ATOM   2271  CD  ARG A 158      -5.959   6.414 -28.435  1.00 76.90           C
ATOM   2272 1HD  ARG A 158      -6.165   5.556 -29.074  1.00 76.90           H
ATOM   2273 2HD  ARG A 158      -5.947   7.295 -29.077  1.00 76.90           H
ATOM   2274  NE  ARG A 158      -4.644   6.250 -27.777  1.00 76.90           N
ATOM   2275  HE  ARG A 158      -4.582   6.441 -26.798  1.00 76.90           H
ATOM   2276  CZ  ARG A 158      -3.530   5.862 -28.413  1.00 76.90           C
ATOM   2277  NH1 ARG A 158      -3.554   5.593 -29.725  1.00 76.90           N
ATOM   2278 1HH1 ARG A 158      -4.408   5.682 -30.238  1.00 76.90           H
ATOM   2279 2HH1 ARG A 158      -2.718   5.304 -30.192  1.00 76.90           H
ATOM   2280  NH2 ARG A 158      -2.391   5.747 -27.716  1.00 76.90           N
ATOM   2281 1HH2 ARG A 158      -1.551   5.458 -28.175  1.00 76.90           H
ATOM   2282 2HH2 ARG A 158      -2.381   5.950 -26.736  1.00 76.90           H
ATOM   2283  HN  ARG A 158     -10.860   6.633 -28.584  1.00 76.90           H
ATOM   2284  N   GLU A 159      -9.749   9.135 -26.849  1.00 80.14           N
ATOM   2285  CA  GLU A 159      -9.547  10.456 -26.277  1.00 80.14           C
ATOM   2286  C   GLU A 159     -10.425  10.637 -25.037  1.00 80.14           C
ATOM   2287  O   GLU A 159      -9.950  11.087 -23.996  1.00 80.14           O
ATOM   2288  HA  GLU A 159      -8.495  10.491 -25.993  1.00 80.14           H
ATOM   2289  CB  GLU A 159      -9.825  11.549 -27.311  1.00 80.14           C
ATOM   2290 1HB  GLU A 159     -10.783  11.362 -27.795  1.00 80.14           H
ATOM   2291 2HB  GLU A 159      -9.767  12.528 -26.834  1.00 80.14           H
ATOM   2292  CG  GLU A 159      -8.764  11.543 -28.413  1.00 80.14           C
ATOM   2293 1HG  GLU A 159      -7.771  11.611 -27.968  1.00 80.14           H
ATOM   2294 2HG  GLU A 159      -8.805  10.599 -28.957  1.00 80.14           H
ATOM   2295  CD  GLU A 159      -8.975  12.707 -29.384  1.00 80.14           C
ATOM   2296  OE1 GLU A 159      -8.035  12.974 -30.163  1.00 80.14           O
ATOM   2297  OE2 GLU A 159     -10.072  13.304 -29.324  1.00 80.14           O
ATOM   2298  HN  GLU A 159     -10.190   9.126 -27.746  1.00 80.14           H
ATOM   2299  N   LYS A 160     -11.691  10.278 -25.191  1.00 84.03           N
ATOM   2300  CA  LYS A 160     -12.637  10.379 -24.092  1.00 84.03           C
ATOM   2301  C   LYS A 160     -12.112   9.578 -22.898  1.00 84.03           C
ATOM   2302  O   LYS A 160     -12.173  10.041 -21.760  1.00 84.03           O
ATOM   2303  HA  LYS A 160     -12.692  11.430 -23.805  1.00 84.03           H
ATOM   2304  CB  LYS A 160     -14.035   9.960 -24.548  1.00 84.03           C
ATOM   2305 1HB  LYS A 160     -13.991   8.974 -25.011  1.00 84.03           H
ATOM   2306 2HB  LYS A 160     -14.693   9.875 -23.683  1.00 84.03           H
ATOM   2307  CG  LYS A 160     -14.615  10.970 -25.540  1.00 84.03           C
ATOM   2308 1HG  LYS A 160     -14.565  11.972 -25.114  1.00 84.03           H
ATOM   2309 2HG  LYS A 160     -14.014  10.979 -26.449  1.00 84.03           H
ATOM   2310  CD  LYS A 160     -16.066  10.629 -25.885  1.00 84.03           C
ATOM   2311 1HD  LYS A 160     -16.110   9.648 -26.358  1.00 84.03           H
ATOM   2312 2HD  LYS A 160     -16.657  10.568 -24.970  1.00 84.03           H
ATOM   2313  CE  LYS A 160     -16.669  11.680 -26.819  1.00 84.03           C
ATOM   2314 1HE  LYS A 160     -16.593  12.667 -26.363  1.00 84.03           H
ATOM   2315 2HE  LYS A 160     -16.104  11.714 -27.750  1.00 84.03           H
ATOM   2316  NZ  LYS A 160     -18.087  11.367 -27.104  1.00 84.03           N
ATOM   2317 1HZ  LYS A 160     -18.473  12.076 -27.718  1.00 84.03           H
ATOM   2318 2HZ  LYS A 160     -18.150  10.461 -27.554  1.00 84.03           H
ATOM   2319 3HZ  LYS A 160     -18.611  11.351 -26.236  1.00 84.03           H
ATOM   2320  HN  LYS A 160     -12.073   9.923 -26.045  1.00 84.03           H
ATOM   2321  N   ARG A 161     -11.609   8.390 -23.199  1.00 85.26           N
ATOM   2322  CA  ARG A 161     -11.103   7.507 -22.162  1.00 85.26           C
ATOM   2323  C   ARG A 161      -9.962   8.184 -21.400  1.00 85.26           C
ATOM   2324  O   ARG A 161      -9.829   8.009 -20.190  1.00 85.26           O
ATOM   2325  HA  ARG A 161     -11.957   7.326 -21.509  1.00 85.26           H
ATOM   2326  CB  ARG A 161     -10.600   6.190 -22.757  1.00 85.26           C
ATOM   2327 1HB  ARG A 161      -9.970   6.395 -23.622  1.00 85.26           H
ATOM   2328 2HB  ARG A 161      -9.979   5.671 -22.026  1.00 85.26           H
ATOM   2329  CG  ARG A 161     -11.769   5.294 -23.170  1.00 85.26           C
ATOM   2330 1HG  ARG A 161     -12.307   4.959 -22.283  1.00 85.26           H
ATOM   2331 2HG  ARG A 161     -12.474   5.865 -23.774  1.00 85.26           H
ATOM   2332  CD  ARG A 161     -11.276   4.081 -23.962  1.00 85.26           C
ATOM   2333 1HD  ARG A 161     -12.121   3.570 -24.424  1.00 85.26           H
ATOM   2334 2HD  ARG A 161     -10.620   4.405 -24.769  1.00 85.26           H
ATOM   2335  NE  ARG A 161     -10.553   3.151 -23.066  1.00 85.26           N
ATOM   2336  HE  ARG A 161     -10.522   3.369 -22.090  1.00 85.26           H
ATOM   2337  CZ  ARG A 161      -9.937   2.036 -23.480  1.00 85.26           C
ATOM   2338  NH1 ARG A 161      -9.946   1.694 -24.775  1.00 85.26           N
ATOM   2339 1HH1 ARG A 161     -10.415   2.274 -25.442  1.00 85.26           H
ATOM   2340 2HH1 ARG A 161      -9.484   0.860 -25.076  1.00 85.26           H
ATOM   2341  NH2 ARG A 161      -9.311   1.267 -22.578  1.00 85.26           N
ATOM   2342 1HH2 ARG A 161      -8.846   0.431 -22.871  1.00 85.26           H
ATOM   2343 2HH2 ARG A 161      -9.309   1.528 -21.613  1.00 85.26           H
ATOM   2344  HN  ARG A 161     -11.545   8.029 -24.130  1.00 85.26           H
ATOM   2345  N   LEU A 162      -9.166   8.942 -22.140  1.00 86.40           N
ATOM   2346  CA  LEU A 162      -8.024   9.623 -21.554  1.00 86.40           C
ATOM   2347  C   LEU A 162      -8.519  10.705 -20.593  1.00 86.40           C
ATOM   2348  O   LEU A 162      -7.970  10.873 -19.505  1.00 86.40           O
ATOM   2349  HA  LEU A 162      -7.461   8.885 -20.983  1.00 86.40           H
ATOM   2350  CB  LEU A 162      -7.096  10.152 -22.650  1.00 86.40           C
ATOM   2351 1HB  LEU A 162      -6.897   9.342 -23.352  1.00 86.40           H
ATOM   2352 2HB  LEU A 162      -7.624  10.930 -23.202  1.00 86.40           H
ATOM   2353  CG  LEU A 162      -5.757  10.721 -22.177  1.00 86.40           C
ATOM   2354  HG  LEU A 162      -5.954  11.448 -21.390  1.00 86.40           H
ATOM   2355  CD1 LEU A 162      -4.879   9.625 -21.571  1.00 86.40           C
ATOM   2356 1HD1 LEU A 162      -5.390   9.180 -20.717  1.00 86.40           H
ATOM   2357 2HD1 LEU A 162      -4.687   8.857 -22.320  1.00 86.40           H
ATOM   2358 3HD1 LEU A 162      -3.933  10.056 -21.243  1.00 86.40           H
ATOM   2359  CD2 LEU A 162      -5.046  11.464 -23.311  1.00 86.40           C
ATOM   2360 1HD2 LEU A 162      -4.862  10.776 -24.136  1.00 86.40           H
ATOM   2361 2HD2 LEU A 162      -5.673  12.286 -23.656  1.00 86.40           H
ATOM   2362 3HD2 LEU A 162      -4.097  11.858 -22.948  1.00 86.40           H
ATOM   2363  HN  LEU A 162      -9.292   9.094 -23.121  1.00 86.40           H
ATOM   2364  N   LEU A 163      -9.552  11.412 -21.029  1.00 88.92           N
ATOM   2365  CA  LEU A 163     -10.124  12.477 -20.223  1.00 88.92           C
ATOM   2366  C   LEU A 163     -10.663  11.889 -18.917  1.00 88.92           C
ATOM   2367  O   LEU A 163     -10.349  12.381 -17.834  1.00 88.92           O
ATOM   2368  HA  LEU A 163      -9.320  13.173 -19.982  1.00 88.92           H
ATOM   2369  CB  LEU A 163     -11.170  13.254 -21.025  1.00 88.92           C
ATOM   2370 1HB  LEU A 163     -10.716  13.572 -21.964  1.00 88.92           H
ATOM   2371 2HB  LEU A 163     -11.983  12.574 -21.279  1.00 88.92           H
ATOM   2372  CG  LEU A 163     -11.766  14.483 -20.336  1.00 88.92           C
ATOM   2373  HG  LEU A 163     -12.138  14.179 -19.358  1.00 88.92           H
ATOM   2374  CD1 LEU A 163     -10.698  15.552 -20.102  1.00 88.92           C
ATOM   2375 1HD1 LEU A 163      -9.909  15.146 -19.469  1.00 88.92           H
ATOM   2376 2HD1 LEU A 163     -10.274  15.859 -21.058  1.00 88.92           H
ATOM   2377 3HD1 LEU A 163     -11.149  16.415 -19.611  1.00 88.92           H
ATOM   2378  CD2 LEU A 163     -12.959  15.028 -21.124  1.00 88.92           C
ATOM   2379 1HD2 LEU A 163     -12.635  15.311 -22.125  1.00 88.92           H
ATOM   2380 2HD2 LEU A 163     -13.729  14.259 -21.196  1.00 88.92           H
ATOM   2381 3HD2 LEU A 163     -13.364  15.901 -20.613  1.00 88.92           H
ATOM   2382  HN  LEU A 163      -9.995  11.267 -21.914  1.00 88.92           H
ATOM   2383  N   TYR A 164     -11.464  10.844 -19.062  1.00 90.52           N
ATOM   2384  CA  TYR A 164     -12.039  10.175 -17.907  1.00 90.52           C
ATOM   2385  C   TYR A 164     -10.943   9.654 -16.975  1.00 90.52           C
ATOM   2386  O   TYR A 164     -11.092   9.693 -15.754  1.00 90.52           O
ATOM   2387  HA  TYR A 164     -12.650  10.899 -17.369  1.00 90.52           H
ATOM   2388  CB  TYR A 164     -12.831   8.988 -18.458  1.00 90.52           C
ATOM   2389 1HB  TYR A 164     -12.233   8.487 -19.220  1.00 90.52           H
ATOM   2390 2HB  TYR A 164     -12.993   8.268 -17.656  1.00 90.52           H
ATOM   2391  CG  TYR A 164     -14.184   9.369 -19.062  1.00 90.52           C
ATOM   2392  CD1 TYR A 164     -15.134   9.998 -18.284  1.00 90.52           C
ATOM   2393  HD1 TYR A 164     -14.921  10.222 -17.239  1.00 90.52           H
ATOM   2394  CD2 TYR A 164     -14.453   9.084 -20.386  1.00 90.52           C
ATOM   2395  HD2 TYR A 164     -13.703   8.587 -21.000  1.00 90.52           H
ATOM   2396  CE1 TYR A 164     -16.408  10.356 -18.853  1.00 90.52           C
ATOM   2397  HE1 TYR A 164     -17.167  10.853 -18.249  1.00 90.52           H
ATOM   2398  CE2 TYR A 164     -15.727   9.443 -20.954  1.00 90.52           C
ATOM   2399  HE2 TYR A 164     -15.953   9.223 -21.998  1.00 90.52           H
ATOM   2400  CZ  TYR A 164     -16.641  10.061 -20.160  1.00 90.52           C
ATOM   2401  OH  TYR A 164     -17.844  10.400 -20.697  1.00 90.52           O
ATOM   2402  HH  TYR A 164     -17.866  10.158 -21.667  1.00 90.52           H
ATOM   2403  HN  TYR A 164     -11.722  10.455 -19.947  1.00 90.52           H
ATOM   2404  N   SER A 165      -9.868   9.177 -17.585  1.00 92.07           N
ATOM   2405  CA  SER A 165      -8.767   8.609 -16.827  1.00 92.07           C
ATOM   2406  C   SER A 165      -8.194   9.658 -15.871  1.00 92.07           C
ATOM   2407  O   SER A 165      -7.759   9.326 -14.769  1.00 92.07           O
ATOM   2408  HA  SER A 165      -9.199   7.778 -16.269  1.00 92.07           H
ATOM   2409  CB  SER A 165      -7.671   8.083 -17.756  1.00 92.07           C
ATOM   2410 1HB  SER A 165      -7.041   7.379 -17.212  1.00 92.07           H
ATOM   2411 2HB  SER A 165      -8.127   7.533 -18.579  1.00 92.07           H
ATOM   2412  OG  SER A 165      -6.864   9.135 -18.279  1.00 92.07           O
ATOM   2413  HG  SER A 165      -7.377   9.994 -18.274  1.00 92.07           H
ATOM   2414  HN  SER A 165      -9.743   9.175 -18.578  1.00 92.07           H
ATOM   2415  N   LYS A 166      -8.213  10.901 -16.328  1.00 93.49           N
ATOM   2416  CA  LYS A 166      -7.690  11.999 -15.531  1.00 93.49           C
ATOM   2417  C   LYS A 166      -8.596  12.219 -14.318  1.00 93.49           C
ATOM   2418  O   LYS A 166      -8.115  12.326 -13.191  1.00 93.49           O
ATOM   2419  HA  LYS A 166      -6.703  11.704 -15.176  1.00 93.49           H
ATOM   2420  CB  LYS A 166      -7.506  13.248 -16.396  1.00 93.49           C
ATOM   2421 1HB  LYS A 166      -8.425  13.455 -16.943  1.00 93.49           H
ATOM   2422 2HB  LYS A 166      -7.314  14.110 -15.758  1.00 93.49           H
ATOM   2423  CG  LYS A 166      -6.349  13.067 -17.381  1.00 93.49           C
ATOM   2424 1HG  LYS A 166      -5.434  12.839 -16.834  1.00 93.49           H
ATOM   2425 2HG  LYS A 166      -6.551  12.216 -18.032  1.00 93.49           H
ATOM   2426  CD  LYS A 166      -6.146  14.326 -18.225  1.00 93.49           C
ATOM   2427 1HD  LYS A 166      -7.052  14.539 -18.792  1.00 93.49           H
ATOM   2428 2HD  LYS A 166      -5.970  15.181 -17.572  1.00 93.49           H
ATOM   2429  CE  LYS A 166      -4.966  14.159 -19.184  1.00 93.49           C
ATOM   2430 1HE  LYS A 166      -4.075  13.867 -18.627  1.00 93.49           H
ATOM   2431 2HE  LYS A 166      -5.176  13.357 -19.892  1.00 93.49           H
ATOM   2432  NZ  LYS A 166      -4.709  15.420 -19.915  1.00 93.49           N
ATOM   2433 1HZ  LYS A 166      -3.938  15.286 -20.560  1.00 93.49           H
ATOM   2434 2HZ  LYS A 166      -5.540  15.686 -20.432  1.00 93.49           H
ATOM   2435 3HZ  LYS A 166      -4.473  16.152 -19.254  1.00 93.49           H
ATOM   2436  HN  LYS A 166      -8.575  11.163 -17.222  1.00 93.49           H
ATOM   2437  N   MET A 167      -9.892  12.280 -14.590  1.00 94.99           N
ATOM   2438  CA  MET A 167     -10.864  12.548 -13.544  1.00 94.99           C
ATOM   2439  C   MET A 167     -10.873  11.427 -12.503  1.00 94.99           C
ATOM   2440  O   MET A 167     -11.005  11.686 -11.308  1.00 94.99           O
ATOM   2441  HA  MET A 167     -10.546  13.482 -13.080  1.00 94.99           H
ATOM   2442  CB  MET A 167     -12.257  12.681 -14.164  1.00 94.99           C
ATOM   2443 1HB  MET A 167     -12.486  11.789 -14.746  1.00 94.99           H
ATOM   2444 2HB  MET A 167     -13.005  12.747 -13.374  1.00 94.99           H
ATOM   2445  CG  MET A 167     -12.342  13.918 -15.060  1.00 94.99           C
ATOM   2446 1HG  MET A 167     -11.990  14.796 -14.517  1.00 94.99           H
ATOM   2447 2HG  MET A 167     -11.691  13.796 -15.925  1.00 94.99           H
ATOM   2448  SD  MET A 167     -14.027  14.168 -15.595  1.00 94.99           S
ATOM   2449  CE  MET A 167     -14.224  12.756 -16.669  1.00 94.99           C
ATOM   2450 1HE  MET A 167     -13.491  12.806 -17.474  1.00 94.99           H
ATOM   2451 2HE  MET A 167     -14.072  11.841 -16.096  1.00 94.99           H
ATOM   2452 3HE  MET A 167     -15.229  12.758 -17.091  1.00 94.99           H
ATOM   2453  HN  MET A 167     -10.278  12.150 -15.503  1.00 94.99           H
ATOM   2454  N   VAL A 168     -10.730  10.205 -12.995  1.00 95.32           N
ATOM   2455  CA  VAL A 168     -10.711   9.045 -12.121  1.00 95.32           C
ATOM   2456  C   VAL A 168      -9.504   9.135 -11.186  1.00 95.32           C
ATOM   2457  O   VAL A 168      -9.621   8.885  -9.988  1.00 95.32           O
ATOM   2458  HA  VAL A 168     -11.621   9.069 -11.521  1.00 95.32           H
ATOM   2459  CB  VAL A 168     -10.728   7.762 -12.954  1.00 95.32           C
ATOM   2460  HB  VAL A 168      -9.940   7.839 -13.704  1.00 95.32           H
ATOM   2461  CG1 VAL A 168     -10.430   6.539 -12.084  1.00 95.32           C
ATOM   2462 1HG1 VAL A 168      -9.445   6.648 -11.630  1.00 95.32           H
ATOM   2463 2HG1 VAL A 168     -11.185   6.457 -11.302  1.00 95.32           H
ATOM   2464 3HG1 VAL A 168     -10.448   5.641 -12.702  1.00 95.32           H
ATOM   2465  CG2 VAL A 168     -12.061   7.601 -13.688  1.00 95.32           C
ATOM   2466 1HG2 VAL A 168     -12.872   7.556 -12.962  1.00 95.32           H
ATOM   2467 2HG2 VAL A 168     -12.215   8.452 -14.352  1.00 95.32           H
ATOM   2468 3HG2 VAL A 168     -12.045   6.682 -14.273  1.00 95.32           H
ATOM   2469  HN  VAL A 168     -10.630  10.003 -13.969  1.00 95.32           H
ATOM   2470  N   CYS A 169      -8.369   9.493 -11.770  1.00 95.91           N
ATOM   2471  CA  CYS A 169      -7.134   9.585 -11.011  1.00 95.91           C
ATOM   2472  C   CYS A 169      -7.339  10.594  -9.879  1.00 95.91           C
ATOM   2473  O   CYS A 169      -6.999  10.320  -8.729  1.00 95.91           O
ATOM   2474  HA  CYS A 169      -6.936   8.590 -10.612  1.00 95.91           H
ATOM   2475  CB  CYS A 169      -5.949   9.962 -11.903  1.00 95.91           C
ATOM   2476 1HB  CYS A 169      -6.193  10.847 -12.491  1.00 95.91           H
ATOM   2477 2HB  CYS A 169      -5.086  10.216 -11.287  1.00 95.91           H
ATOM   2478  SG  CYS A 169      -5.534   8.569 -13.015  1.00 95.91           S
ATOM   2479  HG  CYS A 169      -6.410   8.884 -13.965  1.00 95.91           H
ATOM   2480  HN  CYS A 169      -8.287   9.718 -12.741  1.00 95.91           H
ATOM   2481  N   PHE A 170      -7.895  11.740 -10.244  1.00 96.41           N
ATOM   2482  CA  PHE A 170      -8.132  12.798  -9.277  1.00 96.41           C
ATOM   2483  C   PHE A 170      -9.033  12.310  -8.141  1.00 96.41           C
ATOM   2484  O   PHE A 170      -8.750  12.558  -6.969  1.00 96.41           O
ATOM   2485  HA  PHE A 170      -7.163  13.088  -8.871  1.00 96.41           H
ATOM   2486  CB  PHE A 170      -8.839  13.933 -10.020  1.00 96.41           C
ATOM   2487 1HB  PHE A 170      -8.227  14.233 -10.871  1.00 96.41           H
ATOM   2488 2HB  PHE A 170      -9.781  13.560 -10.422  1.00 96.41           H
ATOM   2489  CG  PHE A 170      -9.121  15.163  -9.155  1.00 96.41           C
ATOM   2490  CD1 PHE A 170     -10.361  15.355  -8.630  1.00 96.41           C
ATOM   2491  HD1 PHE A 170     -11.154  14.633  -8.826  1.00 96.41           H
ATOM   2492  CD2 PHE A 170      -8.132  16.064  -8.910  1.00 96.41           C
ATOM   2493  HD2 PHE A 170      -7.139  15.910  -9.331  1.00 96.41           H
ATOM   2494  CE1 PHE A 170     -10.623  16.496  -7.827  1.00 96.41           C
ATOM   2495  HE1 PHE A 170     -11.617  16.650  -7.407  1.00 96.41           H
ATOM   2496  CE2 PHE A 170      -8.394  17.205  -8.107  1.00 96.41           C
ATOM   2497  HE2 PHE A 170      -7.602  17.927  -7.911  1.00 96.41           H
ATOM   2498  CZ  PHE A 170      -9.634  17.397  -7.582  1.00 96.41           C
ATOM   2499  HZ  PHE A 170      -9.835  18.273  -6.966  1.00 96.41           H
ATOM   2500  HN  PHE A 170      -8.180  11.950 -11.179  1.00 96.41           H
ATOM   2501  N   THR A 171     -10.099  11.625  -8.526  1.00 96.63           N
ATOM   2502  CA  THR A 171     -11.069  11.142  -7.558  1.00 96.63           C
ATOM   2503  C   THR A 171     -10.404  10.179  -6.572  1.00 96.63           C
ATOM   2504  O   THR A 171     -10.712  10.194  -5.381  1.00 96.63           O
ATOM   2505  HA  THR A 171     -11.430  11.993  -6.980  1.00 96.63           H
ATOM   2506  CB  THR A 171     -12.234  10.516  -8.327  1.00 96.63           C
ATOM   2507  HB  THR A 171     -11.926   9.592  -8.815  1.00 96.63           H
ATOM   2508  OG1 THR A 171     -12.673  11.555  -9.198  1.00 96.63           O
ATOM   2509  HG1 THR A 171     -12.250  11.449 -10.097  1.00 96.63           H
ATOM   2510  CG2 THR A 171     -13.445  10.241  -7.433  1.00 96.63           C
ATOM   2511 1HG2 THR A 171     -13.795  11.177  -6.998  1.00 96.63           H
ATOM   2512 2HG2 THR A 171     -13.161   9.554  -6.637  1.00 96.63           H
ATOM   2513 3HG2 THR A 171     -14.243   9.797  -8.029  1.00 96.63           H
ATOM   2514  HN  THR A 171     -10.305  11.399  -9.478  1.00 96.63           H
ATOM   2515  N   ILE A 172      -9.505   9.365  -7.104  1.00 96.23           N
ATOM   2516  CA  ILE A 172      -8.834   8.360  -6.297  1.00 96.23           C
ATOM   2517  C   ILE A 172      -8.004   9.053  -5.214  1.00 96.23           C
ATOM   2518  O   ILE A 172      -8.030   8.648  -4.053  1.00 96.23           O
ATOM   2519  HA  ILE A 172      -9.606   7.763  -5.811  1.00 96.23           H
ATOM   2520  CB  ILE A 172      -8.021   7.415  -7.184  1.00 96.23           C
ATOM   2521  HB  ILE A 172      -7.476   8.015  -7.913  1.00 96.23           H
ATOM   2522  CG1 ILE A 172      -8.939   6.475  -7.968  1.00 96.23           C
ATOM   2523 1HG1 ILE A 172      -9.431   5.785  -7.282  1.00 96.23           H
ATOM   2524 2HG1 ILE A 172      -9.723   7.051  -8.458  1.00 96.23           H
ATOM   2525  CG2 ILE A 172      -6.982   6.650  -6.362  1.00 96.23           C
ATOM   2526 1HG2 ILE A 172      -6.301   7.356  -5.888  1.00 96.23           H
ATOM   2527 2HG2 ILE A 172      -7.487   6.062  -5.596  1.00 96.23           H
ATOM   2528 3HG2 ILE A 172      -6.419   5.985  -7.017  1.00 96.23           H
ATOM   2529  CD1 ILE A 172      -8.149   5.685  -9.014  1.00 96.23           C
ATOM   2530 1HD1 ILE A 172      -7.679   6.377  -9.713  1.00 96.23           H
ATOM   2531 2HD1 ILE A 172      -7.381   5.091  -8.518  1.00 96.23           H
ATOM   2532 3HD1 ILE A 172      -8.825   5.024  -9.557  1.00 96.23           H
ATOM   2533  HN  ILE A 172      -9.234   9.384  -8.066  1.00 96.23           H
ATOM   2534  N   TRP A 173      -7.287  10.085  -5.633  1.00 96.54           N
ATOM   2535  CA  TRP A 173      -6.395  10.792  -4.730  1.00 96.54           C
ATOM   2536  C   TRP A 173      -7.237  11.378  -3.595  1.00 96.54           C
ATOM   2537  O   TRP A 173      -6.876  11.262  -2.425  1.00 96.54           O
ATOM   2538  HA  TRP A 173      -5.683  10.069  -4.331  1.00 96.54           H
ATOM   2539  CB  TRP A 173      -5.582  11.850  -5.479  1.00 96.54           C
ATOM   2540 1HB  TRP A 173      -6.230  12.348  -6.200  1.00 96.54           H
ATOM   2541 2HB  TRP A 173      -5.253  12.610  -4.770  1.00 96.54           H
ATOM   2542  CG  TRP A 173      -4.360  11.293  -6.212  1.00 96.54           C
ATOM   2543  CD1 TRP A 173      -4.171  11.181  -7.534  1.00 96.54           C
ATOM   2544  HD1 TRP A 173      -4.899  11.487  -8.286  1.00 96.54           H
ATOM   2545  CD2 TRP A 173      -3.158  10.773  -5.607  1.00 96.54           C
ATOM   2546  NE1 TRP A 173      -2.940  10.629  -7.824  1.00 96.54           N
ATOM   2547  HE1 TRP A 173      -2.573  10.447  -8.736  1.00 96.54           H
ATOM   2548  CE2 TRP A 173      -2.304  10.373  -6.615  1.00 96.54           C
ATOM   2549  CE3 TRP A 173      -2.803  10.645  -4.252  1.00 96.54           C
ATOM   2550  HE3 TRP A 173      -3.459  10.954  -3.438  1.00 96.54           H
ATOM   2551  CZ2 TRP A 173      -1.041   9.819  -6.375  1.00 96.54           C
ATOM   2552  HZ2 TRP A 173      -0.385   9.510  -7.189  1.00 96.54           H
ATOM   2553  CZ3 TRP A 173      -1.538  10.089  -4.029  1.00 96.54           C
ATOM   2554  HZ3 TRP A 173      -1.212   9.968  -2.996  1.00 96.54           H
ATOM   2555  CH2 TRP A 173      -0.667   9.682  -5.033  1.00 96.54           C
ATOM   2556  HH2 TRP A 173       0.304   9.257  -4.776  1.00 96.54           H
ATOM   2557  HN  TRP A 173      -7.309  10.439  -6.568  1.00 96.54           H
ATOM   2558  N   VAL A 174      -8.344  11.996  -3.981  1.00 96.54           N
ATOM   2559  CA  VAL A 174      -9.208  12.655  -3.016  1.00 96.54           C
ATOM   2560  C   VAL A 174      -9.739  11.620  -2.023  1.00 96.54           C
ATOM   2561  O   VAL A 174      -9.742  11.857  -0.816  1.00 96.54           O
ATOM   2562  HA  VAL A 174      -8.603  13.382  -2.475  1.00 96.54           H
ATOM   2563  CB  VAL A 174     -10.322  13.412  -3.743  1.00 96.54           C
ATOM   2564  HB  VAL A 174     -10.827  12.710  -4.406  1.00 96.54           H
ATOM   2565  CG1 VAL A 174     -11.356  13.950  -2.752  1.00 96.54           C
ATOM   2566 1HG1 VAL A 174     -11.799  13.119  -2.203  1.00 96.54           H
ATOM   2567 2HG1 VAL A 174     -10.870  14.630  -2.053  1.00 96.54           H
ATOM   2568 3HG1 VAL A 174     -12.136  14.484  -3.295  1.00 96.54           H
ATOM   2569  CG2 VAL A 174      -9.747  14.540  -4.602  1.00 96.54           C
ATOM   2570 1HG2 VAL A 174      -9.205  15.241  -3.967  1.00 96.54           H
ATOM   2571 2HG2 VAL A 174      -9.067  14.122  -5.344  1.00 96.54           H
ATOM   2572 3HG2 VAL A 174     -10.560  15.062  -5.107  1.00 96.54           H
ATOM   2573  HN  VAL A 174      -8.653  12.049  -4.931  1.00 96.54           H
ATOM   2574  N   LEU A 175     -10.177  10.494  -2.567  1.00 95.22           N
ATOM   2575  CA  LEU A 175     -10.800   9.463  -1.755  1.00 95.22           C
ATOM   2576  C   LEU A 175      -9.770   8.898  -0.775  1.00 95.22           C
ATOM   2577  O   LEU A 175     -10.065   8.714   0.404  1.00 95.22           O
ATOM   2578  HA  LEU A 175     -11.598   9.937  -1.182  1.00 95.22           H
ATOM   2579  CB  LEU A 175     -11.450   8.401  -2.644  1.00 95.22           C
ATOM   2580 1HB  LEU A 175     -12.138   8.899  -3.327  1.00 95.22           H
ATOM   2581 2HB  LEU A 175     -10.673   7.940  -3.253  1.00 95.22           H
ATOM   2582  CG  LEU A 175     -12.213   7.292  -1.916  1.00 95.22           C
ATOM   2583  HG  LEU A 175     -11.534   6.821  -1.205  1.00 95.22           H
ATOM   2584  CD1 LEU A 175     -13.381   7.867  -1.112  1.00 95.22           C
ATOM   2585 1HD1 LEU A 175     -13.001   8.573  -0.373  1.00 95.22           H
ATOM   2586 2HD1 LEU A 175     -14.068   8.380  -1.785  1.00 95.22           H
ATOM   2587 3HD1 LEU A 175     -13.906   7.057  -0.604  1.00 95.22           H
ATOM   2588  CD2 LEU A 175     -12.669   6.207  -2.893  1.00 95.22           C
ATOM   2589 1HD2 LEU A 175     -13.325   6.647  -3.645  1.00 95.22           H
ATOM   2590 2HD2 LEU A 175     -11.798   5.770  -3.382  1.00 95.22           H
ATOM   2591 3HD2 LEU A 175     -13.208   5.431  -2.350  1.00 95.22           H
ATOM   2592  HN  LEU A 175     -10.110  10.282  -3.542  1.00 95.22           H
ATOM   2593  N   ALA A 176      -8.581   8.640  -1.300  1.00 95.10           N
ATOM   2594  CA  ALA A 176      -7.528   8.031  -0.505  1.00 95.10           C
ATOM   2595  C   ALA A 176      -7.158   8.969   0.646  1.00 95.10           C
ATOM   2596  O   ALA A 176      -6.902   8.518   1.761  1.00 95.10           O
ATOM   2597  HA  ALA A 176      -7.919   7.101  -0.093  1.00 95.10           H
ATOM   2598  CB  ALA A 176      -6.332   7.709  -1.403  1.00 95.10           C
ATOM   2599 1HB  ALA A 176      -6.641   7.017  -2.186  1.00 95.10           H
ATOM   2600 2HB  ALA A 176      -5.960   8.628  -1.856  1.00 95.10           H
ATOM   2601 3HB  ALA A 176      -5.542   7.253  -0.806  1.00 95.10           H
ATOM   2602  HN  ALA A 176      -8.334   8.838  -2.249  1.00 95.10           H
ATOM   2603  N   ALA A 177      -7.141  10.257   0.335  1.00 94.89           N
ATOM   2604  CA  ALA A 177      -6.775  11.260   1.321  1.00 94.89           C
ATOM   2605  C   ALA A 177      -7.776  11.220   2.478  1.00 94.89           C
ATOM   2606  O   ALA A 177      -7.385  11.253   3.643  1.00 94.89           O
ATOM   2607  HA  ALA A 177      -5.785  11.007   1.701  1.00 94.89           H
ATOM   2608  CB  ALA A 177      -6.711  12.634   0.652  1.00 94.89           C
ATOM   2609 1HB  ALA A 177      -5.964  12.617  -0.142  1.00 94.89           H
ATOM   2610 2HB  ALA A 177      -7.685  12.879   0.230  1.00 94.89           H
ATOM   2611 3HB  ALA A 177      -6.437  13.386   1.393  1.00 94.89           H
ATOM   2612  HN  ALA A 177      -7.370  10.617  -0.569  1.00 94.89           H
ATOM   2613  N   ALA A 178      -9.049  11.150   2.114  1.00 95.05           N
ATOM   2614  CA  ALA A 178     -10.112  11.189   3.103  1.00 95.05           C
ATOM   2615  C   ALA A 178     -10.012   9.955   4.002  1.00 95.05           C
ATOM   2616  O   ALA A 178     -10.269  10.034   5.202  1.00 95.05           O
ATOM   2617  HA  ALA A 178      -9.969  12.082   3.711  1.00 95.05           H
ATOM   2618  CB  ALA A 178     -11.465  11.285   2.395  1.00 95.05           C
ATOM   2619 1HB  ALA A 178     -11.496  12.194   1.793  1.00 95.05           H
ATOM   2620 2HB  ALA A 178     -11.600  10.417   1.750  1.00 95.05           H
ATOM   2621 3HB  ALA A 178     -12.263  11.314   3.137  1.00 95.05           H
ATOM   2622  HN  ALA A 178      -9.356  11.069   1.166  1.00 95.05           H
ATOM   2623  N   LEU A 179      -9.638   8.842   3.387  1.00 93.37           N
ATOM   2624  CA  LEU A 179      -9.614   7.570   4.089  1.00 93.37           C
ATOM   2625  C   LEU A 179      -8.434   7.552   5.063  1.00 93.37           C
ATOM   2626  O   LEU A 179      -8.354   6.684   5.930  1.00 93.37           O
ATOM   2627  HA  LEU A 179     -10.537   7.497   4.663  1.00 93.37           H
ATOM   2628  CB  LEU A 179      -9.607   6.409   3.092  1.00 93.37           C
ATOM   2629 1HB  LEU A 179      -8.793   6.568   2.385  1.00 93.37           H
ATOM   2630 2HB  LEU A 179      -9.381   5.492   3.636  1.00 93.37           H
ATOM   2631  CG  LEU A 179     -10.899   6.196   2.301  1.00 93.37           C
ATOM   2632  HG  LEU A 179     -11.124   7.115   1.761  1.00 93.37           H
ATOM   2633  CD1 LEU A 179     -10.728   5.089   1.260  1.00 93.37           C
ATOM   2634 1HD1 LEU A 179      -9.934   5.363   0.565  1.00 93.37           H
ATOM   2635 2HD1 LEU A 179     -10.467   4.156   1.760  1.00 93.37           H
ATOM   2636 3HD1 LEU A 179     -11.661   4.958   0.712  1.00 93.37           H
ATOM   2637  CD2 LEU A 179     -12.077   5.924   3.239  1.00 93.37           C
ATOM   2638 1HD2 LEU A 179     -11.875   5.028   3.826  1.00 93.37           H
ATOM   2639 2HD2 LEU A 179     -12.213   6.774   3.908  1.00 93.37           H
ATOM   2640 3HD2 LEU A 179     -12.983   5.776   2.651  1.00 93.37           H
ATOM   2641  HN  LEU A 179      -9.355   8.802   2.428  1.00 93.37           H
ATOM   2642  N   CYS A 180      -7.547   8.521   4.886  1.00 94.11           N
ATOM   2643  CA  CYS A 180      -6.328   8.572   5.675  1.00 94.11           C
ATOM   2644  C   CYS A 180      -6.523   9.595   6.796  1.00 94.11           C
ATOM   2645  O   CYS A 180      -5.585   9.905   7.528  1.00 94.11           O
ATOM   2646  HA  CYS A 180      -6.178   7.573   6.084  1.00 94.11           H
ATOM   2647  CB  CYS A 180      -5.108   8.898   4.811  1.00 94.11           C
ATOM   2648 1HB  CYS A 180      -5.255   9.854   4.307  1.00 94.11           H
ATOM   2649 2HB  CYS A 180      -4.224   9.002   5.439  1.00 94.11           H
ATOM   2650  SG  CYS A 180      -4.844   7.575   3.575  1.00 94.11           S
ATOM   2651  HG  CYS A 180      -5.907   7.865   2.831  1.00 94.11           H
ATOM   2652  HN  CYS A 180      -7.651   9.259   4.220  1.00 94.11           H
ATOM   2653  N   ILE A 181      -7.748  10.090   6.894  1.00 94.59           N
ATOM   2654  CA  ILE A 181      -8.073  11.088   7.898  1.00 94.59           C
ATOM   2655  C   ILE A 181      -7.772  10.524   9.288  1.00 94.59           C
ATOM   2656  O   ILE A 181      -7.129  11.184  10.104  1.00 94.59           O
ATOM   2657  HA  ILE A 181      -7.425  11.948   7.727  1.00 94.59           H
ATOM   2658  CB  ILE A 181      -9.516  11.569   7.730  1.00 94.59           C
ATOM   2659  HB  ILE A 181     -10.146  10.699   7.541  1.00 94.59           H
ATOM   2660  CG1 ILE A 181      -9.648  12.493   6.517  1.00 94.59           C
ATOM   2661 1HG1 ILE A 181      -9.074  13.404   6.686  1.00 94.59           H
ATOM   2662 2HG1 ILE A 181      -9.225  12.008   5.638  1.00 94.59           H
ATOM   2663  CG2 ILE A 181     -10.028  12.228   9.012  1.00 94.59           C
ATOM   2664 1HG2 ILE A 181      -9.993  11.508   9.829  1.00 94.59           H
ATOM   2665 2HG2 ILE A 181      -9.401  13.085   9.255  1.00 94.59           H
ATOM   2666 3HG2 ILE A 181     -11.056  12.560   8.864  1.00 94.59           H
ATOM   2667  CD1 ILE A 181     -11.113  12.848   6.256  1.00 94.59           C
ATOM   2668 1HD1 ILE A 181     -11.679  11.937   6.064  1.00 94.59           H
ATOM   2669 2HD1 ILE A 181     -11.525  13.355   7.128  1.00 94.59           H
ATOM   2670 3HD1 ILE A 181     -11.178  13.506   5.389  1.00 94.59           H
ATOM   2671  HN  ILE A 181      -8.510   9.821   6.304  1.00 94.59           H
ATOM   2672  N   PRO A 182      -8.228   9.299   9.582  1.00 93.39           N
ATOM   2673  CA  PRO A 182      -8.064   8.735  10.924  1.00 93.39           C
ATOM   2674  C   PRO A 182      -6.619   8.779  11.396  1.00 93.39           C
ATOM   2675  O   PRO A 182      -6.346   9.153  12.536  1.00 93.39           O
ATOM   2676  HA  PRO A 182      -8.619   9.328  11.651  1.00 93.39           H
ATOM   2677  CB  PRO A 182      -8.569   7.298  10.778  1.00 93.39           C
ATOM   2678 1HB  PRO A 182      -7.760   6.611  10.533  1.00 93.39           H
ATOM   2679 2HB  PRO A 182      -9.025   6.937  11.700  1.00 93.39           H
ATOM   2680  CG  PRO A 182      -9.587   7.395   9.647  1.00 93.39           C
ATOM   2681 1HG  PRO A 182      -9.776   6.425   9.188  1.00 93.39           H
ATOM   2682 2HG  PRO A 182     -10.551   7.760  10.001  1.00 93.39           H
ATOM   2683  CD  PRO A 182      -8.928   8.366   8.681  1.00 93.39           C
ATOM   2684 1HD  PRO A 182      -8.234   7.861   8.009  1.00 93.39           H
ATOM   2685 2HD  PRO A 182      -9.662   8.873   8.054  1.00 93.39           H
ATOM   2686  N   GLU A 183      -5.725   8.392  10.498  1.00 93.53           N
ATOM   2687  CA  GLU A 183      -4.311   8.338  10.826  1.00 93.53           C
ATOM   2688  C   GLU A 183      -3.803   9.727  11.219  1.00 93.53           C
ATOM   2689  O   GLU A 183      -2.991   9.859  12.133  1.00 93.53           O
ATOM   2690  HA  GLU A 183      -4.237   7.662  11.678  1.00 93.53           H
ATOM   2691  CB  GLU A 183      -3.499   7.767   9.662  1.00 93.53           C
ATOM   2692 1HB  GLU A 183      -3.865   8.180   8.722  1.00 93.53           H
ATOM   2693 2HB  GLU A 183      -2.438   7.951   9.828  1.00 93.53           H
ATOM   2694  CG  GLU A 183      -3.664   6.249   9.571  1.00 93.53           C
ATOM   2695 1HG  GLU A 183      -2.919   5.838   8.889  1.00 93.53           H
ATOM   2696 2HG  GLU A 183      -3.484   5.800  10.548  1.00 93.53           H
ATOM   2697  CD  GLU A 183      -5.067   5.878   9.085  1.00 93.53           C
ATOM   2698  OE1 GLU A 183      -5.447   4.705   9.290  1.00 93.53           O
ATOM   2699  OE2 GLU A 183      -5.728   6.776   8.520  1.00 93.53           O
ATOM   2700  HN  GLU A 183      -5.953   8.120   9.563  1.00 93.53           H
ATOM   2701  N   ILE A 184      -4.303  10.727  10.509  1.00 94.63           N
ATOM   2702  CA  ILE A 184      -3.818  12.086  10.684  1.00 94.63           C
ATOM   2703  C   ILE A 184      -4.238  12.599  12.063  1.00 94.63           C
ATOM   2704  O   ILE A 184      -3.488  13.323  12.715  1.00 94.63           O
ATOM   2705  HA  ILE A 184      -2.729  12.051  10.646  1.00 94.63           H
ATOM   2706  CB  ILE A 184      -4.283  12.974   9.529  1.00 94.63           C
ATOM   2707  HB  ILE A 184      -5.366  12.886   9.444  1.00 94.63           H
ATOM   2708  CG1 ILE A 184      -3.686  12.504   8.201  1.00 94.63           C
ATOM   2709 1HG1 ILE A 184      -2.608  12.670   8.204  1.00 94.63           H
ATOM   2710 2HG1 ILE A 184      -3.843  11.432   8.087  1.00 94.63           H
ATOM   2711  CG2 ILE A 184      -3.971  14.446   9.809  1.00 94.63           C
ATOM   2712 1HG2 ILE A 184      -4.483  14.759  10.719  1.00 94.63           H
ATOM   2713 2HG2 ILE A 184      -2.895  14.571   9.935  1.00 94.63           H
ATOM   2714 3HG2 ILE A 184      -4.312  15.055   8.972  1.00 94.63           H
ATOM   2715  CD1 ILE A 184      -4.318  13.247   7.022  1.00 94.63           C
ATOM   2716 1HD1 ILE A 184      -5.392  13.059   7.008  1.00 94.63           H
ATOM   2717 2HD1 ILE A 184      -4.138  14.317   7.127  1.00 94.63           H
ATOM   2718 3HD1 ILE A 184      -3.876  12.894   6.091  1.00 94.63           H
ATOM   2719  HN  ILE A 184      -5.025  10.622   9.825  1.00 94.63           H
ATOM   2720  N   LEU A 185      -5.437  12.203  12.466  1.00 93.64           N
ATOM   2721  CA  LEU A 185      -6.049  12.766  13.657  1.00 93.64           C
ATOM   2722  C   LEU A 185      -5.347  12.211  14.897  1.00 93.64           C
ATOM   2723  O   LEU A 185      -4.957  12.967  15.785  1.00 93.64           O
ATOM   2724  HA  LEU A 185      -5.894  13.845  13.626  1.00 93.64           H
ATOM   2725  CB  LEU A 185      -7.561  12.526  13.647  1.00 93.64           C
ATOM   2726 1HB  LEU A 185      -7.739  11.468  13.457  1.00 93.64           H
ATOM   2727 2HB  LEU A 185      -7.949  12.742  14.642  1.00 93.64           H
ATOM   2728  CG  LEU A 185      -8.362  13.340  12.629  1.00 93.64           C
ATOM   2729  HG  LEU A 185      -8.010  13.081  11.631  1.00 93.64           H
ATOM   2730  CD1 LEU A 185      -9.849  12.984  12.691  1.00 93.64           C
ATOM   2731 1HD1 LEU A 185      -9.978  11.924  12.470  1.00 93.64           H
ATOM   2732 2HD1 LEU A 185     -10.232  13.196  13.688  1.00 93.64           H
ATOM   2733 3HD1 LEU A 185     -10.395  13.577  11.957  1.00 93.64           H
ATOM   2734  CD2 LEU A 185      -8.124  14.840  12.817  1.00 93.64           C
ATOM   2735 1HD2 LEU A 185      -8.432  15.134  13.820  1.00 93.64           H
ATOM   2736 2HD2 LEU A 185      -7.065  15.059  12.683  1.00 93.64           H
ATOM   2737 3HD2 LEU A 185      -8.706  15.395  12.081  1.00 93.64           H
ATOM   2738  HN  LEU A 185      -5.986  11.513  11.994  1.00 93.64           H
ATOM   2739  N   TYR A 186      -5.207  10.893  14.919  1.00 93.71           N
ATOM   2740  CA  TYR A 186      -4.880  10.195  16.151  1.00 93.71           C
ATOM   2741  C   TYR A 186      -3.374   9.946  16.257  1.00 93.71           C
ATOM   2742  O   TYR A 186      -2.888   9.487  17.289  1.00 93.71           O
ATOM   2743  HA  TYR A 186      -5.197  10.820  16.986  1.00 93.71           H
ATOM   2744  CB  TYR A 186      -5.603   8.849  16.077  1.00 93.71           C
ATOM   2745 1HB  TYR A 186      -5.268   8.316  15.188  1.00 93.71           H
ATOM   2746 2HB  TYR A 186      -5.315   8.246  16.938  1.00 93.71           H
ATOM   2747  CG  TYR A 186      -7.129   8.964  16.040  1.00 93.71           C
ATOM   2748  CD1 TYR A 186      -7.792   9.660  17.030  1.00 93.71           C
ATOM   2749  HD1 TYR A 186      -7.230  10.129  17.837  1.00 93.71           H
ATOM   2750  CD2 TYR A 186      -7.841   8.370  15.018  1.00 93.71           C
ATOM   2751  HD2 TYR A 186      -7.316   7.820  14.237  1.00 93.71           H
ATOM   2752  CE1 TYR A 186      -9.228   9.768  16.995  1.00 93.71           C
ATOM   2753  HE1 TYR A 186      -9.764  10.316  17.770  1.00 93.71           H
ATOM   2754  CE2 TYR A 186      -9.276   8.478  14.983  1.00 93.71           C
ATOM   2755  HE2 TYR A 186      -9.851   8.014  14.182  1.00 93.71           H
ATOM   2756  CZ  TYR A 186      -9.899   9.172  15.974  1.00 93.71           C
ATOM   2757  OH  TYR A 186     -11.255   9.274  15.941  1.00 93.71           O
ATOM   2758  HH  TYR A 186     -11.598   8.988  15.046  1.00 93.71           H
ATOM   2759  HN  TYR A 186      -5.312  10.307  14.116  1.00 93.71           H
ATOM   2760  N   SER A 187      -2.677  10.260  15.174  1.00 94.11           N
ATOM   2761  CA  SER A 187      -1.231  10.117  15.148  1.00 94.11           C
ATOM   2762  C   SER A 187      -0.586  11.146  16.077  1.00 94.11           C
ATOM   2763  O   SER A 187      -0.771  12.349  15.900  1.00 94.11           O
ATOM   2764  HA  SER A 187      -1.035   9.105  15.503  1.00 94.11           H
ATOM   2765  CB  SER A 187      -0.688  10.271  13.726  1.00 94.11           C
ATOM   2766 1HB  SER A 187      -1.029  11.219  13.309  1.00 94.11           H
ATOM   2767 2HB  SER A 187       0.400  10.309  13.755  1.00 94.11           H
ATOM   2768  OG  SER A 187      -1.103   9.204  12.877  1.00 94.11           O
ATOM   2769  HG  SER A 187      -1.573   9.569  12.074  1.00 94.11           H
ATOM   2770  HN  SER A 187      -3.083  10.606  14.329  1.00 94.11           H
ATOM   2771  N   GLN A 188       0.159  10.636  17.047  1.00 91.68           N
ATOM   2772  CA  GLN A 188       0.818  11.496  18.016  1.00 91.68           C
ATOM   2773  C   GLN A 188       2.167  10.900  18.423  1.00 91.68           C
ATOM   2774  O   GLN A 188       2.442   9.733  18.150  1.00 91.68           O
ATOM   2775  HA  GLN A 188       0.972  12.445  17.502  1.00 91.68           H
ATOM   2776  CB  GLN A 188      -0.071  11.727  19.239  1.00 91.68           C
ATOM   2777 1HB  GLN A 188      -0.087  10.829  19.856  1.00 91.68           H
ATOM   2778 2HB  GLN A 188       0.346  12.527  19.851  1.00 91.68           H
ATOM   2779  CG  GLN A 188      -1.497  12.090  18.820  1.00 91.68           C
ATOM   2780 1HG  GLN A 188      -1.470  12.889  18.080  1.00 91.68           H
ATOM   2781 2HG  GLN A 188      -1.970  11.231  18.344  1.00 91.68           H
ATOM   2782  CD  GLN A 188      -2.328  12.533  20.026  1.00 91.68           C
ATOM   2783  OE1 GLN A 188      -1.851  13.201  20.929  1.00 91.68           O
ATOM   2784  NE2 GLN A 188      -3.593  12.124  19.992  1.00 91.68           N
ATOM   2785 1HE2 GLN A 188      -3.921  11.577  19.221  1.00 91.68           H
ATOM   2786 2HE2 GLN A 188      -4.216  12.363  20.737  1.00 91.68           H
ATOM   2787  HN  GLN A 188       0.314   9.657  17.177  1.00 91.68           H
ATOM   2788  N   ILE A 189       2.973  11.729  19.069  1.00 92.13           N
ATOM   2789  CA  ILE A 189       4.186  11.248  19.708  1.00 92.13           C
ATOM   2790  C   ILE A 189       3.885  10.901  21.168  1.00 92.13           C
ATOM   2791  O   ILE A 189       3.341  11.722  21.905  1.00 92.13           O
ATOM   2792  HA  ILE A 189       4.487  10.336  19.192  1.00 92.13           H
ATOM   2793  CB  ILE A 189       5.320  12.261  19.538  1.00 92.13           C
ATOM   2794  HB  ILE A 189       4.988  13.216  19.944  1.00 92.13           H
ATOM   2795  CG1 ILE A 189       5.638  12.484  18.058  1.00 92.13           C
ATOM   2796 1HG1 ILE A 189       6.071  11.578  17.634  1.00 92.13           H
ATOM   2797 2HG1 ILE A 189       4.716  12.683  17.510  1.00 92.13           H
ATOM   2798  CG2 ILE A 189       6.557  11.838  20.332  1.00 92.13           C
ATOM   2799 1HG2 ILE A 189       6.304  11.771  21.390  1.00 92.13           H
ATOM   2800 2HG2 ILE A 189       6.901  10.866  19.979  1.00 92.13           H
ATOM   2801 3HG2 ILE A 189       7.348  12.575  20.193  1.00 92.13           H
ATOM   2802  CD1 ILE A 189       6.608  13.653  17.876  1.00 92.13           C
ATOM   2803 1HD1 ILE A 189       6.161  14.562  18.278  1.00 92.13           H
ATOM   2804 2HD1 ILE A 189       7.537  13.440  18.404  1.00 92.13           H
ATOM   2805 3HD1 ILE A 189       6.816  13.790  16.815  1.00 92.13           H
ATOM   2806  HN  ILE A 189       2.809  12.712  19.160  1.00 92.13           H
ATOM   2807  N   LYS A 190       4.253   9.684  21.541  1.00 87.62           N
ATOM   2808  CA  LYS A 190       4.131   9.257  22.925  1.00 87.62           C
ATOM   2809  C   LYS A 190       5.526   9.042  23.513  1.00 87.62           C
ATOM   2810  O   LYS A 190       6.357   8.359  22.916  1.00 87.62           O
ATOM   2811  HA  LYS A 190       3.645  10.064  23.474  1.00 87.62           H
ATOM   2812  CB  LYS A 190       3.224   8.029  23.028  1.00 87.62           C
ATOM   2813 1HB  LYS A 190       2.307   8.200  22.464  1.00 87.62           H
ATOM   2814 2HB  LYS A 190       3.718   7.168  22.578  1.00 87.62           H
ATOM   2815  CG  LYS A 190       2.881   7.722  24.487  1.00 87.62           C
ATOM   2816 1HG  LYS A 190       3.796   7.522  25.045  1.00 87.62           H
ATOM   2817 2HG  LYS A 190       2.413   8.592  24.946  1.00 87.62           H
ATOM   2818  CD  LYS A 190       1.943   6.518  24.588  1.00 87.62           C
ATOM   2819 1HD  LYS A 190       0.968   6.776  24.174  1.00 87.62           H
ATOM   2820 2HD  LYS A 190       2.335   5.695  23.990  1.00 87.62           H
ATOM   2821  CE  LYS A 190       1.783   6.068  26.042  1.00 87.62           C
ATOM   2822 1HE  LYS A 190       2.746   6.111  26.550  1.00 87.62           H
ATOM   2823 2HE  LYS A 190       1.114   6.749  26.568  1.00 87.62           H
ATOM   2824  NZ  LYS A 190       1.245   4.690  26.102  1.00 87.62           N
ATOM   2825 1HZ  LYS A 190       1.288   4.352  27.057  1.00 87.62           H
ATOM   2826 2HZ  LYS A 190       0.281   4.690  25.786  1.00 87.62           H
ATOM   2827 3HZ  LYS A 190       1.796   4.086  25.503  1.00 87.62           H
ATOM   2828  HN  LYS A 190       4.628   8.997  20.919  1.00 87.62           H
ATOM   2829  N   GLU A 191       5.742   9.639  24.677  1.00 85.98           N
ATOM   2830  CA  GLU A 191       6.990   9.448  25.395  1.00 85.98           C
ATOM   2831  C   GLU A 191       6.837   8.340  26.439  1.00 85.98           C
ATOM   2832  O   GLU A 191       5.898   8.355  27.233  1.00 85.98           O
ATOM   2833  HA  GLU A 191       7.716   9.147  24.640  1.00 85.98           H
ATOM   2834  CB  GLU A 191       7.453  10.753  26.045  1.00 85.98           C
ATOM   2835 1HB  GLU A 191       6.621  11.215  26.576  1.00 85.98           H
ATOM   2836 2HB  GLU A 191       8.317  10.561  26.682  1.00 85.98           H
ATOM   2837  CG  GLU A 191       7.913  11.759  24.988  1.00 85.98           C
ATOM   2838 1HG  GLU A 191       8.673  11.303  24.353  1.00 85.98           H
ATOM   2839 2HG  GLU A 191       7.075  12.023  24.343  1.00 85.98           H
ATOM   2840  CD  GLU A 191       8.478  13.022  25.641  1.00 85.98           C
ATOM   2841  OE1 GLU A 191       8.890  13.921  24.876  1.00 85.98           O
ATOM   2842  OE2 GLU A 191       8.486  13.060  26.890  1.00 85.98           O
ATOM   2843  HN  GLU A 191       5.083  10.241  25.126  1.00 85.98           H
ATOM   2844  N   GLU A 192       7.775   7.405  26.405  1.00 78.37           N
ATOM   2845  CA  GLU A 192       7.747   6.282  27.326  1.00 78.37           C
ATOM   2846  C   GLU A 192       9.157   5.979  27.837  1.00 78.37           C
ATOM   2847  O   GLU A 192      10.031   5.590  27.065  1.00 78.37           O
ATOM   2848  HA  GLU A 192       7.114   6.602  28.154  1.00 78.37           H
ATOM   2849  CB  GLU A 192       7.126   5.048  26.668  1.00 78.37           C
ATOM   2850 1HB  GLU A 192       6.098   5.265  26.376  1.00 78.37           H
ATOM   2851 2HB  GLU A 192       7.750   4.723  25.835  1.00 78.37           H
ATOM   2852  CG  GLU A 192       7.068   3.874  27.647  1.00 78.37           C
ATOM   2853 1HG  GLU A 192       7.941   3.237  27.509  1.00 78.37           H
ATOM   2854 2HG  GLU A 192       7.104   4.248  28.671  1.00 78.37           H
ATOM   2855  CD  GLU A 192       5.793   3.053  27.444  1.00 78.37           C
ATOM   2856  OE1 GLU A 192       5.589   2.115  28.244  1.00 78.37           O
ATOM   2857  OE2 GLU A 192       5.052   3.382  26.492  1.00 78.37           O
ATOM   2858  HN  GLU A 192       8.543   7.406  25.764  1.00 78.37           H
ATOM   2859  N   SER A 193       9.334   6.168  29.137  1.00 73.82           N
ATOM   2860  CA  SER A 193      10.583   5.805  29.783  1.00 73.82           C
ATOM   2861  C   SER A 193      11.760   6.443  29.042  1.00 73.82           C
ATOM   2862  O   SER A 193      12.824   5.837  28.920  1.00 73.82           O
ATOM   2863  HA  SER A 193      10.510   6.200  30.796  1.00 73.82           H
ATOM   2864  CB  SER A 193      10.753   4.285  29.840  1.00 73.82           C
ATOM   2865 1HB  SER A 193      11.779   4.045  30.118  1.00 73.82           H
ATOM   2866 2HB  SER A 193      10.108   3.878  30.618  1.00 73.82           H
ATOM   2867  OG  SER A 193      10.442   3.667  28.594  1.00 73.82           O
ATOM   2868  HG  SER A 193      11.202   3.784  27.955  1.00 73.82           H
ATOM   2869  HN  SER A 193       8.643   6.561  29.744  1.00 73.82           H
ATOM   2870  N   GLY A 194      11.530   7.658  28.565  1.00 75.84           N
ATOM   2871  CA  GLY A 194      12.585   8.421  27.921  1.00 75.84           C
ATOM   2872  C   GLY A 194      12.705   8.049  26.441  1.00 75.84           C
ATOM   2873  O   GLY A 194      13.599   8.532  25.747  1.00 75.84           O
ATOM   2874 1HA  GLY A 194      12.377   9.487  28.016  1.00 75.84           H
ATOM   2875 2HA  GLY A 194      13.533   8.235  28.425  1.00 75.84           H
ATOM   2876  HN  GLY A 194      10.644   8.118  28.614  1.00 75.84           H
ATOM   2877  N   ILE A 195      11.794   7.194  26.003  1.00 81.84           N
ATOM   2878  CA  ILE A 195      11.729   6.823  24.599  1.00 81.84           C
ATOM   2879  C   ILE A 195      10.513   7.491  23.955  1.00 81.84           C
ATOM   2880  O   ILE A 195       9.385   7.308  24.411  1.00 81.84           O
ATOM   2881  HA  ILE A 195      12.629   7.207  24.118  1.00 81.84           H
ATOM   2882  CB  ILE A 195      11.748   5.301  24.446  1.00 81.84           C
ATOM   2883  HB  ILE A 195      10.876   4.895  24.960  1.00 81.84           H
ATOM   2884  CG1 ILE A 195      12.986   4.698  25.113  1.00 81.84           C
ATOM   2885 1HG1 ILE A 195      13.886   5.081  24.631  1.00 81.84           H
ATOM   2886 2HG1 ILE A 195      13.027   5.005  26.157  1.00 81.84           H
ATOM   2887  CG2 ILE A 195      11.634   4.896  22.975  1.00 81.84           C
ATOM   2888 1HG2 ILE A 195      10.699   5.278  22.564  1.00 81.84           H
ATOM   2889 2HG2 ILE A 195      12.473   5.314  22.418  1.00 81.84           H
ATOM   2890 3HG2 ILE A 195      11.650   3.809  22.895  1.00 81.84           H
ATOM   2891  CD1 ILE A 195      12.966   3.170  25.026  1.00 81.84           C
ATOM   2892 1HD1 ILE A 195      12.078   2.789  25.529  1.00 81.84           H
ATOM   2893 2HD1 ILE A 195      12.950   2.866  23.979  1.00 81.84           H
ATOM   2894 3HD1 ILE A 195      13.858   2.767  25.507  1.00 81.84           H
ATOM   2895  HN  ILE A 195      11.109   6.758  26.587  1.00 81.84           H
ATOM   2896  N   ALA A 196      10.783   8.252  22.905  1.00 89.52           N
ATOM   2897  CA  ALA A 196       9.717   8.846  22.116  1.00 89.52           C
ATOM   2898  C   ALA A 196       9.258   7.847  21.052  1.00 89.52           C
ATOM   2899  O   ALA A 196      10.072   7.333  20.286  1.00 89.52           O
ATOM   2900  HA  ALA A 196       8.885   9.056  22.789  1.00 89.52           H
ATOM   2901  CB  ALA A 196      10.203  10.163  21.509  1.00 89.52           C
ATOM   2902 1HB  ALA A 196      10.489  10.848  22.307  1.00 89.52           H
ATOM   2903 2HB  ALA A 196      11.065   9.971  20.868  1.00 89.52           H
ATOM   2904 3HB  ALA A 196       9.403  10.608  20.917  1.00 89.52           H
ATOM   2905  HN  ALA A 196      11.709   8.465  22.591  1.00 89.52           H
ATOM   2906  N   ILE A 197       7.956   7.601  21.039  1.00 88.63           N
ATOM   2907  CA  ILE A 197       7.381   6.664  20.089  1.00 88.63           C
ATOM   2908  C   ILE A 197       6.290   7.369  19.281  1.00 88.63           C
ATOM   2909  O   ILE A 197       5.391   7.986  19.851  1.00 88.63           O
ATOM   2910  HA  ILE A 197       8.175   6.362  19.406  1.00 88.63           H
ATOM   2911  CB  ILE A 197       6.897   5.403  20.807  1.00 88.63           C
ATOM   2912  HB  ILE A 197       6.211   5.702  21.598  1.00 88.63           H
ATOM   2913  CG1 ILE A 197       8.063   4.670  21.473  1.00 88.63           C
ATOM   2914 1HG1 ILE A 197       8.740   4.285  20.709  1.00 88.63           H
ATOM   2915 2HG1 ILE A 197       8.636   5.368  22.083  1.00 88.63           H
ATOM   2916  CG2 ILE A 197       6.119   4.494  19.853  1.00 88.63           C
ATOM   2917 1HG2 ILE A 197       5.252   5.030  19.467  1.00 88.63           H
ATOM   2918 2HG2 ILE A 197       6.763   4.200  19.025  1.00 88.63           H
ATOM   2919 3HG2 ILE A 197       5.787   3.605  20.389  1.00 88.63           H
ATOM   2920  CD1 ILE A 197       7.560   3.517  22.344  1.00 88.63           C
ATOM   2921 1HD1 ILE A 197       6.904   3.908  23.121  1.00 88.63           H
ATOM   2922 2HD1 ILE A 197       7.009   2.808  21.726  1.00 88.63           H
ATOM   2923 3HD1 ILE A 197       8.409   3.013  22.806  1.00 88.63           H
ATOM   2924  HN  ILE A 197       7.300   8.029  21.661  1.00 88.63           H
ATOM   2925  N   CYS A 198       6.403   7.254  17.966  1.00 91.33           N
ATOM   2926  CA  CYS A 198       5.344   7.706  17.081  1.00 91.33           C
ATOM   2927  C   CYS A 198       4.265   6.622  17.030  1.00 91.33           C
ATOM   2928  O   CYS A 198       4.486   5.547  16.473  1.00 91.33           O
ATOM   2929  HA  CYS A 198       4.948   8.626  17.511  1.00 91.33           H
ATOM   2930  CB  CYS A 198       5.877   8.046  15.688  1.00 91.33           C
ATOM   2931 1HB  CYS A 198       6.508   8.934  15.738  1.00 91.33           H
ATOM   2932 2HB  CYS A 198       6.501   7.232  15.319  1.00 91.33           H
ATOM   2933  SG  CYS A 198       4.484   8.334  14.537  1.00 91.33           S
ATOM   2934  HN  CYS A 198       7.200   6.861  17.506  1.00 91.33           H
ATOM   2935  N   THR A 199       3.122   6.941  17.618  1.00 90.90           N
ATOM   2936  CA  THR A 199       2.009   6.008  17.647  1.00 90.90           C
ATOM   2937  C   THR A 199       0.696   6.734  17.345  1.00 90.90           C
ATOM   2938  O   THR A 199       0.676   7.956  17.206  1.00 90.90           O
ATOM   2939  HA  THR A 199       2.156   5.272  16.857  1.00 90.90           H
ATOM   2940  CB  THR A 199       2.016   5.306  19.006  1.00 90.90           C
ATOM   2941  HB  THR A 199       3.031   5.037  19.300  1.00 90.90           H
ATOM   2942  OG1 THR A 199       1.115   4.214  18.838  1.00 90.90           O
ATOM   2943  HG1 THR A 199       1.290   3.517  19.533  1.00 90.90           H
ATOM   2944  CG2 THR A 199       1.373   6.153  20.107  1.00 90.90           C
ATOM   2945 1HG2 THR A 199       0.337   6.365  19.844  1.00 90.90           H
ATOM   2946 2HG2 THR A 199       1.921   7.090  20.210  1.00 90.90           H
ATOM   2947 3HG2 THR A 199       1.405   5.608  21.050  1.00 90.90           H
ATOM   2948  HN  THR A 199       2.950   7.818  18.068  1.00 90.90           H
ATOM   2949  N   MET A 200      -0.368   5.950  17.252  1.00 92.45           N
ATOM   2950  CA  MET A 200      -1.711   6.495  17.367  1.00 92.45           C
ATOM   2951  C   MET A 200      -2.220   6.398  18.806  1.00 92.45           C
ATOM   2952  O   MET A 200      -2.185   5.327  19.411  1.00 92.45           O
ATOM   2953  HA  MET A 200      -1.629   7.541  17.073  1.00 92.45           H
ATOM   2954  CB  MET A 200      -2.654   5.727  16.439  1.00 92.45           C
ATOM   2955 1HB  MET A 200      -2.611   4.663  16.669  1.00 92.45           H
ATOM   2956 2HB  MET A 200      -3.681   6.049  16.611  1.00 92.45           H
ATOM   2957  CG  MET A 200      -2.283   5.952  14.972  1.00 92.45           C
ATOM   2958 1HG  MET A 200      -2.386   7.008  14.720  1.00 92.45           H
ATOM   2959 2HG  MET A 200      -1.239   5.685  14.807  1.00 92.45           H
ATOM   2960  SD  MET A 200      -3.336   4.969  13.918  1.00 92.45           S
ATOM   2961  CE  MET A 200      -2.844   3.331  14.429  1.00 92.45           C
ATOM   2962 1HE  MET A 200      -1.779   3.196  14.240  1.00 92.45           H
ATOM   2963 2HE  MET A 200      -3.043   3.208  15.493  1.00 92.45           H
ATOM   2964 3HE  MET A 200      -3.410   2.589  13.865  1.00 92.45           H
ATOM   2965  HN  MET A 200      -0.324   4.962  17.102  1.00 92.45           H
ATOM   2966  N   VAL A 201      -2.682   7.531  19.314  1.00 92.87           N
ATOM   2967  CA  VAL A 201      -3.362   7.554  20.598  1.00 92.87           C
ATOM   2968  C   VAL A 201      -4.836   7.903  20.383  1.00 92.87           C
ATOM   2969  O   VAL A 201      -5.155   8.863  19.684  1.00 92.87           O
ATOM   2970  HA  VAL A 201      -3.297   6.552  21.023  1.00 92.87           H
ATOM   2971  CB  VAL A 201      -2.652   8.519  21.549  1.00 92.87           C
ATOM   2972  HB  VAL A 201      -2.740   9.524  21.136  1.00 92.87           H
ATOM   2973  CG1 VAL A 201      -3.316   8.519  22.928  1.00 92.87           C
ATOM   2974 1HG1 VAL A 201      -4.357   8.827  22.829  1.00 92.87           H
ATOM   2975 2HG1 VAL A 201      -3.273   7.515  23.351  1.00 92.87           H
ATOM   2976 3HG1 VAL A 201      -2.792   9.213  23.584  1.00 92.87           H
ATOM   2977  CG2 VAL A 201      -1.163   8.185  21.658  1.00 92.87           C
ATOM   2978 1HG2 VAL A 201      -1.045   7.171  22.038  1.00 92.87           H
ATOM   2979 2HG2 VAL A 201      -0.700   8.261  20.674  1.00 92.87           H
ATOM   2980 3HG2 VAL A 201      -0.682   8.887  22.340  1.00 92.87           H
ATOM   2981  HN  VAL A 201      -2.598   8.421  18.865  1.00 92.87           H
ATOM   2982  N   TYR A 202      -5.696   7.103  20.998  1.00 92.21           N
ATOM   2983  CA  TYR A 202      -7.129   7.297  20.858  1.00 92.21           C
ATOM   2984  C   TYR A 202      -7.711   7.993  22.091  1.00 92.21           C
ATOM   2985  O   TYR A 202      -7.985   7.348  23.101  1.00 92.21           O
ATOM   2986  HA  TYR A 202      -7.300   7.923  19.982  1.00 92.21           H
ATOM   2987  CB  TYR A 202      -7.735   5.897  20.745  1.00 92.21           C
ATOM   2988 1HB  TYR A 202      -7.442   5.314  21.618  1.00 92.21           H
ATOM   2989 2HB  TYR A 202      -8.822   5.980  20.767  1.00 92.21           H
ATOM   2990  CG  TYR A 202      -7.321   5.140  19.482  1.00 92.21           C
ATOM   2991  CD1 TYR A 202      -7.958   5.395  18.284  1.00 92.21           C
ATOM   2992  HD1 TYR A 202      -8.756   6.135  18.239  1.00 92.21           H
ATOM   2993  CD2 TYR A 202      -6.309   4.203  19.540  1.00 92.21           C
ATOM   2994  HD2 TYR A 202      -5.806   4.001  20.485  1.00 92.21           H
ATOM   2995  CE1 TYR A 202      -7.568   4.682  17.095  1.00 92.21           C
ATOM   2996  HE1 TYR A 202      -8.063   4.874  16.143  1.00 92.21           H
ATOM   2997  CE2 TYR A 202      -5.919   3.490  18.351  1.00 92.21           C
ATOM   2998  HE2 TYR A 202      -5.123   2.747  18.382  1.00 92.21           H
ATOM   2999  CZ  TYR A 202      -6.568   3.765  17.187  1.00 92.21           C
ATOM   3000  OH  TYR A 202      -6.199   3.092  16.064  1.00 92.21           O
ATOM   3001  HH  TYR A 202      -5.671   2.280  16.310  1.00 92.21           H
ATOM   3002  HN  TYR A 202      -5.428   6.336  21.581  1.00 92.21           H
ATOM   3003  N   PRO A 203      -7.908   9.317  22.031  1.00 81.57           N
ATOM   3004  CA  PRO A 203      -8.572  10.032  23.124  1.00 81.57           C
ATOM   3005  C   PRO A 203     -10.046   9.676  23.234  1.00 81.57           C
ATOM   3006  O   PRO A 203     -10.792   9.800  22.264  1.00 81.57           O
ATOM   3007  HA  PRO A 203      -8.138   9.742  24.081  1.00 81.57           H
ATOM   3008  CB  PRO A 203      -8.369  11.506  22.770  1.00 81.57           C
ATOM   3009 1HB  PRO A 203      -9.207  12.118  23.102  1.00 81.57           H
ATOM   3010 2HB  PRO A 203      -7.473  11.912  23.240  1.00 81.57           H
ATOM   3011  CG  PRO A 203      -8.250  11.499  21.273  1.00 81.57           C
ATOM   3012 1HG  PRO A 203      -9.232  11.526  20.799  1.00 81.57           H
ATOM   3013 2HG  PRO A 203      -7.702  12.371  20.917  1.00 81.57           H
ATOM   3014  CD  PRO A 203      -7.523  10.229  20.938  1.00 81.57           C
ATOM   3015 1HD  PRO A 203      -7.822   9.840  19.965  1.00 81.57           H
ATOM   3016 2HD  PRO A 203      -6.444  10.382  20.904  1.00 81.57           H
ATOM   3017  N   SER A 204     -10.429   9.240  24.425  1.00 71.70           N
ATOM   3018  CA  SER A 204     -11.826   9.276  24.821  1.00 71.70           C
ATOM   3019  C   SER A 204     -12.081   8.260  25.937  1.00 71.70           C
ATOM   3020  O   SER A 204     -11.277   7.354  26.151  1.00 71.70           O
ATOM   3021  HA  SER A 204     -11.998  10.291  25.181  1.00 71.70           H
ATOM   3022  CB  SER A 204     -12.744   8.996  23.630  1.00 71.70           C
ATOM   3023 1HB  SER A 204     -13.775   8.920  23.976  1.00 71.70           H
ATOM   3024 2HB  SER A 204     -12.703   9.836  22.935  1.00 71.70           H
ATOM   3025  OG  SER A 204     -12.383   7.799  22.947  1.00 71.70           O
ATOM   3026  HG  SER A 204     -13.005   7.641  22.180  1.00 71.70           H
ATOM   3027  HN  SER A 204      -9.804   8.868  25.112  1.00 71.70           H
ATOM   3028  N   ASP A 205     -13.201   8.446  26.619  1.00 77.36           N
ATOM   3029  CA  ASP A 205     -13.681   7.446  27.557  1.00 77.36           C
ATOM   3030  C   ASP A 205     -14.012   6.159  26.799  1.00 77.36           C
ATOM   3031  O   ASP A 205     -14.045   5.079  27.387  1.00 77.36           O
ATOM   3032  HA  ASP A 205     -12.870   7.312  28.272  1.00 77.36           H
ATOM   3033  CB  ASP A 205     -14.953   7.919  28.264  1.00 77.36           C
ATOM   3034 1HB  ASP A 205     -15.725   8.134  27.525  1.00 77.36           H
ATOM   3035 2HB  ASP A 205     -15.336   7.123  28.902  1.00 77.36           H
ATOM   3036  CG  ASP A 205     -14.682   9.168  29.104  1.00 77.36           C
ATOM   3037  OD1 ASP A 205     -13.609   9.198  29.746  1.00 77.36           O
ATOM   3038  OD2 ASP A 205     -15.552  10.065  29.085  1.00 77.36           O
ATOM   3039  HN  ASP A 205     -13.776   9.260  26.538  1.00 77.36           H
ATOM   3040  N   GLU A 206     -14.249   6.316  25.505  1.00 87.11           N
ATOM   3041  CA  GLU A 206     -14.579   5.181  24.661  1.00 87.11           C
ATOM   3042  C   GLU A 206     -13.415   4.861  23.721  1.00 87.11           C
ATOM   3043  O   GLU A 206     -13.626   4.415  22.595  1.00 87.11           O
ATOM   3044  HA  GLU A 206     -14.742   4.348  25.346  1.00 87.11           H
ATOM   3045  CB  GLU A 206     -15.865   5.439  23.873  1.00 87.11           C
ATOM   3046 1HB  GLU A 206     -15.752   6.341  23.271  1.00 87.11           H
ATOM   3047 2HB  GLU A 206     -16.119   4.557  23.284  1.00 87.11           H
ATOM   3048  CG  GLU A 206     -17.046   5.683  24.814  1.00 87.11           C
ATOM   3049 1HG  GLU A 206     -16.832   5.251  25.792  1.00 87.11           H
ATOM   3050 2HG  GLU A 206     -17.182   6.755  24.963  1.00 87.11           H
ATOM   3051  CD  GLU A 206     -18.331   5.074  24.251  1.00 87.11           C
ATOM   3052  OE1 GLU A 206     -19.107   4.531  25.067  1.00 87.11           O
ATOM   3053  OE2 GLU A 206     -18.509   5.165  23.017  1.00 87.11           O
ATOM   3054  HN  GLU A 206     -14.218   7.198  25.034  1.00 87.11           H
ATOM   3055  N   SER A 207     -12.211   5.101  24.220  1.00 91.00           N
ATOM   3056  CA  SER A 207     -11.021   4.972  23.396  1.00 91.00           C
ATOM   3057  C   SER A 207     -10.951   3.567  22.794  1.00 91.00           C
ATOM   3058  O   SER A 207     -10.476   3.392  21.673  1.00 91.00           O
ATOM   3059  HA  SER A 207     -11.131   5.720  22.611  1.00 91.00           H
ATOM   3060  CB  SER A 207      -9.756   5.265  24.206  1.00 91.00           C
ATOM   3061 1HB  SER A 207      -8.879   5.007  23.614  1.00 91.00           H
ATOM   3062 2HB  SER A 207      -9.698   6.334  24.413  1.00 91.00           H
ATOM   3063  OG  SER A 207      -9.729   4.543  25.434  1.00 91.00           O
ATOM   3064  HG  SER A 207      -8.976   4.868  26.006  1.00 91.00           H
ATOM   3065  HN  SER A 207     -12.043   5.378  25.166  1.00 91.00           H
ATOM   3066  N   THR A 208     -11.432   2.603  23.564  1.00 91.52           N
ATOM   3067  CA  THR A 208     -11.406   1.216  23.131  1.00 91.52           C
ATOM   3068  C   THR A 208     -12.317   1.019  21.917  1.00 91.52           C
ATOM   3069  O   THR A 208     -11.953   0.326  20.969  1.00 91.52           O
ATOM   3070  HA  THR A 208     -10.392   0.974  22.812  1.00 91.52           H
ATOM   3071  CB  THR A 208     -11.789   0.340  24.326  1.00 91.52           C
ATOM   3072  HB  THR A 208     -11.753  -0.717  24.061  1.00 91.52           H
ATOM   3073  OG1 THR A 208     -13.066   0.832  24.722  1.00 91.52           O
ATOM   3074  HG1 THR A 208     -13.527   0.159  25.301  1.00 91.52           H
ATOM   3075  CG2 THR A 208     -10.898   0.591  25.544  1.00 91.52           C
ATOM   3076 1HG2 THR A 208     -10.986   1.634  25.850  1.00 91.52           H
ATOM   3077 2HG2 THR A 208      -9.861   0.374  25.288  1.00 91.52           H
ATOM   3078 3HG2 THR A 208     -11.212  -0.056  26.363  1.00 91.52           H
ATOM   3079  HN  THR A 208     -11.833   2.756  24.467  1.00 91.52           H
ATOM   3080  N   LYS A 209     -13.484   1.643  21.986  1.00 92.48           N
ATOM   3081  CA  LYS A 209     -14.440   1.565  20.895  1.00 92.48           C
ATOM   3082  C   LYS A 209     -13.835   2.211  19.646  1.00 92.48           C
ATOM   3083  O   LYS A 209     -13.966   1.681  18.544  1.00 92.48           O
ATOM   3084  HA  LYS A 209     -14.614   0.509  20.687  1.00 92.48           H
ATOM   3085  CB  LYS A 209     -15.781   2.171  21.312  1.00 92.48           C
ATOM   3086 1HB  LYS A 209     -15.621   3.163  21.736  1.00 92.48           H
ATOM   3087 2HB  LYS A 209     -16.416   2.298  20.435  1.00 92.48           H
ATOM   3088  CG  LYS A 209     -16.490   1.282  22.336  1.00 92.48           C
ATOM   3089 1HG  LYS A 209     -16.651   0.291  21.913  1.00 92.48           H
ATOM   3090 2HG  LYS A 209     -15.855   1.154  23.213  1.00 92.48           H
ATOM   3091  CD  LYS A 209     -17.830   1.889  22.755  1.00 92.48           C
ATOM   3092 1HD  LYS A 209     -17.672   2.893  23.148  1.00 92.48           H
ATOM   3093 2HD  LYS A 209     -18.477   1.986  21.883  1.00 92.48           H
ATOM   3094  CE  LYS A 209     -18.518   1.023  23.813  1.00 92.48           C
ATOM   3095 1HE  LYS A 209     -18.760   0.047  23.391  1.00 92.48           H
ATOM   3096 2HE  LYS A 209     -17.838   0.850  24.647  1.00 92.48           H
ATOM   3097  NZ  LYS A 209     -19.751   1.680  24.299  1.00 92.48           N
ATOM   3098 1HZ  LYS A 209     -20.255   1.045  24.908  1.00 92.48           H
ATOM   3099 2HZ  LYS A 209     -19.507   2.520  24.813  1.00 92.48           H
ATOM   3100 3HZ  LYS A 209     -20.337   1.926  23.509  1.00 92.48           H
ATOM   3101  HN  LYS A 209     -13.780   2.192  22.768  1.00 92.48           H
ATOM   3102  N   LEU A 210     -13.186   3.345  19.862  1.00 93.19           N
ATOM   3103  CA  LEU A 210     -12.632   4.111  18.758  1.00 93.19           C
ATOM   3104  C   LEU A 210     -11.569   3.273  18.045  1.00 93.19           C
ATOM   3105  O   LEU A 210     -11.573   3.172  16.819  1.00 93.19           O
ATOM   3106  HA  LEU A 210     -13.443   4.309  18.058  1.00 93.19           H
ATOM   3107  CB  LEU A 210     -12.118   5.466  19.251  1.00 93.19           C
ATOM   3108 1HB  LEU A 210     -12.907   5.941  19.835  1.00 93.19           H
ATOM   3109 2HB  LEU A 210     -11.282   5.291  19.928  1.00 93.19           H
ATOM   3110  CG  LEU A 210     -11.664   6.446  18.167  1.00 93.19           C
ATOM   3111  HG  LEU A 210     -10.872   5.971  17.588  1.00 93.19           H
ATOM   3112  CD1 LEU A 210     -12.806   6.759  17.198  1.00 93.19           C
ATOM   3113 1HD1 LEU A 210     -13.140   5.839  16.720  1.00 93.19           H
ATOM   3114 2HD1 LEU A 210     -13.636   7.205  17.747  1.00 93.19           H
ATOM   3115 3HD1 LEU A 210     -12.456   7.458  16.438  1.00 93.19           H
ATOM   3116  CD2 LEU A 210     -11.074   7.714  18.787  1.00 93.19           C
ATOM   3117 1HD2 LEU A 210     -11.827   8.201  19.405  1.00 93.19           H
ATOM   3118 2HD2 LEU A 210     -10.213   7.450  19.402  1.00 93.19           H
ATOM   3119 3HD2 LEU A 210     -10.759   8.393  17.994  1.00 93.19           H
ATOM   3120  HN  LEU A 210     -13.037   3.741  20.768  1.00 93.19           H
ATOM   3121  N   LYS A 211     -10.683   2.695  18.843  1.00 93.64           N
ATOM   3122  CA  LYS A 211      -9.631   1.850  18.305  1.00 93.64           C
ATOM   3123  C   LYS A 211     -10.257   0.735  17.465  1.00 93.64           C
ATOM   3124  O   LYS A 211      -9.847   0.504  16.328  1.00 93.64           O
ATOM   3125  HA  LYS A 211      -9.016   2.469  17.652  1.00 93.64           H
ATOM   3126  CB  LYS A 211      -8.727   1.339  19.429  1.00 93.64           C
ATOM   3127 1HB  LYS A 211      -8.234   2.180  19.915  1.00 93.64           H
ATOM   3128 2HB  LYS A 211      -9.330   0.841  20.188  1.00 93.64           H
ATOM   3129  CG  LYS A 211      -7.676   0.368  18.888  1.00 93.64           C
ATOM   3130 1HG  LYS A 211      -8.156  -0.562  18.584  1.00 93.64           H
ATOM   3131 2HG  LYS A 211      -7.209   0.790  17.998  1.00 93.64           H
ATOM   3132  CD  LYS A 211      -6.606   0.075  19.942  1.00 93.64           C
ATOM   3133 1HD  LYS A 211      -6.168   1.010  20.291  1.00 93.64           H
ATOM   3134 2HD  LYS A 211      -7.064  -0.405  20.807  1.00 93.64           H
ATOM   3135  CE  LYS A 211      -5.508  -0.827  19.373  1.00 93.64           C
ATOM   3136 1HE  LYS A 211      -5.912  -1.819  19.173  1.00 93.64           H
ATOM   3137 2HE  LYS A 211      -5.157  -0.427  18.422  1.00 93.64           H
ATOM   3138  NZ  LYS A 211      -4.377  -0.928  20.323  1.00 93.64           N
ATOM   3139 1HZ  LYS A 211      -3.559  -1.277  19.837  1.00 93.64           H
ATOM   3140 2HZ  LYS A 211      -4.177  -0.012  20.708  1.00 93.64           H
ATOM   3141 3HZ  LYS A 211      -4.622  -1.565  21.073  1.00 93.64           H
ATOM   3142  HN  LYS A 211     -10.677   2.795  19.838  1.00 93.64           H
ATOM   3143  N   SER A 212     -11.241   0.073  18.057  1.00 93.33           N
ATOM   3144  CA  SER A 212     -11.864  -1.073  17.415  1.00 93.33           C
ATOM   3145  C   SER A 212     -12.485  -0.652  16.082  1.00 93.33           C
ATOM   3146  O   SER A 212     -12.397  -1.381  15.095  1.00 93.33           O
ATOM   3147  HA  SER A 212     -11.057  -1.787  17.253  1.00 93.33           H
ATOM   3148  CB  SER A 212     -12.926  -1.700  18.320  1.00 93.33           C
ATOM   3149 1HB  SER A 212     -13.687  -0.957  18.556  1.00 93.33           H
ATOM   3150 2HB  SER A 212     -13.425  -2.509  17.787  1.00 93.33           H
ATOM   3151  OG  SER A 212     -12.366  -2.204  19.530  1.00 93.33           O
ATOM   3152  HG  SER A 212     -12.337  -1.482  20.221  1.00 93.33           H
ATOM   3153  HN  SER A 212     -11.610   0.307  18.956  1.00 93.33           H
ATOM   3154  N   ALA A 213     -13.098   0.522  16.095  1.00 93.67           N
ATOM   3155  CA  ALA A 213     -13.773   1.028  14.912  1.00 93.67           C
ATOM   3156  C   ALA A 213     -12.737   1.315  13.823  1.00 93.67           C
ATOM   3157  O   ALA A 213     -12.920   0.930  12.669  1.00 93.67           O
ATOM   3158  HA  ALA A 213     -14.452   0.252  14.560  1.00 93.67           H
ATOM   3159  CB  ALA A 213     -14.590   2.268  15.280  1.00 93.67           C
ATOM   3160 1HB  ALA A 213     -15.330   2.004  16.035  1.00 93.67           H
ATOM   3161 2HB  ALA A 213     -13.926   3.036  15.676  1.00 93.67           H
ATOM   3162 3HB  ALA A 213     -15.096   2.647  14.392  1.00 93.67           H
ATOM   3163  HN  ALA A 213     -13.139   1.123  16.894  1.00 93.67           H
ATOM   3164  N   VAL A 214     -11.670   1.989  14.228  1.00 93.04           N
ATOM   3165  CA  VAL A 214     -10.636   2.389  13.289  1.00 93.04           C
ATOM   3166  C   VAL A 214      -9.966   1.140  12.713  1.00 93.04           C
ATOM   3167  O   VAL A 214      -9.652   1.092  11.525  1.00 93.04           O
ATOM   3168  HA  VAL A 214     -11.121   2.933  12.479  1.00 93.04           H
ATOM   3169  CB  VAL A 214      -9.647   3.336  13.972  1.00 93.04           C
ATOM   3170  HB  VAL A 214      -9.309   2.861  14.893  1.00 93.04           H
ATOM   3171  CG1 VAL A 214      -8.421   3.577  13.090  1.00 93.04           C
ATOM   3172 1HG1 VAL A 214      -7.920   2.628  12.897  1.00 93.04           H
ATOM   3173 2HG1 VAL A 214      -8.734   4.020  12.145  1.00 93.04           H
ATOM   3174 3HG1 VAL A 214      -7.735   4.253  13.599  1.00 93.04           H
ATOM   3175  CG2 VAL A 214     -10.323   4.657  14.345  1.00 93.04           C
ATOM   3176 1HG2 VAL A 214     -10.702   5.138  13.444  1.00 93.04           H
ATOM   3177 2HG2 VAL A 214     -11.149   4.463  15.028  1.00 93.04           H
ATOM   3178 3HG2 VAL A 214      -9.598   5.312  14.828  1.00 93.04           H
ATOM   3179  HN  VAL A 214     -11.508   2.260  15.177  1.00 93.04           H
ATOM   3180  N   LEU A 215      -9.768   0.159  13.581  1.00 93.46           N
ATOM   3181  CA  LEU A 215      -9.141  -1.087  13.173  1.00 93.46           C
ATOM   3182  C   LEU A 215     -10.046  -1.804  12.170  1.00 93.46           C
ATOM   3183  O   LEU A 215      -9.571  -2.327  11.163  1.00 93.46           O
ATOM   3184  HA  LEU A 215      -8.205  -0.833  12.674  1.00 93.46           H
ATOM   3185  CB  LEU A 215      -8.786  -1.933  14.397  1.00 93.46           C
ATOM   3186 1HB  LEU A 215      -9.597  -1.850  15.120  1.00 93.46           H
ATOM   3187 2HB  LEU A 215      -8.738  -2.978  14.090  1.00 93.46           H
ATOM   3188  CG  LEU A 215      -7.475  -1.578  15.101  1.00 93.46           C
ATOM   3189  HG  LEU A 215      -7.468  -0.504  15.289  1.00 93.46           H
ATOM   3190  CD1 LEU A 215      -7.376  -2.274  16.460  1.00 93.46           C
ATOM   3191 1HD1 LEU A 215      -8.208  -1.960  17.091  1.00 93.46           H
ATOM   3192 2HD1 LEU A 215      -7.415  -3.354  16.319  1.00 93.46           H
ATOM   3193 3HD1 LEU A 215      -6.435  -2.004  16.939  1.00 93.46           H
ATOM   3194  CD2 LEU A 215      -6.271  -1.889  14.209  1.00 93.46           C
ATOM   3195 1HD2 LEU A 215      -6.262  -2.952  13.969  1.00 93.46           H
ATOM   3196 2HD2 LEU A 215      -6.342  -1.309  13.289  1.00 93.46           H
ATOM   3197 3HD2 LEU A 215      -5.352  -1.627  14.734  1.00 93.46           H
ATOM   3198  HN  LEU A 215     -10.028   0.205  14.546  1.00 93.46           H
ATOM   3199  N   THR A 216     -11.334  -1.807  12.481  1.00 93.85           N
ATOM   3200  CA  THR A 216     -12.309  -2.460  11.624  1.00 93.85           C
ATOM   3201  C   THR A 216     -12.288  -1.842  10.225  1.00 93.85           C
ATOM   3202  O   THR A 216     -12.316  -2.558   9.225  1.00 93.85           O
ATOM   3203  HA  THR A 216     -12.024  -3.507  11.515  1.00 93.85           H
ATOM   3204  CB  THR A 216     -13.675  -2.370  12.308  1.00 93.85           C
ATOM   3205  HB  THR A 216     -13.984  -1.332  12.424  1.00 93.85           H
ATOM   3206  OG1 THR A 216     -13.505  -3.100  13.520  1.00 93.85           O
ATOM   3207  HG1 THR A 216     -13.323  -2.471  14.275  1.00 93.85           H
ATOM   3208  CG2 THR A 216     -14.759  -3.145  11.555  1.00 93.85           C
ATOM   3209 1HG2 THR A 216     -14.480  -4.197  11.498  1.00 93.85           H
ATOM   3210 2HG2 THR A 216     -14.860  -2.741  10.548  1.00 93.85           H
ATOM   3211 3HG2 THR A 216     -15.707  -3.048  12.083  1.00 93.85           H
ATOM   3212  HN  THR A 216     -11.713  -1.374  13.298  1.00 93.85           H
ATOM   3213  N   LEU A 217     -12.240  -0.518  10.198  1.00 91.47           N
ATOM   3214  CA  LEU A 217     -12.196   0.204   8.938  1.00 91.47           C
ATOM   3215  C   LEU A 217     -10.950  -0.218   8.156  1.00 91.47           C
ATOM   3216  O   LEU A 217     -11.007  -0.401   6.941  1.00 91.47           O
ATOM   3217  HA  LEU A 217     -13.077  -0.085   8.365  1.00 91.47           H
ATOM   3218  CB  LEU A 217     -12.288   1.712   9.181  1.00 91.47           C
ATOM   3219 1HB  LEU A 217     -13.200   1.914   9.742  1.00 91.47           H
ATOM   3220 2HB  LEU A 217     -11.451   2.010   9.813  1.00 91.47           H
ATOM   3221  CG  LEU A 217     -12.286   2.594   7.930  1.00 91.47           C
ATOM   3222  HG  LEU A 217     -11.410   2.339   7.334  1.00 91.47           H
ATOM   3223  CD1 LEU A 217     -13.517   2.321   7.065  1.00 91.47           C
ATOM   3224 1HD1 LEU A 217     -13.519   1.276   6.755  1.00 91.47           H
ATOM   3225 2HD1 LEU A 217     -14.419   2.531   7.639  1.00 91.47           H
ATOM   3226 3HD1 LEU A 217     -13.491   2.961   6.183  1.00 91.47           H
ATOM   3227  CD2 LEU A 217     -12.164   4.073   8.303  1.00 91.47           C
ATOM   3228 1HD2 LEU A 217     -13.006   4.360   8.932  1.00 91.47           H
ATOM   3229 2HD2 LEU A 217     -11.233   4.235   8.847  1.00 91.47           H
ATOM   3230 3HD2 LEU A 217     -12.165   4.677   7.396  1.00 91.47           H
ATOM   3231  HN  LEU A 217     -12.231   0.058  11.015  1.00 91.47           H
ATOM   3232  N   LYS A 218      -9.853  -0.361   8.886  1.00 89.82           N
ATOM   3233  CA  LYS A 218      -8.589  -0.730   8.272  1.00 89.82           C
ATOM   3234  C   LYS A 218      -8.718  -2.119   7.645  1.00 89.82           C
ATOM   3235  O   LYS A 218      -8.170  -2.373   6.573  1.00 89.82           O
ATOM   3236  HA  LYS A 218      -8.389  -0.010   7.479  1.00 89.82           H
ATOM   3237  CB  LYS A 218      -7.448  -0.616   9.285  1.00 89.82           C
ATOM   3238 1HB  LYS A 218      -7.749  -1.069  10.230  1.00 89.82           H
ATOM   3239 2HB  LYS A 218      -6.582  -1.173   8.927  1.00 89.82           H
ATOM   3240  CG  LYS A 218      -7.062   0.847   9.515  1.00 89.82           C
ATOM   3241 1HG  LYS A 218      -6.589   1.246   8.618  1.00 89.82           H
ATOM   3242 2HG  LYS A 218      -7.959   1.440   9.692  1.00 89.82           H
ATOM   3243  CD  LYS A 218      -6.110   0.983  10.704  1.00 89.82           C
ATOM   3244 1HD  LYS A 218      -6.615   0.666  11.617  1.00 89.82           H
ATOM   3245 2HD  LYS A 218      -5.255   0.321  10.568  1.00 89.82           H
ATOM   3246  CE  LYS A 218      -5.626   2.426  10.857  1.00 89.82           C
ATOM   3247 1HE  LYS A 218      -5.128   2.748   9.942  1.00 89.82           H
ATOM   3248 2HE  LYS A 218      -6.479   3.088  11.006  1.00 89.82           H
ATOM   3249  NZ  LYS A 218      -4.695   2.542  12.002  1.00 89.82           N
ATOM   3250 1HZ  LYS A 218      -4.367   3.499  12.075  1.00 89.82           H
ATOM   3251 2HZ  LYS A 218      -5.177   2.284  12.857  1.00 89.82           H
ATOM   3252 3HZ  LYS A 218      -3.905   1.923  11.860  1.00 89.82           H
ATOM   3253  HN  LYS A 218      -9.820  -0.230   9.877  1.00 89.82           H
ATOM   3254  N   VAL A 219      -9.444  -2.982   8.339  1.00 90.62           N
ATOM   3255  CA  VAL A 219      -9.604  -4.356   7.893  1.00 90.62           C
ATOM   3256  C   VAL A 219     -10.499  -4.383   6.652  1.00 90.62           C
ATOM   3257  O   VAL A 219     -10.209  -5.090   5.688  1.00 90.62           O
ATOM   3258  HA  VAL A 219      -8.617  -4.731   7.621  1.00 90.62           H
ATOM   3259  CB  VAL A 219     -10.141  -5.219   9.036  1.00 90.62           C
ATOM   3260  HB  VAL A 219     -11.028  -4.729   9.438  1.00 90.62           H
ATOM   3261  CG1 VAL A 219     -10.556  -6.602   8.531  1.00 90.62           C
ATOM   3262 1HG1 VAL A 219     -11.337  -6.495   7.778  1.00 90.62           H
ATOM   3263 2HG1 VAL A 219      -9.693  -7.102   8.091  1.00 90.62           H
ATOM   3264 3HG1 VAL A 219     -10.934  -7.195   9.364  1.00 90.62           H
ATOM   3265  CG2 VAL A 219      -9.115  -5.332  10.166  1.00 90.62           C
ATOM   3266 1HG2 VAL A 219      -8.202  -5.788   9.783  1.00 90.62           H
ATOM   3267 2HG2 VAL A 219      -8.890  -4.339  10.553  1.00 90.62           H
ATOM   3268 3HG2 VAL A 219      -9.522  -5.951  10.966  1.00 90.62           H
ATOM   3269  HN  VAL A 219      -9.917  -2.757   9.191  1.00 90.62           H
ATOM   3270  N   ILE A 220     -11.570  -3.605   6.717  1.00 90.67           N
ATOM   3271  CA  ILE A 220     -12.525  -3.553   5.623  1.00 90.67           C
ATOM   3272  C   ILE A 220     -11.815  -3.078   4.354  1.00 90.67           C
ATOM   3273  O   ILE A 220     -11.939  -3.699   3.299  1.00 90.67           O
ATOM   3274  HA  ILE A 220     -12.886  -4.568   5.457  1.00 90.67           H
ATOM   3275  CB  ILE A 220     -13.734  -2.699   6.007  1.00 90.67           C
ATOM   3276  HB  ILE A 220     -13.371  -1.775   6.457  1.00 90.67           H
ATOM   3277  CG1 ILE A 220     -14.593  -3.406   7.058  1.00 90.67           C
ATOM   3278 1HG1 ILE A 220     -15.080  -4.273   6.611  1.00 90.67           H
ATOM   3279 2HG1 ILE A 220     -13.958  -3.776   7.863  1.00 90.67           H
ATOM   3280  CG2 ILE A 220     -14.547  -2.310   4.771  1.00 90.67           C
ATOM   3281 1HG2 ILE A 220     -13.918  -1.738   4.088  1.00 90.67           H
ATOM   3282 2HG2 ILE A 220     -14.900  -3.211   4.270  1.00 90.67           H
ATOM   3283 3HG2 ILE A 220     -15.400  -1.703   5.072  1.00 90.67           H
ATOM   3284  CD1 ILE A 220     -15.650  -2.459   7.630  1.00 90.67           C
ATOM   3285 1HD1 ILE A 220     -15.158  -1.605   8.097  1.00 90.67           H
ATOM   3286 2HD1 ILE A 220     -16.298  -2.109   6.826  1.00 90.67           H
ATOM   3287 3HD1 ILE A 220     -16.246  -2.986   8.374  1.00 90.67           H
ATOM   3288  HN  ILE A 220     -11.788  -3.018   7.496  1.00 90.67           H
ATOM   3289  N   LEU A 221     -11.086  -1.981   4.497  1.00 86.09           N
ATOM   3290  CA  LEU A 221     -10.453  -1.348   3.353  1.00 86.09           C
ATOM   3291  C   LEU A 221      -9.149  -2.080   3.028  1.00 86.09           C
ATOM   3292  O   LEU A 221      -8.673  -2.034   1.895  1.00 86.09           O
ATOM   3293  HA  LEU A 221     -11.129  -1.455   2.504  1.00 86.09           H
ATOM   3294  CB  LEU A 221     -10.271   0.151   3.601  1.00 86.09           C
ATOM   3295 1HB  LEU A 221      -9.608   0.279   4.456  1.00 86.09           H
ATOM   3296 2HB  LEU A 221      -9.766   0.583   2.738  1.00 86.09           H
ATOM   3297  CG  LEU A 221     -11.552   0.947   3.860  1.00 86.09           C
ATOM   3298  HG  LEU A 221     -12.099   0.461   4.667  1.00 86.09           H
ATOM   3299  CD1 LEU A 221     -11.228   2.369   4.325  1.00 86.09           C
ATOM   3300 1HD1 LEU A 221     -10.650   2.326   5.248  1.00 86.09           H
ATOM   3301 2HD1 LEU A 221     -10.648   2.879   3.556  1.00 86.09           H
ATOM   3302 3HD1 LEU A 221     -12.156   2.913   4.502  1.00 86.09           H
ATOM   3303  CD2 LEU A 221     -12.460   0.940   2.629  1.00 86.09           C
ATOM   3304 1HD2 LEU A 221     -11.934   1.388   1.786  1.00 86.09           H
ATOM   3305 2HD2 LEU A 221     -12.731  -0.087   2.384  1.00 86.09           H
ATOM   3306 3HD2 LEU A 221     -13.363   1.513   2.840  1.00 86.09           H
ATOM   3307  HN  LEU A 221     -10.926  -1.526   5.373  1.00 86.09           H
ATOM   3308  N   GLY A 222      -8.608  -2.738   4.043  1.00 82.83           N
ATOM   3309  CA  GLY A 222      -7.301  -3.360   3.920  1.00 82.83           C
ATOM   3310  C   GLY A 222      -7.410  -4.744   3.278  1.00 82.83           C
ATOM   3311  O   GLY A 222      -6.545  -5.140   2.498  1.00 82.83           O
ATOM   3312 1HA  GLY A 222      -6.648  -2.727   3.319  1.00 82.83           H
ATOM   3313 2HA  GLY A 222      -6.842  -3.447   4.905  1.00 82.83           H
ATOM   3314  HN  GLY A 222      -9.048  -2.850   4.934  1.00 82.83           H
ATOM   3315  N   PHE A 223      -8.479  -5.443   3.631  1.00 85.16           N
ATOM   3316  CA  PHE A 223      -8.590  -6.855   3.308  1.00 85.16           C
ATOM   3317  C   PHE A 223      -9.744  -7.106   2.335  1.00 85.16           C
ATOM   3318  O   PHE A 223      -9.526  -7.563   1.214  1.00 85.16           O
ATOM   3319  HA  PHE A 223      -7.652  -7.155   2.842  1.00 85.16           H
ATOM   3320  CB  PHE A 223      -8.876  -7.592   4.619  1.00 85.16           C
ATOM   3321 1HB  PHE A 223      -8.128  -7.302   5.357  1.00 85.16           H
ATOM   3322 2HB  PHE A 223      -9.844  -7.269   5.002  1.00 85.16           H
ATOM   3323  CG  PHE A 223      -8.877  -9.116   4.487  1.00 85.16           C
ATOM   3324  CD1 PHE A 223     -10.052  -9.801   4.529  1.00 85.16           C
ATOM   3325  HD1 PHE A 223     -10.992  -9.264   4.655  1.00 85.16           H
ATOM   3326  CD2 PHE A 223      -7.705  -9.787   4.330  1.00 85.16           C
ATOM   3327  HD2 PHE A 223      -6.763  -9.238   4.297  1.00 85.16           H
ATOM   3328  CE1 PHE A 223     -10.053 -11.216   4.407  1.00 85.16           C
ATOM   3329  HE1 PHE A 223     -10.995 -11.764   4.440  1.00 85.16           H
ATOM   3330  CE2 PHE A 223      -7.706 -11.201   4.208  1.00 85.16           C
ATOM   3331  HE2 PHE A 223      -6.766 -11.739   4.082  1.00 85.16           H
ATOM   3332  CZ  PHE A 223      -8.881 -11.886   4.249  1.00 85.16           C
ATOM   3333  HZ  PHE A 223      -8.882 -12.972   4.156  1.00 85.16           H
ATOM   3334  HN  PHE A 223      -9.258  -5.060   4.127  1.00 85.16           H
ATOM   3335  N   PHE A 224     -10.945  -6.795   2.798  1.00 87.48           N
ATOM   3336  CA  PHE A 224     -12.149  -7.218   2.102  1.00 87.48           C
ATOM   3337  C   PHE A 224     -12.268  -6.524   0.743  1.00 87.48           C
ATOM   3338  O   PHE A 224     -12.592  -7.162  -0.257  1.00 87.48           O
ATOM   3339  HA  PHE A 224     -12.074  -8.295   1.952  1.00 87.48           H
ATOM   3340  CB  PHE A 224     -13.337  -6.811   2.975  1.00 87.48           C
ATOM   3341 1HB  PHE A 224     -13.187  -5.789   3.322  1.00 87.48           H
ATOM   3342 2HB  PHE A 224     -14.240  -6.811   2.364  1.00 87.48           H
ATOM   3343  CG  PHE A 224     -13.558  -7.718   4.187  1.00 87.48           C
ATOM   3344  CD1 PHE A 224     -14.178  -8.919   4.033  1.00 87.48           C
ATOM   3345  HD1 PHE A 224     -14.517  -9.235   3.047  1.00 87.48           H
ATOM   3346  CD2 PHE A 224     -13.135  -7.324   5.418  1.00 87.48           C
ATOM   3347  HD2 PHE A 224     -12.638  -6.362   5.541  1.00 87.48           H
ATOM   3348  CE1 PHE A 224     -14.384  -9.761   5.158  1.00 87.48           C
ATOM   3349  HE1 PHE A 224     -14.880 -10.723   5.035  1.00 87.48           H
ATOM   3350  CE2 PHE A 224     -13.340  -8.166   6.542  1.00 87.48           C
ATOM   3351  HE2 PHE A 224     -13.001  -7.850   7.529  1.00 87.48           H
ATOM   3352  CZ  PHE A 224     -13.960  -9.367   6.389  1.00 87.48           C
ATOM   3353  HZ  PHE A 224     -14.118 -10.013   7.252  1.00 87.48           H
ATOM   3354  HN  PHE A 224     -11.104  -6.265   3.632  1.00 87.48           H
ATOM   3355  N   LEU A 225     -12.000  -5.227   0.751  1.00 83.07           N
ATOM   3356  CA  LEU A 225     -12.119  -4.430  -0.458  1.00 83.07           C
ATOM   3357  C   LEU A 225     -11.159  -4.973  -1.518  1.00 83.07           C
ATOM   3358  O   LEU A 225     -11.572  -5.286  -2.633  1.00 83.07           O
ATOM   3359  HA  LEU A 225     -13.139  -4.545  -0.825  1.00 83.07           H
ATOM   3360  CB  LEU A 225     -11.915  -2.946  -0.145  1.00 83.07           C
ATOM   3361 1HB  LEU A 225     -12.712  -2.623   0.525  1.00 83.07           H
ATOM   3362 2HB  LEU A 225     -10.977  -2.836   0.400  1.00 83.07           H
ATOM   3363  CG  LEU A 225     -11.886  -2.004  -1.350  1.00 83.07           C
ATOM   3364  HG  LEU A 225     -11.195  -2.414  -2.087  1.00 83.07           H
ATOM   3365  CD1 LEU A 225     -13.261  -1.923  -2.015  1.00 83.07           C
ATOM   3366 1HD1 LEU A 225     -13.560  -2.915  -2.354  1.00 83.07           H
ATOM   3367 2HD1 LEU A 225     -13.991  -1.549  -1.297  1.00 83.07           H
ATOM   3368 3HD1 LEU A 225     -13.212  -1.247  -2.869  1.00 83.07           H
ATOM   3369  CD2 LEU A 225     -11.358  -0.624  -0.954  1.00 83.07           C
ATOM   3370 1HD2 LEU A 225     -12.005  -0.193  -0.189  1.00 83.07           H
ATOM   3371 2HD2 LEU A 225     -10.346  -0.720  -0.562  1.00 83.07           H
ATOM   3372 3HD2 LEU A 225     -11.348   0.026  -1.829  1.00 83.07           H
ATOM   3373  HN  LEU A 225     -11.706  -4.721   1.563  1.00 83.07           H
ATOM   3374  N   PRO A 226      -9.865  -5.094  -1.192  1.00 81.75           N
ATOM   3375  CA  PRO A 226      -8.904  -5.689  -2.124  1.00 81.75           C
ATOM   3376  C   PRO A 226      -9.350  -7.055  -2.618  1.00 81.75           C
ATOM   3377  O   PRO A 226      -9.231  -7.360  -3.804  1.00 81.75           O
ATOM   3378  HA  PRO A 226      -8.822  -5.074  -3.020  1.00 81.75           H
ATOM   3379  CB  PRO A 226      -7.613  -5.775  -1.307  1.00 81.75           C
ATOM   3380 1HB  PRO A 226      -7.520  -6.737  -0.803  1.00 81.75           H
ATOM   3381 2HB  PRO A 226      -6.731  -5.660  -1.938  1.00 81.75           H
ATOM   3382  CG  PRO A 226      -7.747  -4.628  -0.312  1.00 81.75           C
ATOM   3383 1HG  PRO A 226      -7.097  -4.764   0.552  1.00 81.75           H
ATOM   3384 2HG  PRO A 226      -7.470  -3.672  -0.757  1.00 81.75           H
ATOM   3385  CD  PRO A 226      -9.218  -4.678   0.066  1.00 81.75           C
ATOM   3386 1HD  PRO A 226      -9.406  -5.393   0.868  1.00 81.75           H
ATOM   3387 2HD  PRO A 226      -9.579  -3.711   0.415  1.00 81.75           H
ATOM   3388  N   PHE A 227      -9.859  -7.849  -1.687  1.00 85.75           N
ATOM   3389  CA  PHE A 227     -10.260  -9.210  -2.001  1.00 85.75           C
ATOM   3390  C   PHE A 227     -11.387  -9.223  -3.036  1.00 85.75           C
ATOM   3391  O   PHE A 227     -11.346  -9.995  -3.994  1.00 85.75           O
ATOM   3392  HA  PHE A 227      -9.387  -9.718  -2.411  1.00 85.75           H
ATOM   3393  CB  PHE A 227     -10.770  -9.837  -0.702  1.00 85.75           C
ATOM   3394 1HB  PHE A 227      -9.980  -9.786   0.048  1.00 85.75           H
ATOM   3395 2HB  PHE A 227     -11.604  -9.245  -0.327  1.00 85.75           H
ATOM   3396  CG  PHE A 227     -11.221 -11.292  -0.849  1.00 85.75           C
ATOM   3397  CD1 PHE A 227     -12.541 -11.582  -1.000  1.00 85.75           C
ATOM   3398  HD1 PHE A 227     -13.277 -10.779  -1.016  1.00 85.75           H
ATOM   3399  CD2 PHE A 227     -10.302 -12.294  -0.829  1.00 85.75           C
ATOM   3400  HD2 PHE A 227      -9.244 -12.061  -0.708  1.00 85.75           H
ATOM   3401  CE1 PHE A 227     -12.960 -12.932  -1.136  1.00 85.75           C
ATOM   3402  HE1 PHE A 227     -14.018 -13.165  -1.256  1.00 85.75           H
ATOM   3403  CE2 PHE A 227     -10.721 -13.644  -0.965  1.00 85.75           C
ATOM   3404  HE2 PHE A 227      -9.984 -14.447  -0.949  1.00 85.75           H
ATOM   3405  CZ  PHE A 227     -12.041 -13.935  -1.115  1.00 85.75           C
ATOM   3406  HZ  PHE A 227     -12.362 -14.971  -1.220  1.00 85.75           H
ATOM   3407  HN  PHE A 227      -9.997  -7.577  -0.735  1.00 85.75           H
ATOM   3408  N   VAL A 228     -12.367  -8.361  -2.809  1.00 86.17           N
ATOM   3409  CA  VAL A 228     -13.484  -8.238  -3.730  1.00 86.17           C
ATOM   3410  C   VAL A 228     -12.965  -7.797  -5.100  1.00 86.17           C
ATOM   3411  O   VAL A 228     -13.387  -8.325  -6.127  1.00 86.17           O
ATOM   3412  HA  VAL A 228     -13.939  -9.223  -3.828  1.00 86.17           H
ATOM   3413  CB  VAL A 228     -14.535  -7.286  -3.154  1.00 86.17           C
ATOM   3414  HB  VAL A 228     -14.032  -6.360  -2.877  1.00 86.17           H
ATOM   3415  CG1 VAL A 228     -15.600  -6.948  -4.198  1.00 86.17           C
ATOM   3416 1HG1 VAL A 228     -15.128  -6.470  -5.057  1.00 86.17           H
ATOM   3417 2HG1 VAL A 228     -16.097  -7.864  -4.520  1.00 86.17           H
ATOM   3418 3HG1 VAL A 228     -16.334  -6.270  -3.763  1.00 86.17           H
ATOM   3419  CG2 VAL A 228     -15.171  -7.871  -1.891  1.00 86.17           C
ATOM   3420 1HG2 VAL A 228     -15.653  -8.819  -2.133  1.00 86.17           H
ATOM   3421 2HG2 VAL A 228     -14.400  -8.037  -1.139  1.00 86.17           H
ATOM   3422 3HG2 VAL A 228     -15.914  -7.175  -1.502  1.00 86.17           H
ATOM   3423  HN  VAL A 228     -12.405  -7.754  -2.015  1.00 86.17           H
ATOM   3424  N   VAL A 229     -12.057  -6.832  -5.070  1.00 79.92           N
ATOM   3425  CA  VAL A 229     -11.495  -6.296  -6.298  1.00 79.92           C
ATOM   3426  C   VAL A 229     -10.785  -7.417  -7.060  1.00 79.92           C
ATOM   3427  O   VAL A 229     -10.940  -7.541  -8.274  1.00 79.92           O
ATOM   3428  HA  VAL A 229     -12.321  -5.928  -6.905  1.00 79.92           H
ATOM   3429  CB  VAL A 229     -10.576  -5.114  -5.981  1.00 79.92           C
ATOM   3430  HB  VAL A 229      -9.902  -5.419  -5.180  1.00 79.92           H
ATOM   3431  CG1 VAL A 229      -9.725  -4.739  -7.195  1.00 79.92           C
ATOM   3432 1HG1 VAL A 229      -9.110  -5.592  -7.485  1.00 79.92           H
ATOM   3433 2HG1 VAL A 229     -10.377  -4.463  -8.024  1.00 79.92           H
ATOM   3434 3HG1 VAL A 229      -9.082  -3.897  -6.942  1.00 79.92           H
ATOM   3435  CG2 VAL A 229     -11.382  -3.912  -5.484  1.00 79.92           C
ATOM   3436 1HG2 VAL A 229     -12.091  -3.607  -6.253  1.00 79.92           H
ATOM   3437 2HG2 VAL A 229     -11.924  -4.186  -4.579  1.00 79.92           H
ATOM   3438 3HG2 VAL A 229     -10.705  -3.086  -5.266  1.00 79.92           H
ATOM   3439  HN  VAL A 229     -11.707  -6.419  -4.229  1.00 79.92           H
ATOM   3440  N   MET A 230     -10.021  -8.204  -6.316  1.00 82.43           N
ATOM   3441  CA  MET A 230      -9.291  -9.312  -6.906  1.00 82.43           C
ATOM   3442  C   MET A 230     -10.236 -10.257  -7.651  1.00 82.43           C
ATOM   3443  O   MET A 230     -10.000 -10.588  -8.812  1.00 82.43           O
ATOM   3444  HA  MET A 230      -8.589  -8.862  -7.608  1.00 82.43           H
ATOM   3445  CB  MET A 230      -8.559 -10.085  -5.806  1.00 82.43           C
ATOM   3446 1HB  MET A 230      -9.259 -10.343  -5.012  1.00 82.43           H
ATOM   3447 2HB  MET A 230      -8.174 -11.021  -6.209  1.00 82.43           H
ATOM   3448  CG  MET A 230      -7.407  -9.259  -5.230  1.00 82.43           C
ATOM   3449 1HG  MET A 230      -6.633  -9.123  -5.985  1.00 82.43           H
ATOM   3450 2HG  MET A 230      -7.762  -8.266  -4.955  1.00 82.43           H
ATOM   3451  SD  MET A 230      -6.724 -10.079  -3.799  1.00 82.43           S
ATOM   3452  CE  MET A 230      -6.610  -8.698  -2.675  1.00 82.43           C
ATOM   3453 1HE  MET A 230      -5.958  -7.935  -3.102  1.00 82.43           H
ATOM   3454 2HE  MET A 230      -7.603  -8.278  -2.513  1.00 82.43           H
ATOM   3455 3HE  MET A 230      -6.199  -9.036  -1.724  1.00 82.43           H
ATOM   3456  HN  MET A 230      -9.898  -8.093  -5.330  1.00 82.43           H
ATOM   3457  N   ALA A 231     -11.285 -10.665  -6.953  1.00 85.37           N
ATOM   3458  CA  ALA A 231     -12.210 -11.646  -7.495  1.00 85.37           C
ATOM   3459  C   ALA A 231     -12.849 -11.088  -8.769  1.00 85.37           C
ATOM   3460  O   ALA A 231     -12.994 -11.802  -9.759  1.00 85.37           O
ATOM   3461  HA  ALA A 231     -11.637 -12.538  -7.747  1.00 85.37           H
ATOM   3462  CB  ALA A 231     -13.249 -12.010  -6.433  1.00 85.37           C
ATOM   3463 1HB  ALA A 231     -12.746 -12.429  -5.561  1.00 85.37           H
ATOM   3464 2HB  ALA A 231     -13.799 -11.116  -6.140  1.00 85.37           H
ATOM   3465 3HB  ALA A 231     -13.942 -12.746  -6.840  1.00 85.37           H
ATOM   3466  HN  ALA A 231     -11.508 -10.337  -6.034  1.00 85.37           H
ATOM   3467  N   CYS A 232     -13.215  -9.816  -8.701  1.00 82.17           N
ATOM   3468  CA  CYS A 232     -13.794  -9.142  -9.850  1.00 82.17           C
ATOM   3469  C   CYS A 232     -12.761  -9.143 -10.979  1.00 82.17           C
ATOM   3470  O   CYS A 232     -13.102  -9.378 -12.137  1.00 82.17           O
ATOM   3471  HA  CYS A 232     -14.679  -9.712 -10.135  1.00 82.17           H
ATOM   3472  CB  CYS A 232     -14.257  -7.726  -9.501  1.00 82.17           C
ATOM   3473 1HB  CYS A 232     -13.452  -7.183  -9.006  1.00 82.17           H
ATOM   3474 2HB  CYS A 232     -14.497  -7.178 -10.412  1.00 82.17           H
ATOM   3475  SG  CYS A 232     -15.724  -7.798  -8.410  1.00 82.17           S
ATOM   3476  HG  CYS A 232     -15.050  -8.008  -7.284  1.00 82.17           H
ATOM   3477  HN  CYS A 232     -13.122  -9.250  -7.882  1.00 82.17           H
ATOM   3478  N   CYS A 233     -11.519  -8.877 -10.601  1.00 79.35           N
ATOM   3479  CA  CYS A 233     -10.453  -8.741 -11.579  1.00 79.35           C
ATOM   3480  C   CYS A 233     -10.274 -10.086 -12.285  1.00 79.35           C
ATOM   3481  O   CYS A 233     -10.266 -10.150 -13.513  1.00 79.35           O
ATOM   3482  HA  CYS A 233     -10.771  -7.973 -12.284  1.00 79.35           H
ATOM   3483  CB  CYS A 233      -9.152  -8.258 -10.933  1.00 79.35           C
ATOM   3484 1HB  CYS A 233      -8.895  -8.899 -10.091  1.00 79.35           H
ATOM   3485 2HB  CYS A 233      -8.333  -8.328 -11.649  1.00 79.35           H
ATOM   3486  SG  CYS A 233      -9.340  -6.528 -10.367  1.00 79.35           S
ATOM   3487  HG  CYS A 233     -10.323  -6.770  -9.505  1.00 79.35           H
ATOM   3488  HN  CYS A 233     -11.238  -8.755  -9.649  1.00 79.35           H
ATOM   3489  N   TYR A 234     -10.135 -11.128 -11.478  1.00 82.41           N
ATOM   3490  CA  TYR A 234      -9.867 -12.454 -12.008  1.00 82.41           C
ATOM   3491  C   TYR A 234     -11.062 -12.977 -12.808  1.00 82.41           C
ATOM   3492  O   TYR A 234     -10.890 -13.586 -13.862  1.00 82.41           O
ATOM   3493  HA  TYR A 234      -9.001 -12.385 -12.666  1.00 82.41           H
ATOM   3494  CB  TYR A 234      -9.648 -13.358 -10.793  1.00 82.41           C
ATOM   3495 1HB  TYR A 234     -10.362 -13.084 -10.016  1.00 82.41           H
ATOM   3496 2HB  TYR A 234      -9.863 -14.388 -11.075  1.00 82.41           H
ATOM   3497  CG  TYR A 234      -8.234 -13.287 -10.212  1.00 82.41           C
ATOM   3498  CD1 TYR A 234      -7.155 -13.691 -10.972  1.00 82.41           C
ATOM   3499  HD1 TYR A 234      -7.311 -14.061 -11.986  1.00 82.41           H
ATOM   3500  CD2 TYR A 234      -8.037 -12.820  -8.929  1.00 82.41           C
ATOM   3501  HD2 TYR A 234      -8.889 -12.501  -8.328  1.00 82.41           H
ATOM   3502  CE1 TYR A 234      -5.825 -13.625 -10.426  1.00 82.41           C
ATOM   3503  HE1 TYR A 234      -4.964 -13.941 -11.016  1.00 82.41           H
ATOM   3504  CE2 TYR A 234      -6.707 -12.754  -8.383  1.00 82.41           C
ATOM   3505  HE2 TYR A 234      -6.537 -12.387  -7.370  1.00 82.41           H
ATOM   3506  CZ  TYR A 234      -5.666 -13.160  -9.158  1.00 82.41           C
ATOM   3507  OH  TYR A 234      -4.409 -13.097  -8.643  1.00 82.41           O
ATOM   3508  HH  TYR A 234      -3.735 -13.259  -9.363  1.00 82.41           H
ATOM   3509  HN  TYR A 234     -10.203 -11.077 -10.482  1.00 82.41           H
ATOM   3510  N   THR A 235     -12.248 -12.721 -12.275  1.00 84.61           N
ATOM   3511  CA  THR A 235     -13.472 -13.143 -12.934  1.00 84.61           C
ATOM   3512  C   THR A 235     -13.572 -12.515 -14.326  1.00 84.61           C
ATOM   3513  O   THR A 235     -13.940 -13.186 -15.289  1.00 84.61           O
ATOM   3514  HA  THR A 235     -13.433 -14.223 -13.073  1.00 84.61           H
ATOM   3515  CB  THR A 235     -14.648 -12.787 -12.021  1.00 84.61           C
ATOM   3516  HB  THR A 235     -15.598 -12.962 -12.525  1.00 84.61           H
ATOM   3517  OG1 THR A 235     -14.394 -11.439 -11.637  1.00 84.61           O
ATOM   3518  HG1 THR A 235     -14.746 -10.813 -12.333  1.00 84.61           H
ATOM   3519  CG2 THR A 235     -14.620 -13.562 -10.702  1.00 84.61           C
ATOM   3520 1HG2 THR A 235     -13.698 -13.334 -10.167  1.00 84.61           H
ATOM   3521 2HG2 THR A 235     -14.666 -14.632 -10.908  1.00 84.61           H
ATOM   3522 3HG2 THR A 235     -15.476 -13.272 -10.093  1.00 84.61           H
ATOM   3523  HN  THR A 235     -12.380 -12.235 -11.410  1.00 84.61           H
ATOM   3524  N   ILE A 236     -13.238 -11.234 -14.387  1.00 79.45           N
ATOM   3525  CA  ILE A 236     -13.241 -10.520 -15.653  1.00 79.45           C
ATOM   3526  C   ILE A 236     -12.193 -11.134 -16.583  1.00 79.45           C
ATOM   3527  O   ILE A 236     -12.453 -11.341 -17.767  1.00 79.45           O
ATOM   3528  HA  ILE A 236     -14.224 -10.657 -16.103  1.00 79.45           H
ATOM   3529  CB  ILE A 236     -13.054  -9.019 -15.422  1.00 79.45           C
ATOM   3530  HB  ILE A 236     -12.273  -8.884 -14.674  1.00 79.45           H
ATOM   3531  CG1 ILE A 236     -14.330  -8.387 -14.862  1.00 79.45           C
ATOM   3532 1HG1 ILE A 236     -15.103  -8.380 -15.630  1.00 79.45           H
ATOM   3533 2HG1 ILE A 236     -14.707  -8.991 -14.036  1.00 79.45           H
ATOM   3534  CG2 ILE A 236     -12.582  -8.322 -16.699  1.00 79.45           C
ATOM   3535 1HG2 ILE A 236     -11.630  -8.749 -17.015  1.00 79.45           H
ATOM   3536 2HG2 ILE A 236     -13.323  -8.465 -17.486  1.00 79.45           H
ATOM   3537 3HG2 ILE A 236     -12.457  -7.257 -16.507  1.00 79.45           H
ATOM   3538  CD1 ILE A 236     -14.068  -6.959 -14.380  1.00 79.45           C
ATOM   3539 1HD1 ILE A 236     -13.312  -6.973 -13.595  1.00 79.45           H
ATOM   3540 2HD1 ILE A 236     -13.715  -6.353 -15.214  1.00 79.45           H
ATOM   3541 3HD1 ILE A 236     -14.992  -6.533 -13.987  1.00 79.45           H
ATOM   3542  HN  ILE A 236     -12.970 -10.687 -13.594  1.00 79.45           H
ATOM   3543  N   ILE A 237     -11.029 -11.409 -16.011  1.00 77.34           N
ATOM   3544  CA  ILE A 237      -9.918 -11.930 -16.789  1.00 77.34           C
ATOM   3545  C   ILE A 237     -10.317 -13.272 -17.406  1.00 77.34           C
ATOM   3546  O   ILE A 237     -10.146 -13.483 -18.605  1.00 77.34           O
ATOM   3547  HA  ILE A 237      -9.724 -11.223 -17.596  1.00 77.34           H
ATOM   3548  CB  ILE A 237      -8.651 -11.998 -15.933  1.00 77.34           C
ATOM   3549  HB  ILE A 237      -8.913 -12.437 -14.970  1.00 77.34           H
ATOM   3550  CG1 ILE A 237      -8.099 -10.598 -15.657  1.00 77.34           C
ATOM   3551 1HG1 ILE A 237      -7.667 -10.188 -16.570  1.00 77.34           H
ATOM   3552 2HG1 ILE A 237      -8.912  -9.935 -15.363  1.00 77.34           H
ATOM   3553  CG2 ILE A 237      -7.605 -12.911 -16.576  1.00 77.34           C
ATOM   3554 1HG2 ILE A 237      -8.013 -13.917 -16.678  1.00 77.34           H
ATOM   3555 2HG2 ILE A 237      -7.341 -12.524 -17.560  1.00 77.34           H
ATOM   3556 3HG2 ILE A 237      -6.715 -12.942 -15.947  1.00 77.34           H
ATOM   3557  CD1 ILE A 237      -7.038 -10.635 -14.555  1.00 77.34           C
ATOM   3558 1HD1 ILE A 237      -7.480 -11.023 -13.638  1.00 77.34           H
ATOM   3559 2HD1 ILE A 237      -6.216 -11.280 -14.864  1.00 77.34           H
ATOM   3560 3HD1 ILE A 237      -6.663  -9.627 -14.379  1.00 77.34           H
ATOM   3561  HN  ILE A 237     -10.841 -11.281 -15.037  1.00 77.34           H
ATOM   3562  N   ILE A 238     -10.842 -14.144 -16.558  1.00 80.51           N
ATOM   3563  CA  ILE A 238     -11.229 -15.474 -16.996  1.00 80.51           C
ATOM   3564  C   ILE A 238     -12.249 -15.356 -18.130  1.00 80.51           C
ATOM   3565  O   ILE A 238     -12.109 -16.004 -19.166  1.00 80.51           O
ATOM   3566  HA  ILE A 238     -10.336 -15.963 -17.385  1.00 80.51           H
ATOM   3567  CB  ILE A 238     -11.721 -16.307 -15.810  1.00 80.51           C
ATOM   3568  HB  ILE A 238     -12.427 -15.704 -15.239  1.00 80.51           H
ATOM   3569  CG1 ILE A 238     -10.565 -16.660 -14.871  1.00 80.51           C
ATOM   3570 1HG1 ILE A 238      -9.950 -17.438 -15.323  1.00 80.51           H
ATOM   3571 2HG1 ILE A 238      -9.926 -15.788 -14.732  1.00 80.51           H
ATOM   3572  CG2 ILE A 238     -12.472 -17.551 -16.288  1.00 80.51           C
ATOM   3573 1HG2 ILE A 238     -13.333 -17.249 -16.884  1.00 80.51           H
ATOM   3574 2HG2 ILE A 238     -11.807 -18.166 -16.895  1.00 80.51           H
ATOM   3575 3HG2 ILE A 238     -12.810 -18.125 -15.426  1.00 80.51           H
ATOM   3576  CD1 ILE A 238     -11.088 -17.138 -13.515  1.00 80.51           C
ATOM   3577 1HD1 ILE A 238     -11.682 -16.348 -13.056  1.00 80.51           H
ATOM   3578 2HD1 ILE A 238     -11.707 -18.024 -13.656  1.00 80.51           H
ATOM   3579 3HD1 ILE A 238     -10.246 -17.382 -12.867  1.00 80.51           H
ATOM   3580  HN  ILE A 238     -11.003 -13.954 -15.589  1.00 80.51           H
ATOM   3581  N   HIS A 239     -13.253 -14.524 -17.895  1.00 80.55           N
ATOM   3582  CA  HIS A 239     -14.328 -14.358 -18.859  1.00 80.55           C
ATOM   3583  C   HIS A 239     -13.752 -13.872 -20.191  1.00 80.55           C
ATOM   3584  O   HIS A 239     -14.188 -14.308 -21.255  1.00 80.55           O
ATOM   3585  HA  HIS A 239     -14.774 -15.342 -19.003  1.00 80.55           H
ATOM   3586  CB  HIS A 239     -15.413 -13.429 -18.309  1.00 80.55           C
ATOM   3587 1HB  HIS A 239     -15.794 -13.846 -17.376  1.00 80.55           H
ATOM   3588 2HB  HIS A 239     -14.964 -12.466 -18.067  1.00 80.55           H
ATOM   3589  CG  HIS A 239     -16.569 -13.208 -19.254  1.00 80.55           C
ATOM   3590  ND1 HIS A 239     -16.661 -12.100 -20.079  1.00 80.55           N
ATOM   3591  HD1 HIS A 239     -15.996 -11.356 -20.135  1.00 80.55           H
ATOM   3592  CD2 HIS A 239     -17.679 -13.962 -19.497  1.00 80.55           C
ATOM   3593  HD2 HIS A 239     -17.924 -14.909 -19.015  1.00 80.55           H
ATOM   3594  CE1 HIS A 239     -17.780 -12.194 -20.782  1.00 80.55           C
ATOM   3595  HE1 HIS A 239     -18.136 -11.475 -21.520  1.00 80.55           H
ATOM   3596  NE2 HIS A 239     -18.410 -13.349 -20.419  1.00 80.55           N
ATOM   3597  HN  HIS A 239     -13.339 -13.971 -17.067  1.00 80.55           H
ATOM   3598  N   THR A 240     -12.782 -12.976 -20.088  1.00 74.43           N
ATOM   3599  CA  THR A 240     -12.166 -12.400 -21.272  1.00 74.43           C
ATOM   3600  C   THR A 240     -11.387 -13.469 -22.041  1.00 74.43           C
ATOM   3601  O   THR A 240     -11.439 -13.517 -23.269  1.00 74.43           O
ATOM   3602  HA  THR A 240     -12.957 -12.045 -21.932  1.00 74.43           H
ATOM   3603  CB  THR A 240     -11.301 -11.219 -20.828  1.00 74.43           C
ATOM   3604  HB  THR A 240     -10.479 -11.555 -20.196  1.00 74.43           H
ATOM   3605  OG1 THR A 240     -12.225 -10.325 -20.213  1.00 74.43           O
ATOM   3606  HG1 THR A 240     -12.133 -10.369 -19.218  1.00 74.43           H
ATOM   3607  CG2 THR A 240     -10.744 -10.424 -22.011  1.00 74.43           C
ATOM   3608 1HG2 THR A 240     -11.569 -10.032 -22.606  1.00 74.43           H
ATOM   3609 2HG2 THR A 240     -10.128 -11.077 -22.629  1.00 74.43           H
ATOM   3610 3HG2 THR A 240     -10.138  -9.598 -21.640  1.00 74.43           H
ATOM   3611  HN  THR A 240     -12.417 -12.644 -19.218  1.00 74.43           H
ATOM   3612  N   LEU A 241     -10.683 -14.300 -21.287  1.00 75.87           N
ATOM   3613  CA  LEU A 241      -9.871 -15.347 -21.884  1.00 75.87           C
ATOM   3614  C   LEU A 241     -10.777 -16.316 -22.647  1.00 75.87           C
ATOM   3615  O   LEU A 241     -10.427 -16.772 -23.735  1.00 75.87           O
ATOM   3616  HA  LEU A 241      -9.196 -14.872 -22.596  1.00 75.87           H
ATOM   3617  CB  LEU A 241      -9.004 -16.025 -20.821  1.00 75.87           C
ATOM   3618 1HB  LEU A 241      -9.633 -16.257 -19.961  1.00 75.87           H
ATOM   3619 2HB  LEU A 241      -8.648 -16.974 -21.222  1.00 75.87           H
ATOM   3620  CG  LEU A 241      -7.795 -15.224 -20.331  1.00 75.87           C
ATOM   3621  HG  LEU A 241      -8.155 -14.282 -19.917  1.00 75.87           H
ATOM   3622  CD1 LEU A 241      -7.067 -15.964 -19.207  1.00 75.87           C
ATOM   3623 1HD1 LEU A 241      -7.749 -16.114 -18.370  1.00 75.87           H
ATOM   3624 2HD1 LEU A 241      -6.721 -16.931 -19.573  1.00 75.87           H
ATOM   3625 3HD1 LEU A 241      -6.212 -15.373 -18.878  1.00 75.87           H
ATOM   3626  CD2 LEU A 241      -6.859 -14.880 -21.492  1.00 75.87           C
ATOM   3627 1HD2 LEU A 241      -6.505 -15.799 -21.957  1.00 75.87           H
ATOM   3628 2HD2 LEU A 241      -7.398 -14.284 -22.228  1.00 75.87           H
ATOM   3629 3HD2 LEU A 241      -6.009 -14.311 -21.116  1.00 75.87           H
ATOM   3630  HN  LEU A 241     -10.661 -14.266 -20.288  1.00 75.87           H
ATOM   3631  N   ILE A 242     -11.923 -16.601 -22.048  1.00 77.75           N
ATOM   3632  CA  ILE A 242     -12.869 -17.529 -22.644  1.00 77.75           C
ATOM   3633  C   ILE A 242     -13.389 -16.945 -23.959  1.00 77.75           C
ATOM   3634  O   ILE A 242     -13.504 -17.656 -24.956  1.00 77.75           O
ATOM   3635  HA  ILE A 242     -12.329 -18.449 -22.865  1.00 77.75           H
ATOM   3636  CB  ILE A 242     -13.975 -17.881 -21.648  1.00 77.75           C
ATOM   3637  HB  ILE A 242     -14.374 -16.953 -21.238  1.00 77.75           H
ATOM   3638  CG1 ILE A 242     -13.419 -18.691 -20.475  1.00 77.75           C
ATOM   3639 1HG1 ILE A 242     -13.166 -19.697 -20.811  1.00 77.75           H
ATOM   3640 2HG1 ILE A 242     -12.497 -18.233 -20.117  1.00 77.75           H
ATOM   3641  CG2 ILE A 242     -15.132 -18.600 -22.344  1.00 77.75           C
ATOM   3642 1HG2 ILE A 242     -15.550 -17.954 -23.116  1.00 77.75           H
ATOM   3643 2HG2 ILE A 242     -14.766 -19.520 -22.799  1.00 77.75           H
ATOM   3644 3HG2 ILE A 242     -15.905 -18.839 -21.613  1.00 77.75           H
ATOM   3645  CD1 ILE A 242     -14.434 -18.769 -19.332  1.00 77.75           C
ATOM   3646 1HD1 ILE A 242     -14.666 -17.763 -18.983  1.00 77.75           H
ATOM   3647 2HD1 ILE A 242     -15.346 -19.249 -19.688  1.00 77.75           H
ATOM   3648 3HD1 ILE A 242     -14.013 -19.350 -18.512  1.00 77.75           H
ATOM   3649  HN  ILE A 242     -12.208 -16.212 -21.172  1.00 77.75           H
ATOM   3650  N   GLN A 243     -13.690 -15.655 -23.919  1.00 72.71           N
ATOM   3651  CA  GLN A 243     -14.247 -14.980 -25.079  1.00 72.71           C
ATOM   3652  C   GLN A 243     -13.163 -14.758 -26.135  1.00 72.71           C
ATOM   3653  O   GLN A 243     -13.467 -14.569 -27.312  1.00 72.71           O
ATOM   3654  HA  GLN A 243     -15.010 -15.655 -25.468  1.00 72.71           H
ATOM   3655  CB  GLN A 243     -14.904 -13.657 -24.680  1.00 72.71           C
ATOM   3656 1HB  GLN A 243     -14.219 -13.079 -24.060  1.00 72.71           H
ATOM   3657 2HB  GLN A 243     -15.104 -13.063 -25.572  1.00 72.71           H
ATOM   3658  CG  GLN A 243     -16.209 -13.900 -23.919  1.00 72.71           C
ATOM   3659 1HG  GLN A 243     -16.805 -14.648 -24.441  1.00 72.71           H
ATOM   3660 2HG  GLN A 243     -15.988 -14.301 -22.930  1.00 72.71           H
ATOM   3661  CD  GLN A 243     -17.013 -12.605 -23.782  1.00 72.71           C
ATOM   3662  OE1 GLN A 243     -16.511 -11.510 -23.972  1.00 72.71           O
ATOM   3663  NE2 GLN A 243     -18.285 -12.792 -23.442  1.00 72.71           N
ATOM   3664 1HE2 GLN A 243     -18.634 -13.718 -23.301  1.00 72.71           H
ATOM   3665 2HE2 GLN A 243     -18.892 -12.006 -23.328  1.00 72.71           H
ATOM   3666  HN  GLN A 243     -13.560 -15.075 -23.115  1.00 72.71           H
ATOM   3667  N   ALA A 244     -11.920 -14.788 -25.677  1.00 65.88           N
ATOM   3668  CA  ALA A 244     -10.792 -14.538 -26.557  1.00 65.88           C
ATOM   3669  C   ALA A 244     -10.591 -15.743 -27.477  1.00 65.88           C
ATOM   3670  O   ALA A 244      -9.810 -16.642 -27.169  1.00 65.88           O
ATOM   3671  HA  ALA A 244     -11.031 -13.664 -27.163  1.00 65.88           H
ATOM   3672  CB  ALA A 244      -9.549 -14.231 -25.719  1.00 65.88           C
ATOM   3673 1HB  ALA A 244      -9.733 -13.349 -25.105  1.00 65.88           H
ATOM   3674 2HB  ALA A 244      -9.325 -15.082 -25.075  1.00 65.88           H
ATOM   3675 3HB  ALA A 244      -8.702 -14.043 -26.380  1.00 65.88           H
ATOM   3676  HN  ALA A 244     -11.680 -14.979 -24.725  1.00 65.88           H
ATOM   3677  N   LYS A 245     -11.311 -15.724 -28.590  1.00 61.37           N
ATOM   3678  CA  LYS A 245     -11.145 -16.749 -29.606  1.00 61.37           C
ATOM   3679  C   LYS A 245      -9.679 -16.795 -30.044  1.00 61.37           C
ATOM   3680  O   LYS A 245      -9.210 -17.812 -30.551  1.00 61.37           O
ATOM   3681  HA  LYS A 245     -11.399 -17.706 -29.151  1.00 61.37           H
ATOM   3682  CB  LYS A 245     -12.124 -16.523 -30.760  1.00 61.37           C
ATOM   3683 1HB  LYS A 245     -12.061 -15.489 -31.098  1.00 61.37           H
ATOM   3684 2HB  LYS A 245     -11.846 -17.152 -31.606  1.00 61.37           H
ATOM   3685  CG  LYS A 245     -13.558 -16.839 -30.332  1.00 61.37           C
ATOM   3686 1HG  LYS A 245     -13.581 -17.792 -29.802  1.00 61.37           H
ATOM   3687 2HG  LYS A 245     -13.910 -16.078 -29.636  1.00 61.37           H
ATOM   3688  CD  LYS A 245     -14.491 -16.900 -31.543  1.00 61.37           C
ATOM   3689 1HD  LYS A 245     -14.544 -15.920 -32.015  1.00 61.37           H
ATOM   3690 2HD  LYS A 245     -14.086 -17.589 -32.284  1.00 61.37           H
ATOM   3691  CE  LYS A 245     -15.894 -17.352 -31.132  1.00 61.37           C
ATOM   3692 1HE  LYS A 245     -15.829 -18.259 -30.531  1.00 61.37           H
ATOM   3693 2HE  LYS A 245     -16.360 -16.589 -30.509  1.00 61.37           H
ATOM   3694  NZ  LYS A 245     -16.729 -17.602 -32.328  1.00 61.37           N
ATOM   3695 1HZ  LYS A 245     -17.663 -17.870 -32.039  1.00 61.37           H
ATOM   3696 2HZ  LYS A 245     -16.778 -16.759 -32.889  1.00 61.37           H
ATOM   3697 3HZ  LYS A 245     -16.318 -18.349 -32.877  1.00 61.37           H
ATOM   3698  HN  LYS A 245     -11.996 -15.027 -28.801  1.00 61.37           H
ATOM   3699  N   LYS A 246      -8.996 -15.679 -29.830  1.00 57.40           N
ATOM   3700  CA  LYS A 246      -7.636 -15.530 -30.318  1.00 57.40           C
ATOM   3701  C   LYS A 246      -6.664 -15.604 -29.139  1.00 57.40           C
ATOM   3702  O   LYS A 246      -6.825 -14.887 -28.152  1.00 57.40           O
ATOM   3703  HA  LYS A 246      -7.434 -16.368 -30.985  1.00 57.40           H
ATOM   3704  CB  LYS A 246      -7.501 -14.250 -31.147  1.00 57.40           C
ATOM   3705 1HB  LYS A 246      -7.961 -13.418 -30.614  1.00 57.40           H
ATOM   3706 2HB  LYS A 246      -6.447 -14.004 -31.273  1.00 57.40           H
ATOM   3707  CG  LYS A 246      -8.161 -14.413 -32.518  1.00 57.40           C
ATOM   3708 1HG  LYS A 246      -7.904 -15.386 -32.935  1.00 57.40           H
ATOM   3709 2HG  LYS A 246      -9.245 -14.389 -32.409  1.00 57.40           H
ATOM   3710  CD  LYS A 246      -7.714 -13.307 -33.475  1.00 57.40           C
ATOM   3711 1HD  LYS A 246      -8.064 -12.341 -33.110  1.00 57.40           H
ATOM   3712 2HD  LYS A 246      -6.625 -13.262 -33.502  1.00 57.40           H
ATOM   3713  CE  LYS A 246      -8.254 -13.551 -34.886  1.00 57.40           C
ATOM   3714 1HE  LYS A 246      -8.071 -14.586 -35.177  1.00 57.40           H
ATOM   3715 2HE  LYS A 246      -9.334 -13.403 -34.899  1.00 57.40           H
ATOM   3716  NZ  LYS A 246      -7.610 -12.636 -35.854  1.00 57.40           N
ATOM   3717 1HZ  LYS A 246      -8.001 -12.790 -36.777  1.00 57.40           H
ATOM   3718 2HZ  LYS A 246      -7.776 -11.676 -35.573  1.00 57.40           H
ATOM   3719 3HZ  LYS A 246      -6.612 -12.814 -35.875  1.00 57.40           H
ATOM   3720  HN  LYS A 246      -9.357 -14.889 -29.335  1.00 57.40           H
ATOM   3721  N   SER A 247      -5.678 -16.477 -29.279  1.00 55.88           N
ATOM   3722  CA  SER A 247      -4.802 -16.803 -28.166  1.00 55.88           C
ATOM   3723  C   SER A 247      -3.962 -15.582 -27.787  1.00 55.88           C
ATOM   3724  O   SER A 247      -3.459 -15.493 -26.668  1.00 55.88           O
ATOM   3725  HA  SER A 247      -5.467 -17.079 -27.348  1.00 55.88           H
ATOM   3726  CB  SER A 247      -3.895 -17.986 -28.508  1.00 55.88           C
ATOM   3727 1HB  SER A 247      -3.518 -18.432 -27.587  1.00 55.88           H
ATOM   3728 2HB  SER A 247      -4.477 -18.754 -29.018  1.00 55.88           H
ATOM   3729  OG  SER A 247      -2.798 -17.598 -29.330  1.00 55.88           O
ATOM   3730  HG  SER A 247      -2.237 -18.396 -29.552  1.00 55.88           H
ATOM   3731  HN  SER A 247      -5.474 -16.958 -30.132  1.00 55.88           H
ATOM   3732  N   SER A 248      -3.836 -14.671 -28.741  1.00 58.14           N
ATOM   3733  CA  SER A 248      -2.903 -13.566 -28.602  1.00 58.14           C
ATOM   3734  C   SER A 248      -3.261 -12.731 -27.371  1.00 58.14           C
ATOM   3735  O   SER A 248      -2.439 -11.959 -26.880  1.00 58.14           O
ATOM   3736  HA  SER A 248      -1.923 -14.029 -28.478  1.00 58.14           H
ATOM   3737  CB  SER A 248      -2.897 -12.688 -29.855  1.00 58.14           C
ATOM   3738 1HB  SER A 248      -2.076 -11.974 -29.793  1.00 58.14           H
ATOM   3739 2HB  SER A 248      -2.713 -13.309 -30.732  1.00 58.14           H
ATOM   3740  OG  SER A 248      -4.126 -11.986 -30.021  1.00 58.14           O
ATOM   3741  HG  SER A 248      -4.081 -11.405 -30.833  1.00 58.14           H
ATOM   3742  HN  SER A 248      -4.356 -14.680 -29.595  1.00 58.14           H
ATOM   3743  N   LYS A 249      -4.488 -12.914 -26.908  1.00 63.60           N
ATOM   3744  CA  LYS A 249      -5.003 -12.108 -25.813  1.00 63.60           C
ATOM   3745  C   LYS A 249      -4.320 -12.528 -24.511  1.00 63.60           C
ATOM   3746  O   LYS A 249      -4.248 -11.747 -23.563  1.00 63.60           O
ATOM   3747  HA  LYS A 249      -4.743 -11.070 -26.021  1.00 63.60           H
ATOM   3748  CB  LYS A 249      -6.530 -12.190 -25.761  1.00 63.60           C
ATOM   3749 1HB  LYS A 249      -6.836 -13.213 -25.542  1.00 63.60           H
ATOM   3750 2HB  LYS A 249      -6.904 -11.566 -24.949  1.00 63.60           H
ATOM   3751  CG  LYS A 249      -7.150 -11.739 -27.085  1.00 63.60           C
ATOM   3752 1HG  LYS A 249      -6.449 -11.097 -27.618  1.00 63.60           H
ATOM   3753 2HG  LYS A 249      -7.333 -12.606 -27.719  1.00 63.60           H
ATOM   3754  CD  LYS A 249      -8.461 -10.986 -26.848  1.00 63.60           C
ATOM   3755 1HD  LYS A 249      -8.937 -11.354 -25.940  1.00 63.60           H
ATOM   3756 2HD  LYS A 249      -8.253  -9.927 -26.693  1.00 63.60           H
ATOM   3757  CE  LYS A 249      -9.412 -11.156 -28.035  1.00 63.60           C
ATOM   3758 1HE  LYS A 249      -9.069 -10.549 -28.873  1.00 63.60           H
ATOM   3759 2HE  LYS A 249      -9.405 -12.193 -28.368  1.00 63.60           H
ATOM   3760  NZ  LYS A 249     -10.787 -10.759 -27.657  1.00 63.60           N
ATOM   3761 1HZ  LYS A 249     -11.439 -11.087 -28.361  1.00 63.60           H
ATOM   3762 2HZ  LYS A 249     -11.023 -11.169 -26.761  1.00 63.60           H
ATOM   3763 3HZ  LYS A 249     -10.841  -9.749 -27.592  1.00 63.60           H
ATOM   3764  HN  LYS A 249      -5.125 -13.596 -27.266  1.00 63.60           H
ATOM   3765  N   HIS A 250      -3.834 -13.761 -24.505  1.00 68.36           N
ATOM   3766  CA  HIS A 250      -3.186 -14.305 -23.324  1.00 68.36           C
ATOM   3767  C   HIS A 250      -1.978 -13.440 -22.957  1.00 68.36           C
ATOM   3768  O   HIS A 250      -1.730 -13.180 -21.781  1.00 68.36           O
ATOM   3769  HA  HIS A 250      -3.916 -14.256 -22.516  1.00 68.36           H
ATOM   3770  CB  HIS A 250      -2.819 -15.775 -23.534  1.00 68.36           C
ATOM   3771 1HB  HIS A 250      -2.269 -15.872 -24.470  1.00 68.36           H
ATOM   3772 2HB  HIS A 250      -2.148 -16.089 -22.735  1.00 68.36           H
ATOM   3773  CG  HIS A 250      -4.008 -16.705 -23.568  1.00 68.36           C
ATOM   3774  ND1 HIS A 250      -4.576 -17.239 -22.423  1.00 68.36           N
ATOM   3775  HD1 HIS A 250      -4.270 -17.071 -21.486  1.00 68.36           H
ATOM   3776  CD2 HIS A 250      -4.732 -17.190 -24.618  1.00 68.36           C
ATOM   3777  HD2 HIS A 250      -4.553 -16.969 -25.670  1.00 68.36           H
ATOM   3778  CE1 HIS A 250      -5.593 -18.009 -22.781  1.00 68.36           C
ATOM   3779  HE1 HIS A 250      -6.241 -18.569 -22.106  1.00 68.36           H
ATOM   3780  NE2 HIS A 250      -5.687 -17.978 -24.141  1.00 68.36           N
ATOM   3781  HN  HIS A 250      -3.877 -14.382 -25.288  1.00 68.36           H
ATOM   3782  N   LYS A 251      -1.258 -13.017 -23.986  1.00 68.84           N
ATOM   3783  CA  LYS A 251      -0.017 -12.291 -23.783  1.00 68.84           C
ATOM   3784  C   LYS A 251      -0.321 -10.943 -23.126  1.00 68.84           C
ATOM   3785  O   LYS A 251       0.440 -10.475 -22.280  1.00 68.84           O
ATOM   3786  HA  LYS A 251       0.597 -12.877 -23.099  1.00 68.84           H
ATOM   3787  CB  LYS A 251       0.757 -12.173 -25.098  1.00 68.84           C
ATOM   3788 1HB  LYS A 251       0.345 -12.868 -25.830  1.00 68.84           H
ATOM   3789 2HB  LYS A 251       0.635 -11.170 -25.507  1.00 68.84           H
ATOM   3790  CG  LYS A 251       2.244 -12.468 -24.888  1.00 68.84           C
ATOM   3791 1HG  LYS A 251       2.630 -11.846 -24.080  1.00 68.84           H
ATOM   3792 2HG  LYS A 251       2.373 -13.506 -24.581  1.00 68.84           H
ATOM   3793  CD  LYS A 251       3.041 -12.205 -26.167  1.00 68.84           C
ATOM   3794 1HD  LYS A 251       2.531 -12.660 -27.017  1.00 68.84           H
ATOM   3795 2HD  LYS A 251       3.085 -11.133 -26.359  1.00 68.84           H
ATOM   3796  CE  LYS A 251       4.459 -12.768 -26.055  1.00 68.84           C
ATOM   3797 1HE  LYS A 251       4.871 -12.537 -25.073  1.00 68.84           H
ATOM   3798 2HE  LYS A 251       4.433 -13.855 -26.142  1.00 68.84           H
ATOM   3799  NZ  LYS A 251       5.327 -12.201 -27.110  1.00 68.84           N
ATOM   3800 1HZ  LYS A 251       6.182 -12.743 -27.173  1.00 68.84           H
ATOM   3801 2HZ  LYS A 251       4.841 -12.231 -28.000  1.00 68.84           H
ATOM   3802 3HZ  LYS A 251       5.553 -11.239 -26.881  1.00 68.84           H
ATOM   3803  HN  LYS A 251      -1.511 -13.163 -24.943  1.00 68.84           H
ATOM   3804  N   ALA A 252      -1.434 -10.357 -23.541  1.00 69.79           N
ATOM   3805  CA  ALA A 252      -1.779  -9.013 -23.107  1.00 69.79           C
ATOM   3806  C   ALA A 252      -2.215  -9.051 -21.641  1.00 69.79           C
ATOM   3807  O   ALA A 252      -2.119  -8.048 -20.935  1.00 69.79           O
ATOM   3808  HA  ALA A 252      -0.885  -8.396 -23.196  1.00 69.79           H
ATOM   3809  CB  ALA A 252      -2.864  -8.443 -24.024  1.00 69.79           C
ATOM   3810 1HB  ALA A 252      -2.493  -8.411 -25.048  1.00 69.79           H
ATOM   3811 2HB  ALA A 252      -3.749  -9.078 -23.978  1.00 69.79           H
ATOM   3812 3HB  ALA A 252      -3.122  -7.436 -23.698  1.00 69.79           H
ATOM   3813  HN  ALA A 252      -2.094 -10.783 -24.160  1.00 69.79           H
ATOM   3814  N   LEU A 253      -2.686 -10.218 -21.227  1.00 77.63           N
ATOM   3815  CA  LEU A 253      -3.270 -10.363 -19.905  1.00 77.63           C
ATOM   3816  C   LEU A 253      -2.166 -10.683 -18.896  1.00 77.63           C
ATOM   3817  O   LEU A 253      -2.354 -10.518 -17.691  1.00 77.63           O
ATOM   3818  HA  LEU A 253      -3.715  -9.404 -19.638  1.00 77.63           H
ATOM   3819  CB  LEU A 253      -4.400 -11.394 -19.928  1.00 77.63           C
ATOM   3820 1HB  LEU A 253      -4.092 -12.227 -20.561  1.00 77.63           H
ATOM   3821 2HB  LEU A 253      -4.525 -11.789 -18.920  1.00 77.63           H
ATOM   3822  CG  LEU A 253      -5.758 -10.891 -20.421  1.00 77.63           C
ATOM   3823  HG  LEU A 253      -5.596 -10.294 -21.318  1.00 77.63           H
ATOM   3824  CD1 LEU A 253      -6.666 -12.058 -20.813  1.00 77.63           C
ATOM   3825 1HD1 LEU A 253      -6.196 -12.632 -21.611  1.00 77.63           H
ATOM   3826 2HD1 LEU A 253      -6.825 -12.701 -19.948  1.00 77.63           H
ATOM   3827 3HD1 LEU A 253      -7.625 -11.672 -21.160  1.00 77.63           H
ATOM   3828  CD2 LEU A 253      -6.414  -9.978 -19.383  1.00 77.63           C
ATOM   3829 1HD2 LEU A 253      -6.562 -10.530 -18.455  1.00 77.63           H
ATOM   3830 2HD2 LEU A 253      -5.769  -9.119 -19.196  1.00 77.63           H
ATOM   3831 3HD2 LEU A 253      -7.378  -9.634 -19.759  1.00 77.63           H
ATOM   3832  HN  LEU A 253      -2.672 -11.054 -21.777  1.00 77.63           H
ATOM   3833  N   LYS A 254      -1.038 -11.135 -19.424  1.00 78.22           N
ATOM   3834  CA  LYS A 254       0.042 -11.618 -18.582  1.00 78.22           C
ATOM   3835  C   LYS A 254       0.418 -10.535 -17.569  1.00 78.22           C
ATOM   3836  O   LYS A 254       0.586 -10.819 -16.384  1.00 78.22           O
ATOM   3837  HA  LYS A 254      -0.331 -12.485 -18.037  1.00 78.22           H
ATOM   3838  CB  LYS A 254       1.218 -12.093 -19.438  1.00 78.22           C
ATOM   3839 1HB  LYS A 254       0.865 -12.804 -20.185  1.00 78.22           H
ATOM   3840 2HB  LYS A 254       1.644 -11.248 -19.979  1.00 78.22           H
ATOM   3841  CG  LYS A 254       2.297 -12.748 -18.573  1.00 78.22           C
ATOM   3842 1HG  LYS A 254       2.649 -12.037 -17.825  1.00 78.22           H
ATOM   3843 2HG  LYS A 254       1.872 -13.594 -18.034  1.00 78.22           H
ATOM   3844  CD  LYS A 254       3.474 -13.220 -19.429  1.00 78.22           C
ATOM   3845 1HD  LYS A 254       3.128 -13.954 -20.156  1.00 78.22           H
ATOM   3846 2HD  LYS A 254       3.879 -12.379 -19.993  1.00 78.22           H
ATOM   3847  CE  LYS A 254       4.573 -13.833 -18.559  1.00 78.22           C
ATOM   3848 1HE  LYS A 254       4.984 -13.074 -17.893  1.00 78.22           H
ATOM   3849 2HE  LYS A 254       4.152 -14.616 -17.929  1.00 78.22           H
ATOM   3850  NZ  LYS A 254       5.651 -14.395 -19.405  1.00 78.22           N
ATOM   3851 1HZ  LYS A 254       6.371 -14.795 -18.813  1.00 78.22           H
ATOM   3852 2HZ  LYS A 254       5.267 -15.116 -20.006  1.00 78.22           H
ATOM   3853 3HZ  LYS A 254       6.052 -13.658 -19.974  1.00 78.22           H
ATOM   3854  HN  LYS A 254      -0.857 -11.173 -20.407  1.00 78.22           H
ATOM   3855  N   VAL A 255       0.537  -9.315 -18.072  1.00 78.31           N
ATOM   3856  CA  VAL A 255       1.002  -8.209 -17.252  1.00 78.31           C
ATOM   3857  C   VAL A 255       0.040  -8.010 -16.079  1.00 78.31           C
ATOM   3858  O   VAL A 255       0.462  -7.975 -14.924  1.00 78.31           O
ATOM   3859  HA  VAL A 255       1.982  -8.480 -16.859  1.00 78.31           H
ATOM   3860  CB  VAL A 255       1.167  -6.954 -18.111  1.00 78.31           C
ATOM   3861  HB  VAL A 255       0.202  -6.730 -18.565  1.00 78.31           H
ATOM   3862  CG1 VAL A 255       1.573  -5.753 -17.254  1.00 78.31           C
ATOM   3863 1HG1 VAL A 255       0.805  -5.565 -16.504  1.00 78.31           H
ATOM   3864 2HG1 VAL A 255       2.521  -5.964 -16.759  1.00 78.31           H
ATOM   3865 3HG1 VAL A 255       1.683  -4.874 -17.890  1.00 78.31           H
ATOM   3866  CG2 VAL A 255       2.174  -7.189 -19.239  1.00 78.31           C
ATOM   3867 1HG2 VAL A 255       3.142  -7.450 -18.812  1.00 78.31           H
ATOM   3868 2HG2 VAL A 255       1.825  -8.003 -19.873  1.00 78.31           H
ATOM   3869 3HG2 VAL A 255       2.272  -6.281 -19.833  1.00 78.31           H
ATOM   3870  HN  VAL A 255       0.323  -9.077 -19.020  1.00 78.31           H
ATOM   3871  N   THR A 256      -1.235  -7.883 -16.416  1.00 78.17           N
ATOM   3872  CA  THR A 256      -2.244  -7.566 -15.421  1.00 78.17           C
ATOM   3873  C   THR A 256      -2.275  -8.640 -14.332  1.00 78.17           C
ATOM   3874  O   THR A 256      -2.350  -8.325 -13.145  1.00 78.17           O
ATOM   3875  HA  THR A 256      -1.968  -6.629 -14.937  1.00 78.17           H
ATOM   3876  CB  THR A 256      -3.582  -7.393 -16.142  1.00 78.17           C
ATOM   3877  HB  THR A 256      -3.960  -8.353 -16.497  1.00 78.17           H
ATOM   3878  OG1 THR A 256      -3.310  -6.427 -17.153  1.00 78.17           O
ATOM   3879  HG1 THR A 256      -3.371  -6.851 -18.057  1.00 78.17           H
ATOM   3880  CG2 THR A 256      -4.640  -6.724 -15.262  1.00 78.17           C
ATOM   3881 1HG2 THR A 256      -4.291  -5.736 -14.962  1.00 78.17           H
ATOM   3882 2HG2 THR A 256      -4.813  -7.333 -14.375  1.00 78.17           H
ATOM   3883 3HG2 THR A 256      -5.570  -6.626 -15.823  1.00 78.17           H
ATOM   3884  HN  THR A 256      -1.581  -7.993 -17.348  1.00 78.17           H
ATOM   3885  N   ILE A 257      -2.216  -9.888 -14.774  1.00 80.91           N
ATOM   3886  CA  ILE A 257      -2.276 -11.011 -13.855  1.00 80.91           C
ATOM   3887  C   ILE A 257      -1.113 -10.918 -12.865  1.00 80.91           C
ATOM   3888  O   ILE A 257      -1.294 -11.129 -11.667  1.00 80.91           O
ATOM   3889  HA  ILE A 257      -3.210 -10.929 -13.298  1.00 80.91           H
ATOM   3890  CB  ILE A 257      -2.323 -12.332 -14.625  1.00 80.91           C
ATOM   3891  HB  ILE A 257      -1.510 -12.334 -15.351  1.00 80.91           H
ATOM   3892  CG1 ILE A 257      -3.630 -12.463 -15.410  1.00 80.91           C
ATOM   3893 1HG1 ILE A 257      -4.457 -12.631 -14.721  1.00 80.91           H
ATOM   3894 2HG1 ILE A 257      -3.838 -11.530 -15.935  1.00 80.91           H
ATOM   3895  CG2 ILE A 257      -2.096 -13.521 -13.690  1.00 80.91           C
ATOM   3896 1HG2 ILE A 257      -1.119 -13.429 -13.215  1.00 80.91           H
ATOM   3897 2HG2 ILE A 257      -2.872 -13.535 -12.924  1.00 80.91           H
ATOM   3898 3HG2 ILE A 257      -2.134 -14.448 -14.263  1.00 80.91           H
ATOM   3899  CD1 ILE A 257      -3.554 -13.614 -16.415  1.00 80.91           C
ATOM   3900 1HD1 ILE A 257      -2.741 -13.430 -17.117  1.00 80.91           H
ATOM   3901 2HD1 ILE A 257      -3.370 -14.548 -15.884  1.00 80.91           H
ATOM   3902 3HD1 ILE A 257      -4.495 -13.684 -16.959  1.00 80.91           H
ATOM   3903  HN  ILE A 257      -2.129 -10.136 -15.739  1.00 80.91           H
ATOM   3904  N   THR A 258       0.056 -10.602 -13.403  1.00 85.15           N
ATOM   3905  CA  THR A 258       1.272 -10.603 -12.607  1.00 85.15           C
ATOM   3906  C   THR A 258       1.199  -9.528 -11.521  1.00 85.15           C
ATOM   3907  O   THR A 258       1.472  -9.800 -10.353  1.00 85.15           O
ATOM   3908  HA  THR A 258       1.349 -11.565 -12.100  1.00 85.15           H
ATOM   3909  CB  THR A 258       2.459 -10.429 -13.556  1.00 85.15           C
ATOM   3910  HB  THR A 258       2.486  -9.418 -13.965  1.00 85.15           H
ATOM   3911  OG1 THR A 258       2.296 -11.474 -14.511  1.00 85.15           O
ATOM   3912  HG1 THR A 258       1.376 -11.441 -14.900  1.00 85.15           H
ATOM   3913  CG2 THR A 258       3.797 -10.743 -12.884  1.00 85.15           C
ATOM   3914 1HG2 THR A 258       3.795 -11.776 -12.536  1.00 85.15           H
ATOM   3915 2HG2 THR A 258       3.944 -10.074 -12.037  1.00 85.15           H
ATOM   3916 3HG2 THR A 258       4.605 -10.603 -13.602  1.00 85.15           H
ATOM   3917  HN  THR A 258       0.180 -10.348 -14.363  1.00 85.15           H
ATOM   3918  N   VAL A 259       0.829  -8.328 -11.945  1.00 83.67           N
ATOM   3919  CA  VAL A 259       0.790  -7.193 -11.038  1.00 83.67           C
ATOM   3920  C   VAL A 259      -0.184  -7.491  -9.896  1.00 83.67           C
ATOM   3921  O   VAL A 259       0.132  -7.259  -8.730  1.00 83.67           O
ATOM   3922  HA  VAL A 259       1.790  -7.070 -10.623  1.00 83.67           H
ATOM   3923  CB  VAL A 259       0.436  -5.920 -11.809  1.00 83.67           C
ATOM   3924  HB  VAL A 259      -0.477  -6.111 -12.372  1.00 83.67           H
ATOM   3925  CG1 VAL A 259       0.163  -4.758 -10.852  1.00 83.67           C
ATOM   3926 1HG1 VAL A 259      -0.671  -5.014 -10.198  1.00 83.67           H
ATOM   3927 2HG1 VAL A 259       1.051  -4.567 -10.249  1.00 83.67           H
ATOM   3928 3HG1 VAL A 259      -0.086  -3.865 -11.425  1.00 83.67           H
ATOM   3929  CG2 VAL A 259       1.538  -5.559 -12.808  1.00 83.67           C
ATOM   3930 1HG2 VAL A 259       2.474  -5.396 -12.273  1.00 83.67           H
ATOM   3931 2HG2 VAL A 259       1.664  -6.375 -13.520  1.00 83.67           H
ATOM   3932 3HG2 VAL A 259       1.261  -4.650 -13.342  1.00 83.67           H
ATOM   3933  HN  VAL A 259       0.559  -8.126 -12.886  1.00 83.67           H
ATOM   3934  N   LEU A 260      -1.348  -8.001 -10.272  1.00 82.48           N
ATOM   3935  CA  LEU A 260      -2.375  -8.320  -9.295  1.00 82.48           C
ATOM   3936  C   LEU A 260      -1.818  -9.327  -8.286  1.00 82.48           C
ATOM   3937  O   LEU A 260      -1.878  -9.099  -7.079  1.00 82.48           O
ATOM   3938  HA  LEU A 260      -2.619  -7.400  -8.765  1.00 82.48           H
ATOM   3939  CB  LEU A 260      -3.651  -8.793  -9.994  1.00 82.48           C
ATOM   3940 1HB  LEU A 260      -3.935  -8.044 -10.734  1.00 82.48           H
ATOM   3941 2HB  LEU A 260      -3.425  -9.709 -10.540  1.00 82.48           H
ATOM   3942  CG  LEU A 260      -4.855  -9.056  -9.087  1.00 82.48           C
ATOM   3943  HG  LEU A 260      -4.547  -9.748  -8.304  1.00 82.48           H
ATOM   3944  CD1 LEU A 260      -5.315  -7.769  -8.400  1.00 82.48           C
ATOM   3945 1HD1 LEU A 260      -4.502  -7.370  -7.794  1.00 82.48           H
ATOM   3946 2HD1 LEU A 260      -5.600  -7.036  -9.154  1.00 82.48           H
ATOM   3947 3HD1 LEU A 260      -6.172  -7.985  -7.761  1.00 82.48           H
ATOM   3948  CD2 LEU A 260      -5.989  -9.729  -9.863  1.00 82.48           C
ATOM   3949 1HD2 LEU A 260      -6.303  -9.081 -10.682  1.00 82.48           H
ATOM   3950 2HD2 LEU A 260      -5.640 -10.679 -10.266  1.00 82.48           H
ATOM   3951 3HD2 LEU A 260      -6.832  -9.904  -9.195  1.00 82.48           H
ATOM   3952  HN  LEU A 260      -1.593  -8.195 -11.222  1.00 82.48           H
ATOM   3953  N   THR A 261      -1.288 -10.418  -8.819  1.00 86.06           N
ATOM   3954  CA  THR A 261      -0.875 -11.533  -7.984  1.00 86.06           C
ATOM   3955  C   THR A 261       0.184 -11.081  -6.976  1.00 86.06           C
ATOM   3956  O   THR A 261       0.140 -11.467  -5.809  1.00 86.06           O
ATOM   3957  HA  THR A 261      -1.738 -11.872  -7.411  1.00 86.06           H
ATOM   3958  CB  THR A 261      -0.398 -12.660  -8.902  1.00 86.06           C
ATOM   3959  HB  THR A 261       0.536 -12.390  -9.396  1.00 86.06           H
ATOM   3960  OG1 THR A 261      -1.506 -12.896  -9.766  1.00 86.06           O
ATOM   3961  HG1 THR A 261      -1.308 -12.541 -10.680  1.00 86.06           H
ATOM   3962  CG2 THR A 261      -0.217 -13.985  -8.158  1.00 86.06           C
ATOM   3963 1HG2 THR A 261      -1.167 -14.288  -7.720  1.00 86.06           H
ATOM   3964 2HG2 THR A 261       0.524 -13.859  -7.368  1.00 86.06           H
ATOM   3965 3HG2 THR A 261       0.123 -14.750  -8.856  1.00 86.06           H
ATOM   3966  HN  THR A 261      -1.140 -10.547  -9.799  1.00 86.06           H
ATOM   3967  N   VAL A 262       1.111 -10.270  -7.464  1.00 88.68           N
ATOM   3968  CA  VAL A 262       2.223  -9.824  -6.641  1.00 88.68           C
ATOM   3969  C   VAL A 262       1.694  -8.933  -5.516  1.00 88.68           C
ATOM   3970  O   VAL A 262       2.152  -9.027  -4.378  1.00 88.68           O
ATOM   3971  HA  VAL A 262       2.683 -10.709  -6.202  1.00 88.68           H
ATOM   3972  CB  VAL A 262       3.271  -9.128  -7.512  1.00 88.68           C
ATOM   3973  HB  VAL A 262       2.768  -8.349  -8.085  1.00 88.68           H
ATOM   3974  CG1 VAL A 262       4.343  -8.458  -6.649  1.00 88.68           C
ATOM   3975 1HG1 VAL A 262       3.876  -7.715  -6.002  1.00 88.68           H
ATOM   3976 2HG1 VAL A 262       4.840  -9.211  -6.038  1.00 88.68           H
ATOM   3977 3HG1 VAL A 262       5.075  -7.971  -7.293  1.00 88.68           H
ATOM   3978  CG2 VAL A 262       3.899 -10.109  -8.503  1.00 88.68           C
ATOM   3979 1HG2 VAL A 262       4.382 -10.919  -7.956  1.00 88.68           H
ATOM   3980 2HG2 VAL A 262       3.124 -10.518  -9.150  1.00 88.68           H
ATOM   3981 3HG2 VAL A 262       4.641  -9.588  -9.109  1.00 88.68           H
ATOM   3982  HN  VAL A 262       1.111  -9.919  -8.400  1.00 88.68           H
ATOM   3983  N   PHE A 263       0.736  -8.089  -5.872  1.00 86.62           N
ATOM   3984  CA  PHE A 263       0.115  -7.207  -4.899  1.00 86.62           C
ATOM   3985  C   PHE A 263      -0.565  -8.009  -3.787  1.00 86.62           C
ATOM   3986  O   PHE A 263      -0.383  -7.717  -2.606  1.00 86.62           O
ATOM   3987  HA  PHE A 263       0.906  -6.592  -4.469  1.00 86.62           H
ATOM   3988  CB  PHE A 263      -0.943  -6.392  -5.645  1.00 86.62           C
ATOM   3989 1HB  PHE A 263      -0.462  -5.849  -6.458  1.00 86.62           H
ATOM   3990 2HB  PHE A 263      -1.660  -7.076  -6.098  1.00 86.62           H
ATOM   3991  CG  PHE A 263      -1.698  -5.396  -4.762  1.00 86.62           C
ATOM   3992  CD1 PHE A 263      -2.895  -5.743  -4.216  1.00 86.62           C
ATOM   3993  HD1 PHE A 263      -3.316  -6.730  -4.408  1.00 86.62           H
ATOM   3994  CD2 PHE A 263      -1.173  -4.165  -4.523  1.00 86.62           C
ATOM   3995  HD2 PHE A 263      -0.214  -3.887  -4.960  1.00 86.62           H
ATOM   3996  CE1 PHE A 263      -3.596  -4.819  -3.397  1.00 86.62           C
ATOM   3997  HE1 PHE A 263      -4.555  -5.096  -2.960  1.00 86.62           H
ATOM   3998  CE2 PHE A 263      -1.874  -3.241  -3.703  1.00 86.62           C
ATOM   3999  HE2 PHE A 263      -1.453  -2.254  -3.512  1.00 86.62           H
ATOM   4000  CZ  PHE A 263      -3.070  -3.587  -3.158  1.00 86.62           C
ATOM   4001  HZ  PHE A 263      -3.608  -2.878  -2.529  1.00 86.62           H
ATOM   4002  HN  PHE A 263       0.385  -8.003  -6.805  1.00 86.62           H
ATOM   4003  N   VAL A 264      -1.334  -9.003  -4.205  1.00 84.72           N
ATOM   4004  CA  VAL A 264      -2.123  -9.784  -3.267  1.00 84.72           C
ATOM   4005  C   VAL A 264      -1.186 -10.493  -2.287  1.00 84.72           C
ATOM   4006  O   VAL A 264      -1.386 -10.428  -1.075  1.00 84.72           O
ATOM   4007  HA  VAL A 264      -2.754  -9.091  -2.711  1.00 84.72           H
ATOM   4008  CB  VAL A 264      -3.035 -10.749  -4.027  1.00 84.72           C
ATOM   4009  HB  VAL A 264      -2.406 -11.384  -4.652  1.00 84.72           H
ATOM   4010  CG1 VAL A 264      -3.802 -11.654  -3.061  1.00 84.72           C
ATOM   4011 1HG1 VAL A 264      -3.095 -12.235  -2.468  1.00 84.72           H
ATOM   4012 2HG1 VAL A 264      -4.414 -11.043  -2.398  1.00 84.72           H
ATOM   4013 3HG1 VAL A 264      -4.442 -12.330  -3.627  1.00 84.72           H
ATOM   4014  CG2 VAL A 264      -3.994  -9.989  -4.945  1.00 84.72           C
ATOM   4015 1HG2 VAL A 264      -4.614  -9.320  -4.348  1.00 84.72           H
ATOM   4016 2HG2 VAL A 264      -3.422  -9.407  -5.667  1.00 84.72           H
ATOM   4017 3HG2 VAL A 264      -4.631 -10.699  -5.473  1.00 84.72           H
ATOM   4018  HN  VAL A 264      -1.423  -9.277  -5.163  1.00 84.72           H
ATOM   4019  N   LEU A 265      -0.185 -11.154  -2.848  1.00 89.17           N
ATOM   4020  CA  LEU A 265       0.669 -12.029  -2.061  1.00 89.17           C
ATOM   4021  C   LEU A 265       1.445 -11.194  -1.041  1.00 89.17           C
ATOM   4022  O   LEU A 265       1.787 -11.682   0.035  1.00 89.17           O
ATOM   4023  HA  LEU A 265       0.021 -12.719  -1.521  1.00 89.17           H
ATOM   4024  CB  LEU A 265       1.563 -12.869  -2.975  1.00 89.17           C
ATOM   4025 1HB  LEU A 265       2.067 -12.199  -3.672  1.00 89.17           H
ATOM   4026 2HB  LEU A 265       2.336 -13.335  -2.365  1.00 89.17           H
ATOM   4027  CG  LEU A 265       0.859 -13.963  -3.781  1.00 89.17           C
ATOM   4028  HG  LEU A 265       0.072 -13.497  -4.374  1.00 89.17           H
ATOM   4029  CD1 LEU A 265       1.827 -14.631  -4.760  1.00 89.17           C
ATOM   4030 1HD1 LEU A 265       2.218 -13.885  -5.451  1.00 89.17           H
ATOM   4031 2HD1 LEU A 265       2.651 -15.081  -4.206  1.00 89.17           H
ATOM   4032 3HD1 LEU A 265       1.301 -15.405  -5.319  1.00 89.17           H
ATOM   4033  CD2 LEU A 265       0.187 -14.979  -2.856  1.00 89.17           C
ATOM   4034 1HD2 LEU A 265       0.939 -15.443  -2.218  1.00 89.17           H
ATOM   4035 2HD2 LEU A 265      -0.552 -14.471  -2.235  1.00 89.17           H
ATOM   4036 3HD2 LEU A 265      -0.306 -15.745  -3.454  1.00 89.17           H
ATOM   4037  HN  LEU A 265       0.047 -11.100  -3.819  1.00 89.17           H
ATOM   4038  N   SER A 266       1.700  -9.948  -1.414  1.00 90.81           N
ATOM   4039  CA  SER A 266       2.512  -9.071  -0.588  1.00 90.81           C
ATOM   4040  C   SER A 266       1.656  -8.456   0.521  1.00 90.81           C
ATOM   4041  O   SER A 266       2.115  -8.303   1.652  1.00 90.81           O
ATOM   4042  HA  SER A 266       3.287  -9.709  -0.164  1.00 90.81           H
ATOM   4043  CB  SER A 266       3.163  -7.970  -1.429  1.00 90.81           C
ATOM   4044 1HB  SER A 266       3.710  -7.291  -0.775  1.00 90.81           H
ATOM   4045 2HB  SER A 266       3.891  -8.415  -2.107  1.00 90.81           H
ATOM   4046  OG  SER A 266       2.202  -7.234  -2.180  1.00 90.81           O
ATOM   4047  HG  SER A 266       2.149  -7.592  -3.112  1.00 90.81           H
ATOM   4048  HN  SER A 266       1.363  -9.538  -2.262  1.00 90.81           H
ATOM   4049  N   GLN A 267       0.427  -8.119   0.158  1.00 89.61           N
ATOM   4050  CA  GLN A 267      -0.425  -7.336   1.037  1.00 89.61           C
ATOM   4051  C   GLN A 267      -1.187  -8.255   1.994  1.00 89.61           C
ATOM   4052  O   GLN A 267      -1.496  -7.867   3.119  1.00 89.61           O
ATOM   4053  HA  GLN A 267       0.252  -6.695   1.601  1.00 89.61           H
ATOM   4054  CB  GLN A 267      -1.389  -6.462   0.232  1.00 89.61           C
ATOM   4055 1HB  GLN A 267      -1.991  -7.089  -0.426  1.00 89.61           H
ATOM   4056 2HB  GLN A 267      -2.077  -5.956   0.908  1.00 89.61           H
ATOM   4057  CG  GLN A 267      -0.627  -5.427  -0.599  1.00 89.61           C
ATOM   4058 1HG  GLN A 267       0.011  -5.935  -1.322  1.00 89.61           H
ATOM   4059 2HG  GLN A 267      -1.332  -4.820  -1.166  1.00 89.61           H
ATOM   4060  CD  GLN A 267       0.225  -4.526   0.297  1.00 89.61           C
ATOM   4061  OE1 GLN A 267      -0.211  -4.038   1.326  1.00 89.61           O
ATOM   4062  NE2 GLN A 267       1.463  -4.332  -0.151  1.00 89.61           N
ATOM   4063 1HE2 GLN A 267       1.758  -4.762  -1.004  1.00 89.61           H
ATOM   4064 2HE2 GLN A 267       2.097  -3.757   0.365  1.00 89.61           H
ATOM   4065  HN  GLN A 267       0.013  -8.371  -0.717  1.00 89.61           H
ATOM   4066  N   PHE A 268      -1.469  -9.456   1.511  1.00 90.21           N
ATOM   4067  CA  PHE A 268      -2.373 -10.352   2.212  1.00 90.21           C
ATOM   4068  C   PHE A 268      -1.873 -10.637   3.630  1.00 90.21           C
ATOM   4069  O   PHE A 268      -2.612 -10.469   4.598  1.00 90.21           O
ATOM   4070  HA  PHE A 268      -3.343  -9.857   2.264  1.00 90.21           H
ATOM   4071  CB  PHE A 268      -2.407 -11.662   1.423  1.00 90.21           C
ATOM   4072 1HB  PHE A 268      -2.738 -11.453   0.406  1.00 90.21           H
ATOM   4073 2HB  PHE A 268      -1.394 -12.058   1.353  1.00 90.21           H
ATOM   4074  CG  PHE A 268      -3.317 -12.731   2.030  1.00 90.21           C
ATOM   4075  CD1 PHE A 268      -2.789 -13.705   2.820  1.00 90.21           C
ATOM   4076  HD1 PHE A 268      -1.718 -13.723   3.020  1.00 90.21           H
ATOM   4077  CD2 PHE A 268      -4.654 -12.708   1.781  1.00 90.21           C
ATOM   4078  HD2 PHE A 268      -5.077 -11.928   1.148  1.00 90.21           H
ATOM   4079  CE1 PHE A 268      -3.634 -14.697   3.384  1.00 90.21           C
ATOM   4080  HE1 PHE A 268      -3.211 -15.477   4.017  1.00 90.21           H
ATOM   4081  CE2 PHE A 268      -5.498 -13.701   2.345  1.00 90.21           C
ATOM   4082  HE2 PHE A 268      -6.570 -13.682   2.145  1.00 90.21           H
ATOM   4083  CZ  PHE A 268      -4.971 -14.674   3.134  1.00 90.21           C
ATOM   4084  HZ  PHE A 268      -5.619 -15.436   3.567  1.00 90.21           H
ATOM   4085  HN  PHE A 268      -1.092  -9.819   0.659  1.00 90.21           H
ATOM   4086  N   PRO A 269      -0.614 -11.071   3.777  1.00 93.86           N
ATOM   4087  CA  PRO A 269      -0.105 -11.481   5.088  1.00 93.86           C
ATOM   4088  C   PRO A 269      -0.317 -10.413   6.149  1.00 93.86           C
ATOM   4089  O   PRO A 269      -0.737 -10.716   7.264  1.00 93.86           O
ATOM   4090  HA  PRO A 269      -0.654 -12.352   5.447  1.00 93.86           H
ATOM   4091  CB  PRO A 269       1.381 -11.744   4.835  1.00 93.86           C
ATOM   4092 1HB  PRO A 269       1.983 -10.855   5.025  1.00 93.86           H
ATOM   4093 2HB  PRO A 269       1.765 -12.533   5.481  1.00 93.86           H
ATOM   4094  CG  PRO A 269       1.423 -12.148   3.366  1.00 93.86           C
ATOM   4095 1HG  PRO A 269       2.419 -12.027   2.941  1.00 93.86           H
ATOM   4096 2HG  PRO A 269       1.155 -13.195   3.227  1.00 93.86           H
ATOM   4097  CD  PRO A 269       0.412 -11.210   2.727  1.00 93.86           C
ATOM   4098 1HD  PRO A 269       0.857 -10.248   2.472  1.00 93.86           H
ATOM   4099 2HD  PRO A 269       0.003 -11.622   1.804  1.00 93.86           H
ATOM   4100  N   TYR A 270      -0.016  -9.180   5.769  1.00 94.01           N
ATOM   4101  CA  TYR A 270      -0.074  -8.072   6.708  1.00 94.01           C
ATOM   4102  C   TYR A 270      -1.507  -7.837   7.190  1.00 94.01           C
ATOM   4103  O   TYR A 270      -1.737  -7.614   8.378  1.00 94.01           O
ATOM   4104  HA  TYR A 270       0.553  -8.324   7.563  1.00 94.01           H
ATOM   4105  CB  TYR A 270       0.401  -6.840   5.936  1.00 94.01           C
ATOM   4106 1HB  TYR A 270       1.447  -6.977   5.661  1.00 94.01           H
ATOM   4107 2HB  TYR A 270      -0.165  -6.764   5.008  1.00 94.01           H
ATOM   4108  CG  TYR A 270       0.260  -5.528   6.711  1.00 94.01           C
ATOM   4109  CD1 TYR A 270      -0.613  -4.556   6.268  1.00 94.01           C
ATOM   4110  HD1 TYR A 270      -1.202  -4.722   5.366  1.00 94.01           H
ATOM   4111  CD2 TYR A 270       1.005  -5.317   7.853  1.00 94.01           C
ATOM   4112  HD2 TYR A 270       1.695  -6.085   8.203  1.00 94.01           H
ATOM   4113  CE1 TYR A 270      -0.747  -3.321   6.997  1.00 94.01           C
ATOM   4114  HE1 TYR A 270      -1.432  -2.545   6.657  1.00 94.01           H
ATOM   4115  CE2 TYR A 270       0.872  -4.083   8.582  1.00 94.01           C
ATOM   4116  HE2 TYR A 270       1.455  -3.903   9.485  1.00 94.01           H
ATOM   4117  CZ  TYR A 270       0.003  -3.145   8.118  1.00 94.01           C
ATOM   4118  OH  TYR A 270      -0.123  -1.979   8.806  1.00 94.01           O
ATOM   4119  HH  TYR A 270       0.319  -2.060   9.700  1.00 94.01           H
ATOM   4120  HN  TYR A 270       0.262  -8.932   4.840  1.00 94.01           H
ATOM   4121  N   ASN A 271      -2.432  -7.893   6.244  1.00 90.42           N
ATOM   4122  CA  ASN A 271      -3.826  -7.609   6.542  1.00 90.42           C
ATOM   4123  C   ASN A 271      -4.392  -8.724   7.423  1.00 90.42           C
ATOM   4124  O   ASN A 271      -5.320  -8.498   8.198  1.00 90.42           O
ATOM   4125  HA  ASN A 271      -3.819  -6.642   7.047  1.00 90.42           H
ATOM   4126  CB  ASN A 271      -4.662  -7.546   5.262  1.00 90.42           C
ATOM   4127 1HB  ASN A 271      -4.393  -8.375   4.607  1.00 90.42           H
ATOM   4128 2HB  ASN A 271      -5.717  -7.663   5.507  1.00 90.42           H
ATOM   4129  CG  ASN A 271      -4.446  -6.220   4.531  1.00 90.42           C
ATOM   4130  OD1 ASN A 271      -4.884  -5.165   4.961  1.00 90.42           O
ATOM   4131  ND2 ASN A 271      -3.748  -6.331   3.404  1.00 90.42           N
ATOM   4132 1HD2 ASN A 271      -3.418  -7.227   3.107  1.00 90.42           H
ATOM   4133 2HD2 ASN A 271      -3.555  -5.519   2.854  1.00 90.42           H
ATOM   4134  HN  ASN A 271      -2.244  -8.127   5.290  1.00 90.42           H
ATOM   4135  N   CYS A 272      -3.810  -9.905   7.274  1.00 92.94           N
ATOM   4136  CA  CYS A 272      -4.177 -11.032   8.114  1.00 92.94           C
ATOM   4137  C   CYS A 272      -3.874 -10.666   9.569  1.00 92.94           C
ATOM   4138  O   CYS A 272      -4.694 -10.899  10.455  1.00 92.94           O
ATOM   4139  HA  CYS A 272      -5.245 -11.194   7.971  1.00 92.94           H
ATOM   4140  CB  CYS A 272      -3.460 -12.314   7.687  1.00 92.94           C
ATOM   4141 1HB  CYS A 272      -2.391 -12.127   7.588  1.00 92.94           H
ATOM   4142 2HB  CYS A 272      -3.580 -13.080   8.453  1.00 92.94           H
ATOM   4143  SG  CYS A 272      -4.139 -12.910   6.096  1.00 92.94           S
ATOM   4144  HG  CYS A 272      -3.525 -12.007   5.336  1.00 92.94           H
ATOM   4145  HN  CYS A 272      -3.100 -10.097   6.596  1.00 92.94           H
ATOM   4146  N   ILE A 273      -2.693 -10.099   9.769  1.00 94.04           N
ATOM   4147  CA  ILE A 273      -2.251  -9.743  11.106  1.00 94.04           C
ATOM   4148  C   ILE A 273      -3.114  -8.596  11.636  1.00 94.04           C
ATOM   4149  O   ILE A 273      -3.464  -8.571  12.814  1.00 94.04           O
ATOM   4150  HA  ILE A 273      -2.404 -10.613  11.744  1.00 94.04           H
ATOM   4151  CB  ILE A 273      -0.751  -9.437  11.111  1.00 94.04           C
ATOM   4152  HB  ILE A 273      -0.562  -8.645  10.387  1.00 94.04           H
ATOM   4153  CG1 ILE A 273       0.058 -10.658  10.668  1.00 94.04           C
ATOM   4154 1HG1 ILE A 273      -0.242 -10.953   9.663  1.00 94.04           H
ATOM   4155 2HG1 ILE A 273       1.116 -10.399  10.622  1.00 94.04           H
ATOM   4156  CG2 ILE A 273      -0.303  -8.917  12.478  1.00 94.04           C
ATOM   4157 1HG2 ILE A 273      -0.846  -8.002  12.715  1.00 94.04           H
ATOM   4158 2HG2 ILE A 273      -0.508  -9.669  13.239  1.00 94.04           H
ATOM   4159 3HG2 ILE A 273       0.767  -8.707  12.453  1.00 94.04           H
ATOM   4160  CD1 ILE A 273      -0.145 -11.829  11.632  1.00 94.04           C
ATOM   4161 1HD1 ILE A 273       0.179 -11.538  12.631  1.00 94.04           H
ATOM   4162 2HD1 ILE A 273      -1.200 -12.100  11.657  1.00 94.04           H
ATOM   4163 3HD1 ILE A 273       0.442 -12.683  11.293  1.00 94.04           H
ATOM   4164  HN  ILE A 273      -2.045  -9.883   9.038  1.00 94.04           H
ATOM   4165  N   LEU A 274      -3.432  -7.674  10.738  1.00 93.11           N
ATOM   4166  CA  LEU A 274      -4.283  -6.550  11.090  1.00 93.11           C
ATOM   4167  C   LEU A 274      -5.622  -7.074  11.614  1.00 93.11           C
ATOM   4168  O   LEU A 274      -6.189  -6.511  12.549  1.00 93.11           O
ATOM   4169  HA  LEU A 274      -3.788  -6.004  11.892  1.00 93.11           H
ATOM   4170  CB  LEU A 274      -4.420  -5.591   9.906  1.00 93.11           C
ATOM   4171 1HB  LEU A 274      -4.541  -6.181   8.998  1.00 93.11           H
ATOM   4172 2HB  LEU A 274      -5.335  -5.013  10.036  1.00 93.11           H
ATOM   4173  CG  LEU A 274      -3.259  -4.616   9.696  1.00 93.11           C
ATOM   4174  HG  LEU A 274      -2.354  -5.196   9.518  1.00 93.11           H
ATOM   4175  CD1 LEU A 274      -3.490  -3.748   8.457  1.00 93.11           C
ATOM   4176 1HD1 LEU A 274      -3.575  -4.386   7.577  1.00 93.11           H
ATOM   4177 2HD1 LEU A 274      -4.410  -3.176   8.580  1.00 93.11           H
ATOM   4178 3HD1 LEU A 274      -2.651  -3.064   8.331  1.00 93.11           H
ATOM   4179  CD2 LEU A 274      -3.018  -3.773  10.949  1.00 93.11           C
ATOM   4180 1HD2 LEU A 274      -3.916  -3.202  11.182  1.00 93.11           H
ATOM   4181 2HD2 LEU A 274      -2.776  -4.428  11.786  1.00 93.11           H
ATOM   4182 3HD2 LEU A 274      -2.188  -3.088  10.772  1.00 93.11           H
ATOM   4183  HN  LEU A 274      -3.119  -7.687   9.789  1.00 93.11           H
ATOM   4184  N   LEU A 275      -6.087  -8.146  10.990  1.00 93.99           N
ATOM   4185  CA  LEU A 275      -7.346  -8.755  11.385  1.00 93.99           C
ATOM   4186  C   LEU A 275      -7.238  -9.246  12.830  1.00 93.99           C
ATOM   4187  O   LEU A 275      -8.127  -8.996  13.643  1.00 93.99           O
ATOM   4188  HA  LEU A 275      -8.111  -7.981  11.340  1.00 93.99           H
ATOM   4189  CB  LEU A 275      -7.747  -9.848  10.393  1.00 93.99           C
ATOM   4190 1HB  LEU A 275      -7.868  -9.392   9.410  1.00 93.99           H
ATOM   4191 2HB  LEU A 275      -6.925 -10.560  10.315  1.00 93.99           H
ATOM   4192  CG  LEU A 275      -9.025 -10.620  10.727  1.00 93.99           C
ATOM   4193  HG  LEU A 275      -8.928 -11.020  11.736  1.00 93.99           H
ATOM   4194  CD1 LEU A 275     -10.243  -9.694  10.722  1.00 93.99           C
ATOM   4195 1HD1 LEU A 275     -10.105  -8.909  11.465  1.00 93.99           H
ATOM   4196 2HD1 LEU A 275     -10.354  -9.245   9.735  1.00 93.99           H
ATOM   4197 3HD1 LEU A 275     -11.137 -10.269  10.962  1.00 93.99           H
ATOM   4198  CD2 LEU A 275      -9.207 -11.812   9.784  1.00 93.99           C
ATOM   4199 1HD2 LEU A 275      -9.273 -11.455   8.756  1.00 93.99           H
ATOM   4200 2HD2 LEU A 275      -8.356 -12.485   9.881  1.00 93.99           H
ATOM   4201 3HD2 LEU A 275     -10.123 -12.343  10.043  1.00 93.99           H
ATOM   4202  HN  LEU A 275      -5.620  -8.596  10.228  1.00 93.99           H
ATOM   4203  N   VAL A 276      -6.141  -9.936  13.107  1.00 94.65           N
ATOM   4204  CA  VAL A 276      -5.915 -10.482  14.435  1.00 94.65           C
ATOM   4205  C   VAL A 276      -5.912  -9.342  15.456  1.00 94.65           C
ATOM   4206  O   VAL A 276      -6.548  -9.441  16.503  1.00 94.65           O
ATOM   4207  HA  VAL A 276      -6.744 -11.152  14.660  1.00 94.65           H
ATOM   4208  CB  VAL A 276      -4.624 -11.302  14.450  1.00 94.65           C
ATOM   4209  HB  VAL A 276      -3.815 -10.661  14.100  1.00 94.65           H
ATOM   4210  CG1 VAL A 276      -4.281 -11.758  15.870  1.00 94.65           C
ATOM   4211 1HG1 VAL A 276      -4.149 -10.886  16.510  1.00 94.65           H
ATOM   4212 2HG1 VAL A 276      -5.092 -12.375  16.259  1.00 94.65           H
ATOM   4213 3HG1 VAL A 276      -3.359 -12.340  15.852  1.00 94.65           H
ATOM   4214  CG2 VAL A 276      -4.722 -12.497  13.499  1.00 94.65           C
ATOM   4215 1HG2 VAL A 276      -5.548 -13.139  13.806  1.00 94.65           H
ATOM   4216 2HG2 VAL A 276      -4.897 -12.140  12.484  1.00 94.65           H
ATOM   4217 3HG2 VAL A 276      -3.791 -13.063  13.530  1.00 94.65           H
ATOM   4218  HN  VAL A 276      -5.416 -10.124  12.444  1.00 94.65           H
ATOM   4219  N   GLN A 277      -5.187  -8.287  15.114  1.00 93.89           N
ATOM   4220  CA  GLN A 277      -5.077  -7.138  15.997  1.00 93.89           C
ATOM   4221  C   GLN A 277      -6.457  -6.527  16.248  1.00 93.89           C
ATOM   4222  O   GLN A 277      -6.715  -5.987  17.322  1.00 93.89           O
ATOM   4223  HA  GLN A 277      -4.669  -7.527  16.930  1.00 93.89           H
ATOM   4224  CB  GLN A 277      -4.113  -6.097  15.424  1.00 93.89           C
ATOM   4225 1HB  GLN A 277      -4.337  -5.929  14.370  1.00 93.89           H
ATOM   4226 2HB  GLN A 277      -4.254  -5.145  15.935  1.00 93.89           H
ATOM   4227  CG  GLN A 277      -2.660  -6.553  15.576  1.00 93.89           C
ATOM   4228 1HG  GLN A 277      -2.454  -6.779  16.622  1.00 93.89           H
ATOM   4229 2HG  GLN A 277      -2.504  -7.474  15.014  1.00 93.89           H
ATOM   4230  CD  GLN A 277      -1.693  -5.476  15.080  1.00 93.89           C
ATOM   4231  OE1 GLN A 277      -2.044  -4.595  14.314  1.00 93.89           O
ATOM   4232  NE2 GLN A 277      -0.458  -5.597  15.559  1.00 93.89           N
ATOM   4233 1HE2 GLN A 277      -0.235  -6.344  16.185  1.00 93.89           H
ATOM   4234 2HE2 GLN A 277       0.248  -4.940  15.293  1.00 93.89           H
ATOM   4235  HN  GLN A 277      -4.683  -8.209  14.254  1.00 93.89           H
ATOM   4236  N   THR A 278      -7.309  -6.633  15.238  1.00 93.84           N
ATOM   4237  CA  THR A 278      -8.647  -6.074  15.326  1.00 93.84           C
ATOM   4238  C   THR A 278      -9.496  -6.875  16.315  1.00 93.84           C
ATOM   4239  O   THR A 278     -10.209  -6.299  17.135  1.00 93.84           O
ATOM   4240  HA  THR A 278      -8.571  -5.060  15.718  1.00 93.84           H
ATOM   4241  CB  THR A 278      -9.236  -6.033  13.914  1.00 93.84           C
ATOM   4242  HB  THR A 278      -9.414  -7.040  13.538  1.00 93.84           H
ATOM   4243  OG1 THR A 278      -8.302  -5.255  13.171  1.00 93.84           O
ATOM   4244  HG1 THR A 278      -7.631  -5.852  12.732  1.00 93.84           H
ATOM   4245  CG2 THR A 278     -10.533  -5.226  13.844  1.00 93.84           C
ATOM   4246 1HG2 THR A 278     -10.340  -4.199  14.157  1.00 93.84           H
ATOM   4247 2HG2 THR A 278     -11.276  -5.673  14.505  1.00 93.84           H
ATOM   4248 3HG2 THR A 278     -10.908  -5.229  12.821  1.00 93.84           H
ATOM   4249  HN  THR A 278      -7.097  -7.090  14.374  1.00 93.84           H
ATOM   4250  N   ILE A 279      -9.390  -8.191  16.206  1.00 94.84           N
ATOM   4251  CA  ILE A 279     -10.150  -9.077  17.071  1.00 94.84           C
ATOM   4252  C   ILE A 279      -9.694  -8.885  18.519  1.00 94.84           C
ATOM   4253  O   ILE A 279     -10.516  -8.840  19.432  1.00 94.84           O
ATOM   4254  HA  ILE A 279     -11.198  -8.785  16.998  1.00 94.84           H
ATOM   4255  CB  ILE A 279     -10.048 -10.523  16.581  1.00 94.84           C
ATOM   4256  HB  ILE A 279      -8.992 -10.775  16.480  1.00 94.84           H
ATOM   4257  CG1 ILE A 279     -10.684 -10.679  15.199  1.00 94.84           C
ATOM   4258 1HG1 ILE A 279     -11.770 -10.633  15.287  1.00 94.84           H
ATOM   4259 2HG1 ILE A 279     -10.381  -9.850  14.559  1.00 94.84           H
ATOM   4260  CG2 ILE A 279     -10.648 -11.492  17.602  1.00 94.84           C
ATOM   4261 1HG2 ILE A 279     -10.110 -11.404  18.546  1.00 94.84           H
ATOM   4262 2HG2 ILE A 279     -11.699 -11.250  17.758  1.00 94.84           H
ATOM   4263 3HG2 ILE A 279     -10.562 -12.512  17.228  1.00 94.84           H
ATOM   4264  CD1 ILE A 279     -10.275 -12.005  14.553  1.00 94.84           C
ATOM   4265 1HD1 ILE A 279      -9.191 -12.037  14.445  1.00 94.84           H
ATOM   4266 2HD1 ILE A 279     -10.601 -12.832  15.184  1.00 94.84           H
ATOM   4267 3HD1 ILE A 279     -10.742 -12.091  13.572  1.00 94.84           H
ATOM   4268  HN  ILE A 279      -8.800  -8.652  15.543  1.00 94.84           H
ATOM   4269  N   ASP A 280      -8.383  -8.777  18.683  1.00 94.24           N
ATOM   4270  CA  ASP A 280      -7.803  -8.650  20.009  1.00 94.24           C
ATOM   4271  C   ASP A 280      -8.171  -7.285  20.594  1.00 94.24           C
ATOM   4272  O   ASP A 280      -8.324  -7.145  21.806  1.00 94.24           O
ATOM   4273  HA  ASP A 280      -8.221  -9.476  20.585  1.00 94.24           H
ATOM   4274  CB  ASP A 280      -6.277  -8.745  19.954  1.00 94.24           C
ATOM   4275 1HB  ASP A 280      -5.984  -9.624  19.380  1.00 94.24           H
ATOM   4276 2HB  ASP A 280      -5.874  -7.876  19.434  1.00 94.24           H
ATOM   4277  CG  ASP A 280      -5.682  -8.826  21.361  1.00 94.24           C
ATOM   4278  OD1 ASP A 280      -6.165  -9.683  22.133  1.00 94.24           O
ATOM   4279  OD2 ASP A 280      -4.757  -8.031  21.633  1.00 94.24           O
ATOM   4280  HN  ASP A 280      -7.724  -8.775  17.931  1.00 94.24           H
ATOM   4281  N   ALA A 281      -8.303  -6.312  19.704  1.00 92.59           N
ATOM   4282  CA  ALA A 281      -8.692  -4.972  20.111  1.00 92.59           C
ATOM   4283  C   ALA A 281     -10.068  -5.026  20.778  1.00 92.59           C
ATOM   4284  O   ALA A 281     -10.355  -4.242  21.681  1.00 92.59           O
ATOM   4285  HA  ALA A 281      -7.959  -4.621  20.838  1.00 92.59           H
ATOM   4286  CB  ALA A 281      -8.668  -4.042  18.897  1.00 92.59           C
ATOM   4287 1HB  ALA A 281      -7.662  -4.016  18.478  1.00 92.59           H
ATOM   4288 2HB  ALA A 281      -9.366  -4.409  18.144  1.00 92.59           H
ATOM   4289 3HB  ALA A 281      -8.960  -3.037  19.203  1.00 92.59           H
ATOM   4290  HN  ALA A 281      -8.149  -6.427  18.722  1.00 92.59           H
ATOM   4291  N   TYR A 282     -10.882  -5.959  20.307  1.00 91.39           N
ATOM   4292  CA  TYR A 282     -12.229  -6.110  20.830  1.00 91.39           C
ATOM   4293  C   TYR A 282     -12.247  -7.049  22.038  1.00 91.39           C
ATOM   4294  O   TYR A 282     -12.824  -6.724  23.074  1.00 91.39           O
ATOM   4295  HA  TYR A 282     -12.582  -5.126  21.140  1.00 91.39           H
ATOM   4296  CB  TYR A 282     -13.052  -6.734  19.702  1.00 91.39           C
ATOM   4297 1HB  TYR A 282     -12.854  -6.191  18.778  1.00 91.39           H
ATOM   4298 2HB  TYR A 282     -12.718  -7.760  19.546  1.00 91.39           H
ATOM   4299  CG  TYR A 282     -14.560  -6.739  19.960  1.00 91.39           C
ATOM   4300  CD1 TYR A 282     -15.166  -7.858  20.493  1.00 91.39           C
ATOM   4301  HD1 TYR A 282     -14.570  -8.740  20.730  1.00 91.39           H
ATOM   4302  CD2 TYR A 282     -15.315  -5.623  19.661  1.00 91.39           C
ATOM   4303  HD2 TYR A 282     -14.837  -4.738  19.240  1.00 91.39           H
ATOM   4304  CE1 TYR A 282     -16.585  -7.863  20.737  1.00 91.39           C
ATOM   4305  HE1 TYR A 282     -17.076  -8.740  21.157  1.00 91.39           H
ATOM   4306  CE2 TYR A 282     -16.734  -5.627  19.904  1.00 91.39           C
ATOM   4307  HE2 TYR A 282     -17.342  -4.752  19.672  1.00 91.39           H
ATOM   4308  CZ  TYR A 282     -17.299  -6.746  20.430  1.00 91.39           C
ATOM   4309  OH  TYR A 282     -18.640  -6.750  20.660  1.00 91.39           O
ATOM   4310  HH  TYR A 282     -19.032  -5.864  20.413  1.00 91.39           H
ATOM   4311  HN  TYR A 282     -10.635  -6.603  19.583  1.00 91.39           H
ATOM   4312  N   ALA A 283     -11.606  -8.196  21.864  1.00 92.03           N
ATOM   4313  CA  ALA A 283     -11.789  -9.303  22.788  1.00 92.03           C
ATOM   4314  C   ALA A 283     -10.686  -9.265  23.847  1.00 92.03           C
ATOM   4315  O   ALA A 283     -10.833  -9.845  24.922  1.00 92.03           O
ATOM   4316  HA  ALA A 283     -12.755  -9.171  23.276  1.00 92.03           H
ATOM   4317  CB  ALA A 283     -11.805 -10.620  22.010  1.00 92.03           C
ATOM   4318 1HB  ALA A 283     -12.625 -10.608  21.291  1.00 92.03           H
ATOM   4319 2HB  ALA A 283     -10.860 -10.741  21.481  1.00 92.03           H
ATOM   4320 3HB  ALA A 283     -11.943 -11.450  22.703  1.00 92.03           H
ATOM   4321  HN  ALA A 283     -10.973  -8.375  21.111  1.00 92.03           H
ATOM   4322  N   MET A 284      -9.607  -8.576  23.507  1.00 90.31           N
ATOM   4323  CA  MET A 284      -8.454  -8.508  24.390  1.00 90.31           C
ATOM   4324  C   MET A 284      -8.080  -9.897  24.911  1.00 90.31           C
ATOM   4325  O   MET A 284      -7.866 -10.077  26.109  1.00 90.31           O
ATOM   4326  HA  MET A 284      -7.642  -8.110  23.781  1.00 90.31           H
ATOM   4327  CB  MET A 284      -8.768  -7.587  25.570  1.00 90.31           C
ATOM   4328 1HB  MET A 284      -9.675  -7.928  26.071  1.00 90.31           H
ATOM   4329 2HB  MET A 284      -7.962  -7.639  26.301  1.00 90.31           H
ATOM   4330  CG  MET A 284      -8.950  -6.141  25.104  1.00 90.31           C
ATOM   4331 1HG  MET A 284      -8.020  -5.770  24.672  1.00 90.31           H
ATOM   4332 2HG  MET A 284      -9.706  -6.095  24.320  1.00 90.31           H
ATOM   4333  SD  MET A 284      -9.435  -5.112  26.480  1.00 90.31           S
ATOM   4334  CE  MET A 284     -11.200  -5.378  26.458  1.00 90.31           C
ATOM   4335 1HE  MET A 284     -11.604  -5.055  25.499  1.00 90.31           H
ATOM   4336 2HE  MET A 284     -11.409  -6.438  26.602  1.00 90.31           H
ATOM   4337 3HE  MET A 284     -11.664  -4.804  27.260  1.00 90.31           H
ATOM   4338  HN  MET A 284      -9.512  -8.072  22.649  1.00 90.31           H
ATOM   4339  N   PHE A 285      -8.012 -10.843  23.986  1.00 90.63           N
ATOM   4340  CA  PHE A 285      -7.827 -12.237  24.353  1.00 90.63           C
ATOM   4341  C   PHE A 285      -6.342 -12.573  24.499  1.00 90.63           C
ATOM   4342  O   PHE A 285      -5.988 -13.591  25.093  1.00 90.63           O
ATOM   4343  HA  PHE A 285      -8.329 -12.388  25.309  1.00 90.63           H
ATOM   4344  CB  PHE A 285      -8.420 -13.079  23.221  1.00 90.63           C
ATOM   4345 1HB  PHE A 285      -8.540 -14.105  23.570  1.00 90.63           H
ATOM   4346 2HB  PHE A 285      -9.416 -12.704  22.986  1.00 90.63           H
ATOM   4347  CG  PHE A 285      -7.579 -13.085  21.944  1.00 90.63           C
ATOM   4348  CD1 PHE A 285      -7.784 -12.138  20.990  1.00 90.63           C
ATOM   4349  HD1 PHE A 285      -8.548 -11.374  21.135  1.00 90.63           H
ATOM   4350  CD2 PHE A 285      -6.625 -14.038  21.762  1.00 90.63           C
ATOM   4351  HD2 PHE A 285      -6.461 -14.797  22.526  1.00 90.63           H
ATOM   4352  CE1 PHE A 285      -7.003 -12.144  19.804  1.00 90.63           C
ATOM   4353  HE1 PHE A 285      -7.168 -11.385  19.039  1.00 90.63           H
ATOM   4354  CE2 PHE A 285      -5.844 -14.044  20.576  1.00 90.63           C
ATOM   4355  HE2 PHE A 285      -5.080 -14.807  20.430  1.00 90.63           H
ATOM   4356  CZ  PHE A 285      -6.050 -13.096  19.622  1.00 90.63           C
ATOM   4357  HZ  PHE A 285      -5.450 -13.101  18.712  1.00 90.63           H
ATOM   4358  HN  PHE A 285      -8.080 -10.670  23.003  1.00 90.63           H
ATOM   4359  N   ILE A 286      -5.513 -11.699  23.948  1.00 91.27           N
ATOM   4360  CA  ILE A 286      -4.073 -11.870  24.044  1.00 91.27           C
ATOM   4361  C   ILE A 286      -3.580 -11.269  25.362  1.00 91.27           C
ATOM   4362  O   ILE A 286      -3.144 -10.119  25.399  1.00 91.27           O
ATOM   4363  HA  ILE A 286      -3.871 -12.941  24.057  1.00 91.27           H
ATOM   4364  CB  ILE A 286      -3.381 -11.293  22.808  1.00 91.27           C
ATOM   4365  HB  ILE A 286      -3.565 -10.219  22.784  1.00 91.27           H
ATOM   4366  CG1 ILE A 286      -3.971 -11.881  21.525  1.00 91.27           C
ATOM   4367 1HG1 ILE A 286      -3.698 -12.933  21.444  1.00 91.27           H
ATOM   4368 2HG1 ILE A 286      -5.059 -11.837  21.567  1.00 91.27           H
ATOM   4369  CG2 ILE A 286      -1.866 -11.491  22.885  1.00 91.27           C
ATOM   4370 1HG2 ILE A 286      -1.478 -10.986  23.770  1.00 91.27           H
ATOM   4371 2HG2 ILE A 286      -1.641 -12.555  22.947  1.00 91.27           H
ATOM   4372 3HG2 ILE A 286      -1.399 -11.071  21.994  1.00 91.27           H
ATOM   4373  CD1 ILE A 286      -3.471 -11.123  20.293  1.00 91.27           C
ATOM   4374 1HD1 ILE A 286      -3.767 -10.076  20.366  1.00 91.27           H
ATOM   4375 2HD1 ILE A 286      -2.385 -11.190  20.241  1.00 91.27           H
ATOM   4376 3HD1 ILE A 286      -3.906 -11.562  19.395  1.00 91.27           H
ATOM   4377  HN  ILE A 286      -5.809 -10.888  23.444  1.00 91.27           H
ATOM   4378  N   SER A 287      -3.665 -12.074  26.411  1.00 87.93           N
ATOM   4379  CA  SER A 287      -3.201 -11.647  27.721  1.00 87.93           C
ATOM   4380  C   SER A 287      -1.750 -12.085  27.930  1.00 87.93           C
ATOM   4381  O   SER A 287      -1.069 -11.583  28.822  1.00 87.93           O
ATOM   4382  HA  SER A 287      -3.275 -10.560  27.713  1.00 87.93           H
ATOM   4383  CB  SER A 287      -4.091 -12.211  28.830  1.00 87.93           C
ATOM   4384 1HB  SER A 287      -3.702 -11.900  29.800  1.00 87.93           H
ATOM   4385 2HB  SER A 287      -5.093 -11.792  28.739  1.00 87.93           H
ATOM   4386  OG  SER A 287      -4.166 -13.633  28.784  1.00 87.93           O
ATOM   4387  HG  SER A 287      -4.785 -13.966  29.496  1.00 87.93           H
ATOM   4388  HN  SER A 287      -4.041 -12.999  26.377  1.00 87.93           H
ATOM   4389  N   ASN A 288      -1.320 -13.018  27.092  1.00 91.44           N
ATOM   4390  CA  ASN A 288       0.001 -13.604  27.239  1.00 91.44           C
ATOM   4391  C   ASN A 288       1.029 -12.718  26.533  1.00 91.44           C
ATOM   4392  O   ASN A 288       0.904 -12.445  25.340  1.00 91.44           O
ATOM   4393  HA  ASN A 288       0.170 -13.663  28.315  1.00 91.44           H
ATOM   4394  CB  ASN A 288       0.060 -14.995  26.605  1.00 91.44           C
ATOM   4395 1HB  ASN A 288      -0.774 -15.598  26.963  1.00 91.44           H
ATOM   4396 2HB  ASN A 288      -0.049 -14.910  25.523  1.00 91.44           H
ATOM   4397  CG  ASN A 288       1.381 -15.693  26.936  1.00 91.44           C
ATOM   4398  OD1 ASN A 288       2.451 -15.109  26.884  1.00 91.44           O
ATOM   4399  ND2 ASN A 288       1.246 -16.971  27.278  1.00 91.44           N
ATOM   4400 1HD2 ASN A 288       0.339 -17.390  27.300  1.00 91.44           H
ATOM   4401 2HD2 ASN A 288       2.053 -17.514  27.512  1.00 91.44           H
ATOM   4402  HN  ASN A 288      -1.857 -13.372  26.326  1.00 91.44           H
ATOM   4403  N   CYS A 289       2.022 -12.292  27.300  1.00 90.93           N
ATOM   4404  CA  CYS A 289       3.008 -11.352  26.794  1.00 90.93           C
ATOM   4405  C   CYS A 289       3.798 -12.038  25.678  1.00 90.93           C
ATOM   4406  O   CYS A 289       4.183 -11.398  24.700  1.00 90.93           O
ATOM   4407  HA  CYS A 289       2.455 -10.496  26.407  1.00 90.93           H
ATOM   4408  CB  CYS A 289       3.923 -10.838  27.907  1.00 90.93           C
ATOM   4409 1HB  CYS A 289       3.329 -10.356  28.684  1.00 90.93           H
ATOM   4410 2HB  CYS A 289       4.443 -11.673  28.376  1.00 90.93           H
ATOM   4411  SG  CYS A 289       5.137  -9.652  27.222  1.00 90.93           S
ATOM   4412  HN  CYS A 289       2.159 -12.579  28.248  1.00 90.93           H
ATOM   4413  N   ALA A 290       4.016 -13.332  25.860  1.00 92.47           N
ATOM   4414  CA  ALA A 290       4.809 -14.098  24.914  1.00 92.47           C
ATOM   4415  C   ALA A 290       4.104 -14.111  23.556  1.00 92.47           C
ATOM   4416  O   ALA A 290       4.733 -13.881  22.524  1.00 92.47           O
ATOM   4417  HA  ALA A 290       5.773 -13.600  24.808  1.00 92.47           H
ATOM   4418  CB  ALA A 290       5.040 -15.507  25.463  1.00 92.47           C
ATOM   4419 1HB  ALA A 290       5.570 -15.444  26.414  1.00 92.47           H
ATOM   4420 2HB  ALA A 290       4.080 -16.000  25.615  1.00 92.47           H
ATOM   4421 3HB  ALA A 290       5.635 -16.082  24.753  1.00 92.47           H
ATOM   4422  HN  ALA A 290       3.663 -13.855  26.636  1.00 92.47           H
ATOM   4423  N   VAL A 291       2.808 -14.380  23.601  1.00 93.32           N
ATOM   4424  CA  VAL A 291       2.012 -14.433  22.386  1.00 93.32           C
ATOM   4425  C   VAL A 291       1.974 -13.043  21.747  1.00 93.32           C
ATOM   4426  O   VAL A 291       2.100 -12.913  20.530  1.00 93.32           O
ATOM   4427  HA  VAL A 291       2.504 -15.122  21.700  1.00 93.32           H
ATOM   4428  CB  VAL A 291       0.620 -14.987  22.697  1.00 93.32           C
ATOM   4429  HB  VAL A 291       0.152 -14.327  23.427  1.00 93.32           H
ATOM   4430  CG1 VAL A 291      -0.258 -14.998  21.443  1.00 93.32           C
ATOM   4431 1HG1 VAL A 291      -0.362 -13.981  21.064  1.00 93.32           H
ATOM   4432 2HG1 VAL A 291       0.206 -15.624  20.681  1.00 93.32           H
ATOM   4433 3HG1 VAL A 291      -1.241 -15.396  21.692  1.00 93.32           H
ATOM   4434  CG2 VAL A 291       0.710 -16.383  23.315  1.00 93.32           C
ATOM   4435 1HG2 VAL A 291       1.207 -17.058  22.617  1.00 93.32           H
ATOM   4436 2HG2 VAL A 291       1.282 -16.334  24.242  1.00 93.32           H
ATOM   4437 3HG2 VAL A 291      -0.293 -16.753  23.525  1.00 93.32           H
ATOM   4438  HN  VAL A 291       2.303 -14.561  24.445  1.00 93.32           H
ATOM   4439  N   SER A 292       1.799 -12.041  22.595  1.00 92.86           N
ATOM   4440  CA  SER A 292       1.713 -10.669  22.125  1.00 92.86           C
ATOM   4441  C   SER A 292       3.011 -10.277  21.416  1.00 92.86           C
ATOM   4442  O   SER A 292       2.981  -9.650  20.358  1.00 92.86           O
ATOM   4443  HA  SER A 292       0.877 -10.655  21.426  1.00 92.86           H
ATOM   4444  CB  SER A 292       1.428  -9.707  23.280  1.00 92.86           C
ATOM   4445 1HB  SER A 292       0.580 -10.075  23.857  1.00 92.86           H
ATOM   4446 2HB  SER A 292       2.285  -9.685  23.953  1.00 92.86           H
ATOM   4447  OG  SER A 292       1.152  -8.387  22.820  1.00 92.86           O
ATOM   4448  HG  SER A 292       0.250  -8.357  22.389  1.00 92.86           H
ATOM   4449  HN  SER A 292       1.716 -12.154  23.585  1.00 92.86           H
ATOM   4450  N   THR A 293       4.122 -10.662  22.028  1.00 92.99           N
ATOM   4451  CA  THR A 293       5.429 -10.312  21.498  1.00 92.99           C
ATOM   4452  C   THR A 293       5.610 -10.898  20.096  1.00 92.99           C
ATOM   4453  O   THR A 293       6.088 -10.215  19.191  1.00 92.99           O
ATOM   4454  HA  THR A 293       5.480  -9.228  21.400  1.00 92.99           H
ATOM   4455  CB  THR A 293       6.486 -10.786  22.496  1.00 92.99           C
ATOM   4456  HB  THR A 293       6.401 -11.859  22.673  1.00 92.99           H
ATOM   4457  OG1 THR A 293       6.284  -9.957  23.637  1.00 92.99           O
ATOM   4458  HG1 THR A 293       5.729 -10.438  24.316  1.00 92.99           H
ATOM   4459  CG2 THR A 293       7.910 -10.456  22.043  1.00 92.99           C
ATOM   4460 1HG2 THR A 293       8.014  -9.376  21.931  1.00 92.99           H
ATOM   4461 2HG2 THR A 293       8.109 -10.941  21.087  1.00 92.99           H
ATOM   4462 3HG2 THR A 293       8.621 -10.814  22.787  1.00 92.99           H
ATOM   4463  HN  THR A 293       4.138 -11.203  22.869  1.00 92.99           H
ATOM   4464  N   ASN A 294       5.219 -12.156  19.960  1.00 93.77           N
ATOM   4465  CA  ASN A 294       5.388 -12.860  18.700  1.00 93.77           C
ATOM   4466  C   ASN A 294       4.505 -12.208  17.634  1.00 93.77           C
ATOM   4467  O   ASN A 294       4.909 -12.086  16.479  1.00 93.77           O
ATOM   4468  HA  ASN A 294       6.450 -12.781  18.468  1.00 93.77           H
ATOM   4469  CB  ASN A 294       4.969 -14.326  18.828  1.00 93.77           C
ATOM   4470 1HB  ASN A 294       3.997 -14.389  19.318  1.00 93.77           H
ATOM   4471 2HB  ASN A 294       4.855 -14.764  17.836  1.00 93.77           H
ATOM   4472  CG  ASN A 294       6.001 -15.124  19.628  1.00 93.77           C
ATOM   4473  OD1 ASN A 294       7.137 -14.716  19.805  1.00 93.77           O
ATOM   4474  ND2 ASN A 294       5.544 -16.280  20.100  1.00 93.77           N
ATOM   4475 1HD2 ASN A 294       4.600 -16.556  19.919  1.00 93.77           H
ATOM   4476 2HD2 ASN A 294       6.144 -16.874  20.636  1.00 93.77           H
ATOM   4477  HN  ASN A 294       4.795 -12.692  20.690  1.00 93.77           H
ATOM   4478  N   ILE A 295       3.317 -11.806  18.060  1.00 93.69           N
ATOM   4479  CA  ILE A 295       2.353 -11.220  17.145  1.00 93.69           C
ATOM   4480  C   ILE A 295       2.888  -9.880  16.636  1.00 93.69           C
ATOM   4481  O   ILE A 295       2.714  -9.542  15.466  1.00 93.69           O
ATOM   4482  HA  ILE A 295       2.254 -11.897  16.296  1.00 93.69           H
ATOM   4483  CB  ILE A 295       0.977 -11.120  17.807  1.00 93.69           C
ATOM   4484  HB  ILE A 295       1.114 -10.760  18.827  1.00 93.69           H
ATOM   4485  CG1 ILE A 295       0.312 -12.495  17.899  1.00 93.69           C
ATOM   4486 1HG1 ILE A 295       0.051 -12.844  16.899  1.00 93.69           H
ATOM   4487 2HG1 ILE A 295       1.016 -13.217  18.313  1.00 93.69           H
ATOM   4488  CG2 ILE A 295       0.093 -10.103  17.084  1.00 93.69           C
ATOM   4489 1HG2 ILE A 295       0.567  -9.122  17.115  1.00 93.69           H
ATOM   4490 2HG2 ILE A 295      -0.040 -10.410  16.046  1.00 93.69           H
ATOM   4491 3HG2 ILE A 295      -0.879 -10.052  17.575  1.00 93.69           H
ATOM   4492  CD1 ILE A 295      -0.943 -12.440  18.771  1.00 93.69           C
ATOM   4493 1HD1 ILE A 295      -0.674 -12.115  19.775  1.00 93.69           H
ATOM   4494 2HD1 ILE A 295      -1.655 -11.736  18.339  1.00 93.69           H
ATOM   4495 3HD1 ILE A 295      -1.396 -13.431  18.819  1.00 93.69           H
ATOM   4496  HN  ILE A 295       3.011 -11.874  19.010  1.00 93.69           H
ATOM   4497  N   ASP A 296       3.529  -9.153  17.539  1.00 93.35           N
ATOM   4498  CA  ASP A 296       4.077  -7.851  17.201  1.00 93.35           C
ATOM   4499  C   ASP A 296       5.219  -8.028  16.198  1.00 93.35           C
ATOM   4500  O   ASP A 296       5.359  -7.239  15.265  1.00 93.35           O
ATOM   4501  HA  ASP A 296       3.241  -7.287  16.786  1.00 93.35           H
ATOM   4502  CB  ASP A 296       4.640  -7.151  18.439  1.00 93.35           C
ATOM   4503 1HB  ASP A 296       5.334  -7.816  18.953  1.00 93.35           H
ATOM   4504 2HB  ASP A 296       5.208  -6.270  18.137  1.00 93.35           H
ATOM   4505  CG  ASP A 296       3.518  -6.739  19.394  1.00 93.35           C
ATOM   4506  OD1 ASP A 296       2.370  -6.636  18.910  1.00 93.35           O
ATOM   4507  OD2 ASP A 296       3.833  -6.536  20.586  1.00 93.35           O
ATOM   4508  HN  ASP A 296       3.675  -9.440  18.486  1.00 93.35           H
ATOM   4509  N   ILE A 297       6.006  -9.069  16.424  1.00 94.21           N
ATOM   4510  CA  ILE A 297       7.094  -9.396  15.517  1.00 94.21           C
ATOM   4511  C   ILE A 297       6.518  -9.774  14.151  1.00 94.21           C
ATOM   4512  O   ILE A 297       7.023  -9.338  13.118  1.00 94.21           O
ATOM   4513  HA  ILE A 297       7.702  -8.499  15.399  1.00 94.21           H
ATOM   4514  CB  ILE A 297       7.992 -10.475  16.125  1.00 94.21           C
ATOM   4515  HB  ILE A 297       7.357 -11.276  16.502  1.00 94.21           H
ATOM   4516  CG1 ILE A 297       8.779  -9.925  17.317  1.00 94.21           C
ATOM   4517 1HG1 ILE A 297       9.510  -9.195  16.969  1.00 94.21           H
ATOM   4518 2HG1 ILE A 297       8.104  -9.402  17.994  1.00 94.21           H
ATOM   4519  CG2 ILE A 297       8.910 -11.086  15.065  1.00 94.21           C
ATOM   4520 1HG2 ILE A 297       8.306 -11.537  14.278  1.00 94.21           H
ATOM   4521 2HG2 ILE A 297       9.541 -10.306  14.637  1.00 94.21           H
ATOM   4522 3HG2 ILE A 297       9.538 -11.849  15.524  1.00 94.21           H
ATOM   4523  CD1 ILE A 297       9.493 -11.051  18.069  1.00 94.21           C
ATOM   4524 1HD1 ILE A 297       8.757 -11.766  18.436  1.00 94.21           H
ATOM   4525 2HD1 ILE A 297      10.186 -11.555  17.395  1.00 94.21           H
ATOM   4526 3HD1 ILE A 297      10.045 -10.632  18.911  1.00 94.21           H
ATOM   4527  HN  ILE A 297       5.911  -9.683  17.208  1.00 94.21           H
ATOM   4528  N   CYS A 298       5.467 -10.581  14.190  1.00 94.49           N
ATOM   4529  CA  CYS A 298       4.809 -11.011  12.969  1.00 94.49           C
ATOM   4530  C   CYS A 298       4.342  -9.767  12.210  1.00 94.49           C
ATOM   4531  O   CYS A 298       4.440  -9.710  10.985  1.00 94.49           O
ATOM   4532  HA  CYS A 298       5.551 -11.562  12.391  1.00 94.49           H
ATOM   4533  CB  CYS A 298       3.652 -11.971  13.258  1.00 94.49           C
ATOM   4534 1HB  CYS A 298       3.036 -11.577  14.066  1.00 94.49           H
ATOM   4535 2HB  CYS A 298       3.012 -12.056  12.380  1.00 94.49           H
ATOM   4536  SG  CYS A 298       4.305 -13.618  13.717  1.00 94.49           S
ATOM   4537  HG  CYS A 298       4.692 -13.277  14.943  1.00 94.49           H
ATOM   4538  HN  CYS A 298       5.067 -10.938  15.035  1.00 94.49           H
ATOM   4539  N   PHE A 299       3.845  -8.802  12.969  1.00 94.43           N
ATOM   4540  CA  PHE A 299       3.372  -7.559  12.385  1.00 94.43           C
ATOM   4541  C   PHE A 299       4.496  -6.845  11.631  1.00 94.43           C
ATOM   4542  O   PHE A 299       4.306  -6.405  10.498  1.00 94.43           O
ATOM   4543  HA  PHE A 299       2.573  -7.812  11.688  1.00 94.43           H
ATOM   4544  CB  PHE A 299       2.904  -6.671  13.540  1.00 94.43           C
ATOM   4545 1HB  PHE A 299       2.117  -7.189  14.088  1.00 94.43           H
ATOM   4546 2HB  PHE A 299       3.733  -6.527  14.233  1.00 94.43           H
ATOM   4547  CG  PHE A 299       2.383  -5.301  13.100  1.00 94.43           C
ATOM   4548  CD1 PHE A 299       3.238  -4.249  13.000  1.00 94.43           C
ATOM   4549  HD1 PHE A 299       4.295  -4.381  13.232  1.00 94.43           H
ATOM   4550  CD2 PHE A 299       1.065  -5.136  12.811  1.00 94.43           C
ATOM   4551  HD2 PHE A 299       0.379  -5.980  12.892  1.00 94.43           H
ATOM   4552  CE1 PHE A 299       2.754  -2.977  12.592  1.00 94.43           C
ATOM   4553  HE1 PHE A 299       3.440  -2.134  12.511  1.00 94.43           H
ATOM   4554  CE2 PHE A 299       0.581  -3.865  12.403  1.00 94.43           C
ATOM   4555  HE2 PHE A 299      -0.476  -3.733  12.170  1.00 94.43           H
ATOM   4556  CZ  PHE A 299       1.436  -2.813  12.302  1.00 94.43           C
ATOM   4557  HZ  PHE A 299       1.065  -1.837  11.989  1.00 94.43           H
ATOM   4558  HN  PHE A 299       3.763  -8.860  13.964  1.00 94.43           H
ATOM   4559  N   GLN A 300       5.641  -6.752  12.290  1.00 93.51           N
ATOM   4560  CA  GLN A 300       6.773  -6.037  11.727  1.00 93.51           C
ATOM   4561  C   GLN A 300       7.230  -6.705  10.428  1.00 93.51           C
ATOM   4562  O   GLN A 300       7.528  -6.025   9.447  1.00 93.51           O
ATOM   4563  HA  GLN A 300       6.406  -5.032  11.517  1.00 93.51           H
ATOM   4564  CB  GLN A 300       7.923  -5.950  12.732  1.00 93.51           C
ATOM   4565 1HB  GLN A 300       8.117  -6.936  13.154  1.00 93.51           H
ATOM   4566 2HB  GLN A 300       8.834  -5.636  12.223  1.00 93.51           H
ATOM   4567  CG  GLN A 300       7.595  -4.964  13.856  1.00 93.51           C
ATOM   4568 1HG  GLN A 300       7.440  -3.969  13.437  1.00 93.51           H
ATOM   4569 2HG  GLN A 300       6.663  -5.256  14.340  1.00 93.51           H
ATOM   4570  CD  GLN A 300       8.721  -4.918  14.890  1.00 93.51           C
ATOM   4571  OE1 GLN A 300       9.602  -5.761  14.925  1.00 93.51           O
ATOM   4572  NE2 GLN A 300       8.644  -3.887  15.728  1.00 93.51           N
ATOM   4573 1HE2 GLN A 300       7.895  -3.230  15.645  1.00 93.51           H
ATOM   4574 2HE2 GLN A 300       9.335  -3.770  16.441  1.00 93.51           H
ATOM   4575  HN  GLN A 300       5.802  -7.155  13.191  1.00 93.51           H
ATOM   4576  N   VAL A 301       7.271  -8.029  10.464  1.00 94.45           N
ATOM   4577  CA  VAL A 301       7.752  -8.793   9.325  1.00 94.45           C
ATOM   4578  C   VAL A 301       6.809  -8.582   8.139  1.00 94.45           C
ATOM   4579  O   VAL A 301       7.252  -8.249   7.041  1.00 94.45           O
ATOM   4580  HA  VAL A 301       8.737  -8.409   9.063  1.00 94.45           H
ATOM   4581  CB  VAL A 301       7.905 -10.266   9.712  1.00 94.45           C
ATOM   4582  HB  VAL A 301       6.949 -10.610  10.107  1.00 94.45           H
ATOM   4583  CG1 VAL A 301       8.243 -11.121   8.489  1.00 94.45           C
ATOM   4584 1HG1 VAL A 301       7.444 -11.034   7.753  1.00 94.45           H
ATOM   4585 2HG1 VAL A 301       9.179 -10.775   8.051  1.00 94.45           H
ATOM   4586 3HG1 VAL A 301       8.347 -12.163   8.791  1.00 94.45           H
ATOM   4587  CG2 VAL A 301       8.957 -10.438  10.809  1.00 94.45           C
ATOM   4588 1HG2 VAL A 301       9.918 -10.069  10.452  1.00 94.45           H
ATOM   4589 2HG2 VAL A 301       8.656  -9.875  11.692  1.00 94.45           H
ATOM   4590 3HG2 VAL A 301       9.046 -11.494  11.064  1.00 94.45           H
ATOM   4591  HN  VAL A 301       6.984  -8.576  11.250  1.00 94.45           H
ATOM   4592  N   THR A 302       5.525  -8.783   8.401  1.00 94.35           N
ATOM   4593  CA  THR A 302       4.528  -8.720   7.347  1.00 94.35           C
ATOM   4594  C   THR A 302       4.405  -7.292   6.813  1.00 94.35           C
ATOM   4595  O   THR A 302       4.142  -7.088   5.629  1.00 94.35           O
ATOM   4596  HA  THR A 302       4.864  -9.343   6.518  1.00 94.35           H
ATOM   4597  CB  THR A 302       3.215  -9.276   7.904  1.00 94.35           C
ATOM   4598  HB  THR A 302       2.427  -9.240   7.152  1.00 94.35           H
ATOM   4599  OG1 THR A 302       2.982  -8.503   9.078  1.00 94.35           O
ATOM   4600  HG1 THR A 302       3.365  -8.969   9.876  1.00 94.35           H
ATOM   4601  CG2 THR A 302       3.359 -10.708   8.423  1.00 94.35           C
ATOM   4602 1HG2 THR A 302       4.100 -10.732   9.222  1.00 94.35           H
ATOM   4603 2HG2 THR A 302       3.681 -11.359   7.609  1.00 94.35           H
ATOM   4604 3HG2 THR A 302       2.400 -11.054   8.806  1.00 94.35           H
ATOM   4605  HN  THR A 302       5.166  -8.986   9.312  1.00 94.35           H
ATOM   4606  N   GLN A 303       4.601  -6.339   7.713  1.00 93.14           N
ATOM   4607  CA  GLN A 303       4.593  -4.937   7.333  1.00 93.14           C
ATOM   4608  C   GLN A 303       5.704  -4.656   6.319  1.00 93.14           C
ATOM   4609  O   GLN A 303       5.494  -3.933   5.347  1.00 93.14           O
ATOM   4610  HA  GLN A 303       3.620  -4.767   6.871  1.00 93.14           H
ATOM   4611  CB  GLN A 303       4.730  -4.035   8.561  1.00 93.14           C
ATOM   4612 1HB  GLN A 303       3.912  -4.232   9.254  1.00 93.14           H
ATOM   4613 2HB  GLN A 303       5.656  -4.267   9.086  1.00 93.14           H
ATOM   4614  CG  GLN A 303       4.721  -2.558   8.160  1.00 93.14           C
ATOM   4615 1HG  GLN A 303       5.654  -2.309   7.655  1.00 93.14           H
ATOM   4616 2HG  GLN A 303       3.915  -2.376   7.449  1.00 93.14           H
ATOM   4617  CD  GLN A 303       4.541  -1.659   9.385  1.00 93.14           C
ATOM   4618  OE1 GLN A 303       5.458  -1.424  10.154  1.00 93.14           O
ATOM   4619  NE2 GLN A 303       3.312  -1.170   9.521  1.00 93.14           N
ATOM   4620 1HE2 GLN A 303       2.604  -1.403   8.853  1.00 93.14           H
ATOM   4621 2HE2 GLN A 303       3.094  -0.571  10.292  1.00 93.14           H
ATOM   4622  HN  GLN A 303       4.762  -6.513   8.685  1.00 93.14           H
ATOM   4623  N   THR A 304       6.863  -5.242   6.582  1.00 93.43           N
ATOM   4624  CA  THR A 304       8.024  -5.019   5.737  1.00 93.43           C
ATOM   4625  C   THR A 304       7.775  -5.575   4.333  1.00 93.43           C
ATOM   4626  O   THR A 304       8.150  -4.953   3.340  1.00 93.43           O
ATOM   4627  HA  THR A 304       8.172  -3.945   5.633  1.00 93.43           H
ATOM   4628  CB  THR A 304       9.239  -5.639   6.429  1.00 93.43           C
ATOM   4629  HB  THR A 304       9.143  -6.723   6.487  1.00 93.43           H
ATOM   4630  OG1 THR A 304       9.311  -4.960   7.679  1.00 93.43           O
ATOM   4631  HG1 THR A 304       8.828  -5.484   8.381  1.00 93.43           H
ATOM   4632  CG2 THR A 304      10.554  -5.281   5.734  1.00 93.43           C
ATOM   4633 1HG2 THR A 304      10.683  -4.198   5.736  1.00 93.43           H
ATOM   4634 2HG2 THR A 304      10.533  -5.642   4.706  1.00 93.43           H
ATOM   4635 3HG2 THR A 304      11.385  -5.746   6.266  1.00 93.43           H
ATOM   4636  HN  THR A 304       7.016  -5.859   7.355  1.00 93.43           H
ATOM   4637  N   ILE A 305       7.144  -6.739   4.295  1.00 93.77           N
ATOM   4638  CA  ILE A 305       6.825  -7.376   3.029  1.00 93.77           C
ATOM   4639  C   ILE A 305       5.878  -6.475   2.233  1.00 93.77           C
ATOM   4640  O   ILE A 305       6.017  -6.341   1.019  1.00 93.77           O
ATOM   4641  HA  ILE A 305       7.755  -7.477   2.470  1.00 93.77           H
ATOM   4642  CB  ILE A 305       6.281  -8.787   3.261  1.00 93.77           C
ATOM   4643  HB  ILE A 305       5.459  -8.723   3.974  1.00 93.77           H
ATOM   4644  CG1 ILE A 305       7.348  -9.691   3.881  1.00 93.77           C
ATOM   4645 1HG1 ILE A 305       8.111  -9.923   3.137  1.00 93.77           H
ATOM   4646 2HG1 ILE A 305       7.846  -9.165   4.696  1.00 93.77           H
ATOM   4647  CG2 ILE A 305       5.712  -9.376   1.968  1.00 93.77           C
ATOM   4648 1HG2 ILE A 305       4.901  -8.743   1.607  1.00 93.77           H
ATOM   4649 2HG2 ILE A 305       6.498  -9.424   1.214  1.00 93.77           H
ATOM   4650 3HG2 ILE A 305       5.332 -10.379   2.162  1.00 93.77           H
ATOM   4651  CD1 ILE A 305       6.730 -10.989   4.407  1.00 93.77           C
ATOM   4652 1HD1 ILE A 305       5.986 -10.754   5.167  1.00 93.77           H
ATOM   4653 2HD1 ILE A 305       6.254 -11.523   3.585  1.00 93.77           H
ATOM   4654 3HD1 ILE A 305       7.511 -11.612   4.842  1.00 93.77           H
ATOM   4655  HN  ILE A 305       6.852  -7.244   5.107  1.00 93.77           H
ATOM   4656  N   ALA A 306       4.935  -5.882   2.951  1.00 92.86           N
ATOM   4657  CA  ALA A 306       3.932  -5.041   2.320  1.00 92.86           C
ATOM   4658  C   ALA A 306       4.617  -3.837   1.670  1.00 92.86           C
ATOM   4659  O   ALA A 306       4.225  -3.404   0.588  1.00 92.86           O
ATOM   4660  HA  ALA A 306       3.444  -5.632   1.545  1.00 92.86           H
ATOM   4661  CB  ALA A 306       2.886  -4.627   3.357  1.00 92.86           C
ATOM   4662 1HB  ALA A 306       2.409  -5.517   3.766  1.00 92.86           H
ATOM   4663 2HB  ALA A 306       3.371  -4.073   4.161  1.00 92.86           H
ATOM   4664 3HB  ALA A 306       2.134  -3.996   2.883  1.00 92.86           H
ATOM   4665  HN  ALA A 306       4.851  -5.967   3.944  1.00 92.86           H
ATOM   4666  N   PHE A 307       5.630  -3.330   2.359  1.00 93.63           N
ATOM   4667  CA  PHE A 307       6.318  -2.133   1.906  1.00 93.63           C
ATOM   4668  C   PHE A 307       7.205  -2.436   0.696  1.00 93.63           C
ATOM   4669  O   PHE A 307       7.390  -1.583  -0.171  1.00 93.63           O
ATOM   4670  HA  PHE A 307       5.555  -1.409   1.623  1.00 93.63           H
ATOM   4671  CB  PHE A 307       7.200  -1.659   3.063  1.00 93.63           C
ATOM   4672 1HB  PHE A 307       7.766  -2.508   3.446  1.00 93.63           H
ATOM   4673 2HB  PHE A 307       7.923  -0.938   2.684  1.00 93.63           H
ATOM   4674  CG  PHE A 307       6.422  -1.021   4.217  1.00 93.63           C
ATOM   4675  CD1 PHE A 307       5.064  -1.081   4.236  1.00 93.63           C
ATOM   4676  HD1 PHE A 307       4.529  -1.584   3.431  1.00 93.63           H
ATOM   4677  CD2 PHE A 307       7.090  -0.394   5.222  1.00 93.63           C
ATOM   4678  HD2 PHE A 307       8.179  -0.346   5.206  1.00 93.63           H
ATOM   4679  CE1 PHE A 307       4.342  -0.489   5.306  1.00 93.63           C
ATOM   4680  HE1 PHE A 307       3.254  -0.537   5.322  1.00 93.63           H
ATOM   4681  CE2 PHE A 307       6.368   0.198   6.292  1.00 93.63           C
ATOM   4682  HE2 PHE A 307       6.903   0.701   7.098  1.00 93.63           H
ATOM   4683  CZ  PHE A 307       5.010   0.138   6.312  1.00 93.63           C
ATOM   4684  HZ  PHE A 307       4.456   0.592   7.133  1.00 93.63           H
ATOM   4685  HN  PHE A 307       5.979  -3.722   3.210  1.00 93.63           H
ATOM   4686  N   PHE A 308       7.729  -3.653   0.677  1.00 93.46           N
ATOM   4687  CA  PHE A 308       8.624  -4.065  -0.391  1.00 93.46           C
ATOM   4688  C   PHE A 308       7.911  -4.038  -1.745  1.00 93.46           C
ATOM   4689  O   PHE A 308       8.556  -3.950  -2.789  1.00 93.46           O
ATOM   4690  HA  PHE A 308       9.455  -3.360  -0.407  1.00 93.46           H
ATOM   4691  CB  PHE A 308       9.056  -5.500  -0.084  1.00 93.46           C
ATOM   4692 1HB  PHE A 308       9.412  -5.549   0.945  1.00 93.46           H
ATOM   4693 2HB  PHE A 308       8.186  -6.153  -0.152  1.00 93.46           H
ATOM   4694  CG  PHE A 308      10.150  -6.032  -1.012  1.00 93.46           C
ATOM   4695  CD1 PHE A 308       9.825  -6.864  -2.038  1.00 93.46           C
ATOM   4696  HD1 PHE A 308       8.786  -7.151  -2.199  1.00 93.46           H
ATOM   4697  CD2 PHE A 308      11.446  -5.674  -0.811  1.00 93.46           C
ATOM   4698  HD2 PHE A 308      11.706  -5.008   0.011  1.00 93.46           H
ATOM   4699  CE1 PHE A 308      10.840  -7.359  -2.899  1.00 93.46           C
ATOM   4700  HE1 PHE A 308      10.580  -8.025  -3.722  1.00 93.46           H
ATOM   4701  CE2 PHE A 308      12.461  -6.169  -1.672  1.00 93.46           C
ATOM   4702  HE2 PHE A 308      13.500  -5.882  -1.511  1.00 93.46           H
ATOM   4703  CZ  PHE A 308      12.137  -7.000  -2.698  1.00 93.46           C
ATOM   4704  HZ  PHE A 308      12.916  -7.380  -3.359  1.00 93.46           H
ATOM   4705  HN  PHE A 308       7.552  -4.349   1.372  1.00 93.46           H
ATOM   4706  N   HIS A 309       6.590  -4.116  -1.683  1.00 91.87           N
ATOM   4707  CA  HIS A 309       5.786  -4.161  -2.893  1.00 91.87           C
ATOM   4708  C   HIS A 309       6.047  -2.907  -3.729  1.00 91.87           C
ATOM   4709  O   HIS A 309       6.090  -2.973  -4.957  1.00 91.87           O
ATOM   4710  HA  HIS A 309       6.113  -5.036  -3.454  1.00 91.87           H
ATOM   4711  CB  HIS A 309       4.305  -4.350  -2.555  1.00 91.87           C
ATOM   4712 1HB  HIS A 309       4.192  -5.255  -1.958  1.00 91.87           H
ATOM   4713 2HB  HIS A 309       3.976  -3.516  -1.934  1.00 91.87           H
ATOM   4714  CG  HIS A 309       3.406  -4.445  -3.764  1.00 91.87           C
ATOM   4715  ND1 HIS A 309       3.375  -5.556  -4.589  1.00 91.87           N
ATOM   4716  HD1 HIS A 309       3.924  -6.384  -4.476  1.00 91.87           H
ATOM   4717  CD2 HIS A 309       2.507  -3.558  -4.278  1.00 91.87           C
ATOM   4718  HD2 HIS A 309       2.279  -2.573  -3.871  1.00 91.87           H
ATOM   4719  CE1 HIS A 309       2.493  -5.336  -5.553  1.00 91.87           C
ATOM   4720  HE1 HIS A 309       2.241  -6.024  -6.360  1.00 91.87           H
ATOM   4721  NE2 HIS A 309       1.957  -4.097  -5.359  1.00 91.87           N
ATOM   4722  HN  HIS A 309       6.071  -4.149  -0.829  1.00 91.87           H
ATOM   4723  N   SER A 310       6.215  -1.793  -3.031  1.00 91.84           N
ATOM   4724  CA  SER A 310       6.227  -0.495  -3.684  1.00 91.84           C
ATOM   4725  C   SER A 310       7.484  -0.354  -4.545  1.00 91.84           C
ATOM   4726  O   SER A 310       7.601   0.586  -5.330  1.00 91.84           O
ATOM   4727  HA  SER A 310       5.333  -0.477  -4.308  1.00 91.84           H
ATOM   4728  CB  SER A 310       6.155   0.638  -2.659  1.00 91.84           C
ATOM   4729 1HB  SER A 310       6.946   0.508  -1.920  1.00 91.84           H
ATOM   4730 2HB  SER A 310       6.338   1.590  -3.157  1.00 91.84           H
ATOM   4731  OG  SER A 310       4.893   0.683  -2.000  1.00 91.84           O
ATOM   4732  HG  SER A 310       4.193   1.030  -2.624  1.00 91.84           H
ATOM   4733  HN  SER A 310       6.342  -1.768  -2.040  1.00 91.84           H
ATOM   4734  N   CYS A 311       8.393  -1.301  -4.369  1.00 93.17           N
ATOM   4735  CA  CYS A 311       9.615  -1.321  -5.154  1.00 93.17           C
ATOM   4736  C   CYS A 311       9.482  -2.408  -6.223  1.00 93.17           C
ATOM   4737  O   CYS A 311      10.355  -2.555  -7.076  1.00 93.17           O
ATOM   4738  HA  CYS A 311       9.709  -0.337  -5.613  1.00 93.17           H
ATOM   4739  CB  CYS A 311      10.849  -1.534  -4.275  1.00 93.17           C
ATOM   4740 1HB  CYS A 311      11.752  -1.298  -4.838  1.00 93.17           H
ATOM   4741 2HB  CYS A 311      10.819  -0.857  -3.422  1.00 93.17           H
ATOM   4742  SG  CYS A 311      10.912  -3.268  -3.694  1.00 93.17           S
ATOM   4743  HG  CYS A 311      12.107  -3.179  -3.118  1.00 93.17           H
ATOM   4744  HN  CYS A 311       8.305  -2.044  -3.705  1.00 93.17           H
ATOM   4745  N   LEU A 312       8.381  -3.141  -6.141  1.00 90.72           N
ATOM   4746  CA  LEU A 312       8.217  -4.337  -6.951  1.00 90.72           C
ATOM   4747  C   LEU A 312       7.616  -3.953  -8.304  1.00 90.72           C
ATOM   4748  O   LEU A 312       7.959  -4.540  -9.329  1.00 90.72           O
ATOM   4749  HA  LEU A 312       9.209  -4.756  -7.120  1.00 90.72           H
ATOM   4750  CB  LEU A 312       7.405  -5.389  -6.193  1.00 90.72           C
ATOM   4751 1HB  LEU A 312       6.549  -4.896  -5.731  1.00 90.72           H
ATOM   4752 2HB  LEU A 312       7.009  -6.103  -6.915  1.00 90.72           H
ATOM   4753  CG  LEU A 312       8.157  -6.166  -5.110  1.00 90.72           C
ATOM   4754  HG  LEU A 312       8.434  -5.468  -4.320  1.00 90.72           H
ATOM   4755  CD1 LEU A 312       7.260  -7.232  -4.477  1.00 90.72           C
ATOM   4756 1HD1 LEU A 312       6.391  -6.754  -4.025  1.00 90.72           H
ATOM   4757 2HD1 LEU A 312       6.931  -7.932  -5.245  1.00 90.72           H
ATOM   4758 3HD1 LEU A 312       7.819  -7.769  -3.711  1.00 90.72           H
ATOM   4759  CD2 LEU A 312       9.453  -6.761  -5.663  1.00 90.72           C
ATOM   4760 1HD2 LEU A 312       9.220  -7.441  -6.483  1.00 90.72           H
ATOM   4761 2HD2 LEU A 312      10.095  -5.959  -6.028  1.00 90.72           H
ATOM   4762 3HD2 LEU A 312       9.968  -7.308  -4.873  1.00 90.72           H
ATOM   4763  HN  LEU A 312       7.612  -2.931  -5.538  1.00 90.72           H
ATOM   4764  N   ASN A 313       6.729  -2.970  -8.264  1.00 85.75           N
ATOM   4765  CA  ASN A 313       5.900  -2.662  -9.417  1.00 85.75           C
ATOM   4766  C   ASN A 313       6.797  -2.338 -10.613  1.00 85.75           C
ATOM   4767  O   ASN A 313       6.630  -2.906 -11.691  1.00 85.75           O
ATOM   4768  HA  ASN A 313       5.294  -3.554  -9.580  1.00 85.75           H
ATOM   4769  CB  ASN A 313       5.012  -1.446  -9.149  1.00 85.75           C
ATOM   4770 1HB  ASN A 313       5.600  -0.659  -8.677  1.00 85.75           H
ATOM   4771 2HB  ASN A 313       4.642  -1.045 -10.093  1.00 85.75           H
ATOM   4772  CG  ASN A 313       3.831  -1.816  -8.249  1.00 85.75           C
ATOM   4773  OD1 ASN A 313       3.304  -2.915  -8.295  1.00 85.75           O
ATOM   4774  ND2 ASN A 313       3.447  -0.841  -7.431  1.00 85.75           N
ATOM   4775 1HD2 ASN A 313       3.923   0.039  -7.443  1.00 85.75           H
ATOM   4776 2HD2 ASN A 313       2.683  -0.986  -6.803  1.00 85.75           H
ATOM   4777  HN  ASN A 313       6.572  -2.390  -7.465  1.00 85.75           H
ATOM   4778  N   PRO A 314       7.761  -1.423 -10.446  1.00 85.95           N
ATOM   4779  CA  PRO A 314       8.635  -1.036 -11.556  1.00 85.95           C
ATOM   4780  C   PRO A 314       9.294  -2.236 -12.217  1.00 85.95           C
ATOM   4781  O   PRO A 314       9.409  -2.291 -13.440  1.00 85.95           O
ATOM   4782  HA  PRO A 314       8.052  -0.562 -12.345  1.00 85.95           H
ATOM   4783  CB  PRO A 314       9.665  -0.112 -10.903  1.00 85.95           C
ATOM   4784 1HB  PRO A 314      10.546  -0.662 -10.573  1.00 85.95           H
ATOM   4785 2HB  PRO A 314      10.010   0.657 -11.594  1.00 85.95           H
ATOM   4786  CG  PRO A 314       8.903   0.489  -9.727  1.00 85.95           C
ATOM   4787 1HG  PRO A 314       9.578   0.885  -8.968  1.00 85.95           H
ATOM   4788 2HG  PRO A 314       8.269   1.319 -10.037  1.00 85.95           H
ATOM   4789  CD  PRO A 314       8.092  -0.689  -9.211  1.00 85.95           C
ATOM   4790 1HD  PRO A 314       8.667  -1.306  -8.521  1.00 85.95           H
ATOM   4791 2HD  PRO A 314       7.201  -0.362  -8.675  1.00 85.95           H
ATOM   4792  N   VAL A 315       9.713  -3.175 -11.381  1.00 85.24           N
ATOM   4793  CA  VAL A 315      10.454  -4.329 -11.862  1.00 85.24           C
ATOM   4794  C   VAL A 315       9.552  -5.164 -12.774  1.00 85.24           C
ATOM   4795  O   VAL A 315       9.996  -5.655 -13.810  1.00 85.24           O
ATOM   4796  HA  VAL A 315      11.297  -3.959 -12.446  1.00 85.24           H
ATOM   4797  CB  VAL A 315      11.009  -5.125 -10.679  1.00 85.24           C
ATOM   4798  HB  VAL A 315      10.166  -5.464 -10.078  1.00 85.24           H
ATOM   4799  CG1 VAL A 315      11.771  -6.361 -11.160  1.00 85.24           C
ATOM   4800 1HG1 VAL A 315      11.099  -7.004 -11.729  1.00 85.24           H
ATOM   4801 2HG1 VAL A 315      12.602  -6.052 -11.794  1.00 85.24           H
ATOM   4802 3HG1 VAL A 315      12.155  -6.909 -10.299  1.00 85.24           H
ATOM   4803  CG2 VAL A 315      11.894  -4.245  -9.793  1.00 85.24           C
ATOM   4804 1HG2 VAL A 315      12.729  -3.863 -10.380  1.00 85.24           H
ATOM   4805 2HG2 VAL A 315      11.307  -3.411  -9.409  1.00 85.24           H
ATOM   4806 3HG2 VAL A 315      12.275  -4.836  -8.960  1.00 85.24           H
ATOM   4807  HN  VAL A 315       9.555  -3.156 -10.394  1.00 85.24           H
ATOM   4808  N   LEU A 316       8.303  -5.299 -12.354  1.00 84.44           N
ATOM   4809  CA  LEU A 316       7.348  -6.106 -13.095  1.00 84.44           C
ATOM   4810  C   LEU A 316       7.218  -5.558 -14.517  1.00 84.44           C
ATOM   4811  O   LEU A 316       7.131  -6.324 -15.476  1.00 84.44           O
ATOM   4812  HA  LEU A 316       7.749  -7.118 -13.150  1.00 84.44           H
ATOM   4813  CB  LEU A 316       6.018  -6.187 -12.343  1.00 84.44           C
ATOM   4814 1HB  LEU A 316       5.649  -5.173 -12.187  1.00 84.44           H
ATOM   4815 2HB  LEU A 316       5.294  -6.695 -12.980  1.00 84.44           H
ATOM   4816  CG  LEU A 316       6.054  -6.900 -10.990  1.00 84.44           C
ATOM   4817  HG  LEU A 316       6.727  -6.350 -10.332  1.00 84.44           H
ATOM   4818  CD1 LEU A 316       4.673  -6.894 -10.330  1.00 84.44           C
ATOM   4819 1HD1 LEU A 316       4.349  -5.865 -10.174  1.00 84.44           H
ATOM   4820 2HD1 LEU A 316       3.960  -7.406 -10.976  1.00 84.44           H
ATOM   4821 3HD1 LEU A 316       4.728  -7.407  -9.370  1.00 84.44           H
ATOM   4822  CD2 LEU A 316       6.616  -8.316 -11.131  1.00 84.44           C
ATOM   4823 1HD2 LEU A 316       5.987  -8.890 -11.812  1.00 84.44           H
ATOM   4824 2HD2 LEU A 316       7.630  -8.266 -11.527  1.00 84.44           H
ATOM   4825 3HD2 LEU A 316       6.630  -8.800 -10.155  1.00 84.44           H
ATOM   4826  HN  LEU A 316       7.941  -4.870 -11.527  1.00 84.44           H
ATOM   4827  N   TYR A 317       7.210  -4.237 -14.610  1.00 80.77           N
ATOM   4828  CA  TYR A 317       7.023  -3.577 -15.891  1.00 80.77           C
ATOM   4829  C   TYR A 317       8.214  -3.831 -16.817  1.00 80.77           C
ATOM   4830  O   TYR A 317       8.043  -3.998 -18.024  1.00 80.77           O
ATOM   4831  HA  TYR A 317       6.122  -3.984 -16.350  1.00 80.77           H
ATOM   4832  CB  TYR A 317       6.939  -2.080 -15.586  1.00 80.77           C
ATOM   4833 1HB  TYR A 317       7.881  -1.756 -15.145  1.00 80.77           H
ATOM   4834 2HB  TYR A 317       6.821  -1.535 -16.523  1.00 80.77           H
ATOM   4835  CG  TYR A 317       5.794  -1.700 -14.645  1.00 80.77           C
ATOM   4836  CD1 TYR A 317       4.652  -2.473 -14.601  1.00 80.77           C
ATOM   4837  HD1 TYR A 317       4.565  -3.354 -15.237  1.00 80.77           H
ATOM   4838  CD2 TYR A 317       5.905  -0.585 -13.840  1.00 80.77           C
ATOM   4839  HD2 TYR A 317       6.807   0.026 -13.875  1.00 80.77           H
ATOM   4840  CE1 TYR A 317       3.574  -2.115 -13.715  1.00 80.77           C
ATOM   4841  HE1 TYR A 317       2.667  -2.716 -13.670  1.00 80.77           H
ATOM   4842  CE2 TYR A 317       4.828  -0.227 -12.954  1.00 80.77           C
ATOM   4843  HE2 TYR A 317       4.902   0.651 -12.312  1.00 80.77           H
ATOM   4844  CZ  TYR A 317       3.716  -1.010 -12.935  1.00 80.77           C
ATOM   4845  OH  TYR A 317       2.698  -0.672 -12.098  1.00 80.77           O
ATOM   4846  HH  TYR A 317       2.057  -1.434 -12.014  1.00 80.77           H
ATOM   4847  HN  TYR A 317       7.327  -3.621 -13.831  1.00 80.77           H
ATOM   4848  N   VAL A 318       9.395  -3.852 -16.217  1.00 77.14           N
ATOM   4849  CA  VAL A 318      10.617  -4.057 -16.976  1.00 77.14           C
ATOM   4850  C   VAL A 318      10.576  -5.437 -17.637  1.00 77.14           C
ATOM   4851  O   VAL A 318      10.785  -5.558 -18.843  1.00 77.14           O
ATOM   4852  HA  VAL A 318      10.652  -3.296 -17.756  1.00 77.14           H
ATOM   4853  CB  VAL A 318      11.835  -3.864 -16.071  1.00 77.14           C
ATOM   4854  HB  VAL A 318      11.719  -4.520 -15.208  1.00 77.14           H
ATOM   4855  CG1 VAL A 318      13.124  -4.262 -16.793  1.00 77.14           C
ATOM   4856 1HG1 VAL A 318      13.068  -5.311 -17.084  1.00 77.14           H
ATOM   4857 2HG1 VAL A 318      13.248  -3.644 -17.682  1.00 77.14           H
ATOM   4858 3HG1 VAL A 318      13.974  -4.115 -16.126  1.00 77.14           H
ATOM   4859  CG2 VAL A 318      11.915  -2.424 -15.559  1.00 77.14           C
ATOM   4860 1HG2 VAL A 318      11.997  -1.742 -16.405  1.00 77.14           H
ATOM   4861 2HG2 VAL A 318      11.015  -2.191 -14.990  1.00 77.14           H
ATOM   4862 3HG2 VAL A 318      12.789  -2.315 -14.918  1.00 77.14           H
ATOM   4863  HN  VAL A 318       9.525  -3.733 -15.232  1.00 77.14           H
ATOM   4864  N   PHE A 319      10.306  -6.442 -16.818  1.00 75.67           N
ATOM   4865  CA  PHE A 319      10.466  -7.821 -17.247  1.00 75.67           C
ATOM   4866  C   PHE A 319       9.252  -8.288 -18.054  1.00 75.67           C
ATOM   4867  O   PHE A 319       9.398  -9.012 -19.038  1.00 75.67           O
ATOM   4868  HA  PHE A 319      11.355  -7.863 -17.876  1.00 75.67           H
ATOM   4869  CB  PHE A 319      10.581  -8.673 -15.982  1.00 75.67           C
ATOM   4870 1HB  PHE A 319       9.827  -8.347 -15.266  1.00 75.67           H
ATOM   4871 2HB  PHE A 319      10.355  -9.710 -16.232  1.00 75.67           H
ATOM   4872  CG  PHE A 319      11.956  -8.614 -15.314  1.00 75.67           C
ATOM   4873  CD1 PHE A 319      13.039  -9.149 -15.939  1.00 75.67           C
ATOM   4874  HD1 PHE A 319      12.927  -9.621 -16.916  1.00 75.67           H
ATOM   4875  CD2 PHE A 319      12.096  -8.025 -14.096  1.00 75.67           C
ATOM   4876  HD2 PHE A 319      11.228  -7.596 -13.595  1.00 75.67           H
ATOM   4877  CE1 PHE A 319      14.316  -9.094 -15.320  1.00 75.67           C
ATOM   4878  HE1 PHE A 319      15.184  -9.523 -15.821  1.00 75.67           H
ATOM   4879  CE2 PHE A 319      13.373  -7.970 -13.477  1.00 75.67           C
ATOM   4880  HE2 PHE A 319      13.485  -7.498 -12.500  1.00 75.67           H
ATOM   4881  CZ  PHE A 319      14.456  -8.505 -14.102  1.00 75.67           C
ATOM   4882  HZ  PHE A 319      15.436  -8.462 -13.626  1.00 75.67           H
ATOM   4883  HN  PHE A 319       9.984  -6.327 -15.878  1.00 75.67           H
ATOM   4884  N   VAL A 320       8.083  -7.856 -17.607  1.00 77.27           N
ATOM   4885  CA  VAL A 320       6.837  -8.397 -18.123  1.00 77.27           C
ATOM   4886  C   VAL A 320       6.289  -7.463 -19.203  1.00 77.27           C
ATOM   4887  O   VAL A 320       5.633  -7.911 -20.142  1.00 77.27           O
ATOM   4888  HA  VAL A 320       7.061  -9.363 -18.576  1.00 77.27           H
ATOM   4889  CB  VAL A 320       5.852  -8.628 -16.976  1.00 77.27           C
ATOM   4890  HB  VAL A 320       5.451  -7.660 -16.678  1.00 77.27           H
ATOM   4891  CG1 VAL A 320       4.680  -9.503 -17.428  1.00 77.27           C
ATOM   4892 1HG1 VAL A 320       4.154  -9.011 -18.246  1.00 77.27           H
ATOM   4893 2HG1 VAL A 320       5.056 -10.468 -17.765  1.00 77.27           H
ATOM   4894 3HG1 VAL A 320       3.995  -9.651 -16.593  1.00 77.27           H
ATOM   4895  CG2 VAL A 320       6.556  -9.239 -15.763  1.00 77.27           C
ATOM   4896 1HG2 VAL A 320       6.997 -10.196 -16.043  1.00 77.27           H
ATOM   4897 2HG2 VAL A 320       7.340  -8.564 -15.419  1.00 77.27           H
ATOM   4898 3HG2 VAL A 320       5.832  -9.393 -14.962  1.00 77.27           H
ATOM   4899  HN  VAL A 320       7.978  -7.150 -16.906  1.00 77.27           H
ATOM   4900  N   GLY A 321       6.578  -6.181 -19.034  1.00 77.58           N
ATOM   4901  CA  GLY A 321       6.024  -5.166 -19.914  1.00 77.58           C
ATOM   4902  C   GLY A 321       6.809  -5.089 -21.225  1.00 77.58           C
ATOM   4903  O   GLY A 321       7.855  -4.445 -21.289  1.00 77.58           O
ATOM   4904 1HA  GLY A 321       4.979  -5.394 -20.125  1.00 77.58           H
ATOM   4905 2HA  GLY A 321       6.044  -4.197 -19.416  1.00 77.58           H
ATOM   4906  HN  GLY A 321       7.177  -5.833 -18.313  1.00 77.58           H
ATOM   4907  N   GLU A 322       6.275  -5.755 -22.238  1.00 78.14           N
ATOM   4908  CA  GLU A 322       6.818  -5.637 -23.581  1.00 78.14           C
ATOM   4909  C   GLU A 322       6.772  -4.180 -24.046  1.00 78.14           C
ATOM   4910  O   GLU A 322       7.731  -3.681 -24.633  1.00 78.14           O
ATOM   4911  HA  GLU A 322       7.854  -5.968 -23.504  1.00 78.14           H
ATOM   4912  CB  GLU A 322       6.071  -6.547 -24.557  1.00 78.14           C
ATOM   4913 1HB  GLU A 322       4.996  -6.449 -24.401  1.00 78.14           H
ATOM   4914 2HB  GLU A 322       6.380  -6.324 -25.578  1.00 78.14           H
ATOM   4915  CG  GLU A 322       6.419  -8.017 -24.312  1.00 78.14           C
ATOM   4916 1HG  GLU A 322       7.499  -8.126 -24.213  1.00 78.14           H
ATOM   4917 2HG  GLU A 322       5.978  -8.347 -23.371  1.00 78.14           H
ATOM   4918  CD  GLU A 322       5.915  -8.898 -25.456  1.00 78.14           C
ATOM   4919  OE1 GLU A 322       6.138 -10.125 -25.369  1.00 78.14           O
ATOM   4920  OE2 GLU A 322       5.317  -8.325 -26.392  1.00 78.14           O
ATOM   4921  HN  GLU A 322       5.487  -6.364 -22.153  1.00 78.14           H
ATOM   4922  N   ARG A 323       5.647  -3.538 -23.766  1.00 80.87           N
ATOM   4923  CA  ARG A 323       5.448  -2.161 -24.184  1.00 80.87           C
ATOM   4924  C   ARG A 323       6.468  -1.246 -23.504  1.00 80.87           C
ATOM   4925  O   ARG A 323       7.058  -0.380 -24.148  1.00 80.87           O
ATOM   4926  HA  ARG A 323       5.591  -2.174 -25.264  1.00 80.87           H
ATOM   4927  CB  ARG A 323       4.036  -1.680 -23.842  1.00 80.87           C
ATOM   4928 1HB  ARG A 323       3.318  -2.474 -24.048  1.00 80.87           H
ATOM   4929 2HB  ARG A 323       3.970  -1.461 -22.776  1.00 80.87           H
ATOM   4930  CG  ARG A 323       3.671  -0.433 -24.649  1.00 80.87           C
ATOM   4931 1HG  ARG A 323       4.377   0.367 -24.428  1.00 80.87           H
ATOM   4932 2HG  ARG A 323       3.755  -0.647 -25.714  1.00 80.87           H
ATOM   4933  CD  ARG A 323       2.249   0.032 -24.327  1.00 80.87           C
ATOM   4934 1HD  ARG A 323       1.579  -0.827 -24.279  1.00 80.87           H
ATOM   4935 2HD  ARG A 323       2.226   0.509 -23.347  1.00 80.87           H
ATOM   4936  NE  ARG A 323       1.780   0.980 -25.362  1.00 80.87           N
ATOM   4937  HE  ARG A 323       2.346   1.102 -26.177  1.00 80.87           H
ATOM   4938  CZ  ARG A 323       0.644   1.686 -25.274  1.00 80.87           C
ATOM   4939  NH1 ARG A 323      -0.153   1.563 -24.204  1.00 80.87           N
ATOM   4940 1HH1 ARG A 323       0.098   0.940 -23.463  1.00 80.87           H
ATOM   4941 2HH1 ARG A 323      -0.998   2.093 -24.147  1.00 80.87           H
ATOM   4942  NH2 ARG A 323       0.318   2.518 -26.273  1.00 80.87           N
ATOM   4943 1HH2 ARG A 323      -0.526   3.052 -26.223  1.00 80.87           H
ATOM   4944 2HH2 ARG A 323       0.918   2.604 -27.068  1.00 80.87           H
ATOM   4945  HN  ARG A 323       4.883  -3.942 -23.264  1.00 80.87           H
ATOM   4946  N   PHE A 324       6.646  -1.470 -22.210  1.00 84.16           N
ATOM   4947  CA  PHE A 324       7.524  -0.625 -21.418  1.00 84.16           C
ATOM   4948  C   PHE A 324       8.974  -0.747 -21.890  1.00 84.16           C
ATOM   4949  O   PHE A 324       9.683   0.253 -21.995  1.00 84.16           O
ATOM   4950  HA  PHE A 324       7.187   0.403 -21.547  1.00 84.16           H
ATOM   4951  CB  PHE A 324       7.428  -1.113 -19.971  1.00 84.16           C
ATOM   4952 1HB  PHE A 324       6.378  -1.170 -19.686  1.00 84.16           H
ATOM   4953 2HB  PHE A 324       7.830  -2.125 -19.912  1.00 84.16           H
ATOM   4954  CG  PHE A 324       8.168  -0.228 -18.966  1.00 84.16           C
ATOM   4955  CD1 PHE A 324       9.427  -0.554 -18.570  1.00 84.16           C
ATOM   4956  HD1 PHE A 324       9.910  -1.446 -18.969  1.00 84.16           H
ATOM   4957  CD2 PHE A 324       7.565   0.885 -18.468  1.00 84.16           C
ATOM   4958  HD2 PHE A 324       6.556   1.146 -18.784  1.00 84.16           H
ATOM   4959  CE1 PHE A 324      10.114   0.268 -17.637  1.00 84.16           C
ATOM   4960  HE1 PHE A 324      11.123   0.006 -17.320  1.00 84.16           H
ATOM   4961  CE2 PHE A 324       8.252   1.707 -17.535  1.00 84.16           C
ATOM   4962  HE2 PHE A 324       7.769   2.599 -17.135  1.00 84.16           H
ATOM   4963  CZ  PHE A 324       9.511   1.381 -17.139  1.00 84.16           C
ATOM   4964  HZ  PHE A 324      10.038   2.011 -16.423  1.00 84.16           H
ATOM   4965  HN  PHE A 324       6.203  -2.210 -21.704  1.00 84.16           H
ATOM   4966  N   ARG A 325       9.372  -1.981 -22.163  1.00 84.99           N
ATOM   4967  CA  ARG A 325      10.725  -2.247 -22.622  1.00 84.99           C
ATOM   4968  C   ARG A 325      11.018  -1.455 -23.898  1.00 84.99           C
ATOM   4969  O   ARG A 325      12.099  -0.887 -24.046  1.00 84.99           O
ATOM   4970  HA  ARG A 325      11.366  -1.921 -21.803  1.00 84.99           H
ATOM   4971  CB  ARG A 325      10.931  -3.738 -22.896  1.00 84.99           C
ATOM   4972 1HB  ARG A 325      10.055  -4.142 -23.403  1.00 84.99           H
ATOM   4973 2HB  ARG A 325      11.779  -3.874 -23.568  1.00 84.99           H
ATOM   4974  CG  ARG A 325      11.174  -4.506 -21.596  1.00 84.99           C
ATOM   4975 1HG  ARG A 325      11.972  -4.026 -21.030  1.00 84.99           H
ATOM   4976 2HG  ARG A 325      10.279  -4.472 -20.976  1.00 84.99           H
ATOM   4977  CD  ARG A 325      11.549  -5.962 -21.882  1.00 84.99           C
ATOM   4978 1HD  ARG A 325      12.223  -6.012 -22.737  1.00 84.99           H
ATOM   4979 2HD  ARG A 325      12.084  -6.382 -21.030  1.00 84.99           H
ATOM   4980  NE  ARG A 325      10.329  -6.755 -22.153  1.00 84.99           N
ATOM   4981  HE  ARG A 325       9.444  -6.297 -22.066  1.00 84.99           H
ATOM   4982  CZ  ARG A 325      10.336  -8.047 -22.507  1.00 84.99           C
ATOM   4983  NH1 ARG A 325      11.493  -8.710 -22.639  1.00 84.99           N
ATOM   4984 1HH1 ARG A 325      12.360  -8.240 -22.472  1.00 84.99           H
ATOM   4985 2HH1 ARG A 325      11.489  -9.674 -22.904  1.00 84.99           H
ATOM   4986  NH2 ARG A 325       9.168  -8.666 -22.729  1.00 84.99           N
ATOM   4987 1HH2 ARG A 325       9.156  -9.630 -22.994  1.00 84.99           H
ATOM   4988 2HH2 ARG A 325       8.309  -8.164 -22.628  1.00 84.99           H
ATOM   4989  HN  ARG A 325       8.790  -2.789 -22.074  1.00 84.99           H
ATOM   4990  N   ARG A 326      10.035  -1.442 -24.787  1.00 85.32           N
ATOM   4991  CA  ARG A 326      10.178  -0.741 -26.051  1.00 85.32           C
ATOM   4992  C   ARG A 326      10.287   0.766 -25.812  1.00 85.32           C
ATOM   4993  O   ARG A 326      11.109   1.439 -26.433  1.00 85.32           O
ATOM   4994  HA  ARG A 326      11.096  -1.136 -26.486  1.00 85.32           H
ATOM   4995  CB  ARG A 326       8.990  -1.020 -26.974  1.00 85.32           C
ATOM   4996 1HB  ARG A 326       8.059  -0.814 -26.445  1.00 85.32           H
ATOM   4997 2HB  ARG A 326       9.025  -0.348 -27.831  1.00 85.32           H
ATOM   4998  CG  ARG A 326       8.999  -2.472 -27.455  1.00 85.32           C
ATOM   4999 1HG  ARG A 326       9.911  -2.666 -28.020  1.00 85.32           H
ATOM   5000 2HG  ARG A 326       9.007  -3.144 -26.597  1.00 85.32           H
ATOM   5001  CD  ARG A 326       7.779  -2.767 -28.330  1.00 85.32           C
ATOM   5002 1HD  ARG A 326       6.889  -2.316 -27.891  1.00 85.32           H
ATOM   5003 2HD  ARG A 326       7.910  -2.320 -29.315  1.00 85.32           H
ATOM   5004  NE  ARG A 326       7.592  -4.229 -28.461  1.00 85.32           N
ATOM   5005  HE  ARG A 326       8.023  -4.820 -27.779  1.00 85.32           H
ATOM   5006  CZ  ARG A 326       6.880  -4.812 -29.436  1.00 85.32           C
ATOM   5007  NH1 ARG A 326       6.281  -4.069 -30.377  1.00 85.32           N
ATOM   5008 1HH1 ARG A 326       6.363  -3.073 -30.354  1.00 85.32           H
ATOM   5009 2HH1 ARG A 326       5.752  -4.511 -31.101  1.00 85.32           H
ATOM   5010  NH2 ARG A 326       6.778  -6.147 -29.456  1.00 85.32           N
ATOM   5011 1HH2 ARG A 326       6.251  -6.598 -30.177  1.00 85.32           H
ATOM   5012 2HH2 ARG A 326       7.228  -6.694 -28.750  1.00 85.32           H
ATOM   5013  HN  ARG A 326       9.155  -1.899 -24.654  1.00 85.32           H
ATOM   5014  N   ASP A 327       9.446   1.253 -24.912  1.00 87.00           N
ATOM   5015  CA  ASP A 327       9.411   2.674 -24.611  1.00 87.00           C
ATOM   5016  C   ASP A 327      10.713   3.077 -23.917  1.00 87.00           C
ATOM   5017  O   ASP A 327      11.237   4.164 -24.154  1.00 87.00           O
ATOM   5018  HA  ASP A 327       9.282   3.168 -25.575  1.00 87.00           H
ATOM   5019  CB  ASP A 327       8.251   3.010 -23.672  1.00 87.00           C
ATOM   5020 1HB  ASP A 327       8.319   2.400 -22.771  1.00 87.00           H
ATOM   5021 2HB  ASP A 327       8.322   4.051 -23.358  1.00 87.00           H
ATOM   5022  CG  ASP A 327       6.904   2.769 -24.356  1.00 87.00           C
ATOM   5023  OD1 ASP A 327       6.862   2.921 -25.596  1.00 87.00           O
ATOM   5024  OD2 ASP A 327       5.946   2.439 -23.624  1.00 87.00           O
ATOM   5025  HN  ASP A 327       8.798   0.695 -24.393  1.00 87.00           H
ATOM   5026  N   LEU A 328      11.198   2.178 -23.072  1.00 85.98           N
ATOM   5027  CA  LEU A 328      12.419   2.434 -22.327  1.00 85.98           C
ATOM   5028  C   LEU A 328      13.580   2.620 -23.307  1.00 85.98           C
ATOM   5029  O   LEU A 328      14.316   3.601 -23.223  1.00 85.98           O
ATOM   5030  HA  LEU A 328      12.278   3.365 -21.779  1.00 85.98           H
ATOM   5031  CB  LEU A 328      12.657   1.331 -21.294  1.00 85.98           C
ATOM   5032 1HB  LEU A 328      11.827   1.338 -20.587  1.00 85.98           H
ATOM   5033 2HB  LEU A 328      12.632   0.369 -21.806  1.00 85.98           H
ATOM   5034  CG  LEU A 328      13.964   1.423 -20.504  1.00 85.98           C
ATOM   5035  HG  LEU A 328      14.791   1.445 -21.214  1.00 85.98           H
ATOM   5036  CD1 LEU A 328      14.027   2.721 -19.696  1.00 85.98           C
ATOM   5037 1HD1 LEU A 328      13.967   3.573 -20.373  1.00 85.98           H
ATOM   5038 2HD1 LEU A 328      13.193   2.754 -18.996  1.00 85.98           H
ATOM   5039 3HD1 LEU A 328      14.966   2.760 -19.145  1.00 85.98           H
ATOM   5040  CD2 LEU A 328      14.159   0.188 -19.621  1.00 85.98           C
ATOM   5041 1HD2 LEU A 328      13.330   0.111 -18.917  1.00 85.98           H
ATOM   5042 2HD2 LEU A 328      14.190  -0.704 -20.246  1.00 85.98           H
ATOM   5043 3HD2 LEU A 328      15.096   0.279 -19.071  1.00 85.98           H
ATOM   5044  HN  LEU A 328      10.773   1.291 -22.895  1.00 85.98           H
ATOM   5045  N   VAL A 329      13.707   1.661 -24.212  1.00 85.75           N
ATOM   5046  CA  VAL A 329      14.818   1.659 -25.148  1.00 85.75           C
ATOM   5047  C   VAL A 329      14.715   2.884 -26.058  1.00 85.75           C
ATOM   5048  O   VAL A 329      15.729   3.478 -26.423  1.00 85.75           O
ATOM   5049  HA  VAL A 329      15.738   1.729 -24.568  1.00 85.75           H
ATOM   5050  CB  VAL A 329      14.847   0.340 -25.923  1.00 85.75           C
ATOM   5051  HB  VAL A 329      13.873   0.206 -26.394  1.00 85.75           H
ATOM   5052  CG1 VAL A 329      15.903   0.377 -27.030  1.00 85.75           C
ATOM   5053 1HG1 VAL A 329      15.674   1.185 -27.724  1.00 85.75           H
ATOM   5054 2HG1 VAL A 329      16.886   0.545 -26.589  1.00 85.75           H
ATOM   5055 3HG1 VAL A 329      15.902  -0.573 -27.565  1.00 85.75           H
ATOM   5056  CG2 VAL A 329      15.080  -0.844 -24.982  1.00 85.75           C
ATOM   5057 1HG2 VAL A 329      16.034  -0.719 -24.470  1.00 85.75           H
ATOM   5058 2HG2 VAL A 329      14.277  -0.888 -24.247  1.00 85.75           H
ATOM   5059 3HG2 VAL A 329      15.096  -1.769 -25.559  1.00 85.75           H
ATOM   5060  HN  VAL A 329      13.070   0.897 -24.311  1.00 85.75           H
ATOM   5061  N   LYS A 330      13.482   3.227 -26.399  1.00 85.13           N
[truncated: 117,320 more chars]
