# Supplementary material for: Noncanonical roles of chemokine regions in CCR9 activation revealed by structural modeling and mutational mapping
Source: Nat Commun. 2025 Aug 18;16:7695. doi: 10.1038/s41467-025-62321-9 (PMC12361432; doi:10.1038/s41467-025-62321-9)
Supplement: Supplementary file 4 — Supplementary Data 2 [file 41467_2025_62321_MOESM4_ESM.zip › CCR9_CCL25_rnk119.pdb]

SSBOND   1 CYS A   38    CYS A  289 
SSBOND   2 CYS A  119    CYS A  198 
SSBOND   3 CYS B    7    CYS B   35 
SSBOND   4 CYS B    8    CYS B   52 
ATOM      1  N   GLU A  20      -0.086  -3.884  61.305  1.00 39.47           N
ATOM      2  CA  GLU A  20      -0.542  -3.807  59.928  1.00 39.47           C
ATOM      3  C   GLU A  20       0.617  -4.086  58.969  1.00 39.47           C
ATOM      4  O   GLU A  20       0.407  -4.265  57.770  1.00 39.47           O
ATOM      5  HA  GLU A  20      -1.299  -4.584  59.829  1.00 39.47           H
ATOM      6  CB  GLU A  20      -1.178  -2.446  59.637  1.00 39.47           C
ATOM      7 1HB  GLU A  20      -0.639  -1.666  60.173  1.00 39.47           H
ATOM      8 2HB  GLU A  20      -1.216  -2.281  58.560  1.00 39.47           H
ATOM      9  CG  GLU A  20      -2.626  -2.401  60.130  1.00 39.47           C
ATOM     10 1HG  GLU A  20      -3.109  -3.359  59.939  1.00 39.47           H
ATOM     11 2HG  GLU A  20      -2.641  -2.246  61.209  1.00 39.47           H
ATOM     12  CD  GLU A  20      -3.407  -1.282  59.438  1.00 39.47           C
ATOM     13  OE1 GLU A  20      -4.638  -1.237  59.645  1.00 39.47           O
ATOM     14  OE2 GLU A  20      -2.754  -0.497  58.716  1.00 39.47           O
ATOM     15  HN  GLU A  20       0.890  -4.070  61.418  1.00 39.47           H
ATOM     16  N   SER A  21       1.816  -4.115  59.533  1.00 44.58           N
ATOM     17  CA  SER A  21       3.023  -4.116  58.725  1.00 44.58           C
ATOM     18  C   SER A  21       3.260  -5.508  58.137  1.00 44.58           C
ATOM     19  O   SER A  21       3.639  -5.639  56.975  1.00 44.58           O
ATOM     20  HA  SER A  21       2.839  -3.392  57.931  1.00 44.58           H
ATOM     21  CB  SER A  21       4.236  -3.673  59.546  1.00 44.58           C
ATOM     22 1HB  SER A  21       5.082  -3.502  58.880  1.00 44.58           H
ATOM     23 2HB  SER A  21       4.017  -2.723  60.033  1.00 44.58           H
ATOM     24  OG  SER A  21       4.595  -4.639  60.530  1.00 44.58           O
ATOM     25  HG  SER A  21       5.379  -4.313  61.060  1.00 44.58           H
ATOM     26  HN  SER A  21       1.969  -4.138  60.521  1.00 44.58           H
ATOM     27  N   THR A  22       3.025  -6.514  58.968  1.00 47.01           N
ATOM     28  CA  THR A  22       3.353  -7.881  58.600  1.00 47.01           C
ATOM     29  C   THR A  22       2.371  -8.400  57.548  1.00 47.01           C
ATOM     30  O   THR A  22       2.783  -8.888  56.497  1.00 47.01           O
ATOM     31  HA  THR A  22       4.343  -7.886  58.144  1.00 47.01           H
ATOM     32  CB  THR A  22       3.376  -8.722  59.878  1.00 47.01           C
ATOM     33  HB  THR A  22       2.961  -9.714  59.698  1.00 47.01           H
ATOM     34  OG1 THR A  22       2.675  -7.926  60.830  1.00 47.01           O
ATOM     35  HG1 THR A  22       2.421  -8.483  61.621  1.00 47.01           H
ATOM     36  CG2 THR A  22       4.782  -8.855  60.466  1.00 47.01           C
ATOM     37 1HG2 THR A  22       5.170  -7.866  60.709  1.00 47.01           H
ATOM     38 2HG2 THR A  22       5.436  -9.334  59.738  1.00 47.01           H
ATOM     39 3HG2 THR A  22       4.741  -9.461  61.371  1.00 47.01           H
ATOM     40  HN  THR A  22       2.620  -6.406  59.876  1.00 47.01           H
ATOM     41  N   SER A  23       1.091  -8.278  57.868  1.00 48.02           N
ATOM     42  CA  SER A  23       0.050  -8.807  57.004  1.00 48.02           C
ATOM     43  C   SER A  23       0.150  -8.173  55.615  1.00 48.02           C
ATOM     44  O   SER A  23       0.013  -8.860  54.604  1.00 48.02           O
ATOM     45  HA  SER A  23       0.237  -9.879  56.949  1.00 48.02           H
ATOM     46  CB  SER A  23      -1.338  -8.562  57.600  1.00 48.02           C
ATOM     47 1HB  SER A  23      -2.096  -8.978  56.937  1.00 48.02           H
ATOM     48 2HB  SER A  23      -1.422  -9.089  58.550  1.00 48.02           H
ATOM     49  OG  SER A  23      -1.595  -7.175  57.802  1.00 48.02           O
ATOM     50  HG  SER A  23      -2.509  -7.049  58.189  1.00 48.02           H
ATOM     51  HN  SER A  23       0.763  -7.828  58.699  1.00 48.02           H
ATOM     52  N   SER A  24       0.388  -6.869  55.610  1.00 52.06           N
ATOM     53  CA  SER A  24       0.471  -6.128  54.363  1.00 52.06           C
ATOM     54  C   SER A  24       1.706  -6.568  53.574  1.00 52.06           C
ATOM     55  O   SER A  24       1.769  -6.382  52.360  1.00 52.06           O
ATOM     56  HA  SER A  24      -0.440  -6.377  53.819  1.00 52.06           H
ATOM     57  CB  SER A  24       0.514  -4.621  54.620  1.00 52.06           C
ATOM     58 1HB  SER A  24       0.461  -4.089  53.670  1.00 52.06           H
ATOM     59 2HB  SER A  24      -0.361  -4.326  55.200  1.00 52.06           H
ATOM     60  OG  SER A  24       1.696  -4.231  55.315  1.00 52.06           O
ATOM     61  HG  SER A  24       1.589  -4.403  56.295  1.00 52.06           H
ATOM     62  HN  SER A  24       0.524  -6.323  56.436  1.00 52.06           H
ATOM     63  N   MET A  25       2.657  -7.142  54.296  1.00 53.25           N
ATOM     64  CA  MET A  25       3.860  -7.663  53.670  1.00 53.25           C
ATOM     65  C   MET A  25       3.585  -9.001  52.981  1.00 53.25           C
ATOM     66  O   MET A  25       4.103  -9.263  51.897  1.00 53.25           O
ATOM     67  HA  MET A  25       4.151  -6.918  52.929  1.00 53.25           H
ATOM     68  CB  MET A  25       4.948  -7.849  54.730  1.00 53.25           C
ATOM     69 1HB  MET A  25       4.886  -7.045  55.464  1.00 53.25           H
ATOM     70 2HB  MET A  25       4.782  -8.783  55.266  1.00 53.25           H
ATOM     71  CG  MET A  25       6.338  -7.860  54.092  1.00 53.25           C
ATOM     72 1HG  MET A  25       7.033  -8.412  54.725  1.00 53.25           H
ATOM     73 2HG  MET A  25       6.303  -8.375  53.133  1.00 53.25           H
ATOM     74  SD  MET A  25       6.919  -6.187  53.864  1.00 53.25           S
ATOM     75  CE  MET A  25       8.538  -6.318  54.603  1.00 53.25           C
ATOM     76 1HE  MET A  25       8.438  -6.613  55.648  1.00 53.25           H
ATOM     77 2HE  MET A  25       9.123  -7.066  54.068  1.00 53.25           H
ATOM     78 3HE  MET A  25       9.043  -5.353  54.545  1.00 53.25           H
ATOM     79  HN  MET A  25       2.614  -7.254  55.289  1.00 53.25           H
ATOM     80  N   GLU A  26       2.769  -9.812  53.638  1.00 53.79           N
ATOM     81  CA  GLU A  26       2.439 -11.127  53.115  1.00 53.79           C
ATOM     82  C   GLU A  26       1.576 -10.996  51.858  1.00 53.79           C
ATOM     83  O   GLU A  26       1.850 -11.637  50.844  1.00 53.79           O
ATOM     84  HA  GLU A  26       3.394 -11.586  52.862  1.00 53.79           H
ATOM     85  CB  GLU A  26       1.737 -11.979  54.175  1.00 53.79           C
ATOM     86 1HB  GLU A  26       0.998 -11.375  54.701  1.00 53.79           H
ATOM     87 2HB  GLU A  26       1.314 -12.869  53.710  1.00 53.79           H
ATOM     88  CG  GLU A  26       2.732 -12.474  55.226  1.00 53.79           C
ATOM     89 1HG  GLU A  26       3.536 -13.027  54.740  1.00 53.79           H
ATOM     90 2HG  GLU A  26       3.190 -11.622  55.729  1.00 53.79           H
ATOM     91  CD  GLU A  26       2.041 -13.369  56.257  1.00 53.79           C
ATOM     92  OE1 GLU A  26       2.737 -14.255  56.797  1.00 53.79           O
ATOM     93  OE2 GLU A  26       0.831 -13.147  56.480  1.00 53.79           O
ATOM     94  HN  GLU A  26       2.338  -9.584  54.512  1.00 53.79           H
ATOM     95  N   ASP A  27       0.552 -10.162  51.965  1.00 52.98           N
ATOM     96  CA  ASP A  27      -0.355  -9.944  50.852  1.00 52.98           C
ATOM     97  C   ASP A  27       0.451  -9.557  49.611  1.00 52.98           C
ATOM     98  O   ASP A  27       0.098  -9.933  48.494  1.00 52.98           O
ATOM     99  HA  ASP A  27      -0.886 -10.888  50.726  1.00 52.98           H
ATOM    100  CB  ASP A  27      -1.334  -8.808  51.153  1.00 52.98           C
ATOM    101 1HB  ASP A  27      -0.806  -7.987  51.639  1.00 52.98           H
ATOM    102 2HB  ASP A  27      -1.742  -8.418  50.221  1.00 52.98           H
ATOM    103  CG  ASP A  27      -2.474  -9.291  52.053  1.00 52.98           C
ATOM    104  OD1 ASP A  27      -2.649 -10.526  52.133  1.00 52.98           O
ATOM    105  OD2 ASP A  27      -3.144  -8.414  52.640  1.00 52.98           O
ATOM    106  HN  ASP A  27       0.340  -9.642  52.792  1.00 52.98           H
ATOM    107  N   TYR A  28       1.519  -8.809  49.847  1.00 57.39           N
ATOM    108  CA  TYR A  28       2.354  -8.331  48.759  1.00 57.39           C
ATOM    109  C   TYR A  28       3.206  -9.465  48.183  1.00 57.39           C
ATOM    110  O   TYR A  28       3.544  -9.453  47.001  1.00 57.39           O
ATOM    111  HA  TYR A  28       1.700  -7.945  47.977  1.00 57.39           H
ATOM    112  CB  TYR A  28       3.278  -7.275  49.369  1.00 57.39           C
ATOM    113 1HB  TYR A  28       2.691  -6.625  50.019  1.00 57.39           H
ATOM    114 2HB  TYR A  28       4.017  -7.771  49.997  1.00 57.39           H
ATOM    115  CG  TYR A  28       4.006  -6.413  48.335  1.00 57.39           C
ATOM    116  CD1 TYR A  28       5.220  -6.827  47.824  1.00 57.39           C
ATOM    117  HD1 TYR A  28       5.659  -7.767  48.158  1.00 57.39           H
ATOM    118  CD2 TYR A  28       3.449  -5.223  47.913  1.00 57.39           C
ATOM    119  HD2 TYR A  28       2.490  -4.897  48.316  1.00 57.39           H
ATOM    120  CE1 TYR A  28       5.905  -6.016  46.851  1.00 57.39           C
ATOM    121  HE1 TYR A  28       6.864  -6.331  46.440  1.00 57.39           H
ATOM    122  CE2 TYR A  28       4.134  -4.413  46.940  1.00 57.39           C
ATOM    123  HE2 TYR A  28       3.706  -3.471  46.598  1.00 57.39           H
ATOM    124  CZ  TYR A  28       5.329  -4.849  46.457  1.00 57.39           C
ATOM    125  OH  TYR A  28       5.976  -4.084  45.538  1.00 57.39           O
ATOM    126  HH  TYR A  28       6.601  -4.650  45.001  1.00 57.39           H
ATOM    127  HN  TYR A  28       1.815  -8.530  50.761  1.00 57.39           H
ATOM    128  N   VAL A  29       3.529 -10.417  49.047  1.00 54.56           N
ATOM    129  CA  VAL A  29       4.359 -11.540  48.646  1.00 54.56           C
ATOM    130  C   VAL A  29       3.494 -12.576  47.925  1.00 54.56           C
ATOM    131  O   VAL A  29       3.935 -13.193  46.957  1.00 54.56           O
ATOM    132  HA  VAL A  29       5.108 -11.164  47.950  1.00 54.56           H
ATOM    133  CB  VAL A  29       5.087 -12.112  49.864  1.00 54.56           C
ATOM    134  HB  VAL A  29       4.339 -12.356  50.618  1.00 54.56           H
ATOM    135  CG1 VAL A  29       5.828 -13.401  49.503  1.00 54.56           C
ATOM    136 1HG1 VAL A  29       5.115 -14.142  49.143  1.00 54.56           H
ATOM    137 2HG1 VAL A  29       6.561 -13.193  48.723  1.00 54.56           H
ATOM    138 3HG1 VAL A  29       6.338 -13.787  50.386  1.00 54.56           H
ATOM    139  CG2 VAL A  29       6.043 -11.081  50.466  1.00 54.56           C
ATOM    140 1HG2 VAL A  29       6.783 -10.792  49.719  1.00 54.56           H
ATOM    141 2HG2 VAL A  29       5.479 -10.201  50.777  1.00 54.56           H
ATOM    142 3HG2 VAL A  29       6.548 -11.513  51.329  1.00 54.56           H
ATOM    143  HN  VAL A  29       3.234 -10.428  50.002  1.00 54.56           H
ATOM    144  N   ASN A  30       2.277 -12.735  48.425  1.00 53.98           N
ATOM    145  CA  ASN A  30       1.407 -13.798  47.952  1.00 53.98           C
ATOM    146  C   ASN A  30       0.693 -13.338  46.680  1.00 53.98           C
ATOM    147  O   ASN A  30       0.075 -14.143  45.984  1.00 53.98           O
ATOM    148  HA  ASN A  30       2.064 -14.650  47.776  1.00 53.98           H
ATOM    149  CB  ASN A  30       0.341 -14.142  48.994  1.00 53.98           C
ATOM    150 1HB  ASN A  30       0.117 -13.261  49.596  1.00 53.98           H
ATOM    151 2HB  ASN A  30      -0.584 -14.429  48.493  1.00 53.98           H
ATOM    152  CG  ASN A  30       0.809 -15.281  49.902  1.00 53.98           C
ATOM    153  OD1 ASN A  30       1.795 -15.951  49.642  1.00 53.98           O
ATOM    154  ND2 ASN A  30       0.049 -15.463  50.978  1.00 53.98           N
ATOM    155 1HD2 ASN A  30      -0.747 -14.878  51.132  1.00 53.98           H
ATOM    156 2HD2 ASN A  30       0.274 -16.184  51.633  1.00 53.98           H
ATOM    157  HN  ASN A  30       1.886 -12.155  49.140  1.00 53.98           H
ATOM    158  N   PHE A  31       0.800 -12.044  46.414  1.00 57.39           N
ATOM    159  CA  PHE A  31       0.233 -11.479  45.202  1.00 57.39           C
ATOM    160  C   PHE A  31       0.855 -12.115  43.957  1.00 57.39           C
ATOM    161  O   PHE A  31       2.053 -11.975  43.716  1.00 57.39           O
ATOM    162  HA  PHE A  31      -0.837 -11.687  45.218  1.00 57.39           H
ATOM    163  CB  PHE A  31       0.556  -9.984  45.211  1.00 57.39           C
ATOM    164 1HB  PHE A  31       0.473  -9.611  46.232  1.00 57.39           H
ATOM    165 2HB  PHE A  31       1.592  -9.844  44.904  1.00 57.39           H
ATOM    166  CG  PHE A  31      -0.347  -9.146  44.302  1.00 57.39           C
ATOM    167  CD1 PHE A  31       0.081  -8.787  43.063  1.00 57.39           C
ATOM    168  HD1 PHE A  31       1.068  -9.096  42.716  1.00 57.39           H
ATOM    169  CD2 PHE A  31      -1.578  -8.761  44.735  1.00 57.39           C
ATOM    170  HD2 PHE A  31      -1.921  -9.049  45.728  1.00 57.39           H
ATOM    171  CE1 PHE A  31      -0.756  -8.010  42.220  1.00 57.39           C
ATOM    172  HE1 PHE A  31      -0.413  -7.722  41.226  1.00 57.39           H
ATOM    173  CE2 PHE A  31      -2.415  -7.984  43.892  1.00 57.39           C
ATOM    174  HE2 PHE A  31      -3.402  -7.676  44.238  1.00 57.39           H
ATOM    175  CZ  PHE A  31      -1.987  -7.625  42.652  1.00 57.39           C
ATOM    176  HZ  PHE A  31      -2.630  -7.029  42.005  1.00 57.39           H
ATOM    177  HN  PHE A  31       1.264 -11.388  47.009  1.00 57.39           H
ATOM    178  N   ASN A  32       0.012 -12.802  43.198  1.00 59.32           N
ATOM    179  CA  ASN A  32       0.463 -13.455  41.982  1.00 59.32           C
ATOM    180  C   ASN A  32       0.716 -12.399  40.904  1.00 59.32           C
ATOM    181  O   ASN A  32      -0.194 -12.034  40.162  1.00 59.32           O
ATOM    182  HA  ASN A  32       1.371 -13.989  42.263  1.00 59.32           H
ATOM    183  CB  ASN A  32      -0.594 -14.426  41.453  1.00 59.32           C
ATOM    184 1HB  ASN A  32      -1.055 -14.956  42.287  1.00 59.32           H
ATOM    185 2HB  ASN A  32      -1.387 -13.869  40.953  1.00 59.32           H
ATOM    186  CG  ASN A  32       0.022 -15.432  40.479  1.00 59.32           C
ATOM    187  OD1 ASN A  32       1.193 -15.371  40.142  1.00 59.32           O
ATOM    188  ND2 ASN A  32      -0.829 -16.360  40.049  1.00 59.32           N
ATOM    189 1HD2 ASN A  32      -1.777 -16.353  40.366  1.00 59.32           H
ATOM    190 2HD2 ASN A  32      -0.520 -17.063  39.409  1.00 59.32           H
ATOM    191  HN  ASN A  32      -0.960 -12.914  43.403  1.00 59.32           H
ATOM    192  N   PHE A  33       1.957 -11.938  40.852  1.00 63.76           N
ATOM    193  CA  PHE A  33       2.370 -11.015  39.808  1.00 63.76           C
ATOM    194  C   PHE A  33       2.623 -11.753  38.492  1.00 63.76           C
ATOM    195  O   PHE A  33       3.731 -11.718  37.960  1.00 63.76           O
ATOM    196  HA  PHE A  33       1.559 -10.299  39.671  1.00 63.76           H
ATOM    197  CB  PHE A  33       3.674 -10.366  40.274  1.00 63.76           C
ATOM    198 1HB  PHE A  33       4.402 -11.149  40.486  1.00 63.76           H
ATOM    199 2HB  PHE A  33       4.080  -9.765  39.461  1.00 63.76           H
ATOM    200  CG  PHE A  33       3.522  -9.483  41.514  1.00 63.76           C
ATOM    201  CD1 PHE A  33       3.187  -8.172  41.378  1.00 63.76           C
ATOM    202  HD1 PHE A  33       3.027  -7.750  40.385  1.00 63.76           H
ATOM    203  CD2 PHE A  33       3.721 -10.009  42.753  1.00 63.76           C
ATOM    204  HD2 PHE A  33       3.989 -11.059  42.862  1.00 63.76           H
ATOM    205  CE1 PHE A  33       3.045  -7.352  42.529  1.00 63.76           C
ATOM    206  HE1 PHE A  33       2.777  -6.301  42.419  1.00 63.76           H
ATOM    207  CE2 PHE A  33       3.579  -9.189  43.903  1.00 63.76           C
ATOM    208  HE2 PHE A  33       3.739  -9.610  44.896  1.00 63.76           H
ATOM    209  CZ  PHE A  33       3.244  -7.878  43.767  1.00 63.76           C
ATOM    210  HZ  PHE A  33       3.135  -7.248  44.650  1.00 63.76           H
ATOM    211  HN  PHE A  33       2.673 -12.184  41.505  1.00 63.76           H
ATOM    212  N   THR A  34       1.577 -12.405  38.005  1.00 64.40           N
ATOM    213  CA  THR A  34       1.478 -12.708  36.588  1.00 64.40           C
ATOM    214  C   THR A  34       1.788 -11.464  35.753  1.00 64.40           C
ATOM    215  O   THR A  34       1.158 -10.422  35.928  1.00 64.40           O
ATOM    216  HA  THR A  34       2.233 -13.455  36.342  1.00 64.40           H
ATOM    217  CB  THR A  34       0.085 -13.285  36.324  1.00 64.40           C
ATOM    218  HB  THR A  34      -0.233 -13.082  35.302  1.00 64.40           H
ATOM    219  OG1 THR A  34      -0.727 -12.714  37.346  1.00 64.40           O
ATOM    220  HG1 THR A  34      -0.787 -11.723  37.221  1.00 64.40           H
ATOM    221  CG2 THR A  34       0.015 -14.790  36.591  1.00 64.40           C
ATOM    222 1HG2 THR A  34       0.268 -14.987  37.633  1.00 64.40           H
ATOM    223 2HG2 THR A  34       0.721 -15.308  35.941  1.00 64.40           H
ATOM    224 3HG2 THR A  34      -0.994 -15.149  36.388  1.00 64.40           H
ATOM    225  HN  THR A  34       0.808 -12.723  38.561  1.00 64.40           H
ATOM    226  N   ASP A  35       2.758 -11.614  34.864  1.00 78.50           N
ATOM    227  CA  ASP A  35       3.372 -10.463  34.224  1.00 78.50           C
ATOM    228  C   ASP A  35       2.486  -9.996  33.067  1.00 78.50           C
ATOM    229  O   ASP A  35       2.803 -10.233  31.903  1.00 78.50           O
ATOM    230  HA  ASP A  35       3.461  -9.712  35.010  1.00 78.50           H
ATOM    231  CB  ASP A  35       4.746 -10.817  33.654  1.00 78.50           C
ATOM    232 1HB  ASP A  35       5.081 -11.768  34.067  1.00 78.50           H
ATOM    233 2HB  ASP A  35       4.674 -10.946  32.574  1.00 78.50           H
ATOM    234  CG  ASP A  35       5.771  -9.726  33.975  1.00 78.50           C
ATOM    235  OD1 ASP A  35       5.352  -8.714  34.578  1.00 78.50           O
ATOM    236  OD2 ASP A  35       6.949  -9.929  33.611  1.00 78.50           O
ATOM    237  HN  ASP A  35       3.125 -12.500  34.580  1.00 78.50           H
ATOM    238  N   PHE A  36       1.393  -9.339  33.428  1.00 88.93           N
ATOM    239  CA  PHE A  36       0.480  -8.802  32.434  1.00 88.93           C
ATOM    240  C   PHE A  36       1.058  -7.546  31.780  1.00 88.93           C
ATOM    241  O   PHE A  36       0.572  -7.103  30.741  1.00 88.93           O
ATOM    242  HA  PHE A  36       0.338  -9.572  31.676  1.00 88.93           H
ATOM    243  CB  PHE A  36      -0.812  -8.433  33.166  1.00 88.93           C
ATOM    244 1HB  PHE A  36      -0.567  -7.793  34.014  1.00 88.93           H
ATOM    245 2HB  PHE A  36      -1.442  -7.847  32.497  1.00 88.93           H
ATOM    246  CG  PHE A  36      -1.609  -9.638  33.669  1.00 88.93           C
ATOM    247  CD1 PHE A  36      -1.734 -10.744  32.887  1.00 88.93           C
ATOM    248  HD1 PHE A  36      -1.266 -10.772  31.903  1.00 88.93           H
ATOM    249  CD2 PHE A  36      -2.193  -9.603  34.896  1.00 88.93           C
ATOM    250  HD2 PHE A  36      -2.093  -8.717  35.523  1.00 88.93           H
ATOM    251  CE1 PHE A  36      -2.474 -11.863  33.354  1.00 88.93           C
ATOM    252  HE1 PHE A  36      -2.574 -12.750  32.727  1.00 88.93           H
ATOM    253  CE2 PHE A  36      -2.933 -10.722  35.363  1.00 88.93           C
ATOM    254  HE2 PHE A  36      -3.401 -10.694  36.347  1.00 88.93           H
ATOM    255  CZ  PHE A  36      -3.057 -11.828  34.581  1.00 88.93           C
ATOM    256  HZ  PHE A  36      -3.625 -12.687  34.939  1.00 88.93           H
ATOM    257  HN  PHE A  36       1.129  -9.173  34.378  1.00 88.93           H
ATOM    258  N   TYR A  37       2.089  -7.007  32.416  1.00 91.03           N
ATOM    259  CA  TYR A  37       2.881  -5.956  31.801  1.00 91.03           C
ATOM    260  C   TYR A  37       3.994  -6.545  30.932  1.00 91.03           C
ATOM    261  O   TYR A  37       4.894  -7.213  31.439  1.00 91.03           O
ATOM    262  HA  TYR A  37       2.219  -5.359  31.174  1.00 91.03           H
ATOM    263  CB  TYR A  37       3.511  -5.173  32.955  1.00 91.03           C
ATOM    264 1HB  TYR A  37       2.720  -4.829  33.621  1.00 91.03           H
ATOM    265 2HB  TYR A  37       4.145  -5.845  33.533  1.00 91.03           H
ATOM    266  CG  TYR A  37       4.342  -3.969  32.509  1.00 91.03           C
ATOM    267  CD1 TYR A  37       5.706  -4.096  32.339  1.00 91.03           C
ATOM    268  HD1 TYR A  37       6.190  -5.055  32.522  1.00 91.03           H
ATOM    269  CD2 TYR A  37       3.729  -2.755  32.277  1.00 91.03           C
ATOM    270  HD2 TYR A  37       2.652  -2.654  32.412  1.00 91.03           H
ATOM    271  CE1 TYR A  37       6.488  -2.963  31.919  1.00 91.03           C
ATOM    272  HE1 TYR A  37       7.566  -3.050  31.781  1.00 91.03           H
ATOM    273  CE2 TYR A  37       4.511  -1.621  31.857  1.00 91.03           C
ATOM    274  HE2 TYR A  37       4.039  -0.656  31.671  1.00 91.03           H
ATOM    275  CZ  TYR A  37       5.852  -1.781  31.699  1.00 91.03           C
ATOM    276  OH  TYR A  37       6.591  -0.710  31.303  1.00 91.03           O
ATOM    277  HH  TYR A  37       5.991   0.063  31.098  1.00 91.03           H
ATOM    278  HN  TYR A  37       2.384  -7.278  33.332  1.00 91.03           H
ATOM    279  N   CYS A  38       3.897  -6.276  29.638  1.00 91.55           N
ATOM    280  CA  CYS A  38       4.807  -6.876  28.678  1.00 91.55           C
ATOM    281  C   CYS A  38       5.805  -5.807  28.229  1.00 91.55           C
ATOM    282  O   CYS A  38       5.419  -4.810  27.620  1.00 91.55           O
ATOM    283  HA  CYS A  38       5.317  -7.688  29.197  1.00 91.55           H
ATOM    284  CB  CYS A  38       4.057  -7.491  27.495  1.00 91.55           C
ATOM    285 1HB  CYS A  38       3.276  -8.160  27.856  1.00 91.55           H
ATOM    286 2HB  CYS A  38       3.563  -6.707  26.920  1.00 91.55           H
ATOM    287  SG  CYS A  38       5.222  -8.410  26.425  1.00 91.55           S
ATOM    288  HN  CYS A  38       3.213  -5.662  29.245  1.00 91.55           H
ATOM    289  N   GLU A  39       7.068  -6.051  28.546  1.00 90.17           N
ATOM    290  CA  GLU A  39       8.142  -5.214  28.040  1.00 90.17           C
ATOM    291  C   GLU A  39       8.531  -5.647  26.625  1.00 90.17           C
ATOM    292  O   GLU A  39       8.864  -6.809  26.398  1.00 90.17           O
ATOM    293  HA  GLU A  39       7.735  -4.202  28.018  1.00 90.17           H
ATOM    294  CB  GLU A  39       9.352  -5.248  28.976  1.00 90.17           C
ATOM    295 1HB  GLU A  39       9.606  -6.281  29.209  1.00 90.17           H
ATOM    296 2HB  GLU A  39      10.176  -4.691  28.530  1.00 90.17           H
ATOM    297  CG  GLU A  39       9.036  -4.560  30.305  1.00 90.17           C
ATOM    298 1HG  GLU A  39       8.624  -3.569  30.117  1.00 90.17           H
ATOM    299 2HG  GLU A  39       8.273  -5.126  30.839  1.00 90.17           H
ATOM    300  CD  GLU A  39      10.291  -4.441  31.173  1.00 90.17           C
ATOM    301  OE1 GLU A  39      10.171  -3.847  32.266  1.00 90.17           O
ATOM    302  OE2 GLU A  39      11.342  -4.946  30.722  1.00 90.17           O
ATOM    303  HN  GLU A  39       7.361  -6.802  29.137  1.00 90.17           H
ATOM    304  N   LYS A  40       8.474  -4.690  25.710  1.00 89.72           N
ATOM    305  CA  LYS A  40       8.647  -4.992  24.300  1.00 89.72           C
ATOM    306  C   LYS A  40      10.094  -4.704  23.894  1.00 89.72           C
ATOM    307  O   LYS A  40      10.368  -4.393  22.736  1.00 89.72           O
ATOM    308  HA  LYS A  40       8.458  -6.057  24.168  1.00 89.72           H
ATOM    309  CB  LYS A  40       7.612  -4.241  23.460  1.00 89.72           C
ATOM    310 1HB  LYS A  40       7.731  -3.167  23.605  1.00 89.72           H
ATOM    311 2HB  LYS A  40       7.783  -4.440  22.402  1.00 89.72           H
ATOM    312  CG  LYS A  40       6.190  -4.658  23.841  1.00 89.72           C
ATOM    313 1HG  LYS A  40       6.047  -4.538  24.914  1.00 89.72           H
ATOM    314 2HG  LYS A  40       5.471  -4.003  23.348  1.00 89.72           H
ATOM    315  CD  LYS A  40       5.921  -6.111  23.444  1.00 89.72           C
ATOM    316 1HD  LYS A  40       6.218  -6.270  22.407  1.00 89.72           H
ATOM    317 2HD  LYS A  40       6.529  -6.777  24.056  1.00 89.72           H
ATOM    318  CE  LYS A  40       4.441  -6.461  23.616  1.00 89.72           C
ATOM    319 1HE  LYS A  40       4.234  -6.688  24.662  1.00 89.72           H
ATOM    320 2HE  LYS A  40       3.825  -5.602  23.348  1.00 89.72           H
ATOM    321  NZ  LYS A  40       4.081  -7.620  22.770  1.00 89.72           N
ATOM    322 1HZ  LYS A  40       3.103  -7.849  22.908  1.00 89.72           H
ATOM    323 2HZ  LYS A  40       4.240  -7.390  21.795  1.00 89.72           H
ATOM    324 3HZ  LYS A  40       4.654  -8.417  23.026  1.00 89.72           H
ATOM    325  HN  LYS A  40       8.315  -3.726  25.920  1.00 89.72           H
ATOM    326  N   ASN A  41      10.982  -4.818  24.871  1.00 89.21           N
ATOM    327  CA  ASN A  41      12.382  -4.493  24.651  1.00 89.21           C
ATOM    328  C   ASN A  41      12.937  -5.379  23.535  1.00 89.21           C
ATOM    329  O   ASN A  41      13.632  -4.896  22.642  1.00 89.21           O
ATOM    330  HA  ASN A  41      12.392  -3.435  24.389  1.00 89.21           H
ATOM    331  CB  ASN A  41      13.210  -4.746  25.912  1.00 89.21           C
ATOM    332 1HB  ASN A  41      12.918  -5.697  26.359  1.00 89.21           H
ATOM    333 2HB  ASN A  41      14.265  -4.828  25.649  1.00 89.21           H
ATOM    334  CG  ASN A  41      13.020  -3.619  26.929  1.00 89.21           C
ATOM    335  OD1 ASN A  41      12.672  -2.498  26.595  1.00 89.21           O
ATOM    336  ND2 ASN A  41      13.266  -3.977  28.186  1.00 89.21           N
ATOM    337 1HD2 ASN A  41      13.548  -4.914  28.393  1.00 89.21           H
ATOM    338 2HD2 ASN A  41      13.169  -3.309  28.925  1.00 89.21           H
ATOM    339  HN  ASN A  41      10.760  -5.125  25.796  1.00 89.21           H
ATOM    340  N   ASN A  42      12.610  -6.660  23.621  1.00 91.32           N
ATOM    341  CA  ASN A  42      13.113  -7.627  22.660  1.00 91.32           C
ATOM    342  C   ASN A  42      12.598  -7.268  21.265  1.00 91.32           C
ATOM    343  O   ASN A  42      13.327  -7.386  20.281  1.00 91.32           O
ATOM    344  HA  ASN A  42      14.198  -7.566  22.733  1.00 91.32           H
ATOM    345  CB  ASN A  42      12.626  -9.039  22.994  1.00 91.32           C
ATOM    346 1HB  ASN A  42      11.543  -9.035  23.116  1.00 91.32           H
ATOM    347 2HB  ASN A  42      12.851  -9.710  22.165  1.00 91.32           H
ATOM    348  CG  ASN A  42      13.288  -9.559  24.272  1.00 91.32           C
ATOM    349  OD1 ASN A  42      14.220  -8.976  24.801  1.00 91.32           O
ATOM    350  ND2 ASN A  42      12.754 -10.685  24.738  1.00 91.32           N
ATOM    351 1HD2 ASN A  42      11.990 -11.112  24.256  1.00 91.32           H
ATOM    352 2HD2 ASN A  42      13.118 -11.104  25.570  1.00 91.32           H
ATOM    353  HN  ASN A  42      12.015  -7.039  24.330  1.00 91.32           H
ATOM    354  N   VAL A  43      11.346  -6.836  21.224  1.00 91.77           N
ATOM    355  CA  VAL A  43      10.712  -6.497  19.961  1.00 91.77           C
ATOM    356  C   VAL A  43      11.416  -5.283  19.351  1.00 91.77           C
ATOM    357  O   VAL A  43      11.638  -5.232  18.143  1.00 91.77           O
ATOM    358  HA  VAL A  43      10.838  -7.348  19.291  1.00 91.77           H
ATOM    359  CB  VAL A  43       9.213  -6.277  20.171  1.00 91.77           C
ATOM    360  HB  VAL A  43       9.090  -5.436  20.854  1.00 91.77           H
ATOM    361  CG1 VAL A  43       8.522  -5.916  18.854  1.00 91.77           C
ATOM    362 1HG1 VAL A  43       8.958  -5.000  18.454  1.00 91.77           H
ATOM    363 2HG1 VAL A  43       8.660  -6.726  18.138  1.00 91.77           H
ATOM    364 3HG1 VAL A  43       7.458  -5.765  19.031  1.00 91.77           H
ATOM    365  CG2 VAL A  43       8.563  -7.504  20.813  1.00 91.77           C
ATOM    366 1HG2 VAL A  43       8.701  -8.369  20.165  1.00 91.77           H
ATOM    367 2HG2 VAL A  43       9.026  -7.696  21.780  1.00 91.77           H
ATOM    368 3HG2 VAL A  43       7.497  -7.320  20.950  1.00 91.77           H
ATOM    369  HN  VAL A  43      10.769  -6.716  22.032  1.00 91.77           H
ATOM    370  N   ARG A  44      11.746  -4.335  20.216  1.00 90.48           N
ATOM    371  CA  ARG A  44      12.379  -3.104  19.772  1.00 90.48           C
ATOM    372  C   ARG A  44      13.813  -3.380  19.314  1.00 90.48           C
ATOM    373  O   ARG A  44      14.291  -2.771  18.358  1.00 90.48           O
ATOM    374  HA  ARG A  44      11.762  -2.757  18.943  1.00 90.48           H
ATOM    375  CB  ARG A  44      12.400  -2.061  20.891  1.00 90.48           C
ATOM    376 1HB  ARG A  44      12.744  -2.522  21.817  1.00 90.48           H
ATOM    377 2HB  ARG A  44      13.111  -1.273  20.644  1.00 90.48           H
ATOM    378  CG  ARG A  44      11.011  -1.455  21.101  1.00 90.48           C
ATOM    379 1HG  ARG A  44      10.644  -1.042  20.161  1.00 90.48           H
ATOM    380 2HG  ARG A  44      10.311  -2.235  21.401  1.00 90.48           H
ATOM    381  CD  ARG A  44      11.047  -0.358  22.167  1.00 90.48           C
ATOM    382 1HD  ARG A  44      12.039   0.094  22.202  1.00 90.48           H
ATOM    383 2HD  ARG A  44      10.345   0.435  21.909  1.00 90.48           H
ATOM    384  NE  ARG A  44      10.704  -0.925  23.490  1.00 90.48           N
ATOM    385  HE  ARG A  44      10.085  -1.710  23.516  1.00 90.48           H
ATOM    386  CZ  ARG A  44      11.170  -0.453  24.654  1.00 90.48           C
ATOM    387  NH1 ARG A  44      12.002   0.596  24.678  1.00 90.48           N
ATOM    388 1HH1 ARG A  44      12.280   1.034  23.823  1.00 90.48           H
ATOM    389 2HH1 ARG A  44      12.346   0.943  25.551  1.00 90.48           H
ATOM    390  NH2 ARG A  44      10.791  -1.047  25.794  1.00 90.48           N
ATOM    391 1HH2 ARG A  44      11.130  -0.707  26.671  1.00 90.48           H
ATOM    392 2HH2 ARG A  44      10.170  -1.830  25.768  1.00 90.48           H
ATOM    393  HN  ARG A  44      11.589  -4.397  21.202  1.00 90.48           H
ATOM    394  N   GLN A  45      14.459  -4.298  20.018  1.00 92.09           N
ATOM    395  CA  GLN A  45      15.833  -4.651  19.705  1.00 92.09           C
ATOM    396  C   GLN A  45      15.914  -5.290  18.317  1.00 92.09           C
ATOM    397  O   GLN A  45      16.816  -4.982  17.540  1.00 92.09           O
ATOM    398  HA  GLN A  45      16.382  -3.710  19.712  1.00 92.09           H
ATOM    399  CB  GLN A  45      16.417  -5.580  20.772  1.00 92.09           C
ATOM    400 1HB  GLN A  45      16.292  -5.132  21.757  1.00 92.09           H
ATOM    401 2HB  GLN A  45      15.868  -6.522  20.778  1.00 92.09           H
ATOM    402  CG  GLN A  45      17.900  -5.849  20.512  1.00 92.09           C
ATOM    403 1HG  GLN A  45      18.027  -6.283  19.520  1.00 92.09           H
ATOM    404 2HG  GLN A  45      18.451  -4.908  20.521  1.00 92.09           H
ATOM    405  CD  GLN A  45      18.479  -6.795  21.566  1.00 92.09           C
ATOM    406  OE1 GLN A  45      17.768  -7.401  22.351  1.00 92.09           O
ATOM    407  NE2 GLN A  45      19.805  -6.887  21.541  1.00 92.09           N
ATOM    408 1HE2 GLN A  45      20.330  -6.362  20.870  1.00 92.09           H
ATOM    409 2HE2 GLN A  45      20.278  -7.481  22.192  1.00 92.09           H
ATOM    410  HN  GLN A  45      14.059  -4.796  20.788  1.00 92.09           H
ATOM    411  N   PHE A  46      14.959  -6.168  18.048  1.00 93.77           N
ATOM    412  CA  PHE A  46      14.881  -6.814  16.749  1.00 93.77           C
ATOM    413  C   PHE A  46      14.651  -5.787  15.639  1.00 93.77           C
ATOM    414  O   PHE A  46      15.339  -5.805  14.620  1.00 93.77           O
ATOM    415  HA  PHE A  46      15.831  -7.321  16.582  1.00 93.77           H
ATOM    416  CB  PHE A  46      13.688  -7.771  16.797  1.00 93.77           C
ATOM    417 1HB  PHE A  46      13.886  -8.546  17.537  1.00 93.77           H
ATOM    418 2HB  PHE A  46      12.809  -7.223  17.136  1.00 93.77           H
ATOM    419  CG  PHE A  46      13.370  -8.436  15.456  1.00 93.77           C
ATOM    420  CD1 PHE A  46      12.326  -7.991  14.707  1.00 93.77           C
ATOM    421  HD1 PHE A  46      11.716  -7.160  15.062  1.00 93.77           H
ATOM    422  CD2 PHE A  46      14.131  -9.473  15.013  1.00 93.77           C
ATOM    423  HD2 PHE A  46      14.968  -9.830  15.614  1.00 93.77           H
ATOM    424  CE1 PHE A  46      12.030  -8.608  13.462  1.00 93.77           C
ATOM    425  HE1 PHE A  46      11.194  -8.251  12.862  1.00 93.77           H
ATOM    426  CE2 PHE A  46      13.836 -10.090  13.769  1.00 93.77           C
ATOM    427  HE2 PHE A  46      14.446 -10.920  13.414  1.00 93.77           H
ATOM    428  CZ  PHE A  46      12.792  -9.644  13.020  1.00 93.77           C
ATOM    429  HZ  PHE A  46      12.565 -10.118  12.065  1.00 93.77           H
ATOM    430  HN  PHE A  46      14.249  -6.439  18.699  1.00 93.77           H
ATOM    431  N   ALA A  47      13.682  -4.915  15.875  1.00 92.89           N
ATOM    432  CA  ALA A  47      13.301  -3.931  14.876  1.00 92.89           C
ATOM    433  C   ALA A  47      14.523  -3.087  14.506  1.00 92.89           C
ATOM    434  O   ALA A  47      14.741  -2.782  13.335  1.00 92.89           O
ATOM    435  HA  ALA A  47      12.962  -4.470  13.991  1.00 92.89           H
ATOM    436  CB  ALA A  47      12.146  -3.082  15.409  1.00 92.89           C
ATOM    437 1HB  ALA A  47      11.294  -3.725  15.628  1.00 92.89           H
ATOM    438 2HB  ALA A  47      12.460  -2.572  16.320  1.00 92.89           H
ATOM    439 3HB  ALA A  47      11.861  -2.344  14.660  1.00 92.89           H
ATOM    440  HN  ALA A  47      13.161  -4.874  16.727  1.00 92.89           H
ATOM    441  N   SER A  48      15.288  -2.732  15.528  1.00 92.98           N
ATOM    442  CA  SER A  48      16.347  -1.751  15.365  1.00 92.98           C
ATOM    443  C   SER A  48      17.424  -2.294  14.424  1.00 92.98           C
ATOM    444  O   SER A  48      18.142  -1.525  13.786  1.00 92.98           O
ATOM    445  HA  SER A  48      15.865  -0.876  14.930  1.00 92.98           H
ATOM    446  CB  SER A  48      16.963  -1.375  16.715  1.00 92.98           C
ATOM    447 1HB  SER A  48      17.620  -0.515  16.586  1.00 92.98           H
ATOM    448 2HB  SER A  48      16.173  -1.073  17.402  1.00 92.98           H
ATOM    449  OG  SER A  48      17.700  -2.454  17.284  1.00 92.98           O
ATOM    450  HG  SER A  48      18.088  -2.176  18.163  1.00 92.98           H
ATOM    451  HN  SER A  48      15.194  -3.103  16.452  1.00 92.98           H
ATOM    452  N   HIS A  49      17.502  -3.616  14.366  1.00 94.41           N
ATOM    453  CA  HIS A  49      18.504  -4.271  13.542  1.00 94.41           C
ATOM    454  C   HIS A  49      17.893  -4.644  12.190  1.00 94.41           C
ATOM    455  O   HIS A  49      18.553  -4.542  11.157  1.00 94.41           O
ATOM    456  HA  HIS A  49      19.302  -3.544  13.383  1.00 94.41           H
ATOM    457  CB  HIS A  49      19.107  -5.472  14.272  1.00 94.41           C
ATOM    458 1HB  HIS A  49      18.302  -6.142  14.575  1.00 94.41           H
ATOM    459 2HB  HIS A  49      19.739  -6.027  13.578  1.00 94.41           H
ATOM    460  CG  HIS A  49      19.922  -5.106  15.489  1.00 94.41           C
ATOM    461  ND1 HIS A  49      19.353  -4.871  16.729  1.00 94.41           N
ATOM    462  HD1 HIS A  49      18.378  -4.917  16.944  1.00 94.41           H
ATOM    463  CD2 HIS A  49      21.267  -4.938  15.645  1.00 94.41           C
ATOM    464  HD2 HIS A  49      22.017  -5.048  14.861  1.00 94.41           H
ATOM    465  CE1 HIS A  49      20.322  -4.575  17.584  1.00 94.41           C
ATOM    466  HE1 HIS A  49      20.194  -4.339  18.640  1.00 94.41           H
ATOM    467  NE2 HIS A  49      21.506  -4.616  16.909  1.00 94.41           N
ATOM    468  HN  HIS A  49      16.898  -4.234  14.868  1.00 94.41           H
ATOM    469  N   PHE A  50      16.639  -5.067  12.240  1.00 95.46           N
ATOM    470  CA  PHE A  50      16.022  -5.717  11.096  1.00 95.46           C
ATOM    471  C   PHE A  50      15.494  -4.685  10.098  1.00 95.46           C
ATOM    472  O   PHE A  50      15.725  -4.804   8.896  1.00 95.46           O
ATOM    473  HA  PHE A  50      16.789  -6.324  10.617  1.00 95.46           H
ATOM    474  CB  PHE A  50      14.848  -6.541  11.629  1.00 95.46           C
ATOM    475 1HB  PHE A  50      15.222  -7.258  12.359  1.00 95.46           H
ATOM    476 2HB  PHE A  50      14.162  -5.878  12.157  1.00 95.46           H
ATOM    477  CG  PHE A  50      14.073  -7.294  10.546  1.00 95.46           C
ATOM    478  CD1 PHE A  50      12.835  -6.869  10.175  1.00 95.46           C
ATOM    479  HD1 PHE A  50      12.395  -5.993  10.650  1.00 95.46           H
ATOM    480  CD2 PHE A  50      14.623  -8.388   9.953  1.00 95.46           C
ATOM    481  HD2 PHE A  50      15.615  -8.728  10.250  1.00 95.46           H
ATOM    482  CE1 PHE A  50      12.117  -7.568   9.170  1.00 95.46           C
ATOM    483  HE1 PHE A  50      11.124  -7.228   8.873  1.00 95.46           H
ATOM    484  CE2 PHE A  50      13.904  -9.087   8.947  1.00 95.46           C
ATOM    485  HE2 PHE A  50      14.344  -9.963   8.473  1.00 95.46           H
ATOM    486  CZ  PHE A  50      12.666  -8.662   8.577  1.00 95.46           C
ATOM    487  HZ  PHE A  50      12.114  -9.199   7.805  1.00 95.46           H
ATOM    488  HN  PHE A  50      16.048  -4.973  13.042  1.00 95.46           H
ATOM    489  N   LEU A  51      14.795  -3.695  10.634  1.00 94.89           N
ATOM    490  CA  LEU A  51      13.940  -2.853   9.814  1.00 94.89           C
ATOM    491  C   LEU A  51      14.810  -1.907   8.983  1.00 94.89           C
ATOM    492  O   LEU A  51      14.660  -1.828   7.765  1.00 94.89           O
ATOM    493  HA  LEU A  51      13.394  -3.506   9.133  1.00 94.89           H
ATOM    494  CB  LEU A  51      12.905  -2.134  10.681  1.00 94.89           C
ATOM    495 1HB  LEU A  51      13.433  -1.526  11.415  1.00 94.89           H
ATOM    496 2HB  LEU A  51      12.341  -1.450  10.047  1.00 94.89           H
ATOM    497  CG  LEU A  51      11.913  -3.032  11.423  1.00 94.89           C
ATOM    498  HG  LEU A  51      12.475  -3.676  12.100  1.00 94.89           H
ATOM    499  CD1 LEU A  51      10.956  -2.201  12.280  1.00 94.89           C
ATOM    500 1HD1 LEU A  51      11.527  -1.630  13.013  1.00 94.89           H
ATOM    501 2HD1 LEU A  51      10.397  -1.516  11.642  1.00 94.89           H
ATOM    502 3HD1 LEU A  51      10.262  -2.864  12.797  1.00 94.89           H
ATOM    503  CD2 LEU A  51      11.164  -3.945  10.450  1.00 94.89           C
ATOM    504 1HD2 LEU A  51      10.615  -3.337   9.731  1.00 94.89           H
ATOM    505 2HD2 LEU A  51      11.879  -4.576   9.921  1.00 94.89           H
ATOM    506 3HD2 LEU A  51      10.466  -4.572  11.004  1.00 94.89           H
ATOM    507  HN  LEU A  51      14.806  -3.465  11.607  1.00 94.89           H
ATOM    508  N   PRO A  52      15.731  -1.174   9.624  1.00 95.89           N
ATOM    509  CA  PRO A  52      16.408  -0.061   8.954  1.00 95.89           C
ATOM    510  C   PRO A  52      17.035  -0.477   7.633  1.00 95.89           C
ATOM    511  O   PRO A  52      16.792   0.148   6.602  1.00 95.89           O
ATOM    512  HA  PRO A  52      15.688   0.715   8.695  1.00 95.89           H
ATOM    513  CB  PRO A  52      17.464   0.383   9.968  1.00 95.89           C
ATOM    514 1HB  PRO A  52      18.416  -0.122   9.804  1.00 95.89           H
ATOM    515 2HB  PRO A  52      17.658   1.454   9.903  1.00 95.89           H
ATOM    516  CG  PRO A  52      16.848   0.003  11.309  1.00 95.89           C
ATOM    517 1HG  PRO A  52      17.601  -0.073  12.093  1.00 95.89           H
ATOM    518 2HG  PRO A  52      16.126   0.746  11.648  1.00 95.89           H
ATOM    519  CD  PRO A  52      16.193  -1.336  11.014  1.00 95.89           C
ATOM    520 1HD  PRO A  52      16.899  -2.162  11.107  1.00 95.89           H
ATOM    521 2HD  PRO A  52      15.372  -1.545  11.699  1.00 95.89           H
ATOM    522  N   PRO A  53      17.852  -1.539   7.632  1.00 97.15           N
ATOM    523  CA  PRO A  53      18.516  -1.979   6.402  1.00 97.15           C
ATOM    524  C   PRO A  53      17.534  -2.193   5.262  1.00 97.15           C
ATOM    525  O   PRO A  53      17.803  -1.806   4.126  1.00 97.15           O
ATOM    526  HA  PRO A  53      19.200  -1.207   6.049  1.00 97.15           H
ATOM    527  CB  PRO A  53      19.206  -3.283   6.809  1.00 97.15           C
ATOM    528 1HB  PRO A  53      18.572  -4.148   6.620  1.00 97.15           H
ATOM    529 2HB  PRO A  53      20.130  -3.438   6.253  1.00 97.15           H
ATOM    530  CG  PRO A  53      19.471  -3.092   8.298  1.00 97.15           C
ATOM    531 1HG  PRO A  53      19.630  -4.044   8.806  1.00 97.15           H
ATOM    532 2HG  PRO A  53      20.365  -2.495   8.477  1.00 97.15           H
ATOM    533  CD  PRO A  53      18.210  -2.392   8.780  1.00 97.15           C
ATOM    534 1HD  PRO A  53      17.417  -3.102   9.014  1.00 97.15           H
ATOM    535 2HD  PRO A  53      18.391  -1.811   9.684  1.00 97.15           H
ATOM    536  N   LEU A  54      16.411  -2.810   5.598  1.00 96.48           N
ATOM    537  CA  LEU A  54      15.447  -3.213   4.588  1.00 96.48           C
ATOM    538  C   LEU A  54      14.743  -1.972   4.037  1.00 96.48           C
ATOM    539  O   LEU A  54      14.550  -1.848   2.829  1.00 96.48           O
ATOM    540  HA  LEU A  54      16.002  -3.683   3.776  1.00 96.48           H
ATOM    541  CB  LEU A  54      14.490  -4.265   5.151  1.00 96.48           C
ATOM    542 1HB  LEU A  54      14.022  -3.859   6.048  1.00 96.48           H
ATOM    543 2HB  LEU A  54      13.695  -4.430   4.424  1.00 96.48           H
ATOM    544  CG  LEU A  54      15.111  -5.619   5.501  1.00 96.48           C
ATOM    545  HG  LEU A  54      15.922  -5.449   6.209  1.00 96.48           H
ATOM    546  CD1 LEU A  54      14.091  -6.528   6.191  1.00 96.48           C
ATOM    547 1HD1 LEU A  54      13.745  -6.054   7.109  1.00 96.48           H
ATOM    548 2HD1 LEU A  54      13.244  -6.694   5.526  1.00 96.48           H
ATOM    549 3HD1 LEU A  54      14.559  -7.483   6.429  1.00 96.48           H
ATOM    550  CD2 LEU A  54      15.722  -6.278   4.264  1.00 96.48           C
ATOM    551 1HD2 LEU A  54      14.946  -6.433   3.514  1.00 96.48           H
ATOM    552 2HD2 LEU A  54      16.499  -5.633   3.854  1.00 96.48           H
ATOM    553 3HD2 LEU A  54      16.157  -7.239   4.541  1.00 96.48           H
ATOM    554  HN  LEU A  54      16.156  -3.034   6.539  1.00 96.48           H
ATOM    555  N   TYR A  55      14.378  -1.084   4.950  1.00 95.65           N
ATOM    556  CA  TYR A  55      13.653   0.119   4.577  1.00 95.65           C
ATOM    557  C   TYR A  55      14.503   1.013   3.672  1.00 95.65           C
ATOM    558  O   TYR A  55      13.985   1.640   2.749  1.00 95.65           O
ATOM    559  HA  TYR A  55      12.755  -0.183   4.037  1.00 95.65           H
ATOM    560  CB  TYR A  55      13.366   0.861   5.884  1.00 95.65           C
ATOM    561 1HB  TYR A  55      14.272   0.873   6.490  1.00 95.65           H
ATOM    562 2HB  TYR A  55      13.123   1.899   5.655  1.00 95.65           H
ATOM    563  CG  TYR A  55      12.227   0.256   6.707  1.00 95.65           C
ATOM    564  CD1 TYR A  55      11.532  -0.835   6.225  1.00 95.65           C
ATOM    565  HD1 TYR A  55      11.794  -1.264   5.258  1.00 95.65           H
ATOM    566  CD2 TYR A  55      11.896   0.800   7.931  1.00 95.65           C
ATOM    567  HD2 TYR A  55      12.445   1.661   8.311  1.00 95.65           H
ATOM    568  CE1 TYR A  55      10.460  -1.405   6.999  1.00 95.65           C
ATOM    569  HE1 TYR A  55       9.903  -2.266   6.630  1.00 95.65           H
ATOM    570  CE2 TYR A  55      10.824   0.229   8.705  1.00 95.65           C
ATOM    571  HE2 TYR A  55      10.551   0.649   9.674  1.00 95.65           H
ATOM    572  CZ  TYR A  55      10.159  -0.845   8.201  1.00 95.65           C
ATOM    573  OH  TYR A  55       9.147  -1.383   8.933  1.00 95.65           O
ATOM    574  HH  TYR A  55       8.705  -2.117   8.417  1.00 95.65           H
ATOM    575  HN  TYR A  55      14.569  -1.175   5.928  1.00 95.65           H
ATOM    576  N   TRP A  56      15.794   1.044   3.969  1.00 97.10           N
ATOM    577  CA  TRP A  56      16.735   1.778   3.140  1.00 97.10           C
ATOM    578  C   TRP A  56      16.789   1.097   1.770  1.00 97.10           C
ATOM    579  O   TRP A  56      16.797   1.769   0.740  1.00 97.10           O
ATOM    580  HA  TRP A  56      16.363   2.797   3.035  1.00 97.10           H
ATOM    581  CB  TRP A  56      18.104   1.871   3.816  1.00 97.10           C
ATOM    582 1HB  TRP A  56      18.273   0.965   4.399  1.00 97.10           H
ATOM    583 2HB  TRP A  56      18.876   1.903   3.047  1.00 97.10           H
ATOM    584  CG  TRP A  56      18.266   3.087   4.730  1.00 97.10           C
ATOM    585  CD1 TRP A  56      18.398   3.104   6.064  1.00 97.10           C
ATOM    586  HD1 TRP A  56      18.408   2.213   6.691  1.00 97.10           H
ATOM    587  CD2 TRP A  56      18.306   4.470   4.322  1.00 97.10           C
ATOM    588  NE1 TRP A  56      18.521   4.392   6.543  1.00 97.10           N
ATOM    589  HE1 TRP A  56      18.631   4.660   7.500  1.00 97.10           H
ATOM    590  CE2 TRP A  56      18.463   5.250   5.450  1.00 97.10           C
ATOM    591  CE3 TRP A  56      18.214   5.044   3.042  1.00 97.10           C
ATOM    592  HE3 TRP A  56      18.090   4.451   2.136  1.00 97.10           H
ATOM    593  CZ2 TRP A  56      18.541   6.647   5.412  1.00 97.10           C
ATOM    594  HZ2 TRP A  56      18.665   7.240   6.317  1.00 97.10           H
ATOM    595  CZ3 TRP A  56      18.293   6.442   3.020  1.00 97.10           C
ATOM    596  HZ3 TRP A  56      18.227   6.938   2.052  1.00 97.10           H
ATOM    597  CH2 TRP A  56      18.451   7.241   4.147  1.00 97.10           C
ATOM    598  HH2 TRP A  56      18.504   8.325   4.046  1.00 97.10           H
ATOM    599  HN  TRP A  56      16.198   0.580   4.757  1.00 97.10           H
ATOM    600  N   LEU A  57      16.824  -0.227   1.804  1.00 97.02           N
ATOM    601  CA  LEU A  57      16.899  -1.004   0.579  1.00 97.02           C
ATOM    602  C   LEU A  57      15.661  -0.722  -0.276  1.00 97.02           C
ATOM    603  O   LEU A  57      15.779  -0.394  -1.455  1.00 97.02           O
ATOM    604  HA  LEU A  57      17.780  -0.669   0.032  1.00 97.02           H
ATOM    605  CB  LEU A  57      17.102  -2.487   0.897  1.00 97.02           C
ATOM    606 1HB  LEU A  57      18.039  -2.597   1.442  1.00 97.02           H
ATOM    607 2HB  LEU A  57      16.304  -2.807   1.568  1.00 97.02           H
ATOM    608  CG  LEU A  57      17.129  -3.434  -0.305  1.00 97.02           C
ATOM    609  HG  LEU A  57      16.228  -3.264  -0.894  1.00 97.02           H
ATOM    610  CD1 LEU A  57      18.325  -3.134  -1.211  1.00 97.02           C
ATOM    611 1HD1 LEU A  57      18.257  -2.109  -1.575  1.00 97.02           H
ATOM    612 2HD1 LEU A  57      19.249  -3.259  -0.647  1.00 97.02           H
ATOM    613 3HD1 LEU A  57      18.320  -3.821  -2.058  1.00 97.02           H
ATOM    614  CD2 LEU A  57      17.105  -4.895   0.147  1.00 97.02           C
ATOM    615 1HD2 LEU A  57      17.976  -5.097   0.771  1.00 97.02           H
ATOM    616 2HD2 LEU A  57      16.196  -5.083   0.720  1.00 97.02           H
ATOM    617 3HD2 LEU A  57      17.125  -5.546  -0.727  1.00 97.02           H
ATOM    618  HN  LEU A  57      16.803  -0.765   2.646  1.00 97.02           H
ATOM    619  N   VAL A  58      14.503  -0.861   0.353  1.00 96.30           N
ATOM    620  CA  VAL A  58      13.244  -0.708  -0.355  1.00 96.30           C
ATOM    621  C   VAL A  58      13.153   0.709  -0.924  1.00 96.30           C
ATOM    622  O   VAL A  58      12.735   0.898  -2.065  1.00 96.30           O
ATOM    623  HA  VAL A  58      13.243  -1.419  -1.181  1.00 96.30           H
ATOM    624  CB  VAL A  58      12.077  -1.056   0.571  1.00 96.30           C
ATOM    625  HB  VAL A  58      12.167  -0.443   1.468  1.00 96.30           H
ATOM    626  CG1 VAL A  58      10.736  -0.729  -0.090  1.00 96.30           C
ATOM    627 1HG1 VAL A  58      10.695   0.336  -0.319  1.00 96.30           H
ATOM    628 2HG1 VAL A  58      10.635  -1.303  -1.010  1.00 96.30           H
ATOM    629 3HG1 VAL A  58       9.924  -0.986   0.590  1.00 96.30           H
ATOM    630  CG2 VAL A  58      12.134  -2.524   0.997  1.00 96.30           C
ATOM    631 1HG2 VAL A  58      12.082  -3.161   0.114  1.00 96.30           H
ATOM    632 2HG2 VAL A  58      13.069  -2.713   1.526  1.00 96.30           H
ATOM    633 3HG2 VAL A  58      11.294  -2.745   1.655  1.00 96.30           H
ATOM    634  HN  VAL A  58      14.418  -1.074   1.327  1.00 96.30           H
ATOM    635  N   PHE A  59      13.553   1.669  -0.103  1.00 97.34           N
ATOM    636  CA  PHE A  59      13.545   3.062  -0.519  1.00 97.34           C
ATOM    637  C   PHE A  59      14.348   3.253  -1.808  1.00 97.34           C
ATOM    638  O   PHE A  59      13.838   3.798  -2.785  1.00 97.34           O
ATOM    639  HA  PHE A  59      12.506   3.341  -0.696  1.00 97.34           H
ATOM    640  CB  PHE A  59      14.204   3.867   0.602  1.00 97.34           C
ATOM    641 1HB  PHE A  59      13.562   3.837   1.483  1.00 97.34           H
ATOM    642 2HB  PHE A  59      15.144   3.388   0.876  1.00 97.34           H
ATOM    643  CG  PHE A  59      14.480   5.328   0.240  1.00 97.34           C
ATOM    644  CD1 PHE A  59      15.759   5.785   0.185  1.00 97.34           C
ATOM    645  HD1 PHE A  59      16.589   5.110   0.399  1.00 97.34           H
ATOM    646  CD2 PHE A  59      13.445   6.169  -0.028  1.00 97.34           C
ATOM    647  HD2 PHE A  59      12.419   5.803   0.017  1.00 97.34           H
ATOM    648  CE1 PHE A  59      16.015   7.140  -0.152  1.00 97.34           C
ATOM    649  HE1 PHE A  59      17.041   7.507  -0.196  1.00 97.34           H
ATOM    650  CE2 PHE A  59      13.701   7.525  -0.364  1.00 97.34           C
ATOM    651  HE2 PHE A  59      12.872   8.199  -0.578  1.00 97.34           H
ATOM    652  CZ  PHE A  59      14.981   7.982  -0.419  1.00 97.34           C
ATOM    653  HZ  PHE A  59      15.177   9.022  -0.677  1.00 97.34           H
ATOM    654  HN  PHE A  59      13.876   1.509   0.829  1.00 97.34           H
ATOM    655  N   ILE A  60      15.590   2.793  -1.767  1.00 97.45           N
ATOM    656  CA  ILE A  60      16.520   3.055  -2.852  1.00 97.45           C
ATOM    657  C   ILE A  60      15.984   2.428  -4.141  1.00 97.45           C
ATOM    658  O   ILE A  60      15.873   3.102  -5.164  1.00 97.45           O
ATOM    659  HA  ILE A  60      16.568   4.136  -2.988  1.00 97.45           H
ATOM    660  CB  ILE A  60      17.927   2.583  -2.477  1.00 97.45           C
ATOM    661  HB  ILE A  60      17.853   1.570  -2.083  1.00 97.45           H
ATOM    662  CG1 ILE A  60      18.521   3.457  -1.371  1.00 97.45           C
ATOM    663 1HG1 ILE A  60      18.791   4.431  -1.777  1.00 97.45           H
ATOM    664 2HG1 ILE A  60      17.773   3.630  -0.598  1.00 97.45           H
ATOM    665  CG2 ILE A  60      18.832   2.524  -3.710  1.00 97.45           C
ATOM    666 1HG2 ILE A  60      18.412   1.828  -4.436  1.00 97.45           H
ATOM    667 2HG2 ILE A  60      18.903   3.516  -4.156  1.00 97.45           H
ATOM    668 3HG2 ILE A  60      19.825   2.186  -3.415  1.00 97.45           H
ATOM    669  CD1 ILE A  60      19.756   2.796  -0.754  1.00 97.45           C
ATOM    670 1HD1 ILE A  60      19.477   1.832  -0.328  1.00 97.45           H
ATOM    671 2HD1 ILE A  60      20.511   2.646  -1.526  1.00 97.45           H
ATOM    672 3HD1 ILE A  60      20.159   3.438   0.029  1.00 97.45           H
ATOM    673  HN  ILE A  60      15.962   2.253  -1.013  1.00 97.45           H
ATOM    674  N   VAL A  61      15.666   1.145  -4.049  1.00 96.09           N
ATOM    675  CA  VAL A  61      15.281   0.383  -5.225  1.00 96.09           C
ATOM    676  C   VAL A  61      13.967   0.938  -5.778  1.00 96.09           C
ATOM    677  O   VAL A  61      13.811   1.081  -6.990  1.00 96.09           O
ATOM    678  HA  VAL A  61      16.062   0.518  -5.973  1.00 96.09           H
ATOM    679  CB  VAL A  61      15.205  -1.106  -4.881  1.00 96.09           C
ATOM    680  HB  VAL A  61      14.492  -1.225  -4.065  1.00 96.09           H
ATOM    681  CG1 VAL A  61      14.694  -1.917  -6.074  1.00 96.09           C
ATOM    682 1HG1 VAL A  61      13.698  -1.571  -6.350  1.00 96.09           H
ATOM    683 2HG1 VAL A  61      15.371  -1.788  -6.918  1.00 96.09           H
ATOM    684 3HG1 VAL A  61      14.649  -2.972  -5.803  1.00 96.09           H
ATOM    685  CG2 VAL A  61      16.560  -1.628  -4.402  1.00 96.09           C
ATOM    686 1HG2 VAL A  61      17.302  -1.489  -5.189  1.00 96.09           H
ATOM    687 2HG2 VAL A  61      16.867  -1.080  -3.512  1.00 96.09           H
ATOM    688 3HG2 VAL A  61      16.478  -2.689  -4.165  1.00 96.09           H
ATOM    689  HN  VAL A  61      15.669   0.628  -3.192  1.00 96.09           H
ATOM    690  N   GLY A  62      13.055   1.234  -4.864  1.00 96.38           N
ATOM    691  CA  GLY A  62      11.737   1.709  -5.248  1.00 96.38           C
ATOM    692  C   GLY A  62      11.819   3.092  -5.896  1.00 96.38           C
ATOM    693  O   GLY A  62      11.153   3.354  -6.897  1.00 96.38           O
ATOM    694 1HA  GLY A  62      11.281   1.004  -5.944  1.00 96.38           H
ATOM    695 2HA  GLY A  62      11.091   1.752  -4.371  1.00 96.38           H
ATOM    696  HN  GLY A  62      13.205   1.155  -3.878  1.00 96.38           H
ATOM    697  N   ALA A  63      12.643   3.942  -5.299  1.00 96.89           N
ATOM    698  CA  ALA A  63      12.768   5.313  -5.763  1.00 96.89           C
ATOM    699  C   ALA A  63      13.299   5.315  -7.198  1.00 96.89           C
ATOM    700  O   ALA A  63      12.773   6.021  -8.057  1.00 96.89           O
ATOM    701  HA  ALA A  63      11.774   5.760  -5.752  1.00 96.89           H
ATOM    702  CB  ALA A  63      13.671   6.095  -4.807  1.00 96.89           C
ATOM    703 1HB  ALA A  63      13.235   6.088  -3.808  1.00 96.89           H
ATOM    704 2HB  ALA A  63      14.657   5.630  -4.776  1.00 96.89           H
ATOM    705 3HB  ALA A  63      13.765   7.123  -5.155  1.00 96.89           H
ATOM    706  HN  ALA A  63      13.216   3.707  -4.515  1.00 96.89           H
ATOM    707  N   LEU A  64      14.334   4.517  -7.414  1.00 95.65           N
ATOM    708  CA  LEU A  64      14.949   4.427  -8.727  1.00 95.65           C
ATOM    709  C   LEU A  64      13.931   3.873  -9.726  1.00 95.65           C
ATOM    710  O   LEU A  64      13.759   4.423 -10.812  1.00 95.65           O
ATOM    711  HA  LEU A  64      15.217   5.439  -9.032  1.00 95.65           H
ATOM    712  CB  LEU A  64      16.246   3.618  -8.657  1.00 95.65           C
ATOM    713 1HB  LEU A  64      16.025   2.655  -8.197  1.00 95.65           H
ATOM    714 2HB  LEU A  64      16.580   3.416  -9.675  1.00 95.65           H
ATOM    715  CG  LEU A  64      17.400   4.265  -7.890  1.00 95.65           C
ATOM    716  HG  LEU A  64      17.043   4.531  -6.895  1.00 95.65           H
ATOM    717  CD1 LEU A  64      18.557   3.281  -7.707  1.00 95.65           C
ATOM    718 1HD1 LEU A  64      18.210   2.412  -7.148  1.00 95.65           H
ATOM    719 2HD1 LEU A  64      18.922   2.962  -8.683  1.00 95.65           H
ATOM    720 3HD1 LEU A  64      19.364   3.767  -7.159  1.00 95.65           H
ATOM    721  CD2 LEU A  64      17.852   5.560  -8.569  1.00 95.65           C
ATOM    722 1HD2 LEU A  64      18.185   5.341  -9.584  1.00 95.65           H
ATOM    723 2HD2 LEU A  64      17.018   6.262  -8.604  1.00 95.65           H
ATOM    724 3HD2 LEU A  64      18.673   6.000  -8.003  1.00 95.65           H
ATOM    725  HN  LEU A  64      14.751   3.939  -6.712  1.00 95.65           H
ATOM    726  N   GLY A  65      13.283   2.790  -9.322  1.00 94.16           N
ATOM    727  CA  GLY A  65      12.401   2.067 -10.222  1.00 94.16           C
ATOM    728  C   GLY A  65      11.243   2.954 -10.684  1.00 94.16           C
ATOM    729  O   GLY A  65      10.985   3.071 -11.881  1.00 94.16           O
ATOM    730 1HA  GLY A  65      12.964   1.718 -11.087  1.00 94.16           H
ATOM    731 2HA  GLY A  65      12.008   1.183  -9.719  1.00 94.16           H
ATOM    732  HN  GLY A  65      13.354   2.406  -8.401  1.00 94.16           H
ATOM    733  N   ASN A  66      10.576   3.557  -9.710  1.00 94.89           N
ATOM    734  CA  ASN A  66       9.360   4.302  -9.986  1.00 94.89           C
ATOM    735  C   ASN A  66       9.718   5.608 -10.699  1.00 94.89           C
ATOM    736  O   ASN A  66       8.957   6.092 -11.535  1.00 94.89           O
ATOM    737  HA  ASN A  66       8.753   3.642 -10.606  1.00 94.89           H
ATOM    738  CB  ASN A  66       8.625   4.656  -8.692  1.00 94.89           C
ATOM    739 1HB  ASN A  66       9.331   5.060  -7.967  1.00 94.89           H
ATOM    740 2HB  ASN A  66       7.889   5.436  -8.889  1.00 94.89           H
ATOM    741  CG  ASN A  66       7.928   3.428  -8.103  1.00 94.89           C
ATOM    742  OD1 ASN A  66       7.027   2.852  -8.690  1.00 94.89           O
ATOM    743  ND2 ASN A  66       8.396   3.059  -6.914  1.00 94.89           N
ATOM    744 1HD2 ASN A  66       9.138   3.575  -6.487  1.00 94.89           H
ATOM    745 2HD2 ASN A  66       8.004   2.266  -6.447  1.00 94.89           H
ATOM    746  HN  ASN A  66      10.853   3.541  -8.750  1.00 94.89           H
ATOM    747  N   SER A  67      10.877   6.142 -10.341  1.00 94.77           N
ATOM    748  CA  SER A  67      11.385   7.335 -10.995  1.00 94.77           C
ATOM    749  C   SER A  67      11.613   7.060 -12.482  1.00 94.77           C
ATOM    750  O   SER A  67      11.368   7.924 -13.322  1.00 94.77           O
ATOM    751  HA  SER A  67      10.611   8.090 -10.860  1.00 94.77           H
ATOM    752  CB  SER A  67      12.682   7.813 -10.339  1.00 94.77           C
ATOM    753 1HB  SER A  67      13.427   7.019 -10.388  1.00 94.77           H
ATOM    754 2HB  SER A  67      13.081   8.659 -10.898  1.00 94.77           H
ATOM    755  OG  SER A  67      12.484   8.194  -8.980  1.00 94.77           O
ATOM    756  HG  SER A  67      12.940   7.544  -8.372  1.00 94.77           H
ATOM    757  HN  SER A  67      11.463   5.773  -9.619  1.00 94.77           H
ATOM    758  N   LEU A  68      12.080   5.852 -12.763  1.00 92.13           N
ATOM    759  CA  LEU A  68      12.325   5.445 -14.136  1.00 92.13           C
ATOM    760  C   LEU A  68      10.997   5.397 -14.894  1.00 92.13           C
ATOM    761  O   LEU A  68      10.925   5.802 -16.053  1.00 92.13           O
ATOM    762  HA  LEU A  68      12.957   6.205 -14.595  1.00 92.13           H
ATOM    763  CB  LEU A  68      13.103   4.128 -14.174  1.00 92.13           C
ATOM    764 1HB  LEU A  68      14.021   4.254 -13.601  1.00 92.13           H
ATOM    765 2HB  LEU A  68      12.512   3.366 -13.665  1.00 92.13           H
ATOM    766  CG  LEU A  68      13.470   3.605 -15.564  1.00 92.13           C
ATOM    767  HG  LEU A  68      12.557   3.537 -16.156  1.00 92.13           H
ATOM    768  CD1 LEU A  68      14.405   4.577 -16.286  1.00 92.13           C
ATOM    769 1HD1 LEU A  68      13.912   5.543 -16.395  1.00 92.13           H
ATOM    770 2HD1 LEU A  68      15.320   4.699 -15.706  1.00 92.13           H
ATOM    771 3HD1 LEU A  68      14.650   4.181 -17.272  1.00 92.13           H
ATOM    772  CD2 LEU A  68      14.060   2.196 -15.482  1.00 92.13           C
ATOM    773 1HD2 LEU A  68      14.960   2.214 -14.867  1.00 92.13           H
ATOM    774 2HD2 LEU A  68      13.329   1.521 -15.037  1.00 92.13           H
ATOM    775 3HD2 LEU A  68      14.312   1.848 -16.484  1.00 92.13           H
ATOM    776  HN  LEU A  68      12.290   5.159 -12.073  1.00 92.13           H
ATOM    777  N   VAL A  69       9.979   4.899 -14.208  1.00 91.93           N
ATOM    778  CA  VAL A  69       8.665   4.760 -14.813  1.00 91.93           C
ATOM    779  C   VAL A  69       8.172   6.134 -15.272  1.00 91.93           C
ATOM    780  O   VAL A  69       7.693   6.282 -16.395  1.00 91.93           O
ATOM    781  HA  VAL A  69       8.772   4.116 -15.687  1.00 91.93           H
ATOM    782  CB  VAL A  69       7.708   4.077 -13.835  1.00 91.93           C
ATOM    783  HB  VAL A  69       7.733   4.633 -12.898  1.00 91.93           H
ATOM    784  CG1 VAL A  69       6.271   4.108 -14.361  1.00 91.93           C
ATOM    785 1HG1 VAL A  69       5.956   5.143 -14.494  1.00 91.93           H
ATOM    786 2HG1 VAL A  69       6.223   3.588 -15.318  1.00 91.93           H
ATOM    787 3HG1 VAL A  69       5.612   3.616 -13.647  1.00 91.93           H
ATOM    788  CG2 VAL A  69       8.153   2.643 -13.543  1.00 91.93           C
ATOM    789 1HG2 VAL A  69       8.171   2.071 -14.471  1.00 91.93           H
ATOM    790 2HG2 VAL A  69       9.151   2.654 -13.105  1.00 91.93           H
ATOM    791 3HG2 VAL A  69       7.455   2.180 -12.845  1.00 91.93           H
ATOM    792  HN  VAL A  69      10.041   4.593 -13.258  1.00 91.93           H
ATOM    793  N   ILE A  70       8.306   7.104 -14.379  1.00 92.73           N
ATOM    794  CA  ILE A  70       7.829   8.448 -14.656  1.00 92.73           C
ATOM    795  C   ILE A  70       8.602   9.024 -15.843  1.00 92.73           C
ATOM    796  O   ILE A  70       8.015   9.640 -16.731  1.00 92.73           O
ATOM    797  HA  ILE A  70       6.778   8.370 -14.934  1.00 92.73           H
ATOM    798  CB  ILE A  70       7.902   9.313 -13.396  1.00 92.73           C
ATOM    799  HB  ILE A  70       8.917   9.260 -13.004  1.00 92.73           H
ATOM    800  CG1 ILE A  70       6.969   8.776 -12.308  1.00 92.73           C
ATOM    801 1HG1 ILE A  70       5.935   8.839 -12.647  1.00 92.73           H
ATOM    802 2HG1 ILE A  70       7.182   7.723 -12.128  1.00 92.73           H
ATOM    803  CG2 ILE A  70       7.619  10.780 -13.722  1.00 92.73           C
ATOM    804 1HG2 ILE A  70       8.357  11.143 -14.437  1.00 92.73           H
ATOM    805 2HG2 ILE A  70       6.621  10.871 -14.151  1.00 92.73           H
ATOM    806 3HG2 ILE A  70       7.677  11.373 -12.808  1.00 92.73           H
ATOM    807  CD1 ILE A  70       7.133   9.565 -11.007  1.00 92.73           C
ATOM    808 1HD1 ILE A  70       8.163   9.480 -10.658  1.00 92.73           H
ATOM    809 2HD1 ILE A  70       6.896  10.614 -11.186  1.00 92.73           H
ATOM    810 3HD1 ILE A  70       6.459   9.163 -10.251  1.00 92.73           H
ATOM    811  HN  ILE A  70       8.731   6.983 -13.482  1.00 92.73           H
ATOM    812  N   LEU A  71       9.909   8.804 -15.821  1.00 90.70           N
ATOM    813  CA  LEU A  71      10.780   9.365 -16.839  1.00 90.70           C
ATOM    814  C   LEU A  71      10.411   8.775 -18.202  1.00 90.70           C
ATOM    815  O   LEU A  71      10.343   9.495 -19.197  1.00 90.70           O
ATOM    816  HA  LEU A  71      10.599  10.440 -16.868  1.00 90.70           H
ATOM    817  CB  LEU A  71      12.248   9.163 -16.459  1.00 90.70           C
ATOM    818 1HB  LEU A  71      12.428   9.661 -15.506  1.00 90.70           H
ATOM    819 2HB  LEU A  71      12.418   8.098 -16.300  1.00 90.70           H
ATOM    820  CG  LEU A  71      13.279   9.670 -17.470  1.00 90.70           C
ATOM    821  HG  LEU A  71      12.818  10.463 -18.059  1.00 90.70           H
ATOM    822  CD1 LEU A  71      14.489  10.280 -16.760  1.00 90.70           C
ATOM    823 1HD1 LEU A  71      14.164  11.117 -16.142  1.00 90.70           H
ATOM    824 2HD1 LEU A  71      14.959   9.525 -16.131  1.00 90.70           H
ATOM    825 3HD1 LEU A  71      15.206  10.632 -17.502  1.00 90.70           H
ATOM    826  CD2 LEU A  71      13.683   8.561 -18.443  1.00 90.70           C
ATOM    827 1HD2 LEU A  71      14.119   7.731 -17.887  1.00 90.70           H
ATOM    828 2HD2 LEU A  71      12.804   8.214 -18.985  1.00 90.70           H
ATOM    829 3HD2 LEU A  71      14.417   8.949 -19.151  1.00 90.70           H
ATOM    830  HN  LEU A  71      10.371   8.255 -15.125  1.00 90.70           H
ATOM    831  N   VAL A  72      10.181   7.470 -18.203  1.00 87.99           N
ATOM    832  CA  VAL A  72       9.839   6.771 -19.430  1.00 87.99           C
ATOM    833  C   VAL A  72       8.530   7.335 -19.985  1.00 87.99           C
ATOM    834  O   VAL A  72       8.402   7.545 -21.190  1.00 87.99           O
ATOM    835  HA  VAL A  72      10.636   6.961 -20.150  1.00 87.99           H
ATOM    836  CB  VAL A  72       9.781   5.264 -19.175  1.00 87.99           C
ATOM    837  HB  VAL A  72       9.131   5.094 -18.317  1.00 87.99           H
ATOM    838  CG1 VAL A  72       9.178   4.528 -20.374  1.00 87.99           C
ATOM    839 1HG1 VAL A  72       8.166   4.892 -20.552  1.00 87.99           H
ATOM    840 2HG1 VAL A  72       9.790   4.710 -21.257  1.00 87.99           H
ATOM    841 3HG1 VAL A  72       9.148   3.459 -20.166  1.00 87.99           H
ATOM    842  CG2 VAL A  72      11.166   4.711 -18.833  1.00 87.99           C
ATOM    843 1HG2 VAL A  72      11.847   4.899 -19.663  1.00 87.99           H
ATOM    844 2HG2 VAL A  72      11.542   5.203 -17.936  1.00 87.99           H
ATOM    845 3HG2 VAL A  72      11.095   3.638 -18.656  1.00 87.99           H
ATOM    846  HN  VAL A  72      10.225   6.893 -17.387  1.00 87.99           H
ATOM    847  N   TYR A  73       7.590   7.564 -19.079  1.00 86.81           N
ATOM    848  CA  TYR A  73       6.291   8.088 -19.465  1.00 86.81           C
ATOM    849  C   TYR A  73       6.431   9.444 -20.160  1.00 86.81           C
ATOM    850  O   TYR A  73       5.752   9.710 -21.151  1.00 86.81           O
ATOM    851  HA  TYR A  73       5.834   7.379 -20.155  1.00 86.81           H
ATOM    852  CB  TYR A  73       5.508   8.274 -18.164  1.00 86.81           C
ATOM    853 1HB  TYR A  73       5.433   7.312 -17.656  1.00 86.81           H
ATOM    854 2HB  TYR A  73       6.069   8.938 -17.506  1.00 86.81           H
ATOM    855  CG  TYR A  73       4.101   8.842 -18.359  1.00 86.81           C
ATOM    856  CD1 TYR A  73       3.908  10.208 -18.394  1.00 86.81           C
ATOM    857  HD1 TYR A  73       4.757  10.882 -18.283  1.00 86.81           H
ATOM    858  CD2 TYR A  73       3.026   7.989 -18.501  1.00 86.81           C
ATOM    859  HD2 TYR A  73       3.179   6.910 -18.473  1.00 86.81           H
ATOM    860  CE1 TYR A  73       2.584  10.743 -18.579  1.00 86.81           C
ATOM    861  HE1 TYR A  73       2.417  11.820 -18.608  1.00 86.81           H
ATOM    862  CE2 TYR A  73       1.702   8.524 -18.685  1.00 86.81           C
ATOM    863  HE2 TYR A  73       0.844   7.862 -18.798  1.00 86.81           H
ATOM    864  CZ  TYR A  73       1.546   9.875 -18.715  1.00 86.81           C
ATOM    865  OH  TYR A  73       0.296  10.380 -18.889  1.00 86.81           O
ATOM    866  HH  TYR A  73      -0.342   9.644 -19.117  1.00 86.81           H
ATOM    867  HN  TYR A  73       7.705   7.398 -18.100  1.00 86.81           H
ATOM    868  N   TRP A  74       7.315  10.265 -19.614  1.00 87.51           N
ATOM    869  CA  TRP A  74       7.425  11.646 -20.052  1.00 87.51           C
ATOM    870  C   TRP A  74       8.035  11.649 -21.456  1.00 87.51           C
ATOM    871  O   TRP A  74       7.495  12.272 -22.369  1.00 87.51           O
ATOM    872  HA  TRP A  74       6.421  12.067 -20.081  1.00 87.51           H
ATOM    873  CB  TRP A  74       8.229  12.477 -19.050  1.00 87.51           C
ATOM    874 1HB  TRP A  74       8.054  12.086 -18.047  1.00 87.51           H
ATOM    875 2HB  TRP A  74       9.291  12.353 -19.260  1.00 87.51           H
ATOM    876  CG  TRP A  74       7.891  13.969 -19.066  1.00 87.51           C
ATOM    877  CD1 TRP A  74       8.198  14.874 -20.005  1.00 87.51           C
ATOM    878  HD1 TRP A  74       8.753  14.649 -20.916  1.00 87.51           H
ATOM    879  CD2 TRP A  74       7.163  14.697 -18.054  1.00 87.51           C
ATOM    880  NE1 TRP A  74       7.724  16.127 -19.674  1.00 87.51           N
ATOM    881  HE1 TRP A  74       7.828  16.962 -20.215  1.00 87.51           H
ATOM    882  CE2 TRP A  74       7.074  16.016 -18.450  1.00 87.51           C
ATOM    883  CE3 TRP A  74       6.598  14.255 -16.845  1.00 87.51           C
ATOM    884  HE3 TRP A  74       6.654  13.219 -16.511  1.00 87.51           H
ATOM    885  CZ2 TRP A  74       6.428  17.001 -17.694  1.00 87.51           C
ATOM    886  HZ2 TRP A  74       6.371  18.037 -18.028  1.00 87.51           H
ATOM    887  CZ3 TRP A  74       5.956  15.252 -16.101  1.00 87.51           C
ATOM    888  HZ3 TRP A  74       5.500  14.963 -15.154  1.00 87.51           H
ATOM    889  CH2 TRP A  74       5.858  16.584 -16.485  1.00 87.51           C
ATOM    890  HH2 TRP A  74       5.340  17.301 -15.848  1.00 87.51           H
ATOM    891  HN  TRP A  74       7.948  10.001 -18.886  1.00 87.51           H
ATOM    892  N   TYR A  75       9.150  10.946 -21.583  1.00 83.40           N
ATOM    893  CA  TYR A  75       9.977  11.064 -22.772  1.00 83.40           C
ATOM    894  C   TYR A  75       9.481  10.133 -23.880  1.00 83.40           C
ATOM    895  O   TYR A  75       9.939  10.218 -25.019  1.00 83.40           O
ATOM    896  HA  TYR A  75       9.919  12.095 -23.121  1.00 83.40           H
ATOM    897  CB  TYR A  75      11.384  10.633 -22.352  1.00 83.40           C
ATOM    898 1HB  TYR A  75      11.307   9.758 -21.708  1.00 83.40           H
ATOM    899 2HB  TYR A  75      11.940  10.329 -23.239  1.00 83.40           H
ATOM    900  CG  TYR A  75      12.175  11.720 -21.620  1.00 83.40           C
ATOM    901  CD1 TYR A  75      12.825  12.702 -22.338  1.00 83.40           C
ATOM    902  HD1 TYR A  75      12.775  12.705 -23.427  1.00 83.40           H
ATOM    903  CD2 TYR A  75      12.238  11.716 -20.241  1.00 83.40           C
ATOM    904  HD2 TYR A  75      11.725  10.940 -19.674  1.00 83.40           H
ATOM    905  CE1 TYR A  75      13.569  13.725 -21.649  1.00 83.40           C
ATOM    906  HE1 TYR A  75      14.088  14.506 -22.204  1.00 83.40           H
ATOM    907  CE2 TYR A  75      12.983  12.738 -19.552  1.00 83.40           C
ATOM    908  HE2 TYR A  75      13.041  12.748 -18.464  1.00 83.40           H
ATOM    909  CZ  TYR A  75      13.611  13.692 -20.290  1.00 83.40           C
ATOM    910  OH  TYR A  75      14.314  14.658 -19.640  1.00 83.40           O
ATOM    911  HH  TYR A  75      14.714  15.293 -20.300  1.00 83.40           H
ATOM    912  HN  TYR A  75       9.490  10.306 -20.894  1.00 83.40           H
ATOM    913  N   CYS A  76       8.552   9.265 -23.508  1.00 77.22           N
ATOM    914  CA  CYS A  76       7.950   8.356 -24.468  1.00 77.22           C
ATOM    915  C   CYS A  76       7.139   9.182 -25.468  1.00 77.22           C
ATOM    916  O   CYS A  76       6.162   9.830 -25.096  1.00 77.22           O
ATOM    917  HA  CYS A  76       8.770   7.840 -24.967  1.00 77.22           H
ATOM    918  CB  CYS A  76       7.093   7.292 -23.779  1.00 77.22           C
ATOM    919 1HB  CYS A  76       7.695   6.738 -23.059  1.00 77.22           H
ATOM    920 2HB  CYS A  76       6.287   7.768 -23.220  1.00 77.22           H
ATOM    921  SG  CYS A  76       6.396   6.147 -25.024  1.00 77.22           S
ATOM    922  HG  CYS A  76       7.562   5.638 -25.412  1.00 77.22           H
ATOM    923  HN  CYS A  76       8.211   9.178 -22.572  1.00 77.22           H
ATOM    924  N   THR A  77       7.574   9.132 -26.719  1.00 71.55           N
ATOM    925  CA  THR A  77       7.005   9.990 -27.744  1.00 71.55           C
ATOM    926  C   THR A  77       5.695   9.398 -28.268  1.00 71.55           C
ATOM    927  O   THR A  77       5.020  10.010 -29.095  1.00 71.55           O
ATOM    928  HA  THR A  77       6.763  10.952 -27.292  1.00 71.55           H
ATOM    929  CB  THR A  77       8.061  10.188 -28.834  1.00 71.55           C
ATOM    930  HB  THR A  77       7.770  10.988 -29.516  1.00 71.55           H
ATOM    931  OG1 THR A  77       8.199   8.898 -29.422  1.00 71.55           O
ATOM    932  HG1 THR A  77       8.633   8.976 -30.320  1.00 71.55           H
ATOM    933  CG2 THR A  77       9.447  10.487 -28.259  1.00 71.55           C
ATOM    934 1HG2 THR A  77       9.766   9.656 -27.630  1.00 71.55           H
ATOM    935 2HG2 THR A  77       9.404  11.398 -27.663  1.00 71.55           H
ATOM    936 3HG2 THR A  77      10.158  10.619 -29.075  1.00 71.55           H
ATOM    937  HN  THR A  77       8.300   8.521 -27.034  1.00 71.55           H
ATOM    938  N   ARG A  78       5.374   8.216 -27.764  1.00 73.26           N
ATOM    939  CA  ARG A  78       4.168   7.524 -28.188  1.00 73.26           C
ATOM    940  C   ARG A  78       2.947   8.094 -27.463  1.00 73.26           C
ATOM    941  O   ARG A  78       3.044   8.513 -26.311  1.00 73.26           O
ATOM    942  HA  ARG A  78       4.106   7.704 -29.261  1.00 73.26           H
ATOM    943  CB  ARG A  78       4.266   6.024 -27.906  1.00 73.26           C
ATOM    944 1HB  ARG A  78       3.601   5.480 -28.577  1.00 73.26           H
ATOM    945 2HB  ARG A  78       5.279   5.677 -28.111  1.00 73.26           H
ATOM    946  CG  ARG A  78       3.899   5.714 -26.453  1.00 73.26           C
ATOM    947 1HG  ARG A  78       4.506   6.322 -25.783  1.00 73.26           H
ATOM    948 2HG  ARG A  78       2.858   5.982 -26.272  1.00 73.26           H
ATOM    949  CD  ARG A  78       4.112   4.232 -26.138  1.00 73.26           C
ATOM    950 1HD  ARG A  78       3.292   3.642 -26.550  1.00 73.26           H
ATOM    951 2HD  ARG A  78       5.028   3.879 -26.612  1.00 73.26           H
ATOM    952  NE  ARG A  78       4.192   4.032 -24.674  1.00 73.26           N
ATOM    953  HE  ARG A  78       5.097   3.912 -24.266  1.00 73.26           H
ATOM    954  CZ  ARG A  78       3.127   4.001 -23.861  1.00 73.26           C
ATOM    955  NH1 ARG A  78       1.890   4.156 -24.353  1.00 73.26           N
ATOM    956 1HH1 ARG A  78       1.757   4.296 -25.334  1.00 73.26           H
ATOM    957 2HH1 ARG A  78       1.101   4.132 -23.740  1.00 73.26           H
ATOM    958  NH2 ARG A  78       3.318   3.813 -22.548  1.00 73.26           N
ATOM    959 1HH2 ARG A  78       2.534   3.788 -21.927  1.00 73.26           H
ATOM    960 2HH2 ARG A  78       4.244   3.699 -22.189  1.00 73.26           H
ATOM    961  HN  ARG A  78       5.920   7.732 -27.080  1.00 73.26           H
ATOM    962  N   VAL A  79       1.825   8.090 -28.168  1.00 77.39           N
ATOM    963  CA  VAL A  79       0.569   8.522 -27.579  1.00 77.39           C
ATOM    964  C   VAL A  79       0.345   7.774 -26.263  1.00 77.39           C
ATOM    965  O   VAL A  79       0.523   6.559 -26.198  1.00 77.39           O
ATOM    966  HA  VAL A  79       0.655   9.588 -27.366  1.00 77.39           H
ATOM    967  CB  VAL A  79      -0.572   8.328 -28.579  1.00 77.39           C
ATOM    968  HB  VAL A  79      -0.741   7.257 -28.692  1.00 77.39           H
ATOM    969  CG1 VAL A  79      -1.868   8.956 -28.061  1.00 77.39           C
ATOM    970 1HG1 VAL A  79      -2.146   8.487 -27.117  1.00 77.39           H
ATOM    971 2HG1 VAL A  79      -1.717  10.024 -27.905  1.00 77.39           H
ATOM    972 3HG1 VAL A  79      -2.663   8.804 -28.791  1.00 77.39           H
ATOM    973  CG2 VAL A  79      -0.200   8.893 -29.952  1.00 77.39           C
ATOM    974 1HG2 VAL A  79       0.008   9.959 -29.862  1.00 77.39           H
ATOM    975 2HG2 VAL A  79       0.685   8.380 -30.328  1.00 77.39           H
ATOM    976 3HG2 VAL A  79      -1.029   8.742 -30.643  1.00 77.39           H
ATOM    977  HN  VAL A  79       1.766   7.800 -29.124  1.00 77.39           H
ATOM    978  N   LYS A  80      -0.043   8.532 -25.247  1.00 81.28           N
ATOM    979  CA  LYS A  80      -0.339   7.949 -23.950  1.00 81.28           C
ATOM    980  C   LYS A  80      -1.640   7.149 -24.040  1.00 81.28           C
ATOM    981  O   LYS A  80      -2.437   7.354 -24.954  1.00 81.28           O
ATOM    982  HA  LYS A  80       0.472   7.263 -23.707  1.00 81.28           H
ATOM    983  CB  LYS A  80      -0.356   9.031 -22.868  1.00 81.28           C
ATOM    984 1HB  LYS A  80      -1.245   9.652 -22.983  1.00 81.28           H
ATOM    985 2HB  LYS A  80      -0.417   8.566 -21.884  1.00 81.28           H
ATOM    986  CG  LYS A  80       0.897   9.906 -22.948  1.00 81.28           C
ATOM    987 1HG  LYS A  80       0.886  10.479 -23.875  1.00 81.28           H
ATOM    988 2HG  LYS A  80       0.895  10.625 -22.129  1.00 81.28           H
ATOM    989  CD  LYS A  80       2.166   9.054 -22.883  1.00 81.28           C
ATOM    990 1HD  LYS A  80       2.113   8.381 -22.026  1.00 81.28           H
ATOM    991 2HD  LYS A  80       2.235   8.429 -23.774  1.00 81.28           H
ATOM    992  CE  LYS A  80       3.412   9.934 -22.771  1.00 81.28           C
ATOM    993 1HE  LYS A  80       3.309  10.804 -23.419  1.00 81.28           H
ATOM    994 2HE  LYS A  80       3.513  10.305 -21.752  1.00 81.28           H
ATOM    995  NZ  LYS A  80       4.622   9.169 -23.148  1.00 81.28           N
ATOM    996 1HZ  LYS A  80       5.449   9.677 -22.853  1.00 81.28           H
ATOM    997 2HZ  LYS A  80       4.603   8.262 -22.696  1.00 81.28           H
ATOM    998 3HZ  LYS A  80       4.643   9.044 -24.154  1.00 81.28           H
ATOM    999  HN  LYS A  80      -0.155   9.524 -25.301  1.00 81.28           H
ATOM   1000  N   THR A  81      -1.814   6.254 -23.078  1.00 82.08           N
ATOM   1001  CA  THR A  81      -3.073   5.541 -22.939  1.00 82.08           C
ATOM   1002  C   THR A  81      -3.613   5.686 -21.515  1.00 82.08           C
ATOM   1003  O   THR A  81      -2.897   6.126 -20.617  1.00 82.08           O
ATOM   1004  HA  THR A  81      -3.803   5.999 -23.606  1.00 82.08           H
ATOM   1005  CB  THR A  81      -2.841   4.087 -23.355  1.00 82.08           C
ATOM   1006  HB  THR A  81      -3.782   3.538 -23.391  1.00 82.08           H
ATOM   1007  OG1 THR A  81      -1.883   3.606 -22.417  1.00 82.08           O
ATOM   1008  HG1 THR A  81      -0.974   3.954 -22.646  1.00 82.08           H
ATOM   1009  CG2 THR A  81      -2.131   3.971 -24.706  1.00 82.08           C
ATOM   1010 1HG2 THR A  81      -1.160   4.463 -24.649  1.00 82.08           H
ATOM   1011 2HG2 THR A  81      -2.736   4.448 -25.477  1.00 82.08           H
ATOM   1012 3HG2 THR A  81      -1.991   2.918 -24.953  1.00 82.08           H
ATOM   1013  HN  THR A  81      -1.116   6.014 -22.404  1.00 82.08           H
ATOM   1014  N   MET A  82      -4.873   5.309 -21.353  1.00 83.24           N
ATOM   1015  CA  MET A  82      -5.503   5.347 -20.044  1.00 83.24           C
ATOM   1016  C   MET A  82      -4.717   4.511 -19.033  1.00 83.24           C
ATOM   1017  O   MET A  82      -4.509   4.937 -17.898  1.00 83.24           O
ATOM   1018  HA  MET A  82      -5.494   6.395 -19.745  1.00 83.24           H
ATOM   1019  CB  MET A  82      -6.932   4.811 -20.150  1.00 83.24           C
ATOM   1020 1HB  MET A  82      -7.523   5.464 -20.792  1.00 83.24           H
ATOM   1021 2HB  MET A  82      -6.922   3.827 -20.620  1.00 83.24           H
ATOM   1022  CG  MET A  82      -7.585   4.716 -18.770  1.00 83.24           C
ATOM   1023 1HG  MET A  82      -7.213   3.837 -18.242  1.00 83.24           H
ATOM   1024 2HG  MET A  82      -7.317   5.585 -18.170  1.00 83.24           H
ATOM   1025  SD  MET A  82      -9.360   4.617 -18.940  1.00 83.24           S
ATOM   1026  CE  MET A  82      -9.850   4.918 -17.250  1.00 83.24           C
ATOM   1027 1HE  MET A  82      -9.423   4.149 -16.605  1.00 83.24           H
ATOM   1028 2HE  MET A  82      -9.488   5.897 -16.935  1.00 83.24           H
ATOM   1029 3HE  MET A  82     -10.937   4.892 -17.176  1.00 83.24           H
ATOM   1030  HN  MET A  82      -5.458   4.981 -22.095  1.00 83.24           H
ATOM   1031  N   THR A  83      -4.303   3.334 -19.480  1.00 83.19           N
ATOM   1032  CA  THR A  83      -3.456   2.480 -18.665  1.00 83.19           C
ATOM   1033  C   THR A  83      -2.211   3.243 -18.208  1.00 83.19           C
ATOM   1034  O   THR A  83      -1.810   3.146 -17.049  1.00 83.19           O
ATOM   1035  HA  THR A  83      -4.009   2.203 -17.768  1.00 83.19           H
ATOM   1036  CB  THR A  83      -3.134   1.222 -19.475  1.00 83.19           C
ATOM   1037  HB  THR A  83      -2.598   1.475 -20.390  1.00 83.19           H
ATOM   1038  OG1 THR A  83      -4.400   0.594 -19.658  1.00 83.19           O
ATOM   1039  HG1 THR A  83      -5.016   1.203 -20.157  1.00 83.19           H
ATOM   1040  CG2 THR A  83      -2.323   0.202 -18.674  1.00 83.19           C
ATOM   1041 1HG2 THR A  83      -2.889  -0.102 -17.794  1.00 83.19           H
ATOM   1042 2HG2 THR A  83      -1.380   0.651 -18.363  1.00 83.19           H
ATOM   1043 3HG2 THR A  83      -2.122  -0.671 -19.296  1.00 83.19           H
ATOM   1044  HN  THR A  83      -4.535   2.965 -20.380  1.00 83.19           H
ATOM   1045  N   ASP A  84      -1.634   3.985 -19.142  1.00 84.78           N
ATOM   1046  CA  ASP A  84      -0.388   4.684 -18.879  1.00 84.78           C
ATOM   1047  C   ASP A  84      -0.617   5.735 -17.792  1.00 84.78           C
ATOM   1048  O   ASP A  84       0.253   5.967 -16.954  1.00 84.78           O
ATOM   1049  HA  ASP A  84       0.315   3.910 -18.569  1.00 84.78           H
ATOM   1050  CB  ASP A  84       0.116   5.402 -20.133  1.00 84.78           C
ATOM   1051 1HB  ASP A  84      -0.581   6.194 -20.407  1.00 84.78           H
ATOM   1052 2HB  ASP A  84       1.074   5.879 -19.923  1.00 84.78           H
ATOM   1053  CG  ASP A  84       0.271   4.425 -21.300  1.00 84.78           C
ATOM   1054  OD1 ASP A  84       0.971   3.408 -21.099  1.00 84.78           O
ATOM   1055  OD2 ASP A  84      -0.313   4.716 -22.366  1.00 84.78           O
ATOM   1056  HN  ASP A  84      -2.004   4.112 -20.063  1.00 84.78           H
ATOM   1057  N   MET A  85      -1.793   6.343 -17.840  1.00 89.40           N
ATOM   1058  CA  MET A  85      -2.142   7.375 -16.878  1.00 89.40           C
ATOM   1059  C   MET A  85      -2.174   6.812 -15.456  1.00 89.40           C
ATOM   1060  O   MET A  85      -1.672   7.439 -14.525  1.00 89.40           O
ATOM   1061  HA  MET A  85      -1.359   8.129 -16.960  1.00 89.40           H
ATOM   1062  CB  MET A  85      -3.514   7.957 -17.228  1.00 89.40           C
ATOM   1063 1HB  MET A  85      -3.516   8.293 -18.265  1.00 89.40           H
ATOM   1064 2HB  MET A  85      -4.274   7.180 -17.144  1.00 89.40           H
ATOM   1065  CG  MET A  85      -3.865   9.125 -16.306  1.00 89.40           C
ATOM   1066 1HG  MET A  85      -4.862   9.499 -16.542  1.00 89.40           H
ATOM   1067 2HG  MET A  85      -3.889   8.787 -15.270  1.00 89.40           H
ATOM   1068  SD  MET A  85      -2.665  10.433 -16.493  1.00 89.40           S
ATOM   1069  CE  MET A  85      -3.081  11.004 -18.132  1.00 89.40           C
ATOM   1070 1HE  MET A  85      -2.960  10.187 -18.843  1.00 89.40           H
ATOM   1071 2HE  MET A  85      -4.116  11.347 -18.146  1.00 89.40           H
ATOM   1072 3HE  MET A  85      -2.422  11.827 -18.409  1.00 89.40           H
ATOM   1073  HN  MET A  85      -2.500   6.142 -18.518  1.00 89.40           H
ATOM   1074  N   PHE A  86      -2.769   5.634 -15.334  1.00 89.58           N
ATOM   1075  CA  PHE A  86      -2.883   4.984 -14.039  1.00 89.58           C
ATOM   1076  C   PHE A  86      -1.519   4.491 -13.552  1.00 89.58           C
ATOM   1077  O   PHE A  86      -1.214   4.573 -12.363  1.00 89.58           O
ATOM   1078  HA  PHE A  86      -3.271   5.724 -13.339  1.00 89.58           H
ATOM   1079  CB  PHE A  86      -3.810   3.781 -14.223  1.00 89.58           C
ATOM   1080 1HB  PHE A  86      -3.417   3.150 -15.019  1.00 89.58           H
ATOM   1081 2HB  PHE A  86      -3.801   3.186 -13.310  1.00 89.58           H
ATOM   1082  CG  PHE A  86      -5.256   4.156 -14.555  1.00 89.58           C
ATOM   1083  CD1 PHE A  86      -5.840   5.223 -13.946  1.00 89.58           C
ATOM   1084  HD1 PHE A  86      -5.277   5.811 -13.221  1.00 89.58           H
ATOM   1085  CD2 PHE A  86      -5.958   3.421 -15.460  1.00 89.58           C
ATOM   1086  HD2 PHE A  86      -5.490   2.566 -15.947  1.00 89.58           H
ATOM   1087  CE1 PHE A  86      -7.181   5.570 -14.255  1.00 89.58           C
ATOM   1088  HE1 PHE A  86      -7.649   6.425 -13.767  1.00 89.58           H
ATOM   1089  CE2 PHE A  86      -7.300   3.769 -15.768  1.00 89.58           C
ATOM   1090  HE2 PHE A  86      -7.862   3.180 -16.493  1.00 89.58           H
ATOM   1091  CZ  PHE A  86      -7.883   4.836 -15.159  1.00 89.58           C
ATOM   1092  HZ  PHE A  86      -8.913   5.103 -15.396  1.00 89.58           H
ATOM   1093  HN  PHE A  86      -3.168   5.127 -16.098  1.00 89.58           H
ATOM   1094  N   LEU A  87      -0.734   3.991 -14.495  1.00 87.75           N
ATOM   1095  CA  LEU A  87       0.593   3.492 -14.178  1.00 87.75           C
ATOM   1096  C   LEU A  87       1.449   4.640 -13.638  1.00 87.75           C
ATOM   1097  O   LEU A  87       2.274   4.438 -12.748  1.00 87.75           O
ATOM   1098  HA  LEU A  87       0.482   2.745 -13.392  1.00 87.75           H
ATOM   1099  CB  LEU A  87       1.204   2.786 -15.390  1.00 87.75           C
ATOM   1100 1HB  LEU A  87       1.113   3.445 -16.253  1.00 87.75           H
ATOM   1101 2HB  LEU A  87       2.270   2.648 -15.206  1.00 87.75           H
ATOM   1102  CG  LEU A  87       0.598   1.429 -15.752  1.00 87.75           C
ATOM   1103  HG  LEU A  87      -0.472   1.565 -15.914  1.00 87.75           H
ATOM   1104  CD1 LEU A  87       1.188   0.897 -17.060  1.00 87.75           C
ATOM   1105 1HD1 LEU A  87       0.979   1.600 -17.866  1.00 87.75           H
ATOM   1106 2HD1 LEU A  87       2.266   0.780 -16.950  1.00 87.75           H
ATOM   1107 3HD1 LEU A  87       0.740  -0.069 -17.294  1.00 87.75           H
ATOM   1108  CD2 LEU A  87       0.758   0.432 -14.603  1.00 87.75           C
ATOM   1109 1HD2 LEU A  87       1.817   0.295 -14.386  1.00 87.75           H
ATOM   1110 2HD2 LEU A  87       0.252   0.816 -13.717  1.00 87.75           H
ATOM   1111 3HD2 LEU A  87       0.318  -0.524 -14.887  1.00 87.75           H
ATOM   1112  HN  LEU A  87      -0.992   3.923 -15.459  1.00 87.75           H
ATOM   1113  N   LEU A  88       1.223   5.818 -14.199  1.00 91.28           N
ATOM   1114  CA  LEU A  88       1.932   7.007 -13.755  1.00 91.28           C
ATOM   1115  C   LEU A  88       1.582   7.287 -12.292  1.00 91.28           C
ATOM   1116  O   LEU A  88       2.471   7.422 -11.453  1.00 91.28           O
ATOM   1117  HA  LEU A  88       2.999   6.794 -13.821  1.00 91.28           H
ATOM   1118  CB  LEU A  88       1.646   8.182 -14.692  1.00 91.28           C
ATOM   1119 1HB  LEU A  88       2.075   7.956 -15.668  1.00 91.28           H
ATOM   1120 2HB  LEU A  88       0.567   8.258 -14.828  1.00 91.28           H
ATOM   1121  CG  LEU A  88       2.173   9.545 -14.238  1.00 91.28           C
ATOM   1122  HG  LEU A  88       1.851   9.710 -13.210  1.00 91.28           H
ATOM   1123  CD1 LEU A  88       3.702   9.571 -14.243  1.00 91.28           C
ATOM   1124 1HD1 LEU A  88       4.081   8.807 -13.565  1.00 91.28           H
ATOM   1125 2HD1 LEU A  88       4.066   9.375 -15.252  1.00 91.28           H
ATOM   1126 3HD1 LEU A  88       4.050  10.551 -13.916  1.00 91.28           H
ATOM   1127  CD2 LEU A  88       1.577  10.672 -15.084  1.00 91.28           C
ATOM   1128 1HD2 LEU A  88       1.847  10.524 -16.129  1.00 91.28           H
ATOM   1129 2HD2 LEU A  88       0.492  10.666 -14.985  1.00 91.28           H
ATOM   1130 3HD2 LEU A  88       1.968  11.630 -14.740  1.00 91.28           H
ATOM   1131  HN  LEU A  88       0.571   5.968 -14.942  1.00 91.28           H
ATOM   1132  N   ASN A  89       0.286   7.367 -12.032  1.00 93.71           N
ATOM   1133  CA  ASN A  89      -0.190   7.744 -10.712  1.00 93.71           C
ATOM   1134  C   ASN A  89       0.221   6.673  -9.701  1.00 93.71           C
ATOM   1135  O   ASN A  89       0.436   6.972  -8.527  1.00 93.71           O
ATOM   1136  HA  ASN A  89       0.270   8.711 -10.506  1.00 93.71           H
ATOM   1137  CB  ASN A  89      -1.716   7.856 -10.688  1.00 93.71           C
ATOM   1138 1HB  ASN A  89      -2.152   7.053 -11.282  1.00 93.71           H
ATOM   1139 2HB  ASN A  89      -2.077   7.729  -9.667  1.00 93.71           H
ATOM   1140  CG  ASN A  89      -2.176   9.210 -11.233  1.00 93.71           C
ATOM   1141  OD1 ASN A  89      -2.406  10.157 -10.500  1.00 93.71           O
ATOM   1142  ND2 ASN A  89      -2.296   9.247 -12.557  1.00 93.71           N
ATOM   1143 1HD2 ASN A  89      -2.091   8.433 -13.101  1.00 93.71           H
ATOM   1144 2HD2 ASN A  89      -2.591  10.089 -13.009  1.00 93.71           H
ATOM   1145  HN  ASN A  89      -0.432   7.180 -12.703  1.00 93.71           H
ATOM   1146  N   LEU A  90       0.320   5.447 -10.193  1.00 91.82           N
ATOM   1147  CA  LEU A  90       0.694   4.328  -9.345  1.00 91.82           C
ATOM   1148  C   LEU A  90       2.136   4.513  -8.869  1.00 91.82           C
ATOM   1149  O   LEU A  90       2.444   4.275  -7.703  1.00 91.82           O
ATOM   1150  HA  LEU A  90       0.038   4.344  -8.474  1.00 91.82           H
ATOM   1151  CB  LEU A  90       0.451   3.002 -10.069  1.00 91.82           C
ATOM   1152 1HB  LEU A  90      -0.556   3.018 -10.487  1.00 91.82           H
ATOM   1153 2HB  LEU A  90       1.144   2.936 -10.907  1.00 91.82           H
ATOM   1154  CG  LEU A  90       0.599   1.737  -9.221  1.00 91.82           C
ATOM   1155  HG  LEU A  90       1.583   1.755  -8.751  1.00 91.82           H
ATOM   1156  CD1 LEU A  90      -0.438   1.706  -8.097  1.00 91.82           C
ATOM   1157 1HD1 LEU A  90      -0.304   2.576  -7.454  1.00 91.82           H
ATOM   1158 2HD1 LEU A  90      -1.440   1.723  -8.526  1.00 91.82           H
ATOM   1159 3HD1 LEU A  90      -0.310   0.797  -7.509  1.00 91.82           H
ATOM   1160  CD2 LEU A  90       0.537   0.482 -10.093  1.00 91.82           C
ATOM   1161 1HD2 LEU A  90      -0.421   0.445 -10.610  1.00 91.82           H
ATOM   1162 2HD2 LEU A  90       1.344   0.508 -10.825  1.00 91.82           H
ATOM   1163 3HD2 LEU A  90       0.646  -0.403  -9.465  1.00 91.82           H
ATOM   1164  HN  LEU A  90       0.149   5.213 -11.150  1.00 91.82           H
ATOM   1165  N   ALA A  91       2.981   4.937  -9.798  1.00 94.15           N
ATOM   1166  CA  ALA A  91       4.386   5.147  -9.491  1.00 94.15           C
ATOM   1167  C   ALA A  91       4.521   6.323  -8.521  1.00 94.15           C
ATOM   1168  O   ALA A  91       5.367   6.303  -7.629  1.00 94.15           O
ATOM   1169  HA  ALA A  91       4.759   4.244  -9.007  1.00 94.15           H
ATOM   1170  CB  ALA A  91       5.165   5.369 -10.789  1.00 94.15           C
ATOM   1171 1HB  ALA A  91       5.060   4.494 -11.429  1.00 94.15           H
ATOM   1172 2HB  ALA A  91       4.770   6.245 -11.304  1.00 94.15           H
ATOM   1173 3HB  ALA A  91       6.218   5.527 -10.558  1.00 94.15           H
ATOM   1174  HN  ALA A  91       2.721   5.135 -10.742  1.00 94.15           H
ATOM   1175  N   ILE A  92       3.674   7.321  -8.730  1.00 95.41           N
ATOM   1176  CA  ILE A  92       3.686   8.502  -7.883  1.00 95.41           C
ATOM   1177  C   ILE A  92       3.312   8.104  -6.454  1.00 95.41           C
ATOM   1178  O   ILE A  92       3.962   8.526  -5.498  1.00 95.41           O
ATOM   1179  HA  ILE A  92       4.705   8.890  -7.878  1.00 95.41           H
ATOM   1180  CB  ILE A  92       2.789   9.593  -8.473  1.00 95.41           C
ATOM   1181  HB  ILE A  92       1.826   9.146  -8.719  1.00 95.41           H
ATOM   1182  CG1 ILE A  92       3.378  10.144  -9.773  1.00 95.41           C
ATOM   1183 1HG1 ILE A  92       4.275  10.723  -9.553  1.00 95.41           H
ATOM   1184 2HG1 ILE A  92       3.682   9.318 -10.417  1.00 95.41           H
ATOM   1185  CG2 ILE A  92       2.526  10.699  -7.449  1.00 95.41           C
ATOM   1186 1HG2 ILE A  92       2.032  10.274  -6.575  1.00 95.41           H
ATOM   1187 2HG2 ILE A  92       3.472  11.149  -7.149  1.00 95.41           H
ATOM   1188 3HG2 ILE A  92       1.886  11.461  -7.894  1.00 95.41           H
ATOM   1189  CD1 ILE A  92       2.363  11.022 -10.506  1.00 95.41           C
ATOM   1190 1HD1 ILE A  92       1.478  10.433 -10.745  1.00 95.41           H
ATOM   1191 2HD1 ILE A  92       2.079  11.860  -9.868  1.00 95.41           H
ATOM   1192 3HD1 ILE A  92       2.807  11.401 -11.426  1.00 95.41           H
ATOM   1193  HN  ILE A  92       2.990   7.331  -9.459  1.00 95.41           H
ATOM   1194  N   ALA A  93       2.266   7.297  -6.353  1.00 95.03           N
ATOM   1195  CA  ALA A  93       1.772   6.871  -5.055  1.00 95.03           C
ATOM   1196  C   ALA A  93       2.887   6.141  -4.304  1.00 95.03           C
ATOM   1197  O   ALA A  93       3.112   6.392  -3.121  1.00 95.03           O
ATOM   1198  HA  ALA A  93       1.494   7.765  -4.496  1.00 95.03           H
ATOM   1199  CB  ALA A  93       0.528   6.000  -5.242  1.00 95.03           C
ATOM   1200 1HB  ALA A  93      -0.244   6.575  -5.754  1.00 95.03           H
ATOM   1201 2HB  ALA A  93       0.784   5.124  -5.838  1.00 95.03           H
ATOM   1202 3HB  ALA A  93       0.158   5.681  -4.268  1.00 95.03           H
ATOM   1203  HN  ALA A  93       1.761   6.936  -7.137  1.00 95.03           H
ATOM   1204  N   ASP A  94       3.557   5.251  -5.022  1.00 94.20           N
ATOM   1205  CA  ASP A  94       4.621   4.459  -4.430  1.00 94.20           C
ATOM   1206  C   ASP A  94       5.721   5.391  -3.918  1.00 94.20           C
ATOM   1207  O   ASP A  94       6.221   5.217  -2.808  1.00 94.20           O
ATOM   1208  HA  ASP A  94       4.146   3.895  -3.627  1.00 94.20           H
ATOM   1209  CB  ASP A  94       5.244   3.514  -5.460  1.00 94.20           C
ATOM   1210 1HB  ASP A  94       5.373   4.038  -6.407  1.00 94.20           H
ATOM   1211 2HB  ASP A  94       6.235   3.209  -5.126  1.00 94.20           H
ATOM   1212  CG  ASP A  94       4.367   2.278  -5.670  1.00 94.20           C
ATOM   1213  OD1 ASP A  94       3.685   1.893  -4.696  1.00 94.20           O
ATOM   1214  OD2 ASP A  94       4.399   1.745  -6.801  1.00 94.20           O
ATOM   1215  HN  ASP A  94       3.383   5.068  -5.990  1.00 94.20           H
ATOM   1216  N   LEU A  95       6.065   6.362  -4.752  1.00 96.43           N
ATOM   1217  CA  LEU A  95       7.141   7.282  -4.426  1.00 96.43           C
ATOM   1218  C   LEU A  95       6.811   8.004  -3.118  1.00 96.43           C
ATOM   1219  O   LEU A  95       7.666   8.135  -2.244  1.00 96.43           O
ATOM   1220  HA  LEU A  95       8.043   6.689  -4.275  1.00 96.43           H
ATOM   1221  CB  LEU A  95       7.411   8.227  -5.598  1.00 96.43           C
ATOM   1222 1HB  LEU A  95       6.454   8.553  -6.005  1.00 96.43           H
ATOM   1223 2HB  LEU A  95       7.914   9.115  -5.215  1.00 96.43           H
ATOM   1224  CG  LEU A  95       8.251   7.654  -6.742  1.00 96.43           C
ATOM   1225  HG  LEU A  95       7.732   6.783  -7.143  1.00 96.43           H
ATOM   1226  CD1 LEU A  95       8.385   8.665  -7.883  1.00 96.43           C
ATOM   1227 1HD1 LEU A  95       7.396   8.914  -8.266  1.00 96.43           H
ATOM   1228 2HD1 LEU A  95       8.870   9.568  -7.513  1.00 96.43           H
ATOM   1229 3HD1 LEU A  95       8.986   8.232  -8.683  1.00 96.43           H
ATOM   1230  CD2 LEU A  95       9.613   7.176  -6.236  1.00 96.43           C
ATOM   1231 1HD2 LEU A  95      10.151   8.014  -5.794  1.00 96.43           H
ATOM   1232 2HD2 LEU A  95       9.470   6.399  -5.485  1.00 96.43           H
ATOM   1233 3HD2 LEU A  95      10.189   6.773  -7.070  1.00 96.43           H
ATOM   1234  HN  LEU A  95       5.623   6.524  -5.634  1.00 96.43           H
ATOM   1235  N   LEU A  96       5.567   8.452  -3.024  1.00 95.60           N
ATOM   1236  CA  LEU A  96       5.147   9.260  -1.893  1.00 95.60           C
ATOM   1237  C   LEU A  96       5.384   8.481  -0.598  1.00 95.60           C
ATOM   1238  O   LEU A  96       5.814   9.050   0.404  1.00 95.60           O
ATOM   1239  HA  LEU A  96       5.773  10.153  -1.878  1.00 95.60           H
ATOM   1240  CB  LEU A  96       3.700   9.725  -2.074  1.00 95.60           C
ATOM   1241 1HB  LEU A  96       3.097   8.865  -2.367  1.00 95.60           H
ATOM   1242 2HB  LEU A  96       3.324  10.064  -1.109  1.00 95.60           H
ATOM   1243  CG  LEU A  96       3.478  10.841  -3.097  1.00 95.60           C
ATOM   1244  HG  LEU A  96       3.783  10.472  -4.076  1.00 95.60           H
ATOM   1245  CD1 LEU A  96       1.995  11.208  -3.194  1.00 95.60           C
ATOM   1246 1HD1 LEU A  96       1.424  10.332  -3.502  1.00 95.60           H
ATOM   1247 2HD1 LEU A  96       1.641  11.549  -2.222  1.00 95.60           H
ATOM   1248 3HD1 LEU A  96       1.865  12.003  -3.928  1.00 95.60           H
ATOM   1249  CD2 LEU A  96       4.349  12.057  -2.780  1.00 95.60           C
ATOM   1250 1HD2 LEU A  96       4.098  12.436  -1.789  1.00 95.60           H
ATOM   1251 2HD2 LEU A  96       5.400  11.767  -2.802  1.00 95.60           H
ATOM   1252 3HD2 LEU A  96       4.171  12.835  -3.522  1.00 95.60           H
ATOM   1253  HN  LEU A  96       4.855   8.272  -3.703  1.00 95.60           H
ATOM   1254  N   PHE A  97       5.094   7.189  -0.661  1.00 95.25           N
ATOM   1255  CA  PHE A  97       5.264   6.327   0.496  1.00 95.25           C
ATOM   1256  C   PHE A  97       6.746   6.091   0.791  1.00 95.25           C
ATOM   1257  O   PHE A  97       7.183   6.217   1.934  1.00 95.25           O
ATOM   1258  HA  PHE A  97       4.802   6.830   1.345  1.00 95.25           H
ATOM   1259  CB  PHE A  97       4.604   4.989   0.157  1.00 95.25           C
ATOM   1260 1HB  PHE A  97       3.522   5.120   0.150  1.00 95.25           H
ATOM   1261 2HB  PHE A  97       4.896   4.696  -0.852  1.00 95.25           H
ATOM   1262  CG  PHE A  97       4.960   3.857   1.123  1.00 95.25           C
ATOM   1263  CD1 PHE A  97       5.577   2.737   0.661  1.00 95.25           C
ATOM   1264  HD1 PHE A  97       5.818   2.645  -0.398  1.00 95.25           H
ATOM   1265  CD2 PHE A  97       4.659   3.971   2.445  1.00 95.25           C
ATOM   1266  HD2 PHE A  97       4.164   4.869   2.815  1.00 95.25           H
ATOM   1267  CE1 PHE A  97       5.907   1.686   1.558  1.00 95.25           C
ATOM   1268  HE1 PHE A  97       6.401   0.788   1.188  1.00 95.25           H
ATOM   1269  CE2 PHE A  97       4.989   2.921   3.342  1.00 95.25           C
ATOM   1270  HE2 PHE A  97       4.748   3.013   4.401  1.00 95.25           H
ATOM   1271  CZ  PHE A  97       5.606   1.801   2.879  1.00 95.25           C
ATOM   1272  HZ  PHE A  97       5.860   0.995   3.568  1.00 95.25           H
ATOM   1273  HN  PHE A  97       4.749   6.733  -1.481  1.00 95.25           H
ATOM   1274  N   LEU A  98       7.480   5.752  -0.259  1.00 96.47           N
ATOM   1275  CA  LEU A  98       8.862   5.334  -0.103  1.00 96.47           C
ATOM   1276  C   LEU A  98       9.643   6.429   0.627  1.00 96.47           C
ATOM   1277  O   LEU A  98      10.531   6.136   1.425  1.00 96.47           O
ATOM   1278  HA  LEU A  98       8.864   4.437   0.516  1.00 96.47           H
ATOM   1279  CB  LEU A  98       9.462   4.950  -1.458  1.00 96.47           C
ATOM   1280 1HB  LEU A  98       9.269   5.761  -2.161  1.00 96.47           H
ATOM   1281 2HB  LEU A  98      10.544   4.876  -1.346  1.00 96.47           H
ATOM   1282  CG  LEU A  98       8.950   3.646  -2.073  1.00 96.47           C
ATOM   1283  HG  LEU A  98       7.867   3.615  -1.954  1.00 96.47           H
ATOM   1284  CD1 LEU A  98       9.242   3.596  -3.574  1.00 96.47           C
ATOM   1285 1HD1 LEU A  98       8.749   4.433  -4.068  1.00 96.47           H
ATOM   1286 2HD1 LEU A  98      10.318   3.660  -3.736  1.00 96.47           H
ATOM   1287 3HD1 LEU A  98       8.868   2.658  -3.985  1.00 96.47           H
ATOM   1288  CD2 LEU A  98       9.520   2.432  -1.336  1.00 96.47           C
ATOM   1289 1HD2 LEU A  98      10.608   2.446  -1.401  1.00 96.47           H
ATOM   1290 2HD2 LEU A  98       9.218   2.467  -0.290  1.00 96.47           H
ATOM   1291 3HD2 LEU A  98       9.140   1.518  -1.794  1.00 96.47           H
ATOM   1292  HN  LEU A  98       7.144   5.761  -1.201  1.00 96.47           H
ATOM   1293  N   VAL A  99       9.282   7.668   0.327  1.00 96.62           N
ATOM   1294  CA  VAL A  99       9.980   8.809   0.896  1.00 96.62           C
ATOM   1295  C   VAL A  99       9.825   8.789   2.418  1.00 96.62           C
ATOM   1296  O   VAL A  99      10.578   9.449   3.131  1.00 96.62           O
ATOM   1297  HA  VAL A  99      11.036   8.704   0.650  1.00 96.62           H
ATOM   1298  CB  VAL A  99       9.471  10.104   0.260  1.00 96.62           C
ATOM   1299  HB  VAL A  99       8.381  10.093   0.303  1.00 96.62           H
ATOM   1300  CG1 VAL A  99       9.959  11.326   1.040  1.00 96.62           C
ATOM   1301 1HG1 VAL A  99       9.594  11.273   2.065  1.00 96.62           H
ATOM   1302 2HG1 VAL A  99      11.049  11.343   1.043  1.00 96.62           H
ATOM   1303 3HG1 VAL A  99       9.583  12.233   0.566  1.00 96.62           H
ATOM   1304  CG2 VAL A  99       9.882  10.191  -1.211  1.00 96.62           C
ATOM   1305 1HG2 VAL A  99      10.969  10.169  -1.286  1.00 96.62           H
ATOM   1306 2HG2 VAL A  99       9.462   9.346  -1.756  1.00 96.62           H
ATOM   1307 3HG2 VAL A  99       9.507  11.121  -1.638  1.00 96.62           H
ATOM   1308  HN  VAL A  99       8.530   7.898  -0.291  1.00 96.62           H
ATOM   1309  N   THR A 100       8.842   8.023   2.871  1.00 95.89           N
ATOM   1310  CA  THR A 100       8.538   7.957   4.290  1.00 95.89           C
ATOM   1311  C   THR A 100       9.394   6.886   4.969  1.00 95.89           C
ATOM   1312  O   THR A 100       9.529   6.877   6.192  1.00 95.89           O
ATOM   1313  HA  THR A 100       8.803   8.912   4.743  1.00 95.89           H
ATOM   1314  CB  THR A 100       7.034   7.720   4.441  1.00 95.89           C
ATOM   1315  HB  THR A 100       6.707   7.936   5.458  1.00 95.89           H
ATOM   1316  OG1 THR A 100       6.850   6.375   4.008  1.00 95.89           O
ATOM   1317  HG1 THR A 100       6.763   6.345   3.012  1.00 95.89           H
ATOM   1318  CG2 THR A 100       6.209   8.546   3.452  1.00 95.89           C
ATOM   1319 1HG2 THR A 100       6.490   8.281   2.433  1.00 95.89           H
ATOM   1320 2HG2 THR A 100       6.400   9.607   3.617  1.00 95.89           H
ATOM   1321 3HG2 THR A 100       5.149   8.340   3.602  1.00 95.89           H
ATOM   1322  HN  THR A 100       8.261   7.456   2.287  1.00 95.89           H
ATOM   1323  N   LEU A 101       9.948   6.007   4.147  1.00 95.71           N
ATOM   1324  CA  LEU A 101      10.644   4.839   4.658  1.00 95.71           C
ATOM   1325  C   LEU A 101      11.875   5.289   5.448  1.00 95.71           C
ATOM   1326  O   LEU A 101      12.175   4.737   6.505  1.00 95.71           O
ATOM   1327  HA  LEU A 101       9.965   4.326   5.340  1.00 95.71           H
ATOM   1328  CB  LEU A 101      10.964   3.866   3.522  1.00 95.71           C
ATOM   1329 1HB  LEU A 101      11.462   4.419   2.725  1.00 95.71           H
ATOM   1330 2HB  LEU A 101      11.677   3.129   3.891  1.00 95.71           H
ATOM   1331  CG  LEU A 101       9.771   3.122   2.919  1.00 95.71           C
ATOM   1332  HG  LEU A 101       9.125   3.852   2.431  1.00 95.71           H
ATOM   1333  CD1 LEU A 101      10.227   2.132   1.845  1.00 95.71           C
ATOM   1334 1HD1 LEU A 101      10.741   2.670   1.049  1.00 95.71           H
ATOM   1335 2HD1 LEU A 101      10.905   1.403   2.288  1.00 95.71           H
ATOM   1336 3HD1 LEU A 101       9.358   1.617   1.434  1.00 95.71           H
ATOM   1337  CD2 LEU A 101       8.940   2.443   4.010  1.00 95.71           C
ATOM   1338 1HD2 LEU A 101       9.562   1.727   4.547  1.00 95.71           H
ATOM   1339 2HD2 LEU A 101       8.568   3.195   4.705  1.00 95.71           H
ATOM   1340 3HD2 LEU A 101       8.098   1.922   3.554  1.00 95.71           H
ATOM   1341  HN  LEU A 101       9.928   6.084   3.150  1.00 95.71           H
ATOM   1342  N   PRO A 102      12.608   6.295   4.951  1.00 95.81           N
ATOM   1343  CA  PRO A 102      13.803   6.775   5.650  1.00 95.81           C
ATOM   1344  C   PRO A 102      13.520   7.126   7.101  1.00 95.81           C
ATOM   1345  O   PRO A 102      14.320   6.822   7.985  1.00 95.81           O
ATOM   1346  HA  PRO A 102      14.555   5.987   5.689  1.00 95.81           H
ATOM   1347  CB  PRO A 102      14.227   8.002   4.841  1.00 95.81           C
ATOM   1348 1HB  PRO A 102      13.788   8.916   5.239  1.00 95.81           H
ATOM   1349 2HB  PRO A 102      15.309   8.136   4.855  1.00 95.81           H
ATOM   1350  CG  PRO A 102      13.716   7.695   3.439  1.00 95.81           C
ATOM   1351 1HG  PRO A 102      13.623   8.597   2.835  1.00 95.81           H
ATOM   1352 2HG  PRO A 102      14.391   7.032   2.897  1.00 95.81           H
ATOM   1353  CD  PRO A 102      12.368   7.044   3.704  1.00 95.81           C
ATOM   1354 1HD  PRO A 102      11.578   7.784   3.828  1.00 95.81           H
ATOM   1355 2HD  PRO A 102      12.065   6.392   2.884  1.00 95.81           H
ATOM   1356  N   PHE A 103      12.377   7.764   7.310  1.00 94.97           N
ATOM   1357  CA  PHE A 103      12.005   8.216   8.640  1.00 94.97           C
ATOM   1358  C   PHE A 103      11.700   7.030   9.557  1.00 94.97           C
ATOM   1359  O   PHE A 103      12.057   7.043  10.734  1.00 94.97           O
ATOM   1360  HA  PHE A 103      12.851   8.775   9.041  1.00 94.97           H
ATOM   1361  CB  PHE A 103      10.741   9.064   8.487  1.00 94.97           C
ATOM   1362 1HB  PHE A 103       9.978   8.473   7.979  1.00 94.97           H
ATOM   1363 2HB  PHE A 103      10.353   9.302   9.477  1.00 94.97           H
ATOM   1364  CG  PHE A 103      10.956  10.367   7.713  1.00 94.97           C
ATOM   1365  CD1 PHE A 103      11.314  11.499   8.375  1.00 94.97           C
ATOM   1366  HD1 PHE A 103      11.449  11.479   9.456  1.00 94.97           H
ATOM   1367  CD2 PHE A 103      10.788  10.391   6.364  1.00 94.97           C
ATOM   1368  HD2 PHE A 103      10.500   9.484   5.833  1.00 94.97           H
ATOM   1369  CE1 PHE A 103      11.514  12.708   7.656  1.00 94.97           C
ATOM   1370  HE1 PHE A 103      11.801  13.616   8.187  1.00 94.97           H
ATOM   1371  CE2 PHE A 103      10.987  11.600   5.645  1.00 94.97           C
ATOM   1372  HE2 PHE A 103      10.852  11.620   4.564  1.00 94.97           H
ATOM   1373  CZ  PHE A 103      11.346  12.733   6.307  1.00 94.97           C
ATOM   1374  HZ  PHE A 103      11.499  13.661   5.756  1.00 94.97           H
ATOM   1375  HN  PHE A 103      11.713   7.972   6.592  1.00 94.97           H
ATOM   1376  N   TRP A 104      11.044   6.032   8.983  1.00 93.02           N
ATOM   1377  CA  TRP A 104      10.723   4.823   9.723  1.00 93.02           C
ATOM   1378  C   TRP A 104      12.038   4.159  10.135  1.00 93.02           C
ATOM   1379  O   TRP A 104      12.143   3.607  11.230  1.00 93.02           O
ATOM   1380  HA  TRP A 104      10.159   5.114  10.609  1.00 93.02           H
ATOM   1381  CB  TRP A 104       9.819   3.901   8.902  1.00 93.02           C
ATOM   1382 1HB  TRP A 104      10.174   3.885   7.872  1.00 93.02           H
ATOM   1383 2HB  TRP A 104       9.909   2.885   9.286  1.00 93.02           H
ATOM   1384  CG  TRP A 104       8.344   4.307   8.912  1.00 93.02           C
ATOM   1385  CD1 TRP A 104       7.595   4.718   7.879  1.00 93.02           C
ATOM   1386  HD1 TRP A 104       7.960   4.819   6.858  1.00 93.02           H
ATOM   1387  CD2 TRP A 104       7.464   4.323  10.055  1.00 93.02           C
ATOM   1388  NE1 TRP A 104       6.302   4.997   8.273  1.00 93.02           N
ATOM   1389  HE1 TRP A 104       5.560   5.318   7.684  1.00 93.02           H
ATOM   1390  CE2 TRP A 104       6.220   4.749   9.638  1.00 93.02           C
ATOM   1391  CE3 TRP A 104       7.712   3.989  11.399  1.00 93.02           C
ATOM   1392  HE3 TRP A 104       8.685   3.650  11.753  1.00 93.02           H
ATOM   1393  CZ2 TRP A 104       5.125   4.881  10.501  1.00 93.02           C
ATOM   1394  HZ2 TRP A 104       4.152   5.220  10.146  1.00 93.02           H
ATOM   1395  CZ3 TRP A 104       6.607   4.126  12.248  1.00 93.02           C
ATOM   1396  HZ3 TRP A 104       6.745   3.880  13.301  1.00 93.02           H
ATOM   1397  CH2 TRP A 104       5.348   4.554  11.844  1.00 93.02           C
ATOM   1398  HH2 TRP A 104       4.538   4.634  12.569  1.00 93.02           H
ATOM   1399  HN  TRP A 104      10.733   6.041   8.033  1.00 93.02           H
ATOM   1400  N   ALA A 105      13.009   4.233   9.237  1.00 94.66           N
ATOM   1401  CA  ALA A 105      14.288   3.581   9.461  1.00 94.66           C
ATOM   1402  C   ALA A 105      14.966   4.205  10.682  1.00 94.66           C
ATOM   1403  O   ALA A 105      15.457   3.493  11.556  1.00 94.66           O
ATOM   1404  HA  ALA A 105      14.093   2.528   9.663  1.00 94.66           H
ATOM   1405  CB  ALA A 105      15.145   3.691   8.198  1.00 94.66           C
ATOM   1406 1HB  ALA A 105      14.632   3.207   7.368  1.00 94.66           H
ATOM   1407 2HB  ALA A 105      15.310   4.742   7.961  1.00 94.66           H
ATOM   1408 3HB  ALA A 105      16.105   3.202   8.367  1.00 94.66           H
ATOM   1409  HN  ALA A 105      12.932   4.726   8.370  1.00 94.66           H
ATOM   1410  N   ILE A 106      14.972   5.530  10.703  1.00 94.18           N
ATOM   1411  CA  ILE A 106      15.618   6.259  11.782  1.00 94.18           C
ATOM   1412  C   ILE A 106      14.901   5.953  13.099  1.00 94.18           C
ATOM   1413  O   ILE A 106      15.544   5.726  14.122  1.00 94.18           O
ATOM   1414  HA  ILE A 106      16.643   5.894  11.855  1.00 94.18           H
ATOM   1415  CB  ILE A 106      15.690   7.751  11.453  1.00 94.18           C
ATOM   1416  HB  ILE A 106      14.706   8.074  11.112  1.00 94.18           H
ATOM   1417  CG1 ILE A 106      16.673   8.014  10.310  1.00 94.18           C
ATOM   1418 1HG1 ILE A 106      17.695   7.910  10.674  1.00 94.18           H
ATOM   1419 2HG1 ILE A 106      16.535   7.267   9.529  1.00 94.18           H
ATOM   1420  CG2 ILE A 106      16.028   8.572  12.700  1.00 94.18           C
ATOM   1421 1HG2 ILE A 106      15.258   8.417  13.456  1.00 94.18           H
ATOM   1422 2HG2 ILE A 106      16.993   8.253  13.094  1.00 94.18           H
ATOM   1423 3HG2 ILE A 106      16.073   9.629  12.437  1.00 94.18           H
ATOM   1424  CD1 ILE A 106      16.474   9.414   9.727  1.00 94.18           C
ATOM   1425 1HD1 ILE A 106      15.458   9.506   9.342  1.00 94.18           H
ATOM   1426 2HD1 ILE A 106      16.636  10.159  10.506  1.00 94.18           H
ATOM   1427 3HD1 ILE A 106      17.185   9.574   8.916  1.00 94.18           H
ATOM   1428  HN  ILE A 106      14.547   6.103  10.002  1.00 94.18           H
ATOM   1429  N   ALA A 107      13.577   5.958  13.030  1.00 92.88           N
ATOM   1430  CA  ALA A 107      12.765   5.779  14.221  1.00 92.88           C
ATOM   1431  C   ALA A 107      13.005   4.380  14.791  1.00 92.88           C
ATOM   1432  O   ALA A 107      12.959   4.184  16.005  1.00 92.88           O
ATOM   1433  HA  ALA A 107      13.084   6.520  14.954  1.00 92.88           H
ATOM   1434  CB  ALA A 107      11.295   6.025  13.878  1.00 92.88           C
ATOM   1435 1HB  ALA A 107      11.174   7.043  13.506  1.00 92.88           H
ATOM   1436 2HB  ALA A 107      10.977   5.318  13.113  1.00 92.88           H
ATOM   1437 3HB  ALA A 107      10.686   5.891  14.772  1.00 92.88           H
ATOM   1438  HN  ALA A 107      13.062   6.080  12.181  1.00 92.88           H
ATOM   1439  N   ALA A 108      13.254   3.442  13.888  1.00 92.32           N
ATOM   1440  CA  ALA A 108      13.470   2.061  14.284  1.00 92.32           C
ATOM   1441  C   ALA A 108      14.881   1.914  14.858  1.00 92.32           C
ATOM   1442  O   ALA A 108      15.107   1.106  15.757  1.00 92.32           O
ATOM   1443  HA  ALA A 108      12.744   1.821  15.061  1.00 92.32           H
ATOM   1444  CB  ALA A 108      13.230   1.143  13.084  1.00 92.32           C
ATOM   1445 1HB  ALA A 108      12.205   1.264  12.733  1.00 92.32           H
ATOM   1446 2HB  ALA A 108      13.922   1.404  12.283  1.00 92.32           H
ATOM   1447 3HB  ALA A 108      13.392   0.107  13.381  1.00 92.32           H
ATOM   1448  HN  ALA A 108      13.310   3.614  12.905  1.00 92.32           H
ATOM   1449  N   ALA A 109      15.792   2.707  14.314  1.00 91.97           N
ATOM   1450  CA  ALA A 109      17.195   2.591  14.673  1.00 91.97           C
ATOM   1451  C   ALA A 109      17.390   3.067  16.114  1.00 91.97           C
ATOM   1452  O   ALA A 109      18.237   2.544  16.836  1.00 91.97           O
ATOM   1453  HA  ALA A 109      17.468   1.538  14.608  1.00 91.97           H
ATOM   1454  CB  ALA A 109      18.044   3.384  13.678  1.00 91.97           C
ATOM   1455 1HB  ALA A 109      17.892   2.987  12.674  1.00 91.97           H
ATOM   1456 2HB  ALA A 109      17.749   4.433  13.702  1.00 91.97           H
ATOM   1457 3HB  ALA A 109      19.097   3.296  13.947  1.00 91.97           H
ATOM   1458  HN  ALA A 109      15.585   3.417  13.641  1.00 91.97           H
ATOM   1459  N   ASP A 110      16.590   4.055  16.490  1.00 88.00           N
ATOM   1460  CA  ASP A 110      16.749   4.694  17.785  1.00 88.00           C
ATOM   1461  C   ASP A 110      15.373   5.090  18.326  1.00 88.00           C
ATOM   1462  O   ASP A 110      14.699   4.285  18.966  1.00 88.00           O
ATOM   1463  HA  ASP A 110      17.245   3.954  18.412  1.00 88.00           H
ATOM   1464  CB  ASP A 110      17.596   5.964  17.673  1.00 88.00           C
ATOM   1465 1HB  ASP A 110      18.566   5.721  17.239  1.00 88.00           H
ATOM   1466 2HB  ASP A 110      17.112   6.669  16.997  1.00 88.00           H
ATOM   1467  CG  ASP A 110      17.792   6.615  19.043  1.00 88.00           C
ATOM   1468  OD1 ASP A 110      17.450   5.948  20.043  1.00 88.00           O
ATOM   1469  OD2 ASP A 110      18.279   7.766  19.060  1.00 88.00           O
ATOM   1470  HN  ASP A 110      15.847   4.418  15.928  1.00 88.00           H
ATOM   1471  N   GLN A 111      14.998   6.330  18.048  1.00 88.72           N
ATOM   1472  CA  GLN A 111      13.713   6.841  18.494  1.00 88.72           C
ATOM   1473  C   GLN A 111      13.201   7.909  17.526  1.00 88.72           C
ATOM   1474  O   GLN A 111      13.929   8.346  16.636  1.00 88.72           O
ATOM   1475  HA  GLN A 111      13.042   5.982  18.487  1.00 88.72           H
ATOM   1476  CB  GLN A 111      13.807   7.392  19.919  1.00 88.72           C
ATOM   1477 1HB  GLN A 111      12.824   7.727  20.248  1.00 88.72           H
ATOM   1478 2HB  GLN A 111      14.118   6.599  20.599  1.00 88.72           H
ATOM   1479  CG  GLN A 111      14.799   8.554  19.993  1.00 88.72           C
ATOM   1480 1HG  GLN A 111      15.785   8.216  19.674  1.00 88.72           H
ATOM   1481 2HG  GLN A 111      14.494   9.342  19.304  1.00 88.72           H
ATOM   1482  CD  GLN A 111      14.881   9.115  21.414  1.00 88.72           C
ATOM   1483  OE1 GLN A 111      13.886   9.295  22.096  1.00 88.72           O
ATOM   1484  NE2 GLN A 111      16.120   9.381  21.820  1.00 88.72           N
ATOM   1485 1HE2 GLN A 111      16.893   9.210  21.210  1.00 88.72           H
ATOM   1486 2HE2 GLN A 111      16.277   9.751  22.735  1.00 88.72           H
ATOM   1487  HN  GLN A 111      15.554   6.980  17.529  1.00 88.72           H
ATOM   1488  N   TRP A 112      11.951   8.299  17.732  1.00 91.23           N
ATOM   1489  CA  TRP A 112      11.332   9.305  16.886  1.00 91.23           C
ATOM   1490  C   TRP A 112      11.923  10.666  17.261  1.00 91.23           C
ATOM   1491  O   TRP A 112      11.605  11.216  18.314  1.00 91.23           O
ATOM   1492  HA  TRP A 112      11.575   9.066  15.851  1.00 91.23           H
ATOM   1493  CB  TRP A 112       9.808   9.261  17.007  1.00 91.23           C
ATOM   1494 1HB  TRP A 112       9.471   8.235  16.860  1.00 91.23           H
ATOM   1495 2HB  TRP A 112       9.526   9.546  18.021  1.00 91.23           H
ATOM   1496  CG  TRP A 112       9.078  10.169  16.016  1.00 91.23           C
ATOM   1497  CD1 TRP A 112       8.647  11.423  16.208  1.00 91.23           C
ATOM   1498  HD1 TRP A 112       8.770  11.978  17.139  1.00 91.23           H
ATOM   1499  CD2 TRP A 112       8.709   9.840  14.660  1.00 91.23           C
ATOM   1500  NE1 TRP A 112       8.030  11.925  15.081  1.00 91.23           N
ATOM   1501  HE1 TRP A 112       7.629  12.835  14.981  1.00 91.23           H
ATOM   1502  CE2 TRP A 112       8.068  10.932  14.109  1.00 91.23           C
ATOM   1503  CE3 TRP A 112       8.909   8.660  13.923  1.00 91.23           C
ATOM   1504  HE3 TRP A 112       9.412   7.785  14.335  1.00 91.23           H
ATOM   1505  CZ2 TRP A 112       7.576  10.951  12.799  1.00 91.23           C
ATOM   1506  HZ2 TRP A 112       7.074  11.826  12.386  1.00 91.23           H
ATOM   1507  CZ3 TRP A 112       8.412   8.695  12.615  1.00 91.23           C
ATOM   1508  HZ3 TRP A 112       8.540   7.805  12.000  1.00 91.23           H
ATOM   1509  CH2 TRP A 112       7.765   9.786  12.046  1.00 91.23           C
ATOM   1510  HH2 TRP A 112       7.405   9.734  11.018  1.00 91.23           H
ATOM   1511  HN  TRP A 112      11.366   7.940  18.459  1.00 91.23           H
ATOM   1512  N   LYS A 113      12.772  11.171  16.378  1.00 91.74           N
ATOM   1513  CA  LYS A 113      13.497  12.399  16.654  1.00 91.74           C
ATOM   1514  C   LYS A 113      12.776  13.573  15.989  1.00 91.74           C
ATOM   1515  O   LYS A 113      13.242  14.709  16.054  1.00 91.74           O
ATOM   1516  HA  LYS A 113      13.483  12.551  17.733  1.00 91.74           H
ATOM   1517  CB  LYS A 113      14.963  12.261  16.236  1.00 91.74           C
ATOM   1518 1HB  LYS A 113      15.020  11.997  15.180  1.00 91.74           H
ATOM   1519 2HB  LYS A 113      15.469  13.219  16.352  1.00 91.74           H
ATOM   1520  CG  LYS A 113      15.674  11.196  17.073  1.00 91.74           C
ATOM   1521 1HG  LYS A 113      15.635  11.472  18.127  1.00 91.74           H
ATOM   1522 2HG  LYS A 113      15.155  10.243  16.973  1.00 91.74           H
ATOM   1523  CD  LYS A 113      17.131  11.038  16.635  1.00 91.74           C
ATOM   1524 1HD  LYS A 113      17.171  10.790  15.575  1.00 91.74           H
ATOM   1525 2HD  LYS A 113      17.658  11.984  16.761  1.00 91.74           H
ATOM   1526  CE  LYS A 113      17.832   9.946  17.447  1.00 91.74           C
ATOM   1527 1HE  LYS A 113      17.830  10.212  18.504  1.00 91.74           H
ATOM   1528 2HE  LYS A 113      17.285   9.008  17.353  1.00 91.74           H
ATOM   1529  NZ  LYS A 113      19.224   9.765  16.978  1.00 91.74           N
ATOM   1530 1HZ  LYS A 113      19.653   8.996  17.481  1.00 91.74           H
ATOM   1531 2HZ  LYS A 113      19.222   9.559  15.985  1.00 91.74           H
ATOM   1532 3HZ  LYS A 113      19.751  10.615  17.146  1.00 91.74           H
ATOM   1533  HN  LYS A 113      12.966  10.756  15.489  1.00 91.74           H
ATOM   1534  N   PHE A 114      11.650  13.258  15.365  1.00 93.48           N
ATOM   1535  CA  PHE A 114      10.973  14.219  14.512  1.00 93.48           C
ATOM   1536  C   PHE A 114       9.749  14.810  15.216  1.00 93.48           C
ATOM   1537  O   PHE A 114       9.328  14.311  16.259  1.00 93.48           O
ATOM   1538  HA  PHE A 114      11.684  15.016  14.295  1.00 93.48           H
ATOM   1539  CB  PHE A 114      10.513  13.464  13.264  1.00 93.48           C
ATOM   1540 1HB  PHE A 114       9.704  12.788  13.538  1.00 93.48           H
ATOM   1541 2HB  PHE A 114      10.103  14.179  12.550  1.00 93.48           H
ATOM   1542  CG  PHE A 114      11.621  12.661  12.579  1.00 93.48           C
ATOM   1543  CD1 PHE A 114      12.564  13.299  11.836  1.00 93.48           C
ATOM   1544  HD1 PHE A 114      12.531  14.383  11.729  1.00 93.48           H
ATOM   1545  CD2 PHE A 114      11.662  11.308  12.714  1.00 93.48           C
ATOM   1546  HD2 PHE A 114      10.906  10.796  13.309  1.00 93.48           H
ATOM   1547  CE1 PHE A 114      13.592  12.553  11.201  1.00 93.48           C
ATOM   1548  HE1 PHE A 114      14.348  13.065  10.606  1.00 93.48           H
ATOM   1549  CE2 PHE A 114      12.690  10.562  12.079  1.00 93.48           C
ATOM   1550  HE2 PHE A 114      12.723   9.478  12.187  1.00 93.48           H
ATOM   1551  CZ  PHE A 114      13.633  11.201  11.336  1.00 93.48           C
ATOM   1552  HZ  PHE A 114      14.422  10.628  10.848  1.00 93.48           H
ATOM   1553  HN  PHE A 114      11.203  12.366  15.435  1.00 93.48           H
ATOM   1554  N   GLN A 115       9.214  15.864  14.618  1.00 93.82           N
ATOM   1555  CA  GLN A 115       8.066  16.547  15.191  1.00 93.82           C
ATOM   1556  C   GLN A 115       6.792  15.733  14.957  1.00 93.82           C
ATOM   1557  O   GLN A 115       6.782  14.811  14.143  1.00 93.82           O
ATOM   1558  HA  GLN A 115       8.272  16.612  16.260  1.00 93.82           H
ATOM   1559  CB  GLN A 115       7.928  17.960  14.620  1.00 93.82           C
ATOM   1560 1HB  GLN A 115       7.915  17.916  13.531  1.00 93.82           H
ATOM   1561 2HB  GLN A 115       6.977  18.390  14.933  1.00 93.82           H
ATOM   1562  CG  GLN A 115       9.077  18.855  15.087  1.00 93.82           C
ATOM   1563 1HG  GLN A 115       9.287  18.664  16.140  1.00 93.82           H
ATOM   1564 2HG  GLN A 115       9.983  18.610  14.532  1.00 93.82           H
ATOM   1565  CD  GLN A 115       8.736  20.333  14.889  1.00 93.82           C
ATOM   1566  OE1 GLN A 115       7.763  20.692  14.246  1.00 93.82           O
ATOM   1567  NE2 GLN A 115       9.588  21.169  15.477  1.00 93.82           N
ATOM   1568 1HE2 GLN A 115      10.367  20.809  15.991  1.00 93.82           H
ATOM   1569 2HE2 GLN A 115       9.450  22.156  15.405  1.00 93.82           H
ATOM   1570  HN  GLN A 115       9.550  16.250  13.759  1.00 93.82           H
ATOM   1571  N   THR A 116       5.749  16.105  15.684  1.00 93.85           N
ATOM   1572  CA  THR A 116       4.489  15.385  15.607  1.00 93.85           C
ATOM   1573  C   THR A 116       3.927  15.443  14.185  1.00 93.85           C
ATOM   1574  O   THR A 116       3.334  14.477  13.708  1.00 93.85           O
ATOM   1575  HA  THR A 116       4.678  14.335  15.833  1.00 93.85           H
ATOM   1576  CB  THR A 116       3.544  15.972  16.658  1.00 93.85           C
ATOM   1577  HB  THR A 116       3.180  16.951  16.350  1.00 93.85           H
ATOM   1578  OG1 THR A 116       4.307  15.949  17.861  1.00 93.85           O
ATOM   1579  HG1 THR A 116       3.887  16.548  18.544  1.00 93.85           H
ATOM   1580  CG2 THR A 116       2.355  15.055  16.954  1.00 93.85           C
ATOM   1581 1HG2 THR A 116       2.719  14.097  17.326  1.00 93.85           H
ATOM   1582 2HG2 THR A 116       1.783  14.896  16.040  1.00 93.85           H
ATOM   1583 3HG2 THR A 116       1.717  15.519  17.706  1.00 93.85           H
ATOM   1584  HN  THR A 116       5.755  16.880  16.315  1.00 93.85           H
ATOM   1585  N   PHE A 117       4.134  16.586  13.548  1.00 95.03           N
ATOM   1586  CA  PHE A 117       3.652  16.785  12.192  1.00 95.03           C
ATOM   1587  C   PHE A 117       4.136  15.665  11.268  1.00 95.03           C
ATOM   1588  O   PHE A 117       3.353  15.106  10.501  1.00 95.03           O
ATOM   1589  HA  PHE A 117       2.563  16.775  12.231  1.00 95.03           H
ATOM   1590  CB  PHE A 117       4.226  18.116  11.703  1.00 95.03           C
ATOM   1591 1HB  PHE A 117       3.839  18.919  12.330  1.00 95.03           H
ATOM   1592 2HB  PHE A 117       5.308  18.104  11.834  1.00 95.03           H
ATOM   1593  CG  PHE A 117       3.907  18.432  10.241  1.00 95.03           C
ATOM   1594  CD1 PHE A 117       4.870  18.298   9.290  1.00 95.03           C
ATOM   1595  HD1 PHE A 117       5.870  17.965   9.570  1.00 95.03           H
ATOM   1596  CD2 PHE A 117       2.660  18.847   9.891  1.00 95.03           C
ATOM   1597  HD2 PHE A 117       1.888  18.955  10.653  1.00 95.03           H
ATOM   1598  CE1 PHE A 117       4.574  18.591   7.933  1.00 95.03           C
ATOM   1599  HE1 PHE A 117       5.347  18.484   7.171  1.00 95.03           H
ATOM   1600  CE2 PHE A 117       2.364  19.141   8.533  1.00 95.03           C
ATOM   1601  HE2 PHE A 117       1.365  19.474   8.253  1.00 95.03           H
ATOM   1602  CZ  PHE A 117       3.327  19.006   7.583  1.00 95.03           C
ATOM   1603  HZ  PHE A 117       3.100  19.232   6.541  1.00 95.03           H
ATOM   1604  HN  PHE A 117       4.621  17.366  13.942  1.00 95.03           H
ATOM   1605  N   MET A 118       5.424  15.371  11.371  1.00 94.70           N
ATOM   1606  CA  MET A 118       6.030  14.355  10.528  1.00 94.70           C
ATOM   1607  C   MET A 118       5.436  12.975  10.820  1.00 94.70           C
ATOM   1608  O   MET A 118       5.295  12.152   9.917  1.00 94.70           O
ATOM   1609  HA  MET A 118       5.799  14.648   9.504  1.00 94.70           H
ATOM   1610  CB  MET A 118       7.540  14.323  10.771  1.00 94.70           C
ATOM   1611 1HB  MET A 118       7.928  15.341  10.802  1.00 94.70           H
ATOM   1612 2HB  MET A 118       7.746  13.873  11.742  1.00 94.70           H
ATOM   1613  CG  MET A 118       8.255  13.531   9.674  1.00 94.70           C
ATOM   1614 1HG  MET A 118       9.325  13.499   9.877  1.00 94.70           H
ATOM   1615 2HG  MET A 118       7.900  12.501   9.668  1.00 94.70           H
ATOM   1616  SD  MET A 118       7.960  14.287   8.084  1.00 94.70           S
ATOM   1617  CE  MET A 118       8.917  15.782   8.269  1.00 94.70           C
ATOM   1618 1HE  MET A 118       8.533  16.358   9.111  1.00 94.70           H
ATOM   1619 2HE  MET A 118       9.961  15.525   8.450  1.00 94.70           H
ATOM   1620 3HE  MET A 118       8.842  16.377   7.359  1.00 94.70           H
ATOM   1621  HN  MET A 118       6.048  15.813  12.015  1.00 94.70           H
ATOM   1622  N   CYS A 119       5.105  12.764  12.086  1.00 93.46           N
ATOM   1623  CA  CYS A 119       4.531  11.498  12.508  1.00 93.46           C
ATOM   1624  C   CYS A 119       3.192  11.315  11.791  1.00 93.46           C
ATOM   1625  O   CYS A 119       2.910  10.242  11.259  1.00 93.46           O
ATOM   1626  HA  CYS A 119       5.237  10.721  12.214  1.00 93.46           H
ATOM   1627  CB  CYS A 119       4.379  11.425  14.029  1.00 93.46           C
ATOM   1628 1HB  CYS A 119       5.361  11.436  14.501  1.00 93.46           H
ATOM   1629 2HB  CYS A 119       3.841  12.301  14.391  1.00 93.46           H
ATOM   1630  SG  CYS A 119       3.478   9.902  14.495  1.00 93.46           S
ATOM   1631  HN  CYS A 119       5.223  13.439  12.814  1.00 93.46           H
ATOM   1632  N   LYS A 120       2.402  12.379  11.800  1.00 94.48           N
ATOM   1633  CA  LYS A 120       1.098  12.348  11.159  1.00 94.48           C
ATOM   1634  C   LYS A 120       1.269  11.984   9.683  1.00 94.48           C
ATOM   1635  O   LYS A 120       0.629  11.056   9.191  1.00 94.48           O
ATOM   1636  HA  LYS A 120       0.515  11.564  11.643  1.00 94.48           H
ATOM   1637  CB  LYS A 120       0.358  13.668  11.386  1.00 94.48           C
ATOM   1638 1HB  LYS A 120       0.998  14.502  11.099  1.00 94.48           H
ATOM   1639 2HB  LYS A 120      -0.524  13.709  10.747  1.00 94.48           H
ATOM   1640  CG  LYS A 120      -0.058  13.818  12.851  1.00 94.48           C
ATOM   1641 1HG  LYS A 120      -0.707  12.990  13.135  1.00 94.48           H
ATOM   1642 2HG  LYS A 120       0.823  13.767  13.490  1.00 94.48           H
ATOM   1643  CD  LYS A 120      -0.785  15.145  13.080  1.00 94.48           C
ATOM   1644 1HD  LYS A 120      -0.111  15.975  12.867  1.00 94.48           H
ATOM   1645 2HD  LYS A 120      -1.623  15.229  12.389  1.00 94.48           H
ATOM   1646  CE  LYS A 120      -1.292  15.250  14.520  1.00 94.48           C
ATOM   1647 1HE  LYS A 120      -1.358  14.256  14.962  1.00 94.48           H
ATOM   1648 2HE  LYS A 120      -0.583  15.820  15.121  1.00 94.48           H
ATOM   1649  NZ  LYS A 120      -2.619  15.904  14.556  1.00 94.48           N
ATOM   1650 1HZ  LYS A 120      -2.933  15.978  15.517  1.00 94.48           H
ATOM   1651 2HZ  LYS A 120      -2.549  16.831  14.151  1.00 94.48           H
ATOM   1652 3HZ  LYS A 120      -3.282  15.352  14.024  1.00 94.48           H
ATOM   1653  HN  LYS A 120       2.639  13.248  12.233  1.00 94.48           H
ATOM   1654  N   VAL A 121       2.134  12.735   9.018  1.00 94.65           N
ATOM   1655  CA  VAL A 121       2.307  12.585   7.583  1.00 94.65           C
ATOM   1656  C   VAL A 121       2.744  11.151   7.273  1.00 94.65           C
ATOM   1657  O   VAL A 121       2.181  10.504   6.392  1.00 94.65           O
ATOM   1658  HA  VAL A 121       1.340  12.766   7.114  1.00 94.65           H
ATOM   1659  CB  VAL A 121       3.290  13.635   7.061  1.00 94.65           C
ATOM   1660  HB  VAL A 121       4.194  13.578   7.668  1.00 94.65           H
ATOM   1661  CG1 VAL A 121       3.680  13.348   5.610  1.00 94.65           C
ATOM   1662 1HG1 VAL A 121       4.151  12.367   5.547  1.00 94.65           H
ATOM   1663 2HG1 VAL A 121       2.788  13.364   4.984  1.00 94.65           H
ATOM   1664 3HG1 VAL A 121       4.380  14.109   5.265  1.00 94.65           H
ATOM   1665  CG2 VAL A 121       2.715  15.045   7.206  1.00 94.65           C
ATOM   1666 1HG2 VAL A 121       1.789  15.120   6.636  1.00 94.65           H
ATOM   1667 2HG2 VAL A 121       2.511  15.248   8.258  1.00 94.65           H
ATOM   1668 3HG2 VAL A 121       3.434  15.771   6.828  1.00 94.65           H
ATOM   1669  HN  VAL A 121       2.710  13.434   9.442  1.00 94.65           H
ATOM   1670  N   VAL A 122       3.743  10.698   8.016  1.00 93.16           N
ATOM   1671  CA  VAL A 122       4.405   9.445   7.694  1.00 93.16           C
ATOM   1672  C   VAL A 122       3.403   8.296   7.820  1.00 93.16           C
ATOM   1673  O   VAL A 122       3.392   7.384   6.995  1.00 93.16           O
ATOM   1674  HA  VAL A 122       4.740   9.506   6.658  1.00 93.16           H
ATOM   1675  CB  VAL A 122       5.639   9.262   8.581  1.00 93.16           C
ATOM   1676  HB  VAL A 122       5.350   9.487   9.607  1.00 93.16           H
ATOM   1677  CG1 VAL A 122       6.136   7.816   8.538  1.00 93.16           C
ATOM   1678 1HG1 VAL A 122       5.349   7.151   8.892  1.00 93.16           H
ATOM   1679 2HG1 VAL A 122       6.400   7.553   7.513  1.00 93.16           H
ATOM   1680 3HG1 VAL A 122       7.013   7.714   9.176  1.00 93.16           H
ATOM   1681  CG2 VAL A 122       6.749  10.236   8.182  1.00 93.16           C
ATOM   1682 1HG2 VAL A 122       7.035  10.057   7.145  1.00 93.16           H
ATOM   1683 2HG2 VAL A 122       6.391  11.260   8.288  1.00 93.16           H
ATOM   1684 3HG2 VAL A 122       7.614  10.085   8.828  1.00 93.16           H
ATOM   1685  HN  VAL A 122       4.100  11.169   8.822  1.00 93.16           H
ATOM   1686  N   ASN A 123       2.585   8.378   8.860  1.00 91.74           N
ATOM   1687  CA  ASN A 123       1.592   7.348   9.114  1.00 91.74           C
ATOM   1688  C   ASN A 123       0.542   7.373   8.001  1.00 91.74           C
ATOM   1689  O   ASN A 123       0.106   6.324   7.530  1.00 91.74           O
ATOM   1690  HA  ASN A 123       2.150   6.412   9.139  1.00 91.74           H
ATOM   1691  CB  ASN A 123       0.877   7.589  10.445  1.00 91.74           C
ATOM   1692 1HB  ASN A 123       0.748   8.659  10.604  1.00 91.74           H
ATOM   1693 2HB  ASN A 123      -0.120   7.149  10.411  1.00 91.74           H
ATOM   1694  CG  ASN A 123       1.667   6.986  11.608  1.00 91.74           C
ATOM   1695  OD1 ASN A 123       2.500   6.111  11.439  1.00 91.74           O
ATOM   1696  ND2 ASN A 123       1.360   7.501  12.795  1.00 91.74           N
ATOM   1697 1HD2 ASN A 123       0.665   8.217  12.865  1.00 91.74           H
ATOM   1698 2HD2 ASN A 123       1.822   7.172  13.618  1.00 91.74           H
ATOM   1699  HN  ASN A 123       2.594   9.128   9.520  1.00 91.74           H
ATOM   1700  N   SER A 124       0.166   8.583   7.614  1.00 93.14           N
ATOM   1701  CA  SER A 124      -0.933   8.762   6.680  1.00 93.14           C
ATOM   1702  C   SER A 124      -0.501   8.337   5.276  1.00 93.14           C
ATOM   1703  O   SER A 124      -1.297   7.784   4.518  1.00 93.14           O
ATOM   1704  HA  SER A 124      -1.731   8.117   7.047  1.00 93.14           H
ATOM   1705  CB  SER A 124      -1.417  10.214   6.670  1.00 93.14           C
ATOM   1706 1HB  SER A 124      -0.584  10.871   6.419  1.00 93.14           H
ATOM   1707 2HB  SER A 124      -2.169  10.340   5.891  1.00 93.14           H
ATOM   1708  OG  SER A 124      -1.965  10.603   7.927  1.00 93.14           O
ATOM   1709  HG  SER A 124      -1.237  10.920   8.534  1.00 93.14           H
ATOM   1710  HN  SER A 124       0.597   9.430   7.927  1.00 93.14           H
ATOM   1711  N   MET A 125       0.759   8.611   4.970  1.00 93.17           N
ATOM   1712  CA  MET A 125       1.255   8.441   3.615  1.00 93.17           C
ATOM   1713  C   MET A 125       1.140   6.982   3.169  1.00 93.17           C
ATOM   1714  O   MET A 125       0.800   6.706   2.020  1.00 93.17           O
ATOM   1715  HA  MET A 125       0.621   9.070   2.990  1.00 93.17           H
ATOM   1716  CB  MET A 125       2.718   8.883   3.548  1.00 93.17           C
ATOM   1717 1HB  MET A 125       3.247   8.537   4.435  1.00 93.17           H
ATOM   1718 2HB  MET A 125       3.202   8.420   2.687  1.00 93.17           H
ATOM   1719  CG  MET A 125       2.827  10.405   3.443  1.00 93.17           C
ATOM   1720 1HG  MET A 125       2.315  10.873   4.284  1.00 93.17           H
ATOM   1721 2HG  MET A 125       3.872  10.708   3.499  1.00 93.17           H
ATOM   1722  SD  MET A 125       2.112  10.965   1.907  1.00 93.17           S
ATOM   1723  CE  MET A 125       0.851  12.062   2.533  1.00 93.17           C
ATOM   1724 1HE  MET A 125       0.161  11.501   3.164  1.00 93.17           H
ATOM   1725 2HE  MET A 125       1.316  12.854   3.119  1.00 93.17           H
ATOM   1726 3HE  MET A 125       0.304  12.501   1.698  1.00 93.17           H
ATOM   1727  HN  MET A 125       1.434   8.944   5.629  1.00 93.17           H
ATOM   1728  N   TYR A 126       1.431   6.087   4.101  1.00 86.16           N
ATOM   1729  CA  TYR A 126       1.367   4.663   3.818  1.00 86.16           C
ATOM   1730  C   TYR A 126      -0.058   4.239   3.458  1.00 86.16           C
ATOM   1731  O   TYR A 126      -0.266   3.506   2.493  1.00 86.16           O
ATOM   1732  HA  TYR A 126       2.024   4.459   2.972  1.00 86.16           H
ATOM   1733  CB  TYR A 126       1.786   3.957   5.108  1.00 86.16           C
ATOM   1734 1HB  TYR A 126       2.848   4.136   5.280  1.00 86.16           H
ATOM   1735 2HB  TYR A 126       1.249   4.402   5.945  1.00 86.16           H
ATOM   1736  CG  TYR A 126       1.532   2.448   5.103  1.00 86.16           C
ATOM   1737  CD1 TYR A 126       0.732   1.880   6.073  1.00 86.16           C
ATOM   1738  HD1 TYR A 126       0.281   2.505   6.843  1.00 86.16           H
ATOM   1739  CD2 TYR A 126       2.103   1.656   4.128  1.00 86.16           C
ATOM   1740  HD2 TYR A 126       2.735   2.105   3.361  1.00 86.16           H
ATOM   1741  CE1 TYR A 126       0.493   0.460   6.068  1.00 86.16           C
ATOM   1742  HE1 TYR A 126      -0.137  -0.002   6.828  1.00 86.16           H
ATOM   1743  CE2 TYR A 126       1.864   0.236   4.122  1.00 86.16           C
ATOM   1744  HE2 TYR A 126       2.309  -0.401   3.358  1.00 86.16           H
ATOM   1745  CZ  TYR A 126       1.071  -0.292   5.092  1.00 86.16           C
ATOM   1746  OH  TYR A 126       0.845  -1.633   5.087  1.00 86.16           O
ATOM   1747  HH  TYR A 126       1.326  -2.058   4.321  1.00 86.16           H
ATOM   1748  HN  TYR A 126       1.706   6.320   5.034  1.00 86.16           H
ATOM   1749  N   LYS A 127      -1.003   4.719   4.253  1.00 86.83           N
ATOM   1750  CA  LYS A 127      -2.395   4.347   4.070  1.00 86.83           C
ATOM   1751  C   LYS A 127      -2.900   4.914   2.742  1.00 86.83           C
ATOM   1752  O   LYS A 127      -3.683   4.271   2.045  1.00 86.83           O
ATOM   1753  HA  LYS A 127      -2.439   3.259   4.020  1.00 86.83           H
ATOM   1754  CB  LYS A 127      -3.228   4.779   5.279  1.00 86.83           C
ATOM   1755 1HB  LYS A 127      -3.023   5.823   5.514  1.00 86.83           H
ATOM   1756 2HB  LYS A 127      -4.289   4.710   5.038  1.00 86.83           H
ATOM   1757  CG  LYS A 127      -2.919   3.906   6.498  1.00 86.83           C
ATOM   1758 1HG  LYS A 127      -1.854   3.956   6.724  1.00 86.83           H
ATOM   1759 2HG  LYS A 127      -3.448   4.292   7.369  1.00 86.83           H
ATOM   1760  CD  LYS A 127      -3.326   2.453   6.249  1.00 86.83           C
ATOM   1761 1HD  LYS A 127      -4.376   2.410   5.957  1.00 86.83           H
ATOM   1762 2HD  LYS A 127      -2.748   2.046   5.419  1.00 86.83           H
ATOM   1763  CE  LYS A 127      -3.105   1.600   7.499  1.00 86.83           C
ATOM   1764 1HE  LYS A 127      -2.072   1.697   7.835  1.00 86.83           H
ATOM   1765 2HE  LYS A 127      -3.738   1.960   8.310  1.00 86.83           H
ATOM   1766  NZ  LYS A 127      -3.409   0.179   7.218  1.00 86.83           N
ATOM   1767 1HZ  LYS A 127      -3.276  -0.369   8.061  1.00 86.83           H
ATOM   1768 2HZ  LYS A 127      -4.370   0.094   6.907  1.00 86.83           H
ATOM   1769 3HZ  LYS A 127      -2.788  -0.163   6.492  1.00 86.83           H
ATOM   1770  HN  LYS A 127      -0.829   5.349   5.010  1.00 86.83           H
ATOM   1771  N   MET A 128      -2.430   6.114   2.431  1.00 91.58           N
ATOM   1772  CA  MET A 128      -2.809   6.767   1.189  1.00 91.58           C
ATOM   1773  C   MET A 128      -2.315   5.971  -0.021  1.00 91.58           C
ATOM   1774  O   MET A 128      -3.055   5.775  -0.984  1.00 91.58           O
ATOM   1775  HA  MET A 128      -3.898   6.796   1.193  1.00 91.58           H
ATOM   1776  CB  MET A 128      -2.214   8.176   1.151  1.00 91.58           C
ATOM   1777 1HB  MET A 128      -2.509   8.723   2.047  1.00 91.58           H
ATOM   1778 2HB  MET A 128      -1.126   8.116   1.159  1.00 91.58           H
ATOM   1779  CG  MET A 128      -2.680   8.934  -0.093  1.00 91.58           C
ATOM   1780 1HG  MET A 128      -2.419   8.373  -0.990  1.00 91.58           H
ATOM   1781 2HG  MET A 128      -3.766   9.033  -0.084  1.00 91.58           H
ATOM   1782  SD  MET A 128      -1.922  10.549  -0.144  1.00 91.58           S
ATOM   1783  CE  MET A 128      -2.825  11.357   1.167  1.00 91.58           C
ATOM   1784 1HE  MET A 128      -3.889  11.359   0.927  1.00 91.58           H
ATOM   1785 2HE  MET A 128      -2.665  10.821   2.102  1.00 91.58           H
ATOM   1786 3HE  MET A 128      -2.474  12.384   1.271  1.00 91.58           H
ATOM   1787  HN  MET A 128      -1.804   6.637   3.009  1.00 91.58           H
ATOM   1788  N   ASN A 129      -1.067   5.534   0.068  1.00 90.29           N
ATOM   1789  CA  ASN A 129      -0.481   4.725  -0.987  1.00 90.29           C
ATOM   1790  C   ASN A 129      -1.347   3.483  -1.212  1.00 90.29           C
ATOM   1791  O   ASN A 129      -1.746   3.197  -2.339  1.00 90.29           O
ATOM   1792  HA  ASN A 129      -0.448   5.374  -1.862  1.00 90.29           H
ATOM   1793  CB  ASN A 129       0.925   4.257  -0.606  1.00 90.29           C
ATOM   1794 1HB  ASN A 129       1.615   5.101  -0.640  1.00 90.29           H
ATOM   1795 2HB  ASN A 129       0.924   3.888   0.420  1.00 90.29           H
ATOM   1796  CG  ASN A 129       1.412   3.156  -1.550  1.00 90.29           C
ATOM   1797  OD1 ASN A 129       1.197   1.975  -1.331  1.00 90.29           O
ATOM   1798  ND2 ASN A 129       2.077   3.607  -2.610  1.00 90.29           N
ATOM   1799 1HD2 ASN A 129       2.219   4.589  -2.730  1.00 90.29           H
ATOM   1800 2HD2 ASN A 129       2.436   2.963  -3.286  1.00 90.29           H
ATOM   1801  HN  ASN A 129      -0.461   5.725   0.840  1.00 90.29           H
ATOM   1802  N   PHE A 130      -1.611   2.780  -0.121  1.00 84.09           N
ATOM   1803  CA  PHE A 130      -2.291   1.499  -0.203  1.00 84.09           C
ATOM   1804  C   PHE A 130      -3.610   1.626  -0.968  1.00 84.09           C
ATOM   1805  O   PHE A 130      -3.832   0.921  -1.951  1.00 84.09           O
ATOM   1806  HA  PHE A 130      -1.630   0.815  -0.734  1.00 84.09           H
ATOM   1807  CB  PHE A 130      -2.589   1.057   1.232  1.00 84.09           C
ATOM   1808 1HB  PHE A 130      -1.669   1.110   1.815  1.00 84.09           H
ATOM   1809 2HB  PHE A 130      -3.291   1.760   1.679  1.00 84.09           H
ATOM   1810  CG  PHE A 130      -3.164  -0.356   1.341  1.00 84.09           C
ATOM   1811  CD1 PHE A 130      -4.498  -0.562   1.177  1.00 84.09           C
ATOM   1812  HD1 PHE A 130      -5.158   0.281   0.968  1.00 84.09           H
ATOM   1813  CD2 PHE A 130      -2.341  -1.407   1.602  1.00 84.09           C
ATOM   1814  HD2 PHE A 130      -1.272  -1.243   1.733  1.00 84.09           H
ATOM   1815  CE1 PHE A 130      -5.033  -1.874   1.279  1.00 84.09           C
ATOM   1816  HE1 PHE A 130      -6.102  -2.038   1.148  1.00 84.09           H
ATOM   1817  CE2 PHE A 130      -2.875  -2.719   1.703  1.00 84.09           C
ATOM   1818  HE2 PHE A 130      -2.216  -3.561   1.913  1.00 84.09           H
ATOM   1819  CZ  PHE A 130      -4.210  -2.924   1.540  1.00 84.09           C
ATOM   1820  HZ  PHE A 130      -4.620  -3.931   1.618  1.00 84.09           H
ATOM   1821  HN  PHE A 130      -1.370   3.072   0.805  1.00 84.09           H
ATOM   1822  N   TYR A 131      -4.451   2.530  -0.488  1.00 85.21           N
ATOM   1823  CA  TYR A 131      -5.792   2.668  -1.031  1.00 85.21           C
ATOM   1824  C   TYR A 131      -5.748   3.100  -2.498  1.00 85.21           C
ATOM   1825  O   TYR A 131      -6.512   2.597  -3.320  1.00 85.21           O
ATOM   1826  HA  TYR A 131      -6.285   1.698  -0.960  1.00 85.21           H
ATOM   1827  CB  TYR A 131      -6.469   3.766  -0.209  1.00 85.21           C
ATOM   1828 1HB  TYR A 131      -5.840   4.656  -0.222  1.00 85.21           H
ATOM   1829 2HB  TYR A 131      -7.411   4.035  -0.686  1.00 85.21           H
ATOM   1830  CG  TYR A 131      -6.744   3.375   1.245  1.00 85.21           C
ATOM   1831  CD1 TYR A 131      -7.266   2.132   1.538  1.00 85.21           C
ATOM   1832  HD1 TYR A 131      -7.481   1.428   0.734  1.00 85.21           H
ATOM   1833  CD2 TYR A 131      -6.471   4.267   2.262  1.00 85.21           C
ATOM   1834  HD2 TYR A 131      -6.060   5.249   2.031  1.00 85.21           H
ATOM   1835  CE1 TYR A 131      -7.525   1.764   2.906  1.00 85.21           C
ATOM   1836  HE1 TYR A 131      -7.936   0.785   3.151  1.00 85.21           H
ATOM   1837  CE2 TYR A 131      -6.730   3.899   3.630  1.00 85.21           C
ATOM   1838  HE2 TYR A 131      -6.520   4.593   4.444  1.00 85.21           H
ATOM   1839  CZ  TYR A 131      -7.244   2.665   3.884  1.00 85.21           C
ATOM   1840  OH  TYR A 131      -7.489   2.318   5.176  1.00 85.21           O
ATOM   1841  HH  TYR A 131      -7.356   3.108   5.774  1.00 85.21           H
ATOM   1842  HN  TYR A 131      -4.230   3.160   0.256  1.00 85.21           H
ATOM   1843  N   SER A 132      -4.845   4.028  -2.782  1.00 89.55           N
ATOM   1844  CA  SER A 132      -4.729   4.573  -4.124  1.00 89.55           C
ATOM   1845  C   SER A 132      -4.248   3.488  -5.089  1.00 89.55           C
ATOM   1846  O   SER A 132      -4.738   3.390  -6.213  1.00 89.55           O
ATOM   1847  HA  SER A 132      -5.733   4.903  -4.389  1.00 89.55           H
ATOM   1848  CB  SER A 132      -3.776   5.769  -4.151  1.00 89.55           C
ATOM   1849 1HB  SER A 132      -3.669   6.124  -5.176  1.00 89.55           H
ATOM   1850 2HB  SER A 132      -4.204   6.588  -3.573  1.00 89.55           H
ATOM   1851  OG  SER A 132      -2.492   5.441  -3.628  1.00 89.55           O
ATOM   1852  HG  SER A 132      -2.374   5.855  -2.725  1.00 89.55           H
ATOM   1853  HN  SER A 132      -4.203   4.405  -2.115  1.00 89.55           H
ATOM   1854  N   CYS A 133      -3.293   2.701  -4.616  1.00 84.14           N
ATOM   1855  CA  CYS A 133      -2.716   1.649  -5.436  1.00 84.14           C
ATOM   1856  C   CYS A 133      -3.831   0.676  -5.824  1.00 84.14           C
ATOM   1857  O   CYS A 133      -3.968   0.317  -6.992  1.00 84.14           O
ATOM   1858  HA  CYS A 133      -2.300   2.133  -6.319  1.00 84.14           H
ATOM   1859  CB  CYS A 133      -1.565   0.940  -4.719  1.00 84.14           C
ATOM   1860 1HB  CYS A 133      -1.859   0.691  -3.699  1.00 84.14           H
ATOM   1861 2HB  CYS A 133      -1.335   0.001  -5.222  1.00 84.14           H
ATOM   1862  SG  CYS A 133      -0.085   2.016  -4.697  1.00 84.14           S
ATOM   1863  HG  CYS A 133      -0.525   2.838  -3.749  1.00 84.14           H
ATOM   1864  HN  CYS A 133      -2.915   2.773  -3.693  1.00 84.14           H
ATOM   1865  N   VAL A 134      -4.600   0.277  -4.821  1.00 79.94           N
ATOM   1866  CA  VAL A 134      -5.653  -0.703  -5.030  1.00 79.94           C
ATOM   1867  C   VAL A 134      -6.620  -0.187  -6.097  1.00 79.94           C
ATOM   1868  O   VAL A 134      -6.955  -0.907  -7.036  1.00 79.94           O
ATOM   1869  HA  VAL A 134      -5.184  -1.617  -5.393  1.00 79.94           H
ATOM   1870  CB  VAL A 134      -6.343  -1.020  -3.701  1.00 79.94           C
ATOM   1871  HB  VAL A 134      -6.570  -0.075  -3.207  1.00 79.94           H
ATOM   1872  CG1 VAL A 134      -7.663  -1.758  -3.932  1.00 79.94           C
ATOM   1873 1HG1 VAL A 134      -8.328  -1.136  -4.531  1.00 79.94           H
ATOM   1874 2HG1 VAL A 134      -7.470  -2.693  -4.457  1.00 79.94           H
ATOM   1875 3HG1 VAL A 134      -8.133  -1.971  -2.972  1.00 79.94           H
ATOM   1876  CG2 VAL A 134      -5.420  -1.822  -2.781  1.00 79.94           C
ATOM   1877 1HG2 VAL A 134      -5.149  -2.759  -3.267  1.00 79.94           H
ATOM   1878 2HG2 VAL A 134      -4.519  -1.244  -2.578  1.00 79.94           H
ATOM   1879 3HG2 VAL A 134      -5.936  -2.033  -1.845  1.00 79.94           H
ATOM   1880  HN  VAL A 134      -4.513   0.610  -3.882  1.00 79.94           H
ATOM   1881  N   LEU A 135      -7.041   1.056  -5.918  1.00 84.73           N
ATOM   1882  CA  LEU A 135      -8.061   1.632  -6.778  1.00 84.73           C
ATOM   1883  C   LEU A 135      -7.516   1.745  -8.203  1.00 84.73           C
ATOM   1884  O   LEU A 135      -8.249   1.539  -9.169  1.00 84.73           O
ATOM   1885  HA  LEU A 135      -8.908   0.946  -6.785  1.00 84.73           H
ATOM   1886  CB  LEU A 135      -8.559   2.960  -6.203  1.00 84.73           C
ATOM   1887 1HB  LEU A 135      -7.699   3.614  -6.053  1.00 84.73           H
ATOM   1888 2HB  LEU A 135      -9.197   3.438  -6.945  1.00 84.73           H
ATOM   1889  CG  LEU A 135      -9.333   2.872  -4.886  1.00 84.73           C
ATOM   1890  HG  LEU A 135      -8.765   2.247  -4.197  1.00 84.73           H
ATOM   1891  CD1 LEU A 135      -9.469   4.251  -4.237  1.00 84.73           C
ATOM   1892 1HD1 LEU A 135      -8.478   4.657  -4.034  1.00 84.73           H
ATOM   1893 2HD1 LEU A 135     -10.004   4.919  -4.913  1.00 84.73           H
ATOM   1894 3HD1 LEU A 135     -10.024   4.160  -3.303  1.00 84.73           H
ATOM   1895  CD2 LEU A 135     -10.691   2.199  -5.092  1.00 84.73           C
ATOM   1896 1HD2 LEU A 135     -11.279   2.777  -5.805  1.00 84.73           H
ATOM   1897 2HD2 LEU A 135     -10.542   1.190  -5.477  1.00 84.73           H
ATOM   1898 3HD2 LEU A 135     -11.220   2.149  -4.140  1.00 84.73           H
ATOM   1899  HN  LEU A 135      -6.698   1.665  -5.202  1.00 84.73           H
ATOM   1900  N   LEU A 136      -6.235   2.072  -8.289  1.00 86.68           N
ATOM   1901  CA  LEU A 136      -5.591   2.243  -9.580  1.00 86.68           C
ATOM   1902  C   LEU A 136      -5.526   0.892 -10.295  1.00 86.68           C
ATOM   1903  O   LEU A 136      -5.800   0.805 -11.491  1.00 86.68           O
ATOM   1904  HA  LEU A 136      -6.214   2.916 -10.169  1.00 86.68           H
ATOM   1905  CB  LEU A 136      -4.228   2.918  -9.414  1.00 86.68           C
ATOM   1906 1HB  LEU A 136      -3.687   2.407  -8.617  1.00 86.68           H
ATOM   1907 2HB  LEU A 136      -3.658   2.772 -10.331  1.00 86.68           H
ATOM   1908  CG  LEU A 136      -4.254   4.414  -9.095  1.00 86.68           C
ATOM   1909  HG  LEU A 136      -4.969   4.579  -8.289  1.00 86.68           H
ATOM   1910  CD1 LEU A 136      -2.890   4.893  -8.596  1.00 86.68           C
ATOM   1911 1HD1 LEU A 136      -2.623   4.347  -7.690  1.00 86.68           H
ATOM   1912 2HD1 LEU A 136      -2.138   4.712  -9.364  1.00 86.68           H
ATOM   1913 3HD1 LEU A 136      -2.937   5.959  -8.377  1.00 86.68           H
ATOM   1914  CD2 LEU A 136      -4.739   5.222 -10.301  1.00 86.68           C
ATOM   1915 1HD2 LEU A 136      -4.068   5.056 -11.143  1.00 86.68           H
ATOM   1916 2HD2 LEU A 136      -5.746   4.904 -10.570  1.00 86.68           H
ATOM   1917 3HD2 LEU A 136      -4.748   6.283 -10.047  1.00 86.68           H
ATOM   1918  HN  LEU A 136      -5.641   2.219  -7.497  1.00 86.68           H
ATOM   1919  N   ILE A 137      -5.160  -0.128  -9.533  1.00 78.79           N
ATOM   1920  CA  ILE A 137      -5.019  -1.464 -10.087  1.00 78.79           C
ATOM   1921  C   ILE A 137      -6.369  -1.928 -10.636  1.00 78.79           C
ATOM   1922  O   ILE A 137      -6.432  -2.548 -11.697  1.00 78.79           O
ATOM   1923  HA  ILE A 137      -4.313  -1.401 -10.915  1.00 78.79           H
ATOM   1924  CB  ILE A 137      -4.417  -2.414  -9.049  1.00 78.79           C
ATOM   1925  HB  ILE A 137      -4.929  -2.251  -8.101  1.00 78.79           H
ATOM   1926  CG1 ILE A 137      -2.935  -2.109  -8.821  1.00 78.79           C
ATOM   1927 1HG1 ILE A 137      -2.360  -2.410  -9.697  1.00 78.79           H
ATOM   1928 2HG1 ILE A 137      -2.795  -1.035  -8.702  1.00 78.79           H
ATOM   1929  CG2 ILE A 137      -4.649  -3.874  -9.444  1.00 78.79           C
ATOM   1930 1HG2 ILE A 137      -5.719  -4.066  -9.514  1.00 78.79           H
ATOM   1931 2HG2 ILE A 137      -4.180  -4.068 -10.408  1.00 78.79           H
ATOM   1932 3HG2 ILE A 137      -4.211  -4.527  -8.689  1.00 78.79           H
ATOM   1933  CD1 ILE A 137      -2.410  -2.839  -7.583  1.00 78.79           C
ATOM   1934 1HD1 ILE A 137      -2.972  -2.517  -6.706  1.00 78.79           H
ATOM   1935 2HD1 ILE A 137      -2.530  -3.914  -7.717  1.00 78.79           H
ATOM   1936 3HD1 ILE A 137      -1.354  -2.605  -7.444  1.00 78.79           H
ATOM   1937  HN  ILE A 137      -4.962  -0.053  -8.555  1.00 78.79           H
ATOM   1938  N   MET A 138      -7.417  -1.610  -9.890  1.00 77.10           N
ATOM   1939  CA  MET A 138      -8.768  -1.923 -10.324  1.00 77.10           C
ATOM   1940  C   MET A 138      -9.076  -1.266 -11.671  1.00 77.10           C
ATOM   1941  O   MET A 138      -9.593  -1.916 -12.578  1.00 77.10           O
ATOM   1942  HA  MET A 138      -8.800  -3.008 -10.425  1.00 77.10           H
ATOM   1943  CB  MET A 138      -9.768  -1.432  -9.275  1.00 77.10           C
ATOM   1944 1HB  MET A 138      -9.587  -1.941  -8.329  1.00 77.10           H
ATOM   1945 2HB  MET A 138      -9.620  -0.366  -9.097  1.00 77.10           H
ATOM   1946  CG  MET A 138     -11.207  -1.683  -9.730  1.00 77.10           C
ATOM   1947 1HG  MET A 138     -11.380  -1.208 -10.695  1.00 77.10           H
ATOM   1948 2HG  MET A 138     -11.372  -2.752  -9.866  1.00 77.10           H
ATOM   1949  SD  MET A 138     -12.351  -1.040  -8.520  1.00 77.10           S
ATOM   1950  CE  MET A 138     -12.048   0.710  -8.708  1.00 77.10           C
ATOM   1951 1HE  MET A 138     -11.003   0.923  -8.486  1.00 77.10           H
ATOM   1952 2HE  MET A 138     -12.272   1.009  -9.732  1.00 77.10           H
ATOM   1953 3HE  MET A 138     -12.686   1.264  -8.020  1.00 77.10           H
ATOM   1954  HN  MET A 138      -7.353  -1.149  -9.005  1.00 77.10           H
ATOM   1955  N   CYS A 139      -8.746   0.014 -11.759  1.00 83.14           N
ATOM   1956  CA  CYS A 139      -9.083   0.795 -12.937  1.00 83.14           C
ATOM   1957  C   CYS A 139      -8.293   0.239 -14.123  1.00 83.14           C
ATOM   1958  O   CYS A 139      -8.808   0.170 -15.238  1.00 83.14           O
ATOM   1959  HA  CYS A 139     -10.155   0.676 -13.095  1.00 83.14           H
ATOM   1960  CB  CYS A 139      -8.816   2.286 -12.722  1.00 83.14           C
ATOM   1961 1HB  CYS A 139      -7.791   2.435 -12.381  1.00 83.14           H
ATOM   1962 2HB  CYS A 139      -8.918   2.822 -13.666  1.00 83.14           H
ATOM   1963  SG  CYS A 139      -9.989   2.961 -11.491  1.00 83.14           S
ATOM   1964  HG  CYS A 139      -9.346   2.503 -10.421  1.00 83.14           H
ATOM   1965  HN  CYS A 139      -8.258   0.516 -11.044  1.00 83.14           H
ATOM   1966  N   ILE A 140      -7.056  -0.144 -13.843  1.00 80.22           N
ATOM   1967  CA  ILE A 140      -6.199  -0.714 -14.868  1.00 80.22           C
ATOM   1968  C   ILE A 140      -6.861  -1.969 -15.441  1.00 80.22           C
ATOM   1969  O   ILE A 140      -6.847  -2.184 -16.652  1.00 80.22           O
ATOM   1970  HA  ILE A 140      -6.108   0.023 -15.666  1.00 80.22           H
ATOM   1971  CB  ILE A 140      -4.793  -0.958 -14.316  1.00 80.22           C
ATOM   1972  HB  ILE A 140      -4.887  -1.432 -13.339  1.00 80.22           H
ATOM   1973  CG1 ILE A 140      -4.048   0.362 -14.107  1.00 80.22           C
ATOM   1974 1HG1 ILE A 140      -3.767   0.781 -15.073  1.00 80.22           H
ATOM   1975 2HG1 ILE A 140      -4.708   1.084 -13.626  1.00 80.22           H
ATOM   1976  CG2 ILE A 140      -4.011  -1.922 -15.211  1.00 80.22           C
ATOM   1977 1HG2 ILE A 140      -4.537  -2.876 -15.264  1.00 80.22           H
ATOM   1978 2HG2 ILE A 140      -3.925  -1.498 -16.212  1.00 80.22           H
ATOM   1979 3HG2 ILE A 140      -3.016  -2.078 -14.796  1.00 80.22           H
ATOM   1980  CD1 ILE A 140      -2.797   0.157 -13.251  1.00 80.22           C
ATOM   1981 1HD1 ILE A 140      -3.084  -0.240 -12.277  1.00 80.22           H
ATOM   1982 2HD1 ILE A 140      -2.129  -0.547 -13.747  1.00 80.22           H
ATOM   1983 3HD1 ILE A 140      -2.287   1.111 -13.118  1.00 80.22           H
ATOM   1984  HN  ILE A 140      -6.640  -0.070 -12.937  1.00 80.22           H
ATOM   1985  N   SER A 141      -7.425  -2.764 -14.544  1.00 74.96           N
ATOM   1986  CA  SER A 141      -7.993  -4.044 -14.930  1.00 74.96           C
ATOM   1987  C   SER A 141      -9.202  -3.827 -15.842  1.00 74.96           C
ATOM   1988  O   SER A 141      -9.370  -4.533 -16.835  1.00 74.96           O
ATOM   1989  HA  SER A 141      -7.198  -4.562 -15.466  1.00 74.96           H
ATOM   1990  CB  SER A 141      -8.395  -4.861 -13.701  1.00 74.96           C
ATOM   1991 1HB  SER A 141      -9.153  -4.318 -13.136  1.00 74.96           H
ATOM   1992 2HB  SER A 141      -8.849  -5.799 -14.021  1.00 74.96           H
ATOM   1993  OG  SER A 141      -7.282  -5.138 -12.856  1.00 74.96           O
ATOM   1994  HG  SER A 141      -7.157  -4.394 -12.199  1.00 74.96           H
ATOM   1995  HN  SER A 141      -7.497  -2.546 -13.570  1.00 74.96           H
ATOM   1996  N   VAL A 142     -10.013  -2.846 -15.472  1.00 76.15           N
ATOM   1997  CA  VAL A 142     -11.187  -2.509 -16.259  1.00 76.15           C
ATOM   1998  C   VAL A 142     -10.747  -2.019 -17.640  1.00 76.15           C
ATOM   1999  O   VAL A 142     -11.327  -2.404 -18.653  1.00 76.15           O
ATOM   2000  HA  VAL A 142     -11.774  -3.420 -16.381  1.00 76.15           H
ATOM   2001  CB  VAL A 142     -12.046  -1.490 -15.508  1.00 76.15           C
ATOM   2002  HB  VAL A 142     -11.415  -0.634 -15.266  1.00 76.15           H
ATOM   2003  CG1 VAL A 142     -13.197  -0.992 -16.383  1.00 76.15           C
ATOM   2004 1HG1 VAL A 142     -12.795  -0.518 -17.279  1.00 76.15           H
ATOM   2005 2HG1 VAL A 142     -13.827  -1.835 -16.670  1.00 76.15           H
ATOM   2006 3HG1 VAL A 142     -13.792  -0.268 -15.825  1.00 76.15           H
ATOM   2007  CG2 VAL A 142     -12.568  -2.075 -14.194  1.00 76.15           C
ATOM   2008 1HG2 VAL A 142     -13.176  -2.955 -14.405  1.00 76.15           H
ATOM   2009 2HG2 VAL A 142     -11.727  -2.356 -13.562  1.00 76.15           H
ATOM   2010 3HG2 VAL A 142     -13.175  -1.329 -13.681  1.00 76.15           H
ATOM   2011  HN  VAL A 142      -9.879  -2.288 -14.653  1.00 76.15           H
ATOM   2012  N   ASP A 143      -9.725  -1.175 -17.635  1.00 78.32           N
ATOM   2013  CA  ASP A 143      -9.267  -0.548 -18.863  1.00 78.32           C
ATOM   2014  C   ASP A 143      -8.754  -1.626 -19.820  1.00 78.32           C
ATOM   2015  O   ASP A 143      -9.008  -1.566 -21.022  1.00 78.32           O
ATOM   2016  HA  ASP A 143     -10.135  -0.020 -19.256  1.00 78.32           H
ATOM   2017  CB  ASP A 143      -8.119   0.426 -18.588  1.00 78.32           C
ATOM   2018 1HB  ASP A 143      -8.388   1.088 -17.765  1.00 78.32           H
ATOM   2019 2HB  ASP A 143      -7.234  -0.129 -18.275  1.00 78.32           H
ATOM   2020  CG  ASP A 143      -7.794   1.255 -19.832  1.00 78.32           C
ATOM   2021  OD1 ASP A 143      -8.751   1.827 -20.399  1.00 78.32           O
ATOM   2022  OD2 ASP A 143      -6.597   1.299 -20.189  1.00 78.32           O
ATOM   2023  HN  ASP A 143      -9.215  -0.920 -16.814  1.00 78.32           H
ATOM   2024  N   ARG A 144      -8.041  -2.587 -19.251  1.00 73.81           N
ATOM   2025  CA  ARG A 144      -7.496  -3.680 -20.038  1.00 73.81           C
ATOM   2026  C   ARG A 144      -8.625  -4.473 -20.698  1.00 73.81           C
ATOM   2027  O   ARG A 144      -8.542  -4.815 -21.877  1.00 73.81           O
ATOM   2028  HA  ARG A 144      -6.865  -3.198 -20.785  1.00 73.81           H
ATOM   2029  CB  ARG A 144      -6.661  -4.622 -19.168  1.00 73.81           C
ATOM   2030 1HB  ARG A 144      -7.127  -4.726 -18.188  1.00 73.81           H
ATOM   2031 2HB  ARG A 144      -6.639  -5.615 -19.618  1.00 73.81           H
ATOM   2032  CG  ARG A 144      -5.233  -4.098 -19.006  1.00 73.81           C
ATOM   2033 1HG  ARG A 144      -4.784  -3.947 -19.988  1.00 73.81           H
ATOM   2034 2HG  ARG A 144      -5.252  -3.127 -18.511  1.00 73.81           H
ATOM   2035  CD  ARG A 144      -4.379  -5.074 -18.194  1.00 73.81           C
ATOM   2036 1HD  ARG A 144      -4.636  -5.002 -17.137  1.00 73.81           H
ATOM   2037 2HD  ARG A 144      -4.588  -6.098 -18.504  1.00 73.81           H
ATOM   2038  NE  ARG A 144      -2.943  -4.771 -18.386  1.00 73.81           N
ATOM   2039  HE  ARG A 144      -2.702  -3.974 -18.939  1.00 73.81           H
ATOM   2040  CZ  ARG A 144      -1.946  -5.499 -17.865  1.00 73.81           C
ATOM   2041  NH1 ARG A 144      -2.211  -6.579 -17.116  1.00 73.81           N
ATOM   2042 1HH1 ARG A 144      -3.159  -6.846 -16.942  1.00 73.81           H
ATOM   2043 2HH1 ARG A 144      -1.461  -7.116 -16.731  1.00 73.81           H
ATOM   2044  NH2 ARG A 144      -0.680  -5.132 -18.104  1.00 73.81           N
ATOM   2045 1HH2 ARG A 144       0.076  -5.664 -17.723  1.00 73.81           H
ATOM   2046 2HH2 ARG A 144      -0.491  -4.325 -18.664  1.00 73.81           H
ATOM   2047  HN  ARG A 144      -7.834  -2.626 -18.273  1.00 73.81           H
ATOM   2048  N   TYR A 145      -9.655  -4.743 -19.910  1.00 71.59           N
ATOM   2049  CA  TYR A 145     -10.804  -5.481 -20.406  1.00 71.59           C
ATOM   2050  C   TYR A 145     -11.429  -4.777 -21.612  1.00 71.59           C
ATOM   2051  O   TYR A 145     -11.678  -5.404 -22.640  1.00 71.59           O
ATOM   2052  HA  TYR A 145     -10.463  -6.471 -20.709  1.00 71.59           H
ATOM   2053  CB  TYR A 145     -11.818  -5.502 -19.260  1.00 71.59           C
ATOM   2054 1HB  TYR A 145     -11.452  -6.164 -18.476  1.00 71.59           H
ATOM   2055 2HB  TYR A 145     -11.885  -4.503 -18.829  1.00 71.59           H
ATOM   2056  CG  TYR A 145     -13.219  -5.956 -19.678  1.00 71.59           C
ATOM   2057  CD1 TYR A 145     -14.243  -5.037 -19.770  1.00 71.59           C
ATOM   2058  HD1 TYR A 145     -14.055  -3.987 -19.546  1.00 71.59           H
ATOM   2059  CD2 TYR A 145     -13.457  -7.286 -19.961  1.00 71.59           C
ATOM   2060  HD2 TYR A 145     -12.647  -8.012 -19.888  1.00 71.59           H
ATOM   2061  CE1 TYR A 145     -15.561  -5.464 -20.163  1.00 71.59           C
ATOM   2062  HE1 TYR A 145     -16.379  -4.748 -20.240  1.00 71.59           H
ATOM   2063  CE2 TYR A 145     -14.775  -7.713 -20.354  1.00 71.59           C
ATOM   2064  HE2 TYR A 145     -14.976  -8.760 -20.581  1.00 71.59           H
ATOM   2065  CZ  TYR A 145     -15.762  -6.781 -20.435  1.00 71.59           C
ATOM   2066  OH  TYR A 145     -17.006  -7.185 -20.806  1.00 71.59           O
ATOM   2067  HH  TYR A 145     -17.005  -8.167 -20.997  1.00 71.59           H
ATOM   2068  HN  TYR A 145      -9.712  -4.468 -18.950  1.00 71.59           H
ATOM   2069  N   ILE A 146     -11.664  -3.484 -21.445  1.00 74.41           N
ATOM   2070  CA  ILE A 146     -12.318  -2.703 -22.481  1.00 74.41           C
ATOM   2071  C   ILE A 146     -11.458  -2.720 -23.746  1.00 74.41           C
ATOM   2072  O   ILE A 146     -11.978  -2.845 -24.854  1.00 74.41           O
ATOM   2073  HA  ILE A 146     -13.269  -3.187 -22.705  1.00 74.41           H
ATOM   2074  CB  ILE A 146     -12.635  -1.296 -21.972  1.00 74.41           C
ATOM   2075  HB  ILE A 146     -11.729  -0.879 -21.534  1.00 74.41           H
ATOM   2076  CG1 ILE A 146     -13.692  -1.338 -20.866  1.00 74.41           C
ATOM   2077 1HG1 ILE A 146     -14.657  -1.616 -21.291  1.00 74.41           H
ATOM   2078 2HG1 ILE A 146     -13.432  -2.106 -20.138  1.00 74.41           H
ATOM   2079  CG2 ILE A 146     -13.046  -0.375 -23.123  1.00 74.41           C
ATOM   2080 1HG2 ILE A 146     -12.232  -0.310 -23.844  1.00 74.41           H
ATOM   2081 2HG2 ILE A 146     -13.934  -0.779 -23.611  1.00 74.41           H
ATOM   2082 3HG2 ILE A 146     -13.266   0.618 -22.733  1.00 74.41           H
ATOM   2083  CD1 ILE A 146     -13.809   0.017 -20.167  1.00 74.41           C
ATOM   2084 1HD1 ILE A 146     -12.849   0.280 -19.722  1.00 74.41           H
ATOM   2085 2HD1 ILE A 146     -14.094   0.778 -20.893  1.00 74.41           H
ATOM   2086 3HD1 ILE A 146     -14.567  -0.041 -19.386  1.00 74.41           H
ATOM   2087  HN  ILE A 146     -11.416  -2.972 -20.623  1.00 74.41           H
ATOM   2088  N   ALA A 147     -10.155  -2.591 -23.539  1.00 74.53           N
ATOM   2089  CA  ALA A 147      -9.227  -2.486 -24.652  1.00 74.53           C
ATOM   2090  C   ALA A 147      -9.277  -3.775 -25.476  1.00 74.53           C
ATOM   2091  O   ALA A 147      -9.036  -3.755 -26.682  1.00 74.53           O
ATOM   2092  HA  ALA A 147      -9.551  -1.653 -25.277  1.00 74.53           H
ATOM   2093  CB  ALA A 147      -7.824  -2.188 -24.121  1.00 74.53           C
ATOM   2094 1HB  ALA A 147      -7.836  -1.248 -23.569  1.00 74.53           H
ATOM   2095 2HB  ALA A 147      -7.507  -2.994 -23.459  1.00 74.53           H
ATOM   2096 3HB  ALA A 147      -7.128  -2.109 -24.956  1.00 74.53           H
ATOM   2097  HN  ALA A 147      -9.734  -2.558 -22.633  1.00 74.53           H
ATOM   2098  N   ILE A 148      -9.592  -4.865 -24.792  1.00 69.87           N
ATOM   2099  CA  ILE A 148      -9.607  -6.170 -25.429  1.00 69.87           C
ATOM   2100  C   ILE A 148     -10.983  -6.412 -26.053  1.00 69.87           C
ATOM   2101  O   ILE A 148     -11.081  -6.795 -27.218  1.00 69.87           O
ATOM   2102  HA  ILE A 148      -8.864  -6.153 -26.227  1.00 69.87           H
ATOM   2103  CB  ILE A 148      -9.182  -7.255 -24.438  1.00 69.87           C
ATOM   2104  HB  ILE A 148      -9.766  -7.133 -23.526  1.00 69.87           H
ATOM   2105  CG1 ILE A 148      -7.708  -7.101 -24.055  1.00 69.87           C
ATOM   2106 1HG1 ILE A 148      -7.079  -7.347 -24.910  1.00 69.87           H
ATOM   2107 2HG1 ILE A 148      -7.503  -6.062 -23.796  1.00 69.87           H
ATOM   2108  CG2 ILE A 148      -9.488  -8.650 -24.987  1.00 69.87           C
ATOM   2109 1HG2 ILE A 148     -10.559  -8.742 -25.167  1.00 69.87           H
ATOM   2110 2HG2 ILE A 148      -8.948  -8.799 -25.922  1.00 69.87           H
ATOM   2111 3HG2 ILE A 148      -9.176  -9.402 -24.262  1.00 69.87           H
ATOM   2112  CD1 ILE A 148      -7.351  -8.007 -22.875  1.00 69.87           C
ATOM   2113 1HD1 ILE A 148      -7.965  -7.742 -22.014  1.00 69.87           H
ATOM   2114 2HD1 ILE A 148      -7.535  -9.047 -23.146  1.00 69.87           H
ATOM   2115 3HD1 ILE A 148      -6.298  -7.878 -22.624  1.00 69.87           H
ATOM   2116  HN  ILE A 148      -9.833  -4.865 -23.821  1.00 69.87           H
ATOM   2117  N   ALA A 149     -12.011  -6.180 -25.250  1.00 70.29           N
ATOM   2118  CA  ALA A 149     -13.356  -6.586 -25.620  1.00 70.29           C
ATOM   2119  C   ALA A 149     -13.876  -5.666 -26.726  1.00 70.29           C
ATOM   2120  O   ALA A 149     -14.579  -6.113 -27.631  1.00 70.29           O
ATOM   2121  HA  ALA A 149     -13.302  -7.605 -26.002  1.00 70.29           H
ATOM   2122  CB  ALA A 149     -14.253  -6.571 -24.380  1.00 70.29           C
ATOM   2123 1HB  ALA A 149     -13.856  -7.262 -23.637  1.00 70.29           H
ATOM   2124 2HB  ALA A 149     -14.279  -5.564 -23.963  1.00 70.29           H
ATOM   2125 3HB  ALA A 149     -15.262  -6.876 -24.658  1.00 70.29           H
ATOM   2126  HN  ALA A 149     -11.936  -5.724 -24.363  1.00 70.29           H
ATOM   2127  N   GLN A 150     -13.510  -4.397 -26.618  1.00 73.64           N
ATOM   2128  CA  GLN A 150     -14.065  -3.381 -27.495  1.00 73.64           C
ATOM   2129  C   GLN A 150     -12.944  -2.660 -28.247  1.00 73.64           C
ATOM   2130  O   GLN A 150     -12.962  -1.436 -28.371  1.00 73.64           O
ATOM   2131  HA  GLN A 150     -14.696  -3.920 -28.201  1.00 73.64           H
ATOM   2132  CB  GLN A 150     -14.925  -2.388 -26.711  1.00 73.64           C
ATOM   2133 1HB  GLN A 150     -14.313  -1.880 -25.966  1.00 73.64           H
ATOM   2134 2HB  GLN A 150     -15.310  -1.622 -27.384  1.00 73.64           H
ATOM   2135  CG  GLN A 150     -16.091  -3.100 -26.020  1.00 73.64           C
ATOM   2136 1HG  GLN A 150     -16.527  -3.832 -26.699  1.00 73.64           H
ATOM   2137 2HG  GLN A 150     -15.724  -3.648 -25.152  1.00 73.64           H
ATOM   2138  CD  GLN A 150     -17.162  -2.099 -25.583  1.00 73.64           C
ATOM   2139  OE1 GLN A 150     -17.077  -0.908 -25.836  1.00 73.64           O
ATOM   2140  NE2 GLN A 150     -18.174  -2.646 -24.915  1.00 73.64           N
ATOM   2141 1HE2 GLN A 150     -18.183  -3.631 -24.741  1.00 73.64           H
ATOM   2142 2HE2 GLN A 150     -18.925  -2.073 -24.587  1.00 73.64           H
ATOM   2143  HN  GLN A 150     -12.849  -4.061 -25.947  1.00 73.64           H
ATOM   2144  N   ALA A 151     -11.996  -3.449 -28.730  1.00 67.35           N
ATOM   2145  CA  ALA A 151     -10.754  -2.898 -29.246  1.00 67.35           C
ATOM   2146  C   ALA A 151     -11.071  -1.746 -30.202  1.00 67.35           C
ATOM   2147  O   ALA A 151     -10.435  -0.695 -30.145  1.00 67.35           O
ATOM   2148  HA  ALA A 151     -10.186  -2.511 -28.400  1.00 67.35           H
ATOM   2149  CB  ALA A 151      -9.944  -4.007 -29.919  1.00 67.35           C
ATOM   2150 1HB  ALA A 151      -9.720  -4.787 -29.191  1.00 67.35           H
ATOM   2151 2HB  ALA A 151     -10.521  -4.432 -30.740  1.00 67.35           H
ATOM   2152 3HB  ALA A 151      -9.012  -3.593 -30.306  1.00 67.35           H
ATOM   2153  HN  ALA A 151     -12.065  -4.446 -28.772  1.00 67.35           H
ATOM   2154  N   MET A 152     -12.055  -1.982 -31.057  1.00 69.29           N
ATOM   2155  CA  MET A 152     -12.413  -1.008 -32.074  1.00 69.29           C
ATOM   2156  C   MET A 152     -12.927   0.285 -31.438  1.00 69.29           C
ATOM   2157  O   MET A 152     -12.438   1.370 -31.746  1.00 69.29           O
ATOM   2158  HA  MET A 152     -11.494  -0.808 -32.626  1.00 69.29           H
ATOM   2159  CB  MET A 152     -13.493  -1.594 -32.985  1.00 69.29           C
ATOM   2160 1HB  MET A 152     -14.245  -2.104 -32.383  1.00 69.29           H
ATOM   2161 2HB  MET A 152     -14.002  -0.789 -33.516  1.00 69.29           H
ATOM   2162  CG  MET A 152     -12.888  -2.574 -33.992  1.00 69.29           C
ATOM   2163 1HG  MET A 152     -11.824  -2.704 -33.792  1.00 69.29           H
ATOM   2164 2HG  MET A 152     -13.354  -3.554 -33.884  1.00 69.29           H
ATOM   2165  SD  MET A 152     -13.126  -1.967 -35.654  1.00 69.29           S
ATOM   2166  CE  MET A 152     -14.858  -2.337 -35.874  1.00 69.29           C
ATOM   2167 1HE  MET A 152     -15.017  -3.410 -35.767  1.00 69.29           H
ATOM   2168 2HE  MET A 152     -15.442  -1.806 -35.121  1.00 69.29           H
ATOM   2169 3HE  MET A 152     -15.174  -2.019 -36.868  1.00 69.29           H
ATOM   2170  HN  MET A 152     -12.601  -2.819 -31.063  1.00 69.29           H
ATOM   2171  N   ARG A 153     -13.908   0.125 -30.561  1.00 69.23           N
ATOM   2172  CA  ARG A 153     -14.510   1.268 -29.895  1.00 69.23           C
ATOM   2173  C   ARG A 153     -13.480   1.967 -29.005  1.00 69.23           C
ATOM   2174  O   ARG A 153     -13.508   3.188 -28.858  1.00 69.23           O
ATOM   2175  HA  ARG A 153     -14.836   1.922 -30.704  1.00 69.23           H
ATOM   2176  CB  ARG A 153     -15.706   0.842 -29.042  1.00 69.23           C
ATOM   2177 1HB  ARG A 153     -15.432  -0.018 -28.430  1.00 69.23           H
ATOM   2178 2HB  ARG A 153     -15.975   1.647 -28.358  1.00 69.23           H
ATOM   2179  CG  ARG A 153     -16.907   0.488 -29.920  1.00 69.23           C
ATOM   2180 1HG  ARG A 153     -17.140   1.325 -30.579  1.00 69.23           H
ATOM   2181 2HG  ARG A 153     -16.659  -0.360 -30.558  1.00 69.23           H
ATOM   2182  CD  ARG A 153     -18.130   0.149 -29.065  1.00 69.23           C
ATOM   2183 1HD  ARG A 153     -17.950  -0.769 -28.506  1.00 69.23           H
ATOM   2184 2HD  ARG A 153     -18.304   0.939 -28.334  1.00 69.23           H
ATOM   2185  NE  ARG A 153     -19.322  -0.010 -29.928  1.00 69.23           N
ATOM   2186  HE  ARG A 153     -19.207   0.112 -30.914  1.00 69.23           H
ATOM   2187  CZ  ARG A 153     -20.546  -0.309 -29.471  1.00 69.23           C
ATOM   2188  NH1 ARG A 153     -20.758  -0.484 -28.159  1.00 69.23           N
ATOM   2189 1HH1 ARG A 153     -20.000  -0.392 -27.513  1.00 69.23           H
ATOM   2190 2HH1 ARG A 153     -21.674  -0.706 -27.826  1.00 69.23           H
ATOM   2191  NH2 ARG A 153     -21.555  -0.430 -30.345  1.00 69.23           N
ATOM   2192 1HH2 ARG A 153     -22.474  -0.652 -30.020  1.00 69.23           H
ATOM   2193 2HH2 ARG A 153     -21.388  -0.298 -31.322  1.00 69.23           H
ATOM   2194  HN  ARG A 153     -14.290  -0.762 -30.304  1.00 69.23           H
ATOM   2195  N   ALA A 154     -12.595   1.162 -28.434  1.00 69.60           N
ATOM   2196  CA  ALA A 154     -11.609   1.677 -27.499  1.00 69.60           C
ATOM   2197  C   ALA A 154     -10.678   2.646 -28.229  1.00 69.60           C
ATOM   2198  O   ALA A 154     -10.143   3.574 -27.624  1.00 69.60           O
ATOM   2199  HA  ALA A 154     -12.143   2.218 -26.718  1.00 69.60           H
ATOM   2200  CB  ALA A 154     -10.853   0.510 -26.861  1.00 69.60           C
ATOM   2201 1HB  ALA A 154     -11.556  -0.132 -26.331  1.00 69.60           H
ATOM   2202 2HB  ALA A 154     -10.350  -0.066 -27.639  1.00 69.60           H
ATOM   2203 3HB  ALA A 154     -10.113   0.896 -26.160  1.00 69.60           H
ATOM   2204  HN  ALA A 154     -12.546   0.177 -28.601  1.00 69.60           H
ATOM   2205  N   HIS A 155     -10.511   2.398 -29.520  1.00 71.50           N
ATOM   2206  CA  HIS A 155      -9.614   3.206 -30.328  1.00 71.50           C
ATOM   2207  C   HIS A 155     -10.246   4.577 -30.581  1.00 71.50           C
ATOM   2208  O   HIS A 155      -9.596   5.606 -30.403  1.00 71.50           O
ATOM   2209  HA  HIS A 155      -8.702   3.338 -29.746  1.00 71.50           H
ATOM   2210  CB  HIS A 155      -9.242   2.478 -31.621  1.00 71.50           C
ATOM   2211 1HB  HIS A 155      -8.945   1.457 -31.378  1.00 71.50           H
ATOM   2212 2HB  HIS A 155     -10.126   2.410 -32.256  1.00 71.50           H
ATOM   2213  CG  HIS A 155      -8.130   3.138 -32.400  1.00 71.50           C
ATOM   2214  ND1 HIS A 155      -8.361   4.104 -33.364  1.00 71.50           N
ATOM   2215  HD1 HIS A 155      -9.256   4.455 -33.637  1.00 71.50           H
ATOM   2216  CD2 HIS A 155      -6.778   2.963 -32.348  1.00 71.50           C
ATOM   2217  HD2 HIS A 155      -6.251   2.270 -31.691  1.00 71.50           H
ATOM   2218  CE1 HIS A 155      -7.194   4.485 -33.863  1.00 71.50           C
ATOM   2219  HE1 HIS A 155      -7.043   5.234 -34.640  1.00 71.50           H
ATOM   2220  NE2 HIS A 155      -6.214   3.776 -33.232  1.00 71.50           N
ATOM   2221  HN  HIS A 155     -10.976   1.662 -30.013  1.00 71.50           H
ATOM   2222  N   THR A 156     -11.505   4.546 -30.992  1.00 73.21           N
ATOM   2223  CA  THR A 156     -12.192   5.763 -31.390  1.00 73.21           C
ATOM   2224  C   THR A 156     -12.420   6.668 -30.178  1.00 73.21           C
ATOM   2225  O   THR A 156     -12.435   7.891 -30.305  1.00 73.21           O
ATOM   2226  HA  THR A 156     -11.550   6.310 -32.081  1.00 73.21           H
ATOM   2227  CB  THR A 156     -13.486   5.364 -32.103  1.00 73.21           C
ATOM   2228  HB  THR A 156     -14.144   6.224 -32.224  1.00 73.21           H
ATOM   2229  OG1 THR A 156     -14.004   4.299 -31.310  1.00 73.21           O
ATOM   2230  HG1 THR A 156     -14.962   4.132 -31.546  1.00 73.21           H
ATOM   2231  CG2 THR A 156     -13.228   4.722 -33.467  1.00 73.21           C
ATOM   2232 1HG2 THR A 156     -12.625   3.823 -33.338  1.00 73.21           H
ATOM   2233 2HG2 THR A 156     -12.697   5.427 -34.106  1.00 73.21           H
ATOM   2234 3HG2 THR A 156     -14.179   4.458 -33.930  1.00 73.21           H
ATOM   2235  HN  THR A 156     -12.052   3.712 -31.055  1.00 73.21           H
ATOM   2236  N   TRP A 157     -12.593   6.031 -29.028  1.00 76.96           N
ATOM   2237  CA  TRP A 157     -12.968   6.751 -27.823  1.00 76.96           C
ATOM   2238  C   TRP A 157     -11.695   7.020 -27.018  1.00 76.96           C
ATOM   2239  O   TRP A 157     -11.757   7.264 -25.814  1.00 76.96           O
ATOM   2240  HA  TRP A 157     -13.424   7.693 -28.126  1.00 76.96           H
ATOM   2241  CB  TRP A 157     -14.024   5.979 -27.030  1.00 76.96           C
ATOM   2242 1HB  TRP A 157     -13.720   4.934 -26.961  1.00 76.96           H
ATOM   2243 2HB  TRP A 157     -14.057   6.369 -26.013  1.00 76.96           H
ATOM   2244  CG  TRP A 157     -15.428   6.048 -27.633  1.00 76.96           C
ATOM   2245  CD1 TRP A 157     -15.794   5.816 -28.901  1.00 76.96           C
ATOM   2246  HD1 TRP A 157     -15.104   5.537 -29.697  1.00 76.96           H
ATOM   2247  CD2 TRP A 157     -16.647   6.381 -26.936  1.00 76.96           C
ATOM   2248  NE1 TRP A 157     -17.154   5.976 -29.072  1.00 76.96           N
ATOM   2249  HE1 TRP A 157     -17.661   5.858 -29.926  1.00 76.96           H
ATOM   2250  CE2 TRP A 157     -17.690   6.330 -27.839  1.00 76.96           C
ATOM   2251  CE3 TRP A 157     -16.862   6.715 -25.587  1.00 76.96           C
ATOM   2252  HE3 TRP A 157     -16.057   6.762 -24.855  1.00 76.96           H
ATOM   2253  CZ2 TRP A 157     -19.019   6.601 -27.492  1.00 76.96           C
ATOM   2254  HZ2 TRP A 157     -19.824   6.554 -28.224  1.00 76.96           H
ATOM   2255  CZ3 TRP A 157     -18.196   6.983 -25.256  1.00 76.96           C
ATOM   2256  HZ3 TRP A 157     -18.418   7.248 -24.223  1.00 76.96           H
ATOM   2257  CH2 TRP A 157     -19.257   6.936 -26.154  1.00 76.96           C
ATOM   2258  HH2 TRP A 157     -20.269   7.159 -25.817  1.00 76.96           H
ATOM   2259  HN  TRP A 157     -12.481   5.044 -28.914  1.00 76.96           H
ATOM   2260  N   ARG A 158     -10.569   6.968 -27.716  1.00 77.40           N
ATOM   2261  CA  ARG A 158      -9.276   6.989 -27.054  1.00 77.40           C
ATOM   2262  C   ARG A 158      -9.120   8.272 -26.234  1.00 77.40           C
ATOM   2263  O   ARG A 158      -8.665   8.231 -25.092  1.00 77.40           O
ATOM   2264  HA  ARG A 158      -9.279   6.110 -26.410  1.00 77.40           H
ATOM   2265  CB  ARG A 158      -8.136   6.899 -28.069  1.00 77.40           C
ATOM   2266 1HB  ARG A 158      -8.275   6.022 -28.701  1.00 77.40           H
ATOM   2267 2HB  ARG A 158      -8.157   7.771 -28.724  1.00 77.40           H
ATOM   2268  CG  ARG A 158      -6.780   6.817 -27.365  1.00 77.40           C
ATOM   2269 1HG  ARG A 158      -6.638   7.697 -26.738  1.00 77.40           H
ATOM   2270 2HG  ARG A 158      -6.760   5.949 -26.706  1.00 77.40           H
ATOM   2271  CD  ARG A 158      -5.640   6.720 -28.381  1.00 77.40           C
ATOM   2272 1HD  ARG A 158      -5.818   5.887 -29.061  1.00 77.40           H
ATOM   2273 2HD  ARG A 158      -5.603   7.624 -28.988  1.00 77.40           H
ATOM   2274  NE  ARG A 158      -4.351   6.530 -27.678  1.00 77.40           N
ATOM   2275  HE  ARG A 158      -4.323   6.707 -26.695  1.00 77.40           H
ATOM   2276  CZ  ARG A 158      -3.219   6.137 -28.278  1.00 77.40           C
ATOM   2277  NH1 ARG A 158      -3.198   5.886 -29.594  1.00 77.40           N
ATOM   2278 1HH1 ARG A 158      -4.032   5.992 -30.136  1.00 77.40           H
ATOM   2279 2HH1 ARG A 158      -2.350   5.592 -30.034  1.00 77.40           H
ATOM   2280  NH2 ARG A 158      -2.108   5.998 -27.542  1.00 77.40           N
ATOM   2281 1HH2 ARG A 158      -1.255   5.705 -27.974  1.00 77.40           H
ATOM   2282 2HH2 ARG A 158      -2.132   6.188 -26.560  1.00 77.40           H
ATOM   2283  HN  ARG A 158     -10.532   6.913 -28.714  1.00 77.40           H
ATOM   2284  N   GLU A 159      -9.507   9.380 -26.849  1.00 80.19           N
ATOM   2285  CA  GLU A 159      -9.330  10.681 -26.228  1.00 80.19           C
ATOM   2286  C   GLU A 159     -10.250  10.819 -25.013  1.00 80.19           C
ATOM   2287  O   GLU A 159      -9.810  11.229 -23.940  1.00 80.19           O
ATOM   2288  HA  GLU A 159      -8.289  10.710 -25.908  1.00 80.19           H
ATOM   2289  CB  GLU A 159      -9.578  11.807 -27.233  1.00 80.19           C
ATOM   2290 1HB  GLU A 159     -10.495  11.609 -27.788  1.00 80.19           H
ATOM   2291 2HB  GLU A 159      -9.586  12.767 -26.716  1.00 80.19           H
ATOM   2292  CG  GLU A 159      -8.448  11.882 -28.262  1.00 80.19           C
ATOM   2293 1HG  GLU A 159      -7.485  11.855 -27.753  1.00 80.19           H
ATOM   2294 2HG  GLU A 159      -8.488  11.010 -28.915  1.00 80.19           H
ATOM   2295  CD  GLU A 159      -8.552  13.158 -29.100  1.00 80.19           C
ATOM   2296  OE1 GLU A 159      -7.515  13.539 -29.684  1.00 80.19           O
ATOM   2297  OE2 GLU A 159      -9.667  13.723 -29.136  1.00 80.19           O
ATOM   2298  HN  GLU A 159      -9.934   9.398 -27.753  1.00 80.19           H
ATOM   2299  N   LYS A 160     -11.511  10.469 -25.222  1.00 83.42           N
ATOM   2300  CA  LYS A 160     -12.495  10.543 -24.157  1.00 83.42           C
ATOM   2301  C   LYS A 160     -12.020   9.704 -22.969  1.00 83.42           C
ATOM   2302  O   LYS A 160     -12.136  10.126 -21.820  1.00 83.42           O
ATOM   2303  HA  LYS A 160     -12.557  11.585 -23.841  1.00 83.42           H
ATOM   2304  CB  LYS A 160     -13.879  10.146 -24.676  1.00 83.42           C
ATOM   2305 1HB  LYS A 160     -13.809   9.208 -25.227  1.00 83.42           H
ATOM   2306 2HB  LYS A 160     -14.551   9.972 -23.836  1.00 83.42           H
ATOM   2307  CG  LYS A 160     -14.457  11.234 -25.582  1.00 83.42           C
ATOM   2308 1HG  LYS A 160     -14.410  12.198 -25.075  1.00 83.42           H
ATOM   2309 2HG  LYS A 160     -13.854  11.319 -26.486  1.00 83.42           H
ATOM   2310  CD  LYS A 160     -15.907  10.921 -25.959  1.00 83.42           C
ATOM   2311 1HD  LYS A 160     -15.947   9.986 -26.517  1.00 83.42           H
ATOM   2312 2HD  LYS A 160     -16.498  10.778 -25.054  1.00 83.42           H
ATOM   2313  CE  LYS A 160     -16.512  12.049 -26.797  1.00 83.42           C
ATOM   2314 1HE  LYS A 160     -16.447  12.990 -26.252  1.00 83.42           H
ATOM   2315 2HE  LYS A 160     -15.940  12.173 -27.717  1.00 83.42           H
ATOM   2316  NZ  LYS A 160     -17.925  11.753 -27.121  1.00 83.42           N
ATOM   2317 1HZ  LYS A 160     -18.309  12.507 -27.680  1.00 83.42           H
ATOM   2318 2HZ  LYS A 160     -17.978  10.885 -27.643  1.00 83.42           H
ATOM   2319 3HZ  LYS A 160     -18.457  11.663 -26.263  1.00 83.42           H
ATOM   2320  HN  LYS A 160     -11.861  10.139 -26.099  1.00 83.42           H
ATOM   2321  N   ARG A 161     -11.495   8.530 -23.288  1.00 83.54           N
ATOM   2322  CA  ARG A 161     -11.017   7.620 -22.261  1.00 83.54           C
ATOM   2323  C   ARG A 161      -9.888   8.270 -21.459  1.00 83.54           C
ATOM   2324  O   ARG A 161      -9.784   8.069 -20.250  1.00 83.54           O
ATOM   2325  HA  ARG A 161     -11.886   7.430 -21.631  1.00 83.54           H
ATOM   2326  CB  ARG A 161     -10.511   6.313 -22.875  1.00 83.54           C
ATOM   2327 1HB  ARG A 161      -9.822   6.533 -23.690  1.00 83.54           H
ATOM   2328 2HB  ARG A 161      -9.952   5.749 -22.128  1.00 83.54           H
ATOM   2329  CG  ARG A 161     -11.673   5.466 -23.396  1.00 83.54           C
ATOM   2330 1HG  ARG A 161     -12.259   5.090 -22.558  1.00 83.54           H
ATOM   2331 2HG  ARG A 161     -12.339   6.086 -23.997  1.00 83.54           H
ATOM   2332  CD  ARG A 161     -11.163   4.293 -24.236  1.00 83.54           C
ATOM   2333 1HD  ARG A 161     -11.995   3.819 -24.757  1.00 83.54           H
ATOM   2334 2HD  ARG A 161     -10.474   4.654 -24.999  1.00 83.54           H
ATOM   2335  NE  ARG A 161     -10.483   3.307 -23.368  1.00 83.54           N
ATOM   2336  HE  ARG A 161     -10.695   3.318 -22.390  1.00 83.54           H
ATOM   2337  CZ  ARG A 161      -9.603   2.398 -23.809  1.00 83.54           C
ATOM   2338  NH1 ARG A 161      -9.282   2.337 -25.108  1.00 83.54           N
ATOM   2339 1HH1 ARG A 161      -9.701   2.972 -25.757  1.00 83.54           H
ATOM   2340 2HH1 ARG A 161      -8.623   1.656 -25.429  1.00 83.54           H
ATOM   2341  NH2 ARG A 161      -9.047   1.552 -22.931  1.00 83.54           N
ATOM   2342 1HH2 ARG A 161      -8.388   0.868 -23.244  1.00 83.54           H
ATOM   2343 2HH2 ARG A 161      -9.292   1.604 -21.962  1.00 83.54           H
ATOM   2344  HN  ARG A 161     -11.394   8.199 -24.226  1.00 83.54           H
ATOM   2345  N   LEU A 162      -9.069   9.036 -22.166  1.00 84.79           N
ATOM   2346  CA  LEU A 162      -7.940   9.703 -21.538  1.00 84.79           C
ATOM   2347  C   LEU A 162      -8.457  10.770 -20.571  1.00 84.79           C
ATOM   2348  O   LEU A 162      -7.916  10.938 -19.480  1.00 84.79           O
ATOM   2349  HA  LEU A 162      -7.395   8.953 -20.966  1.00 84.79           H
ATOM   2350  CB  LEU A 162      -6.982  10.247 -22.600  1.00 84.79           C
ATOM   2351 1HB  LEU A 162      -6.795   9.459 -23.330  1.00 84.79           H
ATOM   2352 2HB  LEU A 162      -7.481  11.059 -23.129  1.00 84.79           H
ATOM   2353  CG  LEU A 162      -5.635  10.760 -22.087  1.00 84.79           C
ATOM   2354  HG  LEU A 162      -5.822  11.431 -21.249  1.00 84.79           H
ATOM   2355  CD1 LEU A 162      -4.774   9.609 -21.562  1.00 84.79           C
ATOM   2356 1HD1 LEU A 162      -5.293   9.112 -20.743  1.00 84.79           H
ATOM   2357 2HD1 LEU A 162      -4.593   8.895 -22.365  1.00 84.79           H
ATOM   2358 3HD1 LEU A 162      -3.822  10.002 -21.204  1.00 84.79           H
ATOM   2359  CD2 LEU A 162      -4.912  11.572 -23.164  1.00 84.79           C
ATOM   2360 1HD2 LEU A 162      -4.737  10.943 -24.037  1.00 84.79           H
ATOM   2361 2HD2 LEU A 162      -5.526  12.426 -23.449  1.00 84.79           H
ATOM   2362 3HD2 LEU A 162      -3.957  11.924 -22.773  1.00 84.79           H
ATOM   2363  HN  LEU A 162      -9.167   9.204 -23.146  1.00 84.79           H
ATOM   2364  N   LEU A 163      -9.498  11.464 -21.007  1.00 87.48           N
ATOM   2365  CA  LEU A 163     -10.095  12.509 -20.193  1.00 87.48           C
ATOM   2366  C   LEU A 163     -10.617  11.900 -18.891  1.00 87.48           C
ATOM   2367  O   LEU A 163     -10.290  12.375 -17.804  1.00 87.48           O
ATOM   2368  HA  LEU A 163      -9.307  13.223 -19.949  1.00 87.48           H
ATOM   2369  CB  LEU A 163     -11.160  13.266 -20.989  1.00 87.48           C
ATOM   2370 1HB  LEU A 163     -10.784  13.427 -22.000  1.00 87.48           H
ATOM   2371 2HB  LEU A 163     -12.041  12.630 -21.074  1.00 87.48           H
ATOM   2372  CG  LEU A 163     -11.593  14.617 -20.415  1.00 87.48           C
ATOM   2373  HG  LEU A 163     -11.471  14.583 -19.333  1.00 87.48           H
ATOM   2374  CD1 LEU A 163     -10.700  15.745 -20.936  1.00 87.48           C
ATOM   2375 1HD1 LEU A 163      -9.668  15.556 -20.643  1.00 87.48           H
ATOM   2376 2HD1 LEU A 163     -10.768  15.789 -22.023  1.00 87.48           H
ATOM   2377 3HD1 LEU A 163     -11.030  16.694 -20.512  1.00 87.48           H
ATOM   2378  CD2 LEU A 163     -13.074  14.882 -20.695  1.00 87.48           C
ATOM   2379 1HD2 LEU A 163     -13.245  14.888 -21.771  1.00 87.48           H
ATOM   2380 2HD2 LEU A 163     -13.676  14.098 -20.236  1.00 87.48           H
ATOM   2381 3HD2 LEU A 163     -13.355  15.848 -20.276  1.00 87.48           H
ATOM   2382  HN  LEU A 163      -9.932  11.322 -21.897  1.00 87.48           H
ATOM   2383  N   TYR A 164     -11.421  10.857 -19.043  1.00 88.42           N
ATOM   2384  CA  TYR A 164     -12.012  10.194 -17.894  1.00 88.42           C
ATOM   2385  C   TYR A 164     -10.931   9.639 -16.965  1.00 88.42           C
ATOM   2386  O   TYR A 164     -11.101   9.628 -15.746  1.00 88.42           O
ATOM   2387  HA  TYR A 164     -12.606  10.929 -17.350  1.00 88.42           H
ATOM   2388  CB  TYR A 164     -12.833   9.031 -18.455  1.00 88.42           C
ATOM   2389 1HB  TYR A 164     -12.221   8.477 -19.166  1.00 88.42           H
ATOM   2390 2HB  TYR A 164     -13.076   8.346 -17.642  1.00 88.42           H
ATOM   2391  CG  TYR A 164     -14.129   9.460 -19.145  1.00 88.42           C
ATOM   2392  CD1 TYR A 164     -14.940  10.411 -18.561  1.00 88.42           C
ATOM   2393  HD1 TYR A 164     -14.658  10.857 -17.607  1.00 88.42           H
ATOM   2394  CD2 TYR A 164     -14.487   8.895 -20.352  1.00 88.42           C
ATOM   2395  HD2 TYR A 164     -13.847   8.144 -20.814  1.00 88.42           H
ATOM   2396  CE1 TYR A 164     -16.160  10.815 -19.211  1.00 88.42           C
ATOM   2397  HE1 TYR A 164     -16.810  11.565 -18.760  1.00 88.42           H
ATOM   2398  CE2 TYR A 164     -15.707   9.299 -21.002  1.00 88.42           C
ATOM   2399  HE2 TYR A 164     -16.002   8.861 -21.956  1.00 88.42           H
ATOM   2400  CZ  TYR A 164     -16.483  10.239 -20.400  1.00 88.42           C
ATOM   2401  OH  TYR A 164     -17.636  10.620 -21.014  1.00 88.42           O
ATOM   2402  HH  TYR A 164     -17.759  10.102 -21.860  1.00 88.42           H
ATOM   2403  HN  TYR A 164     -11.668  10.467 -19.930  1.00 88.42           H
ATOM   2404  N   SER A 165      -9.844   9.191 -17.575  1.00 88.33           N
ATOM   2405  CA  SER A 165      -8.739   8.627 -16.818  1.00 88.33           C
ATOM   2406  C   SER A 165      -8.188   9.669 -15.842  1.00 88.33           C
ATOM   2407  O   SER A 165      -7.763   9.327 -14.740  1.00 88.33           O
ATOM   2408  HA  SER A 165      -9.163   7.781 -16.277  1.00 88.33           H
ATOM   2409  CB  SER A 165      -7.630   8.133 -17.749  1.00 88.33           C
ATOM   2410 1HB  SER A 165      -7.008   7.411 -17.219  1.00 88.33           H
ATOM   2411 2HB  SER A 165      -8.074   7.610 -18.596  1.00 88.33           H
ATOM   2412  OG  SER A 165      -6.816   9.201 -18.224  1.00 88.33           O
ATOM   2413  HG  SER A 165      -6.000   8.836 -18.673  1.00 88.33           H
ATOM   2414  HN  SER A 165      -9.712   9.209 -18.566  1.00 88.33           H
ATOM   2415  N   LYS A 166      -8.214  10.918 -16.283  1.00 90.62           N
ATOM   2416  CA  LYS A 166      -7.718  12.011 -15.463  1.00 90.62           C
ATOM   2417  C   LYS A 166      -8.643  12.201 -14.260  1.00 90.62           C
ATOM   2418  O   LYS A 166      -8.178  12.314 -13.127  1.00 90.62           O
ATOM   2419  HA  LYS A 166      -6.731  11.724 -15.099  1.00 90.62           H
ATOM   2420  CB  LYS A 166      -7.539  13.274 -16.307  1.00 90.62           C
ATOM   2421 1HB  LYS A 166      -8.458  13.484 -16.854  1.00 90.62           H
ATOM   2422 2HB  LYS A 166      -7.354  14.128 -15.655  1.00 90.62           H
ATOM   2423  CG  LYS A 166      -6.378  13.117 -17.291  1.00 90.62           C
ATOM   2424 1HG  LYS A 166      -5.458  12.912 -16.743  1.00 90.62           H
ATOM   2425 2HG  LYS A 166      -6.560  12.260 -17.940  1.00 90.62           H
ATOM   2426  CD  LYS A 166      -6.202  14.378 -18.139  1.00 90.62           C
ATOM   2427 1HD  LYS A 166      -7.108  14.561 -18.717  1.00 90.62           H
ATOM   2428 2HD  LYS A 166      -6.060  15.241 -17.489  1.00 90.62           H
ATOM   2429  CE  LYS A 166      -5.007  14.242 -19.084  1.00 90.62           C
ATOM   2430 1HE  LYS A 166      -4.115  13.978 -18.515  1.00 90.62           H
ATOM   2431 2HE  LYS A 166      -5.185  13.432 -19.791  1.00 90.62           H
ATOM   2432  NZ  LYS A 166      -4.779  15.507 -19.817  1.00 90.62           N
ATOM   2433 1HZ  LYS A 166      -3.995  15.394 -20.451  1.00 90.62           H
ATOM   2434 2HZ  LYS A 166      -5.610  15.746 -20.346  1.00 90.62           H
ATOM   2435 3HZ  LYS A 166      -4.574  16.249 -19.156  1.00 90.62           H
ATOM   2436  HN  LYS A 166      -8.565  11.188 -17.179  1.00 90.62           H
ATOM   2437  N   MET A 167      -9.936  12.231 -14.546  1.00 93.16           N
ATOM   2438  CA  MET A 167     -10.929  12.437 -13.506  1.00 93.16           C
ATOM   2439  C   MET A 167     -10.877  11.315 -12.468  1.00 93.16           C
ATOM   2440  O   MET A 167     -10.926  11.573 -11.266  1.00 93.16           O
ATOM   2441  HA  MET A 167     -10.670  13.387 -13.037  1.00 93.16           H
ATOM   2442  CB  MET A 167     -12.323  12.488 -14.133  1.00 93.16           C
ATOM   2443 1HB  MET A 167     -12.495  11.586 -14.719  1.00 93.16           H
ATOM   2444 2HB  MET A 167     -13.079  12.507 -13.348  1.00 93.16           H
ATOM   2445  CG  MET A 167     -12.478  13.720 -15.027  1.00 93.16           C
ATOM   2446 1HG  MET A 167     -12.262  14.623 -14.456  1.00 93.16           H
ATOM   2447 2HG  MET A 167     -11.757  13.680 -15.844  1.00 93.16           H
ATOM   2448  SD  MET A 167     -14.137  13.796 -15.681  1.00 93.16           S
ATOM   2449  CE  MET A 167     -15.036  14.220 -14.199  1.00 93.16           C
ATOM   2450 1HE  MET A 167     -14.890  13.441 -13.450  1.00 93.16           H
ATOM   2451 2HE  MET A 167     -14.669  15.170 -13.811  1.00 93.16           H
ATOM   2452 3HE  MET A 167     -16.098  14.307 -14.430  1.00 93.16           H
ATOM   2453  HN  MET A 167     -10.307  12.117 -15.468  1.00 93.16           H
ATOM   2454  N   VAL A 168     -10.777  10.092 -12.969  1.00 92.54           N
ATOM   2455  CA  VAL A 168     -10.756   8.927 -12.102  1.00 92.54           C
ATOM   2456  C   VAL A 168      -9.556   9.021 -11.157  1.00 92.54           C
ATOM   2457  O   VAL A 168      -9.676   8.741  -9.966  1.00 92.54           O
ATOM   2458  HA  VAL A 168     -11.670   8.941 -11.509  1.00 92.54           H
ATOM   2459  CB  VAL A 168     -10.755   7.649 -12.942  1.00 92.54           C
ATOM   2460  HB  VAL A 168      -9.965   7.738 -13.688  1.00 92.54           H
ATOM   2461  CG1 VAL A 168     -10.449   6.424 -12.078  1.00 92.54           C
ATOM   2462 1HG1 VAL A 168      -9.468   6.540 -11.618  1.00 92.54           H
ATOM   2463 2HG1 VAL A 168     -11.207   6.330 -11.300  1.00 92.54           H
ATOM   2464 3HG1 VAL A 168     -10.455   5.529 -12.701  1.00 92.54           H
ATOM   2465  CG2 VAL A 168     -12.083   7.479 -13.683  1.00 92.54           C
ATOM   2466 1HG2 VAL A 168     -12.897   7.422 -12.961  1.00 92.54           H
ATOM   2467 2HG2 VAL A 168     -12.243   8.332 -14.343  1.00 92.54           H
ATOM   2468 3HG2 VAL A 168     -12.056   6.563 -14.273  1.00 92.54           H
ATOM   2469  HN  VAL A 168     -10.712   9.893 -13.947  1.00 92.54           H
ATOM   2470  N   CYS A 169      -8.426   9.418 -11.725  1.00 91.83           N
ATOM   2471  CA  CYS A 169      -7.201   9.533 -10.953  1.00 91.83           C
ATOM   2472  C   CYS A 169      -7.442  10.525  -9.814  1.00 91.83           C
ATOM   2473  O   CYS A 169      -7.109  10.248  -8.663  1.00 91.83           O
ATOM   2474  HA  CYS A 169      -6.983   8.539 -10.561  1.00 91.83           H
ATOM   2475  CB  CYS A 169      -6.017   9.947 -11.829  1.00 91.83           C
ATOM   2476 1HB  CYS A 169      -6.274  10.834 -12.408  1.00 91.83           H
ATOM   2477 2HB  CYS A 169      -5.165  10.211 -11.202  1.00 91.83           H
ATOM   2478  SG  CYS A 169      -5.562   8.578 -12.955  1.00 91.83           S
ATOM   2479  HG  CYS A 169      -6.418   8.902 -13.920  1.00 91.83           H
ATOM   2480  HN  CYS A 169      -8.340   9.657 -12.692  1.00 91.83           H
ATOM   2481  N   PHE A 170      -8.020  11.662 -10.174  1.00 94.38           N
ATOM   2482  CA  PHE A 170      -8.267  12.716  -9.205  1.00 94.38           C
ATOM   2483  C   PHE A 170      -9.167  12.218  -8.072  1.00 94.38           C
ATOM   2484  O   PHE A 170      -8.873  12.440  -6.898  1.00 94.38           O
ATOM   2485  HA  PHE A 170      -7.301  13.012  -8.796  1.00 94.38           H
ATOM   2486  CB  PHE A 170      -8.981  13.848  -9.947  1.00 94.38           C
ATOM   2487 1HB  PHE A 170      -8.365  14.160 -10.791  1.00 94.38           H
ATOM   2488 2HB  PHE A 170      -9.915  13.466 -10.359  1.00 94.38           H
ATOM   2489  CG  PHE A 170      -9.284  15.069  -9.077  1.00 94.38           C
ATOM   2490  CD1 PHE A 170     -10.528  15.238  -8.553  1.00 94.38           C
ATOM   2491  HD1 PHE A 170     -11.308  14.503  -8.752  1.00 94.38           H
ATOM   2492  CD2 PHE A 170      -8.311  15.985  -8.827  1.00 94.38           C
ATOM   2493  HD2 PHE A 170      -7.314  15.849  -9.248  1.00 94.38           H
ATOM   2494  CE1 PHE A 170     -10.809  16.371  -7.745  1.00 94.38           C
ATOM   2495  HE1 PHE A 170     -11.806  16.507  -7.325  1.00 94.38           H
ATOM   2496  CE2 PHE A 170      -8.592  17.118  -8.019  1.00 94.38           C
ATOM   2497  HE2 PHE A 170      -7.812  17.852  -7.820  1.00 94.38           H
ATOM   2498  CZ  PHE A 170      -9.836  17.287  -7.495  1.00 94.38           C
ATOM   2499  HZ  PHE A 170     -10.052  18.157  -6.875  1.00 94.38           H
ATOM   2500  HN  PHE A 170      -8.316  11.867 -11.107  1.00 94.38           H
ATOM   2501  N   THR A 171     -10.245  11.555  -8.463  1.00 95.28           N
ATOM   2502  CA  THR A 171     -11.204  11.049  -7.496  1.00 95.28           C
ATOM   2503  C   THR A 171     -10.523  10.084  -6.524  1.00 95.28           C
ATOM   2504  O   THR A 171     -10.824  10.083  -5.331  1.00 95.28           O
ATOM   2505  HA  THR A 171     -11.574  11.889  -6.907  1.00 95.28           H
ATOM   2506  CB  THR A 171     -12.365  10.417  -8.267  1.00 95.28           C
ATOM   2507  HB  THR A 171     -12.036   9.525  -8.802  1.00 95.28           H
ATOM   2508  OG1 THR A 171     -12.858  11.476  -9.082  1.00 95.28           O
ATOM   2509  HG1 THR A 171     -12.440  11.433  -9.990  1.00 95.28           H
ATOM   2510  CG2 THR A 171     -13.546  10.062  -7.362  1.00 95.28           C
ATOM   2511 1HG2 THR A 171     -13.917  10.965  -6.878  1.00 95.28           H
ATOM   2512 2HG2 THR A 171     -13.220   9.351  -6.602  1.00 95.28           H
ATOM   2513 3HG2 THR A 171     -14.341   9.616  -7.959  1.00 95.28           H
ATOM   2514  HN  THR A 171     -10.467  11.363  -9.419  1.00 95.28           H
ATOM   2515  N   ILE A 172      -9.618   9.286  -7.070  1.00 93.72           N
ATOM   2516  CA  ILE A 172      -8.923   8.288  -6.275  1.00 93.72           C
ATOM   2517  C   ILE A 172      -8.087   8.988  -5.202  1.00 93.72           C
ATOM   2518  O   ILE A 172      -8.096   8.584  -4.040  1.00 93.72           O
ATOM   2519  HA  ILE A 172      -9.680   7.679  -5.780  1.00 93.72           H
ATOM   2520  CB  ILE A 172      -8.111   7.355  -7.175  1.00 93.72           C
ATOM   2521  HB  ILE A 172      -7.592   7.963  -7.917  1.00 93.72           H
ATOM   2522  CG1 ILE A 172      -9.026   6.395  -7.938  1.00 93.72           C
ATOM   2523 1HG1 ILE A 172      -9.491   5.699  -7.240  1.00 93.72           H
ATOM   2524 2HG1 ILE A 172      -9.831   6.955  -8.414  1.00 93.72           H
ATOM   2525  CG2 ILE A 172      -7.042   6.611  -6.373  1.00 93.72           C
ATOM   2526 1HG2 ILE A 172      -6.364   7.332  -5.915  1.00 93.72           H
ATOM   2527 2HG2 ILE A 172      -7.520   6.016  -5.594  1.00 93.72           H
ATOM   2528 3HG2 ILE A 172      -6.479   5.955  -7.037  1.00 93.72           H
ATOM   2529  CD1 ILE A 172      -8.244   5.617  -8.998  1.00 93.72           C
ATOM   2530 1HD1 ILE A 172      -7.800   6.316  -9.708  1.00 93.72           H
ATOM   2531 2HD1 ILE A 172      -7.455   5.039  -8.516  1.00 93.72           H
ATOM   2532 3HD1 ILE A 172      -8.918   4.943  -9.525  1.00 93.72           H
ATOM   2533  HN  ILE A 172      -9.357   9.313  -8.035  1.00 93.72           H
ATOM   2534  N   TRP A 173      -7.384  10.027  -5.629  1.00 94.18           N
ATOM   2535  CA  TRP A 173      -6.488  10.742  -4.737  1.00 94.18           C
ATOM   2536  C   TRP A 173      -7.321  11.318  -3.591  1.00 94.18           C
ATOM   2537  O   TRP A 173      -6.945  11.203  -2.426  1.00 94.18           O
ATOM   2538  HA  TRP A 173      -5.764  10.026  -4.348  1.00 94.18           H
ATOM   2539  CB  TRP A 173      -5.695  11.809  -5.495  1.00 94.18           C
ATOM   2540 1HB  TRP A 173      -6.351  12.283  -6.226  1.00 94.18           H
ATOM   2541 2HB  TRP A 173      -5.386  12.584  -4.794  1.00 94.18           H
ATOM   2542  CG  TRP A 173      -4.458  11.270  -6.216  1.00 94.18           C
ATOM   2543  CD1 TRP A 173      -4.255  11.158  -7.535  1.00 94.18           C
ATOM   2544  HD1 TRP A 173      -4.980  11.451  -8.295  1.00 94.18           H
ATOM   2545  CD2 TRP A 173      -3.252  10.772  -5.598  1.00 94.18           C
ATOM   2546  NE1 TRP A 173      -3.012  10.626  -7.813  1.00 94.18           N
ATOM   2547  HE1 TRP A 173      -2.633  10.448  -8.721  1.00 94.18           H
ATOM   2548  CE2 TRP A 173      -2.383  10.384  -6.597  1.00 94.18           C
ATOM   2549  CE3 TRP A 173      -2.908  10.653  -4.240  1.00 94.18           C
ATOM   2550  HE3 TRP A 173      -3.576  10.952  -3.433  1.00 94.18           H
ATOM   2551  CZ2 TRP A 173      -1.113   9.851  -6.344  1.00 94.18           C
ATOM   2552  HZ2 TRP A 173      -0.445   9.552  -7.151  1.00 94.18           H
ATOM   2553  CZ3 TRP A 173      -1.636  10.118  -4.004  1.00 94.18           C
ATOM   2554  HZ3 TRP A 173      -1.318  10.004  -2.967  1.00 94.18           H
ATOM   2555  CH2 TRP A 173      -0.749   9.723  -4.999  1.00 94.18           C
ATOM   2556  HH2 TRP A 173       0.226   9.315  -4.732  1.00 94.18           H
ATOM   2557  HN  TRP A 173      -7.420  10.380  -6.564  1.00 94.18           H
ATOM   2558  N   VAL A 174      -8.439  11.926  -3.962  1.00 95.49           N
ATOM   2559  CA  VAL A 174      -9.293  12.583  -2.987  1.00 95.49           C
ATOM   2560  C   VAL A 174      -9.799  11.548  -1.980  1.00 95.49           C
ATOM   2561  O   VAL A 174      -9.776  11.787  -0.774  1.00 95.49           O
ATOM   2562  HA  VAL A 174      -8.685  13.318  -2.459  1.00 95.49           H
ATOM   2563  CB  VAL A 174     -10.424  13.327  -3.699  1.00 95.49           C
ATOM   2564  HB  VAL A 174     -10.927  12.620  -4.359  1.00 95.49           H
ATOM   2565  CG1 VAL A 174     -11.455  13.847  -2.695  1.00 95.49           C
ATOM   2566 1HG1 VAL A 174     -11.881  13.009  -2.144  1.00 95.49           H
ATOM   2567 2HG1 VAL A 174     -10.971  14.532  -1.999  1.00 95.49           H
ATOM   2568 3HG1 VAL A 174     -12.248  14.372  -3.228  1.00 95.49           H
ATOM   2569  CG2 VAL A 174      -9.874  14.466  -4.561  1.00 95.49           C
ATOM   2570 1HG2 VAL A 174      -9.335  15.171  -3.929  1.00 95.49           H
ATOM   2571 2HG2 VAL A 174      -9.197  14.059  -5.311  1.00 95.49           H
ATOM   2572 3HG2 VAL A 174     -10.699  14.978  -5.055  1.00 95.49           H
ATOM   2573  HN  VAL A 174      -8.762  11.975  -4.907  1.00 95.49           H
ATOM   2574  N   LEU A 175     -10.244  10.419  -2.513  1.00 92.92           N
ATOM   2575  CA  LEU A 175     -10.860   9.394  -1.688  1.00 92.92           C
ATOM   2576  C   LEU A 175      -9.814   8.823  -0.728  1.00 92.92           C
ATOM   2577  O   LEU A 175     -10.099   8.607   0.449  1.00 92.92           O
ATOM   2578  HA  LEU A 175     -11.642   9.873  -1.100  1.00 92.92           H
ATOM   2579  CB  LEU A 175     -11.534   8.336  -2.563  1.00 92.92           C
ATOM   2580 1HB  LEU A 175     -12.194   8.842  -3.267  1.00 92.92           H
ATOM   2581 2HB  LEU A 175     -10.765   7.835  -3.151  1.00 92.92           H
ATOM   2582  CG  LEU A 175     -12.345   7.270  -1.822  1.00 92.92           C
ATOM   2583  HG  LEU A 175     -12.384   7.543  -0.768  1.00 92.92           H
ATOM   2584  CD1 LEU A 175     -13.787   7.227  -2.331  1.00 92.92           C
ATOM   2585 1HD1 LEU A 175     -14.258   8.197  -2.173  1.00 92.92           H
ATOM   2586 2HD1 LEU A 175     -13.790   6.991  -3.395  1.00 92.92           H
ATOM   2587 3HD1 LEU A 175     -14.341   6.461  -1.788  1.00 92.92           H
ATOM   2588  CD2 LEU A 175     -11.664   5.903  -1.911  1.00 92.92           C
ATOM   2589 1HD2 LEU A 175     -11.574   5.609  -2.957  1.00 92.92           H
ATOM   2590 2HD2 LEU A 175     -10.672   5.961  -1.463  1.00 92.92           H
ATOM   2591 3HD2 LEU A 175     -12.262   5.164  -1.376  1.00 92.92           H
ATOM   2592  HN  LEU A 175     -10.190  10.202  -3.488  1.00 92.92           H
ATOM   2593  N   ALA A 176      -8.625   8.593  -1.266  1.00 92.59           N
ATOM   2594  CA  ALA A 176      -7.547   8.017  -0.482  1.00 92.59           C
ATOM   2595  C   ALA A 176      -7.188   8.969   0.661  1.00 92.59           C
ATOM   2596  O   ALA A 176      -6.895   8.529   1.772  1.00 92.59           O
ATOM   2597  HA  ALA A 176      -7.908   7.078  -0.061  1.00 92.59           H
ATOM   2598  CB  ALA A 176      -6.353   7.722  -1.392  1.00 92.59           C
ATOM   2599 1HB  ALA A 176      -6.654   7.019  -2.169  1.00 92.59           H
ATOM   2600 2HB  ALA A 176      -6.012   8.649  -1.854  1.00 92.59           H
ATOM   2601 3HB  ALA A 176      -5.545   7.290  -0.803  1.00 92.59           H
ATOM   2602  HN  ALA A 176      -8.395   8.794  -2.218  1.00 92.59           H
ATOM   2603  N   ALA A 177      -7.222  10.256   0.349  1.00 93.31           N
ATOM   2604  CA  ALA A 177      -6.867  11.272   1.324  1.00 93.31           C
ATOM   2605  C   ALA A 177      -7.860  11.226   2.487  1.00 93.31           C
ATOM   2606  O   ALA A 177      -7.463  11.273   3.650  1.00 93.31           O
ATOM   2607  HA  ALA A 177      -5.871  11.039   1.699  1.00 93.31           H
ATOM   2608  CB  ALA A 177      -6.829  12.642   0.644  1.00 93.31           C
ATOM   2609 1HB  ALA A 177      -6.087  12.631  -0.155  1.00 93.31           H
ATOM   2610 2HB  ALA A 177      -7.810  12.868   0.226  1.00 93.31           H
ATOM   2611 3HB  ALA A 177      -6.563  13.404   1.376  1.00 93.31           H
ATOM   2612  HN  ALA A 177      -7.486  10.607  -0.550  1.00 93.31           H
ATOM   2613  N   ALA A 178      -9.134  11.136   2.132  1.00 93.63           N
ATOM   2614  CA  ALA A 178     -10.192  11.164   3.128  1.00 93.63           C
ATOM   2615  C   ALA A 178     -10.052   9.950   4.048  1.00 93.63           C
ATOM   2616  O   ALA A 178     -10.304  10.044   5.249  1.00 93.63           O
ATOM   2617  HA  ALA A 178     -10.069  12.072   3.717  1.00 93.63           H
ATOM   2618  CB  ALA A 178     -11.551  11.211   2.427  1.00 93.63           C
ATOM   2619 1HB  ALA A 178     -11.611  12.106   1.809  1.00 93.63           H
ATOM   2620 2HB  ALA A 178     -11.667  10.327   1.799  1.00 93.63           H
ATOM   2621 3HB  ALA A 178     -12.345  11.231   3.174  1.00 93.63           H
ATOM   2622  HN  ALA A 178      -9.446  11.045   1.186  1.00 93.63           H
ATOM   2623  N   LEU A 179      -9.651   8.837   3.451  1.00 91.15           N
ATOM   2624  CA  LEU A 179      -9.566   7.584   4.182  1.00 91.15           C
ATOM   2625  C   LEU A 179      -8.378   7.640   5.145  1.00 91.15           C
ATOM   2626  O   LEU A 179      -8.227   6.770   6.001  1.00 91.15           O
ATOM   2627  HA  LEU A 179     -10.480   7.484   4.767  1.00 91.15           H
ATOM   2628  CB  LEU A 179      -9.517   6.401   3.213  1.00 91.15           C
ATOM   2629 1HB  LEU A 179      -8.735   6.591   2.478  1.00 91.15           H
ATOM   2630 2HB  LEU A 179      -9.220   5.512   3.771  1.00 91.15           H
ATOM   2631  CG  LEU A 179     -10.816   6.091   2.467  1.00 91.15           C
ATOM   2632  HG  LEU A 179     -11.126   6.989   1.934  1.00 91.15           H
ATOM   2633  CD1 LEU A 179     -10.598   4.996   1.420  1.00 91.15           C
ATOM   2634 1HD1 LEU A 179      -9.851   5.327   0.698  1.00 91.15           H
ATOM   2635 2HD1 LEU A 179     -10.252   4.087   1.911  1.00 91.15           H
ATOM   2636 3HD1 LEU A 179     -11.537   4.796   0.904  1.00 91.15           H
ATOM   2637  CD2 LEU A 179     -11.938   5.735   3.444  1.00 91.15           C
ATOM   2638 1HD2 LEU A 179     -11.650   4.858   4.024  1.00 91.15           H
ATOM   2639 2HD2 LEU A 179     -12.113   6.574   4.117  1.00 91.15           H
ATOM   2640 3HD2 LEU A 179     -12.850   5.519   2.887  1.00 91.15           H
ATOM   2641  HN  LEU A 179      -9.387   8.783   2.488  1.00 91.15           H
ATOM   2642  N   CYS A 180      -7.566   8.673   4.973  1.00 92.01           N
ATOM   2643  CA  CYS A 180      -6.343   8.800   5.748  1.00 92.01           C
ATOM   2644  C   CYS A 180      -6.599   9.786   6.890  1.00 92.01           C
ATOM   2645  O   CYS A 180      -5.683  10.130   7.635  1.00 92.01           O
ATOM   2646  HA  CYS A 180      -6.114   7.808   6.137  1.00 92.01           H
ATOM   2647  CB  CYS A 180      -5.163   9.232   4.875  1.00 92.01           C
ATOM   2648 1HB  CYS A 180      -5.397  10.169   4.370  1.00 92.01           H
ATOM   2649 2HB  CYS A 180      -4.287   9.415   5.498  1.00 92.01           H
ATOM   2650  SG  CYS A 180      -4.790   7.934   3.640  1.00 92.01           S
ATOM   2651  HG  CYS A 180      -5.920   8.069   2.951  1.00 92.01           H
ATOM   2652  HN  CYS A 180      -7.731   9.411   4.320  1.00 92.01           H
ATOM   2653  N   ILE A 181      -7.849  10.212   6.992  1.00 93.26           N
ATOM   2654  CA  ILE A 181      -8.228  11.184   8.004  1.00 93.26           C
ATOM   2655  C   ILE A 181      -7.881  10.633   9.388  1.00 93.26           C
ATOM   2656  O   ILE A 181      -7.265  11.324  10.199  1.00 93.26           O
ATOM   2657  HA  ILE A 181      -7.637  12.083   7.832  1.00 93.26           H
ATOM   2658  CB  ILE A 181      -9.700  11.573   7.848  1.00 93.26           C
ATOM   2659  HB  ILE A 181     -10.277  10.665   7.672  1.00 93.26           H
ATOM   2660  CG1 ILE A 181      -9.901  12.479   6.632  1.00 93.26           C
ATOM   2661 1HG1 ILE A 181      -9.409  13.437   6.802  1.00 93.26           H
ATOM   2662 2HG1 ILE A 181      -9.430  12.030   5.757  1.00 93.26           H
ATOM   2663  CG2 ILE A 181     -10.237  12.209   9.132  1.00 93.26           C
ATOM   2664 1HG2 ILE A 181     -10.149  11.499   9.954  1.00 93.26           H
ATOM   2665 2HG2 ILE A 181      -9.661  13.105   9.362  1.00 93.26           H
ATOM   2666 3HG2 ILE A 181     -11.285  12.477   8.993  1.00 93.26           H
ATOM   2667  CD1 ILE A 181     -11.389  12.705   6.357  1.00 93.26           C
ATOM   2668 1HD1 ILE A 181     -11.872  11.748   6.163  1.00 93.26           H
ATOM   2669 2HD1 ILE A 181     -11.851  13.177   7.224  1.00 93.26           H
ATOM   2670 3HD1 ILE A 181     -11.504  13.352   5.487  1.00 93.26           H
ATOM   2671  HN  ILE A 181      -8.595   9.906   6.400  1.00 93.26           H
ATOM   2672  N   PRO A 182      -8.269   9.385   9.684  1.00 91.33           N
ATOM   2673  CA  PRO A 182      -8.067   8.830  11.025  1.00 91.33           C
ATOM   2674  C   PRO A 182      -6.625   8.952  11.489  1.00 91.33           C
ATOM   2675  O   PRO A 182      -6.366   9.340  12.627  1.00 91.33           O
ATOM   2676  HA  PRO A 182      -8.650   9.392  11.755  1.00 91.33           H
ATOM   2677  CB  PRO A 182      -8.495   7.368  10.880  1.00 91.33           C
ATOM   2678 1HB  PRO A 182      -7.650   6.726  10.631  1.00 91.33           H
ATOM   2679 2HB  PRO A 182      -8.925   6.982  11.805  1.00 91.33           H
ATOM   2680  CG  PRO A 182      -9.522   7.410   9.755  1.00 91.33           C
ATOM   2681 1HG  PRO A 182      -9.661   6.431   9.297  1.00 91.33           H
ATOM   2682 2HG  PRO A 182     -10.503   7.722  10.115  1.00 91.33           H
ATOM   2683  CD  PRO A 182      -8.923   8.416   8.786  1.00 91.33           C
ATOM   2684 1HD  PRO A 182      -8.206   7.949   8.111  1.00 91.33           H
ATOM   2685 2HD  PRO A 182      -9.686   8.882   8.163  1.00 91.33           H
ATOM   2686  N   GLU A 183      -5.716   8.614  10.586  1.00 91.82           N
ATOM   2687  CA  GLU A 183      -4.299   8.630  10.909  1.00 91.82           C
ATOM   2688  C   GLU A 183      -3.857  10.043  11.293  1.00 91.82           C
ATOM   2689  O   GLU A 183      -3.045  10.218  12.200  1.00 91.82           O
ATOM   2690  HA  GLU A 183      -4.189   7.962  11.763  1.00 91.82           H
ATOM   2691  CB  GLU A 183      -3.465   8.093   9.743  1.00 91.82           C
ATOM   2692 1HB  GLU A 183      -3.863   8.472   8.802  1.00 91.82           H
ATOM   2693 2HB  GLU A 183      -2.415   8.340   9.898  1.00 91.82           H
ATOM   2694  CG  GLU A 183      -3.543   6.566   9.671  1.00 91.82           C
ATOM   2695 1HG  GLU A 183      -2.793   6.193   8.973  1.00 91.82           H
ATOM   2696 2HG  GLU A 183      -3.311   6.140  10.647  1.00 91.82           H
ATOM   2697  CD  GLU A 183      -4.934   6.109   9.226  1.00 91.82           C
ATOM   2698  OE1 GLU A 183      -5.240   4.919   9.457  1.00 91.82           O
ATOM   2699  OE2 GLU A 183      -5.659   6.959   8.666  1.00 91.82           O
ATOM   2700  HN  GLU A 183      -5.933   8.335   9.651  1.00 91.82           H
ATOM   2701  N   ILE A 184      -4.412  11.015  10.584  1.00 93.97           N
ATOM   2702  CA  ILE A 184      -3.994  12.397  10.753  1.00 93.97           C
ATOM   2703  C   ILE A 184      -4.390  12.877  12.151  1.00 93.97           C
ATOM   2704  O   ILE A 184      -3.666  13.653  12.773  1.00 93.97           O
ATOM   2705  HA  ILE A 184      -2.907  12.421  10.675  1.00 93.97           H
ATOM   2706  CB  ILE A 184      -4.549  13.267   9.624  1.00 93.97           C
ATOM   2707  HB  ILE A 184      -5.631  13.139   9.595  1.00 93.97           H
ATOM   2708  CG1 ILE A 184      -4.005  12.817   8.267  1.00 93.97           C
ATOM   2709 1HG1 ILE A 184      -2.929  12.986   8.229  1.00 93.97           H
ATOM   2710 2HG1 ILE A 184      -4.163  11.745   8.144  1.00 93.97           H
ATOM   2711  CG2 ILE A 184      -4.276  14.749   9.889  1.00 93.97           C
ATOM   2712 1HG2 ILE A 184      -4.752  15.045  10.824  1.00 93.97           H
ATOM   2713 2HG2 ILE A 184      -3.201  14.913   9.960  1.00 93.97           H
ATOM   2714 3HG2 ILE A 184      -4.682  15.344   9.071  1.00 93.97           H
ATOM   2715  CD1 ILE A 184      -4.687  13.573   7.125  1.00 93.97           C
ATOM   2716 1HD1 ILE A 184      -5.759  13.382   7.152  1.00 93.97           H
ATOM   2717 2HD1 ILE A 184      -4.505  14.642   7.237  1.00 93.97           H
ATOM   2718 3HD1 ILE A 184      -4.281  13.234   6.171  1.00 93.97           H
ATOM   2719  HN  ILE A 184      -5.132  10.872   9.905  1.00 93.97           H
ATOM   2720  N   LEU A 185      -5.538  12.396  12.604  1.00 93.48           N
ATOM   2721  CA  LEU A 185      -6.139  12.915  13.821  1.00 93.48           C
ATOM   2722  C   LEU A 185      -5.395  12.353  15.033  1.00 93.48           C
ATOM   2723  O   LEU A 185      -4.976  13.104  15.912  1.00 93.48           O
ATOM   2724  HA  LEU A 185      -6.014  13.998  13.810  1.00 93.48           H
ATOM   2725  CB  LEU A 185      -7.643  12.634  13.837  1.00 93.48           C
ATOM   2726 1HB  LEU A 185      -7.796  11.571  13.653  1.00 93.48           H
ATOM   2727 2HB  LEU A 185      -8.020  12.842  14.839  1.00 93.48           H
ATOM   2728  CG  LEU A 185      -8.484  13.423  12.832  1.00 93.48           C
ATOM   2729  HG  LEU A 185      -8.140  13.174  11.828  1.00 93.48           H
ATOM   2730  CD1 LEU A 185      -9.958  13.023  12.917  1.00 93.48           C
ATOM   2731 1HD1 LEU A 185     -10.059  11.960  12.698  1.00 93.48           H
ATOM   2732 2HD1 LEU A 185     -10.333  13.225  13.920  1.00 93.48           H
ATOM   2733 3HD1 LEU A 185     -10.534  13.599  12.191  1.00 93.48           H
ATOM   2734  CD2 LEU A 185      -8.288  14.930  13.016  1.00 93.48           C
ATOM   2735 1HD2 LEU A 185      -8.589  15.215  14.024  1.00 93.48           H
ATOM   2736 2HD2 LEU A 185      -7.238  15.180  12.866  1.00 93.48           H
ATOM   2737 3HD2 LEU A 185      -8.897  15.467  12.289  1.00 93.48           H
ATOM   2738  HN  LEU A 185      -6.054  11.665  12.156  1.00 93.48           H
ATOM   2739  N   TYR A 186      -5.253  11.035  15.042  1.00 92.35           N
ATOM   2740  CA  TYR A 186      -4.919  10.326  16.265  1.00 92.35           C
ATOM   2741  C   TYR A 186      -3.412  10.078  16.361  1.00 92.35           C
ATOM   2742  O   TYR A 186      -2.917   9.633  17.395  1.00 92.35           O
ATOM   2743  HA  TYR A 186      -5.232  10.943  17.107  1.00 92.35           H
ATOM   2744  CB  TYR A 186      -5.642   8.980  16.183  1.00 92.35           C
ATOM   2745 1HB  TYR A 186      -5.285   8.441  15.306  1.00 92.35           H
ATOM   2746 2HB  TYR A 186      -5.376   8.383  17.055  1.00 92.35           H
ATOM   2747  CG  TYR A 186      -7.166   9.096  16.108  1.00 92.35           C
ATOM   2748  CD1 TYR A 186      -7.843   9.887  17.013  1.00 92.35           C
ATOM   2749  HD1 TYR A 186      -7.293  10.430  17.782  1.00 92.35           H
ATOM   2750  CD2 TYR A 186      -7.862   8.409  15.135  1.00 92.35           C
ATOM   2751  HD2 TYR A 186      -7.327   7.784  14.420  1.00 92.35           H
ATOM   2752  CE1 TYR A 186      -9.277   9.996  16.943  1.00 92.35           C
ATOM   2753  HE1 TYR A 186      -9.825  10.617  17.651  1.00 92.35           H
ATOM   2754  CE2 TYR A 186      -9.297   8.518  15.064  1.00 92.35           C
ATOM   2755  HE2 TYR A 186      -9.859   7.980  14.301  1.00 92.35           H
ATOM   2756  CZ  TYR A 186      -9.933   9.306  15.971  1.00 92.35           C
ATOM   2757  OH  TYR A 186     -11.288   9.409  15.905  1.00 92.35           O
ATOM   2758  HH  TYR A 186     -11.621  10.012  16.629  1.00 92.35           H
ATOM   2759  HN  TYR A 186      -5.362  10.456  14.234  1.00 92.35           H
ATOM   2760  N   SER A 187      -2.725  10.376  15.267  1.00 92.87           N
ATOM   2761  CA  SER A 187      -1.276  10.276  15.244  1.00 92.87           C
ATOM   2762  C   SER A 187      -0.663  11.345  16.151  1.00 92.87           C
ATOM   2763  O   SER A 187      -0.872  12.539  15.938  1.00 92.87           O
ATOM   2764  HA  SER A 187      -1.049   9.279  15.622  1.00 92.87           H
ATOM   2765  CB  SER A 187      -0.737  10.416  13.819  1.00 92.87           C
ATOM   2766 1HB  SER A 187      -1.072  11.363  13.396  1.00 92.87           H
ATOM   2767 2HB  SER A 187       0.352  10.447  13.845  1.00 92.87           H
ATOM   2768  OG  SER A 187      -1.161   9.345  12.980  1.00 92.87           O
ATOM   2769  HG  SER A 187      -1.672   9.704  12.199  1.00 92.87           H
ATOM   2770  HN  SER A 187      -3.142  10.680  14.411  1.00 92.87           H
ATOM   2771  N   GLN A 188       0.081  10.879  17.143  1.00 92.19           N
ATOM   2772  CA  GLN A 188       0.839  11.778  17.996  1.00 92.19           C
ATOM   2773  C   GLN A 188       2.117  11.094  18.486  1.00 92.19           C
ATOM   2774  O   GLN A 188       2.304   9.897  18.276  1.00 92.19           O
ATOM   2775  HA  GLN A 188       1.094  12.630  17.366  1.00 92.19           H
ATOM   2776  CB  GLN A 188      -0.009  12.262  19.174  1.00 92.19           C
ATOM   2777 1HB  GLN A 188       0.534  13.028  19.728  1.00 92.19           H
ATOM   2778 2HB  GLN A 188      -0.923  12.726  18.802  1.00 92.19           H
ATOM   2779  CG  GLN A 188      -0.363  11.103  20.108  1.00 92.19           C
ATOM   2780 1HG  GLN A 188      -0.905  10.337  19.553  1.00 92.19           H
ATOM   2781 2HG  GLN A 188       0.551  10.639  20.480  1.00 92.19           H
ATOM   2782  CD  GLN A 188      -1.212  11.586  21.285  1.00 92.19           C
ATOM   2783  OE1 GLN A 188      -1.788  12.662  21.268  1.00 92.19           O
ATOM   2784  NE2 GLN A 188      -1.257  10.734  22.305  1.00 92.19           N
ATOM   2785 1HE2 GLN A 188      -0.761   9.867  22.255  1.00 92.19           H
ATOM   2786 2HE2 GLN A 188      -1.788  10.961  23.122  1.00 92.19           H
ATOM   2787  HN  GLN A 188       0.171   9.909  17.366  1.00 92.19           H
ATOM   2788  N   ILE A 189       2.965  11.885  19.128  1.00 92.00           N
ATOM   2789  CA  ILE A 189       4.173  11.351  19.733  1.00 92.00           C
ATOM   2790  C   ILE A 189       3.893  10.997  21.195  1.00 92.00           C
ATOM   2791  O   ILE A 189       3.380  11.821  21.950  1.00 92.00           O
ATOM   2792  HA  ILE A 189       4.430  10.436  19.199  1.00 92.00           H
ATOM   2793  CB  ILE A 189       5.339  12.325  19.549  1.00 92.00           C
ATOM   2794  HB  ILE A 189       5.063  13.278  20.001  1.00 92.00           H
ATOM   2795  CG1 ILE A 189       5.604  12.588  18.065  1.00 92.00           C
ATOM   2796 1HG1 ILE A 189       5.967  11.677  17.590  1.00 92.00           H
ATOM   2797 2HG1 ILE A 189       4.673  12.858  17.568  1.00 92.00           H
ATOM   2798  CG2 ILE A 189       6.590  11.827  20.275  1.00 92.00           C
ATOM   2799 1HG2 ILE A 189       6.378  11.733  21.341  1.00 92.00           H
ATOM   2800 2HG2 ILE A 189       6.880  10.855  19.875  1.00 92.00           H
ATOM   2801 3HG2 ILE A 189       7.403  12.537  20.128  1.00 92.00           H
ATOM   2802  CD1 ILE A 189       6.630  13.709  17.882  1.00 92.00           C
ATOM   2803 1HD1 ILE A 189       6.253  14.625  18.337  1.00 92.00           H
ATOM   2804 2HD1 ILE A 189       7.567  13.425  18.360  1.00 92.00           H
ATOM   2805 3HD1 ILE A 189       6.800  13.875  16.818  1.00 92.00           H
ATOM   2806  HN  ILE A 189       2.836  12.870  19.239  1.00 92.00           H
ATOM   2807  N   LYS A 190       4.243   9.769  21.550  1.00 87.85           N
ATOM   2808  CA  LYS A 190       4.136   9.331  22.931  1.00 87.85           C
ATOM   2809  C   LYS A 190       5.535   9.056  23.485  1.00 87.85           C
ATOM   2810  O   LYS A 190       6.339   8.380  22.843  1.00 87.85           O
ATOM   2811  HA  LYS A 190       3.694  10.149  23.501  1.00 87.85           H
ATOM   2812  CB  LYS A 190       3.185   8.137  23.042  1.00 87.85           C
ATOM   2813 1HB  LYS A 190       2.224   8.390  22.595  1.00 87.85           H
ATOM   2814 2HB  LYS A 190       3.586   7.294  22.480  1.00 87.85           H
ATOM   2815  CG  LYS A 190       2.983   7.731  24.504  1.00 87.85           C
ATOM   2816 1HG  LYS A 190       3.890   7.261  24.883  1.00 87.85           H
ATOM   2817 2HG  LYS A 190       2.806   8.620  25.110  1.00 87.85           H
ATOM   2818  CD  LYS A 190       1.803   6.767  24.647  1.00 87.85           C
ATOM   2819 1HD  LYS A 190       0.867   7.323  24.607  1.00 87.85           H
ATOM   2820 2HD  LYS A 190       1.796   6.070  23.809  1.00 87.85           H
ATOM   2821  CE  LYS A 190       1.886   5.991  25.963  1.00 87.85           C
ATOM   2822 1HE  LYS A 190       2.929   5.793  26.210  1.00 87.85           H
ATOM   2823 2HE  LYS A 190       1.476   6.593  26.773  1.00 87.85           H
ATOM   2824  NZ  LYS A 190       1.144   4.715  25.860  1.00 87.85           N
ATOM   2825 1HZ  LYS A 190       1.237   4.199  26.727  1.00 87.85           H
ATOM   2826 2HZ  LYS A 190       0.164   4.907  25.684  1.00 87.85           H
ATOM   2827 3HZ  LYS A 190       1.522   4.164  25.097  1.00 87.85           H
ATOM   2828  HN  LYS A 190       4.593   9.081  20.914  1.00 87.85           H
ATOM   2829  N   GLU A 191       5.785   9.593  24.670  1.00 84.55           N
ATOM   2830  CA  GLU A 191       7.041   9.343  25.355  1.00 84.55           C
ATOM   2831  C   GLU A 191       6.876   8.214  26.374  1.00 84.55           C
ATOM   2832  O   GLU A 191       5.992   8.269  27.229  1.00 84.55           O
ATOM   2833  HA  GLU A 191       7.740   9.039  24.576  1.00 84.55           H
ATOM   2834  CB  GLU A 191       7.562  10.616  26.026  1.00 84.55           C
ATOM   2835 1HB  GLU A 191       6.756  11.091  26.586  1.00 84.55           H
ATOM   2836 2HB  GLU A 191       8.431  10.379  26.639  1.00 84.55           H
ATOM   2837  CG  GLU A 191       8.033  11.632  24.984  1.00 84.55           C
ATOM   2838 1HG  GLU A 191       8.777  11.172  24.333  1.00 84.55           H
ATOM   2839 2HG  GLU A 191       7.195  11.926  24.353  1.00 84.55           H
ATOM   2840  CD  GLU A 191       8.632  12.869  25.656  1.00 84.55           C
ATOM   2841  OE1 GLU A 191       9.075  13.765  24.905  1.00 84.55           O
ATOM   2842  OE2 GLU A 191       8.632  12.892  26.906  1.00 84.55           O
ATOM   2843  HN  GLU A 191       5.147  10.187  25.160  1.00 84.55           H
ATOM   2844  N   GLU A 192       7.739   7.217  26.251  1.00 76.88           N
ATOM   2845  CA  GLU A 192       7.727   6.098  27.177  1.00 76.88           C
ATOM   2846  C   GLU A 192       9.157   5.706  27.555  1.00 76.88           C
ATOM   2847  O   GLU A 192       9.985   5.451  26.682  1.00 76.88           O
ATOM   2848  HA  GLU A 192       7.197   6.458  28.059  1.00 76.88           H
ATOM   2849  CB  GLU A 192       6.970   4.906  26.588  1.00 76.88           C
ATOM   2850 1HB  GLU A 192       5.918   5.164  26.465  1.00 76.88           H
ATOM   2851 2HB  GLU A 192       7.447   4.590  25.661  1.00 76.88           H
ATOM   2852  CG  GLU A 192       7.021   3.703  27.532  1.00 76.88           C
ATOM   2853 1HG  GLU A 192       7.963   3.172  27.399  1.00 76.88           H
ATOM   2854 2HG  GLU A 192       6.991   4.046  28.566  1.00 76.88           H
ATOM   2855  CD  GLU A 192       5.851   2.752  27.271  1.00 76.88           C
ATOM   2856  OE1 GLU A 192       5.194   2.375  28.266  1.00 76.88           O
ATOM   2857  OE2 GLU A 192       5.641   2.423  26.084  1.00 76.88           O
ATOM   2858  HN  GLU A 192       8.436   7.166  25.535  1.00 76.88           H
ATOM   2859  N   SER A 193       9.403   5.671  28.856  1.00 73.01           N
ATOM   2860  CA  SER A 193      10.660   5.149  29.366  1.00 73.01           C
ATOM   2861  C   SER A 193      11.831   5.946  28.789  1.00 73.01           C
ATOM   2862  O   SER A 193      12.936   5.422  28.654  1.00 73.01           O
ATOM   2863  HA  SER A 193      10.607   5.275  30.448  1.00 73.01           H
ATOM   2864  CB  SER A 193      10.813   3.663  29.035  1.00 73.01           C
ATOM   2865 1HB  SER A 193      11.109   3.553  27.991  1.00 73.01           H
ATOM   2866 2HB  SER A 193      11.615   3.238  29.639  1.00 73.01           H
ATOM   2867  OG  SER A 193       9.609   2.937  29.265  1.00 73.01           O
ATOM   2868  HG  SER A 193       9.715   1.992  28.956  1.00 73.01           H
ATOM   2869  HN  SER A 193       8.764   5.991  29.555  1.00 73.01           H
ATOM   2870  N   GLY A 194      11.549   7.198  28.463  1.00 76.41           N
ATOM   2871  CA  GLY A 194      12.564   8.071  27.896  1.00 76.41           C
ATOM   2872  C   GLY A 194      12.712   7.835  26.392  1.00 76.41           C
ATOM   2873  O   GLY A 194      13.645   8.340  25.770  1.00 76.41           O
ATOM   2874 1HA  GLY A 194      12.298   9.112  28.081  1.00 76.41           H
ATOM   2875 2HA  GLY A 194      13.519   7.893  28.391  1.00 76.41           H
ATOM   2876  HN  GLY A 194      10.649   7.618  28.579  1.00 76.41           H
ATOM   2877  N   ILE A 195      11.776   7.069  25.850  1.00 84.06           N
ATOM   2878  CA  ILE A 195      11.777   6.780  24.426  1.00 84.06           C
ATOM   2879  C   ILE A 195      10.562   7.443  23.775  1.00 84.06           C
ATOM   2880  O   ILE A 195       9.428   7.218  24.195  1.00 84.06           O
ATOM   2881  HA  ILE A 195      12.679   7.222  24.004  1.00 84.06           H
ATOM   2882  CB  ILE A 195      11.857   5.271  24.186  1.00 84.06           C
ATOM   2883  HB  ILE A 195      11.048   4.794  24.739  1.00 84.06           H
ATOM   2884  CG1 ILE A 195      13.170   4.699  24.723  1.00 84.06           C
ATOM   2885 1HG1 ILE A 195      13.993   4.997  24.073  1.00 84.06           H
ATOM   2886 2HG1 ILE A 195      13.376   5.116  25.709  1.00 84.06           H
ATOM   2887  CG2 ILE A 195      11.650   4.940  22.707  1.00 84.06           C
ATOM   2888 1HG2 ILE A 195      10.668   5.293  22.389  1.00 84.06           H
ATOM   2889 2HG2 ILE A 195      12.422   5.430  22.113  1.00 84.06           H
ATOM   2890 3HG2 ILE A 195      11.711   3.861  22.564  1.00 84.06           H
ATOM   2891  CD1 ILE A 195      13.109   3.173  24.811  1.00 84.06           C
ATOM   2892 1HD1 ILE A 195      12.300   2.880  25.480  1.00 84.06           H
ATOM   2893 2HD1 ILE A 195      12.927   2.759  23.819  1.00 84.06           H
ATOM   2894 3HD1 ILE A 195      14.055   2.793  25.195  1.00 84.06           H
ATOM   2895  HN  ILE A 195      11.029   6.650  26.366  1.00 84.06           H
ATOM   2896  N   ALA A 196      10.840   8.248  22.760  1.00 90.23           N
ATOM   2897  CA  ALA A 196       9.779   8.885  21.998  1.00 90.23           C
ATOM   2898  C   ALA A 196       9.291   7.925  20.911  1.00 90.23           C
ATOM   2899  O   ALA A 196      10.092   7.377  20.156  1.00 90.23           O
ATOM   2900  HA  ALA A 196       8.958   9.093  22.683  1.00 90.23           H
ATOM   2901  CB  ALA A 196      10.289  10.208  21.421  1.00 90.23           C
ATOM   2902 1HB  ALA A 196      10.596  10.864  22.235  1.00 90.23           H
ATOM   2903 2HB  ALA A 196      11.140  10.016  20.768  1.00 90.23           H
ATOM   2904 3HB  ALA A 196       9.493  10.685  20.850  1.00 90.23           H
ATOM   2905  HN  ALA A 196      11.767   8.466  22.457  1.00 90.23           H
ATOM   2906  N   ILE A 197       7.978   7.752  20.866  1.00 89.26           N
ATOM   2907  CA  ILE A 197       7.376   6.831  19.916  1.00 89.26           C
ATOM   2908  C   ILE A 197       6.281   7.557  19.133  1.00 89.26           C
ATOM   2909  O   ILE A 197       5.413   8.199  19.722  1.00 89.26           O
ATOM   2910  HA  ILE A 197       8.156   6.527  19.218  1.00 89.26           H
ATOM   2911  CB  ILE A 197       6.888   5.569  20.629  1.00 89.26           C
ATOM   2912  HB  ILE A 197       6.192   5.866  21.413  1.00 89.26           H
ATOM   2913  CG1 ILE A 197       8.049   4.839  21.309  1.00 89.26           C
ATOM   2914 1HG1 ILE A 197       8.746   4.474  20.554  1.00 89.26           H
ATOM   2915 2HG1 ILE A 197       8.601   5.535  21.941  1.00 89.26           H
ATOM   2916  CG2 ILE A 197       6.123   4.657  19.668  1.00 89.26           C
ATOM   2917 1HG2 ILE A 197       5.259   5.191  19.272  1.00 89.26           H
ATOM   2918 2HG2 ILE A 197       6.777   4.364  18.847  1.00 89.26           H
ATOM   2919 3HG2 ILE A 197       5.788   3.767  20.201  1.00 89.26           H
ATOM   2920  CD1 ILE A 197       7.542   3.668  22.152  1.00 89.26           C
ATOM   2921 1HD1 ILE A 197       6.865   4.040  22.921  1.00 89.26           H
ATOM   2922 2HD1 ILE A 197       7.013   2.962  21.512  1.00 89.26           H
ATOM   2923 3HD1 ILE A 197       8.388   3.167  22.624  1.00 89.26           H
ATOM   2924  HN  ILE A 197       7.330   8.226  21.463  1.00 89.26           H
ATOM   2925  N   CYS A 198       6.357   7.431  17.816  1.00 91.74           N
ATOM   2926  CA  CYS A 198       5.274   7.880  16.957  1.00 91.74           C
ATOM   2927  C   CYS A 198       4.200   6.791  16.930  1.00 91.74           C
ATOM   2928  O   CYS A 198       4.412   5.718  16.367  1.00 91.74           O
ATOM   2929  HA  CYS A 198       4.885   8.797  17.398  1.00 91.74           H
ATOM   2930  CB  CYS A 198       5.772   8.225  15.552  1.00 91.74           C
ATOM   2931 1HB  CYS A 198       6.399   9.116  15.589  1.00 91.74           H
ATOM   2932 2HB  CYS A 198       6.392   7.415  15.168  1.00 91.74           H
ATOM   2933  SG  CYS A 198       4.350   8.507  14.436  1.00 91.74           S
ATOM   2934  HN  CYS A 198       7.139   7.032  17.337  1.00 91.74           H
ATOM   2935  N   THR A 199       3.069   7.104  17.546  1.00 91.21           N
ATOM   2936  CA  THR A 199       1.966   6.161  17.611  1.00 91.21           C
ATOM   2937  C   THR A 199       0.632   6.887  17.430  1.00 91.21           C
ATOM   2938  O   THR A 199       0.575   8.114  17.493  1.00 91.21           O
ATOM   2939  HA  THR A 199       2.064   5.460  16.782  1.00 91.21           H
ATOM   2940  CB  THR A 199       2.070   5.403  18.936  1.00 91.21           C
ATOM   2941  HB  THR A 199       3.094   5.078  19.119  1.00 91.21           H
ATOM   2942  OG1 THR A 199       1.106   4.360  18.816  1.00 91.21           O
ATOM   2943  HG1 THR A 199       1.236   3.688  19.545  1.00 91.21           H
ATOM   2944  CG2 THR A 199       1.577   6.230  20.125  1.00 91.21           C
ATOM   2945 1HG2 THR A 199       0.532   6.498  19.972  1.00 91.21           H
ATOM   2946 2HG2 THR A 199       2.176   7.137  20.209  1.00 91.21           H
ATOM   2947 3HG2 THR A 199       1.673   5.645  21.039  1.00 91.21           H
ATOM   2948  HN  THR A 199       2.902   7.982  17.994  1.00 91.21           H
ATOM   2949  N   MET A 200      -0.409   6.099  17.208  1.00 91.34           N
ATOM   2950  CA  MET A 200      -1.768   6.602  17.325  1.00 91.34           C
ATOM   2951  C   MET A 200      -2.277   6.475  18.762  1.00 91.34           C
ATOM   2952  O   MET A 200      -2.044   5.462  19.420  1.00 91.34           O
ATOM   2953  HA  MET A 200      -1.717   7.653  17.042  1.00 91.34           H
ATOM   2954  CB  MET A 200      -2.686   5.817  16.386  1.00 91.34           C
ATOM   2955 1HB  MET A 200      -2.596   4.750  16.592  1.00 91.34           H
ATOM   2956 2HB  MET A 200      -3.724   6.092  16.573  1.00 91.34           H
ATOM   2957  CG  MET A 200      -2.335   6.089  14.922  1.00 91.34           C
ATOM   2958 1HG  MET A 200      -2.324   7.163  14.736  1.00 91.34           H
ATOM   2959 2HG  MET A 200      -1.335   5.717  14.703  1.00 91.34           H
ATOM   2960  SD  MET A 200      -3.526   5.300  13.852  1.00 91.34           S
ATOM   2961  CE  MET A 200      -3.374   3.611  14.412  1.00 91.34           C
ATOM   2962 1HE  MET A 200      -2.350   3.270  14.263  1.00 91.34           H
ATOM   2963 2HE  MET A 200      -3.625   3.556  15.471  1.00 91.34           H
ATOM   2964 3HE  MET A 200      -4.054   2.977  13.844  1.00 91.34           H
ATOM   2965  HN  MET A 200      -0.336   5.135  16.953  1.00 91.34           H
ATOM   2966  N   VAL A 201      -2.964   7.517  19.207  1.00 91.94           N
ATOM   2967  CA  VAL A 201      -3.572   7.505  20.526  1.00 91.94           C
ATOM   2968  C   VAL A 201      -5.070   7.784  20.396  1.00 91.94           C
ATOM   2969  O   VAL A 201      -5.472   8.739  19.733  1.00 91.94           O
ATOM   2970  HA  VAL A 201      -3.436   6.506  20.942  1.00 91.94           H
ATOM   2971  CB  VAL A 201      -2.855   8.500  21.441  1.00 91.94           C
ATOM   2972  HB  VAL A 201      -2.956   9.492  21.001  1.00 91.94           H
ATOM   2973  CG1 VAL A 201      -3.502   8.534  22.828  1.00 91.94           C
ATOM   2974 1HG1 VAL A 201      -4.546   8.833  22.735  1.00 91.94           H
ATOM   2975 2HG1 VAL A 201      -3.446   7.543  23.278  1.00 91.94           H
ATOM   2976 3HG1 VAL A 201      -2.973   9.249  23.457  1.00 91.94           H
ATOM   2977  CG2 VAL A 201      -1.363   8.179  21.540  1.00 91.94           C
ATOM   2978 1HG2 VAL A 201      -1.233   7.175  21.946  1.00 91.94           H
ATOM   2979 2HG2 VAL A 201      -0.914   8.230  20.548  1.00 91.94           H
ATOM   2980 3HG2 VAL A 201      -0.878   8.901  22.196  1.00 91.94           H
ATOM   2981  HN  VAL A 201      -3.108   8.356  18.683  1.00 91.94           H
ATOM   2982  N   TYR A 202      -5.857   6.933  21.039  1.00 91.06           N
ATOM   2983  CA  TYR A 202      -7.303   7.032  20.944  1.00 91.06           C
ATOM   2984  C   TYR A 202      -7.890   7.696  22.191  1.00 91.06           C
ATOM   2985  O   TYR A 202      -7.440   7.438  23.306  1.00 91.06           O
ATOM   2986  HA  TYR A 202      -7.542   7.640  20.071  1.00 91.06           H
ATOM   2987  CB  TYR A 202      -7.820   5.595  20.855  1.00 91.06           C
ATOM   2988 1HB  TYR A 202      -7.451   5.033  21.714  1.00 91.06           H
ATOM   2989 2HB  TYR A 202      -8.907   5.606  20.925  1.00 91.06           H
ATOM   2990  CG  TYR A 202      -7.412   4.865  19.574  1.00 91.06           C
ATOM   2991  CD1 TYR A 202      -8.165   5.012  18.427  1.00 91.06           C
ATOM   2992  HD1 TYR A 202      -9.050   5.648  18.434  1.00 91.06           H
ATOM   2993  CD2 TYR A 202      -6.291   4.060  19.565  1.00 91.06           C
ATOM   2994  HD2 TYR A 202      -5.696   3.944  20.471  1.00 91.06           H
ATOM   2995  CE1 TYR A 202      -7.781   4.325  17.221  1.00 91.06           C
ATOM   2996  HE1 TYR A 202      -8.367   4.433  16.308  1.00 91.06           H
ATOM   2997  CE2 TYR A 202      -5.907   3.373  18.359  1.00 91.06           C
ATOM   2998  HE2 TYR A 202      -5.024   2.734  18.338  1.00 91.06           H
ATOM   2999  CZ  TYR A 202      -6.671   3.540  17.246  1.00 91.06           C
ATOM   3000  OH  TYR A 202      -6.309   2.891  16.107  1.00 91.06           O
ATOM   3001  HH  TYR A 202      -5.628   2.189  16.315  1.00 91.06           H
ATOM   3002  HN  TYR A 202      -5.521   6.188  21.615  1.00 91.06           H
ATOM   3003  N   PRO A 203      -8.901   8.560  22.027  1.00 82.91           N
ATOM   3004  CA  PRO A 203      -9.435   9.321  23.160  1.00 82.91           C
ATOM   3005  C   PRO A 203     -10.168   8.436  24.154  1.00 82.91           C
ATOM   3006  O   PRO A 203     -10.792   7.448  23.770  1.00 82.91           O
ATOM   3007  HA  PRO A 203      -8.621   9.772  23.727  1.00 82.91           H
ATOM   3008  CB  PRO A 203     -10.373  10.337  22.504  1.00 82.91           C
ATOM   3009 1HB  PRO A 203     -11.223  10.570  23.145  1.00 82.91           H
ATOM   3010 2HB  PRO A 203      -9.864  11.278  22.297  1.00 82.91           H
ATOM   3011  CG  PRO A 203     -10.807   9.654  21.238  1.00 82.91           C
ATOM   3012 1HG  PRO A 203     -11.655   8.994  21.418  1.00 82.91           H
ATOM   3013 2HG  PRO A 203     -11.121  10.380  20.488  1.00 82.91           H
ATOM   3014  CD  PRO A 203      -9.608   8.881  20.774  1.00 82.91           C
ATOM   3015 1HD  PRO A 203      -9.896   7.979  20.234  1.00 82.91           H
ATOM   3016 2HD  PRO A 203      -8.985   9.471  20.101  1.00 82.91           H
ATOM   3017  N   SER A 204     -10.073   8.817  25.420  1.00 72.64           N
ATOM   3018  CA  SER A 204     -10.264   7.869  26.504  1.00 72.64           C
ATOM   3019  C   SER A 204     -11.612   7.162  26.349  1.00 72.64           C
ATOM   3020  O   SER A 204     -11.692   5.939  26.455  1.00 72.64           O
ATOM   3021  HA  SER A 204      -9.445   7.155  26.411  1.00 72.64           H
ATOM   3022  CB  SER A 204     -10.182   8.564  27.864  1.00 72.64           C
ATOM   3023 1HB  SER A 204     -10.513   7.876  28.643  1.00 72.64           H
ATOM   3024 2HB  SER A 204      -9.144   8.815  28.081  1.00 72.64           H
ATOM   3025  OG  SER A 204     -10.976   9.746  27.909  1.00 72.64           O
ATOM   3026  HG  SER A 204     -11.933   9.510  28.076  1.00 72.64           H
ATOM   3027  HN  SER A 204      -9.869   9.753  25.708  1.00 72.64           H
ATOM   3028  N   ASP A 205     -12.639   7.963  26.101  1.00 71.71           N
ATOM   3029  CA  ASP A 205     -13.992   7.581  26.469  1.00 71.71           C
ATOM   3030  C   ASP A 205     -14.385   6.315  25.704  1.00 71.71           C
ATOM   3031  O   ASP A 205     -14.812   5.330  26.305  1.00 71.71           O
ATOM   3032  HA  ASP A 205     -13.962   7.424  27.547  1.00 71.71           H
ATOM   3033  CB  ASP A 205     -14.992   8.681  26.108  1.00 71.71           C
ATOM   3034 1HB  ASP A 205     -14.917   8.912  25.045  1.00 71.71           H
ATOM   3035 2HB  ASP A 205     -16.007   8.326  26.286  1.00 71.71           H
ATOM   3036  CG  ASP A 205     -14.736   9.946  26.930  1.00 71.71           C
ATOM   3037  OD1 ASP A 205     -13.965   9.840  27.908  1.00 71.71           O
ATOM   3038  OD2 ASP A 205     -15.317  10.989  26.561  1.00 71.71           O
ATOM   3039  HN  ASP A 205     -12.557   8.856  25.658  1.00 71.71           H
ATOM   3040  N   GLU A 206     -14.227   6.382  24.391  1.00 83.00           N
ATOM   3041  CA  GLU A 206     -14.582   5.262  23.536  1.00 83.00           C
ATOM   3042  C   GLU A 206     -13.341   4.726  22.820  1.00 83.00           C
ATOM   3043  O   GLU A 206     -13.432   4.234  21.696  1.00 83.00           O
ATOM   3044  HA  GLU A 206     -14.980   4.500  24.207  1.00 83.00           H
ATOM   3045  CB  GLU A 206     -15.666   5.661  22.532  1.00 83.00           C
ATOM   3046 1HB  GLU A 206     -15.387   6.594  22.042  1.00 83.00           H
ATOM   3047 2HB  GLU A 206     -15.838   4.842  21.832  1.00 83.00           H
ATOM   3048  CG  GLU A 206     -17.000   5.913  23.236  1.00 83.00           C
ATOM   3049 1HG  GLU A 206     -16.838   5.996  24.311  1.00 83.00           H
ATOM   3050 2HG  GLU A 206     -17.418   6.863  22.902  1.00 83.00           H
ATOM   3051  CD  GLU A 206     -17.993   4.784  22.951  1.00 83.00           C
ATOM   3052  OE1 GLU A 206     -18.601   4.302  23.930  1.00 83.00           O
ATOM   3053  OE2 GLU A 206     -18.121   4.429  21.759  1.00 83.00           O
ATOM   3054  HN  GLU A 206     -13.865   7.181  23.911  1.00 83.00           H
ATOM   3055  N   SER A 207     -12.210   4.839  23.500  1.00 88.52           N
ATOM   3056  CA  SER A 207     -10.929   4.564  22.872  1.00 88.52           C
ATOM   3057  C   SER A 207     -10.955   3.184  22.212  1.00 88.52           C
ATOM   3058  O   SER A 207     -10.584   3.042  21.048  1.00 88.52           O
ATOM   3059  HA  SER A 207     -10.801   5.345  22.122  1.00 88.52           H
ATOM   3060  CB  SER A 207      -9.788   4.645  23.889  1.00 88.52           C
ATOM   3061 1HB  SER A 207      -8.893   4.189  23.466  1.00 88.52           H
ATOM   3062 2HB  SER A 207      -9.551   5.690  24.085  1.00 88.52           H
ATOM   3063  OG  SER A 207     -10.118   3.995  25.113  1.00 88.52           O
ATOM   3064  HG  SER A 207     -10.409   4.670  25.791  1.00 88.52           H
ATOM   3065  HN  SER A 207     -12.159   5.113  24.460  1.00 88.52           H
ATOM   3066  N   THR A 208     -11.397   2.202  22.985  1.00 89.46           N
ATOM   3067  CA  THR A 208     -11.325   0.818  22.550  1.00 89.46           C
ATOM   3068  C   THR A 208     -12.237   0.590  21.342  1.00 89.46           C
ATOM   3069  O   THR A 208     -11.865  -0.111  20.403  1.00 89.46           O
ATOM   3070  HA  THR A 208     -10.305   0.612  22.224  1.00 89.46           H
ATOM   3071  CB  THR A 208     -11.668  -0.072  23.746  1.00 89.46           C
ATOM   3072  HB  THR A 208     -11.616  -1.126  23.475  1.00 89.46           H
ATOM   3073  OG1 THR A 208     -12.947   0.393  24.169  1.00 89.46           O
ATOM   3074  HG1 THR A 208     -13.380  -0.289  24.759  1.00 89.46           H
ATOM   3075  CG2 THR A 208     -10.760   0.190  24.950  1.00 89.46           C
ATOM   3076 1HG2 THR A 208     -10.862   1.228  25.263  1.00 89.46           H
ATOM   3077 2HG2 THR A 208      -9.724  -0.005  24.672  1.00 89.46           H
ATOM   3078 3HG2 THR A 208     -11.046  -0.468  25.771  1.00 89.46           H
ATOM   3079  HN  THR A 208     -11.797   2.341  23.890  1.00 89.46           H
ATOM   3080  N   LYS A 209     -13.413   1.196  21.407  1.00 91.27           N
ATOM   3081  CA  LYS A 209     -14.370   1.091  20.319  1.00 91.27           C
ATOM   3082  C   LYS A 209     -13.775   1.725  19.059  1.00 91.27           C
ATOM   3083  O   LYS A 209     -13.869   1.158  17.972  1.00 91.27           O
ATOM   3084  HA  LYS A 209     -14.532   0.030  20.127  1.00 91.27           H
ATOM   3085  CB  LYS A 209     -15.717   1.688  20.730  1.00 91.27           C
ATOM   3086 1HB  LYS A 209     -15.567   2.688  21.137  1.00 91.27           H
ATOM   3087 2HB  LYS A 209     -16.355   1.795  19.852  1.00 91.27           H
ATOM   3088  CG  LYS A 209     -16.414   0.807  21.769  1.00 91.27           C
ATOM   3089 1HG  LYS A 209     -16.650  -0.162  21.329  1.00 91.27           H
ATOM   3090 2HG  LYS A 209     -15.738   0.621  22.604  1.00 91.27           H
ATOM   3091  CD  LYS A 209     -17.695   1.469  22.279  1.00 91.27           C
ATOM   3092 1HD  LYS A 209     -17.449   2.398  22.792  1.00 91.27           H
ATOM   3093 2HD  LYS A 209     -18.334   1.730  21.435  1.00 91.27           H
ATOM   3094  CE  LYS A 209     -18.451   0.539  23.230  1.00 91.27           C
ATOM   3095 1HE  LYS A 209     -18.718  -0.382  22.712  1.00 91.27           H
ATOM   3096 2HE  LYS A 209     -17.807   0.260  24.064  1.00 91.27           H
ATOM   3097  NZ  LYS A 209     -19.673   1.200  23.739  1.00 91.27           N
ATOM   3098 1HZ  LYS A 209     -20.138   0.589  24.401  1.00 91.27           H
ATOM   3099 2HZ  LYS A 209     -19.421   2.068  24.200  1.00 91.27           H
ATOM   3100 3HZ  LYS A 209     -20.298   1.398  22.965  1.00 91.27           H
ATOM   3101  HN  LYS A 209     -13.715   1.750  22.183  1.00 91.27           H
ATOM   3102  N   LEU A 210     -13.176   2.891  19.249  1.00 92.04           N
ATOM   3103  CA  LEU A 210     -12.644   3.650  18.130  1.00 92.04           C
ATOM   3104  C   LEU A 210     -11.524   2.849  17.463  1.00 92.04           C
ATOM   3105  O   LEU A 210     -11.491   2.720  16.241  1.00 92.04           O
ATOM   3106  HA  LEU A 210     -13.452   3.779  17.409  1.00 92.04           H
ATOM   3107  CB  LEU A 210     -12.215   5.046  18.585  1.00 92.04           C
ATOM   3108 1HB  LEU A 210     -13.068   5.529  19.062  1.00 92.04           H
ATOM   3109 2HB  LEU A 210     -11.443   4.937  19.346  1.00 92.04           H
ATOM   3110  CG  LEU A 210     -11.686   5.975  17.490  1.00 92.04           C
ATOM   3111  HG  LEU A 210     -10.861   5.473  16.986  1.00 92.04           H
ATOM   3112  CD1 LEU A 210     -12.761   6.249  16.437  1.00 92.04           C
ATOM   3113 1HD1 LEU A 210     -13.069   5.309  15.978  1.00 92.04           H
ATOM   3114 2HD1 LEU A 210     -13.622   6.721  16.910  1.00 92.04           H
ATOM   3115 3HD1 LEU A 210     -12.358   6.912  15.671  1.00 92.04           H
ATOM   3116  CD2 LEU A 210     -11.129   7.268  18.090  1.00 92.04           C
ATOM   3117 1HD2 LEU A 210     -11.918   7.785  18.636  1.00 92.04           H
ATOM   3118 2HD2 LEU A 210     -10.312   7.029  18.772  1.00 92.04           H
ATOM   3119 3HD2 LEU A 210     -10.759   7.910  17.291  1.00 92.04           H
ATOM   3120  HN  LEU A 210     -13.053   3.317  20.145  1.00 92.04           H
ATOM   3121  N   LYS A 211     -10.632   2.332  18.297  1.00 92.08           N
ATOM   3122  CA  LYS A 211      -9.535   1.517  17.807  1.00 92.08           C
ATOM   3123  C   LYS A 211     -10.095   0.358  16.979  1.00 92.08           C
ATOM   3124  O   LYS A 211      -9.689   0.153  15.837  1.00 92.08           O
ATOM   3125  HA  LYS A 211      -8.927   2.144  17.154  1.00 92.08           H
ATOM   3126  CB  LYS A 211      -8.641   1.069  18.965  1.00 92.08           C
ATOM   3127 1HB  LYS A 211      -8.228   1.943  19.469  1.00 92.08           H
ATOM   3128 2HB  LYS A 211      -9.237   0.529  19.701  1.00 92.08           H
ATOM   3129  CG  LYS A 211      -7.503   0.176  18.466  1.00 92.08           C
ATOM   3130 1HG  LYS A 211      -7.908  -0.776  18.122  1.00 92.08           H
ATOM   3131 2HG  LYS A 211      -7.017   0.644  17.611  1.00 92.08           H
ATOM   3132  CD  LYS A 211      -6.475  -0.072  19.572  1.00 92.08           C
ATOM   3133 1HD  LYS A 211      -6.132   0.882  19.975  1.00 92.08           H
ATOM   3134 2HD  LYS A 211      -6.943  -0.614  20.394  1.00 92.08           H
ATOM   3135  CE  LYS A 211      -5.281  -0.868  19.043  1.00 92.08           C
ATOM   3136 1HE  LYS A 211      -5.602  -1.869  18.757  1.00 92.08           H
ATOM   3137 2HE  LYS A 211      -4.888  -0.390  18.145  1.00 92.08           H
ATOM   3138  NZ  LYS A 211      -4.220  -0.955  20.071  1.00 92.08           N
ATOM   3139 1HZ  LYS A 211      -3.367  -1.304  19.647  1.00 92.08           H
ATOM   3140 2HZ  LYS A 211      -4.051  -0.035  20.462  1.00 92.08           H
ATOM   3141 3HZ  LYS A 211      -4.514  -1.587  20.807  1.00 92.08           H
ATOM   3142  HN  LYS A 211     -10.652   2.463  19.288  1.00 92.08           H
ATOM   3143  N   SER A 212     -11.021  -0.369  17.589  1.00 91.72           N
ATOM   3144  CA  SER A 212     -11.582  -1.549  16.955  1.00 91.72           C
ATOM   3145  C   SER A 212     -12.187  -1.178  15.599  1.00 91.72           C
ATOM   3146  O   SER A 212     -12.021  -1.906  14.622  1.00 91.72           O
ATOM   3147  HA  SER A 212     -10.744  -2.234  16.826  1.00 91.72           H
ATOM   3148  CB  SER A 212     -12.640  -2.203  17.847  1.00 91.72           C
ATOM   3149 1HB  SER A 212     -13.424  -1.478  18.070  1.00 91.72           H
ATOM   3150 2HB  SER A 212     -13.111  -3.025  17.308  1.00 91.72           H
ATOM   3151  OG  SER A 212     -12.084  -2.690  19.065  1.00 91.72           O
ATOM   3152  HG  SER A 212     -12.078  -1.963  19.753  1.00 91.72           H
ATOM   3153  HN  SER A 212     -11.385  -0.163  18.497  1.00 91.72           H
ATOM   3154  N   ALA A 213     -12.875  -0.046  15.584  1.00 92.29           N
ATOM   3155  CA  ALA A 213     -13.545   0.406  14.377  1.00 92.29           C
ATOM   3156  C   ALA A 213     -12.498   0.750  13.316  1.00 92.29           C
ATOM   3157  O   ALA A 213     -12.630   0.355  12.158  1.00 92.29           O
ATOM   3158  HA  ALA A 213     -14.163  -0.415  14.013  1.00 92.29           H
ATOM   3159  CB  ALA A 213     -14.450   1.594  14.710  1.00 92.29           C
ATOM   3160 1HB  ALA A 213     -15.194   1.290  15.446  1.00 92.29           H
ATOM   3161 2HB  ALA A 213     -13.848   2.407  15.117  1.00 92.29           H
ATOM   3162 3HB  ALA A 213     -14.953   1.933  13.804  1.00 92.29           H
ATOM   3163  HN  ALA A 213     -12.978   0.556  16.376  1.00 92.29           H
ATOM   3164  N   VAL A 214     -11.482   1.481  13.748  1.00 90.16           N
ATOM   3165  CA  VAL A 214     -10.444   1.933  12.837  1.00 90.16           C
ATOM   3166  C   VAL A 214      -9.723   0.719  12.250  1.00 90.16           C
ATOM   3167  O   VAL A 214      -9.432   0.683  11.055  1.00 90.16           O
ATOM   3168  HA  VAL A 214     -10.931   2.477  12.027  1.00 90.16           H
ATOM   3169  CB  VAL A 214      -9.501   2.899  13.556  1.00 90.16           C
ATOM   3170  HB  VAL A 214      -9.194   2.433  14.492  1.00 90.16           H
ATOM   3171  CG1 VAL A 214      -8.243   3.158  12.725  1.00 90.16           C
ATOM   3172 1HG1 VAL A 214      -7.718   2.217  12.557  1.00 90.16           H
ATOM   3173 2HG1 VAL A 214      -8.524   3.593  11.766  1.00 90.16           H
ATOM   3174 3HG1 VAL A 214      -7.589   3.848  13.259  1.00 90.16           H
ATOM   3175  CG2 VAL A 214     -10.213   4.210  13.896  1.00 90.16           C
ATOM   3176 1HG2 VAL A 214     -10.562   4.682  12.977  1.00 90.16           H
ATOM   3177 2HG2 VAL A 214     -11.064   4.004  14.545  1.00 90.16           H
ATOM   3178 3HG2 VAL A 214      -9.519   4.879  14.406  1.00 90.16           H
ATOM   3179  HN  VAL A 214     -11.361   1.764  14.700  1.00 90.16           H
ATOM   3180  N   LEU A 215      -9.454  -0.246  13.117  1.00 90.99           N
ATOM   3181  CA  LEU A 215      -8.760  -1.454  12.702  1.00 90.99           C
ATOM   3182  C   LEU A 215      -9.633  -2.221  11.706  1.00 90.99           C
ATOM   3183  O   LEU A 215      -9.140  -2.704  10.688  1.00 90.99           O
ATOM   3184  HA  LEU A 215      -7.846  -1.147  12.194  1.00 90.99           H
ATOM   3185  CB  LEU A 215      -8.346  -2.280  13.921  1.00 90.99           C
ATOM   3186 1HB  LEU A 215      -9.053  -2.082  14.727  1.00 90.99           H
ATOM   3187 2HB  LEU A 215      -8.438  -3.336  13.668  1.00 90.99           H
ATOM   3188  CG  LEU A 215      -6.932  -2.032  14.450  1.00 90.99           C
ATOM   3189  HG  LEU A 215      -6.503  -1.194  13.900  1.00 90.99           H
ATOM   3190  CD1 LEU A 215      -6.960  -1.636  15.927  1.00 90.99           C
ATOM   3191 1HD1 LEU A 215      -7.543  -0.723  16.048  1.00 90.99           H
ATOM   3192 2HD1 LEU A 215      -7.416  -2.437  16.510  1.00 90.99           H
ATOM   3193 3HD1 LEU A 215      -5.942  -1.466  16.278  1.00 90.99           H
ATOM   3194  CD2 LEU A 215      -6.032  -3.244  14.198  1.00 90.99           C
ATOM   3195 1HD2 LEU A 215      -6.447  -4.115  14.705  1.00 90.99           H
ATOM   3196 2HD2 LEU A 215      -5.976  -3.439  13.127  1.00 90.99           H
ATOM   3197 3HD2 LEU A 215      -5.033  -3.041  14.584  1.00 90.99           H
ATOM   3198  HN  LEU A 215      -9.702  -0.213  14.085  1.00 90.99           H
ATOM   3199  N   THR A 216     -10.913  -2.310  12.036  1.00 91.87           N
ATOM   3200  CA  THR A 216     -11.856  -3.021  11.190  1.00 91.87           C
ATOM   3201  C   THR A 216     -11.892  -2.399   9.792  1.00 91.87           C
ATOM   3202  O   THR A 216     -11.878  -3.113   8.791  1.00 91.87           O
ATOM   3203  HA  THR A 216     -11.508  -4.048  11.074  1.00 91.87           H
ATOM   3204  CB  THR A 216     -13.216  -3.019  11.891  1.00 91.87           C
ATOM   3205  HB  THR A 216     -13.594  -2.003  12.003  1.00 91.87           H
ATOM   3206  OG1 THR A 216     -12.981  -3.725  13.106  1.00 91.87           O
ATOM   3207  HG1 THR A 216     -12.889  -3.080  13.865  1.00 91.87           H
ATOM   3208  CG2 THR A 216     -14.254  -3.872  11.159  1.00 91.87           C
ATOM   3209 1HG2 THR A 216     -13.905  -4.903  11.106  1.00 91.87           H
ATOM   3210 2HG2 THR A 216     -14.396  -3.484  10.150  1.00 91.87           H
ATOM   3211 3HG2 THR A 216     -15.200  -3.835  11.699  1.00 91.87           H
ATOM   3212  HN  THR A 216     -11.307  -1.908  12.863  1.00 91.87           H
ATOM   3213  N   LEU A 217     -11.938  -1.075   9.770  1.00 88.27           N
ATOM   3214  CA  LEU A 217     -11.983  -0.349   8.512  1.00 88.27           C
ATOM   3215  C   LEU A 217     -10.725  -0.667   7.700  1.00 88.27           C
ATOM   3216  O   LEU A 217     -10.793  -0.833   6.483  1.00 88.27           O
ATOM   3217  HA  LEU A 217     -12.850  -0.708   7.958  1.00 88.27           H
ATOM   3218  CB  LEU A 217     -12.192   1.145   8.762  1.00 88.27           C
ATOM   3219 1HB  LEU A 217     -13.070   1.268   9.396  1.00 88.27           H
ATOM   3220 2HB  LEU A 217     -11.338   1.522   9.325  1.00 88.27           H
ATOM   3221  CG  LEU A 217     -12.371   2.016   7.517  1.00 88.27           C
ATOM   3222  HG  LEU A 217     -11.556   1.797   6.827  1.00 88.27           H
ATOM   3223  CD1 LEU A 217     -13.677   1.678   6.796  1.00 88.27           C
ATOM   3224 1HD1 LEU A 217     -13.664   0.632   6.491  1.00 88.27           H
ATOM   3225 2HD1 LEU A 217     -14.518   1.851   7.467  1.00 88.27           H
ATOM   3226 3HD1 LEU A 217     -13.779   2.312   5.914  1.00 88.27           H
ATOM   3227  CD2 LEU A 217     -12.278   3.502   7.869  1.00 88.27           C
ATOM   3228 1HD2 LEU A 217     -13.058   3.755   8.587  1.00 88.27           H
ATOM   3229 2HD2 LEU A 217     -11.301   3.712   8.304  1.00 88.27           H
ATOM   3230 3HD2 LEU A 217     -12.409   4.098   6.966  1.00 88.27           H
ATOM   3231  HN  LEU A 217     -11.945  -0.502  10.589  1.00 88.27           H
ATOM   3232  N   LYS A 218      -9.606  -0.741   8.407  1.00 85.95           N
ATOM   3233  CA  LYS A 218      -8.332  -1.013   7.764  1.00 85.95           C
ATOM   3234  C   LYS A 218      -8.363  -2.415   7.152  1.00 85.95           C
ATOM   3235  O   LYS A 218      -7.812  -2.638   6.074  1.00 85.95           O
ATOM   3236  HA  LYS A 218      -8.211  -0.287   6.959  1.00 85.95           H
ATOM   3237  CB  LYS A 218      -7.179  -0.796   8.747  1.00 85.95           C
ATOM   3238 1HB  LYS A 218      -7.415  -1.269   9.700  1.00 85.95           H
ATOM   3239 2HB  LYS A 218      -6.278  -1.277   8.367  1.00 85.95           H
ATOM   3240  CG  LYS A 218      -6.916   0.696   8.962  1.00 85.95           C
ATOM   3241 1HG  LYS A 218      -6.540   1.139   8.040  1.00 85.95           H
ATOM   3242 2HG  LYS A 218      -7.850   1.203   9.202  1.00 85.95           H
ATOM   3243  CD  LYS A 218      -5.906   0.916  10.090  1.00 85.95           C
ATOM   3244 1HD  LYS A 218      -6.251   0.417  10.995  1.00 85.95           H
ATOM   3245 2HD  LYS A 218      -4.951   0.465   9.821  1.00 85.95           H
ATOM   3246  CE  LYS A 218      -5.711   2.408  10.367  1.00 85.95           C
ATOM   3247 1HE  LYS A 218      -5.583   2.945   9.427  1.00 85.95           H
ATOM   3248 2HE  LYS A 218      -6.601   2.815  10.847  1.00 85.95           H
ATOM   3249  NZ  LYS A 218      -4.530   2.625  11.233  1.00 85.95           N
ATOM   3250 1HZ  LYS A 218      -4.660   3.471  11.776  1.00 85.95           H
ATOM   3251 2HZ  LYS A 218      -4.421   1.835  11.859  1.00 85.95           H
ATOM   3252 3HZ  LYS A 218      -3.701   2.717  10.657  1.00 85.95           H
ATOM   3253  HN  LYS A 218      -9.562  -0.620   9.398  1.00 85.95           H
ATOM   3254  N   VAL A 219      -9.012  -3.323   7.865  1.00 87.41           N
ATOM   3255  CA  VAL A 219      -9.074  -4.709   7.433  1.00 87.41           C
ATOM   3256  C   VAL A 219      -9.953  -4.811   6.185  1.00 87.41           C
ATOM   3257  O   VAL A 219      -9.601  -5.499   5.228  1.00 87.41           O
ATOM   3258  HA  VAL A 219      -8.061  -5.019   7.175  1.00 87.41           H
ATOM   3259  CB  VAL A 219      -9.562  -5.594   8.582  1.00 87.41           C
ATOM   3260  HB  VAL A 219     -10.451  -5.129   9.009  1.00 87.41           H
ATOM   3261  CG1 VAL A 219      -9.955  -6.983   8.076  1.00 87.41           C
ATOM   3262 1HG1 VAL A 219     -10.756  -6.889   7.343  1.00 87.41           H
ATOM   3263 2HG1 VAL A 219      -9.091  -7.458   7.612  1.00 87.41           H
ATOM   3264 3HG1 VAL A 219     -10.298  -7.591   8.913  1.00 87.41           H
ATOM   3265  CG2 VAL A 219      -8.507  -5.691   9.686  1.00 87.41           C
ATOM   3266 1HG2 VAL A 219      -7.592  -6.121   9.278  1.00 87.41           H
ATOM   3267 2HG2 VAL A 219      -8.296  -4.695  10.076  1.00 87.41           H
ATOM   3268 3HG2 VAL A 219      -8.879  -6.325  10.490  1.00 87.41           H
ATOM   3269  HN  VAL A 219      -9.489  -3.125   8.721  1.00 87.41           H
ATOM   3270  N   ILE A 220     -11.080  -4.117   6.236  1.00 87.55           N
ATOM   3271  CA  ILE A 220     -12.055  -4.193   5.161  1.00 87.55           C
ATOM   3272  C   ILE A 220     -11.466  -3.563   3.898  1.00 87.55           C
ATOM   3273  O   ILE A 220     -11.418  -4.199   2.846  1.00 87.55           O
ATOM   3274  HA  ILE A 220     -12.243  -5.249   4.965  1.00 87.55           H
ATOM   3275  CB  ILE A 220     -13.383  -3.571   5.597  1.00 87.55           C
ATOM   3276  HB  ILE A 220     -13.175  -2.600   6.046  1.00 87.55           H
ATOM   3277  CG1 ILE A 220     -14.064  -4.426   6.668  1.00 87.55           C
ATOM   3278 1HG1 ILE A 220     -14.380  -5.375   6.234  1.00 87.55           H
ATOM   3279 2HG1 ILE A 220     -13.351  -4.660   7.459  1.00 87.55           H
ATOM   3280  CG2 ILE A 220     -14.296  -3.327   4.394  1.00 87.55           C
ATOM   3281 1HG2 ILE A 220     -13.804  -2.648   3.697  1.00 87.55           H
ATOM   3282 2HG2 ILE A 220     -14.501  -4.274   3.895  1.00 87.55           H
ATOM   3283 3HG2 ILE A 220     -15.233  -2.884   4.732  1.00 87.55           H
ATOM   3284  CD1 ILE A 220     -15.274  -3.702   7.262  1.00 87.55           C
ATOM   3285 1HD1 ILE A 220     -14.949  -2.765   7.716  1.00 87.55           H
ATOM   3286 2HD1 ILE A 220     -15.995  -3.492   6.472  1.00 87.55           H
ATOM   3287 3HD1 ILE A 220     -15.739  -4.331   8.020  1.00 87.55           H
ATOM   3288  HN  ILE A 220     -11.331  -3.512   6.992  1.00 87.55           H
ATOM   3289  N   LEU A 221     -11.032  -2.319   4.043  1.00 82.70           N
ATOM   3290  CA  LEU A 221     -10.573  -1.548   2.900  1.00 82.70           C
ATOM   3291  C   LEU A 221      -9.139  -1.957   2.558  1.00 82.70           C
ATOM   3292  O   LEU A 221      -8.678  -1.740   1.439  1.00 82.70           O
ATOM   3293  HA  LEU A 221     -11.215  -1.801   2.056  1.00 82.70           H
ATOM   3294  CB  LEU A 221     -10.740  -0.050   3.162  1.00 82.70           C
ATOM   3295 1HB  LEU A 221     -10.107   0.223   4.007  1.00 82.70           H
ATOM   3296 2HB  LEU A 221     -10.366   0.494   2.295  1.00 82.70           H
ATOM   3297  CG  LEU A 221     -12.164   0.426   3.453  1.00 82.70           C
ATOM   3298  HG  LEU A 221     -12.505  -0.057   4.369  1.00 82.70           H
ATOM   3299  CD1 LEU A 221     -12.199   1.935   3.699  1.00 82.70           C
ATOM   3300 1HD1 LEU A 221     -11.567   2.179   4.553  1.00 82.70           H
ATOM   3301 2HD1 LEU A 221     -11.830   2.456   2.815  1.00 82.70           H
ATOM   3302 3HD1 LEU A 221     -13.223   2.247   3.903  1.00 82.70           H
ATOM   3303  CD2 LEU A 221     -13.122   0.004   2.337  1.00 82.70           C
ATOM   3304 1HD2 LEU A 221     -12.794   0.440   1.393  1.00 82.70           H
ATOM   3305 2HD2 LEU A 221     -13.126  -1.083   2.253  1.00 82.70           H
ATOM   3306 3HD2 LEU A 221     -14.127   0.355   2.569  1.00 82.70           H
ATOM   3307  HN  LEU A 221     -10.992  -1.840   4.920  1.00 82.70           H
ATOM   3308  N   GLY A 222      -8.473  -2.542   3.543  1.00 75.31           N
ATOM   3309  CA  GLY A 222      -7.055  -2.834   3.418  1.00 75.31           C
ATOM   3310  C   GLY A 222      -6.832  -4.159   2.686  1.00 75.31           C
ATOM   3311  O   GLY A 222      -5.784  -4.366   2.076  1.00 75.31           O
ATOM   3312 1HA  GLY A 222      -6.560  -2.028   2.877  1.00 75.31           H
ATOM   3313 2HA  GLY A 222      -6.601  -2.880   4.408  1.00 75.31           H
ATOM   3314  HN  GLY A 222      -8.885  -2.813   4.413  1.00 75.31           H
ATOM   3315  N   PHE A 223      -7.834  -5.022   2.771  1.00 76.17           N
ATOM   3316  CA  PHE A 223      -7.699  -6.377   2.264  1.00 76.17           C
ATOM   3317  C   PHE A 223      -8.942  -6.793   1.475  1.00 76.17           C
ATOM   3318  O   PHE A 223      -8.877  -6.980   0.261  1.00 76.17           O
ATOM   3319  HA  PHE A 223      -6.831  -6.392   1.606  1.00 76.17           H
ATOM   3320  CB  PHE A 223      -7.550  -7.296   3.479  1.00 76.17           C
ATOM   3321 1HB  PHE A 223      -6.730  -6.932   4.099  1.00 76.17           H
ATOM   3322 2HB  PHE A 223      -8.456  -7.236   4.081  1.00 76.17           H
ATOM   3323  CG  PHE A 223      -7.288  -8.761   3.122  1.00 76.17           C
ATOM   3324  CD1 PHE A 223      -8.193  -9.716   3.464  1.00 76.17           C
ATOM   3325  HD1 PHE A 223      -9.105  -9.438   3.992  1.00 76.17           H
ATOM   3326  CD2 PHE A 223      -6.150  -9.107   2.463  1.00 76.17           C
ATOM   3327  HD2 PHE A 223      -5.424  -8.342   2.189  1.00 76.17           H
ATOM   3328  CE1 PHE A 223      -7.950 -11.076   3.133  1.00 76.17           C
ATOM   3329  HE1 PHE A 223      -8.676 -11.841   3.407  1.00 76.17           H
ATOM   3330  CE2 PHE A 223      -5.906 -10.467   2.132  1.00 76.17           C
ATOM   3331  HE2 PHE A 223      -4.994 -10.744   1.604  1.00 76.17           H
ATOM   3332  CZ  PHE A 223      -6.812 -11.422   2.474  1.00 76.17           C
ATOM   3333  HZ  PHE A 223      -6.625 -12.465   2.220  1.00 76.17           H
ATOM   3334  HN  PHE A 223      -8.722  -4.809   3.177  1.00 76.17           H
ATOM   3335  N   PHE A 224     -10.045  -6.926   2.197  1.00 82.87           N
ATOM   3336  CA  PHE A 224     -11.199  -7.639   1.676  1.00 82.87           C
ATOM   3337  C   PHE A 224     -11.732  -6.969   0.408  1.00 82.87           C
ATOM   3338  O   PHE A 224     -11.963  -7.634  -0.600  1.00 82.87           O
ATOM   3339  HA  PHE A 224     -10.873  -8.652   1.440  1.00 82.87           H
ATOM   3340  CB  PHE A 224     -12.280  -7.591   2.757  1.00 82.87           C
ATOM   3341 1HB  PHE A 224     -12.266  -6.608   3.227  1.00 82.87           H
ATOM   3342 2HB  PHE A 224     -13.257  -7.705   2.286  1.00 82.87           H
ATOM   3343  CG  PHE A 224     -12.125  -8.660   3.841  1.00 82.87           C
ATOM   3344  CD1 PHE A 224     -12.525  -9.937   3.598  1.00 82.87           C
ATOM   3345  HD1 PHE A 224     -12.957 -10.199   2.632  1.00 82.87           H
ATOM   3346  CD2 PHE A 224     -11.587  -8.334   5.046  1.00 82.87           C
ATOM   3347  HD2 PHE A 224     -11.266  -7.311   5.241  1.00 82.87           H
ATOM   3348  CE1 PHE A 224     -12.381 -10.930   4.603  1.00 82.87           C
ATOM   3349  HE1 PHE A 224     -12.702 -11.953   4.409  1.00 82.87           H
ATOM   3350  CE2 PHE A 224     -11.443  -9.326   6.052  1.00 82.87           C
ATOM   3351  HE2 PHE A 224     -11.012  -9.065   7.018  1.00 82.87           H
ATOM   3352  CZ  PHE A 224     -11.843 -10.603   5.809  1.00 82.87           C
ATOM   3353  HZ  PHE A 224     -11.732 -11.365   6.581  1.00 82.87           H
ATOM   3354  HN  PHE A 224     -10.158  -6.556   3.119  1.00 82.87           H
ATOM   3355  N   LEU A 225     -11.912  -5.659   0.501  1.00 80.98           N
ATOM   3356  CA  LEU A 225     -12.438  -4.895  -0.618  1.00 80.98           C
ATOM   3357  C   LEU A 225     -11.489  -5.027  -1.811  1.00 80.98           C
ATOM   3358  O   LEU A 225     -11.914  -5.379  -2.910  1.00 80.98           O
ATOM   3359  HA  LEU A 225     -13.398  -5.333  -0.890  1.00 80.98           H
ATOM   3360  CB  LEU A 225     -12.703  -3.447  -0.200  1.00 80.98           C
ATOM   3361 1HB  LEU A 225     -13.410  -3.453   0.630  1.00 80.98           H
ATOM   3362 2HB  LEU A 225     -11.773  -3.022   0.176  1.00 80.98           H
ATOM   3363  CG  LEU A 225     -13.248  -2.524  -1.291  1.00 80.98           C
ATOM   3364  HG  LEU A 225     -12.623  -2.636  -2.177  1.00 80.98           H
ATOM   3365  CD1 LEU A 225     -14.671  -2.924  -1.688  1.00 80.98           C
ATOM   3366 1HD1 LEU A 225     -14.668  -3.947  -2.065  1.00 80.98           H
ATOM   3367 2HD1 LEU A 225     -15.323  -2.859  -0.817  1.00 80.98           H
ATOM   3368 3HD1 LEU A 225     -15.034  -2.252  -2.465  1.00 80.98           H
ATOM   3369  CD2 LEU A 225     -13.164  -1.058  -0.861  1.00 80.98           C
ATOM   3370 1HD2 LEU A 225     -13.751  -0.911   0.046  1.00 80.98           H
ATOM   3371 2HD2 LEU A 225     -12.124  -0.795  -0.668  1.00 80.98           H
ATOM   3372 3HD2 LEU A 225     -13.558  -0.423  -1.655  1.00 80.98           H
ATOM   3373  HN  LEU A 225     -11.706  -5.123   1.319  1.00 80.98           H
ATOM   3374  N   PRO A 226     -10.193  -4.749  -1.617  1.00 74.50           N
ATOM   3375  CA  PRO A 226      -9.212  -4.940  -2.689  1.00 74.50           C
ATOM   3376  C   PRO A 226      -9.266  -6.341  -3.277  1.00 74.50           C
ATOM   3377  O   PRO A 226      -9.314  -6.505  -4.495  1.00 74.50           O
ATOM   3378  HA  PRO A 226      -9.432  -4.273  -3.522  1.00 74.50           H
ATOM   3379  CB  PRO A 226      -7.871  -4.662  -2.006  1.00 74.50           C
ATOM   3380 1HB  PRO A 226      -7.424  -5.575  -1.613  1.00 74.50           H
ATOM   3381 2HB  PRO A 226      -7.150  -4.229  -2.699  1.00 74.50           H
ATOM   3382  CG  PRO A 226      -8.237  -3.689  -0.892  1.00 74.50           C
ATOM   3383 1HG  PRO A 226      -7.479  -3.667  -0.109  1.00 74.50           H
ATOM   3384 2HG  PRO A 226      -8.327  -2.667  -1.260  1.00 74.50           H
ATOM   3385  CD  PRO A 226      -9.564  -4.233  -0.388  1.00 74.50           C
ATOM   3386 1HD  PRO A 226      -9.423  -5.023   0.351  1.00 74.50           H
ATOM   3387 2HD  PRO A 226     -10.164  -3.459   0.089  1.00 74.50           H
ATOM   3388  N   PHE A 227      -9.257  -7.322  -2.387  1.00 78.21           N
ATOM   3389  CA  PHE A 227      -9.131  -8.709  -2.803  1.00 78.21           C
ATOM   3390  C   PHE A 227     -10.321  -9.132  -3.666  1.00 78.21           C
ATOM   3391  O   PHE A 227     -10.143  -9.757  -4.711  1.00 78.21           O
ATOM   3392  HA  PHE A 227      -8.214  -8.789  -3.386  1.00 78.21           H
ATOM   3393  CB  PHE A 227      -9.112  -9.558  -1.530  1.00 78.21           C
ATOM   3394 1HB  PHE A 227      -8.248  -9.274  -0.929  1.00 78.21           H
ATOM   3395 2HB  PHE A 227      -9.999  -9.329  -0.940  1.00 78.21           H
ATOM   3396  CG  PHE A 227      -9.063 -11.065  -1.789  1.00 78.21           C
ATOM   3397  CD1 PHE A 227     -10.191 -11.814  -1.661  1.00 78.21           C
ATOM   3398  HD1 PHE A 227     -11.130 -11.340  -1.375  1.00 78.21           H
ATOM   3399  CD2 PHE A 227      -7.891 -11.656  -2.146  1.00 78.21           C
ATOM   3400  HD2 PHE A 227      -6.987 -11.056  -2.248  1.00 78.21           H
ATOM   3401  CE1 PHE A 227     -10.146 -13.213  -1.901  1.00 78.21           C
ATOM   3402  HE1 PHE A 227     -11.050 -13.813  -1.798  1.00 78.21           H
ATOM   3403  CE2 PHE A 227      -7.846 -13.055  -2.385  1.00 78.21           C
ATOM   3404  HE2 PHE A 227      -6.907 -13.529  -2.671  1.00 78.21           H
ATOM   3405  CZ  PHE A 227      -8.974 -13.804  -2.258  1.00 78.21           C
ATOM   3406  HZ  PHE A 227      -8.939 -14.877  -2.442  1.00 78.21           H
ATOM   3407  HN  PHE A 227      -9.334  -7.183  -1.399  1.00 78.21           H
ATOM   3408  N   VAL A 228     -11.508  -8.775  -3.198  1.00 81.93           N
ATOM   3409  CA  VAL A 228     -12.728  -9.128  -3.904  1.00 81.93           C
ATOM   3410  C   VAL A 228     -12.720  -8.471  -5.286  1.00 81.93           C
ATOM   3411  O   VAL A 228     -13.043  -9.113  -6.284  1.00 81.93           O
ATOM   3412  HA  VAL A 228     -12.733 -10.211  -4.031  1.00 81.93           H
ATOM   3413  CB  VAL A 228     -13.948  -8.743  -3.065  1.00 81.93           C
ATOM   3414  HB  VAL A 228     -13.815  -7.713  -2.734  1.00 81.93           H
ATOM   3415  CG1 VAL A 228     -15.229  -8.806  -3.899  1.00 81.93           C
ATOM   3416 1HG1 VAL A 228     -15.150  -8.116  -4.739  1.00 81.93           H
ATOM   3417 2HG1 VAL A 228     -15.368  -9.820  -4.274  1.00 81.93           H
ATOM   3418 3HG1 VAL A 228     -16.081  -8.528  -3.279  1.00 81.93           H
ATOM   3419  CG2 VAL A 228     -14.059  -9.626  -1.821  1.00 81.93           C
ATOM   3420 1HG2 VAL A 228     -14.158 -10.669  -2.124  1.00 81.93           H
ATOM   3421 2HG2 VAL A 228     -13.164  -9.508  -1.211  1.00 81.93           H
ATOM   3422 3HG2 VAL A 228     -14.935  -9.331  -1.243  1.00 81.93           H
ATOM   3423  HN  VAL A 228     -11.643  -8.256  -2.354  1.00 81.93           H
ATOM   3424  N   VAL A 229     -12.349  -7.199  -5.299  1.00 74.42           N
ATOM   3425  CA  VAL A 229     -12.366  -6.427  -6.530  1.00 74.42           C
ATOM   3426  C   VAL A 229     -11.426  -7.078  -7.547  1.00 74.42           C
ATOM   3427  O   VAL A 229     -11.810  -7.308  -8.693  1.00 74.42           O
ATOM   3428  HA  VAL A 229     -13.382  -6.456  -6.922  1.00 74.42           H
ATOM   3429  CB  VAL A 229     -12.011  -4.968  -6.237  1.00 74.42           C
ATOM   3430  HB  VAL A 229     -11.127  -4.959  -5.600  1.00 74.42           H
ATOM   3431  CG1 VAL A 229     -11.670  -4.217  -7.526  1.00 74.42           C
ATOM   3432 1HG1 VAL A 229     -10.817  -4.694  -8.009  1.00 74.42           H
ATOM   3433 2HG1 VAL A 229     -12.528  -4.241  -8.198  1.00 74.42           H
ATOM   3434 3HG1 VAL A 229     -11.422  -3.183  -7.289  1.00 74.42           H
ATOM   3435  CG2 VAL A 229     -13.143  -4.270  -5.480  1.00 74.42           C
ATOM   3436 1HG2 VAL A 229     -14.052  -4.295  -6.081  1.00 74.42           H
ATOM   3437 2HG2 VAL A 229     -13.318  -4.783  -4.534  1.00 74.42           H
ATOM   3438 3HG2 VAL A 229     -12.865  -3.234  -5.285  1.00 74.42           H
ATOM   3439  HN  VAL A 229     -12.042  -6.698  -4.490  1.00 74.42           H
ATOM   3440  N   MET A 230     -10.214  -7.356  -7.092  1.00 75.18           N
ATOM   3441  CA  MET A 230      -9.205  -7.941  -7.959  1.00 75.18           C
ATOM   3442  C   MET A 230      -9.652  -9.311  -8.473  1.00 75.18           C
ATOM   3443  O   MET A 230      -9.519  -9.606  -9.660  1.00 75.18           O
ATOM   3444  HA  MET A 230      -9.098  -7.249  -8.794  1.00 75.18           H
ATOM   3445  CB  MET A 230      -7.892  -8.089  -7.187  1.00 75.18           C
ATOM   3446 1HB  MET A 230      -8.104  -8.309  -6.141  1.00 75.18           H
ATOM   3447 2HB  MET A 230      -7.327  -8.933  -7.582  1.00 75.18           H
ATOM   3448  CG  MET A 230      -7.051  -6.815  -7.287  1.00 75.18           C
ATOM   3449 1HG  MET A 230      -6.800  -6.615  -8.328  1.00 75.18           H
ATOM   3450 2HG  MET A 230      -7.626  -5.961  -6.928  1.00 75.18           H
ATOM   3451  SD  MET A 230      -5.559  -6.991  -6.323  1.00 75.18           S
ATOM   3452  CE  MET A 230      -6.184  -6.576  -4.704  1.00 75.18           C
ATOM   3453 1HE  MET A 230      -6.585  -5.563  -4.718  1.00 75.18           H
ATOM   3454 2HE  MET A 230      -6.974  -7.276  -4.429  1.00 75.18           H
ATOM   3455 3HE  MET A 230      -5.376  -6.637  -3.975  1.00 75.18           H
ATOM   3456  HN  MET A 230      -9.917  -7.188  -6.152  1.00 75.18           H
ATOM   3457  N   ALA A 231     -10.173 -10.111  -7.555  1.00 78.18           N
ATOM   3458  CA  ALA A 231     -10.596 -11.460  -7.891  1.00 78.18           C
ATOM   3459  C   ALA A 231     -11.635 -11.400  -9.012  1.00 78.18           C
ATOM   3460  O   ALA A 231     -11.569 -12.174  -9.966  1.00 78.18           O
ATOM   3461  HA  ALA A 231      -9.720 -12.003  -8.247  1.00 78.18           H
ATOM   3462  CB  ALA A 231     -11.131 -12.155  -6.637  1.00 78.18           C
ATOM   3463 1HB  ALA A 231     -10.345 -12.198  -5.882  1.00 78.18           H
ATOM   3464 2HB  ALA A 231     -11.980 -11.595  -6.246  1.00 78.18           H
ATOM   3465 3HB  ALA A 231     -11.447 -13.167  -6.889  1.00 78.18           H
ATOM   3466  HN  ALA A 231     -10.308  -9.852  -6.599  1.00 78.18           H
ATOM   3467  N   CYS A 232     -12.570 -10.474  -8.860  1.00 77.96           N
ATOM   3468  CA  CYS A 232     -13.621 -10.303  -9.848  1.00 77.96           C
ATOM   3469  C   CYS A 232     -12.980  -9.831 -11.155  1.00 77.96           C
ATOM   3470  O   CYS A 232     -13.267 -10.372 -12.222  1.00 77.96           O
ATOM   3471  HA  CYS A 232     -14.092 -11.278  -9.978  1.00 77.96           H
ATOM   3472  CB  CYS A 232     -14.703  -9.336  -9.362  1.00 77.96           C
ATOM   3473 1HB  CYS A 232     -14.243  -8.419  -8.992  1.00 77.96           H
ATOM   3474 2HB  CYS A 232     -15.351  -9.055 -10.192  1.00 77.96           H
ATOM   3475  SG  CYS A 232     -15.692 -10.118  -8.036  1.00 77.96           S
ATOM   3476  HG  CYS A 232     -14.827  -9.873  -7.055  1.00 77.96           H
ATOM   3477  HN  CYS A 232     -12.617  -9.850  -8.080  1.00 77.96           H
ATOM   3478  N   CYS A 233     -12.123  -8.829 -11.028  1.00 72.52           N
ATOM   3479  CA  CYS A 233     -11.518  -8.210 -12.195  1.00 72.52           C
ATOM   3480  C   CYS A 233     -10.816  -9.300 -13.007  1.00 72.52           C
ATOM   3481  O   CYS A 233     -11.036  -9.419 -14.212  1.00 72.52           O
ATOM   3482  HA  CYS A 233     -12.329  -7.761 -12.768  1.00 72.52           H
ATOM   3483  CB  CYS A 233     -10.559  -7.083 -11.804  1.00 72.52           C
ATOM   3484 1HB  CYS A 233      -9.948  -7.392 -10.956  1.00 72.52           H
ATOM   3485 2HB  CYS A 233      -9.877  -6.873 -12.628  1.00 72.52           H
ATOM   3486  SG  CYS A 233     -11.505  -5.576 -11.376  1.00 72.52           S
ATOM   3487  HG  CYS A 233     -11.908  -6.000 -10.181  1.00 72.52           H
ATOM   3488  HN  CYS A 233     -11.842  -8.440 -10.150  1.00 72.52           H
ATOM   3489  N   TYR A 234      -9.987 -10.067 -12.316  1.00 73.91           N
ATOM   3490  CA  TYR A 234      -9.150 -11.053 -12.980  1.00 73.91           C
ATOM   3491  C   TYR A 234      -9.988 -12.223 -13.499  1.00 73.91           C
ATOM   3492  O   TYR A 234      -9.673 -12.805 -14.535  1.00 73.91           O
ATOM   3493  HA  TYR A 234      -8.659 -10.565 -13.822  1.00 73.91           H
ATOM   3494  CB  TYR A 234      -8.180 -11.568 -11.915  1.00 73.91           C
ATOM   3495 1HB  TYR A 234      -8.716 -11.678 -10.972  1.00 73.91           H
ATOM   3496 2HB  TYR A 234      -7.835 -12.562 -12.202  1.00 73.91           H
ATOM   3497  CG  TYR A 234      -6.964 -10.667 -11.692  1.00 73.91           C
ATOM   3498  CD1 TYR A 234      -6.075 -10.440 -12.723  1.00 73.91           C
ATOM   3499  HD1 TYR A 234      -6.240 -10.902 -13.696  1.00 73.91           H
ATOM   3500  CD2 TYR A 234      -6.756 -10.081 -10.459  1.00 73.91           C
ATOM   3501  HD2 TYR A 234      -7.458 -10.261  -9.645  1.00 73.91           H
ATOM   3502  CE1 TYR A 234      -4.931  -9.591 -12.513  1.00 73.91           C
ATOM   3503  HE1 TYR A 234      -4.221  -9.403 -13.318  1.00 73.91           H
ATOM   3504  CE2 TYR A 234      -5.612  -9.233 -10.249  1.00 73.91           C
ATOM   3505  HE2 TYR A 234      -5.435  -8.764  -9.281  1.00 73.91           H
ATOM   3506  CZ  TYR A 234      -4.756  -9.030 -11.286  1.00 73.91           C
ATOM   3507  OH  TYR A 234      -3.675  -8.229 -11.088  1.00 73.91           O
ATOM   3508  HH  TYR A 234      -3.664  -7.895 -10.145  1.00 73.91           H
ATOM   3509  HN  TYR A 234      -9.881 -10.024 -11.322  1.00 73.91           H
ATOM   3510  N   THR A 235     -11.039 -12.533 -12.754  1.00 80.99           N
ATOM   3511  CA  THR A 235     -11.992 -13.541 -13.187  1.00 80.99           C
ATOM   3512  C   THR A 235     -12.555 -13.187 -14.564  1.00 80.99           C
ATOM   3513  O   THR A 235     -12.614 -14.036 -15.452  1.00 80.99           O
ATOM   3514  HA  THR A 235     -11.464 -14.489 -13.291  1.00 80.99           H
ATOM   3515  CB  THR A 235     -13.067 -13.671 -12.106  1.00 80.99           C
ATOM   3516  HB  THR A 235     -13.601 -12.730 -11.974  1.00 80.99           H
ATOM   3517  OG1 THR A 235     -12.356 -14.140 -10.963  1.00 80.99           O
ATOM   3518  HG1 THR A 235     -12.231 -13.395 -10.308  1.00 80.99           H
ATOM   3519  CG2 THR A 235     -14.068 -14.788 -12.407  1.00 80.99           C
ATOM   3520 1HG2 THR A 235     -13.541 -15.740 -12.472  1.00 80.99           H
ATOM   3521 2HG2 THR A 235     -14.567 -14.583 -13.354  1.00 80.99           H
ATOM   3522 3HG2 THR A 235     -14.808 -14.837 -11.608  1.00 80.99           H
ATOM   3523  HN  THR A 235     -11.244 -12.108 -11.872  1.00 80.99           H
ATOM   3524  N   ILE A 236     -12.954 -11.931 -14.700  1.00 76.21           N
ATOM   3525  CA  ILE A 236     -13.540 -11.462 -15.944  1.00 76.21           C
ATOM   3526  C   ILE A 236     -12.472 -11.470 -17.040  1.00 76.21           C
ATOM   3527  O   ILE A 236     -12.738 -11.884 -18.168  1.00 76.21           O
ATOM   3528  HA  ILE A 236     -14.324 -12.166 -16.222  1.00 76.21           H
ATOM   3529  CB  ILE A 236     -14.205 -10.099 -15.743  1.00 76.21           C
ATOM   3530  HB  ILE A 236     -13.489  -9.439 -15.254  1.00 76.21           H
ATOM   3531  CG1 ILE A 236     -15.420 -10.212 -14.821  1.00 76.21           C
ATOM   3532 1HG1 ILE A 236     -16.243 -10.687 -15.355  1.00 76.21           H
ATOM   3533 2HG1 ILE A 236     -15.178 -10.852 -13.972  1.00 76.21           H
ATOM   3534  CG2 ILE A 236     -14.562  -9.460 -17.087  1.00 76.21           C
ATOM   3535 1HG2 ILE A 236     -13.656  -9.323 -17.677  1.00 76.21           H
ATOM   3536 2HG2 ILE A 236     -15.252 -10.109 -17.626  1.00 76.21           H
ATOM   3537 3HG2 ILE A 236     -15.033  -8.492 -16.915  1.00 76.21           H
ATOM   3538  CD1 ILE A 236     -15.858  -8.834 -14.320  1.00 76.21           C
ATOM   3539 1HD1 ILE A 236     -15.040  -8.372 -13.766  1.00 76.21           H
ATOM   3540 2HD1 ILE A 236     -16.122  -8.205 -15.170  1.00 76.21           H
ATOM   3541 3HD1 ILE A 236     -16.723  -8.944 -13.666  1.00 76.21           H
ATOM   3542  HN  ILE A 236     -12.883 -11.241 -13.980  1.00 76.21           H
ATOM   3543  N   ILE A 237     -11.287 -11.008 -16.670  1.00 73.68           N
ATOM   3544  CA  ILE A 237     -10.190 -10.916 -17.619  1.00 73.68           C
ATOM   3545  C   ILE A 237      -9.877 -12.310 -18.167  1.00 73.68           C
ATOM   3546  O   ILE A 237      -9.778 -12.497 -19.378  1.00 73.68           O
ATOM   3547  HA  ILE A 237     -10.524 -10.288 -18.445  1.00 73.68           H
ATOM   3548  CB  ILE A 237      -8.985 -10.222 -16.980  1.00 73.68           C
ATOM   3549  HB  ILE A 237      -8.848 -10.629 -15.979  1.00 73.68           H
ATOM   3550  CG1 ILE A 237      -9.236  -8.720 -16.827  1.00 73.68           C
ATOM   3551 1HG1 ILE A 237      -9.222  -8.243 -17.807  1.00 73.68           H
ATOM   3552 2HG1 ILE A 237     -10.228  -8.555 -16.406  1.00 73.68           H
ATOM   3553  CG2 ILE A 237      -7.705 -10.512 -17.766  1.00 73.68           C
ATOM   3554 1HG2 ILE A 237      -7.522 -11.586 -17.780  1.00 73.68           H
ATOM   3555 2HG2 ILE A 237      -7.816 -10.149 -18.788  1.00 73.68           H
ATOM   3556 3HG2 ILE A 237      -6.865 -10.006 -17.291  1.00 73.68           H
ATOM   3557  CD1 ILE A 237      -8.180  -8.078 -15.925  1.00 73.68           C
ATOM   3558 1HD1 ILE A 237      -8.213  -8.540 -14.939  1.00 73.68           H
ATOM   3559 2HD1 ILE A 237      -7.192  -8.224 -16.362  1.00 73.68           H
ATOM   3560 3HD1 ILE A 237      -8.381  -7.010 -15.833  1.00 73.68           H
ATOM   3561  HN  ILE A 237     -11.071 -10.700 -15.744  1.00 73.68           H
ATOM   3562  N   ILE A 238      -9.731 -13.253 -17.247  1.00 74.66           N
ATOM   3563  CA  ILE A 238      -9.386 -14.614 -17.620  1.00 74.66           C
ATOM   3564  C   ILE A 238     -10.456 -15.167 -18.563  1.00 74.66           C
ATOM   3565  O   ILE A 238     -10.136 -15.788 -19.575  1.00 74.66           O
ATOM   3566  HA  ILE A 238      -8.438 -14.576 -18.158  1.00 74.66           H
ATOM   3567  CB  ILE A 238      -9.163 -15.471 -16.372  1.00 74.66           C
ATOM   3568  HB  ILE A 238      -9.981 -15.282 -15.677  1.00 74.66           H
ATOM   3569  CG1 ILE A 238      -7.866 -15.078 -15.662  1.00 74.66           C
ATOM   3570 1HG1 ILE A 238      -7.011 -15.443 -16.230  1.00 74.66           H
ATOM   3571 2HG1 ILE A 238      -7.783 -13.992 -15.623  1.00 74.66           H
ATOM   3572  CG2 ILE A 238      -9.199 -16.961 -16.717  1.00 74.66           C
ATOM   3573 1HG2 ILE A 238     -10.170 -17.212 -17.145  1.00 74.66           H
ATOM   3574 2HG2 ILE A 238      -8.415 -17.186 -17.440  1.00 74.66           H
ATOM   3575 3HG2 ILE A 238      -9.038 -17.548 -15.812  1.00 74.66           H
ATOM   3576  CD1 ILE A 238      -7.824 -15.650 -14.243  1.00 74.66           C
ATOM   3577 1HD1 ILE A 238      -8.667 -15.264 -13.670  1.00 74.66           H
ATOM   3578 2HD1 ILE A 238      -7.883 -16.737 -14.287  1.00 74.66           H
ATOM   3579 3HD1 ILE A 238      -6.892 -15.356 -13.760  1.00 74.66           H
ATOM   3580  HN  ILE A 238      -9.843 -13.099 -16.266  1.00 74.66           H
ATOM   3581  N   HIS A 239     -11.706 -14.921 -18.197  1.00 78.33           N
ATOM   3582  CA  HIS A 239     -12.826 -15.430 -18.970  1.00 78.33           C
ATOM   3583  C   HIS A 239     -12.790 -14.835 -20.379  1.00 78.33           C
ATOM   3584  O   HIS A 239     -12.941 -15.555 -21.365  1.00 78.33           O
ATOM   3585  HA  HIS A 239     -12.694 -16.510 -19.037  1.00 78.33           H
ATOM   3586  CB  HIS A 239     -14.149 -15.166 -18.248  1.00 78.33           C
ATOM   3587 1HB  HIS A 239     -14.101 -15.604 -17.251  1.00 78.33           H
ATOM   3588 2HB  HIS A 239     -14.272 -14.091 -18.118  1.00 78.33           H
ATOM   3589  CG  HIS A 239     -15.360 -15.714 -18.965  1.00 78.33           C
ATOM   3590  ND1 HIS A 239     -16.132 -14.950 -19.823  1.00 78.33           N
ATOM   3591  HD1 HIS A 239     -15.976 -13.989 -20.052  1.00 78.33           H
ATOM   3592  CD2 HIS A 239     -15.922 -16.956 -18.943  1.00 78.33           C
ATOM   3593  HD2 HIS A 239     -15.563 -17.808 -18.366  1.00 78.33           H
ATOM   3594  CE1 HIS A 239     -17.113 -15.709 -20.290  1.00 78.33           C
ATOM   3595  HE1 HIS A 239     -17.888 -15.395 -20.989  1.00 78.33           H
ATOM   3596  NE2 HIS A 239     -16.981 -16.952 -19.743  1.00 78.33           N
ATOM   3597  HN  HIS A 239     -11.957 -14.386 -17.391  1.00 78.33           H
ATOM   3598  N   THR A 240     -12.590 -13.526 -20.429  1.00 73.36           N
ATOM   3599  CA  THR A 240     -12.599 -12.816 -21.696  1.00 73.36           C
ATOM   3600  C   THR A 240     -11.453 -13.299 -22.587  1.00 73.36           C
ATOM   3601  O   THR A 240     -11.623 -13.453 -23.795  1.00 73.36           O
ATOM   3602  HA  THR A 240     -13.528 -13.051 -22.215  1.00 73.36           H
ATOM   3603  CB  THR A 240     -12.546 -11.316 -21.398  1.00 73.36           C
ATOM   3604  HB  THR A 240     -11.568 -11.031 -21.008  1.00 73.36           H
ATOM   3605  OG1 THR A 240     -13.646 -11.098 -20.519  1.00 73.36           O
ATOM   3606  HG1 THR A 240     -13.318 -10.995 -19.580  1.00 73.36           H
ATOM   3607  CG2 THR A 240     -12.874 -10.463 -22.625  1.00 73.36           C
ATOM   3608 1HG2 THR A 240     -13.879 -10.700 -22.974  1.00 73.36           H
ATOM   3609 2HG2 THR A 240     -12.155 -10.673 -23.417  1.00 73.36           H
ATOM   3610 3HG2 THR A 240     -12.822  -9.407 -22.358  1.00 73.36           H
ATOM   3611  HN  THR A 240     -12.424 -12.955 -19.625  1.00 73.36           H
ATOM   3612  N   LEU A 241     -10.310 -13.525 -21.955  1.00 72.14           N
ATOM   3613  CA  LEU A 241      -9.160 -14.066 -22.660  1.00 72.14           C
ATOM   3614  C   LEU A 241      -9.526 -15.427 -23.255  1.00 72.14           C
ATOM   3615  O   LEU A 241      -9.476 -15.611 -24.471  1.00 72.14           O
ATOM   3616  HA  LEU A 241      -8.926 -13.384 -23.477  1.00 72.14           H
ATOM   3617  CB  LEU A 241      -7.938 -14.107 -21.740  1.00 72.14           C
ATOM   3618 1HB  LEU A 241      -8.247 -14.510 -20.775  1.00 72.14           H
ATOM   3619 2HB  LEU A 241      -7.214 -14.805 -22.160  1.00 72.14           H
ATOM   3620  CG  LEU A 241      -7.235 -12.769 -21.499  1.00 72.14           C
ATOM   3621  HG  LEU A 241      -7.983 -12.043 -21.180  1.00 72.14           H
ATOM   3622  CD1 LEU A 241      -6.207 -12.885 -20.372  1.00 72.14           C
ATOM   3623 1HD1 LEU A 241      -6.708 -13.187 -19.453  1.00 72.14           H
ATOM   3624 2HD1 LEU A 241      -5.458 -13.631 -20.639  1.00 72.14           H
ATOM   3625 3HD1 LEU A 241      -5.722 -11.920 -20.222  1.00 72.14           H
ATOM   3626  CD2 LEU A 241      -6.612 -12.237 -22.791  1.00 72.14           C
ATOM   3627 1HD2 LEU A 241      -5.881 -12.954 -23.164  1.00 72.14           H
ATOM   3628 2HD2 LEU A 241      -7.393 -12.092 -23.538  1.00 72.14           H
ATOM   3629 3HD2 LEU A 241      -6.119 -11.286 -22.592  1.00 72.14           H
ATOM   3630  HN  LEU A 241     -10.163 -13.345 -20.983  1.00 72.14           H
ATOM   3631  N   ILE A 242      -9.887 -16.346 -22.372  1.00 74.14           N
ATOM   3632  CA  ILE A 242     -10.177 -17.709 -22.785  1.00 74.14           C
ATOM   3633  C   ILE A 242     -11.053 -17.681 -24.039  1.00 74.14           C
ATOM   3634  O   ILE A 242     -10.787 -18.398 -25.003  1.00 74.14           O
ATOM   3635  HA  ILE A 242      -9.228 -18.183 -23.037  1.00 74.14           H
ATOM   3636  CB  ILE A 242     -10.785 -18.502 -21.627  1.00 74.14           C
ATOM   3637  HB  ILE A 242     -11.560 -17.891 -21.164  1.00 74.14           H
ATOM   3638  CG1 ILE A 242      -9.736 -18.793 -20.551  1.00 74.14           C
ATOM   3639 1HG1 ILE A 242      -9.030 -19.538 -20.919  1.00 74.14           H
ATOM   3640 2HG1 ILE A 242      -9.166 -17.889 -20.341  1.00 74.14           H
ATOM   3641  CG2 ILE A 242     -11.458 -19.780 -22.132  1.00 74.14           C
ATOM   3642 1HG2 ILE A 242     -12.252 -19.520 -22.832  1.00 74.14           H
ATOM   3643 2HG2 ILE A 242     -10.721 -20.405 -22.634  1.00 74.14           H
ATOM   3644 3HG2 ILE A 242     -11.882 -20.325 -21.288  1.00 74.14           H
ATOM   3645  CD1 ILE A 242     -10.395 -19.299 -19.266  1.00 74.14           C
ATOM   3646 1HD1 ILE A 242     -11.083 -18.542 -18.888  1.00 74.14           H
ATOM   3647 2HD1 ILE A 242     -10.945 -20.216 -19.476  1.00 74.14           H
ATOM   3648 3HD1 ILE A 242      -9.627 -19.498 -18.519  1.00 74.14           H
ATOM   3649  HN  ILE A 242      -9.982 -16.173 -21.391  1.00 74.14           H
ATOM   3650  N   GLN A 243     -12.081 -16.847 -23.986  1.00 71.97           N
ATOM   3651  CA  GLN A 243     -12.988 -16.704 -25.112  1.00 71.97           C
ATOM   3652  C   GLN A 243     -12.224 -16.236 -26.352  1.00 71.97           C
ATOM   3653  O   GLN A 243     -12.320 -16.851 -27.413  1.00 71.97           O
ATOM   3654  HA  GLN A 243     -13.397 -17.700 -25.283  1.00 71.97           H
ATOM   3655  CB  GLN A 243     -14.130 -15.743 -24.777  1.00 71.97           C
ATOM   3656 1HB  GLN A 243     -13.727 -14.834 -24.331  1.00 71.97           H
ATOM   3657 2HB  GLN A 243     -14.643 -15.449 -25.693  1.00 71.97           H
ATOM   3658  CG  GLN A 243     -15.127 -16.391 -23.814  1.00 71.97           C
ATOM   3659 1HG  GLN A 243     -15.431 -17.364 -24.200  1.00 71.97           H
ATOM   3660 2HG  GLN A 243     -14.646 -16.566 -22.851  1.00 71.97           H
ATOM   3661  CD  GLN A 243     -16.359 -15.505 -23.621  1.00 71.97           C
ATOM   3662  OE1 GLN A 243     -16.363 -14.326 -23.935  1.00 71.97           O
ATOM   3663  NE2 GLN A 243     -17.402 -16.136 -23.089  1.00 71.97           N
ATOM   3664 1HE2 GLN A 243     -17.333 -17.106 -22.854  1.00 71.97           H
ATOM   3665 2HE2 GLN A 243     -18.255 -15.641 -22.924  1.00 71.97           H
ATOM   3666  HN  GLN A 243     -12.297 -16.276 -23.194  1.00 71.97           H
ATOM   3667  N   ALA A 244     -11.483 -15.151 -26.178  1.00 65.39           N
ATOM   3668  CA  ALA A 244     -11.109 -14.312 -27.304  1.00 65.39           C
ATOM   3669  C   ALA A 244     -11.046 -15.165 -28.572  1.00 65.39           C
ATOM   3670  O   ALA A 244     -12.077 -15.585 -29.095  1.00 65.39           O
ATOM   3671  HA  ALA A 244     -11.883 -13.554 -27.424  1.00 65.39           H
ATOM   3672  CB  ALA A 244      -9.780 -13.616 -27.002  1.00 65.39           C
ATOM   3673 1HB  ALA A 244      -9.887 -13.000 -26.109  1.00 65.39           H
ATOM   3674 2HB  ALA A 244      -9.007 -14.366 -26.836  1.00 65.39           H
ATOM   3675 3HB  ALA A 244      -9.500 -12.986 -27.847  1.00 65.39           H
ATOM   3676  HN  ALA A 244     -11.141 -14.844 -25.290  1.00 65.39           H
ATOM   3677  N   LYS A 245      -9.824 -15.397 -29.030  1.00 57.22           N
ATOM   3678  CA  LYS A 245      -9.560 -16.511 -29.924  1.00 57.22           C
ATOM   3679  C   LYS A 245      -8.083 -16.499 -30.325  1.00 57.22           C
ATOM   3680  O   LYS A 245      -7.523 -17.535 -30.678  1.00 57.22           O
ATOM   3681  HA  LYS A 245      -9.759 -17.429 -29.371  1.00 57.22           H
ATOM   3682  CB  LYS A 245     -10.520 -16.483 -31.115  1.00 57.22           C
ATOM   3683 1HB  LYS A 245     -11.035 -15.523 -31.149  1.00 57.22           H
ATOM   3684 2HB  LYS A 245      -9.957 -16.575 -32.044  1.00 57.22           H
ATOM   3685  CG  LYS A 245     -11.545 -17.615 -31.019  1.00 57.22           C
ATOM   3686 1HG  LYS A 245     -11.030 -18.571 -30.932  1.00 57.22           H
ATOM   3687 2HG  LYS A 245     -12.145 -17.492 -30.117  1.00 57.22           H
ATOM   3688  CD  LYS A 245     -12.459 -17.632 -32.247  1.00 57.22           C
ATOM   3689 1HD  LYS A 245     -12.955 -16.667 -32.349  1.00 57.22           H
ATOM   3690 2HD  LYS A 245     -11.862 -17.780 -33.147  1.00 57.22           H
ATOM   3691  CE  LYS A 245     -13.507 -18.741 -32.135  1.00 57.22           C
ATOM   3692 1HE  LYS A 245     -13.017 -19.692 -31.924  1.00 57.22           H
ATOM   3693 2HE  LYS A 245     -14.175 -18.535 -31.299  1.00 57.22           H
ATOM   3694  NZ  LYS A 245     -14.287 -18.846 -33.388  1.00 57.22           N
ATOM   3695 1HZ  LYS A 245     -14.997 -19.562 -33.285  1.00 57.22           H
ATOM   3696 2HZ  LYS A 245     -14.731 -17.956 -33.585  1.00 57.22           H
ATOM   3697 3HZ  LYS A 245     -13.668 -19.091 -34.152  1.00 57.22           H
ATOM   3698  HN  LYS A 245      -9.026 -14.841 -28.801  1.00 57.22           H
ATOM   3699  N   LYS A 246      -7.495 -15.313 -30.257  1.00 56.31           N
ATOM   3700  CA  LYS A 246      -6.106 -15.144 -30.648  1.00 56.31           C
ATOM   3701  C   LYS A 246      -5.207 -15.878 -29.652  1.00 56.31           C
ATOM   3702  O   LYS A 246      -5.517 -15.947 -28.463  1.00 56.31           O
ATOM   3703  HA  LYS A 246      -5.983 -15.605 -31.628  1.00 56.31           H
ATOM   3704  CB  LYS A 246      -5.769 -13.659 -30.801  1.00 56.31           C
ATOM   3705 1HB  LYS A 246      -6.094 -13.115 -29.914  1.00 56.31           H
ATOM   3706 2HB  LYS A 246      -4.689 -13.533 -30.874  1.00 56.31           H
ATOM   3707  CG  LYS A 246      -6.443 -13.069 -32.042  1.00 56.31           C
ATOM   3708 1HG  LYS A 246      -6.201 -13.676 -32.914  1.00 56.31           H
ATOM   3709 2HG  LYS A 246      -7.526 -13.101 -31.921  1.00 56.31           H
ATOM   3710  CD  LYS A 246      -5.992 -11.626 -32.276  1.00 56.31           C
ATOM   3711 1HD  LYS A 246      -6.359 -10.991 -31.471  1.00 56.31           H
ATOM   3712 2HD  LYS A 246      -4.903 -11.573 -32.253  1.00 56.31           H
ATOM   3713  CE  LYS A 246      -6.505 -11.103 -33.620  1.00 56.31           C
ATOM   3714 1HE  LYS A 246      -6.123 -11.726 -34.429  1.00 56.31           H
ATOM   3715 2HE  LYS A 246      -7.592 -11.171 -33.652  1.00 56.31           H
ATOM   3716  NZ  LYS A 246      -6.083  -9.699 -33.825  1.00 56.31           N
ATOM   3717 1HZ  LYS A 246      -6.413  -9.376 -34.727  1.00 56.31           H
ATOM   3718 2HZ  LYS A 246      -6.475  -9.118 -33.092  1.00 56.31           H
ATOM   3719 3HZ  LYS A 246      -5.071  -9.643 -33.795  1.00 56.31           H
ATOM   3720  HN  LYS A 246      -7.950 -14.480 -29.943  1.00 56.31           H
ATOM   3721  N   SER A 247      -4.110 -16.410 -30.173  1.00 55.39           N
ATOM   3722  CA  SER A 247      -3.206 -17.207 -29.361  1.00 55.39           C
ATOM   3723  C   SER A 247      -2.559 -16.331 -28.286  1.00 55.39           C
ATOM   3724  O   SER A 247      -2.290 -16.797 -27.180  1.00 55.39           O
ATOM   3725  HA  SER A 247      -3.830 -17.975 -28.904  1.00 55.39           H
ATOM   3726  CB  SER A 247      -2.131 -17.870 -30.224  1.00 55.39           C
ATOM   3727 1HB  SER A 247      -1.490 -18.486 -29.594  1.00 55.39           H
ATOM   3728 2HB  SER A 247      -2.605 -18.537 -30.944  1.00 55.39           H
ATOM   3729  OG  SER A 247      -1.336 -16.912 -30.917  1.00 55.39           O
ATOM   3730  HG  SER A 247      -0.658 -17.377 -31.486  1.00 55.39           H
ATOM   3731  HN  SER A 247      -3.838 -16.304 -31.129  1.00 55.39           H
ATOM   3732  N   SER A 248      -2.326 -15.078 -28.650  1.00 58.35           N
ATOM   3733  CA  SER A 248      -1.553 -14.185 -27.804  1.00 58.35           C
ATOM   3734  C   SER A 248      -2.170 -14.125 -26.405  1.00 58.35           C
ATOM   3735  O   SER A 248      -1.603 -13.518 -25.498  1.00 58.35           O
ATOM   3736  HA  SER A 248      -0.554 -14.618 -27.764  1.00 58.35           H
ATOM   3737  CB  SER A 248      -1.476 -12.782 -28.410  1.00 58.35           C
ATOM   3738 1HB  SER A 248      -0.811 -12.163 -27.808  1.00 58.35           H
ATOM   3739 2HB  SER A 248      -1.041 -12.842 -29.407  1.00 58.35           H
ATOM   3740  OG  SER A 248      -2.757 -12.163 -28.488  1.00 58.35           O
ATOM   3741  HG  SER A 248      -2.671 -11.246 -28.877  1.00 58.35           H
ATOM   3742  HN  SER A 248      -2.656 -14.673 -29.503  1.00 58.35           H
ATOM   3743  N   LYS A 249      -3.323 -14.764 -26.273  1.00 60.07           N
ATOM   3744  CA  LYS A 249      -4.025 -14.787 -25.001  1.00 60.07           C
ATOM   3745  C   LYS A 249      -3.112 -15.387 -23.930  1.00 60.07           C
ATOM   3746  O   LYS A 249      -3.050 -14.884 -22.810  1.00 60.07           O
ATOM   3747  HA  LYS A 249      -4.243 -13.754 -24.730  1.00 60.07           H
ATOM   3748  CB  LYS A 249      -5.366 -15.510 -25.142  1.00 60.07           C
ATOM   3749 1HB  LYS A 249      -5.215 -16.474 -25.628  1.00 60.07           H
ATOM   3750 2HB  LYS A 249      -5.779 -15.713 -24.154  1.00 60.07           H
ATOM   3751  CG  LYS A 249      -6.357 -14.674 -25.954  1.00 60.07           C
ATOM   3752 1HG  LYS A 249      -6.373 -13.652 -25.574  1.00 60.07           H
ATOM   3753 2HG  LYS A 249      -6.031 -14.623 -26.993  1.00 60.07           H
ATOM   3754  CD  LYS A 249      -7.764 -15.271 -25.884  1.00 60.07           C
ATOM   3755 1HD  LYS A 249      -7.891 -15.805 -24.942  1.00 60.07           H
ATOM   3756 2HD  LYS A 249      -8.504 -14.471 -25.899  1.00 60.07           H
ATOM   3757  CE  LYS A 249      -8.014 -16.225 -27.054  1.00 60.07           C
ATOM   3758 1HE  LYS A 249      -7.938 -15.682 -27.997  1.00 60.07           H
ATOM   3759 2HE  LYS A 249      -7.246 -16.999 -27.070  1.00 60.07           H
ATOM   3760  NZ  LYS A 249      -9.352 -16.847 -26.940  1.00 60.07           N
ATOM   3761 1HZ  LYS A 249      -9.704 -17.063 -27.866  1.00 60.07           H
ATOM   3762 2HZ  LYS A 249      -9.282 -17.700 -26.397  1.00 60.07           H
ATOM   3763 3HZ  LYS A 249      -9.985 -16.203 -26.479  1.00 60.07           H
ATOM   3764  HN  LYS A 249      -3.776 -15.259 -27.015  1.00 60.07           H
ATOM   3765  N   HIS A 250      -2.426 -16.454 -24.313  1.00 66.60           N
ATOM   3766  CA  HIS A 250      -1.676 -17.246 -23.353  1.00 66.60           C
ATOM   3767  C   HIS A 250      -0.641 -16.360 -22.655  1.00 66.60           C
ATOM   3768  O   HIS A 250      -0.439 -16.470 -21.447  1.00 66.60           O
ATOM   3769  HA  HIS A 250      -2.393 -17.603 -22.614  1.00 66.60           H
ATOM   3770  CB  HIS A 250      -1.051 -18.469 -24.027  1.00 66.60           C
ATOM   3771 1HB  HIS A 250      -0.590 -18.158 -24.965  1.00 66.60           H
ATOM   3772 2HB  HIS A 250      -0.253 -18.853 -23.392  1.00 66.60           H
ATOM   3773  CG  HIS A 250      -2.031 -19.582 -24.309  1.00 66.60           C
ATOM   3774  ND1 HIS A 250      -2.467 -20.462 -23.334  1.00 66.60           N
ATOM   3775  HD1 HIS A 250      -2.190 -20.454 -22.373  1.00 66.60           H
ATOM   3776  CD2 HIS A 250      -2.656 -19.949 -25.465  1.00 66.60           C
ATOM   3777  HD2 HIS A 250      -2.538 -19.464 -26.434  1.00 66.60           H
ATOM   3778  CE1 HIS A 250      -3.315 -21.316 -23.889  1.00 66.60           C
ATOM   3779  HE1 HIS A 250      -3.830 -22.130 -23.380  1.00 66.60           H
ATOM   3780  NE2 HIS A 250      -3.430 -20.996 -25.210  1.00 66.60           N
ATOM   3781  HN  HIS A 250      -2.379 -16.779 -25.258  1.00 66.60           H
ATOM   3782  N   LYS A 251      -0.014 -15.502 -23.446  1.00 68.74           N
ATOM   3783  CA  LYS A 251       1.011 -14.614 -22.924  1.00 68.74           C
ATOM   3784  C   LYS A 251       0.372 -13.624 -21.948  1.00 68.74           C
ATOM   3785  O   LYS A 251       0.854 -13.451 -20.830  1.00 68.74           O
ATOM   3786  HA  LYS A 251       1.726 -15.227 -22.376  1.00 68.74           H
ATOM   3787  CB  LYS A 251       1.773 -13.944 -24.069  1.00 68.74           C
ATOM   3788 1HB  LYS A 251       2.026 -14.686 -24.827  1.00 68.74           H
ATOM   3789 2HB  LYS A 251       1.135 -13.202 -24.550  1.00 68.74           H
ATOM   3790  CG  LYS A 251       3.050 -13.273 -23.559  1.00 68.74           C
ATOM   3791 1HG  LYS A 251       2.791 -12.418 -22.933  1.00 68.74           H
ATOM   3792 2HG  LYS A 251       3.605 -13.970 -22.931  1.00 68.74           H
ATOM   3793  CD  LYS A 251       3.930 -12.812 -24.722  1.00 68.74           C
ATOM   3794 1HD  LYS A 251       4.046 -13.625 -25.439  1.00 68.74           H
ATOM   3795 2HD  LYS A 251       3.443 -11.991 -25.248  1.00 68.74           H
ATOM   3796  CE  LYS A 251       5.305 -12.363 -24.225  1.00 68.74           C
ATOM   3797 1HE  LYS A 251       5.216 -11.412 -23.700  1.00 68.74           H
ATOM   3798 2HE  LYS A 251       5.694 -13.087 -23.509  1.00 68.74           H
ATOM   3799  NZ  LYS A 251       6.246 -12.224 -25.359  1.00 68.74           N
ATOM   3800 1HZ  LYS A 251       7.178 -12.041 -25.004  1.00 68.74           H
ATOM   3801 2HZ  LYS A 251       6.253 -13.082 -25.900  1.00 68.74           H
ATOM   3802 3HZ  LYS A 251       5.952 -11.454 -25.950  1.00 68.74           H
ATOM   3803  HN  LYS A 251      -0.196 -15.408 -24.425  1.00 68.74           H
ATOM   3804  N   ALA A 252      -0.703 -13.000 -22.406  1.00 67.54           N
ATOM   3805  CA  ALA A 252      -1.377 -11.988 -21.610  1.00 67.54           C
ATOM   3806  C   ALA A 252      -1.869 -12.617 -20.305  1.00 67.54           C
ATOM   3807  O   ALA A 252      -1.830 -11.982 -19.253  1.00 67.54           O
ATOM   3808  HA  ALA A 252      -0.650 -11.210 -21.378  1.00 67.54           H
ATOM   3809  CB  ALA A 252      -2.516 -11.372 -22.426  1.00 67.54           C
ATOM   3810 1HB  ALA A 252      -2.110 -10.914 -23.328  1.00 67.54           H
ATOM   3811 2HB  ALA A 252      -3.227 -12.150 -22.703  1.00 67.54           H
ATOM   3812 3HB  ALA A 252      -3.021 -10.613 -21.829  1.00 67.54           H
ATOM   3813  HN  ALA A 252      -1.112 -13.175 -23.302  1.00 67.54           H
ATOM   3814  N   LEU A 253      -2.322 -13.857 -20.416  1.00 72.92           N
ATOM   3815  CA  LEU A 253      -2.831 -14.574 -19.260  1.00 72.92           C
ATOM   3816  C   LEU A 253      -1.708 -14.747 -18.236  1.00 72.92           C
ATOM   3817  O   LEU A 253      -1.897 -14.481 -17.050  1.00 72.92           O
ATOM   3818  HA  LEU A 253      -3.614 -13.961 -18.814  1.00 72.92           H
ATOM   3819  CB  LEU A 253      -3.480 -15.892 -19.690  1.00 72.92           C
ATOM   3820 1HB  LEU A 253      -4.054 -15.712 -20.599  1.00 72.92           H
ATOM   3821 2HB  LEU A 253      -2.688 -16.596 -19.947  1.00 72.92           H
ATOM   3822  CG  LEU A 253      -4.400 -16.554 -18.662  1.00 72.92           C
ATOM   3823  HG  LEU A 253      -3.957 -16.424 -17.674  1.00 72.92           H
ATOM   3824  CD1 LEU A 253      -5.771 -15.875 -18.636  1.00 72.92           C
ATOM   3825 1HD1 LEU A 253      -5.651 -14.824 -18.373  1.00 72.92           H
ATOM   3826 2HD1 LEU A 253      -6.233 -15.953 -19.620  1.00 72.92           H
ATOM   3827 3HD1 LEU A 253      -6.405 -16.365 -17.897  1.00 72.92           H
ATOM   3828  CD2 LEU A 253      -4.510 -18.059 -18.913  1.00 72.92           C
ATOM   3829 1HD2 LEU A 253      -4.917 -18.232 -19.909  1.00 72.92           H
ATOM   3830 2HD2 LEU A 253      -3.521 -18.513 -18.841  1.00 72.92           H
ATOM   3831 3HD2 LEU A 253      -5.169 -18.504 -18.168  1.00 72.92           H
ATOM   3832  HN  LEU A 253      -2.343 -14.370 -21.275  1.00 72.92           H
ATOM   3833  N   LYS A 254      -0.562 -15.192 -18.732  1.00 75.56           N
ATOM   3834  CA  LYS A 254       0.582 -15.435 -17.869  1.00 75.56           C
ATOM   3835  C   LYS A 254       0.926 -14.151 -17.112  1.00 75.56           C
ATOM   3836  O   LYS A 254       1.095 -14.171 -15.894  1.00 75.56           O
ATOM   3837  HA  LYS A 254       0.289 -16.195 -17.145  1.00 75.56           H
ATOM   3838  CB  LYS A 254       1.750 -16.005 -18.677  1.00 75.56           C
ATOM   3839 1HB  LYS A 254       1.416 -16.875 -19.243  1.00 75.56           H
ATOM   3840 2HB  LYS A 254       2.091 -15.266 -19.401  1.00 75.56           H
ATOM   3841  CG  LYS A 254       2.908 -16.402 -17.760  1.00 75.56           C
ATOM   3842 1HG  LYS A 254       3.313 -15.513 -17.274  1.00 75.56           H
ATOM   3843 2HG  LYS A 254       2.544 -17.059 -16.970  1.00 75.56           H
ATOM   3844  CD  LYS A 254       4.014 -17.107 -18.548  1.00 75.56           C
ATOM   3845 1HD  LYS A 254       3.614 -18.003 -19.021  1.00 75.56           H
ATOM   3846 2HD  LYS A 254       4.369 -16.455 -19.347  1.00 75.56           H
ATOM   3847  CE  LYS A 254       5.183 -17.484 -17.634  1.00 75.56           C
ATOM   3848 1HE  LYS A 254       5.658 -16.582 -17.250  1.00 75.56           H
ATOM   3849 2HE  LYS A 254       4.814 -18.042 -16.774  1.00 75.56           H
ATOM   3850  NZ  LYS A 254       6.175 -18.298 -18.372  1.00 75.56           N
ATOM   3851 1HZ  LYS A 254       6.953 -18.519 -17.760  1.00 75.56           H
ATOM   3852 2HZ  LYS A 254       5.739 -19.157 -18.688  1.00 75.56           H
ATOM   3853 3HZ  LYS A 254       6.512 -17.776 -19.172  1.00 75.56           H
ATOM   3854  HN  LYS A 254      -0.410 -15.385 -19.701  1.00 75.56           H
ATOM   3855  N   VAL A 255       1.021 -13.065 -17.865  1.00 73.41           N
ATOM   3856  CA  VAL A 255       1.326 -11.772 -17.278  1.00 73.41           C
ATOM   3857  C   VAL A 255       0.364 -11.503 -16.118  1.00 73.41           C
ATOM   3858  O   VAL A 255       0.790 -11.118 -15.031  1.00 73.41           O
ATOM   3859  HA  VAL A 255       2.342 -11.819 -16.887  1.00 73.41           H
ATOM   3860  CB  VAL A 255       1.282 -10.685 -18.354  1.00 73.41           C
ATOM   3861  HB  VAL A 255       0.328 -10.767 -18.875  1.00 73.41           H
ATOM   3862  CG1 VAL A 255       1.357  -9.291 -17.729  1.00 73.41           C
ATOM   3863 1HG1 VAL A 255       0.513  -9.149 -17.055  1.00 73.41           H
ATOM   3864 2HG1 VAL A 255       2.288  -9.193 -17.171  1.00 73.41           H
ATOM   3865 3HG1 VAL A 255       1.324  -8.537 -18.516  1.00 73.41           H
ATOM   3866  CG2 VAL A 255       2.398 -10.886 -19.382  1.00 73.41           C
ATOM   3867 1HG2 VAL A 255       3.365 -10.843 -18.881  1.00 73.41           H
ATOM   3868 2HG2 VAL A 255       2.279 -11.858 -19.861  1.00 73.41           H
ATOM   3869 3HG2 VAL A 255       2.343 -10.100 -20.135  1.00 73.41           H
ATOM   3870  HN  VAL A 255       0.893 -13.060 -18.857  1.00 73.41           H
ATOM   3871  N   THR A 256      -0.915 -11.719 -16.390  1.00 73.50           N
ATOM   3872  CA  THR A 256      -1.956 -11.315 -15.461  1.00 73.50           C
ATOM   3873  C   THR A 256      -1.854 -12.120 -14.164  1.00 73.50           C
ATOM   3874  O   THR A 256      -1.932 -11.558 -13.072  1.00 73.50           O
ATOM   3875  HA  THR A 256      -1.797 -10.268 -15.200  1.00 73.50           H
ATOM   3876  CB  THR A 256      -3.305 -11.467 -16.166  1.00 73.50           C
ATOM   3877  HB  THR A 256      -3.476 -12.502 -16.460  1.00 73.50           H
ATOM   3878  OG1 THR A 256      -3.246 -10.525 -17.234  1.00 73.50           O
ATOM   3879  HG1 THR A 256      -3.183 -11.005 -18.110  1.00 73.50           H
ATOM   3880  CG2 THR A 256      -4.474 -10.981 -15.306  1.00 73.50           C
ATOM   3881 1HG2 THR A 256      -4.336  -9.927 -15.068  1.00 73.50           H
ATOM   3882 2HG2 THR A 256      -4.510 -11.560 -14.383  1.00 73.50           H
ATOM   3883 3HG2 THR A 256      -5.407 -11.112 -15.854  1.00 73.50           H
ATOM   3884  HN  THR A 256      -1.242 -12.159 -17.226  1.00 73.50           H
ATOM   3885  N   ILE A 257      -1.682 -13.424 -14.326  1.00 77.52           N
ATOM   3886  CA  ILE A 257      -1.606 -14.316 -13.182  1.00 77.52           C
ATOM   3887  C   ILE A 257      -0.409 -13.924 -12.313  1.00 77.52           C
ATOM   3888  O   ILE A 257      -0.518 -13.867 -11.089  1.00 77.52           O
ATOM   3889  HA  ILE A 257      -2.516 -14.179 -12.599  1.00 77.52           H
ATOM   3890  CB  ILE A 257      -1.579 -15.775 -13.642  1.00 77.52           C
ATOM   3891  HB  ILE A 257      -0.825 -15.874 -14.423  1.00 77.52           H
ATOM   3892  CG1 ILE A 257      -2.920 -16.181 -14.256  1.00 77.52           C
ATOM   3893 1HG1 ILE A 257      -3.676 -16.252 -13.474  1.00 77.52           H
ATOM   3894 2HG1 ILE A 257      -3.254 -15.411 -14.952  1.00 77.52           H
ATOM   3895  CG2 ILE A 257      -1.169 -16.704 -12.497  1.00 77.52           C
ATOM   3896 1HG2 ILE A 257      -0.174 -16.430 -12.146  1.00 77.52           H
ATOM   3897 2HG2 ILE A 257      -1.882 -16.608 -11.679  1.00 77.52           H
ATOM   3898 3HG2 ILE A 257      -1.158 -17.735 -12.852  1.00 77.52           H
ATOM   3899  CD1 ILE A 257      -2.806 -17.521 -14.986  1.00 77.52           C
ATOM   3900 1HD1 ILE A 257      -2.067 -17.439 -15.783  1.00 77.52           H
ATOM   3901 2HD1 ILE A 257      -2.497 -18.293 -14.282  1.00 77.52           H
ATOM   3902 3HD1 ILE A 257      -3.774 -17.786 -15.413  1.00 77.52           H
ATOM   3903  HN  ILE A 257      -1.596 -13.870 -15.217  1.00 77.52           H
ATOM   3904  N   THR A 258       0.705 -13.662 -12.980  1.00 80.26           N
ATOM   3905  CA  THR A 258       1.944 -13.367 -12.281  1.00 80.26           C
ATOM   3906  C   THR A 258       1.761 -12.162 -11.356  1.00 80.26           C
ATOM   3907  O   THR A 258       2.184 -12.191 -10.202  1.00 80.26           O
ATOM   3908  HA  THR A 258       2.194 -14.220 -11.649  1.00 80.26           H
ATOM   3909  CB  THR A 258       3.042 -13.169 -13.328  1.00 80.26           C
ATOM   3910  HB  THR A 258       2.820 -12.315 -13.967  1.00 80.26           H
ATOM   3911  OG1 THR A 258       3.123 -14.428 -13.989  1.00 80.26           O
ATOM   3912  HG1 THR A 258       2.474 -14.458 -14.749  1.00 80.26           H
ATOM   3913  CG2 THR A 258       4.425 -12.989 -12.698  1.00 80.26           C
ATOM   3914 1HG2 THR A 258       4.676 -13.873 -12.113  1.00 80.26           H
ATOM   3915 2HG2 THR A 258       4.418 -12.113 -12.049  1.00 80.26           H
ATOM   3916 3HG2 THR A 258       5.167 -12.852 -13.485  1.00 80.26           H
ATOM   3917  HN  THR A 258       0.770 -13.650 -13.978  1.00 80.26           H
ATOM   3918  N   VAL A 259       1.130 -11.131 -11.899  1.00 75.18           N
ATOM   3919  CA  VAL A 259       0.941  -9.896 -11.158  1.00 75.18           C
ATOM   3920  C   VAL A 259       0.068 -10.170  -9.931  1.00 75.18           C
ATOM   3921  O   VAL A 259       0.364  -9.697  -8.835  1.00 75.18           O
ATOM   3922  HA  VAL A 259       1.922  -9.560 -10.822  1.00 75.18           H
ATOM   3923  CB  VAL A 259       0.359  -8.819 -12.076  1.00 75.18           C
ATOM   3924  HB  VAL A 259      -0.544  -9.221 -12.534  1.00 75.18           H
ATOM   3925  CG1 VAL A 259      -0.032  -7.572 -11.280  1.00 75.18           C
ATOM   3926 1HG1 VAL A 259      -0.781  -7.837 -10.534  1.00 75.18           H
ATOM   3927 2HG1 VAL A 259       0.850  -7.168 -10.781  1.00 75.18           H
ATOM   3928 3HG1 VAL A 259      -0.442  -6.823 -11.957  1.00 75.18           H
ATOM   3929  CG2 VAL A 259       1.339  -8.468 -13.198  1.00 75.18           C
ATOM   3930 1HG2 VAL A 259       2.267  -8.095 -12.766  1.00 75.18           H
ATOM   3931 2HG2 VAL A 259       1.546  -9.359 -13.791  1.00 75.18           H
ATOM   3932 3HG2 VAL A 259       0.901  -7.700 -13.836  1.00 75.18           H
ATOM   3933  HN  VAL A 259       0.753 -11.131 -12.825  1.00 75.18           H
ATOM   3934  N   LEU A 260      -0.991 -10.934 -10.157  1.00 76.59           N
ATOM   3935  CA  LEU A 260      -1.929 -11.247  -9.093  1.00 76.59           C
ATOM   3936  C   LEU A 260      -1.196 -11.996  -7.978  1.00 76.59           C
ATOM   3937  O   LEU A 260      -1.336 -11.659  -6.803  1.00 76.59           O
ATOM   3938  HA  LEU A 260      -2.295 -10.302  -8.691  1.00 76.59           H
ATOM   3939  CB  LEU A 260      -3.138 -12.002  -9.649  1.00 76.59           C
ATOM   3940 1HB  LEU A 260      -3.655 -11.351 -10.354  1.00 76.59           H
ATOM   3941 2HB  LEU A 260      -2.777 -12.861 -10.214  1.00 76.59           H
ATOM   3942  CG  LEU A 260      -4.153 -12.496  -8.616  1.00 76.59           C
ATOM   3943  HG  LEU A 260      -3.642 -13.171  -7.930  1.00 76.59           H
ATOM   3944  CD1 LEU A 260      -4.698 -11.334  -7.783  1.00 76.59           C
ATOM   3945 1HD1 LEU A 260      -3.876 -10.845  -7.259  1.00 76.59           H
ATOM   3946 2HD1 LEU A 260      -5.189 -10.615  -8.439  1.00 76.59           H
ATOM   3947 3HD1 LEU A 260      -5.417 -11.713  -7.057  1.00 76.59           H
ATOM   3948  CD2 LEU A 260      -5.273 -13.295  -9.286  1.00 76.59           C
ATOM   3949 1HD2 LEU A 260      -5.789 -12.662 -10.008  1.00 76.59           H
ATOM   3950 2HD2 LEU A 260      -4.847 -14.158  -9.798  1.00 76.59           H
ATOM   3951 3HD2 LEU A 260      -5.980 -13.634  -8.529  1.00 76.59           H
ATOM   3952  HN  LEU A 260      -1.212 -11.335 -11.047  1.00 76.59           H
ATOM   3953  N   THR A 261      -0.431 -12.998  -8.385  1.00 84.02           N
ATOM   3954  CA  THR A 261       0.238 -13.865  -7.430  1.00 84.02           C
ATOM   3955  C   THR A 261       1.199 -13.056  -6.557  1.00 84.02           C
ATOM   3956  O   THR A 261       1.259 -13.254  -5.345  1.00 84.02           O
ATOM   3957  HA  THR A 261      -0.515 -14.291  -6.766  1.00 84.02           H
ATOM   3958  CB  THR A 261       0.924 -14.988  -8.210  1.00 84.02           C
ATOM   3959  HB  THR A 261       1.700 -14.589  -8.864  1.00 84.02           H
ATOM   3960  OG1 THR A 261      -0.147 -15.661  -8.866  1.00 84.02           O
ATOM   3961  HG1 THR A 261      -0.338 -15.224  -9.745  1.00 84.02           H
ATOM   3962  CG2 THR A 261       1.528 -16.054  -7.294  1.00 84.02           C
ATOM   3963 1HG2 THR A 261       0.740 -16.500  -6.687  1.00 84.02           H
ATOM   3964 2HG2 THR A 261       2.272 -15.594  -6.643  1.00 84.02           H
ATOM   3965 3HG2 THR A 261       2.003 -16.827  -7.899  1.00 84.02           H
ATOM   3966  HN  THR A 261      -0.266 -13.221  -9.346  1.00 84.02           H
ATOM   3967  N   VAL A 262       1.928 -12.161  -7.208  1.00 83.06           N
ATOM   3968  CA  VAL A 262       2.934 -11.371  -6.519  1.00 83.06           C
ATOM   3969  C   VAL A 262       2.256 -10.506  -5.455  1.00 83.06           C
ATOM   3970  O   VAL A 262       2.750 -10.395  -4.334  1.00 83.06           O
ATOM   3971  HA  VAL A 262       3.616 -12.064  -6.026  1.00 83.06           H
ATOM   3972  CB  VAL A 262       3.739 -10.553  -7.530  1.00 83.06           C
ATOM   3973  HB  VAL A 262       3.034 -10.017  -8.166  1.00 83.06           H
ATOM   3974  CG1 VAL A 262       4.616  -9.517  -6.823  1.00 83.06           C
ATOM   3975 1HG1 VAL A 262       3.985  -8.839  -6.248  1.00 83.06           H
ATOM   3976 2HG1 VAL A 262       5.309 -10.024  -6.153  1.00 83.06           H
ATOM   3977 3HG1 VAL A 262       5.177  -8.949  -7.565  1.00 83.06           H
ATOM   3978  CG2 VAL A 262       4.581 -11.463  -8.427  1.00 83.06           C
ATOM   3979 1HG2 VAL A 262       5.274 -12.038  -7.812  1.00 83.06           H
ATOM   3980 2HG2 VAL A 262       3.926 -12.144  -8.970  1.00 83.06           H
ATOM   3981 3HG2 VAL A 262       5.143 -10.856  -9.136  1.00 83.06           H
ATOM   3982  HN  VAL A 262       1.839 -11.973  -8.186  1.00 83.06           H
ATOM   3983  N   PHE A 263       1.135  -9.916  -5.843  1.00 78.18           N
ATOM   3984  CA  PHE A 263       0.396  -9.048  -4.942  1.00 78.18           C
ATOM   3985  C   PHE A 263      -0.106  -9.823  -3.722  1.00 78.18           C
ATOM   3986  O   PHE A 263       0.111  -9.407  -2.586  1.00 78.18           O
ATOM   3987  HA  PHE A 263       1.079  -8.263  -4.616  1.00 78.18           H
ATOM   3988  CB  PHE A 263      -0.807  -8.514  -5.723  1.00 78.18           C
ATOM   3989 1HB  PHE A 263      -0.448  -7.972  -6.598  1.00 78.18           H
ATOM   3990 2HB  PHE A 263      -1.393  -9.357  -6.088  1.00 78.18           H
ATOM   3991  CG  PHE A 263      -1.718  -7.593  -4.909  1.00 78.18           C
ATOM   3992  CD1 PHE A 263      -2.755  -8.114  -4.201  1.00 78.18           C
ATOM   3993  HD1 PHE A 263      -2.938  -9.189  -4.214  1.00 78.18           H
ATOM   3994  CD2 PHE A 263      -1.490  -6.252  -4.893  1.00 78.18           C
ATOM   3995  HD2 PHE A 263      -0.658  -5.834  -5.460  1.00 78.18           H
ATOM   3996  CE1 PHE A 263      -3.601  -7.259  -3.446  1.00 78.18           C
ATOM   3997  HE1 PHE A 263      -4.432  -7.678  -2.879  1.00 78.18           H
ATOM   3998  CE2 PHE A 263      -2.335  -5.397  -4.137  1.00 78.18           C
ATOM   3999  HE2 PHE A 263      -2.152  -4.322  -4.125  1.00 78.18           H
ATOM   4000  CZ  PHE A 263      -3.373  -5.919  -3.430  1.00 78.18           C
ATOM   4001  HZ  PHE A 263      -4.021  -5.262  -2.850  1.00 78.18           H
ATOM   4002  HN  PHE A 263       0.733 -10.023  -6.752  1.00 78.18           H
ATOM   4003  N   VAL A 264      -0.769 -10.936  -4.000  1.00 83.59           N
ATOM   4004  CA  VAL A 264      -1.409 -11.709  -2.949  1.00 83.59           C
ATOM   4005  C   VAL A 264      -0.351 -12.166  -1.943  1.00 83.59           C
ATOM   4006  O   VAL A 264      -0.543 -12.040  -0.734  1.00 83.59           O
ATOM   4007  HA  VAL A 264      -2.115 -11.051  -2.441  1.00 83.59           H
ATOM   4008  CB  VAL A 264      -2.196 -12.870  -3.558  1.00 83.59           C
ATOM   4009  HB  VAL A 264      -1.526 -13.419  -4.220  1.00 83.59           H
ATOM   4010  CG1 VAL A 264      -2.680 -13.834  -2.473  1.00 83.59           C
ATOM   4011 1HG1 VAL A 264      -1.821 -14.237  -1.937  1.00 83.59           H
ATOM   4012 2HG1 VAL A 264      -3.326 -13.301  -1.775  1.00 83.59           H
ATOM   4013 3HG1 VAL A 264      -3.236 -14.650  -2.933  1.00 83.59           H
ATOM   4014  CG2 VAL A 264      -3.368 -12.357  -4.397  1.00 83.59           C
ATOM   4015 1HG2 VAL A 264      -4.039 -11.773  -3.767  1.00 83.59           H
ATOM   4016 2HG2 VAL A 264      -2.990 -11.730  -5.205  1.00 83.59           H
ATOM   4017 3HG2 VAL A 264      -3.911 -13.203  -4.819  1.00 83.59           H
ATOM   4018  HN  VAL A 264      -0.871 -11.311  -4.922  1.00 83.59           H
ATOM   4019  N   LEU A 265       0.742 -12.689  -2.478  1.00 88.78           N
ATOM   4020  CA  LEU A 265       1.764 -13.302  -1.646  1.00 88.78           C
ATOM   4021  C   LEU A 265       2.412 -12.229  -0.768  1.00 88.78           C
ATOM   4022  O   LEU A 265       2.874 -12.520   0.334  1.00 88.78           O
ATOM   4023  HA  LEU A 265       1.267 -14.024  -0.998  1.00 88.78           H
ATOM   4024  CB  LEU A 265       2.762 -14.078  -2.507  1.00 88.78           C
ATOM   4025 1HB  LEU A 265       3.113 -13.420  -3.303  1.00 88.78           H
ATOM   4026 2HB  LEU A 265       3.628 -14.324  -1.892  1.00 88.78           H
ATOM   4027  CG  LEU A 265       2.240 -15.368  -3.143  1.00 88.78           C
ATOM   4028  HG  LEU A 265       1.386 -15.117  -3.772  1.00 88.78           H
ATOM   4029  CD1 LEU A 265       3.299 -16.000  -4.048  1.00 88.78           C
ATOM   4030 1HD1 LEU A 265       3.562 -15.302  -4.842  1.00 88.78           H
ATOM   4031 2HD1 LEU A 265       4.186 -16.235  -3.461  1.00 88.78           H
ATOM   4032 3HD1 LEU A 265       2.901 -16.916  -4.487  1.00 88.78           H
ATOM   4033  CD2 LEU A 265       1.742 -16.343  -2.074  1.00 88.78           C
ATOM   4034 1HD2 LEU A 265       2.562 -16.592  -1.400  1.00 88.78           H
ATOM   4035 2HD2 LEU A 265       0.934 -15.880  -1.508  1.00 88.78           H
ATOM   4036 3HD2 LEU A 265       1.377 -17.251  -2.553  1.00 88.78           H
ATOM   4037  HN  LEU A 265       0.935 -12.699  -3.459  1.00 88.78           H
ATOM   4038  N   SER A 266       2.424 -11.011  -1.290  1.00 87.34           N
ATOM   4039  CA  SER A 266       3.096  -9.914  -0.614  1.00 87.34           C
ATOM   4040  C   SER A 266       2.172  -9.309   0.445  1.00 87.34           C
ATOM   4041  O   SER A 266       2.618  -8.963   1.538  1.00 87.34           O
ATOM   4042  HA  SER A 266       3.975 -10.358  -0.146  1.00 87.34           H
ATOM   4043  CB  SER A 266       3.537  -8.840  -1.610  1.00 87.34           C
ATOM   4044 1HB  SER A 266       3.992  -8.010  -1.070  1.00 87.34           H
ATOM   4045 2HB  SER A 266       4.302  -9.250  -2.269  1.00 87.34           H
ATOM   4046  OG  SER A 266       2.447  -8.357  -2.391  1.00 87.34           O
ATOM   4047  HG  SER A 266       2.402  -8.853  -3.259  1.00 87.34           H
ATOM   4048  HN  SER A 266       1.988 -10.770  -2.157  1.00 87.34           H
ATOM   4049  N   GLN A 267       0.902  -9.200   0.084  1.00 86.10           N
ATOM   4050  CA  GLN A 267      -0.033  -8.410   0.866  1.00 86.10           C
ATOM   4051  C   GLN A 267      -0.763  -9.297   1.876  1.00 86.10           C
ATOM   4052  O   GLN A 267      -1.092  -8.853   2.975  1.00 86.10           O
ATOM   4053  HA  GLN A 267       0.577  -7.675   1.392  1.00 86.10           H
ATOM   4054  CB  GLN A 267      -1.026  -7.679  -0.040  1.00 86.10           C
ATOM   4055 1HB  GLN A 267      -1.570  -8.403  -0.648  1.00 86.10           H
ATOM   4056 2HB  GLN A 267      -1.764  -7.157   0.569  1.00 86.10           H
ATOM   4057  CG  GLN A 267      -0.307  -6.680  -0.948  1.00 86.10           C
ATOM   4058 1HG  GLN A 267       0.403  -7.207  -1.585  1.00 86.10           H
ATOM   4059 2HG  GLN A 267      -1.029  -6.197  -1.607  1.00 86.10           H
ATOM   4060  CD  GLN A 267       0.427  -5.620  -0.124  1.00 86.10           C
ATOM   4061  OE1 GLN A 267      -0.078  -5.098   0.856  1.00 86.10           O
ATOM   4062  NE2 GLN A 267       1.645  -5.333  -0.575  1.00 86.10           N
ATOM   4063 1HE2 GLN A 267       2.001  -5.798  -1.385  1.00 86.10           H
ATOM   4064 2HE2 GLN A 267       2.205  -4.651  -0.103  1.00 86.10           H
ATOM   4065  HN  GLN A 267       0.511  -9.639  -0.725  1.00 86.10           H
ATOM   4066  N   PHE A 268      -0.995 -10.536   1.468  1.00 88.52           N
ATOM   4067  CA  PHE A 268      -1.850 -11.429   2.232  1.00 88.52           C
ATOM   4068  C   PHE A 268      -1.322 -11.607   3.657  1.00 88.52           C
ATOM   4069  O   PHE A 268      -2.054 -11.403   4.624  1.00 88.52           O
ATOM   4070  HA  PHE A 268      -2.841 -10.975   2.267  1.00 88.52           H
ATOM   4071  CB  PHE A 268      -1.832 -12.783   1.521  1.00 88.52           C
ATOM   4072 1HB  PHE A 268      -2.163 -12.646   0.491  1.00 88.52           H
ATOM   4073 2HB  PHE A 268      -0.806 -13.147   1.480  1.00 88.52           H
ATOM   4074  CG  PHE A 268      -2.709 -13.847   2.185  1.00 88.52           C
ATOM   4075  CD1 PHE A 268      -2.139 -14.816   2.951  1.00 88.52           C
ATOM   4076  HD1 PHE A 268      -1.059 -14.835   3.091  1.00 88.52           H
ATOM   4077  CD2 PHE A 268      -4.057 -13.823   2.010  1.00 88.52           C
ATOM   4078  HD2 PHE A 268      -4.514 -13.046   1.397  1.00 88.52           H
ATOM   4079  CE1 PHE A 268      -2.953 -15.803   3.568  1.00 88.52           C
ATOM   4080  HE1 PHE A 268      -2.497 -16.580   4.181  1.00 88.52           H
ATOM   4081  CE2 PHE A 268      -4.871 -14.810   2.627  1.00 88.52           C
ATOM   4082  HE2 PHE A 268      -5.952 -14.791   2.487  1.00 88.52           H
ATOM   4083  CZ  PHE A 268      -4.301 -15.779   3.393  1.00 88.52           C
ATOM   4084  HZ  PHE A 268      -4.926 -16.536   3.867  1.00 88.52           H
ATOM   4085  HN  PHE A 268      -0.611 -10.931   0.633  1.00 88.52           H
ATOM   4086  N   PRO A 269      -0.047 -11.989   3.812  1.00 93.23           N
ATOM   4087  CA  PRO A 269       0.488 -12.310   5.137  1.00 93.23           C
ATOM   4088  C   PRO A 269       0.251 -11.193   6.141  1.00 93.23           C
ATOM   4089  O   PRO A 269      -0.146 -11.448   7.277  1.00 93.23           O
ATOM   4090  HA  PRO A 269      -0.027 -13.177   5.550  1.00 93.23           H
ATOM   4091  CB  PRO A 269       1.980 -12.535   4.881  1.00 93.23           C
ATOM   4092 1HB  PRO A 269       2.553 -11.617   5.016  1.00 93.23           H
ATOM   4093 2HB  PRO A 269       2.397 -13.274   5.565  1.00 93.23           H
ATOM   4094  CG  PRO A 269       2.021 -13.017   3.436  1.00 93.23           C
ATOM   4095 1HG  PRO A 269       3.008 -12.886   2.993  1.00 93.23           H
ATOM   4096 2HG  PRO A 269       1.788 -14.079   3.357  1.00 93.23           H
ATOM   4097  CD  PRO A 269       0.971 -12.151   2.759  1.00 93.23           C
ATOM   4098 1HD  PRO A 269       1.380 -11.189   2.447  1.00 93.23           H
ATOM   4099 2HD  PRO A 269       0.568 -12.627   1.865  1.00 93.23           H
ATOM   4100  N   TYR A 270       0.502  -9.972   5.690  1.00 91.62           N
ATOM   4101  CA  TYR A 270       0.395  -8.815   6.562  1.00 91.62           C
ATOM   4102  C   TYR A 270      -1.046  -8.621   7.040  1.00 91.62           C
ATOM   4103  O   TYR A 270      -1.283  -8.359   8.218  1.00 91.62           O
ATOM   4104  HA  TYR A 270       1.037  -8.985   7.427  1.00 91.62           H
ATOM   4105  CB  TYR A 270       0.806  -7.609   5.716  1.00 91.62           C
ATOM   4106 1HB  TYR A 270       1.874  -7.671   5.508  1.00 91.62           H
ATOM   4107 2HB  TYR A 270       0.291  -7.659   4.756  1.00 91.62           H
ATOM   4108  CG  TYR A 270       0.506  -6.259   6.369  1.00 91.62           C
ATOM   4109  CD1 TYR A 270      -0.440  -5.420   5.817  1.00 91.62           C
ATOM   4110  HD1 TYR A 270      -0.973  -5.719   4.914  1.00 91.62           H
ATOM   4111  CD2 TYR A 270       1.181  -5.880   7.512  1.00 91.62           C
ATOM   4112  HD2 TYR A 270       1.928  -6.543   7.949  1.00 91.62           H
ATOM   4113  CE1 TYR A 270      -0.722  -4.149   6.432  1.00 91.62           C
ATOM   4114  HE1 TYR A 270      -1.467  -3.476   6.005  1.00 91.62           H
ATOM   4115  CE2 TYR A 270       0.899  -4.609   8.127  1.00 91.62           C
ATOM   4116  HE2 TYR A 270       1.425  -4.297   9.030  1.00 91.62           H
ATOM   4117  CZ  TYR A 270      -0.039  -3.806   7.557  1.00 91.62           C
ATOM   4118  OH  TYR A 270      -0.306  -2.606   8.138  1.00 91.62           O
ATOM   4119  HH  TYR A 270       0.100  -2.570   9.051  1.00 91.62           H
ATOM   4120  HN  TYR A 270       0.774  -9.768   4.749  1.00 91.62           H
ATOM   4121  N   ASN A 271      -1.970  -8.756   6.101  1.00 90.06           N
ATOM   4122  CA  ASN A 271      -3.372  -8.506   6.389  1.00 90.06           C
ATOM   4123  C   ASN A 271      -3.905  -9.609   7.306  1.00 90.06           C
ATOM   4124  O   ASN A 271      -4.857  -9.394   8.054  1.00 90.06           O
ATOM   4125  HA  ASN A 271      -3.397  -7.524   6.862  1.00 90.06           H
ATOM   4126  CB  ASN A 271      -4.208  -8.512   5.108  1.00 90.06           C
ATOM   4127 1HB  ASN A 271      -3.920  -9.359   4.486  1.00 90.06           H
ATOM   4128 2HB  ASN A 271      -5.261  -8.642   5.357  1.00 90.06           H
ATOM   4129  CG  ASN A 271      -4.021  -7.211   4.325  1.00 90.06           C
ATOM   4130  OD1 ASN A 271      -4.404  -6.136   4.757  1.00 90.06           O
ATOM   4131  ND2 ASN A 271      -3.412  -7.367   3.153  1.00 90.06           N
ATOM   4132 1HD2 ASN A 271      -3.122  -8.278   2.858  1.00 90.06           H
ATOM   4133 2HD2 ASN A 271      -3.244  -6.575   2.567  1.00 90.06           H
ATOM   4134  HN  ASN A 271      -1.775  -9.031   5.159  1.00 90.06           H
ATOM   4135  N   CYS A 272      -3.267 -10.767   7.218  1.00 93.15           N
ATOM   4136  CA  CYS A 272      -3.578 -11.864   8.119  1.00 93.15           C
ATOM   4137  C   CYS A 272      -3.303 -11.402   9.551  1.00 93.15           C
ATOM   4138  O   CYS A 272      -4.142 -11.573  10.434  1.00 93.15           O
ATOM   4139  HA  CYS A 272      -4.635 -12.091   7.981  1.00 93.15           H
ATOM   4140  CB  CYS A 272      -2.791 -13.127   7.765  1.00 93.15           C
ATOM   4141 1HB  CYS A 272      -1.731 -12.890   7.670  1.00 93.15           H
ATOM   4142 2HB  CYS A 272      -2.883 -13.859   8.567  1.00 93.15           H
ATOM   4143  SG  CYS A 272      -3.415 -13.836   6.198  1.00 93.15           S
ATOM   4144  HG  CYS A 272      -2.838 -12.941   5.401  1.00 93.15           H
ATOM   4145  HN  CYS A 272      -2.551 -10.961   6.547  1.00 93.15           H
ATOM   4146  N   ILE A 273      -2.125 -10.824   9.737  1.00 93.51           N
ATOM   4147  CA  ILE A 273      -1.707 -10.383  11.057  1.00 93.51           C
ATOM   4148  C   ILE A 273      -2.590  -9.216  11.503  1.00 93.51           C
ATOM   4149  O   ILE A 273      -2.965  -9.128  12.671  1.00 93.51           O
ATOM   4150  HA  ILE A 273      -1.862 -11.215  11.743  1.00 93.51           H
ATOM   4151  CB  ILE A 273      -0.212 -10.062  11.066  1.00 93.51           C
ATOM   4152  HB  ILE A 273      -0.021  -9.304  10.305  1.00 93.51           H
ATOM   4153  CG1 ILE A 273       0.616 -11.293  10.694  1.00 93.51           C
ATOM   4154 1HG1 ILE A 273       0.329 -11.644   9.703  1.00 93.51           H
ATOM   4155 2HG1 ILE A 273       1.672 -11.025  10.643  1.00 93.51           H
ATOM   4156  CG2 ILE A 273       0.214  -9.469  12.411  1.00 93.51           C
ATOM   4157 1HG2 ILE A 273      -0.343  -8.550  12.595  1.00 93.51           H
ATOM   4158 2HG2 ILE A 273       0.005 -10.186  13.205  1.00 93.51           H
ATOM   4159 3HG2 ILE A 273       1.281  -9.250  12.390  1.00 93.51           H
ATOM   4160  CD1 ILE A 273       0.419 -12.415  11.716  1.00 93.51           C
ATOM   4161 1HD1 ILE A 273       0.731 -12.069  12.701  1.00 93.51           H
ATOM   4162 2HD1 ILE A 273      -0.633 -12.698  11.746  1.00 93.51           H
ATOM   4163 3HD1 ILE A 273       1.019 -13.279  11.428  1.00 93.51           H
ATOM   4164  HN  ILE A 273      -1.463 -10.657   9.006  1.00 93.51           H
ATOM   4165  N   LEU A 274      -2.896  -8.349  10.549  1.00 91.83           N
ATOM   4166  CA  LEU A 274      -3.721  -7.186  10.831  1.00 91.83           C
ATOM   4167  C   LEU A 274      -5.085  -7.647  11.349  1.00 91.83           C
ATOM   4168  O   LEU A 274      -5.669  -7.008  12.222  1.00 91.83           O
ATOM   4169  HA  LEU A 274      -3.226  -6.618  11.618  1.00 91.83           H
ATOM   4170  CB  LEU A 274      -3.805  -6.278   9.602  1.00 91.83           C
ATOM   4171 1HB  LEU A 274      -2.834  -6.279   9.108  1.00 91.83           H
ATOM   4172 2HB  LEU A 274      -4.519  -6.712   8.902  1.00 91.83           H
ATOM   4173  CG  LEU A 274      -4.211  -4.827   9.867  1.00 91.83           C
ATOM   4174  HG  LEU A 274      -4.935  -4.818  10.682  1.00 91.83           H
ATOM   4175  CD1 LEU A 274      -3.009  -3.996  10.321  1.00 91.83           C
ATOM   4176 1HD1 LEU A 274      -2.602  -4.418  11.240  1.00 91.83           H
ATOM   4177 2HD1 LEU A 274      -2.244  -4.009   9.545  1.00 91.83           H
ATOM   4178 3HD1 LEU A 274      -3.326  -2.969  10.503  1.00 91.83           H
ATOM   4179  CD2 LEU A 274      -4.899  -4.218   8.644  1.00 91.83           C
ATOM   4180 1HD2 LEU A 274      -4.217  -4.241   7.794  1.00 91.83           H
ATOM   4181 2HD2 LEU A 274      -5.794  -4.794   8.407  1.00 91.83           H
ATOM   4182 3HD2 LEU A 274      -5.177  -3.187   8.859  1.00 91.83           H
ATOM   4183  HN  LEU A 274      -2.592  -8.431   9.600  1.00 91.83           H
ATOM   4184  N   LEU A 275      -5.552  -8.753  10.789  1.00 93.86           N
ATOM   4185  CA  LEU A 275      -6.822  -9.324  11.204  1.00 93.86           C
ATOM   4186  C   LEU A 275      -6.731  -9.744  12.673  1.00 93.86           C
ATOM   4187  O   LEU A 275      -7.626  -9.448  13.463  1.00 93.86           O
ATOM   4188  HA  LEU A 275      -7.576  -8.542  11.115  1.00 93.86           H
ATOM   4189  CB  LEU A 275      -7.233 -10.458  10.264  1.00 93.86           C
ATOM   4190 1HB  LEU A 275      -7.338 -10.050   9.259  1.00 93.86           H
ATOM   4191 2HB  LEU A 275      -6.423 -11.187  10.229  1.00 93.86           H
ATOM   4192  CG  LEU A 275      -8.526 -11.193  10.624  1.00 93.86           C
ATOM   4193  HG  LEU A 275      -8.446 -11.540  11.654  1.00 93.86           H
ATOM   4194  CD1 LEU A 275      -9.729 -10.250  10.557  1.00 93.86           C
ATOM   4195 1HD1 LEU A 275      -9.587  -9.428  11.259  1.00 93.86           H
ATOM   4196 2HD1 LEU A 275      -9.823  -9.852   9.546  1.00 93.86           H
ATOM   4197 3HD1 LEU A 275     -10.635 -10.797  10.817  1.00 93.86           H
ATOM   4198  CD2 LEU A 275      -8.718 -12.430   9.744  1.00 93.86           C
ATOM   4199 1HD2 LEU A 275      -8.767 -12.127   8.698  1.00 93.86           H
ATOM   4200 2HD2 LEU A 275      -7.878 -13.110   9.886  1.00 93.86           H
ATOM   4201 3HD2 LEU A 275      -9.644 -12.933  10.021  1.00 93.86           H
ATOM   4202  HN  LEU A 275      -5.079  -9.257  10.065  1.00 93.86           H
ATOM   4203  N   VAL A 276      -5.643 -10.428  12.993  1.00 94.61           N
ATOM   4204  CA  VAL A 276      -5.430 -10.904  14.349  1.00 94.61           C
ATOM   4205  C   VAL A 276      -5.453  -9.715  15.312  1.00 94.61           C
ATOM   4206  O   VAL A 276      -6.113  -9.763  16.348  1.00 94.61           O
ATOM   4207  HA  VAL A 276      -6.255 -11.572  14.597  1.00 94.61           H
ATOM   4208  CB  VAL A 276      -4.130 -11.709  14.424  1.00 94.61           C
ATOM   4209  HB  VAL A 276      -3.328 -11.088  14.025  1.00 94.61           H
ATOM   4210  CG1 VAL A 276      -3.781 -12.053  15.873  1.00 94.61           C
ATOM   4211 1HG1 VAL A 276      -3.657 -11.134  16.445  1.00 94.61           H
ATOM   4212 2HG1 VAL A 276      -4.585 -12.647  16.309  1.00 94.61           H
ATOM   4213 3HG1 VAL A 276      -2.854 -12.625  15.897  1.00 94.61           H
ATOM   4214  CG2 VAL A 276      -4.218 -12.972  13.565  1.00 94.61           C
ATOM   4215 1HG2 VAL A 276      -5.037 -13.597  13.921  1.00 94.61           H
ATOM   4216 2HG2 VAL A 276      -4.398 -12.694  12.527  1.00 94.61           H
ATOM   4217 3HG2 VAL A 276      -3.281 -13.525  13.636  1.00 94.61           H
ATOM   4218  HN  VAL A 276      -4.916 -10.658  12.346  1.00 94.61           H
ATOM   4219  N   GLN A 277      -4.723  -8.675  14.934  1.00 93.01           N
ATOM   4220  CA  GLN A 277      -4.631  -7.485  15.763  1.00 93.01           C
ATOM   4221  C   GLN A 277      -6.016  -6.864  15.955  1.00 93.01           C
ATOM   4222  O   GLN A 277      -6.307  -6.302  17.010  1.00 93.01           O
ATOM   4223  HA  GLN A 277      -4.244  -7.829  16.722  1.00 93.01           H
ATOM   4224  CB  GLN A 277      -3.655  -6.472  15.162  1.00 93.01           C
ATOM   4225 1HB  GLN A 277      -3.863  -6.348  14.099  1.00 93.01           H
ATOM   4226 2HB  GLN A 277      -3.799  -5.499  15.631  1.00 93.01           H
ATOM   4227  CG  GLN A 277      -2.206  -6.927  15.354  1.00 93.01           C
ATOM   4228 1HG  GLN A 277      -2.000  -7.058  16.416  1.00 93.01           H
ATOM   4229 2HG  GLN A 277      -2.060  -7.897  14.879  1.00 93.01           H
ATOM   4230  CD  GLN A 277      -1.229  -5.910  14.760  1.00 93.01           C
ATOM   4231  OE1 GLN A 277      -1.562  -5.131  13.882  1.00 93.01           O
ATOM   4232  NE2 GLN A 277      -0.009  -5.962  15.286  1.00 93.01           N
ATOM   4233 1HE2 GLN A 277       0.198  -6.626  16.004  1.00 93.01           H
ATOM   4234 2HE2 GLN A 277       0.701  -5.336  14.963  1.00 93.01           H
ATOM   4235  HN  GLN A 277      -4.203  -8.637  14.081  1.00 93.01           H
ATOM   4236  N   THR A 278      -6.834  -6.986  14.920  1.00 93.40           N
ATOM   4237  CA  THR A 278      -8.173  -6.424  14.953  1.00 93.40           C
ATOM   4238  C   THR A 278      -9.044  -7.180  15.957  1.00 93.40           C
ATOM   4239  O   THR A 278      -9.769  -6.568  16.740  1.00 93.40           O
ATOM   4240  HA  THR A 278      -8.104  -5.393  15.301  1.00 93.40           H
ATOM   4241  CB  THR A 278      -8.730  -6.445  13.528  1.00 93.40           C
ATOM   4242  HB  THR A 278      -8.872  -7.468  13.181  1.00 93.40           H
ATOM   4243  OG1 THR A 278      -7.801  -5.665  12.780  1.00 93.40           O
ATOM   4244  HG1 THR A 278      -7.114  -6.260  12.361  1.00 93.40           H
ATOM   4245  CG2 THR A 278     -10.047  -5.676  13.403  1.00 93.40           C
ATOM   4246 1HG2 THR A 278      -9.889  -4.636  13.686  1.00 93.40           H
ATOM   4247 2HG2 THR A 278     -10.792  -6.123  14.061  1.00 93.40           H
ATOM   4248 3HG2 THR A 278     -10.398  -5.723  12.372  1.00 93.40           H
ATOM   4249  HN  THR A 278      -6.594  -7.458  14.071  1.00 93.40           H
ATOM   4250  N   ILE A 279      -8.945  -8.500  15.902  1.00 94.83           N
ATOM   4251  CA  ILE A 279      -9.726  -9.347  16.788  1.00 94.83           C
ATOM   4252  C   ILE A 279      -9.303  -9.090  18.236  1.00 94.83           C
ATOM   4253  O   ILE A 279     -10.146  -9.011  19.128  1.00 94.83           O
ATOM   4254  HA  ILE A 279     -10.771  -9.059  16.678  1.00 94.83           H
ATOM   4255  CB  ILE A 279      -9.613 -10.813  16.365  1.00 94.83           C
ATOM   4256  HB  ILE A 279      -8.555 -11.067  16.295  1.00 94.83           H
ATOM   4257  CG1 ILE A 279     -10.224 -11.033  14.980  1.00 94.83           C
ATOM   4258 1HG1 ILE A 279     -11.311 -10.998  15.049  1.00 94.83           H
ATOM   4259 2HG1 ILE A 279      -9.921 -10.226  14.313  1.00 94.83           H
ATOM   4260  CG2 ILE A 279     -10.230 -11.736  17.417  1.00 94.83           C
ATOM   4261 1HG2 ILE A 279      -9.710 -11.605  18.366  1.00 94.83           H
ATOM   4262 2HG2 ILE A 279     -11.284 -11.489  17.544  1.00 94.83           H
ATOM   4263 3HG2 ILE A 279     -10.136 -12.772  17.091  1.00 94.83           H
ATOM   4264  CD1 ILE A 279      -9.786 -12.377  14.395  1.00 94.83           C
ATOM   4265 1HD1 ILE A 279      -8.700 -12.398  14.305  1.00 94.83           H
ATOM   4266 2HD1 ILE A 279     -10.112 -13.183  15.052  1.00 94.83           H
ATOM   4267 3HD1 ILE A 279     -10.235 -12.508  13.410  1.00 94.83           H
ATOM   4268  HN  ILE A 279      -8.346  -8.990  15.269  1.00 94.83           H
ATOM   4269  N   ASP A 280      -7.997  -8.967  18.425  1.00 93.94           N
ATOM   4270  CA  ASP A 280      -7.447  -8.793  19.758  1.00 93.94           C
ATOM   4271  C   ASP A 280      -7.837  -7.412  20.289  1.00 93.94           C
ATOM   4272  O   ASP A 280      -8.061  -7.244  21.487  1.00 93.94           O
ATOM   4273  HA  ASP A 280      -7.871  -9.603  20.351  1.00 93.94           H
ATOM   4274  CB  ASP A 280      -5.919  -8.878  19.739  1.00 93.94           C
ATOM   4275 1HB  ASP A 280      -5.608  -9.773  19.199  1.00 93.94           H
ATOM   4276 2HB  ASP A 280      -5.510  -8.023  19.201  1.00 93.94           H
ATOM   4277  CG  ASP A 280      -5.354  -8.911  21.160  1.00 93.94           C
ATOM   4278  OD1 ASP A 280      -5.850  -9.745  21.949  1.00 93.94           O
ATOM   4279  OD2 ASP A 280      -4.440  -8.102  21.426  1.00 93.94           O
ATOM   4280  HN  ASP A 280      -7.322  -8.986  17.688  1.00 93.94           H
ATOM   4281  N   ALA A 281      -7.905  -6.458  19.372  1.00 92.13           N
ATOM   4282  CA  ALA A 281      -8.305  -5.107  19.726  1.00 92.13           C
ATOM   4283  C   ALA A 281      -9.708  -5.138  20.336  1.00 92.13           C
ATOM   4284  O   ALA A 281     -10.035  -4.320  21.193  1.00 92.13           O
ATOM   4285  HA  ALA A 281      -7.602  -4.738  20.473  1.00 92.13           H
ATOM   4286  CB  ALA A 281      -8.227  -4.210  18.489  1.00 92.13           C
ATOM   4287 1HB  ALA A 281      -7.204  -4.199  18.113  1.00 92.13           H
ATOM   4288 2HB  ALA A 281      -8.893  -4.596  17.718  1.00 92.13           H
ATOM   4289 3HB  ALA A 281      -8.527  -3.197  18.755  1.00 92.13           H
ATOM   4290  HN  ALA A 281      -7.693  -6.596  18.405  1.00 92.13           H
ATOM   4291  N   TYR A 282     -10.500  -6.092  19.868  1.00 90.90           N
ATOM   4292  CA  TYR A 282     -11.871  -6.221  20.333  1.00 90.90           C
ATOM   4293  C   TYR A 282     -11.951  -7.134  21.558  1.00 90.90           C
ATOM   4294  O   TYR A 282     -12.575  -6.783  22.558  1.00 90.90           O
ATOM   4295  HA  TYR A 282     -12.229  -5.228  20.605  1.00 90.90           H
ATOM   4296  CB  TYR A 282     -12.648  -6.862  19.182  1.00 90.90           C
ATOM   4297 1HB  TYR A 282     -12.510  -6.260  18.284  1.00 90.90           H
ATOM   4298 2HB  TYR A 282     -12.225  -7.845  18.975  1.00 90.90           H
ATOM   4299  CG  TYR A 282     -14.147  -7.014  19.451  1.00 90.90           C
ATOM   4300  CD1 TYR A 282     -14.663  -8.244  19.805  1.00 90.90           C
ATOM   4301  HD1 TYR A 282     -14.003  -9.107  19.893  1.00 90.90           H
ATOM   4302  CD2 TYR A 282     -14.982  -5.921  19.339  1.00 90.90           C
ATOM   4303  HD2 TYR A 282     -14.574  -4.950  19.059  1.00 90.90           H
ATOM   4304  CE1 TYR A 282     -16.074  -8.386  20.058  1.00 90.90           C
ATOM   4305  HE1 TYR A 282     -16.494  -9.352  20.339  1.00 90.90           H
ATOM   4306  CE2 TYR A 282     -16.392  -6.064  19.593  1.00 90.90           C
ATOM   4307  HE2 TYR A 282     -17.063  -5.209  19.508  1.00 90.90           H
ATOM   4308  CZ  TYR A 282     -16.868  -7.289  19.940  1.00 90.90           C
ATOM   4309  OH  TYR A 282     -18.200  -7.424  20.179  1.00 90.90           O
ATOM   4310  HH  TYR A 282     -18.657  -6.540  20.080  1.00 90.90           H
ATOM   4311  HN  TYR A 282     -10.220  -6.767  19.186  1.00 90.90           H
ATOM   4312  N   ALA A 283     -11.311  -8.288  21.439  1.00 92.50           N
ATOM   4313  CA  ALA A 283     -11.541  -9.372  22.379  1.00 92.50           C
ATOM   4314  C   ALA A 283     -10.476  -9.325  23.476  1.00 92.50           C
ATOM   4315  O   ALA A 283     -10.665  -9.885  24.554  1.00 92.50           O
ATOM   4316  HA  ALA A 283     -12.521  -9.218  22.829  1.00 92.50           H
ATOM   4317  CB  ALA A 283     -11.546 -10.705  21.628  1.00 92.50           C
ATOM   4318 1HB  ALA A 283     -12.339 -10.698  20.881  1.00 92.50           H
ATOM   4319 2HB  ALA A 283     -10.584 -10.850  21.136  1.00 92.50           H
ATOM   4320 3HB  ALA A 283     -11.719 -11.518  22.334  1.00 92.50           H
ATOM   4321  HN  ALA A 283     -10.646  -8.487  20.719  1.00 92.50           H
ATOM   4322  N   MET A 284      -9.379  -8.651  23.163  1.00 90.03           N
ATOM   4323  CA  MET A 284      -8.266  -8.559  24.093  1.00 90.03           C
ATOM   4324  C   MET A 284      -7.906  -9.936  24.655  1.00 90.03           C
ATOM   4325  O   MET A 284      -7.772 -10.100  25.867  1.00 90.03           O
ATOM   4326  HA  MET A 284      -7.431  -8.166  23.513  1.00 90.03           H
ATOM   4327  CB  MET A 284      -8.637  -7.619  25.242  1.00 90.03           C
ATOM   4328 1HB  MET A 284      -9.545  -7.975  25.729  1.00 90.03           H
ATOM   4329 2HB  MET A 284      -7.847  -7.628  25.993  1.00 90.03           H
ATOM   4330  CG  MET A 284      -8.850  -6.191  24.735  1.00 90.03           C
ATOM   4331 1HG  MET A 284      -7.901  -5.769  24.403  1.00 90.03           H
ATOM   4332 2HG  MET A 284      -9.515  -6.198  23.872  1.00 90.03           H
ATOM   4333  SD  MET A 284      -9.545  -5.180  26.032  1.00 90.03           S
ATOM   4334  CE  MET A 284     -11.267  -5.624  25.881  1.00 90.03           C
ATOM   4335 1HE  MET A 284     -11.622  -5.369  24.882  1.00 90.03           H
ATOM   4336 2HE  MET A 284     -11.382  -6.695  26.045  1.00 90.03           H
ATOM   4337 3HE  MET A 284     -11.849  -5.078  26.623  1.00 90.03           H
ATOM   4338  HN  MET A 284      -9.244  -8.174  22.294  1.00 90.03           H
ATOM   4339  N   PHE A 285      -7.760 -10.890  23.748  1.00 91.53           N
ATOM   4340  CA  PHE A 285      -7.589 -12.278  24.143  1.00 91.53           C
ATOM   4341  C   PHE A 285      -6.109 -12.616  24.332  1.00 91.53           C
ATOM   4342  O   PHE A 285      -5.773 -13.625  24.949  1.00 91.53           O
ATOM   4343  HA  PHE A 285      -8.114 -12.412  25.089  1.00 91.53           H
ATOM   4344  CB  PHE A 285      -8.156 -13.138  23.012  1.00 91.53           C
ATOM   4345 1HB  PHE A 285      -8.283 -14.159  23.373  1.00 91.53           H
ATOM   4346 2HB  PHE A 285      -9.147 -12.768  22.749  1.00 91.53           H
ATOM   4347  CG  PHE A 285      -7.286 -13.163  21.753  1.00 91.53           C
ATOM   4348  CD1 PHE A 285      -7.480 -12.239  20.774  1.00 91.53           C
ATOM   4349  HD1 PHE A 285      -8.256 -11.481  20.886  1.00 91.53           H
ATOM   4350  CD2 PHE A 285      -6.318 -14.108  21.614  1.00 91.53           C
ATOM   4351  HD2 PHE A 285      -6.163 -14.849  22.398  1.00 91.53           H
ATOM   4352  CE1 PHE A 285      -6.673 -12.262  19.606  1.00 91.53           C
ATOM   4353  HE1 PHE A 285      -6.829 -11.522  18.821  1.00 91.53           H
ATOM   4354  CE2 PHE A 285      -5.511 -14.131  20.446  1.00 91.53           C
ATOM   4355  HE2 PHE A 285      -4.736 -14.889  20.334  1.00 91.53           H
ATOM   4356  CZ  PHE A 285      -5.705 -13.208  19.467  1.00 91.53           C
ATOM   4357  HZ  PHE A 285      -5.086 -13.225  18.570  1.00 91.53           H
ATOM   4358  HN  PHE A 285      -7.758 -10.728  22.761  1.00 91.53           H
ATOM   4359  N   ILE A 286      -5.264 -11.752  23.790  1.00 92.08           N
ATOM   4360  CA  ILE A 286      -3.827 -11.936  23.906  1.00 92.08           C
ATOM   4361  C   ILE A 286      -3.342 -11.316  25.218  1.00 92.08           C
ATOM   4362  O   ILE A 286      -2.975 -10.143  25.255  1.00 92.08           O
ATOM   4363  HA  ILE A 286      -3.637 -13.009  23.941  1.00 92.08           H
ATOM   4364  CB  ILE A 286      -3.115 -11.390  22.667  1.00 92.08           C
ATOM   4365  HB  ILE A 286      -3.302 -10.318  22.610  1.00 92.08           H
ATOM   4366  CG1 ILE A 286      -3.678 -12.016  21.390  1.00 92.08           C
ATOM   4367 1HG1 ILE A 286      -3.399 -13.069  21.343  1.00 92.08           H
ATOM   4368 2HG1 ILE A 286      -4.767 -11.976  21.411  1.00 92.08           H
ATOM   4369  CG2 ILE A 286      -1.600 -11.579  22.778  1.00 92.08           C
ATOM   4370 1HG2 ILE A 286      -1.231 -11.048  23.655  1.00 92.08           H
ATOM   4371 2HG2 ILE A 286      -1.372 -12.640  22.873  1.00 92.08           H
ATOM   4372 3HG2 ILE A 286      -1.119 -11.182  21.884  1.00 92.08           H
ATOM   4373  CD1 ILE A 286      -3.159 -11.290  20.148  1.00 92.08           C
ATOM   4374 1HD1 ILE A 286      -3.460 -10.243  20.186  1.00 92.08           H
ATOM   4375 2HD1 ILE A 286      -2.071 -11.354  20.118  1.00 92.08           H
ATOM   4376 3HD1 ILE A 286      -3.575 -11.755  19.254  1.00 92.08           H
ATOM   4377  HN  ILE A 286      -5.545 -10.939  23.279  1.00 92.08           H
ATOM   4378  N   SER A 287      -3.356 -12.132  26.262  1.00 89.73           N
ATOM   4379  CA  SER A 287      -2.895 -11.686  27.566  1.00 89.73           C
ATOM   4380  C   SER A 287      -1.435 -12.095  27.772  1.00 89.73           C
ATOM   4381  O   SER A 287      -0.752 -11.552  28.639  1.00 89.73           O
ATOM   4382  HA  SER A 287      -2.990 -10.601  27.550  1.00 89.73           H
ATOM   4383  CB  SER A 287      -3.769 -12.258  28.684  1.00 89.73           C
ATOM   4384 1HB  SER A 287      -3.398 -11.910  29.648  1.00 89.73           H
ATOM   4385 2HB  SER A 287      -4.786 -11.879  28.579  1.00 89.73           H
ATOM   4386  OG  SER A 287      -3.790 -13.682  28.670  1.00 89.73           O
ATOM   4387  HG  SER A 287      -4.392 -14.023  29.393  1.00 89.73           H
ATOM   4388  HN  SER A 287      -3.674 -13.079  26.227  1.00 89.73           H
ATOM   4389  N   ASN A 288      -1.000 -13.048  26.961  1.00 92.75           N
ATOM   4390  CA  ASN A 288       0.322 -13.627  27.128  1.00 92.75           C
ATOM   4391  C   ASN A 288       1.352 -12.751  26.413  1.00 92.75           C
ATOM   4392  O   ASN A 288       1.246 -12.518  25.210  1.00 92.75           O
ATOM   4393  HA  ASN A 288       0.484 -13.666  28.205  1.00 92.75           H
ATOM   4394  CB  ASN A 288       0.390 -15.029  26.519  1.00 92.75           C
ATOM   4395 1HB  ASN A 288      -0.449 -15.626  26.877  1.00 92.75           H
ATOM   4396 2HB  ASN A 288       0.295 -14.964  25.435  1.00 92.75           H
ATOM   4397  CG  ASN A 288       1.706 -15.721  26.881  1.00 92.75           C
ATOM   4398  OD1 ASN A 288       2.760 -15.111  26.946  1.00 92.75           O
ATOM   4399  ND2 ASN A 288       1.586 -17.025  27.112  1.00 92.75           N
ATOM   4400 1HD2 ASN A 288       0.690 -17.465  27.042  1.00 92.75           H
ATOM   4401 2HD2 ASN A 288       2.391 -17.566  27.356  1.00 92.75           H
ATOM   4402  HN  ASN A 288      -1.533 -13.423  26.202  1.00 92.75           H
ATOM   4403  N   CYS A 289       2.326 -12.289  27.184  1.00 91.82           N
ATOM   4404  CA  CYS A 289       3.310 -11.353  26.667  1.00 91.82           C
ATOM   4405  C   CYS A 289       4.122 -12.060  25.580  1.00 91.82           C
ATOM   4406  O   CYS A 289       4.520 -11.440  24.595  1.00 91.82           O
ATOM   4407  HA  CYS A 289       2.753 -10.513  26.250  1.00 91.82           H
ATOM   4408  CB  CYS A 289       4.204 -10.800  27.779  1.00 91.82           C
ATOM   4409 1HB  CYS A 289       3.592 -10.328  28.547  1.00 91.82           H
ATOM   4410 2HB  CYS A 289       4.746 -11.615  28.259  1.00 91.82           H
ATOM   4411  SG  CYS A 289       5.385  -9.586  27.086  1.00 91.82           S
ATOM   4412  HN  CYS A 289       2.449 -12.544  28.143  1.00 91.82           H
ATOM   4413  N   ALA A 290       4.343 -13.349  25.796  1.00 93.81           N
ATOM   4414  CA  ALA A 290       5.157 -14.131  24.881  1.00 93.81           C
ATOM   4415  C   ALA A 290       4.481 -14.169  23.509  1.00 93.81           C
ATOM   4416  O   ALA A 290       5.138 -13.990  22.485  1.00 93.81           O
ATOM   4417  HA  ALA A 290       6.123 -13.635  24.788  1.00 93.81           H
ATOM   4418  CB  ALA A 290       5.376 -15.530  25.462  1.00 93.81           C
ATOM   4419 1HB  ALA A 290       5.886 -15.449  26.422  1.00 93.81           H
ATOM   4420 2HB  ALA A 290       4.413 -16.020  25.602  1.00 93.81           H
ATOM   4421 3HB  ALA A 290       5.987 -16.117  24.776  1.00 93.81           H
ATOM   4422  HN  ALA A 290       3.979 -13.856  26.577  1.00 93.81           H
ATOM   4423  N   VAL A 291       3.177 -14.404  23.534  1.00 94.07           N
ATOM   4424  CA  VAL A 291       2.407 -14.478  22.304  1.00 94.07           C
ATOM   4425  C   VAL A 291       2.392 -13.103  21.633  1.00 94.07           C
ATOM   4426  O   VAL A 291       2.574 -12.997  20.421  1.00 94.07           O
ATOM   4427  HA  VAL A 291       2.909 -15.185  21.643  1.00 94.07           H
ATOM   4428  CB  VAL A 291       1.005 -15.016  22.596  1.00 94.07           C
ATOM   4429  HB  VAL A 291       0.533 -14.348  23.317  1.00 94.07           H
ATOM   4430  CG1 VAL A 291       0.146 -15.023  21.330  1.00 94.07           C
ATOM   4431 1HG1 VAL A 291       0.057 -14.007  20.945  1.00 94.07           H
ATOM   4432 2HG1 VAL A 291       0.613 -15.657  20.577  1.00 94.07           H
ATOM   4433 3HG1 VAL A 291      -0.846 -15.410  21.566  1.00 94.07           H
ATOM   4434  CG2 VAL A 291       1.072 -16.410  23.222  1.00 94.07           C
ATOM   4435 1HG2 VAL A 291       1.572 -17.093  22.534  1.00 94.07           H
ATOM   4436 2HG2 VAL A 291       1.630 -16.363  24.157  1.00 94.07           H
ATOM   4437 3HG2 VAL A 291       0.061 -16.769  23.419  1.00 94.07           H
ATOM   4438  HN  VAL A 291       2.649 -14.542  24.372  1.00 94.07           H
ATOM   4439  N   SER A 292       2.174 -12.083  22.451  1.00 93.00           N
ATOM   4440  CA  SER A 292       2.091 -10.723  21.946  1.00 93.00           C
ATOM   4441  C   SER A 292       3.407 -10.334  21.271  1.00 93.00           C
ATOM   4442  O   SER A 292       3.405  -9.717  20.207  1.00 93.00           O
ATOM   4443  HA  SER A 292       1.277 -10.734  21.221  1.00 93.00           H
ATOM   4444  CB  SER A 292       1.758  -9.738  23.069  1.00 93.00           C
ATOM   4445 1HB  SER A 292       0.889 -10.098  23.621  1.00 93.00           H
ATOM   4446 2HB  SER A 292       2.589  -9.698  23.773  1.00 93.00           H
ATOM   4447  OG  SER A 292       1.495  -8.430  22.570  1.00 93.00           O
ATOM   4448  HG  SER A 292       0.609  -8.412  22.107  1.00 93.00           H
ATOM   4449  HN  SER A 292       2.055 -12.175  23.440  1.00 93.00           H
ATOM   4450  N   THR A 293       4.501 -10.710  21.918  1.00 93.03           N
ATOM   4451  CA  THR A 293       5.822 -10.394  21.403  1.00 93.03           C
ATOM   4452  C   THR A 293       6.008 -10.994  20.008  1.00 93.03           C
ATOM   4453  O   THR A 293       6.474 -10.316  19.093  1.00 93.03           O
ATOM   4454  HA  THR A 293       5.900  -9.312  21.298  1.00 93.03           H
ATOM   4455  CB  THR A 293       6.856 -10.884  22.418  1.00 93.03           C
ATOM   4456  HB  THR A 293       6.725 -11.947  22.624  1.00 93.03           H
ATOM   4457  OG1 THR A 293       6.685 -10.016  23.535  1.00 93.03           O
ATOM   4458  HG1 THR A 293       6.081 -10.440  24.209  1.00 93.03           H
ATOM   4459  CG2 THR A 293       8.293 -10.627  21.961  1.00 93.03           C
ATOM   4460 1HG2 THR A 293       8.443  -9.556  21.820  1.00 93.03           H
ATOM   4461 2HG2 THR A 293       8.474 -11.146  21.020  1.00 93.03           H
ATOM   4462 3HG2 THR A 293       8.986 -10.994  22.718  1.00 93.03           H
ATOM   4463  HN  THR A 293       4.494 -11.222  22.778  1.00 93.03           H
ATOM   4464  N   ASN A 294       5.634 -12.259  19.888  1.00 94.67           N
ATOM   4465  CA  ASN A 294       5.828 -12.982  18.643  1.00 94.67           C
ATOM   4466  C   ASN A 294       4.940 -12.368  17.558  1.00 94.67           C
ATOM   4467  O   ASN A 294       5.342 -12.280  16.399  1.00 94.67           O
ATOM   4468  HA  ASN A 294       6.889 -12.885  18.417  1.00 94.67           H
ATOM   4469  CB  ASN A 294       5.439 -14.454  18.794  1.00 94.67           C
ATOM   4470 1HB  ASN A 294       4.472 -14.530  19.292  1.00 94.67           H
ATOM   4471 2HB  ASN A 294       5.327 -14.908  17.809  1.00 94.67           H
ATOM   4472  CG  ASN A 294       6.493 -15.220  19.597  1.00 94.67           C
ATOM   4473  OD1 ASN A 294       7.614 -14.774  19.782  1.00 94.67           O
ATOM   4474  ND2 ASN A 294       6.073 -16.393  20.061  1.00 94.67           N
ATOM   4475 1HD2 ASN A 294       5.140 -16.700  19.873  1.00 94.67           H
ATOM   4476 2HD2 ASN A 294       6.690 -16.968  20.599  1.00 94.67           H
ATOM   4477  HN  ASN A 294       5.207 -12.788  20.621  1.00 94.67           H
ATOM   4478  N   ILE A 295       3.750 -11.961  17.973  1.00 93.52           N
ATOM   4479  CA  ILE A 295       2.786 -11.395  17.044  1.00 93.52           C
ATOM   4480  C   ILE A 295       3.331 -10.078  16.489  1.00 93.52           C
ATOM   4481  O   ILE A 295       3.187  -9.794  15.301  1.00 93.52           O
ATOM   4482  HA  ILE A 295       2.677 -12.099  16.219  1.00 93.52           H
ATOM   4483  CB  ILE A 295       1.415 -11.262  17.709  1.00 93.52           C
ATOM   4484  HB  ILE A 295       1.562 -10.885  18.722  1.00 93.52           H
ATOM   4485  CG1 ILE A 295       0.728 -12.624  17.829  1.00 93.52           C
ATOM   4486 1HG1 ILE A 295       0.443 -12.979  16.839  1.00 93.52           H
ATOM   4487 2HG1 ILE A 295       1.427 -13.352  18.241  1.00 93.52           H
ATOM   4488  CG2 ILE A 295       0.544 -10.244  16.970  1.00 93.52           C
ATOM   4489 1HG2 ILE A 295       1.034  -9.270  16.982  1.00 93.52           H
ATOM   4490 2HG2 ILE A 295       0.402 -10.567  15.939  1.00 93.52           H
ATOM   4491 3HG2 ILE A 295      -0.425 -10.168  17.464  1.00 93.52           H
ATOM   4492  CD1 ILE A 295      -0.511 -12.536  18.722  1.00 93.52           C
ATOM   4493 1HD1 ILE A 295      -0.219 -12.204  19.718  1.00 93.52           H
ATOM   4494 2HD1 ILE A 295      -1.218 -11.825  18.294  1.00 93.52           H
ATOM   4495 3HD1 ILE A 295      -0.980 -13.518  18.790  1.00 93.52           H
ATOM   4496  HN  ILE A 295       3.441 -12.011  18.923  1.00 93.52           H
ATOM   4497  N   ASP A 296       3.947  -9.309  17.375  1.00 93.59           N
ATOM   4498  CA  ASP A 296       4.482  -8.012  16.997  1.00 93.59           C
ATOM   4499  C   ASP A 296       5.635  -8.208  16.011  1.00 93.59           C
ATOM   4500  O   ASP A 296       5.763  -7.460  15.043  1.00 93.59           O
ATOM   4501  HA  ASP A 296       3.643  -7.474  16.556  1.00 93.59           H
ATOM   4502  CB  ASP A 296       5.024  -7.263  18.216  1.00 93.59           C
ATOM   4503 1HB  ASP A 296       5.710  -7.907  18.767  1.00 93.59           H
ATOM   4504 2HB  ASP A 296       5.596  -6.395  17.890  1.00 93.59           H
ATOM   4505  CG  ASP A 296       3.886  -6.816  19.136  1.00 93.59           C
ATOM   4506  OD1 ASP A 296       2.737  -6.790  18.645  1.00 93.59           O
ATOM   4507  OD2 ASP A 296       4.192  -6.509  20.309  1.00 93.59           O
ATOM   4508  HN  ASP A 296       4.083  -9.559  18.334  1.00 93.59           H
ATOM   4509  N   ILE A 297       6.445  -9.218  16.291  1.00 94.37           N
ATOM   4510  CA  ILE A 297       7.553  -9.554  15.413  1.00 94.37           C
ATOM   4511  C   ILE A 297       7.006  -9.969  14.045  1.00 94.37           C
ATOM   4512  O   ILE A 297       7.515  -9.536  13.012  1.00 94.37           O
ATOM   4513  HA  ILE A 297       8.154  -8.654  15.286  1.00 94.37           H
ATOM   4514  CB  ILE A 297       8.450 -10.610  16.062  1.00 94.37           C
ATOM   4515  HB  ILE A 297       7.815 -11.409  16.445  1.00 94.37           H
ATOM   4516  CG1 ILE A 297       9.210 -10.026  17.255  1.00 94.37           C
ATOM   4517 1HG1 ILE A 297       9.953  -9.311  16.902  1.00 94.37           H
ATOM   4518 2HG1 ILE A 297       8.520  -9.478  17.897  1.00 94.37           H
ATOM   4519  CG2 ILE A 297       9.393 -11.236  15.033  1.00 94.37           C
ATOM   4520 1HG2 ILE A 297       8.808 -11.711  14.245  1.00 94.37           H
ATOM   4521 2HG2 ILE A 297      10.024 -10.461  14.599  1.00 94.37           H
ATOM   4522 3HG2 ILE A 297      10.020 -11.983  15.521  1.00 94.37           H
ATOM   4523  CD1 ILE A 297       9.898 -11.129  18.061  1.00 94.37           C
ATOM   4524 1HD1 ILE A 297       9.149 -11.829  18.432  1.00 94.37           H
ATOM   4525 2HD1 ILE A 297      10.605 -11.659  17.422  1.00 94.37           H
ATOM   4526 3HD1 ILE A 297      10.430 -10.686  18.902  1.00 94.37           H
ATOM   4527  HN  ILE A 297       6.355  -9.801  17.099  1.00 94.37           H
ATOM   4528  N   CYS A 298       5.977 -10.803  14.083  1.00 94.62           N
ATOM   4529  CA  CYS A 298       5.356 -11.281  12.859  1.00 94.62           C
ATOM   4530  C   CYS A 298       4.874 -10.069  12.060  1.00 94.62           C
ATOM   4531  O   CYS A 298       5.009 -10.033  10.838  1.00 94.62           O
ATOM   4532  HA  CYS A 298       6.125 -11.825  12.311  1.00 94.62           H
ATOM   4533  CB  CYS A 298       4.219 -12.263  13.148  1.00 94.62           C
ATOM   4534 1HB  CYS A 298       3.605 -11.891  13.968  1.00 94.62           H
ATOM   4535 2HB  CYS A 298       3.570 -12.348  12.277  1.00 94.62           H
ATOM   4536  SG  CYS A 298       4.905 -13.905  13.578  1.00 94.62           S
ATOM   4537  HG  CYS A 298       5.274 -13.582  14.814  1.00 94.62           H
ATOM   4538  HN  CYS A 298       5.569 -11.149  14.927  1.00 94.62           H
ATOM   4539  N   PHE A 299       4.320  -9.106  12.782  1.00 93.28           N
ATOM   4540  CA  PHE A 299       3.810  -7.898  12.155  1.00 93.28           C
ATOM   4541  C   PHE A 299       4.920  -7.162  11.401  1.00 93.28           C
ATOM   4542  O   PHE A 299       4.726  -6.740  10.262  1.00 93.28           O
ATOM   4543  HA  PHE A 299       3.035  -8.202  11.451  1.00 93.28           H
ATOM   4544  CB  PHE A 299       3.288  -6.998  13.276  1.00 93.28           C
ATOM   4545 1HB  PHE A 299       2.532  -7.542  13.842  1.00 93.28           H
ATOM   4546 2HB  PHE A 299       4.105  -6.780  13.964  1.00 93.28           H
ATOM   4547  CG  PHE A 299       2.686  -5.679  12.786  1.00 93.28           C
ATOM   4548  CD1 PHE A 299       3.466  -4.569  12.695  1.00 93.28           C
ATOM   4549  HD1 PHE A 299       4.520  -4.619  12.971  1.00 93.28           H
ATOM   4550  CD2 PHE A 299       1.372  -5.617  12.442  1.00 93.28           C
ATOM   4551  HD2 PHE A 299       0.747  -6.507  12.515  1.00 93.28           H
ATOM   4552  CE1 PHE A 299       2.908  -3.345  12.240  1.00 93.28           C
ATOM   4553  HE1 PHE A 299       3.533  -2.455  12.167  1.00 93.28           H
ATOM   4554  CE2 PHE A 299       0.814  -4.393  11.987  1.00 93.28           C
ATOM   4555  HE2 PHE A 299      -0.239  -4.344  11.711  1.00 93.28           H
ATOM   4556  CZ  PHE A 299       1.594  -3.283  11.896  1.00 93.28           C
ATOM   4557  HZ  PHE A 299       1.166  -2.344  11.546  1.00 93.28           H
ATOM   4558  HN  PHE A 299       4.218  -9.141  13.776  1.00 93.28           H
ATOM   4559  N   GLN A 300       6.058  -7.031  12.067  1.00 93.51           N
ATOM   4560  CA  GLN A 300       7.181  -6.309  11.494  1.00 93.51           C
ATOM   4561  C   GLN A 300       7.620  -6.964  10.183  1.00 93.51           C
ATOM   4562  O   GLN A 300       7.845  -6.278   9.187  1.00 93.51           O
ATOM   4563  HA  GLN A 300       6.809  -5.303  11.299  1.00 93.51           H
ATOM   4564  CB  GLN A 300       8.344  -6.230  12.485  1.00 93.51           C
ATOM   4565 1HB  GLN A 300       8.561  -7.224  12.877  1.00 93.51           H
ATOM   4566 2HB  GLN A 300       9.242  -5.888  11.970  1.00 93.51           H
ATOM   4567  CG  GLN A 300       8.018  -5.280  13.639  1.00 93.51           C
ATOM   4568 1HG  GLN A 300       7.779  -4.292  13.246  1.00 93.51           H
ATOM   4569 2HG  GLN A 300       7.134  -5.635  14.168  1.00 93.51           H
ATOM   4570  CD  GLN A 300       9.194  -5.177  14.613  1.00 93.51           C
ATOM   4571  OE1 GLN A 300      10.344  -5.387  14.262  1.00 93.51           O
ATOM   4572  NE2 GLN A 300       8.843  -4.843  15.851  1.00 93.51           N
ATOM   4573 1HE2 GLN A 300       7.881  -4.684  16.073  1.00 93.51           H
ATOM   4574 2HE2 GLN A 300       9.542  -4.750  16.561  1.00 93.51           H
ATOM   4575  HN  GLN A 300       6.218  -7.406  12.980  1.00 93.51           H
ATOM   4576  N   VAL A 301       7.729  -8.284  10.226  1.00 95.25           N
ATOM   4577  CA  VAL A 301       8.236  -9.030   9.087  1.00 95.25           C
ATOM   4578  C   VAL A 301       7.277  -8.862   7.906  1.00 95.25           C
ATOM   4579  O   VAL A 301       7.695  -8.484   6.812  1.00 95.25           O
ATOM   4580  HA  VAL A 301       9.202  -8.604   8.818  1.00 95.25           H
ATOM   4581  CB  VAL A 301       8.454 -10.494   9.476  1.00 95.25           C
ATOM   4582  HB  VAL A 301       7.518 -10.876   9.882  1.00 95.25           H
ATOM   4583  CG1 VAL A 301       8.815 -11.338   8.252  1.00 95.25           C
ATOM   4584 1HG1 VAL A 301       8.006 -11.287   7.524  1.00 95.25           H
ATOM   4585 2HG1 VAL A 301       9.732 -10.955   7.803  1.00 95.25           H
ATOM   4586 3HG1 VAL A 301       8.965 -12.374   8.556  1.00 95.25           H
ATOM   4587  CG2 VAL A 301       9.524 -10.618  10.562  1.00 95.25           C
ATOM   4588 1HG2 VAL A 301      10.465 -10.210  10.194  1.00 95.25           H
ATOM   4589 2HG2 VAL A 301       9.210 -10.065  11.447  1.00 95.25           H
ATOM   4590 3HG2 VAL A 301       9.660 -11.669  10.820  1.00 95.25           H
ATOM   4591  HN  VAL A 301       7.479  -8.840  11.018  1.00 95.25           H
ATOM   4592  N   THR A 302       6.011  -9.152   8.167  1.00 94.21           N
ATOM   4593  CA  THR A 302       5.016  -9.178   7.108  1.00 94.21           C
ATOM   4594  C   THR A 302       4.812  -7.775   6.533  1.00 94.21           C
ATOM   4595  O   THR A 302       4.567  -7.619   5.338  1.00 94.21           O
ATOM   4596  HA  THR A 302       5.392  -9.803   6.298  1.00 94.21           H
ATOM   4597  CB  THR A 302       3.736  -9.794   7.677  1.00 94.21           C
ATOM   4598  HB  THR A 302       2.953  -9.833   6.920  1.00 94.21           H
ATOM   4599  OG1 THR A 302       3.446  -8.996   8.821  1.00 94.21           O
ATOM   4600  HG1 THR A 302       3.822  -9.426   9.642  1.00 94.21           H
ATOM   4601  CG2 THR A 302       3.964 -11.195   8.247  1.00 94.21           C
ATOM   4602 1HG2 THR A 302       4.699 -11.145   9.051  1.00 94.21           H
ATOM   4603 2HG2 THR A 302       4.332 -11.853   7.460  1.00 94.21           H
ATOM   4604 3HG2 THR A 302       3.025 -11.586   8.638  1.00 94.21           H
ATOM   4605  HN  THR A 302       5.663  -9.365   9.079  1.00 94.21           H
ATOM   4606  N   GLN A 303       4.920  -6.789   7.412  1.00 92.71           N
ATOM   4607  CA  GLN A 303       4.800  -5.401   6.998  1.00 92.71           C
ATOM   4608  C   GLN A 303       5.893  -5.053   5.985  1.00 92.71           C
ATOM   4609  O   GLN A 303       5.629  -4.385   4.987  1.00 92.71           O
ATOM   4610  HA  GLN A 303       3.820  -5.323   6.526  1.00 92.71           H
ATOM   4611  CB  GLN A 303       4.851  -4.462   8.205  1.00 92.71           C
ATOM   4612 1HB  GLN A 303       4.022  -4.683   8.877  1.00 92.71           H
ATOM   4613 2HB  GLN A 303       5.770  -4.634   8.765  1.00 92.71           H
ATOM   4614  CG  GLN A 303       4.781  -2.999   7.764  1.00 92.71           C
ATOM   4615 1HG  GLN A 303       5.731  -2.704   7.318  1.00 92.71           H
ATOM   4616 2HG  GLN A 303       4.018  -2.883   6.995  1.00 92.71           H
ATOM   4617  CD  GLN A 303       4.462  -2.084   8.949  1.00 92.71           C
ATOM   4618  OE1 GLN A 303       5.339  -1.595   9.642  1.00 92.71           O
ATOM   4619  NE2 GLN A 303       3.162  -1.882   9.142  1.00 92.71           N
ATOM   4620 1HE2 GLN A 303       2.494  -2.314   8.536  1.00 92.71           H
ATOM   4621 2HE2 GLN A 303       2.853  -1.298   9.892  1.00 92.71           H
ATOM   4622  HN  GLN A 303       5.086  -6.925   8.388  1.00 92.71           H
ATOM   4623  N   THR A 304       7.097  -5.521   6.278  1.00 94.00           N
ATOM   4624  CA  THR A 304       8.243  -5.217   5.438  1.00 94.00           C
ATOM   4625  C   THR A 304       8.063  -5.831   4.048  1.00 94.00           C
ATOM   4626  O   THR A 304       8.384  -5.202   3.041  1.00 94.00           O
ATOM   4627  HA  THR A 304       8.295  -4.136   5.306  1.00 94.00           H
ATOM   4628  CB  THR A 304       9.501  -5.704   6.160  1.00 94.00           C
ATOM   4629  HB  THR A 304       9.511  -6.792   6.233  1.00 94.00           H
ATOM   4630  OG1 THR A 304       9.482  -5.004   7.401  1.00 94.00           O
ATOM   4631  HG1 THR A 304       9.079  -5.579   8.112  1.00 94.00           H
ATOM   4632  CG2 THR A 304      10.787  -5.227   5.482  1.00 94.00           C
ATOM   4633 1HG2 THR A 304      10.808  -4.137   5.469  1.00 94.00           H
ATOM   4634 2HG2 THR A 304      10.819  -5.603   4.459  1.00 94.00           H
ATOM   4635 3HG2 THR A 304      11.649  -5.601   6.034  1.00 94.00           H
ATOM   4636  HN  THR A 304       7.295  -6.097   7.071  1.00 94.00           H
ATOM   4637  N   ILE A 305       7.550  -7.053   4.038  1.00 93.58           N
ATOM   4638  CA  ILE A 305       7.303  -7.750   2.788  1.00 93.58           C
ATOM   4639  C   ILE A 305       6.317  -6.939   1.944  1.00 93.58           C
ATOM   4640  O   ILE A 305       6.469  -6.845   0.727  1.00 93.58           O
ATOM   4641  HA  ILE A 305       8.250  -7.807   2.252  1.00 93.58           H
ATOM   4642  CB  ILE A 305       6.847  -9.186   3.056  1.00 93.58           C
ATOM   4643  HB  ILE A 305       6.015  -9.154   3.760  1.00 93.58           H
ATOM   4644  CG1 ILE A 305       7.963 -10.002   3.711  1.00 93.58           C
ATOM   4645 1HG1 ILE A 305       8.742 -10.212   2.978  1.00 93.58           H
ATOM   4646 2HG1 ILE A 305       8.424  -9.421   4.509  1.00 93.58           H
ATOM   4647  CG2 ILE A 305       6.329  -9.845   1.776  1.00 93.58           C
ATOM   4648 1HG2 ILE A 305       5.483  -9.276   1.391  1.00 93.58           H
ATOM   4649 2HG2 ILE A 305       7.124  -9.864   1.030  1.00 93.58           H
ATOM   4650 3HG2 ILE A 305       6.011 -10.864   1.995  1.00 93.58           H
ATOM   4651  CD1 ILE A 305       7.421 -11.316   4.277  1.00 93.58           C
ATOM   4652 1HD1 ILE A 305       6.659 -11.102   5.026  1.00 93.58           H
ATOM   4653 2HD1 ILE A 305       6.982 -11.906   3.471  1.00 93.58           H
ATOM   4654 3HD1 ILE A 305       8.235 -11.877   4.736  1.00 93.58           H
ATOM   4655  HN  ILE A 305       7.306  -7.564   4.863  1.00 93.58           H
ATOM   4656  N   ALA A 306       5.330  -6.375   2.623  1.00 90.59           N
ATOM   4657  CA  ALA A 306       4.283  -5.631   1.943  1.00 90.59           C
ATOM   4658  C   ALA A 306       4.894  -4.403   1.265  1.00 90.59           C
ATOM   4659  O   ALA A 306       4.439  -3.987   0.201  1.00 90.59           O
ATOM   4660  HA  ALA A 306       3.855  -6.282   1.181  1.00 90.59           H
ATOM   4661  CB  ALA A 306       3.188  -5.259   2.945  1.00 90.59           C
ATOM   4662 1HB  ALA A 306       2.766  -6.167   3.376  1.00 90.59           H
ATOM   4663 2HB  ALA A 306       3.614  -4.644   3.738  1.00 90.59           H
ATOM   4664 3HB  ALA A 306       2.403  -4.701   2.435  1.00 90.59           H
ATOM   4665  HN  ALA A 306       5.238  -6.420   3.618  1.00 90.59           H
ATOM   4666  N   PHE A 307       5.915  -3.858   1.909  1.00 92.19           N
ATOM   4667  CA  PHE A 307       6.526  -2.627   1.438  1.00 92.19           C
ATOM   4668  C   PHE A 307       7.346  -2.872   0.169  1.00 92.19           C
ATOM   4669  O   PHE A 307       7.436  -2.001  -0.694  1.00 92.19           O
ATOM   4670  HA  PHE A 307       5.718  -1.929   1.217  1.00 92.19           H
ATOM   4671  CB  PHE A 307       7.459  -2.137   2.547  1.00 92.19           C
ATOM   4672 1HB  PHE A 307       8.102  -2.960   2.857  1.00 92.19           H
ATOM   4673 2HB  PHE A 307       8.108  -1.359   2.144  1.00 92.19           H
ATOM   4674  CG  PHE A 307       6.731  -1.588   3.775  1.00 92.19           C
ATOM   4675  CD1 PHE A 307       5.371  -1.599   3.821  1.00 92.19           C
ATOM   4676  HD1 PHE A 307       4.801  -2.000   2.984  1.00 92.19           H
ATOM   4677  CD2 PHE A 307       7.442  -1.087   4.821  1.00 92.19           C
ATOM   4678  HD2 PHE A 307       8.532  -1.078   4.783  1.00 92.19           H
ATOM   4679  CE1 PHE A 307       4.696  -1.090   4.961  1.00 92.19           C
ATOM   4680  HE1 PHE A 307       3.606  -1.099   4.999  1.00 92.19           H
ATOM   4681  CE2 PHE A 307       6.766  -0.578   5.961  1.00 92.19           C
ATOM   4682  HE2 PHE A 307       7.337  -0.177   6.798  1.00 92.19           H
ATOM   4683  CZ  PHE A 307       5.407  -0.589   6.007  1.00 92.19           C
ATOM   4684  HZ  PHE A 307       4.888  -0.198   6.882  1.00 92.19           H
ATOM   4685  HN  PHE A 307       6.324  -4.242   2.737  1.00 92.19           H
ATOM   4686  N   PHE A 308       7.923  -4.063   0.097  1.00 92.08           N
ATOM   4687  CA  PHE A 308       8.712  -4.443  -1.062  1.00 92.08           C
ATOM   4688  C   PHE A 308       7.877  -4.374  -2.342  1.00 92.08           C
ATOM   4689  O   PHE A 308       8.421  -4.236  -3.436  1.00 92.08           O
ATOM   4690  HA  PHE A 308       9.542  -3.739  -1.133  1.00 92.08           H
ATOM   4691  CB  PHE A 308       9.166  -5.887  -0.840  1.00 92.08           C
ATOM   4692 1HB  PHE A 308       8.462  -6.379  -0.169  1.00 92.08           H
ATOM   4693 2HB  PHE A 308       9.126  -6.419  -1.791  1.00 92.08           H
ATOM   4694  CG  PHE A 308      10.576  -6.014  -0.260  1.00 92.08           C
ATOM   4695  CD1 PHE A 308      11.659  -5.895  -1.073  1.00 92.08           C
ATOM   4696  HD1 PHE A 308      11.523  -5.708  -2.138  1.00 92.08           H
ATOM   4697  CD2 PHE A 308      10.745  -6.248   1.069  1.00 92.08           C
ATOM   4698  HD2 PHE A 308       9.877  -6.344   1.721  1.00 92.08           H
ATOM   4699  CE1 PHE A 308      12.968  -6.013  -0.534  1.00 92.08           C
ATOM   4700  HE1 PHE A 308      13.836  -5.917  -1.186  1.00 92.08           H
ATOM   4701  CE2 PHE A 308      12.054  -6.366   1.608  1.00 92.08           C
ATOM   4702  HE2 PHE A 308      12.190  -6.553   2.673  1.00 92.08           H
ATOM   4703  CZ  PHE A 308      13.137  -6.246   0.795  1.00 92.08           C
ATOM   4704  HZ  PHE A 308      14.142  -6.337   1.209  1.00 92.08           H
ATOM   4705  HN  PHE A 308       7.857  -4.760   0.811  1.00 92.08           H
ATOM   4706  N   HIS A 309       6.568  -4.472  -2.161  1.00 87.95           N
ATOM   4707  CA  HIS A 309       5.656  -4.487  -3.292  1.00 87.95           C
ATOM   4708  C   HIS A 309       5.813  -3.195  -4.096  1.00 87.95           C
ATOM   4709  O   HIS A 309       5.737  -3.211  -5.324  1.00 87.95           O
ATOM   4710  HA  HIS A 309       5.946  -5.332  -3.917  1.00 87.95           H
ATOM   4711  CB  HIS A 309       4.217  -4.725  -2.827  1.00 87.95           C
ATOM   4712 1HB  HIS A 309       4.187  -5.628  -2.219  1.00 87.95           H
ATOM   4713 2HB  HIS A 309       3.913  -3.898  -2.185  1.00 87.95           H
ATOM   4714  CG  HIS A 309       3.222  -4.861  -3.955  1.00 87.95           C
ATOM   4715  ND1 HIS A 309       2.547  -3.779  -4.494  1.00 87.95           N
ATOM   4716  HD1 HIS A 309       2.643  -2.827  -4.205  1.00 87.95           H
ATOM   4717  CD2 HIS A 309       2.795  -5.961  -4.639  1.00 87.95           C
ATOM   4718  HD2 HIS A 309       3.127  -6.985  -4.469  1.00 87.95           H
ATOM   4719  CE1 HIS A 309       1.752  -4.220  -5.458  1.00 87.95           C
ATOM   4720  HE1 HIS A 309       1.091  -3.610  -6.072  1.00 87.95           H
ATOM   4721  NE2 HIS A 309       1.907  -5.572  -5.546  1.00 87.95           N
ATOM   4722  HN  HIS A 309       6.130  -4.540  -1.265  1.00 87.95           H
ATOM   4723  N   SER A 310       6.030  -2.108  -3.371  1.00 88.61           N
ATOM   4724  CA  SER A 310       6.047  -0.791  -3.985  1.00 88.61           C
ATOM   4725  C   SER A 310       7.297  -0.634  -4.854  1.00 88.61           C
ATOM   4726  O   SER A 310       7.384   0.290  -5.661  1.00 88.61           O
ATOM   4727  HA  SER A 310       5.147  -0.746  -4.598  1.00 88.61           H
ATOM   4728  CB  SER A 310       5.996   0.312  -2.925  1.00 88.61           C
ATOM   4729 1HB  SER A 310       6.776   0.138  -2.184  1.00 88.61           H
ATOM   4730 2HB  SER A 310       6.209   1.274  -3.391  1.00 88.61           H
ATOM   4731  OG  SER A 310       4.729   0.370  -2.275  1.00 88.61           O
ATOM   4732  HG  SER A 310       4.049   0.774  -2.887  1.00 88.61           H
ATOM   4733  HN  SER A 310       6.192  -2.116  -2.385  1.00 88.61           H
ATOM   4734  N   CYS A 311       8.233  -1.552  -4.659  1.00 91.24           N
ATOM   4735  CA  CYS A 311       9.462  -1.542  -5.433  1.00 91.24           C
ATOM   4736  C   CYS A 311       9.375  -2.649  -6.486  1.00 91.24           C
ATOM   4737  O   CYS A 311      10.224  -2.736  -7.372  1.00 91.24           O
ATOM   4738  HA  CYS A 311       9.527  -0.563  -5.906  1.00 91.24           H
ATOM   4739  CB  CYS A 311      10.694  -1.700  -4.540  1.00 91.24           C
ATOM   4740 1HB  CYS A 311      11.597  -1.474  -5.108  1.00 91.24           H
ATOM   4741 2HB  CYS A 311      10.650  -0.989  -3.716  1.00 91.24           H
ATOM   4742  SG  CYS A 311      10.779  -3.408  -3.887  1.00 91.24           S
ATOM   4743  HG  CYS A 311      11.909  -3.240  -3.205  1.00 91.24           H
ATOM   4744  HN  CYS A 311       8.161  -2.290  -3.988  1.00 91.24           H
ATOM   4745  N   LEU A 312       8.341  -3.467  -6.354  1.00 87.90           N
ATOM   4746  CA  LEU A 312       8.188  -4.625  -7.219  1.00 87.90           C
ATOM   4747  C   LEU A 312       7.471  -4.205  -8.504  1.00 87.90           C
ATOM   4748  O   LEU A 312       7.700  -4.785  -9.564  1.00 87.90           O
ATOM   4749  HA  LEU A 312       9.188  -4.973  -7.479  1.00 87.90           H
ATOM   4750  CB  LEU A 312       7.493  -5.764  -6.471  1.00 87.90           C
ATOM   4751 1HB  LEU A 312       6.624  -5.356  -5.954  1.00 87.90           H
ATOM   4752 2HB  LEU A 312       7.120  -6.479  -7.204  1.00 87.90           H
ATOM   4753  CG  LEU A 312       8.349  -6.519  -5.453  1.00 87.90           C
ATOM   4754  HG  LEU A 312       8.717  -5.803  -4.718  1.00 87.90           H
ATOM   4755  CD1 LEU A 312       7.516  -7.556  -4.697  1.00 87.90           C
ATOM   4756 1HD1 LEU A 312       6.705  -7.054  -4.168  1.00 87.90           H
ATOM   4757 2HD1 LEU A 312       7.099  -8.273  -5.404  1.00 87.90           H
ATOM   4758 3HD1 LEU A 312       8.149  -8.078  -3.980  1.00 87.90           H
ATOM   4759  CD2 LEU A 312       9.573  -7.147  -6.124  1.00 87.90           C
ATOM   4760 1HD2 LEU A 312       9.246  -7.846  -6.894  1.00 87.90           H
ATOM   4761 2HD2 LEU A 312      10.179  -6.364  -6.579  1.00 87.90           H
ATOM   4762 3HD2 LEU A 312      10.164  -7.678  -5.378  1.00 87.90           H
ATOM   4763  HN  LEU A 312       7.618  -3.350  -5.674  1.00 87.90           H
ATOM   4764  N   ASN A 313       6.618  -3.200  -8.367  1.00 80.52           N
ATOM   4765  CA  ASN A 313       5.763  -2.790  -9.467  1.00 80.52           C
ATOM   4766  C   ASN A 313       6.627  -2.474 -10.689  1.00 80.52           C
ATOM   4767  O   ASN A 313       6.424  -3.044 -11.760  1.00 80.52           O
ATOM   4768  HA  ASN A 313       5.091  -3.631  -9.637  1.00 80.52           H
ATOM   4769  CB  ASN A 313       4.972  -1.529  -9.109  1.00 80.52           C
ATOM   4770 1HB  ASN A 313       5.618  -0.828  -8.580  1.00 80.52           H
ATOM   4771 2HB  ASN A 313       4.641  -1.032 -10.020  1.00 80.52           H
ATOM   4772  CG  ASN A 313       3.761  -1.871  -8.239  1.00 80.52           C
ATOM   4773  OD1 ASN A 313       3.264  -2.985  -8.230  1.00 80.52           O
ATOM   4774  ND2 ASN A 313       3.314  -0.852  -7.509  1.00 80.52           N
ATOM   4775 1HD2 ASN A 313       3.768   0.038  -7.562  1.00 80.52           H
ATOM   4776 2HD2 ASN A 313       2.526  -0.976  -6.907  1.00 80.52           H
ATOM   4777  HN  ASN A 313       6.508  -2.672  -7.525  1.00 80.52           H
ATOM   4778  N   PRO A 314       7.601  -1.565 -10.553  1.00 81.18           N
ATOM   4779  CA  PRO A 314       8.448  -1.190 -11.688  1.00 81.18           C
ATOM   4780  C   PRO A 314       9.080  -2.399 -12.359  1.00 81.18           C
ATOM   4781  O   PRO A 314       9.166  -2.459 -13.585  1.00 81.18           O
ATOM   4782  HA  PRO A 314       7.847  -0.716 -12.464  1.00 81.18           H
ATOM   4783  CB  PRO A 314       9.501  -0.270 -11.067  1.00 81.18           C
ATOM   4784 1HB  PRO A 314      10.387  -0.825 -10.759  1.00 81.18           H
ATOM   4785 2HB  PRO A 314       9.833   0.493 -11.772  1.00 81.18           H
ATOM   4786  CG  PRO A 314       8.776   0.342  -9.875  1.00 81.18           C
ATOM   4787 1HG  PRO A 314       9.473   0.738  -9.137  1.00 81.18           H
ATOM   4788 2HG  PRO A 314       8.139   1.175 -10.173  1.00 81.18           H
ATOM   4789  CD  PRO A 314       7.970  -0.826  -9.331  1.00 81.18           C
ATOM   4790 1HD  PRO A 314       8.559  -1.444  -8.653  1.00 81.18           H
ATOM   4791 2HD  PRO A 314       7.096  -0.491  -8.774  1.00 81.18           H
ATOM   4792  N   VAL A 315       9.510  -3.339 -11.530  1.00 82.79           N
ATOM   4793  CA  VAL A 315      10.247  -4.490 -12.022  1.00 82.79           C
ATOM   4794  C   VAL A 315       9.339  -5.321 -12.930  1.00 82.79           C
ATOM   4795  O   VAL A 315       9.777  -5.813 -13.969  1.00 82.79           O
ATOM   4796  HA  VAL A 315      11.086  -4.118 -12.610  1.00 82.79           H
ATOM   4797  CB  VAL A 315      10.811  -5.291 -10.846  1.00 82.79           C
ATOM   4798  HB  VAL A 315       9.973  -5.622 -10.233  1.00 82.79           H
ATOM   4799  CG1 VAL A 315      11.555  -6.535 -11.337  1.00 82.79           C
ATOM   4800 1HG1 VAL A 315      10.869  -7.171 -11.896  1.00 82.79           H
ATOM   4801 2HG1 VAL A 315      12.380  -6.234 -11.983  1.00 82.79           H
ATOM   4802 3HG1 VAL A 315      11.946  -7.086 -10.482  1.00 82.79           H
ATOM   4803  CG2 VAL A 315      11.717  -4.420  -9.973  1.00 82.79           C
ATOM   4804 1HG2 VAL A 315      12.547  -4.045 -10.572  1.00 82.79           H
ATOM   4805 2HG2 VAL A 315      11.144  -3.580  -9.581  1.00 82.79           H
ATOM   4806 3HG2 VAL A 315      12.104  -5.014  -9.146  1.00 82.79           H
ATOM   4807  HN  VAL A 315       9.363  -3.322 -10.541  1.00 82.79           H
ATOM   4808  N   LEU A 316       8.091  -5.453 -12.505  1.00 79.22           N
ATOM   4809  CA  LEU A 316       7.120  -6.226 -13.261  1.00 79.22           C
ATOM   4810  C   LEU A 316       6.990  -5.638 -14.668  1.00 79.22           C
ATOM   4811  O   LEU A 316       6.901  -6.377 -15.647  1.00 79.22           O
ATOM   4812  HA  LEU A 316       7.507  -7.242 -13.346  1.00 79.22           H
ATOM   4813  CB  LEU A 316       5.794  -6.308 -12.504  1.00 79.22           C
ATOM   4814 1HB  LEU A 316       5.465  -5.294 -12.276  1.00 79.22           H
ATOM   4815 2HB  LEU A 316       5.046  -6.745 -13.167  1.00 79.22           H
ATOM   4816  CG  LEU A 316       5.813  -7.113 -11.203  1.00 79.22           C
ATOM   4817  HG  LEU A 316       6.611  -6.723 -10.572  1.00 79.22           H
ATOM   4818  CD1 LEU A 316       4.502  -6.940 -10.432  1.00 79.22           C
ATOM   4819 1HD1 LEU A 316       4.360  -5.887 -10.190  1.00 79.22           H
ATOM   4820 2HD1 LEU A 316       3.671  -7.288 -11.045  1.00 79.22           H
ATOM   4821 3HD1 LEU A 316       4.543  -7.522  -9.511  1.00 79.22           H
ATOM   4822  CD2 LEU A 316       6.129  -8.585 -11.473  1.00 79.22           C
ATOM   4823 1HD2 LEU A 316       5.369  -9.005 -12.132  1.00 79.22           H
ATOM   4824 2HD2 LEU A 316       7.107  -8.666 -11.948  1.00 79.22           H
ATOM   4825 3HD2 LEU A 316       6.136  -9.134 -10.531  1.00 79.22           H
ATOM   4826  HN  LEU A 316       7.741  -5.043 -11.663  1.00 79.22           H
ATOM   4827  N   TYR A 317       6.983  -4.315 -14.723  1.00 75.37           N
ATOM   4828  CA  TYR A 317       6.815  -3.619 -15.988  1.00 75.37           C
ATOM   4829  C   TYR A 317       8.005  -3.872 -16.915  1.00 75.37           C
ATOM   4830  O   TYR A 317       7.835  -4.009 -18.126  1.00 75.37           O
ATOM   4831  HA  TYR A 317       5.908  -3.997 -16.461  1.00 75.37           H
ATOM   4832  CB  TYR A 317       6.757  -2.129 -15.645  1.00 75.37           C
ATOM   4833 1HB  TYR A 317       7.718  -1.825 -15.229  1.00 75.37           H
ATOM   4834 2HB  TYR A 317       6.614  -1.561 -16.564  1.00 75.37           H
ATOM   4835  CG  TYR A 317       5.650  -1.760 -14.656  1.00 75.37           C
ATOM   4836  CD1 TYR A 317       4.495  -2.514 -14.601  1.00 75.37           C
ATOM   4837  HD1 TYR A 317       4.372  -3.372 -15.261  1.00 75.37           H
ATOM   4838  CD2 TYR A 317       5.806  -0.673 -13.820  1.00 75.37           C
ATOM   4839  HD2 TYR A 317       6.718  -0.078 -13.864  1.00 75.37           H
ATOM   4840  CE1 TYR A 317       3.453  -2.166 -13.670  1.00 75.37           C
ATOM   4841  HE1 TYR A 317       2.535  -2.753 -13.616  1.00 75.37           H
ATOM   4842  CE2 TYR A 317       4.763  -0.326 -12.889  1.00 75.37           C
ATOM   4843  HE2 TYR A 317       4.873   0.530 -12.223  1.00 75.37           H
ATOM   4844  CZ  TYR A 317       3.638  -1.090 -12.860  1.00 75.37           C
ATOM   4845  OH  TYR A 317       2.653  -0.762 -11.981  1.00 75.37           O
ATOM   4846  HH  TYR A 317       2.014  -1.524 -11.884  1.00 75.37           H
ATOM   4847  HN  TYR A 317       7.090  -3.721 -13.925  1.00 75.37           H
ATOM   4848  N   VAL A 318       9.183  -3.925 -16.312  1.00 74.99           N
ATOM   4849  CA  VAL A 318      10.404  -4.131 -17.073  1.00 74.99           C
ATOM   4850  C   VAL A 318      10.351  -5.499 -17.755  1.00 74.99           C
ATOM   4851  O   VAL A 318      10.488  -5.595 -18.973  1.00 74.99           O
ATOM   4852  HA  VAL A 318      10.448  -3.358 -17.840  1.00 74.99           H
ATOM   4853  CB  VAL A 318      11.622  -3.963 -16.162  1.00 74.99           C
ATOM   4854  HB  VAL A 318      11.494  -4.625 -15.306  1.00 74.99           H
ATOM   4855  CG1 VAL A 318      12.907  -4.373 -16.884  1.00 74.99           C
ATOM   4856 1HG1 VAL A 318      12.837  -5.418 -17.186  1.00 74.99           H
ATOM   4857 2HG1 VAL A 318      13.043  -3.749 -17.767  1.00 74.99           H
ATOM   4858 3HG1 VAL A 318      13.757  -4.245 -16.214  1.00 74.99           H
ATOM   4859  CG2 VAL A 318      11.722  -2.530 -15.637  1.00 74.99           C
ATOM   4860 1HG2 VAL A 318      11.816  -1.841 -16.477  1.00 74.99           H
ATOM   4861 2HG2 VAL A 318      10.824  -2.288 -15.068  1.00 74.99           H
ATOM   4862 3HG2 VAL A 318      12.596  -2.439 -14.992  1.00 74.99           H
ATOM   4863  HN  VAL A 318       9.311  -3.831 -15.325  1.00 74.99           H
ATOM   4864  N   PHE A 319      10.152  -6.524 -16.939  1.00 74.75           N
ATOM   4865  CA  PHE A 319      10.301  -7.892 -17.406  1.00 74.75           C
ATOM   4866  C   PHE A 319       9.109  -8.310 -18.268  1.00 74.75           C
ATOM   4867  O   PHE A 319       9.268  -9.048 -19.239  1.00 74.75           O
ATOM   4868  HA  PHE A 319      11.212  -7.932 -18.004  1.00 74.75           H
ATOM   4869  CB  PHE A 319      10.355  -8.785 -16.165  1.00 74.75           C
ATOM   4870 1HB  PHE A 319       9.590  -8.458 -15.461  1.00 74.75           H
ATOM   4871 2HB  PHE A 319      10.108  -9.806 -16.453  1.00 74.75           H
ATOM   4872  CG  PHE A 319      11.712  -8.784 -15.457  1.00 74.75           C
ATOM   4873  CD1 PHE A 319      12.811  -9.272 -16.092  1.00 74.75           C
ATOM   4874  HD1 PHE A 319      12.725  -9.664 -17.106  1.00 74.75           H
ATOM   4875  CD2 PHE A 319      11.818  -8.296 -14.192  1.00 74.75           C
ATOM   4876  HD2 PHE A 319      10.938  -7.905 -13.682  1.00 74.75           H
ATOM   4877  CE1 PHE A 319      14.069  -9.272 -15.435  1.00 74.75           C
ATOM   4878  HE1 PHE A 319      14.950  -9.663 -15.944  1.00 74.75           H
ATOM   4879  CE2 PHE A 319      13.077  -8.296 -13.534  1.00 74.75           C
ATOM   4880  HE2 PHE A 319      13.163  -7.905 -12.521  1.00 74.75           H
ATOM   4881  CZ  PHE A 319      14.176  -8.784 -14.170  1.00 74.75           C
ATOM   4882  HZ  PHE A 319      15.142  -8.784 -13.666  1.00 74.75           H
ATOM   4883  HN  PHE A 319       9.894  -6.431 -15.977  1.00 74.75           H
ATOM   4884  N   VAL A 320       7.940  -7.819 -17.883  1.00 71.17           N
ATOM   4885  CA  VAL A 320       6.694  -8.368 -18.391  1.00 71.17           C
ATOM   4886  C   VAL A 320       6.124  -7.429 -19.455  1.00 71.17           C
ATOM   4887  O   VAL A 320       5.424  -7.869 -20.366  1.00 71.17           O
ATOM   4888  HA  VAL A 320       6.922  -9.327 -18.856  1.00 71.17           H
ATOM   4889  CB  VAL A 320       5.724  -8.620 -17.235  1.00 71.17           C
ATOM   4890  HB  VAL A 320       5.328  -7.657 -16.913  1.00 71.17           H
ATOM   4891  CG1 VAL A 320       4.545  -9.485 -17.687  1.00 71.17           C
ATOM   4892 1HG1 VAL A 320       4.009  -8.978 -18.489  1.00 71.17           H
ATOM   4893 2HG1 VAL A 320       4.916 -10.445 -18.048  1.00 71.17           H
ATOM   4894 3HG1 VAL A 320       3.871  -9.649 -16.846  1.00 71.17           H
ATOM   4895  CG2 VAL A 320       6.444  -9.254 -16.043  1.00 71.17           C
ATOM   4896 1HG2 VAL A 320       6.881 -10.206 -16.347  1.00 71.17           H
ATOM   4897 2HG2 VAL A 320       7.233  -8.586 -15.698  1.00 71.17           H
ATOM   4898 3HG2 VAL A 320       5.731  -9.423 -15.236  1.00 71.17           H
ATOM   4899  HN  VAL A 320       7.836  -7.062 -17.238  1.00 71.17           H
ATOM   4900  N   GLY A 321       6.445  -6.152 -19.305  1.00 72.59           N
ATOM   4901  CA  GLY A 321       5.946  -5.142 -20.223  1.00 72.59           C
ATOM   4902  C   GLY A 321       6.830  -5.048 -21.468  1.00 72.59           C
ATOM   4903  O   GLY A 321       7.891  -4.427 -21.435  1.00 72.59           O
ATOM   4904 1HA  GLY A 321       4.924  -5.384 -20.515  1.00 72.59           H
ATOM   4905 2HA  GLY A 321       5.913  -4.174 -19.722  1.00 72.59           H
ATOM   4906  HN  GLY A 321       7.033  -5.805 -18.574  1.00 72.59           H
ATOM   4907  N   GLU A 322       6.360  -5.674 -22.537  1.00 76.57           N
ATOM   4908  CA  GLU A 322       6.976  -5.496 -23.841  1.00 76.57           C
ATOM   4909  C   GLU A 322       6.967  -4.018 -24.235  1.00 76.57           C
ATOM   4910  O   GLU A 322       7.978  -3.487 -24.692  1.00 76.57           O
ATOM   4911  HA  GLU A 322       8.004  -5.842 -23.725  1.00 76.57           H
ATOM   4912  CB  GLU A 322       6.277  -6.351 -24.900  1.00 76.57           C
ATOM   4913 1HB  GLU A 322       5.197  -6.222 -24.821  1.00 76.57           H
ATOM   4914 2HB  GLU A 322       6.669  -6.106 -25.887  1.00 76.57           H
ATOM   4915  CG  GLU A 322       6.561  -7.838 -24.680  1.00 76.57           C
ATOM   4916 1HG  GLU A 322       7.637  -8.000 -24.611  1.00 76.57           H
ATOM   4917 2HG  GLU A 322       6.130  -8.158 -23.732  1.00 76.57           H
ATOM   4918  CD  GLU A 322       5.985  -8.680 -25.820  1.00 76.57           C
ATOM   4919  OE1 GLU A 322       6.269  -9.898 -25.825  1.00 76.57           O
ATOM   4920  OE2 GLU A 322       5.274  -8.088 -26.660  1.00 76.57           O
ATOM   4921  HN  GLU A 322       5.574  -6.293 -22.522  1.00 76.57           H
ATOM   4922  N   ARG A 323       5.813  -3.395 -24.043  1.00 77.03           N
ATOM   4923  CA  ARG A 323       5.640  -2.005 -24.431  1.00 77.03           C
ATOM   4924  C   ARG A 323       6.625  -1.115 -23.670  1.00 77.03           C
ATOM   4925  O   ARG A 323       7.231  -0.216 -24.251  1.00 77.03           O
ATOM   4926  HA  ARG A 323       5.842  -1.987 -25.502  1.00 77.03           H
ATOM   4927  CB  ARG A 323       4.213  -1.529 -24.152  1.00 77.03           C
ATOM   4928 1HB  ARG A 323       3.508  -2.327 -24.384  1.00 77.03           H
ATOM   4929 2HB  ARG A 323       4.102  -1.304 -23.091  1.00 77.03           H
ATOM   4930  CG  ARG A 323       3.877  -0.288 -24.980  1.00 77.03           C
ATOM   4931 1HG  ARG A 323       4.565   0.519 -24.728  1.00 77.03           H
ATOM   4932 2HG  ARG A 323       4.015  -0.504 -26.040  1.00 77.03           H
ATOM   4933  CD  ARG A 323       2.437   0.165 -24.730  1.00 77.03           C
ATOM   4934 1HD  ARG A 323       1.777  -0.701 -24.686  1.00 77.03           H
ATOM   4935 2HD  ARG A 323       2.368   0.668 -23.765  1.00 77.03           H
ATOM   4936  NE  ARG A 323       2.000   1.080 -25.809  1.00 77.03           N
ATOM   4937  HE  ARG A 323       2.619   1.225 -26.580  1.00 77.03           H
ATOM   4938  CZ  ARG A 323       0.825   1.725 -25.816  1.00 77.03           C
ATOM   4939  NH1 ARG A 323      -0.043   1.568 -24.808  1.00 77.03           N
ATOM   4940 1HH1 ARG A 323       0.182   0.965 -24.043  1.00 77.03           H
ATOM   4941 2HH1 ARG A 323      -0.918   2.053 -24.821  1.00 77.03           H
ATOM   4942  NH2 ARG A 323       0.533   2.530 -26.847  1.00 77.03           N
ATOM   4943 1HH2 ARG A 323      -0.339   3.019 -26.868  1.00 77.03           H
ATOM   4944 2HH2 ARG A 323       1.187   2.642 -27.595  1.00 77.03           H
ATOM   4945  HN  ARG A 323       5.008  -3.823 -23.633  1.00 77.03           H
ATOM   4946  N   PHE A 324       6.754  -1.396 -22.382  1.00 79.45           N
ATOM   4947  CA  PHE A 324       7.603  -0.590 -21.521  1.00 79.45           C
ATOM   4948  C   PHE A 324       9.073  -0.718 -21.926  1.00 79.45           C
ATOM   4949  O   PHE A 324       9.794   0.276 -21.980  1.00 79.45           O
ATOM   4950  HA  PHE A 324       7.286   0.447 -21.634  1.00 79.45           H
ATOM   4951  CB  PHE A 324       7.430  -1.122 -20.097  1.00 79.45           C
ATOM   4952 1HB  PHE A 324       6.366  -1.189 -19.872  1.00 79.45           H
ATOM   4953 2HB  PHE A 324       7.830  -2.135 -20.047  1.00 79.45           H
ATOM   4954  CG  PHE A 324       8.111  -0.267 -19.027  1.00 79.45           C
ATOM   4955  CD1 PHE A 324       9.358  -0.590 -18.590  1.00 79.45           C
ATOM   4956  HD1 PHE A 324       9.872  -1.457 -19.003  1.00 79.45           H
ATOM   4957  CD2 PHE A 324       7.469   0.816 -18.512  1.00 79.45           C
ATOM   4958  HD2 PHE A 324       6.469   1.074 -18.861  1.00 79.45           H
ATOM   4959  CE1 PHE A 324       9.989   0.204 -17.596  1.00 79.45           C
ATOM   4960  HE1 PHE A 324      10.989  -0.055 -17.246  1.00 79.45           H
ATOM   4961  CE2 PHE A 324       8.101   1.609 -17.518  1.00 79.45           C
ATOM   4962  HE2 PHE A 324       7.586   2.477 -17.105  1.00 79.45           H
ATOM   4963  CZ  PHE A 324       9.348   1.287 -17.081  1.00 79.45           C
ATOM   4964  HZ  PHE A 324       9.833   1.896 -16.319  1.00 79.45           H
ATOM   4965  HN  PHE A 324       6.292  -2.157 -21.927  1.00 79.45           H
ATOM   4966  N   ARG A 325       9.473  -1.952 -22.199  1.00 81.65           N
ATOM   4967  CA  ARG A 325      10.840  -2.220 -22.614  1.00 81.65           C
ATOM   4968  C   ARG A 325      11.181  -1.417 -23.870  1.00 81.65           C
ATOM   4969  O   ARG A 325      12.261  -0.837 -23.966  1.00 81.65           O
ATOM   4970  HA  ARG A 325      11.454  -1.908 -21.769  1.00 81.65           H
ATOM   4971  CB  ARG A 325      11.046  -3.709 -22.897  1.00 81.65           C
ATOM   4972 1HB  ARG A 325      10.159  -4.118 -23.382  1.00 81.65           H
ATOM   4973 2HB  ARG A 325      11.877  -3.839 -23.592  1.00 81.65           H
ATOM   4974  CG  ARG A 325      11.329  -4.480 -21.606  1.00 81.65           C
ATOM   4975 1HG  ARG A 325      12.187  -4.041 -21.097  1.00 81.65           H
ATOM   4976 2HG  ARG A 325      10.478  -4.389 -20.931  1.00 81.65           H
ATOM   4977  CD  ARG A 325      11.601  -5.957 -21.897  1.00 81.65           C
ATOM   4978 1HD  ARG A 325      12.211  -6.053 -22.795  1.00 81.65           H
ATOM   4979 2HD  ARG A 325      12.167  -6.399 -21.077  1.00 81.65           H
ATOM   4980  NE  ARG A 325      10.323  -6.681 -22.076  1.00 81.65           N
ATOM   4981  HE  ARG A 325       9.473  -6.181 -21.910  1.00 81.65           H
ATOM   4982  CZ  ARG A 325      10.233  -7.966 -22.446  1.00 81.65           C
ATOM   4983  NH1 ARG A 325      11.339  -8.685 -22.681  1.00 81.65           N
ATOM   4984 1HH1 ARG A 325      12.240  -8.264 -22.581  1.00 81.65           H
ATOM   4985 2HH1 ARG A 325      11.263  -9.643 -22.957  1.00 81.65           H
ATOM   4986  NH2 ARG A 325       9.020  -8.521 -22.577  1.00 81.65           N
ATOM   4987 1HH2 ARG A 325       8.935  -9.478 -22.853  1.00 81.65           H
ATOM   4988 2HH2 ARG A 325       8.200  -7.977 -22.400  1.00 81.65           H
ATOM   4989  HN  ARG A 325       8.883  -2.757 -22.141  1.00 81.65           H
ATOM   4990  N   ARG A 326      10.239  -1.408 -24.802  1.00 83.00           N
ATOM   4991  CA  ARG A 326      10.419  -0.670 -26.041  1.00 83.00           C
ATOM   4992  C   ARG A 326      10.549   0.827 -25.752  1.00 83.00           C
ATOM   4993  O   ARG A 326      11.421   1.496 -26.305  1.00 83.00           O
ATOM   4994  HA  ARG A 326      11.338  -1.067 -26.472  1.00 83.00           H
ATOM   4995  CB  ARG A 326       9.244  -0.899 -26.994  1.00 83.00           C
ATOM   4996 1HB  ARG A 326       8.305  -0.811 -26.447  1.00 83.00           H
ATOM   4997 2HB  ARG A 326       9.239  -0.126 -27.763  1.00 83.00           H
ATOM   4998  CG  ARG A 326       9.331  -2.278 -27.650  1.00 83.00           C
ATOM   4999 1HG  ARG A 326      10.236  -2.340 -28.255  1.00 83.00           H
ATOM   5000 2HG  ARG A 326       9.408  -3.046 -26.881  1.00 83.00           H
ATOM   5001  CD  ARG A 326       8.106  -2.546 -28.527  1.00 83.00           C
ATOM   5002 1HD  ARG A 326       7.195  -2.364 -27.957  1.00 83.00           H
ATOM   5003 2HD  ARG A 326       8.096  -1.860 -29.373  1.00 83.00           H
ATOM   5004  NE  ARG A 326       8.127  -3.945 -29.011  1.00 83.00           N
ATOM   5005  HE  ARG A 326       8.373  -4.663 -28.360  1.00 83.00           H
ATOM   5006  CZ  ARG A 326       7.837  -4.309 -30.268  1.00 83.00           C
ATOM   5007  NH1 ARG A 326       7.501  -3.389 -31.182  1.00 83.00           N
ATOM   5008 1HH1 ARG A 326       7.465  -2.422 -30.929  1.00 83.00           H
ATOM   5009 2HH1 ARG A 326       7.286  -3.669 -32.118  1.00 83.00           H
ATOM   5010  NH2 ARG A 326       7.888  -5.607 -30.596  1.00 83.00           N
ATOM   5011 1HH2 ARG A 326       7.674  -5.895 -31.530  1.00 83.00           H
ATOM   5012 2HH2 ARG A 326       8.140  -6.287 -29.908  1.00 83.00           H
ATOM   5013  HN  ARG A 326       9.368  -1.893 -24.722  1.00 83.00           H
ATOM   5014  N   ASP A 327       9.668   1.309 -24.888  1.00 84.24           N
ATOM   5015  CA  ASP A 327       9.647   2.722 -24.550  1.00 84.24           C
ATOM   5016  C   ASP A 327      10.947   3.089 -23.831  1.00 84.24           C
ATOM   5017  O   ASP A 327      11.520   4.149 -24.079  1.00 84.24           O
ATOM   5018  HA  ASP A 327       9.536   3.243 -25.501  1.00 84.24           H
ATOM   5019  CB  ASP A 327       8.481   3.048 -23.615  1.00 84.24           C
ATOM   5020 1HB  ASP A 327       8.543   2.428 -22.720  1.00 84.24           H
ATOM   5021 2HB  ASP A 327       8.551   4.086 -23.288  1.00 84.24           H
ATOM   5022  CG  ASP A 327       7.139   2.815 -24.311  1.00 84.24           C
ATOM   5023  OD1 ASP A 327       7.106   2.976 -25.550  1.00 84.24           O
ATOM   5024  OD2 ASP A 327       6.175   2.481 -23.588  1.00 84.24           O
ATOM   5025  HN  ASP A 327       8.979   0.753 -24.423  1.00 84.24           H
ATOM   5026  N   LEU A 328      11.374   2.193 -22.953  1.00 84.99           N
ATOM   5027  CA  LEU A 328      12.566   2.433 -22.158  1.00 84.99           C
ATOM   5028  C   LEU A 328      13.764   2.629 -23.089  1.00 84.99           C
ATOM   5029  O   LEU A 328      14.482   3.622 -22.983  1.00 84.99           O
ATOM   5030  HA  LEU A 328      12.407   3.357 -21.602  1.00 84.99           H
ATOM   5031  CB  LEU A 328      12.760   1.314 -21.132  1.00 84.99           C
ATOM   5032 1HB  LEU A 328      11.909   1.321 -20.452  1.00 84.99           H
ATOM   5033 2HB  LEU A 328      12.741   0.360 -21.658  1.00 84.99           H
ATOM   5034  CG  LEU A 328      14.043   1.382 -20.301  1.00 84.99           C
ATOM   5035  HG  LEU A 328      14.890   1.436 -20.985  1.00 84.99           H
ATOM   5036  CD1 LEU A 328      14.074   2.648 -19.442  1.00 84.99           C
ATOM   5037 1HD1 LEU A 328      14.028   3.525 -20.087  1.00 84.99           H
ATOM   5038 2HD1 LEU A 328      13.218   2.649 -18.766  1.00 84.99           H
ATOM   5039 3HD1 LEU A 328      14.996   2.670 -18.862  1.00 84.99           H
ATOM   5040  CD2 LEU A 328      14.219   0.115 -19.462  1.00 84.99           C
ATOM   5041 1HD2 LEU A 328      13.370   0.005 -18.787  1.00 84.99           H
ATOM   5042 2HD2 LEU A 328      14.274  -0.752 -20.120  1.00 84.99           H
ATOM   5043 3HD2 LEU A 328      15.138   0.189 -18.881  1.00 84.99           H
ATOM   5044  HN  LEU A 328      10.921   1.318 -22.783  1.00 84.99           H
ATOM   5045  N   VAL A 329      13.944   1.665 -23.981  1.00 84.58           N
ATOM   5046  CA  VAL A 329      15.090   1.676 -24.874  1.00 84.58           C
ATOM   5047  C   VAL A 329      15.038   2.932 -25.747  1.00 84.58           C
ATOM   5048  O   VAL A 329      16.074   3.517 -26.060  1.00 84.58           O
ATOM   5049  HA  VAL A 329      15.987   1.714 -24.257  1.00 84.58           H
ATOM   5050  CB  VAL A 329      15.130   0.382 -25.690  1.00 84.58           C
ATOM   5051  HB  VAL A 329      14.189   0.300 -26.234  1.00 84.58           H
ATOM   5052  CG1 VAL A 329      16.264   0.416 -26.715  1.00 84.58           C
ATOM   5053 1HG1 VAL A 329      16.114   1.254 -27.396  1.00 84.58           H
ATOM   5054 2HG1 VAL A 329      17.217   0.534 -26.199  1.00 84.58           H
ATOM   5055 3HG1 VAL A 329      16.270  -0.515 -27.281  1.00 84.58           H
ATOM   5056  CG2 VAL A 329      15.253  -0.838 -24.776  1.00 84.58           C
ATOM   5057 1HG2 VAL A 329      16.171  -0.765 -24.192  1.00 84.58           H
ATOM   5058 2HG2 VAL A 329      14.396  -0.876 -24.102  1.00 84.58           H
ATOM   5059 3HG2 VAL A 329      15.279  -1.744 -25.381  1.00 84.58           H
ATOM   5060  HN  VAL A 329      13.324   0.889 -24.097  1.00 84.58           H
ATOM   5061  N   LYS A 330      13.823   3.309 -26.114  1.00 83.31           N
[truncated: 117,320 more chars]
